# Supplementary material for: Bias caused by sampling error in meta-analysis with small sample sizes
Source: PLoS One. 2018 Sep 13;13(9):e0204056. doi: 10.1371/journal.pone.0204056 (PMC6136825; doi:10.1371/journal.pone.0204056)
Supplement: S5 File — (ZIP) [file pone.0204056.s005.zip › results N = 10 theta = 0.4 tau = 0 sz = 500-1000.txt]

"dl.theta" "dl.cp"
0.478043918182785 1
0.394950107843352 1
0.310172250877403 1
0.331954741682853 1
0.416509696155865 1
0.441704662618334 1
0.443145339391771 1
0.418557446898867 1
0.387125127836125 1
0.386534380063572 1
0.349715058246178 1
0.481852320196872 1
0.307164476007938 1
0.420082701939609 1
0.413645648016237 1
0.405462469943144 1
0.378414595454851 1
0.375454647086701 1
0.378115856483109 1
0.340432319255518 1
0.343612146130905 1
0.367738080196364 1
0.437207632191639 1
0.410087943301487 1
0.47544872254637 1
0.431786759789845 1
0.41236544029385 1
0.380222150842395 1
0.43354562364896 1
0.375312062391559 1
0.456359903872452 1
0.386762680541512 1
0.379079890592958 1
0.438539202035404 1
0.406992437037592 1
0.40767665404063 1
0.407256335928294 1
0.4250140175171 1
0.510085601830136 0
0.43375762186299 1
0.525718384648662 0
0.35896361031628 1
0.462347293370185 1
0.407452128710044 1
0.40941974038667 1
0.360674905312035 1
0.386244357265066 1
0.502015308643861 1
0.431214443520177 1
0.415664757338468 1
0.334634075944203 1
0.355610880242532 1
0.386532242871161 1
0.379808117137827 1
0.421557449955053 1
0.269419479947724 0
0.369780060059436 1
0.356780509649285 1
0.315972131118744 1
0.376165279122215 1
0.424327961432611 1
0.408746064492334 1
0.37028078270994 1
0.313218378469039 1
0.456677292497644 1
0.358969583426715 1
0.410492822977349 1
0.420402634322923 1
0.424244737235029 1
0.345327870731012 1
0.427723615783783 1
0.416986015851922 1
0.475635103623038 1
0.460616583330476 1
0.336250056411256 1
0.451164575767874 1
0.33498674149127 1
0.362742024292936 1
0.468828508697298 1
0.349136836250184 1
0.25964331414874 0
0.418036525418764 1
0.337483589550286 1
0.407980190664107 1
0.374522681666854 1
0.443729145145506 1
0.343059932663381 1
0.369866887504762 1
0.463512132141625 1
0.457936805142245 1
0.453569790167956 1
0.407250418010505 1
0.393739010010828 1
0.357749218981568 1
0.418108675211198 1
0.432349823862338 1
0.36686699960512 1
0.319232890632927 1
0.352233273456308 1
0.31186461469583 1
0.407046652064255 1
0.439808136725941 1
0.418735748568363 1
0.468614222180933 1
0.413985842181324 1
0.430731790155729 1
0.39553261810009 1
0.368735422479891 1
0.291419482532493 0
0.423529978909183 1
0.369350694628908 1
0.442202351829661 1
0.290667247014681 1
0.483877519739839 1
0.335153445873389 1
0.386994225116297 1
0.447711915348855 1
0.480153697237182 1
0.386857139275849 1
0.360263091151895 1
0.401924514601518 1
0.367958996736738 1
0.279236135142933 0
0.413940062523101 1
0.398646335998797 1
0.354467184275175 1
0.414201685017315 1
0.257958640211565 1
0.489495692842337 1
0.367471850716472 1
0.359826305275077 1
0.265938548246085 0
0.509686709840202 0
0.432302599418511 1
0.430319370605652 1
0.331919104679895 1
0.382875118701858 1
0.394715408809471 1
0.378907879330865 1
0.394008433165578 1
0.426464491382585 1
0.403878883227517 1
0.319486965803666 1
0.367552778739122 1
0.361483673648163 1
0.357096016921047 1
0.344143100924382 1
0.353372097852695 1
0.400960395699482 1
0.444262121027123 1
0.351599166600042 1
0.488237478970073 1
0.329586895928907 1
0.497868038879373 1
0.420244594362235 1
0.444894186529891 1
0.342165442331914 1
0.394168875757474 1
0.337508920234913 1
0.390154469918942 1
0.337946513960082 1
0.42634843171771 1
0.32004781654538 1
0.358992315911381 1
0.399267744559333 1
0.388392437561314 1
0.397869455931898 1
0.399623730631586 1
0.47429154521874 1
0.380515099959372 1
0.356171495481745 1
0.449590713074779 1
0.33574601943657 1
0.355647005930538 1
0.349681597376356 1
0.40897594778208 1
0.384170901075553 1
0.421246188083044 1
0.410168051652763 1
0.345420118584151 1
0.36555418007217 1
0.425296775090957 1
0.435247195528657 1
0.31530991524634 1
0.321653574929567 1
0.30454642864996 0
0.449105905180233 1
0.464954168258116 1
0.332848653010738 1
0.43424705835171 1
0.390179213870498 1
0.380078099344622 1
0.342606268971182 1
0.423126034229194 1
0.384706709996946 1
0.354791028515744 1
0.406170396739205 1
0.454500369423905 1
0.516395876128513 0
0.327738800982035 1
0.36330151461246 1
0.427814435460045 1
0.350901948643089 1
0.381252629921165 1
0.421068895118461 1
0.452301563367205 1
0.423014560069486 1
0.455246630433173 1
0.39195536381209 1
0.450954057947138 1
0.441363534589015 1
0.435833567770879 1
0.466138872562031 1
0.394585938805984 1
0.37789529427469 1
0.350389730578826 1
0.368139565459383 1
0.440884328303172 1
0.374285777492759 1
0.472272781237093 1
0.467149058287625 1
0.454918306448773 1
0.457141988381501 1
0.394703177943066 1
0.417871755898893 1
0.333033396976604 1
0.393685978324896 1
0.455213498765248 1
0.400287133289185 1
0.378985637512555 1
0.419636218748296 1
0.395631282731542 1
0.371825572402693 1
0.438908976146903 1
0.471767674851575 1
0.462681923523951 1
0.297018877782562 0
0.455817970644105 1
0.428978292186538 1
0.460887188085525 1
0.451028729642337 1
0.456138074953262 1
0.433465112886414 1
0.308128024484558 1
0.330850752954413 1
0.41133864777671 1
0.480306580641771 1
0.406584329314305 1
0.376537999079348 1
0.462237514120853 1
0.456203313541078 1
0.450159501578991 1
0.373160215942795 1
0.447406535336784 1
0.407783488978118 1
0.436141167310126 1
0.409256264958564 1
0.358882753604096 1
0.472345820047567 1
0.405756928109794 1
0.389461390289688 1
0.428270479808603 1
0.415501764985355 1
0.369944245517336 1
0.412357580748597 1
0.509894291708255 0
0.439224989264353 1
0.340108501425322 1
0.348856045000129 1
0.416723066201169 1
0.358818658170553 1
0.422860514833112 1
0.402209193521537 1
0.360159970534156 1
0.437885394696893 1
0.379750248736019 1
0.462224205994681 1
0.403276285220267 1
0.41561162965905 1
0.315831717464893 1
0.443925078654548 1
0.456461049148022 1
0.390080496595654 1
0.389376205497279 1
0.431401101073767 1
0.282113654619532 0
0.334721116119312 1
0.442970404595538 1
0.402806975549957 1
0.341911840456661 1
0.375311287928061 1
0.437664322180896 1
0.333658945373008 1
0.324377071217333 1
0.361417653261153 1
0.441326838273811 1
0.376621634501024 1
0.326025305933394 1
0.412944491371035 1
0.382573940375249 1
0.438377396601669 1
0.392532109603744 1
0.323862616715272 1
0.372552299280538 1
0.39716112186601 1
0.37571577290899 1
0.448751913248682 1
0.421591928428755 1
0.392815093937506 1
0.435151806245621 1
0.348607719853735 1
0.315814714697436 1
0.361782605448192 1
0.382261531651701 1
0.329943568623147 1
0.377457367727779 1
0.382941929094448 1
0.391119885820286 1
0.398163356818077 1
0.334863317221808 1
0.423783071212308 1
0.38938100015892 1
0.361478891975283 1
0.435447772001674 1
0.439684975331303 1
0.384368930000144 1
0.351455553050114 1
0.339618992255114 1
0.360375266414767 1
0.443305574303947 1
0.340491247614177 1
0.46240010623918 1
0.427678521919313 1
0.390272946475675 1
0.384060511813005 1
0.461548638121399 1
0.393560893629831 1
0.382389565410462 1
0.46439104290961 1
0.444077622307194 1
0.362794029213296 1
0.473364004617484 1
0.38197580277157 1
0.380690751542041 1
0.473556778495086 1
0.471016697514782 1
0.386364459392184 1
0.406241230470764 1
0.398481316452134 1
0.51878573184497 0
0.412336254622382 1
0.3975064352087 1
0.336594123678331 1
0.499540412782437 1
0.396803929511398 1
0.42676055802916 1
0.438915297929943 1
0.403546932866313 1
0.467367484090026 1
0.351666006081075 1
0.373794357366079 1
0.451982585569328 1
0.393124927187628 1
0.452322064574492 1
0.303147483243096 0
0.424544325714136 1
0.363714537939352 1
0.388245675206686 1
0.427975272450145 1
0.373731555474396 1
0.417221053472301 1
0.355421133598076 1
0.335015728695349 1
0.389354760116433 1
0.402104558348448 1
0.320009958899342 1
0.425802748946448 1
0.401248119030714 1
0.381130688084724 1
0.377106818010111 1
0.343266607650432 1
0.394212402028923 1
0.344190078641779 1
0.369722597016798 1
0.393180169040624 1
0.39996835470148 1
0.467289468448722 1
0.461965261817598 1
0.419097700365902 1
0.394185116678023 1
0.405759236449182 1
0.415452463231794 1
0.418381561054418 1
0.304127424961836 1
0.460482714267848 1
0.415005424551658 1
0.401174932581309 1
0.454677411767164 1
0.377118178106733 1
0.447516238975014 1
0.432277682206351 1
0.384382371411494 1
0.358653262991283 1
0.489470827413898 1
0.470444336366317 1
0.475349219631282 1
0.395163890636041 1
0.425234563652925 1
0.449667794962209 1
0.351033536509848 1
0.506332396017701 1
0.397476815023919 1
0.392697323146239 1
0.401648181401432 1
0.359830189633333 1
0.38058446528472 1
0.363596472202543 1
0.358775559152937 1
0.358886302987092 1
0.409264027611544 1
0.423687850846683 1
0.392995527245796 1
0.430952059932312 1
0.463204628900777 1
0.392784044647772 1
0.317479331093053 1
0.418253237314314 1
0.404357719917178 1
0.321620478349714 1
0.391181570261298 1
0.416514221672454 1
0.413841185200805 1
0.327694387015243 1
0.457777331852571 1
0.436926273356715 1
0.368849604645876 1
0.423236072640073 1
0.455877809478075 1
0.438946182306706 1
0.451815706152424 1
0.471349554709747 1
0.412842350229001 1
0.349758072927737 1
0.369851676133712 1
0.405428942789899 1
0.39918495996803 1
0.458004350882476 1
0.430087167027659 1
0.42031729298709 1
0.384374908797124 1
0.340597553929112 1
0.432945939401129 1
0.447739904633004 1
0.355524989839499 1
0.405099441110973 1
0.427049838043527 1
0.429910183743474 1
0.449665666216681 1
0.421882208598142 1
0.440116992711374 1
0.432001158788425 1
0.379557787727408 1
0.43424856769429 1
0.361558688335116 1
0.396162067479306 1
0.430875006248174 1
0.40038091151743 1
0.374172697594627 1
0.420034849426829 1
0.39403542853217 1
0.386602522075803 1
0.359740109093479 1
0.465701713505936 1
0.432920213444792 1
0.447124869362888 1
0.336529701750288 1
0.420539698044234 1
0.407873823917595 1
0.3211846499469 1
0.342659204299783 1
0.401014618146976 1
0.454180809020897 1
0.381795976306119 1
0.507224425023018 0
0.381863417194465 1
0.34994271170059 1
0.378354862968104 1
0.401728347776844 1
0.398164972265896 1
0.350573077973743 1
0.358976677329302 1
0.345512918734413 1
0.379191656849522 1
0.343788853563401 1
0.451536610903361 1
0.511636875358322 0
0.44889749490129 1
0.380828570012456 1
0.38627646048186 1
0.457531606761302 1
0.428152403567036 1
0.518699246152086 0
0.463415826215395 1
0.354620834848542 1
0.435531327473461 1
0.395914891509229 1
0.320505879221727 1
0.394560481531788 1
0.425338953974287 1
0.386237326101936 1
0.421395149042807 1
0.390604409022501 1
0.484909787682721 1
0.386334152615764 1
0.415278333511867 1
0.307677908194612 1
0.439324862524553 1
0.429951842034044 1
0.426646103728707 1
0.428524830996699 1
0.44724004679989 1
0.424889135889725 1
0.342546561259653 1
0.36648782673435 1
0.331042234453421 1
0.459212637276834 1
0.333197065283533 1
0.41453515244282 1
0.440628126504196 1
0.375551837852435 1
0.357882667520742 1
0.372403732742043 1
0.452622515048897 1
0.343715223165864 1
0.457955890347086 1
0.375772849934279 1
0.376775924319232 1
0.349128971237964 1
0.501997713292285 0
0.306950932381024 1
0.437094869091951 1
0.45238122224036 1
0.358981310425421 1
0.442563819047437 1
0.400301330941637 1
0.453399581975079 1
0.392669752962568 1
0.42374514934852 1
0.388643096977772 1
0.451342866037576 1
0.378710108812977 1
0.453275109748932 1
0.491565119721343 1
0.333761276409401 1
0.359438098400904 1
0.439027349970456 1
0.387077605052378 1
0.410111988445216 1
0.343857478646575 1
0.514400117459533 0
0.479276345729338 1
0.352458761858566 1
0.393363713691986 1
0.452885291571736 1
0.399098465434092 1
0.426464262707274 1
0.508148515648384 0
0.4017788222019 1
0.368725141139012 1
0.395192925333768 1
0.380509963037964 1
0.406479864855179 1
0.458173202372153 1
0.442807523262412 1
0.408272565985215 1
0.382661802798322 1
0.345436935428272 1
0.418791292177344 1
0.408986344524956 1
0.428839175554926 1
0.408249956286234 1
0.312611304942464 1
0.316993862392792 1
0.428653922966348 1
0.424619327059508 1
0.380836194555335 1
0.433151202643888 1
0.474443186967516 1
0.447950664722325 1
0.385566485694535 1
0.416558541309122 1
0.462637743753714 1
0.346288790446345 1
0.477956302902356 1
0.358000821749741 1
0.448711534480776 1
0.444510501286676 1
0.395937964031699 1
0.462526795738077 1
0.420396747049942 1
0.411264874478788 1
0.402532444840362 1
0.396222112937482 1
0.398867492688883 1
0.401252600486921 1
0.37766426265394 1
0.297280456602269 0
0.342904308473911 1
0.43280748462161 1
0.469267699935539 1
0.441263733960402 1
0.31099693454591 1
0.39490572663236 1
0.419246596081799 1
0.342280123379131 1
0.417743237212005 1
0.459259026935099 1
0.416906080181334 1
0.442898147815352 1
0.381178001394709 1
0.348553389658201 1
0.462225321484356 1
0.263659166166197 0
0.452114029942227 1
0.48471417166918 1
0.347566580981198 1
0.412840996762685 1
0.357902253405284 1
0.336292961904121 1
0.421787062005436 1
0.425844674240454 1
0.519918213417378 0
0.400938050780851 1
0.416292757272453 1
0.40207379332837 1
0.380928333097504 1
0.401061165834891 1
0.384723366125005 1
0.294757777447764 0
0.434481745423724 1
0.403602886452673 1
0.375072666496743 1
0.433888379194101 1
0.445676987456348 1
0.42723965439139 1
0.423571584315468 1
0.40484967636768 1
0.4245901043834 1
0.387388432633266 1
0.460514698573288 1
0.398446026752836 1
0.465201978366902 1
0.44769732895283 1
0.404381788854708 1
0.420055712706661 1
0.379895829644812 1
0.387324683259318 1
0.351266783816472 1
0.354691933525517 1
0.344390849827343 1
0.366928600897856 1
0.389058491352256 1
0.378246036402829 1
0.440273072311892 1
0.352712395065095 1
0.294304214671338 0
0.479703561598073 1
0.348042449030626 1
0.400654930459877 1
0.393799833519172 1
0.425507823469855 1
0.502179700407067 0
0.311294598483308 1
0.459510674132391 1
0.410165137336155 1
0.456015735943273 1
0.380648078676778 1
0.44645291401802 1
0.394610885888006 1
0.390031975907595 1
0.454609139219528 1
0.446962792054717 1
0.375744528368018 1
0.454194454794206 1
0.359303823691451 1
0.312474722373638 1
0.395111802459896 1
0.493093207349006 1
0.39045592914559 1
0.404063140199611 1
0.420235998308242 1
0.43810920971134 1
0.422703897168115 1
0.35503795928873 1
0.414740120273808 1
0.402145896481914 1
0.367870518488894 1
0.371702345147778 1
0.358921848638053 1
0.475621119938529 1
0.384522976671616 1
0.324425055549632 1
0.340473217940836 1
0.439455241711601 1
0.425067636865671 1
0.422172529614878 1
0.420372329300184 1
0.412175246913816 1
0.419278011026751 1
0.362278383363794 1
0.347194966749298 1
0.460568644150285 1
0.437321050667895 1
0.412647301700768 1
0.4586429483923 1
0.431827493391526 1
0.380644420775846 1
0.440168372676198 1
0.424310238094641 1
0.386585266282292 1
0.368953246825189 1
0.402227221715459 1
0.412666642934411 1
0.331258435387596 1
0.352340116776548 1
0.410493452065245 1
0.35001764905 1
0.4106762575142 1
0.463854404172508 1
0.441786247153716 1
0.438982135598307 1
0.278006025695903 0
0.380261276167215 1
0.399240909841978 1
0.387019231432694 1
0.455294604284167 1
0.456613069438217 1
0.3318397472415 1
0.432333017239664 1
0.409047855101879 1
0.384421702183909 1
0.46549037979182 1
0.444093669525534 1
0.40662289018507 1
0.445556095326567 1
0.429166675388137 1
0.410792065683933 1
0.365606652632218 1
0.406772737691233 1
0.443120197323584 1
0.428300873376956 1
0.351940201244979 1
0.343788861906843 1
0.450936704615185 1
0.369598006047975 1
0.393258543650835 1
0.42233688039836 1
0.425501218599338 1
0.426664057408765 1
0.402349801921494 1
0.415686094358427 1
0.42589735278249 1
0.437142598780214 1
0.415567018641923 1
0.479064662193611 1
0.352214241231938 1
0.463692207575242 1
0.38457323644207 1
0.415420266875457 1
0.35337863261034 1
0.380489596423996 1
0.358580365457043 1
0.388683767040355 1
0.446781223803075 1
0.435116538436896 1
0.455415672098587 1
0.388085074925085 1
0.471178299174095 1
0.503750300096471 0
0.33493053077026 1
0.345694273129816 1
0.359213999876453 1
0.41328464973593 1
0.322858316948156 1
0.355329517344071 1
0.383841778567284 1
0.377780946420364 1
0.428825887733259 1
0.410431850827978 1
0.319110665567545 1
0.364004578587414 1
0.370827333671555 1
0.518178801425584 0
0.322707339442213 1
0.415462838448294 1
0.427096486369394 1
0.384750331937122 1
0.465391258097549 1
0.308196851879839 1
0.323796817521134 1
0.389694748354532 1
0.410479441093198 1
0.428246403955682 1
0.369710636044619 1
0.452615747162641 1
0.478965729650898 1
0.373577971558243 1
0.47151916876162 1
0.388912425210105 1
0.39164564779346 1
0.477527500171038 1
0.392994275766724 1
0.423249345488641 1
0.392296057564029 1
0.395360763519054 1
0.427446925985043 1
0.433109235594857 1
0.510543833241686 0
0.432657646426395 1
0.488759339396668 1
0.338128572425754 1
0.515431418421522 1
0.375162796591693 1
0.451553881382358 1
0.371885809312796 1
0.389949634078292 1
0.417432394888485 1
0.356218028824057 1
0.350989066970063 1
0.360399740848202 1
0.37826621660753 1
0.50096677077372 0
0.404256773826623 1
0.363291710880053 1
0.410018202815349 1
0.36658387006166 1
0.394261108920944 1
0.460505532766208 1
0.38605034737676 1
0.429381828152195 1
0.377073462028367 1
0.392215471044211 1
0.470039323262896 1
0.332383167173392 1
0.371004965745603 1
0.382441120062356 1
0.323738404908591 1
0.406890014515669 1
0.36634987131646 1
0.432122317424993 1
0.346685993453344 1
0.466826651303182 1
0.404260615571473 1
0.409713734614027 1
0.395094034021724 1
0.371420089191077 1
0.396944089890227 1
0.431996256684584 1
0.404301788338185 1
0.390033271121092 1
0.436037377782795 1
0.421324159463699 1
0.395803803913643 1
0.35380323399021 1
0.337894725136814 1
0.363240127931493 1
0.43685039503764 1
0.4244898456968 1
0.381292205163803 1
0.35927720567527 1
0.364308782187116 1
0.409411828608629 1
0.376106339151526 1
0.385974858848555 1
0.355531481605099 1
0.362669906127639 1
0.441786554325212 1
0.410455018928989 1
0.407608663048193 1
0.406984403199723 1
0.449502150934987 1
0.329017827739559 1
0.477625596552914 1
0.40937326566629 1
0.399791032715775 1
0.422389371468787 1
0.502784710988003 0
0.457273869855182 1
0.340112993056867 1
0.443201049478933 1
0.408224938436389 1
0.394636766308505 1
0.426897401416453 1
0.385325971629317 1
0.461586033412033 1
0.338914102482983 1
0.409006466690694 1
0.381610017859969 1
0.352514788600043 1
0.415754423702 1
0.398487842724245 1
0.432865387201624 1
0.397556514250677 1
0.349125187684458 1
0.457029177466289 1
0.43048889107412 1
0.370112051532003 1
0.446228059511599 1
0.404825549225269 1
0.483394004347021 1
0.455628952874187 1
0.443766342457951 1
0.397847053751047 1
0.318983133294772 1
0.447605597659779 1
0.315937316123104 1
0.301894019959377 0
0.323796977743729 1
0.322623873877649 1
0.468628745757115 1
0.395246720296543 1
0.411555854345312 1
0.372787093613592 1
0.338442326062209 1
0.36182874430324 1
0.402260368329324 1
0.45885524568366 1
0.439663474227312 1
0.41515480714145 1
0.427292748262867 1
0.312833019152355 1
0.358919474107617 1
0.492144603493013 1
0.449402568273727 1
0.385520433880052 1
0.409839556889117 1
0.400377648213552 1
0.320008625656606 1
0.431644535186967 1
0.445599577314164 1
0.443313790999523 1
0.380129890370092 1
0.461741038598149 1
0.433861640229752 1
0.390775686083136 1
0.31790840006473 1
0.34234461636014 1
0.466258519765446 1
0.373092234478648 1
0.449605238614772 1
0.440327189860935 1
0.390420576460418 1
0.384021028676421 1
0.451870526894027 1
0.417678964385143 1
0.51898909751667 1
0.385518386467633 1
0.398139159277763 1
0.460622030617102 1
0.406718164749914 1
0.375515807677758 1
0.393951830368478 1
0.407535118619649 1
0.388884596965541 1
0.365980602857564 1
0.450221664340115 1
0.47643334469354 1
0.38803328880763 1
0.472767265360951 1
0.336616027907018 1
0.357173975817418 1
0.381753626501862 1
0.344209926818231 1
0.386116473421288 1
0.503649504874479 1
0.439706990550089 1
0.383326853095677 1
0.359679183704362 1
0.473504680735787 1
0.384596700105993 1
0.46331449485595 1
0.379022631575872 1
0.435089165032821 1
0.451041406311054 1
0.384123490900596 1
0.380134192706183 1
0.367603384640221 1
0.407658522657506 1
0.402146339232368 1
0.404126967462314 1
0.432258126352618 1
0.365079463813422 1
0.393728935330487 1
0.411359255986639 1
0.375996362884257 1
0.339634384375675 1
0.389110484645293 1
0.420312605205809 1
0.440375906351994 1
0.382640373771146 1
0.325402998341994 1
0.467159518167283 1
0.428345213451568 1
0.522768549562682 0
0.473771089717089 1
0.406509754776146 1
0.44757316218566 1
0.453343685396802 1
0.366574998025576 1
0.284369668645096 1
0.469416582051662 1
0.416826151771519 1
0.391678988420098 1
0.39981171625517 1
0.349505680539356 1
0.415734081900289 1
0.39197942080743 1
0.364257507421147 1
0.464820281039171 1
0.342426908759788 1
0.371010508853441 1
0.426802849852118 1
0.406432530324212 1
0.472158619107274 1
0.381667697995379 1
0.450991987260508 1
0.340557652441432 1
0.48459191792826 1
0.458569165637075 1
0.342164196985435 1
0.424859999189106 1
0.381244797017717 1
0.454819125423378 1
0.501403256102168 1
0.424476456576029 1
0.436380139656666 1
0.4083349416649 1
0.365073476634129 1
0.400514168021442 1
0.394514550717933 1
0.453021335615266 1
0.348177155485098 1
0.348146133008371 1
0.405182533260959 1
0.435256565002718 1
0.411879690190856 1
0.298940620479839 1
0.44797293781409 1
0.392769332442723 1
0.391306870880613 1
0.351299248985854 1
0.468453745650896 1
0.437676782409215 1
0.414401366627532 1
0.392317590012526 1
0.391761007161743 1
0.39450035914162 1
0.323114812023889 1
0.441813685708006 1
0.346359435579525 1
0.316102835070213 1
0.361297732208555 1
0.407326475231222 1
0.482424126184684 1
0.420004961778688 1
0.431241623133202 1
0.478616668247058 1
0.307676800992188 1
0.384157325277019 1
0.347045703364274 1
0.366954337848336 1
0.412667146348614 1
0.367754955036679 1
0.446610221101197 1
0.397823336199923 1
0.408387052861106 1
0.405330234550155 1
0.421296015424273 1
0.381560935426206 1
0.508055494236702 0
0.35448059787646 1
0.325061475495693 1
0.442619472396388 1
0.383928058803772 1
0.38868868181701 1
0.419569788561543 1
0.323295670886198 1
0.340542722436891 1
0.336970156819878 1
0.470262386973258 1
0.418939799102092 1
0.395476842955527 1
0.370151009999834 1
0.345088296423821 1
0.413111427036192 1
0.485271843342874 1
0.409235625526159 1
0.473830525154478 1
0.405210107341777 1
0.393165345213971 1
0.382676745450055 1
0.363377649349022 1
0.408782881500624 1
0.343628713714497 1
0.499001110764807 0
0.400950356430838 1
0.433716774229375 1
0.409126724511641 1
0.411469274957501 1
0.405131474802927 1
0.375976785267465 1
0.366042873759449 1
0.408285495827106 1
0.386355876138397 1
0.401479848465266 1
0.368471109011111 1
0.411417410295018 1
0.379982288251044 1
0.379959249602986 1
0.343020042632216 1
0.460804551601575 1
0.354525140087743 1
0.366593723190922 1
0.438719540895778 1
0.425025547958632 1
0.427170174946188 1
0.358795048449422 1
0.437121937581452 1
0.343131732602091 1
0.420477657656251 1
0.364380601065428 1
0.409888041859781 1
0.35563234198738 1
0.431024334493493 1
0.340657094291314 1
0.372696395839862 1
0.381693916345789 1
0.47226390565376 1
0.424300656861669 1
0.464872967466734 1
0.484075614405642 1
0.410958510454223 1
0.377510278119238 1
0.443925552546949 1
0.350635395613589 1
0.357622304488144 1
0.408727200863975 1
0.437196477854992 1
0.393113422370198 1
0.38942610444443 1
0.452599913006498 1
0.396546420753765 1
0.392851801813506 1
0.362669488864399 1
0.410247869459827 1
0.381846409500521 1
0.407425815734894 1
0.48058848694717 1
0.389408148429072 1
0.404638983553806 1
0.443712564494137 1
0.335235096903457 1
0.43098326221188 1
0.426009669149048 1
0.426390674580464 1
0.267483210046234 1
0.376339523653279 1
0.284288218016992 1
0.407434765396591 1
0.390358142223177 1
0.375480107450284 1
0.440420261225492 1
0.446233999082767 1
0.508383857846056 1
0.355436571672822 1
0.403322290486664 1
0.35810306688016 1
0.368886980826774 1
0.437990547117541 1
0.424667248975495 1
0.457831570607005 1
0.297671462218487 0
0.363252501737115 1
0.400307731083528 1
0.442300446253412 1
0.393422231005075 1
0.495336492787751 1
0.396244176244558 1
0.431928028748729 1
0.372145594978757 1
0.405158144050681 1
0.358270557987058 1
0.399874482174155 1
0.359519735052499 1
0.417577721311859 1
0.398959203490595 1
0.40198173039122 1
0.398432910026907 1
0.390554508022627 1
0.375563537620445 1
0.474108067079043 1
0.368796949203394 1
0.446287066693439 1
0.418754646159955 1
0.437695774063144 1
0.320977144893867 1
0.421323900742108 1
0.369234078687441 1
0.364506858991346 1
0.364676058075966 1
0.442350256928806 1
0.466474662622867 1
0.354820142248777 1
0.32828440716635 1
0.374738634270065 1
0.332495938869868 1
0.460134136000056 1
0.371253947747003 1
0.398870796173553 1
0.41444874592587 1
0.446832940501368 1
0.456762827917396 1
0.376936609284418 1
0.370541409018969 1
0.370282310013666 1
0.383548398094431 1
0.410791368187568 1
0.440885549044679 1
0.424990303374516 1
0.42562939252351 1
0.408048967253082 1
0.445460430702663 1
0.386493080011616 1
0.319808599469928 1
0.41084439601563 1
0.358315831641872 1
0.453282739813186 1
0.457097916189025 1
0.399161363245742 1
0.408611477468703 1
0.369019285234709 1
0.456724457110509 1
0.408422822047036 1
0.367492804784829 1
0.478602412342449 1
0.445796356475262 1
0.441507632984652 1
0.453902194984183 1
0.464661303094642 1
0.340050715362633 1
0.376854639362137 1
0.415259233650482 1
0.399814343386702 1
0.363706574923741 1
0.507990453655551 0
0.437887600288438 1
0.385971465970511 1
0.431655318318343 1
0.4596602529103 1
0.36264438253275 1
0.415471492275899 1
0.396121865146229 1
0.408663496497218 1
0.483436191103958 1
0.409795448039242 1
0.375837683078526 1
0.406095889718632 1
0.398634180290856 1
0.420553001963878 1
0.351965884735479 1
0.358641174323504 1
0.451710770354043 1
0.379819905584389 1
0.398395792331774 1
0.402346054747637 1
0.358330924872848 1
0.439479164583469 1
0.409171783890951 1
0.329949375368478 1
0.422544557765011 1
0.345167582959791 1
0.384169656697507 1
0.457181643038447 1
0.32754759795804 1
0.346936344733956 1
0.360511854859154 1
0.304265907990025 0
0.418124514949185 1
0.501965136390932 0
0.478227162967035 1
0.381881998908286 1
0.382271800551324 1
0.427337166850148 1
0.400735669803665 1
0.356407843647195 1
0.417294451928889 1
0.352147918968292 1
0.44092907522171 1
0.36447601509399 1
0.457788241468235 1
0.491750975831462 1
0.434414826682736 1
0.480275259921091 1
0.426355770178049 1
0.401301947686319 1
0.447568779192697 1
0.376903640305449 1
0.428717396171518 1
0.378942768255102 1
0.457268997567468 1
0.342926991858994 1
0.426254032954617 1
0.43622558123315 1
0.48947424973586 1
0.339864895628463 1
0.442688102772082 1
0.422091779106079 1
0.407160257210573 1
0.315229956742044 1
0.434212827273333 1
0.408197595781133 1
0.489843515155923 1
0.338217873868168 1
0.347827477020069 1
0.471654394641687 1
0.451054859031037 1
0.398894643844962 1
0.402811616749888 1
0.41113541428444 1
0.389312452578497 1
0.42902564493678 1
0.429132680970381 1
0.404741128867708 1
0.385348435262517 1
0.508311275832896 1
0.382566735865032 1
0.306221969940212 1
0.429616333186309 1
0.296801153700761 0
0.510950633854942 0
0.281974410138098 0
0.377539121020125 1
0.330561000476918 1
0.404778810247788 1
0.446453211250395 1
0.45835118468483 1
0.343536966704729 1
0.393008990978449 1
0.413479352535984 1
0.404500354522436 1
0.463564586768047 1
0.435197076964931 1
0.350069826250159 1
0.420962298292078 1
0.464082187077012 1
0.334938727774593 1
0.378598184621571 1
0.367542911402006 1
0.391223576051555 1
0.449966270269068 1
0.378692258953849 1
0.386674817220631 1
0.387985523425478 1
0.419358037909458 1
0.399745303403476 1
0.46150563094968 1
0.304074904176566 0
0.397349036409805 1
0.360359458622947 1
0.438988321670927 1
0.399253359443667 1
0.418677542459048 1
0.370233248097699 1
0.30710816855075 1
0.420054844071684 1
0.41301936735343 1
0.399766554372178 1
0.414109380957614 1
0.357248279739171 1
0.443613614158363 1
0.430770316646965 1
0.284798119164128 1
0.418105388298925 1
0.377289891923005 1
0.372822874396384 1
0.465965183441742 1
0.397904433265482 1
0.400127347113705 1
0.379928161622314 1
0.485089174078514 1
0.438405588498883 1
0.321319764587412 1
0.402023313128957 1
0.481251008350946 1
0.418054511465682 1
0.358468967855736 1
0.36693453547909 1
0.4327061868846 1
0.477708223928397 1
0.336538573703876 1
0.35932409125213 1
0.354287543171773 1
0.409984932303169 1
0.396766226218815 1
0.47729440889633 1
0.452739229658423 1
0.38395250172108 1
0.395835918338119 1
0.417247720494438 1
0.408965047246019 1
0.364009852032958 1
0.338227891053607 1
0.416389684961475 1
0.358375548661416 1
0.401512656449465 1
0.392969660405558 1
0.38355784240602 1
0.449132703821328 1
0.3957001062805 1
0.361518971102497 1
0.355600306179894 1
0.433166106072094 1
0.416461743102304 1
0.443725863085786 1
0.391940451600128 1
0.460382659452509 1
0.39894222438455 1
0.498889176975529 0
0.356970286600021 1
0.411419390250932 1
0.394970676483521 1
0.3257654546963 1
0.441558938945234 1
0.472344073302807 1
0.544713923526878 0
0.471312579480259 1
0.422739659919146 1
0.391665807158727 1
0.375231676082609 1
0.454659541461123 1
0.309162685354235 1
0.357556496422914 1
0.373519457704747 1
0.404148281650149 1
0.422628896414603 1
0.291454587252364 0
0.463176776724186 1
0.395636843415277 1
0.419097517827685 1
0.486075796872605 1
0.356244593353223 1
0.495675798334635 0
0.38371601796565 1
0.484592914021431 1
0.425962972095961 1
0.424496608145032 1
0.336398023715181 1
0.419550115788206 1
0.398004176257804 1
0.380806525887262 1
0.440593209388783 1
0.501493649470751 0
0.37108465984552 1
0.390270833213756 1
0.423850849491081 1
0.483737652779928 1
0.419548548664835 1
0.440388391594986 1
0.538609218606705 0
0.334495267928132 1
0.434829504898903 1
0.398899244762059 1
0.38084655839986 1
0.337381140572363 1
0.410125814383729 1
0.447913837266866 1
0.442603674555255 1
0.479318120441656 1
0.355650942679953 1
0.320674174405161 1
0.400922066993114 1
0.436991284210336 1
0.369135469996908 1
0.390822621480819 1
0.365674617014767 1
0.462272052769789 1
0.374307048381367 1
0.360785164838194 1
0.368104819673437 1
0.334127113661559 1
0.440838439810245 1
0.403325521398764 1
0.377369820535064 1
0.331681305772086 1
0.412080016409658 1
0.346886991548844 1
0.434895332243619 1
0.418170113127717 1
0.47614953951363 1
0.40599104839434 1
0.447241088179658 1
0.433183863605192 1
0.372928541602811 1
0.364963036290599 1
0.421176855466365 1
0.39056899763813 1
0.422255621034844 1
0.416449796762084 1
0.335142638897237 1
0.445920504250027 1
0.427553459007901 1
0.331680892467415 1
0.470444649080828 1
0.476944146591818 1
0.49554421638349 1
0.403747824596295 1
0.362740569567316 1
0.359172178655912 1
0.486347408809697 1
0.382453304255484 1
0.332643762207053 1
0.436459133943785 1
0.401961669723515 1
0.46285693795393 1
0.367991628882556 1
0.458067323823552 1
0.42377906483587 1
0.40881079675897 1
0.432059880586746 1
0.347347943766593 1
0.469257375461167 1
0.448724437783157 1
0.407617227862745 1
0.359762687844986 1
0.47565413741314 1
0.356253456838447 1
0.444633146991479 1
0.50357380616501 1
0.412652610358849 1
0.42793870354475 1
0.362610015715146 1
0.393036106805024 1
0.468721760313614 1
0.434484415157382 1
0.361456922788279 1
0.369898447113953 1
0.477472748674735 1
0.48878187942827 1
0.387905464462157 1
0.370328806596724 1
0.464577828983399 1
0.417525226060379 1
0.410064702459039 1
0.474635973183354 1
0.398404384916718 1
0.40856509823316 1
0.450895151452122 1
0.46082290505636 1
0.478665888031715 1
0.447322916733894 1
0.359433973377505 1
0.49654888849872 0
0.44515954552829 1
0.429792011685496 1
0.38045382375885 1
0.420793707330366 1
0.367818623048329 1
0.430604785528532 1
0.318966764057371 1
0.36080361428444 1
0.366559646259132 1
0.374096813371779 1
0.354796943831284 1
0.325939283665364 1
0.436198276745771 1
0.310276137396815 1
0.386096636253004 1
0.341082295752034 1
0.402471282844049 1
0.432856231268425 1
0.405984067059896 1
0.38640156776476 1
0.436483856544318 1
0.414351508342669 1
0.362832628156329 1
0.304174397133668 0
0.455774624027428 1
0.497519561737351 0
0.315105354466637 1
0.404795169412107 1
0.321058609475729 1
0.375075051416542 1
0.345633312218057 1
0.375743562095335 1
0.363764375929868 1
0.385281176107634 1
0.314659813946239 1
0.421041592218885 1
0.448743172741878 1
0.42559716107454 1
0.43780880114622 1
0.268684763168734 0
0.284502291523607 0
0.367904469275213 1
0.444949550323392 1
0.381388357227197 1
0.297967918225645 0
0.352101091688115 1
0.342628628671287 1
0.49101721938426 1
0.394414477609873 1
0.350074268784362 1
0.477042649304959 1
0.483326543257373 1
0.328284524926586 1
0.429784929718676 1
0.438476874773487 1
0.405156523223919 1
0.438737551341199 1
0.400845615569807 1
0.336996763424212 1
0.352968978876245 1
0.411560650639259 1
0.367057260029938 1
0.409761437580357 1
0.463651961658249 1
0.426531776045997 1
0.380758109848964 1
0.453221158568146 1
0.400796430022518 1
0.309640804815219 1
0.477740539875197 1
0.416799512375415 1
0.350024657455724 1
0.327971703254856 1
0.261039621109007 0
0.372566577256862 1
0.47996841874359 1
0.417565546655584 1
0.349092487228306 1
0.445102394507969 1
0.462835841016787 1
0.384871302921218 1
0.402411931369252 1
0.402720210113716 1
0.380019722604806 1
0.446221745171911 1
0.322681609628379 1
0.370244811874661 1
0.464920739199663 1
0.408973819411892 1
0.36367419613622 1
0.41828410981051 1
0.272445811407948 0
0.373466329497036 1
0.413226074873851 1
0.485588790925345 1
0.43353495187211 1
0.533754256137145 0
0.468053952119666 1
0.399987613282407 1
0.412556279366311 1
0.391170472624341 1
0.337699590874881 1
0.490623510658367 1
0.384127180036326 1
0.343969263674871 1
0.373240245498048 1
0.399407792780553 1
0.392885111630419 1
0.368640629293056 1
0.424093200210195 1
0.351449036792853 1
0.379580115588435 1
0.330258374422952 1
0.483334228393734 1
0.426247227944057 1
0.43577814942764 1
0.323910130158783 1
0.390321432700554 1
0.433531980734127 1
0.443969476733525 1
0.371430855764307 1
0.471278994000086 1
0.386394320190052 1
0.287568317327012 0
0.303907217392525 1
0.373164093134758 1
0.357361353066497 1
0.370209782180915 1
0.325300035333937 1
0.437530655190613 1
0.385309840078152 1
0.453382808438538 1
0.377413185850119 1
0.42006102653848 1
0.370907401385514 1
0.342976570810974 1
0.351138225294717 1
0.386841530839661 1
0.405007355152076 1
0.415862121071334 1
0.362705487804684 1
0.468668911289351 1
0.477372873889265 1
0.453197479634169 1
0.442693845268785 1
0.361852694244582 1
0.32920531243987 1
0.489487276864914 1
0.409554679158346 1
0.417022891006806 1
0.390781772617201 1
0.405662408212831 1
0.420905744637385 1
0.416768456118441 1
0.509657513268208 1
0.375397917765106 1
0.507594540231856 0
0.386744031824554 1
0.4220611013185 1
0.351681553929208 1
0.449039199407575 1
0.42111493948449 1
0.439842694634837 1
0.460038582071919 1
0.442685902242024 1
0.365765967482018 1
0.383974986031205 1
0.310286348578828 0
0.397275308847939 1
0.425576385522301 1
0.31744401599511 1
0.412944235928295 1
0.388367874312111 1
0.534169620679484 0
0.389217817450148 1
0.492664587796619 0
0.365441876523359 1
0.419439141667184 1
0.372535470959086 1
0.397963542993409 1
0.47999957393655 1
0.387468160360478 1
0.391099325766262 1
0.339992390917047 1
0.362011359942254 1
0.460549373686584 1
0.417573845141358 1
0.479948138639848 1
0.33269989484746 1
0.427786262226646 1
0.419507853324297 1
0.384383846988665 1
0.384963990372022 1
0.413924786421672 1
0.358663570687438 1
0.316658744918715 1
0.375245991360792 1
0.385927021536909 1
0.367653320405767 1
0.37002960520837 1
0.401476353507531 1
0.418415854179948 1
0.336280984022694 1
0.396073202858849 1
0.466152586563552 1
0.470078472834307 1
0.401889374211281 1
0.464586588778369 1
0.411468038586911 1
0.489400458972051 1
0.397576981162309 1
0.391429376973424 1
0.406605321530373 1
0.382927756107312 1
0.4620144772237 1
0.427124307382237 1
0.426673096130034 1
0.39425928596221 1
0.426452570377456 1
0.397669718103055 1
0.413167288376465 1
0.370486397877049 1
0.439724607339901 1
0.366566011316481 1
0.420719134973659 1
0.394796757258839 1
0.403754568912318 1
0.434606414165689 1
0.354411454930072 1
0.444943682200109 1
0.447650575745834 1
0.456996065081394 1
0.447085134868276 1
0.300514276541008 0
0.363609412747273 1
0.423370366703727 1
0.418353660599309 1
0.396142002950813 1
0.380885822809388 1
0.494566023689754 1
0.343343068747197 1
0.476308230105749 1
0.466651459239749 1
0.30765711455647 0
0.37081397011619 1
0.485190439454438 1
0.409546354402002 1
0.467177392820301 1
0.339474886589434 1
0.453106558639539 1
0.388724653951822 1
0.377741714731467 1
0.377365847532236 1
0.487972531002795 1
0.380878365332051 1
0.407789675413432 1
0.416509617732268 1
0.467305359130921 1
0.323146223946486 1
0.379296008346968 1
0.372086518587484 1
0.328354833302532 1
0.405652884047934 1
0.465659268019156 1
0.318866553974542 1
0.474044096079941 1
0.468115359330719 1
0.435415606375646 1
0.370743173269872 1
0.378911251960852 1
0.415884131631907 1
0.405147149174189 1
0.347587289917776 1
0.273583028140779 0
0.471082242882087 1
0.419773949155398 1
0.451612165630037 1
0.314320956985046 1
0.457334906948551 1
0.354585883051775 1
0.350763854555835 1
0.397835962093454 1
0.380228540109725 1
0.514650880700187 1
0.323638680781398 1
0.339534484186986 1
0.398860661739818 1
0.353764938938719 1
0.440730529492559 1
0.40500889162287 1
0.400400619783835 1
0.414504445848137 1
0.501800719406947 0
0.428422546036164 1
0.375217048249841 1
0.368148840172205 1
0.401144171532918 1
0.413052117727161 1
0.415204186320021 1
0.362967081563714 1
0.350483245596306 1
0.40095707561806 1
0.339543195834243 1
0.39819312064616 1
0.460020500012215 1
0.486185721782673 1
0.439831763490443 1
0.375084726188895 1
0.44427350982252 1
0.390434847191336 1
0.37271506383797 1
0.425373907427551 1
0.358396559835573 1
0.485320916268203 1
0.455433824715549 1
0.427701685384256 1
0.341056806760964 1
0.367565869629944 1
0.379947289773286 1
0.357791276052642 1
0.454468618158974 1
0.417261331131925 1
0.397331935570495 1
0.432781192440472 1
0.415000487174608 1
0.446872455527808 1
0.471475923086373 1
0.405729177288907 1
0.480787218294752 1
0.342221276413955 1
0.379384810066437 1
0.362643345861153 1
0.370680574369384 1
0.414599788599384 1
0.389149362243303 1
0.410186153499529 1
0.4716888551946 1
0.409985601062337 1
0.421468733759484 1
0.387792027172725 1
0.340993248479894 1
0.418479673694457 1
0.450945478031981 1
0.349376132832835 1
0.455966910752388 1
0.442180964590369 1
0.381369282377963 1
0.365393369051493 1
0.428406270532034 1
0.323063378712663 1
0.447214929799341 1
0.326372296368769 1
0.334721433872312 1
0.401181625376465 1
0.366790223219415 1
0.43114865974758 1
0.442005987096432 1
0.443617962439182 1
0.469639299035134 1
0.444946266216491 1
0.457824449189164 1
0.352528933339194 1
0.454539350281003 1
0.347934536355811 1
0.478261996127737 1
0.406039160215091 1
0.475054920958604 1
0.374140290844318 1
0.31648092169138 1
0.394919414209713 1
0.392279695218948 1
0.331523844265106 1
0.407902998600033 1
0.493303422542 1
0.41124191734345 1
0.396664930685001 1
0.404220698037025 1
0.453022313494995 1
0.482471750103866 1
0.40801053912127 1
0.349184425777012 1
0.381912752564742 1
0.456514092792228 1
0.373184882760315 1
0.40899821685778 1
0.359787754700443 1
0.47250194150714 1
0.372602654395349 1
0.372454889172004 1
0.414559767365756 1
0.373327417700361 1
0.442023564804841 1
0.395899307053778 1
0.353217118213692 1
0.377088845323142 1
0.387195453029821 1
0.417540849040219 1
0.320702544208768 1
0.499692641283463 0
0.383325421533758 1
0.379874330537683 1
0.407190374882798 1
0.466459908224385 1
0.429328282537 1
0.392098586896031 1
0.331860138331826 1
0.439635633686333 1
0.388376757075775 1
0.356795161131646 1
0.404561538699558 1
0.411670053777201 1
0.335759979579946 1
0.366426988260687 1
0.373900058225433 1
0.477429546461487 1
0.445170306831336 1
0.494673273879637 1
0.435176077090978 1
0.46509960682774 1
0.449421633055235 1
0.395136914659075 1
0.413670017712358 1
0.423011274825499 1
0.445414681147561 1
0.47495755464039 1
0.482429981930342 1
0.391075247214721 1
0.378980608334055 1
0.352848366646504 1
0.423143867904888 1
0.349435908575236 1
0.336038415071958 1
0.524623807523339 0
0.407675526256192 1
0.424995843887121 1
0.391278094389964 1
0.35581136666878 1
0.419590381080343 1
0.379119881434779 1
0.343343680057321 1
0.402007823342575 1
0.401986260618695 1
0.356977742461159 1
0.512061175678573 1
0.366396242473178 1
0.414849699266851 1
0.384901239302408 1
0.389161394085872 1
0.437717250824222 1
0.400784691851616 1
0.362805497490383 1
0.37423466817445 1
0.429702315061249 1
0.34506448831455 1
0.355713845456211 1
0.445122561097032 1
0.416655969071924 1
0.295138275954882 0
0.39757102268944 1
0.369170161817802 1
0.505024670850106 1
0.365894863387493 1
0.416810752308252 1
0.368027217474353 1
0.488887346877098 1
0.469171712523085 1
0.43539579337929 1
0.360813289419982 1
0.393866260463516 1
0.509486337668586 0
0.384528476456826 1
0.446147802016986 1
0.434628070566925 1
0.326676373644857 1
0.417866336708858 1
0.317328547386459 1
0.427001541438382 1
0.358032140303477 1
0.32623162481428 1
0.386529035004031 1
0.443489934944428 1
0.458747659105102 1
0.394173348720865 1
0.364439980035122 1
0.398768348756057 1
0.426670178105779 1
0.430166774394071 1
0.46438657108387 1
0.409268914045538 1
0.420988342960781 1
0.334652676992461 1
0.363677957366822 1
0.379427258613584 1
0.288807143678896 0
0.367972517281015 1
0.382424923515613 1
0.398016900575589 1
0.511013560535534 0
0.368783917471168 1
0.455447137440795 1
0.387818600524364 1
0.460508406052191 1
0.419205631815275 1
0.422409015120814 1
0.385924597928579 1
0.479475381873453 1
0.328775771902263 1
0.392028664610714 1
0.443634938270157 1
0.423092431793289 1
0.45927847561936 1
0.374235230430346 1
0.435057900042891 1
0.540698146385242 0
0.470681210867686 1
0.387309858068983 1
0.346447074247028 1
0.430656662095451 1
0.341334196385872 1
0.38972823347414 1
0.436224523397991 1
0.303450471683654 0
0.324040841819 1
0.383026130168837 1
0.461547922793715 1
0.355823556613266 1
0.385783961856822 1
0.484716041667786 1
0.407653520082868 1
0.433308635522311 1
0.432846897636301 1
0.399118610518158 1
0.424641691160342 1
0.448679585509038 1
0.414862068306002 1
0.338849349684829 1
0.376582759093393 1
0.415517236088234 1
0.406751863448738 1
0.43756169315891 1
0.419189267809382 1
0.335652256608298 1
0.455829815216215 1
0.408304323727182 1
0.346316804915298 1
0.433521411915644 1
0.425474063246315 1
0.393795951806749 1
0.400452871831692 1
0.380017021212442 1
0.37386699128305 1
0.352039270079628 1
0.383042453017625 1
0.360296574038163 1
0.362915573659825 1
0.393198969395092 1
0.39628831575588 1
0.395865770927615 1
0.416131999833096 1
0.418602268025713 1
0.386136472388325 1
0.412431623452736 1
0.323032006771937 1
0.267282636947312 0
0.354941960693424 1
0.371009700900972 1
0.412303709408102 1
0.357488492444214 1
0.364779196406451 1
0.473782981735595 1
0.34860617615787 1
0.413319909468164 1
0.445540725386214 1
0.345231703913427 1
0.400246144663838 1
0.456583944040853 1
0.403881909461798 1
0.372055551630313 1
0.540089863370376 0
0.417600181425242 1
0.449674871074565 1
0.416241700162851 1
0.383110831250711 1
0.455143065526926 1
0.430861567600592 1
0.433936284186839 1
0.436475350265031 1
0.439028166541646 1
0.348410508555613 1
0.455175294588711 1
0.475829566230796 1
0.489077664508713 1
0.322368725983109 1
0.284517322591411 0
0.395785802792752 1
0.372168282931066 1
0.378261922165099 1
0.408278550106552 1
0.40956764633218 1
0.43118789190732 1
0.350838488455063 1
0.328447701401448 1
0.327109127762672 1
0.404137598999071 1
0.323421805843356 1
0.372443436227663 1
0.425562915643211 1
0.413919728039655 1
0.398093082819774 1
0.448378918665386 1
0.41853068716367 1
0.373481248825039 1
0.364519503377042 1
0.361206002933302 1
0.396510245101951 1
0.339602492568134 1
0.381034491801686 1
0.397850885337734 1
0.368167031041049 1
0.464532852365609 1
0.358710606136255 1
0.376204638133977 1
0.411428880975102 1
0.395826754789274 1
0.334302925198987 1
0.468782546560681 1
0.345311035059698 1
0.443370696586763 1
0.479519339744513 1
0.310495123263601 1
0.4852222583767 1
0.428380857285584 1
0.340127583133453 1
0.400382852404578 1
0.448928194175951 1
0.490386574544794 1
0.408911160964474 1
0.387806393242439 1
0.439030155889598 1
0.391850232839033 1
0.399091439948858 1
0.419357316597529 1
0.475010964373952 1
0.402353457257797 1
0.39041800426328 1
0.354015011548401 1
0.428448329703067 1
0.460470768469362 1
0.455558516370264 1
0.359656010321725 1
0.438504707235606 1
0.334957686806493 1
0.439070570468064 1
0.39554599954592 1
0.431173133410812 1
0.363712549978707 1
0.380939308194004 1
0.365888756442104 1
0.382290644754989 1
0.325635915765218 1
0.36072059966348 1
0.310711491562039 1
0.346765868113718 1
0.392364659497434 1
0.350527240265726 1
0.414228489651289 1
0.359304515626899 1
0.407950911646093 1
0.433423231776357 1
0.348634003300435 1
0.357905116812317 1
0.397841859669249 1
0.392105793574831 1
0.421670117526342 1
0.40712017394626 1
0.459925522592283 1
0.459307934126344 1
0.427245330495601 1
0.435315582412807 1
0.378308762309438 1
0.450496063309489 1
0.475838460356274 1
0.410179774919473 1
0.400114301004055 1
0.358985880566571 1
0.318118559728862 1
0.458544236455585 1
0.383841832832992 1
0.376327164798063 1
0.360778030306131 1
0.354994248453633 1
0.38363002226701 1
0.449465445635834 1
0.473657217557741 1
0.371513971492572 1
0.425471997751671 1
0.435251791046807 1
0.398210594694484 1
0.404750871851137 1
0.391010705371231 1
0.47347160143412 1
0.396131580005242 1
0.375859194954216 1
0.346224905178282 1
0.325700449146806 1
0.384960537456334 1
0.437811801909931 1
0.371300037137391 1
0.429265595614534 1
0.322795048755209 1
0.40338000352533 1
0.455079264636907 1
0.372844911920626 1
0.391458609993417 1
0.423207387531323 1
0.407982963384117 1
0.405145313365586 1
0.352537682146802 1
0.38779513721321 1
0.43525002146815 1
0.379797291398994 1
0.42620126999279 1
0.489383857906155 1
0.418376333505546 1
0.345476911835152 1
0.466279606241768 1
0.401953066886727 1
0.36758736594519 1
0.3940903494932 1
0.405898904251828 1
0.403077358073032 1
0.40893805356095 1
0.443722662289218 1
0.364762351098713 1
0.424296847685393 1
0.416052410317068 1
0.423099014399166 1
0.363181701179503 1
0.35104770178041 1
0.377955701547695 1
0.383748446460871 1
0.375138250147501 1
0.432706948712406 1
0.392489962374058 1
0.352610103095505 1
0.441097121205993 1
0.369879464834964 1
0.35083730228592 1
0.4195884716555 1
0.328686111508518 1
0.514328883660582 0
0.382383269385391 1
0.386199065213515 1
0.34717809990718 1
0.404979589242247 1
0.373284177799439 1
0.443692849998796 1
0.386644952290119 1
0.310179936791731 0
0.346173066986254 1
0.439591498685138 1
0.443031739753439 1
0.399541992588913 1
0.409179228927412 1
0.465249434758492 1
0.476733911779999 1
0.373416350552892 1
0.428961869314098 1
0.403858500951344 1
0.343448863704783 1
0.396728183339715 1
0.489382667300607 1
0.397879925927626 1
0.437041246622418 1
0.371683185119588 1
0.360645678345599 1
0.406034971574138 1
0.310101625224367 0
0.328055726900513 1
0.342706436183509 1
0.4258819026156 1
0.432146004447953 1
0.390112862576328 1
0.451621069078163 1
0.430960474081912 1
0.426296722766304 1
0.42394985699467 1
0.487049426544702 1
0.387666069039733 1
0.407947048743209 1
0.455553741337732 1
0.371387002304443 1
0.538297607803683 0
0.464375978207892 1
0.446207742745708 1
0.498478372451682 0
0.394371757365417 1
0.413281789370464 1
0.390949326218579 1
0.342159928990024 1
0.357307447225554 1
0.357226153161472 1
0.403572667574351 1
0.467120981764217 1
0.315608307726705 1
0.420106981970637 1
0.468941048777431 1
0.341958990301402 1
0.394562028502825 1
0.462884785538129 1
0.439134741907314 1
0.441220653721031 1
0.361431978620654 1
0.42818047275608 1
0.324808549927821 1
0.498007492221377 1
0.389982150081269 1
0.421420992486358 1
0.377733504286828 1
0.394665229392739 1
0.362653561704814 1
0.409585841803042 1
0.396365519604889 1
0.366058104513339 1
0.493489581290193 1
0.415983123352872 1
0.468677961820315 1
0.368260008735137 1
0.44631569875349 1
0.351262998506471 1
0.421198283391897 1
0.468619568250476 1
0.501595048141624 1
0.346510625996543 1
0.460685447260411 1
0.397532079224757 1
0.39200834557617 1
0.414262236425701 1
0.352757981365133 1
0.369354026760533 1
0.299257251269862 0
0.33185961126237 1
0.410852919878589 1
0.414044682030209 1
0.363288437045245 1
0.479160032562861 1
0.299029807701311 0
0.381183177149434 1
0.393817554807632 1
0.438822296422668 1
0.412759093811823 1
0.427097632515745 1
0.461996529978906 1
0.300745967887299 0
0.25750318580927 0
0.396255816636778 1
0.391837876590444 1
0.409882202348222 1
0.348990152197005 1
0.341629694852825 1
0.408705635601059 1
0.389144464527342 1
0.470310120965304 1
0.424296535213 1
0.432739163033136 1
0.442082392101713 1
0.302204967251555 1
0.439263644860077 1
0.382093120228725 1
0.456047711761829 1
0.416209465627798 1
0.394957491513412 1
0.434047511079569 1
0.374519240481137 1
0.398118412115118 1
0.37827498992817 1
0.373345908328793 1
0.492353584743723 1
0.450896053618956 1
0.407206651831486 1
0.421200379729691 1
0.378817359978675 1
0.3540861732321 1
0.324569626460107 1
0.337580424181145 1
0.480975473975838 1
0.338280507651014 1
0.390889195804495 1
0.409890170146736 1
0.293989838578064 1
0.411427036749395 1
0.37792236782307 1
0.366384503168509 1
0.438620356189621 1
0.497589874096037 0
0.288191924061287 0
0.42289249466296 1
0.344817858814512 1
0.425516317687787 1
0.408011379574206 1
0.518568307405718 0
0.378987847871353 1
0.389039270163793 1
0.452550356700541 1
0.385038482531232 1
0.412767737202448 1
0.40410128043594 1
0.408047431244179 1
0.405019755811343 1
0.491387910952074 1
0.422988508372238 1
0.361894568061772 1
0.426966138484806 1
0.361254815355171 1
0.440053502394816 1
0.387687462777995 1
0.50747485568552 0
0.433617077985629 1
0.470435468055591 1
0.474685366698356 1
0.422846386246985 1
0.313257487003022 1
0.435113653767923 1
0.397652941447075 1
0.452148637712083 1
0.411036217682094 1
0.47174897353759 1
0.394998192519783 1
0.47161087728517 1
0.392012832991169 1
0.417080871385549 1
0.434935026861443 1
0.436070925168272 1
0.388901100293227 1
0.389107758857866 1
0.293486311603937 0
0.446689735356961 1
0.31498901914589 1
0.346241925025454 1
0.363369811988511 1
0.371958376259204 1
0.299881335136691 1
0.344524981533 1
0.432786010774971 1
0.412990646537952 1
0.445854211548999 1
0.380020052032975 1
0.353673020871597 1
0.403035629332318 1
0.404974656755616 1
0.514235460818038 0
0.360653299523767 1
0.404979988727836 1
0.421673458219611 1
0.42503409886075 1
0.291780540314676 0
0.357598928612915 1
0.411330099506788 1
0.326954516705832 1
0.333037216798668 1
0.470475502502722 1
0.385060730688009 1
0.432653842370674 1
0.451614744726301 1
0.423323484708465 1
0.396107604700687 1
0.358624722511499 1
0.443836507871507 1
0.360874434241919 1
0.377690762643569 1
0.460826445074713 1
0.41239456309302 1
0.454986428654477 1
0.410057176529014 1
0.337456865617846 1
0.445332947957451 1
0.392598426172028 1
0.336841726576213 1
0.452873596671013 1
0.339309066561282 1
0.373017732447634 1
0.36013595412958 1
0.43030331413741 1
0.42406658748967 1
0.463359589069427 1
0.400010548649379 1
0.373479483183021 1
0.482433542610195 1
0.401485616603103 1
0.298163944313846 0
0.369192196318801 1
0.48577882466175 1
0.413647100410699 1
0.401955398886926 1
0.398547494295074 1
0.480833533154835 1
0.456169313797108 1
0.43275060755503 1
0.375546209278912 1
0.400307239157461 1
0.468918702356345 1
0.453661194315393 1
0.32211895915658 1
0.394591586842852 1
0.35476082232964 1
0.377216418214185 1
0.417800343208346 1
0.421995373237332 1
0.384860848539445 1
0.321237932824407 1
0.355158151541954 1
0.325830595610718 1
0.422770074471543 1
0.410854978104256 1
0.374924946036172 1
0.449441276081737 1
0.415341758391509 1
0.399221371429117 1
0.433296043349127 1
0.412702718922417 1
0.435968429521388 1
0.31529758601195 1
0.457563926078041 1
0.313324643777248 1
0.326711450108457 1
0.366848981738813 1
0.409726990727081 1
0.446412935702261 1
0.37584000199726 1
0.433684400012439 1
0.3776910644803 1
0.419686481152871 1
0.342102933745471 1
0.320352735306736 1
0.432065766243608 1
0.307826567138929 1
0.396839758889853 1
0.400927834083512 1
0.368302493900245 1
0.42436217018665 1
0.43059551072112 1
0.357784131357446 1
0.426539502779194 1
0.399362942419806 1
0.426724624918059 1
0.450209741852071 1
0.413036702945228 1
0.378984663876576 1
0.422347339723429 1
0.341474602567231 1
0.421582128270794 1
0.346663912093016 1
0.397154286490214 1
0.368711084157588 1
0.460798709533164 1
0.364157163002795 1
0.317825952294997 1
0.448337786146999 1
0.442380588942419 1
0.508853292680163 0
0.422633546204214 1
0.367529528956261 1
0.37031960480979 1
0.363215324240694 1
0.462862716457025 1
0.420350836950156 1
0.38433421364998 1
0.350870484119622 1
0.346554330212501 1
0.403739290271284 1
0.393536828894541 1
0.380696398054271 1
0.363633094447289 1
0.396212491441917 1
0.390052019830695 1
0.390195735354729 1
0.378826161976331 1
0.410284867450848 1
0.366925466389842 1
0.47710685393159 1
0.484971289425962 1
0.406977203951076 1
0.434713680103674 1
0.409076515587972 1
0.405683803285457 1
0.424004605664693 1
0.422902864236172 1
0.368715098733778 1
0.372948684164106 1
0.410236423227652 1
0.463508856714371 1
0.395348412321688 1
0.372909858197309 1
0.402617720367564 1
0.341498839256003 1
0.403014323999572 1
0.35280603606362 1
0.450983362058513 1
0.365663840151613 1
0.329488717180135 1
0.379497576756896 1
0.450181207019345 1
0.343734971678369 1
0.414236601647618 1
0.475731482983942 1
0.405216371206681 1
0.489600578876531 1
0.401761593930868 1
0.365791122428744 1
0.382376819720725 1
0.417524868146887 1
0.443218464303403 1
0.401431416697506 1
0.374391062706682 1
0.522298602040807 0
0.416251705983613 1
0.413685320024086 1
0.406940140163583 1
0.436977299296379 1
0.471168336479632 1
0.394932121443287 1
0.371665165364255 1
0.385399287098995 1
0.327637553857585 1
0.436968106138962 1
0.350376695677924 1
0.371924927656203 1
0.359894180687822 1
0.388269482937662 1
0.468566150846904 1
0.280252061108186 0
0.422427829842168 1
0.392912256650342 1
0.465726756537601 1
0.252829520004274 0
0.458998071245078 1
0.442706616845358 1
0.429206019021307 1
0.437972865547415 1
0.355489778746572 1
0.429734198065197 1
0.488951205940334 1
0.379387992112965 1
0.403304803817753 1
0.40811557964477 1
0.449817872575297 1
0.439849528948169 1
0.395315671865026 1
0.418414016955651 1
0.389676083884869 1
0.343329990164732 1
0.350365038735702 1
0.371514858791476 1
0.490628769370378 1
0.363158323572119 1
0.409155257682966 1
0.417148805618571 1
0.365045474926988 1
0.472619789222359 1
0.37207697270041 1
0.431423501479243 1
0.401090563873639 1
0.354339413412572 1
0.409313844323634 1
0.347482496661141 1
0.293931569592558 0
0.497167353959402 0
0.282113910635978 0
0.32390891521156 1
0.36888968178953 1
0.467647267586132 1
0.358555546576889 1
0.470719550685438 1
0.339567115687297 1
0.442647120861042 1
0.422998655598884 1
0.400937183212623 1
0.352210422330857 1
0.401721721557794 1
0.446290593361087 1
0.452362126480852 1
0.467449924692937 1
0.445160537316727 1
0.372417943942867 1
0.41120134264205 1
0.369173278676827 1
0.327151565310833 1
0.458248135459383 1
0.377179272550746 1
0.432715196058023 1
0.389468567433166 1
0.344490463451139 1
0.345035888146132 1
0.435963884046398 1
0.461990264410877 1
0.37033511341316 1
0.342956055871781 1
0.355832678637639 1
0.483410518085535 1
0.357264914562384 1
0.317001733963185 1
0.405682429097941 1
0.464644985253301 1
0.352855983238207 1
0.386596825684292 1
0.3793635262238 1
0.38347368867551 1
0.348119918224914 1
0.389932266659415 1
0.386475076277864 1
0.417629463374134 1
0.356516351908475 1
0.388244417882554 1
0.456005412511774 1
0.39276880277663 1
0.502008892173826 0
0.356416922989869 1
0.465008105398856 1
0.408872138891706 1
0.334958559663006 1
0.374758560074586 1
0.358694980114666 1
0.430015125809841 1
0.328793127668203 1
0.431523655535407 1
0.435806772675785 1
0.414683936906 1
0.314623106208649 1
0.414613659195302 1
0.365708441479161 1
0.35267120428005 1
0.375829015712292 1
0.325216136931102 1
0.334496640441138 1
0.400829904004196 1
0.380582267515073 1
0.339678080724631 1
0.41187692574534 1
0.380353478018637 1
0.369546578703646 1
0.366710325388454 1
0.330551995966865 1
0.48355980815659 1
0.370997568671369 1
0.451540684872033 1
0.354012040030992 1
0.395033050465993 1
0.392250755080715 1
0.40330935226031 1
0.395707602889246 1
0.342658854087991 1
0.53648115313992 0
0.311042423114411 1
0.431288198893955 1
0.400475281606339 1
0.403120215930403 1
0.462229202813765 1
0.449627115049821 1
0.411325835752886 1
0.446643401063035 1
0.42377969972756 1
0.420670336120447 1
0.369475726199332 1
0.436655376160596 1
0.439105316360847 1
0.346952378316499 1
0.420113656243131 1
0.433457575239555 1
0.445696721657451 1
0.307665077340456 1
0.382089075681834 1
0.4321371845631 1
0.356286835601932 1
0.357981434355373 1
0.495492275566912 1
0.507781724324077 0
0.326452646092779 1
0.373360865520965 1
0.378865505450816 1
0.381118621438095 1
0.39057863024421 1
0.437055776520944 1
0.381589604638863 1
0.379751446323071 1
0.434369081153041 1
0.399453026195663 1
0.32031477058632 1
0.306182085807195 1
0.311267083450668 1
0.367523029661712 1
0.445068364385998 1
0.354122261361469 1
0.391260975999906 1
0.342828243511218 1
0.365988005929279 1
0.341609633305499 1
0.339173506520048 1
0.405640015171297 1
0.36342233512593 1
0.437313759653365 1
0.453935489801307 1
0.420022598212953 1
0.39010958596857 1
0.454890621640777 1
0.377783966009135 1
0.516760642937559 1
0.30801477778871 1
0.348476838529814 1
0.433286689776035 1
0.44744509092952 1
0.450728335703931 1
0.459171087980085 1
0.385871330441809 1
0.414646758617824 1
0.506285296763169 0
0.476518093494221 1
0.31499545442326 1
0.361109504328404 1
0.498842911646519 1
0.351417296944188 1
0.379831087010024 1
0.349171736946072 1
0.350993400375703 1
0.39111341730879 1
0.429292655604785 1
0.400197723929874 1
0.4744626692122 1
0.421885100111872 1
0.381611009253279 1
0.372534352566374 1
0.398296822540599 1
0.352368591296595 1
0.367624574052096 1
0.3614609357049 1
0.42894987911502 1
0.350972584066046 1
0.355605415045522 1
0.418423340401668 1
0.450480666709355 1
0.49324119530808 1
0.297460661293945 0
0.463829388651181 1
0.425171458719802 1
0.416178903790306 1
0.338233809804052 1
0.340972292132718 1
0.397510703353786 1
0.397639707375667 1
0.408827962661615 1
0.409333173520684 1
0.405872085849964 1
0.448673547353828 1
0.406229092351953 1
0.304509049577035 1
0.316652375664616 1
0.368501323667869 1
0.470194885996731 1
0.35234566876504 1
0.425612133020186 1
0.453572720911048 1
0.447387055531043 1
0.377648787944979 1
0.290215713495819 1
0.427696806853416 1
0.428555441135131 1
0.450051553481615 1
0.443453612286343 1
0.327428075502539 1
0.347732315770108 1
0.358852209438064 1
0.333813135431496 1
0.473904388470814 1
0.329059108201764 1
0.322335706113403 1
0.42797044288306 1
0.402670676785697 1
0.408709871385736 1
0.361008186103299 1
0.358625063618867 1
0.487443357814572 1
0.398991459959168 1
0.433113025791673 1
0.389276069378689 1
0.361186515333328 1
0.362378099278937 1
0.315789132297526 1
0.450954731783703 1
0.406590984549575 1
0.393311485648121 1
0.431542625017861 1
0.3989872953308 1
0.39571582838922 1
0.462513497969439 1
0.386648796148528 1
0.416319294578309 1
0.458277944900712 1
0.41667391793484 1
0.363009760410071 1
0.405209920969704 1
0.389786273573278 1
0.262231070697799 0
0.38775467818444 1
0.370925402873948 1
0.361043170985323 1
0.34199425630955 1
0.449336573264912 1
0.362532090467124 1
0.426031245351494 1
0.434115366072343 1
0.365024970101388 1
0.394923732843398 1
0.395673623558679 1
0.406038864534627 1
0.437236287209879 1
0.332795707817451 1
0.496811627106061 0
0.45188499949126 1
0.392083988348289 1
0.404530260414466 1
0.388930741830052 1
0.377129173569584 1
0.317071247523887 1
0.43293747892171 1
0.384502575233662 1
0.42954982292163 1
0.409813468528245 1
0.367616218412031 1
0.449023391500436 1
0.414252799310836 1
0.355839911450723 1
0.433966888482933 1
0.452954553331436 1
0.2967290387835 1
0.407975530339014 1
0.376589437586224 1
0.355937182323083 1
0.403261736207514 1
0.454403934011336 1
0.391116665213111 1
0.44560496605341 1
0.451251955133978 1
0.412957460735672 1
0.329929083123357 1
0.327170312266423 1
0.435788490673133 1
0.428579104232839 1
0.386736640747289 1
0.454509143516708 1
0.330840326229105 1
0.424572502697519 1
0.424968047271456 1
0.417789143848011 1
0.343818790942606 1
0.424447570133742 1
0.349686916721284 1
0.438347987529041 1
0.409587085756748 1
0.335384331021608 1
0.436366733781516 1
0.436352081864 1
0.395283103055744 1
0.477251991338961 1
0.384611859871619 1
0.371470816533259 1
0.502592308288703 0
0.37057140592082 1
0.441966994892218 1
0.38872291563258 1
0.429121592641517 1
0.414199004468961 1
0.417631057620103 1
0.425829342925933 1
0.314318175200466 1
0.379394988349492 1
0.418078698674449 1
0.433830882052628 1
0.359526283020464 1
0.37001730767138 1
0.37931711230056 1
0.453416791804046 1
0.416932022574587 1
0.43642328476621 1
0.365473103735447 1
0.442705950269123 1
0.437507999210905 1
0.375954162587639 1
0.366821784996162 1
0.391158122675245 1
0.358207295111789 1
0.356658746169197 1
0.434146744152884 1
0.381134510812517 1
0.345675801599548 1
0.359647292503975 1
0.385370260145459 1
0.374385390094438 1
0.48821108618575 1
0.431448654642901 1
0.420098506476714 1
0.386138610353763 1
0.331826679445674 1
0.437350181984997 1
0.365228492356219 1
0.473345357021115 1
0.434542903836275 1
0.414946738924061 1
0.444088981395553 1
0.481701767544578 1
0.278187342691029 0
0.359355807546045 1
0.410592429636628 1
0.410753403453796 1
0.390624078969438 1
0.443521680622767 1
0.415651672432654 1
0.412533495431486 1
0.31691412401168 1
0.466174562356632 1
0.434516544783315 1
0.446965075594263 1
0.336968381181401 1
0.356265677457207 1
0.366849273286851 1
0.384673926497299 1
0.374293413647578 1
0.371893639795766 1
0.399411740029378 1
0.359472042082086 1
0.421185010838591 1
0.397431413303485 1
0.364114189453232 1
0.375080686824451 1
0.463835093422975 1
0.397516253724156 1
0.397406932276255 1
0.377191622534058 1
0.32889532997684 1
0.546860908190563 0
0.44767045244935 1
0.426461978171457 1
0.285540583653737 0
0.43814944180044 1
0.360533032006041 1
0.356819909456603 1
0.436100282844687 1
0.37446603139722 1
0.370403931297888 1
0.368884288831769 1
0.368700358053689 1
0.371603810673374 1
0.446915068691075 1
0.383420108261527 1
0.40489359822289 1
0.404533443229094 1
0.378711815582163 1
0.41155075017692 1
0.412555651941367 1
0.423414842420559 1
0.372444729649842 1
0.383976562436887 1
0.420064959011992 1
0.415666996912124 1
0.344402231094366 1
0.392385499036039 1
0.343433073284146 1
0.32953551803318 1
0.398899861988897 1
0.341551320048396 1
0.441979540260521 1
0.426456920877752 1
0.413837244080793 1
0.498092053080684 0
0.528410708625742 0
0.398478733170452 1
0.382216669662054 1
0.483275427253223 1
0.430579253851845 1
0.350182188261219 1
0.373295225563235 1
0.431726056076389 1
0.462733297744407 1
0.382541754553721 1
0.354925956592532 1
0.333581189001338 1
0.358770962754178 1
0.485069360370949 1
0.377630942936869 1
0.401512641044021 1
0.41804684918919 1
0.430412578456001 1
0.417712218267996 1
0.433121359575796 1
0.498195022298103 1
0.431167379407156 1
0.415896261913019 1
0.365619051787457 1
0.420876849812083 1
0.39440116177202 1
0.370254516236177 1
0.456626542057179 1
0.398411829041435 1
0.413560213395467 1
0.410213845481786 1
0.411895429408687 1
0.360747596413434 1
0.388225543948739 1
0.404152306444754 1
0.38251975289648 1
0.328283462556726 1
0.349847895010987 1
0.478072170271996 1
0.398924374552583 1
0.385262440554043 1
0.461680430295638 1
0.410411612956863 1
0.360542519751149 1
0.400711331952608 1
0.381443473565052 1
0.408553716966293 1
0.420104404572419 1
0.512325423420468 0
0.427726266870183 1
0.378746231198271 1
0.414272382524928 1
0.402547258981837 1
0.41641890996627 1
0.371779815901825 1
0.389773742547343 1
0.21935128269295 0
0.494558055042657 0
0.380026931208165 1
0.49415792360561 1
0.303017115552744 0
0.363210103647537 1
0.420362689423417 1
0.35949983590943 1
0.424494454562002 1
0.392769953422416 1
0.461199408751277 1
0.402137445749368 1
0.377379678449303 1
0.33208624130257 1
0.372616232732368 1
0.445919853383489 1
0.411520479055171 1
0.422719810703077 1
0.418470610902597 1
0.448866205474743 1
0.398407974564764 1
0.502978467056762 1
0.419257800953172 1
0.355876343439948 1
0.383993427592426 1
0.374817885947339 1
0.384718054862404 1
0.370654362735567 1
0.364715849136867 1
0.444637846526472 1
0.359833876492369 1
0.399793402328071 1
0.374396137568526 1
0.384762291234743 1
0.419577174152952 1
0.453557807607497 1
0.436200143180316 1
0.42332005972483 1
0.382843487088254 1
0.470197873160166 1
0.446841450464336 1
0.445243152423325 1
0.433997730257712 1
0.377289608431752 1
0.417955089207733 1
0.383873915265565 1
0.442141989558612 1
0.404720284410571 1
0.430022137306035 1
0.392769254424497 1
0.474355323989861 1
0.452400560296531 1
0.441878738415062 1
0.409924923084102 1
0.43737701905471 1
0.420803971446775 1
0.442737059784848 1
0.34495754512129 1
0.406080864111175 1
0.412946045677061 1
0.353237825299942 1
0.394900793623638 1
0.418025959519049 1
0.287492504987018 0
0.400859844958933 1
0.447317257147771 1
0.429226200048256 1
0.395534368152764 1
0.313679562865885 1
0.329988609790559 1
0.452150632469288 1
0.414428631450722 1
0.404332486394601 1
0.339308155226206 1
0.420194303648677 1
0.375867224042149 1
0.475691554278092 1
0.425080564263365 1
0.436930210090062 1
0.372288671317516 1
0.449571698081324 1
0.476919730869194 1
0.478829752119647 1
0.306881099698964 1
0.499443220188741 1
0.449159246749231 1
0.388444329924551 1
0.419352356467138 1
0.32890907337516 1
0.432429908531507 1
0.348528372097504 1
0.404679544202727 1
0.459800758084607 1
0.436885182113806 1
0.438894019686811 1
0.426756266377312 1
0.406775093189526 1
0.383379976356026 1
0.337632145067341 1
0.395859914019291 1
0.463559775359056 1
0.481749668396932 1
0.330575765491704 1
0.375194156672653 1
0.42359167861254 1
0.422506917471861 1
0.254332925712317 0
0.381649374768018 1
0.38421300966713 1
0.53163511849228 1
0.397481072858076 1
0.376913583022959 1
0.452226598691575 1
0.344923408983185 1
0.402951019933735 1
0.375803459369315 1
0.381846204609801 1
0.385782578245488 1
0.393921824778419 1
0.367169401437809 1
0.345749074360814 1
0.324366183266405 1
0.32609056147106 1
0.370813193305375 1
0.350868202672028 1
0.37562642395086 1
0.369465453970873 1
0.315630254641082 1
0.474291119335619 1
0.438991487917975 1
0.365965382196341 1
0.47237460985381 1
0.42494438583526 1
0.457581389864687 1
0.46148828073125 1
0.38746501779691 1
0.410513920674669 1
0.376236869211806 1
0.399386058805246 1
0.377869224711875 1
0.473082714979121 1
0.315031598692716 1
0.357621371909992 1
0.274799174398204 0
0.370689202834876 1
0.361590662999972 1
0.411057187530928 1
0.379891668018802 1
0.425226417521135 1
0.326630788676771 1
0.369332638305144 1
0.338851232733204 1
0.392320581131145 1
0.396588615530045 1
0.477032356454517 1
0.398611962373814 1
0.396606226600756 1
0.321711836337739 1
0.367638422509941 1
0.472975156524977 1
0.39351970231176 1
0.397793865680521 1
0.345697321816222 1
0.469256895910444 1
0.376491361965124 1
0.412939402387388 1
0.330031482136946 1
0.349295991432195 1
0.365877318258081 1
0.434249865788202 1
0.425626130452553 1
0.465448358132928 1
0.334786163503669 1
0.415838742599775 1
0.404543241891437 1
0.371051938557037 1
0.400264054652424 1
0.418988171089721 1
0.293823658703572 0
0.381092127589462 1
0.373653126876502 1
0.337124727781539 1
0.380439090540397 1
0.455321077555703 1
0.421116108834004 1
0.428313756584287 1
0.419226190739092 1
0.373833249559347 1
0.397607599424197 1
0.405343606786712 1
0.357518131011215 1
0.342638890768759 1
0.377581815717069 1
0.493061539325763 0
0.371568839364037 1
0.401260856700022 1
0.461222279264837 1
0.380695862942524 1
0.376467933642063 1
0.351132886715733 1
0.475997223979196 1
0.444611511489986 1
0.370191276012294 1
0.381072088303718 1
0.48480439633735 1
0.383842581600519 1
0.394527017857539 1
0.396970361902259 1
0.435634011654896 1
0.421827377510983 1
0.448938438663187 1
0.351327056746785 1
0.418049981591762 1
0.290386538395655 1
0.419921433740491 1
0.351406212405975 1
0.407437924581796 1
0.35478445973334 1
0.3986455919612 1
0.393706484034995 1
0.402428130903891 1
0.381172718503928 1
0.420146110343477 1
0.394025329286109 1
0.42522154079008 1
0.290585563962507 0
0.492016235938623 1
0.402140256509602 1
0.444536111961018 1
0.423866323392845 1
0.501262040276453 0
0.386475367084304 1
0.386081211652844 1
0.359688412118947 1
0.457857990526102 1
0.397355104334194 1
0.365542739450833 1
0.439194648213212 1
0.430690096124483 1
0.456942125533805 1
0.414034276258586 1
0.430862533872764 1
0.484823749354732 1
0.567277882949796 0
0.366832805035215 1
0.498026692812613 1
0.394583986659823 1
0.353091165524245 1
0.358990157330799 1
0.334993756994366 1
0.503942450367883 0
0.381078366492873 1
0.357923284363336 1
0.411084282626748 1
0.382687334797491 1
0.38166482828354 1
0.460614599081958 1
0.435097176000527 1
0.401410997330939 1
0.321863777301068 1
0.398317330840312 1
0.428801288254424 1
0.337888011357025 1
0.478734574757644 1
0.495793906871216 1
0.339566507457115 1
0.381364232411007 1
0.367448482515688 1
0.42916068734184 1
0.450488007053012 1
0.346691106425365 1
0.40748995201224 1
0.404932256648479 1
0.318102667182135 1
0.431826385317796 1
0.446657058397519 1
0.366972013469796 1
0.401524377484701 1
0.343614761012972 1
0.383021761062013 1
0.427530917413569 1
0.458124704634281 1
0.448745805558682 1
0.392875487493527 1
0.4774080736736 1
0.421507777469398 1
0.381055281988826 1
0.369575403491359 1
0.400296446364841 1
0.324818509209148 1
0.455115610065225 1
0.40336806511277 1
0.331287995945673 1
0.379859169962629 1
0.432475053228914 1
0.412497881600493 1
0.512580879265203 0
0.490638609830678 1
0.458884837562831 1
0.408555310734949 1
0.481362323883598 1
0.375719909422527 1
0.379689422048091 1
0.428741749574349 1
0.296104288695848 0
0.399539542843505 1
0.328841303155165 1
0.43914682165241 1
0.335847261513055 1
0.416651141419223 1
0.419088484392299 1
0.411614666105483 1
0.380954550507751 1
0.359319046810747 1
0.373277944733107 1
0.339352562077115 1
0.481382553680283 1
0.411917591892432 1
0.382355574119472 1
0.377106471454429 1
0.358880364562493 1
0.397588432011598 1
0.404322127715838 1
0.415320838810642 1
0.492934278644171 1
0.379703758205108 1
0.385751422802709 1
0.351008301143263 1
0.443145248103352 1
0.326573556002925 1
0.414729088252881 1
0.381386058174728 1
0.402337136198891 1
0.340267235231765 1
0.423822507879402 1
0.455023611594929 1
0.394891039040989 1
0.47725986860197 1
0.427487566372913 1
0.372767311532343 1
0.419620448082961 1
0.398900436697586 1
0.342834574532337 1
0.444463836743812 1
0.427775925435879 1
0.469395891125568 1
0.413295336377661 1
0.311949887449144 1
0.419210100000078 1
0.385837558987803 1
0.451004907829062 1
0.382983168760707 1
0.399736723855952 1
0.409803370518228 1
0.311614778760718 1
0.394729350755925 1
0.397481203821962 1
0.372516098722935 1
0.421910408406428 1
0.438112364209887 1
0.357053853457284 1
0.3296937590943 1
0.429773820015127 1
0.367963964400774 1
0.452844435473492 1
0.431439282369319 1
0.368256573658412 1
0.404126574890309 1
0.44371258619877 1
0.364322931391353 1
0.411725953702083 1
0.433300190567397 1
0.452340794784053 1
0.400510576645145 1
0.39951856358565 1
0.423771012594664 1
0.371628000257062 1
0.273323800721933 0
0.353480238861241 1
0.431734846855204 1
0.28827874414551 0
0.497444409784953 1
0.455791669529809 1
0.328706522490307 1
0.402004566145006 1
0.40797866385171 1
0.376756721816845 1
0.363534688386275 1
0.412142512058822 1
0.419112683573348 1
0.374231773670499 1
0.341606020271506 1
0.302928333016582 1
0.434693975670583 1
0.398711928977718 1
0.377685489745315 1
0.428922899728638 1
0.409731196391605 1
0.406756085831977 1
0.376572101258975 1
0.437070196395568 1
0.46878983025048 1
0.460910901840328 1
0.416375547226109 1
0.431738224326068 1
0.334540066169839 1
0.34153800486755 1
0.42041408454093 1
0.427885798670769 1
0.412905855772987 1
0.386363396631687 1
0.393974206782502 1
0.4634169018117 1
0.408393201912119 1
0.330796011636177 1
0.378538498499877 1
0.335142645584486 1
0.464233019365605 1
0.459027840722331 1
0.431252853816427 1
0.443537335798744 1
0.396771196540214 1
0.340078299408929 1
0.390690865007236 1
0.348283985880364 1
0.441096725511977 1
0.380595874561751 1
0.407009386286651 1
0.301006604746239 0
0.403524282614644 1
0.406657035341603 1
0.453277465878452 1
0.388084229185567 1
0.37063607938834 1
0.335692354570339 1
0.370165882925356 1
0.3676328838005 1
0.461226285933893 1
0.411945398672019 1
0.472411742214317 1
0.351222993165776 1
0.344618864209455 1
0.392473891345246 1
0.33157397153967 1
0.435110953053024 1
0.39354442085558 1
0.458373813407009 1
0.428714209456013 1
0.384082246065836 1
0.431214039356652 1
0.428475361706389 1
0.446849699643666 1
0.323267574363214 1
0.44802660632815 1
0.385103685088966 1
0.428087157321998 1
0.402540625071131 1
0.532632451682228 0
0.433638263808705 1
0.349044515231469 1
0.415839004696745 1
0.407312340497333 1
0.457840303137715 1
0.353908400447238 1
0.41801515772574 1
0.407827225582086 1
0.376957809036687 1
0.385869889548405 1
0.409666805961776 1
0.441304825930189 1
0.432917973955535 1
0.346095449739421 1
0.30374552263015 1
0.450517952820301 1
0.347980940122718 1
0.477078502247832 1
0.400783892937652 1
0.399296562219883 1
0.415116901570509 1
0.273885007254211 0
0.383128472577757 1
0.404027987400897 1
0.483146537418546 1
0.426542822663043 1
0.401480906356555 1
0.406009668917801 1
0.466841467731991 1
0.369539655879785 1
0.387762259448937 1
0.421431039760395 1
0.329679963060014 1
0.355715992991414 1
0.315581236800569 1
0.34356882443771 1
0.352172227953202 1
0.310637611384043 1
0.376212425063959 1
0.393968761634075 1
0.400069106902646 1
0.465560733541605 1
0.330827924006916 1
0.336447750049799 1
0.418292499915373 1
0.358112304672371 1
0.377110853358429 1
0.29986000510843 0
0.395020935600964 1
0.355488943070903 1
0.377870529153911 1
0.364690431555134 1
0.398743417211936 1
0.376763445589302 1
0.413045570661829 1
0.372406780576199 1
0.318118087968946 1
0.397062218850232 1
0.464639102495578 1
0.387318849506453 1
0.447453341577011 1
0.340410032223346 1
0.348829447106956 1
0.491737885254266 1
0.439815127093087 1
0.308937328795495 1
0.33451747492196 1
0.385125021840365 1
0.37440699695665 1
0.383494271872549 1
0.408827321273859 1
0.414531754319507 1
0.406090172171935 1
0.406729727584369 1
0.3565802568924 1
0.446520209666039 1
0.411360711489325 1
0.496764600439681 1
0.327054848703763 1
0.417658969648822 1
0.392563133050192 1
0.440126628602814 1
0.411751268672366 1
0.406619220146124 1
0.390387658401245 1
0.397630111257304 1
0.29218417616527 0
0.417739054883933 1
0.372611190491369 1
0.3708350994419 1
0.348196041044661 1
0.314684632025121 1
0.36613399439094 1
0.401910920036827 1
0.399648302168761 1
0.379427369733673 1
0.421988814578945 1
0.414211948241829 1
0.382711974245116 1
0.403606099496245 1
0.396379643836851 1
0.39772596739979 1
0.372012056372277 1
0.455304529686713 1
0.385478825765958 1
0.431068421065094 1
0.43780491367015 1
0.420311519698587 1
0.327947858178171 1
0.361616736923553 1
0.459709730636327 1
0.366161714740124 1
0.302544470516164 1
0.354057194150198 1
0.485135406073966 1
0.351613777864522 1
0.40015601610624 1
0.370701928185541 1
0.399598102783195 1
0.368833214449542 1
0.389739006950493 1
0.394249160810007 1
0.407873599339111 1
0.43488348948535 1
0.396348743778328 1
0.488607630043304 1
0.428962818962924 1
0.391780831803459 1
0.405712703159797 1
0.351210892420001 1
0.424959213285251 1
0.388399126499541 1
0.324489469576309 1
0.371499105034071 1
0.315021480582691 1
0.347482472622121 1
0.486700341899193 1
0.385737221024507 1
0.408244295887495 1
0.335093471631414 1
0.366023572600674 1
0.351225616410587 1
0.444270342695832 1
0.442950294042826 1
0.328770196802673 1
0.384563237499762 1
0.43532753180884 1
0.401838212480692 1
0.368598662672022 1
0.377611511159993 1
0.429066559175073 1
0.378521525874387 1
0.449648088196482 1
0.422661753782597 1
0.444898535141748 1
0.346943431865837 1
0.386284489065005 1
0.467296040807051 1
0.319110438867716 1
0.40196507319495 1
0.440536336166216 1
0.3923913097394 1
0.460549284234214 1
0.410269766115276 1
0.414040381125978 1
0.480091495907294 1
0.405211584147099 1
0.417254051006379 1
0.475002474191935 1
0.463666514433554 1
0.385530840571197 1
0.36064777389736 1
0.375810861635631 1
0.363274144480601 1
0.416657928244653 1
0.419195809248844 1
0.320819068851381 1
0.419208726333546 1
0.368830149726747 1
0.426882828380923 1
0.353143143587924 1
0.440878724813177 1
0.405486390648892 1
0.389000851919512 1
0.345861433681125 1
0.326470595320329 1
0.446640289515091 1
0.419574138975132 1
0.440136375306491 1
0.376078998525844 1
0.382416099050726 1
0.311692218062557 1
0.371821717408257 1
0.443620665491416 1
0.340975134143902 1
0.294030839985986 0
0.380610466418819 1
0.462456073558458 1
0.397517817851726 1
0.424257745253038 1
0.482101590257744 1
0.411482905499088 1
0.36354741816047 1
0.374087675894412 1
0.360331347775471 1
0.434041387827968 1
0.423050428053822 1
0.397127527439372 1
0.342447606678444 1
0.414053886063014 1
0.430212502973243 1
0.462768347182349 1
0.415335814896748 1
0.385006834830059 1
0.453754789255393 1
0.407020821928508 1
0.371677196053073 1
0.434432985427029 1
0.385590834002223 1
0.330770137864373 1
0.451206026229428 1
0.3346480224506 1
0.371707231361029 1
0.428049721444846 1
0.399753404237195 1
0.453571067091499 1
0.46167971564766 1
0.450138483600603 1
0.383717253315481 1
0.45836285679951 1
0.337782504241205 1
0.416902140556641 1
0.451972774334829 1
0.324503036135243 1
0.469497551494501 1
0.487155622488137 1
0.411737542786101 1
0.385353742313366 1
0.357538588351057 1
0.342852371554207 1
0.435706275454398 1
0.324113420197192 1
0.406536180455204 1
0.310915214538148 1
0.347237751568955 1
0.333643008447455 1
0.413756644562768 1
0.321981320659059 1
0.446227385855798 1
0.279000613080994 0
0.299503737772338 1
0.421096807668774 1
0.402551850776761 1
0.455559327493865 1
0.326160482341102 1
0.366852720422641 1
0.463984216438626 1
0.427839835250967 1
0.428943139580221 1
0.384845192233965 1
0.367159765522574 1
0.370790494910435 1
0.368485770012543 1
0.402791734637201 1
0.486953131896036 1
0.442633266966118 1
0.417550137103865 1
0.371258370666113 1
0.442884196240424 1
0.418540307249759 1
0.325444136372399 1
0.422844394394433 1
0.429805225355067 1
0.344132074231826 1
0.445235646802764 1
0.416994947949237 1
0.370213614162759 1
0.425039659947414 1
0.358447722739034 1
0.406486213543665 1
0.278622526915604 0
0.342413768488333 1
0.37471161202398 1
0.222650570474399 0
0.419143852954865 1
0.31387523688057 1
0.421311665737721 1
0.431789859676066 1
0.480115167383551 1
0.442232501001369 1
0.421100476286534 1
0.43592044092399 1
0.435090762967304 1
0.524814310636801 1
0.441519379743071 1
0.387398682643126 1
0.306158448520303 0
0.368806497307503 1
0.453100360631376 1
0.411664632265841 1
0.361953899868178 1
0.35508724267546 1
0.309723114519273 1
0.459019594678236 1
0.392714084686285 1
0.285498836093882 0
0.409815481395849 1
0.286759254652352 0
0.46873062018754 1
0.459478075453868 1
0.433270070143753 1
0.416658420893095 1
0.357012543505346 1
0.402015879463962 1
0.398369676526116 1
0.47637899542721 1
0.476449960563034 1
0.298116089053011 1
0.369558954153072 1
0.367262046124902 1
0.444537608862929 1
0.340906882665985 1
0.43224220644206 1
0.376164442726145 1
0.407369141274692 1
0.364746899813899 1
0.376034239903854 1
0.383530425853262 1
0.413230851635035 1
0.420381451939738 1
0.360134356533015 1
0.419185271290477 1
0.336595025414653 1
0.408913786320483 1
0.421696129261562 1
0.347739712616222 1
0.378374542696844 1
0.448823581090232 1
0.537047397132328 0
0.344497872658013 1
0.390321342266823 1
0.423395842596997 1
0.47488214250601 1
0.461120156055779 1
0.374786951657539 1
0.32954272960982 1
0.339761465586026 1
0.385222593223826 1
0.425571363856188 1
0.406444596285579 1
0.391421922513443 1
0.436813969043689 1
0.359934115727476 1
0.357281914815361 1
0.421705038499097 1
0.503763221139945 0
0.33026791790964 1
0.442979358602428 1
0.397814770628648 1
0.436499308707628 1
0.419212517024803 1
0.459083635702102 1
0.40474783300919 1
0.471937120196965 1
0.483358408305709 1
0.492164453725112 1
0.450680951297621 1
0.460068230580871 1
0.435143570437846 1
0.361735678543084 1
0.433581564549846 1
0.436236192496952 1
0.432223626210468 1
0.480296295869293 1
0.391141371253287 1
0.389069288403153 1
0.388073653301154 1
0.368092694756922 1
0.443593756919609 1
0.375542717043524 1
0.381181059596908 1
0.422726104213412 1
0.465498682598628 1
0.3538659608471 1
0.378836970652214 1
0.331929090473229 1
0.42617117129899 1
0.386315017627262 1
0.286939842155229 0
0.388496961846497 1
0.468725697951773 1
0.453356273784554 1
0.464082515991809 1
0.385595594345848 1
0.385228529037308 1
0.401002055798977 1
0.289537453782041 0
0.382243093620247 1
0.376647591244826 1
0.374605806469211 1
0.28634282372734 0
0.436206480429724 1
0.400001109138564 1
0.359268227664746 1
0.460371023106599 1
0.313361568075241 1
0.395497595962215 1
0.339977561619623 1
0.401237188386824 1
0.402922420921459 1
0.382716830979198 1
0.376992392113065 1
0.364101209160782 1
0.486470258546923 1
0.32445471499779 1
0.369363135948251 1
0.362146482549504 1
0.41816662133133 1
0.443810792126171 1
0.372205394794957 1
0.33742972868704 1
0.438189465300689 1
0.459964833964904 1
0.400862685665183 1
0.37715095017237 1
0.422136194286384 1
0.434494099866938 1
0.372608268831687 1
0.308890024388909 1
0.289333944175065 1
0.387252395626711 1
0.415759911480835 1
0.387446406150068 1
0.390515489054012 1
0.39387079381056 1
0.344734982592507 1
0.408473291702236 1
0.379995146605755 1
0.373787623425441 1
0.41796465416377 1
0.342858388262136 1
0.365555539551826 1
0.392919006630603 1
0.40097009495107 1
0.409922212515125 1
0.356403673770352 1
0.507135604716292 1
0.333089132241531 1
0.458867573770144 1
0.42582208503896 1
0.318821477447259 1
0.381068499540024 1
0.442311876183902 1
0.426081722831848 1
0.342192680793423 1
0.320485211026768 1
0.430701068519225 1
0.305351115812044 1
0.412006216105373 1
0.352824803176399 1
0.40180094794202 1
0.471119892401041 1
0.379015266013308 1
0.438170984630932 1
0.370289302376181 1
0.357890447072237 1
0.447548151713401 1
0.484402025985289 1
0.443967865959374 1
0.327924693766886 1
0.393771045146045 1
0.411339419062372 1
0.355926375639593 1
0.454824630627978 1
0.37706387633744 1
0.372980882263125 1
0.404077408236358 1
0.459809298014382 1
0.414318832597037 1
0.432166052288853 1
0.402357499973711 1
0.325605972832174 1
0.450107322834553 1
0.366376787298179 1
0.324165124304126 1
0.356052396728132 1
0.457851392779254 1
0.462864037837097 1
0.402179519292667 1
0.36464433753954 1
0.379843990848069 1
0.483224854643554 1
0.405692077006334 1
0.374231802858202 1
0.377854422547131 1
0.361886835532374 1
0.389516028215495 1
0.364481890129181 1
0.419774937316086 1
0.372682906996961 1
0.465060213706003 1
0.347158359221727 1
0.404088142251562 1
0.303490120301044 0
0.403584476994338 1
0.274958799118988 0
0.441087543433962 1
0.38951724199855 1
0.325108746473131 1
0.378690847938408 1
0.39962049769247 1
0.368447908176345 1
0.345376039630298 1
0.375599745844229 1
0.400679136135877 1
0.443275463899556 1
0.443075410416819 1
0.501756236850948 0
0.446676431652364 1
0.38167811087819 1
0.400358135768464 1
0.493163385091405 1
0.313737854994643 1
0.398919318848311 1
0.395026185004495 1
0.389359265575188 1
0.388988958013871 1
0.432962749408144 1
0.354780421109732 1
0.321477669449993 1
0.39386128221999 1
0.458014120227701 1
0.421601173426994 1
0.501839552480674 1
0.404391984636249 1
0.33731973307995 1
0.323891722293006 1
0.397278748738475 1
0.412614432852966 1
0.409100029643991 1
0.460489751817432 1
0.428344905731793 1
0.503890019307589 0
0.394163479715713 1
0.351383427630491 1
0.423776324724345 1
0.327006057309783 1
0.395888590009727 1
0.409040777111997 1
0.360608967312122 1
0.380461608429395 1
0.523199716319163 0
0.433448980449512 1
0.360749549946134 1
0.45873726733575 1
0.461845235606229 1
0.3866745279476 1
0.360690472054605 1
0.379149951051193 1
0.456195504556866 1
0.399420117026412 1
0.382350955013274 1
0.426679370584976 1
0.356542042130267 1
0.389855901039425 1
0.347005933732488 1
0.438153798028955 1
0.417222631627809 1
0.404508999119109 1
0.34124200012821 1
0.317491694735905 1
0.355864163381183 1
0.374875096822035 1
0.36127121106257 1
0.365580012379232 1
0.399773856414833 1
0.405990884858622 1
0.411103680073022 1
0.409365456476862 1
0.449055389916608 1
0.4619015708488 1
0.384654993712788 1
0.4232079335475 1
0.388806017784068 1
0.430589490882076 1
0.377161203555788 1
0.450068578275488 1
0.42414889363786 1
0.455684577087994 1
0.432874278583325 1
0.428113100048311 1
0.410531679662882 1
0.413484143601368 1
0.405217686648811 1
0.396937845923084 1
0.383813899971442 1
0.373190056090088 1
0.398207402697568 1
0.47451145505273 1
0.349742138387747 1
0.362094808969912 1
0.394127099859694 1
0.477928841810081 1
0.392560100128635 1
0.421984617181906 1
0.394471465964414 1
0.42186947935284 1
0.4478165819061 1
0.325108108559958 1
0.443769179521669 1
0.395948611915523 1
0.441294869323234 1
0.390396593554444 1
0.430057598623578 1
0.398960025590074 1
0.358461475512493 1
0.370973806439533 1
0.376347105353717 1
0.494211997017997 1
0.367564535315539 1
0.492794963777271 1
0.364659551116541 1
0.399682895433797 1
0.411519952795643 1
0.379858943555683 1
0.394114589639733 1
0.475238441336433 1
0.350213299789737 1
0.42324082256737 1
0.397214804464131 1
0.32894825777654 1
0.420537600593745 1
0.39329306850048 1
0.3316331694029 1
0.418684371653649 1
0.381864427543309 1
0.404519560410889 1
0.452440562638999 1
0.383500387054616 1
0.372869066838654 1
0.35527862960479 1
0.434008390795945 1
0.430182439959132 1
0.350410819072732 1
0.43395269502018 1
0.300454430976177 0
0.406892206878524 1
0.397985569239755 1
0.418596329102662 1
0.41076157849006 1
0.383523551079412 1
0.380472474156676 1
0.414261146177181 1
0.446255477136435 1
0.329228551561208 1
0.389747994568795 1
0.389605561864862 1
0.376576131225314 1
0.429861696567393 1
0.377200141452554 1
0.403386143481341 1
0.371173107307846 1
0.404750708948811 1
0.382069398217773 1
0.415805357456187 1
0.409601158814554 1
0.44327266713445 1
0.45358853308983 1
0.489168316955131 1
0.396836157474474 1
0.456105134368943 1
0.451454390412532 1
0.484704482375386 1
0.487864032412544 1
0.359593453244411 1
0.432837261383939 1
0.392236739399331 1
0.420268698427126 1
0.397593935182057 1
0.409448282988483 1
0.495594829368568 0
0.473109461839061 1
0.439425645841753 1
0.396942284344145 1
0.362421613597698 1
0.41816994352534 1
0.484903792902493 1
0.467911316126507 1
0.395473542658183 1
0.295004725252823 1
0.363485378563102 1
0.429524876505481 1
0.386674785100787 1
0.431694304601825 1
0.359446720045702 1
0.400555646094158 1
0.462778030002742 1
0.371686625868812 1
0.419309753514923 1
0.449130243442941 1
0.391636289367383 1
0.442816469675427 1
0.391615017363777 1
0.367959656260536 1
0.397469552408481 1
0.395439905522501 1
0.398373643600499 1
0.441626998304715 1
0.397081200067678 1
0.308556929596302 1
0.347677513456277 1
0.323981188747204 1
0.380962973329563 1
0.366498293753924 1
0.341852472608441 1
0.406446675871944 1
0.446114591326534 1
0.386336740442942 1
0.400293604568928 1
0.37997173469739 1
0.391862813715545 1
0.308888801509711 1
0.368288191772053 1
0.328462056259608 1
0.361062722439976 1
0.53260594657143 0
0.362005623444857 1
0.417246525249988 1
0.370001902951351 1
0.385003653801422 1
0.416702149677932 1
0.339411067878799 1
0.530374437265671 0
0.373695695409599 1
0.404208513041252 1
0.350549031777864 1
0.444950057049182 1
0.452814694958019 1
0.410328693451972 1
0.403978186244756 1
0.399660344769066 1
0.418531481562186 1
0.427963596175748 1
0.46793998000522 1
0.496210145225929 0
0.436805331191323 1
0.331314900794497 1
0.383469934560578 1
0.400081195742107 1
0.388050716668023 1
0.466569687657602 1
0.358255321274388 1
0.417352898467397 1
0.417873606972074 1
0.420752693295867 1
0.321244346505251 1
0.441827376503592 1
0.444484125277842 1
0.38468605397317 1
0.382045753694828 1
0.386944994370101 1
0.388093308207745 1
0.292330241731232 0
0.440246805210649 1
0.401580438293648 1
0.334584060944424 1
0.394823554308622 1
0.403567615909737 1
0.410825720026867 1
0.394024928148547 1
0.409910222703824 1
0.485469099476846 1
0.362434435157 1
0.402694815748853 1
0.379134182258223 1
0.356535683459521 1
0.326916074235986 1
0.407544923973022 1
0.376416898206044 1
0.35921935039579 1
0.384751725945907 1
0.37620290465892 1
0.393373530280399 1
0.372890849207666 1
0.431067829611485 1
0.408298328921053 1
0.374716761778375 1
0.376649017436199 1
0.46286927674572 1
0.339249106062682 1
0.358206413675929 1
0.4629048712348 1
0.407308680834549 1
0.432260873953521 1
0.367834399252627 1
0.338846046129547 1
0.388230181299561 1
0.400489284863296 1
0.345369777541107 1
0.457953400266857 1
0.4256372972872 1
0.370275527199381 1
0.369261032097686 1
0.412459330850357 1
0.468133848507772 1
0.441286817114923 1
0.456338244624183 1
0.346489551005558 1
0.331236004997139 1
0.417337974778279 1
0.455476084431357 1
0.42758908298025 1
0.261569507428837 0
0.422518609802783 1
0.47312996961941 1
0.354353918838048 1
0.383325970568191 1
0.423146828392201 1
0.407482357452517 1
0.362271831226833 1
0.439736615447994 1
0.283378357644299 0
0.331275420542517 1
0.387646560177378 1
0.358219540525268 1
0.434008889509852 1
0.372984789628431 1
0.364785564738592 1
0.46741014293557 1
0.403260136183977 1
0.404622879561012 1
0.359978951399722 1
0.415781534612006 1
0.419033868212663 1
0.380761324487523 1
0.34682520763417 1
0.317927274936491 1
0.386552671896309 1
0.39801729867058 1
0.497720839916298 1
0.365214914863014 1
0.413673801262273 1
0.370771010229073 1
0.461278110792229 1
0.38531214074487 1
0.442572728576648 1
0.371459655915948 1
0.395169809397418 1
0.372489321676183 1
0.38728079878707 1
0.412071277440584 1
0.473869108027215 1
0.482530042585448 1
0.340370386666342 1
0.384105722945765 1
0.411001153031591 1
0.405375569709065 1
0.385101788407241 1
0.456730755881901 1
0.420090171657939 1
0.453589985460027 1
0.416072717811178 1
0.517239337248244 0
0.374084421435469 1
0.353168836535743 1
0.482739022581608 1
0.459903049868688 1
0.414549536609048 1
0.387217650491271 1
0.388933446037433 1
0.318411001635204 1
0.502786571137575 1
0.357951512688155 1
0.344532913604302 1
0.4115922797425 1
0.360817133410155 1
0.428699038241703 1
0.397740073631221 1
0.44094504954199 1
0.399806849050458 1
0.355092247060485 1
0.404869221388365 1
0.402153081320782 1
0.387657088689327 1
0.278149370516127 0
0.393713009163877 1
0.444548792877973 1
0.400813994662416 1
0.347229826571035 1
0.416289960371463 1
0.387096468034659 1
0.391290346864947 1
0.329346514034801 1
0.442500072261619 1
0.367337577542396 1
0.481890553208997 1
0.51990033839354 0
0.400153572466388 1
0.455923784760926 1
0.526576356960552 0
0.407036092763409 1
0.364885144958945 1
0.428697642412949 1
0.353073245943233 1
0.385102188299744 1
0.434873537937601 1
0.448919685421523 1
0.384451694217638 1
0.436691396687497 1
0.331351663346333 1
0.325049464619161 1
0.328126302084083 1
0.412373169990068 1
0.344801760354164 1
0.327705531551493 1
0.488441511914682 1
0.353037799133164 1
0.361416129700539 1
0.541359040739562 0
0.471561705383667 1
0.407797232329898 1
0.47413235773558 1
0.398335777246239 1
0.366341192728934 1
0.365363276842006 1
0.337701616748604 1
0.347362256586432 1
0.374907189863416 1
0.372487136425796 1
0.482168306258339 1
0.298118491070076 1
0.330461270406443 1
0.389203059087952 1
0.437367980625542 1
0.492969519000247 1
0.431412352446198 1
0.326642068376482 1
0.478820212955582 1
0.463305089336584 1
0.371647205709389 1
0.369594443815329 1
0.389263558272706 1
0.425327153052892 1
0.442078015864208 1
0.404077202077141 1
0.331671571632965 1
0.414315787061385 1
0.437617448129845 1
0.414210961311181 1
0.457237912418173 1
0.439828928550854 1
0.467669184146396 1
0.408424410491257 1
0.304429229528989 0
0.503204867582084 0
0.446360527906258 1
0.453274404658271 1
0.399776358583124 1
0.401589956333046 1
0.458316231536528 1
0.498994168041489 0
0.365941790377615 1
0.474236460111349 1
0.430685252132912 1
0.401339989880283 1
0.371770307667553 1
0.402777595160667 1
0.453001555664161 1
0.38586345641705 1
0.410701289743963 1
0.378038213831264 1
0.446798297832503 1
0.383881386831194 1
0.395516188747813 1
0.404619913361888 1
0.463016304038465 1
0.433291369540685 1
0.46131753432137 1
0.361476207023011 1
0.351228941953657 1
0.443100839255471 1
0.406228365948362 1
0.3781837450368 1
0.36793669654295 1
0.438985408486957 1
0.399409981229978 1
0.501027330330412 1
0.361004315422067 1
0.40520144570736 1
0.262055116723267 0
0.439076996608841 1
0.344946033663911 1
0.380708907264851 1
0.297614633430492 0
0.404863043699976 1
0.400413252686516 1
0.351987156616687 1
0.50978474000464 1
0.370567400861044 1
0.427275948114706 1
0.402726080841348 1
0.412534889707852 1
0.406951011710707 1
0.495716588735503 1
0.391579659646235 1
0.481765117358137 1
0.408497711153405 1
0.393826029761725 1
0.35218385679606 1
0.387843418191594 1
0.35632750568743 1
0.396090177081119 1
0.333125160326448 1
0.369142735841067 1
0.418650490724292 1
0.389885997999733 1
0.37610215743083 1
0.425440027298812 1
0.265677256219659 0
0.438418878238515 1
0.370448017348798 1
0.364858015819547 1
0.393584224443972 1
0.382272021292025 1
0.341664646846169 1
0.455895383239532 1
0.456987679428303 1
0.499745784439351 0
0.383208582569205 1
0.407085711177336 1
0.390699351729489 1
0.388080434029425 1
0.3776406181819 1
0.331827878613493 1
0.446763839781615 1
0.50335258710346 0
0.517578743877456 0
0.286068556509253 0
0.364332151383648 1
0.367907942500122 1
0.440819279554772 1
0.423739834841947 1
0.490738178628023 1
0.408857063272902 1
0.420053994643997 1
0.397895604359322 1
0.453215964825339 1
0.377894982431557 1
0.412339327583506 1
0.339599664128576 1
0.38762265322638 1
0.367399922224211 1
0.394490132010551 1
0.431029375941431 1
0.372479168079119 1
0.421348414205053 1
0.390457782862629 1
0.391070487992025 1
0.275913646767907 0
0.349579711589726 1
0.429077240170907 1
0.358619150969823 1
0.435501029119606 1
0.413083124983645 1
0.445261106284526 1
0.415415146362505 1
0.371575737035788 1
0.345477231726511 1
0.348894181021979 1
0.374094008942587 1
0.395146929129113 1
0.471824500500499 1
0.379628642829509 1
0.326574582078955 1
0.373146241240043 1
0.474249163370603 1
0.397168912997318 1
0.419730933169478 1
0.39911932517204 1
0.385885878091725 1
0.375354485324737 1
0.355287192386324 1
0.446411194870487 1
0.436303016410373 1
0.395092882395635 1
0.357291652659825 1
0.426523053282126 1
0.340294446032675 1
0.434807957930137 1
0.422951343707603 1
0.434890464970989 1
0.380127146962928 1
0.405837119995421 1
0.410207594771879 1
0.433169810392704 1
0.341788182739138 1
0.389969448481667 1
0.445860708618356 1
0.480712825934359 1
0.392588451563896 1
0.313917277332799 1
0.395785266605706 1
0.339822753182598 1
0.390747743127423 1
0.427105619396719 1
0.433553107896049 1
0.384642081768663 1
0.441615429759444 1
0.413461637450644 1
0.485422761569631 1
0.471219544275589 1
0.361649501200693 1
0.412056537414466 1
0.428054748468649 1
0.420735538039837 1
0.375466830939861 1
0.382693988206633 1
0.36385562591957 1
0.349614144333094 1
0.425974102196668 1
0.48220830842096 1
0.429348442374917 1
0.393467289840191 1
0.362782411222498 1
0.400837616064427 1
0.433295750062985 1
0.398833336215379 1
0.444030771145738 1
0.396327530340959 1
0.408683730699121 1
0.460627121581471 1
0.366076418767953 1
0.42488480303157 1
0.440372938435342 1
0.418478957213903 1
0.490996998891573 1
0.377962836275902 1
0.392980951924969 1
0.399637560592364 1
0.36477337262869 1
0.38864771730241 1
0.461646586550628 1
0.409486164049962 1
0.418201333933997 1
0.280037142945367 0
0.387395947070361 1
0.458285747284611 1
0.372171822362799 1
0.466268661308124 1
0.485271146135736 1
0.346735096605307 1
0.402291094268223 1
0.411044093385548 1
0.350100062242858 1
0.426775534273488 1
0.426333569195011 1
0.448760109877798 1
0.339231778415869 1
0.393890610766591 1
0.423604830100802 1
0.362655083264591 1
0.421206680972032 1
0.394148593664457 1
0.395457627323752 1
0.422161484962186 1
0.441731018795801 1
0.398871473070039 1
0.311415490777483 1
0.518288474887911 1
0.378573569494327 1
0.414504390772994 1
0.317982912472127 1
0.465525755301431 1
0.349752165711642 1
0.3284017892638 1
0.457805891707935 1
0.447313892108446 1
0.309614564713378 1
0.356515171951794 1
0.381315547284287 1
0.441699687207542 1
0.326172272031855 1
0.399405144232801 1
0.438432834956672 1
0.298335190824403 1
0.423326342871137 1
0.418064895346088 1
0.43155331591802 1
0.32753874981774 1
0.401107709352363 1
0.431121313447648 1
0.414471033615864 1
0.368924224524238 1
0.433754120003416 1
0.450393218936396 1
0.294075554376422 0
0.437435825231319 1
0.463591834569647 1
0.336280072942184 1
0.372230501199419 1
0.394382463341149 1
0.353350573748646 1
0.493013107334428 1
0.457203028729421 1
0.396741785499267 1
0.419591514568082 1
0.427262919572765 1
0.373934780725097 1
0.415544242562942 1
0.403115340902967 1
0.353225623095894 1
0.475420342326026 1
0.343658126557096 1
0.389979819109379 1
0.38744781377951 1
0.414997612103874 1
0.434050076757743 1
0.418970645359848 1
0.376767609649177 1
0.449851405164243 1
0.296774744118609 1
0.408361830444195 1
0.423162925670535 1
0.421113030947752 1
0.434572778428705 1
0.431305355339244 1
0.393085795677002 1
0.343615103354936 1
0.333719214878998 1
0.418786905787518 1
0.322809708129091 1
0.450591444137231 1
0.362224719340646 1
0.415702425569837 1
0.377008064119936 1
0.311806673455127 1
0.470561680830259 1
0.409565932371528 1
0.36134584390317 1
0.374195083839536 1
0.348795174054348 1
0.44255205614703 1
0.430061749414432 1
0.429858380613566 1
0.390043348009506 1
0.364221480150039 1
0.444093887323946 1
0.442790627898128 1
0.344404935836578 1
0.37955143285267 1
0.405135117976412 1
0.428754058351038 1
0.45009904557749 1
0.415624009603359 1
0.36056802287655 1
0.382524536460755 1
0.452793633825235 1
0.316505712623326 1
0.384541531602375 1
0.364688974407233 1
0.382169969681639 1
0.35985381464117 1
0.414608624263043 1
0.438882380156082 1
0.43215967107793 1
0.379111275984192 1
0.404441383140471 1
0.436130978251491 1
0.432787979386301 1
0.36568142651771 1
0.390372552408452 1
0.495401748644738 1
0.372192034063322 1
0.44808681979085 1
0.455524518523605 1
0.457047570416098 1
0.392648467527299 1
0.43606523369702 1
0.40835853335984 1
0.36821734638119 1
0.397441439657705 1
0.398232610794855 1
0.435516954069799 1
0.345836911052527 1
0.405764783818442 1
0.394735374069613 1
0.405566248316509 1
0.32131873018826 1
0.420411053344924 1
0.338411227034919 1
0.413073908011409 1
0.43043648466037 1
0.338932662584072 1
0.391147137360262 1
0.458716494997969 1
0.398836437221998 1
0.396659557929605 1
0.483387564618526 1
0.385875484828573 1
0.416323741554455 1
0.382680420108283 1
0.405151847587837 1
0.405209820050547 1
0.434532498633893 1
0.380791104409006 1
0.462004406065197 1
0.393855523867101 1
0.479800096643195 1
0.424238893072713 1
0.431316455004642 1
0.387886877837681 1
0.364288604790857 1
0.369594685891694 1
0.383177614116725 1
0.365385180617969 1
0.401976079671546 1
0.416330722773696 1
0.433664062583991 1
0.385101572675394 1
0.375365397598558 1
0.387948175738531 1
0.461403499059298 1
0.377154399897963 1
0.385238401438729 1
0.467721453094512 1
0.377618074067574 1
0.39153047532783 1
0.417994701001439 1
0.374522947188101 1
0.417932915964336 1
0.439489807865158 1
0.388997961829198 1
0.387419820416515 1
0.354696761939 1
0.455008619089916 1
0.320613928215434 1
0.430627731947748 1
0.41990359014889 1
0.405358580096075 1
0.401691340586851 1
0.404431161496001 1
0.373972127272266 1
0.484064424120028 1
0.446149642240337 1
0.490612368748662 1
0.342417739634256 1
0.381731395167852 1
0.427452056027765 1
0.394023673346595 1
0.398201227840223 1
0.354786261476083 1
0.341774882683901 1
0.410337765532908 1
0.402567302756702 1
0.392661704209459 1
0.464920728202271 1
0.358023986597168 1
0.442681069670681 1
0.393587655484404 1
0.339989393132095 1
0.384845297712998 1
0.393635728850219 1
0.329670412854275 1
0.436800353056202 1
0.41379915453962 1
0.40473139630758 1
0.401936790660372 1
0.340926439863114 1
0.287398762849792 0
0.454764886222678 1
0.330943592618762 1
0.43050947664643 1
0.449470951575692 1
0.508952768988502 0
0.37650682991944 1
0.416101933585704 1
0.426669217561721 1
0.390867184907712 1
0.418122796706588 1
0.422759501432317 1
0.408975277370488 1
0.392459584763914 1
0.347233668585073 1
0.274621271743205 1
0.339086010507045 1
0.352838865442726 1
0.413669628523794 1
0.316762416810398 1
0.354350913115285 1
0.394581818828146 1
0.346857629280561 1
0.415041667591886 1
0.430496068975929 1
0.385529525236188 1
0.359186066070035 1
0.392364950536114 1
0.395536405387896 1
0.327082922529619 1
0.419715674082231 1
0.328658380629634 1
0.487303174041083 1
0.423789820554722 1
0.378535545623757 1
0.386810609076506 1
0.35799256587168 1
0.390554834786947 1
0.365852720714458 1
0.377106309680911 1
0.43370270817471 1
0.360216726124147 1
0.460489635004125 1
0.394542757710978 1
0.338476952175576 1
0.401262883443876 1
0.417831644803008 1
0.411054840782585 1
0.38534924091594 1
0.461252254625601 1
0.343295192437082 1
0.349835927263567 1
0.457174776979409 1
0.307116572331518 1
0.371546798489416 1
0.480430249125302 1
0.395543280486601 1
0.41210433485434 1
0.29792887969762 0
0.434135127449154 1
0.325758612310569 1
0.31399041353895 1
0.375677093316286 1
0.331033064983863 1
0.381321857775931 1
0.371173434452885 1
0.387751691331258 1
0.430934824035271 1
0.444905003950434 1
0.466035883432099 1
0.354712522234097 1
0.423879974779397 1
0.387508301024645 1
0.375939220687858 1
0.482817819283148 1
0.370933655238297 1
0.461705595112034 1
0.35250296792428 1
0.369753845208784 1
0.365445747323366 1
0.3505047308348 1
0.459190263546489 1
0.398314242608225 1
0.390834865387095 1
0.371440093053417 1
0.392820876045612 1
0.391764694677415 1
0.461111414066628 1
0.351068693328612 1
0.397312537490803 1
0.444425437789517 1
0.306333861583595 1
0.430092988730407 1
0.385936401201085 1
0.360263952322794 1
0.487640359688342 1
0.402228565182205 1
0.315431073053341 1
0.406668494628415 1
0.464906025404098 1
0.436559435329555 1
0.380062368703121 1
0.409548885421663 1
0.396338483932068 1
0.353219585677575 1
0.332418944760642 1
0.432482857753176 1
0.387031155416252 1
0.348826682328707 1
0.394316981266409 1
0.435289805546623 1
0.381834104741037 1
0.404324481140592 1
0.428343316953631 1
0.444515151197664 1
0.426197486558507 1
0.397227673303762 1
0.438747614387464 1
0.371287292251062 1
0.401455399801184 1
0.371536501021813 1
0.458627857283431 1
0.415711396603495 1
0.456246319610724 1
0.48066235309646 1
0.38936229678077 1
0.387071589272299 1
0.481249386852947 1
0.395862639499631 1
0.422531933230508 1
0.429974554459226 1
0.4057602626357 1
0.436463347864029 1
0.35896086804459 1
0.377633756813558 1
0.383586874348421 1
0.431854520566668 1
0.495167156073007 1
0.361755200221113 1
0.261023448902912 0
0.501655223288769 0
0.375833825220621 1
0.439011576507847 1
0.411805877561186 1
0.375159607781889 1
0.493330473062944 1
0.268442325639629 0
0.366506544831844 1
0.309927290219274 1
0.391397298304727 1
0.392529769256421 1
0.348955592849854 1
0.358999265046478 1
0.361758190619116 1
0.42867354826562 1
0.354700461394941 1
0.419489239059359 1
0.320486463288476 1
0.42067762261923 1
0.430325589152753 1
0.361769546473913 1
0.39350762085063 1
0.43504945264492 1
0.405272545600113 1
0.424845937587405 1
0.346513478421355 1
0.340063692749026 1
0.38541059688376 1
0.430013515287628 1
0.464048868838782 1
0.348335095543099 1
0.389032693471815 1
0.412887758539845 1
0.34931972961322 1
0.391593927396587 1
0.390585115957609 1
0.306453832408132 0
0.442579273341668 1
0.421768172545265 1
0.32685034071016 1
0.398901141960194 1
0.408835318998116 1
0.415939522866682 1
0.370987362121944 1
0.372140627739514 1
0.377115720753008 1
0.327372460093583 1
0.461691812166654 1
0.341598820900914 1
0.466930038341666 1
0.415186449138189 1
0.411758366814896 1
0.382584001090436 1
0.445314701638718 1
0.402920898529583 1
0.435981395052264 1
0.395682408465737 1
0.42227902857326 1
0.398889063291374 1
0.389751670353031 1
0.385032341106523 1
0.41069544915653 1
0.444376000059776 1
0.343577253294743 1
0.460518111597052 1
0.407010165663449 1
0.506463974675517 0
0.444240540583925 1
0.368473378594305 1
0.413527967400196 1
0.436774217406816 1
0.379191931084633 1
0.399369740106268 1
0.442142006319098 1
0.436725470643959 1
0.402491401917067 1
0.37233556918564 1
0.346602351220839 1
0.43554657734469 1
0.363308932636667 1
0.428293090194423 1
0.476760818835448 1
0.419965234473596 1
0.36229321693375 1
0.470568252319696 1
0.438174290291453 1
0.318229780037868 1
0.475895487203594 1
0.362502762344175 1
0.460822212192302 1
0.375443665267032 1
0.393386255541528 1
0.429643665949451 1
0.406604287760651 1
0.404116054522704 1
0.396172971995688 1
0.388775527466342 1
0.486863507913422 1
0.308152092321455 1
0.427778469593567 1
0.342924351700659 1
0.431398136412225 1
0.299141885597931 0
0.327080068364863 1
0.342597393578375 1
0.30695612801541 1
0.295798311427904 0
0.308706489811666 1
0.462714974919331 1
0.338822339501273 1
0.496859390535592 1
0.37608838122622 1
0.409329508498171 1
0.338650332295071 1
0.43774800129591 1
0.370901181773114 1
0.364742994043071 1
0.487550154261391 1
0.404790104782843 1
0.427959488670707 1
0.407756536426255 1
0.428876133897135 1
0.463623392618022 1
0.419584167171222 1
0.37529343194927 1
0.449190757458164 1
0.406613620539275 1
0.42934093580037 1
0.429777010799215 1
0.457977827827975 1
0.377952376912149 1
0.397258701376818 1
0.265677353623676 1
0.403781002601183 1
0.401868987154934 1
0.410138540585491 1
0.389472884686671 1
0.441449812705048 1
0.342518546729523 1
0.475725694169745 1
0.408423857848015 1
0.388547814717037 1
0.315590183282578 1
0.437276713296218 1
0.40200030048016 1
0.399723964321704 1
0.435934694480919 1
0.373534313754094 1
0.44201589930848 1
0.408089162150445 1
0.407913762492718 1
0.447052924752012 1
0.346642149388258 1
0.339911730102149 1
0.345102683829211 1
0.347281380154609 1
0.372420233872381 1
0.436003645314934 1
0.354414240774593 1
0.498940315056463 0
0.467387773423179 1
0.368965959899759 1
0.425027872916668 1
0.470146932373986 1
0.438653094718726 1
0.413398794420354 1
0.291997044964863 1
0.40316062046793 1
0.447978133427694 1
0.377229197173088 1
0.396242323385901 1
0.482189578417714 1
0.404790665135663 1
0.40941295706453 1
0.463575026954348 1
0.385173322126023 1
0.4655172362711 1
0.371512985026986 1
0.391566035960805 1
0.447092417991853 1
0.501020621425773 1
0.468047598501209 1
0.422785363385509 1
0.390572613491775 1
0.36631307069758 1
0.418995575113028 1
0.383793459774201 1
0.377005646106195 1
0.325938275059989 1
0.37581744459595 1
0.361259974410742 1
0.393556777475981 1
0.336212289717433 1
0.322372860691427 1
0.397100760280551 1
0.446175403227103 1
0.409013262468264 1
0.433429413863931 1
0.4453754389017 1
0.358588640343734 1
0.385775268592179 1
0.331241137268022 1
0.418866863826589 1
0.435671190826514 1
0.443817802717194 1
0.413097791986682 1
0.367564021860034 1
0.428765124116977 1
0.429223563446686 1
0.45026463221673 1
0.482469585220009 1
0.39083896071635 1
0.467967632650605 1
0.45934800649674 1
0.485492556069487 1
0.426535433552934 1
0.413394199181056 1
0.377552900769994 1
0.31401079260302 1
0.338059110186338 1
0.350137873136462 1
0.387490134348359 1
0.371512001153497 1
0.425251185226419 1
0.372906680703578 1
0.412786497408968 1
0.3705660843557 1
0.336604332562735 1
0.439474447403305 1
0.45565626314037 1
0.433442652162977 1
0.321213648422022 1
0.340820395280375 1
0.29103012632857 0
0.318505709798459 1
0.367650201427209 1
0.407981324295441 1
0.400625054771597 1
0.353694423605795 1
0.399470862630068 1
0.36327813137476 1
0.462626140004654 1
0.432176486963645 1
0.391982811820952 1
0.442379695598505 1
0.42046152373097 1
0.371130667697244 1
0.331103479832237 1
0.459320496383976 1
0.453447592136101 1
0.363143340255242 1
0.431978060783254 1
0.412654056173975 1
0.409439393471767 1
0.363828599775448 1
0.45533429433614 1
0.444739180242585 1
0.390997412970968 1
0.401650374151213 1
0.427368747786249 1
0.36528422886276 1
0.346155452180984 1
0.546146771339779 0
0.435175815121011 1
0.391345916649892 1
0.501666106133497 1
0.343312076688928 1
0.34625683311536 1
0.480687810426818 1
0.352389712029491 1
0.329338513048095 1
0.392089396605647 1
0.40833595536501 1
0.320595670492575 1
0.508572934955817 1
0.443822322255443 1
0.464056864116711 1
0.433692725307391 1
0.39970502151723 1
0.423486157656446 1
0.343837971183579 1
0.387559874556892 1
0.32810704132489 1
0.360913291354068 1
0.409022834860658 1
0.385916511192573 1
0.399817290122399 1
0.35264915654064 1
0.442693026592305 1
0.357013567242661 1
0.434559583559586 1
0.394001012464853 1
0.459167204983324 1
0.47555968815899 1
0.321592257269265 1
0.361339717604782 1
0.457397956553808 1
0.275786735625833 0
0.376181632943426 1
0.414182658850599 1
0.425963884830523 1
0.459876238544717 1
0.394120759178743 1
0.383486802242144 1
0.343734583010657 1
0.355282071385188 1
0.338604772266668 1
0.451221030947812 1
0.368961389994344 1
0.449535227399859 1
0.415927903326778 1
0.45064506561098 1
0.419776397932286 1
0.406999662571282 1
0.413121995734345 1
0.474872055984192 1
0.369314063651619 1
0.304833737556196 1
0.433988652398032 1
0.426370362562377 1
0.356728211754462 1
0.41776590944912 1
0.384735420206272 1
0.438760579617286 1
0.392499297083594 1
0.393447826726365 1
0.352156671679142 1
0.397345850856348 1
0.418870577762188 1
0.413158512492042 1
0.431171605399722 1
0.283078866562119 1
0.34854539495437 1
0.441083547875755 1
0.458382576824914 1
0.44043768255003 1
0.40709434502505 1
0.442200609477681 1
0.43663547841572 1
0.375386348999517 1
0.418295242296294 1
0.437832977313638 1
0.323207800918048 1
0.45403597076396 1
0.344413863610778 1
0.439608941350159 1
0.441450436736029 1
0.382890788146031 1
0.359164865996155 1
0.345125471931516 1
0.3546438513799 1
0.372352724136076 1
0.437015082265936 1
0.321812765200853 1
0.286432762646178 1
0.413051476197075 1
0.408336691540676 1
0.390694886171662 1
0.354238339416299 1
0.414266313286193 1
0.394105521631104 1
0.383698038443824 1
0.475952872097386 1
0.3531955751983 1
0.388118085739237 1
0.380992029463612 1
0.427711801268026 1
0.392999645514877 1
0.316314544044701 1
0.451174055678193 1
0.45189936770651 1
0.491613105170684 1
0.38359823908147 1
0.306092245491173 1
0.351591646870225 1
0.398453958640301 1
0.469075776695735 1
0.432431188549799 1
0.386828857028261 1
0.386405051327492 1
0.332493240274937 1
0.505007555472426 0
0.426726358145069 1
0.279570134730588 0
0.426558563660157 1
0.536164952411815 0
0.436711050613529 1
0.388079872660005 1
0.382700004083077 1
0.359217782572683 1
0.328218566507756 1
0.509297169017971 0
0.394358163872246 1
0.411388782867673 1
0.387793095437733 1
0.35568298282591 1
0.406169208644028 1
0.300750704416173 1
0.410775545525974 1
0.434660255152177 1
0.47825861961307 1
0.424053650113169 1
0.355762443685504 1
0.395008756439246 1
0.386809404369812 1
0.37701836630627 1
0.410371285303074 1
0.387700896436396 1
0.410419595851869 1
0.344365633320587 1
0.391299085390347 1
0.393781010571702 1
0.418158497490921 1
0.338340347989753 1
0.316378665413264 1
0.377695009504228 1
0.373643074826029 1
0.355572720380196 1
0.411307854319498 1
0.349771136489602 1
0.381699174050736 1
0.434507039048075 1
0.46242413728128 1
0.418181420095052 1
0.341479939324408 1
0.447876807789106 1
0.338203549255193 1
0.394325771418475 1
0.379568038847207 1
0.419228175342403 1
0.369824152430529 1
0.327812159888342 1
0.466802808932334 1
0.390336353072305 1
0.328342419690653 1
0.337546915170769 1
0.274840472334583 0
0.375521749875388 1
0.457941045923894 1
0.393563777473744 1
0.376780565947797 1
0.396288281695636 1
0.413537659619218 1
0.457873166802567 1
0.372169356110894 1
0.342489786323281 1
0.395391704205167 1
0.411772234048598 1
0.504916517791683 0
0.308453986099395 1
0.374104719701855 1
0.364914156179223 1
0.370824305560487 1
0.318181227360731 1
0.43532319015895 1
0.495040072572173 1
0.49437121283416 1
0.336920399252732 1
0.377115561076242 1
0.424766392661689 1
0.461319894417884 1
0.518151758829478 0
0.381085890790799 1
0.398642395514214 1
0.366995800480061 1
0.493803916661478 1
0.495242634247613 1
0.369393619157802 1
0.382117582762814 1
0.387197205206885 1
0.407678538612114 1
0.382814223640128 1
0.440305228743315 1
0.282333056700375 0
0.480572461740249 1
0.454564296844199 1
0.3493603910581 1
0.429986957414233 1
0.564232873795005 0
0.40782175954478 1
0.397605853075917 1
0.303761586418865 1
0.355669566811597 1
0.449036621116362 1
0.374818545198665 1
0.447689547748143 1
0.403681543343067 1
0.471195981220737 1
0.359974513091293 1
0.407266059628667 1
0.429112648995098 1
0.410435758385636 1
0.445488146983752 1
0.436304902107692 1
0.39636810178469 1
0.403951314994823 1
0.392726079089736 1
0.405006794704899 1
0.414273956270051 1
0.420111749795822 1
0.400923817448779 1
0.394884702410105 1
0.374135323646569 1
0.40454019272336 1
0.350559752303328 1
0.285719735608336 0
0.362277155942545 1
0.379107632942342 1
0.460491504724783 1
0.428626605324361 1
0.501331153231876 1
0.37594468133014 1
0.42049004971148 1
0.511317541079088 0
0.419381586697237 1
0.454463290745279 1
0.44543470560267 1
0.424911169275244 1
0.401987483082342 1
0.38294531534425 1
0.436262449075499 1
0.33626004069101 1
0.385240978717259 1
0.421400911030934 1
0.417257958658871 1
0.41946019357919 1
0.373898826503718 1
0.386618301290507 1
0.441557286631365 1
0.416386902393111 1
0.427625747959383 1
0.405303458426499 1
0.394003195683589 1
0.527882867921768 0
0.327781648556915 1
0.380441045624636 1
0.383620489079247 1
0.467046336432236 1
0.373225771118894 1
0.327193712116338 1
0.322915557331963 1
0.349374212858982 1
0.48425024649652 1
0.444927228653638 1
0.446549661858893 1
0.312320181542157 1
0.350475534730551 1
0.416111058773572 1
0.286092802729004 0
0.45426185646367 1
0.402509205008925 1
0.39436386886947 1
0.382076061961729 1
0.322323589858388 1
0.44145405356792 1
0.399523154056332 1
0.323467927004011 1
0.364540010952906 1
0.457498848181758 1
0.396835674020888 1
0.467268665111778 1
0.43306111849508 1
0.32717721914958 1
0.527449596760234 0
0.395539443657218 1
0.393555943651234 1
0.394656759224424 1
0.37937049430113 1
0.343382225820947 1
0.412185713729778 1
0.317313162805499 1
0.460071802731984 1
0.415549294966504 1
0.429423264014219 1
0.495660931991044 0
0.351876020288447 1
0.370808322910613 1
0.34769004626013 1
0.407418691754053 1
0.379640492237183 1
0.324640635732724 1
0.42895187765519 1
0.446968709327322 1
0.450776530181084 1
0.367818394007141 1
0.322510495355217 1
0.340536564262845 1
0.377222396758598 1
0.370129653907573 1
0.367883011024932 1
0.403737006655772 1
0.342959509284627 1
0.38649125561433 1
0.301666153726806 1
0.479337054213083 1
0.386840675898088 1
0.381685464841045 1
0.336691766320561 1
0.416160946085617 1
0.355706945549584 1
0.36404659640934 1
0.384145434140366 1
0.38793324499921 1
0.396331424285073 1
0.425684942596456 1
0.397835417018101 1
0.47800533754071 1
0.550856369864507 0
0.442073743941533 1
0.367831044629866 1
0.333069612101715 1
0.395461807883238 1
0.3526330507753 1
0.471720067218566 1
0.306436022801369 0
0.448333441781745 1
0.357736711722373 1
0.430610635084395 1
0.396762288841711 1
0.373899919858473 1
0.380907640892947 1
0.370210007101241 1
0.411154456311835 1
0.388314403639729 1
0.408061819252323 1
0.368972313553004 1
0.453440413759501 1
0.341839034225321 1
0.413842235855471 1
0.419344042641643 1
0.414309161998829 1
0.438468304816582 1
0.441071413909427 1
0.417239053421582 1
0.380556959358718 1
0.365354218837089 1
0.438399052105913 1
0.37866490919092 1
0.380728363204228 1
0.37990096979271 1
0.389670118793605 1
0.397339769532393 1
0.442196173245545 1
0.468383495619639 1
0.378381380228857 1
0.464310164771557 1
0.41692787155437 1
0.398643572281242 1
0.465202896796059 1
0.437745430946003 1
0.388381098809275 1
0.378567679602393 1
0.46631226273194 1
0.420991766834099 1
0.429045486365637 1
0.391970585641276 1
0.374858958484915 1
0.417752918320653 1
0.433368829165764 1
0.47007490567592 1
0.51909479351171 0
0.451936994479447 1
0.244337936208865 0
0.495594082055888 0
0.357265260750997 1
0.386742334040605 1
0.372722692423993 1
0.299641843672589 0
0.310843507769526 1
0.384732426589205 1
0.424373568327134 1
0.482528026103258 1
0.306641692147968 1
0.465584585463888 1
0.369082006835569 1
0.425334272184451 1
0.39563964680019 1
0.424331908461475 1
0.371654867050138 1
0.362995425215938 1
0.421763407550668 1
0.478386564550635 1
0.428678127570622 1
0.326848231466904 1
0.393784294633663 1
0.295335905251607 0
0.430501026476193 1
0.425754846892384 1
0.406625037371526 1
0.412032995150846 1
0.38733402374976 1
0.416396801251878 1
0.447240524307903 1
0.364593200035102 1
0.387129082050302 1
0.380524986526276 1
0.294734701608881 0
0.440389262820632 1
0.490017221229807 1
0.33685346926957 1
0.489069678151154 0
0.354678301696465 1
0.387664821227552 1
0.34602953455653 1
0.477788907492639 1
0.410193236950898 1
0.468890695347401 1
0.509029378467507 0
0.321977788588808 1
0.350443524569822 1
0.430676495977677 1
0.329188068711344 1
0.378747157479796 1
0.403208355293873 1
0.407419718539952 1
0.395819390329594 1
0.4604039846375 1
0.380360282153098 1
0.46837690081525 1
0.437669202174421 1
0.403037353205262 1
0.291634083072903 1
0.387989615569309 1
0.480344689822965 1
0.439068975837847 1
0.387266498736681 1
0.374009370056056 1
0.557673640761027 0
0.385203152197336 1
0.403161211590201 1
0.373382727629908 1
0.469650543612297 1
0.367250884637129 1
0.378066147532062 1
0.340682943915453 1
0.404797338919491 1
0.382401178405257 1
0.315096638319369 1
0.400506682140792 1
0.259196187716866 0
0.38625095799237 1
0.408749340717533 1
0.318372329522749 1
0.347470456774557 1
0.455761467686726 1
0.412645305510664 1
0.413510135721464 1
0.42650083231174 1
0.389253718536676 1
0.432504816382888 1
0.326152318246765 1
0.392853625102971 1
0.386624688412122 1
0.348311988267364 1
0.440250393871599 1
0.365849751196919 1
0.42898955754098 1
0.456386180647551 1
0.351535859027217 1
0.330468998619201 1
0.393180228801321 1
0.426416496793792 1
0.349724138616549 1
0.437867318349823 1
0.363959771841147 1
0.409621638081114 1
0.322742308009945 1
0.377073544556568 1
0.383359088953578 1
0.381130212719764 1
0.370114760936254 1
0.404683299725652 1
0.348001930695373 1
0.403996841075913 1
0.404274174500395 1
0.352945166615415 1
0.482627669743891 1
0.348727246449403 1
0.373246563495119 1
0.433809539187215 1
0.354927465368001 1
0.310072142473177 1
0.459972288041185 1
0.403487886970335 1
0.445694775387541 1
0.434738468953714 1
0.409528505457221 1
0.388629958238415 1
0.433391385410205 1
0.459045717697603 1
0.344368766002281 1
0.448816390770246 1
0.365357812378489 1
0.378337079353975 1
0.368769328546945 1
0.454813149560863 1
0.348662228001357 1
0.31310703458694 1
0.355329931852092 1
0.426170213608453 1
0.373265541407259 1
0.477900259615292 1
0.386326028819947 1
0.381402167687836 1
0.301215695072752 1
0.360939459315047 1
0.463838131952094 1
0.481421583424798 1
0.393698453825045 1
0.392774180448374 1
0.381838121249761 1
0.505699448655604 0
0.455538683240908 1
0.440627420442016 1
0.435527054000869 1
0.409948341744605 1
0.442188776968982 1
0.437865048393208 1
0.493782435038502 1
0.502742674719011 0
0.449374935254208 1
0.459932561772497 1
0.447145779356266 1
0.393398824760807 1
0.469563266542578 1
0.439483983748214 1
0.439189004816261 1
0.388853985023345 1
0.415982591075377 1
0.476864279114079 1
0.439104847136975 1
0.428587902623005 1
0.423023160728062 1
0.427175594505827 1
0.444697284631862 1
0.348289451202247 1
0.355617438355096 1
0.400381292324793 1
0.407145744698527 1
0.386761203415968 1
0.455210968452508 1
0.39943919556794 1
0.373041474127228 1
0.474887094132526 1
0.477363072869111 1
0.392366113466035 1
0.384618894638984 1
0.39496160671071 1
0.491538255652423 1
0.349255114632978 1
0.430853280039991 1
0.453087079332771 1
0.417877119754476 1
0.463317844637143 1
0.44594589660458 1
0.41251228079273 1
0.3556447694441 1
0.338205106523517 1
0.356878773316466 1
0.314905212834554 1
0.33026041820919 1
0.334082069575498 1
0.447305851142836 1
0.418274348447651 1
0.336278030242526 1
0.367734459177846 1
0.363935876512565 1
0.339879805332414 1
0.377524698601448 1
0.37071698799053 1
0.41291796577383 1
0.475099015645361 1
0.426314601318059 1
0.342038495029692 1
0.485030068605493 1
0.391554661641991 1
0.450702762483505 1
0.395867066057426 1
0.305533558766272 0
0.410086593141619 1
0.340616649042029 1
0.332363258492798 1
0.367608676861201 1
0.346305148920669 1
0.412382197855794 1
0.358622768544452 1
0.374013646713139 1
0.449338451048529 1
0.299791476035037 0
0.386305812542787 1
0.361099222013018 1
0.398955168134977 1
0.429855370604399 1
0.366794539729543 1
0.384120287689394 1
0.438300282331364 1
0.298998232930041 1
0.503291347734281 1
0.39530407796286 1
0.445287646271289 1
0.492694714107565 1
0.399556914667542 1
0.325037530864597 1
0.38028558430521 1
0.324599639059817 1
0.417114420515018 1
0.41716644324973 1
0.38764529847279 1
0.395195889291448 1
0.396616987515748 1
0.365166042269787 1
0.460460565926646 1
0.404315333934924 1
0.458948569470731 1
0.367761087844818 1
0.471040244047968 1
0.366950612018638 1
0.474462609759482 1
0.418795155625575 1
0.319467271108467 1
0.417031889207578 1
0.39432267008243 1
0.466446928473615 1
0.385682332181392 1
0.346254209666142 1
0.464560661838221 1
0.373855429120442 1
0.403575360165469 1
0.431025361625529 1
0.367195898778704 1
0.401134871968422 1
0.442986634624066 1
0.356774179415092 1
0.429890188098246 1
0.406058750565152 1
0.455661382909086 1
0.391725597892168 1
0.506463963744459 0
0.412906653211205 1
0.427568642480246 1
0.406045857270663 1
0.432383218794558 1
0.366177838563372 1
0.4345819898708 1
0.339011265670037 1
0.465582556600604 1
0.45939060061747 1
0.31648279354193 1
0.52366881714714 0
0.410626684137847 1
0.458276627931929 1
0.37632463561589 1
0.383223628141475 1
0.426545942736003 1
0.427669264958007 1
0.338940094082807 1
0.383513375001272 1
0.36067829488942 1
0.354374304993667 1
0.363217980629438 1
0.34916432254047 1
0.357104177821333 1
0.346301526401905 1
0.410052680158804 1
0.39948869454887 1
0.440180859559821 1
0.389275529398306 1
0.453324305407763 1
0.414441509977358 1
0.382592565234923 1
0.327300739143404 1
0.398556107613282 1
0.441081379296896 1
0.360415484959695 1
0.405754031438437 1
0.410192223919956 1
0.382722091312817 1
0.405571675387676 1
0.384139959083318 1
0.488457870449201 1
0.391808758803002 1
0.382014523341539 1
0.428141858429387 1
0.39379473018971 1
0.41743391548938 1
0.530379207193045 0
0.353793987663263 1
0.435450723812085 1
0.416007045751045 1
0.342515719702347 1
0.432423387876278 1
0.39330368541564 1
0.421226899471368 1
0.465489121051987 1
0.384721183563343 1
0.395272406149584 1
0.428252576261234 1
0.418169099962215 1
0.41638734038346 1
0.375392532475694 1
0.461267350512037 1
0.365525347018395 1
0.44393864814571 1
0.489610058109911 1
0.419018198738043 1
0.314108622121089 1
0.346087774724372 1
0.385359359985934 1
0.386672466829182 1
0.423345137073495 1
0.346409157934443 1
0.385309369929016 1
0.416068423869863 1
0.434995645161507 1
0.354394335100591 1
0.389208995609377 1
0.448137409309797 1
0.326936601885459 1
0.343244238111022 1
0.345473009018221 1
0.403835691118681 1
0.381193258076201 1
0.462863808921116 1
0.450343849599022 1
0.375252278928758 1
0.333407483998099 1
0.463096059300534 1
0.430455194665442 1
0.375482930605468 1
0.424976903005752 1
0.458428332220332 1
0.412860888630363 1
0.376086796446668 1
0.442852152123704 1
0.414944786718622 1
0.40663174500456 1
0.401590747558573 1
0.36935613018574 1
0.526614054984343 0
0.381149515669995 1
0.435787931082218 1
0.344867463244778 1
0.335014191706169 1
0.402227024093303 1
0.386796763040339 1
0.441354698887512 1
0.377927348860584 1
0.350520708551871 1
0.436988534246989 1
0.438338542509216 1
0.385391580870466 1
0.415587061553279 1
0.386634708190673 1
0.432062336727235 1
0.384577342061772 1
0.383718662563698 1
0.30721464730808 1
0.356381363333499 1
0.453676086059035 1
0.414633580518395 1
0.455272780270769 1
0.491180198711291 1
0.412802148614649 1
0.338661901967158 1
0.400245841580186 1
0.423175117411779 1
0.369596115269234 1
0.374556683337727 1
0.359661070887624 1
0.393948445170437 1
0.448390416960316 1
0.43067926723729 1
0.398151980040263 1
0.43855014249335 1
0.390402258505322 1
0.463967830677605 1
0.427244178345057 1
0.485866966378839 1
0.367886467783674 1
0.431363935892512 1
0.345109934387991 1
0.486334208092938 1
0.384606386409506 1
0.426867187887223 1
0.389485846912392 1
0.325338453117142 1
0.367118362920814 1
0.403110041381716 1
0.404208149687094 1
0.343785081860568 1
0.39759466154502 1
0.365772691738107 1
0.404024592283109 1
0.410217860223739 1
0.419814696264997 1
0.376708471133927 1
0.497766470682026 1
0.401769476643884 1
0.509708790070139 0
0.382185670821218 1
0.408379876089403 1
0.396091184479526 1
0.458895346329503 1
0.383374381368167 1
0.385964188075967 1
0.448559415028931 1
0.341894337373947 1
0.380203276528442 1
0.434147570605178 1
0.44956956593096 1
0.432111683402563 1
0.350493799965438 1
0.399517766890208 1
0.444926561524806 1
0.402295548124267 1
0.381786237094534 1
0.378543700009663 1
0.418372532391907 1
0.377439819612675 1
0.436093797020677 1
0.361915563587288 1
0.40416055772709 1
0.415261114478583 1
0.456987142027048 1
0.467044822212684 1
0.290190007301867 0
0.362424197281322 1
0.455223511643613 1
0.404702765872565 1
0.456311844775701 1
0.401550830220189 1
0.393295171680085 1
0.435294993067444 1
0.398122206780524 1
0.487758591350205 1
0.408945679525964 1
0.447159332808789 1
0.427103272867192 1
0.442574555167859 1
0.33287663383158 1
0.365357291259324 1
0.285535740440975 0
0.422300162434545 1
0.382565910410529 1
0.32072663116276 1
0.44042690331402 1
0.341365578426034 1
0.300983123826879 0
0.433770344194996 1
0.401132735551295 1
0.340342883906179 1
0.367946665549609 1
0.450309708957888 1
0.37743427258587 1
0.452596209108285 1
0.412398640427622 1
0.35012207606648 1
0.297707356783352 0
0.384543271296253 1
0.415264787239318 1
0.481180698375607 1
0.458221928899185 1
0.403341804028373 1
0.403484178875753 1
0.405541381261983 1
0.27453190571661 0
0.379015506056708 1
0.348029978356562 1
0.299161519985985 0
0.442815553993147 1
0.485821492138947 1
0.429566703735258 1
0.445831535429268 1
0.392037680583815 1
0.381213668496294 1
0.419332858722745 1
0.394055703513261 1
0.323314783556316 1
0.422315002275411 1
0.4282962899976 1
0.467949966570012 1
0.374243883836863 1
0.400262078542894 1
0.420212227845306 1
0.434173555590712 1
0.45976543961987 1
0.447078062753792 1
0.424834151913631 1
0.336546781451676 1
0.345859706241483 1
0.462257588052006 1
0.36367619535562 1
0.413929195989718 1
0.410388627531384 1
0.453480612549725 1
0.404583258338754 1
0.441616167127203 1
0.372357459699371 1
0.398567098006529 1
0.439707166789103 1
0.459993974959731 1
0.396964660011738 1
0.449876281680308 1
0.360112463102127 1
0.398346620482604 1
0.319763730026078 1
0.356153634124242 1
0.380547629296495 1
0.371353601977842 1
0.365691987891588 1
0.319406076145282 1
0.39281879550996 1
0.382205436525249 1
0.418589672964074 1
0.428193322213955 1
0.408504155466364 1
0.451783440232463 1
0.402333391031171 1
0.339222149377908 1
0.459513487320841 1
0.3806701751484 1
0.354929663962115 1
0.375254636926586 1
0.390545077024974 1
0.386376591399735 1
0.376763251692685 1
0.432198136696924 1
0.413190213040924 1
0.395143416111491 1
0.407663717979485 1
0.41335693661931 1
0.356841520939658 1
0.37693531559461 1
0.364980771377985 1
0.365002617234807 1
0.409034735749811 1
0.349924444141987 1
0.431074897653819 1
0.453790920072097 1
0.402508192660503 1
0.449669955552006 1
0.472283857002328 1
0.323789704828896 1
0.401477736524717 1
0.355488710836203 1
0.479558761953367 1
0.508992544757323 0
0.281808389282137 0
0.392194268899399 1
0.473933626575278 1
0.493666438697387 1
0.42287939953235 1
0.318611484828256 1
0.502888464088745 0
0.394228789288234 1
0.409744873802883 1
0.425596804928171 1
0.479077518856249 1
0.445363052555078 1
0.416820199036025 1
0.31907376699434 1
0.421539212706125 1
0.38062982180854 1
0.331791383758112 1
0.359270082401034 1
0.432666477042977 1
0.434025803641757 1
0.356373200489848 1
0.295819816012558 1
0.417415207263848 1
0.463849047120384 1
0.328631506010718 1
0.453056472131705 1
0.383935745242369 1
0.404001959602791 1
0.428642259674849 1
0.38002145194382 1
0.385524407092633 1
0.429064487117075 1
0.450474176546506 1
0.484879589325049 1
0.379828134082894 1
0.379637028485534 1
0.373963203089568 1
0.364242818857384 1
0.442822737057897 1
0.430117471867055 1
0.398943997076717 1
0.361832973315819 1
0.423525177224399 1
0.366936259746808 1
0.338770696492696 1
0.373951418427719 1
0.43054936219862 1
0.444311668949486 1
0.402529910049848 1
0.556627281283894 0
0.35524846629349 1
0.363495999893267 1
0.339034846822821 1
0.389784231675441 1
0.356592439703872 1
0.525977701503355 0
0.349137364081825 1
0.371492566156877 1
0.408181370349536 1
0.398479942886979 1
0.377468807844708 1
0.367826515543056 1
0.397164198590437 1
0.367205364525194 1
0.402949179940141 1
0.387572572226305 1
0.413347827200713 1
0.394617666843202 1
0.295342065470666 0
0.422346759222923 1
0.31149931810705 1
0.417584793466807 1
0.317719974126072 1
0.471658187823981 1
0.384672571115039 1
0.364202043278995 1
0.476852463779726 1
0.397400545571543 1
0.442215079716031 1
0.398319109401877 1
0.411116528961656 1
0.43231972526144 1
0.420426844935325 1
0.362792877933456 1
0.398684616575316 1
0.393489702635064 1
0.372250821239903 1
0.432080579890499 1
0.436927938520867 1
0.425714493325285 1
0.42985851350223 1
0.311359763444732 1
0.426805199593933 1
0.451329848331528 1
0.433970788286124 1
0.419780164020587 1
0.415069382065189 1
0.40108937966898 1
0.465359821025957 1
0.423641012343045 1
0.336156397409528 1
0.363247539733167 1
0.453596511023423 1
0.396532141152133 1
0.42488703676353 1
0.332453395740037 1
0.415170935769529 1
0.423786924200916 1
0.429851648610712 1
0.428561823215723 1
0.374489516738401 1
0.354408867263209 1
0.389380560475629 1
0.391381573351546 1
0.384047490595858 1
0.426492657417951 1
0.409810916732338 1
0.407065322938393 1
0.442349799228292 1
0.353228613458505 1
0.352797891654368 1
0.458597506318228 1
0.390789838558493 1
0.376109471988185 1
0.433704206660545 1
0.401263055445872 1
0.368086754338297 1
0.398611236037743 1
0.388340171500842 1
0.258252405319656 0
0.406762821251798 1
0.422709262796127 1
0.455757129810961 1
0.447925872173273 1
0.378608939761024 1
0.434113491699184 1
0.359116094478253 1
0.399716403710141 1
0.426940483693139 1
0.369721757229223 1
0.30151845721568 0
0.297653011431865 0
0.391617898477905 1
0.410321311911152 1
0.367570235428599 1
0.351570693982309 1
0.393692861404371 1
0.400972286127413 1
0.366629120723852 1
0.335649565174451 1
0.396775270980942 1
0.404179478589091 1
0.331236297549442 1
0.420576263595944 1
0.395115557617742 1
0.348541057737266 1
0.449402231308072 1
0.341774900557298 1
0.362949836549319 1
0.349812122967929 1
0.4299411905325 1
0.38928386146471 1
0.454494987037085 1
0.404773598908586 1
0.465162461456849 1
0.498996554057303 0
0.358693343993415 1
0.405452136877209 1
0.309467351927525 1
0.396163348117784 1
0.368818545159672 1
0.462886929694556 1
0.346208114933527 1
0.324529152396431 1
0.409228615356967 1
0.46621021522109 1
0.311586783105383 1
0.354857432083961 1
0.437987406953927 1
0.482294690490704 1
0.449896253853096 1
0.396466153148908 1
0.371875529529228 1
0.340298789424264 1
0.38824784593618 1
0.391875466488965 1
0.420619614926753 1
0.31023580321625 1
0.432096890352998 1
0.401248211424113 1
0.331278671610773 1
0.367701900450542 1
0.336029803283785 1
0.366445882179364 1
0.455541378200731 1
0.348408449338064 1
0.362116360639562 1
0.438382334117975 1
0.466734749226716 1
0.450535543761789 1
0.394487771422649 1
0.426568164410836 1
0.373711651736362 1
0.292282687022093 1
0.483535396897676 1
0.463352030696154 1
0.411874197395933 1
0.416998174110943 1
0.43893985574381 1
0.317996229191011 1
0.475402792400842 1
0.435145312554047 1
0.292012675613422 0
0.458306709728335 1
0.389526574068223 1
0.427820683094707 1
0.409718140776949 1
0.384848702052185 1
0.418208555346362 1
0.380615188906868 1
0.379716332947697 1
0.366865660508034 1
0.417410741203416 1
0.297784426461279 1
0.286563542429826 0
0.395683065605086 1
0.391929338003558 1
0.410995053755323 1
0.432502250369151 1
0.340679733200209 1
0.455302806569781 1
0.500806383217122 0
0.398674480945776 1
0.418628471810189 1
0.409441950220227 1
0.325552949797214 1
0.32075623739435 1
0.381109765089707 1
0.364349385779403 1
0.392905133659704 1
0.388281379375077 1
0.426928715224794 1
0.385686597696518 1
0.412118256984002 1
0.375992744834919 1
0.354567816952122 1
0.447664245008163 1
0.436093969995001 1
0.38300715774303 1
0.475313425083225 1
0.443586449805516 1
0.438206067704487 1
0.42743060812961 1
0.40538023127993 1
0.406719720844146 1
0.480682169419288 1
0.398750806675168 1
0.393263981009687 1
0.379270400550002 1
0.375287121076344 1
0.439025885947459 1
0.426850602303984 1
0.406989745312078 1
0.42639689576726 1
0.412846426565947 1
0.435180518353233 1
0.343493218671403 1
0.530148321426198 0
0.371738633183647 1
0.37072446821694 1
0.391065411244287 1
0.452901818893571 1
0.386711433946076 1
0.382035972913055 1
0.378007770950956 1
0.408803866786129 1
0.413522346565069 1
0.484214121307664 1
0.43388485973317 1
0.393683250807152 1
0.388958814975728 1
0.46237705226081 1
0.429877082375361 1
0.344316584189994 1
0.329177521327908 1
0.393859033258024 1
0.435959357255687 1
0.304456190059888 0
0.40565311230757 1
0.42795365950846 1
0.343824023568253 1
0.378960494568574 1
0.419454255756702 1
0.411494036009174 1
0.404235736263136 1
0.340597860707093 1
0.524521445438116 0
0.42325700335142 1
0.414267652991981 1
0.294113355051141 0
0.322111803866175 1
0.392418100714976 1
0.403397026484463 1
0.428337350035576 1
0.444511420334782 1
0.373499050045736 1
0.408573278831828 1
0.401728397141917 1
0.465313424953052 1
0.459754917065696 1
0.402568570140904 1
0.321102879012609 1
0.431005557785742 1
0.335663066270944 1
0.357290562391229 1
0.481486482938473 1
0.382280596680022 1
0.402740825752581 1
0.466389360134419 1
0.446757110213183 1
0.380546718173022 1
0.486231647830148 1
0.368762557418678 1
0.334364342239658 1
0.336061004620601 1
0.324495229298971 1
0.405423245746213 1
0.365686395694219 1
0.409856866081853 1
0.417600267232704 1
0.438912851906566 1
0.433962490808019 1
0.468480126932933 1
0.350265876064837 1
0.350263623954146 1
0.433004757563701 1
0.365179852892615 1
0.305503490823245 0
0.366670897667852 1
0.468649221654679 1
0.373356174275598 1
0.419882187576591 1
0.376616687119096 1
0.39807426071024 1
0.361662517816169 1
0.421105655247095 1
0.356526653434157 1
0.364281066736429 1
0.373907312212905 1
0.419532297092638 1
0.384997046879153 1
0.366514238287853 1
0.349418234093044 1
0.393329867734946 1
0.411245139669072 1
0.374830668890864 1
0.405251096237499 1
0.460883002211239 1
0.394789189131361 1
0.386810626637527 1
0.427359388867712 1
0.466693115089284 1
0.436879335976998 1
0.316537914940183 1
0.383824426654885 1
0.441502664945879 1
0.338400613454874 1
0.342369875872389 1
0.418960576109523 1
0.389455947149921 1
0.411926303823067 1
0.485225177269608 1
0.4028350629663 1
0.4650511196933 1
0.37696579321883 1
0.369159485170729 1
0.404328196727936 1
0.374240227029328 1
0.4679387334455 1
0.431060154769135 1
0.342555302037488 1
0.44596607516839 1
0.478720366289679 1
0.400158722677695 1
0.399058068430533 1
0.344810493908912 1
0.394000727555391 1
0.357809645306572 1
0.423966902881952 1
0.468730130416488 1
0.420992293116421 1
0.402789505441147 1
0.384762764008168 1
0.410603077420825 1
0.421053674598212 1
0.475244867391657 1
0.418422897866301 1
0.411919470065954 1
0.433363418543706 1
0.316169987664777 1
0.356080325543341 1
0.35345203759898 1
0.426049044825242 1
0.378760534319329 1
0.336877959901339 1
0.38265164994811 1
0.391682821666577 1
0.404357723123564 1
0.342015273478 1
0.359202183087934 1
0.40157468773101 1
0.366711414089351 1
0.418519061288527 1
0.483556969725441 1
0.40393980843761 1
0.51203593940017 0
0.456277546375771 1
0.324220863686125 1
0.387356359020317 1
0.387572720587672 1
0.287794653337357 0
0.393843942953583 1
0.359994541801908 1
0.405151766186026 1
0.405984762655922 1
0.500520430632396 0
0.349801077433558 1
0.412125578310627 1
0.415984732501006 1
0.36494909656618 1
0.353121592062442 1
0.39032670951746 1
0.487682236599875 1
0.451508922447922 1
0.408876611280624 1
0.390836426183628 1
0.324345997767064 1
0.340980713941974 1
0.450466800943294 1
0.393429181916498 1
0.460728269796223 1
0.342153711699948 1
0.41324904031689 1
0.449576059896342 1
0.426354396634611 1
0.446749664703396 1
0.447883542877752 1
0.413710348455506 1
0.389793911469818 1
0.342912743502971 1
0.402698575081037 1
0.448246972751745 1
0.363351502177371 1
0.363835054305157 1
0.464418196291529 1
0.45967686337336 1
0.383935802343608 1
0.340189769251891 1
0.450502811414062 1
0.437767066456405 1
0.442403014425786 1
0.407615776691947 1
0.395804331683237 1
0.370294295103294 1
0.411649483602717 1
0.491786843835986 0
0.268422035492125 0
0.353409783042426 1
0.406801841585718 1
0.372752258773746 1
0.384544327195241 1
0.388443678912644 1
0.424830610482774 1
0.417168637690916 1
0.401076153233319 1
0.385272481276478 1
0.395040274760885 1
0.479862589052684 1
0.346832109042587 1
0.411891698941549 1
0.396125425308212 1
0.387199177839671 1
0.453949632468133 1
0.390846213162866 1
0.417476562176844 1
0.440992101136341 1
0.376996921362401 1
0.407441525119248 1
0.450382099786952 1
0.42551742634344 1
0.371879006962081 1
0.377092952417083 1
0.364396337677286 1
0.34083073164675 1
0.404228209750365 1
0.398183748271738 1
0.406240723135476 1
0.364812713161969 1
0.380152725023664 1
0.344041825489876 1
0.49435531278473 1
0.491650407121137 1
0.41848660012424 1
0.397909715956344 1
0.428990275232706 1
0.410006785062678 1
0.445777775397794 1
0.344425519881973 1
0.353632630601722 1
0.432867334255067 1
0.44559662749901 1
0.371489591393288 1
0.390506759873853 1
0.293774348032385 0
0.339548056082654 1
0.40520698462952 1
0.375004649366348 1
0.395006468272628 1
0.411254360073189 1
0.408512962450855 1
0.390376093521065 1
0.420635474387047 1
0.382468170865799 1
0.416927327458275 1
0.42686069219585 1
0.339375872422211 1
0.433825065717939 1
0.461164373216426 1
0.395892600986855 1
0.445078936236153 1
0.390884178207778 1
0.361276567116464 1
0.482972321753436 1
0.29083288798379 0
0.355935315656409 1
0.465558451469507 1
0.430933094673649 1
0.54665664372702 0
0.419230343251687 1
0.443936396059827 1
0.469688339024797 1
0.453746733739558 1
0.412141520826642 1
0.435188504249975 1
0.339755437822291 1
0.472564728120738 1
0.378931424153391 1
0.403640734563356 1
0.370983258324246 1
0.474962095189214 1
0.349097828737692 1
0.47887850346766 1
0.315342080863115 1
0.398859038020352 1
0.328195063193248 1
0.422611866877788 1
0.414411985030786 1
0.386814741310427 1
0.331877744249364 1
0.441126205087248 1
0.442765575298847 1
0.413780609349403 1
0.413307400915355 1
0.432033553889719 1
0.427430956116169 1
0.317525045784299 1
0.41344251699269 1
0.452688308933415 1
0.452775380926801 1
0.396723881750347 1
0.501918868824105 0
0.378557204399843 1
0.395951657639362 1
0.374605630756449 1
0.497420350494607 0
0.390557237982122 1
0.375050522238287 1
0.362862085632469 1
0.397902122898209 1
0.448817334883532 1
0.42526179702039 1
0.294652337866466 1
0.318751539763371 1
0.358769197316851 1
0.391577076485599 1
0.441287148359351 1
0.477724614626172 1
0.387923322971518 1
0.441996849840776 1
0.374981091663651 1
0.408761793136319 1
0.328403209072896 1
0.396900811261166 1
0.379714043758703 1
0.404389507078675 1
0.376162641259004 1
0.497503439854541 0
0.397763256348853 1
0.451389122232377 1
0.467906095653926 1
0.386931399806109 1
0.389051717592421 1
0.301825043895208 1
0.387194650585408 1
0.31181748872819 1
0.3661470441364 1
0.424630212516092 1
0.470966816951672 1
0.442779635154147 1
0.351729408300912 1
0.441434308334254 1
0.417926646092255 1
0.439518256563153 1
0.421309920848834 1
0.415765242603133 1
0.308034881590698 1
0.333948464203917 1
0.372471150290423 1
0.358643020682937 1
0.33925153283286 1
0.396592085902666 1
0.297026211128891 0
0.405285973890282 1
0.370783973989648 1
0.423206860531116 1
0.435041493796008 1
0.334908312765841 1
0.331914893574324 1
0.336394600574931 1
0.398345683639274 1
0.451726903488621 1
0.357330283805105 1
0.443654592647083 1
0.417053359571298 1
0.371772929072388 1
0.507131164887109 1
0.373773873572456 1
0.407042624722996 1
0.408177667835013 1
0.367667125300017 1
0.447174540877178 1
0.437245432843458 1
0.366702510794766 1
0.326662351445351 1
0.372736162937654 1
0.48569262873782 1
0.411749056178033 1
0.441269273255416 1
0.385802979318524 1
0.370584672505776 1
0.422064866521704 1
0.356657312197637 1
0.401512995724046 1
0.369421962826424 1
0.420907726944019 1
0.315722810390124 1
0.353848816388512 1
0.465709131430121 1
0.379707814900445 1
0.462412447750335 1
0.405915637456505 1
0.477199686218015 1
0.395856205365716 1
0.371503715511316 1
0.445247221963847 1
0.310570739297614 1
0.427703805667401 1
0.337088142452507 1
0.371555808250407 1
0.454227342907916 1
0.42210390749769 1
0.392042060105539 1
0.394601165062776 1
0.436800942956547 1
0.319622312495945 1
0.468595394996491 1
0.303496909483113 0
0.401662872327125 1
0.399782895208457 1
0.335112845565394 1
0.396447432124352 1
0.48161617801898 1
0.34287324252487 1
0.417355080103182 1
0.423752288103835 1
0.378672969114184 1
0.382222419595368 1
0.41245782284746 1
0.36017976996535 1
0.323449815410579 1
0.420506948240394 1
0.418919763905409 1
0.456936679035537 1
0.395520705375734 1
0.485036526093391 1
0.351447070846233 1
0.396985411048428 1
0.324136227342557 1
0.337207990735322 1
0.423728080900088 1
0.453280604511709 1
0.458007171059966 1
0.399624955751962 1
0.325149338259615 1
0.462005213309151 1
0.408075141576243 1
0.434425602809337 1
0.339951556100574 1
0.446915067476109 1
0.358396320568474 1
0.333293906328856 1
0.422344834568842 1
0.407872983385969 1
0.325862798045361 1
0.404121450416522 1
0.397629429065839 1
0.372908017527677 1
0.362476468848918 1
0.363332170855457 1
0.376210395112042 1
0.444983604520075 1
0.373150481833996 1
0.343953671050451 1
0.487014207860933 1
0.407443108119493 1
0.411047785876152 1
0.408311647254352 1
0.448311088557804 1
0.496546159037283 1
0.37201625779488 1
0.438735521429846 1
0.425778872043503 1
0.353782250662619 1
0.469668426186262 1
0.43057966479784 1
0.368960314878213 1
0.363796991357887 1
0.390675804717641 1
0.359107037088619 1
0.356194558213109 1
0.374906087393475 1
0.388687746686409 1
0.409716465330238 1
0.362228325715315 1
0.348109775941379 1
0.480350235832269 1
0.402111784211842 1
0.471654840987801 1
0.363275533760851 1
0.385327898230131 1
0.380716975744413 1
0.394128343720482 1
0.378201143159475 1
0.376419396760098 1
0.472063224948497 1
0.429268925250757 1
0.420876898965112 1
0.389808878482059 1
0.357210034161752 1
0.46003344036596 1
0.392724306609802 1
0.394560345396471 1
0.418369538855242 1
0.338504867191015 1
0.403075808481278 1
0.415727433078676 1
0.487777939165405 1
0.451424274191742 1
0.353610101778661 1
0.389078608171606 1
0.411781041563891 1
0.434394811394766 1
0.494207353595651 1
0.498838781308394 1
0.311577570870514 1
0.372492294195143 1
0.394733655420628 1
0.454545436463047 1
0.383069118490236 1
0.400720369935016 1
0.458429007454751 1
0.439374259742135 1
0.345015549210459 1
0.468108445046681 1
0.397784304447725 1
0.366014934797011 1
0.326391716184972 1
0.419168020582581 1
0.402627014867812 1
0.383414996027689 1
0.420436062277886 1
0.352103246216483 1
0.405666654430668 1
0.366064692885154 1
0.399402163896984 1
0.433125119582759 1
0.458628357450542 1
0.427634872439484 1
0.461817888423846 1
0.481602070956933 1
0.378573744685842 1
0.33101835391714 1
0.363446836267176 1
0.451170815081611 1
0.384595728833217 1
0.403220043916728 1
0.464458617394487 1
0.404694954622415 1
0.378348578544894 1
0.442808757043051 1
0.299051438668681 0
0.446372330394491 1
0.396757709412961 1
0.375179575453615 1
0.373440302193215 1
0.315237015320498 1
0.428668783623719 1
0.311110552324832 1
0.384624387136964 1
0.455116374477947 1
0.354568268041097 1
0.415219246477525 1
0.338060038961626 1
0.487668929655745 1
0.327505947340183 1
0.376330300252415 1
0.461696838741412 1
0.441425888920436 1
0.354025660861752 1
0.332832472279107 1
0.399898258082462 1
0.412311711184563 1
0.337563036174114 1
0.39618219037064 1
0.348027627125862 1
0.396559554849218 1
0.356427908729234 1
0.382417782263871 1
0.423515948806651 1
0.411300064728274 1
0.400885612157893 1
0.363177980664286 1
0.32835009296336 1
0.377964895502746 1
0.400735245433279 1
0.40511143369025 1
0.419867652814605 1
0.419889040864568 1
0.361679851184008 1
0.449133218460321 1
0.460293178481239 1
0.393270039013877 1
0.384689045955945 1
0.365808355626057 1
0.41565972694632 1
0.416955307930717 1
0.440421231339195 1
0.388100058156858 1
0.340366144783032 1
0.463426726345576 1
0.364207328065475 1
0.388678099821382 1
0.316579781238778 1
0.308954187428956 1
0.385918534535466 1
0.420919681502485 1
0.41843898748188 1
0.3478835977474 1
0.31802125467354 1
0.390685543787003 1
0.348901367156995 1
0.275581395648308 0
0.334975810931313 1
0.352952038055763 1
0.350437539383029 1
0.380784740828634 1
0.373024486947634 1
0.371229440483094 1
0.52110891590515 0
0.445352361686901 1
0.444840386104728 1
0.307736793028202 1
0.382551245151818 1
0.482097683577956 1
0.476003515850178 1
0.337360809947211 1
0.409400506865209 1
0.402984504165215 1
0.396165068836842 1
0.468690089686226 1
0.426095059123671 1
0.302708142964821 0
0.383512013312334 1
0.399137090449974 1
0.318629456230847 1
0.38083458950833 1
0.406850853000645 1
0.372339311967015 1
0.41752373358337 1
0.349584667041313 1
0.500412113219958 1
0.297949122979062 0
0.382703604636128 1
0.395741828640436 1
0.393579555057974 1
0.342543054219515 1
0.411382009722673 1
0.380463430573058 1
0.364248607855576 1
0.401508045752365 1
0.404435582177456 1
0.339894367341442 1
0.282929912191285 0
0.465457781299506 1
0.384465876891287 1
0.456091520584854 1
0.388275319136108 1
0.408863850041933 1
0.352132202931891 1
0.39387279933521 1
0.345012433466029 1
0.438690636706006 1
0.413698108248662 1
0.392374533860444 1
0.364594833037861 1
0.428665036040874 1
0.437691451616934 1
0.394804726423653 1
0.356112516309617 1
0.305404431081641 0
0.365147690083322 1
0.368535779656198 1
0.45525998218166 1
0.389435052584358 1
0.354912269284812 1
0.479923158571752 1
0.294652401414148 0
0.383843828754229 1
0.384498548922362 1
0.409950116224397 1
0.372330519370556 1
0.355589473207796 1
0.393935453001273 1
0.369774371661269 1
0.387206336835402 1
0.329955572295406 1
0.393107142448939 1
0.380014802022059 1
0.448026391730155 1
0.386251660811614 1
0.487292960655838 1
0.404278525380413 1
0.421982751287473 1
0.376805505001024 1
0.38361419614101 1
0.406027802827218 1
0.337163721107072 1
0.426644010064404 1
0.430002975367074 1
0.284783663177357 1
0.499851050955622 0
0.427633662024924 1
0.391383234067054 1
0.425799523478101 1
0.362029685793119 1
0.42729847228647 1
0.433143840881486 1
0.405666376410568 1
0.362019038488861 1
0.434863448551142 1
0.398430585444646 1
0.426673613895412 1
0.386194673403825 1
0.3799268402642 1
0.422705394760805 1
0.399120253485156 1
0.403003265785095 1
0.393454790672962 1
0.426745319263214 1
0.445826479534645 1
0.351138983419469 1
0.451445555170159 1
0.373363855406949 1
0.314504024904342 1
0.437444748626368 1
0.514479489891869 0
0.387071083224392 1
0.363085293709876 1
0.344154248481157 1
0.401873482789024 1
0.352427810367484 1
0.424586219120432 1
0.484726556920977 1
0.372716279844229 1
0.397430725496309 1
0.394445507586172 1
0.384438416799267 1
0.412335717255748 1
0.427446230319699 1
0.385834005990177 1
0.426337563487328 1
0.32193142810127 1
0.380827411255413 1
0.388815398452193 1
0.440819999544063 1
0.409273851895076 1
0.28032705465302 0
0.328026875140354 1
0.453992433205711 1
0.415006946069736 1
0.37215815251949 1
0.32749726256256 1
0.444393701367404 1
0.310401000001397 1
0.280171053959871 0
0.304143740359841 0
0.48306748506241 1
0.347608067884529 1
0.419609290668844 1
0.439279597638478 1
0.41636582822232 1
0.404091111419383 1
0.490655077427541 1
0.327829641368088 1
0.401499547087014 1
0.349226560947659 1
0.340049643385073 1
0.457387714072805 1
0.362314409286749 1
0.429309654497811 1
0.449714976829317 1
0.390327929520974 1
0.407191217051578 1
0.389627921132605 1
0.486317075033994 1
0.459841707997513 1
0.400185793570849 1
0.441580315870209 1
0.401698815334695 1
0.33088193036422 1
0.426057225951411 1
0.310861143756822 1
0.414657460220905 1
0.451392203042904 1
0.39128897366115 1
0.383351059090807 1
0.408304413256595 1
0.410355196473395 1
0.437770631093619 1
0.360217639077252 1
0.334414934507934 1
0.359886792843517 1
0.29857478574641 0
0.416789935369159 1
0.40175029961328 1
0.3653346868547 1
0.422447297670971 1
0.337710332829807 1
0.376464673538643 1
0.3821943866633 1
0.417481150679467 1
0.402560280939271 1
0.327503441247989 1
0.409116970362609 1
0.389094935538366 1
0.391279908667797 1
0.255334908393201 0
0.425491214068432 1
0.347971018750254 1
0.361953684981714 1
0.402437438526209 1
0.456874808131283 1
0.401135983863864 1
0.441072607932614 1
0.314520371986682 1
0.457935123606373 1
0.448934809093381 1
0.405086818637742 1
0.373810315618003 1
0.39585330080503 1
0.311177785937518 1
0.443332390518407 1
0.374068384764469 1
0.469980456697172 1
0.426510566412301 1
0.335193695284041 1
0.407293974894221 1
0.351575207495203 1
0.398684344310194 1
0.411016232238398 1
0.342290571626785 1
0.395340768656912 1
0.391657930673231 1
0.387559611752652 1
0.310622655348652 1
0.449762567797147 1
0.356857573175545 1
0.403210833678924 1
0.46690857918328 1
0.325050117702086 1
0.427589551109839 1
0.424764703712231 1
0.393280029311413 1
0.347245219421366 1
0.436054501164658 1
0.390904192894615 1
0.419168728139707 1
0.426581431868878 1
0.322980998130505 1
0.462328087554959 1
0.401039639543949 1
0.430746545604096 1
0.434632812000892 1
0.389860712759214 1
0.292162287115875 1
0.514117560259292 0
0.299766002669763 1
0.461601548294308 1
0.323759553350482 1
0.532652913878214 0
0.361692146280313 1
0.415650434471173 1
0.434433630940425 1
0.358836096428072 1
0.404739509554716 1
0.422152412968641 1
0.443581277865976 1
0.415671944346714 1
0.336428510503914 1
0.38399729523925 1
0.349910454256328 1
0.408007748698185 1
0.329321255772217 1
0.431182297275362 1
0.397107586517304 1
0.380254057986256 1
0.377098722531688 1
0.406423883957045 1
0.282370267396809 0
0.45475853561391 1
0.395083715204825 1
0.384048492542689 1
0.45180672084834 1
0.351592947971561 1
0.382912455704396 1
0.380994405288427 1
0.342964224742655 1
0.42483618839243 1
0.406612518054232 1
0.408740615612793 1
0.371545466512737 1
0.497504300338724 1
0.411709336150039 1
0.396977471455644 1
0.470923936412886 1
0.397944056516707 1
0.338988453848183 1
0.391492281778891 1
0.365022850715524 1
0.392640636681131 1
0.328760926086721 1
0.372381506996643 1
0.379946646014579 1
0.414286195807157 1
0.317881465784349 1
0.326045178016533 1
0.390350565838503 1
0.33173080435478 1
0.44845689341376 1
0.407342829104004 1
0.409625109560841 1
0.400362019585459 1
0.4094511085289 1
0.398989420700242 1
0.343291838749727 1
0.380920698732253 1
0.323859627179045 1
0.437103091897763 1
0.405001436083656 1
0.359740641782941 1
0.362906455942891 1
0.488253429837187 1
0.452220389403033 1
0.319331773392561 1
0.370060625526496 1
0.484253051083879 1
0.412804429998305 1
0.467157828687628 1
0.411855530674985 1
0.4181877337139 1
0.418119145622029 1
0.416959250540242 1
0.411524180857053 1
0.425800314941435 1
0.446456237464768 1
0.359898164886143 1
0.429240545652744 1
0.400569057106557 1
0.412702582979984 1
0.419732575404771 1
0.380446726306667 1
0.349412116624771 1
0.391580558803377 1
0.354228951927135 1
0.403975393905438 1
0.40835032142249 1
0.39091274567693 1
0.405629857092065 1
0.321955794752074 1
0.347540880606272 1
0.402514221536279 1
0.265222915617934 0
0.307947443553206 0
0.417156756882875 1
0.37597871080441 1
0.392384439623177 1
0.401138906270775 1
0.334407401127553 1
0.443262296181341 1
0.352166054727545 1
0.425547204723078 1
0.338211443789881 1
0.439124725874071 1
0.405062401366897 1
0.338790201138949 1
0.438825499928803 1
0.355952097177027 1
0.353389412612192 1
0.393660947003658 1
0.342723450581185 1
0.468946140248405 1
0.332866406493099 1
0.439060161081247 1
0.409825440899935 1
0.431661416570111 1
0.416256300005297 1
0.383056047796994 1
0.292809766186982 1
0.417901715331759 1
0.352439441964846 1
0.492616948598644 0
0.491748635930779 1
0.375185509069732 1
0.408100937140889 1
0.357561748744051 1
0.423014857933191 1
0.403004834097124 1
0.406887646984788 1
0.309397298647371 1
0.425887270615955 1
0.489712390661607 1
0.522980408512725 0
0.439259447001574 1
0.469944063200872 1
0.342467350704301 1
0.324687054551923 1
0.440439920242891 1
0.415415995239595 1
0.401501109227674 1
0.36775949063314 1
0.367759948286885 1
0.409920871300419 1
0.382945035743134 1
0.370983035852728 1
0.408286519993129 1
0.405791950747356 1
0.317937801323164 1
0.478171609819193 1
0.344954933765813 1
0.43728396448953 1
0.4082923215624 1
0.364792244704423 1
0.360964404958096 1
0.412107648457744 1
0.371486636497766 1
0.404501366527578 1
0.370481547150302 1
0.285483623458692 0
0.427668021847078 1
0.433581003863372 1
0.439311073388726 1
0.324190437705164 1
0.438460381201621 1
0.382657260877377 1
0.373388883661319 1
0.432863097229542 1
0.45704355842523 1
0.332213859273761 1
0.338691768859633 1
0.349107298091218 1
0.415372566605711 1
0.378250215421907 1
0.454850856897565 1
0.370820252047737 1
0.449301561351123 1
0.415325707769966 1
0.393936559650974 1
0.404090757922131 1
0.390656713951063 1
0.399811415040466 1
0.352369432383068 1
0.41123389845015 1
0.458173009893861 1
0.362165290100039 1
0.357850433928483 1
0.342842262767225 1
0.337338331445975 1
0.411055774903106 1
0.373466101081392 1
0.419481771054821 1
0.290234905941868 0
0.481899773838938 1
0.429225797721076 1
0.393167306612098 1
0.439659982017947 1
0.438789852723346 1
0.400198361068292 1
0.275305134779299 0
0.358578273264405 1
0.407103691190478 1
0.364706014601913 1
0.463553771539555 1
0.427179893553805 1
0.378040702137818 1
0.546876761644837 0
0.428764263166316 1
0.359102178383189 1
0.407742666331169 1
0.449622583914758 1
0.460757191955011 1
0.385635894579276 1
0.388050616874121 1
0.367674679011208 1
0.368077421954279 1
0.446814306385204 1
0.397232419303682 1
0.426419987531112 1
0.344460811606169 1
0.330219536828652 1
0.328181441482271 1
0.375303376584201 1
0.493167569092006 1
0.491512241713579 1
0.422443707879182 1
0.43490381021069 1
0.390402797740954 1
0.358034617529425 1
0.462174193821433 1
0.318631027057293 1
0.395718741937237 1
0.405988167166589 1
0.356507304854153 1
0.417260435983755 1
0.40549428312137 1
0.450883229607592 1
0.461815029928691 1
0.449963681150932 1
0.390767603455149 1
0.377703349456008 1
0.467306754336844 1
0.334077091230015 1
0.418607565316013 1
0.386291548267412 1
0.43907302308485 1
0.482027784811403 1
0.376022432742513 1
0.473297866037363 1
0.418836968201076 1
0.336357243966902 1
0.387353731139501 1
0.407404644143661 1
0.451856474951888 1
0.33266597805933 1
0.45750089412556 1
0.398663014593644 1
0.40412342299298 1
0.370223647683217 1
0.418947673088362 1
0.385141124134621 1
0.450710552137415 1
0.429671371905225 1
0.372295829987682 1
0.366619584528667 1
0.337733338245764 1
0.316773587232908 1
0.400907576580838 1
0.392034551711796 1
0.405126072222786 1
0.391010328863651 1
0.332435232834484 1
0.370705266372563 1
0.401649024363447 1
0.426542698230522 1
0.39064996714161 1
0.364453436354882 1
0.475145182955979 1
0.445847715671777 1
0.298128957641612 1
0.333615361282306 1
0.420526016855835 1
0.437176502112029 1
0.428847414505867 1
0.361017101544896 1
0.416676934622037 1
0.307400762272626 1
0.382056943656913 1
0.410427501022525 1
0.347004108050666 1
0.327656603606398 1
0.387752235988549 1
0.293248651697225 0
0.490543636346809 1
0.551176426723569 0
0.465931851797614 1
0.389483071245287 1
0.448628632059103 1
0.433236885015723 1
0.381558328988139 1
0.386277620893839 1
0.372876177081921 1
0.390563980537261 1
0.335457808276515 1
0.347460541095833 1
0.391976710863225 1
0.440731339069093 1
0.356955295914244 1
0.501710585822723 1
0.335260671671001 1
0.403961715967999 1
0.365590250840338 1
0.3288848121715 1
0.458651206365674 1
0.444913669117491 1
0.388507262680929 1
0.399809306981964 1
0.429324030143426 1
0.442228452785345 1
0.348357988924204 1
0.386974710995971 1
0.32883238373858 1
0.432667872720455 1
0.401003482848705 1
0.397266951830934 1
0.389021190553784 1
0.456159516469001 1
0.35261558429217 1
0.363726024874919 1
0.347654923034152 1
0.425233172966475 1
0.319889438037481 1
0.382264087735617 1
0.435381985073696 1
0.307452730323821 1
0.48390484781571 1
0.352724109905411 1
0.512074427517986 0
0.306167493827604 0
0.380699075329539 1
0.416376296498542 1
0.471176191511797 1
0.425783756115908 1
0.372406979494878 1
0.406842873101992 1
0.38468487839126 1
0.399345212085658 1
0.423177159168521 1
0.44671120282763 1
0.404259431147459 1
0.472455977418221 1
0.469307622949316 1
0.331936657414857 1
0.387705208045852 1
0.428845130567162 1
0.36665524097687 1
0.426324884298171 1
0.468797780054238 1
0.343254791483364 1
0.419520259316516 1
0.418461990890597 1
0.377829760385522 1
0.404884751275773 1
0.382405025995077 1
0.349895609920444 1
0.39777598169785 1
0.399783694538321 1
0.416713013732979 1
0.373394321557825 1
0.341207850310728 1
0.416563354759313 1
0.48822756454341 1
0.417771122929417 1
0.344672063294165 1
0.37357905970211 1
0.355651523483129 1
0.360485458070409 1
0.432461395784505 1
0.411997739064573 1
0.395578352758423 1
0.432843103492194 1
0.329652283679951 1
0.354916522282392 1
0.556130995392434 0
0.40352175714397 1
0.437297784444447 1
0.44023779520312 1
0.360475616602963 1
0.393540909970068 1
0.505771355018614 0
0.393318008884606 1
0.41155668634728 1
0.333180511661621 1
0.397021172095571 1
0.425383555791834 1
0.365167103323703 1
0.390854616840874 1
0.426660034548217 1
0.43886464108411 1
0.479355894143983 1
0.434879859604131 1
0.375677482450148 1
0.361918373408336 1
0.422680111702619 1
0.446494704988241 1
0.374019719304814 1
0.37430600962174 1
0.333460234903646 1
0.313302544311715 1
0.452454057031748 1
0.443140779409026 1
0.33339856006274 1
0.374585124536294 1
0.463741589478647 1
0.436137199178098 1
0.407331416631804 1
0.409541762943167 1
0.355833290533275 1
0.472150307681414 1
0.413807664589268 1
0.418114864255566 1
0.418472569181903 1
0.36947136879382 1
0.425619590907394 1
0.403310680330615 1
0.361884798170794 1
0.307022336101725 1
0.435994626790185 1
0.389728281990502 1
0.310970351736614 1
0.313896140679278 1
0.297434068926442 1
0.439301433463669 1
0.43436206766519 1
0.415170134687053 1
0.378946254105406 1
0.388945661953843 1
0.455441530423243 1
0.458976873428908 1
0.428300878057224 1
0.430895894719052 1
0.44160995324374 1
0.42011327236697 1
0.444240806648593 1
0.377846344577093 1
0.372756787622183 1
0.422795906310028 1
0.371921561508861 1
0.390154890579435 1
0.382677454710381 1
0.407658245944728 1
0.420114786256405 1
0.380102657468094 1
0.406916196554423 1
0.357055008125384 1
0.339846645339061 1
0.273577286828126 0
0.458515926356242 1
0.385706448131521 1
0.462563964666743 1
0.397637066190905 1
0.383022463675883 1
0.447859946241446 1
0.375664669317014 1
0.332967569373611 1
0.347331267288519 1
0.425041606408479 1
0.38976533508288 1
0.411709721056518 1
0.348033483431918 1
0.512538148734672 0
0.480200835792129 1
0.38690106838103 1
0.356313779615333 1
0.451789918129552 1
0.433390364969785 1
0.471383516017552 1
0.375234886963874 1
0.328442262784509 1
0.406205836499521 1
0.340340835681123 1
0.41377515391457 1
0.401588637387204 1
0.371157413794122 1
0.399841279160251 1
0.375964079982397 1
0.431651102050012 1
0.338272417712498 1
0.416915941308614 1
0.439677603703574 1
0.333848537949862 1
0.380717833681925 1
0.426077169860321 1
0.416937436286309 1
0.420417028888952 1
0.388259929344233 1
0.35949801994993 1
0.431232511849501 1
0.386467836511961 1
0.480259145493568 1
0.447971620381217 1
0.408242753121121 1
0.28801378587799 0
0.377502319686496 1
0.319425827849828 1
0.396260265540435 1
0.351524619126195 1
0.430106406971709 1
0.400128671568402 1
0.491639084926214 1
0.418358416910374 1
0.393950346393242 1
0.411911252329015 1
0.368135222014593 1
0.417160448561855 1
0.460502355679573 1
0.422856531745144 1
0.391764710408061 1
0.476361255286986 1
0.468602534935251 1
0.423533680114609 1
0.420018665543405 1
0.379229655983217 1
0.453822701324252 1
0.418927606014715 1
0.416814934294194 1
0.380159872478446 1
0.343649007478118 1
0.466345179075487 1
0.393427274821226 1
0.451128859789498 1
0.445367201846284 1
0.446051757083315 1
0.384698161822164 1
0.409830740647526 1
0.391823623891047 1
0.43411373977537 1
0.360719311436039 1
0.4364792081521 1
0.434792940811219 1
0.331597511397074 1
0.402915916873611 1
0.377696011324115 1
0.387323601920359 1
0.438028895810687 1
0.429241503975263 1
0.392847801528396 1
0.444719887359538 1
0.378301700969091 1
0.409527090019676 1
0.402349341476506 1
0.320081221575237 1
0.402905429766574 1
0.379538921737702 1
0.377899502345162 1
0.461746164831006 1
0.454238964285222 1
0.432726576904637 1
0.443255749404941 1
0.419101964450137 1
0.466984420308065 1
0.405579019847965 1
0.297583919867796 0
0.376736508923635 1
0.385552317200403 1
0.413458329971667 1
0.366966366294377 1
0.414097489759195 1
0.312343916818713 1
0.411778789184621 1
0.333463901088233 1
0.370318347909037 1
0.382510114660667 1
0.433220669800209 1
0.35871934425141 1
0.31650189185257 1
0.413950099024996 1
0.417804298621605 1
0.37109905740753 1
0.392451600835962 1
0.477072802188234 1
0.332387222238687 1
0.297970774487897 1
0.348442640822347 1
0.340125403005441 1
0.47189372561865 1
0.351050889666295 1
0.513323526624838 0
0.406247946568802 1
0.400177988438606 1
0.461192350755036 1
0.451658284987399 1
0.415917000136852 1
0.495028094708237 1
0.39639533332758 1
0.370855057549132 1
0.395892318322947 1
0.468248685703422 1
0.407494234558086 1
0.416207978223532 1
0.45670563085534 1
0.35732705170472 1
0.387521388503581 1
0.51670475098345 0
0.422136429089216 1
0.459723990257722 1
0.378860478644359 1
0.366968258077963 1
0.335843882936248 1
0.472650046728438 1
0.38043522744018 1
0.447915676720819 1
0.45525837837898 1
0.51936109278863 0
0.347455894747287 1
0.398854053086036 1
0.392295851311339 1
0.416198609790132 1
0.436037061612634 1
0.41375402640716 1
0.429180378944933 1
0.425049654094744 1
0.355325788025535 1
0.413588233134636 1
0.38626585019318 1
0.422454551610139 1
0.376300956592366 1
0.45265886497081 1
0.396745783319462 1
0.47649614383981 1
0.357435874927543 1
0.363786625898176 1
0.296998038020205 0
0.437373617172085 1
0.390918609668368 1
0.361223728724997 1
0.506793471788407 1
0.363862880178898 1
0.452125236685131 1
0.417016297182261 1
0.420997084651397 1
0.519687139619072 0
0.405500729001483 1
0.389068373143715 1
0.456719119890729 1
0.440210003717237 1
0.450001584182594 1
0.424185801008097 1
0.389160228383613 1
0.361192015352227 1
0.398976042613951 1
0.433852769390424 1
0.399597558131091 1
0.464004532890584 1
0.377052017573817 1
0.370706059550464 1
0.346743691722317 1
0.399308236446365 1
0.420347225952926 1
0.354298663642867 1
0.360756353576727 1
0.495601543813833 1
0.43931570769336 1
0.381392255178642 1
0.440656840181983 1
0.408588871656247 1
0.368259735380158 1
0.36296884058382 1
0.358668746777822 1
0.339047960767501 1
0.366686948617486 1
0.400693895692983 1
0.353662089574977 1
0.29388048067152 1
0.335999501186478 1
0.3815336977187 1
0.372363790415855 1
0.416752776132607 1
0.493015857343345 1
0.430444226995405 1
0.393644739677601 1
0.470390026770803 1
0.366665744428459 1
0.487041224627791 1
0.421218057484007 1
0.377916075873079 1
0.395251574658313 1
0.380416029527482 1
0.349599633128662 1
0.507831789717622 0
0.38144313454138 1
0.408325275973265 1
0.378678308220874 1
0.477356889285622 1
0.409414761865595 1
0.474125164033345 1
0.464436969949737 1
0.473297668951444 1
0.412032242803058 1
0.390761843538878 1
0.325115514077961 1
0.428247253840257 1
0.382698978655206 1
0.371838080760213 1
0.460015850716142 1
0.331492086400638 1
0.445055476797461 1
0.367043034175551 1
0.372071833558773 1
0.399447314499214 1
0.424385883125364 1
0.469993519293103 1
0.394806206430986 1
0.35275236245183 1
0.343856854405897 1
0.522481353267165 0
0.413285709542091 1
0.381322543754931 1
0.373831209063799 1
0.278848072657989 0
0.431401284767947 1
0.484648538857125 1
0.44003285324607 1
0.377524138414518 1
0.430019151302374 1
0.437715082578148 1
0.310526087621467 1
0.383814607702048 1
0.437953619789124 1
0.477531256790537 1
0.403743134783074 1
0.382547047098083 1
0.486826450719246 1
0.299942790556037 0
0.456498424049613 1
0.383900071255962 1
0.375135747724672 1
0.36520758491849 1
0.429867561051617 1
0.411818597446602 1
0.449858681293001 1
0.390063482681249 1
0.358205843793439 1
0.497203354455179 0
0.466082359604076 1
0.398388587222255 1
0.371496528226274 1
0.428030309265009 1
0.463674521270045 1
0.449864685257959 1
0.365990622477253 1
0.428148538111836 1
0.368805899808974 1
0.450647652826576 1
0.435150599750552 1
0.415257377051715 1
0.34922026770885 1
0.465820754332816 1
0.368983514726552 1
0.42006154347308 1
0.469492999760011 1
0.321399765464324 1
0.371668760717108 1
0.396327132364093 1
0.361278144604506 1
0.363398056370301 1
0.367943978825303 1
0.431395743781594 1
0.365608820664788 1
0.398906377976536 1
0.413930354953404 1
0.335332776384902 1
0.371926282641721 1
0.385368585842417 1
0.449193473076141 1
0.462795881687012 1
0.471425029552126 1
0.387272762344887 1
0.386788076527663 1
0.459575289337018 1
0.397929898366053 1
0.37810899594968 1
0.375054586728831 1
0.389372550043758 1
0.379952829723341 1
0.338377481485423 1
0.410972720454136 1
0.293246044585741 0
0.371909538035234 1
0.327304448761698 1
0.411776377133579 1
0.340853169303692 1
0.32752587144126 1
0.461230284112435 1
0.391598761509274 1
0.415216085787161 1
0.350320965549525 1
0.417205282280174 1
0.436940718545838 1
0.394048884583096 1
0.369004938658268 1
0.4016894451678 1
0.36868590384738 1
0.409926309517693 1
0.392605953139555 1
0.363567235567522 1
0.40936472650899 1
0.282691419277398 1
0.40389736864889 1
0.327979671383325 1
0.296028179725487 0
0.341050175295718 1
0.360172458175103 1
0.368660119431923 1
0.331246985861347 1
0.402308925167472 1
0.391788849462922 1
0.452031687193077 1
0.438963860696309 1
0.513091198715537 0
0.439343778436063 1
0.433247884450871 1
0.372964864926454 1
0.490243024009015 0
0.362732156729649 1
0.361427121303597 1
0.435138367730346 1
0.475275412457827 1
0.375698650267403 1
0.386159842168757 1
0.384887050267864 1
0.416521066428511 1
0.383491908727336 1
0.485530523118609 1
0.439592693365116 1
0.493474740798976 1
0.461271315834 1
0.386893831743083 1
0.432794788745107 1
0.353774487881553 1
0.400432848397943 1
0.482332944622029 1
0.351988927160567 1
0.358828799462117 1
0.28964425186526 0
0.395124909053316 1
0.470329224307374 1
0.444452604275573 1
0.311019414982813 1
0.444282644621536 1
0.401207362902756 1
0.442684499160807 1
0.473035100496582 1
0.424196281880977 1
0.418495438636295 1
0.380871274424619 1
0.420975236131048 1
0.422618135863091 1
0.372481877513981 1
0.405908172572759 1
0.385434636877502 1
0.372059178917822 1
0.402073473647853 1
0.395709486486962 1
0.452169857052608 1
0.48929525984286 1
0.411059959421306 1
0.344339389586139 1
0.475923519931836 1
0.379837426104497 1
0.425619984528436 1
0.429447091252164 1
0.422440113744784 1
0.386355100411589 1
0.361143485830944 1
0.467369844152245 1
0.343562485687378 1
0.425289660005596 1
0.458530447920515 1
0.379944591811962 1
0.344328656489906 1
0.490632841957719 1
0.331429148575849 1
0.445947548951828 1
0.312280451131437 1
0.382410970986337 1
0.434691037700303 1
0.480900646819569 1
0.37723982876667 1
0.335300260828172 1
0.244996715904993 0
0.323648824716867 1
0.423405808686539 1
0.420048703312198 1
0.437332757129876 1
0.387809491025116 1
0.439634005377545 1
0.410826124669143 1
0.430547672116913 1
0.469309611649644 1
0.441618565397761 1
0.451941226786958 1
0.423709535516622 1
0.3607686385333 1
0.415512541409637 1
0.333331069943688 1
0.283674520004315 0
0.389162256022219 1
0.405153277460198 1
0.411862017804817 1
0.461247831337299 1
0.34724315087289 1
0.396176535253992 1
0.399228959745806 1
0.385674464653153 1
0.386086094389063 1
0.292805251013752 0
0.37495538570953 1
0.399474774397607 1
0.384055327781989 1
0.397403808646141 1
0.343476386001442 1
0.445328797943862 1
0.497670913182228 0
0.484468643365395 1
0.362718024319533 1
0.381564609893184 1
0.412634298582895 1
0.482087084475271 1
0.459862142398304 1
0.442262703680913 1
0.387251165236179 1
0.384605512300288 1
0.473639113754736 1
0.356763603736267 1
0.365504971002687 1
0.488338450242418 1
0.433062720434232 1
0.411730072685532 1
0.514661189757257 0
0.420720761962271 1
0.479504564169153 1
0.344419532300622 1
0.460183449568597 1
0.442649634648347 1
0.395840525964486 1
0.368683394648178 1
0.332792842118843 1
0.496069885045531 1
0.430199917085339 1
0.365363458589275 1
0.392507641561765 1
0.397486383607542 1
0.429803050746491 1
0.45842281977237 1
0.378540362819717 1
0.43531415082469 1
0.351002307622006 1
0.29110204103574 0
0.343296115740219 1
0.396981568262781 1
0.316386933064678 1
0.388127577758509 1
0.430744415482541 1
0.415308585478197 1
0.385287186816893 1
0.403537515791687 1
0.305959201182379 1
0.439345970132225 1
0.439158788683713 1
0.418302342173056 1
0.313140127413173 1
0.428227138966485 1
0.448003260482019 1
0.472461832285627 1
0.437958594538508 1
0.388624123659692 1
0.472743832287132 1
0.35933435571994 1
0.277742212429061 0
0.328823589363092 1
0.389029290860659 1
0.382753652047833 1
0.409469059257048 1
0.430939181659777 1
0.405302876022261 1
0.438346461537425 1
0.316678763657243 1
0.298397531074847 0
0.427705172281265 1
0.483648708673845 1
0.383304941670734 1
0.466473410488016 1
0.493460226396271 0
0.387134702519108 1
0.384953016287136 1
0.455338037196224 1
0.338142180514921 1
0.361120490057645 1
0.47657893201693 1
0.424248194467403 1
0.417972066922944 1
0.346520776372962 1
0.488920365263917 1
0.398477511262403 1
0.454440549643134 1
0.395446984275053 1
0.388457894122442 1
0.339815733478468 1
0.38496570532873 1
0.436331469618885 1
0.440678046346628 1
0.411511223129713 1
0.477407132974508 1
0.380648268259769 1
0.406652319804312 1
0.472311998362159 1
0.385692767711623 1
0.381588676962293 1
0.443183673711856 1
0.425121615817548 1
0.368435801869729 1
0.352594478325104 1
0.424710335263142 1
0.301945298647907 1
0.426387272516697 1
0.490553761999897 1
0.328749108361616 1
0.373212996392941 1
0.402339401080998 1
0.372485787696541 1
0.397343324525044 1
0.419106892680235 1
0.450903451176207 1
0.464575512698544 1
0.44381175322692 1
0.2542917868349 0
0.362980509466222 1
0.332872026113659 1
0.286726193137131 0
0.397796207825527 1
0.410456760126668 1
0.45275117352916 1
0.55379980786717 0
0.362278575065112 1
0.413710965694796 1
0.455491509324855 1
0.264605216009884 0
0.38234939824111 1
0.3753570481356 1
0.415180453956853 1
0.397684741962122 1
0.408582073816434 1
0.406942346725108 1
0.312397420684268 1
0.411874179506155 1
0.332391508948085 1
0.39717732048223 1
0.457128409926862 1
0.407756841633304 1
0.31722949982192 1
0.445080189786307 1
0.349476807660197 1
0.344239403120341 1
0.365920673321941 1
0.423969704040139 1
0.370348750385542 1
0.268073530584315 0
0.380207355522675 1
0.386188852962582 1
0.451991299605086 1
0.476824197292076 1
0.352084551850313 1
0.300716698105227 1
0.472596159020587 1
0.418815937034511 1
0.346593062179604 1
0.525520548129728 0
0.336642473918893 1
0.322915032246828 1
0.35319840341558 1
0.368787313071201 1
0.423924148743729 1
0.426029191927406 1
0.438701599491144 1
0.42765814963232 1
0.320973059174195 1
0.435134420491632 1
0.448381909520721 1
0.392523834487079 1
0.376731553521653 1
0.416997992672937 1
0.351615169246229 1
0.395161948768398 1
0.443324557560849 1
0.479375647930494 1
0.431066220163305 1
0.460252498285371 1
0.34391562098374 1
0.407689469463946 1
0.512640015194839 0
0.349342489755253 1
0.400973058828646 1
0.44641320217532 1
0.357636751940507 1
0.507310372322602 0
0.43030957943614 1
0.39476352650611 1
0.430184593961215 1
0.34698523804265 1
0.394572507051731 1
0.358219735356703 1
0.298155932928592 0
0.353362106101474 1
0.438921710112259 1
0.357511937417769 1
0.385498992393332 1
0.359578570380738 1
0.325781945957022 1
0.377104523156851 1
0.446550274307846 1
0.3768383973965 1
0.390710695425385 1
0.428668141610191 1
0.416460777120767 1
0.467264674509916 1
0.45958753030212 1
0.431296520297699 1
0.407912147314287 1
0.409329463737716 1
0.362418565157055 1
0.414253137013999 1
0.272163598559193 0
0.44148966857593 1
0.371981680822936 1
0.352651774622022 1
0.439354117482711 1
0.295431598284379 0
0.457125053729339 1
0.322379479092622 1
0.343535479374258 1
0.37872446101752 1
0.363610053713088 1
0.426430059418705 1
0.365011467846768 1
0.36118464058492 1
0.405400634540376 1
0.514627600309002 0
0.453451882303244 1
0.435994609977856 1
0.427924443185062 1
0.47627858850816 1
0.464184993768897 1
0.446733663545734 1
0.467149719336805 1
0.347426580671524 1
0.351593460155222 1
0.354753472279879 1
0.449297884394135 1
0.452278490066069 1
0.432321581171985 1
0.422908565052999 1
0.348771401274242 1
0.38118669543593 1
0.399727330957674 1
0.388345123674582 1
0.389572673143944 1
0.383363476166589 1
0.357632709049384 1
0.404866473015674 1
0.422574388831753 1
0.346834868929636 1
0.380942047581361 1
0.317111699106752 1
0.404492716829528 1
0.407547064541159 1
0.431432547569139 1
0.445112694255961 1
0.400181537519516 1
0.359407795657257 1
0.355345035919299 1
0.364651238324958 1
0.342462125763365 1
0.384311228127922 1
0.416686856637235 1
0.489412090306688 1
0.372461134112723 1
0.470587427997192 1
0.396513189003293 1
0.360588161770104 1
0.396176461722546 1
0.40652761071631 1
0.427985435211088 1
0.342331068503431 1
0.429905400699095 1
0.358887003667212 1
0.397886370558628 1
0.373572915015041 1
0.345041160477815 1
0.433523195237991 1
0.409827022053134 1
0.409724583392464 1
0.38932527346115 1
0.464169118591942 1
0.363479896176155 1
0.471224108559801 1
0.418394481085994 1
0.367413810663522 1
0.322070282681772 1
0.461018985474081 1
0.382761211361635 1
0.393854969589361 1
0.343819438175298 1
0.344647776735716 1
0.422052536529218 1
0.341640039374299 1
0.311051112853789 1
0.385186927030827 1
0.40097368514035 1
0.405914804887592 1
0.383251357363071 1
0.410232288080204 1
0.454853917447444 1
0.379024974088257 1
0.467006556058085 1
0.361411589742747 1
0.408931775474804 1
0.371587218204846 1
0.338760167049866 1
0.416037974119253 1
0.427056631001275 1
0.331070125567184 1
0.332615044159433 1
0.319268733613981 1
0.480311552392839 1
0.341078969115648 1
0.393707502968695 1
0.385628842123842 1
0.349305144606328 1
0.415153994987156 1
0.477824355882048 1
0.44231547809233 1
0.445801346208149 1
0.431459470298843 1
0.379783823592629 1
0.463648773998674 1
0.37976364490565 1
0.440408025101909 1
0.372006142078522 1
0.454397869553556 1
0.337754568823625 1
0.407576379175806 1
0.470250313695142 1
0.367461319019166 1
0.332811696544919 1
0.376797088497931 1
0.392200036842297 1
0.398588370645659 1
0.359960179038523 1
0.359946179121171 1
0.433997235691174 1
0.532645629651064 0
0.459227223494321 1
0.416509945998488 1
0.430621162073199 1
0.298216007787956 0
0.420642665659588 1
0.373725545191328 1
0.342775983844934 1
0.433782740072613 1
0.375544400772692 1
0.40964535549586 1
0.382967705698178 1
0.424606067092472 1
0.428404063006866 1
0.469627147152724 1
0.387881356767963 1
0.363466486133513 1
0.369220656225066 1
0.430137504898292 1
0.451337891104751 1
0.452592239488484 1
0.401263901585485 1
0.408720755830788 1
0.464124491637693 1
0.332232940385255 1
0.416040420093928 1
0.447454593205963 1
0.407346526609869 1
0.388442983110762 1
0.365751196989415 1
0.407582866460798 1
0.440584605528533 1
0.41812164302972 1
0.494700882792309 1
0.437305648566429 1
0.477453194309299 1
0.361508354487987 1
0.359669110590855 1
0.352594925413365 1
0.334504013030589 1
0.381063923410608 1
0.42801598687538 1
0.480143681718215 1
0.390784452528941 1
0.440594511201244 1
0.298329578511725 0
0.473682426567858 1
0.531091804711152 0
0.403324075142469 1
0.394954322689012 1
0.484633330015873 1
0.387474954719837 1
0.386905973431096 1
0.316447178837124 1
0.37510472098232 1
0.436382409062506 1
0.343942379045547 1
0.459282686498265 1
0.475924914240231 1
0.467409389150608 1
0.360559259446797 1
0.415974071542523 1
0.393719229438243 1
0.375518527312154 1
0.393490566344885 1
0.428351974125392 1
0.434895396736881 1
0.43811740878019 1
0.429420121206739 1
0.419166291152488 1
0.399574488163808 1
0.402001215181578 1
0.447583305419338 1
0.442401251101574 1
0.330816631641739 1
0.397563826263453 1
0.32998924403781 1
0.399169970472403 1
0.350830259658615 1
0.332559753602419 1
0.363656130328509 1
0.418131987516548 1
0.494492459074794 1
0.336243311104693 1
0.354666050941946 1
0.364567565567377 1
0.394297273441507 1
0.399502296301299 1
0.401294079644163 1
0.439626036771822 1
0.380251111615077 1
0.345407832037661 1
0.369132982401647 1
0.450168232122325 1
0.384173241647731 1
0.434029660616984 1
0.423282431180196 1
0.324042020546702 1
0.468935875635352 1
0.507422915437878 1
0.41025794412232 1
0.355923678543699 1
0.362371079064901 1
0.326444535343083 1
0.326996066432543 1
0.339587891324464 1
0.393712221968496 1
0.453927478334171 1
0.462161515120339 1
0.464378541823037 1
0.351423044407928 1
0.301009133292986 0
0.389259976604564 1
0.379571499041623 1
0.386902416777617 1
0.382162031187775 1
0.517438360819538 0
0.337396675383714 1
0.355007640416768 1
0.435153489350008 1
0.373302598029561 1
0.391138681739407 1
0.440346656265598 1
0.4139855795296 1
0.401694499850745 1
0.389717705244662 1
0.487657436656254 1
0.384808993765803 1
0.473633841701212 1
0.411605656151055 1
0.39758014199733 1
0.391213505515959 1
0.425602812751119 1
0.337747411141175 1
0.432457583660203 1
0.410294324709935 1
0.40614073728886 1
0.3078423182017 1
0.398566148131335 1
0.403734212457999 1
0.393319754877735 1
0.42622267060717 1
0.46781459357271 1
0.425854310196019 1
0.403974349708714 1
0.374048127196158 1
0.339968659101741 1
0.362088570152348 1
0.413450649516171 1
0.366168297989528 1
0.425845128666686 1
0.300956666700407 1
0.366380943835502 1
0.4407913955901 1
0.358301037558344 1
0.445959641703392 1
0.3631277706389 1
0.367003013048336 1
0.353902732314189 1
0.429074979643871 1
0.394660779295296 1
0.434859666672168 1
0.396512349711785 1
0.289714855536486 1
0.314645974342949 1
0.365761963571231 1
0.428122929395627 1
0.379176211509817 1
0.405762172121625 1
0.428218388669094 1
0.479168690854155 1
0.331809345474865 1
0.417638382904576 1
0.339002123424518 1
0.355784638760402 1
0.429235302979072 1
0.342327950373036 1
0.394469881892835 1
0.431697874030998 1
0.400373907926094 1
0.332626084213266 1
0.465768110746247 1
0.498916402852314 1
0.358526114319362 1
0.423115799321394 1
0.436229596147984 1
0.349603522983726 1
0.323944971420667 1
0.312281041796635 1
0.413092214816609 1
0.37295267627511 1
0.369357221110548 1
0.413112098535353 1
0.383605594715469 1
0.387854029611396 1
0.474365533947144 1
0.422732508018813 1
0.360365165306135 1
0.393195156071111 1
0.283403176553149 0
0.294302334206922 0
0.464504544801042 1
0.33923555913851 1
0.368098629720591 1
0.385546220221929 1
0.409880980157861 1
0.410345943722895 1
0.501537267086857 0
0.34338843852158 1
0.399182283525812 1
0.462576263618684 1
0.401388153491997 1
0.358472436594636 1
0.386769481338503 1
0.404236225861242 1
0.425711935292419 1
0.381469108607142 1
0.396089185678908 1
0.370305685807075 1
0.351148215355123 1
0.439831044130416 1
0.405732050087671 1
0.409913101824698 1
0.413464253303577 1
0.342723227880671 1
0.454878289778602 1
0.319894491663254 1
0.437497118664796 1
0.389909542303209 1
0.394161717206682 1
0.428620036766851 1
0.377313735241715 1
0.376693437020317 1
0.379699767188191 1
0.42169528324044 1
0.463573944078013 1
0.378156387572177 1
0.397362082478532 1
0.417510966129492 1
0.393951480506139 1
0.413760819785639 1
0.432606087073038 1
0.502696140530181 1
0.405686744285209 1
0.321139868352376 1
0.43765402819682 1
0.391718293209414 1
0.420228063261682 1
0.386400891078799 1
0.34954354724989 1
0.376626316591562 1
0.350399434110314 1
0.375982506213515 1
0.361466529063281 1
0.325503507625809 1
0.404599543602326 1
0.473345546624365 1
0.532398730354312 0
0.408159473477865 1
0.454706015586956 1
0.378721890507483 1
0.415932451176292 1
0.477897792304861 1
0.360395211892347 1
0.408226636272539 1
0.380046322214926 1
0.388807354657126 1
0.435493259948346 1
0.433802116524163 1
0.38390774144353 1
0.477894844156907 1
0.491670262627682 1
0.4405565633781 1
0.398905307639912 1
0.416497909246323 1
0.372285261988856 1
0.333079120096759 1
0.351271578522475 1
0.426293629741092 1
0.371287251810186 1
0.361729928093979 1
0.393083478719018 1
0.295223752167482 0
0.414802521118997 1
0.393806746608059 1
0.342612940143407 1
0.373918731772513 1
0.384386795012679 1
0.385853828949089 1
0.411543567552041 1
0.419943025238914 1
0.343628865619194 1
0.414766745255666 1
0.386098577552983 1
0.388704358134523 1
0.477330717743979 1
0.438159762379925 1
0.450761797886588 1
0.378137099999071 1
0.382731074709603 1
0.396326844848757 1
0.466144385582898 1
0.50122485603954 1
0.354582529777118 1
0.382133400470578 1
0.462766524741361 1
0.407821463935404 1
0.360812131265384 1
0.365289424973846 1
0.362513220342165 1
0.406029820013416 1
0.293719521718783 1
0.420380823133038 1
0.346891541219074 1
0.350629458881294 1
0.362543168991453 1
0.425941076652645 1
0.410568100957228 1
0.432983549900518 1
0.409719946518303 1
0.352812176416523 1
0.482298956997539 1
0.400289739468034 1
0.342389849714657 1
0.338164991388417 1
0.348484638904554 1
0.461040359487736 1
0.503899560341307 1
0.357447707752595 1
0.273019773807699 0
0.441158728776651 1
0.33983660043643 1
0.354010521594214 1
0.473474310005245 1
0.385115833649387 1
0.316389455892818 1
0.408542482604203 1
0.334493671267818 1
0.329939634683589 1
0.406883968368468 1
0.325516517413839 1
0.401743333883252 1
0.330053892662474 1
0.425531526600929 1
0.426471404208449 1
0.363085188544126 1
0.362880885281145 1
0.320157614842863 1
0.435344211546726 1
0.393677283520232 1
0.400095840978114 1
0.421080174135233 1
0.297936487293518 0
0.391638689447473 1
0.429159508870749 1
0.371429093077244 1
0.393850698642432 1
0.387633903454858 1
0.461782919888251 1
0.33539315775491 1
0.359501810660529 1
0.381676004546373 1
0.459125060689315 1
0.430083789923764 1
0.395734279475146 1
0.317218153586898 1
0.413969850196541 1
0.417132519377805 1
0.365068870518271 1
0.350606190161316 1
0.35237874395936 1
0.343314497150057 1
0.382554093574928 1
0.394717640862834 1
0.342685020898349 1
0.406753342185395 1
0.404961471867371 1
0.416914650569984 1
0.436619264629546 1
0.50507253025334 0
0.37932857979313 1
0.359270927985501 1
0.358225359245148 1
0.321807814286819 1
0.305247799380758 1
0.423341871673417 1
0.398114761348956 1
0.393528577398259 1
0.395852449154076 1
0.466556056531072 1
0.396303311205362 1
0.435471824336319 1
0.342372811119834 1
0.448414488140235 1
0.46688539831438 1
0.461800696641657 1
0.52819491376354 1
0.356640139708152 1
0.3037151026163 1
0.450315437559467 1
0.454869472069106 1
0.411204083222648 1
0.387061657619733 1
0.346558399691121 1
0.447330016533657 1
0.387318438502569 1
0.429237048089805 1
0.495803684464086 1
0.42062229897002 1
0.358866012590045 1
0.416005968536586 1
0.502086107825455 0
0.406367094654354 1
0.380306708431235 1
0.382849338687165 1
0.371391398177419 1
0.439984616032563 1
0.331878146987344 1
0.422664731621639 1
0.381354637384192 1
0.398934115329844 1
0.387845899187819 1
0.388642555213585 1
0.469699919215595 1
0.411642909314166 1
0.349617463859647 1
0.443283650159846 1
0.394531527984104 1
0.388069649487363 1
0.431902295442383 1
0.345320946315068 1
0.360448465100783 1
0.404161589481096 1
0.52279710182672 0
0.354151331330923 1
0.326875467143253 1
0.406729082263937 1
0.478142713035926 1
0.416503382436922 1
0.337807224135546 1
0.364147583104548 1
0.409781154544623 1
0.42124080285444 1
0.475274915043749 1
0.367885585044056 1
0.406720811680127 1
0.371334206490132 1
0.454225070179674 1
0.453047967785054 1
0.33036494872197 1
0.316600887752058 1
0.383402193943695 1
0.454430509218501 1
0.440277951760912 1
0.405799759374499 1
0.380194225361875 1
0.32319665960046 1
0.37350442130287 1
0.372254034995636 1
0.367041159049127 1
0.415589812795649 1
0.453825025435223 1
0.368815306052695 1
0.472005893714853 1
0.484916153724002 1
0.36536865414514 1
0.428474803949633 1
0.409432472386066 1
0.424706356322764 1
0.424390991600356 1
0.41689014906085 1
0.353641971045432 1
0.368600914054747 1
0.43669507839282 1
0.461857007096463 1
0.355947359724053 1
0.438440219224147 1
0.420331205862655 1
0.437312288889884 1
0.362835829628486 1
0.412924636029143 1
0.464622717712431 1
0.427639646356816 1
0.385249224750399 1
0.373273029458626 1
0.352898631217062 1
0.449065562153586 1
0.367887708016502 1
0.403234438403814 1
0.415814391838619 1
0.438614752915219 1
0.371411857180087 1
0.397177891700518 1
0.383657391592521 1
0.454464206670005 1
0.361326279470917 1
0.364508387246112 1
0.45642799605492 1
0.428741481837025 1
0.378073887121117 1
0.410849040970049 1
0.362217022067332 1
0.356237560154532 1
0.392050187594123 1
0.395935436039977 1
0.412978252859183 1
0.38641015261111 1
0.397733272237118 1
0.414197914770778 1
0.442969943042324 1
0.43737973210234 1
0.450120350152817 1
0.400299664273339 1
0.35947569696351 1
0.450008064444108 1
0.426807486348448 1
0.368318556567364 1
0.462429658455186 1
0.391962817095486 1
0.428244126363852 1
0.44523154899183 1
0.443668268384368 1
0.423418936314316 1
0.408547624013095 1
0.397202544372448 1
0.379386834159712 1
0.424999276585076 1
0.306225715073098 0
0.471010348888712 1
0.452666762245506 1
0.423975277613713 1
0.333776028280852 1
0.436837521701276 1
0.376433802711844 1
0.486648128446539 1
0.42986053964898 1
0.371180305689886 1
0.445818264102716 1
0.423744260280376 1
0.368967891247863 1
0.366158529025858 1
0.369311263956656 1
0.430694567941968 1
0.428494526197416 1
0.275856027057461 0
0.358187343975573 1
0.448586060613576 1
0.42092307134103 1
0.337573820173903 1
0.448863296123673 1
0.444249027893002 1
0.370373608338563 1
0.412196365186091 1
0.404312164625769 1
0.430207844101084 1
0.474138263998148 1
0.40479170243115 1
0.367097971064605 1
0.481924705481407 1
0.505784558072283 0
0.336989657096001 1
0.336341056522201 1
0.426374493862532 1
0.393600301699401 1
0.423069848563185 1
0.398732441464176 1
0.496310000806832 0
0.356290843165005 1
0.316804329014403 1
0.363130982758094 1
0.36470793562761 1
0.396386398064526 1
0.396637010374129 1
0.388142430942254 1
0.41658237341415 1
0.392794481738449 1
0.431277830548202 1
0.32591159030189 1
0.463601686444135 1
0.311370406207527 1
0.447432698022134 1
0.457133238244787 1
0.456871883170692 1
0.410517916665931 1
0.381269008290773 1
0.446470894485283 1
0.423126092623835 1
0.323467766476507 1
0.392805645682125 1
0.442901285912111 1
0.428113943163313 1
0.412048202410445 1
0.388274654716036 1
0.343259126857518 1
0.379190166517381 1
0.351834355125534 1
0.40603015809668 1
0.351173127088155 1
0.388095271592506 1
0.381487078253492 1
0.364626688582296 1
0.328870921346394 1
0.301657483825738 0
0.409790077571026 1
0.365765752585628 1
0.294136072551964 0
0.430944695761704 1
0.420696927194584 1
0.457132827110908 1
0.399992321981073 1
0.380457528459274 1
0.419892833996385 1
0.418771727476968 1
0.353626869207252 1
0.474405588551694 1
0.471641280954123 1
0.433184846485613 1
0.367351074606307 1
0.348399421908659 1
0.409443155670689 1
0.38825315294553 1
0.365621290104002 1
0.341410715995074 1
0.311980995578277 1
0.390520789320438 1
0.396581728923325 1
0.430111619835792 1
0.348055872940802 1
0.445856120069497 1
0.327618194906333 1
0.450086755455091 1
0.495143235064626 0
0.473452628878947 1
0.392819459281141 1
0.366194333710641 1
0.405804823379655 1
0.409352297995602 1
0.38491393917575 1
0.309483435609094 1
0.436699065876217 1
0.372612689125567 1
0.378498373808921 1
0.489236945545522 1
0.371262386911724 1
0.357835947972101 1
0.474911371676291 1
0.421819483347994 1
0.399433643791943 1
0.457621682562483 1
0.454149916116503 1
0.345808404488271 1
0.40162893126966 1
0.46297123396237 1
0.41582362491621 1
0.352087935668994 1
0.364099373106449 1
0.470933823106938 1
0.374081815416607 1
0.358420515214657 1
0.409782999114946 1
0.450963353347405 1
0.525437919811335 0
0.489368885036172 1
0.397784055665107 1
0.423016364174756 1
0.327577112207105 1
0.304320983202309 0
0.485134146556088 1
0.413467964654327 1
0.357567903188366 1
0.374983258766369 1
0.434803911444881 1
0.373087168198195 1
0.337573471992205 1
0.362893293487733 1
0.417546826134992 1
0.305064270496221 0
0.372091880510906 1
0.349880214632597 1
0.429013809304222 1
0.379721741898228 1
0.376735714222385 1
0.393641017838482 1
0.450082821095729 1
0.364199162460352 1
0.3566689896037 1
0.411239064487961 1
0.517836011721546 1
0.399574395473001 1
0.419061988344481 1
0.425156724213319 1
0.330699726097554 1
0.486952207260034 1
0.395953990023204 1
0.420074661130471 1
0.322057148436814 1
0.407520199739629 1
0.344715894624177 1
0.390219552242741 1
0.387770900069895 1
0.415863304402732 1
0.254220639913219 0
0.358169470967245 1
0.397520021763153 1
0.364901672895999 1
0.340766392828477 1
0.494757236429576 1
0.421085030215222 1
0.479988290628202 1
0.378981743431417 1
0.389536848505506 1
0.395637135253849 1
0.442867914934684 1
0.409488080305171 1
0.427414043861077 1
0.421263661566787 1
0.437736971159042 1
0.461158724977033 1
0.425838804314374 1
0.409636167165483 1
0.372072918272874 1
0.40292723058895 1
0.360578883826133 1
0.455998303918969 1
0.337474648139043 1
0.355965011482159 1
0.382755491588935 1
0.331012140554097 1
0.398801574110417 1
0.435584693823041 1
0.315709883902438 1
0.33193639408078 1
0.445224674345488 1
0.375698542237572 1
0.378782710848759 1
0.345624551517398 1
0.320992444004417 1
0.45097370450366 1
0.424857916657794 1
0.474681664275666 1
0.383248463227252 1
0.361778026245552 1
0.397705915478739 1
0.414807463265508 1
0.374905985078733 1
0.445351097092528 1
0.367597560643797 1
0.426626520386377 1
0.407564556113337 1
0.351148238754541 1
0.419903024285947 1
0.371736863711293 1
0.434842459656106 1
0.398570835495549 1
0.3759514584812 1
0.391222369403143 1
0.388813937467537 1
0.416020433180179 1
0.447956334534047 1
0.370699402074028 1
0.407323804508596 1
0.42561789516335 1
0.392677485837691 1
0.463392638345244 1
0.484077313118518 1
0.444716231417717 1
0.458925671942635 1
0.407753034703616 1
0.407992440088463 1
0.410427132177922 1
0.430851965149671 1
0.418807075005884 1
0.414865162702928 1
0.385585654226264 1
0.378067751120513 1
0.245119768506072 0
0.374280455731269 1
0.45422946717594 1
0.404038233510941 1
0.399504113658688 1
0.361970845827176 1
0.361731246053137 1
0.409170236905327 1
0.39957282043202 1
0.360649446863613 1
0.475511954941382 1
0.353948856987486 1
0.399996945560199 1
0.424467405097238 1
0.452294503628383 1
0.387226724372828 1
0.385827600844612 1
0.371623059505521 1
0.409093689928624 1
0.387304440798873 1
0.399275267691889 1
0.404270983904919 1
0.369438652459049 1
0.350353768603665 1
0.428108744127338 1
0.382355148226304 1
0.36691867736477 1
0.460194505034746 1
0.453938957078648 1
0.395335341679059 1
0.394481099069174 1
0.353615880138968 1
0.363654928932488 1
0.440625913926972 1
0.405747515531387 1
0.444687143635168 1
0.402679262347834 1
0.452992609344585 1
0.350984013574684 1
0.479965299065904 1
0.382213849600776 1
0.459450659442623 1
0.512025275810101 0
0.398977937659567 1
0.369524835237646 1
0.320251883688752 1
0.359811522902591 1
0.349442311769635 1
0.395482460304447 1
0.313210440967564 1
0.434661438660789 1
0.453422216503814 1
0.313471289749351 1
0.372332927010941 1
0.479229170003149 1
0.361760526262447 1
0.417078573116343 1
0.339132696968672 1
0.461207140526603 1
0.403843757301823 1
0.404432003151278 1
0.483143471144267 1
0.332493397219644 1
0.341429168315504 1
0.405830011130947 1
0.322077197542772 1
0.406256734653195 1
0.435345361225649 1
0.462767715986411 1
0.346467413298932 1
0.349154870632542 1
0.456253082853088 1
0.320548305163253 1
0.406414996881679 1
0.453269630123633 1
0.418105145384472 1
0.456072349522471 1
0.343042202842616 1
0.445877402168791 1
0.391850954969204 1
0.380461976480675 1
0.380043456706712 1
0.363905323465109 1
0.331196645339865 1
0.494054318148469 1
0.455245812429415 1
0.368370052872578 1
0.316074817753878 1
0.392179310625292 1
0.313932780604675 1
0.355051286432431 1
0.408060298080666 1
0.362632047761337 1
0.443613022575496 1
0.406473343507567 1
0.428490280652924 1
0.467158202844002 1
0.3872682663137 1
0.417856342252543 1
0.492357285203377 1
0.534198303207193 0
0.389375907301933 1
0.371547942263592 1
0.403172497548256 1
0.375003483647094 1
0.423191846746821 1
0.378232887919648 1
0.42311333079329 1
0.47404510683499 1
0.374203872077439 1
0.370502873430397 1
0.442038515634366 1
0.45689582688804 1
0.351890857426265 1
0.47883292006058 1
0.398511217278627 1
0.433882628944813 1
0.375927143251621 1
0.421557436253396 1
0.400789658070609 1
0.396619817951148 1
0.439693979478673 1
0.374404712457544 1
0.403193011575984 1
0.371988126423627 1
0.373814971384682 1
0.362901447480081 1
0.367880366630148 1
0.315027073318404 1
0.30316976949232 0
0.432173108700264 1
0.38731744944964 1
0.378797678427626 1
0.413021768347011 1
0.363739862406799 1
0.403930596165114 1
0.429708972552049 1
0.406647849741689 1
0.329417792497888 1
0.440811618985909 1
0.416344672819087 1
0.393868930930322 1
0.391510696859312 1
0.473794074620132 1
0.376233197409345 1
0.493894096856254 1
0.39111090703079 1
0.440309197293883 1
0.387183310002491 1
0.453371273642491 1
0.456050933416077 1
0.361101878665509 1
0.39768828041199 1
0.373917734956568 1
0.428127480569294 1
0.365886558987029 1
0.405759038409577 1
0.444071124222783 1
0.358479508387368 1
0.340915779308519 1
0.407275929454581 1
0.353268525347897 1
0.396065262550464 1
0.411027462160852 1
0.375236807217866 1
0.449707137999359 1
0.441555119144883 1
0.366113121529724 1
0.338509271012849 1
0.358560220886452 1
0.394116231117594 1
0.388621446315694 1
0.386225558376589 1
0.435355985986589 1
0.421579158580078 1
0.502509115882782 1
0.424332171276018 1
0.349510482477482 1
0.485502315166311 1
0.469104061772148 1
0.425598681448028 1
0.353042703498681 1
0.449187436806628 1
0.443953964640438 1
0.390684891856668 1
0.471178911108533 1
0.378483794312964 1
0.405008946928905 1
0.389460714611715 1
0.414343459557653 1
0.444147317159527 1
0.357798799681813 1
0.38100147071849 1
0.367716398530967 1
0.410837440406002 1
0.311067577368702 1
0.40036728389885 1
0.425098622006391 1
0.403425146502787 1
0.412180882033086 1
0.529334274338568 0
0.334453032074518 1
0.332677702118033 1
0.419270565979833 1
0.433200021152392 1
0.393015913563916 1
0.406259862949701 1
0.413329711409424 1
0.45225593643673 1
0.375452743337766 1
0.303727846322922 0
0.401344656082306 1
0.454922231720654 1
0.321428982671981 1
0.356104691841909 1
0.403231771478464 1
0.37256115066628 1
0.391884025633759 1
0.493909384317874 1
0.362271463190873 1
0.424475112798723 1
0.405957616218888 1
0.42987769236766 1
0.424615830197058 1
0.414249009635616 1
0.38127905824467 1
0.329853969670455 1
0.401668696313941 1
0.47864844940988 1
0.446804684563836 1
0.393946818792988 1
0.373022876333848 1
0.374310189628904 1
0.509257714804003 1
0.356815751043196 1
0.436313361362687 1
0.418239631982032 1
0.429884223137144 1
0.347561821619906 1
0.476833609732933 1
0.331656667976787 1
0.36427210983016 1
0.397136990713581 1
0.420400668439608 1
0.419170027957037 1
0.457034096290189 1
0.347839000731711 1
0.383255709597649 1
0.37680437098951 1
0.402061216872658 1
0.47580956062424 1
0.373880446554136 1
0.359622016185314 1
0.415581556309138 1
0.389568226065851 1
0.357130806407023 1
0.454555045584106 1
0.322903347419857 1
0.454316526462959 1
0.458009900079757 1
0.413017908167656 1
0.43586653487823 1
0.387107821456789 1
0.343578783553946 1
0.376929314693199 1
0.455998703778675 1
0.372499283612876 1
0.408421415215376 1
0.481989540274529 1
0.38061365657289 1
0.429471868688546 1
0.440399407833213 1
0.444134757709398 1
0.384274145478486 1
0.451015934314107 1
0.345223307215801 1
0.295119882648932 0
0.379700975841062 1
0.349850619481645 1
0.324896055289182 1
0.356198092222048 1
0.394388173682227 1
0.422673219319882 1
0.4466382343776 1
0.435978744662403 1
0.352744260087779 1
0.347610244479521 1
0.408740257532094 1
0.414784201447616 1
0.412249255192859 1
0.351613828567554 1
0.348589584678344 1
0.39198849443551 1
0.345726362795993 1
0.470691583671849 1
0.383880097780725 1
0.283466018756522 0
0.472139690442298 1
0.485150867523375 1
0.390292005371869 1
0.448683542065185 1
0.44722120073904 1
0.365089988164215 1
0.344652608418327 1
0.358543220518156 1
0.359211558652662 1
0.377510855059984 1
0.47632250932393 1
0.361573463353659 1
0.377471165246038 1
0.416678720905088 1
0.390239439230195 1
0.412768176235516 1
0.446764096909238 1
0.478767215179711 1
0.348746707920799 1
0.490643820491412 1
0.342678717356927 1
0.485676338860895 1
0.423107623755489 1
0.387741319045956 1
0.402980489871054 1
0.455485165018107 1
0.36187336087684 1
0.328326802753162 1
0.419009542120774 1
0.465787734564112 1
0.344250831871719 1
0.523890981976895 0
0.340925139782237 1
0.42962097667854 1
0.395068672031268 1
0.276788150557927 0
0.387783794675848 1
0.460813026275623 1
0.472697159030152 1
0.303303528295284 0
0.395530269166675 1
0.296473846283301 0
0.369868351660431 1
0.415723708070206 1
0.406535329421254 1
0.387239528788049 1
0.37991252082521 1
0.455663193790612 1
0.488010926223909 1
0.386401654281219 1
0.405068874666699 1
0.432865406757758 1
0.384030517734034 1
0.482784340777884 1
0.393928726048832 1
0.352103410787937 1
0.391074193190369 1
0.432090107385439 1
0.389009374335787 1
0.43530832018807 1
0.455139563898447 1
0.403690489384828 1
0.366839203676227 1
0.355203828102756 1
0.40856783311918 1
0.352910045093897 1
0.345058135418185 1
0.365569964493148 1
0.285108137621291 0
0.389477544645926 1
0.378341929292851 1
0.382115573681929 1
0.412316417223637 1
0.320594580546368 1
0.421610966539321 1
0.451301845298299 1
0.405250473033519 1
0.374067134007482 1
0.39123894616497 1
0.331346108123401 1
0.466228512168832 1
0.483105807704668 1
0.432494577807705 1
0.379096072343116 1
0.455044945793491 1
0.406837388360814 1
0.433509380770055 1
0.31315034873207 1
0.449720304324221 1
0.468580357151268 1
0.381701090437528 1
0.391930603381483 1
0.39073775271015 1
0.378517601610675 1
0.390712002141332 1
0.383089072605331 1
0.342565098350363 1
0.508622872321686 0
0.420981856451867 1
0.343267336769449 1
0.501440313421744 1
0.373181764225567 1
0.333157378793211 1
0.397614670527985 1
0.44824618024844 1
0.318206072748494 1
0.428371105207831 1
0.33368549254816 1
0.420268042218104 1
0.430964436614095 1
0.396705049591447 1
0.343195727347316 1
0.394902475741868 1
0.394305680191049 1
0.412179074913239 1
0.398766041060948 1
0.406301445804683 1
0.471688564605781 1
0.40551938885476 1
0.476091070886131 1
0.492538354611265 0
0.474421013252818 1
0.337156941823762 1
0.364569329510258 1
0.447881558047904 1
0.477969415369006 1
0.360218949504599 1
0.391085005268877 1
0.386537330803301 1
0.430950629308882 1
0.451740410730738 1
0.376562798289342 1
0.395072504614372 1
0.417915966670454 1
0.462035929378834 1
0.386340768766469 1
0.465480093522726 1
0.404656752592818 1
0.468795651689945 1
0.467485613973398 1
0.374823614860714 1
0.352248630327928 1
0.408626977527487 1
0.393282567339798 1
0.421968639221101 1
0.425470917468065 1
