# Supplementary material for: Bias caused by sampling error in meta-analysis with small sample sizes
Source: PLoS One. 2018 Sep 13;13(9):e0204056. doi: 10.1371/journal.pone.0204056 (PMC6136825; doi:10.1371/journal.pone.0204056)
Supplement: S5 File — (ZIP) [file pone.0204056.s005.zip › results N = 10 theta = 0.4 tau = 0.2 sz = 10-20.txt]

"dl.theta" "dl.cp"
0.461669936662192 1
0.0117579447702915 1
0.209280910620166 1
0.226150461256731 1
0.505773526494882 1
0.451542982355923 1
0.212613653132602 1
0.244610212180903 1
0.479529174815532 1
0.187927677094001 1
0.394766606369693 1
0.739499693669601 1
0.771157478438863 1
0.309200840890444 1
0.800584330755744 1
0.505641070121194 1
-0.414544066976747 0
0.149521249136754 1
0.211557518794678 1
-0.452947458756991 0
1.12751420232637 1
0.734637752392181 1
0.0117915751190081 1
0.164649097623193 1
0.153658792211012 1
0.454152154412716 1
0.0916384688358731 1
0.80135418551395 1
0.584949750296447 1
0.395912257017487 1
0.864696314259597 1
0.680977095954361 1
0.732414218884345 1
0.314406450847763 1
0.858017183321021 1
0.258438247663736 1
0.696222665510373 1
-0.472745401985504 0
0.260372596175754 1
-0.0500806646683262 1
0.263302184012873 1
-0.194500238897119 1
0.478192088988049 1
0.376170849924732 1
0.522467456066775 1
0.31433633406715 1
0.320260162796031 1
0.683216290231083 1
0.293437448551319 1
1.01759171560516 1
0.526016737737924 1
0.693180132553257 1
0.539613898085452 1
0.624622884674566 1
0.880418253321487 1
0.296512776498062 1
0.22980025274048 1
0.119013539954596 1
-0.102586851944792 1
0.817925444735855 1
0.383822930401844 1
0.368833175967045 1
0.875493498738509 1
-0.186139634739421 1
0.207694433416735 1
0.236322407828043 1
0.763418777051268 1
0.0239803281463955 1
0.241629556095253 1
0.249048401958794 1
0.220921994207771 1
0.783685335531299 1
0.875773645095482 1
0.236308520621574 1
0.280164100006125 1
0.195069059524448 1
0.335015478022675 1
0.656867439139652 1
0.190200483594727 1
1.28026371345515 0
0.299499605698925 1
0.359133375650671 1
0.682049767915295 1
0.366230823307325 1
0.375525044917252 1
0.400301025480576 1
0.800011726329657 1
0.0433042749043864 1
0.11619681561066 1
0.604439194298076 1
-0.0495855601686685 1
0.501358372011589 1
0.682817082752242 1
0.36612737211787 1
0.557159130156677 1
0.727209879817705 1
0.0895062717543017 1
0.325247556353383 1
0.442461627207506 1
0.413460428458771 1
0.153757325156656 1
0.12091636494975 1
0.39623506100763 1
0.432658830114859 1
1.00433916885695 1
0.940997369031221 1
0.683561405962216 1
0.168701777062444 1
0.361200889037777 1
-0.103023699664621 1
0.19119333985249 1
0.666566431421699 1
0.95507937315535 1
0.494839232502803 1
0.723825302168845 1
0.149789672727414 1
0.912295521716001 1
0.359810788886458 1
0.261105451600565 1
1.05394594245646 1
-0.208661289197807 1
0.788842554551277 1
0.744767383557567 1
-0.395218900243426 0
0.805568427874796 1
0.167650898193278 1
0.407341041487624 1
0.251791621190437 1
1.06677712961434 1
0.594286468966998 1
0.790596692408179 1
0.662053762590877 1
0.874399567215765 1
0.0641927743584895 1
0.500372375688625 1
-0.374349430026408 1
0.586815585737518 1
0.812245255503482 1
0.561031069739219 1
-0.0468345333135312 1
0.765225169991987 1
0.312566049840309 1
0.768437833834128 1
0.655182676940275 1
0.826737176035611 1
0.127233422874103 1
0.560627018408126 1
0.241029086678892 1
0.923101895750369 1
0.706220988454324 1
0.289856569508602 1
0.217372473638837 1
0.327654640363066 1
0.283290246989507 1
0.47035205794914 1
0.949758055779923 1
0.295311659160635 1
0.145246949856248 1
0.366481517533602 1
-0.0500882842639988 1
0.713258010168055 1
0.491363110657823 1
0.591728897317909 1
0.617057685327208 1
0.0910732187951543 1
1.12380839737479 1
0.932321641841651 1
0.714589100236111 1
0.377668461647087 1
0.442596581802134 1
-0.228729004642651 1
0.0189203668404124 1
0.42009182515104 1
0.480673519914834 1
0.609331405224672 1
0.53379468552721 1
0.405329123828137 1
0.434853687030546 1
0.808551012865002 1
0.470927054855257 1
1.10471254771502 1
0.358490308088786 1
0.265805532920049 1
0.225521254660089 1
0.700524945557326 1
0.644287352241165 1
0.219076005514528 1
0.16977881357863 1
0.517965807700732 1
-0.230963200218358 1
-0.137537044829781 1
0.304980441416592 1
0.0490296290320987 1
0.209884953860171 1
0.949111766630607 1
0.618616070922251 1
0.369910109950185 1
0.11368059984876 1
0.752519217904809 1
0.391977285591686 1
-0.17222786876214 1
0.150064898094019 1
0.758894761602101 1
0.975791421685992 1
0.246082135419098 1
0.515920886582646 1
0.502197549205151 1
0.0458033187731615 1
0.17926575339836 1
0.165892038089945 1
0.720345978982177 1
0.406707397932138 1
0.545347746712827 1
0.489852707118871 1
0.702152587507546 1
0.344037943234773 1
1.26750245488029 0
0.518690627048593 1
0.516241783154129 1
-0.099530516206805 1
0.35635911088192 1
0.394166402825223 1
0.821311512991609 1
0.319846011657274 1
0.0169567165058655 1
0.346917782000661 1
0.287830013412545 1
0.357335186185873 1
0.278513630744938 1
0.828700239249355 1
0.447629085668985 1
0.0348437928349822 1
-0.293691288153015 0
0.416835629283197 1
0.221752250976469 1
0.607269017901821 1
1.1873756094314 0
0.00908807234183823 1
0.0984369327710587 1
0.907030302908443 1
0.902918287918847 1
0.428221731157324 1
0.294656830858128 1
0.258633734267395 1
0.549367548253156 1
0.250184767527778 1
0.310261448030861 1
0.461787453030104 1
0.363965299385127 1
-0.260261585710852 1
0.465037759098494 1
0.225103989977634 1
0.0775095043811194 1
0.461167245446445 1
0.297970631731669 1
0.310281415410065 1
0.653676614832516 1
-0.196792364789398 1
0.226180976131517 1
0.171712449814113 1
0.784620465698775 1
0.672251219496088 1
0.103778829843726 1
0.441818324853324 1
0.196445293084135 1
0.127999626229127 1
0.543296242336604 1
0.552675963186898 1
0.219669631836656 1
0.684306245025517 1
1.13172450153917 1
0.166887675046496 1
0.529700532893438 1
0.255851905015617 1
0.108101717893984 1
0.470849092779372 1
0.0653991033079964 1
0.649720716087479 1
1.12068613558541 0
0.82906025984229 1
0.762787853028791 1
0.423633872767437 1
1.13333238630873 1
0.264703640484315 1
0.631372120434818 1
0.707619307633749 1
0.33732725888553 1
0.610058052852683 1
0.39566412428987 1
1.1071851089316 0
0.344761089023509 1
0.666136763704253 1
0.262493520954721 1
0.203420851688499 1
0.392585518466919 1
0.428227808948272 1
0.533425520746088 1
0.321666456372784 1
-0.152405832023907 1
0.238784875969764 1
0.359040254735494 1
0.756597127131193 1
0.748519204634543 1
0.844281269272726 1
0.698225092835005 1
0.983824450511814 1
0.360017457661654 1
0.239206532869098 1
0.227257631302661 1
0.212304743954052 1
0.269695990851546 1
0.540686455179168 1
0.670624106051353 1
0.340979015525575 1
0.436165613531557 1
0.136378089790766 1
0.369468958395228 1
0.361889586523067 1
0.503202776931509 1
0.141537699758464 1
0.264728203472356 1
0.498808547651031 1
0.456638029237624 1
0.762924348845163 1
-0.00225263848186286 1
-0.10827810746 1
0.331504721663458 1
0.288385058173978 1
0.180323319584496 1
0.300633802910198 1
0.618818274474164 1
0.125202545240244 1
0.69041245643953 1
0.564062445697981 1
-0.187434406831535 1
-0.0678212890593529 1
0.736332008259932 1
0.681874328940033 1
0.410743333481478 1
0.616024287682637 1
0.598439991008995 1
0.238742184260055 1
-0.0364925323026611 1
0.692334187902957 1
0.361690737839175 1
0.890425512531654 1
0.867387019866621 1
0.282901718778441 1
0.202362985016363 1
0.270706452480588 1
0.333205048310725 1
1.14267529766196 1
0.669203389244599 1
0.11052870253591 1
0.384964754525207 1
0.910133587461212 1
0.144366154056319 1
0.290864489444013 1
0.41081905296577 1
0.351956484434569 1
0.303389122538963 1
-0.321496835824241 1
0.476275400437067 1
-0.121691187976457 1
0.554589033989109 1
0.463505201726737 1
0.20158285479491 1
0.474049795260927 1
0.0223904861953972 1
-0.316752715900409 1
-0.0711379938298312 1
0.0991505297686564 1
0.392633534226067 1
-0.0377275435924387 1
0.589450441558914 1
0.881418459068424 1
0.0816103935625222 1
0.0982974191032299 1
0.247269661263543 1
0.792987876257233 1
0.874382920110429 1
0.502118170269492 1
0.825417026740903 1
0.347506467575175 1
0.469559423827854 1
-0.0995145957848184 1
0.695593117569464 1
0.206736638242983 1
0.699793948458531 1
0.651537858810193 1
0.228138595402257 1
0.972974998099031 1
0.660228281152114 1
0.227233633081301 1
0.688052166814317 1
0.601571089216852 1
0.572268050157074 1
0.492385901665043 1
0.820637779069614 1
0.35085648757566 1
0.382610638829483 1
0.438260490633202 1
-0.101752927494666 1
0.351233910547002 1
0.515827027639164 1
0.0415563975766889 1
0.311656384543848 1
0.153333613795311 1
0.259580122570507 1
0.41498953621392 1
0.489836355684169 1
0.0136711693189183 1
0.136537972844427 1
-0.410715763289304 0
0.97724403748805 1
0.683817701894812 1
0.396435044249284 1
0.699857230975528 1
0.178950089736335 1
0.137176552669685 1
-0.0504254018875272 1
0.787832667936303 1
0.559079487730848 1
0.295330647629654 1
0.358436264772356 1
0.323971582020326 1
0.858380537371301 1
0.506776289829965 1
0.385861374819163 1
0.352886034671138 1
0.296413552638609 1
-0.614063384250874 0
0.500941255900998 1
0.721019306575417 1
0.675893875592967 1
-0.0759120394703428 1
0.0859165294166811 1
0.405054771407154 1
0.343164574110287 1
-0.0587754481034022 1
0.165911701882362 1
0.167855135859781 1
0.230188044699945 1
0.516111700262 1
0.729882592435585 1
0.821255210558408 1
0.644842448335359 1
0.455026470615628 1
0.977653573825463 1
-0.136335462923377 1
0.629533467059165 1
0.102205664808577 1
-0.0881284422956309 1
0.618864049581432 1
0.798317940939089 1
-0.00223323527420755 1
0.373638016322889 1
0.374665976829672 1
0.796687798224112 1
-0.00536673789302533 1
0.809282524470807 1
0.590703144871343 1
0.962125681786427 1
-0.133511983095248 1
0.80002537093807 1
-0.262480614390809 1
0.130142652953836 1
0.888430095615319 1
-0.039940537996881 1
0.335831253910179 1
0.407721752586248 1
0.164634759467554 1
0.643357003618582 1
0.295477901616256 1
-0.402574407822325 0
0.479539119585489 1
0.463780682048114 1
0.135410281661845 1
0.324056960754872 1
-0.17710986798376 1
0.4148817161719 1
0.116304971297199 1
0.707899120963305 1
0.643199221172485 1
0.220899634387999 1
0.398910516212508 1
0.543028941710468 1
0.421958289734783 1
0.440400858893814 1
0.605477540188527 1
1.11677411153708 1
0.219183505414739 1
0.728741199653236 1
0.194257410843008 1
0.931558991277485 1
-0.407399222952798 0
0.524587294025362 1
0.445577021648821 1
0.576436257074888 1
0.441081155020899 1
0.237522380351676 1
0.35450949718067 1
0.403715057093957 1
0.736328200907691 1
0.333982016961365 1
0.5473550580602 1
1.18555240677666 1
0.751779581377068 1
0.926585295693368 1
0.0817143778868427 1
0.526390476567718 1
0.695513484299887 1
-0.199439704937023 1
0.0112831338217083 1
-0.0275607779315152 1
0.653035679041659 1
1.14413475619625 0
0.434461376290784 1
0.58673970094058 1
0.361659289871586 1
-0.138139079479612 1
0.527793809197092 1
0.131288273273154 1
0.215259685752783 1
-0.166570160853146 1
0.00817389362484263 1
0.523685025590814 1
-0.314007158049646 0
0.148446892125011 1
0.241572347763316 1
0.649310268072586 1
0.537174185877183 1
0.671098867963867 1
0.220410070242211 1
0.488592468599842 1
0.751154458954676 1
0.727302275928631 1
0.521000930577652 1
0.287246244653574 1
0.239047486952737 1
1.06919872939726 1
0.0196643668154254 1
0.651110190864977 1
0.498848006818997 1
0.070404703297611 1
1.05414981583193 1
-0.151365241124868 1
0.518663084712741 1
0.570946425438403 1
0.320353008453405 1
0.00936836682718873 1
0.66590786938484 1
-0.308853788045638 1
1.0576205171681 1
0.638736776854863 1
0.023793207975308 1
1.01624447144351 1
0.263153553955037 1
0.860976494797223 1
0.417280191200018 1
0.0574508294301002 1
0.374284036354781 1
0.121715700644559 1
0.569183083335598 1
-0.149231350892613 1
0.825864224880943 1
0.538587537640697 1
0.21010794058333 1
0.466929299764316 1
0.349607342040527 1
0.559856989725772 1
0.430560286050381 1
0.533109755986223 1
0.272490551784707 1
0.325062493314755 1
0.0554603483258412 1
-0.0327205962199924 1
-0.0247499357167219 1
0.495135884084883 1
1.11057833974649 1
0.141418836609337 1
0.614395649768039 1
0.490715687066068 1
0.480441357204048 1
0.716298295274762 1
0.378126383775548 1
0.252374456214556 1
-0.310937765758772 1
0.322069817335883 1
0.470830443099315 1
0.0265593033384941 1
-0.089159428386479 1
0.281636132816954 1
0.307570709151638 1
0.369386645406876 1
-0.109420089730734 1
-0.00730811539428375 1
0.201344761666273 1
1.16364295994815 0
0.407277494982073 1
0.488250093149883 1
-0.0462614675240288 1
1.27151054880335 0
0.622320059361837 1
0.0207210979523177 1
0.559735529871155 1
0.417250215470222 1
0.913200022965525 1
-0.46333221162184 0
0.562917055959344 1
0.378046907329909 1
0.333106684044889 1
0.383017590358902 1
0.322514255703381 1
0.688913442534911 1
0.038960035989256 1
0.480680247226378 1
0.858298414482858 1
0.5198062100151 1
0.493203087584357 1
0.89427268309835 1
0.381480567457408 1
0.409528885889984 1
0.194437376788755 1
0.342550732462631 1
1.15409193265164 0
0.264988210529129 1
0.358227615158916 1
0.351852054710197 1
0.384296965917924 1
0.986895398864094 1
0.445039984153391 1
0.444388500215877 1
0.673168816387046 1
-0.120323848349969 1
0.158502821349143 1
0.157256778478305 1
0.699262584630623 1
0.565048859217713 1
1.27436255047182 1
0.148686107333416 1
0.695272121122585 1
0.84241509070343 1
-0.0320381714405012 1
0.138327044311772 1
0.373277174190508 1
0.0250205552131685 1
0.622148038081493 1
0.00634236286179843 1
0.473847461146257 1
0.45471504056791 1
0.881039085889843 1
0.269699675519115 1
0.828501798373447 1
0.558774298628578 1
0.823539308390304 1
-0.672846405712983 0
0.412926180172901 1
0.583971193870995 1
1.10908920636263 1
0.515590686859074 1
0.0313277484683031 1
0.207645358215778 1
0.6838917012252 1
0.956168640588439 1
0.651561704412679 1
0.530000818707764 1
-0.115273848833413 1
0.356118291144485 1
0.895936961318332 1
-0.648340965204232 0
-0.00141492026582608 1
0.283607577261737 1
0.453057020360562 1
0.397443470935392 1
0.369350189502185 1
0.332253087987336 1
0.333703216967435 1
0.395621986016657 1
0.61853624817498 1
-0.0217316245472472 1
0.408841926190046 1
0.278958425997599 1
0.197806798168933 1
0.682415591338511 1
0.284180350690307 1
0.227868123473822 1
0.157634644832037 1
0.344745349881768 1
1.11994387725168 1
0.0568195874834299 1
0.884180816269977 1
0.0365818728245871 1
0.115338904049081 1
0.910641040997987 1
-0.0963730176438624 1
-0.0381868182344536 1
0.748275025247599 1
0.80613725266585 1
-0.377351470057398 0
1.29155966359279 0
-0.00421500246755237 1
1.15589140294508 0
1.30693939638456 0
0.28942655201758 1
0.286231302731086 1
0.35251432443428 1
0.999555509142161 1
0.124204422286549 1
0.290481153002237 1
0.272844912503104 1
0.588903465875517 1
-0.112813505406065 1
0.247293742078023 1
0.256700121193748 1
-0.250887733386241 1
0.976761127399448 1
-0.0207923208162763 1
0.48776172392076 1
0.159421731898564 1
0.862051892436839 1
0.432768458141868 1
0.772442831750885 1
-0.0578338570913873 1
-0.0351403454151781 1
0.791772321870231 1
0.128950199000242 1
0.217287836941949 1
-0.130379522029679 1
0.31983290437721 1
0.453705762043391 1
0.440083737894943 1
0.236713747726844 1
0.282026526036898 1
0.698725542236197 1
-0.0888775892307941 1
0.35194246010187 1
0.196421715293225 1
0.0480228345167414 1
0.851817398479323 1
0.169273749610557 1
-0.498369787476339 0
0.626606368104022 1
-0.0592266381196666 1
0.827906225200789 1
0.226040975983375 1
0.650847527205819 1
0.459400213007859 1
0.106100174151055 1
0.533354167347097 1
0.999960972143906 1
0.38352345105331 1
0.538557987430064 1
0.421008397723683 1
0.541710760019488 1
0.558308319240056 1
0.686161407317945 1
-0.0537915880593954 1
-0.205613138037346 1
0.376782410411974 1
0.780254788766746 1
-0.342667154745878 1
0.426383016192642 1
0.0278018932268884 1
0.515013393623978 1
0.0573366717802567 1
-0.137605469659073 1
0.708667984009294 1
0.410355405770672 1
0.322127334054461 1
-0.352171842881317 0
0.787168218923258 1
0.615575228345331 1
0.871648080662715 1
0.157246904482612 1
0.0729405184170434 1
0.431933619627597 1
0.198219653830142 1
0.388933317368926 1
0.359837705042386 1
0.168348301943913 1
0.424640854481989 1
0.63787535627444 1
0.533008310552681 1
0.9359831413491 1
-0.165551723916691 1
0.322885979211191 1
0.659486293718672 1
0.858396324432042 1
0.173106215526585 1
0.131847066541313 1
0.410512119914638 1
0.387057131644578 1
0.481989779565647 1
0.880794603533574 1
0.274381600853444 1
0.222633826494245 1
0.415169426454278 1
0.0663289201750631 1
0.23999552043891 1
0.764091774000819 1
0.732938919664556 1
0.323790045819137 1
0.321894479702459 1
0.648288317217523 1
0.361773053319526 1
0.594747518250569 1
0.262014160673958 1
0.92032392585638 1
0.628979228746456 1
0.374859575266548 1
0.948462748912771 1
-0.235024942013759 1
0.429163508967422 1
0.403431854183271 1
0.76627646980922 1
-0.0549513331266254 1
0.0308855437308823 1
0.630713464719779 1
0.672523971218345 1
0.314905108346238 1
0.53383029547159 1
0.381332770284327 1
0.558157965218892 1
0.539507428103081 1
1.07837951444558 1
0.142847897764453 1
0.22063220807692 1
0.12960220942761 1
0.475955896906923 1
0.697849655849822 1
0.461005725141781 1
0.622844729783649 1
0.507000554514416 1
0.370202111645642 1
0.491232286760621 1
0.73322592508751 1
0.563882977918095 1
0.20102702841987 1
0.330025011960725 1
0.118348155693531 1
0.104053181724565 1
0.340550778704875 1
-0.197730308504378 1
0.58723159451873 1
0.164436331482631 1
0.932916215596401 1
0.528184361103301 1
0.882880733992724 1
0.670549876972024 1
0.163290180705474 1
-0.101395505411495 1
0.522170656419409 1
0.420114497873193 1
0.643328774013846 1
0.517410132048966 1
0.448065349841301 1
0.537326911449528 1
1.15189029713667 0
0.285969185183348 1
0.264417672472527 1
0.630577631175323 1
0.474465438184487 1
0.691723657166695 1
0.273659847403041 1
0.0594668995507309 1
0.0511936539156537 1
0.465620461619655 1
0.236807683608256 1
0.509652172845766 1
0.875464962784752 1
0.888288693921667 1
0.255436011631225 1
0.0608378091692154 1
0.455469690122475 1
0.492687392014846 1
0.281613967395869 1
0.259476621425895 1
0.384272665051915 1
0.0552332661875019 1
0.484284919848415 1
-0.0679438349070832 1
0.881733534366529 1
1.19823483498149 0
0.949626907552238 1
0.491963180423743 1
0.123069447960974 1
-0.320966310922982 0
0.230170898730631 1
0.493757013907159 1
0.819838685776914 1
0.175094698649288 1
-0.208486703668197 1
0.222507384415923 1
0.589261224435127 1
0.431931808094327 1
-0.0710017489909569 1
0.165228340403187 1
0.564747058491244 1
0.0844428150907869 1
0.384911814409239 1
0.423158731815665 1
0.508054245354502 1
0.152286258872966 1
0.639849579288333 1
0.819091888986922 1
0.446197988636349 1
0.549498513491023 1
0.0070347409545916 1
0.292956670671352 1
0.268276043453122 1
0.818232068834235 1
0.565235690901635 1
-0.188316843373389 1
0.853383335520655 1
-0.0933005591354524 1
0.247699489653664 1
0.50904864789214 1
0.0260164423947042 1
0.172031222634724 1
-0.0197700416499345 1
-0.0929511374809505 1
-0.0838482635834442 1
0.78210124983182 1
0.773229943855756 1
0.801464085379731 1
0.454714776450867 1
0.394772528149882 1
0.843053552462729 1
0.738320264369315 1
0.982964857773411 1
0.239777280779005 1
0.449570201309407 1
0.240847490192023 1
0.35404620745152 1
0.420714789326336 1
0.409774801199633 1
0.0164787041230216 1
0.0169363836204263 1
0.902314484472434 1
0.122964305247683 1
0.315629378823398 1
-0.158395857863287 1
0.444966905993315 1
1.15897386200982 0
-0.201066731874911 1
0.851326992296602 1
-0.0739555263299345 1
0.665746576724397 1
0.181061913415004 1
0.194292533237728 1
0.376233976469804 1
0.314259174880941 1
0.262983679644271 1
0.389354234836395 1
0.707393582418444 1
0.446841841616442 1
0.381404372384093 1
1.13380828741538 1
0.426710706053008 1
0.242463244670872 1
0.299375448262103 1
-0.378645768711608 0
0.605429607078635 1
1.20305386330352 0
0.757278790741784 1
0.35876859166094 1
0.45934975373356 1
0.433390089522679 1
0.406244003480886 1
0.610904614489776 1
0.719950678238834 1
0.423882926165229 1
0.477467761260409 1
0.302068252962421 1
1.19700998658007 1
-0.0773062371096298 1
0.301210930601148 1
0.808350593877397 1
0.308593040603688 1
0.140270914790666 1
0.893313169476261 1
-0.297314733970855 0
1.11197378836435 1
0.388847247779536 1
0.436603748395303 1
-0.161283230153515 1
0.432539113333048 1
0.5965726259999 1
0.420096319108332 1
0.648032063298073 1
0.0177375816931794 1
0.618039249771793 1
0.147314152510435 1
0.703840642988676 1
1.02176283721797 1
0.388823548653109 1
0.577089596665808 1
0.238533564342719 1
0.299416220621995 1
-0.0618775376017716 1
-0.101361087758742 1
0.474743112550157 1
0.00878697465433739 1
0.193664468169254 1
0.399996369770556 1
0.40093260116387 1
0.0724125692855983 1
0.164043575838525 1
-0.0651731471260124 1
0.784544520786088 1
0.000786593827044267 1
0.470783992309077 1
0.689171792745472 1
-0.47388982742392 0
0.285881337491604 1
0.095937059952396 1
0.939526162635855 1
0.0139922278143064 1
0.857428863746467 1
0.254886927467039 1
1.07086498605604 1
0.693038985132712 1
0.755948860298016 1
0.317131628387133 1
0.273826800848432 1
-0.534498128491553 0
-0.0600896733358856 1
0.432068418776566 1
-0.329846780190694 1
0.270609673425559 1
-0.513764639211105 0
0.0955378426856234 1
0.1805560344407 1
0.682075937902589 1
0.587823620792953 1
-0.0339790740356568 1
0.632720998706206 1
0.337900176446818 1
-0.523082447846674 0
0.768675237421821 1
0.638967984972247 1
0.454815395724417 1
0.796302299183735 1
0.5145334443404 1
0.0478810290650116 1
-0.0859117812799692 1
0.928065903287882 1
-0.239304042572953 1
0.862420021076549 1
0.551787021988825 1
0.961580510064497 1
-0.17000879864303 1
-0.0340491176499966 1
0.0851054184573042 1
0.0299268483493713 1
0.749958428328633 1
0.850944655475034 1
0.945554859150677 1
0.661821706692134 1
0.241635296686144 1
0.748775421192944 1
0.168364749401448 1
0.268962838141691 1
0.350416350977881 1
-0.210166929727159 1
0.972481358305324 1
0.305323228006233 1
0.0185597077717289 1
0.74745932627681 1
0.807107582260264 1
-0.307904153104273 1
0.567337671555975 1
0.422070322029753 1
0.296627972989935 1
-0.0847549895020953 1
0.276324685373566 1
0.212914116791634 1
0.363665868521801 1
0.287834880050551 1
0.674641361307381 1
0.355361339594272 1
1.0799984896527 1
0.169166745925487 1
0.415524640505252 1
0.114473485218038 1
-0.239029202832863 1
-0.164366052834803 1
-0.0244060564003308 1
0.191695869291212 1
0.0847818783797327 1
0.0811074857453576 1
0.312307264703963 1
0.657333993160798 1
0.230944029605096 1
0.669891690424134 1
0.117576525359771 1
-0.197476053491914 1
0.656339382053165 1
-0.0114023230636755 1
-0.332128875154275 1
0.641325359675995 1
1.57479375209079 0
0.464009506177991 1
0.273605093203065 1
0.828611152624082 1
0.912774907533471 1
0.791537581569431 1
0.947961583294305 1
-0.199045958492652 1
-0.0461371946332955 1
0.0217424110817187 1
0.42284961783879 1
1.06158926606594 1
0.563241115142431 1
0.158948947995246 1
0.396588343678287 1
-0.191713222344622 1
-0.0322125858693537 1
0.565602437279792 1
0.421856482837857 1
0.194968193119552 1
0.354361217745966 1
0.291254799277003 1
0.0351575760682175 1
0.436027511060945 1
0.147992040835681 1
0.484193813080948 1
0.442495308181981 1
0.444401058273247 1
0.144432480665126 1
-0.0338720448588747 1
0.477688625586051 1
0.323599072405207 1
0.287061451634326 1
0.894874580380294 1
0.0374548856655754 1
0.867094782501171 1
0.534239546633032 1
0.419779049574399 1
0.652078707239959 1
0.894895228291903 1
0.194072333398777 1
0.551551820441705 1
0.362287203674563 1
0.601191446078805 1
0.259333046131205 1
0.316247384230399 1
-0.144500608690397 1
-0.0366591918300293 1
0.0804307850032712 1
0.303197599795055 1
0.139746046108333 1
0.465666344074131 1
0.0930105606077907 1
0.379885903808282 1
0.303246607873656 1
-0.0562516729442613 1
0.38925811145388 1
0.246177034365471 1
0.943116404077527 1
0.0933704487596485 1
-0.00870472226852562 1
0.514825607430132 1
0.89649787496239 1
0.184707241673937 1
0.539166382062798 1
-0.0364297042955931 1
0.353512401921629 1
0.44312022564828 1
0.0129912521750877 1
-0.0221181949705569 1
0.519804079277029 1
0.741585436359677 1
0.51598123250299 1
0.382405790423315 1
0.525360133669648 1
0.734894071259007 1
0.48972593699802 1
0.909393881194835 1
0.505985648509983 1
0.492256522267072 1
0.455288715395612 1
0.117587688934376 1
0.70236107483205 1
-0.242209146947884 1
0.128844296950419 1
0.202629631137134 1
0.444274882017734 1
0.556625120319097 1
0.503608077630028 1
-0.151171995600858 1
0.355449390287033 1
0.445388700478993 1
0.872541223411952 1
0.113925483093909 1
0.0316319402396817 1
0.550721457348367 1
0.499770608212477 1
0.8025050918698 1
0.485438879458005 1
0.00740957047289342 1
0.417763126760271 1
0.971381052085964 1
-0.157104795309475 1
-0.143808953642947 1
0.68762429246668 1
0.644009404961386 1
0.124255227275822 1
0.360241642915479 1
0.025291532898517 1
0.230039929769116 1
1.01456030116229 1
0.0399789142381041 1
1.05742538471818 1
0.434761726514227 1
0.734808886337797 1
0.318595670300962 1
0.0689913987993322 1
0.543772494265251 1
0.607002927274499 1
0.558932422599304 1
0.463301033200812 1
0.0570457524886938 1
0.394413305015286 1
0.463077041971157 1
0.167866931831662 1
0.540198383444817 1
0.429736670074503 1
-0.144167181536055 1
0.332892660992528 1
0.310922259754149 1
0.101664344428237 1
0.796771983530915 1
0.560579391947235 1
0.617102013058316 1
-0.07070301755066 1
-0.0284329427620303 1
0.621708197872081 1
0.062075638475864 1
-0.0996597192933882 1
0.339132459034929 1
0.903936372218811 1
0.454540832208269 1
0.0382857448199197 1
0.0797574540990289 1
0.0618294638970574 1
0.84922758808891 1
0.41267014605856 1
0.329995434211941 1
0.430791747242238 1
0.59095112983431 1
0.845195923204233 1
0.749293122687202 1
0.361700091914966 1
0.557033895882146 1
-0.0515279203095882 1
0.415595909112211 1
0.685862159796412 1
0.641454945059033 1
0.424742259438164 1
0.972383453863075 1
0.584460351992579 1
0.474148428198989 1
0.592254001454015 1
0.295417271504049 1
0.496862807806985 1
0.153558160176124 1
0.818971546496951 1
0.321904025736557 1
0.318752322584191 1
0.1464485315971 1
0.597934644876998 1
0.324426612885254 1
0.607282018071572 1
-0.166649060580704 1
0.501452046459927 1
-0.108005956577799 1
1.23498372823766 0
0.427273421468641 1
0.157183131674379 1
-0.221004034418807 1
0.468147979255878 1
0.559843527279422 1
0.523286184237434 1
0.467758235989374 1
0.52497764488429 1
0.0118130965012481 1
0.799702640271322 1
0.0775920598001942 1
0.544941275725739 1
-0.0590981363822392 1
0.562031001654248 1
0.071605141513108 1
0.484135693959666 1
0.373223157137252 1
0.499119420075567 1
0.130252112108428 1
0.389340831092012 1
0.584098128960437 1
-0.189588732495354 1
0.404021494614112 1
0.225075010017765 1
0.759327691734023 1
-0.138915513914701 1
0.291272028024143 1
0.264644865443082 1
0.168091514136783 1
0.68189303225385 1
0.537829089675742 1
0.0358007081104494 1
0.46174069997154 1
0.285034444781667 1
0.702350542091156 1
0.453795137487023 1
0.293835025317289 1
-0.188866623472949 1
0.686017763066847 1
0.315313769078069 1
0.475232936220902 1
0.759368887537645 1
0.265861340873086 1
0.504235657564348 1
0.618919856425429 1
0.54093982027388 1
0.442827060366853 1
0.584364824702074 1
-0.000388816583053397 1
0.232169694226105 1
0.157616340355969 1
-0.0217546195259005 1
0.399673818577035 1
0.343530264509157 1
0.0738068321456715 1
-0.78176772787449 0
0.323761951399309 1
0.361264666001975 1
0.101712458979011 1
0.247235081848902 1
-0.226212500706429 1
0.694551697589903 1
0.0348551400939192 1
0.774807334500018 1
0.268785930284386 1
0.0784628500258975 1
0.613998676548907 1
0.842067399095515 1
0.308874076270904 1
0.616204976496855 1
0.837689802285009 1
0.413794785620433 1
0.44123034239649 1
-0.135646781336485 1
1.0866023974852 1
1.13284278581417 1
0.118042327333791 1
0.464398904369102 1
-0.0652076806107031 1
0.106228704143977 1
1.41880323311938 0
-0.00138743383512976 1
0.309937404444974 1
-0.17343733983466 1
0.440761274240987 1
0.105087811071287 1
0.337433916530131 1
0.514917368277218 1
0.403240056488487 1
0.416153005459425 1
0.454136419283481 1
0.838688841514232 1
0.871173855155764 1
0.27784253661231 1
0.764135495388482 1
1.02094947164881 1
0.122073142946984 1
0.148299558371263 1
0.189541079815527 1
0.663309661094874 1
0.288074729326603 1
0.443605009864869 1
1.26667814450291 0
0.543072288642017 1
0.632463652127049 1
0.0760829915317838 1
0.865906877165401 1
0.164013808765447 1
0.199708484038865 1
0.46664438666501 1
-0.0689240872147134 1
0.897233083501031 1
0.437497288171506 1
-0.0837759650343584 1
0.267898743544158 1
0.601018386079584 1
0.698353770882336 1
0.0898934569375471 1
0.618707608406393 1
0.675587505520827 1
0.729223160533189 1
0.589371842122116 1
0.295934477458479 1
0.0653719150775801 1
0.295126454246554 1
0.519746825413555 1
0.345295933778812 1
0.322753317499079 1
0.859478054345931 1
0.388147557074532 1
-0.00276739155169031 1
0.00402893561696785 1
0.610659479248115 1
0.374083150116184 1
0.0398168833618602 1
0.464695618459208 1
0.750275372915714 1
0.128129454136158 1
0.248515316338513 1
0.203184490591956 1
0.574414380186119 1
0.385037530732275 1
0.644294292018159 1
0.428440790351967 1
0.202035852141156 1
0.589609889005183 1
0.520592867535726 1
0.218832319536241 1
0.491539842163003 1
0.310636286085316 1
0.494067231531679 1
0.543788952895842 1
0.045635686133512 1
0.696207136584931 1
0.33523001692367 1
0.711910938496637 1
0.607435246586876 1
0.529309050708128 1
0.861687300130292 1
0.167496242738357 1
0.833135740581713 1
0.687946493374071 1
0.624891511554321 1
0.329222811667642 1
0.4953313199999 1
0.365834216121379 1
-0.357793028845753 0
0.611899994933468 1
1.24918009891864 0
0.901393539943697 1
0.363743322760836 1
0.434497760524075 1
0.320638784704382 1
0.609307410417522 1
0.815205008767098 1
0.321850751830738 1
0.541141504918909 1
0.580963411645672 1
0.998624169458573 1
1.01710854506869 1
0.160475277577415 1
0.754212132890117 1
0.898766694027313 1
0.114875090323934 1
0.372023019206155 1
0.00304513823700438 1
0.597860900399362 1
-0.0751807117189874 1
0.250602194857276 1
0.390504406421513 1
-0.142432258772112 1
0.204455519901584 1
0.429862857951731 1
0.594163366138191 1
0.333946024076862 1
0.703586499527792 1
-0.0694794245049542 1
-0.392008927473448 0
0.452570500731913 1
-0.100989836898927 1
0.329097180098205 1
0.21082894987498 1
0.0681508346602267 1
0.771558929436334 1
0.0945206277445771 1
0.41752542722486 1
0.237470320853246 1
0.160696650794585 1
0.251125705918256 1
1.08657981800852 1
0.595735096125873 1
0.859066684163842 1
0.579689032165827 1
0.391200646180922 1
0.638013763058616 1
0.306422631688141 1
0.0616655616152972 1
0.0469957632843519 1
0.0401292134094611 1
0.0300235646636621 1
0.486824638302573 1
1.09143994896483 1
0.110205490880444 1
0.454020384046225 1
1.18733310137243 0
0.467906777047014 1
0.603694558658424 1
0.444252625589016 1
0.822416722496209 1
0.257815743814207 1
0.592277834603929 1
-0.348106785840261 0
0.916400005842178 1
0.362160357175117 1
0.0576527376176537 1
0.480952882419379 1
-0.115632181872933 1
0.248624887442231 1
0.0490618942528512 1
-0.166973628699597 1
0.199185076919696 1
0.661356898743745 1
0.696417427809384 1
0.150227248241579 1
0.649355375162715 1
0.248297549986105 1
0.473601679530212 1
0.688978890843023 1
-0.102618369997236 1
0.749683016414213 1
0.452306299922525 1
0.468897858832903 1
0.624453123190877 1
0.304461842303858 1
0.314169525908998 1
-0.125312904322266 1
0.604390530017614 1
0.413231527487298 1
0.126810334722577 1
0.735043872919178 1
-0.123199297151132 1
0.20862147507279 1
0.155524909958168 1
0.296560953453736 1
0.457313180184694 1
0.653870272984156 1
0.555950077346146 1
0.544386229554003 1
0.429937249580784 1
0.0595100954424265 1
1.20589276955303 0
0.753106531391084 1
0.75358045439372 1
0.934608688060532 1
0.19357353671186 1
0.793008056111049 1
0.375923471980894 1
0.190352757443396 1
1.10168208824803 1
0.430128476251271 1
0.852150986553454 1
0.680948592836528 1
0.416089979641535 1
0.387058285462015 1
0.322779765583173 1
0.0537254358396312 1
0.773947327638654 1
0.22829958200351 1
0.516374823103305 1
0.260291482370206 1
0.410665513033774 1
0.272232651619447 1
-0.0498098532491527 1
0.319304371946344 1
0.293611624747262 1
0.81202745026139 1
0.388510305518213 1
-0.00705581719014865 1
-0.00843370787211656 1
0.07136056357062 1
0.418152213752816 1
0.391482476516428 1
0.34562163662205 1
0.480909230213986 1
0.836690507870241 1
0.136231696523217 1
0.723460474356388 1
0.622010406900226 1
0.531243018125802 1
0.305590206213858 1
0.120775016180598 1
0.316388492454527 1
0.448354899177391 1
0.456371767325727 1
0.468980806329134 1
0.145933575875802 1
0.458400126768276 1
0.714573572986083 1
0.87297617912298 1
-0.098274057602614 1
0.00845887649451377 1
0.39166995336186 1
0.955083210981736 1
0.444845745715087 1
0.0427140513807466 1
0.444796550888751 1
0.255072781242121 1
0.450104944639809 1
0.598283913332418 1
0.765658537124768 1
0.74299168969323 1
0.768951110228437 1
0.826511037504659 1
0.0010629285517699 1
0.179028027709894 1
0.277570302531428 1
0.490231773233981 1
0.547683437440131 1
0.630630095646526 1
0.49146729251538 1
-0.439918345450297 0
0.367585994487572 1
0.518041610515835 1
0.571833793680088 1
0.900197699803555 1
0.537434720190168 1
0.484476898789521 1
-0.374618878713882 1
0.687813108683408 1
-0.528109244383033 0
0.712593232330676 1
0.342092959175305 1
0.288178773339438 1
0.595912490926905 1
0.488985220421104 1
0.0014474234923656 1
0.059723075323693 1
0.43690165494965 1
-0.0755614257131954 1
0.168332387002922 1
0.790982520693661 1
0.835864250235612 1
0.627575253235897 1
0.629765188662967 1
0.34970632276018 1
0.693325838825771 1
0.538618132960483 1
0.705382972653795 1
0.255062495279897 1
0.207312197964345 1
0.744759442970663 1
0.523551337840843 1
0.00243905555487348 1
0.568921894398958 1
0.749399673162128 1
0.170612280719372 1
0.378841069769692 1
0.925730998126111 1
0.768662837930244 1
0.269893391745877 1
0.314775447193809 1
0.0227523626817918 1
0.230471847475878 1
0.349817432807882 1
0.375606028663178 1
0.724355974217602 1
0.84743630056624 1
0.170041479227709 1
0.49180690666831 1
0.444054274325416 1
0.733864099530513 1
-0.34738165924463 0
1.15401283509207 0
0.679395652350036 1
0.370125038005107 1
0.102296001606153 1
0.0252423141303099 1
0.223631791492104 1
0.988492417149738 1
-0.0198174479213297 1
0.816710138669741 1
0.354611240270037 1
-0.170716600495484 1
0.0443465114459636 1
0.489323993738398 1
0.567272907244917 1
0.224388956332861 1
0.257090712706172 1
-0.0139421942949831 1
0.116762848178093 1
0.124128826070037 1
0.254004460974866 1
-0.256186438542458 1
0.411970196010033 1
-0.103219096758137 1
0.451073696467832 1
0.635477378707788 1
0.265170149633512 1
0.145146329890763 1
-0.10388698380324 1
0.859912723885796 1
0.323006443964537 1
0.473669369581552 1
0.51772449228306 1
0.3489757025474 1
0.156758110469351 1
0.425944934848853 1
0.530404891848037 1
0.393321924792333 1
0.467094589050342 1
0.727659680391578 1
0.972902939058164 1
0.236995211839767 1
-0.433706809309292 0
0.358229616931441 1
0.401160881369051 1
0.297432149075757 1
0.33716446767006 1
-0.296062398768002 1
0.677183125951706 1
-0.176242167412997 1
0.0872271183986432 1
0.00844954186747657 1
-0.0535112714255381 1
0.442493259524378 1
0.148514877174882 1
0.392308728923991 1
0.310510983897862 1
0.610575495310894 1
0.200736604908955 1
0.383678647222026 1
0.711642930275342 1
0.96573165974918 1
-0.0322024615654671 1
0.229182780464553 1
0.302856571448967 1
0.452925592489584 1
0.0663701315700848 1
0.730438358165319 1
-0.121147297818353 1
0.650486783791951 1
0.0738625438418354 1
0.349634408163244 1
0.466934008773431 1
-0.400696110053999 0
0.38113822369483 1
0.293270535346666 1
0.761154097754359 1
0.243963277655569 1
0.688936374629767 1
1.16385081849561 0
0.151510678674539 1
0.758860735339023 1
1.14390609423888 1
0.245358141019166 1
0.162018334671381 1
1.05318939072186 1
0.125403895386184 1
0.156461562158552 1
-0.198175649691776 1
0.523809600420113 1
0.56391122747827 1
0.183825285290835 1
0.378362467349456 1
0.471202997236696 1
0.881185508558121 1
0.555542364727515 1
0.299505783022936 1
0.290953157354253 1
0.684458323690328 1
0.629334518711773 1
0.507388545529081 1
-0.383364861102395 0
0.596156927795758 1
0.186819171967295 1
0.756952824245832 1
0.870390848036357 1
0.000870294003181973 1
0.51722758541701 1
0.317675215675789 1
0.329748633963243 1
0.044556735522779 1
0.497090759736573 1
0.0697909766148542 1
-0.197339157989086 1
-0.100125640195384 1
0.182855526751293 1
0.56775834492512 1
0.0156538682629443 1
0.471708842703268 1
0.30097396024986 1
0.675848502154717 1
0.559633381907863 1
0.817615234827062 1
0.158122380400022 1
0.159495754479157 1
0.415263428930705 1
0.475503964655498 1
0.937692832947556 1
0.611144290650084 1
0.96235866964759 1
0.566097326329277 1
0.637357373251566 1
-0.135863741770172 1
0.537766898137915 1
0.504107963890535 1
0.418113511130893 1
-0.358131825111014 0
0.682521647459778 1
0.522148253236596 1
0.395827481348711 1
0.239676933051894 1
0.764442756742962 1
0.344797038958447 1
0.259706302321883 1
0.339705034526456 1
0.525059314074347 1
0.247991165899474 1
0.200775415188134 1
-0.366888242348201 0
0.441101262709092 1
0.357059016297537 1
0.763203754569097 1
0.347216645314056 1
0.0413801206454583 1
0.211019059243919 1
0.0101554605866831 1
-0.00933717732312225 1
0.300046137089147 1
0.526298459656228 1
0.0286763192669659 1
0.188670314605666 1
0.100229457545515 1
0.250528588033544 1
0.499864457923547 1
0.363828568278412 1
0.16368388656117 1
-0.0243402413484334 1
0.126888247559995 1
0.639043188495373 1
0.269739572085554 1
-0.0468505524259151 1
-0.204423795211257 1
0.282950629787313 1
0.614797902748956 1
0.374893946503446 1
0.563137514872663 1
1.01402742893482 1
0.405385636863069 1
0.0174152186422166 1
0.323879641476227 1
-0.0546661275279659 1
0.447108911952609 1
0.884675021146306 1
-0.322350912552586 1
0.619523257075054 1
0.465721805038192 1
1.07187094757719 1
0.672076418153977 1
0.0473036936628964 1
0.116273226322293 1
0.200960601057964 1
1.17991578861026 0
0.100020652066402 1
0.201879818375258 1
-0.0366851634452904 1
0.521520152569653 1
0.519612509627731 1
0.0358767637214885 1
0.142015372084978 1
0.236210511500055 1
0.119668316512348 1
0.432025273365306 1
0.0533685243573612 1
0.771201362147898 1
0.833981502385598 1
0.621582915882809 1
0.28950276238711 1
1.10289383357125 1
0.359079053665084 1
1.2791313657884 1
0.202203084994822 1
0.223216758939677 1
-0.0572665806900942 1
0.123176085785233 1
0.28243324865562 1
0.404009154545479 1
0.671020227145927 1
0.228650306841431 1
-0.0851326907283582 1
-0.377732925566486 0
0.453277866944735 1
0.427563671744398 1
0.153138739522983 1
0.860923450738237 1
0.103024801255675 1
0.786254250395091 1
0.576926245169579 1
-0.346542524594515 0
0.462813527238608 1
0.151743953202347 1
0.511738256079826 1
0.666979619343644 1
-0.00667226501910065 1
0.0253825499774173 1
0.615449122858105 1
0.150586113439583 1
0.0530822858107632 1
1.15082535593431 1
0.897546581877726 1
0.146239904360722 1
0.117956995619703 1
0.587693454156798 1
0.534356787685033 1
0.141184803709599 1
0.360435389294669 1
0.458759205430863 1
0.404702509137786 1
0.825676372155205 1
0.167593793758746 1
0.208375051341487 1
0.8877175049276 1
0.666342382465081 1
0.965786315385206 1
-0.159225771673146 1
-0.0199578169683278 1
0.568363963524946 1
0.948983601550632 1
0.712253779766118 1
0.773191873725046 1
0.68493195458238 1
0.22735488955539 1
0.604205916375977 1
0.339357705257028 1
0.359933326239907 1
0.541664559023856 1
0.33356175375721 1
0.768878085929464 1
0.114876768489602 1
0.334168771055907 1
0.850796895723503 1
0.80850802610422 1
0.983416472820631 1
0.290988322963863 1
0.152814890907698 1
0.33922378689776 1
0.289841950991921 1
0.633998830344846 1
0.522441270674754 1
0.515448838534119 1
1.12087903761428 1
0.162817036481918 1
0.731673886190587 1
0.48290901736354 1
0.762015572149905 1
0.0364118842691462 1
-0.229924055495726 1
0.365128175701374 1
0.614137234127804 1
0.471119109606083 1
0.235292359499799 1
1.29987839838834 0
-0.202800663334653 1
0.729945348556572 1
0.433431021680651 1
-0.227752165589117 1
0.0158698223022049 1
0.632222299223007 1
0.43328211591015 1
0.3445844475863 1
0.571654135482161 1
0.584823204196987 1
0.135139581721227 1
0.0802442238663127 1
0.406762832899437 1
0.646675425264233 1
0.549403312358545 1
0.573986381922463 1
0.403012430900368 1
-0.296333495021681 1
0.0299587427675526 1
0.421715395444633 1
0.220866091899263 1
0.53923752444208 1
0.327348199205525 1
0.537752599502327 1
0.179025781626929 1
0.253364808386674 1
0.37838298115959 1
0.264812465093375 1
0.647056458405207 1
0.640692446158238 1
0.434412273126933 1
-0.183798278733001 1
0.258825865492519 1
0.833308794249086 1
0.852510519495128 1
0.223226815381756 1
0.548198019698439 1
0.0101939337009266 1
0.497249368495956 1
0.53528299859827 1
0.844429072121132 1
-0.271019880306308 1
0.425403586698315 1
0.16603103855999 1
0.780316618636725 1
0.33862358219097 1
1.00051425932147 1
0.3186455302515 1
0.0113490604688269 1
0.193624295547367 1
0.327449046500167 1
0.797597179195623 1
-0.116517066692522 1
0.132596851170373 1
0.199947215806433 1
0.524309758173006 1
0.358677029078371 1
-0.102057723288541 1
0.00931286353293642 1
0.222834042274536 1
-0.318973244775157 1
0.590211203073818 1
0.152962758126689 1
0.388155050110309 1
0.0741209921587001 1
0.635951662563756 1
0.174871262383221 1
0.961462845230718 1
-0.322585626659038 1
0.929720162834047 1
-0.17249309457172 1
0.682814570389396 1
0.712013604423501 1
0.308231515521097 1
0.757178185450225 1
0.21417399719327 1
0.106838504738518 1
1.08144752954706 1
0.762599679063619 1
-0.00246361318159707 1
0.417137559812473 1
0.473142285091011 1
0.773938208668268 1
0.0520820051794439 1
0.45315316830056 1
-0.344470470368011 0
0.501490304130096 1
0.876157103415928 1
0.519490765865518 1
1.20044005745211 1
0.759498767465039 1
0.307427801308232 1
0.798805277426805 1
0.153890632962833 1
0.00547277385452395 1
0.325623382355411 1
0.375119357077152 1
0.62178580863468 1
0.157824309591831 1
0.574119594852678 1
0.641501216026119 1
-0.0831018994738803 1
0.306053584375397 1
0.282847204263197 1
-0.231695411781942 1
0.197443091537038 1
0.514457150009441 1
0.0244295982451107 1
0.519289234275348 1
0.383632604348931 1
0.333426050021695 1
1.11204126058826 1
0.51428437269918 1
0.48622359876417 1
0.422808411472582 1
-0.0495116494311198 1
0.307181590250186 1
0.573848593030103 1
0.573785490236754 1
0.341431872511998 1
-0.147287902263979 1
-0.0605930950785297 1
0.736761861499019 1
0.276720869050682 1
0.859559135895312 1
1.15194682704758 0
-0.0288690018562293 1
0.493667170087716 1
0.0358655137123407 1
0.5916426194856 1
0.196883178191867 1
0.130954148743805 1
0.548906061418478 1
0.250631839900431 1
0.165350341707233 1
0.295901799767063 1
0.479283661398893 1
0.115071916524982 1
0.744049987982812 1
0.0255563107216202 1
0.285546505498409 1
0.951089655685207 1
0.604177871842647 1
-0.0445415320921063 1
0.435559802443593 1
-0.109042877407614 1
0.272766395121055 1
0.18006581483184 1
0.717714556889507 1
0.277063901636254 1
0.0957066909808115 1
0.219347916116753 1
0.213959641799891 1
0.911005905436324 1
0.312948032144804 1
0.0373133721866822 1
0.371004364456507 1
0.195037628510888 1
0.0928621415874769 1
0.647647726508725 1
0.312142339355009 1
0.0601675432021874 1
0.317565669023476 1
-0.0717005583859738 1
-0.0636341217537108 1
-0.0796865596507704 1
0.208982432005476 1
0.0734063348263079 1
0.227584959079721 1
0.264991057345913 1
0.5225210588389 1
0.225148562527606 1
0.194204041615544 1
0.673268288044517 1
0.269317333660229 1
0.363758446416609 1
0.430400906836071 1
0.596517632861035 1
0.0884804300203905 1
-0.279296403253668 1
0.420200717219082 1
0.652215098785628 1
-0.0904842053321789 1
0.421736562781395 1
-0.0352063440069048 1
0.596478001826343 1
0.922163052202534 1
0.804150031797794 1
0.60374641374525 1
0.108961358275847 1
0.686528765176558 1
-0.323128461143061 1
1.27946344858689 1
0.369942481615116 1
-0.0776932575627716 1
0.462477685480197 1
0.380535936051245 1
0.9991259696612 1
0.787240015473507 1
0.771862239280661 1
0.612436869149785 1
-0.0705210910651249 1
1.11294073932553 1
1.041076102678 1
0.671048527206285 1
0.194408282307997 1
0.433464055132369 1
0.610493554822572 1
0.393868298372717 1
0.407778696782814 1
0.188216554605218 1
-0.561663803849592 0
0.415167073116309 1
0.315322822133495 1
-0.0182828193507048 1
0.11085365777665 1
0.355085269627864 1
0.206981495681227 1
0.419163578177491 1
0.701722543275776 1
0.0437961063781124 1
-0.166097862434844 1
0.150077612655982 1
-0.010213636907843 1
0.446254940609888 1
0.507228274826116 1
0.425486383717051 1
0.522930978748708 1
0.715291837868031 1
0.659645109688109 1
0.364919765209182 1
0.592124720430168 1
-0.0220336275615364 1
1.26575378990832 0
0.776282743711124 1
-0.245394270162537 1
0.203324365844157 1
0.635447284243193 1
0.718467714929302 1
0.459937579198289 1
1.15115312693154 1
-0.0960239120190612 1
0.744767721002323 1
0.595944132547241 1
0.0752407366885064 1
0.103729718301561 1
0.926742241288014 1
0.475729570897885 1
-0.0103796142568901 1
0.718704761836884 1
0.385544298118698 1
0.21740798004226 1
0.732949206018643 1
0.0663368087821787 1
0.0026580295093135 1
0.082032954299083 1
0.748492477522625 1
0.669142602619804 1
0.141344792733978 1
0.459859845923284 1
0.304858591393089 1
0.405050578396619 1
0.334463384425406 1
0.804428093827906 1
0.0241392882599564 1
0.224434989821466 1
0.0652084283824153 1
0.644185204052884 1
0.2959567414957 1
-0.177544797639673 1
-0.0398387635782027 1
-0.00981170054443703 1
0.788993564904244 1
0.560022765305115 1
-0.428344327564303 0
0.747757903378105 1
0.775976607535299 1
0.306892304982052 1
0.485879601989852 1
0.129205507729135 1
0.67711004564116 1
-0.274608470354852 1
0.351977190335825 1
0.593764334503503 1
0.779584949216094 1
0.907815616733997 1
0.242144882805092 1
0.110516112563845 1
0.260347616035724 1
0.484709547727547 1
0.562166676621837 1
0.881714935568534 1
0.153229547603575 1
1.01296299879192 1
0.922368218042704 1
0.249945745539651 1
0.383098104770045 1
0.709938865932014 1
0.946640243441466 1
0.301007489409873 1
0.108867870361582 1
0.449721946078531 1
0.659314418770828 1
0.0507189870005939 1
0.139669886814462 1
0.211284685711217 1
0.348102484990873 1
0.0154441268697428 1
0.516327444040514 1
0.481801691814872 1
0.236807835142264 1
0.519759115633218 1
0.0178334579799442 1
0.741841184929088 1
0.381203613782084 1
0.033542464195955 1
0.687674867507136 1
-0.0147232215516648 1
0.434408398953272 1
0.4412266384319 1
0.401824020859087 1
0.130685613558564 1
0.52364434812525 1
0.643923744510027 1
1.09176615896914 0
0.287669696740675 1
0.471449950164772 1
0.617610836077981 1
0.233163800102074 1
0.50358681466883 1
-0.107936490343887 1
0.487477903747736 1
0.979309972794024 1
0.720013349702834 1
0.43383051953256 1
0.121614998096246 1
0.497489209816808 1
0.965828270452739 1
1.38782692014369 0
0.352423585184675 1
0.152511200519383 1
0.245209241482115 1
0.674114135256501 1
0.579949078601304 1
0.268221094474133 1
0.626764022516577 1
0.314816131220062 1
-0.154817109606393 1
0.724681347360963 1
0.20191544088259 1
0.534903743041254 1
0.476339458632117 1
1.26774769453529 0
0.749932178350209 1
-0.17904289536809 1
0.57719421592423 1
-0.170201251710425 1
0.137091809983546 1
0.113531562637061 1
0.68423598987132 1
0.159230505479671 1
0.704165557664744 1
0.489766021427501 1
0.444200087442648 1
0.893112067687395 1
0.290609873767016 1
0.0667648772731778 1
0.182347455725258 1
0.60040259637713 1
0.421805763430287 1
-0.864413911707615 0
-0.153668420247427 1
0.711429889390367 1
0.107160533103077 1
0.454636945033277 1
0.367181351942032 1
-0.165316901290659 1
0.463819327576798 1
0.345413962382575 1
0.133618270113388 1
0.398353864941982 1
0.504787660278002 1
0.201775582130116 1
0.57558815699346 1
0.17196731677762 1
1.1176273812978 1
0.539348795969669 1
0.606409649829909 1
0.322711995371385 1
0.771936969281975 1
0.135381621287236 1
0.186399969566089 1
0.414769525069683 1
0.303812230673481 1
0.563908364250223 1
0.148379517850521 1
-0.193639100928818 1
0.163744611822476 1
0.561557776773389 1
0.360510479358506 1
0.407507229350141 1
0.575531171163811 1
0.193409713693752 1
1.15809093812197 1
0.64667171061455 1
0.374792024216754 1
0.525425680402171 1
0.0746725944723279 1
0.365154455855608 1
-0.0895650775451813 1
0.193014283538278 1
0.772390981520645 1
0.0335921597669919 1
0.330675122955779 1
0.547518301816085 1
0.391976645670409 1
0.602619009408079 1
0.250557532372695 1
0.392257108299541 1
0.4279481544732 1
0.630449793646684 1
0.633633876519126 1
0.186912350338748 1
0.490742008328183 1
0.0646156986317421 1
-0.412730218166336 0
-0.188436997666537 1
0.404966048394222 1
0.290304671176562 1
0.431701535790492 1
-0.112417074745345 1
0.710268391282351 1
0.353475054165816 1
0.378163071140531 1
0.160498034692676 1
0.242877420126988 1
0.478531607354282 1
0.348843976539177 1
0.471832591782988 1
0.157900905182197 1
0.322713609174009 1
0.0418470520024802 1
0.0179830017053356 1
0.303621694453799 1
0.536649674867663 1
0.470646288956769 1
0.477550473978034 1
0.604240414058282 1
0.610538090094704 1
0.270097819453968 1
0.505657511330919 1
0.575788770363781 1
0.394160593513421 1
0.186806057216423 1
-0.153518767399304 1
0.41573899535983 1
0.428820111360854 1
0.683975310955417 1
0.766369594279038 1
-0.0638400598310795 1
0.301409095226256 1
0.0711033570874595 1
0.279451980909164 1
0.750156462629704 1
0.451228203793241 1
-0.365944074944556 0
0.229086615576328 1
0.00544251017785481 1
0.554698254444504 1
0.377816836869749 1
0.842709678592362 1
-0.245331329737944 1
0.00013006450963985 1
0.831306355035495 1
-0.299693994470571 1
0.483043831363284 1
0.317433873184008 1
0.496961431635601 1
0.0608237118327688 1
0.178471113661329 1
0.211940686657409 1
0.511293550390316 1
0.197717668253853 1
0.468022267058124 1
0.384286719358533 1
0.79937386349428 1
0.574894083016308 1
0.610658941209402 1
0.429023576286157 1
0.307999195220698 1
0.406147125233592 1
0.434222485864442 1
0.90658961482268 1
-0.0347724170796198 1
0.501417545795971 1
-0.10817492688116 1
-0.213831775089806 1
0.660770381513939 1
0.893335587299309 1
0.977064965711493 1
0.971012080902164 1
0.329995097360377 1
0.177294155648038 1
0.970671433791433 1
0.46885905656747 1
-0.0578716126486754 1
0.385436481199118 1
0.659193431457908 1
0.269358168071631 1
0.75524635011559 1
0.161161031100778 1
0.332330700036363 1
0.17300748678197 1
0.684008810043624 1
0.721438627308144 1
0.559398778548757 1
0.526895315408508 1
0.591509977228854 1
0.951082058726783 1
0.488326981895732 1
0.50564488783302 1
-0.0249825229730263 1
0.373280716510964 1
0.225092044005532 1
0.543939755214671 1
0.235701558884022 1
0.265138102249244 1
0.362769282160402 1
0.655950005546373 1
0.977163568530901 1
0.175232191117119 1
0.624949228672566 1
0.134902840471564 1
0.611580840281212 1
0.188020509758767 1
0.156934503632476 1
0.327611461470676 1
0.363300630114816 1
0.668057872324236 1
0.10304089792962 1
0.695600138265328 1
0.181226050508694 1
0.0561097644402577 1
0.62481391272751 1
0.0821261254941324 1
0.788392874520953 1
0.374605907834773 1
0.0534955775151256 1
0.393892850858418 1
0.177288924217307 1
0.300870581975613 1
0.666697593916511 1
0.926589589888422 1
-0.281885687537258 1
0.822443480948859 1
0.564191235257047 1
0.404319633579952 1
0.940172155396857 1
-0.0534748601409935 1
0.40332485264007 1
0.0791267109537675 1
0.304087704622546 1
0.183627930541095 1
0.966690648611852 1
0.283087671093152 1
-0.420314873029608 0
0.275220591113183 1
0.758218259104509 1
0.207165403131367 1
0.194523067624461 1
0.296031313471523 1
0.313775900543607 1
0.355460537793653 1
0.569236595269748 1
-0.0783828356114569 1
0.860227833209111 1
0.518479233172434 1
0.780733752586847 1
0.176583658817408 1
1.32639608853403 0
0.844861184000207 1
0.995744400750909 1
-0.209286925438685 1
0.896476291283925 1
0.511581402538009 1
-0.120747453135483 1
0.498075502487244 1
0.410918373161709 1
0.85851198373665 1
0.325031534444382 1
0.60418957705531 1
0.348964546488444 1
0.210269356360479 1
0.0586462504619596 1
0.44417047242468 1
0.598183063288331 1
0.463506161772304 1
0.334868763371944 1
0.46244651210471 1
0.694359121347804 1
0.541231212166155 1
0.449468368680779 1
-0.240223789374891 1
0.215412056189737 1
0.305367471026067 1
0.0626582493593099 1
-0.258600847516539 1
0.765677553052424 1
-0.135384892277641 1
0.0950721973208428 1
1.22763622614439 0
0.106187491455391 1
-0.0542231041937712 1
0.178061225432051 1
0.034320756986031 1
0.238702911551707 1
0.0580231807120061 1
0.359941793020746 1
-0.693613358104331 0
0.659028147433906 1
0.682912113688364 1
0.368644823208719 1
0.257872263938778 1
-0.00552221606011031 1
-0.00885489277711937 1
0.726651555435485 1
0.199588172939735 1
0.193858671753827 1
1.09445217370856 1
0.172677290845509 1
-0.0123135235089912 1
0.357326106827055 1
0.331011940872937 1
0.45113523817043 1
0.757335761278816 1
0.965464494924123 1
0.250730369623844 1
0.974851750130474 1
0.645735522400271 1
0.579325525149252 1
0.465948343476147 1
0.394027159022975 1
0.288693693874893 1
0.718169868718147 1
0.432622055109073 1
0.598527405021049 1
0.305403179860399 1
0.371282194369183 1
0.521564523115475 1
0.643675553580394 1
0.107462958959763 1
0.368234668904024 1
0.576446762091392 1
0.77432668931761 1
0.577628906007785 1
0.00825817499083433 1
0.199565499846516 1
0.283267084620069 1
0.235072571586271 1
0.474828522295352 1
0.552538070964456 1
0.421919648835434 1
1.07015882829844 1
0.487018248289318 1
0.574936684711321 1
0.00643905265167929 1
0.133865559390941 1
0.543273982646746 1
-0.135008763682477 1
0.20853783592075 1
-0.12775963229553 1
-0.558622730158129 0
0.185800702288764 1
0.88250285461318 1
0.499742567590946 1
0.862003906105895 1
0.388568354391243 1
0.834872101499782 1
0.427039707872405 1
0.120005283695142 1
0.149787476759598 1
0.294952512655707 1
0.414384492648203 1
0.802063862276277 1
0.467615816077846 1
0.350410676481717 1
0.344259304902622 1
0.131718399233975 1
0.0834339795993919 1
0.620478702638172 1
0.274202631771601 1
-0.0722282752030607 1
0.523648467890618 1
0.921287166177595 1
0.704566613719835 1
0.622994338113814 1
0.104482329413854 1
0.221966006697393 1
0.582864145956344 1
0.516223981854784 1
0.423613543044462 1
0.201265910167454 1
0.285464714204182 1
0.748387747922428 1
0.165366735131585 1
0.554412376870528 1
0.23455779469482 1
0.319414475080594 1
0.278389362765716 1
0.232752774375267 1
0.18467579313397 1
0.436516657077951 1
0.389649867031846 1
-0.204707175916725 1
0.0700148447511497 1
0.385500464570331 1
0.573569758591267 1
0.831131526812945 1
0.156681431460899 1
-0.0482896666691533 1
0.416695228745748 1
0.242726785812271 1
0.292737036511791 1
-0.00559718829737767 1
0.313462229293802 1
0.227154191435407 1
0.885466526074786 1
0.676798178787371 1
0.211093701229722 1
0.496797994983595 1
-0.14803546447497 1
0.694730028574345 1
0.311348139862162 1
-0.115989725517906 1
0.033233542372874 1
0.209297617886177 1
0.701161305084966 1
0.410427774266066 1
0.584334845079793 1
0.575893372641923 1
0.0856878524577291 1
0.637554245467773 1
0.502879315293876 1
0.112381337190606 1
0.495389512587878 1
-0.200482871151894 1
1.19701936791275 0
0.641812514402608 1
0.414878373636813 1
-0.307493532299483 1
0.733939513968979 1
0.428283562800594 1
0.454457091662349 1
0.433910133589004 1
-0.106117678044495 1
0.0705928624971746 1
0.683059773723193 1
-0.00805093886378679 1
0.111927768451199 1
0.340055473522045 1
0.281725933596699 1
0.362221295358254 1
0.109137817864921 1
0.90161205805491 1
-0.29319958696011 1
-0.358367545912414 1
0.761236350438333 1
0.1388607484696 1
0.385359596299375 1
-0.0896673380179529 1
1.00787200038615 1
0.209279383931912 1
0.778075271331426 1
0.722657628924958 1
-0.0198598977259119 1
0.675260236877046 1
0.377094453347607 1
0.269824699760974 1
0.288319693560063 1
0.230631183804113 1
-0.208870188452053 1
0.824346220300019 1
0.463905607786003 1
0.290536778672927 1
0.209578799483643 1
0.139182735361868 1
0.251640309709728 1
0.098150480975169 1
0.420318752720851 1
0.712533743293224 1
0.574914276056492 1
0.557902530476824 1
0.685512392791481 1
0.189513503517544 1
0.525079857473906 1
0.129221842140803 1
0.420298803241234 1
0.521102881846375 1
0.497675227611051 1
0.519291971452925 1
0.613693186451622 1
0.213079014379255 1
-0.284584921874435 1
0.186411484657931 1
0.70757131695221 1
0.404244886732545 1
0.605798896142913 1
0.644573085886564 1
0.0230563967840854 1
0.232964683923008 1
0.500130406694181 1
0.830375054259465 1
0.214741433771081 1
0.848952597087445 1
-0.117498754097798 1
0.996302265506889 1
0.52329855510099 1
0.311643734168847 1
-0.19000741316495 1
0.17109962189471 1
0.663013127788391 1
0.612586051796181 1
0.679787856794959 1
-0.0518168859286107 1
0.441021487080334 1
0.706401821269633 1
0.210412481478812 1
0.36479882774415 1
0.368737479887671 1
0.0737348451493847 1
0.823131043875673 1
0.45496423739295 1
0.699207066837914 1
0.763044611264198 1
0.519752349600971 1
-0.0554224726028397 1
0.789992655517259 1
0.792672325813246 1
-0.0583604813722939 1
0.342798036675221 1
0.3256063079252 1
-0.217887156133156 1
-0.02376898994134 1
0.120898799382593 1
0.591180388364137 1
0.610097554123677 1
0.359292117377961 1
0.971774057503051 1
0.179011321963091 1
-0.0740756500240832 1
0.0680859984242734 1
0.404792187718597 1
0.586865253094276 1
0.395272031262296 1
0.294370851656792 1
-0.0124086310077806 1
0.789992138552546 1
0.389206151152976 1
-0.0835888966368156 1
0.668482770873477 1
0.167588197496596 1
0.778654110791374 1
0.86669880762879 1
0.86432884981309 1
-0.291185015286052 1
1.06822485968551 1
0.00586347759010616 1
0.649021238249348 1
0.214861010516916 1
0.995073490679756 1
-0.140545561194877 1
0.436444811059029 1
0.0823181696879776 1
0.727801035274318 1
-0.0922950150835415 1
0.352826255882534 1
0.63807644662846 1
0.0692593647078858 1
0.144657163818302 1
0.66473227876476 1
0.25109623397783 1
0.683133181434121 1
0.542713488562751 1
1.14463146371401 1
0.914257436219596 1
0.784508196898593 1
-0.215971809680303 1
-0.0132802033428538 1
-0.281201004245318 1
0.788122021372522 1
1.33450267473622 0
0.13056340102358 1
-0.0193504860204307 1
0.890345727778882 1
0.257087761742759 1
0.138452123318825 1
0.271943563451951 1
0.172851185741597 1
0.00812570237009465 1
0.158942202924764 1
0.574609457305653 1
0.711410076915988 1
0.508764875740768 1
0.348205491833679 1
0.692775506272264 1
0.390973354978286 1
0.801223863320365 1
0.405123423861021 1
0.604925051531002 1
0.374476552147714 1
0.57216276839079 1
0.388968839238146 1
0.127180700274606 1
0.454549558636402 1
0.968447887380867 1
0.412983659233249 1
0.160640862224964 1
0.795614131054081 1
0.219449167901629 1
0.39753982791008 1
0.499870629863092 1
0.797994620699655 1
0.7889776909666 1
0.168348639488426 1
0.491512811905186 1
-0.111008449427957 1
1.23850297603199 0
0.208089077155363 1
0.898531821278435 1
0.67753697454564 1
0.154846205997591 1
0.495437730875053 1
0.336152427607374 1
0.0360710819377821 1
0.257172285795381 1
0.745517780604021 1
0.90630855338574 1
0.00880488815259772 1
0.347088311634033 1
-0.0231303874157807 1
-0.193779230481093 1
0.868418069304742 1
0.938356176823557 1
0.718102042322911 1
0.526266754989662 1
-0.0278605173644846 1
0.483575217873837 1
0.546820933884713 1
0.545738573211468 1
0.565436237811079 1
0.627932413944043 1
-0.484954527453331 0
0.28540044451863 1
0.101511844016536 1
0.544685746492215 1
0.61998489204395 1
0.734462307415147 1
-0.00866202550864542 1
0.375320116509497 1
0.625356891834557 1
0.704618047842348 1
0.708806917909814 1
0.477573962691464 1
-0.190172612597166 1
0.371085383943372 1
-0.102322802404016 1
0.176161500695671 1
1.29558666196917 0
0.706186945262747 1
0.186622476003485 1
0.397377613661087 1
0.329981189473025 1
1.18079376674917 0
0.391023670052115 1
-0.119382910128622 1
0.512197960972819 1
0.355584839060263 1
-0.028358068046526 1
0.147503092666967 1
0.320218618124195 1
0.022430467277043 1
0.312547823688243 1
0.476652890422456 1
0.356180784514944 1
0.180466260905352 1
0.428454096131091 1
0.708005076575877 1
0.186204027392697 1
0.249287601684672 1
0.813954230388428 1
0.00479996864144809 1
0.0741695804113589 1
0.479865512074405 1
0.675547257597968 1
0.0836184977481286 1
0.353589387277128 1
0.998869386395986 1
0.371640921333588 1
0.566220888197246 1
0.101003272478538 1
1.03428913920644 1
-0.141747653001994 1
0.0395053087037331 1
0.215756353476388 1
0.059952588125768 1
0.601027138390843 1
0.460870795648811 1
0.172311299810739 1
0.552819594363256 1
0.747710891092413 1
0.360634778586666 1
0.581287771824917 1
0.794173270452515 1
0.742935754950331 1
0.80333674104478 1
0.227927954253558 1
0.217905736920599 1
0.409775653155754 1
0.311929481062075 1
0.776013002054062 1
0.300079712448118 1
0.660148021959505 1
-0.745142655004893 0
0.219120716346062 1
0.27976527536301 1
0.399219998634877 1
0.781201678027505 1
0.846463270140426 1
0.896575060477879 1
0.328625922966086 1
0.487372169610018 1
0.841934879152915 1
0.687771333385674 1
0.147503000157744 1
0.259428366116598 1
0.117828175209488 1
-0.0753565652036052 1
0.246942058834829 1
-0.167963922651517 1
0.198700509236614 1
0.669256013787848 1
0.0172865145581507 1
0.611365611230832 1
0.603981063401737 1
0.387410190437324 1
0.187233936635705 1
0.811996261805105 1
0.387875677179554 1
0.32289080151432 1
0.891007760143076 1
0.656157566456792 1
0.717173960824111 1
0.307687039862926 1
0.907427248266046 1
0.49114334415922 1
0.556248088094401 1
0.999768663705635 1
0.195508463656088 1
1.65350896156887 0
0.877363605113952 1
0.523068830367847 1
0.32320023156426 1
0.627363136282076 1
0.727298726223137 1
0.32398113566962 1
0.767394612217136 1
0.286526314229623 1
0.408435432371008 1
0.0612949662647669 1
0.386393144797047 1
0.649680350342083 1
0.300495013624355 1
0.524070229455948 1
0.725689780370589 1
1.21770332837113 0
0.885010747701517 1
0.543903282889748 1
0.034633077682794 1
0.559358424397554 1
0.35903008356142 1
0.550623405908623 1
0.578898264127095 1
-0.478140342268614 1
-0.219344984294956 1
-0.117593122189224 1
0.477807397825998 1
0.790943302877888 1
0.6061262980793 1
-0.08522484912613 1
0.984010055272355 1
0.329596654542042 1
0.430730693664799 1
0.32682299061793 1
0.0377976067820444 1
0.676503922652932 1
0.28294247481385 1
0.0733253142734304 1
0.265363304723691 1
0.60414960024772 1
0.354789228547693 1
-0.0710955749955436 1
0.326259455309673 1
1.01982532583118 1
1.0869668516448 1
0.363234065614343 1
0.839599866846507 1
0.063572786250157 1
0.851978540940718 1
0.0959947442166408 1
0.23338682142246 1
0.439035085248611 1
0.0122332634925057 1
0.693269345320124 1
0.704970811337475 1
0.418311133629624 1
-0.194492953702885 1
0.102702240814428 1
-0.0379203436475113 1
-0.116467999907038 1
0.67106906219933 1
0.0364769870807217 1
0.671557519989286 1
0.281372604830491 1
0.284235343403402 1
0.29642133967311 1
0.297028383183082 1
0.500797075485691 1
0.454150298869801 1
0.399031503903805 1
1.06483601499827 1
0.177818866185944 1
0.774772154657597 1
0.106738598157735 1
0.186460027963723 1
0.341750247815033 1
0.460269632310264 1
0.406470277830377 1
0.191943219198329 1
0.734754271683631 1
0.238659692864258 1
-0.0560997903933111 1
0.642480779869786 1
0.386051427261258 1
0.468219834073314 1
0.885017300572546 1
-0.400858621976905 0
0.46022232883817 1
0.848286974365963 1
0.144925504189142 1
0.436490640880714 1
0.364287463985531 1
0.237186652582622 1
0.06288798400754 1
0.457905924715799 1
1.07373952050792 1
0.405981893864058 1
0.502917139713918 1
0.29934323635308 1
0.627253500030756 1
0.654439825534811 1
0.38301533754464 1
0.404021789201695 1
0.140217003961213 1
0.262178003155101 1
0.206371434719779 1
0.288977668829613 1
0.199745413666951 1
0.550290931461781 1
0.636143033472349 1
-0.588778354766951 0
1.06991803103386 1
0.259728383392386 1
0.0340882268086572 1
0.540467874725736 1
0.437708024226362 1
-0.180307729973777 1
0.98663777375706 1
0.317552518665897 1
-0.0703203366642686 1
-0.0504084363927771 1
0.510484049099603 1
0.038013724873259 1
0.799745986389801 1
0.152666108322736 1
0.218229912411975 1
-0.435504854150941 0
-0.267271112600893 1
0.457214023568589 1
0.585204709616592 1
0.0152544834756728 1
0.374013350908525 1
0.160007234620694 1
0.406368426058041 1
0.687293847623303 1
0.367328744952468 1
0.297069666662695 1
0.120287707991025 1
0.133716585587549 1
0.758861911547452 1
0.629935758397498 1
0.580052389100957 1
0.279208626213442 1
0.645826572943358 1
0.27514092212974 1
-0.00910890748242194 1
0.994676737020225 1
0.737966501253656 1
0.942791528063354 1
0.528008310047372 1
0.499710185644874 1
-0.241483226078868 1
0.676220777808281 1
0.542456833627489 1
0.586857330947224 1
0.488306025317382 1
0.382033676529429 1
0.515689768958794 1
0.7493706775563 1
0.492878942950134 1
0.470150181230145 1
0.0162947082291673 1
0.172512014801793 1
0.53479514652959 1
0.444981966623658 1
0.208549199017316 1
0.924817950003183 1
0.471272191070934 1
0.325934630991728 1
0.0229535641245308 1
0.166392163920185 1
0.301940079497212 1
0.670455994115692 1
0.077873256886095 1
1.14833789319154 0
0.080090503541739 1
0.422949210314369 1
0.623971467323757 1
0.572813011387261 1
0.439416625090817 1
0.694227489996194 1
0.827142357833191 1
0.566519424523666 1
0.610011202128742 1
0.523593502467485 1
0.882944113875979 1
0.455617695277027 1
0.75331034653756 1
0.332275223962979 1
0.476569778688062 1
0.180625286740038 1
0.370509746317531 1
0.241222087025118 1
0.705699481919439 1
0.77737379860579 1
0.878762513126495 1
0.620675794640522 1
0.27034982955437 1
0.735644965723179 1
-0.153391009149585 1
0.414921372566121 1
0.333815211499938 1
0.506895260112986 1
0.768712987563045 1
0.0195913298004029 1
0.67582102853459 1
0.440429910417375 1
0.611312603884695 1
0.431367727216648 1
0.6505696651799 1
0.126197157035779 1
0.497812665361855 1
0.565718213885201 1
0.411039857208498 1
0.0278571075111331 1
0.302493840939959 1
0.427637905018972 1
0.438905557701855 1
1.09187611891143 1
0.46064840780897 1
-0.031780969950226 1
0.163724657279046 1
0.582991258179499 1
0.136937203208639 1
0.0891195713566416 1
0.434979733434603 1
0.605533484064705 1
0.301930639175082 1
0.476652999289034 1
0.72542950954237 1
-0.0643923780426362 1
0.758009130952096 1
0.619518945457757 1
0.0680381072718583 1
0.0663328355598041 1
0.28415290272309 1
0.243630660499046 1
0.210025343062311 1
0.128250171518328 1
0.616835448791796 1
0.949576989888617 1
0.623243404257679 1
0.0446481879840603 1
0.132153297663994 1
0.614094018247911 1
0.219661864325566 1
0.205065987127765 1
1.3030469512526 0
1.14824352769955 1
0.151384932626169 1
0.415310878293115 1
0.817675888357745 1
0.306623156303403 1
0.956897924805185 1
0.304340553949389 1
-0.310202140867902 0
0.21222355444041 1
-0.541018726437638 0
0.831494692013057 1
0.426161478422877 1
0.505295885080033 1
0.24070856980277 1
-0.269267776093402 1
1.01717162162911 1
0.271364174927111 1
0.450886208090951 1
0.702059111103634 1
0.942937944359885 1
0.0777984059366259 1
0.965315116994865 1
0.819975823324313 1
0.715129151139699 1
0.516020548758508 1
0.105250973283263 1
0.506348018149693 1
0.227567551018125 1
0.962846872487388 1
1.30505452396649 0
0.811993994681519 1
0.444638025782109 1
0.742632443144479 1
0.915510425382222 1
0.363353970523419 1
-0.0539161280138572 1
0.433063984976605 1
0.416190369016876 1
0.38678782316851 1
0.826773269449668 1
0.14645578852297 1
0.628759926747018 1
0.214298384015897 1
0.256714508376809 1
0.180751304089553 1
-0.824238693479095 0
0.143106450774002 1
0.687084477320027 1
0.664619320956741 1
-0.220370338176424 1
0.693438035166404 1
0.338144071915421 1
0.978919645066294 1
0.558202728950631 1
0.71682116258058 1
-0.0171023759247619 1
0.330267526040242 1
1.61601854985745 0
0.138085998657735 1
0.349348160235738 1
1.00271468505793 1
0.254887661471028 1
0.278081871059193 1
0.8202440800854 1
0.408165318180604 1
0.363606998601301 1
0.48293726768189 1
1.00942196268519 1
0.472142215168423 1
0.470532361575393 1
0.217410717352226 1
0.175531235066896 1
0.233544053798878 1
0.392023489072764 1
0.402585518396073 1
0.350867584190884 1
0.0415872263072401 1
-0.0968420572745634 1
0.225552186494323 1
0.735865737009267 1
-0.178443961114219 1
-0.0630725917646841 1
0.440646031836645 1
0.593635966251362 1
0.540260478678194 1
0.0586983850896756 1
0.833807882073437 1
-0.501402864395984 0
0.421676353037152 1
0.547781159309238 1
0.342152248037478 1
0.101788847745475 1
0.250960388376549 1
0.490545199123272 1
0.447323372115118 1
0.617713037410129 1
0.237646895884089 1
0.757380597267091 1
0.415756673683056 1
0.486219375032885 1
0.553609938692631 1
0.342163441365834 1
0.391584761509432 1
0.395388284027705 1
-0.101292618864339 1
0.666728759797816 1
0.396289541318172 1
-0.182092701567597 1
1.50106380104656 0
-0.207635663236754 1
0.558105387203139 1
0.521328087230509 1
0.300430984900763 1
0.259981465642626 1
-0.419339292651482 0
0.143029279816774 1
0.49195583781861 1
0.211175925068101 1
0.0101248830322293 1
0.330670098696058 1
0.268515790861143 1
0.599675420264793 1
0.572002436448368 1
0.483640689194964 1
-0.0127484999246621 1
0.424013959652538 1
0.339279176073918 1
0.667088814023374 1
0.313409830284892 1
0.026155977460374 1
-0.019249907210738 1
0.27353351613526 1
-0.119949089116276 1
0.443723976095641 1
0.485319438056042 1
0.373406634220029 1
0.175330114850578 1
-0.00903825537567934 1
0.755782638695966 1
0.315334999986998 1
0.142106085213005 1
-0.960561917709167 0
0.498919628248959 1
0.231951192576672 1
0.298664953421104 1
-0.557797943349888 0
0.594176508152113 1
0.430238525017666 1
0.740524663178157 1
0.453275104738617 1
0.782531182232441 1
0.775453829166806 1
0.68655152339322 1
0.24438348907627 1
0.0128564302716639 1
0.325024425324004 1
0.292167802550313 1
0.844825821847983 1
0.403058117331945 1
0.885106527400004 1
0.0167907287985984 1
0.256129368738814 1
0.693287482971142 1
0.195480652290117 1
0.638091983914227 1
-0.0401715337508977 1
0.556437952855093 1
1.02435305531356 1
0.493808926698514 1
0.798032682484128 1
0.414634717611949 1
0.151716151027055 1
0.00913993629176604 1
-0.0127200196153817 1
-0.101574043173719 1
-0.442285606820486 0
0.621130576495605 1
-0.0172375509460369 1
0.180424911704472 1
0.746249696338798 1
-0.408072584257275 0
1.06372436735037 1
0.428357374875316 1
0.446124805860773 1
0.81184190206914 1
0.0563698181122271 1
0.67909566377525 1
0.0724602530414474 1
0.141890856663152 1
0.431136685212915 1
0.0262247034231869 1
0.418958725555213 1
-0.0328689332030797 1
0.29362956651524 1
0.436933723570966 1
-0.360558873924385 1
0.110831446693664 1
0.266344426428214 1
-0.122100065407934 1
0.0175136709716608 1
0.500888962248481 1
-0.0648582988488258 1
0.347073574257197 1
0.158491391661514 1
0.11663807548132 1
0.673414049956684 1
0.386552588780441 1
-0.174954816924592 1
-0.0304936940805142 1
0.260270051719527 1
0.0181544270920686 1
0.645068267608272 1
0.0313912573616605 1
0.503809621899577 1
0.180638142707448 1
0.441460737107205 1
0.387263467573934 1
0.657632690609189 1
0.937285939611497 1
0.379134642336823 1
-0.184987700377383 1
0.422279493268592 1
0.464913537772894 1
0.196075492534992 1
0.576036253226216 1
0.388516757990343 1
1.07018515293511 1
0.848398859714816 1
0.0872422107555076 1
0.449702646596809 1
0.0577295533039007 1
1.16905135482888 1
0.49559532574505 1
0.191570545453636 1
0.245135315488997 1
0.354564038856586 1
0.586429431507139 1
0.239853636904121 1
0.457292993097621 1
0.535033619033115 1
0.431316447755866 1
0.384235560649569 1
0.110853250976778 1
0.374370605511415 1
-0.0304540533515386 1
-0.100609794204525 1
0.900031390863525 1
0.648040711626357 1
-0.261659042847849 1
0.433400246364451 1
1.27671265585385 0
0.637108373231548 1
0.224130636620622 1
0.397269894228038 1
-0.171861603676707 1
0.124646393456218 1
0.365087585757931 1
0.462039762861493 1
0.492680049631563 1
0.667774196044415 1
-0.0284791929673188 1
-0.0743502609694862 1
0.139090556530918 1
0.993870635377406 1
0.353100676923515 1
0.585497836345954 1
0.699851085296608 1
0.665226561523108 1
0.401276639635443 1
0.313545553961548 1
0.752172970159732 1
0.724334603845082 1
0.719537221698193 1
0.708651525454163 1
0.353531861769183 1
0.643950155643355 1
0.00192511714504133 1
0.962996445059972 1
-0.187179701846863 1
0.90503241931795 1
0.897691421201673 1
0.650799638148297 1
0.283710163045735 1
0.424089971342639 1
0.347546442955818 1
0.072000268566363 1
0.68909537295533 1
0.902222387655349 1
0.510317565326601 1
0.546051669826998 1
0.531124399444263 1
-0.061093618608768 1
0.196727027682352 1
1.01130826895098 1
0.225873334817196 1
0.360867486650399 1
0.231748417697346 1
0.379701836955047 1
0.281214355080348 1
0.766198785069526 1
0.280024910731745 1
0.238014965227021 1
0.569473226215351 1
0.591661624744194 1
0.605874312316087 1
-0.157413297499564 1
0.227519766097881 1
-0.0111539813199419 1
0.179324762429781 1
1.05846702461568 1
0.479195170988237 1
0.649259545724995 1
0.223297476165651 1
0.40897075846047 1
-0.0065079776983477 1
0.341329208525508 1
0.0535368437507589 1
0.683831669060087 1
0.640962881105313 1
0.341564817225707 1
-0.198295285833285 1
0.389813257178929 1
0.157009086722447 1
0.523565413724471 1
-0.489757867774669 0
0.52976596304533 1
0.571105322344829 1
0.638667752501532 1
-0.0514643237384977 1
0.301346053301585 1
0.150578742972845 1
0.606595512109895 1
0.372051051860949 1
0.684303035359278 1
-0.424488681624277 1
0.541573639160298 1
0.916057147839836 1
0.221288269273578 1
0.123503097074572 1
0.473205090621972 1
0.422945686044908 1
0.673610260057824 1
0.656295732238858 1
0.706031989149627 1
0.219464741139539 1
-0.183564426139873 1
0.632848943193044 1
0.491701629737503 1
0.268797990573577 1
0.992065872112051 1
0.456435112618866 1
1.06727890223446 1
0.426425998557368 1
0.51784520711754 1
0.386992014062693 1
0.467545961274462 1
0.30966525592461 1
-0.0246165574234317 1
0.754914557077546 1
0.695224976235935 1
0.306668614288489 1
-0.0133148303027091 1
-0.0798022394451991 1
0.973750061956344 1
0.0702982280209575 1
-0.399052645009831 1
0.164467797374329 1
-0.200361042493056 1
0.49793499149774 1
0.327140423548638 1
0.797790293961346 1
0.21734218334532 1
0.0910286626827101 1
-0.0835571527437205 1
0.835687708481646 1
0.448502694069238 1
0.631726058884906 1
1.03937039091542 1
0.837196310903973 1
0.302860959268529 1
0.111295117475184 1
0.439246648206568 1
-0.279999266866515 1
1.20233095296481 0
-0.10231064914876 1
0.785145799192725 1
0.767207252554314 1
0.159598733962405 1
0.931537212969053 1
0.695863386299798 1
0.879453449443731 1
0.416224358282596 1
0.565716535762404 1
0.504730757759695 1
-0.583155808645882 0
0.339376029051778 1
0.122044637123249 1
0.402019620861428 1
-0.041109347791348 1
0.700989047229345 1
0.599362556694361 1
0.259193153610265 1
0.82445676609698 1
0.155927816630682 1
0.162154788303916 1
0.825637097842578 1
0.12794567459869 1
0.283430280684525 1
0.847167415696843 1
0.419723382815081 1
0.149135465523077 1
0.309995243626732 1
-0.301663049110927 1
0.775577825866912 1
1.14250221146221 1
0.730825923575121 1
0.432337700405997 1
0.985568025597491 1
0.329810736185531 1
0.648272128262147 1
0.36164412437427 1
-0.123141558799814 1
0.760527604938415 1
0.803178734505002 1
0.348338080250873 1
0.611026440675407 1
0.321992790334434 1
0.0344426747552382 1
-0.0952422565513231 1
0.433614375929004 1
0.279826005204414 1
-0.0644206906304004 1
0.385608548059803 1
0.442378956677259 1
0.153488308420852 1
0.204717241070507 1
0.0718725822230097 1
0.834792523700698 1
0.305617493354345 1
-0.21416624634785 1
0.338875428027866 1
-0.0990615053420089 1
0.870787104444397 1
0.557659515010031 1
-0.0527027772401175 1
0.346312997307448 1
0.471580720209019 1
0.781593804330004 1
0.380736280200312 1
0.339890408694851 1
0.821199029667402 1
0.384228077071929 1
0.365158540282046 1
0.65470437393265 1
-0.118937332139873 1
0.270252304988898 1
0.365466866337597 1
0.18570723861924 1
-0.0654239733580957 1
0.767379318321529 1
0.644856364008582 1
-0.204051316343337 1
0.245651294348833 1
0.47166700792547 1
0.131118893043735 1
0.70301435338281 1
0.524172170947253 1
0.699246467440332 1
0.45987657795214 1
0.35883028349088 1
0.398105905224058 1
1.30926857177641 0
0.6678573131783 1
1.08010083258627 1
0.456244476074544 1
0.153892836929854 1
0.195923053208784 1
0.0637411340218117 1
0.517982895164208 1
-0.00206396982745538 1
0.571686122941224 1
0.232282066784506 1
0.827990987931964 1
-0.062840867696668 1
0.19077163267722 1
0.758106751396034 1
0.482418887526562 1
0.140799467617924 1
-0.313347357651714 1
1.0557593000443 1
0.0219218431004694 1
0.43268576963234 1
0.736525584410214 1
-0.171835309823517 1
0.688145996049205 1
0.698411673540298 1
0.440758552273254 1
0.84355112434832 1
0.728579843042596 1
0.146037603178588 1
0.429559396787043 1
0.35618211375763 1
0.828620496862285 1
0.1548960184263 1
0.281134361280209 1
0.415718099468818 1
0.89914596018723 1
0.747548968241713 1
0.690590764979572 1
0.59119292011796 1
0.615791733474977 1
0.791767601240005 1
0.480497687420882 1
0.0425158144303623 1
0.336461100487017 1
-0.0086668163295603 1
0.119729994124477 1
0.0204591083818708 1
-0.202143298136179 1
0.325271794229536 1
0.84702467893954 1
-0.125535413136706 1
0.618403279042691 1
0.612394889446174 1
0.403700788777797 1
0.328166373270796 1
0.0965898897371424 1
0.14205362897316 1
0.449589101759551 1
0.623335108873319 1
0.60208883458744 1
0.711269170232276 1
0.153426128334767 1
0.603950659957994 1
0.0206090465205011 1
0.484906058575903 1
0.477017877523008 1
0.17654670835156 1
0.399324872947392 1
-0.0141861968732281 1
0.540572317980162 1
0.804924588209859 1
0.438564733520164 1
0.520585230903961 1
0.270121471173735 1
0.351481446871557 1
0.0222096850527081 1
0.48450795641225 1
0.317983165299774 1
0.858743295487983 1
0.564630064131471 1
-0.212963267899923 1
0.655081231809909 1
-0.0690682753895997 1
-0.232631323743525 1
1.28929819043065 0
0.269604492810291 1
0.452873949448361 1
-0.394207621539052 0
-0.246172539623108 0
0.800223361470253 1
0.422118389377696 1
0.0674386015171944 1
0.404578646048299 1
0.584199894518454 1
0.258597631750432 1
0.110768385171689 1
0.436389841100805 1
0.181831714949767 1
0.415294005497988 1
0.0278328521954452 1
0.665455942137856 1
0.605337393397751 1
0.536155988002792 1
0.491890847256097 1
0.566769864932403 1
-0.036665000039058 1
0.341735745512586 1
0.210582658268115 1
-0.195947239689973 1
0.606186677338939 1
1.03342054989229 1
0.190785010316609 1
0.637508105798009 1
0.456950230199893 1
0.578310157822365 1
0.872283379575132 1
0.41733056090316 1
0.482739752626241 1
0.205193155203884 1
0.0151624218342324 1
0.0063830284426053 1
0.327716879399355 1
0.256221078591625 1
0.53332551042604 1
0.000910481812736924 1
0.778167937217812 1
0.274443418041437 1
0.572143903616004 1
0.357862549295613 1
0.286333916918788 1
1.01695605715918 1
0.938024992618722 1
0.473150879664695 1
0.518480494574331 1
0.0177804119467307 1
0.48866246245949 1
0.0488291500918807 1
0.331057093066376 1
0.588160133265773 1
0.530503230605158 1
0.457616395586215 1
1.37589246091789 0
0.054549896933285 1
0.65214119065519 1
0.343758981206673 1
0.704502465962242 1
0.258593678781426 1
0.366376059888404 1
0.295260068180135 1
0.791324459271078 1
0.246259576268837 1
0.928013767242987 1
0.647445574942323 1
0.455553841397707 1
0.453786004651644 1
0.1611832197107 1
0.803224045233059 1
0.18798444635526 1
0.37731890147164 1
0.28240265472264 1
0.44952796332239 1
0.883786272634514 1
1.04216601516452 1
-0.16543164785561 1
0.801666181110021 1
0.693182566993532 1
-0.12896253533609 1
0.693548214947319 1
0.61161779117093 1
0.47304764309933 1
0.764212772690615 1
0.280213916473269 1
0.990052589939628 1
0.711733821015525 1
1.24629777737182 1
-0.108194471246028 1
0.320913705783781 1
0.200163663663821 1
1.03708173401759 1
0.396594297194452 1
0.225946901294376 1
-0.04194378143959 1
0.6842551351538 1
0.575914211770243 1
0.234857348260477 1
0.187636742846335 1
0.530392768092686 1
0.399142322599272 1
0.509592927882163 1
0.187263639890591 1
0.769417364128735 1
0.561441094345448 1
0.00311316854383135 1
0.343748091625944 1
0.0987586428556737 1
0.310571909581459 1
0.314762039711707 1
0.331915364586026 1
0.163140740251769 1
-0.00225067004981458 1
0.329907181874011 1
0.727267512784137 1
0.481897943226496 1
0.64194165172526 1
0.914348123922299 1
0.864434217022731 1
0.675360014199862 1
0.814277949712889 1
0.494338027130617 1
0.97426490460752 1
0.614937457159171 1
0.827033502913055 1
1.08510374235981 1
0.132634886270963 1
0.169068698007981 1
0.472869588990194 1
0.639224378535238 1
0.511071754549983 1
0.313562266271768 1
0.637269801738285 1
0.0565554857509901 1
-0.565238702619634 0
1.03272735761602 1
0.669271243775603 1
0.111239460306084 1
0.444074807783888 1
-0.19061086760546 1
0.264577866777696 1
-0.0353362704950005 1
0.0970527270961622 1
-0.0366254469122126 1
0.818083017137853 1
0.855651157742984 1
0.0384422662407333 1
1.18089944492943 1
0.0383818764173229 1
0.362859703402183 1
0.0842884976940244 1
0.775983119448032 1
0.562991386162767 1
0.203398696446483 1
0.403231195925899 1
0.63165338737187 1
0.229766750166672 1
0.553305142453546 1
0.912418752928559 1
0.993206755540368 1
0.434977079314639 1
-0.00843568235661149 1
0.587547684785518 1
0.172661324353403 1
-0.199577523511603 1
0.357854997593166 1
0.137486952067982 1
0.800323400302286 1
0.488634906129808 1
0.495280478696058 1
-0.0483990664807178 1
0.106169240241834 1
0.527890970189677 1
0.672140357459882 1
0.112984441597128 1
0.68835668114707 1
0.556829373069008 1
0.952557707817364 1
0.469765312715081 1
-0.0412541757454562 1
0.54825789661105 1
0.619821743634272 1
0.768382151004995 1
0.583358765722726 1
0.105504247639178 1
0.687712143641534 1
0.451962208787969 1
0.304616189060914 1
0.0440207369306387 1
0.933068722406489 1
0.286340824407438 1
0.545720406740452 1
0.390697940226093 1
-0.224553675282525 1
0.714664871105938 1
0.328213040376308 1
0.0900566545473432 1
0.556051719148216 1
1.01715593808284 1
0.362735835751848 1
0.312554719258222 1
0.867573699317536 1
0.214043983726913 1
0.541323852828636 1
0.0172439340565922 1
-0.217801983639337 1
0.0767752689869448 1
0.189543251563924 1
0.544037655481848 1
0.437032011648578 1
0.13952810816675 1
0.763288406768889 1
0.647855770189697 1
0.0831383759740744 1
0.118648383673571 1
-0.483824373609517 0
0.789693845362329 1
0.704012545589484 1
0.12580905045068 1
0.198924939862324 1
-0.333019644087687 0
0.184690439175064 1
0.887331515021879 1
1.05670709700401 1
0.703337033252457 1
0.155390979877789 1
-0.26980964470444 1
0.103768140445453 1
0.579850766463155 1
0.472576499332317 1
1.29118962237254 0
0.459057598419248 1
-0.484272434276525 0
0.0502601509947276 1
0.469717285781653 1
0.630462105466985 1
-0.110027762340458 1
0.479652242413519 1
0.660894559718657 1
0.467970332626509 1
0.0639115691817427 1
0.946917282656766 1
-0.262843444239685 1
-0.203991604289155 1
0.315764331871989 1
0.212506039886276 1
0.0621357597967243 1
-0.0142075547436993 1
0.655604505176858 1
0.325085250908328 1
0.0972342185883747 1
-0.0634998875607069 1
0.557835523683064 1
0.831340735682551 1
0.407197990841939 1
0.718772348015731 1
0.237397230183326 1
0.390926069594083 1
0.146108136675927 1
-0.561737419377025 0
-0.416568602426525 0
-0.0180873777615241 1
0.0835096025263053 1
0.568547585365957 1
0.477261509021299 1
0.144113470631828 1
0.495544003178233 1
0.174628822487071 1
0.62039328057677 1
0.527608082298547 1
0.232298930206709 1
-0.157844346704582 1
-0.0387171986883336 1
-0.101527689670342 1
-0.119913242460946 1
0.442560879329472 1
0.756409010159958 1
0.126330229015125 1
-0.475708217788092 0
0.405200969035122 1
0.278230100076218 1
0.274432786578805 1
0.983114437877371 1
0.337565298739934 1
0.607368920758062 1
0.848556834448693 1
0.417683794759329 1
0.325778328810137 1
0.181696963723082 1
0.357544345828976 1
0.0376638452852087 1
0.58279952823045 1
0.0571597532691193 1
0.44573253126664 1
0.554223691172982 1
0.734748529270409 1
0.609230339652893 1
0.202779122983912 1
0.886878714741714 1
0.863192443676209 1
-0.00576387274161021 1
0.182293672091406 1
0.14027819262391 1
-0.205880873198479 1
0.375585580869632 1
-0.0327292782581684 1
0.043939172913276 1
0.288067766629792 1
0.602650347700423 1
-0.0924890056865544 1
0.377323929737754 1
0.644839166315702 1
0.943633286114377 1
0.17862352997054 1
0.446726992564246 1
0.547386243103974 1
-0.03339695990682 1
0.130935607075101 1
0.602301350720676 1
-0.025256665301803 1
-0.361395272067434 0
0.239586145082045 1
0.604848793643023 1
0.608770218555245 1
0.0282915571236885 1
0.168113255878403 1
0.614620614684691 1
0.451760145749647 1
0.0771989882621402 1
0.116770788056336 1
0.543479123733504 1
0.607774900458628 1
0.40898267321824 1
0.530329637708176 1
0.383417926648547 1
0.685374756569995 1
0.0307527257406468 1
0.253047902184953 1
0.796530698762551 1
0.502532849469412 1
0.351155227995236 1
-0.0400849450902234 1
0.643676625549582 1
0.637254799489201 1
0.167327948239005 1
0.539575262162075 1
1.17214284545695 0
0.330669454411218 1
-0.563354764361395 0
0.22037074538441 1
-0.0658110183919101 1
0.0688231530447134 1
0.551146888161701 1
0.368544766209092 1
0.59544229447687 1
0.789456690934946 1
-0.0206855012154241 1
0.108857320547774 1
0.559248129694184 1
0.595137997960388 1
0.951282637587399 1
-0.0203830530890241 1
0.475286868737423 1
0.729121004379822 1
0.50563742501635 1
0.30323500617978 1
0.0930416846916306 1
0.569977713940268 1
-0.0712663964169649 1
0.994905529972997 1
0.355549627928674 1
0.547240269955341 1
1.11304277670534 1
0.73119417977461 1
0.304700563634902 1
0.853499625669978 1
0.359663343077734 1
-0.279209786810016 1
0.712904158381357 1
0.999076604833203 1
0.912194307901857 1
-0.173047728220543 1
0.193434986263089 1
0.370058642342823 1
0.153872983440749 1
0.783690790226923 1
0.269208336934256 1
0.378302021656364 1
0.860570380140696 1
0.758900895741954 1
0.800650493578533 1
0.686225244420614 1
-0.337380212405016 1
0.548713064558591 1
0.654401624258908 1
0.865324466118262 1
0.206927145150221 1
0.743941772792308 1
1.00339884102969 1
0.401708196511064 1
0.312305583658132 1
0.195101602962326 1
0.0328912203609934 1
0.26226638065938 1
0.0211896540617322 1
0.871718209594308 1
0.0989823754181764 1
-0.158810461473355 1
0.455826801244641 1
-0.0717580160474507 1
0.518495847304294 1
0.265361549226887 1
0.287035807555061 1
0.126357012742731 1
0.771276239291198 1
0.746591349202901 1
0.374054371904017 1
0.814702998147052 1
0.406557314675323 1
0.757736312132931 1
0.0670497568151311 1
0.288342568913776 1
0.287162637400737 1
0.92931487461305 1
0.0277673765440032 1
0.707456511270115 1
0.498705576201419 1
-0.1659398305906 1
0.420037906496944 1
0.573678423261726 1
0.565541797303422 1
0.997871883344802 1
1.01639567229584 1
-0.0388603866213706 1
0.208541747404107 1
1.20243694799453 0
0.585191736353361 1
0.213046339954533 1
0.200974642935993 1
0.158203009546324 1
0.572526789724877 1
0.16903892598138 1
0.24396986486775 1
1.29365605069682 0
0.541971187546578 1
0.303379564497404 1
0.607102602284302 1
0.253913388933595 1
0.249237138922396 1
1.16251260333108 0
0.570683817536763 1
0.366690460311581 1
0.312525251657086 1
0.107516011482764 1
0.90790352024094 1
0.237249426252945 1
0.283364191389136 1
0.879093516359676 1
0.293323077113284 1
0.473924815214541 1
0.528314304336666 1
0.56454466474986 1
1.07418526024186 1
1.08617969091314 1
-0.0970815966293442 1
0.455737298898171 1
0.676211816109437 1
0.320364434450996 1
1.00720454682287 1
0.936898140271751 1
0.418862962372637 1
0.678385681559671 1
1.32408145904334 0
0.365624175130341 1
0.264983480229901 1
0.227499059902645 1
0.471094311753912 1
1.14697083629737 0
0.31768761234031 1
0.00838070006189705 1
0.46208363908946 1
0.239597013456962 1
0.443906605042916 1
0.534487521831018 1
0.388645623008315 1
0.0506676400764193 1
-0.0644391728011764 1
1.00858015109813 1
0.335143231379248 1
0.237998029156601 1
-0.235478956351127 1
0.809093616583798 1
0.269207241271204 1
0.900255097371148 1
0.0320165538236259 1
0.664970543760093 1
0.900706941487724 1
0.1568243979736 1
0.852095208805002 1
0.4190011876564 1
0.136940633487072 1
0.479552088718776 1
0.0805119316046078 1
0.589157874828235 1
0.63648647480274 1
0.510772247131201 1
0.491796933593534 1
0.293381497690121 1
0.727116758708823 1
0.117036877379863 1
0.243812286853072 1
0.236064767015046 1
0.669361151988919 1
0.0126802976928851 1
0.147604431817067 1
0.537527827183992 1
0.299110116057182 1
-0.038071526373395 1
0.488366729626591 1
1.26710231180457 0
0.432740614904943 1
0.398974903810795 1
0.615022680213933 1
0.586179124891013 1
0.247872401680076 1
0.288685841183025 1
0.462666879839163 1
-0.0490816279144344 1
0.121471559482417 1
0.42456360416992 1
0.186040995046448 1
1.0130042763362 1
-0.0111118191260306 1
0.397401431723262 1
0.631126034424272 1
0.0739499126073229 1
0.429472308637106 1
0.377404151826775 1
0.897503027774882 1
0.690184880635923 1
0.0373137965168251 1
0.686401751484323 1
0.362648328389309 1
0.18728313091329 1
0.271565155348517 1
0.249210283603879 1
0.28280857090132 1
0.722668695402043 1
-0.0143765542548688 1
0.74570140109554 1
0.809057287759786 1
0.41101398017151 1
0.146411705987474 1
0.0269929209704562 1
0.572973546422986 1
0.335705761876783 1
0.488958185337866 1
0.52087213154596 1
0.512681458286988 1
-0.127438273959776 1
0.511315706383182 1
0.514450698870707 1
0.213850154627688 1
0.309778614705328 1
0.692112213075159 1
0.44047867866302 1
0.335857480507777 1
0.130581203218539 1
-0.216252850140621 1
0.66595535238596 1
0.237637445060763 1
0.842020108238715 1
0.719105373721514 1
0.443851560498674 1
0.158903517607109 1
0.463449540433246 1
0.505633448034783 1
0.548633601250805 1
0.659440634506613 1
0.30268361734045 1
0.413913444536803 1
-0.0271205061897019 1
0.0552637572144581 1
0.267034029174409 1
0.425915827181572 1
0.519572485800094 1
0.66225190858276 1
0.590653310837671 1
0.289258332031509 1
0.625443218477914 1
0.152932142170297 1
0.66991792699149 1
-0.355846767721088 1
0.788107131457182 1
0.214504895866695 1
0.368841965192024 1
0.578326313567037 1
0.312300869447945 1
0.564162653697095 1
0.798551427412778 1
0.278688816544232 1
0.746543323459006 1
-0.300446350362022 1
0.433691088305748 1
0.382583336726498 1
0.457171034659333 1
0.145538253005226 1
0.525225476103095 1
0.156812633466412 1
0.381114054617943 1
0.805913948061562 1
0.141985889039567 1
0.596045436689363 1
-0.0503685013270063 1
0.720564271402294 1
0.164614645548579 1
0.616315125387292 1
0.346391946445144 1
0.118655814753149 1
0.637319115286425 1
0.406637591534348 1
0.295476231485304 1
0.092004880812635 1
0.493253626724539 1
0.139539967733501 1
0.587233952353674 1
0.0224614209630816 1
0.54553231151504 1
0.78730455179961 1
-0.723340224622035 0
0.746184650355045 1
0.508377429842888 1
0.583228891449324 1
0.471520580596824 1
0.459489951117261 1
0.451587368956417 1
0.965304688074004 1
0.296189965903186 1
-0.307029708551178 1
0.453606132958505 1
0.110738438733964 1
0.0539245822525063 1
0.0260780523956079 1
0.842346607062902 1
0.375626632659889 1
0.737091630725901 1
-0.0623127551195281 1
-0.215009099693296 1
0.391571988789743 1
0.666330060737179 1
0.425480157444258 1
0.205844985284987 1
-0.0503310281500973 1
0.10672862553344 1
-0.361966430621218 1
0.550459364254035 1
0.323592115343522 1
0.335124793458471 1
0.587546368467193 1
0.1606995071317 1
0.73869484751449 1
0.508999653118167 1
0.287009384468949 1
0.162553312533136 1
0.277876773658169 1
0.22715083355613 1
0.137350808711509 1
-0.0252261951697967 1
-0.393889041991407 0
0.470895887474898 1
0.449474690035326 1
0.155756693710912 1
0.42861104083644 1
0.364641941928036 1
-0.0261445636145831 1
0.825479448513811 1
0.129141995935389 1
0.604820529657505 1
0.666753441151874 1
0.878875040671128 1
0.230855764485835 1
0.433601546799689 1
0.427533281599891 1
0.170434275108671 1
0.229468343746703 1
0.403714663180463 1
0.88243318087856 1
0.640451818804638 1
0.318190701974341 1
0.807255928513252 1
0.0332890905563792 1
0.102197089834496 1
-0.0061197997581704 1
0.633748730132832 1
0.631567170451332 1
0.213677362355464 1
-0.185706642166881 1
0.541365245738482 1
-0.00237813058210015 1
0.292596117054909 1
0.247340909111482 1
0.615404297829456 1
0.265774192307061 1
0.760497733135993 1
0.18616988465374 1
0.96319366071439 1
0.474347144598118 1
0.418591583442117 1
0.517995217117679 1
0.25284284441273 1
0.198945399817637 1
0.257379808496783 1
0.124027330639227 1
0.889467222158397 1
0.984247389684631 1
0.471838236920799 1
0.508908350368439 1
0.599637699194604 1
0.207052885195492 1
0.921640954039844 1
0.417160521483155 1
0.474114004818264 1
0.619411547525818 1
0.909698930776916 1
1.25039715932165 1
0.739125606196032 1
0.734579083233265 1
0.412843110162747 1
0.390854970961705 1
0.679007670594364 1
0.134311181129375 1
0.839598771086898 1
0.30268930469338 1
0.33688630445943 1
0.674366984713882 1
0.124043761746559 1
-0.240820533693421 1
0.309393928847375 1
0.463520974171126 1
-0.685197006468229 0
-0.133714515080689 1
0.656593291747878 1
0.595588310991154 1
0.0451507123320437 1
-0.131273458274046 1
0.585894594369758 1
0.659075152875213 1
0.600696518152836 1
0.636948355754679 1
0.0603339513192408 1
-0.102271360981129 1
-0.0125898210784802 1
0.556695307509755 1
0.62037851514471 1
0.476163546799655 1
0.299010016087097 1
0.0163927509833688 1
0.530987264230227 1
-0.0471193345735239 1
-0.194629516747393 1
0.81928409474537 1
0.565787736800587 1
0.319462762285442 1
0.33139270728408 1
-0.117428577717163 1
-0.0772828867909134 1
0.189081991373332 1
0.471174180026548 1
0.518822286770533 1
0.0847593631042657 1
0.675231855650908 1
0.931302726194929 1
-0.36754877600279 0
0.0244549711052051 1
0.800489022037435 1
-0.0453644048034792 1
0.595943552551279 1
0.329246434359779 1
0.368154372178722 1
0.462344275039254 1
0.420424689305624 1
0.0221179803397446 1
0.71963198521477 1
0.525552626136946 1
0.560911107169916 1
0.440239760617558 1
-0.111516996913715 1
0.155120374625169 1
0.894733866848795 1
0.0375816186415733 1
0.267068853498516 1
-0.165483278110755 1
0.637389596952882 1
0.30086265902614 1
-0.16218640552314 1
0.161360876718627 1
-0.0704769781751781 1
0.397492636702066 1
0.456764646849792 1
0.945882790539443 1
0.200885155688147 1
0.407953061686912 1
0.271125956039649 1
0.303288186859938 1
0.478172198504418 1
0.230579303603861 1
0.687847344389985 1
0.171006292393303 1
0.307985999838996 1
-0.168414838114701 1
0.221880063914581 1
0.00616276081791486 1
0.375222893918544 1
0.0849493732934998 1
0.408197451085393 1
0.157176237142533 1
0.0319920604300173 1
-0.36361345385116 1
0.144903109369226 1
0.213765510529304 1
0.575642122939246 1
0.578765288111563 1
0.774488038566538 1
0.957208852946294 1
0.432798793996567 1
0.332950281901038 1
0.35633802809422 1
-0.398551745415158 1
0.479034767844392 1
0.398637380245807 1
0.171286492409893 1
-0.163719660214016 1
0.709890617599321 1
0.117914542273582 1
0.574854842382596 1
0.493169302478521 1
0.609081779724196 1
0.985090646734495 1
0.457938110596988 1
0.450191559346163 1
0.786767250126462 1
0.826459006228187 1
0.789322991645876 1
0.481633128346927 1
0.823261176648603 1
0.279296169389535 1
0.285599217870734 1
0.213992639393965 1
-0.129882791193738 1
0.561296816875651 1
-0.125226991508936 1
-0.0206297272211272 1
-0.0738761343671934 1
-0.172619706770374 1
0.800752940022569 1
0.455166947194966 1
-0.204506754646445 1
1.2641460785211 0
0.657817206051024 1
0.442140944142111 1
-0.209554114194569 1
-0.0298902374013556 1
0.738571238880846 1
0.590706721554565 1
0.569589892465739 1
0.695616914352118 1
0.62445308876807 1
0.0968815927282286 1
-0.122766976250612 1
0.928334287964447 1
0.747838258769753 1
0.578343788044181 1
0.348344859456018 1
0.563312085372424 1
0.106789866532586 1
0.433652985995361 1
0.076766717494037 1
0.72398964710851 1
0.923081084238577 1
0.424876537080571 1
0.714866342055952 1
0.382176780220543 1
-0.234836825831206 1
0.290656274791345 1
0.471929305468118 1
0.360775781452886 1
0.718165013531549 1
0.397626193612657 1
0.717045230005446 1
0.280717055322535 1
1.23880571870899 0
0.872945540150326 1
0.427913604305319 1
0.86625449307408 1
0.626742419610466 1
0.474658617529495 1
0.180828518859334 1
0.537266650629415 1
0.0602645948071079 1
0.576402352981973 1
0.212902678754662 1
0.379105986123507 1
0.185878173724434 1
0.347239349991297 1
-0.414487955121756 0
-0.00162238360228913 1
0.104438499399145 1
-0.686299032889866 0
0.857819744627916 1
0.747600001246682 1
0.0670554498039036 1
0.323518089291544 1
-0.240856357830505 1
0.519640721478719 1
0.853474765201949 1
0.425894236685901 1
0.740469255911899 1
-0.0383778399446056 1
0.343030259089436 1
0.455425512722083 1
0.878577825361213 1
1.58133741363078 0
0.73902273934119 1
-0.133185764085558 1
0.333701007463237 1
0.86265954909492 1
0.0270456527655123 1
0.488242874905316 1
0.5826229176489 1
0.0124307418074527 1
0.528282588366185 1
0.673665837028124 1
-0.186548506822939 1
0.544956212460099 1
0.606701440316212 1
0.00761521390861379 1
0.488581992408999 1
0.325188156385418 1
0.465861989058716 1
0.318149661173763 1
0.598308521408545 1
0.579944311057389 1
0.597905978901613 1
0.39799792792669 1
0.0484742870571869 1
0.0805310771131575 1
0.45709995743432 1
0.844673903274828 1
0.113377822237055 1
0.239885083607843 1
-0.352348677449217 1
1.2021981231863 0
0.324941854446325 1
0.238592072082344 1
-0.183182060345968 1
0.243445809038283 1
0.926383100484969 1
-0.0188904721923614 1
-0.0177490976742129 1
0.542419589324438 1
0.438999557003842 1
0.153725862246623 1
0.164319078288432 1
0.508622452764505 1
0.660873608924585 1
0.0990291674546903 1
0.44708191897249 1
0.788945396952688 1
0.49822134505517 1
0.360372689153309 1
0.172621476033341 1
0.227402461768058 1
0.356665534314264 1
0.59471808766301 1
0.252023552974209 1
-0.123280249452235 1
0.325129731475991 1
0.0437011240924661 1
0.481816322985918 1
-0.0183738139596878 1
-0.231148473798947 1
0.0257012449199061 1
0.458132014464181 1
0.118084748849856 1
0.19410321342273 1
0.46256091213809 1
0.393944068649249 1
0.926655198018697 1
-0.0925933199147145 1
-0.109583337672771 1
0.727438543585394 1
0.602437711853214 1
0.0219325752014614 1
0.422029439684413 1
0.637017714223785 1
0.0406146792713072 1
0.175577391812507 1
1.44714724846063 0
0.282223180024239 1
0.640224433842462 1
0.502715138920395 1
0.0614855013831811 1
0.254113451552181 1
0.198882674336006 1
0.35819386345155 1
0.692996179296614 1
-0.121620935193994 1
0.286928434917435 1
0.316684999310822 1
0.100644927577672 1
0.636353300328545 1
0.477099792323528 1
-0.261190276903552 1
0.622227486346442 1
0.0168564357885007 1
1.02118092144519 1
-0.0814140111927945 1
0.549920707500874 1
1.00096211397361 1
0.385110729922906 1
0.732377770942681 1
0.546563067060276 1
-0.711114066562817 0
0.460141607872101 1
0.678835108534238 1
0.140644980584404 1
0.482548864343455 1
0.399441739446163 1
0.388731565083446 1
0.246488851583228 1
0.056175572563101 1
0.341478414984891 1
-0.00379840685500656 1
-0.178046570392656 1
0.0657380083773035 1
0.613692368439385 1
-0.128915857676803 1
0.45157838645617 1
0.250004960065661 1
0.409761595279193 1
0.864503021354852 1
0.417715308899711 1
-0.365826832553248 1
0.324698053405271 1
0.0204218759377554 1
0.0740539138375222 1
0.6029809905829 1
0.716924142876904 1
0.418050798225676 1
0.795633141074938 1
0.305560267071089 1
0.518355868909379 1
0.380114723271344 1
0.466791331141985 1
0.471279797476048 1
0.100971125053071 1
0.851453611619532 1
-0.143943535770722 1
0.342571828448822 1
0.280646119931145 1
0.20486511235131 1
0.463598014465745 1
0.197623606524649 1
0.101921553679435 1
0.414047394341935 1
0.196867526698866 1
0.400632980017919 1
0.633282952109689 1
0.273958901384334 1
0.606790032392783 1
0.592562826787228 1
0.717521240344525 1
0.292665890254306 1
0.216407378001099 1
0.627826282023859 1
0.583096754854074 1
1.056076768914 1
0.0855266928221482 1
0.153438863896074 1
1.05857542235806 1
-0.0506556407920451 1
0.680875978183035 1
0.0628021920747189 1
0.199202327189906 1
0.154819310639871 1
0.424142002015674 1
-0.126881783508856 1
0.22939781238289 1
-0.277525673186974 1
0.446998011187021 1
0.382623294959628 1
0.0683494648138477 1
0.23295899580144 1
0.618205399209872 1
-0.0503408243534401 1
0.587151435242591 1
0.472340259078404 1
0.505858333167397 1
0.168334850567532 1
-0.361622057545473 1
0.292158698296009 1
0.224033243858079 1
0.502778675166947 1
0.451193200511164 1
0.310206793828864 1
1.04648124336056 1
0.363685120917254 1
0.279855787288174 1
-0.100013527278642 1
0.245719291683698 1
0.674290137458092 1
-0.11716691358504 1
0.0958090395071741 1
0.617400500453558 1
1.08545402925661 1
0.218025737712256 1
0.764781615293739 1
1.06110900025205 1
0.563191533334974 1
1.39222984226725 0
0.402617599892612 1
0.41667564193527 1
1.31278628856052 0
-0.319812991039254 0
0.1846096414349 1
0.899656089561427 1
-0.123795171624805 1
0.338185816073277 1
0.671825306768794 1
-0.167554296661867 1
0.51413877223215 1
0.794665670273903 1
0.609121645851864 1
0.622098077688089 1
0.0697859252789688 1
0.659095579994064 1
0.294902314773653 1
0.713524598233124 1
0.0378997729308233 1
1.00875831311983 1
0.848774033248773 1
0.291086307596707 1
0.486633019525432 1
0.0141410722595145 1
0.362447670374363 1
0.917815303666784 1
-0.0302124936030985 1
0.214011631377842 1
0.425453178692936 1
0.11567394110161 1
1.00106929441443 1
0.501811126459027 1
0.305567754037423 1
0.225125809319394 1
0.0205676681526289 1
0.913456434267518 1
0.299762850058941 1
1.29053393299659 0
0.497519419362997 1
-0.117453361003487 1
0.758781185814947 1
0.437054320608668 1
0.104723314542503 1
0.292171947802613 1
0.405592547227996 1
0.39184764308278 1
0.383455183744868 1
1.24584472430347 1
0.443796635146336 1
-0.062989507809061 1
0.0654655310424624 1
-0.0448151404804194 1
-0.0398859395479016 1
-0.310491987651093 1
0.0695297288626926 1
0.350839714793753 1
0.832369842530069 1
0.141282043013688 1
0.813518431946829 1
0.0818888007054715 1
0.503125137505812 1
0.763049529003126 1
0.985178135688877 1
0.199022471349111 1
0.584014497189502 1
0.170978690519645 1
-0.0974349125189691 1
0.324614197291319 1
0.471196811693015 1
-0.270294499263898 1
0.418178447965293 1
0.519079567225374 1
-0.0396500104262525 1
0.653757097049425 1
0.796976016154917 1
0.551903033954703 1
0.629294868363257 1
0.0941372748824139 1
-0.0880032971261304 1
0.999740058375772 1
0.324554177726368 1
0.0501466824317363 1
1.436778118797 0
0.284884522694992 1
0.180201629699766 1
0.851948349513656 1
0.399459880671967 1
0.864478378889019 1
0.299104979168425 1
-0.255725069764171 1
0.285331527889737 1
0.440757406705532 1
0.459967552438695 1
0.25033789067165 1
0.135281266045753 1
0.684315474099033 1
0.304820990074108 1
0.691380247345396 1
0.180120622897983 1
0.362604842453623 1
0.185366409254566 1
0.552272489134926 1
0.555901343320662 1
0.535293053477917 1
-0.0336118459607591 1
0.591623279091553 1
0.00234871862402076 1
0.342682351642558 1
0.293312953526538 1
0.431260205040861 1
0.423449835019775 1
0.664242165996331 1
0.346785558562133 1
0.536544815110858 1
1.09500385464679 1
0.711522028831028 1
0.390371494443361 1
-0.0635361069834203 1
0.479615989086104 1
0.626409275401239 1
0.647644362329417 1
0.67440664126586 1
0.133922519067885 1
0.090109326095267 1
0.475525888392725 1
0.749846377829787 1
0.364580683143962 1
0.219146176703737 1
0.286841594530674 1
-0.13692621625161 1
0.394542968773949 1
0.592044025170844 1
0.151074715907725 1
0.791299581745767 1
0.949079573576732 1
0.369651638259435 1
-0.0261345026157116 1
-0.152287325369591 1
0.89655934897411 1
0.767304131378723 1
0.254285290721734 1
0.402012837778443 1
0.453245807795328 1
0.452435870727149 1
-0.0807680066990042 1
0.457715189441106 1
-0.11863456300247 1
0.472673830020828 1
0.130655049127928 1
-0.143006641818878 1
0.3467482912018 1
0.493743478415518 1
0.360603296670738 1
0.27617351651698 1
0.0923615020372835 1
1.04724879394258 1
0.159361274316869 1
0.336242277827434 1
0.0601417450797849 1
1.01389089621481 1
0.455386474300912 1
0.434707680610213 1
0.356938999116025 1
0.623795889653419 1
0.500442967924735 1
0.7864510097624 1
0.201109339984921 1
0.721945758930382 1
0.867255977547813 1
0.0668211524383815 1
0.690724036737164 1
0.691597032474645 1
0.263178061780624 1
0.985863551999683 1
0.202660986152638 1
-0.171858414366079 1
0.315093513779298 1
0.484132997039212 1
0.167573821243965 1
0.727123209742514 1
0.595451762537616 1
0.371317950803352 1
0.392368810094468 1
0.380339125612615 1
0.111345927604247 1
-0.473222683141504 0
0.601658763279646 1
0.0433380409665741 1
0.134426485372124 1
0.522640116703096 1
0.372603300531913 1
-0.105284383968846 1
0.738036968109541 1
-0.263189808741224 1
0.762053380821463 1
0.640550311231889 1
0.048256435662774 1
0.680456666488843 1
0.809421699832479 1
0.0723094032181113 1
0.208013259404313 1
0.538976899342121 1
0.291477008433207 1
0.135141845250678 1
0.900537799441053 1
-0.0461064556434974 1
0.758062455531747 1
0.396830235250772 1
0.251536625729311 1
-0.195797303920475 1
0.822641446048712 1
0.286622119341619 1
0.609599045154332 1
0.214109961061664 1
0.625518991439454 1
0.388652558288591 1
0.700066272959904 1
0.0606624033658221 1
0.537452982929314 1
0.196498763383899 1
0.66531455308415 1
0.501317880656511 1
0.513484298882832 1
0.301524881978085 1
0.576419624432518 1
0.522086051176001 1
-0.0316274023202971 1
0.692024492654627 1
-0.442790910041161 0
0.76080351191708 1
-0.0426264443291866 1
-0.00762420136991401 1
0.788721927678175 1
0.469394305599293 1
0.187857920044219 1
-0.0466658051686463 1
-0.346604988171959 0
0.390477112582692 1
0.805419537112951 1
0.751912115755115 1
0.390531207294515 1
0.597856892871583 1
0.606395229966765 1
0.901191174398967 1
0.717452819205906 1
0.653611226003497 1
0.0536432636389247 1
0.633423845878725 1
0.134890222365425 1
0.577695180731335 1
0.483597924511315 1
0.218257503389058 1
0.380452085636656 1
0.987635620653004 1
0.290239469787175 1
0.223530596865983 1
0.493513002649811 1
0.462735811300472 1
0.349971009425784 1
0.456922770616016 1
0.356805175922323 1
1.14623154018815 1
0.857501216108518 1
0.396081239813662 1
0.0688006585947103 1
0.285495070327489 1
0.326159209718291 1
0.605949075924798 1
0.583735285708432 1
0.555874459152959 1
0.643802882387754 1
1.11304621424761 1
0.576929863568885 1
0.595704637390601 1
0.587634667409315 1
-0.281560746285195 0
0.539556276332012 1
0.220077861187866 1
0.145536480865212 1
-0.310040757976534 1
0.787427418556168 1
0.241284620407436 1
0.473749669792116 1
0.644138056461823 1
-0.584147569619964 0
0.280217601964559 1
0.3847411172604 1
0.801832766942502 1
0.389717557259301 1
0.551211365899129 1
0.0525472397152503 1
0.425360540009205 1
-0.00727431421070668 1
0.393924906731736 1
-0.369454388045083 1
0.12690960071431 1
0.79294950790391 1
0.628288690223588 1
0.836753079243717 1
-0.091511234072369 1
0.259113796180624 1
0.273167332511089 1
1.36876989286346 0
0.336546430531148 1
0.629351753439846 1
0.360890722935076 1
0.250341493607578 1
0.791045656705898 1
0.481536287848514 1
0.397677208447139 1
-0.285080984678311 1
0.099921151472491 1
0.238833070281275 1
0.877327197670979 1
0.69315383448052 1
0.245324369231722 1
-0.0647115706895239 1
0.525110024124365 1
1.45581175960759 0
0.86433034829121 1
1.02724976934948 1
0.344909884561375 1
0.894678029353507 1
0.68897252201247 1
0.224703922785281 1
-0.156546184187822 1
0.483976859063579 1
0.0100175285154215 1
-0.290523652580459 1
1.16919450131721 1
0.707006410501117 1
0.371888950051793 1
0.875220438212103 1
0.32774802264269 1
0.605511683004567 1
0.513500171811139 1
0.372748676460309 1
0.132802469636787 1
0.92545297868969 1
-0.0317304868956087 1
0.217848586994325 1
0.157051165434859 1
-0.369410879335065 0
0.56851860267058 1
0.7893231134388 1
0.738612883629976 1
0.215556669005636 1
0.446562114053266 1
-0.0344157961414289 1
0.135542971538982 1
0.613712844746871 1
0.513943633838723 1
0.187842963898464 1
-0.0390506155878627 1
0.335944677315819 1
0.220918875085495 1
0.91601297933382 1
0.0896539364866907 1
0.447937498030251 1
0.704283946617449 1
0.0677333183451792 1
0.457033767797275 1
-0.244333798982362 1
1.18471287418818 0
0.365845996975279 1
-0.0228178530683773 1
0.328164897404943 1
0.305902890685646 1
0.419664905681349 1
0.825096439036183 1
0.53243589936782 1
0.299912623608008 1
0.4976444627688 1
0.842065810779219 1
0.162841891837039 1
0.543577260136203 1
0.504817935968876 1
0.725588802758296 1
0.504963406195955 1
0.227818249777353 1
0.738397565355747 1
-0.533400192559106 0
0.403147668365871 1
0.278489603422785 1
0.133334810530639 1
0.562190176404957 1
0.0421109643128375 1
-0.331260140547031 0
0.396942629801797 1
-0.0308717858566737 1
-0.190148406166253 1
0.200921766106976 1
-0.00861153868198097 1
0.351510958770532 1
0.991339403009302 1
-0.249905660785497 1
-0.103277256080664 1
0.64741099614167 1
0.574751959827727 1
0.718617828174261 1
-0.401753882826287 0
0.646707288686078 1
0.128539337185232 1
0.58642130345422 1
0.375600951466255 1
0.159828957142922 1
-0.147709358921811 1
0.177534312750506 1
0.625112032021764 1
0.541803715569649 1
0.916593164300259 1
0.254821066278197 1
0.509993402833639 1
0.267440302345253 1
0.280335945539487 1
-0.112056822035998 1
0.278070730487727 1
0.166271902169275 1
0.621198410082661 1
0.826803659466996 1
0.219413244324297 1
0.959796739415103 1
0.11895554328094 1
0.0102959025570133 1
0.867821317538815 1
0.257644931717138 1
0.0376773006483032 1
0.61100698647544 1
0.246162557434489 1
-0.208786871634206 1
0.864106382315588 1
0.385152177374804 1
0.516007791098363 1
0.625023482266697 1
0.211424576733278 1
0.759573274081834 1
0.00673375378799615 1
0.519431787674439 1
0.830997085443109 1
0.864772754850838 1
1.23975637252441 0
0.413170306151042 1
0.456674391086396 1
0.55057355700835 1
0.273038477440238 1
0.498401830579187 1
0.255715440788651 1
0.800575906734231 1
0.512989742699642 1
-0.0365376331367219 1
0.329684045780973 1
0.624157137266271 1
0.618797582280639 1
0.662800654980222 1
0.422802775818716 1
0.144476348840678 1
0.199748286415918 1
0.590769945790699 1
0.696250925063061 1
0.104478619096288 1
0.339401300437006 1
0.25476956306972 1
0.211699065874825 1
0.104206858991835 1
0.634846071858849 1
0.378354865126972 1
0.621828460987383 1
0.709465831348618 1
-0.0530654635752036 1
0.662403832327396 1
0.789705390317239 1
0.34466948950081 1
0.0348372123527796 1
0.934866836240681 1
0.812130698878624 1
-0.274331704091431 1
0.0186214363047955 1
1.35173792297352 0
0.0686475373458113 1
0.261510290052824 1
-0.475355466344449 0
0.258193008188384 1
0.0784146462171753 1
0.20445140823396 1
0.239063035505848 1
0.887670598087071 1
0.936745713489035 1
0.378077578180357 1
1.05685710326184 1
-0.0855202952991193 1
0.193743889345302 1
-0.160194439964269 1
0.35923042522638 1
0.959874413114285 1
0.593752215349673 1
0.654609489164521 1
0.629689699319497 1
-0.44305003776183 0
-0.105413857046594 1
0.491910905461474 1
1.0495862604779 1
0.644398735627865 1
0.668172093413832 1
0.0852890807103957 1
0.394926085036935 1
0.097186402211298 1
0.479173716546389 1
0.209671286323656 1
0.198379031327316 1
0.184745308684743 1
0.666312123804554 1
0.580558122437678 1
0.133324547472495 1
1.13876501767064 1
0.653246632419574 1
-0.106464041582998 1
0.0408953009143916 1
0.35827603631358 1
0.702717575816093 1
0.582564105031949 1
0.185989462849984 1
0.397282418459925 1
0.18583392385185 1
0.644137094299618 1
0.607048859220518 1
0.24647020763012 1
0.245049813503975 1
0.0262131443480965 1
0.44281021065108 1
0.571384931559228 1
0.616659283624276 1
0.430626029848519 1
0.168300914443364 1
0.784725608650662 1
0.280465963827234 1
0.590743909424398 1
0.486965900917021 1
0.208392347665205 1
0.851347135703612 1
0.394119545668167 1
0.833062463253416 1
0.321239559077556 1
0.243542322064102 1
-0.0314928921074502 1
0.305696965224068 1
0.223654338918605 1
1.13861334716299 1
0.874696812495116 1
0.0357274737907695 1
0.372086458170971 1
0.473127109149369 1
0.873175869464188 1
0.487688441513032 1
0.374046245557528 1
-0.423388780850222 0
0.900816080386196 1
0.00645857233410094 1
-0.294625306896441 1
0.225372896990522 1
0.33096771345458 1
1.03878083308695 1
0.259267579380579 1
0.0357446672200551 1
1.16539837744434 0
0.15798892244216 1
0.507470222795763 1
-0.10132129440876 1
0.731479368728007 1
0.496990475064806 1
0.71764801145329 1
0.556648781764747 1
0.555349122402942 1
0.0712780865235435 1
0.698394377313942 1
0.137383700605345 1
0.687757549240617 1
0.457678672904413 1
0.549296183848724 1
0.534250055157085 1
0.495571865861905 1
-0.0843927581505768 1
0.619598086507666 1
0.255264985641642 1
1.35092356063292 0
0.606050452376716 1
0.741190112402938 1
0.115041618452863 1
0.751007085214003 1
0.837521919057833 1
0.748894408903274 1
-0.157225691289641 1
0.1038862254299 1
0.424570478988612 1
0.653642575281908 1
0.357543314389275 1
0.695394206080326 1
0.0455495339431177 1
0.334990026798692 1
0.815326514586145 1
-0.0660880572404554 1
0.3882148661497 1
0.44195191278681 1
0.638588204554954 1
1.07329266893447 1
0.025353853781161 1
-0.0281431227725398 1
0.64323178505384 1
0.240541675346466 1
0.0620309490164049 1
0.102022673931961 1
0.421710415973743 1
-0.118763723434229 1
0.62965656043423 1
-0.296645937526203 1
0.79709658233432 1
0.499759091911551 1
-0.280779193366701 0
0.0564692188427167 1
-0.495180490572541 0
0.369811501911455 1
1.03650406975506 1
0.361535954792042 1
0.649771452703799 1
0.0585851674842222 1
0.752564723759154 1
0.545069496669732 1
0.204264151105171 1
0.292469501719118 1
0.606977895307047 1
0.929787169193116 1
0.916196839437599 1
0.247917918206771 1
0.646527515104775 1
0.428845349746874 1
0.497430633158979 1
0.139927102807753 1
0.666667186415679 1
0.368547689394315 1
0.818632202667977 1
0.304629703134444 1
0.655128962308041 1
0.0494359788466539 1
0.484522234582229 1
0.287397156595255 1
0.475145638434991 1
0.578505665671642 1
0.231982106545491 1
0.198573375552582 1
-0.199164978745205 1
0.317478883960785 1
0.303278012143494 1
0.424048953044322 1
0.294492497900167 1
0.735596849325403 1
0.217270974510301 1
0.123663782804079 1
0.300668548385279 1
0.541259581429282 1
0.518456446784115 1
0.447277317233626 1
0.305789125171382 1
0.0826602772604567 1
1.10446934160944 1
0.952508389849428 1
1.04073732147674 1
0.457554698076741 1
0.558931886350332 1
-0.0300282901220181 1
0.553667196433965 1
0.20044597401754 1
0.474991427748051 1
0.262273578257462 1
0.611614751043633 1
0.813901002299373 1
0.226694673569397 1
0.529785802323185 1
0.333065449476296 1
0.563524246533761 1
0.187213548339859 1
0.482393275178073 1
-0.0636595770940465 1
0.528036181109899 1
-0.00301237123471818 1
0.398649106936043 1
0.54271883522025 1
0.00996403529505724 1
-0.186220960261105 1
-0.0517261274035457 1
-0.340827632470005 1
0.532529731873455 1
-0.0169985910714727 1
0.8695188992089 1
0.707625466652936 1
0.160599207265506 1
-0.167006130152199 1
0.3457550862432 1
0.271136310261259 1
0.608574368274023 1
0.832252235260093 1
0.550389202388576 1
-0.119599392018289 1
0.146628132502206 1
0.253104062039341 1
0.301388581776416 1
-0.0440013766146155 1
0.519668644882152 1
0.25695941398522 1
0.731633019205006 1
0.0796022729598356 1
0.285656889757475 1
0.909685615534991 1
0.60153897448219 1
0.172176553142674 1
0.571854174725699 1
0.325519835631094 1
-0.607102328598946 0
0.399757865873204 1
0.769962261946139 1
0.29780319918902 1
0.352573339398769 1
0.791097829052219 1
0.411474345674903 1
-0.0826454381738317 1
0.467785737622072 1
0.392480913605637 1
0.289576700726198 1
0.367118032111203 1
0.162780450955924 1
0.696439334259397 1
0.376731617384905 1
0.0632480458501635 1
1.0767973624766 1
0.782913766240851 1
0.736383665420196 1
-0.160452955906194 1
0.451205610698695 1
0.247331219388124 1
0.204855656025484 1
0.613608822282724 1
0.634419089722125 1
0.826865506922332 1
0.693003993584887 1
0.923933214765457 1
0.894597370589755 1
0.521308875376726 1
0.0820068632058413 1
0.64203315836434 1
0.417503833478701 1
0.223466958809996 1
0.71272634279827 1
0.76406681584616 1
0.561995300285189 1
0.298962662011287 1
-0.017281102454696 1
0.223591752529544 1
-0.177669402780592 1
0.295018414362637 1
0.336383754938547 1
0.130494005867726 1
0.644269635123441 1
0.268456470270938 1
-0.0417186168383078 1
-0.68227258175236 0
0.0867476607324177 1
0.615514361672514 1
0.00690635840642875 1
-0.510635672760654 0
0.606970703757407 1
0.697587046252962 1
0.448292916311978 1
0.329377413257315 1
-0.00667533621752742 1
0.147641641123237 1
0.422811887278092 1
0.782096819475839 1
-0.00212737627328407 1
0.202428454329339 1
0.295420715990066 1
0.510178267124336 1
0.360497490590934 1
0.452740470224781 1
0.97468113987247 1
-0.100011678838891 1
-0.19612721902049 1
0.374645496856658 1
0.792933447120636 1
0.698238570172841 1
0.591723413252256 1
0.152312490710644 1
0.527406257595559 1
-0.297912740961291 1
0.928856432127314 1
0.199893558233538 1
0.521722284662647 1
0.242606603240111 1
-0.00530494271159262 1
-0.262556341757205 0
0.0741630466685626 1
0.164587617373941 1
0.324259888675791 1
0.0592895475745721 1
0.016975711341057 1
0.546480468943812 1
0.809243481655405 1
0.345860245853606 1
0.115307339086869 1
-0.0666700335919093 1
-0.0815030196090094 1
-0.0707449369072221 1
0.36731681795884 1
0.365980208251859 1
-0.102651453940995 1
0.149226865896004 1
0.729527808696517 1
0.360588644169683 1
0.118395951040411 1
0.940905681041821 1
-0.0747847582537188 1
0.712924664189208 1
0.89855449507211 1
0.608601523556685 1
0.0276312372783441 1
0.0411514812501522 1
1.28384274957 1
0.220409610155519 1
0.400810089855389 1
0.310836292525933 1
0.271606864739078 1
0.194919263942966 1
0.209144097298846 1
0.612097219821749 1
0.866469793289896 1
0.216509684334936 1
0.183594028878079 1
0.830375596248865 1
0.529960976170988 1
0.526117424579676 1
0.736519413676598 1
0.357647708329641 1
0.369038174917243 1
-0.843145081751405 0
0.736391479068664 1
-0.120617867798124 1
0.437699714344209 1
0.424837312410354 1
0.514530903231637 1
-0.0854955199215237 1
0.603743805131393 1
0.652713900495011 1
1.00145613849194 1
1.18859440387857 0
0.329209944951929 1
0.221674591089818 1
-0.103039027540862 1
0.951492100837078 1
0.11022120759524 1
0.858436663900155 1
0.403708410893672 1
0.775832734336861 1
0.265973006124348 1
0.305997314999998 1
0.132752805500865 1
0.594727122849507 1
0.182065959551995 1
0.413159767413784 1
-0.191440648609526 1
0.575320422516738 1
0.410468948600907 1
0.140069544358725 1
0.653646499739496 1
-0.0462903631440072 1
-0.204136713907698 1
0.0240225479634177 1
0.539345724636929 1
0.265904402857245 1
0.912069770786956 1
0.447137884061188 1
0.4046490968825 1
0.333781852960597 1
0.78596078687612 1
0.18677947626681 1
0.585498557569266 1
0.741747857070928 1
0.597122074279465 1
0.477023052882832 1
0.718356127892515 1
0.393624403499956 1
0.727609258984715 1
0.753555638696907 1
0.929369559561949 1
0.5382905764603 1
0.613095380343845 1
0.617069136107942 1
1.01318805501376 1
0.18929773456729 1
0.20868173723184 1
0.159518328239967 1
0.107550230734519 1
0.192324230224404 1
0.144830206145094 1
0.937348113798946 1
1.0666471029196 1
0.598079882866783 1
0.131833910906911 1
0.773391321458896 1
0.573787100192768 1
-0.194455085082515 1
0.113611943897454 1
0.431491266334951 1
-0.395045245628288 0
0.247507359254706 1
0.386404628060412 1
-0.0044433096148796 1
0.443501384844053 1
0.851899272807217 1
0.0965779218728995 1
0.13887639823015 1
0.684197258986007 1
-0.0106548629786486 1
0.279138665690204 1
0.871725359149704 1
0.181502362375059 1
-0.42692650155183 0
0.432794906160554 1
0.419812412983824 1
0.466290014112569 1
0.304673319793561 1
0.573174808796645 1
0.481873577893576 1
0.235653876811095 1
0.967033416487458 1
0.607884943930214 1
0.282161890682884 1
0.529161741857115 1
0.512564902751113 1
0.222917669800408 1
0.349368226437124 1
0.139136710635209 1
0.0636734162833768 1
0.377400519263559 1
0.543388787293774 1
0.789710290052205 1
0.576121000577154 1
0.448791997098483 1
0.56723329175152 1
0.496557016940191 1
0.530667948530246 1
-0.175827876997952 1
0.780305847394428 1
-0.250222776158776 1
0.040971090118401 1
0.191672193921801 1
0.683340919084571 1
0.707719142863278 1
0.0406977495622923 1
0.625661687773819 1
-0.0760828904488627 1
0.50056635856767 1
0.818706662498626 1
-0.334628086298262 0
0.703639056766292 1
0.365327191729039 1
0.432259300302111 1
0.580210330350589 1
0.570401615726242 1
0.270545532597513 1
0.789965093443749 1
0.652437807675016 1
0.00900893701184095 1
-0.228013922682712 1
0.242461885599859 1
0.776768421508846 1
0.0739672417223761 1
0.277385259524344 1
-0.117742941497433 1
0.790964288733497 1
0.669104240251043 1
0.512621257598024 1
-0.125987653727501 1
0.787527931263587 1
0.294559863702418 1
0.158821359707419 1
0.571865624450708 1
0.478551369517508 1
0.253179163262024 1
0.244477743271129 1
0.946286015988267 1
0.71177052175596 1
0.758705522516931 1
0.441368973149999 1
-0.0751163669407005 1
0.320000736147841 1
0.236571586160226 1
0.0830613711292712 1
0.778080089652735 1
0.300010601354361 1
0.306411338614506 1
0.162955910253146 1
0.0834852185975592 1
0.932248941903595 1
-0.17217132870001 1
0.0507814273413855 1
0.453582155917578 1
0.591462306074072 1
0.0776163060119726 1
0.0281795654209687 1
0.568645758174326 1
0.0888892883361775 1
-0.227186518119129 1
0.347905837214215 1
-0.293988465136472 1
0.259790224592184 1
0.473119579784089 1
0.459786982061671 1
0.208361571923469 1
0.689770907163648 1
0.233755247155236 1
0.997036830679046 1
0.198008665348972 1
0.224815313294061 1
0.580799325001373 1
0.595171363312242 1
0.21979659517755 1
-0.193484286645778 1
0.785117294151172 1
0.305156353731327 1
-0.0313710661086246 1
0.716309947307906 1
1.07542497610775 1
0.2948838827688 1
0.544402117381444 1
0.161498299817838 1
0.771138018972962 1
0.236218207074798 1
0.913431374529894 1
-0.0218477262384677 1
0.661626192943322 1
-0.495571202620823 0
0.91433871845066 1
0.044112773217571 1
0.212199929708598 1
-0.228697682980622 1
0.124116760583399 1
0.944451413225485 1
0.0700386628709439 1
0.0296503569512585 1
0.158605921492179 1
0.0371276621567867 1
0.452209166991086 1
0.175100686364672 1
0.180888825990255 1
0.433695546008899 1
0.213893553397395 1
0.847911019417207 1
0.471299915638513 1
0.540075403937725 1
0.798629520492898 1
0.478483154548305 1
0.329210525494562 1
0.13326274828663 1
0.635241926572849 1
0.986718118806814 1
0.281532086085443 1
1.16321614084015 0
0.267381913135204 1
0.613467486905886 1
0.161295650429789 1
0.239725923169946 1
0.444742034067891 1
0.964475132731123 1
0.21273666606031 1
0.0966607857551714 1
0.071385711153917 1
0.568053447189376 1
0.144943162063596 1
0.821219393840881 1
0.831167107185958 1
0.364626659814713 1
-0.0806302626799676 1
0.653272902064228 1
0.7054462450637 1
0.407000515369611 1
0.133253024938899 1
0.791843266136463 1
0.566156844526803 1
0.487823154562679 1
0.878524712414897 1
0.507747320290899 1
0.65619835800871 1
0.888677228701471 1
0.915187664066488 1
0.453587990126367 1
0.272589046525657 1
-0.0444825850853575 1
0.454136481579894 1
0.322371165433357 1
0.811944973957633 1
0.563419396346311 1
-0.0396065746091646 1
-0.000972536556919645 1
-0.0396426678655811 1
1.03347438070685 1
0.201136762013584 1
0.73508312565911 1
0.303829212302482 1
0.248320924073889 1
0.455268928113078 1
0.177818795466744 1
0.452759611683652 1
0.0669961798405795 1
-0.0408007084936851 1
0.290380708053561 1
0.504308305150983 1
0.402456178170109 1
0.778135245175667 1
0.288477016274162 1
0.281881600594267 1
0.403899929583111 1
-0.100117019871015 1
0.378298594132228 1
0.114393119462188 1
0.24531087719098 1
0.319973911466473 1
0.203443812341999 1
0.130841914043874 1
-0.0831099978154694 1
0.952915703871146 1
0.712062281154199 1
0.357012716736345 1
0.00805913283438647 1
0.442965773817413 1
0.413503536200121 1
0.713573404510549 1
0.976049751152727 1
0.519850409224375 1
0.470382437194911 1
0.296594722775675 1
0.792634802698298 1
-0.442075592142724 0
0.48795160456334 1
1.27065649996373 0
-0.0749360260103188 1
0.835013584737428 1
0.595956912784119 1
0.215856655718754 1
-0.0341415118209121 1
0.384107578182634 1
0.390498986997986 1
0.420651776630966 1
-0.517828220032541 0
0.325402412752054 1
-0.226625511922589 1
0.418738637005942 1
0.516645220111269 1
0.795559294563062 1
0.244703133371677 1
0.46415442236664 1
-0.171687509823564 1
-0.0536187908177915 1
0.108763685583019 1
0.777257837976126 1
0.894681638053553 1
0.433844639272269 1
0.576865370260826 1
0.227350419730394 1
0.322992617257414 1
0.857906387473493 1
0.337237119950075 1
0.29242247889159 1
0.520146305970239 1
0.596512411046721 1
-0.285287047720856 1
0.0756086992370627 1
0.714925549968716 1
0.743766113630825 1
0.034920129415188 1
0.603446762547564 1
0.434921634064984 1
0.0133340418413625 1
0.921423344667767 1
1.08648555462421 1
0.586251773262922 1
0.150886477757872 1
0.244626561823469 1
0.142708114344682 1
0.471526597444242 1
0.430234550220503 1
0.540252756740535 1
0.245931690712554 1
-0.142897969024555 1
0.456102160768588 1
0.730346841552627 1
0.746968625590368 1
0.151480459796364 1
0.90162580608803 1
0.631771415657852 1
0.0358851433459624 1
-0.379844083659459 0
0.503272129733456 1
0.44252926691722 1
0.0774040511364915 1
0.208404537925725 1
0.698844390191988 1
0.970401865934292 1
0.54451439452277 1
0.597610243603756 1
0.435522380912187 1
0.549884584282377 1
0.192541811023483 1
0.65136242697746 1
0.271765174221504 1
0.497109589622387 1
0.104737643314131 1
0.355461186361833 1
0.19114061248324 1
0.340941170175732 1
-0.000461526657094896 1
0.501060231948851 1
0.622955488431495 1
0.668186295710174 1
-0.0852656591680691 1
0.303369704100804 1
0.328437152292265 1
0.275948017545251 1
-0.0289946856696636 1
0.81532496154814 1
0.44482094468462 1
0.218615126139784 1
0.468116481891704 1
0.262465143091994 1
0.520613366500823 1
0.189709306166021 1
1.17802842730427 0
0.276290260061743 1
0.296304271964479 1
0.62446548992369 1
0.664919368847255 1
1.40648211165149 0
0.150043396912872 1
0.0854168359513428 1
0.457421367516436 1
0.859576252662794 1
0.0733529585933563 1
0.247599441839305 1
-0.66051536222441 0
0.0795998433868875 1
0.833152646598988 1
0.0513163811524439 1
0.87490099378253 1
1.00600275729522 1
0.499118629548868 1
0.16349506683054 1
0.545827006632551 1
0.297183749732726 1
0.680124439284263 1
-0.115007139898267 1
0.0158709386628619 1
0.454287995244299 1
-0.3741210807628 1
0.932742938593275 1
0.145095201640603 1
0.165227032898179 1
0.240801223003484 1
0.633644997538732 1
1.26573487717782 1
0.356360292469571 1
0.272770866298304 1
0.616631057894448 1
0.593636310838269 1
0.988022235246639 1
0.431489820215347 1
0.00631222981184828 1
1.32715254751816 0
0.587492910787494 1
-0.323229652537957 1
0.00172263252233912 1
0.249663080172804 1
1.07263461294535 1
0.57090395802497 1
0.10674725591476 1
0.65759147097373 1
0.277424335787648 1
0.81802664136425 1
0.410824530098398 1
0.747607370262728 1
0.472310850426917 1
0.459853207639568 1
0.46295651386857 1
0.539047888603884 1
0.685289360501673 1
0.68026537925737 1
0.326525932242728 1
0.484271265467076 1
0.387678116549467 1
0.675128083313121 1
0.252818040909328 1
0.305701642395631 1
0.519014528261476 1
1.00393790228233 1
0.595966098072405 1
0.472799440138563 1
0.350236099146999 1
-0.024384838088408 1
0.836626831236624 1
0.827499338581406 1
0.0857128307569271 1
0.923010164283416 1
0.157142881815671 1
0.122187193007186 1
0.885468252789251 1
0.504357369601802 1
0.421348021766944 1
0.162249815786208 1
0.524702008104828 1
0.117714153130384 1
0.253048213063651 1
0.426161533297668 1
0.643668861662326 1
0.303155164050323 1
0.235554717723461 1
0.195078349082224 1
1.08768535400203 1
0.190958855158109 1
-0.107932446174915 1
0.295773043674346 1
-0.0466919401349207 1
0.100267752070715 1
0.610126617592303 1
0.304780237523017 1
0.470407114301713 1
0.657361147996072 1
0.44402973116314 1
0.32018174043245 1
0.531571221772077 1
0.636803115499692 1
0.93780982690359 1
0.24660667936336 1
0.627214409870035 1
0.644089249812401 1
0.548600326078096 1
0.385694473843992 1
-0.252264403195848 1
-0.133260513309709 1
1.00011972862721 1
0.584622628072938 1
0.520788947098497 1
0.549247594942158 1
-0.227760669467243 1
0.213710506383075 1
0.408232786428481 1
0.618712198107824 1
0.675049156225793 1
0.672471839422214 1
0.452681383601499 1
0.624797829714615 1
-0.268129728300866 1
0.330931091796026 1
-0.299124668027815 1
0.119493219859911 1
0.305484521996459 1
0.759576556556164 1
0.338832321230093 1
0.520361838112491 1
0.0437772006334561 1
0.458367629024065 1
0.950303304363873 1
0.371834133467399 1
0.0396547726163588 1
0.676840249765461 1
1.22769889085812 0
0.692970275846277 1
0.63909547804619 1
0.219299711091906 1
0.718466984167909 1
0.0751307117776905 1
0.0732813948835801 1
0.104464875539665 1
0.173246122083749 1
0.43753159770339 1
1.19456895975592 1
-0.0146430712268203 1
0.766097612389402 1
0.575518193111333 1
0.0566183497120971 1
0.392390870929634 1
-0.411774139482602 1
0.408938395589186 1
-0.0966591481803 1
0.4040268411199 1
0.218981308542237 1
0.896031280434815 1
0.404854924673597 1
-0.207670090181785 1
0.352600072831078 1
-0.127097559739693 1
0.555432887433141 1
-0.229177150893609 1
0.248904371337997 1
0.0984975470591826 1
-0.45556436866307 0
-0.0380132231282996 1
0.361386312279208 1
0.432016735447424 1
0.900412773729701 1
0.420873157846328 1
-0.165712422577654 1
0.846823486736121 1
0.411549331578676 1
0.141458571909899 1
0.456763202776106 1
0.828108653488743 1
-0.0127851503176129 1
0.339436798737966 1
0.657256412905355 1
0.530005807238035 1
0.733637762941814 1
0.278665751378298 1
-0.103571656094531 1
1.20393804465613 0
0.364596360027402 1
0.931313580737712 1
0.806901042525823 1
-0.079519795789837 1
0.00111039214346231 1
0.0439500936572143 1
-0.0481780553213303 1
0.660653338227156 1
0.620870200476403 1
0.717000089114346 1
0.771831095154283 1
0.780227216730911 1
0.716166107445576 1
0.712063435359429 1
0.239997411869905 1
0.561229257093894 1
0.66752106698154 1
1.19659964582786 1
0.276732872436835 1
0.102804771708184 1
0.305300497517625 1
0.232788080685275 1
0.121401693524285 1
0.656775535536572 1
0.392911032060282 1
1.10797419484255 1
0.135449466306477 1
-0.0614765418591461 1
0.617792650232956 1
0.549724986910489 1
0.179865045856816 1
0.692769810558155 1
0.140068313317574 1
0.602017318109375 1
-0.0118964439486031 1
0.468971076585449 1
0.414341463941925 1
0.117180940474033 1
0.715657464718317 1
0.688240747149519 1
0.790595349191426 1
0.786705384723684 1
-0.237514985038081 1
0.0350359680526855 1
0.329945740398839 1
0.752705648744419 1
0.381664152314642 1
0.544960193778067 1
0.282332199012685 1
0.294792192583369 1
0.350457832950608 1
0.617266743276415 1
0.560321894165284 1
0.435415012107345 1
1.00762662525847 1
0.306681014082461 1
-0.160934550466687 1
0.555615225531094 1
0.348361104100402 1
1.05071711153992 1
0.357543633386508 1
0.614662130622836 1
0.107232743976558 1
0.786288830606135 1
0.176540052925859 1
0.459713087386221 1
0.220474420473759 1
0.784208824429054 1
0.0512622477962411 1
0.263995706335205 1
0.413206783943343 1
0.917267030109068 1
0.715402554928859 1
0.064560646118061 1
-0.119889436900697 1
0.328078999240891 1
-0.0393032559694419 1
0.6332479060534 1
0.299240706296734 1
0.567227634848383 1
-0.214693934829314 1
0.525969666029759 1
0.31946738704642 1
0.614727160034652 1
0.730294590737411 1
0.352105206739517 1
0.567252907035464 1
-0.341875146957901 1
0.495109989569572 1
0.56246325295702 1
0.53312978788174 1
0.409304612019476 1
0.166641144450069 1
0.500823840058573 1
0.0713246067293079 1
0.541521401656797 1
-0.0091755631190814 1
0.611735556198759 1
0.289720256613268 1
0.320550840866901 1
0.145096311516832 1
0.852547889136012 1
0.71875684797434 1
0.214372942609754 1
0.439161638711188 1
0.493707647044865 1
0.373698982629736 1
0.611679410342835 1
0.486046784004485 1
0.669943779316983 1
0.709986117197723 1
-0.0915465036317101 1
0.964724881149103 1
0.880404858471093 1
-0.205927174374629 1
0.211048248042506 1
0.912814475329515 1
0.204873661588695 1
0.46764227056696 1
0.0459459265584096 1
0.00212833699164961 1
0.0776037050349117 1
0.217989915866809 1
0.0402290978319028 1
0.287372007501804 1
0.481238832995688 1
0.377460588433963 1
-0.036332464701737 1
0.466676105593944 1
0.510481880311612 1
0.346784197633814 1
0.525454722470891 1
-0.0659554527908958 1
0.756181415379451 1
0.304189439114534 1
0.385353279926795 1
0.0389553051304211 1
0.288869373730443 1
0.71324917758694 1
0.480417649655973 1
0.314032207263274 1
0.38489426382121 1
0.69292440694729 1
0.443016452442558 1
0.854719106318255 1
0.204095419816268 1
0.854781997481524 1
0.926614823476283 1
0.736375852357292 1
0.361294771805423 1
0.369579207426271 1
-0.0624085671407032 1
0.905461336677952 1
0.28630427224909 1
0.0583676362334856 1
0.245816685382638 1
0.193488471400076 1
-0.307903860051439 1
0.215030084541505 1
0.142830530461343 1
0.29880885498832 1
-0.340752336312854 0
0.410322631637168 1
0.0966732918332053 1
0.294290862197752 1
0.0413044577718579 1
-0.0855978776051972 1
0.178797896205309 1
0.186887214515537 1
-0.101279617890271 1
0.099107454626839 1
0.463743578165193 1
0.585816220566221 1
0.191112570332274 1
0.34104385255673 1
0.32854979358082 1
0.0175122898555029 1
1.06072524095995 1
0.685317965667651 1
0.54698562508346 1
0.17369672702872 1
0.736601787693685 1
0.00628674668604746 1
0.0227946682926515 1
1.34209853904447 0
0.288721725581183 1
0.378844295578005 1
-0.315761031769238 0
0.734613469578487 1
0.197948021902943 1
0.810655784921166 1
0.564463133045953 1
0.51570480946134 1
0.547521665255737 1
0.498984501066891 1
1.03506988485154 1
0.406529379030835 1
0.288344307173022 1
0.872565074843638 1
0.625302556367814 1
0.937994066499276 1
0.41294541923677 1
0.586341949287988 1
0.220220939485723 1
0.0241644965639248 1
0.415299266815452 1
-0.0278162818222908 1
0.650093025629236 1
0.657018343262821 1
0.933128527595307 1
0.21771054897273 1
-0.147141772591856 1
0.840208436274172 1
0.345782997245956 1
0.0405056683834876 1
0.283274940449135 1
0.453650833437433 1
0.987450202345396 1
-0.098515212105998 1
0.919488341535743 1
0.207106545436614 1
0.519175647551306 1
-0.0979041838129896 1
0.722020940602696 1
0.117096230033403 1
0.195556029106106 1
0.45643996510248 1
0.492829429865184 1
0.788497085360484 1
0.878749603301547 1
-0.316504100204487 1
0.0369901604787766 1
0.667414506775048 1
0.143044544752698 1
0.510953173319521 1
0.141911929533563 1
0.629776699335256 1
0.651067291974146 1
0.517611642074762 1
0.0185000922785181 1
0.367476032441204 1
-0.148950185464101 1
0.937924955114934 1
0.136864528096447 1
-0.186777346339984 1
0.0323994051333528 1
0.14789803493883 1
0.992950337255784 1
0.141507710996598 1
0.096641941914108 1
0.0765951985800703 1
0.173698722360845 1
0.554011773116905 1
0.56044720580078 1
0.894785729384927 1
0.0893533197192915 1
-0.215213096759105 1
0.448249777418076 1
0.699252969938822 1
0.887201593046436 1
0.450525555654324 1
0.355346755838938 1
-0.0329515543652021 1
0.613237667066448 1
0.618822060846876 1
0.453482883513538 1
-0.0230343435284238 1
0.199417781720216 1
0.179314164014322 1
0.550843679386252 1
-0.143926304045336 1
0.696551487947747 1
0.286867122225919 1
0.289895795168482 1
0.115618658409099 1
0.609732669890145 1
-0.340628491650349 1
-0.190556849890136 1
0.215529877121241 1
0.373061805965756 1
0.424047083416682 1
0.107163038998158 1
0.112803546834712 1
-0.155305918499844 1
1.16171812405636 1
0.562850516042152 1
0.543349974981204 1
0.348300260666738 1
0.768190471607496 1
0.326410063637428 1
0.0488772818007917 1
0.0192605110056735 1
0.525369004068309 1
-0.0543506711202911 1
0.155253301338663 1
0.308920219179738 1
0.61678714696944 1
0.868826716316593 1
1.16557825868792 0
0.0694198299198549 1
0.874733268112245 1
0.729150085702221 1
0.00276994922673218 1
0.211675999743555 1
0.759748702526002 1
0.487799133169351 1
0.592135661587902 1
0.475449309311723 1
0.0185787727508838 1
0.101785619406717 1
0.99001761390816 1
0.280871590074945 1
0.197381329637645 1
0.482219149952204 1
0.740938891800014 1
0.156442074970638 1
-0.181158395720265 1
0.0295812210174013 1
0.619267158229592 1
0.636979387835223 1
0.645351200211611 1
0.666662600069109 1
0.55275530654998 1
0.433232285666166 1
0.620864224765998 1
0.49450194339959 1
0.78416802657674 1
0.424620940961857 1
0.765968104938191 1
0.481197805928619 1
0.2776051694508 1
0.929481892494264 1
0.341036028559558 1
0.343521423046545 1
0.25336614924599 1
0.897846630622576 1
-0.313235206924362 1
-0.593751289750465 0
0.110728302139948 1
-0.196708917088226 1
0.289377976078899 1
0.515158187641668 1
0.498799237786698 1
0.466448370492197 1
0.701928719503351 1
0.0859925712950481 1
0.463300245181181 1
0.56979676618128 1
0.387580576458537 1
-0.240513869224962 1
0.892209188301897 1
0.518624059016304 1
0.325639727888469 1
0.207390156840258 1
0.42345264124582 1
0.548943003947519 1
0.197590117043989 1
0.59206961648663 1
0.476862718020515 1
-0.274787051249775 1
0.586075937360789 1
0.188569390734655 1
0.772337170894862 1
0.40290165629225 1
0.444574945773898 1
0.203527544472731 1
0.993371904468467 1
0.440754570864099 1
0.195869843880915 1
0.181793386469457 1
0.246800727673777 1
0.128941456451099 1
0.205074864231875 1
0.645311687299003 1
0.480592203609181 1
0.248416747563464 1
0.4862134415326 1
0.515329365932579 1
0.2704566443897 1
0.556499008703258 1
0.38690684289079 1
0.419161341956632 1
0.261004977227944 1
0.637294169376663 1
-0.16453359201324 1
0.736488709295921 1
0.893931918891235 1
0.185045228417445 1
0.0801868322283584 1
0.910659958664338 1
0.37842603992472 1
0.321728635749643 1
-0.347708496355413 0
-0.181069296346823 1
0.564472454382443 1
0.250323296111344 1
0.361513248401524 1
0.154789462771202 1
0.708367835173879 1
-0.582929717968238 0
0.458242025501124 1
0.183559907481358 1
0.524662528287952 1
0.465376518780877 1
0.395360352467718 1
0.372976014579332 1
0.865853709881749 1
0.528556343407434 1
0.998691957311164 1
1.14941070870135 1
0.394844444746941 1
0.304600915609466 1
0.0477393197460624 1
0.506535100739115 1
0.3113812655608 1
0.888900814172949 1
0.550059160090982 1
0.750491108263992 1
0.440775312917368 1
0.308519522515784 1
0.247473141353297 1
0.237717734309201 1
0.359288650285488 1
0.119312091024709 1
0.208327865392395 1
0.0944779979957895 1
-0.100964304540712 1
0.517572496672246 1
0.155368496262933 1
0.411259444111454 1
0.16770764412571 1
0.133535947853866 1
0.872151025542823 1
0.6584143762896 1
0.0214636231079729 1
0.00283062417888946 1
0.136691255129078 1
0.133680777050109 1
-0.289430311690779 1
0.649226904829791 1
0.0196400407019246 1
0.21531770246018 1
-0.224684541361532 1
-0.0332345704326171 1
0.487125713713975 1
0.508416944813836 1
0.922182275284525 1
0.544137604958875 1
-0.00325097636840463 1
0.129067612672407 1
1.01692723114892 1
0.62439167245961 1
-0.0381975872456471 1
-0.302587557630779 1
0.168700104343291 1
0.38820702126302 1
0.656082376044372 1
-0.256126721970153 1
0.232741915203279 1
0.503194367403258 1
0.840543241908426 1
0.377642629207146 1
-0.00619377841336098 1
0.281804880187456 1
0.620693443955747 1
0.294368585215965 1
0.927309060524477 1
0.530099434934527 1
0.425495784751941 1
0.49722431967583 1
0.497924544575766 1
0.424899811228845 1
0.0574466383910752 1
0.54536881685692 1
0.02856558147452 1
-0.115240158946126 1
0.43108209970627 1
0.214932904816432 1
0.57525735308693 1
0.0375386883088222 1
0.276575417113637 1
0.633845300468912 1
0.0543262443609179 1
0.0674427959961038 1
0.627828313522309 1
0.196321925088144 1
0.0153879735060376 1
0.347829887425879 1
0.754940487211946 1
0.524006328984506 1
1.1780887790596 0
0.348218323953776 1
1.05620179502711 1
0.63671979058422 1
0.650418271794797 1
0.489837627442842 1
0.775938617591082 1
-0.073005420737615 1
0.357198163147517 1
0.582535199016803 1
0.686684792284637 1
0.481105612042798 1
0.22627933885948 1
0.573365443431154 1
0.348207899344221 1
0.33231710933628 1
0.223021618043934 1
0.366966400901728 1
1.08411745917635 1
0.146596976916305 1
1.29669515776834 1
0.915193168868912 1
0.470368846107708 1
0.160496759807398 1
0.880933690035234 1
0.928028529412143 1
0.527960303324082 1
0.875283189417071 1
0.0956201627096472 1
0.55347648479568 1
-0.0469424037021636 1
0.997481232520222 1
0.640549303653961 1
-0.0246103827159196 1
-0.052692310086559 1
0.0766604946459634 1
0.104860011674018 1
0.343003950736317 1
0.0744978382751462 1
0.26631712859285 1
0.284885907881598 1
0.486969409952556 1
0.316906565818948 1
-0.110743699421767 1
0.215894727257775 1
-0.0170063158885612 1
0.945739890381316 1
0.503720698633849 1
0.213633878119724 1
0.232111842844024 1
0.199285862493007 1
0.222988171231322 1
0.0856540318567363 1
0.393866190940975 1
0.521060493810896 1
0.767465819599542 1
0.205164460945304 1
0.456245473991058 1
0.449723673295523 1
0.209123803637387 1
0.610366521737235 1
0.15600336632759 1
0.300848362285036 1
0.434954391916092 1
0.269316531298428 1
0.144848125079831 1
0.535238793578257 1
1.07817823598992 1
0.319179098087426 1
0.527894644709373 1
0.476583537954327 1
0.645250688963646 1
0.22413359177544 1
-0.115714573541325 1
0.36335037743276 1
0.757933930978376 1
0.623893472441007 1
0.267745203324241 1
0.141974369277423 1
0.527318973877087 1
0.499591884711796 1
0.495317688745648 1
0.309281377494103 1
0.555861761999363 1
0.545404664704675 1
0.782566631005352 1
0.137061738033155 1
0.247957199026002 1
0.520828036266245 1
0.501646837607936 1
0.165227075472694 1
1.133552426035 1
-0.242000985964246 1
0.171820984484799 1
0.263381300892292 1
0.326112694397935 1
0.599416963846257 1
0.685773967048698 1
0.318778554337467 1
0.372803476269323 1
-0.128324166751474 1
1.11802934292036 1
0.5794811387664 1
0.387232188780955 1
0.878870853136263 1
0.201151415892784 1
0.209632687001903 1
0.370948821591459 1
0.37178210097126 1
0.371389822317206 1
0.104464701043246 1
0.418810681314719 1
0.0572561816703611 1
1.1223413692679 1
0.413914099628299 1
0.983951668506169 1
0.435864013946829 1
-0.198260317682261 1
-0.392035127441295 0
0.253001979015575 1
-0.0604154874257501 1
0.18472670564951 1
0.913417145638777 1
0.00292635946231108 1
-0.0895536146877381 1
0.700036312717445 1
0.535333285118416 1
0.430067265153354 1
0.41563140650998 1
0.456703427593501 1
0.0526299924994628 1
0.327766077210397 1
0.774133487857562 1
0.781170581785214 1
0.434062545620165 1
0.186050120075472 1
0.169965023654502 1
0.0464140000742959 1
0.504901013898075 1
0.0607542483564395 1
0.45472684396501 1
0.602932283153249 1
0.227949564455591 1
1.05079099057737 1
-0.19433469949156 1
0.670315630911898 1
-0.306523119325196 1
0.119156855728492 1
0.0258559263373494 1
0.107731270854383 1
0.510666028049353 1
-0.648063728768142 0
0.0920554681688726 1
1.09893139392859 1
0.70760574973252 1
0.62910321129461 1
0.752324079841991 1
0.392987880783223 1
0.512990266480089 1
-0.376855717035032 0
0.0656543108739738 1
0.485115499033637 1
1.02771569544667 1
1.49421894843255 0
0.289965291852056 1
-0.000979296562863941 1
0.724586391771226 1
0.393963563086604 1
0.791381122209298 1
0.203602094125074 1
0.452641712983026 1
0.220216942568938 1
0.286598898969113 1
0.224512613101517 1
0.229297150138711 1
0.37124022509285 1
-0.0208901107550745 1
0.74494089415224 1
0.262944294446502 1
-0.326529397653339 0
-0.400583137714263 1
-0.0517835730275132 1
0.410076459661164 1
0.586022372662886 1
1.01929716569656 1
0.270564951360182 1
0.509319703125669 1
0.200535439745164 1
0.772187876354028 1
0.201103432021824 1
0.609305197089787 1
0.548588352523048 1
0.54150843819328 1
0.776877582511744 1
0.108670092474046 1
0.00536782515870024 1
0.129798928243168 1
0.139859592586951 1
1.02655058700659 1
0.340308624537474 1
0.217356768599109 1
0.435214828208938 1
0.404689272542013 1
-0.236332971798805 1
0.805537678404368 1
0.0755438380578263 1
0.807203589699394 1
0.460376222657841 1
0.147151367000718 1
-0.181395184327644 1
0.283718049211968 1
0.738686845739617 1
0.297578245902263 1
0.537141007576368 1
1.24763214958615 1
0.132282285673807 1
0.636158001594146 1
0.0533405012969295 1
0.27462328752378 1
-0.194689482162158 1
1.31203965232206 1
-0.00307533720448075 1
0.132325241786671 1
0.722042003729469 1
0.43161159403051 1
0.252553696804611 1
0.19268903438437 1
0.533064354612795 1
0.399738882964958 1
0.211699533691326 1
0.595340488281524 1
0.0919431309588017 1
-0.0820529522130124 1
-0.0591254623614212 1
0.6866040200688 1
0.673929215264272 1
0.28269070988062 1
0.474238386598686 1
1.0447192673823 1
0.125858100871172 1
0.562197232457024 1
-0.119233388896342 1
0.171521729375019 1
0.243946059144538 1
0.232811790805885 1
0.600190324702658 1
0.488486810374074 1
0.363086874956135 1
0.462609104737705 1
0.565882268072823 1
0.285729017508461 1
0.755544364117397 1
0.686890342570184 1
0.254830882622885 1
-0.210270495575131 1
0.430230614090103 1
0.173014742156401 1
-0.686583094492564 0
0.721186875835323 1
0.192052347718938 1
0.181255612881868 1
-0.059286321588905 1
0.218274414113245 1
1.0943525586638 1
1.12708603414436 1
0.734569414810498 1
0.39034596912262 1
0.490611039924554 1
0.787707901097518 1
0.764157112807028 1
0.116206727402774 1
0.532393696630756 1
0.987967746228023 1
0.770165189211211 1
0.103530925637924 1
0.146806461848401 1
0.330788240465017 1
0.812203517064731 1
0.786229504462987 1
0.778418341314852 1
0.31725985871873 1
0.441106676715146 1
0.611627034702273 1
0.270330458812013 1
0.718108495861159 1
0.75617900727479 1
0.267288209319771 1
0.233563747159419 1
-0.233066248894299 1
-0.135837513784673 1
0.225132877633288 1
0.126932859409293 1
0.950646832900121 1
0.723971589363477 1
0.305185013646459 1
0.284911204651377 1
0.735837128294301 1
0.686893818329463 1
0.001533341435008 1
0.64837953073354 1
0.598138256205907 1
0.147778548248855 1
0.62305846327694 1
0.137773810345778 1
0.4643955863307 1
0.909576731931592 1
0.306290193914915 1
0.524814051754909 1
-0.0458709626312541 1
0.330802995200086 1
0.817804001332579 1
0.635094083127234 1
-0.124934839190224 1
0.668871365509662 1
0.0372737576096187 1
0.720901903388635 1
0.232013404071131 1
0.685590048366534 1
0.857007899894097 1
0.641828431147673 1
0.700687011873074 1
0.467012909375036 1
0.733207008469869 1
0.486992668996517 1
0.3681262437799 1
0.0241794101543927 1
-0.116587693434767 1
0.0937160841885494 1
-0.0657126598545962 1
0.558054407102671 1
0.506629329713864 1
-0.264585159561397 1
0.168711534562002 1
0.488195959473266 1
0.264183317518664 1
-0.0222572044107732 1
1.27846648305057 0
0.542359518506219 1
0.152308373201483 1
0.736552505565756 1
0.630943149920613 1
0.40948841151465 1
0.370367771478853 1
0.385937996228829 1
0.69268768410656 1
0.37909576678422 1
-0.165921430772613 1
0.105004237873291 1
0.330639166634678 1
0.28980046586384 1
0.29114758759132 1
0.310123302741248 1
-0.284877046552819 0
0.490028166104953 1
0.902977754556239 1
0.220926989459818 1
0.0478919993490488 1
0.336746383649363 1
0.710513005786926 1
0.550335385149969 1
0.248572887778538 1
0.571582233008531 1
0.342765277409086 1
0.425659407376032 1
0.61614359746367 1
0.604209615650384 1
0.86017990444639 1
0.310227121971083 1
0.394507881452726 1
0.778955393888776 1
0.322427792590907 1
0.434252991212865 1
0.342377136986219 1
0.704493387985753 1
0.467487874471249 1
0.387814940338057 1
0.498292369231216 1
0.0165716141066749 1
0.886844497253015 1
0.399517442042006 1
0.385649442782189 1
0.2575362542812 1
-0.44779361757561 0
0.559160687283463 1
0.21479603677162 1
0.935959871259767 1
0.223452217379163 1
0.482898961283962 1
0.67068337615342 1
0.539473442013838 1
0.613411618431745 1
1.1398586642316 1
-0.10472557994154 1
0.718913183081721 1
0.489304810560605 1
0.714072267191185 1
0.371952797867209 1
0.270492204687512 1
0.270969847775616 1
0.937706947197101 1
0.198036475556566 1
0.00400018272181715 1
0.505854289274097 1
0.421117383251201 1
-0.172248023386693 1
0.390506840881262 1
0.169974788810427 1
-0.0872069625565857 1
0.0633468066331049 1
0.410376164396711 1
0.386683512878013 1
0.22961939612981 1
0.531615511151377 1
0.568094832125668 1
-0.0561829765229699 1
0.00983258859692072 1
0.219805406603793 1
0.345395733808238 1
0.535616781052988 1
0.187686386180453 1
0.249348557515135 1
1.05745364533184 1
0.0389048305477275 1
0.421696013876687 1
0.913387069978551 1
0.542326448488537 1
0.454542015529821 1
0.0913725501935361 1
0.507785444644425 1
0.0291901861575166 1
0.759005365463288 1
0.609790142174125 1
0.337409441712567 1
0.332276962815252 1
-0.288697752442142 1
0.571711393822034 1
0.382420699507874 1
0.361656126150663 1
0.106583096193541 1
0.415577457301089 1
1.00472692515523 1
0.407319476753853 1
0.326795157965969 1
0.474399094570204 1
0.592360649233564 1
0.292564766920511 1
1.147319245966 1
0.141439716700943 1
0.625968799527041 1
0.110506691238477 1
-0.245769515103487 1
0.29879651206977 1
0.889597911543863 1
0.775268532106604 1
0.171429810158807 1
0.450823805632553 1
-0.110905838969905 1
0.266747083782577 1
0.0894859991029226 1
0.675690364405338 1
0.160310400490937 1
0.621724340425751 1
-0.109203062132013 1
0.292648249155237 1
0.316047515723863 1
0.671047366719846 1
-0.0184314982567413 1
0.136260193557337 1
0.32722910799865 1
0.653233835257891 1
0.509069534791938 1
0.730926479985815 1
0.0987242912076675 1
0.14346432896493 1
0.0128258246282182 1
-0.0208302997261832 1
0.70128177146313 1
0.441389989756272 1
0.454671749258502 1
0.432648829225855 1
0.394030418774414 1
0.698767097203079 1
0.798444474107222 1
0.793067922922105 1
-0.130071035962803 1
0.40844768844307 1
0.195232808259535 1
0.327428079196203 1
0.670944773651578 1
0.262968969803471 1
0.540349823750546 1
0.48086162229902 1
0.579521655312202 1
0.780462596892677 1
0.121060095739577 1
-0.0373521378221016 1
0.27840314989024 1
0.457728680909931 1
0.733981064594954 1
0.285254497725785 1
0.667076364453961 1
0.903371531729694 1
0.914310640933111 1
0.0814510821577026 1
0.815660664240338 1
0.170007449783544 1
-0.766945510942357 0
0.158753316999238 1
0.269346663088922 1
0.498514803302155 1
-0.0949354644713319 1
0.137950615587253 1
-0.122066862447795 1
0.0919951516423636 1
0.395825239333769 1
0.102592286796143 1
0.38428332681441 1
0.603524574238835 1
-0.0312653269729158 1
0.29914121542766 1
0.99962063136463 1
0.49986302430272 1
0.988383532253016 1
0.285255746712806 1
0.522091938774626 1
0.613557181388969 1
0.639270686082981 1
0.28024772782665 1
0.301832032600959 1
0.324298136369763 1
0.659523236054683 1
-0.63265095713482 0
-0.0534477998026583 1
-0.132028112103292 1
0.0836668761776352 1
0.669497136179818 1
1.09975868274853 1
0.825370172896185 1
0.0444001323500624 1
0.0861159090347897 1
0.658906748932362 1
-0.195628460826605 1
0.40262252045956 1
1.01907826398225 1
0.0119292434155584 1
0.332967362228125 1
0.503692250464666 1
0.620853215235689 1
-0.347956284360551 1
0.950754080264468 1
0.575594796598121 1
0.325932994344476 1
-0.240349283595194 1
0.138906864667721 1
0.0611341001473368 1
0.452542608082033 1
-0.0972716164708801 1
0.700581413486027 1
-0.540890549123961 0
0.244830365985164 1
0.455595169001531 1
0.33239119143068 1
-0.0310809122512389 1
0.00112202850245888 1
0.58348162090649 1
0.765297729935024 1
-0.265530472606233 1
0.403409064547553 1
0.520709414670485 1
0.200257403087842 1
0.529449707309448 1
0.237756120911289 1
-0.101212824140972 1
0.226310551517613 1
0.192682727445577 1
-0.158716963616718 1
0.326079024684633 1
0.920089550311433 1
0.461336425930026 1
0.315871108225094 1
0.26250803984205 1
0.284752511597479 1
0.250268022536806 1
-0.0205147921276648 1
0.194987011211639 1
0.16180923270829 1
1.10912047423252 1
0.588126221946387 1
0.966217674553815 1
0.319767330626736 1
0.471708901770927 1
-0.3092830427959 1
0.15779637558207 1
0.2760696913424 1
-0.306177025534063 0
-0.0366757997402939 1
0.452374851344319 1
0.662157277990921 1
0.0604256853627041 1
0.23421765903292 1
0.71755609236959 1
0.465837268851109 1
0.27330524881283 1
-0.487229818776857 1
0.531647252053597 1
0.263094819967577 1
0.454341331463151 1
0.828862313961449 1
-0.348682868272427 1
0.569828947054673 1
0.374958902455626 1
0.966267743045962 1
0.987431967427264 1
0.174990063726311 1
0.439177553711254 1
-0.233970659639426 1
0.534822651830597 1
0.371683946653983 1
0.159579409981351 1
-0.123394233796314 1
0.688549337158771 1
0.478775764826125 1
0.347131259991842 1
0.316489689979122 1
0.908932574041538 1
0.389455465127559 1
0.28434840548299 1
0.738929966262962 1
0.504462964257831 1
0.339748702557399 1
0.556093419803376 1
1.05846531335801 1
0.22311834738348 1
0.190098298462264 1
0.138248188537389 1
0.640462452894187 1
0.263804216646772 1
0.730607600596981 1
0.286662780574027 1
0.788666965318194 1
0.328663700233258 1
-0.0755043894838598 1
0.990339848333414 1
0.104677774322176 1
1.18762835943514 0
0.349495103436123 1
0.779168361487899 1
0.0781658139931218 1
-0.0138217581282382 1
0.819573193038446 1
0.4182611279259 1
0.39438409415017 1
-0.17777637714234 1
0.736346772460701 1
0.609092325524071 1
0.195974678628233 1
0.759595674019844 1
0.220701657199546 1
0.785916789488554 1
0.819939002455723 1
0.671321664304758 1
-0.0304273561251229 1
0.431483515718115 1
0.416756738383858 1
0.908851810827632 1
0.530065799765341 1
1.03013106835855 1
0.418911423305433 1
0.468364229013148 1
-0.0995366592663896 1
0.680807924523228 1
1.03790167496935 1
0.378738677669796 1
0.425976804001842 1
0.819715461726894 1
0.959307054755912 1
0.442730272360865 1
0.147631457837365 1
0.332649271271739 1
0.619848576088475 1
0.398794454910586 1
-0.229651461325594 1
0.0723990935588278 1
0.138509385860727 1
-0.120657252674966 1
0.36527195341673 1
0.0310390814454452 1
1.22295152688277 0
0.755722222395052 1
0.31224100774934 1
0.790729089676479 1
1.45821624240119 0
0.494529257912015 1
0.767632016407148 1
0.075114429915324 1
0.304960159297355 1
-0.00745373103375324 1
0.900653062953505 1
0.76457648585968 1
0.585911736734652 1
0.462880961574046 1
0.33101597745768 1
0.439273434240125 1
0.728022263547877 1
0.553005504949138 1
0.40771844026078 1
0.314185124131691 1
1.15491330571649 1
0.360084901618623 1
0.327734906948404 1
-0.405560216733952 0
0.327410592438326 1
0.695275192262191 1
0.203128603309778 1
0.452692802343167 1
0.429792370590424 1
0.204713780584057 1
0.350094883330197 1
0.539177011540783 1
0.176666792893387 1
0.155946415729361 1
0.000134208946457597 1
0.111728847680049 1
0.609989078566436 1
0.985627504360863 1
0.0915401623742321 1
0.819225360946331 1
0.292525890739181 1
0.334823581995154 1
0.765579509299554 1
0.537547588642475 1
0.890665415854734 1
0.773957689357533 1
0.910811945503715 1
0.372443826390856 1
-0.0874247199001697 1
0.149145105449657 1
0.532297959477437 1
1.00808811688268 1
0.187118674055501 1
0.934470355087301 1
0.213098013682156 1
0.468411209816396 1
0.603743942251935 1
1.17153026650416 0
0.0225413223596764 1
0.800336766080075 1
0.427540064054303 1
-0.241258394854246 1
0.608710744757306 1
0.666527620847808 1
0.769176645823625 1
0.100558179114836 1
0.19498036535872 1
-0.289790920615459 1
0.805665573199294 1
-0.00831485052652874 1
0.391840747049643 1
0.638878178873263 1
0.523419736956862 1
1.17953103988692 1
0.131373039910302 1
0.252143899187486 1
-0.0165859250328822 1
0.74372286449296 1
0.215730961248819 1
0.721861993401053 1
-0.0926446633970411 1
0.200165769471478 1
0.392935150793518 1
0.457542751101505 1
1.16807578472096 0
-0.0576438351964945 1
0.69833913970214 1
0.169649936228386 1
0.611813379479356 1
-0.0782801904366174 1
0.201995747880998 1
0.94223924340212 1
0.369168019036597 1
0.0814932711254975 1
-0.175633335008481 1
0.485630166224285 1
-0.101222749023933 1
0.60426986068523 1
0.460466214449448 1
0.357700457250496 1
0.783059435806762 1
0.689509330307076 1
0.34534352662181 1
0.704707871109533 1
0.689205680634803 1
0.27315078857683 1
1.07852323179797 1
0.518951938223911 1
0.796015438036406 1
0.285154444899302 1
0.741579434707328 1
0.495561737480725 1
0.487149242940722 1
0.617169563336506 1
1.02116847614619 1
0.251607496173481 1
0.370826988989594 1
0.816268682034543 1
0.425219256066912 1
0.295578184232638 1
0.818402812573174 1
0.532659057366768 1
0.0296644532499141 1
0.52086245752571 1
0.507322095048131 1
0.186255843396636 1
0.560009725308511 1
0.690387709014381 1
0.35117408798012 1
0.244689693632204 1
0.125037166737333 1
0.608809053683834 1
0.643522694660112 1
0.179396650692728 1
0.552077043799565 1
0.137251487219402 1
-0.0659476544142808 1
0.289369898331761 1
0.529059508816171 1
0.449265920628822 1
0.285925910842312 1
0.266094841246926 1
-0.0522462501700303 1
0.0711512035645332 1
1.10739051533071 0
-0.182200245646853 1
0.69355776866529 1
0.303352557061655 1
0.627076653366029 1
0.244767912831966 1
0.83674596859992 1
0.348769988689823 1
-0.354613651388368 0
0.510397175560653 1
-0.0254600092356047 1
-0.0330943312903949 1
0.513791668796752 1
0.656348368270088 1
0.234698222087493 1
1.23338098142934 1
0.579990321456783 1
0.483358999961493 1
0.349917412738487 1
0.0158686247145315 1
0.295275328408064 1
0.41826274003746 1
0.504267880006497 1
0.0211364584365692 1
0.195586268148795 1
0.864114229606028 1
0.500692468560537 1
0.623955372321316 1
0.193412919253562 1
0.484627020520278 1
0.103115414409303 1
0.118676874240827 1
0.590533906730479 1
0.309522792602364 1
0.167300511026999 1
0.782595679164299 1
0.183661006564639 1
0.508112041480912 1
-0.413258824936164 1
0.556953573081856 1
0.51865439521173 1
1.13148394984484 1
0.454113275185715 1
0.524355435560892 1
-0.160128074744258 1
0.456717563276164 1
-0.391137145427509 0
-0.004947948804499 1
0.754165554278768 1
0.969547186395183 1
0.0126198480972224 1
0.414921160213963 1
0.528086257442178 1
0.786899281777124 1
0.77610371972913 1
0.222642919348639 1
0.142458626598901 1
0.543392983049926 1
0.119069343672011 1
0.837200955107949 1
0.106876846728058 1
0.40245809281004 1
0.530842882006336 1
0.622486462634963 1
0.617858318898046 1
0.503414909513642 1
0.884945523116407 1
0.848324707961998 1
0.522478385025445 1
0.216403808261477 1
0.048057710680554 1
0.406057498873701 1
0.384932282716607 1
0.0486236980407208 1
0.170937259779692 1
1.19338768411046 1
0.457088528625664 1
0.273894076827722 1
-0.108338098200462 1
1.03254657200437 1
0.636540720039527 1
1.01327943919901 1
0.478624395944109 1
0.395525219257165 1
0.661657648240218 1
0.760387783554216 1
0.43425047640057 1
-0.197607991174704 1
0.265434313087184 1
1.02215842457827 1
0.0687930444180854 1
0.732484603942864 1
0.74821212887154 1
0.705552111119455 1
-0.021594883099517 1
0.119234035415776 1
0.912500579382295 1
0.370941846850855 1
0.76242167785346 1
0.579599533831242 1
0.108445707714114 1
0.242554471790217 1
0.20665342764648 1
0.567723839173984 1
0.497674161550997 1
0.674055742803375 1
0.319413515204576 1
0.282859032896298 1
0.479550036063696 1
0.278083330604494 1
-0.142241356981973 1
0.172188428139226 1
0.131550089594443 1
0.948722291728106 1
0.0928707139994601 1
0.411907087786624 1
0.423114474236759 1
0.420097071619024 1
0.496103904970134 1
0.0170891045138607 1
0.725975421999672 1
0.155084558376149 1
0.270156122866176 1
0.373424388170151 1
0.365635643282208 1
0.59835534721008 1
0.854050955437779 1
0.287326527985535 1
-0.0259179048687743 1
0.419447397850199 1
0.329418446479827 1
0.397734269316679 1
0.108020054841109 1
-0.316314861258006 1
0.260787138607457 1
0.190309349499143 1
0.731012062078728 1
0.752972255009075 1
0.153609179567662 1
0.103645183542491 1
0.580869111947367 1
0.517589500868408 1
0.940470163479769 1
0.301250197641198 1
0.0725501230189093 1
0.604162743932738 1
0.338036454428269 1
0.686783959053239 1
0.373079563178222 1
0.424342479641682 1
0.19950709021669 1
0.522381745346573 1
0.68483247138116 1
1.1346810647335 1
0.285994154101961 1
0.276045343882021 1
0.0203071703696562 1
-0.121940618514002 1
0.587731220445734 1
0.416329734780394 1
0.903411003438463 1
0.00814959873543497 1
0.480889675762909 1
0.40845252960571 1
0.122705717025634 1
-0.192775555927175 1
0.517307905796999 1
0.451416578885087 1
-0.0733309011558031 1
0.133567794995312 1
0.00907400825533802 1
0.552724508734604 1
-0.149124856205315 1
0.990835419951752 1
0.192140980011411 1
0.0313630981386308 1
0.194719950546664 1
0.589640430569161 1
0.174672773435849 1
0.454819051040415 1
-0.372332589383136 1
0.498676028603898 1
-0.47255677489416 0
0.746820227829079 1
0.681483997773127 1
0.430586202596474 1
0.637501913521697 1
0.884056451380621 1
0.395142905834598 1
0.644468615851345 1
0.380356790205345 1
-0.0115903538480122 1
-0.11789038491021 1
0.739683782462859 1
0.744264345103686 1
0.520607003315607 1
0.617790110437157 1
-0.425626565794085 0
0.492743281574029 1
-0.0705929352545568 1
-0.201888398567837 1
0.578008374052754 1
0.246660210217259 1
0.540261331142248 1
0.25053362444215 1
0.527947056450881 1
0.646865373407481 1
0.678749298165299 1
0.394399968274239 1
1.02942983504733 1
0.681971981995622 1
0.249854324231092 1
-0.103374310260892 1
0.427731251505771 1
-0.244165488372544 1
0.413525773258727 1
0.0356504628003789 1
0.827516186231473 1
-0.364284867114823 0
0.522766660271467 1
0.200489786163502 1
0.459891584938369 1
0.523458828019337 1
0.0853060190182941 1
1.03099786398626 1
0.750085422811477 1
0.346929520884518 1
0.565180524865413 1
0.919324668462199 1
0.945577061259652 1
0.541464850272348 1
0.421167608734805 1
0.282193276083364 1
0.66692749450635 1
0.915856309955011 1
0.610201844992988 1
0.408433987782861 1
0.371025176707547 1
0.244218966903995 1
0.469461350632377 1
-0.149021209220283 1
0.281577557421677 1
0.0323674670080176 1
0.195185025551145 1
0.571637476883393 1
0.915906937742052 1
0.380906368586082 1
0.0915711916652595 1
0.234832661051865 1
0.0754379896826234 1
0.484175177152613 1
-0.0624711196950934 1
0.453596901911219 1
0.499701551168477 1
0.306287639256806 1
-0.167707967169897 1
0.391099111416272 1
-0.313933829334861 1
0.105659314494631 1
0.797460033257326 1
-0.269188496835589 1
1.00603051819995 1
0.55978040997359 1
0.0705338704759492 1
0.393774019469312 1
0.543000416704315 1
0.544991422452619 1
0.701465320552911 1
0.531296035964603 1
0.394429027075155 1
-0.0139250329309745 1
0.125104454275568 1
0.374525479593733 1
0.315669419511956 1
0.589714035620659 1
0.490173966472328 1
-0.111317527398593 1
0.507767762977582 1
0.432385294417011 1
0.300797182208433 1
0.49284163115906 1
0.455538780649288 1
0.740656066101458 1
0.355486371098496 1
0.522740527397672 1
0.232527042715082 1
-0.0224454087906035 1
0.342109139013725 1
0.133138739271772 1
0.756260448624988 1
0.162675677895252 1
0.498694902744815 1
0.712347896410944 1
0.413465354150775 1
0.311095871915941 1
0.149283402379058 1
0.309224124520908 1
0.571012287516129 1
0.143927070752244 1
0.666976761163616 1
0.646990278330263 1
-0.237517348112371 1
0.764367450340895 1
0.641391932046323 1
0.0538313032996816 1
0.0118189586910452 1
0.492037122170064 1
0.66112986647415 1
0.285905807094691 1
0.161732215987839 1
0.648491752441693 1
0.439781252795428 1
0.263187306041508 1
0.320230504431915 1
0.101920155427948 1
0.065453822548854 1
1.06533879311704 1
0.501168266034982 1
0.763520368126213 1
0.359060546649691 1
0.420389356760824 1
0.190584026576094 1
0.494271027986215 1
0.355265652963881 1
0.455141805877937 1
0.174049214973011 1
0.316353144239316 1
0.657436842413134 1
0.775414812766526 1
0.461148663051167 1
-0.100151337629827 1
0.4184934836839 1
-0.510443658438853 0
0.527778993729255 1
0.610780206797852 1
0.608066659552144 1
0.493991567685485 1
0.165019401088437 1
0.225330551262057 1
0.294119012159002 1
0.645739649458112 1
1.06345972789382 1
-0.144359318946104 1
0.776242265046177 1
-0.202143872549178 1
0.479895708782412 1
0.583135837922053 1
0.858290138693362 1
0.661159564207496 1
0.664337738581804 1
0.699404132224883 1
0.124895097908596 1
0.631757418630962 1
0.0264011448763205 1
0.797236546108685 1
0.225524722753551 1
0.30507342652671 1
0.631853967721478 1
0.0153597377702811 1
-0.0760604070328927 1
0.213696321061388 1
-0.0108933656249786 1
0.0812359061356724 1
0.00343068787672221 1
0.56078509127583 1
0.889465487118486 1
0.273260877516157 1
0.362802943865319 1
0.244373950328628 1
0.824976439712817 1
0.515829863536605 1
1.24262097601122 0
0.331844618689483 1
0.752619089564054 1
0.731780504295412 1
0.75652647591561 1
-0.145847696509662 1
0.49744834218399 1
0.677046830984554 1
0.386743153283371 1
0.264738202093122 1
0.0701758659786911 1
1.06904812421792 1
0.432850978943672 1
0.512917922378158 1
0.170042637535275 1
0.822966906386902 1
0.773334588524876 1
1.01283814014855 1
0.367333997204309 1
0.218719652910119 1
0.407252160626088 1
0.727721690739994 1
-0.312567236864594 0
0.494007815501198 1
0.254639876342879 1
0.0869137152154147 1
0.58275714782496 1
0.404936931390331 1
0.481311966673232 1
-0.0176513648814442 1
0.149698405426968 1
0.437597373822167 1
0.298800899367499 1
0.0124000905075019 1
0.524001797912335 1
0.473356452173443 1
0.743850211918125 1
0.271378722249896 1
0.347468564869299 1
0.208539526519583 1
0.0744278622047334 1
0.402823059070316 1
0.142502030118866 1
-0.11681700188915 1
0.398125778821765 1
1.15077510209245 1
0.572857401055742 1
0.044691353164353 1
0.531476963038629 1
0.0940886942323815 1
0.351105828031735 1
0.615454353090337 1
0.147463183553436 1
0.530117001637558 1
0.187285863387462 1
0.728201149088575 1
0.351686429883265 1
-0.309772986952136 0
0.94817726639725 1
0.860238516933656 1
0.504412338423454 1
-0.0843728708656868 1
1.36213487136546 0
0.96776335220427 1
0.556259849885463 1
0.0521416630528964 1
0.184821759313588 1
0.922386462603932 1
0.133168733879116 1
1.13384917760112 1
0.528619102312527 1
0.155110633677889 1
0.323538156891681 1
-0.018851383028242 1
0.729147037242063 1
-0.0137930553820625 1
0.841020155645095 1
0.761440398939441 1
1.01591993402742 1
0.110423226509951 1
0.366191824218976 1
0.918204056783305 1
0.365136897515719 1
0.21510519904535 1
0.139897207549093 1
0.742158389852485 1
0.597879869388602 1
0.232665428049602 1
0.47104848822166 1
1.13648735324496 1
0.160959371064289 1
0.369370458885804 1
0.89232855554874 1
0.343518129163145 1
-0.305228677083082 0
0.735348880157483 1
0.546889940594191 1
-0.277074929163616 1
0.101837491112112 1
0.363273352389797 1
0.229014228083399 1
0.140650267705632 1
0.249555525829908 1
0.119378617941915 1
0.472126048423545 1
-0.0650953889178937 1
-0.0735857867684927 1
0.509253417470875 1
0.397127914785817 1
-0.0490211848756407 1
0.281752041998895 1
0.428953697429242 1
1.19539932551017 0
0.179328528322911 1
0.406257568335079 1
-0.679866412052628 0
0.42965639557864 1
0.400156941650174 1
-0.148326759483149 1
0.355534034995506 1
0.0619574031353355 1
0.104987346459527 1
0.661064883943667 1
0.757868466794873 1
0.737279641759965 1
-0.0341363960659452 1
0.825460047933481 1
-0.15469225895415 1
0.7210944505074 1
0.20202067489686 1
0.340946954127105 1
0.0286785248677343 1
0.82301253609903 1
0.303655713446654 1
0.303929785882664 1
0.731790597159828 1
0.291607870813775 1
0.235428029790361 1
0.389000843281041 1
0.155255119269936 1
0.206057660183981 1
0.058582829089568 1
0.581157643909497 1
0.217464347700339 1
0.54101566695258 1
0.131514934357626 1
0.280218999984868 1
-0.274242504384437 1
0.453624571051321 1
1.40101896392008 0
0.698493617184879 1
1.02712383839013 1
0.191340458533437 1
-0.154660661113653 1
0.12473013328178 1
0.958218717798769 1
0.856742229382868 1
0.250009170844866 1
0.0421631738612797 1
0.372709454394653 1
0.462054359750631 1
0.680025715782169 1
-0.0261223277530845 1
0.589759614830919 1
0.425970609841027 1
0.284872604410826 1
0.541159134241494 1
0.268851263916594 1
0.435738907662441 1
0.214683803058026 1
0.749950250036733 1
0.385804290367106 1
-0.0643455634814998 1
0.27669225133549 1
0.405401283136295 1
0.381639721024946 1
0.422296753447585 1
0.118945396853067 1
0.325420647104911 1
0.634677103624423 1
0.416269327518051 1
-0.255144823634872 1
0.893024651196376 1
0.602299629778861 1
0.700575512056647 1
0.0285085569190721 1
0.577170454483576 1
0.187103511533376 1
-0.149803724581359 1
0.415423585674152 1
0.552583055231429 1
0.253747827067526 1
0.825568230781715 1
0.530522866908236 1
0.383976453088457 1
-0.0871364838805338 1
0.0228280875862367 1
0.581492358665914 1
0.0234703483804845 1
-0.0374916144052675 1
0.388660137796348 1
0.708538911275262 1
0.0689129444196169 1
-0.0168031574970171 1
-0.139816930276878 1
0.230794610542896 1
0.0622715335956095 1
0.287430721860882 1
1.08780975872504 1
0.735381704234221 1
1.13723541170917 1
-0.227946128294842 1
0.788259580287618 1
0.238196985182043 1
0.831760624344205 1
-0.179309685349733 1
0.294592827561256 1
0.51208481919566 1
0.541129846773635 1
0.625810556759879 1
-0.0170138208303237 1
-0.0367753596882955 1
0.978583258587441 1
0.0673830231630508 1
0.111280446919147 1
0.318844287141324 1
0.35950364703414 1
0.120989007112356 1
0.406339125504928 1
0.827379562944424 1
0.537071660766169 1
0.335933953379707 1
0.304514726907735 1
0.228232147608652 1
0.551891732704502 1
0.569065070112259 1
0.37504871954692 1
0.543029710523674 1
0.370537537121271 1
0.369235950247997 1
0.966450580368363 1
0.0945435431646616 1
0.273808060504125 1
0.506306191810101 1
0.909352642576313 1
0.349796535106064 1
0.740095092648021 1
0.341415151904793 1
0.849835244392469 1
-0.0457462376373507 1
0.58091822705041 1
0.105050038125921 1
0.129475091011609 1
0.420569355511401 1
0.446763831986706 1
0.0414710512899098 1
0.572080458295415 1
0.265098419316554 1
0.0925041193602187 1
0.299580473241878 1
0.353795033608747 1
0.597251317815582 1
0.149573581931688 1
-0.0204063498322753 1
0.448709092489088 1
-0.136527958547515 1
0.20436713720758 1
0.664885103770656 1
0.661924145006284 1
0.00427190162508123 1
0.361688806090147 1
0.468523853542887 1
0.599042605232199 1
0.689754512273822 1
0.788809818226417 1
0.54257045634236 1
0.371564708951632 1
0.178998640196284 1
0.490503184246806 1
0.673208216989465 1
0.786516850517839 1
0.122792352966583 1
0.612395577154055 1
0.246682286293462 1
0.176946574317617 1
-0.103097836896731 1
-0.164211916328418 1
0.5180476383232 1
0.0204529976306428 1
0.229112028212238 1
0.351947090744938 1
0.475575370260112 1
0.446653669369558 1
0.523893426705755 1
0.568667876040098 1
-0.0470998626692949 1
0.233954036427799 1
0.567427956039123 1
0.368034349333687 1
0.0928271699319743 1
0.564882796635202 1
0.361491758722176 1
0.587441040186874 1
0.567609802025342 1
0.478164048584691 1
0.319623732388727 1
0.561421157902213 1
0.37910053674582 1
0.614332609347686 1
0.401043204814758 1
0.27972593760153 1
-0.18547165639336 1
-0.182823213139116 1
0.271569178645237 1
-0.0788345372474352 1
0.154914689208803 1
-0.0555105986907198 1
0.782480188496091 1
0.466059033617063 1
0.365159372922034 1
0.970364862587768 1
-0.385992510318683 0
0.516783481167137 1
0.153260875108775 1
0.449641479271476 1
0.575726292378439 1
0.808842647146685 1
0.380541378729045 1
0.282565020258129 1
0.422526125765368 1
0.794845011941935 1
0.795937164615837 1
-0.0358618280125001 1
-0.375706397976306 0
-0.604749478151503 0
1.10428975203551 1
0.9442161979001 1
0.519919668828891 1
0.397568295598102 1
0.646108645579528 1
0.614111613059837 1
0.587729093540946 1
0.880014915555059 1
0.693155080219388 1
0.884266580194858 1
0.250311702595968 1
0.212798519382835 1
0.398948879284623 1
0.126319448265599 1
0.319847997381376 1
0.0152495988151813 1
0.467902893415421 1
0.694274162691987 1
0.240803637813276 1
0.692887797893481 1
0.844560166911193 1
1.06687689381666 1
0.280441078631858 1
0.480831344309868 1
0.735134509754077 1
0.310707744888629 1
0.201854432991008 1
0.883929825185857 1
0.243931104381687 1
0.0238811308355011 1
0.591395223611836 1
0.402616687523942 1
0.226783342175018 1
0.751103613037898 1
0.498173183218181 1
0.51935566864199 1
0.682457812398466 1
0.793620617906814 1
0.696403991822954 1
0.24454089426141 1
0.588942010206435 1
1.13957624883155 1
0.295772138128258 1
0.343647733940431 1
0.523539104691911 1
-0.256455556720435 1
0.837263526510311 1
0.14471584975853 1
0.555542848794035 1
0.492913830126565 1
0.354433769671067 1
-0.142401714895108 1
0.701692950681161 1
0.756099144078259 1
0.18410182770839 1
0.508955340411142 1
0.0355506960782774 1
0.364517268653912 1
0.867210033433189 1
0.629571722574097 1
1.18496240519216 0
-0.100377148465868 1
0.37897167959319 1
0.514514043736619 1
0.56245352659753 1
0.916942505743878 1
0.440972626467668 1
0.426137985431097 1
0.184446778130866 1
-0.260445388322728 1
0.710462368657204 1
0.454206718746181 1
0.0389460568801527 1
0.178507878970286 1
0.552871141946031 1
0.426134009361201 1
0.532048503180753 1
0.601875314912738 1
0.180022249950252 1
-0.0506952970996087 1
-0.297363393365504 1
0.133466997951087 1
0.448553228413808 1
0.79208242362587 1
0.155338848783782 1
-0.123161382183468 1
0.0941947521692051 1
8.6099821195923e-05 1
0.578523313621391 1
0.0912362088643816 1
-0.270629707635379 1
0.783068247795336 1
0.943567500996125 1
0.0197626403629216 1
0.175824657776227 1
0.324242479905849 1
0.811034696016385 1
0.1985282589174 1
0.834170944130201 1
0.279362280530867 1
-0.0357665420617676 1
0.2803329767513 1
0.129943168440533 1
0.504556900653492 1
0.736608449857472 1
0.487457126173336 1
0.663144136182699 1
-0.038202235297105 1
0.764726020806262 1
1.18977607443089 1
0.381587932396941 1
0.0525676874173515 1
0.115385599354137 1
0.737913576798845 1
0.908557559899841 1
0.428691952031232 1
0.356922596282296 1
0.107520373214397 1
0.472595507569155 1
0.075457380809122 1
0.341417884212601 1
0.768132081956455 1
0.181394566855535 1
0.446254057089317 1
0.464862113258348 1
0.278571261968166 1
0.688911710773674 1
0.430006194359741 1
0.778356668137922 1
-0.152900463037645 1
1.07635707237025 1
0.427146377303542 1
0.335908688689785 1
0.365789365635461 1
0.53179444213325 1
0.54804225994475 1
0.329917686601587 1
0.526510785061912 1
0.0224075333594324 1
0.528338621832056 1
0.522687225708536 1
0.399854733779129 1
0.291500812043754 1
0.57738966518989 1
0.5779867861277 1
0.0767847858967464 1
0.768894577950513 1
0.33935926422038 1
0.931381583000714 1
0.126966467255067 1
0.343260561359483 1
0.743799337152873 1
0.0838966325671228 1
0.864920810250854 1
0.113986565408163 1
0.205771273936893 1
0.236021242229748 1
0.415432017854203 1
-0.0628992002905285 1
0.211732182151953 1
0.430340166784409 1
0.304266841286068 1
0.798647956681686 1
0.360964592765436 1
0.185517695087012 1
0.391629659169432 1
0.00949590998262904 1
0.456307639555869 1
0.522215574725747 1
0.043151217472794 1
0.149183387363296 1
0.873697170368339 1
0.873730865546966 1
0.0777577929364883 1
0.894980641578057 1
-0.0465527851370069 1
1.15652350878422 0
0.728736524755188 1
0.839441867691158 1
0.543864876204191 1
-0.385302793289014 0
-0.0296887001799997 1
0.495177037476267 1
0.314559999536338 1
0.507609391889312 1
0.0439377150588886 1
0.136021851058473 1
0.144977949214153 1
0.132769101331258 1
-0.0805296036736451 1
0.735395590626674 1
-0.0518020536228969 1
0.296339816299562 1
0.456402325808789 1
0.645635948013021 1
0.402455713559891 1
0.645788803109537 1
0.970424123872702 1
0.467189437826989 1
0.40319860154723 1
0.546546104164731 1
0.721176904426899 1
0.715325324303212 1
0.116552089324042 1
-0.100074305140267 1
0.632323558647409 1
0.618489378576372 1
0.564052061306995 1
0.630424286947494 1
0.738651042828784 1
-0.85565758993055 0
0.331180923964931 1
0.539155752918168 1
0.538913657601611 1
0.357045337354538 1
0.275874132488173 1
0.974141643665483 1
0.367199315722645 1
0.271494437828629 1
-0.0397304716714799 1
0.221547851165788 1
0.330757044998226 1
0.465164339137795 1
0.27485898907054 1
0.509795214345624 1
0.695664373144143 1
-0.231451121038233 1
0.660407843439297 1
0.663669984847999 1
0.320866210558825 1
0.0630161406887023 1
0.72085981882744 1
0.32303803842541 1
-0.243478038082411 1
0.884700378477774 1
0.218382780211098 1
0.525989525779863 1
0.145342003608139 1
0.520176796135731 1
0.335138771177443 1
0.377143915148657 1
0.315479393738402 1
0.374407787928792 1
0.182409477874632 1
0.102277575200821 1
0.483387379996344 1
0.453494071222804 1
0.718157068522899 1
1.04619384911593 1
0.0771472418625518 1
0.420436241761466 1
0.648999193123981 1
0.560045734553456 1
-0.447610039148934 0
0.640277587783764 1
0.579580820039398 1
0.419279827809464 1
0.211758146955907 1
-0.095969742195051 1
0.465417223428121 1
-0.127041712176597 1
0.150096267415267 1
0.666042935189235 1
0.345419839746788 1
-0.252473868938117 1
0.737423440622487 1
0.369283957825759 1
0.0802163864705953 1
0.513793488212046 1
-0.139490018761397 1
-0.0936111782381032 1
0.227126082963674 1
0.28386565235094 1
0.0668714634847138 1
0.205387225547607 1
0.349082036827728 1
-0.0200716250400346 1
0.174837373128118 1
-0.131818400453044 1
0.491028577106546 1
0.249410473337814 1
0.544368359556472 1
0.808760671147328 1
0.505503223867263 1
0.226442723353847 1
0.380617437745785 1
0.32660343812182 1
0.69778585365004 1
0.771505912008547 1
0.404766549845842 1
0.323643015792658 1
0.0142964478289646 1
0.0816328099257132 1
0.611990485328774 1
0.0620686934065316 1
0.922576917714787 1
0.418720535866532 1
0.457380268538852 1
0.519883858400632 1
0.818234076333024 1
0.257488693768223 1
-0.0137299874160612 1
-0.0634638806491551 1
0.530168889288583 1
0.700032896187982 1
0.0979823459718825 1
-0.239707074029506 1
0.199395897695415 1
0.278801621892739 1
0.521456405785874 1
0.885835969390361 1
0.417349535429358 1
0.631448502498346 1
0.297021392413016 1
0.435941767307393 1
-0.290449674131482 0
0.240415903178903 1
0.525182516805746 1
1.1704047127034 1
0.275637149350614 1
0.328601988587562 1
0.517249380856997 1
0.329343397263474 1
0.566415091583935 1
0.412647837803108 1
0.651525490255715 1
-0.089978589810839 1
0.573455502399649 1
0.907572609667987 1
0.236073683548865 1
0.77920564374502 1
0.865894904988731 1
0.181936170742956 1
0.35513872471412 1
0.496142112165003 1
0.648186833527868 1
0.292348271137038 1
0.276323918112531 1
0.127039232291028 1
0.464903460261373 1
-0.118795042736633 1
0.900915843915437 1
0.490925039987355 1
0.669461726525192 1
0.257958119726955 1
-0.0684677798918871 1
-0.113190284943057 1
0.744616724102745 1
0.744942335372895 1
0.860389466697845 1
0.409656017879373 1
0.422388553422609 1
0.446374708456426 1
0.45786481582293 1
-0.103709047103291 1
0.434544228121323 1
-0.326175113665243 1
0.357450258174792 1
0.575297129736913 1
0.348032035845762 1
0.356124608503084 1
-0.0469611818395809 1
0.298352370138038 1
-0.232032771428725 1
0.0214315680959785 1
0.394588493068789 1
0.563713457764788 1
-0.0148974802193592 1
0.104204139088265 1
0.642366497221014 1
-0.0518439870819206 1
-0.0350529476033214 1
0.405454444754763 1
0.169511791075302 1
0.600516662591286 1
0.309554678635738 1
0.91151874041169 1
0.121382233246293 1
0.341105612027578 1
0.726591079467214 1
0.168242866738281 1
0.245134409150957 1
0.248570891578383 1
-0.239870649199727 1
0.452635825462987 1
0.536392851184583 1
1.02222623130815 1
0.162898558173315 1
0.558397217706757 1
0.226427145299371 1
-0.247231438851329 1
0.705065538751884 1
1.01813567219949 1
1.24888189115093 0
-0.129297451367263 1
0.453652148977889 1
0.0181546450008921 1
0.215669781924987 1
0.452860183600725 1
0.790042302741736 1
0.987782203444485 1
1.11392899946253 1
0.527498827398185 1
0.382213474601317 1
-0.382658823319917 0
0.0725611785559204 1
0.936016622320927 1
0.0594954057605376 1
0.490282150168325 1
1.23894748064122 0
0.150314332753624 1
0.41937740549792 1
0.242209352313314 1
0.216473173851507 1
0.410351967693805 1
0.556155998020987 1
0.350077087426797 1
0.281623624242083 1
0.383682319054662 1
0.0237421616177095 1
-0.17435454676478 1
0.626921196102678 1
0.428011078008602 1
0.413031266885203 1
0.233628936037118 1
0.28995572756492 1
0.309882580404736 1
0.625743167006395 1
-0.0007587547383269 1
-0.207724495820731 1
0.148832268534912 1
0.711860870143645 1
0.326651659310662 1
0.290548942017525 1
0.515681016103402 1
-0.273199543779184 1
0.900399157372303 1
-0.0766947270531677 1
-0.160270184617087 1
0.385295886415942 1
0.0800936253168963 1
0.894278258488579 1
0.0429597309320614 1
0.323838669307832 1
0.249005315038876 1
0.0167681453615501 1
0.310482886369452 1
0.829349811543144 1
1.19213964206505 0
0.518503329125577 1
0.766504509732732 1
0.0994936570024547 1
0.0379929418206626 1
0.171332247979881 1
0.559771771231316 1
0.21310792409639 1
0.511489742173399 1
0.618542689426504 1
0.112264277576417 1
1.17210942125463 0
0.175202668160453 1
0.554094263012193 1
0.864400616679848 1
0.228072596958805 1
0.205595869603083 1
0.415438945086263 1
0.408851608546612 1
0.260664120594669 1
0.148599591930581 1
1.02901384263177 1
0.33583249237023 1
0.73638951155175 1
0.127075471639642 1
-0.432323034342517 0
1.08147809930318 1
0.235554478465057 1
0.571527671551802 1
-0.0641267566989263 1
0.500560037192022 1
0.469864005897938 1
0.524681273039559 1
0.354547530478186 1
0.327998218465593 1
0.123584449208029 1
0.27848556536888 1
0.119664741643207 1
1.02824237503938 1
0.917826725861892 1
0.485206445027552 1
0.415584798574055 1
-0.129422425846065 1
0.127455057654868 1
0.502306789955397 1
0.337311236567549 1
-0.331275476137481 1
0.465552583975443 1
0.442872227632381 1
0.951958556153538 1
0.146209001831683 1
0.421452120210296 1
0.96517969810627 1
0.957104922134757 1
0.425469206412832 1
-0.0702619123503408 1
0.431200458769387 1
0.285033289265817 1
-0.024132840455458 1
0.453139219721023 1
-0.210011880140269 1
0.00247522079802812 1
0.831857227031494 1
0.0391392247642792 1
0.235940824628699 1
0.108945729048243 1
0.279663754159327 1
0.541001998068086 1
0.0196130309682776 1
0.886829405121202 1
0.203144575288746 1
-0.020241478633407 1
-0.27749372286052 1
0.568951632120077 1
0.628432236159739 1
0.509337167012586 1
-0.00514795778489033 1
0.0114052478828885 1
0.15321762158949 1
0.644605381132458 1
0.462190053998541 1
0.535399662772467 1
0.0824031510119655 1
0.54978909189305 1
1.22804073539276 0
0.794713753343949 1
0.647491497233745 1
0.561261693413066 1
0.914544148994798 1
0.147458307383049 1
0.552582380147103 1
0.226230729918189 1
0.998195304727088 1
-0.17530675530325 1
0.631790646173227 1
1.03513928749498 1
0.146051646939657 1
0.574777507139325 1
0.625875189531149 1
0.715418653668747 1
0.350077419033745 1
0.391971972404458 1
-0.229003390967432 1
0.0839388717051378 1
-0.189075183044849 1
0.590204027197577 1
0.260017091192366 1
1.11532401581778 1
0.404698207342575 1
0.818593952547534 1
0.706415739015126 1
0.440200242666278 1
-0.291943004825647 1
0.15409279929067 1
0.527671275413494 1
0.632334444258167 1
0.877966347874485 1
0.86218629075654 1
0.308377548096368 1
0.960225853445415 1
-0.397046820399754 0
0.804534045326684 1
0.766061122178501 1
0.481714298349259 1
-0.434442376094437 0
0.650187256311193 1
0.334512021536467 1
0.464450209752093 1
0.189530639913732 1
0.0361140562483715 1
0.594243022465791 1
-0.0388753011264215 1
0.397222263372217 1
0.568427913365924 1
0.273156888895502 1
0.562295445014987 1
0.0817030754169508 1
0.340882448237184 1
-0.250139714914796 1
0.306698517371115 1
0.38982284708339 1
0.232467481024753 1
-0.0936705485026701 1
0.128083088504604 1
0.669317609889504 1
0.552603239667777 1
0.417656107425167 1
0.340153727751856 1
0.580106782597937 1
0.0585030913885834 1
0.143903227231506 1
0.543001892544696 1
0.307254241401294 1
0.432417540070557 1
0.349025008904064 1
0.623516816268463 1
0.693308852475203 1
0.44327913614748 1
0.980156482972709 1
0.313284496100614 1
1.11222418641178 1
0.147865202850815 1
0.00370235924504415 1
0.579298984692486 1
0.648424406375093 1
0.982476137286526 1
0.634041084233777 1
0.269424501241461 1
-0.366373819298112 0
0.59285113671815 1
0.469961644339048 1
0.36965591734538 1
0.514804105320175 1
0.501817672033003 1
0.845693420154115 1
0.746894473921342 1
0.898615627395392 1
0.0948169790777772 1
0.450392628210359 1
0.453925377486948 1
-0.23632987387164 1
0.0331933437912262 1
0.424980461238927 1
0.539892347495945 1
0.318939449941868 1
0.203128164562815 1
0.170413131979953 1
0.647030888687638 1
0.382254717512706 1
0.618561357576636 1
0.0405591151253678 1
-0.236669097149481 1
-0.0138798673169757 1
0.0157841168244801 1
0.321443248309321 1
0.42263488882559 1
0.443790295570674 1
0.0515852591209578 1
0.170046014882942 1
0.14499713799505 1
0.741084938017471 1
0.176241442665824 1
0.473160822998913 1
-0.084170028512606 1
0.48427852069892 1
0.0389932424196941 1
0.0604569397322284 1
0.112880383814281 1
0.439644010477903 1
0.696419989985207 1
0.371462019868988 1
0.291061869885077 1
0.662069755261439 1
0.248443871179664 1
0.69097316493705 1
0.542417077533167 1
1.01866311848521 1
-0.72686618998407 0
0.840373471597998 1
0.0400079237140064 1
0.285845160052182 1
1.21616080221719 0
0.382538515035154 1
-0.0776368271901672 1
0.291113678356447 1
0.432210442663697 1
-0.202684527459874 1
0.412881036160655 1
0.284231017988597 1
0.0917818250399095 1
0.554713444841722 1
0.295359517789665 1
0.643703827681822 1
0.162809148857675 1
1.11692972150505 1
0.701483708170472 1
0.316173382018993 1
0.252991212279463 1
0.000191553774022579 1
0.574528260282673 1
0.97996890658395 1
0.0758533387408223 1
0.633514051769638 1
-0.112828530637283 1
0.060121147484663 1
0.456981028545742 1
0.157191496015141 1
0.265335576325327 1
0.00330986064812913 1
0.456357179827567 1
0.46793213714348 1
-0.202494372802962 1
0.00910393268369407 1
-0.0692477192259954 1
0.864189458328339 1
0.0201037619422849 1
0.0291546954498311 1
0.489327231031042 1
1.12647224968386 1
0.118657836514422 1
0.47136963501408 1
0.203605555526972 1
-0.283968520820091 1
0.0192715184228019 1
0.419534373486212 1
0.537008913512665 1
0.326556909676513 1
0.444817090734557 1
0.472005175555973 1
-0.0906281371528701 1
0.639247853461737 1
0.387369893271212 1
-0.402320585528762 0
0.685830244343052 1
1.14978439372298 1
0.861233905517775 1
0.533478859098207 1
0.71320046775658 1
0.369779319549261 1
0.619376983456538 1
0.648673385285999 1
0.57136483857702 1
-0.1046928592693 1
0.414305718367248 1
0.18145734130142 1
0.397575163337753 1
0.433046424272689 1
0.0689632266673965 1
0.251818148915634 1
0.588722182036795 1
1.09137391355659 1
0.295596797481382 1
0.923994512892296 1
0.515614369752763 1
0.144409893318638 1
0.429996815100288 1
0.184840031713342 1
1.03908187983094 1
0.274009023251545 1
0.105562208123029 1
-0.0618784487358625 1
0.754390444408324 1
0.285736179872024 1
0.536958212084374 1
0.211623615901912 1
0.627832772195527 1
0.841982855234289 1
0.714514413520915 1
0.340631336216704 1
0.591208108882991 1
0.706981860741192 1
0.41997265612809 1
-0.127671643562181 1
-0.0597807155679877 1
0.740874656063575 1
0.0512176000170283 1
0.484269471420195 1
0.234915112306855 1
-0.290164113873366 1
0.755915150186884 1
0.218525283997251 1
-0.119332802288867 1
0.310804578904298 1
0.0660347212734081 1
0.261839120022033 1
0.400011230921211 1
0.585231571287691 1
0.372269908983231 1
0.951968175121894 1
0.593970337544713 1
0.654391334390906 1
0.79497642307114 1
0.0711171030481249 1
0.621408542734726 1
0.506513573868793 1
0.561192261043383 1
0.276295016623067 1
0.407818455197591 1
0.135380670330439 1
0.571847428396419 1
0.166624492410937 1
0.580642287896203 1
-0.106180533159359 1
0.389155356806207 1
0.65359005526317 1
0.203832314305702 1
0.445476394793138 1
0.367004492649386 1
0.483666455830515 1
-0.493211026296922 0
1.06262070363067 1
0.998408358725383 1
0.0776164993460011 1
0.219167001422748 1
0.577911754680368 1
0.830822716253493 1
0.84604846781445 1
1.02369543262702 1
0.0957929885662167 1
1.0066594446103 1
0.398401117455274 1
0.761540046501697 1
0.0644255684398874 1
0.0747430762205059 1
0.322881804766781 1
0.947927899675372 1
0.200725623592669 1
0.656015578314582 1
0.234845958148399 1
-0.0813955343820566 1
0.169266538472072 1
0.285699878496957 1
0.860497389988415 1
0.0754528536484708 1
0.03249138168387 1
0.295761770420677 1
0.574040560945329 1
0.536297950828011 1
0.832816022308863 1
0.203687659346643 1
0.300328091608661 1
0.568216402399148 1
0.759466149392111 1
0.692986650975502 1
1.02133020129927 1
1.02958265127891 1
0.284398261573335 1
0.714472458283823 1
0.12773366443634 1
0.440063453562823 1
0.348874143669365 1
0.504753939047684 1
0.483649335292122 1
0.857233284909204 1
0.18791625361124 1
0.242232858682047 1
0.76830639145956 1
0.945628165912606 1
-0.0531706481258679 1
0.409795178358227 1
0.157980702301165 1
0.358309152073466 1
0.245259527825277 1
0.622188295583576 1
0.069779913058776 1
0.158399120257563 1
0.391762072264742 1
0.124407780118274 1
0.0459664407600671 1
0.262804492570506 1
0.0998758657507992 1
-0.117289442103798 1
0.0924722046359717 1
0.429205157006734 1
0.811694685754295 1
1.04085433223313 1
0.542305718957747 1
0.965266281080888 1
0.855842743427564 1
0.718623569427744 1
0.570975391430081 1
0.544865722368034 1
0.792631052155279 1
0.105174502634543 1
0.133981137029846 1
0.132973971984165 1
0.575475254747019 1
0.807659494084545 1
0.91662829322231 1
0.299586767326534 1
0.189193080413551 1
0.760273739056086 1
0.446442093810335 1
0.63007123797442 1
1.05024800883462 1
1.00013872845193 1
0.085684333488525 1
0.341663598655601 1
0.361284489353304 1
-0.0330318672424283 1
-0.345791269281429 1
0.169519000228851 1
0.600733277456321 1
0.894443452788019 1
0.422730027277307 1
0.574516844463337 1
0.533382827678846 1
0.0121241252377755 1
1.00652986289791 1
0.530188056624763 1
0.0898186387621527 1
0.242971410303266 1
0.0217788328149729 1
0.0881120362024805 1
0.24292323388475 1
0.955470532840053 1
0.571854533044241 1
0.905732990956682 1
1.21142125918132 1
0.588639798817042 1
0.680744018022295 1
0.501758582295642 1
0.286095657283666 1
0.647849234573087 1
0.1589085696969 1
0.916074335490834 1
0.4553715459285 1
0.170957521132144 1
0.296628334024265 1
0.652749564421993 1
0.169044307923225 1
0.184002297856461 1
0.384937441641861 1
-0.270313040518974 1
0.236575116064492 1
0.754242031081862 1
0.443487056164728 1
0.190353925192113 1
0.69765018007399 1
0.693907921826686 1
0.118994594356131 1
0.207982399358909 1
0.751010898826637 1
0.313053086327799 1
0.0794132760920872 1
0.522181735576647 1
0.181308045385994 1
0.420758631584963 1
0.582674805738942 1
0.946491451777045 1
0.279016976181714 1
1.26505615769229 0
0.34276886476416 1
0.563618984907715 1
0.716245248513997 1
0.225674805162716 1
0.19457801553224 1
0.840245826694315 1
-0.145287944414455 1
-0.212096516772813 1
0.620306385568008 1
0.350306052299923 1
1.00132371857672 1
0.718421206149434 1
0.541903976920049 1
0.434311367349709 1
0.0598432498458355 1
-0.313733041124224 1
0.770371402866213 1
0.107526929493931 1
0.356813074381943 1
0.65014889116671 1
0.642152163742026 1
0.470813382323552 1
0.17867458649211 1
0.237337405806041 1
0.880595386581644 1
0.132414235653861 1
0.266627578084423 1
0.0211973236305691 1
0.487970677570428 1
0.798128327711395 1
-0.40069879346554 1
0.6021332757206 1
0.40084740919867 1
0.807464610924273 1
0.413983487723186 1
0.303849592192705 1
0.813082139212143 1
0.757384459521061 1
0.55041884645435 1
0.525835651138437 1
0.484282898029565 1
0.240246834046513 1
0.10095747532666 1
0.226389502464074 1
0.836686061775345 1
0.366124953348727 1
0.071793220495777 1
-0.0346696507926776 1
-0.0723454968169871 1
0.555953053967944 1
0.606990984177457 1
0.266397826851383 1
-0.114187954804222 1
0.866750339219906 1
0.502935612967606 1
-0.345699916638778 0
0.0404030713717983 1
0.861710973831835 1
0.169922945996935 1
0.260522898476761 1
0.308944579070303 1
0.665028699815412 1
0.102035424788563 1
1.28433677561842 0
0.461695778513988 1
0.600453224177672 1
1.13775409643752 1
-0.0323088847880756 1
0.558673932117475 1
0.63193787391981 1
0.351056204114117 1
0.39643499513464 1
0.495928433189488 1
0.412664644939164 1
-0.0708444530427088 1
0.73970927335461 1
0.415868462715538 1
0.813487083600544 1
0.591922063937501 1
0.965687907114843 1
0.383275134821 1
0.318127067969219 1
0.390725495040101 1
0.617171674623616 1
0.309501114136731 1
0.155111799045346 1
0.158932340270991 1
0.475640357019946 1
0.237366699157955 1
0.901743431745115 1
0.115177176344815 1
1.06002032849122 1
0.700548102970822 1
0.456899716379756 1
-0.0611135882056564 1
0.454598197032041 1
0.176094129079724 1
0.501649842996386 1
0.17067259808825 1
-0.00646166931318469 1
0.727075220733378 1
0.0494913475335162 1
1.06094098509147 1
-0.527682181574703 0
0.294444260783777 1
0.330394862668649 1
0.841423183824418 1
1.06346511566612 0
0.181269001491847 1
0.225983141467629 1
0.554959827382207 1
0.966398521846847 1
0.707452637862601 1
0.385086978196817 1
0.246455766250075 1
0.552446796615953 1
0.429411460818867 1
0.591483114527586 1
1.11218104553264 1
0.121399229755091 1
0.794667789253718 1
0.0728438918317423 1
0.186407627505602 1
-0.290904395015782 1
0.702617645048241 1
0.173253729259214 1
1.27029337025468 0
0.353238220854889 1
0.859827586378165 1
0.099503551188436 1
0.785312684838936 1
0.468736264932163 1
0.206755194005088 1
-0.418568902619316 0
0.0851923903314044 1
0.0833706938115909 1
0.687503678056099 1
0.627702294162549 1
0.250235402357247 1
0.407443829191488 1
0.874851994294399 1
0.731540155869871 1
0.749832704648049 1
0.111113995588269 1
0.694568276223566 1
0.289664105522111 1
0.829766309312396 1
0.00774026501781441 1
0.160207320318672 1
0.55717691227399 1
-0.108617743783791 1
0.593143878724228 1
0.955203075625505 1
0.12807790871211 1
0.493997911163742 1
-0.353038062661396 1
0.48203983809337 1
0.44585488470113 1
0.184491314655076 1
0.6437046633007 1
0.627710025960817 1
0.383766509849338 1
0.521341843113263 1
0.753086951429521 1
0.4556002127758 1
0.347673963895218 1
0.349516254183721 1
0.705780031500304 1
-0.37629421019293 0
1.15461516691099 1
0.412090768534186 1
0.886166623662117 1
0.345415196820302 1
0.217345444481717 1
0.355036472349079 1
0.412251454205825 1
0.43616267848165 1
-0.0139186037498036 1
0.555552834563483 1
-0.218054716032087 1
0.288422311846701 1
0.821290510918573 1
0.155714333989603 1
0.0317130802075427 1
0.162713074239489 1
0.0782233691135236 1
0.688519253310815 1
0.779434185149092 1
-0.209403035498146 1
0.588394701368169 1
0.783393438160999 1
0.817108910448692 1
0.243071966623899 1
0.152412104846694 1
0.70023552924912 1
0.24614894492421 1
0.574632501311086 1
0.0740410664871372 1
0.400492902085754 1
-0.196606057559807 1
0.577118980983571 1
0.140417844077997 1
0.485425743105561 1
0.291229821930093 1
0.203287250860794 1
0.294067007757732 1
0.357507388293577 1
0.915279712559977 1
0.406761970849797 1
0.695153974216899 1
0.20466140734938 1
0.629642065077918 1
0.373511795263932 1
0.826982737891732 1
0.355777990527309 1
0.0431520829979502 1
0.562915273994348 1
0.486202444710604 1
0.479816000497038 1
-0.0471817829570684 1
1.34251580598128 0
0.262434871011647 1
0.295346497684815 1
0.437071359297936 1
1.19355536588661 1
0.336809554383732 1
0.575490047084388 1
0.71664511316533 1
0.350280992630762 1
0.266964422008585 1
0.522949309109518 1
0.166747594673327 1
0.129524326348825 1
0.132161569433899 1
0.229864814695677 1
0.497551305440608 1
0.319710284682355 1
0.576935614247639 1
0.969074548569405 1
-0.13772972710311 1
-0.0434783366257044 1
0.805076102505857 1
0.404542840434676 1
0.0769871204665295 1
0.0536149778538451 1
0.223128885307604 1
-0.157353419174895 1
0.442767014752559 1
0.494495395996294 1
0.361671526501798 1
0.510466800543161 1
0.419953180931674 1
0.681814390252511 1
0.461716803172165 1
0.561695213076381 1
0.682173558532293 1
0.856788553430001 1
0.601998980557234 1
0.868379000960039 1
-0.227292151152073 1
0.524771296394867 1
-0.165529482290317 1
0.467267586555781 1
0.148893168650105 1
0.371389311317384 1
0.612094528818252 1
0.63677014003677 1
-0.286787923138696 1
0.726284245243616 1
0.350336952394852 1
0.328505633526692 1
0.60733562910909 1
0.459422372293079 1
0.309527216802432 1
0.62683258849508 1
0.937422814346381 1
-0.100887967299973 1
0.288770292132925 1
0.0324823142476772 1
0.431898735010449 1
0.584809013321007 1
0.717389962866875 1
0.519727031332977 1
0.161660901488507 1
0.737506444848685 1
0.0189582249933039 1
0.593584708236253 1
0.320681239692524 1
0.261392228264545 1
0.279943184878744 1
0.711576077427154 1
0.367119827031483 1
0.256395300461579 1
0.471789131327921 1
0.193652185213836 1
-0.220894392254865 1
0.0694803550539095 1
0.342992550930702 1
0.643939823333183 1
0.113522517908655 1
0.876433573794842 1
-0.537661366378303 0
0.160825610814486 1
-0.236450349921215 1
-0.0569281847321368 1
0.389543079410332 1
-0.150660950290284 1
0.365380825179625 1
0.947356976819123 1
0.710129740941346 1
0.404740437190433 1
0.537671770367817 1
0.26856768359659 1
0.328143103301135 1
0.419033971331948 1
0.393024109104497 1
0.130527227306932 1
0.264523530118083 1
-0.0588674911219162 1
0.278934915022984 1
1.13901460870395 1
0.40228993586802 1
0.616964819515959 1
0.258137548756465 1
0.504128011973525 1
0.478022940625514 1
0.405641691998714 1
-0.116889144940536 1
0.24852831701371 1
0.140724494141071 1
0.600470400147301 1
0.712093089166129 1
-0.224686444791912 1
0.33901525325431 1
0.156994649033825 1
0.70667165741677 1
-0.0848882387344768 1
0.106285420906393 1
0.411871442922003 1
0.320159787909806 1
0.809454295723856 1
0.644498009106313 1
0.347517389417567 1
0.435381890149417 1
-0.00785341702714007 1
1.24802270389133 0
-0.448799512987469 0
0.441896680766875 1
-0.3743386023793 0
0.607979837719284 1
1.52527933808158 0
0.184461303966272 1
0.602928449505751 1
0.346946274291064 1
0.0428839071168011 1
0.537578431770999 1
0.796033205709736 1
0.361619228905952 1
0.601830919662201 1
0.449917921195169 1
0.461541551701584 1
0.551394516269016 1
0.28564149932085 1
0.0643658071375956 1
0.636525854608454 1
1.2246292391694 0
0.175243528960191 1
-0.213294618252954 1
0.285166247307426 1
0.711380232726199 1
0.600713865841247 1
0.307724501457328 1
0.905211531439481 1
0.557597648693014 1
0.310712037563075 1
0.256901198648287 1
0.60197718165227 1
0.444297254685031 1
-0.0415046974862977 1
0.192590366502188 1
0.578779247908679 1
0.305795662238793 1
0.81176005363763 1
0.591333108228265 1
0.376164764428919 1
0.149799839326166 1
0.917334472646844 1
0.705108956897666 1
0.727823318922987 1
0.571591279334153 1
0.118638137988984 1
0.28384848073917 1
0.895341779492136 1
-0.285382440338638 1
0.358411447496609 1
0.309400506316288 1
-0.0016938321045659 1
0.975932555142429 1
-0.0333684436840539 1
0.420504520189617 1
0.500543835734796 1
0.767808068427499 1
0.5699874085348 1
0.635481510185099 1
0.494397905982985 1
0.453782138119388 1
0.365549091112737 1
0.185764946366242 1
-0.0423641437122572 1
0.81900319253547 1
0.17345998377944 1
0.446410680768892 1
0.624450958742101 1
0.217204873491674 1
0.297443692099769 1
0.551983436136847 1
0.622432045915688 1
0.032002363771139 1
0.529503070830684 1
0.375573806268298 1
1.03701100568044 1
0.63354213702065 1
0.482328875039846 1
0.0110663652791123 1
0.303133190881972 1
-0.1316194234423 1
0.676767581812591 1
0.325517856000597 1
0.142945046030009 1
-0.0282080533228848 1
0.654280465135133 1
-0.0881725684226611 1
0.707739772938634 1
0.815119080216663 1
0.0571260590220924 1
0.322508091437439 1
0.320947270064266 1
0.893044176084373 1
0.612502576186044 1
0.421803827497659 1
0.126711688011543 1
0.535391118687381 1
0.60862369274094 1
0.287986972699379 1
0.886541294970453 1
1.28988458013673 0
0.194783695534926 1
0.294387868288112 1
0.888580343107114 1
0.309057740422559 1
0.100601092056751 1
-0.0575746967324527 1
0.412377127340436 1
0.128784414064933 1
0.0744752869361622 1
0.340006166802142 1
0.202669271192337 1
0.666620111804047 1
0.830080212824047 1
0.976798458632424 1
0.436172685637446 1
0.22821437797619 1
1.25091748685944 0
0.495774911507774 1
0.621581344926118 1
0.604795562855815 1
0.129591406241098 1
0.385669085694713 1
0.409224466422906 1
-0.154432611827721 1
-0.0625419861582359 1
0.165659450936803 1
0.681992292600237 1
0.124875880416145 1
0.089853415997598 1
1.07755165636458 1
0.659202179933908 1
0.298786453885167 1
-0.0501247166446565 1
0.195975637142983 1
0.588761048391154 1
0.276740295985037 1
0.196096038713147 1
0.641938009447385 1
0.297396794205296 1
0.852847401553032 1
-0.00436155877585633 1
-0.309183699753008 1
0.429202698709408 1
0.861062884657376 1
0.669278088714287 1
0.189856374882815 1
0.4599891749199 1
0.799636547893501 1
0.314254028258999 1
0.133823606883421 1
0.567890261257151 1
0.256184476111497 1
0.186138309695661 1
0.444079627264815 1
-0.0646627902218573 1
0.294378097315286 1
0.405013865641495 1
0.433097343783043 1
0.0591633381188034 1
-0.0172956548409 1
0.44033275058798 1
0.289404693084981 1
0.185782293724918 1
-0.0683129193250075 1
1.01390933144362 1
0.358988200115728 1
0.664647029490063 1
0.638538343267793 1
0.152487164580029 1
0.725057068466875 1
0.547679074192542 1
0.4721265987243 1
0.434082090292753 1
1.02499452352716 1
0.502098974784316 1
0.287090469771302 1
-0.00154141341289285 1
0.262918589558165 1
-0.117346906811457 1
0.470668592260811 1
0.488826140441002 1
0.348278361638079 1
0.673120709902453 1
1.04969911497773 1
0.0221790046364386 1
0.307091716553788 1
0.355819197187237 1
0.75814292095853 1
0.506583399736683 1
0.951049359811987 1
0.426943443314324 1
-0.201749194272015 1
0.459757179158513 1
0.472710075781679 1
-0.363594643996282 0
0.630993867448495 1
0.318145968135682 1
0.598448113375759 1
0.212895653697916 1
0.402398335154276 1
0.136904431973026 1
0.587401152554622 1
0.590718089945063 1
0.759560373237363 1
0.772177344938151 1
0.473036663234317 1
0.141435100122896 1
0.684335226957796 1
0.964886393250481 1
0.634953849885104 1
-0.220179331081788 1
0.033231486664408 1
0.23056880870725 1
0.768849336833143 1
0.736572304589351 1
0.210629254889675 1
0.700099601712494 1
1.52990426565036 0
0.973950967545903 1
0.87959575959728 1
0.361302782933251 1
0.129273246997379 1
0.227615134852009 1
-0.136469343358423 1
0.373364369733289 1
0.280487305482967 1
0.372098543298628 1
0.320760905756386 1
0.0319433105907728 1
0.25528688526982 1
0.0670393808408516 1
0.421272976632849 1
0.699786139589913 1
0.352438903829907 1
0.160161156531356 1
0.422813099595 1
0.180649388935887 1
-0.0826537579739028 1
0.806603768730507 1
0.0289687660876296 1
-0.213330445018016 1
0.675840691272457 1
-0.114124417440897 1
0.111954686245683 1
0.155137117392903 1
0.940692919766981 1
0.0815799302204351 1
0.47434926487924 1
0.281191942264242 1
0.508539021100896 1
0.196435064397244 1
-0.0643158120882022 1
0.502139532484821 1
0.326055354953394 1
0.259836551625104 1
0.452583627657129 1
0.0286542353698544 1
0.403103983796621 1
0.530461290027798 1
0.224634233180394 1
1.10397830281924 1
0.129470008172852 1
0.692655860783828 1
0.356091242055502 1
0.0511136266647889 1
0.483084013417092 1
0.504376323521868 1
0.291938886781212 1
0.598736371779672 1
0.555607970961685 1
0.818036047055109 1
0.106643927150385 1
0.277389191233321 1
0.864560354800607 1
0.526975217513654 1
0.689961148080071 1
0.384359692970349 1
0.227720412611041 1
0.6656762845025 1
0.0668125396206592 1
1.01719961282763 1
-0.298456804771267 0
0.311739162883699 1
0.43711706801658 1
0.637732689441429 1
0.224395548907898 1
0.0543304719902334 1
0.805971476904872 1
0.162663539357794 1
0.367838778866625 1
0.95950766748713 1
0.559189328489788 1
0.393348211662739 1
0.398018501771751 1
0.0166665105587182 1
-0.387935224143874 0
0.140700181920334 1
0.16283598398951 1
0.470729894994689 1
-0.0280231883579185 1
0.516205528833553 1
-0.0997230335391977 1
0.0809592090951514 1
0.683552665043681 1
0.794247044410508 1
0.636208020425654 1
0.362857564021696 1
-0.250839705635529 1
-0.214241340794276 1
0.659985629235647 1
-0.0655694654427247 1
0.283034580774932 1
0.0794840950244869 1
0.561925229112881 1
0.246921539119229 1
0.567883034981103 1
0.828342442420633 1
0.896229052281317 1
-0.0219980621798999 1
0.166429518774942 1
-0.0821822499302637 1
0.422521674505858 1
