# Supplementary material for: Bias caused by sampling error in meta-analysis with small sample sizes
Source: PLoS One. 2018 Sep 13;13(9):e0204056. doi: 10.1371/journal.pone.0204056 (PMC6136825; doi:10.1371/journal.pone.0204056)
Supplement: S5 File — (ZIP) [file pone.0204056.s005.zip › results N = 10 theta = 0.4 tau = 0.2 sz = 100-500.txt]

"dl.theta" "dl.cp"
0.363084884348976 1
0.244211627063167 1
0.501241742022984 1
0.368810304212214 1
0.441163254325145 1
0.320208606617933 1
0.407755509976243 1
0.361579826564976 1
0.338270529763928 1
0.539646360802801 1
0.327220997598693 1
0.495138877215363 1
0.478378676378567 1
0.343911973584484 1
0.592870487588762 0
0.307702369378967 1
0.345088385665308 1
0.46098857574719 1
0.446326214009535 1
0.574252119457324 1
0.514496897347308 1
0.418026179419785 1
0.412509566309903 1
0.274676261176125 1
0.331869213065529 1
0.579661247604835 1
0.819219785560519 0
0.310284120244901 1
0.325716731815043 1
0.313022453261185 1
0.384133854015921 1
0.352118698573289 1
0.366716719217863 1
0.448958748140113 1
0.67528902380161 0
0.370737607033219 1
0.351472528670054 1
0.657091104905826 0
0.284897200537137 1
0.473644538286191 1
0.505316074481239 1
0.318529035351018 1
0.177408547164235 0
0.406670650059894 1
0.229632420417502 0
0.531161601549171 1
0.661856390725259 0
0.240759034103921 1
0.300352002235068 1
0.531950261321199 1
0.48842400990804 1
0.447856049065763 1
0.364494908161397 1
0.389035872886711 1
0.303756562477362 1
0.487781621065299 1
0.363550112081072 1
0.354025931528778 1
0.358095974015502 1
0.338182505831469 1
0.229397957318109 1
0.418840047171619 1
0.424131709476487 1
0.341182120144629 1
0.259484652491313 1
0.405018452062107 1
0.511628924727131 1
0.301513077584862 1
0.438440848947053 1
0.357362665205037 1
0.663846832521654 1
0.332349249252573 1
0.489075530763802 1
0.175043269617168 0
0.204900933599813 0
0.343819877547149 1
0.677736072921086 0
0.507198894304488 1
0.436988430115414 1
0.279378065430928 1
0.376681855457841 1
0.330304446701636 1
0.423294561102495 1
0.366668662288238 1
0.375407494495315 1
0.290456513646575 1
0.4879463175677 1
0.343115804557734 1
0.541887671381694 1
0.419528655264492 1
0.49793602814938 1
0.399269252545628 1
0.484199856876846 1
0.449111931526319 1
0.401822615104676 1
0.332094657890513 1
0.213434655080254 1
0.3948609787247 1
0.332427990867758 1
0.147746822091122 0
0.40591196660948 1
0.336135850105752 1
0.485211994980145 1
0.266821530980906 1
0.425823143664823 1
0.404473050395116 1
0.31659838201952 1
0.368452052323709 1
0.356275927164218 1
0.250715661313175 1
0.428665767426334 1
0.49214430521317 1
0.310288692788127 1
0.518060147807503 1
0.602627999517447 0
0.334012211998358 1
0.398062912402405 1
0.414269975664592 1
0.406253769234277 1
0.347370626248838 1
0.483906422607385 1
0.273899769700987 1
0.425746440394376 1
0.337204351202858 1
0.271936559450501 1
0.466498420732898 1
0.435628882271961 1
0.258023849482389 1
0.270009209608828 1
0.326970705854306 1
0.288010842700238 1
0.577749888519894 0
0.56815972404195 0
0.518357113209707 1
0.37214755110686 1
0.283588389301108 1
0.35271893067493 1
0.337993375003607 1
0.36701789188734 1
0.457194225322505 1
0.50686965181994 1
0.575378782701477 1
0.574991350729907 0
0.528242675085444 1
0.501836397677317 1
0.372009033030424 1
0.434482711631918 1
0.520484106971843 1
0.316491328203436 1
0.476493432773732 1
0.432544699828547 1
0.432577797867816 1
0.565219482629328 1
0.408711752895509 1
0.379509723738668 1
0.361423567186742 1
0.409179438358756 1
0.348947294211533 1
0.604479956870686 0
0.381728499984014 1
0.553681576216233 1
0.434575746881827 1
0.326975098543264 1
0.277508932370644 1
0.395678480862058 1
0.519276285549024 1
0.533405591948414 1
0.453267724229878 1
0.333097126599276 1
0.366176277724987 1
0.293198565757606 1
0.238383851664472 1
0.335695284168308 1
0.501283522364802 1
0.420145114160858 1
0.480024047593734 1
0.359142423210247 1
0.352853877948592 1
0.323024140348612 1
0.292481216948687 1
0.329041573452431 1
0.436701606785863 1
0.505303745229105 1
0.340454635552325 1
0.512100825877066 1
0.344698366134938 1
0.502637499943716 1
0.432832310407255 1
0.349302105376222 1
0.48231782517376 1
0.376029148219671 1
0.353065689839033 1
0.480519507955346 1
0.646615900423267 1
0.494400123689027 1
0.441180557383755 1
0.327263642624439 1
0.410459146359727 1
0.24053425556616 1
0.499411002420433 1
0.348334254977385 1
0.223177957676023 1
0.371320109696447 1
0.401175618246308 1
0.497897464346889 1
0.36919573563675 1
0.482816018852376 1
0.321533327820229 1
0.295507504670225 1
0.402244370681661 1
0.427344285848704 1
0.476835701695117 1
0.255722688937822 1
0.46273309040861 1
0.479201288996872 1
0.440349243303144 1
0.432604071251775 1
0.403376709991944 1
0.54745798052929 1
0.549469773877698 0
0.397794020657163 1
0.392138852176727 1
0.416129763448352 1
0.243144956221804 0
0.442992492212659 1
0.45593659788458 1
0.439823547632969 1
0.333444135168631 1
0.376205493393948 1
0.532267016249698 1
0.417924075928587 1
0.435942930193451 1
0.349458028604898 1
0.494115871269773 1
0.415233531682636 1
0.603958369193402 0
0.370919785409594 1
0.362782776903921 1
0.409459112429098 1
0.361319856370948 1
0.409350486829747 1
0.420038990661485 1
0.536828828572749 1
0.319449416019496 1
0.486660452277937 1
0.365202951562994 1
0.487320355294512 1
0.360207198305294 1
0.498683467328004 1
0.362842476918761 1
0.501907345845382 1
0.239296307786283 0
0.388808078565895 1
0.409184528158127 1
0.483609572748905 1
0.43234869599657 1
0.406670244312765 1
0.372911932171869 1
0.373199021995815 1
0.452830491442698 1
0.52248753409174 1
0.483980309663501 1
0.270623591949093 1
0.449923206872961 1
0.422910039203985 1
0.393746962434064 1
0.420473182340221 1
0.425642810466043 1
0.297570405201447 1
0.410793471084179 1
0.433014514257478 1
0.485153482929742 1
0.42908140483548 1
0.455455705576754 1
0.560219550124204 1
0.395466931737463 1
0.40768747454401 1
0.598644861483031 0
0.515208409897536 1
0.257312766928612 0
0.377477481475143 1
0.294404889537523 1
0.373595408068367 1
0.63595428719105 0
0.398767803197607 1
0.524763916547981 1
0.503643794564062 1
0.520373940643129 1
0.289071339109801 1
0.4394005429748 1
0.487126792277657 1
0.457227202758697 1
0.324315108742701 1
0.379199873673683 1
0.399912814529867 1
0.362791072728791 1
0.426773071384273 1
0.257033276995888 1
0.33242610363552 1
0.222614163281399 0
0.51511530740829 1
0.258131231334474 1
0.430444267874449 1
0.287059997486967 1
0.343355981136115 1
0.392562607932173 1
0.289882868544054 1
0.46109453478248 1
0.404478029618288 1
0.366656092384583 1
0.548402020331204 1
0.394929921164876 1
0.539562511033956 1
0.525107300879435 1
0.431476198297642 1
0.488527499256639 1
0.425299081758974 1
0.448989250307784 1
0.268991374799171 1
0.350536489784038 1
0.374464700296084 1
0.390781859920775 1
0.407283606782909 1
0.562354893738906 1
0.336825998503223 1
0.468005018096966 1
0.456311998489991 1
0.344789009434898 1
0.458191906399891 1
0.285928418675701 1
0.2955207762764 1
0.409294558024975 1
0.541798399565249 1
0.462896485720802 1
0.355957355337987 1
0.367939865608918 1
0.432538694636609 1
0.407464566052291 1
0.396193983272865 1
0.549304901184806 1
0.316470462770873 1
0.420117920582235 1
0.338026895160282 1
0.466446737737903 1
0.488806097883406 1
0.47044717075704 1
0.191744329465373 0
0.216533552613063 0
0.464967894916249 1
0.436952002704365 1
0.40892228385913 1
0.32707778506935 1
0.340567033100902 1
0.347976433898691 1
0.200449242051466 0
0.469250378354603 1
0.353230590557394 1
0.368413728614277 1
0.449506800009856 1
0.343925294779563 1
0.460442135609659 1
0.541443236834582 1
0.224021923650643 0
0.379612625479259 1
0.550795055222184 1
0.451032727452775 1
0.374793009931436 1
0.500964078250688 1
0.564059348593112 0
0.279349366599191 1
0.320090954281754 1
0.525010487942947 1
0.399048377261281 1
0.33403883642623 1
0.289373474492215 1
0.349566030574088 1
0.416214396368441 1
0.336178465262595 1
0.4954275373414 1
0.340369514942952 1
0.375109336745951 1
0.327647530364897 1
0.31783923748084 1
0.243474078505978 1
0.432047041136003 1
0.551114585066314 1
0.507772467382681 1
0.329904037437265 1
0.393627818931345 1
0.471497376853108 1
0.516736250072931 1
0.467659879289335 1
0.540245810212878 1
0.350492923408569 1
0.423819530783217 1
0.357903204321511 1
0.345005062279821 1
0.385398404444976 1
0.399900997974511 1
0.240329938001023 1
0.446103312575894 1
0.396861337184943 1
0.362806064565123 1
0.413381353408946 1
0.358267292851085 1
0.439905137951782 1
0.244971117512145 1
0.427001178728302 1
0.194348915488757 1
0.360921471638978 1
0.449134131500621 1
0.434763462341149 1
0.44978213249523 1
0.411602123570734 1
0.403472362047333 1
0.564116663134057 1
0.536156895673365 1
0.537276594641683 1
0.379307792285304 1
0.453100820807381 1
0.441346895655462 1
0.456005779462211 1
0.407951644137444 1
0.406412117510058 1
0.179347605761394 0
0.266701754720078 1
0.261296001696551 1
0.41597610997304 1
0.285207511145593 1
0.411204520737833 1
0.323199785279341 1
0.152612157603994 1
0.361525358147606 1
0.457298439734764 1
0.308399577360492 1
0.624940096791922 0
0.326718599263765 1
0.473272311510441 1
0.420816330768364 1
0.511426073243653 1
0.496437623386479 1
0.431472133539682 1
0.284378701362468 1
0.481550708053934 1
0.299386967747791 1
0.506297644435961 1
0.418533343510632 1
0.37255919393481 1
0.423738307277749 1
0.31197510264423 1
0.537843424456087 1
0.464333677394342 1
0.458098522477705 1
0.315075840482061 1
0.322565414371639 1
0.453313704468383 1
0.32909483526796 1
0.604114688028902 1
0.496774908608262 1
0.596653812892648 1
0.262644519497653 1
0.314159041548508 1
0.379265259552431 1
0.435821550222374 1
0.358540661370805 1
0.339563363814522 1
0.338768420478183 1
0.469511089154689 1
0.328604006549759 1
0.467918760897798 1
0.376815352854202 1
0.608404637241347 1
0.476650341275158 1
0.45640506914005 1
0.202200072966927 0
0.408368521146239 1
0.275350299216802 1
0.377697058708558 1
0.545971588250441 1
0.597274249440369 1
0.408498763400847 1
0.46912294306624 1
0.299302162346207 1
0.271848086735661 1
0.300506159445177 1
0.569912509644493 1
0.330424288003939 1
0.357506864672025 1
0.431666155254987 1
0.353269512405618 1
0.400431999424934 1
0.618105520543558 0
0.419649880753287 1
0.394331741878862 1
0.398843010321922 1
0.502567076144472 1
0.410833671587369 1
0.451925977060074 1
0.302290558850213 1
0.52462844978311 1
0.399670409829127 1
0.283880583766551 1
0.52365943183713 1
0.339302331669226 1
0.334481390386015 1
0.433409740275303 1
0.454542594130724 1
0.555877848115471 1
0.481951097691319 1
0.373310157327252 1
0.237848988852404 1
0.406166421712693 1
0.379632184568639 1
0.394748140603387 1
0.346845315584479 1
0.490091677005286 1
0.468060206710333 1
0.388076663679456 1
0.409272063476476 1
0.539173525673527 1
0.42149752832352 1
0.432410827349278 1
0.414038829798358 1
0.281121057915815 1
0.246798765658729 1
0.393710227534506 1
0.466425720205234 1
0.560974596409437 1
0.466038903915638 1
0.434701409473987 1
0.359835978289286 1
0.348333106878066 1
0.45576046032812 1
0.46303020833097 1
0.239208185465632 1
0.345181496740035 1
0.621333064251775 1
0.342792874544556 1
0.368800132291389 1
0.197919053835924 1
0.420886262070816 1
0.349637097486887 1
0.458072305048282 1
0.226138899577077 0
0.277526093066332 1
0.382191219142035 1
0.278770338131681 1
0.447417087061374 1
0.417803106106483 1
0.217732057302278 0
0.292157359332435 1
0.58025976825409 1
0.292669254641811 1
0.659433210604585 0
0.279515357425393 1
0.143652928387485 0
0.419304539121034 1
0.315857175502046 1
0.469350538291497 1
0.216902582719183 1
0.540241355124776 1
0.418068960390007 1
0.382000594460496 1
0.449882926354754 1
0.563873775112067 1
0.547661715978097 1
0.550995734047889 1
0.408666615733728 1
0.355203671399707 1
0.340986734981828 1
0.476423297331927 1
0.450907857273451 1
0.184545582897923 0
0.228786568601848 1
0.51190008044631 1
0.501972012444608 1
0.455145700857753 1
0.128947352552339 0
0.198945151566283 0
0.518767263553 1
0.261390619761876 1
0.418372276855105 1
0.50149896657392 1
0.518430920496518 1
0.394433264445081 1
0.499723014371673 1
0.434396245930913 1
0.505465199954477 1
0.520999497680474 1
0.377373554056557 1
0.181072973145681 0
0.463909133048061 1
0.440689365925184 1
0.554926040395563 1
0.301316200800938 1
0.249967075112139 1
0.299814581061689 1
0.556194224995039 1
0.411897873378816 1
0.461367426749435 1
0.531803163194122 1
0.359190023011513 1
0.472816473523218 1
0.406049041310208 1
0.267389229787011 1
0.538948389605399 1
0.39854752511066 1
0.356293654245103 1
0.428294661237384 1
0.41195175531548 1
0.425868800478678 1
0.260392938252796 1
0.562344450210335 0
0.475986511590166 1
0.384384768341255 1
0.418383972817367 1
0.370168994653828 1
0.342141510847475 1
0.291668111137056 1
0.484493653638725 1
0.335626663947977 1
0.476713445567298 1
0.36722881868303 1
0.429545951957741 1
0.339318966318 1
0.451794980789273 1
0.480329762753477 1
0.37886060505413 1
0.528653419688314 1
0.283389396479103 1
0.390520742232119 1
0.358321062422502 1
0.438697262772156 1
0.212663642558587 0
0.460407917755718 1
0.245343769736783 1
0.262188719484166 1
0.3221505261471 1
0.395752519359657 1
0.362863017218451 1
0.358532171717677 1
0.39901588621074 1
0.666966434107305 0
0.414158488655414 1
0.414247328183202 1
0.267307394721602 1
0.212777623544873 1
0.415176538696913 1
0.366524747183047 1
0.229254090620273 0
0.396705839602221 1
0.462623334724206 1
0.38109657886147 1
0.387310915234817 1
0.444040500521805 1
0.462500211892175 1
0.246396794732411 1
0.337768717127835 1
0.379409838365001 1
0.533084503117574 1
0.468958077364676 1
0.182563548754418 0
0.335344564376212 1
0.41683779365166 1
0.451954982144369 1
0.374013899877013 1
0.37199401995093 1
0.393459213994409 1
0.34180620783167 1
0.340419380738837 1
0.530940667376175 1
0.231481043420722 0
0.260530587980339 1
0.350874800280319 1
0.191645920333838 0
0.494520997924964 1
0.173681209754552 1
0.393079469895816 1
0.312192254247368 1
0.426282151197658 1
0.358432954606711 1
0.264243272156627 1
0.411016624367405 1
0.336904456042067 1
0.354934326659193 1
0.575335924681493 1
0.439320452327804 1
0.204857839323178 1
0.419828251566332 1
0.398369548884104 1
0.407097018959882 1
0.362597487765332 1
0.385986190960883 1
0.439165459805451 1
0.537184040538591 1
0.464633152545753 1
0.351912728347534 1
0.340153675448005 1
0.497634462863138 1
0.216304333475835 1
0.446898344372524 1
0.514327830281986 1
0.476555288552587 1
0.33933011006986 1
0.380063188311352 1
0.572652842171852 1
0.368382506197141 1
0.449137390242762 1
0.508558474157213 1
0.356003085252567 1
0.578608836833001 1
0.381302083510463 1
0.252374340693556 1
0.459917032512989 1
0.331619192961999 1
0.194729934024176 0
0.36291232292857 1
0.565074606434327 1
0.179007804679674 1
0.394263897039146 1
0.369163534423085 1
0.281868926821818 1
0.371107358902719 1
0.158088831926589 0
0.293007661632995 1
0.354359961714191 1
0.503179247048035 1
0.430556260957411 1
0.355841173594029 1
0.22610944097823 1
0.434695769172484 1
0.353689108514846 1
0.212117039836023 1
0.270937473094723 1
0.57127651980938 1
0.412632922271574 1
0.310115857845986 1
0.591983284948106 0
0.319573665997656 1
0.215336631067962 0
0.22031677027518 1
0.299074082848739 1
0.287792649029267 1
0.0936669583052179 0
0.450654580244699 1
0.389108072043814 1
0.39694716528676 1
0.587990308572379 1
0.322290251971555 1
0.49104110011601 1
0.54169640809496 1
0.444793013472568 1
0.448129614797834 1
0.374033905802031 1
0.462630464704324 1
0.412512289413947 1
0.430222572151191 1
0.190520529198898 0
0.333158494591696 1
0.379035726890736 1
0.417727492042254 1
0.394187370251832 1
0.296699154102944 1
0.361524019819708 1
0.402270718158711 1
0.473792289161057 1
0.356342333624111 1
0.405699543320237 1
0.370029143244867 1
0.248827038839466 1
0.264287979124572 1
0.273799935387634 1
0.573305847796504 0
0.577689582473168 1
0.108709159798288 0
0.237036487949064 1
0.351757478491662 1
0.37588950484279 1
0.46492220450407 1
0.464954933484729 1
0.267066822903127 1
0.369306849248147 1
0.394372257419267 1
0.29281399866815 1
0.346420141998081 1
0.400311443116743 1
0.498484571135499 1
0.235925752486475 1
0.432423937002112 1
0.451601730795473 1
0.500142861268832 1
0.541619799367004 1
0.347299130130152 1
0.598235995847833 0
0.482018023665078 1
0.510101878036529 1
0.487679750043703 1
0.417087102003766 1
0.242725880838057 1
0.487014965460628 1
0.480258237466534 1
0.363620030494547 1
0.338001696873114 1
0.374376798829409 1
0.36626981170936 1
0.526312428068877 1
0.252007147719617 1
0.499945806560508 1
0.391998832934041 1
0.504987300094441 1
0.189505942949051 0
0.45716438961681 1
0.608574421055754 0
0.442073104097955 1
0.393587968158838 1
0.372952813222897 1
0.398791452201196 1
0.2553244756711 0
0.284600580293715 1
0.534056322255009 1
0.302629996049654 1
0.354144448947345 1
0.539996005736871 1
0.314564855186698 1
0.389252575530872 1
0.380202576726812 1
0.321025970125301 1
0.331608352165761 1
0.542219179147677 1
0.340976580091619 1
0.435164900597502 1
0.573390091458876 0
0.264150583639328 1
0.298556078228014 1
0.431791928650249 1
0.396287169452111 1
0.562850531276485 1
0.320531405713 1
0.271123074115433 1
0.541908133618667 1
0.334534126919355 1
0.32413094765444 1
0.344815162296099 1
0.416409109917127 1
0.188316664081301 0
0.299247362398582 1
0.564533483352935 1
0.6104307060377 0
0.214249287596493 0
0.2917120935636 1
0.651727495450334 0
0.296061739676765 1
0.43924208189759 1
0.366377707348989 1
0.531264693647431 1
0.375305447019206 1
0.320963781383817 1
0.42126114854924 1
0.34562457885046 1
0.502014179948943 1
0.324737598159333 1
0.551517078542966 1
0.244113102216038 1
0.33903869470245 1
0.277518228809669 1
0.323756490549471 1
0.340976680002258 1
0.255152256541133 0
0.450010110942409 1
0.546929111016047 1
0.328020025201672 1
0.450965572077457 1
0.443585189220591 1
0.238628010551505 1
0.511353324118417 1
0.497363461724876 1
0.401514519875303 1
0.573960931228282 0
0.439022568424875 1
0.471182844874885 1
0.307957481029154 1
0.376337316648512 1
0.49014566433603 1
0.44867964448424 1
0.215144724177346 0
0.33275644470259 1
0.311071577282747 1
0.425464636992923 1
0.425108597986784 1
0.367864113059286 1
0.443902395547283 1
0.358150153217272 1
0.384902714132981 1
0.265346720920204 1
0.501219049989601 1
0.599136626453642 0
0.250450772689068 1
0.594381334623514 0
0.432650388066354 1
0.397796495857205 1
0.395449624446167 1
0.294818490131604 1
0.344337946636609 1
0.472986319242022 1
0.467040790319995 1
0.586620159823728 1
0.33510188590059 1
0.286202279999666 1
0.616817917223136 0
0.40602530817506 1
0.449792053789811 1
0.360100768445749 1
0.531373265578119 1
0.271814898477576 1
0.305380159538916 1
0.457105820468313 1
0.376925863610064 1
0.226567729994482 1
0.580085142343382 1
0.528648574710288 1
0.390175440235188 1
0.387092167320919 1
0.119732173667683 0
0.391840882650749 1
0.440819129444376 1
0.430684834234237 1
0.499768325546745 1
0.513864818973879 1
0.514152890810337 1
0.532238813617174 1
0.277776909155283 1
0.227100064664107 1
0.503349169811522 1
0.109309364755115 0
0.271714972347851 1
0.39136982795818 1
0.411024948327648 1
0.426941017972058 1
0.364816433123123 1
0.244554576821674 1
0.325125008707584 1
0.423877733770276 1
0.470979429305083 1
0.435965983742622 1
0.362409375614312 1
0.550242413035555 1
0.334978815935087 1
0.4193671694827 1
0.497470005833095 1
0.577853769594307 1
0.189423509706249 0
0.425613431506445 1
0.480935049723767 1
0.36036097409076 1
0.248043238136273 1
0.531945979860916 1
0.591244776477763 1
0.465207118430313 1
0.429385928259154 1
0.373724024099263 1
0.454869337601528 1
0.44792390833815 1
0.357226744503614 1
0.393045172938966 1
0.426878258004906 1
0.464955207033022 1
0.542383817981228 1
0.343546776099475 1
0.477666203114468 1
0.329512014284403 1
0.472393782335369 1
0.514074452926505 1
0.385341545795344 1
0.512271000594883 1
0.277000572774956 1
0.378302788663309 1
0.442071356667565 1
0.353787195005593 1
0.507527625753959 1
0.483580299609483 1
0.422648488177631 1
0.575106647942841 1
0.489885414060921 1
0.407827339466026 1
0.29612602409113 1
0.506918938073345 1
0.480862229592869 1
0.29200543772786 1
0.519024048944516 1
0.448859767658252 1
0.43233745057894 1
0.425470724100698 1
0.376064500083106 1
0.279053146849054 1
0.407554865611792 1
0.385000515531674 1
0.413650745250941 1
0.185592545952553 1
0.498033138283831 1
0.42443594489673 1
0.450301623520127 1
0.301512315329113 1
0.355063291355902 1
0.256999738957006 1
0.500890487642239 1
0.477644052429298 1
0.293988308796887 1
0.550515380995194 1
0.423013610468033 1
0.413136165551892 1
0.420958906102914 1
0.365811696661157 1
0.274424757402451 1
0.251621142638208 0
0.384969754478035 1
0.424160419633563 1
0.416962253550174 1
0.589745181996233 0
0.247753809780792 1
0.292624920418413 1
0.408519298553071 1
0.319357120203992 1
0.3783483259886 1
0.521850896094947 1
0.274169221928024 1
0.508838520040359 1
0.287003443092433 1
0.464255082591444 1
0.410288918311807 1
0.309650050732781 1
0.317933805088309 1
0.519376398169763 1
0.44269697097032 1
0.379631972713305 1
0.412052690423446 1
0.479712790636862 1
0.359947900584667 1
0.232744376373744 1
0.362962337190186 1
0.544182515225635 1
0.499170827962432 1
0.339551251417092 1
0.355932235826211 1
0.222490832144341 0
0.361323096307717 1
0.668770030154125 0
0.389104053228651 1
0.291304838674569 1
0.409348590549601 1
0.534209512418939 1
0.426111521573735 1
0.54841427273309 0
0.361531909118872 1
0.381586717605263 1
0.512239782543361 1
0.482110043485461 1
0.583095435349035 1
0.25147086482426 1
0.51585422695126 1
0.542291656753158 1
0.468487270568178 1
0.632529940413057 0
0.320473148652486 1
0.196351611782736 0
0.343605984348975 1
0.529644405932169 1
0.422617202305163 1
0.412924883922929 1
0.322698983427736 1
0.423509833331151 1
0.360135021110468 1
0.416476271288553 1
0.439628281270226 1
0.279401556809317 1
0.530953944952228 1
0.295459329360687 1
0.341983460542419 1
0.361904503270981 1
0.432645787159798 1
0.462876342280837 1
0.520794540502628 1
0.421483090630429 1
0.315371274717789 1
0.418531680834923 1
0.50690413882856 1
0.558857597620369 0
0.467322211463769 1
0.493513762694269 1
0.462877114798058 1
0.390682979999624 1
0.408641539367157 1
0.382344852334722 1
0.503178525784747 1
0.189144912049525 0
0.53001605468438 1
0.4392657573317 1
0.328517422606759 1
0.252062988149043 1
0.36916558845116 1
0.473017109244615 1
0.32970114231917 1
0.286507092798147 1
0.537020168183045 1
0.397919557667859 1
0.33141880993177 1
0.39848071860166 1
0.277826496299237 1
0.401303754237183 1
0.410800539626074 1
0.371742851079855 1
0.410095682173441 1
0.246679770910686 1
0.394528019782794 1
0.419640402558773 1
0.348154405821437 1
0.420074595143435 1
0.462744377690594 1
0.399781827817331 1
0.531480214625311 1
0.451126953012163 1
0.285460679772132 1
0.234229624358357 1
0.385322397949772 1
0.426727622419096 1
0.270243369109463 1
0.363158752784036 1
0.210029965662057 0
0.365997816743038 1
0.374581038861444 1
0.474184040921755 1
0.408692675524893 1
0.393750232386798 1
0.527929225428417 1
0.150206558550834 0
0.412585816563217 1
0.336634715826404 1
0.346850349983889 1
0.364394610814098 1
0.335496827719289 1
0.386374951733398 1
0.55716162776412 1
0.4733816519823 1
0.413493261677067 1
0.387068223735756 1
0.454814180147292 1
0.477217335201781 1
0.341443504271655 1
0.650308563474267 0
0.406582575731944 1
0.570285555137827 1
0.403035697091631 1
0.310054532592953 1
0.379037618731671 1
0.407347968880497 1
0.367104175481463 1
0.406076376959945 1
0.451726445271651 1
0.154501862470616 0
0.548824678122105 1
0.480021295004168 1
0.420021099788184 1
0.320612523890192 1
0.300672572556734 1
0.446772186272335 1
0.459700323800631 1
0.451127135363461 1
0.512760223906487 1
0.284597847581648 1
0.489774634218556 1
0.529513790555329 1
0.54333846575874 1
0.290093593380473 1
0.317106099305358 1
0.618181706790036 1
0.435606531016938 1
0.34813445035576 1
0.247295186049067 1
0.380157921224638 1
0.380396931475801 1
0.381229822301469 1
0.356114590773016 1
0.324647126604108 1
0.3516572291622 1
0.433330030335008 1
0.480903748537739 1
0.422199335084389 1
0.444112289415002 1
0.538490496813966 1
0.449811489042627 1
0.3677909433287 1
0.366711945504413 1
0.394894986948506 1
0.469775889398653 1
0.481902124557319 1
0.564750609006678 1
0.369510850663276 1
0.324117810754277 1
0.376868339102836 1
0.397744862588859 1
0.217888256087795 0
0.324745195815138 1
0.129594491275576 0
0.462249131314827 1
0.574896991419764 1
0.322489904489603 1
0.42366018112849 1
0.406915090746317 1
0.304762584157714 1
0.303759669515992 1
0.34758322019355 1
0.396247745497815 1
0.389533208050553 1
0.538627500825703 1
0.2709403635727 1
0.312384021749338 1
0.368572726226343 1
0.378873147393275 1
0.330444107874681 1
0.581301255080754 0
0.439770803527885 1
0.637865804449742 0
0.437247171925574 1
0.216171185219104 1
0.453119814269119 1
0.565022341092445 1
0.32062558587381 1
0.421342057153415 1
0.422875800572222 1
0.310705322854834 1
0.381404967735675 1
0.527661155027819 1
0.539144762829952 1
0.364720144452013 1
0.406653746878318 1
0.390982875216965 1
0.414232444503439 1
0.294053075292022 1
0.350270512670522 1
0.662246931460971 0
0.403124656121795 1
0.456384318986999 1
0.416176027408222 1
0.308458468949091 1
0.43878421856326 1
0.361708659010637 1
0.388267295755472 1
0.408842815863792 1
0.671185894501373 0
0.359380113817263 1
0.292183772397056 1
0.44556127027528 1
0.350280330055214 1
0.430310808219413 1
0.347706113651586 1
0.593344615618131 0
0.3238548532059 1
0.430226071381976 1
0.434559304777955 1
0.38361834171299 1
0.247977067117011 1
0.282178128207495 1
0.389800080071879 1
0.406051253198079 1
0.264284629198746 1
0.445556877309248 1
0.246906989074402 0
0.486498044372074 1
0.665049725099666 1
0.448255854934807 1
0.33538414572113 1
0.442475718996439 1
0.291977275061222 1
0.31372961719535 1
0.398756647254179 1
0.361587901810646 1
0.470816761474682 1
0.405792470478774 1
0.347826712791386 1
0.41189313630643 1
0.139934375577989 0
0.301105354960462 1
0.270304550961425 1
0.677803479420558 0
0.377456920397215 1
0.558626162175377 0
0.385503041361562 1
0.464386083189784 1
0.357521557107918 1
0.394004151190263 1
0.43004868822454 1
0.230092384928478 0
0.35400556217818 1
0.447685216279676 1
0.419407302146981 1
0.391186408042391 1
0.275786363587145 1
0.234509186396649 1
0.380757834722445 1
0.477566930282673 1
0.421078063428713 1
0.210336979478558 1
0.368493094955947 1
0.329819805136374 1
0.407920703180034 1
0.345155126630567 1
0.399166932613435 1
0.531914368157709 1
0.309690433334122 1
0.374209800489669 1
0.508963445393501 1
0.330294199078658 1
0.387909228213476 1
0.543774420753669 1
0.451321264023483 1
0.535718678736218 1
0.641638805010422 0
0.505184927505519 1
0.367821850604271 1
0.508524143145082 1
0.481273331786134 1
0.321620323004143 1
0.415593979428679 1
0.253320730426762 1
0.364804105679646 1
0.392384248334262 1
0.240539889588166 1
0.347417318587266 1
0.507556020645604 1
0.534491268578596 1
0.354037171569028 1
0.277756149963738 1
0.301654930386202 1
0.306155820898971 1
0.511300413514782 1
0.193317807294226 1
0.439529830543451 1
0.327770552877642 1
0.385113324454711 1
0.359281900527794 1
0.243620937061132 1
0.215300144043458 1
0.229306217444085 1
0.664708165806616 0
0.197568595748753 0
0.393152789195057 1
0.39885736982004 1
0.476067162471906 1
0.454034271786075 1
0.403517990610993 1
0.32531280534867 1
0.455698828603732 1
0.378661354743241 1
0.548368410896794 0
0.274121103213648 1
0.544642881075411 0
0.354733272414704 1
0.5090926772775 1
0.263364124815949 1
0.467698871602478 1
0.350764821092196 1
0.319375424192303 1
0.506946835078482 1
0.263586607064537 1
0.422430258381907 1
0.546542477310102 1
0.490455864000296 1
0.358235187429333 1
0.379791297682013 1
0.239912935380044 1
0.382240616290292 1
0.436581363024455 1
0.620612163317297 0
0.306590221011681 1
0.388110009328907 1
0.471209544043628 1
0.346711187053369 1
0.483320640847662 1
0.395277947487487 1
0.538389102242674 1
0.358267133042433 1
0.473503857473823 1
0.508971016064715 1
0.557118184412768 1
0.471673594610162 1
0.41393714475396 1
0.384636314862278 1
0.473231897994252 1
0.449531871934636 1
0.257670356456558 1
0.582587873764018 1
0.481001479783926 1
0.510513560306078 1
0.504351454354157 1
0.372443229231497 1
0.523001864843772 1
0.369031428019003 1
0.424102719036405 1
0.344392601056891 1
0.451043697266884 1
0.441854395923128 1
0.335122548229285 1
0.425009111427258 1
0.522315858004166 1
0.416216975255459 1
0.401416910524828 1
0.410225145802235 1
0.507102597371888 1
0.310304479573117 1
0.328365480562322 1
0.494554166540711 1
0.430174146438368 1
0.402681017054974 1
0.421859639847176 1
0.366769979735455 1
0.284171448486394 1
0.678660077933932 0
0.569755028162681 1
0.36424808560334 1
0.45970756362863 1
0.45417493747816 1
0.357746271132366 1
0.441128490933609 1
0.387715992747953 1
0.411730129913218 1
0.401156327265192 1
0.396796047891367 1
0.352148563976397 1
0.288242403687591 1
0.387387210700254 1
0.26593820825401 1
0.394749614463925 1
0.467617785152681 1
0.252782273835681 1
0.392840757332234 1
0.247537373268739 1
0.293816102639084 1
0.249110065171324 1
0.458579241555792 1
0.427074819528687 1
0.414064793965179 1
0.539290525689341 1
0.430979262813563 1
0.321698783875935 1
0.269239540133875 1
0.401426353502095 1
0.274230365032487 1
0.401553369564153 1
0.413191669851169 1
0.307404487335172 1
0.239476656881456 0
0.45328411180201 1
0.439277906554823 1
0.465835401243739 1
0.47748603059287 1
0.350910813016647 1
0.262659956219209 1
0.531193412044843 1
0.490693369694118 1
0.502929985567615 1
0.345508677176661 1
0.323201693284537 1
0.420602742494883 1
0.451781360766775 1
0.447480852382398 1
0.326108263011124 1
0.445867508507104 1
0.399045582972459 1
0.283480214720754 1
0.63100259658175 0
0.443759951609749 1
0.290955354691316 1
0.524382948610332 1
0.428812413800973 1
0.262686428684044 1
0.43273583557326 1
0.370330856733014 1
0.480622954275322 1
0.512961359419952 1
0.283235582517063 1
0.359288898446284 1
0.471106164119839 1
0.499724646599518 1
0.504613862442667 1
0.49662023686568 1
0.372587048170989 1
0.377444490377233 1
0.354952354536196 1
0.441428460750691 1
0.328377326622037 1
0.476187514671108 1
0.526133826577086 1
0.524269828877736 1
0.423314894648943 1
0.301168130097762 1
0.57159771171705 1
0.257485312603953 1
0.465449508271329 1
0.341240934393636 1
0.488938252703107 1
0.368474017693099 1
0.530826076534089 1
0.410480944213034 1
0.414517189584311 1
0.559825115919798 0
0.517637201315571 1
0.460058692414159 1
0.405138134900937 1
0.44699198090298 1
0.477158088401289 1
0.384863474427576 1
0.402094055456493 1
0.522473129028125 1
0.362668054649345 1
0.339438104675847 1
0.617033390349804 0
0.403220044474411 1
0.287940785287618 1
0.388736157056084 1
0.496189342034705 1
0.312425413037221 1
0.345690811156941 1
0.309810450409795 1
0.509960430059497 1
0.423556473775671 1
0.460298347781681 1
0.237308790225948 1
0.458188836282828 1
0.473998745817822 1
0.412542129220779 1
0.336723915123762 1
0.48066448906386 1
0.243981398126426 1
0.527359027732424 1
0.433915514483144 1
0.467870918466161 1
0.422467853905732 1
0.396545283304764 1
0.504118476419251 1
0.426143371163794 1
0.22363191374476 0
0.340837355660715 1
0.165350996163058 1
0.418705158222301 1
0.34768872190763 1
0.466226169102517 1
0.303688128321079 1
0.284359512826146 1
0.460558552674823 1
0.444268259665598 1
0.380728895770544 1
0.539492960158938 1
0.586151776642937 0
0.407909690189467 1
0.374392627025701 1
0.360937513657776 1
0.497460210014681 1
0.415228129745151 1
0.483486094763793 1
0.40370910907338 1
0.324349462682299 1
0.292255837677303 1
0.337293769043731 1
0.480570799041718 1
0.550999068096162 1
0.402478164032349 1
0.355771400836727 1
0.359781545984871 1
0.510706293785218 1
0.406406732909667 1
0.232563064110231 1
0.462460376578188 1
0.376277036226009 1
0.415907737982284 1
0.339205861030437 1
0.502290536773586 1
0.441227274122516 1
0.273299120511734 1
0.262214331915862 1
0.505443715704181 1
0.332186326647795 1
0.332980111162492 1
0.439373053522571 1
0.299718360220894 1
0.398043732679129 1
0.524487010054734 1
0.486609753777029 1
0.406708913640446 1
0.341390117108892 1
0.628086082420238 0
0.399591995946454 1
0.42984662077659 1
0.489275402992648 1
0.346945738081115 1
0.295372237287558 1
0.2584318963179 1
0.33994145452721 1
0.447438108373557 1
0.388290032243617 1
0.273394983617568 1
0.252523381704409 1
0.390912184500759 1
0.377934485645708 1
0.398415527041206 1
0.528282966719168 1
0.331720225254534 1
0.296032742567439 1
0.269668859344409 1
0.531254683288653 1
0.436711605139314 1
0.426067271936074 1
0.4661552413904 1
0.438392012003044 1
0.445062588919516 1
0.463910235982584 1
0.295807345625728 1
0.41778327651331 1
0.515399720757558 1
0.233455852599318 1
0.447520794660866 1
0.357705879377173 1
0.522811124270508 1
0.290813158577359 1
0.363624747018714 1
0.330722914091182 1
0.442742815849502 1
0.503405163975916 1
0.16428018483056 1
0.430452323085346 1
0.277316139506625 1
0.385511443475487 1
0.330267309098609 1
0.56344158013526 1
0.333551754891302 1
0.46233450442529 1
0.567236341487204 0
0.370091874588762 1
0.401546307608314 1
0.20936761328409 1
0.280805611084666 1
0.225776104190607 1
0.395976141238923 1
0.539931747613293 1
0.360922843339279 1
0.526953776185771 1
0.386678732765177 1
0.476015814700167 1
0.54121562395673 1
0.537871768407816 1
0.367685750282344 1
0.442208956332437 1
0.413483979879584 1
0.341683414160296 1
0.402282928923703 1
0.566889141575378 1
0.423867851048506 1
0.302862236456603 1
0.537308735417489 1
0.482626946425044 1
0.0725131392981233 0
0.343414198948303 1
0.270028328161493 1
0.278519935980295 1
0.446073863922806 1
0.251926267611169 1
0.506039751740743 1
0.322037152740839 1
0.428115307625429 1
0.39408587942326 1
0.506039493939698 1
0.527577444893814 1
0.280892988205289 1
0.478531359980007 1
0.377592851381922 1
0.556181577348316 1
0.370715071812093 1
0.523533247189568 1
0.323960992631127 1
0.599254968176637 0
0.509360578593103 1
0.359907754277721 1
0.517299579832819 1
0.286114823541618 1
0.415693826173933 1
0.476147892202868 1
0.328481960111826 1
0.270060255999321 1
0.542192740533945 1
0.302670776355622 1
0.231232776145034 1
0.347639794991889 1
0.414161199420548 1
0.615128784909971 0
0.387932076813702 1
0.297228719096548 1
0.47388733762302 1
0.384279112067081 1
0.602258865709147 0
0.278929096811755 1
0.310948931328642 1
0.26309005831124 1
0.325133353558901 1
0.33603488155571 1
0.353593334113223 1
0.354450742648691 1
0.301001254436069 1
0.366729222232555 1
0.459074172413962 1
0.244548750604379 0
0.414453504371455 1
0.43758334373698 1
0.451061073190676 1
0.361772726272912 1
0.437296780358771 1
0.330391656774064 1
0.250223897777364 1
0.356940222242026 1
0.208836797044035 1
0.315014562844456 1
0.46817084161514 1
0.395826079771979 1
0.409818248509671 1
0.337713443912028 1
0.595646588129111 0
0.278425529454398 1
0.376854005232005 1
0.543902148355087 1
0.441190478425478 1
0.322990364554778 1
0.523862632669668 1
0.353387332578376 1
0.50503601920303 1
0.333448016710393 1
0.497804279639144 1
0.458387604036694 1
0.439728195414827 1
0.385699433056978 1
0.391739184412694 1
0.40880447761849 1
0.360362329080997 1
0.461877914915217 1
0.517362684665512 1
0.0810227376366797 0
0.319055913529626 1
0.44201403729408 1
0.478563608857134 1
0.619245675491313 1
0.462057222976014 1
0.444798744463009 1
0.484908746064938 1
0.420935614113994 1
0.526063279115844 1
0.495045123381052 1
0.409690467793734 1
0.57447242052418 1
0.419805968760247 1
0.31361861190659 1
0.396992004499629 1
0.350629528692611 1
0.394601618614922 1
0.476167543851652 1
0.527668180422728 1
0.375120037962902 1
0.298517443897499 1
0.360547321737588 1
0.397962111264389 1
0.269320423175456 1
0.341592787694022 1
0.419666364894907 1
0.501768102154114 1
0.285501341146135 1
0.372838160465107 1
0.33497501137675 1
0.547235386609599 1
0.350279722150189 1
0.224081507486154 0
0.343422303230976 1
0.391488853652819 1
0.569816241594877 1
0.434019245069859 1
0.404329166632877 1
0.409679047765031 1
0.350930822820877 1
0.429597772760053 1
0.422070650205439 1
0.206638606730619 0
0.414088401814129 1
0.389611737024653 1
0.524971759988918 1
0.242457345222946 1
0.227938830964857 1
0.432799213780988 1
0.45142544296673 1
0.451153866936867 1
0.333946118665362 1
0.323594341775795 1
0.480582892556393 1
0.333870088169329 1
0.432324963169161 1
0.426167658532681 1
0.632191894102523 0
0.352579755220454 1
0.200472725526605 0
0.252097872873242 1
0.467118955916808 1
0.375276676473961 1
0.413716624614429 1
0.421111728458444 1
0.229873065745459 1
0.357955179419333 1
0.225096336214082 1
0.239056179920059 0
0.388814853641912 1
0.588683779834734 1
0.43714026301562 1
0.219758118430871 0
0.450894825580226 1
0.261367695364804 1
0.317763065339168 1
0.0914465089726186 0
0.217615667116926 1
0.46155302397382 1
0.367366476221514 1
0.392252417504802 1
0.394755797746188 1
0.410699648373524 1
0.382194602034141 1
0.332515449751333 1
0.426863805465428 1
0.498321764431193 1
0.38384011973895 1
0.406981458709983 1
0.342526538824241 1
0.508699549689239 1
0.496069159738454 1
0.598134946589118 0
0.365315361927528 1
0.413240519306122 1
0.310757809698195 1
0.301620652924295 1
0.418913496392271 1
0.261950586146998 1
0.29182367475522 1
0.343906505106981 1
0.466427608375409 1
0.537274917252899 1
0.430762804069049 1
0.48418815269672 1
0.386574624403616 1
0.484110789742336 1
0.494010098610036 1
0.354254262420893 1
0.58075959124283 1
0.40029270923662 1
0.49561380484912 1
0.520618721538523 1
0.299045267683464 1
0.449786753783802 1
0.426035888023945 1
0.426495127145206 1
0.393108470447683 1
0.662138908674861 0
0.411141199129087 1
0.363850379452106 1
0.152343487096131 0
0.310106241116791 1
0.129354028575899 0
0.479343417777473 1
0.232425120864088 1
0.479637353215334 1
0.479135137450401 1
0.342052646093992 1
0.629128234524216 0
0.304142678125504 1
0.219458152963028 0
0.397976537914552 1
0.323703405375907 1
0.620657278806923 0
0.283838447398706 1
0.483364085959577 1
0.1942482846363 1
0.419558914325656 1
0.331148970012191 1
0.469299416664148 1
0.324266565140978 1
0.323946856333697 1
0.198219809455426 0
0.275109523700802 1
0.511163504946728 1
0.310168820899313 1
0.732263838095507 0
0.425617592330963 1
0.227989005300756 1
0.363934417428504 1
0.362528400816644 1
0.429226919690535 1
0.390466867673176 1
0.334290029942068 1
0.251584622064133 1
0.539897592119615 1
0.51999975975056 1
0.484203412764973 1
0.461704894933473 1
0.286245420303706 1
0.497752749567831 1
0.280886834440998 1
0.260054387628528 1
0.248589993753939 1
0.448101389340337 1
0.409555552216352 1
0.359057314785883 1
0.304947450981278 1
0.364860958328099 1
0.480872892168389 1
0.468438067169925 1
0.448378198729204 1
0.458949778689462 1
0.278736462327671 1
0.372719415457609 1
0.397376019759703 1
0.279247978978084 1
0.492514118134302 1
0.580156991183663 1
0.333798201723167 1
0.346087797179984 1
0.561890038649065 1
0.376825253792614 1
0.443928148104143 1
0.285759489518909 1
0.373353225587941 1
0.411231433048654 1
0.382090871652951 1
0.339986143504192 1
0.391593209300281 1
0.215375841362624 0
0.438676515743648 1
0.38376357397911 1
0.392749421847898 1
0.224852648263782 1
0.353626885118698 1
0.366192329856701 1
0.280012133626877 1
0.501791062021646 1
0.242089088957252 1
0.298595342741302 1
0.50844260492821 1
0.257282881974352 1
0.252437790785756 1
0.380286329297168 1
0.409042963456687 1
0.307891946741364 1
0.44592573274592 1
0.328314542167244 1
0.447104829100736 1
0.548547082268866 1
0.189046165211199 0
0.487596680214889 1
0.414403169747279 1
0.456739903722798 1
0.498019814817956 1
0.371639937722586 1
0.518101613672109 1
0.340199004260599 1
0.382288570949028 1
0.209778286520552 1
0.357208521286899 1
0.401898319589518 1
0.508182196825183 1
0.313589738328511 1
0.70076569626429 0
0.309503804788296 1
0.410243370442886 1
0.48012676761462 1
0.390015452135264 1
0.510976941244685 1
0.209979624741889 0
0.171256893829126 1
0.553339783372501 0
0.359745936500351 1
0.392403755467689 1
0.376835673181444 1
0.542156842838266 1
0.217535583368685 1
0.468958040852183 1
0.327719354218445 1
0.560968570498551 1
0.0829442087401227 0
0.391446976941938 1
0.335573515281067 1
0.3289586892178 1
0.466374535048149 1
0.340847731847584 1
0.206844956589121 1
0.450643786874126 1
0.351675026274843 1
0.524329363800527 1
0.283769004770788 1
0.315336059673128 1
0.535822869637855 1
0.427917611407607 1
0.463251781776177 1
0.23163190236179 1
0.44502784232773 1
0.190024664496541 1
0.370777703964192 1
0.639989901555138 0
0.157397870976169 0
0.407113504639742 1
0.52115847765919 1
0.399974050343188 1
0.342221692954185 1
0.444416319705221 1
0.281950382870631 1
0.580462574945055 0
0.438688791974664 1
0.335339419467106 1
0.446850953320467 1
0.513832405665242 1
0.209771063576534 0
0.321380992586319 1
0.526341804293763 1
0.295903025186767 1
0.296289887141394 1
0.702760812176653 0
0.42244460830909 1
0.501136953638216 1
0.662876951477925 0
0.228272883628343 0
0.216545883056033 1
0.308719685695025 1
0.561447027454011 1
0.437281937679975 1
0.309345275527947 1
0.479274074867826 1
0.512015011596674 1
0.296445047482528 1
0.587631066955286 0
0.622331934488153 0
0.491359060542121 1
0.483791167085976 1
0.344734260595149 1
0.33592873645178 1
0.4489254824505 1
0.425120088192404 1
0.431023020714818 1
0.527794018101214 1
0.552349082327837 1
0.441130664580724 1
0.401235919370054 1
0.378333061819811 1
0.301732106724159 1
0.245000914796388 1
0.405653696863398 1
0.320638386642431 1
0.382709898905233 1
0.100937860352532 0
0.364809946658569 1
0.294057902986452 1
0.209501197170457 1
0.511779175196562 1
0.201057290834185 0
0.145283894010356 0
0.509080649533178 1
0.250791476146098 1
0.42675955289107 1
0.545797801571266 1
0.20599346292611 1
0.356749502853381 1
0.463451067206377 1
0.342220041841688 1
0.505640120118387 1
0.536595551317925 1
0.363679721084908 1
0.38151406385458 1
0.282864188275659 1
0.298365325647862 1
0.616654613116116 0
0.142177413354779 0
0.440437809720405 1
0.450262512369244 1
0.498215097606432 1
0.39499481019281 1
0.399082222837725 1
0.356227460319106 1
0.584102603135156 0
0.524536074343841 1
0.212656915206549 0
0.358084913188162 1
0.481619617970076 1
0.443516237229006 1
0.271105095351492 1
0.456389578800825 1
0.174996427746743 1
0.316034813880904 1
0.469559620378133 1
0.545200715728105 1
0.404834785035275 1
0.235132160915853 0
0.423497261251897 1
0.43226594557942 1
0.408084030671243 1
0.395070594609692 1
0.485951200092908 1
0.392046156262091 1
0.326191382728333 1
0.368477019324073 1
0.394066360554711 1
0.478808325022783 1
0.20075739203421 0
0.603681213637057 1
0.487931021010208 1
0.199767195322304 0
0.309660455465771 1
0.337364374766777 1
0.317776129470519 1
0.5722402226341 1
0.306502150410784 1
0.591221427735407 1
0.674339254520824 0
0.530097819413393 1
0.393519780105716 1
0.462498667435393 1
0.281872658677405 1
0.520867093742425 1
0.364829738879058 1
0.319444672915042 1
0.352315728707957 1
0.410289573437286 1
0.412946634538776 1
0.22883564882557 0
0.234636972951926 0
0.465335242869499 1
0.48208818121637 1
0.425693794579259 1
0.48266360804706 1
0.488150220740576 1
0.355685801517315 1
0.334907996084714 1
0.553516516740193 0
0.403411702582439 1
0.2251525835865 0
0.246348572778676 1
0.490549831188192 1
0.24697032147074 1
0.383579717428826 1
0.392886668698291 1
0.391907926007358 1
0.440905863630901 1
0.464144186840215 1
0.456524320455914 1
0.206111043543063 1
0.386830320276181 1
0.49209647571135 1
0.39047167309324 1
0.237634177092532 1
0.376925011006321 1
0.399406965570594 1
0.468779385070359 1
0.479952904079752 1
0.305255351863901 1
0.483259758798214 1
0.231385957883212 1
0.506655782214594 1
0.454146440559475 1
0.435072703267729 1
0.440534310580481 1
0.477209896753578 1
0.331613914071541 1
0.461367191532064 1
0.565922633765279 0
0.75828795215981 0
0.361296394429866 1
0.332013804081061 1
0.201293405432395 1
0.271977916062212 1
0.359355442523692 1
0.456157256982428 1
0.488184514997306 1
0.43696535893677 1
0.214135856673187 1
0.412247376397065 1
0.335720885963792 1
0.383034093107321 1
0.514693544334922 1
0.343192218085883 1
0.311274749847597 1
0.31756169839869 1
0.382935334021786 1
0.575489017801855 1
0.306122958561657 1
0.349349205695006 1
0.387400991142359 1
0.428923900766872 1
0.296298431215331 1
0.275385529874546 1
0.37707687658299 1
0.483721596521973 1
0.1678210775071 1
0.372832563548418 1
0.408117873870679 1
0.409931050106153 1
0.367638370453244 1
0.355803160095682 1
0.186581368726336 0
0.481147745982299 1
0.515046283761752 1
0.391409730457532 1
0.501777162690942 1
0.379179457008693 1
0.567300794425711 1
0.449480712315359 1
0.524180707974861 1
0.491436809925981 1
0.243676331140355 0
0.3080304912419 1
0.50268877542949 1
0.393165263408081 1
0.317163130791833 1
0.49107841980798 1
0.381534032214588 1
0.411819312180785 1
0.481789017006352 1
0.340433416981694 1
0.476842604938517 1
0.34186016929854 1
0.445286910131895 1
0.444244509405761 1
0.43489019356274 1
0.467356250427835 1
0.481069726832835 1
0.349721822576051 1
0.42286307056717 1
0.374801832345541 1
0.3426716017616 1
0.472947798638367 1
0.398228363664151 1
0.456079083973264 1
0.493188012872849 1
0.444707867253671 1
0.243859737915437 1
0.359052636496713 1
0.476565343445844 1
0.457541273285605 1
0.414329908312812 1
0.374066705311351 1
0.212985466164249 1
0.452933627993504 1
0.46962750927736 1
0.654848434424695 0
0.402120886613682 1
0.509048680543171 1
0.309539820971861 1
0.425474463161749 1
0.435625109132734 1
0.451937661067813 1
0.536388415663712 1
0.379661810328383 1
0.276488147782811 1
0.434006950379383 1
0.628040195936685 1
0.500368937775923 1
0.374334636291791 1
0.435821578680822 1
0.372666406313977 1
0.614471179070013 1
0.291840324837326 1
0.520774253788501 1
0.429927354529475 1
0.448090563713322 1
0.519432161157435 1
0.496990843117764 1
0.393130803503487 1
0.414412101121751 1
0.357543232183974 1
0.43308976316777 1
0.603775128168252 0
0.42367423656873 1
0.500617911465731 1
0.314093667610647 1
0.369722685979492 1
0.400968991661597 1
0.418476030531234 1
0.392965410659895 1
0.326301747943307 1
0.332000589093944 1
0.417973310151288 1
0.452254297787179 1
0.409362719184358 1
0.325876287515367 1
0.314676523141035 1
0.474484401056333 1
0.422135191454081 1
0.20123476523765 0
0.417773618240898 1
0.32029297646445 1
0.417530851441065 1
0.303863258326125 1
0.316637486376707 1
0.407825576390912 1
0.451169639159114 1
0.384687673755858 1
0.474602054559824 1
0.229955878969002 1
0.431636669762692 1
0.588302860864479 0
0.515412710470283 1
0.40569599942021 1
0.611911072587105 0
0.534017739683732 1
0.226048359758898 0
0.36833482592437 1
0.290235646799138 1
0.362199815857068 1
0.368777685880984 1
0.39611659648183 1
0.440916885420886 1
0.315816791076406 1
0.284151597272218 1
0.340658308059105 1
0.31347696865845 1
0.45670809243237 1
0.402268098065671 1
0.402984212662631 1
0.485677415362729 1
0.194881546601739 0
0.526652446362969 1
0.497481633041836 1
0.350628779056426 1
0.511621431596483 1
0.139722064472831 0
0.603914401196986 1
0.33971547095951 1
0.377200513558137 1
0.394729298882411 1
0.397893034546958 1
0.339761483024261 1
0.490040898228539 1
0.303263059563697 1
0.430237032682366 1
0.403490790042582 1
0.455711121226739 1
0.258828763076605 1
0.488343372602592 1
0.28904750434292 1
0.43859808950386 1
0.310591133735861 1
0.435516091647754 1
0.554538604013091 1
0.470846473373483 1
0.356534302950395 1
0.273064454114604 1
0.31987600715988 1
0.432537839009238 1
0.4293841027401 1
0.506057821534371 1
0.357429837967716 1
0.359232482166334 1
0.484821188546551 1
0.27255407967201 1
0.156358686395038 0
0.408095644991983 1
0.481079095257586 1
0.494703092079837 1
0.376935865497642 1
0.359122856483518 1
0.492581477920381 1
0.288413721610253 1
0.437760304368446 1
0.521864650185286 1
0.371964676566459 1
0.374235079887638 1
0.34403957171419 1
0.304712070340094 1
0.306174584789444 1
0.313187882749167 1
0.0889656642644822 0
0.507079139324329 1
0.32059013712711 1
0.355350248294379 1
0.444925820065648 1
0.411069037691293 1
0.610008393326821 0
0.389974142376481 1
0.450122223151504 1
0.375366721556295 1
0.369375012541203 1
0.3064534650749 1
0.428778127088078 1
0.488314047786729 1
0.451489001676189 1
0.26065980237486 1
0.479656897776982 1
0.483019913967368 1
0.193119573623536 1
0.404297738354628 1
0.25097113589073 1
0.583377976469581 0
0.42650235532643 1
0.325602741697377 1
0.549073585300084 1
0.478891426369645 1
0.300404230173776 1
0.499108441609161 1
0.381543764749537 1
0.436507715901817 1
0.150731164431921 0
0.406712370472847 1
0.382673960460912 1
0.334773275794296 1
0.379194464404406 1
0.520844135290223 1
0.415574208401035 1
0.36839193306909 1
0.4504198007232 1
0.443282323608949 1
0.489034152290713 1
0.378037473228085 1
0.423603821702442 1
0.39122878232046 1
0.44862580441322 1
0.380713748373186 1
0.284678616310192 1
0.532364210912274 1
0.29167297620478 1
0.345705891206505 1
0.338775289209895 1
0.335477285184725 1
0.200856906107391 0
0.242745460303799 1
0.24371985102851 1
0.400709421589108 1
0.436725815421395 1
0.33494424438417 1
0.305733450791156 1
0.43347208574992 1
0.471561508655088 1
0.394770185380206 1
0.343668671331375 1
0.382018135396685 1
0.343550907554048 1
0.51515245575239 1
0.39539499673419 1
0.508089126775993 1
0.458554976207009 1
0.479510880445466 1
0.338184696523802 1
0.365196720936818 1
0.33026768075649 1
0.461625891391911 1
0.408567718032746 1
0.45634212308704 1
0.291234135879719 1
0.2821470965624 1
0.420636077919701 1
0.365134943929452 1
0.401143357610479 1
0.410379266884658 1
0.351899954655386 1
0.14062528200155 0
0.425773386006172 1
0.597668259477844 0
0.129236217342267 0
0.472990678745473 1
0.637916600996754 0
0.202430244061982 1
0.368810243433905 1
0.568846085830523 1
0.347495862740367 1
0.318784892948714 1
0.398366882339442 1
0.386812475334331 1
0.387728899468671 1
0.500001952486308 1
0.559016873063264 1
0.572103675651415 0
0.378540405516029 1
0.676647698983205 0
0.283166695290685 1
0.542393997188833 1
0.202067431431266 0
0.514464244534686 1
0.317415705442631 1
0.517548877012116 1
0.381768795525561 1
0.576980693821024 0
0.327536632549433 1
0.401945347737186 1
0.278786119774803 1
0.33243432932785 1
0.336940134389904 1
0.339795945689804 1
0.512230515781293 1
0.549397860661234 1
0.313498265179702 1
0.42852664882817 1
0.334463872390365 1
0.392332368100713 1
0.347284082447735 1
0.323197868175938 1
0.327975370652704 1
0.419168933221506 1
0.58133956799379 1
0.366798258975102 1
0.481387091150058 1
0.221304866705532 1
0.395958135340964 1
0.405873483226118 1
0.498001881419822 1
0.50802888329396 1
0.264156224786237 1
0.370713938181014 1
0.218496099464167 0
0.332743521996627 1
0.528640729520323 1
0.384661912266593 1
0.276566757842054 1
0.0673460536077316 0
0.38182907107347 1
0.36923919423717 1
0.470712755910578 1
0.269603131504807 1
0.465410010569936 1
0.304637396555206 1
0.332893190952349 1
0.450255894090476 1
0.43533047672214 1
0.510322588254005 1
0.306160165782733 1
0.506727956407694 1
0.354860865194438 1
0.388090713903622 1
0.30983584607465 1
0.325708416801242 1
0.221147850770911 1
0.443556210365976 1
0.424761132249095 1
0.424650420941393 1
0.229668739719067 0
0.557411640112832 1
0.35601213053882 1
0.324350060780617 1
0.332834871291549 1
0.367576831217966 1
0.393139727490842 1
0.336869884993257 1
0.256830716143497 1
0.43716631746198 1
0.326598504183591 1
0.363088177866014 1
0.302602816403143 1
0.565473149134606 1
0.278264448874416 1
0.496358868918942 1
0.42420905259499 1
0.449091334815025 1
0.406095442005277 1
0.346713919352571 1
0.338437899261051 1
0.442784695605325 1
0.361596931734095 1
0.475058546801304 1
0.560844865647024 1
0.396086226432119 1
0.599101062133559 1
0.399345457074765 1
0.300911887215037 1
0.391144274929635 1
0.255218184183738 0
0.570290910888924 1
0.531369124709042 1
0.26374967702051 1
0.421150255157305 1
0.37190616499772 1
0.339191382038482 1
0.178861576699003 0
0.281940157846434 1
0.491947756784668 1
0.484776926508742 1
0.383171827802665 1
0.374428249223454 1
0.472808868927664 1
0.340854502978325 1
0.39698939671601 1
0.418905661983479 1
0.45984313356641 1
0.419630743057956 1
0.502314512771606 1
0.397112233774508 1
0.411098163280564 1
0.325571672025294 1
0.404671898381174 1
0.444146597606233 1
0.398366799754837 1
0.402432819724406 1
0.421586749395497 1
0.354296333581093 1
0.495629372455311 1
0.422963983748259 1
0.44664004890974 1
0.507876620823743 1
0.382045843427383 1
0.485928740180559 1
0.429799850974909 1
0.445603092985018 1
0.379575241928632 1
0.558751625287489 1
0.388773136741496 1
0.259462415995566 1
0.293120965991506 1
0.44634750284401 1
0.47068557109586 1
0.437573649532152 1
0.286032499214966 1
0.437231011081428 1
0.156481493641691 0
0.344770990326555 1
0.530777398212312 1
0.557310237457985 1
0.454052195872314 1
0.436306155051158 1
0.540635804670354 1
0.447049566088518 1
0.640345327005818 0
0.521851625855421 1
0.296525857803544 1
0.557079455771008 1
0.366065655773391 1
0.206320169997924 0
0.169830856607553 1
0.518679152662359 1
0.371087677172482 1
0.447733675819165 1
0.369217523998939 1
0.324680821094458 1
0.271335643134266 1
0.361497701585418 1
0.425224681523917 1
0.363252033671791 1
0.206399849181307 1
0.443893540938416 1
0.591247450052981 0
0.383759612858163 1
0.264762473787583 1
0.389739185506563 1
0.471728951428926 1
0.590087529868494 0
0.325559440752626 1
0.393712443769536 1
0.414162945984123 1
0.390747601776735 1
0.272442286734941 1
0.392484956958124 1
0.454904012864572 1
0.4276100442868 1
0.390827782214647 1
0.473817568116767 1
0.315177306039857 1
0.362249850165533 1
0.351396643857828 1
0.305664950289564 1
0.403673908665984 1
0.383732764257737 1
0.422717582608181 1
0.386271932831027 1
0.248807274365062 1
0.463189996091147 1
0.35518128068971 1
0.446572323187498 1
0.49642704225104 1
0.467427044210744 1
0.367674323700213 1
0.471653775106048 1
0.461155094560414 1
0.320980603607868 1
0.372893836578678 1
0.388681915850238 1
0.336049123923073 1
0.403640152370774 1
0.408112393907769 1
0.422310071558926 1
0.356663064616665 1
0.460241711358954 1
0.272463550570453 1
0.413337462237351 1
0.495338407346338 1
0.385042442365626 1
0.438346900401149 1
0.478180283489723 1
0.497523319746328 1
0.288990147646659 1
0.293446681458674 1
0.458881108252576 1
0.585608453680918 1
0.530777348602402 1
0.492164358204782 1
0.245144451518582 1
0.41254181710531 1
0.354576166224133 1
0.385271745174347 1
0.329733553869371 1
0.454802524264795 1
0.440916622364976 1
0.340854659599957 1
0.305660783684638 1
0.353333824503591 1
0.332087661191009 1
0.245866384664179 0
0.539467147616698 1
0.293206273684576 1
0.244875612102898 1
0.614550965971625 0
0.489340914659264 1
0.339068929278707 1
0.38232323619526 1
0.364901286639957 1
0.352902546546556 1
0.392369180447403 1
0.585631514815551 0
0.474940245346466 1
0.386121351443149 1
0.491108950244013 1
0.338182694654732 1
0.366287974557531 1
0.217488375964696 1
0.487153250949717 1
0.454300568969866 1
0.382581677150801 1
0.477695671003722 1
0.450358241320386 1
0.54571320726886 0
0.391985944257133 1
0.422081247826292 1
0.352748236702438 1
0.534495399574439 1
0.476461004916729 1
0.538414941071915 1
0.184881824641461 0
0.435865116701665 1
0.254307543667047 1
0.485832475720771 1
0.330906940718023 1
0.424213464691144 1
0.403335306810924 1
0.272268157228285 1
0.345054352945181 1
0.423496172672727 1
0.297017929952887 1
0.575469816580492 1
0.339146576116469 1
0.391787164124241 1
0.48893290851208 1
0.315357966334026 1
0.491888623848237 1
0.32007720572452 1
0.334270839814238 1
0.518247101397971 1
0.521171106422739 1
0.360644803076613 1
0.501643616888471 1
0.353091426056259 1
0.407948066817111 1
0.234672273761638 1
0.376958192452282 1
0.194705727461683 0
0.19705091859364 0
0.355592312228265 1
0.426096150266927 1
0.292448161904295 1
0.439641009691728 1
0.219780535937167 1
0.398891503957163 1
0.326582052966854 1
0.512045994232219 1
0.465317389250552 1
0.484263675887946 1
0.35958615988062 1
0.524674329183864 1
0.415197397353218 1
0.384485076784645 1
0.383556891462552 1
0.382055615703593 1
0.500914365749421 1
0.45546439166153 1
0.388869726355741 1
0.447794307362392 1
0.316160090259912 1
0.480494229095782 1
0.447032990674482 1
0.302742543875224 1
0.445573018305678 1
0.385741658646846 1
0.351899744603659 1
0.398694060399312 1
0.501813362717656 1
0.298076596276818 1
0.412467766835128 1
0.380737526195303 1
0.244824272038525 1
0.465389650380688 1
0.337318220130606 1
0.44370194221835 1
0.300883362834284 1
0.250537247336169 1
0.394749456391027 1
0.377928380528422 1
0.548082774758741 1
0.498473914396066 1
0.45502353278764 1
0.554784247166898 1
0.520318182354015 1
0.435419197365697 1
0.333886332188312 1
0.3607445181593 1
0.477315835232197 1
0.325693411860654 1
0.674200995883713 0
0.354623461803693 1
0.513901923461657 1
0.434523008573286 1
0.513367437790513 1
0.335127680932771 1
0.301192135342284 1
0.339773548805416 1
0.411077699424715 1
0.414642338667114 1
0.53957782130245 1
0.17909770289851 0
0.634693552431522 0
0.316358872522963 1
0.352168823408872 1
0.363025208965086 1
0.439813643960086 1
0.37742712653491 1
0.35359557510522 1
0.316449969401942 1
0.516014279455537 1
0.50073523210112 1
0.330824380966539 1
0.3660568878743 1
0.379835196394405 1
0.514983265356419 1
0.335723925785597 1
0.456708590458629 1
0.151698148597715 0
0.33031600642248 1
0.374880430520783 1
0.319154465668696 1
0.438904678839736 1
0.473241791590836 1
0.383006778858497 1
0.393260012230714 1
0.377719950004295 1
0.383445763120606 1
0.588961801204748 0
0.500986755080979 1
0.505754620137391 1
0.152998070489149 0
0.51315519402082 1
0.284651808756505 1
0.423810511345413 1
0.453468480921329 1
0.359514809642784 1
0.350161008145834 1
0.362465164336937 1
0.581129369336671 1
0.379569731213376 1
0.472024530266077 1
0.449804271631499 1
0.481944817785624 1
0.416138326222892 1
0.444462631945967 1
0.493657662002314 1
0.538926888803688 1
0.430527888859021 1
0.418378260041574 1
0.571976039097682 0
0.466731201708084 1
0.413906582814164 1
0.531430495458763 1
0.334469114887866 1
0.25643131165524 1
0.419493969952714 1
0.393780481467135 1
0.273769729444511 1
0.488719874920617 1
0.470718184386491 1
0.555716767939674 1
0.345498373667552 1
0.442573512697547 1
0.438407639143124 1
0.373259055282857 1
0.429427074999177 1
0.383445074313244 1
0.406916389187681 1
0.391096269459482 1
0.243935321132537 0
0.315928901055951 1
0.490353711735703 1
0.456625916232495 1
0.275452466099946 1
0.404057834593303 1
0.485094856758771 1
0.455258320076075 1
0.412205062945671 1
0.460111694498047 1
0.378700971912294 1
0.280874474237814 1
0.233405277046153 1
0.301523122757001 1
0.38713532003777 1
0.341120207042121 1
0.336959468009122 1
0.465880261036036 1
0.439430397149874 1
0.3768973535871 1
0.301638579360629 1
0.480509613419427 1
0.368309053400439 1
0.551419494054425 1
0.416397567790011 1
0.358603861897812 1
0.426360920423275 1
0.404858665157444 1
0.322436380734297 1
0.388834156986016 1
0.274588267098227 1
0.434527528093839 1
0.313197435326962 1
0.431521190445627 1
0.449638929150292 1
0.479376834256995 1
0.312021239848457 1
0.545060752332938 1
0.227809101727701 1
0.541597782915154 1
0.419153982026931 1
0.395142971513386 1
0.298963247015908 1
0.109734627136825 0
0.686078940236074 0
0.533862859597163 1
0.379771298511811 1
0.53042195810279 1
0.346278377489648 1
0.422166643070967 1
0.296708189185387 1
0.468423176135739 1
0.717615265583939 0
0.340970597246819 1
0.498896589866163 1
0.536954771454684 1
0.333003776507282 1
0.290592103429367 1
0.516623508079011 1
0.519839795291786 1
0.48973729258928 1
0.523966574180137 1
0.517995834012984 1
0.510962108258149 1
0.561707617721436 0
0.509193021124129 1
0.473427719670941 1
0.526497898652865 1
0.403807332377103 1
0.364077069849952 1
0.503714231386227 1
0.363440516107249 1
0.408656745127761 1
0.248162250212668 0
0.310884807000729 1
0.292859491953146 1
0.51721525227849 1
0.597063853391255 0
0.503044012512725 1
0.496956575408631 1
0.236256046879788 0
0.389903658518388 1
0.366226096161305 1
0.467491123569004 1
0.563620669652377 1
0.417750301793446 1
0.356865131575852 1
0.408177142887152 1
0.369766215464596 1
0.173197443372872 0
0.386501101281147 1
0.305294385982346 1
0.37241715910887 1
0.423173363845713 1
0.617454439389639 0
0.343255203500802 1
0.417700273011106 1
0.492804343665287 1
0.50530532058954 1
0.420316291896152 1
0.334218088129107 1
0.523253564299767 1
0.316061919162108 1
0.339267705178729 1
0.498512875097275 1
0.409019508840091 1
0.515789224525934 1
0.282266295090702 1
0.338848848137512 1
0.277029789203193 1
0.377812972323616 1
0.296709122551097 1
0.39862795192513 1
0.419468904036514 1
0.669275461487903 1
0.441660528610699 1
0.190321152491636 0
0.320410915535443 1
0.529539446705987 1
0.207194510013712 1
0.396880940500843 1
0.343670986703064 1
0.358728602590477 1
0.430662593384905 1
0.339842536107209 1
0.324810961984838 1
0.401680006723732 1
0.45515472689504 1
0.53156276120716 1
0.330849253454507 1
0.66036488894296 0
0.494316095592407 1
0.541623210569857 1
0.269960870890778 1
0.330244296748137 1
0.339766096992563 1
0.52817880242032 1
0.393151468935291 1
0.299370732357977 1
0.363790896819231 1
0.441935105265828 1
0.485484561210502 1
0.462879874576388 1
0.458410645729507 1
0.434201367299803 1
0.19899411114744 1
0.335757165763488 1
0.233024817893823 1
0.504985464735572 1
0.437312984774264 1
0.648978821139803 0
0.310239106964184 1
0.310471012472635 1
0.541443891768041 1
0.390573655126138 1
0.264083609366119 1
0.341560968129934 1
0.311862491251625 1
0.264094288879738 1
0.443520562512486 1
0.31077371066679 1
0.295961501915909 1
0.42747597622876 1
0.364957833820911 1
0.771097206499117 0
0.368034379541377 1
0.449280716393512 1
0.379040088565926 1
0.573122761626341 0
0.478721741545369 1
0.350057515449591 1
0.473977177558219 1
0.491256499588081 1
0.209230973530082 1
0.403457122380301 1
0.550193474972847 1
0.440591227329522 1
0.175351734335368 0
0.33428219966577 1
0.420722769611302 1
0.196268393311948 0
0.503213177077257 1
0.326612953870879 1
0.21373740944191 0
0.263089814451469 1
0.435319077482684 1
0.40613907132342 1
0.253096026307956 1
0.459793121834174 1
0.403081692267565 1
0.374584481941127 1
0.303719481048058 1
0.579946893558579 1
0.473227829930863 1
0.393732397653052 1
0.353779927155401 1
0.340231415330826 1
0.437260447781479 1
0.237823512043331 1
0.516720975307445 1
0.593982520089582 1
0.377287861313261 1
0.433327201709133 1
0.474539717115832 1
0.138438998150639 1
0.309246096575924 1
0.439864559112807 1
0.378413571765062 1
0.425749679943002 1
0.312959523225737 1
0.544886896291022 1
0.432518295566281 1
0.299015319503615 1
0.47535248904057 1
0.389780666891261 1
0.470765193804375 1
0.405412833229801 1
0.292271595052088 1
0.42844194802965 1
0.175506908300162 0
0.267998096753873 1
0.46802026250635 1
0.452169871861492 1
0.373655469594126 1
0.235675864644138 1
0.401908311794756 1
0.519375088395917 1
0.396329804926147 1
0.295925414283471 1
0.212295667244275 0
0.352285177753974 1
0.368885310786117 1
0.310830558797867 1
0.350127108555435 1
0.380416034619928 1
0.369607333771633 1
0.486402004726487 1
0.476013752377736 1
0.498802795357576 1
0.356887454198438 1
0.647383914204629 0
0.57246424023096 1
0.267691168699225 1
0.432513487215912 1
0.437497440368085 1
0.531161722841218 1
0.633241318999261 0
0.225902986553494 1
0.320661258314215 1
0.463126729670528 1
0.38570097311112 1
0.220727913989195 1
0.37503198358289 1
0.260271195963359 1
0.56633340687239 1
0.573539467835355 1
0.434023765972527 1
0.381476319498342 1
0.422130858696663 1
0.384693379759931 1
0.423377041225792 1
0.360215367688317 1
0.358346267397211 1
0.476377883276654 1
0.425139410449902 1
0.565509901439452 1
0.394606396736272 1
0.452394727958634 1
0.342416447100678 1
0.393799906557838 1
0.335935607111969 1
0.337437307347364 1
0.440468057358303 1
0.517940224066278 1
0.358486296183581 1
0.27849305765412 1
0.522686877233338 1
0.480419343771731 1
0.409373345993047 1
0.439007878003987 1
0.14997508216596 0
0.262917543765697 1
0.514848656172442 1
0.445177464986837 1
0.584341241965362 0
0.505989585123923 1
0.354118852469439 1
0.325680206057004 1
0.335493558790399 1
0.521363769247318 1
0.438109349837758 1
0.352296124343628 1
0.430123641474897 1
0.356212022409739 1
0.383751190345646 1
0.301103608983582 1
0.40588618994479 1
0.509814497135628 1
0.514431093557994 1
0.308320128729438 1
0.304824371294724 1
0.373757991117507 1
0.496999513398887 1
0.0930022091444317 0
0.399254365010691 1
0.404120651500444 1
0.3695820002451 1
0.626268738134236 0
0.40525302818726 1
0.398691554190232 1
0.383706666338154 1
0.302624252399213 1
0.282313815487681 1
0.346947291386465 1
0.353539013187734 1
0.323388416732169 1
0.452566355048741 1
0.269777102559108 1
0.434276301844498 1
0.45555278270139 1
0.358242498756799 1
0.447487900668528 1
0.223930579801591 1
0.363608335569469 1
0.349900945148887 1
0.426292987209681 1
0.324857697124771 1
0.12501393934195 0
0.462713356392243 1
0.316330734459245 1
0.370785938402004 1
0.36129728541682 1
0.571165127029922 1
0.383957754543283 1
0.28896960545274 1
0.36875666578589 1
0.407424949912989 1
0.272638245273038 1
0.406373773683832 1
0.361791526515245 1
0.425940501781214 1
0.466545598917685 1
0.487009023004464 1
0.436849865124081 1
0.420577634037404 1
0.311014005409688 1
0.253253089245328 1
0.358677206440653 1
0.497137740032794 1
0.39440422228191 1
0.377811255597488 1
0.457700960773386 1
0.277989748592632 1
0.385911565941599 1
0.355463374457976 1
0.365564858648613 1
0.37934535311898 1
0.220280673884829 0
0.289537176690121 1
0.245657676880438 1
0.296403233791806 1
0.399545138525226 1
0.446357073386746 1
0.417654624941558 1
0.55498357641155 1
0.503851719616797 1
0.515082984739706 1
0.554637539334615 0
0.272760113741615 1
0.315061862458148 1
0.452131535376846 1
0.513921596526285 1
0.407161197044813 1
0.395347183197129 1
0.451906723285085 1
0.28409350708301 1
0.554120652990432 1
0.339268482151257 1
0.510017575890538 1
0.295921671803461 1
0.437523001366704 1
0.360073659066515 1
0.423199578990517 1
0.306164348171104 1
0.291709727392159 1
0.471324311365755 1
0.451020558063663 1
0.43838736399232 1
0.333203670800148 1
0.597887930920161 0
0.251695629245297 1
0.479886737756039 1
0.359599852326154 1
0.328686889780169 1
0.260698448798711 1
0.31874600691801 1
0.476446285676365 1
0.391989701061331 1
0.404200816318184 1
0.307774621165739 1
0.3479518613077 1
0.359005245738802 1
0.424034599420022 1
0.376926148647441 1
0.488044646534286 1
0.445862811855687 1
0.511665028856684 1
0.346555576497763 1
0.582115537144776 1
0.560943017659978 1
0.372435495007098 1
0.315510331454922 1
0.506941428836601 1
0.378095997814822 1
0.586897465431739 1
0.420056017692913 1
0.316959620069465 1
0.403527557040456 1
0.449798808167372 1
0.366669148632369 1
0.472773823050951 1
0.32756863599754 1
0.357358903308831 1
0.285522309051827 1
0.337782808333653 1
0.430052682169292 1
0.652925123926421 0
0.557836518560145 1
0.42872866512674 1
0.362569310455869 1
0.364677049778855 1
0.571894616922241 0
0.246706211743418 1
0.47500795876418 1
0.43726402644518 1
0.412785535107011 1
0.333817948087696 1
0.273267912263392 1
0.459368822941174 1
0.301787201713023 1
0.224120639901452 1
0.480419598976844 1
0.418528130755155 1
0.351819449751775 1
0.491752094487515 1
0.558972028772811 1
0.434581558910827 1
0.51048947415531 1
0.420325670015911 1
0.369165216533167 1
0.588463143026079 1
0.330303403157236 1
0.254606872058148 1
0.480501337492969 1
0.429989878556119 1
0.319410412992272 1
0.452443390920284 1
0.336505396522238 1
0.541918838450561 1
0.348052064848151 1
0.430902003386422 1
0.296350757739002 1
0.492809763078976 1
0.416180291278087 1
0.514658891213686 1
0.262492725163856 1
0.380684215213809 1
0.416912558667782 1
0.477835879692397 1
0.358377433177734 1
0.218835255818534 0
0.454742116469775 1
0.55594926697853 1
0.344506168827849 1
0.468626952171143 1
0.406870278683604 1
0.4964777677128 1
0.372489805117183 1
0.422261503233768 1
0.454985670774854 1
0.494012934347344 1
0.380475522366937 1
0.497188086492507 1
0.359963723077466 1
0.480784692600116 1
0.404305846405914 1
0.503371404673737 1
0.45018762378955 1
0.337897366846603 1
0.373765213468902 1
0.578407037659891 0
0.197738928001013 0
0.510231275018312 1
0.569750357224854 0
0.373266749413606 1
0.1957116536096 1
0.474972751100129 1
0.370605944954471 1
0.230328731294911 0
0.251011114837573 1
0.650920299792946 1
0.414901916209596 1
0.244072106698542 1
0.422976433863555 1
0.58194574379151 0
0.188328753243785 0
0.305850416997375 1
0.503134892928803 1
0.20410071791775 1
0.374715515330283 1
0.461571813798753 1
0.425950672874565 1
0.596225098463335 0
0.330749640324953 1
0.268979678423712 1
0.322220821073991 1
0.308892479850829 1
0.214448931577942 0
0.391139718556452 1
0.444369031564852 1
0.461355861230335 1
0.468084762920373 1
0.279773496246343 1
0.294731356896624 1
0.331508519248391 1
0.461232046500547 1
0.297215623286243 1
0.44252207209671 1
0.200235372154215 1
0.275824106495253 1
0.37564540058494 1
0.339965913553728 1
0.286892746118451 1
0.303099875776492 1
0.386224977625941 1
0.452532640781559 1
0.260148755478154 1
0.237418753962223 0
0.374070919543791 1
0.538760534646703 1
0.402456387388805 1
0.510727126807737 1
0.304626526190576 1
0.398690299022238 1
0.45559302108058 1
0.419024634740471 1
0.419626999739815 1
0.318747323862635 1
0.486617394145333 1
0.37513664427083 1
0.368176423488245 1
0.418319169265019 1
0.354422047431385 1
0.217027777433721 0
0.410277863830435 1
0.264089014315063 1
0.490107760401984 1
0.449037581338549 1
0.434276970377453 1
0.186422585506607 0
0.430118977895205 1
0.224974143949554 1
0.383652516205451 1
0.397366048581725 1
0.427780923672536 1
0.525179760804006 1
0.511760506861881 1
0.590493796869595 1
0.315623815632142 1
0.466843448045847 1
0.18277772797968 0
0.568204550207787 1
0.546718929640844 1
0.366208658955623 1
0.565040193130845 0
0.322031443188656 1
0.448261798600071 1
0.344175010748725 1
0.223747767575362 1
0.391832495138103 1
0.478072279404293 1
0.344808060019463 1
0.275176547107622 1
0.388892649762698 1
0.496788388041577 1
0.553378384916106 1
0.330762117151951 1
0.393522878229786 1
0.353670755134108 1
0.493918692036668 1
0.468077468815911 1
0.321638360596172 1
0.196855148136558 1
0.264844856275978 1
0.360956069798341 1
0.499902494031846 1
0.271696346767158 1
0.332911580788113 1
0.697221443496666 0
0.472667172717341 1
0.506880940674149 1
0.286899223327211 1
0.43776684632103 1
0.343724539975369 1
0.274028988102137 1
0.488867405047915 1
0.481222702223074 1
0.386077851912827 1
0.337730693356471 1
0.358314221758216 1
0.366673308109569 1
0.394821757001081 1
0.425200502807639 1
0.62453142833193 0
0.316050811471361 1
0.200719880934578 1
0.467509571851567 1
0.256833277640431 1
0.3192461220072 1
0.311570406018964 1
0.368993015608253 1
0.570143463710163 0
0.391663078848243 1
0.590412581270093 1
0.711594078526001 0
0.374440841624242 1
0.21920388287876 0
0.43032811564606 1
0.180207734755256 0
0.525487143274513 1
0.342391781195834 1
0.353255140021105 1
0.406266027981182 1
0.447186662920221 1
0.305259068035829 1
0.387990684484068 1
0.444181580341028 1
0.429694140357316 1
0.52150828274641 1
0.456439421464935 1
0.379074691196209 1
0.431169378376583 1
0.372228340409423 1
0.456431684680142 1
0.434949336756556 1
0.421180717947468 1
0.469107252541514 1
0.522632432493585 1
0.355722789171881 1
0.46145377718798 1
0.316941426022803 1
0.387953060677808 1
0.130617651814459 0
0.512265251311775 1
0.396278453281352 1
0.452082388692551 1
0.305247066007826 1
0.267360472824516 1
0.323846951985279 1
0.437361658081952 1
0.242783668617878 0
0.532042640514848 1
0.238882171811087 0
0.404006781935146 1
0.302955059159529 1
0.256583771477406 1
0.427136434733467 1
0.516808570565203 1
0.326780667118042 1
0.467728977719098 1
0.435375288477524 1
0.316341725978148 1
0.482647554155137 1
0.359739418488395 1
0.424572652257616 1
0.428439668001347 1
0.206014234502836 0
0.482038250126052 1
0.699137316911415 0
0.395631712458503 1
0.428212587146624 1
0.2689352070724 1
0.357503900556815 1
0.575207253833813 1
0.312026424024563 1
0.495831416119423 1
0.327958869386556 1
0.398954334089787 1
0.23353532519555 0
0.561888083126881 1
0.507691334010518 1
0.391243760388779 1
0.247369116027148 1
0.407063268847042 1
0.440285665626078 1
0.465727263666025 1
0.522282291735058 1
0.492683390110309 1
0.268493992764907 1
0.492858732640992 1
0.388657244180994 1
0.422562575569007 1
0.395371310216678 1
0.349749470547321 1
0.243464050865279 1
0.464521997269503 1
0.331525355889756 1
0.382578671377989 1
0.255643488456297 1
0.515234940184547 1
0.515815138487951 1
0.364338062534448 1
0.515155341472385 1
0.375875995676308 1
0.301364373125467 1
0.385963720185558 1
0.409941572748511 1
0.589608773713779 0
0.296989658945863 1
0.468853469338361 1
0.514374072048044 1
0.498172333193279 1
0.446604421375329 1
0.336278796942912 1
0.353970058951951 1
0.363268628184705 1
0.317117709492678 1
0.544723045544759 1
0.58403371667442 1
0.402777539954987 1
0.207583927362655 0
0.31143066162014 1
0.378442168290285 1
0.222289335964757 1
0.41736237354899 1
0.536937341952678 1
0.456200212495222 1
0.396885969642643 1
0.342044530897812 1
0.431315335490986 1
0.486140337104854 1
0.480420813415922 1
0.434289753366176 1
0.392172102558103 1
0.341634495879075 1
0.455364157126232 1
0.297580727243986 1
0.435101276563299 1
0.527002333404774 1
0.48461658567713 1
0.400608354184679 1
0.365946615303881 1
0.276013574836553 1
0.386960854399303 1
0.34340302052859 1
0.414652807520982 1
0.376646483167579 1
0.426778691926291 1
0.359826243610001 1
0.45438139729155 1
0.232589537884714 0
0.291634088501918 1
0.374750225427344 1
0.561375487833417 1
0.589570919999066 1
0.385516753009374 1
0.473078994196204 1
0.465168728063397 1
0.218917426706663 0
0.493182274327486 1
0.533904957735023 1
0.357536486770512 1
0.394776316990941 1
0.247208711985872 1
0.228118623619463 1
0.529223451985391 1
0.31212536937586 1
0.50219657171414 1
0.291776491769085 1
0.49176983651396 1
0.450262145958571 1
0.41857476074627 1
0.356557110000049 1
0.374849919161991 1
0.497283649576394 1
0.357800560628955 1
0.182500541052316 1
0.417861161702963 1
0.627201316745854 0
0.258319660238377 1
0.444712774122647 1
0.419484509775698 1
0.489771932670449 1
0.3895580420024 1
0.375696101980567 1
0.322626066086675 1
0.419793870418571 1
0.275021924842489 1
0.403203542690982 1
0.24945526391685 0
0.495955342777077 1
0.387117013565629 1
0.351633920436617 1
0.446786158391803 1
0.365568729207342 1
0.311857606926355 1
0.399526606190188 1
0.426791479667287 1
0.344000800092606 1
0.531901033161667 1
0.397484409036292 1
0.46839708035847 1
0.622339024535287 0
0.243179013424809 1
0.351354233322141 1
0.311929867863426 1
0.552318334918831 0
0.351308282351336 1
0.373567551526388 1
0.389518832615168 1
0.324168087409582 1
0.478358729196899 1
0.424650924241171 1
0.405122091006255 1
0.32382307396636 1
0.444983922295549 1
0.399914586080465 1
0.40582565629467 1
0.470237200508075 1
0.578022349392265 1
0.373148317209743 1
0.361656082974708 1
0.530564552630565 1
0.652000137540001 0
0.42362809558377 1
0.261907408841439 1
0.318674269876545 1
0.478963479654299 1
0.331206201395267 1
0.388475930018981 1
0.278402158379764 1
0.409779754600109 1
0.389019446646708 1
0.516763311400342 1
0.281247570467332 1
0.582280224396797 0
0.415061676116027 1
0.484954952071755 1
0.436647995715599 1
0.390431492023083 1
0.472589129417551 1
0.288520819454693 1
0.554442257954627 1
0.164484849480178 1
0.577570004315285 1
0.294822770619065 1
0.368953908550842 1
0.295193244944449 1
0.436785924411965 1
0.492345627647754 1
0.514738833473572 1
0.387485987742967 1
0.50254329820248 1
0.424050818777556 1
0.410746276484557 1
0.113575393735469 0
0.351405861904518 1
0.311906309957692 1
0.301355004392529 1
0.532333337766717 1
0.474025497554073 1
0.378668946179132 1
0.266865804601287 1
0.342961043794058 1
0.378774069441388 1
0.282172414787385 1
0.31270233039666 1
0.384945133380227 1
0.472329721144994 1
0.276836604934525 1
0.305287123286836 1
0.280194109777166 1
0.53085887224648 1
0.461954277462686 1
0.283587357295747 1
0.334725217723941 1
0.372693951410615 1
0.388969453045829 1
0.285779255461499 1
0.377046150188459 1
0.346438589868111 1
0.420624601229741 1
0.270209855239121 1
0.413853090004596 1
0.558973655294712 1
0.448261173164918 1
0.419613902052283 1
0.40907018540752 1
0.323911492113844 1
0.226030186976495 0
0.394401671923726 1
0.528052794888792 1
0.598352794151038 1
0.33928346503586 1
0.33281138456701 1
0.411384445974832 1
0.43381701220831 1
0.424569731178864 1
0.319633448138089 1
0.496828454708458 1
0.382841240778917 1
0.439282170446043 1
0.370806752690555 1
0.579064953619922 1
0.520216271906398 1
0.413359071495808 1
0.44786801774716 1
0.361780635496212 1
0.495385292218849 1
0.328155797245887 1
0.334580816751873 1
0.406513938589081 1
0.512960340600108 1
0.367517419468006 1
0.229361691292473 0
0.542262801025169 1
0.36375202226191 1
0.299727966863835 1
0.39904474950623 1
0.460294660744598 1
0.37069817784097 1
0.362736506197865 1
0.463717999316682 1
0.425123829899023 1
0.594642812436543 0
0.486479590022894 1
0.366269682332493 1
0.676615139196259 0
0.441827831636787 1
0.351110247105809 1
0.423211640030979 1
0.264550168575655 1
0.490230248865182 1
0.384378617314935 1
0.389511469283573 1
0.637973494852901 1
0.416649226815392 1
0.70145830315451 0
0.275810912330206 1
0.388461734841012 1
0.233786145210739 0
0.376019972260678 1
0.220950525954275 0
0.251475026982915 1
0.264986670999038 1
0.361130166686008 1
0.395229655477858 1
0.326111794410233 1
0.54155203255566 1
0.424648629295547 1
0.52193936028902 1
0.406385276843003 1
0.479000556248791 1
0.611960525290028 0
0.230400256258624 1
0.456609420995092 1
0.337490985136099 1
0.407702067525223 1
0.388555817652271 1
0.513491414848102 1
0.358021156300736 1
0.477199322233526 1
0.059801798201641 0
0.333877374546296 1
0.481303908045348 1
0.49114255274783 1
0.461463570913589 1
0.392381854708539 1
0.465577149033157 1
0.166353343607713 0
0.46856440789047 1
0.438106517650988 1
0.257640384855066 1
0.404704522809414 1
0.578820123363065 1
0.460003786188353 1
0.377499401572798 1
0.505241802798774 1
0.360556490609364 1
0.52150990837324 1
0.449361059359281 1
0.584646191515824 0
0.430018701970113 1
0.473263885163226 1
0.306159791590851 1
0.408599801829303 1
0.366818939392958 1
0.563143473006337 0
0.245833482948697 1
0.375360405422475 1
0.361622839868788 1
0.477513719094624 1
0.490381669146554 1
0.549554101021606 1
0.336335624534273 1
0.383923110154659 1
0.482636071241741 1
0.345905457849772 1
0.305906958371181 1
0.378899835025094 1
0.591266366717508 1
0.377473317679651 1
0.436487090240838 1
0.261864656485797 1
0.40365824149568 1
0.601748174605998 1
0.484998991947647 1
0.429135334835645 1
0.509133936371151 1
0.389319340574389 1
0.442299057564386 1
0.329972188976041 1
0.263656343373092 1
0.366550409860091 1
0.360496464631095 1
0.571199300793981 1
0.339273347222979 1
0.328577701168212 1
0.342650121526903 1
0.424255160835919 1
0.364402088210475 1
0.390008142483897 1
0.313534700483764 1
0.429968355671086 1
0.522147544728399 1
0.376147591791899 1
0.332741264977385 1
0.467667988984656 1
0.583531886325261 0
0.327663214254867 1
0.432093844090535 1
0.481816544928552 1
0.332985759698864 1
0.39916528398882 1
0.291330477980665 1
0.488902639225742 1
0.620403287752995 1
0.528470009589983 1
0.456652560279279 1
0.337489198852384 1
0.476817456900739 1
0.518717417034822 1
0.320732896448377 1
0.467185214154206 1
0.425369655174186 1
0.202760426055208 1
0.436085441257953 1
0.556500828606228 0
0.469432355136619 1
0.660820035912607 0
0.379866532657755 1
0.405689567889094 1
0.354176070573634 1
0.317749472885783 1
0.377692112612254 1
0.420579677628002 1
0.554682383684295 1
0.4142555021381 1
0.370240141102132 1
0.405007910533727 1
0.447085476070143 1
0.369355895962196 1
0.304472887309657 1
0.290948849201175 1
0.198883823406874 0
0.315574790674296 1
0.341875825400786 1
0.351177584657002 1
0.254641892386117 1
0.345967010778586 1
0.342940270402471 1
0.267884070167955 1
0.564735651349927 1
0.530260789822863 1
0.580040157528757 0
0.436977389906183 1
0.378116343108296 1
0.35677280629813 1
0.304996872453721 1
0.46557266432329 1
0.386868847492424 1
0.618182675960388 0
0.409722964239705 1
0.493437092562206 1
0.410747343198402 1
0.399114308048633 1
0.325790774512322 1
0.359527716602794 1
0.400143634145895 1
0.448723680152761 1
0.547693297320378 1
0.504252399912312 1
0.390522260973804 1
0.435885405737228 1
0.318355966546218 1
0.276898860812034 1
0.422850396524707 1
0.44568449526013 1
0.493905086184162 1
0.402368592385681 1
0.330335790739865 1
0.363066520563974 1
0.418785697853616 1
0.425731785774636 1
0.49603279291118 1
0.525599006909016 1
0.411421360887926 1
0.388520315129298 1
0.374920826475918 1
0.343733635405825 1
0.316105332951622 1
0.330639817969544 1
0.371886112957063 1
0.260340723308569 1
0.346448978603565 1
0.516456508320936 1
0.403502119193902 1
0.31215805029139 1
0.228846729061761 1
0.323554376765232 1
0.372405529217628 1
0.295170105145764 1
0.477754260642168 1
0.396860032949878 1
0.504000842029801 1
0.452931963513676 1
0.535193094041674 1
0.495138120820703 1
0.37447747103605 1
0.461527741246744 1
0.285421317760294 1
0.454051432322789 1
0.364027633562401 1
0.45341060459963 1
0.398370853006092 1
0.352353070937441 1
0.411199684874905 1
0.400400745834157 1
0.352188434903775 1
0.394331230235598 1
0.247096317960047 0
0.299024429982095 1
0.413107374916607 1
0.527306395515184 1
0.325322747524506 1
0.388060952430712 1
0.370680553924234 1
0.393459678335089 1
0.314238768929125 1
0.460967918268951 1
0.198695165868884 0
0.226801274424856 1
0.296554263928726 1
0.304729553556951 1
0.39376366680183 1
0.311146706105312 1
0.452265521600021 1
0.42435409767054 1
0.508377106133327 1
0.461700122579844 1
0.193954440967362 0
0.329047061865701 1
0.419101447728836 1
0.373550122399211 1
0.187096795281215 0
0.189524512600991 0
0.427951520132819 1
0.279605051611279 1
0.280791243042189 1
0.428883005976564 1
0.470539281812984 1
0.408942179018324 1
0.535139424245847 1
0.400054679967544 1
0.500426217258064 1
0.503351614676691 1
0.312752875692319 1
0.617470470724782 0
0.42641489402681 1
0.259559029564104 1
0.294051677652407 1
0.257890586385459 1
0.323609645060329 1
0.252544946382454 1
0.31993947534448 1
0.289644204877093 1
0.501684732400449 1
0.48816547461081 1
0.408205659788788 1
0.146722756773611 0
0.443500714743595 1
0.495505427629705 1
0.512414860774067 1
0.342986755452249 1
0.478263235140806 1
0.441074760416364 1
0.379580660033832 1
0.482312451612843 1
0.373842675692895 1
0.268833892695617 1
0.592004433995095 1
0.389709584881743 1
0.321500674011316 1
0.442404417446965 1
0.418258008665684 1
0.368738044875614 1
0.371577784311783 1
0.505383639881438 1
0.546436459469881 1
0.610986024494258 0
0.552717452293282 1
0.383193390597116 1
0.491296003425919 1
0.383340096303226 1
0.513047627983853 1
0.470554135400423 1
0.501925346623688 1
0.397443549773297 1
0.28324358254312 1
0.431716204929309 1
0.475557939187229 1
0.188633585599471 0
0.313453421322106 1
0.491316047039456 1
0.363186079061976 1
0.278959279200668 1
0.313375510547593 1
0.38415032804695 1
0.27116861164562 1
0.437324683369748 1
0.430833900207113 1
0.363578058710393 1
0.331641763814069 1
0.328799716992264 1
0.327991504072574 1
0.412083655378406 1
0.405855288472821 1
0.446160441723188 1
0.150202577523898 0
0.470994756786278 1
0.31631157853957 1
0.317997764207659 1
0.432786688260653 1
0.566769674513939 0
0.347406763486444 1
0.390339889188369 1
0.480705457209415 1
0.273004995582618 1
0.516363693536146 1
0.564872611016272 1
0.355869854263493 1
0.428281718606825 1
0.348319230281042 1
0.336788908911832 1
0.50581510068274 1
0.307171983873058 1
0.396553923577994 1
0.403924615437225 1
0.59985925002434 0
0.340978533961992 1
0.300864383768277 1
0.52589446773248 1
0.276084182850298 1
0.375581119658187 1
0.395440262637066 1
0.345676392849827 1
0.398818558973609 1
0.384936626873034 1
0.319257713802337 1
0.452287336171716 1
0.354778617289125 1
0.481742701842095 1
0.181397912604742 0
0.38560095478925 1
0.377430840715195 1
0.455444001838966 1
0.460266685850618 1
0.492017832981016 1
0.413475487837328 1
0.421180518555911 1
0.377003803625376 1
0.490889731163391 1
0.473711955543029 1
0.486026645032711 1
0.429144156858385 1
0.482847122628461 1
0.3841701785213 1
0.283239664009852 1
0.340114173397604 1
0.530046918355592 1
0.379979049150491 1
0.539309297370142 1
0.397759046147859 1
0.474783453219771 1
0.489889817473996 1
0.735863444649417 0
0.487814394760198 1
0.360932198290157 1
0.471364189456568 1
0.400324264303242 1
0.538260216554391 1
0.303627804693164 1
0.332960188444582 1
0.527452474037015 1
0.571977985215114 0
0.449751940933205 1
0.415625903508427 1
0.498177677142743 1
0.552540218110063 1
0.48071801703574 1
0.509070543619835 1
0.332396674830638 1
0.504751530616007 1
0.568860209503479 1
0.526272714580047 1
0.321701181782452 1
0.34236208365951 1
0.443791010424348 1
0.407606964824249 1
0.42910116678705 1
0.372125288246959 1
0.514579421935067 1
0.476932600066096 1
0.432012231617844 1
0.171201483772372 0
0.38027867090674 1
0.391888986423345 1
0.3426077168519 1
0.392052260164265 1
0.295114662609332 1
0.356630468498728 1
0.418877573190187 1
0.45734495113091 1
0.459843554432893 1
0.557302212364363 1
0.33794611675991 1
0.395946340205766 1
0.521932749996053 1
0.173865949945821 1
0.397298410184619 1
0.458493366612106 1
0.479158749782727 1
0.229744107616103 1
0.471303706696958 1
0.42757922988147 1
0.549962561889091 1
0.425066581606777 1
0.540953227637969 1
0.320487141703922 1
0.221890992043806 0
0.171805028460127 0
0.394703247961043 1
0.419452204862518 1
0.412660266840431 1
0.445281856164303 1
0.548967797048921 1
0.361404871720062 1
0.650638289965218 0
0.464914213794018 1
0.485043236394053 1
0.342095658756637 1
0.53405673143742 1
0.458231834358558 1
0.460145645388276 1
0.359359242098877 1
0.321435071327017 1
0.235949729300808 1
0.535311302034264 1
0.488130144882021 1
0.280300627584755 1
0.321160158113818 1
0.393188271255164 1
0.269385132467883 1
0.250546699220539 1
0.35329899194653 1
0.29625814076571 1
0.46924411434995 1
0.55588883279176 0
0.35585783488533 1
0.531244768044688 1
0.423640338003444 1
0.460722923005625 1
0.502204650326924 1
0.441320161537136 1
0.315032090729043 1
0.439232694212805 1
0.236957620334712 1
0.306272596243057 1
0.319752993514463 1
0.415615737515935 1
0.516242952869898 1
0.443564590325401 1
0.60038961851341 0
0.398262817997702 1
0.27984219839519 1
0.493916809237673 1
0.346210030215904 1
0.394763500989513 1
0.529185140410536 1
0.272623993960259 1
0.336642855997811 1
0.382587423427879 1
0.318753478576425 1
0.202256095429857 1
0.402570038623178 1
0.36721716833606 1
0.369224225050525 1
0.358616989048024 1
0.179413652540905 0
0.700152410293813 0
0.49232347575001 1
0.368152644923767 1
0.365303898879909 1
0.506953673983188 1
0.461735075818429 1
0.539515801805637 1
0.27396600793704 1
0.456679442406489 1
0.522667858498727 1
0.441101071331562 1
0.262074879551035 1
0.415528231886289 1
0.424041922568539 1
0.257910603281911 1
0.443948102175872 1
0.497008580352864 1
0.538593253365502 1
0.457683095660837 1
0.351977985415389 1
0.416035618558796 1
0.281071791430351 1
0.292321335560327 1
0.272979030538078 1
0.429351903624083 1
0.402117011010084 1
0.429294316403449 1
0.49031085054077 1
0.372565812606543 1
0.310208146763944 1
0.456909852949694 1
0.450204586386055 1
0.669790571977291 0
0.393379549470746 1
0.389684735037601 1
0.342221688396029 1
0.317617506291607 1
0.446076331620635 1
0.586080666920467 0
0.464167170663366 1
0.37822653831425 1
0.425664365066114 1
0.296089334455001 1
0.373725990053086 1
0.363070623240109 1
0.397203775620935 1
0.355445222676033 1
0.338642810634331 1
0.188888367220054 0
0.526623524517708 1
0.252507298347478 1
0.527458232911478 1
0.368806871936168 1
0.302331587263592 1
0.335143879997516 1
0.328581609957969 1
0.203997055956538 1
0.118212857333944 0
0.342012813425825 1
0.446805240467924 1
0.474294297804728 1
0.594570444489845 1
0.583653701976628 0
0.469547970444838 1
0.447631994248473 1
0.124341846093791 0
0.332208372521325 1
0.447007280962447 1
0.485367562366562 1
0.416375539511524 1
0.354206444122697 1
0.393911758199442 1
0.263129239097134 1
0.205167460353736 1
0.274696290013992 1
0.434464876675741 1
0.285637017332248 1
0.448200528748951 1
0.481349961994596 1
0.385777159813437 1
0.299936769141903 1
0.343069223930638 1
0.420889494040231 1
0.508136667241793 1
0.429376401434288 1
0.552274678234141 1
0.431429594235956 1
0.489240691532403 1
0.390282179353838 1
0.412240064352929 1
0.55316214224709 1
0.495314049921294 1
0.585558232545048 1
0.419739559821785 1
0.240799894193122 1
0.201642571374923 0
0.458957662681104 1
0.492212894935357 1
0.508448760611515 1
0.574644336409368 0
0.392917566410145 1
0.60000823323784 0
0.279445995120093 1
0.295606750253144 1
0.388513342905999 1
0.186103490605937 0
0.316101104578962 1
0.445871299003966 1
0.509771775142159 1
0.324352349161242 1
0.184066842868246 0
0.431876928225393 1
0.415240335944372 1
0.14633068945541 0
0.371980146456231 1
0.322694037590287 1
0.454673589948271 1
0.338512621581907 1
0.287503241273086 1
0.33802556989859 1
0.132026340081325 0
0.302993203082966 1
0.347302200682209 1
0.309540024270014 1
0.298145522683092 1
0.216238451598691 1
0.391124612521172 1
0.740903009187182 0
0.245713377104139 0
0.556285988418007 1
0.412822359066719 1
0.525061272657789 1
0.243535988588105 1
0.447825751122621 1
0.590091444711205 1
0.205507274942797 1
0.394539827084239 1
0.254434172022583 1
0.306688043998398 1
0.248084566682926 1
0.429533457446006 1
0.358516340486876 1
0.409716327776173 1
0.453425658979217 1
0.429971729535457 1
0.306826787213932 1
0.382853520358029 1
0.41911834439929 1
0.39407300159311 1
0.375094870191958 1
0.231092116614192 1
0.422906778058794 1
0.467582767745521 1
0.432808720793242 1
0.50460972882186 1
0.373493406987009 1
0.523078298603732 1
0.343459105545791 1
0.570789278818181 0
0.362030219181097 1
0.206943494569827 0
0.519147913315566 1
0.448038234493385 1
0.500818041310567 1
0.264754536252407 1
0.341942687331439 1
0.27055934704604 1
0.367317777527525 1
0.527460326104673 1
0.498007195551174 1
0.392645134848251 1
0.36381056519534 1
0.423873909731402 1
0.578981061830392 1
0.443534514768086 1
0.455426152161567 1
0.277174804268232 1
0.483003110602287 1
0.302546994460966 1
0.285471034983123 1
0.179530222488171 1
0.296257681255661 1
0.352624660364893 1
0.445882138949128 1
0.185986728524764 0
0.517377197324284 1
0.644043967286501 0
0.505390656065155 1
0.278227801964733 1
0.331675978663703 1
0.41763765971453 1
0.313058953509502 1
0.463033391757543 1
0.329944151842063 1
0.565067943579141 1
0.431606818084429 1
0.120430660931895 0
0.335585452867051 1
0.543810880020985 1
0.498413797345468 1
0.295699841635794 1
0.475133153164997 1
0.351898289149851 1
0.53430468274937 1
0.496449656606945 1
0.516365323624245 1
0.136471179544025 0
0.458261124894169 1
0.59473297362339 0
0.237766565885988 1
0.171060163819638 0
0.474208195829673 1
0.571607888580112 0
0.254041636690339 1
0.451380025582627 1
0.312908688827374 1
0.500060525321195 1
0.44697860609824 1
0.29255196414572 1
0.291846078007333 1
0.420126002782122 1
0.326510904910237 1
0.35583984690936 1
0.43354268086807 1
0.316266138767119 1
0.367313275770602 1
0.465702972232451 1
0.374642379598381 1
0.309529286198033 1
0.40641776346445 1
0.434757357434521 1
0.425113071310158 1
0.554843849770727 1
0.379745984251169 1
0.506228437350577 1
0.317069765641008 1
0.236232219581494 0
0.336083643347416 1
0.229576817658673 1
0.262493717791142 1
0.406210180119531 1
0.302047577861486 1
0.402197494841437 1
0.477914849116741 1
0.299985108990733 1
0.397436159568033 1
0.399174480038236 1
0.255591890966559 1
0.501562260115635 1
0.263988208670318 1
0.250104786567238 1
0.561020223468089 1
0.433932695944673 1
0.336411959083859 1
0.362256856876421 1
0.408362967170351 1
0.41917556469408 1
0.267053427481397 1
0.264193583649979 1
0.364961823482861 1
0.364229463675589 1
0.467065542965764 1
0.279288967622906 1
0.230767387642283 1
0.508834209870161 1
0.372593793635133 1
0.433280633170375 1
0.31908674957124 1
0.442251114959652 1
0.478437923638366 1
0.496343783849262 1
0.5452481224265 1
0.429664612678517 1
0.478759345653237 1
0.55271242602909 1
0.308877888984931 1
0.350968281984272 1
0.388139831225035 1
0.425132493974658 1
0.428946400427897 1
0.212253026532291 0
0.351585635618432 1
0.43971560026448 1
0.528827985665717 1
0.314910910741284 1
0.36592459746116 1
0.326126032069317 1
0.470508129229386 1
0.356163703658019 1
0.402451704838669 1
0.342469638692766 1
0.411238664093846 1
0.345377990842612 1
0.394037210798338 1
0.471517520026411 1
0.383485523976802 1
0.421051293147462 1
0.42419539509344 1
0.48932404861681 1
0.497882324680882 1
0.598724183464754 0
0.312652883724876 1
0.211835528995795 1
0.412555657263123 1
0.347073089320983 1
0.402497462330115 1
0.390859672174086 1
0.233415052017218 1
0.288923443921227 1
0.416019597308721 1
0.424970205996695 1
0.385213525958231 1
0.493613029335154 1
0.56423977774612 1
0.442332996514431 1
0.448265703523128 1
0.282984404576158 1
0.389978738689312 1
0.315910821829066 1
0.371542400068183 1
0.463264296463779 1
0.399411898900073 1
0.358868023067957 1
0.41592060040046 1
0.348758307600311 1
0.338780989491977 1
0.423343866958559 1
0.387473758006393 1
0.420360591464187 1
0.466863318760504 1
0.348109343629062 1
0.363979081609289 1
0.535491546589638 1
0.173472592108753 0
0.369411126618957 1
0.469558295794974 1
0.382712112857611 1
0.445969424435756 1
0.162677601904205 1
0.320123222862828 1
0.400613285048949 1
0.634967716027129 0
0.422409545930779 1
0.476606661827239 1
0.27730635327859 1
0.406614728364104 1
0.377585946532226 1
0.255530111356536 1
0.353614368284759 1
0.334435435383848 1
0.366777475494787 1
0.349065143135594 1
0.401163424855504 1
0.345495831408809 1
0.390066606986439 1
0.345546522918115 1
0.368305843709277 1
0.478571953445289 1
0.531135622912752 1
0.525515695485183 1
0.36865999453634 1
0.369217519353361 1
0.384880555040508 1
0.453716553875023 1
0.31776933089586 1
0.502464619206044 1
0.403787070390908 1
0.241652959910177 1
0.353882273694781 1
0.215656619850571 1
0.461674235538462 1
0.357315290935884 1
0.400711135281149 1
0.268523652322825 1
0.358129029992634 1
0.367358253717754 1
0.39598872380946 1
0.266984796908295 1
0.29647699206546 1
0.300992251572531 1
0.491070987179727 1
0.386284999594137 1
0.41795906756214 1
0.418741691386132 1
0.211302608499242 0
0.421033839695747 1
0.453504536758187 1
0.419121851216697 1
0.385717698400343 1
0.333709060954005 1
0.497662212627269 1
0.583803720750757 1
0.459832907475732 1
0.330237471007518 1
0.324470273400106 1
0.498178516262219 1
0.241926878856145 1
0.569102268645199 0
0.374581719013953 1
0.378549383880585 1
0.544903313652762 1
0.270540602155082 1
0.464721536629342 1
0.531545754223968 1
0.600095820042489 0
0.357025115661712 1
0.407759892310553 1
0.447731923378405 1
0.310191349825818 1
0.439891761774387 1
0.310258675150283 1
0.497375930241402 1
0.351838757276867 1
0.365572237356146 1
0.364351824873643 1
0.291055692639314 1
0.291626315169709 1
0.439740217824383 1
0.40122282298382 1
0.328169562823488 1
0.250269876846052 1
0.3257441888031 1
0.342051505781964 1
0.415767138698398 1
0.450396380413036 1
0.5744800897136 1
0.197975812538868 1
0.424535583793621 1
0.235803321070101 1
0.402510072611853 1
0.289493435381241 1
0.493148163081873 1
0.527593527060979 1
0.475863981047474 1
0.324869816286606 1
0.407409764179516 1
0.347482791093292 1
0.186444342046278 0
0.524822781134069 1
0.204070966034252 0
0.34224006729774 1
0.46214056379741 1
0.25364081490272 1
0.390364702451016 1
0.475661600569316 1
0.362606915204018 1
0.421709380450957 1
0.333403814144617 1
0.372655890592358 1
0.367789512906408 1
0.411424419660028 1
0.356847165785215 1
0.482652433569601 1
0.59795462420527 1
0.465294630705358 1
0.287594409462896 1
0.165827396151944 0
0.49153500869039 1
0.440633516827922 1
0.484365616022421 1
0.580543422251381 1
0.343372693090442 1
0.527809952663061 1
0.275696139743657 1
0.532553177888092 1
0.441588749650595 1
0.437031356567245 1
0.595092932134413 1
0.516894586518579 1
0.424198227575089 1
0.449925303318522 1
0.335352549001 1
0.391588837544698 1
0.309357865696544 1
0.254921811627948 0
0.385621635540461 1
0.327945301027455 1
0.423554219903196 1
0.391129663380748 1
0.528582195566128 1
0.483410339447661 1
0.323205821373342 1
0.302576875026894 1
0.545539745212733 1
0.39352642455249 1
0.387358792522019 1
0.295270207511045 1
0.311205624743692 1
0.296273355518109 1
0.223429230140524 1
0.404643707566116 1
0.44345741221684 1
0.2725891791699 1
0.539251391892086 1
0.325004611645181 1
0.22087700927431 1
0.549750755981438 1
0.391639738987751 1
0.336439681031988 1
0.416640542213759 1
0.406979170992977 1
0.395399889314101 1
0.269547441195213 1
0.419458373439324 1
0.569659573396175 1
0.184980320864963 0
0.455416163882095 1
0.260604230827451 1
0.394689480543209 1
0.380370065413447 1
0.480524647498392 1
0.281496265093887 1
0.347801807002587 1
0.331176511524413 1
0.374636624404185 1
0.284350293342035 1
0.269703856181725 1
0.223007671119602 0
0.615357289481505 0
0.428618987086007 1
0.363499447941577 1
0.251632971223876 1
0.280972566685698 1
0.413374706811188 1
0.264325662037079 1
0.383300171980512 1
0.441853053616566 1
0.257251755385778 1
0.626332713364553 0
0.308835833776949 1
0.476436200941727 1
0.451208957551877 1
0.493926678554175 1
0.537804671063991 1
0.243589976094282 1
0.427656930297758 1
0.26687191454594 1
0.395747488370449 1
0.231409453279809 0
0.297131011506482 1
0.382333099550131 1
0.376598865090628 1
0.488766641926149 1
0.248815214826854 1
0.50348601740112 1
0.482991934428757 1
0.450608686369814 1
0.490361415489359 1
0.42145207252213 1
0.298042392916557 1
0.306507157171722 1
0.459808517324184 1
0.299554913138745 1
0.334364964016151 1
0.401720853565179 1
0.274224903741 1
0.272049586708784 1
0.337177465574741 1
0.418347190994691 1
0.557368117176801 0
0.466356960277474 1
0.324410325778071 1
0.514176587150333 1
0.499994411920129 1
0.342051109380013 1
0.320121371801523 1
0.409163286179054 1
0.362742108331736 1
0.531302574830857 1
0.343913094821626 1
0.36043577630826 1
0.567295837452471 1
0.565907950068096 0
0.32954824464955 1
0.337603350882683 1
0.329158710943029 1
0.52832433668682 1
0.43770796788668 1
0.342966594274126 1
0.395760244397621 1
0.18012370847616 0
0.484666004942467 1
0.498114391396602 1
0.480761324494294 1
0.547950305688616 1
0.473028452379253 1
0.461944906452082 1
0.497308776506385 1
0.593225111226099 1
0.405725266331283 1
0.518499557488602 1
0.49464424240345 1
0.631685448725579 0
0.309742858103311 1
0.524177934177366 1
0.450058153089398 1
0.47002913211671 1
0.229956333072513 1
0.253362203122996 1
0.346605508339172 1
0.376512861604348 1
0.359708347746709 1
0.36436565500449 1
0.545306451159697 1
0.215733090831867 1
0.379564566127344 1
0.470577710624808 1
0.393401870062685 1
0.460480667006207 1
0.282521046588238 1
0.341768327714688 1
0.451465001946521 1
0.378896355953386 1
0.30956711462812 1
0.432799957255191 1
0.357971592145817 1
0.271835288523753 1
0.359044240817034 1
0.479187990982021 1
0.452301020719125 1
0.392951479505165 1
0.391045297204687 1
0.46265267456371 1
0.215685440969219 0
0.400209380972324 1
0.32878990119312 1
0.328371031277681 1
0.22191456764472 0
0.395903979404617 1
0.368260002786597 1
0.451304032325457 1
0.394637838699078 1
0.268016662123654 1
0.46141303734251 1
0.414757079305704 1
0.343433633619967 1
0.3982141705082 1
0.473874503328318 1
0.377658935607074 1
0.577130297281633 1
0.506527805736241 1
0.351141043006529 1
0.439113061744525 1
0.516712821553815 1
0.144847067653874 0
0.531948311736599 1
0.199821700401368 1
0.291990787869561 1
0.320354939975549 1
0.558078887902516 1
0.408722098377595 1
0.315054234492676 1
0.504142058384232 1
0.568007561618183 1
0.340919787816386 1
0.48090999563984 1
0.506696481400813 1
0.579324104280578 1
0.350098807741616 1
0.431949539465512 1
0.505777872058004 1
0.321387704204308 1
0.341708919334109 1
0.339765963351934 1
0.403669915121134 1
0.36094655543284 1
0.474923819000242 1
0.309291835361496 1
0.422514216760824 1
0.390767688487481 1
0.371853954898524 1
0.437168239274057 1
0.589185452725919 1
0.39157447729624 1
0.354779111725077 1
0.357941340227799 1
0.323453922365824 1
0.340588692959959 1
0.399852471044724 1
0.384409818456918 1
0.503831938666361 1
0.334228443682154 1
0.456365454448142 1
0.446496201978603 1
0.391300843268624 1
0.284353702746255 1
0.346566788854541 1
0.311602912374301 1
0.393886274653896 1
0.588345543426819 1
0.411560847707088 1
0.437781028940775 1
0.272418086516533 1
0.503069916555881 1
0.489641340936239 1
0.428738736940685 1
0.345549419667153 1
0.434988668656286 1
0.45929116421325 1
0.48501297619305 1
0.420557463932412 1
0.39520869172107 1
0.268068674287986 1
0.317291505367425 1
0.447206646278155 1
0.416335475922903 1
0.430057560700572 1
0.279228265140887 1
0.472486949572769 1
0.227058130999765 1
0.541632955057388 1
0.469441749352063 1
0.469976741861402 1
0.587220379697201 1
0.311925923750651 1
0.354003708658005 1
0.448764253644647 1
0.273603452853817 1
0.524686583843583 1
0.492611712500557 1
0.602035404187695 0
0.459866911810811 1
0.347326402705378 1
0.377882142501363 1
0.236904345127985 1
0.4123930497636 1
0.434402743434133 1
0.434852135686748 1
0.410663555914427 1
0.453655275368611 1
0.478977465315984 1
0.518745494732194 1
0.307791169749825 1
0.250017311148002 0
0.385167876315167 1
0.457793549829545 1
0.695715611353965 0
0.368705744999209 1
0.351786160318229 1
0.473691262503405 1
0.355642189878917 1
0.346595890912671 1
0.191577639004389 0
0.359913655336977 1
0.464052681678988 1
0.384531020454133 1
0.278462407053974 1
0.351471384574673 1
0.205619109062241 1
0.37597764535285 1
0.287284660010265 1
0.417674353741343 1
0.372209971006104 1
0.309323308215394 1
0.238355073385096 1
0.398732986470841 1
0.290727011591937 1
0.296564684729668 1
0.406879781851297 1
0.306009599754743 1
0.461501756719598 1
0.23402239295385 1
0.456813972006369 1
0.478550450553051 1
0.535939625619499 1
0.376442823042937 1
0.544436550496878 1
0.436113379861149 1
0.381356639598209 1
0.376561118871224 1
0.450304714343449 1
0.293465918483318 1
0.446442138774771 1
0.267831516210426 1
0.285884914235874 1
0.318203714065962 1
0.428668341462792 1
0.474265117704392 1
0.374459226963433 1
0.230575240960287 1
0.461551758831989 1
0.478194241484914 1
0.314150384655684 1
0.452089070604606 1
0.509429930004105 1
0.579760768817514 0
0.216382433708163 1
0.544779852256187 1
0.426276641994644 1
0.532102468345546 1
0.507489760638048 1
0.55552606929513 1
0.481829382615142 1
0.456848805551787 1
0.467507055436735 1
0.564313654308732 1
0.297541902877874 1
0.303631628833589 1
0.301778301681484 1
0.331273433697858 1
0.414917244775834 1
0.42962824953009 1
0.491761522412549 1
0.565883807237509 1
0.45031639538612 1
0.26834597465106 1
0.407699015879458 1
0.299528415322262 1
0.340902350609611 1
0.448456926225711 1
0.433936525226759 1
0.373632867927889 1
0.32874474405636 1
0.350569257042564 1
0.24930184363901 1
0.373788528564096 1
0.444561325965124 1
0.26038152857718 1
0.299465009789976 1
0.570208193340835 1
0.353169589782637 1
0.286358061513243 1
0.40283068515658 1
0.352700865040799 1
0.5317133542722 1
0.33331161547132 1
0.510415671489548 1
0.293603090356298 1
0.26564505573273 1
0.381389872209157 1
0.247568438687194 1
0.273563291882746 1
0.400002360744964 1
0.411652339375449 1
0.552990248447608 1
0.415083176988164 1
0.383512438935784 1
0.494790767418367 1
0.444314825280576 1
0.421341320089942 1
0.327567387216208 1
0.545702823553279 1
0.410596928479631 1
0.391776141109653 1
0.612802011742772 0
0.382940046073986 1
0.429508083926065 1
0.194065038912675 0
0.366460800519601 1
0.402270988839218 1
0.372973122022342 1
0.402198683971798 1
0.37557764982423 1
0.288468354917209 1
0.216087345947118 0
0.472129086434419 1
0.420395267080279 1
0.36296920504496 1
0.409202373448738 1
0.452769522378239 1
0.390521383891494 1
0.330884585665212 1
0.36982499498551 1
0.353575124266134 1
0.459364137596539 1
0.438191248289042 1
0.36923523847146 1
0.371054975517705 1
0.533294202079153 1
0.421250363544605 1
0.367379918495315 1
0.371298122710361 1
0.467228698875937 1
0.481278443784346 1
0.332766545872274 1
0.357119828877064 1
0.390513297292832 1
0.518505493604288 1
0.513476516840628 1
0.342152206791308 1
0.362670537171672 1
0.401418387235846 1
0.38363760105838 1
0.323861527400661 1
0.457088623703745 1
0.293428789081766 1
0.602313207822894 0
0.401320868042734 1
0.402798426069863 1
0.430206688004113 1
0.310013849053143 1
0.337843836831442 1
0.294228817994138 1
0.507748828347982 1
0.309095477273086 1
0.427553591505885 1
0.43018667422523 1
0.380283632835581 1
0.421001071924226 1
0.347704060660973 1
0.461389597135279 1
0.263926287946534 1
0.394644309232367 1
0.286984024216174 1
0.492353760642923 1
0.505082248761603 1
0.384761726279872 1
0.36412483092116 1
0.345053240180939 1
0.384761579130442 1
0.355798826765975 1
0.335523181783344 1
0.429922376878391 1
0.373711314115809 1
0.613424239401415 0
0.49519732686468 1
0.312229584714189 1
0.32333828755805 1
0.340564579892722 1
0.410655116961402 1
0.47583330797425 1
0.29205419949593 1
0.307790033531531 1
0.430784271265341 1
0.470823919514364 1
0.47872001501632 1
0.379755680942471 1
0.431745040698187 1
0.359259346196967 1
0.426880820796662 1
0.553872647227017 1
0.321608874447046 1
0.462386972044504 1
0.42557057871195 1
0.498540096475205 1
0.556932314320192 1
0.42137129972265 1
0.44852747518769 1
0.501472620430229 1
0.295786730011991 1
0.298313295063775 1
0.440439102843876 1
0.325745051474314 1
0.202193104485112 0
0.279881120091657 1
0.480826797724155 1
0.312499684086769 1
0.573481757923819 1
0.409784234162858 1
0.260781943367509 1
0.469475132146292 1
0.361438608023224 1
0.554558458960593 1
0.388221908951187 1
0.486864897444441 1
0.534790120427314 1
0.255112094345636 1
0.300677530714254 1
0.43754736923062 1
0.533961042351024 1
0.298012315334731 1
0.432747394385285 1
0.47911468953892 1
0.34035355076892 1
0.349831170278025 1
0.419501175338102 1
0.381548288404921 1
0.46638962023519 1
0.373652192131531 1
0.316722935645665 1
0.428945720076591 1
0.343328379012177 1
0.457691332066347 1
0.318676243774806 1
0.42900206595121 1
0.218495554417963 1
0.267136027878372 1
0.355269178520234 1
0.357408275832698 1
0.381199144701013 1
0.269955843562179 1
0.278066911630341 1
0.304488488749333 1
0.456748813204675 1
0.335392174765371 1
0.564510899031641 1
0.36365205255194 1
0.490612741420277 1
0.307524589985643 1
0.31458273038873 1
0.461685652221277 1
0.187357024314781 0
0.512389227308784 1
0.426735320016802 1
0.500129642286405 1
0.393124879541103 1
0.474261388782545 1
0.470499587245621 1
0.489303027902899 1
0.359573938736174 1
0.26122870107824 1
0.382100058739996 1
0.587464452828131 1
0.351065459127122 1
0.252845681259032 1
0.396689518747932 1
0.471194008663551 1
0.311913379097468 1
0.311795874991521 1
0.420334951982885 1
0.61328558863539 1
0.220469385517867 0
0.424810540344012 1
0.440537721683949 1
0.212050098495978 1
0.268112577128627 1
0.424947492463108 1
0.243044775774063 1
0.323554081123794 1
0.390614576954984 1
0.199721584935869 0
0.547991796740774 1
0.325923114959422 1
0.451342483994217 1
0.293479058814103 1
0.517493545636034 1
0.401514890072338 1
0.418383675409825 1
0.172291916105632 1
0.350478207069394 1
0.454289914541599 1
0.547273330352859 1
0.468530729998823 1
0.392210249451383 1
0.308323323057246 1
0.447806502659173 1
0.453514337905043 1
0.355274955134231 1
0.529223258541462 1
0.213665112096919 1
0.303583559105502 1
0.499900439199281 1
0.359248760045073 1
0.373475345595099 1
0.365169154369796 1
0.418562801433447 1
0.346169215120814 1
0.60253708773942 0
0.469870704435649 1
0.233869656466218 0
0.173902403170436 0
0.419781386431153 1
0.465023716057987 1
0.272164075298158 1
0.372083324918676 1
0.458738559466342 1
0.586915092487565 0
0.579380280448889 1
0.359180112246129 1
0.424893437025694 1
0.495094618133215 1
0.43411277926554 1
0.383662679502016 1
0.283314982275518 1
0.304915077836465 1
0.336645618739082 1
0.255426717383601 1
0.43016752983879 1
0.256726489573378 0
0.297158940494322 1
0.260417273903461 1
0.411937647063846 1
0.354921470030445 1
0.370377425470599 1
0.449993717913306 1
0.318140321629183 1
0.499413810425107 1
0.448498911923803 1
0.322086865694738 1
0.17740771588273 0
0.323524721608911 1
0.390284662664755 1
0.435963624631113 1
0.403115094214728 1
0.403733826273492 1
0.390975002202035 1
0.416392181428665 1
0.524042694394878 1
0.522702971337571 1
0.377633742487549 1
0.357938795165069 1
0.425214468434626 1
0.212568024223452 0
0.446754511168616 1
0.414193991302298 1
0.418066482642646 1
0.421585208083259 1
0.344747625976367 1
0.30707580072773 1
0.484408880175678 1
0.414992014431647 1
0.595105820705539 0
0.506381482444989 1
0.607850752994806 1
0.567135601488212 1
0.345315402031597 1
0.509452279539471 1
0.155305086527618 0
0.365714176340766 1
0.479858493229145 1
0.333500669933357 1
0.566505627610732 1
0.404706574485365 1
0.298159411522624 1
0.427256943629519 1
0.459805750898381 1
0.389609966403891 1
0.551921716302147 1
0.500448948845111 1
0.356117982178308 1
0.545542295541272 1
0.477138971634065 1
0.173775099946687 1
0.354853293136721 1
0.439137950893372 1
0.482150472570763 1
0.522765786420263 1
0.336889927186298 1
0.435749337312072 1
0.353241556742542 1
0.460037782261418 1
0.370351503735428 1
0.486692499749637 1
0.468195720718455 1
0.491511892021941 1
0.509155635101075 1
0.492849120169012 1
0.518840010104513 1
0.323401444665879 1
0.346734531611126 1
0.297680806476239 1
0.375161736940572 1
0.347382314487199 1
0.415206173293044 1
0.367013230064238 1
0.174768766554337 1
0.439803367588515 1
0.323183851895552 1
0.413932096441049 1
0.385270137209963 1
0.517687684766761 1
0.372882615479896 1
0.427770319317376 1
0.512743334879829 1
0.556441401148906 1
0.436520368885679 1
0.346067473957286 1
0.514119656602273 1
0.255951426781073 1
0.315944256816814 1
0.482286051929437 1
0.400860813205334 1
0.411116404600401 1
0.517276956283911 1
0.479730918932928 1
0.430114980975969 1
0.396648383941103 1
0.444297831385069 1
0.51015513978926 1
0.358907812278202 1
0.432498891893899 1
0.483441235592799 1
0.43579345344912 1
0.529899443798342 1
0.298847047460277 1
0.39042491143041 1
0.485147150240937 1
0.395349783998205 1
0.385267634466492 1
0.415504227979778 1
0.417054236538504 1
0.259631270936441 1
0.349234510937122 1
0.416178430609053 1
0.34970637450485 1
0.300539805211856 1
0.161931316753754 0
0.474932519849642 1
0.487355335049506 1
0.403755086133956 1
0.331581420344443 1
0.550076256373158 1
0.370426637983867 1
0.518704029419044 1
0.404878640457085 1
0.440077988970853 1
0.572252132633712 0
0.302590723170119 1
0.470721533845381 1
0.281808891437079 1
0.319260806063754 1
0.422232661195201 1
0.420555588080669 1
0.492626230367549 1
0.263710774134559 1
0.470162870535645 1
0.197377121281594 0
0.464085437820628 1
0.368659523733563 1
0.499557056537294 1
0.412118122326118 1
0.646819768614867 0
0.225108508394046 1
0.331589350251906 1
0.369752603193723 1
0.293823066007241 1
0.623455959972283 0
0.323148250359572 1
0.429133734232531 1
0.339882727137348 1
0.464687753312563 1
0.495830919336656 1
0.309488691441241 1
0.456139770467252 1
0.320035216092712 1
0.317325239105211 1
0.614497015009405 0
0.445665366107441 1
0.388904592714821 1
0.460858524580226 1
0.358561922722511 1
0.520397545581379 1
0.36589340346396 1
0.493633432729408 1
0.460507275842631 1
0.268800775585903 1
0.324460597004287 1
0.380385453528287 1
0.41376649381474 1
0.503915660124681 1
0.467155223508913 1
0.409845534687947 1
0.363032712444853 1
0.423148430916396 1
0.463141365247478 1
0.518287123485344 1
0.398397601125607 1
0.380343778274985 1
0.348498760068936 1
0.513424840168776 1
0.353108988723588 1
0.160898832572674 0
0.35809996160939 1
0.395538125205211 1
0.519892368037534 1
0.390511735141401 1
0.42772682608625 1
0.234462294594406 1
0.236605868647728 1
0.435266431136652 1
0.305141284858481 1
0.546666403204257 1
0.547744292642618 1
0.330401566723808 1
0.329938979321687 1
0.347029051850177 1
0.407456826925854 1
0.384815198563159 1
0.452854716479586 1
0.501732809450678 1
0.394663629033022 1
0.281622629851735 1
0.506895607063005 1
0.479777261076127 1
0.577064382409041 0
0.521080703086204 1
0.188998209090795 0
0.321342680853346 1
0.355604614871104 1
0.219615945134935 1
0.542045343649735 1
0.507222891370659 1
0.596920772740767 1
0.384280953085675 1
0.492661670464018 1
0.430885210281502 1
0.42992468108761 1
0.120546207056981 0
0.43039020836961 1
0.469780472383091 1
0.280391714424987 1
0.323535681330307 1
0.34720935199856 1
0.527077397907649 1
0.406456620971177 1
0.434337186660413 1
0.350577499158784 1
0.428950283488509 1
0.358688036538275 1
0.490864989472633 1
0.333062179146352 1
0.293380272024421 1
0.264416319419572 1
0.290537320463126 1
0.470054557451423 1
0.227409615699609 1
0.452333366137524 1
0.335243026508321 1
0.42428951808223 1
0.273319132642499 1
0.203750208977487 1
0.46918476869813 1
0.284599325756112 1
0.377781080698208 1
0.387736802929433 1
0.501756703573989 1
0.395182683201304 1
0.328560153845382 1
0.378079325251327 1
0.22144712805161 1
0.476109754483997 1
0.41941759703871 1
0.327273093776031 1
0.311422995616756 1
0.29402974280634 1
0.404145826770334 1
0.314509723468309 1
0.344659742690688 1
0.456185324304704 1
0.424737968148604 1
0.28193514513363 1
0.351579203852882 1
0.327417291278431 1
0.448213868699795 1
0.484413105205363 1
0.321624354261313 1
0.347643693479689 1
0.450559004199276 1
0.380512360933151 1
0.401963028788738 1
0.444100469809266 1
0.342707961765316 1
0.499407500093533 1
0.351138836665078 1
0.321150033501529 1
0.498086711315865 1
0.478530316270164 1
0.484182768878115 1
0.491284865217598 1
0.496768713222957 1
0.330560463901999 1
0.288891982880499 1
0.396193013860169 1
0.14075593104417 0
0.341936076184643 1
0.433811489848552 1
0.454593002894662 1
0.430966084593948 1
0.28230668673163 1
0.496113768721047 1
0.496488166943125 1
0.452665538640731 1
0.395789278237641 1
0.416721354344586 1
0.326509621512748 1
0.445346591347509 1
0.509378197468651 1
0.502158615598616 1
0.235255724318761 0
0.353852405619532 1
0.261575207682342 1
0.523398260766689 1
0.668630895608816 0
0.442204999207185 1
0.397950344667337 1
0.600798524351134 0
0.400611272531672 1
0.331674315655332 1
0.366315630318653 1
0.348365927703609 1
0.267441840839949 1
0.459807353480391 1
0.28581308825464 1
0.467808424701422 1
0.179622049559239 0
0.249919361569318 1
0.406516255898572 1
0.292451576475479 1
0.237028507070112 1
0.209751870373794 1
0.453621952156354 1
0.368716848032881 1
0.304687127250292 1
0.44645951308908 1
0.548895619946792 1
0.44529113117443 1
0.476252634956808 1
0.441905777270028 1
0.389783725157097 1
0.531923450606426 1
0.367716921459322 1
0.492961321721921 1
0.584507356233037 1
0.374646159288481 1
0.22553590223787 1
0.306742831117818 1
0.579456284553412 0
0.486966389342455 1
0.530702865926339 1
0.435374622376423 1
0.347711442370201 1
0.44462981362741 1
0.436162599397126 1
0.37878669535378 1
0.344417089209883 1
0.491615689533862 1
0.579350085561467 1
0.348167796729055 1
0.364240044680033 1
0.407578085551169 1
0.428702384483549 1
0.494902613212084 1
0.259722832218581 1
0.201960902452705 0
0.499568125841864 1
0.416413572764976 1
0.305112152594784 1
0.245418262014562 1
0.340986742390675 1
0.345472129937981 1
0.510227518107535 1
0.257491410109189 1
0.432102277775902 1
0.492774726008569 1
0.403750606781235 1
0.473927403237273 1
0.299193003662362 1
0.382752516930239 1
0.392474379075144 1
0.341538935941998 1
0.487020825526923 1
0.408892680618979 1
0.108302164563771 0
0.50864668771057 1
0.25390843089217 1
0.381383862752832 1
0.508355052733492 1
0.33117881353394 1
0.538078362738551 1
0.490316386595054 1
0.416336889362872 1
0.383037107206627 1
0.440509567057337 1
0.520594921478885 1
0.39849395286209 1
0.4694148280377 1
0.339990843768418 1
0.366021382100239 1
0.359001358316784 1
0.378354135351369 1
0.404164355825415 1
0.378020733202416 1
0.383394473015743 1
0.443190682522908 1
0.417584506672801 1
0.287557369968837 1
0.429898632690087 1
0.371077498452329 1
0.356033910027585 1
0.421984589664828 1
0.363777497680702 1
0.355031065074064 1
0.537679095110669 1
0.322415430147481 1
0.462165176282127 1
0.413192854153536 1
0.438993188488158 1
0.364503901923795 1
0.298311345910382 1
0.264810788717998 1
0.4499202761224 1
0.408226732153832 1
0.299773483074373 1
0.303612252844031 1
0.484931616347933 1
0.450043869868091 1
0.348701472519688 1
0.437931877725607 1
0.298908760118218 1
0.533976575106712 1
0.389864565061523 1
0.323886568881662 1
0.424525751391475 1
0.368533924116864 1
0.386619576120052 1
0.322371913431994 1
0.345919660243487 1
0.397817038211576 1
0.444702588360778 1
0.244462962338163 0
0.618293241042809 1
0.337915144769542 1
0.327891503335374 1
0.529450637321908 1
0.412007968227761 1
0.387096446756266 1
0.312056441186436 1
0.273998676101246 1
0.316750270878968 1
0.538527353967176 1
0.359839243772091 1
0.406415452804256 1
0.305026792794927 1
0.421842503677911 1
0.531391935940901 1
0.369103880902548 1
0.43839980231063 1
0.570148474544584 1
0.357116240274845 1
0.324921326476528 1
0.235382565622657 1
0.321032952568914 1
0.485172311979271 1
0.366528325114723 1
0.567096889602769 1
0.444606017316152 1
0.726771704624353 0
0.384370129912387 1
0.295659038605681 1
0.475870691928178 1
0.267226481135296 1
0.32715608716084 1
0.355134019164524 1
0.395901765035488 1
0.383177202099774 1
0.511902742196495 1
0.393265324438905 1
0.546173343810369 1
0.469173479340367 1
0.422676238056973 1
0.215618042646735 1
0.370979178778753 1
0.454185889104226 1
0.399058458624459 1
0.460719922366302 1
0.516283405620479 1
0.38061939942998 1
0.453182633101573 1
0.312638776654367 1
0.353544926311266 1
0.427952185667685 1
0.283323356477809 1
0.233214232989564 1
0.129982116399747 0
0.274871559734504 1
0.325464017978205 1
0.336836070727283 1
0.22329215616154 0
0.368350442244782 1
0.336460297601133 1
0.423182725759847 1
0.414671306326863 1
0.317529922036039 1
0.473846782048677 1
0.470748234862571 1
0.349333158841507 1
0.337578438729309 1
0.366015535304453 1
0.332949020822969 1
0.317918602836167 1
0.467186240091329 1
0.476298876944473 1
0.315786459815831 1
0.367012150290997 1
0.379923963039245 1
0.319746217521926 1
0.191153606981857 1
0.419471591399351 1
0.311124216231486 1
0.48602942809336 1
0.322279483460138 1
0.470932138880451 1
0.38063071915531 1
0.374946940348741 1
0.421740859330038 1
0.502593683876941 1
0.294615895150495 1
0.427510577819686 1
0.441931358794208 1
0.267150893032617 1
0.362758629415179 1
0.322472208543351 1
0.487861304606012 1
0.406510785006295 1
0.388864840342662 1
0.626039130785312 0
0.388311822285544 1
0.408749493047931 1
0.590752047708587 0
0.539560945200986 1
0.268812665072306 1
0.392568337276485 1
0.419642702413083 1
0.516208111268045 1
0.330717284465417 1
0.147080966577046 0
0.356553877556734 1
0.350226413165704 1
0.434117709508453 1
0.438804613729923 1
0.425976680762041 1
0.21729186998876 0
0.498639425104157 1
0.518011952679603 1
0.262094893513968 1
0.288857349005243 1
0.254711376283251 1
0.387082223547423 1
0.555317536695878 1
0.239286224138316 1
0.384162849471362 1
0.385763781121342 1
0.418667749504453 1
0.43595727371238 1
0.346871795931085 1
0.307825063123409 1
0.38762633071732 1
0.341190283300104 1
0.440961898141437 1
0.452025907380781 1
0.396252994198499 1
0.476849606022253 1
0.586491870027711 1
0.473894446265145 1
0.308727557002269 1
0.362213355441691 1
0.353844865027458 1
0.285214094693273 1
0.264744481405483 1
0.418157000502802 1
0.37811707768317 1
0.407664669866927 1
0.35353188700538 1
0.50823425196646 1
0.475497537690889 1
0.34150913150432 1
0.407255904610227 1
0.330310091621456 1
0.636324831226137 0
0.336062732403535 1
0.507268257343054 1
0.337377693858132 1
0.282267067614792 1
0.353947091790474 1
0.392795586144934 1
0.336743071895298 1
0.39440874784487 1
0.490138210850783 1
0.323064152463061 1
0.177253017685575 1
0.350485122751325 1
0.493488297406504 1
0.506208115924715 1
0.25592613232837 1
0.584257194265286 1
0.407367464285186 1
0.302408789913123 1
0.568432719486886 1
0.193250705633701 0
0.361505495038832 1
0.508758200091322 1
0.537383515474663 1
0.23565534008322 0
0.338380111211832 1
0.234747770151424 1
0.265362552001735 1
0.447595156648614 1
0.396259268027182 1
0.569846823980374 1
0.452605476072897 1
0.38586811987385 1
0.428948062336528 1
0.515180533218747 1
0.414161595377208 1
0.42146346832565 1
0.35207047580192 1
0.305174179625979 1
0.285536070318185 1
0.374470137151517 1
0.301593370606119 1
0.356453260597996 1
0.393509975176426 1
0.470269591105595 1
0.412443594223006 1
0.339421766853968 1
0.43022604604562 1
0.5714777174076 0
0.390222570640559 1
0.370914838705659 1
0.490414347449042 1
0.321567242095556 1
0.231675751980386 1
0.666711401539251 0
0.393847635526304 1
0.505664196935612 1
0.260992743447545 1
0.599972779144787 0
0.516874223118854 1
0.278107288163425 1
0.362638363226602 1
0.408533640524219 1
0.519389714855192 1
0.276264613479871 1
0.376183271091285 1
0.434155539610968 1
0.528571202707679 1
0.450643471383935 1
0.455372478552609 1
0.589851584015578 1
0.122610216509358 0
0.495145907257145 1
0.516360971427153 1
0.536370088214338 1
0.373345643892229 1
0.631914938509043 0
0.356666727934757 1
0.444503406615805 1
0.424683206746579 1
0.379009837178965 1
0.388458831337054 1
0.3502771430604 1
0.278065122493914 1
0.433493637899513 1
0.437341249485463 1
0.473537099783446 1
0.520752750651677 1
0.316613057663975 1
0.422736669427771 1
0.336472584758205 1
0.367351768096803 1
0.186108486896808 0
0.431768633348847 1
0.414330132375586 1
0.501522593937559 1
0.377710813621382 1
0.471157481868015 1
0.324998732949094 1
0.407236849170792 1
0.283619879111567 1
0.480749450422678 1
0.475834236616056 1
0.175332804486688 1
0.280648229952296 1
0.504476087851219 1
0.554725762544547 1
0.315643961944273 1
0.441676068760328 1
0.491805813926098 1
0.36837334376971 1
0.444390375317515 1
0.527038933915668 1
0.462183592913435 1
0.283789266641619 1
0.526191718214446 1
0.56575861838342 0
0.478570441427758 1
0.534933662001833 1
0.420503818614749 1
0.503152130440976 1
0.551862540215946 1
0.257115194993496 1
0.397396692482115 1
0.476427220979892 1
0.299012908651148 1
0.339978659143372 1
0.418090421203171 1
0.396593615799723 1
0.445167826647088 1
0.189557442432517 0
0.394616495829039 1
0.285438849818188 1
0.485501490931413 1
0.257568429208401 1
0.5742541863891 0
0.499016250329644 1
0.48554694024018 1
0.2558556971565 1
0.497298678371603 1
0.360414961667074 1
0.431242579533556 1
0.407057174246527 1
0.43444043424558 1
0.32497327789896 1
0.290140144102048 1
0.435850113910493 1
0.358705719451506 1
0.46969645455176 1
0.433107042893815 1
0.368775669147843 1
0.433470775249072 1
0.569488545695454 1
0.397648845270992 1
0.180497876386555 0
0.515377990419504 1
0.20564890083772 0
0.380067258939396 1
0.365965350151515 1
0.498001665845405 1
0.34343131343164 1
0.498533128093376 1
0.398754668326789 1
0.501355837393645 1
0.395002936542902 1
0.286616015281258 1
0.467992539831218 1
0.358734960006833 1
0.487475400758443 1
0.398205931589409 1
0.497741158727998 1
0.454739619638338 1
0.305130673467555 1
0.338368173389715 1
0.585148036698247 0
0.37828929817053 1
0.432495264417563 1
0.474169930343325 1
0.188380142482278 0
0.456895538923758 1
0.473896628797678 1
0.407500043643725 1
0.305603490071195 1
0.205530895822636 1
0.29564138172561 1
0.377372297143565 1
0.349372296085327 1
0.443711929304858 1
0.401002812103402 1
0.452120780581516 1
0.32406033042666 1
0.438166530777246 1
0.21098507601872 0
0.2463904728347 1
0.33503643375819 1
0.170340752275498 1
0.36390510655075 1
0.522638493734379 1
0.374892736546568 1
0.447429840108107 1
0.411182154590169 1
0.505378488142664 1
0.423661558103754 1
0.544541715467091 1
0.447394783890608 1
0.221593456045781 0
0.252432502633748 1
0.513046872928631 1
0.45505782050997 1
0.411518341478559 1
0.412261440259994 1
0.321193712511592 1
0.35242008322891 1
0.384468031671155 1
0.462195091447303 1
0.4296952027423 1
0.460924842339355 1
0.510885626042052 1
0.215578463543003 1
0.336615190910783 1
0.392907730925166 1
0.524695943341867 1
0.581077157395008 0
0.440428167590577 1
0.238310381067146 1
0.466145871027934 1
0.408007335974268 1
0.30706301374077 1
0.377828798329369 1
0.312483535759357 1
0.381750474213397 1
0.502006402426995 1
0.32615783990409 1
0.442176599415062 1
0.561748560879131 1
0.512713462783843 1
0.37121144242796 1
0.597666502040716 1
0.35594265167837 1
0.580184030234962 1
0.296012471899778 1
0.247939754174887 0
0.360856619291758 1
0.273665752864467 1
0.417962456754184 1
0.317108059547809 1
0.344678497828396 1
0.473060790570053 1
0.456997935257942 1
0.327778474064676 1
0.266394500078926 1
0.537715228122731 1
0.248754417204583 1
0.467154328657481 1
0.31568502681668 1
0.45679116582463 1
0.413507415362531 1
0.528169169811219 1
0.302280542624099 1
0.420749134964227 1
0.547524145655025 1
0.289539492732263 1
0.254870124758225 1
0.410507610416674 1
0.448388281940063 1
0.482521586517119 1
0.344108309430744 1
0.54131919112016 0
0.326646637158045 1
0.285486501279224 1
0.422607871418006 1
0.479075427173599 1
0.335820541190794 1
0.453694908348516 1
0.39329636031533 1
0.433625743243405 1
0.373246416653717 1
0.514954317025063 1
0.453218460923221 1
0.275965055332037 1
0.389155749697608 1
0.415062305421825 1
0.621151274668783 1
0.383125892333885 1
0.488902554011927 1
0.334983984977806 1
0.48900664231631 1
0.519316903723162 1
0.396521218386202 1
0.267029410965083 1
0.326710575560684 1
0.50845492062982 1
0.25552960564722 0
0.254810305911538 1
0.41027187964713 1
0.482192409469458 1
0.427439893848264 1
0.373448467811413 1
0.454822469915527 1
0.264659260147051 1
0.529856251579171 1
0.361435167452244 1
0.435103965707004 1
0.321288450733633 1
0.474448993319871 1
0.222496467908207 1
0.239839886556601 1
0.293306639999797 1
0.529302756262359 1
0.315979364992567 1
0.660378603770937 0
0.457301803380279 1
0.529473601845345 1
0.307044981060089 1
0.397227775218297 1
0.208329656486905 1
0.293893286793585 1
0.465220331976559 1
0.38683732869695 1
0.521370342701724 1
0.320800914137618 1
0.344476710797283 1
0.501329147958331 1
0.572186902637687 1
0.386651349137692 1
0.390866826978934 1
0.382737773931097 1
0.374675760867016 1
0.534804272459381 1
0.323256758423208 1
0.243103528810924 1
0.464569144658213 1
0.315660119892335 1
0.429818204399118 1
0.552110727698845 1
0.439281345704051 1
0.383690506289945 1
0.483296850449803 1
0.370708019440644 1
0.28701931964143 1
0.377332365288427 1
0.30328873071135 1
0.282717779172246 1
0.415517716985743 1
0.326202765938726 1
0.43164436489481 1
0.386583604598255 1
0.298947318169928 1
0.40928005761265 1
0.403061992403552 1
0.469321145829778 1
0.457449028031904 1
0.474914806662382 1
0.440405525748339 1
0.525376039906814 1
0.615662848206109 1
0.43126529205752 1
0.23753956960601 1
0.359388729246355 1
0.281349049141292 1
0.558180368452777 1
0.479674938281648 1
0.256470722043507 1
0.264318777067234 1
0.307480521942704 1
0.488345231904174 1
0.482987672482997 1
0.361071882351099 1
0.405856144556711 1
0.424651958049899 1
0.592761426233113 1
0.542934152898949 1
0.167887997641227 0
0.579203294537084 0
0.402032105800473 1
0.316174704371299 1
0.45555831927077 1
0.51832789445283 1
0.450138230271415 1
0.485050018676332 1
0.342185996842863 1
0.254135203077081 1
0.335782746248081 1
0.307474399624351 1
0.258025001823372 1
0.399746011149653 1
0.225659622265515 1
0.546327921320212 1
0.372838722290574 1
0.484901695179514 1
0.235055673749193 1
0.471181237420771 1
0.401057254199448 1
0.310448678914382 1
0.371913439297443 1
0.438197188800666 1
0.321111110697037 1
0.275695644256402 1
0.496098871582042 1
0.302068276612426 1
0.447639651288245 1
0.323740185911746 1
0.387381190946289 1
0.342736750555093 1
0.341536053008417 1
0.489022186455828 1
0.306807015712832 1
0.128707499319735 1
0.388833371770938 1
0.606146353903957 1
0.449287744889122 1
0.357732129507638 1
0.440439293482302 1
0.534057561232249 1
0.395700992455633 1
0.420081156443871 1
0.40929530461664 1
0.336695350973811 1
0.434466287879682 1
0.276447064988605 1
0.279114571341287 1
0.524321054203434 1
0.406455859055464 1
0.229435360234433 0
0.260109243186652 1
0.304305587932913 1
0.337858059075763 1
0.23163443599603 1
0.278775978053636 1
0.299925776121893 1
0.361654777272503 1
0.324285720478349 1
0.372151215280718 1
0.349388926962821 1
0.244730855439866 1
0.308086687443978 1
0.426177056702008 1
0.379335351091252 1
0.283753234914937 1
0.3546436184295 1
0.268267697208311 1
0.624419334921748 0
0.35150239115608 1
0.464278023046574 1
0.3459186436146 1
0.225379248723696 1
0.381233121936631 1
0.52229457032887 1
0.297599779281984 1
0.487798192906318 1
0.434925745663025 1
0.515023393731903 1
0.236740867710335 1
0.377551601258761 1
0.18636727299134 0
0.424502445789541 1
0.341563280547278 1
0.328254009830113 1
0.538588395660926 1
0.525170052291942 1
0.488168309094042 1
0.396820999968847 1
0.30565606503945 1
0.359973251898717 1
0.281555430807634 1
0.491518548454353 1
0.236435119514381 0
0.334314117000854 1
0.361575373732169 1
0.235083714594323 0
0.543357454323706 1
0.550375011393383 1
0.352785718961184 1
0.325085427023806 1
0.528219519833777 1
0.462277014937984 1
0.420172993260535 1
0.306463301355852 1
0.465454950183794 1
0.350522531304863 1
0.66294221423836 0
0.508460800051961 1
0.52440777877055 1
0.387136830943497 1
0.120757171987988 0
0.31986258603899 1
0.461995173153323 1
0.523555382645877 1
0.553911475565317 1
0.579301178986455 0
0.436083643521391 1
0.496631493788208 1
0.36555335635959 1
0.487433097180779 1
0.275279303270623 1
0.356751848841524 1
0.321940925702131 1
0.23723794723481 0
0.249612786046929 0
0.355299877077379 1
0.239197330374299 1
0.424731534041686 1
0.377897617134981 1
0.543003352532225 1
0.391438854187777 1
0.415077958102799 1
0.402633669293113 1
0.417780994539738 1
0.382940835040111 1
0.229445158600312 1
0.363175340249213 1
0.3437201658826 1
0.374937345863138 1
0.326081233623186 1
0.375774842552153 1
0.443636673702402 1
0.361502973797658 1
0.539072282503773 1
0.393206132187415 1
0.234833058807622 1
0.425520219806515 1
0.466135597702452 1
0.238412171612939 0
0.505833028932334 1
0.422599876516783 1
0.596303810546596 0
0.107408137097283 0
0.379088268165384 1
0.433628796243519 1
0.389623369262571 1
0.510654088775563 1
0.476935130305328 1
0.351925732828505 1
0.322220610007412 1
0.368628357430909 1
0.341474821919022 1
0.282957033516846 1
0.446376429640718 1
0.45230184866765 1
0.427384643865135 1
0.322233147216971 1
0.483038732866637 1
0.258805722017764 1
0.44020730575216 1
0.401261155478495 1
0.286346357732628 1
0.483560826981401 1
0.649131727810887 0
0.360799633722827 1
0.390708958014779 1
0.416075493089937 1
0.355838539449127 1
0.537167223590264 1
0.369284485767838 1
0.28461113361058 1
0.351383569821923 1
0.517112056555288 1
0.373257214781865 1
0.392242161877723 1
0.127562123420674 0
0.512527174038392 1
0.361711153408598 1
0.430021258955268 1
0.479764308382121 1
0.280736584514559 1
0.309872046387801 1
0.280469498783314 1
0.42618357191498 1
0.269785617212327 1
0.419470978182294 1
0.507179323024478 1
0.406231479310833 1
0.537047457494991 1
0.322249565507349 1
0.569944208832896 0
0.597016889534424 1
0.372446105552746 1
0.369818215402274 1
0.488645152982669 1
0.296669513490114 1
0.299648227521094 1
0.467030286911717 1
0.421310461971902 1
0.312469153059868 1
0.350039339231596 1
0.42389150018244 1
0.408912319136794 1
0.443232734190393 1
0.304506183173235 1
0.647500398764228 0
0.333103074414783 1
0.319117978879627 1
0.420163297324487 1
0.338522496726669 1
0.354482571946573 1
0.232171267250931 0
0.527130137401282 1
0.321818527532407 1
0.452830923621193 1
0.502695474797055 1
0.366372826851547 1
0.458316972390065 1
0.410129316567411 1
0.33666802423133 1
0.374576651697789 1
0.336798057056991 1
0.336355323946204 1
0.216800849064304 1
0.399273055424963 1
0.479242082600372 1
0.435288133416353 1
0.363925777157103 1
0.478956538237505 1
0.457137704618723 1
0.359374513744959 1
0.269200357643305 1
0.533860971843995 1
0.256576959949096 1
0.459401192483043 1
0.344601406820545 1
0.41934836380333 1
0.269894202013632 1
0.272120484888553 1
0.388445495766451 1
0.307889027926808 1
0.336001499858932 1
0.225951463209824 0
0.331705388013043 1
0.433804435540522 1
0.240134362861835 0
0.35773750751448 1
0.322060854464589 1
0.325532944193598 1
0.595907961017269 0
0.334468952727991 1
0.437418329799849 1
0.454318950807948 1
0.373721162519624 1
0.534374644991843 1
0.417901252462687 1
0.384385191222103 1
0.643947473110175 0
0.195004109741895 1
0.605499311601985 0
0.439001688638482 1
0.388665141822099 1
0.619193574090215 0
0.363099144558635 1
0.429871181586742 1
0.447354114283417 1
0.502818619402458 1
0.497674649252756 1
0.389084195265373 1
0.426755891545536 1
0.438296981978267 1
0.494812626645171 1
0.255038831566066 1
0.394249681025568 1
0.367863283354689 1
0.363843459130153 1
0.544505835953919 1
0.284572315578231 1
0.209352504009903 1
0.328258443411138 1
0.33175868545037 1
0.388613617476899 1
0.445772934333997 1
0.41601308982373 1
0.400319152857607 1
0.417460442902375 1
0.280866211689682 1
0.336955250733434 1
0.507405267026453 1
0.43455979025909 1
0.356976420892828 1
0.367169722583936 1
0.500482924344696 1
0.452158571907568 1
0.428166101695639 1
0.313133603173393 1
0.358902212937198 1
0.349054727969801 1
0.38070604124895 1
0.318367334235111 1
0.270572210172279 1
0.576528357089848 0
0.380307726143567 1
0.377317843095431 1
0.401957750275752 1
0.295143577506646 1
0.389430755212987 1
0.34679391154054 1
0.435118107030609 1
0.276228376095526 1
0.417117213833024 1
0.279171963312764 1
0.264200261659066 1
0.368557979143082 1
0.353583132990511 1
0.322710387873996 1
0.415624922880912 1
0.510348862750714 1
0.318491226690711 1
0.459366052260457 1
0.492868493622907 1
0.521569729626236 1
0.520317272062216 1
0.275116605095636 1
0.33979641328465 1
0.47909290148385 1
0.389812230215306 1
0.498527420760579 1
0.318198291446786 1
0.167785345339837 0
0.436755362664464 1
0.36327867898701 1
0.348114043926023 1
0.358303897979043 1
0.497657064821633 1
0.23252332759787 1
0.495181863754497 1
0.331758536897258 1
0.22566708215549 1
0.202756822499917 0
0.469017512442239 1
0.394021027235923 1
0.464546820659415 1
0.425829709849499 1
0.45341012535943 1
0.325302344189807 1
0.445659463417231 1
0.511755612022377 1
0.451367526559776 1
0.302280521516646 1
0.456168556405091 1
0.45547190611896 1
0.444444857591952 1
0.346126160176472 1
0.211754023001121 0
0.295571414866556 1
0.150285607960166 0
0.37519320108093 1
0.253408060677022 1
0.426944803031565 1
0.309662646634726 1
0.384835701289559 1
0.505551737810317 1
0.392408674177484 1
0.405360658169973 1
0.402341720078783 1
0.425929947857624 1
0.499305361333567 1
0.420532641965497 1
0.418030483358697 1
0.523785728104721 1
0.369640108219801 1
0.340123389753128 1
0.317111147061512 1
0.483252066231164 1
0.410290510313076 1
0.324017354823335 1
0.388056826406568 1
0.454769680975859 1
0.147252064322803 0
0.383701045971266 1
0.376835529438512 1
0.326348842902315 1
0.324115290910777 1
0.500867825985625 1
0.41695451776435 1
0.304911107432658 1
0.45467883041784 1
0.599205331728612 1
0.507385455791278 1
0.418120347462399 1
0.470371903853748 1
0.482228386432149 1
0.528616619695981 1
0.492829286375102 1
0.489548636825077 1
0.412250573552109 1
0.465824932642009 1
0.314087422589577 1
0.323316959206158 1
0.333663338991365 1
0.593159827697332 0
0.318166296530303 1
0.459099095438083 1
0.523204750541774 1
0.52598142576542 1
0.330730195776539 1
0.187517428662713 0
0.311806729910888 1
0.638459698866358 0
0.330811969809426 1
0.463571562466386 1
0.426091289575964 1
0.516778540229456 1
0.282407724607937 1
0.23272338628609 1
0.447616104341465 1
0.510024621598511 1
0.542201070039097 1
0.326157909384639 1
0.395206038577774 1
0.381315943941347 1
0.476034109467816 1
0.285304483399563 1
0.405594727864945 1
0.392271332398589 1
0.477629234530277 1
0.353155858768915 1
0.472077546261143 1
0.42304964420486 1
0.348854641096506 1
0.28154094374987 1
0.346264968103361 1
0.609616658934781 0
0.309067829102889 1
0.477294976983978 1
0.278253303999409 1
0.487295161741425 1
0.408193142804263 1
0.349090417481607 1
0.469227106358601 1
0.515422365894855 1
0.427077178563513 1
0.112131338284759 0
0.463326270100345 1
0.345682136323906 1
0.408699724163214 1
0.408976009469521 1
0.435417375456807 1
0.445279213702192 1
0.558047153794678 1
0.491718066283443 1
0.384506930232165 1
0.30277701729209 1
0.271838286407938 1
0.212135536595408 0
0.396393545355685 1
0.252758325421826 1
0.271383743697071 1
0.330028402762244 1
0.505254958814915 1
0.429361783173163 1
0.317005603033433 1
0.623700534853554 0
0.193379963419849 0
0.438364329337481 1
0.431026860583033 1
0.452667185787348 1
0.217188126222911 1
0.387349146485464 1
0.505548880766494 1
0.30208054373472 1
0.29321528692142 1
0.415457508030031 1
0.41726544595628 1
0.350068771786626 1
0.364195731417481 1
0.124937207761526 0
0.535848855949553 1
0.228388977673218 1
0.395496747255886 1
0.334600490461716 1
0.311562618265887 1
0.193713637223871 1
0.388303688790134 1
0.686562004394191 0
0.504384674727012 1
0.336150666678222 1
0.297466885703778 1
0.422878823473045 1
0.497948000129636 1
0.371782055998371 1
0.381148218131527 1
0.409976093965536 1
0.224920965273506 0
0.368922479659639 1
0.396679850232235 1
0.499113027549319 1
0.44967538521684 1
0.476580796839992 1
0.313504913962301 1
0.533905128828302 1
0.285264024305471 1
0.193598233332479 0
0.427121055583654 1
0.153641247146161 0
0.452782440934677 1
0.671986627013144 0
0.374524150548304 1
0.298139970865919 1
0.434196170651096 1
0.558869939313138 1
0.565033781958154 0
0.582353076907274 1
0.354286804527038 1
0.50238753305875 1
0.316882601348253 1
0.282111455419753 1
0.598783327400429 1
0.390531157859112 1
0.403521860646584 1
0.462997465910195 1
0.505708386420746 1
0.431176096307595 1
0.339356626472471 1
0.367277943525432 1
0.519281684722902 1
0.379878102587224 1
0.428728082995965 1
0.427914324701197 1
0.11838562073937 0
0.422052174602601 1
0.468379535957389 1
0.469452143551643 1
0.252607739823225 1
0.572360147237953 1
0.299128601543418 1
0.446181646529655 1
0.384154458121674 1
0.466655867439255 1
0.489936129051874 1
0.512327282418786 1
0.307048036987889 1
0.242132440594598 0
0.366620566495342 1
0.588349814669806 0
0.389661765756515 1
0.433018953072914 1
0.420595966162796 1
0.436813858098976 1
0.43138037294206 1
0.401579771038035 1
0.488218510350338 1
0.444066694558786 1
0.368282852540702 1
0.451954665388898 1
0.512940749786531 1
0.598790376855673 1
0.405637910942237 1
0.495283404709562 1
0.335536769882593 1
0.321515165772175 1
0.377577827082258 1
0.178201432373526 1
0.480759029670369 1
0.313922018487009 1
0.522948651233369 1
0.457086439943744 1
0.373688348510695 1
0.400721250139332 1
0.337284106795078 1
0.398986821180818 1
0.443366792915724 1
0.47881232383335 1
0.348069076669977 1
0.37197446184605 1
0.50026949123394 1
0.46313610702157 1
0.386472216483602 1
0.463649902512705 1
0.358605314929985 1
0.466839845225012 1
0.408880885100942 1
0.320749320205752 1
0.188153580156846 0
0.537107025292091 1
0.313627728721292 1
0.43951902307395 1
0.317046831143669 1
0.418584425255042 1
0.487122570505821 1
0.407824941046244 1
0.173156443365799 0
0.330523494728842 1
0.408163855951038 1
0.485135325937032 1
0.510654935087324 1
0.452892180184869 1
0.444563261788019 1
0.387571208330735 1
0.508443475514134 1
0.337520418544539 1
0.451157560513777 1
0.397395166911589 1
0.468762294572168 1
0.6000184580981 1
0.432445098223274 1
0.364442089853151 1
0.370156763684548 1
0.476132918757236 1
0.381549192175878 1
0.398217973959582 1
0.320708705246865 1
0.3464818344711 1
0.337913968825967 1
0.380893801539375 1
0.24164989797242 1
0.388079594331581 1
0.65989184957985 0
0.515157765752486 1
0.434398113426391 1
0.411315633697697 1
0.399497189886085 1
0.555078911428833 0
0.561133838671909 1
0.418555476795906 1
0.239660554150416 1
0.489346906634978 1
0.322379611622594 1
0.442853276813707 1
0.354135931585551 1
0.519647467929632 1
0.390855835722862 1
0.343648494613368 1
0.202523992184087 0
0.541066759134069 1
0.596826218711172 1
0.305430689864901 1
0.45496856971013 1
0.388584410795991 1
0.29445870576113 1
0.355727565814169 1
0.391832698750169 1
0.406294427645489 1
0.371032212546488 1
0.524882473602334 1
0.406659505928408 1
0.334442723524625 1
0.218416564923213 0
0.309951068155647 1
0.270036046034971 1
0.422522767348714 1
0.442448447538656 1
0.19466131785577 0
0.374281291523874 1
0.296553645294639 1
0.44531939522974 1
0.344022010722309 1
0.404401380950937 1
0.224771554905772 1
0.427882253804218 1
0.362764131511369 1
0.539308135100148 1
0.554996398196585 1
0.353485147787806 1
0.335856958228747 1
0.321499207874777 1
0.42188566119616 1
0.463525142474196 1
0.279961543204929 1
0.334613768902286 1
0.382298250562398 1
0.438296708912938 1
0.415108045321217 1
0.593028530150949 1
0.335029534580974 1
0.307132000127893 1
0.363212615267118 1
0.414757992430672 1
0.393687873416678 1
0.234744660730001 1
0.305648850867532 1
0.456444643090662 1
0.425841878448436 1
0.314177895769034 1
0.367845469033363 1
0.217438772093808 1
0.407939685330326 1
0.4475794334129 1
0.33298065278141 1
0.406548987400993 1
0.421840373049562 1
0.311523336856893 1
0.363445446772306 1
0.424798720160662 1
0.38240689079562 1
0.431979902502091 1
0.57275492147335 1
0.512247921384684 1
0.5477573540519 1
0.185881363815673 0
0.42505674637499 1
0.509103787815662 1
0.237469536923567 1
0.527422769107289 1
0.460318210028561 1
0.290423685970842 1
0.303836221069972 1
0.575780595653855 0
0.406067908155962 1
0.292907292291169 1
0.33996489450905 1
0.284940428364657 1
0.362558592446052 1
0.457584445813833 1
0.418441033595041 1
0.255326906855476 1
0.467537238591404 1
0.41257560184577 1
0.469952133106271 1
0.449422372141967 1
0.419946423975216 1
0.525069222959124 1
0.464530825025734 1
0.367699398733301 1
0.280200838064237 1
0.481735433682434 1
0.410188854234765 1
0.388602561641119 1
0.294333898472497 1
0.455119409061921 1
0.31220631351394 1
0.319901640697795 1
0.344636383427727 1
0.551545271648585 1
0.280226051124038 1
0.267320466183517 1
0.388898537948676 1
0.308825656572678 1
0.331958801828581 1
0.378119932980958 1
0.46838588091241 1
0.452323877807609 1
0.186549489276109 0
0.352217446950522 1
0.480164526516246 1
0.46419228780584 1
0.18484123613341 1
0.382644034989734 1
0.442978678718137 1
0.696788886699598 0
0.54367324685152 1
0.355364177804261 1
0.592289711952788 0
0.309208832806932 1
0.285541008957806 1
0.434600888909937 1
0.37989562419388 1
0.511056798021772 1
0.360380662047026 1
0.5296053759008 1
0.336166714974254 1
0.280318492903266 1
0.264358797085723 1
0.313955187016274 1
0.261139904571736 1
0.485558532311852 1
0.248223063906788 1
0.36795389548975 1
0.673858683636515 0
0.312437520298652 1
0.524638386994298 1
0.37745336013999 1
0.347487283163777 1
0.314500389842798 1
0.545156350281843 1
0.48217629648674 1
0.40884046395666 1
0.347297104313917 1
0.390966397348752 1
0.518780766782321 1
0.411076696790273 1
0.452623407304677 1
0.412999789500141 1
0.50668143978016 1
0.304122272402742 1
0.320803214216584 1
0.516475074746299 1
0.575294732383495 1
0.42022921166513 1
0.466752543478688 1
0.344921563125631 1
0.474651997903385 1
0.337157355015449 1
0.45842984074475 1
0.302704448668305 1
0.385422813491418 1
0.484003692437932 1
0.317079269989616 1
0.469270741882209 1
0.290393411329455 1
0.377787580178364 1
0.454389671237102 1
0.398388261386985 1
0.452703294927241 1
0.466355434235458 1
0.481274478689351 1
0.525360367246951 1
0.509964360557078 1
0.385290688283038 1
0.493460548797591 1
0.405361883254134 1
0.440364408466023 1
0.14514976441324 0
0.471774096112495 1
0.516587545505241 1
0.320773792854999 1
0.329741876406734 1
0.565867907996378 1
0.453781088439316 1
0.39943684756933 1
0.638469216151995 1
0.341823428183348 1
0.547082462685206 1
0.375421718875061 1
0.488573341784305 1
0.439508657245883 1
0.447584948942707 1
0.483732722377523 1
0.413958722821591 1
0.425762921052782 1
0.425110372485722 1
0.428323124073014 1
0.507013820446112 1
0.366798607849867 1
0.382777657727484 1
0.421568698208532 1
0.534956861333515 1
0.324435980242386 1
0.356707181897564 1
0.357462542960586 1
0.187088900673578 0
0.394253962535297 1
0.515099693028174 1
0.497182694002365 1
0.449999150905075 1
0.478860879722013 1
0.234875256097769 1
0.388003158566348 1
0.440006564695333 1
0.363441806862884 1
0.481825778501632 1
0.319241993688804 1
0.398341404738975 1
0.433087610841182 1
0.430861992266368 1
0.521507017266112 1
0.26383788399382 1
0.424350789055505 1
0.357449925416404 1
0.464682431066121 1
0.415168396038684 1
0.277256754084978 1
0.376726405633409 1
0.397113513093881 1
0.494097999460094 1
0.323411729768194 1
0.225223030990838 1
0.294580393240024 1
0.384976267677132 1
0.357072154129296 1
0.545181216205903 1
0.408834038074477 1
0.645477805819821 0
0.336754334209222 1
0.375770657459443 1
0.524405733404897 1
0.422276444803674 1
0.346834479468515 1
0.37004756921898 1
0.479275037783604 1
0.189700683845844 1
0.191193788787177 0
0.352490866323986 1
0.36382775874433 1
0.44124559547024 1
0.191274847084919 1
0.236341773762557 0
0.600988908911836 1
0.376966618172995 1
0.349438618794674 1
0.349206138646949 1
0.281576479825062 1
0.171386993035324 0
0.480899210659982 1
0.411263970969702 1
0.476229969390373 1
0.460846112755724 1
0.369432938000299 1
0.256725938442051 1
0.716519464662001 0
0.483910213834341 1
0.315300859862478 1
0.438073969058758 1
0.359968029561568 1
0.572544952513544 1
0.337377122236328 1
0.380757562021842 1
0.482325210241751 1
0.341247380898686 1
0.298076135259901 1
0.388086570626563 1
0.332310782866669 1
0.349021916755308 1
0.287080284829604 1
0.450840526708203 1
0.389503396662419 1
0.304277720009391 1
0.22546330047486 1
0.396965959530719 1
0.241781522435008 1
0.280405395812915 1
0.144845928052548 0
0.395792655426629 1
0.396609811882445 1
0.243809149998058 1
0.461550359661295 1
0.260096235611013 1
0.401551447270977 1
0.441464617276046 1
0.507458767965767 1
0.453953436702131 1
0.312669371887998 1
0.452042451305706 1
0.241231754528566 1
0.565513739075714 1
0.386358072488114 1
0.365282767356708 1
0.331573361198679 1
0.336257688809151 1
0.416373631075865 1
0.601731368019966 1
0.475758136277203 1
0.390908706361271 1
0.350021637700417 1
0.341608875651232 1
0.271186930385518 1
0.326252729607442 1
0.343560144429841 1
0.572546410415703 1
0.299891001167222 1
0.201150568123117 0
0.506099974871717 1
0.339524804618779 1
0.468316372148006 1
0.248050178704669 1
0.451870802746168 1
0.642233048260397 0
0.454639394218984 1
0.422230918425358 1
0.424763552970213 1
0.386371673778083 1
0.400841250309556 1
0.5311349767377 1
0.295076204316355 1
0.438417232667573 1
0.270947356917089 1
0.300190000401588 1
0.217457956632376 0
0.406917662349359 1
0.491530478136481 1
0.400750967560279 1
0.251053238177178 1
0.556237304589768 0
0.459312711341513 1
0.312509999271411 1
0.379457164637326 1
0.310525834525133 1
0.30449041746159 1
0.343133840882733 1
0.328122417150512 1
0.407773194903517 1
0.457805885299964 1
0.514128710668561 1
0.326578964341872 1
0.212252980612367 1
0.3066309542312 1
0.423182372565305 1
0.390391631228295 1
0.620771467369266 1
0.558168628660163 1
0.414865662109513 1
0.394404771562922 1
0.293090184086394 1
0.327742118751455 1
0.424465069929965 1
0.343470190727468 1
0.577879177072902 1
0.389768691768849 1
0.37941938339687 1
0.314758914757791 1
0.482850577926789 1
0.321390377417562 1
0.477946023230564 1
0.285340409482871 1
0.340653818226751 1
0.401150449800251 1
0.262487715340979 1
0.524249844894053 1
0.387590543192067 1
0.442901734964466 1
0.65311862888613 1
0.378103806953855 1
0.38956255644732 1
0.459562582156023 1
0.297299750006779 1
0.405235743141814 1
0.414874376361545 1
0.438927139335013 1
0.444827564489415 1
0.323639541065636 1
0.303931990046933 1
0.234069787993145 1
0.596607135099263 0
0.341558515394995 1
0.374991745524138 1
0.506151982980015 1
0.333410982342336 1
0.538170042934201 1
0.262284194340516 1
0.47141829531038 1
0.176086822868104 0
0.634761485503349 0
0.277001060143215 1
0.344974909248913 1
0.535701288290008 1
0.383509199408207 1
0.450999730752334 1
0.357053619406221 1
0.39459719132452 1
0.426140804923424 1
0.525377044922525 1
0.46548385486188 1
0.288577005448112 1
0.420925556398082 1
0.249401974984217 1
0.444482052390253 1
0.359133912232589 1
0.346735702794329 1
0.357735806510361 1
0.315707509303456 1
0.410925398368924 1
0.429088758391487 1
0.581757701782655 0
0.230856256002907 0
0.338525071008353 1
0.327508150371278 1
0.386369542091856 1
0.186506673807859 1
0.506045532408054 1
0.575932715636944 1
0.287219188224754 1
0.22904294481564 0
0.371477703834363 1
0.333730989704037 1
0.385665331816742 1
0.301161308639857 1
0.377371531390517 1
0.458012888740331 1
0.334441677443452 1
0.366286084583839 1
0.141126509617978 0
0.400643198367687 1
0.586566720304287 0
0.387732029227571 1
0.362994116909475 1
0.391417059763286 1
0.452076601647714 1
0.435157584543386 1
0.324556810570779 1
0.422947828798508 1
0.461471506416105 1
0.220684228990507 1
0.591380389851112 1
0.447538441443401 1
0.388566326594979 1
0.58036340053521 1
0.476752836810592 1
0.543950801078346 1
0.419749490217243 1
0.517607666255766 1
0.535135239018001 1
0.459611803581704 1
0.37737127704536 1
0.295004712772608 1
0.431741591762401 1
0.34197327010508 1
0.395489253463146 1
0.3880761065415 1
0.487733219874541 1
0.470789966912854 1
0.470687269951481 1
0.450408403863265 1
0.276959857800492 1
0.378253142266862 1
0.332425755622026 1
0.284472073147364 1
0.374046117605006 1
0.321974928574621 1
0.190627454092389 1
0.392053088964735 1
0.534698643332813 1
0.428068373301759 1
0.170961865739041 0
0.47379072568273 1
0.304817590412546 1
0.598169012207121 0
0.165991604127244 1
0.245974899745357 0
0.437119774537895 1
0.42492685240974 1
0.376686211585661 1
0.406649015621041 1
0.349803079769887 1
0.409806051684901 1
0.2785314908228 1
0.294532434563044 1
0.342050799613282 1
0.393873923340563 1
0.409719208005958 1
0.339531619299319 1
0.343611386141397 1
0.489589790112603 1
0.222923562977732 0
0.292525766034076 1
0.385391009011345 1
0.416519131803615 1
0.354026214371811 1
0.446414571418276 1
0.356923227391829 1
0.266237399194695 1
0.556051234370756 1
0.315201076066432 1
0.34617546878392 1
0.382263649390742 1
0.370123707765026 1
0.357101197917103 1
0.334688322533003 1
0.429789069515905 1
0.261083937366106 1
0.229137316117254 1
0.399081987007579 1
0.433453627618383 1
0.407175372177389 1
0.285100226210541 1
0.192165802702263 0
0.305011867197355 1
0.410743001973363 1
0.490315906135345 1
0.407015259791 1
0.392180269064609 1
0.298517734430065 1
0.348567063531492 1
0.281943656798667 1
0.397551834494598 1
0.442602268947618 1
0.560018520549235 1
0.48824189548108 1
0.456470952104948 1
0.439170927549407 1
0.351581263694435 1
0.252040044370172 1
0.334263079871737 1
0.416096044263824 1
0.474870503621117 1
0.293376283565772 1
0.498724220757848 1
0.330545014175489 1
0.290943423585454 1
0.363651217574271 1
0.416227621694152 1
0.415952161171778 1
0.427746433413263 1
0.360076672907963 1
0.540763167036987 1
0.456929872045772 1
0.582691024160282 1
0.372304729918096 1
0.352222974927248 1
0.395596609916608 1
0.468980158215761 1
0.183136144740305 0
0.45388688595654 1
0.481048495643096 1
0.434101138631445 1
0.313044052110006 1
0.271425533823987 1
0.655575922197492 0
0.330432528638247 1
0.532006262462472 1
0.423662631011709 1
0.520201076719909 1
0.458129572265136 1
0.331779403214504 1
0.56193957879606 1
0.214421581717618 1
0.608845409731066 1
0.754323354117805 0
0.332303928848888 1
0.273670715205117 1
0.373745210238478 1
0.356693664087776 1
0.527846862773655 1
0.516053503570544 1
0.34672243013967 1
0.411456589456643 1
0.295144968765751 1
0.36691212947901 1
0.451420291635086 1
0.467396410280272 1
0.31237678986668 1
0.358124309422632 1
0.351601562210086 1
0.420090906217721 1
0.351147483272852 1
0.598300834215908 0
0.421666857884694 1
0.316794140277596 1
0.359299226339306 1
0.298247639210015 1
0.242162241727399 1
0.458202452082843 1
0.448365293856871 1
0.391074837580691 1
0.414096923952784 1
0.465156650703262 1
0.378639944791166 1
0.298858610565651 1
0.528773254926925 1
0.386313728193093 1
0.249284230387877 1
0.314253041857358 1
0.4855571482789 1
0.324416086947001 1
0.217018319954331 0
0.249380019378695 1
0.327618612004162 1
0.493756350181927 1
0.35957318801614 1
0.45055688111577 1
0.43503944369127 1
0.356861835236737 1
0.365230712838599 1
0.346782776480646 1
0.499506561819747 1
0.291346815655255 1
0.442361326590468 1
0.283278294614792 1
0.221635477585429 1
0.425411597555988 1
0.466103014813359 1
0.221322344071388 0
0.35636206651096 1
0.314431114335878 1
0.411743289783752 1
0.349010285328635 1
0.341103483075134 1
0.234446250289874 0
0.481596399603352 1
0.356635152874924 1
0.470923654028339 1
0.39427127608514 1
0.381495971235241 1
0.241131254223953 1
0.361070617141531 1
0.419195729570501 1
0.581791366253796 1
0.387056504158626 1
0.407130310662577 1
0.207655182672056 1
0.510869775958518 1
0.334065065792742 1
0.336131824249163 1
0.396669988544977 1
0.386589318345091 1
0.389420946426504 1
0.405784643917005 1
0.549774144142201 1
0.438404589624561 1
0.473138916794069 1
0.267092899584463 1
0.258691082574819 1
0.561257954405115 1
0.262450152623093 1
0.325226525968977 1
0.152266174981208 0
0.25103239141862 1
0.322006241235883 1
0.430382074580735 1
0.467109995642835 1
0.320332014321955 1
0.231618627513741 1
0.24795191135856 0
0.479321781117302 1
0.449077400677277 1
0.361258906713191 1
0.338515288803355 1
0.537313126457775 1
0.462232497929907 1
0.432980453938742 1
0.456953069841527 1
0.279769579870564 1
0.448482463352168 1
0.33676142481263 1
0.588473582190239 0
0.420102193516272 1
0.372997228539086 1
0.276400864537692 1
0.308685077512377 1
0.266078798624366 1
0.238861777643876 1
0.38742420308237 1
0.378765419409522 1
0.431555191316981 1
0.546951868521244 1
0.507861074910201 1
0.510448488071517 1
0.488079209886804 1
0.622014531395918 0
0.347886004765067 1
0.339727307373739 1
0.425177056815074 1
0.404579643285624 1
0.627024197921615 0
0.245429058061516 1
0.367352910517841 1
0.209717356910776 0
0.316175807474725 1
0.403691416398862 1
0.371085519197506 1
0.360466429307752 1
0.44022362582146 1
0.364255860100895 1
0.655466717598761 0
0.20210628357113 1
0.457260992871751 1
0.383889924674495 1
0.287273102165201 1
0.295231252260846 1
0.410478119234105 1
0.468195059498802 1
0.365522097092123 1
0.251075003912663 1
0.626162228433462 0
0.465360897801094 1
0.459181760990737 1
0.448616157807604 1
0.370996575041148 1
0.397399173278822 1
0.431877992293122 1
0.565637438447787 0
0.334353976736893 1
0.319945232656319 1
0.740978278045191 0
0.42244259631258 1
0.467854065625862 1
0.340041215290455 1
0.310886795882844 1
0.427210315984483 1
0.33257033161353 1
0.319831730387562 1
0.326924619313729 1
0.244771244608321 1
0.498674076761135 1
0.465777171399414 1
0.193860701427094 0
0.481394510845983 1
0.447861450595931 1
0.439899907873792 1
0.344730469700419 1
0.432186284843764 1
0.418377946941765 1
0.290231170894096 1
0.326549861751345 1
0.261492490564652 1
0.43584886648491 1
0.389388608372871 1
0.426960113009069 1
0.301049539424771 1
0.61858076730562 1
0.28642401070294 1
0.281097384943258 1
0.425205582580841 1
0.314485396762796 1
0.393642294804327 1
0.538454738720419 1
0.371394439270282 1
0.299237454978639 1
0.406638732313063 1
0.39793692310481 1
0.479396762538799 1
0.339486235719452 1
0.306811457909214 1
0.36515421161066 1
0.357923753268437 1
0.542788032418588 1
0.415258139967585 1
0.519032808921797 1
0.305071871870117 1
0.281272746012547 1
0.512809321362578 1
0.461671726609242 1
0.455408574950854 1
0.288527380094559 1
0.428590912475062 1
0.506421763263225 1
0.29028888134009 1
0.388170571097197 1
0.337446600777362 1
0.181924662059311 0
0.469495261407252 1
0.317779215145316 1
0.278669894564018 1
0.491139043944286 1
0.38693269413645 1
0.428736536659238 1
0.47543029763605 1
0.620331041613138 1
0.532959006460171 1
0.360402307167731 1
0.500341193113051 1
0.405330313844521 1
0.283805334331008 1
0.389726074977416 1
0.305542147064852 1
0.374369503291607 1
0.459296029728267 1
0.550928776619602 1
0.413221029891144 1
0.442305598804266 1
0.288641431626072 1
0.48269176967439 1
0.415054746901675 1
0.395389196255249 1
0.351936057439798 1
0.490106098911772 1
0.386378680949369 1
0.395939120380873 1
0.460731917786149 1
0.42590000353897 1
0.394264962996158 1
0.706187421803572 0
0.382364587854623 1
0.372256652002581 1
0.476092229387631 1
0.324875463495939 1
0.32030066834338 1
0.548267630632481 1
0.519417459971016 1
0.284018494409433 1
0.417257958733211 1
0.568780655805837 1
0.530827501408774 1
0.411738291282361 1
0.407141303921307 1
0.477480880261208 1
0.371861413970648 1
0.519608259581386 1
0.284186816053085 1
0.269214762327767 1
0.494083752279095 1
0.331272725684703 1
0.304109349201415 1
0.317735610834931 1
0.290592562675186 1
0.526850030682262 1
0.4321629537282 1
0.487706661836981 1
0.312076161281631 1
0.351558249860592 1
0.395837068045304 1
0.329220924672969 1
0.415038280277819 1
0.422633805627239 1
0.532384897311401 1
0.456807548030614 1
0.421839223351228 1
0.342336807066788 1
0.55190899868689 1
0.316330307814071 1
0.527509346779118 1
0.329640677628511 1
0.446029650564306 1
0.338625572398941 1
0.358308986078802 1
0.369711702810074 1
0.543874512906152 1
0.464581147884669 1
0.284286987048261 1
0.352790398888033 1
0.415205780096449 1
0.338455426208473 1
0.361107493222223 1
0.434998638443892 1
0.382621333790149 1
0.383674838124829 1
0.451494006194895 1
0.401000275009291 1
0.376569469619051 1
0.385183801715938 1
0.543854639973653 1
0.326796289125898 1
0.54573239519071 1
0.345700842198696 1
0.489969708725175 1
0.51617407742369 1
0.171195051146217 1
0.376354773031765 1
0.40549199581824 1
0.361544450197586 1
0.573901342615349 0
0.405572004703128 1
0.592734655469791 0
0.4031090378736 1
0.506239465890447 1
0.36757967008841 1
0.550873478996052 1
0.276952151668026 1
0.417925666310773 1
0.270104985590234 1
0.347246204595782 1
0.377080676864853 1
0.202821193874916 1
0.351761356681601 1
0.374897840033504 1
0.288980293232283 1
0.430056811597626 1
0.525582759135386 1
0.303804194367875 1
0.536508385548898 1
0.453190137530158 1
0.290074538389838 1
0.457228722085728 1
0.468877665578987 1
0.277756556616576 1
0.31608209096669 1
0.205170763824861 0
0.375036263800907 1
0.370346742393763 1
0.255739687083452 1
0.41113319986437 1
0.331360625168301 1
0.25478698508418 1
0.461794281415653 1
0.387588523247037 1
0.4244143390892 1
0.512795342332738 1
0.495617936563785 1
0.389440992208121 1
0.468115121597991 1
0.4798535038111 1
0.265215470825001 1
0.316651251344289 1
0.314525451134034 1
0.355269015528658 1
0.518631666566826 1
0.491706443388634 1
0.420247862359622 1
0.406264351505512 1
0.384282908763265 1
0.463516328869297 1
0.421455480322285 1
0.470661631446227 1
0.400333372373799 1
0.590615213755912 0
0.420546542878458 1
0.334141928788942 1
0.408135666509987 1
0.636811372349386 0
0.217377197709293 1
0.390552326008349 1
0.297562892290996 1
0.37813764214204 1
0.310141849495952 1
0.414079215505832 1
0.38891079811886 1
0.303435925878045 1
0.494483159732629 1
0.294492339363397 1
0.349857051668865 1
0.265421611833773 1
0.344477857539123 1
0.471075622094457 1
0.578571815758916 1
0.327358365507679 1
0.48534538542402 1
0.278155574668496 1
0.404666849012131 1
0.16429542209657 1
0.425242976448728 1
0.506860473721251 1
0.361210929827986 1
0.178791757947034 0
0.400269958713738 1
0.260510916058461 1
0.195327133277527 1
0.349246657955446 1
0.609099111274684 1
0.489270133036768 1
0.415158548137584 1
0.416338184242362 1
0.300780520689361 1
0.494497675599717 1
0.386699054437223 1
0.571371532516746 1
0.419941269371171 1
0.448686451409774 1
0.345784200972498 1
0.52668271467311 1
0.368110393372995 1
0.399704796390749 1
0.334648010931155 1
0.354115678225764 1
0.352201198842 1
0.425479142247759 1
0.26354959052768 1
0.410675152613886 1
0.534415292940981 1
0.434537619566344 1
0.417515671544768 1
0.403614390413271 1
0.458727365553921 1
0.356575425450428 1
0.392040052923238 1
0.499540474796851 1
0.290829714503087 1
0.424772266046978 1
0.196787173986806 0
0.577367730589274 1
0.412795714476 1
0.277386844341471 1
0.306888863611456 1
0.483838009803522 1
0.393708383721921 1
0.557665168260343 1
0.47428377284097 1
0.400450430008128 1
0.301285357367704 1
0.105683666819847 0
0.2283091442419 0
0.444354668329447 1
0.309760788466914 1
0.384070708787711 1
0.368772628186242 1
0.309084038241739 1
0.396640687789532 1
0.374068594172777 1
0.792047366127124 0
0.445989492823541 1
0.593404836862736 0
0.323280193166594 1
0.372978536027531 1
0.37872168141764 1
0.230165076801946 0
0.31124991001316 1
0.4385466336193 1
0.246547580291569 1
0.426681474075554 1
0.539579160043939 1
0.430527607130734 1
0.412956579729226 1
0.533197899159039 1
0.264031140650717 1
0.0980432618280653 0
0.448574683208348 1
0.095599981306126 0
0.457228361654407 1
0.554393698305885 1
0.307018235503271 1
0.353618537885369 1
0.30158150223751 1
0.446432193403781 1
0.426398524578744 1
0.226172361716488 1
0.407412486815999 1
0.413422789965992 1
0.403308807034404 1
0.50596024119801 1
0.436691205138364 1
0.282940568485189 1
0.592418975974645 1
0.382838540622891 1
0.417442444242359 1
0.400629505672619 1
0.329187251890969 1
0.535527414329574 1
0.368849223178964 1
0.422318329356663 1
0.550654899561799 0
0.589800048037281 1
0.336769334342284 1
0.446069823834696 1
0.434634374515304 1
0.289071687546234 1
0.285241966355409 1
0.245070934040423 1
0.453890203097821 1
0.38923910513901 1
0.444025121540304 1
0.491484177967722 1
0.461398780188739 1
0.595837668808151 0
0.465594450764294 1
0.328829592136511 1
0.287590567287512 1
0.391585437851166 1
0.396289806652839 1
0.371460096058404 1
0.455686453162767 1
0.211584453953303 0
0.413254437167039 1
0.244311504496925 1
0.334202537092186 1
0.221459540302689 0
0.364985693383488 1
0.367675266006665 1
0.393327303602245 1
0.522068811714716 1
0.463530748644636 1
0.447886096434043 1
0.35257173033518 1
0.481183491357666 1
0.452207352619588 1
0.501067804143026 1
0.28312780237966 1
0.369921297916157 1
0.309430863356703 1
0.422471208300547 1
0.431931538946282 1
0.377319044856177 1
0.200126238384569 1
0.441861692931923 1
0.522681294879473 1
0.36992402359178 1
0.346745946247283 1
0.343960302250881 1
0.482424568145396 1
0.618193361073216 0
0.262449112969744 1
0.430860889324434 1
0.270241310149235 1
0.469404289330594 1
0.38747909383325 1
0.455170793808102 1
0.324908634601942 1
0.332239464685653 1
0.333695859946131 1
0.42935208811329 1
0.470544134841851 1
0.216040388871502 1
0.31009738629177 1
0.570076944952167 0
0.313087859675668 1
0.453869999247586 1
0.458575518139755 1
0.401350966107378 1
0.300254873889005 1
0.307447975534941 1
0.406023831631089 1
0.222085925050639 0
0.375723819482256 1
0.559638215366641 1
0.339758302406657 1
0.593160277764452 1
0.395459088558424 1
0.34784299979018 1
0.229542066282894 0
0.329212779916735 1
0.364675697613656 1
0.398115145433429 1
0.510633291649382 1
0.330866007629399 1
0.347635768759906 1
0.229087430171942 1
0.325466122125472 1
0.344588320227798 1
0.442353833574163 1
0.471993832001555 1
0.375428269287823 1
0.483711665917633 1
0.395350783876873 1
0.417009058695385 1
0.28695774996557 1
0.438832671625347 1
0.276243744692912 1
0.321508000089481 1
0.296822053630165 1
0.396003519638923 1
0.193394283765741 1
0.471634832530878 1
0.267025408935034 1
0.369114607441167 1
0.467239084122732 1
0.401999441863784 1
0.271847305137159 1
0.490687924763926 1
0.291674766583972 1
0.438546591740188 1
0.506200773812647 1
0.233092905984108 1
0.272246059184896 1
0.315248548079286 1
0.245926615793408 0
0.40660238541718 1
0.332882725530287 1
0.344502941457638 1
0.610115907937536 0
0.273313411504065 1
0.408622111695494 1
0.316519304606298 1
0.453138838891082 1
0.215357977526661 0
0.24331957172667 1
0.553059869854812 1
0.428819518680669 1
0.337527137577947 1
0.444302603076745 1
0.343868453046281 1
0.352581191785743 1
0.32189991413113 1
0.401589996712978 1
0.445896688617716 1
0.360556100875556 1
0.616100830301954 1
0.566931179104383 1
0.240968862071817 0
0.434484069002594 1
0.307444340809717 1
0.423318882011104 1
0.566925873286849 1
0.395565872470824 1
0.292207351016731 1
0.432594547970048 1
0.301247355879164 1
0.304964097203646 1
0.154852372843892 0
0.375776416030652 1
0.448689443743243 1
0.299225531925149 1
0.441437935358578 1
0.475011277764876 1
0.221986655148813 1
0.373830888834286 1
0.383390959653403 1
0.394426991832621 1
0.397501633044145 1
0.386770767370133 1
0.390358556734073 1
0.455191249338101 1
0.220202588671294 1
0.402739769517804 1
0.502814779741902 1
0.363384881857551 1
0.305233575858654 1
0.521744672963319 1
0.54348950281569 1
0.329930084044286 1
0.4759906039356 1
0.331833001002799 1
0.254900552219486 0
0.541669060673729 1
0.331094855521914 1
0.351142644377771 1
0.483435499816852 1
0.234421889650312 1
0.288695034411103 1
0.238966755423863 1
0.473484007013921 1
0.376897961867242 1
0.483753259815966 1
0.418419136818787 1
0.250350132173294 0
0.396679375995239 1
0.33497944324241 1
0.402516561887826 1
0.301460293181147 1
0.201427847678703 0
0.432364043811665 1
0.465259227822716 1
0.408453558661784 1
0.431231651538467 1
0.423512428392279 1
0.456718282529987 1
0.40460817306523 1
0.265764631154686 1
0.52403567633422 1
0.519522643621067 1
0.302644798758673 1
0.275387184711343 1
0.466119876780039 1
0.513620607585777 1
0.387410478450837 1
0.295921694271047 1
0.317178626294917 1
0.464589347391931 1
0.519396524827036 1
0.386112631659226 1
0.220577407060755 0
0.464817459122821 1
0.350804805821711 1
0.240486450536322 1
0.308818485928898 1
0.53017020191393 1
0.405100890356252 1
0.495666091267186 1
0.492983456846418 1
0.43915816304047 1
0.557155236505797 0
0.464478050333824 1
0.342658539430835 1
0.419121554078357 1
0.541823545379987 1
0.44655782881359 1
0.349328374943146 1
0.37308223131323 1
0.424558518141238 1
0.432712703710318 1
0.46757639099503 1
0.367764748681461 1
0.323889004907927 1
0.514125898378774 1
0.530284171798057 1
0.212433420729918 1
0.285610358371948 1
0.527503586543894 1
0.45365255338421 1
0.388927051482933 1
0.464214527042936 1
0.149859621688171 0
0.584377253656903 1
0.526916339529418 1
0.42372795345521 1
0.247542559019156 0
0.489456762826744 1
0.320929774834412 1
0.418762883049232 1
0.497084181010611 1
0.355737723074025 1
0.526299159260765 1
0.506715283181972 1
0.425460961755879 1
0.393100448171751 1
0.30555412058177 1
0.304290961266158 1
0.331307785794423 1
0.349030572979431 1
0.499634203624515 1
0.467128763569484 1
0.468749931403709 1
0.360763475533256 1
0.335434185098372 1
0.674756959904764 0
0.407670095378959 1
0.475500944466681 1
0.463123796167217 1
0.569784926988595 1
0.53725091765748 1
0.210594132594333 1
0.259442875280059 1
0.511447181523897 1
0.357437312191491 1
0.287086381136463 1
0.173169608055758 0
0.504741526356852 1
0.31633528203297 1
0.303346376975508 1
0.196937472794858 0
0.368707449070495 1
0.327502146707267 1
0.519783773968804 1
0.419181889682157 1
0.292311438564303 1
0.47887015094167 1
0.420209496984597 1
0.476236325928093 1
0.3104678545511 1
0.3262958572542 1
0.487694389214778 1
0.275033420657176 1
0.438287431557595 1
0.523860747090664 1
0.57752768392022 1
0.402487732408275 1
0.298068606176724 1
0.437768156933086 1
0.318413625851308 1
0.37027292660932 1
0.483527474549873 1
0.366292927399748 1
0.522847468982139 1
0.287911695655833 1
0.251545417075136 1
0.423925225608825 1
0.501804577693301 1
0.337906901361017 1
0.438136313211347 1
0.397989279742142 1
0.537363412702714 1
0.30724281843933 1
0.531200721657727 1
0.327337040329319 1
0.338405218564716 1
0.531891422455677 1
0.310126125079761 1
0.39041332086954 1
0.492862823554642 1
0.436977745601983 1
0.280509014527882 1
0.343043636115781 1
0.484356368351619 1
0.216831115256027 1
0.198149061283921 0
0.545477157610114 1
0.425048270396628 1
0.244457009053099 1
0.504409920905907 1
0.363823187376852 1
0.414843304014664 1
0.408845908752482 1
0.252038065424971 1
0.435364842904544 1
0.656606314607539 0
0.340751360627349 1
0.29268531202636 1
0.479890661623796 1
0.309401512775063 1
0.519309364725834 1
0.376304969070403 1
0.349292924057392 1
0.238491016493703 1
0.316574912318268 1
0.446349356105014 1
0.484461301820451 1
0.417363374915217 1
0.312183324563452 1
0.52879109738333 1
0.428830346851796 1
0.347190749184725 1
0.476514083318824 1
0.386138566700321 1
0.286598037581876 1
0.282894709334039 1
0.449883509548648 1
0.445902432557189 1
0.434504761272848 1
0.488548014173137 1
0.43952434059024 1
0.411710692744353 1
0.374717486597168 1
0.384552851537884 1
0.360447641015391 1
0.531857911794116 1
0.4253984786608 1
0.421406260934936 1
0.388517802042736 1
0.354413138821523 1
0.562429828944737 1
0.392159538335847 1
0.559600941431106 1
0.333508433385552 1
0.475075746752412 1
0.379377414567243 1
0.460195288986098 1
0.198747494614522 1
0.346274813134241 1
0.362621320781762 1
0.157830645773283 0
0.582013737853481 0
0.563056027108912 1
0.324540462721452 1
0.492608697929853 1
0.563797178937828 0
0.384618031638126 1
0.610944577556948 0
0.355890142884123 1
0.313316760087908 1
0.442844742691075 1
0.443433975134808 1
0.20938914333015 1
0.327751838347324 1
0.376412821182487 1
0.34144562064167 1
0.570545818622365 1
0.427348475011693 1
0.222072433017463 1
0.545442130883291 1
0.316107016631161 1
0.422478825590819 1
0.480859739597932 1
0.4479138053033 1
0.399246709101469 1
0.44529074714622 1
0.437187918735984 1
0.427502415966649 1
0.428554218078612 1
0.40847240855019 1
0.583955131014922 0
0.556331851794057 0
0.295910429449634 1
0.452054625877467 1
0.357525224877122 1
0.375585346848668 1
0.333094620526427 1
0.538775119094681 1
0.575765749802296 1
0.44190889124512 1
0.33128457534977 1
0.336928993095445 1
0.466914219114305 1
0.375635473932772 1
0.645040429512137 1
0.44579810557994 1
0.481411803469327 1
0.372142011338685 1
0.526809130011858 1
0.44870940411042 1
0.287692568691237 1
0.17747197260053 1
0.418285434215083 1
0.522736188006575 1
0.3054442032807 1
0.334317259609266 1
0.371803393201416 1
0.504260139509536 1
0.248945515504258 1
0.341130499076801 1
0.258610262728193 1
0.125149861162879 0
0.388769970190136 1
0.477348354532272 1
0.479390120452361 1
0.346418216164319 1
0.424953494921033 1
0.396306314067859 1
0.275368891345572 1
0.552053436005303 1
0.345808903841224 1
0.293307284880559 1
0.297111634532804 1
0.672314745366362 0
0.24631767428406 1
0.676799158911781 0
0.600352781232224 0
0.319659768763714 1
0.410086966732899 1
0.445784487314245 1
0.326728325677469 1
0.371163954225351 1
0.531080923595951 1
0.298536811966184 1
0.438586622090458 1
0.321322715014046 1
0.3693353197901 1
0.320662591428489 1
0.392315786205894 1
0.282452413962883 1
0.319979380474183 1
0.40539733183299 1
0.481451480530687 1
0.418531682481137 1
0.294417870927314 1
0.463178440878238 1
0.364997806453923 1
0.419977289016582 1
0.351019164575025 1
0.315019004754456 1
0.469856536510294 1
0.591329978410156 1
0.474983254003643 1
0.291107015969291 1
0.501532522940044 1
0.510891865818952 1
0.447732406945556 1
0.317675117293924 1
0.301624256109302 1
0.539570289943203 1
0.457016782132723 1
0.474273096284817 1
0.270623879056872 1
0.425754806835676 1
0.353223228027921 1
0.43344145409457 1
0.423402426825345 1
0.557743790506652 1
0.461706310710697 1
0.493677635404428 1
0.555972610322949 0
0.228859069894623 1
0.420827610361998 1
0.228476008269468 0
0.484707423056766 1
0.442517052371376 1
0.333498695462473 1
0.373219562952119 1
0.382253534208402 1
0.27874768608857 1
0.286453916507368 1
0.397664953880314 1
0.360147493989821 1
0.374493616662882 1
0.237377603908469 1
0.359361143220537 1
0.531053823931015 1
0.264241016382986 1
0.32644778803585 1
0.251115398350238 1
0.494467682993209 1
0.296956609976063 1
0.536704607246096 1
0.600413436387874 0
0.402003926279528 1
0.493752559342125 1
0.357684569758529 1
0.560007225195435 1
0.452569234037094 1
0.416137921490275 1
0.436682225059827 1
0.36299588753293 1
0.343734752191403 1
0.468034012628812 1
0.523452071560198 1
0.298181874895635 1
0.512850738295958 1
0.309816349318034 1
0.338671255949733 1
0.329144929691777 1
0.415211130608235 1
0.307969961633071 1
0.379452941554175 1
0.30373694111996 1
0.479693773910875 1
0.427176414677311 1
0.434687907376088 1
0.311120706894682 1
0.343628357214433 1
0.420261800881825 1
0.334874632839425 1
0.200183380812497 1
0.425530035777518 1
0.26804513306896 1
0.314635259473037 1
0.436028551327202 1
0.469078566907818 1
0.493088426706917 1
0.602826737883949 0
0.320270055450647 1
0.246211460417195 1
0.405685332418813 1
0.350272169360231 1
0.472627365493177 1
0.350010212870926 1
0.552024573046601 1
0.320296965931287 1
0.320687857276133 1
0.469501163035823 1
0.410667099575334 1
0.38375758632973 1
0.491583611631993 1
0.363381278497922 1
0.413818693847907 1
0.427885157962666 1
0.410257289924092 1
0.432521937830313 1
0.10086881453533 0
0.353916723920966 1
0.351129050226976 1
0.315429856303045 1
0.582449665308578 1
0.539730626262455 1
0.432123200810958 1
0.467098601218888 1
0.527777271634119 1
0.369946540255042 1
0.472358492753185 1
0.539442284273799 1
0.536816238055073 1
0.388208270106623 1
0.55960676087271 1
0.468076488942923 1
0.468828576279992 1
0.448543696417487 1
0.226658069278906 1
0.430954854173601 1
0.529625286837072 1
0.608354719473759 1
0.313493701869941 1
0.484046381149 1
0.36675007093922 1
0.520714737239844 1
0.502657155255784 1
0.496680295197518 1
0.329769910141874 1
0.376487231807424 1
0.4538357208122 1
0.244609823693744 1
0.464658368884547 1
0.442318612542044 1
0.338846168961392 1
0.46540274532959 1
0.501332851080496 1
0.337038603472522 1
0.371957035814147 1
0.405122513789276 1
0.416584078730562 1
0.371256769677033 1
0.526332190935475 1
0.383794127988866 1
0.532123711785892 1
0.489050016390164 1
0.651700177385765 0
0.285457498444566 1
0.4203018606765 1
0.519115404189187 1
0.321537350032821 1
0.247394904575753 1
0.197175019543748 0
0.670425209546774 0
0.338913260070505 1
0.365213160129562 1
0.47822061418552 1
0.365437135066066 1
0.39374147067794 1
0.261882914423891 1
0.336786142306922 1
0.549763252597786 1
0.365940577970047 1
0.405113848205907 1
0.276858830380511 1
0.46702053035921 1
0.543719496902502 1
0.41790781407145 1
0.512780169420897 1
0.615014316987681 0
0.446536003113059 1
0.211208656816197 0
0.432100876435254 1
0.526493372999505 1
0.365876361992986 1
0.389268823588441 1
0.537083626854342 1
0.295848294710394 1
0.368132422168289 1
0.424239595357501 1
0.424366670202793 1
0.512873854118342 1
0.403715501785321 1
0.631407847519046 0
0.19357775008072 0
0.487597866555768 1
0.212940637534572 1
0.309155079565184 1
0.312580582490511 1
0.156227230025147 0
0.467444591230483 1
0.48432724136528 1
0.415299150787036 1
0.291485096680045 1
0.45666748354886 1
0.496306379853238 1
0.352620797465694 1
0.449253693590188 1
0.384435184484913 1
0.448280426479516 1
0.207534132660555 0
0.436681095569249 1
0.354100885126336 1
0.353718955450977 1
0.416981074607801 1
0.481007111108678 1
0.37594685036154 1
0.51903800628782 1
0.256554005785071 1
0.315457724232246 1
0.445121316311233 1
0.462666724982917 1
0.44413460907048 1
0.0641638691119401 0
0.319399537513333 1
0.377541463873171 1
0.243374721998096 1
0.302885960211314 1
0.490178269509243 1
0.37440075060451 1
0.345486918380395 1
0.319861402472309 1
0.407114808725603 1
0.315669221489834 1
0.501085153440525 1
0.336926131977682 1
0.530255884573961 1
0.300451445535481 1
0.305607957645171 1
0.236557737194911 1
0.328635033218005 1
0.226517372203999 1
0.320463327691757 1
0.231809224100505 1
0.506837352380548 1
0.358934633867232 1
0.377729635269326 1
0.461916427816 1
0.368869090509369 1
0.307055143359674 1
0.451956179010135 1
0.449672062123264 1
0.352045153981557 1
0.515673318336629 1
0.446241079201725 1
0.372699204051014 1
0.341300656085179 1
0.453628328422937 1
0.481398806200689 1
0.486965635209869 1
0.342967792907998 1
0.490699027970703 1
0.336935047608758 1
0.234768252913783 0
0.278323770403399 1
0.377986292067301 1
0.349556735444636 1
0.404239115720076 1
0.26392631728302 1
0.405551924013758 1
0.486247010597249 1
0.319699677815676 1
0.380794071298011 1
0.443289085254193 1
0.470284874931552 1
0.492813402314281 1
0.278984580651111 1
0.373780386142198 1
0.463805864177614 1
0.481128366047761 1
0.245011759886549 1
0.373206200172762 1
0.38089066025527 1
0.284093430931596 1
0.529757788497251 1
0.245113375591121 0
0.52569173006037 1
0.297168630862479 1
0.191378518194608 1
0.533656648147393 1
0.40918966496847 1
0.358455080160487 1
0.394835364900898 1
0.452964001516955 1
0.447433503404911 1
0.53550577326684 1
0.262820614722555 1
0.369975163321956 1
0.413865779719772 1
0.376979234125561 1
0.370522199872504 1
0.259292106067369 1
0.418056130251356 1
0.369838652161245 1
0.230849309422053 0
0.517937404868264 1
0.52604845124134 1
0.391567564891778 1
0.314948449083829 1
0.201628803986575 0
0.476312448081923 1
0.48174261051134 1
0.483158369661543 1
0.618424975335886 1
0.462509739085874 1
0.558846121486005 1
0.340505258245245 1
0.42021686349449 1
0.408520399202484 1
0.411446065182966 1
0.465951991138273 1
0.46995838177443 1
0.484432621135802 1
0.347526450181805 1
0.376867279001184 1
0.514746917088715 1
0.355425160259933 1
0.472708474068201 1
0.501646751915741 1
0.178547077072802 0
0.474386327123613 1
0.461845698147105 1
0.248832338879512 1
0.359270779078338 1
0.462950733572941 1
0.349562492992596 1
0.584196386251897 0
0.523798740673421 1
0.421254304325327 1
0.394809386707295 1
0.211332358371525 1
0.418504503792716 1
0.546571746318048 1
0.241497274038088 1
0.215840020146006 1
0.246588343951757 1
0.251939578930959 1
0.178251901887623 1
0.435072077385176 1
0.351722140881027 1
0.238761263387555 1
0.423431186045039 1
0.427416842085513 1
0.359594903953223 1
0.455123900530286 1
0.399710403047921 1
0.479890468049592 1
0.322505149983492 1
0.476688891077596 1
0.284989143804208 1
0.511118818100632 1
0.461848007874089 1
0.34962747975631 1
0.556631488468666 0
0.36423483305691 1
0.38404417210949 1
0.374652606350102 1
0.401111824853457 1
0.245965082641088 1
0.516447080804701 1
0.355438381653903 1
0.509742734183126 1
0.400692833253435 1
0.31544097668143 1
0.270038164130384 1
0.304960764877236 1
0.335380427621967 1
0.607440088475663 0
0.432165299336089 1
0.364414234506302 1
0.582670492469926 0
0.514946099248845 1
0.392117330550464 1
0.57311772795719 1
0.419065108547194 1
0.354273703660692 1
0.375095678073792 1
0.29210122611611 1
0.327173156810757 1
0.309220527232634 1
0.296492860317247 1
0.325023342963548 1
0.494381045410965 1
0.144594938233507 0
0.443290417040544 1
0.459319358308756 1
0.405024289610682 1
0.510577205216852 1
0.252750484781206 1
0.481045555058733 1
0.42904508646686 1
0.503617511356848 1
0.465789502490825 1
0.315092992668887 1
0.330715772335386 1
0.323647110156032 1
0.341417329753567 1
0.547913881963508 1
0.350683595272271 1
0.381154317958503 1
0.491187261253429 1
0.52226975403396 1
0.354431252477051 1
0.397112143673297 1
0.427540750474383 1
0.534255141201977 1
0.468959832245426 1
0.327780971641694 1
0.397431770725885 1
0.408041600108212 1
0.352255283005887 1
0.430048600456442 1
0.442102574043764 1
0.396326453843795 1
0.266961291852536 1
0.215005563781163 1
0.482317549735629 1
0.554458429475702 1
0.349596959415462 1
0.441391117241163 1
0.435697273671437 1
0.296436476783663 1
0.444982162722018 1
0.428346025212122 1
0.475033269910897 1
0.417917919089249 1
0.218914559292521 1
0.338595850555237 1
0.281002960562921 1
0.360415424664905 1
0.362030694811301 1
0.435785711895973 1
0.313957660448745 1
0.231042107985901 1
0.453881349359287 1
0.318326745242008 1
0.260664737199174 1
0.500234755962614 1
0.3209705894056 1
0.549783891707086 1
0.525137629391433 1
0.417849191168757 1
0.187010021073694 0
0.377956373722262 1
0.50260624303429 1
0.394354432666228 1
0.349694696500545 1
0.5481707104064 1
0.479989357345066 1
0.460150352879309 1
0.494496786731482 1
0.254902369849307 1
0.442706645456431 1
0.433546959341638 1
0.321765618885127 1
0.340294939337518 1
0.412427559146579 1
0.253993159430013 1
0.339571358077556 1
0.384762774402303 1
0.320179747181715 1
0.51079560702436 1
0.295201762938181 1
0.385636686659264 1
0.523205222656384 1
0.49083682942496 1
0.43569716865579 1
0.366057589106563 1
0.506568219912535 1
0.358625302224709 1
0.509724354724436 1
0.380605480135429 1
0.609484709830363 0
0.529743636512138 1
0.440551252056595 1
0.294348209842241 1
0.356304449351295 1
0.376232676241172 1
0.493372066959838 1
0.308060798473212 1
0.645977151797002 0
0.382445008192802 1
0.419500485481765 1
0.575208806022835 1
0.470863151377682 1
0.435240856746808 1
0.280045256986024 1
0.641558051330559 0
0.310150318903764 1
0.21977924689887 1
0.415244874561687 1
0.295278724641115 1
0.440339102217058 1
0.457893673134497 1
0.397576015491675 1
0.212978113205845 1
0.271001608519774 1
0.377335970114644 1
0.561361542916395 1
0.410984043361713 1
0.470893374313274 1
0.417371633535166 1
0.378648056134105 1
0.399798336909586 1
0.531710139987453 1
0.38539546050555 1
0.490259804677872 1
0.327352173631462 1
0.42498400570707 1
0.424540771154338 1
0.438229734461394 1
0.343736134472091 1
0.35347109022518 1
0.204971701640176 1
0.229346044528619 1
0.369754028241989 1
0.377088140450176 1
0.388124201224096 1
0.423607217245943 1
0.381416685365722 1
0.498083324103229 1
0.455424334640316 1
0.501616356409568 1
0.458755339439093 1
0.329723208254132 1
0.433556164129105 1
0.359713000203228 1
0.220957273535601 1
0.346722291489035 1
0.186987854779557 1
0.378006449499305 1
0.37920874410679 1
0.399624923199292 1
0.399818712416826 1
0.520981108549817 1
0.625769334313758 0
0.465629289941357 1
0.430448157536609 1
0.516600310105106 1
0.498377331476915 1
0.481623490622165 1
0.338450986585448 1
0.501920595818882 1
0.328497724965449 1
0.413259664882153 1
0.446600429010929 1
0.270340283293032 1
0.385352825243743 1
0.350580424734787 1
0.30961166470319 1
0.192072392027426 1
0.643473411644169 0
0.238076999399987 1
0.543693644758611 1
0.233535659721385 1
0.281361813153479 1
0.474051761826296 1
0.450052764478941 1
0.358736005110574 1
0.548480455529982 1
0.348032947878349 1
0.496767062351089 1
0.554828363954115 1
0.349045519899056 1
0.456892164050738 1
0.337160124118113 1
0.369420162721964 1
0.422308776388201 1
0.432364142129499 1
0.307351455571914 1
0.351881117170445 1
0.381370517649059 1
0.481518372093933 1
0.443356437363527 1
0.397380939842987 1
0.349579248913923 1
0.513785550562897 1
0.54812640422582 1
0.374983131451843 1
0.626701118733964 0
0.421653079351315 1
0.663033122807214 0
0.399120928836802 1
0.347428023210876 1
0.401362681906907 1
0.477166910439452 1
0.352707133876 1
0.513489552021903 1
0.229604582504996 1
0.43423128958838 1
0.249073203024827 0
0.465248842256959 1
0.604171970849775 0
0.373331098716613 1
0.349111968119032 1
0.378229072360819 1
0.466428164214353 1
0.413516840704544 1
0.344726169344304 1
0.413087809978865 1
0.439075775757309 1
0.417481086741809 1
0.197908404753286 1
0.345305350081268 1
0.262202035651308 1
0.550770595540739 1
0.481250392512811 1
0.343962690141977 1
0.364469539634955 1
0.291399339268924 1
0.525361279401661 1
0.542925556392515 1
0.476443078499665 1
0.445481776155138 1
0.448982276822279 1
0.526058581808516 1
0.354660731431327 1
0.35540815662335 1
0.468635988831139 1
0.535415859021783 1
0.368494410780257 1
0.235266824205671 1
0.414483592708222 1
0.422872946118925 1
0.413129615734238 1
0.508479400475967 1
0.352927554234695 1
0.458078638942641 1
0.568339658506915 1
0.439971443476109 1
0.29504722902341 1
0.299159811996734 1
0.67540734645995 0
0.378843201174506 1
0.359197111857646 1
0.219680598243906 1
0.396763312899569 1
0.476050478926067 1
0.317249983905497 1
0.515982160545238 1
0.368135798590949 1
0.503672649644948 1
0.435968737102289 1
0.616572802522174 1
0.427633474696609 1
0.486758666225491 1
0.265181149340215 1
0.393497509607367 1
0.429215441037827 1
0.344662882507591 1
0.471765082782703 1
0.577840542260632 1
0.349600186199319 1
0.330330814384075 1
0.258114794834494 1
0.440094443859925 1
0.30928160253463 1
0.175904337909146 1
0.330202138134646 1
0.260487254081481 1
0.441901169542345 1
0.493947774551795 1
0.526094219560954 1
0.313775277603933 1
0.341416211065381 1
0.198879307643825 0
0.355350795672039 1
0.39423050683332 1
0.378173988158436 1
0.289935919707544 1
0.438281159333751 1
0.346221457784151 1
0.548527532288164 1
0.33997481655404 1
0.295515573089446 1
0.330483147824101 1
0.318443913772041 1
0.236300686722487 1
0.601065431253511 0
0.535839576957975 1
0.2460086509575 1
0.421947030980611 1
0.342107640509315 1
0.343550549066043 1
0.506600613143395 1
0.279669286033701 1
0.353330436188018 1
0.382739781388106 1
0.431295783793753 1
0.512433744488446 1
0.185731060788065 0
0.280773975353066 1
0.419001133553277 1
0.552348583383197 1
0.480639915656575 1
0.409296110026606 1
0.321464613009204 1
0.574316578564568 1
0.379209205183299 1
0.34382764671712 1
0.344871132603174 1
0.468540036784182 1
0.419759286686937 1
0.464763391958488 1
0.460359620365205 1
0.312304759776828 1
0.362519496889667 1
0.446851255794659 1
0.582552086737043 1
0.467680575243347 1
0.32375013208473 1
0.37885331562449 1
0.311173436289592 1
0.484434423734487 1
0.494473617906301 1
0.316106753328782 1
0.35514293636672 1
0.406620311830169 1
0.415631312339988 1
0.325918819680179 1
0.470437441177036 1
0.403927204170406 1
0.46929663172004 1
0.464407090443091 1
0.3743208880142 1
0.300077309319243 1
0.350220135719966 1
0.435272652290893 1
0.529541684392459 1
0.365318062578449 1
0.368419465170391 1
0.384163659893541 1
0.558776307770278 1
0.403706323978867 1
0.420635140674197 1
0.37200765524327 1
0.361321032962585 1
0.350121732466537 1
0.430425740363984 1
0.309460407604524 1
0.525606594273827 1
0.486266329835619 1
0.292304011800873 1
0.363566100959499 1
0.264985736939571 1
0.416463535162157 1
0.565563726808017 0
0.405057051536797 1
0.251032150961843 1
0.409311320003358 1
0.36009488820866 1
0.273111227522903 1
0.308930552002917 1
0.41268696716688 1
0.409541924221459 1
0.473395837384764 1
0.516811740637003 1
0.5680034928899 1
0.333466304208589 1
0.594634933509007 0
0.60483244383273 1
0.286470007348995 1
0.373595823582916 1
0.465246459965101 1
0.703470187464457 0
0.351734868838033 1
0.418510333955031 1
0.327511931630536 1
0.369437270437854 1
0.439242023813576 1
0.465139529987571 1
0.55623818126443 1
0.247336832525898 1
0.537045017741444 1
0.292135232106152 1
0.416480788218796 1
0.379500925281904 1
0.350710326306222 1
0.415741843241519 1
0.452089455939567 1
0.385433304678106 1
0.449233385431236 1
0.539069032929345 1
0.27289277044939 1
0.419581401431749 1
0.455032382992169 1
0.349702146590947 1
0.421316976588617 1
0.477195911390807 1
0.535648242401808 1
0.391095338860307 1
0.383679608931769 1
0.236728579635896 1
0.251910263998125 1
0.479479521760767 1
0.442788564110391 1
0.395770577516659 1
0.309157449121432 1
0.371670258561652 1
0.382305303170765 1
0.397457414683419 1
0.472523650943405 1
0.377781991313278 1
0.496245986084928 1
0.519088532503728 1
0.502939109390858 1
0.390801601979141 1
0.346889789660644 1
0.420506399452611 1
0.549486954510215 1
0.268296328886324 1
0.328015760877788 1
0.345595369569012 1
0.456901591456243 1
0.365967034822969 1
0.468950485434599 1
0.4117351782535 1
0.344997590171041 1
0.473424118705543 1
0.531573352178164 1
0.353774327456307 1
0.428530809947207 1
0.54380883229089 1
0.423263416167498 1
0.495501282219528 1
0.426625473698587 1
0.413301142213666 1
0.501665029400867 1
0.38256088393735 1
0.492284402300874 1
0.468868608094076 1
0.253445254790349 1
0.473048421004772 1
0.414535236666826 1
0.481420991456576 1
0.392735584132215 1
0.542485875659033 1
0.235209516674663 0
0.282407206244434 1
0.482621964403121 1
0.306901661032198 1
0.422877602568743 1
0.563273169647849 1
0.214448743394257 1
0.470169801636045 1
0.603502625748491 0
0.41984560683522 1
0.471548982040056 1
0.510981835279372 1
0.225839615023159 1
0.395209006313559 1
0.430896883141393 1
0.404623593889041 1
0.415231611686018 1
0.655304671123494 0
0.512867846433146 1
0.412863555167614 1
0.292747860727615 1
0.436331465145156 1
0.39063805881241 1
0.309723032847964 1
0.325611136127814 1
0.387552048936496 1
0.661815736703868 0
0.266169743489777 1
0.22016989857809 1
0.299592041545473 1
0.530309303420073 1
0.47968685547177 1
0.214510230609857 0
0.509062761416301 1
0.435311430393084 1
0.35336522506848 1
0.403230699630823 1
0.501826952487866 1
0.539524016466836 1
0.353161762084216 1
0.417021192610985 1
0.435796273354441 1
0.241487061734372 0
0.536907319001988 1
0.378398758008524 1
0.306768091050138 1
0.349631509849409 1
0.489621707002023 1
0.33584689437806 1
0.356302353673022 1
0.315631947246959 1
0.205384410558784 0
0.506277322837918 1
0.370679503907042 1
0.414296361475042 1
0.416919245831695 1
0.468640476341982 1
0.490594985394658 1
0.251552362617949 1
0.391627226600552 1
0.274200317851272 1
0.363801687585507 1
0.335793666793429 1
0.272911305831639 1
0.156834743326904 0
0.375043709877645 1
0.413079053723601 1
0.482014894434354 1
0.396683422542038 1
0.342106431753803 1
0.354831687769544 1
0.218089452179596 1
0.363731324107183 1
0.341931098753388 1
0.457496921147591 1
0.51228031463901 1
0.326794332225715 1
0.536878201349949 1
0.320089167463424 1
0.681277785147343 0
0.446494488699433 1
0.425451165472961 1
0.451392207321061 1
0.362718227819343 1
0.501110132014986 1
0.307043442679881 1
0.442124531312619 1
0.365306863983578 1
0.34722242925755 1
0.382864254401558 1
0.217677432319995 1
0.570359878958428 1
0.330376319598923 1
0.412945937532651 1
0.459217304513295 1
0.303323421553262 1
0.553057652721723 1
0.561929185174899 1
0.327226208322178 1
0.443481663217804 1
0.203908987133044 1
0.45363543022669 1
0.238888356087578 1
0.290834048504662 1
0.430701193009207 1
0.451238165467887 1
0.472383919288275 1
0.31890267130147 1
0.532430122786962 1
0.388988522598591 1
0.376131740576665 1
0.319395859629891 1
0.254318345922854 1
0.401878734723154 1
0.301315278284016 1
0.435214772473114 1
0.485537829239459 1
0.461968132598679 1
0.452589645259705 1
0.247680789620353 1
0.252156638824645 1
0.376702410566874 1
0.356604858642203 1
0.368302791543327 1
0.39127855590227 1
0.220690093249398 0
0.536031058807547 1
0.451586729760129 1
0.17628498057165 0
0.420192817870119 1
0.236736442979532 1
0.534193661201612 1
0.135072842499745 0
0.322188499586353 1
0.336945554211746 1
0.384892616338072 1
0.44942421139494 1
0.393562441242163 1
0.461921917276371 1
0.496902583114583 1
0.285031550664751 1
0.364988232896208 1
0.508710365391784 1
0.336432036517124 1
0.288878293855863 1
0.315195247546105 1
0.366514320629762 1
0.452332191224835 1
0.491522658234558 1
0.418670450919446 1
0.256055416790766 1
0.121958548979562 0
0.345948812937947 1
0.639278042617131 0
0.439842180302289 1
0.601271105168116 0
0.315168120682817 1
0.399966291026404 1
0.502114466661609 1
0.453239016943873 1
0.339069401882268 1
0.507667606194609 1
0.362131684943501 1
0.471139977592793 1
0.485737168594459 1
0.19045735841882 0
0.409595195548391 1
0.363668950566948 1
0.391923676080792 1
0.529016770947485 1
0.53423481914519 1
0.497386108738584 1
0.391840034079329 1
0.590817367307646 0
0.302324849702566 1
0.453373155227873 1
0.307617338473061 1
0.467870935155336 1
0.386736593003587 1
0.455444119285869 1
0.253281999102685 1
0.501671299593562 1
0.315587261689162 1
0.341524631740287 1
0.376494526736118 1
0.593215019121432 1
0.384343650810593 1
0.552451446440288 1
0.520742937562299 1
0.313631099559039 1
0.397071276095224 1
0.376745844575497 1
0.405970753558706 1
0.53593014144268 1
0.396269850685708 1
0.366145665762423 1
0.148643735018693 0
0.588379209445375 1
0.300585145557318 1
0.461777471793392 1
0.361587650664032 1
0.576639021670545 0
0.346365129716424 1
0.424457581384656 1
0.254724982519188 1
0.472778912400581 1
0.511073277311966 1
0.470169295429385 1
0.413381059952598 1
0.286900258701746 1
0.331192636616198 1
0.470996025545408 1
0.362442644576041 1
0.456510309218191 1
0.465381076128256 1
0.403743489478789 1
0.408397172823731 1
0.174660443840992 1
0.555143088364297 1
0.383650900373889 1
0.492491463474131 1
0.482263822059565 1
0.566287730585705 1
0.397473075637833 1
0.451032891847929 1
0.472943078140407 1
0.238163646162451 0
0.245026381062008 1
0.491243918879979 1
0.338453612053958 1
0.448905120816776 1
0.348421905849506 1
0.343979342554728 1
0.580152033940834 1
0.363273097429592 1
0.41218302083588 1
0.526836415215488 1
0.434621885055696 1
0.568074948248959 1
0.458190074863355 1
0.43144518183004 1
0.343265500465869 1
0.45751911405782 1
0.35424471629195 1
0.301549371771512 1
0.360743797291048 1
0.558448459027993 1
0.397411065348918 1
0.329056984625172 1
0.314850413439952 1
0.3611057360572 1
0.235475784867459 1
0.495500196850611 1
0.231810512669575 1
0.466945760329199 1
0.271700603939931 1
0.518741483532884 1
0.341823187340665 1
0.449985509733832 1
0.303133922959608 1
0.425009297649061 1
0.493372227266618 1
0.653019500449677 0
0.31022498660554 1
0.555283013730042 1
0.121225615835296 0
0.514090304294973 1
0.333912203740387 1
0.402342818342847 1
0.316438256717549 1
0.419220549289308 1
0.553538078329756 1
0.148901346929101 0
0.53328241254052 1
0.432821083781205 1
0.411957056972947 1
0.550617103808027 1
0.447861502788349 1
0.4693619863925 1
0.424487183208184 1
0.45258361539459 1
0.316560906139538 1
0.322534805756441 1
0.318940332664292 1
0.419270969148109 1
0.462784370289723 1
0.495424493343499 1
0.488507655634356 1
0.530404124813284 1
0.299381191652926 1
0.417204689384492 1
0.427612508106768 1
0.558270124696433 1
0.50327941107547 1
0.26589326851873 1
0.210128648310402 0
0.498488250337639 1
0.590002222735358 0
0.413090944599645 1
0.371045313599892 1
0.368235618281793 1
0.436984793299649 1
0.257743790374559 1
0.365739457880382 1
0.259749832570316 1
0.26307371493708 1
0.302468317056926 1
0.257760973660816 1
0.406984577865794 1
0.542132196066334 1
0.410153503046992 1
0.389097608659254 1
0.455167662429736 1
0.406691268974852 1
0.364125523941317 1
0.389266074446597 1
0.262056108760309 1
0.427118411404679 1
0.455206219267177 1
0.290903445212186 1
0.395321660847964 1
0.438385049511642 1
0.427899569113251 1
0.357608443150452 1
0.386301565852078 1
0.222571066602436 1
0.544635341561425 1
0.424403759844219 1
0.355697829753238 1
0.403968842251014 1
0.453411638768483 1
0.329793457094218 1
0.548163093997337 1
0.31592255770523 1
0.318493741767051 1
0.312828865580523 1
0.373245078386726 1
0.35183176878317 1
0.421847504360292 1
0.393617288941419 1
0.549191286656213 1
0.375735088703077 1
0.443972454556987 1
0.337616255715901 1
0.502539906282786 1
0.448576189886835 1
0.349982553525481 1
0.451233993868138 1
0.337041016561972 1
0.492504886725885 1
0.395349124257372 1
0.512348815873324 1
0.474207585340493 1
0.281484244484289 1
0.424599781299675 1
0.350438111807426 1
0.411418020203986 1
0.657772576550134 0
0.350588477525807 1
0.427896085388854 1
0.40629673082599 1
0.456756097907548 1
0.490602804159703 1
0.497333082899474 1
0.495070174761424 1
0.350558063090015 1
0.538136178184812 1
0.437081353692886 1
0.329400263211075 1
0.419455520029821 1
0.131464773492859 0
0.485007803067044 1
0.290865175983293 1
0.509960104517261 1
0.429262303007195 1
0.329815769892229 1
0.277674720548108 1
0.637089296177319 0
0.280677996579463 1
0.484536703324263 1
0.425461012685634 1
0.486147431827118 1
0.267659990032642 1
0.413765156158046 1
0.448388962729007 1
0.363471490240892 1
0.654036179508977 0
0.313877043205337 1
0.328387452493587 1
0.270370877287184 1
0.499269899234527 1
0.346588621877183 1
0.328562761618476 1
0.401305728513596 1
0.361979683167137 1
0.417329310805398 1
0.537811651488691 1
0.447831589183616 1
0.435320476217943 1
0.330076428670596 1
0.259926265067125 1
0.396630133357256 1
0.414899390442238 1
0.519336450347319 1
0.463955352680671 1
0.464095190100668 1
0.339089601582134 1
0.574055498852864 1
0.394805129074034 1
0.448727533210158 1
0.381617596947076 1
0.189315492589039 0
0.432113740824969 1
0.280916965282619 1
0.338571097702731 1
0.477991574013801 1
0.420255324982554 1
0.454615143381499 1
0.50001478071056 1
0.449184497950979 1
0.357950885232371 1
0.37423173134663 1
0.414092492750139 1
0.310180914651586 1
0.459311947790696 1
0.333654569186579 1
0.337387776281188 1
0.407772523436437 1
0.535458952493808 1
0.321065901572863 1
0.350756046798886 1
0.366398911887997 1
0.302468583020061 1
0.563193307773616 0
0.541951326378356 1
0.487889277514423 1
0.391464734980241 1
0.545894973654108 1
0.37632197029305 1
0.339883258600776 1
0.247988549002047 1
0.304749623775718 1
0.404809961752463 1
0.387004891505403 1
0.435278595247244 1
0.3843502966481 1
0.277004694708503 1
0.506022775924075 1
0.453056740525018 1
0.411357891677088 1
0.450910483937691 1
0.364504013692819 1
0.511945947819941 1
0.342883023582258 1
0.384027442992409 1
0.224774185226049 1
0.441547260882825 1
0.394973920940035 1
0.476922130642693 1
0.320407459467813 1
0.420912989822172 1
0.401529258545816 1
0.338882330867871 1
0.570930209914054 0
0.401971351008233 1
0.341136026588174 1
0.336575033679121 1
0.43758116608636 1
0.48498755294213 1
0.420742161170385 1
0.36496129102848 1
0.407560973288879 1
0.435765215874585 1
0.328355409671594 1
0.309397562525231 1
0.380885334870433 1
0.378084867238884 1
0.312213033306447 1
0.559961739441738 0
0.349662618247011 1
0.611341490483546 1
0.22326658133801 0
0.449805140497479 1
0.456113917222316 1
0.252034914646526 1
0.34200312463694 1
0.291969544499902 1
0.500165730349133 1
0.369647263694023 1
0.429895921122111 1
0.42298375088622 1
0.486350843860776 1
0.294119186248002 1
0.339577022641624 1
0.454488582038331 1
0.539868782508487 1
0.284750433543126 1
0.347645170511409 1
0.342642541923974 1
0.361282791403461 1
0.393207047160978 1
0.424738911094789 1
0.472940202843142 1
0.43377948389599 1
0.441160215755317 1
0.519775767073857 1
0.419557702569952 1
0.382417515294052 1
0.472783250727624 1
0.400673709708211 1
0.269050036502446 1
0.72981995987735 0
0.456487811585478 1
0.380780020806479 1
0.429661835977641 1
0.488045570541864 1
0.482232295984327 1
0.479416864594405 1
0.190191619555333 0
0.316150109770542 1
0.359269336295497 1
0.343823881233772 1
0.315257820055636 1
0.363485157010113 1
0.347712453766231 1
0.367305134749883 1
0.278395051488989 1
0.262693608707365 1
0.615826727792168 1
0.314028116740215 1
0.45624779103599 1
0.520413659713277 1
0.248375562915878 1
0.455680765598516 1
0.387553781790809 1
0.274932459908515 1
0.493761811300354 1
0.565674580009829 1
0.322189995385354 1
0.453104898739295 1
0.464214723019739 1
0.395876256262677 1
0.418626212974193 1
0.339011512333786 1
0.333150456824725 1
0.516073185936333 1
0.335423434906154 1
0.456747353263515 1
0.479456851315907 1
0.525972367684299 1
0.175869301747822 1
0.451642453654738 1
0.40218914333325 1
0.171637464023717 0
0.458847575805685 1
0.499307983972704 1
0.376511884133612 1
0.362921010035755 1
0.404996950586828 1
0.272131991179981 1
0.20456131756037 1
0.483442176801807 1
0.495665985630197 1
0.328171081338027 1
0.574370642209784 1
0.185464918948218 0
0.179139487460725 0
0.46026307262119 1
0.359187946007294 1
0.288043839266006 1
0.289019534372814 1
0.485067109054914 1
0.372467321157067 1
0.523116548427149 1
0.424497849219399 1
0.36859527485709 1
0.370645555022518 1
0.235140811328679 1
0.391422191418612 1
0.409115567996815 1
0.277621600634277 1
0.35578073037301 1
0.310338923717599 1
0.366913473984103 1
0.448118252901526 1
0.423450763324437 1
0.308858539319627 1
0.398259483994888 1
0.356304958487145 1
0.228682967510973 1
0.130520976435274 0
0.289555617162066 1
0.300495961489892 1
0.359844477443727 1
0.425246249597269 1
0.56531602649226 1
0.405147568441367 1
0.339624780764813 1
0.405039800856073 1
0.561598968839543 1
0.310789832442201 1
0.240602521490499 0
0.405892281061774 1
0.229864059146928 1
0.282820431110582 1
0.422840572076315 1
0.440697922143335 1
0.319799805756316 1
0.435260791411243 1
0.340296066226909 1
0.312360302747789 1
0.3956165016645 1
0.496707806317503 1
0.385443293737058 1
0.534555308003722 1
0.417260507994897 1
0.306769464077252 1
0.145911264093138 0
0.314665654323922 1
0.504161316847115 1
0.430652540186014 1
0.339292620574613 1
0.305980861048307 1
0.503167401839928 1
0.422909119353629 1
0.511138763413944 1
0.589833648987721 0
0.404075430912097 1
0.447102956153508 1
0.431845025262539 1
0.597261663092212 0
0.175697803096739 0
0.393077528931216 1
0.375703396559673 1
0.316059826292399 1
0.296025248746291 1
0.396811198633301 1
0.41895320686818 1
0.459929592023928 1
0.533912599387125 1
0.499240003156634 1
0.458707344886308 1
0.440913392428578 1
0.3800217890508 1
0.473158424995898 1
