# Supplementary material for: Bias caused by sampling error in meta-analysis with small sample sizes
Source: PLoS One. 2018 Sep 13;13(9):e0204056. doi: 10.1371/journal.pone.0204056 (PMC6136825; doi:10.1371/journal.pone.0204056)
Supplement: S5 File — (ZIP) [file pone.0204056.s005.zip › results N = 10 theta = 0.4 tau = 0.2 sz = 20-30.txt]

"dl.theta" "dl.cp"
0.421887263166198 1
0.137000789735364 1
0.240257216627169 1
0.333254193461354 1
0.542225692870207 1
0.510362515130882 1
0.202096211865566 1
0.256548327430148 1
0.416774464566499 1
0.297342258764416 1
0.411787640524767 1
0.693456436764017 1
0.530449795780287 1
0.33656906260266 1
0.744234304046729 1
0.553338648154499 1
-0.0771752568568805 1
0.1655314065802 1
0.340552173166324 1
-0.195414372452306 0
0.971158678226293 0
0.720781009031427 1
0.382129109414835 1
0.231315502959969 1
0.226040509103184 1
0.354815465116431 1
0.223460717402108 1
0.548179231030155 1
0.562723026867629 1
0.388148579663479 1
0.640744239673667 1
0.527342791620446 1
0.737697634617677 1
0.239763010808351 1
0.87645235459355 1
0.231954642882792 1
0.667652233945642 1
-0.253429765736196 0
0.348919201500123 1
0.161188596578082 1
0.348481581452499 1
0.000705235517863292 1
0.618149397245649 1
0.344149312820841 1
0.47758887146269 1
0.465958376420097 1
0.337370453922516 1
0.659915314283486 1
0.271961032507893 1
0.83766971236457 1
0.501457696776567 1
0.608096924593078 1
0.483142783375742 1
0.64860032065332 1
0.813922261355122 1
0.36307407253719 1
0.129288207353442 1
0.284372981301185 1
-0.0602363386001464 1
0.841949489926826 1
0.490375759703159 1
0.363398276078423 1
0.631525253466914 1
0.0122449434840197 1
0.327736736022761 1
0.211498119159059 1
0.651263553471404 1
0.129409120111139 1
0.266127335232395 1
0.326178376680956 1
0.359394956824448 1
0.696645973836586 1
0.741015882616464 1
0.401999846686361 1
0.271120525346069 1
0.238549617081766 1
0.535000339263941 1
0.610392517708492 1
0.283263999704109 1
1.16436954437436 0
0.508305143742491 1
0.367283814129979 1
0.598685395729988 1
0.311031883207684 1
0.415699088265774 1
0.314560010297067 1
0.809016424957836 1
0.16938875376211 1
0.127243808780739 1
0.5633903180057 1
0.0300960857531587 1
0.376391074660975 1
0.806857587156218 1
0.309812822102236 1
0.504831384401943 1
0.680278820534151 1
-0.0159694177110953 1
0.359640360952477 1
0.468591650043579 1
0.454082446636815 1
0.313911207970837 1
0.282864076196409 1
0.55919776740392 1
0.40505684436191 1
0.767093631667152 1
0.91245504121814 1
0.457582741200577 1
0.105865506965541 1
0.362577207661806 1
0.13551534881541 1
0.230601312573237 1
0.447039216729786 1
0.783899291580574 1
0.541047847793307 1
0.757697739707131 1
0.0890529459847488 1
0.766948479032591 1
0.429550268709902 1
0.258548892678743 1
1.04392760806876 1
0.0188815822789684 1
0.754439694139559 1
0.819503455593166 1
-0.169543025912207 0
0.625059675321326 1
0.175043863099518 1
0.365155255886722 1
0.165773211146126 1
0.878992765587602 1
0.565145718816534 1
0.753324139298299 1
0.605285626006405 1
0.762940212717871 1
0.0874598767590902 1
0.569833284198037 1
-0.29360241158763 0
0.49119904159569 1
0.748933235572192 1
0.498466997077542 1
0.0178622908070186 1
0.690935530176131 1
0.238931662039665 1
0.699527930034359 1
0.829400553130899 1
0.616606035257339 1
0.11935327253488 1
0.616075522936274 1
0.26894243814025 1
0.621171631838514 1
0.601107589511221 1
0.297353570225736 1
0.36175874605546 1
0.404026931218362 1
0.339940972331251 1
0.528248528075382 1
0.77575901940293 1
0.354864691472744 1
0.284434041101234 1
0.531661221741057 1
0.177588306732384 1
0.626831295270009 1
0.469705399179804 1
0.613018968460525 1
0.555705097373257 1
0.218363787149918 1
0.937132725537446 1
0.969719014965969 1
0.634683236942899 1
0.406727210503947 1
0.387730851915028 1
-0.0575517874973946 1
0.152445913305824 1
0.360700987493478 1
0.546692833630276 1
0.697502710108203 1
0.519778074392413 1
0.408973634970342 1
0.470689485210403 1
0.761170023984991 1
0.54348521515739 1
0.660029391376251 1
0.404720939890317 1
0.327478379032358 1
0.172396713834779 1
0.509606091895945 1
0.570061117456816 1
0.371437448251558 1
0.215937791241424 1
0.577093418326556 1
0.0578060990586668 1
-0.0527052616993816 1
0.384564052510955 1
0.103801047719613 1
0.246404715288369 1
0.80040379297091 1
0.560488612906971 1
0.27597398354026 1
0.181278676860741 1
0.7249780712648 1
0.374634284637343 1
-0.00473501188315206 1
0.151159647324945 1
0.614254201502347 1
0.862464299129207 1
0.196224630038412 1
0.546452644942541 1
0.421834195236342 1
0.170635386738081 1
0.192648828984707 1
0.172919765777897 1
0.771746481054902 1
0.410659075972854 1
0.484785763242028 1
0.423295775137459 1
0.686894182875662 1
0.41414130615783 1
1.04857452367394 0
0.485887456858157 1
0.463359837972685 1
-0.027560738654582 1
0.319260467352594 1
0.497298313495275 1
0.70454239933237 1
0.439167676030551 1
0.0044617468021305 1
0.224017989454896 1
0.405686839714981 1
0.412780964988149 1
0.376676449223665 1
0.778542901247284 1
0.333897089882644 1
-0.00371151170765521 1
-0.221650299662423 0
0.470034101543322 1
0.191471661324755 1
0.515828613759469 1
1.02301253687595 0
0.112486365467375 1
0.241773293067832 1
0.840000793808916 1
0.95912709131757 1
0.357828219367458 1
0.335734721262406 1
0.237544478608388 1
0.622652767687489 1
0.404903107020768 1
0.220682051567862 1
0.557696722501216 1
0.349049412423359 1
0.00657015998259016 1
0.371152545573175 1
0.31744238834091 1
0.168482168423192 1
0.453901129795153 1
0.306500963602789 1
0.295291768825682 1
0.399990027449809 1
-0.22159739278197 0
0.211938271412668 1
0.215687734939639 1
0.687328707981316 1
0.514827821591625 1
0.25705994413287 1
0.541437149163901 1
0.207861658575122 1
0.120636275372168 1
0.404526942973123 1
0.629569838369668 1
0.224113760539244 1
0.556005964988683 1
0.890117503486394 1
0.262935022171908 1
0.417563387354805 1
0.450890948437845 1
0.31722958833038 1
0.381538012635464 1
0.13242333049575 1
0.581198555635337 1
1.01856798254732 0
0.727479269021273 1
0.612646564398089 1
0.591671903117542 1
0.951623560667152 1
0.326796147045915 1
0.585397538474846 1
0.690756475484812 1
0.323643676741165 1
0.551655776064366 1
0.474228908168898 1
1.03039720831303 0
0.195177754743968 1
0.612037867410652 1
0.199290967264476 1
0.342612639596487 1
0.423516706933406 1
0.531620989850099 1
0.516561140814139 1
0.339368979598053 1
-0.00270361150143689 1
0.229225271595852 1
0.288438207666913 1
0.497609512828785 1
0.628865878334467 1
0.72928292788317 1
0.703463185787909 1
0.95574917409355 0
0.516751604845402 1
0.224744779594235 1
0.305290841607533 1
0.237922193686642 1
0.491006096889694 1
0.551292008634255 1
0.653202581919683 1
0.573616695842504 1
0.531024966056901 1
0.247489819372546 1
0.458175201526324 1
0.440399852056615 1
0.517247899978497 1
0.225364339152485 1
0.293181088930109 1
0.478586992970395 1
0.373780168374431 1
0.680081925840025 1
0.138949418293643 1
0.132598270136906 1
0.533232911869475 1
0.249871118599894 1
0.31012193095983 1
0.190696307250426 1
0.469589832840232 1
0.105669974723096 1
0.651160379507514 1
0.546631130388446 1
0.0436419820715798 1
0.138977695681491 1
0.679865608259342 1
0.704360896600561 1
0.458447137859627 1
0.732618436902468 1
0.51050116495808 1
0.377493439109732 1
0.0555600794189894 1
0.583394055706353 1
0.476953999217805 1
0.790209283476649 1
0.797229847277458 1
0.176354358669608 1
0.328269437484749 1
0.216493412290479 1
0.385733927916573 1
0.906030067504179 1
0.618901230112933 1
0.0473364283631014 1
0.386459693339232 1
0.952860029867497 1
0.20931399949205 1
0.387077847853821 1
0.441677406737847 1
0.381108809787419 1
0.318215793838997 1
-0.116382493409236 1
0.463756913492463 1
0.0366013338979441 1
0.484036249302455 1
0.484936210095282 1
0.232148188654271 1
0.487918725159014 1
-0.017314373656327 1
-0.146422918244288 1
0.0227912158026212 1
0.287885834296219 1
0.411871577214256 1
0.191741478903038 1
0.491309534531549 1
0.654916326742866 1
0.204538512489946 1
0.145554477297124 1
0.393986746033956 1
0.627981730941459 1
0.689447225840219 1
0.507068854056685 1
0.728955678193422 1
0.335986987453463 1
0.484657809325515 1
0.0155669662959749 1
0.71564255849969 1
0.30689807263731 1
0.692379026218044 1
0.666933607218349 1
0.459718043394787 1
0.829484083144508 1
0.595702432222216 1
0.342193774037827 1
0.679071727967934 1
0.346899525968484 1
0.613060940230964 1
0.436291007948801 1
0.669901977490918 1
0.356441088885823 1
0.349310950339974 1
0.356122153182119 1
0.159382336114043 1
0.316973455046639 1
0.49824616434294 1
0.301025989174187 1
0.399416105786003 1
0.122464866877583 1
0.452723125498546 1
0.363415741127131 1
0.319425562992495 1
0.141827461239079 1
0.331539722886396 1
-0.237311827221789 0
0.896239662488372 1
0.569252298528799 1
0.465045916480043 1
0.714856778848397 1
0.320614337628775 1
0.246633951119205 1
0.0886342296146349 1
0.913039315293508 1
0.677659216786107 1
0.250333544571215 1
0.279890267896844 1
0.232957689090512 1
0.69185039919052 1
0.395554091829427 1
0.33406134009419 1
0.530442634911846 1
0.315526496434172 1
-0.433146396013693 0
0.566385361352705 1
0.784918908626637 1
0.621215493572022 1
-0.0401921051563687 1
0.0296937350514515 1
0.436942437401207 1
0.373549399123038 1
-0.135353135111678 0
0.264055786158114 1
0.315411611578523 1
0.296044049297179 1
0.573282184578972 1
0.655982005312229 1
0.844506247143743 1
0.732680603040754 1
0.343664554802417 1
0.935660103629103 1
0.0119171958374597 1
0.570433970476435 1
0.144314725297834 1
0.167016863915034 1
0.457654463944393 1
0.650794086869495 1
0.170930830749931 1
0.360709235343309 1
0.358814893661351 1
0.682225199857519 1
0.0886700128358444 1
0.723201590606278 1
0.548556954036803 1
0.77162146419524 1
-0.117685719164727 1
0.610798480855967 1
-0.0761855692924851 1
0.221431950334104 1
0.656534898338728 1
0.16362203784902 1
0.334105111956687 1
0.264872150398077 1
0.265709009798459 1
0.51765467534909 1
0.355552605227709 1
-0.338577433505643 0
0.404827365622107 1
0.451038309053382 1
0.29263475729984 1
0.231687248316965 1
-0.111615491710863 1
0.401026254708873 1
0.333081994283624 1
0.527863805078683 1
0.641626828834323 1
0.30118734472125 1
0.424291906725629 1
0.581253866987395 1
0.481675847640169 1
0.380575186817037 1
0.434723249876411 1
0.892452075094044 1
0.372535708962532 1
0.634009428043135 1
0.100654601754512 1
0.877600940330182 1
-0.215462268787904 0
0.452203599053755 1
0.52088048104611 1
0.470919838480423 1
0.425997371118087 1
0.211177074027497 1
0.395645022230759 1
0.415280758080239 1
0.78448269500278 1
0.365157178047087 1
0.398621622107716 1
0.961865057458593 1
0.629585488893145 1
0.765519144374577 1
0.174650800073477 1
0.646503900210708 1
0.678801708047261 1
-0.11218326428413 1
-0.0339900037226767 1
0.169389212035845 1
0.667639049722651 1
1.09332273253881 0
0.377655955549024 1
0.559933400291403 1
0.26025680117604 1
0.00781423868169083 1
0.515145753141885 1
0.0651714321033402 1
0.181265171773798 1
-0.128914198416135 1
0.0416235000850056 1
0.581941373758967 1
-0.210035470304043 0
0.298508298108977 1
0.21271655480458 1
0.677348875109491 1
0.465142974113304 1
0.633325846153597 1
0.340385091524337 1
0.535848447245519 1
0.571256465400599 1
0.723155760210603 1
0.595970460395401 1
0.309996831761489 1
0.21069020732201 1
0.883090746139031 1
0.116434315086096 1
0.551939001222324 1
0.420965678975943 1
0.129122047103938 1
0.857959199065358 1
-0.184158275970919 1
0.506615946752373 1
0.64528354779542 1
0.316735493856438 1
0.0725451754942278 1
0.634040945153512 1
-0.103708510661567 1
0.869802755751667 1
0.56931110697306 1
0.135171685346057 1
0.84429551054695 1
0.302749139834374 1
0.796164015550275 1
0.526443520407538 1
0.0652364393246939 1
0.470763965009477 1
0.316679850733823 1
0.59333334731748 1
0.0753867353459313 1
0.658564558229425 1
0.587985725810669 1
0.175392307259482 1
0.435642451515657 1
0.279948848137665 1
0.6705763789067 1
0.511784436150682 1
0.634785436208027 1
0.31517014618873 1
0.426612493380759 1
0.253990581856732 1
0.0739838347272258 1
0.106534309078446 1
0.296919752653409 1
0.997857173576428 0
0.136469715603301 1
0.596526635077906 1
0.440070521035243 1
0.44580508328653 1
0.682766146028374 1
0.360954610955117 1
0.264898815731222 1
0.0257901634618009 1
0.477226032785888 1
0.374762337388906 1
0.108564643523678 1
0.115952336990288 1
0.431908868185159 1
0.55384621502256 1
0.346829105765067 1
-0.0898364076261212 1
0.261577437241149 1
0.243534772811516 1
0.958390702243061 0
0.411102046225224 1
0.464371203844067 1
0.123162889442862 1
0.940686638777068 1
0.397686702266487 1
0.0876589567167206 1
0.715405302130775 1
0.342893383603612 1
0.739998900473372 1
-0.195796104653244 0
0.52090413675808 1
0.394634323053345 1
0.323148205928028 1
0.41142586841485 1
0.50439389484663 1
0.548294531145336 1
0.263552624598923 1
0.399402142411579 1
0.767802623581916 1
0.487901112930887 1
0.388311973302771 1
0.650946631430214 1
0.357287303699986 1
0.398596133807291 1
0.197541905913425 1
0.395665462358247 1
0.869767129063819 1
0.349529669134847 1
0.364548499855176 1
0.383988443315069 1
0.383264882470231 1
0.775917258864778 1
0.300497867270695 1
0.383100474595752 1
0.577706813799452 1
0.092860575808393 1
0.23736175399369 1
0.128203522937086 1
0.631203114681184 1
0.585050201373116 1
1.16127737731164 0
0.188836725599569 1
0.621912238363831 1
0.824313303630702 1
0.0409324224336748 1
0.15559215546079 1
0.476086466832123 1
0.204619918271319 1
0.632918309859378 1
0.243139142578591 1
0.54780797820082 1
0.448607893706891 1
0.861273649179023 1
0.370003788279162 1
0.781559602421903 1
0.474479676264111 1
0.692854653766305 1
-0.52678965073616 0
0.410558196943216 1
0.406061960937249 1
0.828521256513458 1
0.535952351758919 1
0.171362482295786 1
0.300510060461102 1
0.832874977727058 1
0.774508341436471 1
0.600437926459274 1
0.63660974980215 1
0.134862720499098 1
0.376180717275146 1
0.817733107288361 1
-0.394657678483452 0
0.0817113276879312 1
0.28079625604836 1
0.395533949965597 1
0.273099771809457 1
0.280603814808933 1
0.296264131333924 1
0.398737646659089 1
0.383315051992781 1
0.54278470465028 1
0.107931149630511 1
0.455848921918899 1
0.258221958193742 1
0.386497602726508 1
0.585025624154866 1
0.257254325847518 1
0.200052635798368 1
0.218336176999004 1
0.312078936735108 1
1.03301988604983 1
0.219820055565066 1
0.957722014740196 1
0.172796107937976 1
0.207332600316751 1
0.910877973542888 1
0.00678333809703233 1
-0.0169504170136646 1
0.552947127329014 1
0.864957244078998 1
-0.0469609984258909 1
1.07574679226998 0
0.189505686045938 1
0.776907476266787 1
1.1457244941596 0
0.310248907214625 1
0.312901940711958 1
0.382803647096265 1
0.888718329609161 1
0.0522617761810861 1
0.336663199101636 1
0.316123920472482 1
0.689384729230039 1
0.136224998385875 1
0.187086148712289 1
0.349980018716564 1
-0.131111598755409 1
0.788334571218481 1
0.108433850805536 1
0.489449675321936 1
0.233677710366938 1
0.764767901995 1
0.270765742135364 1
0.529275130909344 1
0.0655218410831248 1
0.185122422469422 1
0.714096341431549 1
0.219025994482069 1
0.259836993229139 1
-0.0292942662787721 1
0.217871047430106 1
0.469489317057937 1
0.320712245037176 1
0.207642837144819 1
0.408934921404447 1
0.547375430279262 1
0.10539161767148 1
0.425053032860501 1
0.268526137390883 1
0.102974679137658 1
0.80826973742813 1
0.181162650722475 1
-0.340169389384366 0
0.584662691704016 1
0.160601560068113 1
0.73742623292809 1
0.264537171631832 1
0.560696756864448 1
0.463461920638163 1
0.113060139539809 1
0.506402255728099 1
0.800759781822148 1
0.417116633114838 1
0.553488550950123 1
0.43050538004753 1
0.461234505339756 1
0.466452482437419 1
0.54279576226935 1
0.0893769833038891 1
-0.0319790356341989 1
0.302935344922228 1
0.73478369118414 1
0.0188624031191865 1
0.319703327574277 1
0.0462680788116297 1
0.552916721776882 1
0.232487267158356 1
-0.0467932331041202 1
0.620308668788456 1
0.377494002004252 1
0.256334311006246 1
-0.224947989546612 0
0.733074018280835 1
0.544046033507785 1
0.881109849845722 1
0.194156273405592 1
0.206721800893691 1
0.392263399931854 1
0.177283179277953 1
0.326151257570648 1
0.31814183968515 1
0.3056682831398 1
0.426223859294842 1
0.599889881846652 1
0.460451993390864 1
0.825919053050742 1
0.0347931349403123 1
0.412325534538263 1
0.56153273125573 1
0.875467251460844 1
0.169143875643048 1
0.318444220891682 1
0.227776552961325 1
0.355635775539894 1
0.478635689583487 1
0.693987495868469 1
0.325624463045496 1
0.162847968847402 1
0.291263331197737 1
0.177898187025219 1
0.39382641678398 1
0.743971318982387 1
0.68820372364504 1
0.405182538206925 1
0.292861762984299 1
0.451034370592464 1
0.314553240475343 1
0.468886764553611 1
0.432775549006933 1
0.84827104228835 1
0.584753241984945 1
0.40151940676694 1
0.836199755615259 1
-0.0811630781033963 1
0.332810843424724 1
0.456751079770838 1
0.637861485866398 1
-0.0666317845192305 1
0.146575553661737 1
0.725586068839869 1
0.664158981946424 1
0.207812269270427 1
0.461392205985768 1
0.450764875685511 1
0.458236725976086 1
0.571637850272346 1
1.06290381913865 1
0.105028985985525 1
0.408717890961011 1
0.329122141185653 1
0.426139973673638 1
0.677065293682258 1
0.233642080966047 1
0.554832982893064 1
0.297229302764448 1
0.29117942352313 1
0.571893386154126 1
0.674580365736215 1
0.497796750652546 1
0.297001633285633 1
0.27190984056904 1
0.209659822421094 1
0.239345242796416 1
0.339601019985946 1
-0.0617029785269343 1
0.430452826624158 1
0.327311738956988 1
0.739010646290046 1
0.474572219528964 1
0.807472149853883 1
0.477706714443909 1
0.271023422153977 1
0.206478932353603 1
0.550866223640599 1
0.399513429469064 1
0.482781862550757 1
0.569009382935028 1
0.349780337753227 1
0.638200890959974 1
0.835314039007188 1
0.369719887162554 1
0.370660429593708 1
0.683751730475702 1
0.42193616516415 1
0.560509895676779 1
0.365644085860394 1
0.114210781593124 1
0.201980251122741 1
0.467976805325922 1
0.197983572125848 1
0.56845595925794 1
0.736813144295647 1
0.835660285774386 1
0.324897113634115 1
0.0037443463036311 1
0.366908837158687 1
0.384266400984077 1
0.310568485859278 1
0.397314859180861 1
0.370492623124549 1
0.191154639863948 1
0.508585173492942 1
0.1715495413438 1
0.827793518663484 1
1.13868405926022 0
0.780687781174255 1
0.500336399867646 1
0.146061649139757 1
-0.106436764911886 1
0.423813249124945 1
0.435606337254726 1
0.720591758086147 1
0.165658383605356 1
-0.226465622430402 0
0.343854070246217 1
0.5481986627761 1
0.42685977012331 1
-0.175353707090725 0
0.24864323556415 1
0.485971785429246 1
0.154694878315807 1
0.559068743781874 1
0.500813185957231 1
0.410459609331887 1
0.136385049941156 1
0.592556462244485 1
0.868197889040641 1
0.485968789806615 1
0.628768008847195 1
0.0927135382128196 1
0.289051131967762 1
0.345234711627889 1
0.700219565320756 1
0.564971662586788 1
0.045311929877035 1
0.615581796844565 1
-0.04127908137544 1
0.481898803827463 1
0.519557570067154 1
-0.0237839229439219 1
0.166775180946286 1
0.0780597263552055 1
0.0939883673634356 1
0.0655152205677505 1
0.718336579826534 1
0.675568147057309 1
0.730138037528546 1
0.40780259975853 1
0.365974816838901 1
0.618869217093428 1
0.844004889619808 1
0.720798261553425 1
0.145971555943845 1
0.296929759311551 1
0.319413551940044 1
0.37219763474638 1
0.442014738748329 1
0.489443309850465 1
0.0529927589096432 1
0.0467933265426556 1
0.789803099931858 1
0.28756602705858 1
0.374470800919104 1
-0.0606002714592334 1
0.439780498691426 1
1.07750627201034 0
0.0658047714037556 1
0.79306805465935 1
0.00586489707135748 1
0.524427199089833 1
0.448087893763897 1
0.175217262590877 1
0.365297683556719 1
0.492143082735428 1
0.314927426073766 1
0.357078047303671 1
0.764083880426164 1
0.445966176776671 1
0.358974584701159 1
0.861027459165777 1
0.487253592663291 1
0.142343569526488 1
0.268868810261136 1
-0.147818648121818 0
0.502899186237511 1
1.00472153552954 0
0.729491097165843 1
0.355599511000804 1
0.364840522587215 1
0.429983835194398 1
0.399523783107041 1
0.530131739691722 1
0.563303199031324 1
0.304812535591801 1
0.425609629462731 1
0.365499491048457 1
0.995446125987538 1
-0.00722804649408554 1
0.399427125817221 1
0.698909606412577 1
0.309665364279277 1
0.127712323069253 1
0.776617657822933 1
-0.0391171727697193 1
0.792741627484998 1
0.43772353908235 1
0.388124133761451 1
-0.077404092575053 1
0.423379070625403 1
0.547009147649255 1
0.395439161582885 1
0.685279517721888 1
0.176319973714836 1
0.496771404247927 1
0.309405404000066 1
0.627450472920531 1
1.00210215182162 0
0.460919178626657 1
0.481647676926085 1
0.307353939369378 1
0.45470346258041 1
0.118415267716389 1
0.0420823033550985 1
0.489877949693916 1
0.160180844664933 1
0.266207602176417 1
0.33893936172616 1
0.509492902176907 1
0.139897351531392 1
0.368865633357965 1
0.102487286342475 1
0.751631816323865 1
0.0771605463506559 1
0.458834644350532 1
0.627822779432644 1
-0.334905415593302 0
0.423020400103798 1
0.182552996895598 1
0.940181208236422 1
0.134399056029201 1
0.718505248292575 1
0.275892422981248 1
0.797961411972214 1
0.681454030965497 1
0.557434604247515 1
0.438338458696258 1
0.328243677789166 1
-0.411074678690569 0
-0.0724002838312147 1
0.445061737756562 1
-0.160619840058554 1
0.0781736191384679 1
-0.3630697456192 0
0.150980079727884 1
0.173160308386363 1
0.704665152334689 1
0.630264158430013 1
-0.0107029737266801 1
0.572639094790893 1
0.31067609809379 1
-0.329431824777094 0
0.813951106221142 1
0.470219488734554 1
0.553698298727391 1
0.710851997868157 1
0.515887651535203 1
0.201515525650342 1
-0.00394300840592862 1
0.877370192171751 1
-0.247040479461017 0
0.667650668706612 1
0.633569077334089 1
0.854148080703369 1
0.00565519535912679 1
-0.0797022481449316 1
0.126095113952675 1
0.153382860859625 1
0.678267555393003 1
0.817709694523674 1
0.792110212149274 1
0.651135804675093 1
0.209913825301069 1
0.664684013500657 1
0.179084126004141 1
0.361998610386131 1
0.296120370080467 1
0.0395713663122596 1
0.817157351103708 1
0.350697305845697 1
0.00924405445784331 1
0.587684895024956 1
0.815051677028281 1
-0.14109762498318 1
0.573953942221019 1
0.486600584663931 1
0.386178593527095 1
-0.0685224355392833 1
0.331430777129983 1
0.151728200112519 1
0.426191562062685 1
0.344347887528439 1
0.689334062192463 1
0.357812863003143 1
1.03987056717695 0
0.270741973492489 1
0.455057771623191 1
0.0667295423660748 1
-0.0460817363502768 1
-0.118822720606028 1
0.0594581159193542 1
0.0954750196260462 1
0.153556029926566 1
0.112934168451821 1
0.349541944972432 1
0.587568354903067 1
0.340108090424063 1
0.68575277586759 1
0.112144821287936 1
0.0520776937827504 1
0.593204538586936 1
0.133996125034183 1
-0.233045560279862 1
0.6046679587048 1
1.30047278222524 0
0.590238337938726 1
0.387234002729382 1
0.85142226853959 1
0.751276441104849 1
0.703066431780869 1
0.8331120306358 1
-0.115590068333648 1
-0.0426846015666054 1
0.036615614258299 1
0.272215737566815 1
0.82594232907781 1
0.519372205634351 1
0.294264802333613 1
0.455501884217216 1
-0.077494669345659 1
0.185658139336177 1
0.591946270427047 1
0.386888652311348 1
-0.00289145932622017 1
0.507704447171331 1
0.14643602238948 1
0.0125130061989285 1
0.419193273211687 1
0.210938787226749 1
0.422243075869068 1
0.479060319793984 1
0.529891799759559 1
0.270531661880356 1
0.129585920712318 1
0.489678880661488 1
0.188065919439977 1
0.384484254136713 1
0.702563574389463 1
0.0406170790450879 1
0.816584996222589 1
0.528889382063402 1
0.477144257799716 1
0.70497865823921 1
0.858105599031549 1
0.411493605070148 1
0.615159095337998 1
0.336741198638816 1
0.573793487056458 1
0.465243790391968 1
0.358018758239096 1
0.0634845701389851 1
0.0220781092530939 1
0.176314839215733 1
0.389389876584118 1
0.178951909760596 1
0.552358792030332 1
0.123994446617714 1
0.337506688896319 1
0.297577687211384 1
0.0989658725008104 1
0.490883708462127 1
0.452040383201965 1
0.88390900050128 1
0.182592591452013 1
-0.0260215544852661 1
0.323135177481739 1
0.918255651717158 1
0.290925637741148 1
0.559845273233424 1
0.117935626197016 1
0.373267896061547 1
0.399367648524736 1
0.108331491848696 1
0.14202782703265 1
0.583424732831656 1
0.655908445724584 1
0.62300706800779 1
0.421925998746521 1
0.419751146247153 1
0.620058810124171 1
0.487190438262679 1
0.789697897806554 1
0.490056160943809 1
0.420688905897465 1
0.411139973745764 1
0.283426896797471 1
0.519423792942435 1
-0.0315902450278206 1
0.381277588832995 1
0.0896464696941763 1
0.323744530700987 1
0.445240589857678 1
0.473875410578119 1
0.185763986708667 1
0.483222893171833 1
0.451836008815339 1
0.80692396497473 1
0.12055364298631 1
0.1146288529599 1
0.449634992564372 1
0.510196999489507 1
0.803981143695013 1
0.445647620122426 1
-0.0258885847607697 1
0.283396901161743 1
0.89215220807232 1
-0.0643777859539173 1
-0.00428457012038116 1
0.606008231685985 1
0.596778487695821 1
0.067849580308947 1
0.497598766722137 1
0.207218325227354 1
0.35759527689851 1
0.79999171255787 1
0.177854768739784 1
0.821683309361701 1
0.508548367818259 1
0.673696310244201 1
0.39075119052108 1
0.212957963714115 1
0.456905503960602 1
0.580109809444071 1
0.611051044958678 1
0.477113965118095 1
0.177745793291264 1
0.529611992144798 1
0.619932787949726 1
0.172441234388484 1
0.546597248065343 1
0.467697840792539 1
-0.097440422297289 1
0.467604590798448 1
0.356352043710971 1
0.211953192390072 1
0.665176632456226 1
0.520867387148719 1
0.610261454707466 1
0.09569520883637 1
-0.0276027299599494 1
0.494315576696504 1
-0.00178918840981229 1
0.115333012608033 1
0.357787186295108 1
0.820194577082626 1
0.453031959366772 1
0.00756834764039155 1
0.198181684457731 1
0.174878605416287 1
0.696218276043598 1
0.532026130521566 1
0.374282111839289 1
0.406910750967065 1
0.465871193624901 1
0.658025172688531 1
0.672083733863213 1
0.383702079736375 1
0.572629448648661 1
0.0212307204341018 1
0.439037801641105 1
0.622950036738018 1
0.57350692558428 1
0.332236624569216 1
0.91468188741633 1
0.640207123216383 1
0.457579694204206 1
0.531123388749967 1
0.28957621093975 1
0.596104215803018 1
0.239712731896932 1
0.684299922275802 1
0.220991347174331 1
0.402229980901411 1
0.146656728782933 1
0.399116416053636 1
0.315774659980962 1
0.512512965542816 1
-0.076975300671656 1
0.544152917110086 1
0.148210009403921 1
1.11659853910538 0
0.440044146062841 1
0.242357824734468 1
-0.0842497346488583 1
0.603727984875141 1
0.396316812380877 1
0.305152263618603 1
0.518224833801305 1
0.52856600760179 1
0.11698046864874 1
0.434859512897514 1
0.149247518312551 1
0.398897990159293 1
-0.00121399488618654 1
0.553251588232169 1
0.219575673812884 1
0.48704079292277 1
0.253494806703215 1
0.531592350673518 1
0.0906710880726911 1
0.505013794733329 1
0.50682590580882 1
-0.0277082657721106 1
0.372668319801885 1
0.387912984959819 1
0.608477054592082 1
0.0701395791804913 1
0.332369831995982 1
0.322543030084876 1
0.310635516610954 1
0.506415063083894 1
0.464101408410644 1
0.222470788009582 1
0.365933199547178 1
0.316316551936537 1
0.547813589835272 1
0.409499246370719 1
0.40225162631936 1
-0.0244739505845422 1
0.719727133440188 1
0.294528355732988 1
0.496153200658773 1
0.737810687563934 1
0.385095090991923 1
0.55579884926918 1
0.403990397612891 1
0.463063743979464 1
0.525672050975986 1
0.553603690822264 1
0.0506352063168434 1
0.263655460817729 1
0.300384240414984 1
0.165119261000499 1
0.372829753016722 1
0.519032989469363 1
0.205870334042767 1
-0.565891473375813 0
0.364373846298613 1
0.478675751568429 1
0.252595775908224 1
0.219446393084771 1
-0.08999174912091 1
0.589883875187227 1
0.167996191614446 1
0.817641806876362 1
0.397604738867581 1
0.13787713621084 1
0.503745466195121 1
0.573767771623073 1
0.196532358005888 1
0.614142577505566 1
0.923255852154041 1
0.487450089717835 1
0.434955513229012 1
-0.0186668729195862 1
0.799284936340772 1
0.959692506276905 1
0.199063703953099 1
0.41599935113602 1
0.0300322059251222 1
0.224122231546047 1
0.951276633126297 1
0.142807590718227 1
0.450973651878316 1
-0.12987545553058 1
0.435921497347799 1
0.204368352585389 1
0.424776928871719 1
0.414017533024522 1
0.297582793393275 1
0.446285288652659 1
0.44419805714768 1
0.633471482196819 1
0.723772617674473 1
0.149932603194302 1
0.588596907839427 1
0.946944612658397 1
0.115272504977685 1
0.232259403773039 1
0.308796742741825 1
0.408827720760088 1
0.301782170688343 1
0.37059863233218 1
1.11033014227456 0
0.605438001295535 1
0.735057028748118 1
0.139604457125252 1
0.79192274330875 1
0.234532954910675 1
0.222385980029638 1
0.350353752092045 1
-0.0158561253961219 1
0.902323910716921 1
0.402245638640447 1
0.0899645571636863 1
0.175971867278699 1
0.61254756273194 1
0.594318070272438 1
0.110233996919194 1
0.463136026997289 1
0.623136451564973 1
0.775024743726173 1
0.558385837372398 1
0.384457020704077 1
0.239532463034666 1
0.188165563885471 1
0.416693057883558 1
0.367915721427702 1
0.36986223767492 1
0.876903336994272 1
0.483308336124472 1
0.0691594867336592 1
0.112620085909623 1
0.474311386761833 1
0.444155968782444 1
0.155012320198309 1
0.480271901643378 1
0.704845066750472 1
0.228876539483375 1
0.420754807522124 1
0.336042089263999 1
0.562152969142895 1
0.500466921757886 1
0.601099824853791 1
0.280298719458989 1
0.247285734864158 1
0.486504152133206 1
0.485011227852566 1
0.240072211695672 1
0.291665411112754 1
0.161632831951972 1
0.396471838828411 1
0.501837885041203 1
0.0585022127766037 1
0.376913384383493 1
0.210334547592439 1
0.635566758387741 1
0.632766336570575 1
0.580649756328443 1
0.710760074128754 1
0.373512899908093 1
0.733035383732069 1
0.637256901019119 1
0.478827919348459 1
0.361778035165662 1
0.3723619716562 1
0.259412343015943 1
-0.154041869421715 1
0.727884989870601 1
0.924260271078905 1
0.791902603765694 1
0.439100922411782 1
0.51872406658706 1
0.226237588885719 1
0.509855698980789 1
0.814507552064088 1
0.356518192417797 1
0.594824262024904 1
0.603693892823432 1
0.814259353887416 1
0.853039715944833 1
0.16244763842668 1
0.670869920982647 1
0.659512964421937 1
0.124047630358336 1
0.223960334289603 1
0.000196920166936093 1
0.597355913007796 1
0.167455005002574 1
0.296402042543203 1
0.456488830989593 1
0.121389999739744 1
0.258833046660517 1
0.445768153645567 1
0.484830568845596 1
0.467280672752201 1
0.570141999492549 1
0.131507858269255 1
-0.201686342952807 0
0.350879362424539 1
0.112859036923056 1
0.345503255926988 1
0.262805239084035 1
0.140676460096606 1
0.674973485237408 1
0.360501921111957 1
0.396441775367435 1
0.230334742933914 1
0.202238803468777 1
0.333013976892196 1
1.00106086004829 0
0.599748945295069 1
0.79278777235685 1
0.564882268928676 1
0.212579264867397 1
0.577660102559398 1
0.352711032232987 1
0.102855068974328 1
-0.0373975109372744 1
0.22571901483251 1
0.0969109015344632 1
0.386159594620242 1
0.910019343726823 1
0.21793228978778 1
0.396752325081832 1
1.06741689448025 0
0.496218233217764 1
0.604831470990319 1
0.373292182628415 1
0.710848731586835 1
0.343466316146558 1
0.538879301769094 1
-0.179666891397559 0
0.826146196918778 1
0.309644840435815 1
-0.0733514748382943 1
0.476889422136459 1
0.0545143390806031 1
0.177807317031451 1
0.128573466615294 1
-0.26811952909207 0
0.221848068304016 1
0.592788944397666 1
0.532439865025545 1
0.285137897910528 1
0.62472765579031 1
0.264818288624409 1
0.516961638460543 1
0.68963204021822 1
-0.0428074749244464 1
0.647067224746281 1
0.503960780498181 1
0.406605615613483 1
0.504569610677128 1
0.214875611161773 1
0.183523454755105 1
0.0984062218501186 1
0.647239953913867 1
0.347786473943735 1
0.132824284494636 1
0.507432022003051 1
0.00562376190770897 1
0.243205642555238 1
0.0470524321482981 1
0.272797807635592 1
0.477948088566871 1
0.597536932304842 1
0.559119849438777 1
0.570535988957121 1
0.360509930353786 1
0.0412908215676103 1
0.982280728475224 0
0.683385581519481 1
0.63716361963045 1
0.774679011454109 1
0.221932706019026 1
0.822836414288186 1
0.457238767963067 1
0.19571481429796 1
0.99094327419541 0
0.39112797577702 1
0.805010550244867 1
0.603069725150553 1
0.531066711804785 1
0.354413583684439 1
0.397677438617908 1
0.161475425589256 1
0.618427073783837 1
0.30650286881854 1
0.587009147272086 1
0.337451784466731 1
0.517611137803805 1
0.292396599456951 1
0.0634281701952878 1
0.322123935758069 1
0.403749440376353 1
0.692229644541569 1
0.37406437446362 1
0.062007702243474 1
0.0624616653560597 1
0.147573888262321 1
0.370818095680789 1
0.361065685917488 1
0.336611124956793 1
0.402540375279135 1
0.672348467066786 1
0.282613466023614 1
0.661237601949764 1
0.59649598809783 1
0.573775127392511 1
0.385908740763413 1
0.290355436389964 1
0.231188773299895 1
0.459067322624337 1
0.429229739464637 1
0.411992647894965 1
0.293058388544011 1
0.396788002506204 1
0.683017754878153 1
0.636831901206029 1
0.00195565205001816 1
0.230733387509696 1
0.511515289475931 1
0.679955298545213 1
0.518101510865189 1
0.197211960668446 1
0.542764966473573 1
0.30086020428388 1
0.436926405366936 1
0.571565161945679 1
0.562827998105244 1
0.595136336244836 1
0.625963090450621 1
0.763899010497703 1
0.20636174494906 1
0.307742374189943 1
0.186344364514209 1
0.513047710400455 1
0.554624098543393 1
0.671056874944807 1
0.394820440719617 1
-0.219387040626906 0
0.493839517724874 1
0.507415301052887 1
0.665868812360961 1
0.830011333877757 1
0.599944159318666 1
0.441438911858741 1
-0.184406686940607 0
0.623185964211439 1
-0.330743032079845 0
0.696394678650469 1
0.271407831510983 1
0.308191828978965 1
0.712955862793464 1
0.401668754312775 1
0.234656651672485 1
0.262499269052657 1
0.378164113475521 1
0.118777156247701 1
0.0530467986688918 1
0.5161719500639 1
0.60059110880978 1
0.628817617698941 1
0.706078309633157 1
0.298834892137756 1
0.662479110104464 1
0.532337799159424 1
0.661693478273169 1
0.225793188748767 1
0.299266003020622 1
0.5759259572805 1
0.42448669506439 1
0.180225975725702 1
0.470183320297904 1
0.678525331502426 1
0.268406249395797 1
0.229996397627243 1
0.744613399166546 1
0.636823756814336 1
0.268116418097397 1
0.373000226913435 1
0.059861469470646 1
0.284198247843085 1
0.372848174780156 1
0.490478003003228 1
0.504940106075135 1
0.739849638859231 1
0.309878689675656 1
0.479422811546374 1
0.424846897699327 1
0.767179538966843 1
-0.188725627316739 0
0.881198477507583 1
0.55241962444812 1
0.28644974510869 1
0.186925117545617 1
0.124694124379036 1
0.253848909882877 1
0.965598696563046 0
0.140986313744609 1
0.760552451198415 1
0.309302628222838 1
-0.0672411754771969 1
0.303408716975613 1
0.506441915732077 1
0.633508794658065 1
0.22284547118504 1
0.370052485101219 1
0.210893334418514 1
0.109899510748854 1
0.188875265676146 1
0.324037667182129 1
-0.126105019631892 1
0.337537833592926 1
0.00104674775482694 1
0.383659748494182 1
0.757933990649817 1
0.1815590427677 1
0.175490798843165 1
-0.0695067795650711 1
0.60633218579814 1
0.319851223365531 1
0.425594134546756 1
0.551644939534296 1
0.48739846830679 1
0.217897676511081 1
0.479548638917961 1
0.597519839387667 1
0.490945342481673 1
0.316416834302675 1
0.706573277604023 1
0.857830335962577 1
0.22112667468543 1
-0.251916386204066 0
0.331412419818839 1
0.463650715600645 1
0.381223128375028 1
0.336456769626143 1
0.135585206641806 1
0.838094088759301 1
-0.0101879661335995 1
0.257741631000384 1
0.0607935242584676 1
0.216492446876266 1
0.527576358719672 1
0.221295281304757 1
0.297487811167479 1
0.390422636424444 1
0.524953303738644 1
0.216829698643041 1
0.528797871389052 1
0.702251563777445 1
0.903486460836407 1
0.0862090498410581 1
0.23369152274722 1
0.263020750370367 1
0.492019437123212 1
0.18709515011204 1
0.609763104538454 1
-0.0563822111577753 1
0.741369616263323 1
0.0472300844365516 1
0.230871191386256 1
0.351143251233742 1
-0.238108621082406 0
0.229730990462193 1
0.218261687302749 1
0.695525372567261 1
0.297353580076001 1
0.544613202994125 1
0.860530108717993 1
0.207451088129763 1
0.802346315625187 1
0.869715131986377 1
0.330664412950923 1
0.14371658753013 1
1.06168640471622 1
0.168702669039343 1
0.294118404893018 1
0.0455622483104697 1
0.510813348870273 1
0.47087073041856 1
0.305773146331511 1
0.525650407779409 1
0.535872409449137 1
0.633545741152914 1
0.511257504918552 1
0.404421074404312 1
0.303632130521603 1
0.641161069066466 1
0.635434674644372 1
0.40202947134571 1
-0.238790181548733 0
0.534612277931494 1
0.264588348798585 1
0.620563823883365 1
0.863331428887964 1
0.0763038621497318 1
0.456214779879558 1
0.293555370362822 1
0.318468963599418 1
0.125738678644307 1
0.365730636157531 1
0.169443258748142 1
-0.0461923239657792 1
0.113862733392489 1
0.133501916172772 1
0.445035052553695 1
0.202647235921674 1
0.451460222018504 1
0.443457770996938 1
0.783387540911509 1
0.447088335842897 1
0.699361690110215 1
0.180014504393749 1
0.0053189784902901 1
0.396215031515083 1
0.518293039195267 1
0.803434041418367 1
0.592125371804061 1
0.784133209358163 1
0.371959424120893 1
0.531904148129478 1
0.00797502658556976 1
0.533693841356476 1
0.40777926142773 1
0.534786676354288 1
-0.150667932000699 1
0.713579809455225 1
0.401593566931727 1
0.371200952206924 1
0.0139623323090902 1
0.613397883645346 1
0.297287631914618 1
0.151940904510574 1
0.361767392283303 1
0.330481623607867 1
0.225219258725499 1
0.237910832915216 1
-0.252917929092205 0
0.403268039995616 1
0.368598487022317 1
0.685696815436906 1
0.371627720109447 1
0.094024210176173 1
0.142164828964602 1
0.107034197157461 1
0.0173285240651527 1
0.378200785473338 1
0.55006029690938 1
0.118818232430842 1
0.244687333821932 1
0.173842478909347 1
0.249891849567522 1
0.450764858605289 1
0.337080499930447 1
0.123586295418882 1
-0.0569569881634934 1
0.25163415349207 1
0.516142590923616 1
0.321681805537848 1
0.0367825738597274 1
0.00699074769136757 1
0.26201636763536 1
0.625069501842067 1
0.348395989520928 1
0.578227563523498 1
0.953839149892365 1
0.500080695922796 1
0.0913234948179734 1
0.473241480455115 1
-0.0051641298283861 1
0.484163969072842 1
0.742021585486297 1
-0.113380114467371 1
0.456226869794037 1
0.473070900870424 1
0.915099767473686 1
0.517379975747778 1
0.0590536294232002 1
0.229983750456604 1
0.250621621901361 1
1.05165750168062 0
0.0871682768660237 1
0.25250148449772 1
0.0635965298008621 1
0.409604522301176 1
0.56124277334866 1
0.0673317124413143 1
0.228514034186754 1
0.383749591857712 1
0.0160751813164274 1
0.440622974850473 1
0.061924725786704 1
0.852142055007155 1
0.850684113664291 1
0.551619990977024 1
0.216108464834969 1
1.00431345078873 0
0.396805024145724 1
1.18641523071718 1
0.219216106207757 1
0.278315519257158 1
0.153917327228416 1
0.282490264442021 1
0.230604321939366 1
0.470371123014273 1
0.481101718148529 1
0.30059847257377 1
0.0279039808135349 1
-0.155868777045471 1
0.230306095206141 1
0.38806038419957 1
0.22903952727952 1
0.739796569709177 1
0.0971454019570315 1
0.647875573865616 1
0.650005079248907 1
-0.0682940370830272 1
0.546217904162518 1
0.105407568836632 1
0.688142304139513 1
0.54996946172762 1
0.0579043195528061 1
0.0585457989483481 1
0.462446343582375 1
0.12211867453192 1
0.168999749183881 1
0.894693957919393 1
0.712551398747539 1
0.329927961821247 1
0.206767379877407 1
0.517377158918114 1
0.447641816656836 1
0.337661474292697 1
0.333462925261025 1
0.403122443168244 1
0.384061563486714 1
0.67343905951331 1
0.263626059477067 1
0.293858224676448 1
0.785757066747193 1
0.551619001353917 1
0.898602484114975 1
0.0572963295020452 1
0.0834659935282471 1
0.553632386670212 1
0.9113986351547 1
0.535847586420669 1
0.780735588942001 1
0.715094668975154 1
0.172269223032262 1
0.621274346896112 1
0.376612678247782 1
0.357914176956492 1
0.543241074631424 1
0.272205155522266 1
0.647981067435099 1
0.213640440292638 1
0.310285676448416 1
0.744239863420932 1
0.613138169004626 1
0.820384656696088 1
0.252111317520477 1
0.206229875450994 1
0.388306594414039 1
0.296106488285607 1
0.44979842753926 1
0.510777006839534 1
0.556524845132594 1
0.842133325110539 1
0.289468191767645 1
0.735604072001687 1
0.409595561619696 1
0.778463824532459 1
0.127558398269007 1
-0.0241958812661939 1
0.266907621070406 1
0.573228588792172 1
0.434200748197962 1
0.243440817615111 1
1.0944311468493 0
-0.024964774287359 1
0.693558935174867 1
0.361244822275249 1
-0.220576144992632 1
0.207957632783297 1
0.514658261744778 1
0.359492895862325 1
0.557990741900077 1
0.542616712128202 1
0.449846123327996 1
0.165996103167843 1
0.264824999639879 1
0.455845296833355 1
0.572083488266536 1
0.500246329170337 1
0.454328484663256 1
0.380656700690465 1
-0.0628795532827027 1
0.10551203947567 1
0.429606723024888 1
0.235493272209337 1
0.509561240509567 1
0.234401460143881 1
0.570387168430673 1
0.203078363425443 1
0.276675299764101 1
0.461042036842085 1
0.226094418770587 1
0.431990599663682 1
0.550670116100937 1
0.552515518150036 1
0.0156768219724397 1
0.347211608918605 1
0.774493569109613 1
0.715864050029428 1
0.213419455264864 1
0.545942173891774 1
0.206973880377977 1
0.528616654614881 1
0.444564917084609 1
0.924909604135262 1
-0.0159554999510943 1
0.326105780479339 1
0.266187539911323 1
0.706948027195104 1
0.395628874573991 1
1.05483409459854 0
0.284679015642487 1
0.0751803725988826 1
0.115882204876097 1
0.370218938002603 1
0.725120664635325 1
0.0902236496757726 1
0.209349054555327 1
0.331666969228045 1
0.565963449533383 1
0.299547885005675 1
-0.0264516500413055 1
0.119582995781206 1
0.297423012722569 1
-0.124097224995912 1
0.678156243009567 1
0.267238636649989 1
0.263285797357926 1
0.121244835984332 1
0.480391042472277 1
0.179245368010181 1
0.835490564823403 1
-0.13275428004988 1
0.846750002495244 1
-0.0366492500882604 1
0.589332770719841 1
0.635834988167434 1
0.309123622872542 1
0.470447222962595 1
0.392082539988962 1
0.25207359319039 1
0.896617720218231 1
0.611110559521812 1
-0.0227049839885588 1
0.498966539542444 1
0.288564059648474 1
0.591184939899885 1
0.163459316612518 1
0.280757624404334 1
-0.207380335354078 0
0.461575649523627 1
0.764665577704935 1
0.453865274325843 1
1.09280017552965 1
0.673988009420521 1
0.429088519822106 1
0.774823326311245 1
0.29605169627669 1
0.119762938050963 1
0.407152602049769 1
0.303948628159219 1
0.580411926836668 1
0.316701850580132 1
0.501735540921381 1
0.722749405379738 1
0.137480614877769 1
0.320903691353193 1
0.404721962004399 1
-0.0922390407984983 1
0.244442353530436 1
0.51442529306563 1
0.0951448371994669 1
0.422257988641372 1
0.315489678735036 1
0.386892667272093 1
0.862188977446961 1
0.48494348068725 1
0.433068496061174 1
0.500096425549942 1
0.114308968806301 1
0.321866534437876 1
0.477760271351196 1
0.500816883439332 1
0.340623894148865 1
-0.029796479403912 1
0.0457371042369354 1
0.55024645055942 1
0.293141319163788 1
0.721973537406545 1
1.05400773100102 0
0.184119353521198 1
0.540328852521725 1
0.0715533407060519 1
0.554317379961111 1
0.191038938159728 1
0.169999877368256 1
0.439902791785258 1
0.404673316729969 1
0.100128301482392 1
0.3234973644681 1
0.484815264451456 1
0.269525228281224 1
0.715980880952655 1
0.0683018562352183 1
0.272968386550279 1
0.768412069953359 1
0.653520002155242 1
0.132349680319133 1
0.351813113309493 1
0.0945992770059376 1
0.46548213323165 1
0.135035394185976 1
0.678248180812668 1
0.456142795145055 1
0.141912844212802 1
0.337538393825943 1
0.20947261391159 1
0.872293125972459 1
0.306701532533083 1
0.228175361372969 1
0.441953011448776 1
0.152901483193398 1
0.214854614476879 1
0.646668346398703 1
0.248533057108075 1
0.18541271568526 1
0.48477980102208 1
-0.0638438638531863 1
0.0604500328964654 1
0.0908336851712242 1
0.3179930302037 1
0.165236524574772 1
0.199370208264757 1
0.32627577982375 1
0.371236901896132 1
0.19223920461332 1
0.313510933589305 1
0.480184566432327 1
0.406466654940287 1
0.258282634140211 1
0.398549318181984 1
0.640542042128171 1
0.184487685402767 1
-0.12730546742279 1
0.465070812573756 1
0.49155390120955 1
-0.0318431205415162 1
0.39650182845907 1
0.173442993698702 1
0.52719637530095 1
0.941170653558021 1
0.766142632878174 1
0.599707969633937 1
0.214459800553 1
0.674147967973464 1
-0.10648244088098 1
1.02015994641763 1
0.314215273703167 1
0.187544315413917 1
0.4292829150113 1
0.473630733296919 1
0.911444385611658 1
0.727105981013623 1
0.815605589050992 1
0.609236235960691 1
-0.0449359922291772 1
0.927613619200365 1
0.926302602805463 1
0.647801982991276 1
0.211369035045325 1
0.440612327722925 1
0.60931469275805 1
0.442423445407774 1
0.472035986530661 1
0.281190985853896 1
-0.335732870194705 0
0.345491049742455 1
0.343189272590426 1
0.208602577827371 1
0.11562167040568 1
0.323586274205046 1
0.312464099152338 1
0.55780078896861 1
0.529748906931178 1
0.202878773765027 1
-0.177241821746484 1
0.180423233465166 1
0.142453134717985 1
0.296543946020758 1
0.544898410478919 1
0.520032814033214 1
0.575956041442671 1
0.602713511249504 1
0.668166797417988 1
0.237759401624831 1
0.54584251186028 1
-0.0325159985934363 1
0.897948847907306 1
0.650730289953246 1
-0.145478679294759 1
0.338884221009838 1
0.651704767228734 1
0.662067191982687 1
0.560425272464842 1
1.01510440869112 0
-0.0715606653190176 1
0.750569369931537 1
0.686535075849399 1
0.138401924555177 1
0.149489639261599 1
0.7528577764923 1
0.488999451669037 1
0.0754164516005537 1
0.714098092728077 1
0.302747399223696 1
0.162006975101777 1
0.680537877724812 1
0.195185298737507 1
0.0210808653485604 1
0.0870699654335004 1
0.635845854378584 1
0.582371128844027 1
0.29798572626064 1
0.399180947365594 1
0.349715428331069 1
0.356503167119534 1
0.243263012300677 1
0.712137117956426 1
0.0844447412721941 1
0.32457654631929 1
0.241933603559475 1
0.556786353349121 1
0.402494653263581 1
0.0250446043045785 1
0.182438874546911 1
0.0297073864056295 1
0.728814546007732 1
0.478506378516133 1
-0.288599201992749 0
0.46501117839319 1
0.753845798633205 1
0.387725631043771 1
0.556561447212707 1
0.269742735366184 1
0.541686607294113 1
-0.189892896025013 1
0.351653886005391 1
0.508801753608626 1
0.675526654389716 1
0.868158981772923 1
0.402692076822804 1
0.244391351980415 1
0.301802430806611 1
0.445154597828589 1
0.582427690994725 1
0.797723383997089 1
0.275255711578799 1
0.746774533184174 1
0.587380929765404 1
0.158773638663984 1
0.421607734550112 1
0.621127461954128 1
0.904536258889477 1
0.291034438308151 1
0.301564638764773 1
0.581708619956324 1
0.510651844411942 1
0.171862722781252 1
0.00921376291134109 1
0.123980172537387 1
0.30414045901619 1
0.11455779534714 1
0.535564652336925 1
0.552775212585257 1
0.347103442501809 1
0.57119453163374 1
0.205544291452764 1
0.619476732637417 1
0.341386650370774 1
0.177876968196662 1
0.61718294763475 1
0.118634498437653 1
0.575724206984291 1
0.52269694133079 1
0.45104675868864 1
0.143082041796618 1
0.349031667463239 1
0.515761528319328 1
0.98567412978105 1
0.389831079294168 1
0.507945771458621 1
0.540484792722156 1
0.1823345568929 1
0.481671246726028 1
-0.0167967337615979 1
0.423206591019246 1
0.925035883241355 1
0.723858147639263 1
0.319818736631585 1
0.129904648783743 1
0.428010252996606 1
0.853314952571695 1
1.21716455902388 0
0.372335927019041 1
0.0941471359288376 1
0.287570839245886 1
0.616106116652146 1
0.439186104514961 1
0.207507987655751 1
0.624572676945089 1
0.496135210543256 1
-0.0142505008744234 1
0.734416767677303 1
0.28859102778574 1
0.502479193375395 1
0.464866850981357 1
0.99924172883 0
0.66080756900743 1
-0.0364635923785906 1
0.52882206937473 1
-0.0548328760577912 1
0.129079321194905 1
0.197312516811069 1
0.650597995102139 1
0.176093562055284 1
0.540810406431518 1
0.505388323024109 1
0.454448536612976 1
0.81292094968082 1
0.361779255197006 1
0.237103932582806 1
0.239342341367203 1
0.454074794172027 1
0.491725565119796 1
-0.694790631222432 0
0.155902750776886 1
0.627365808315979 1
0.21665486554757 1
0.306213330949657 1
0.241456751432688 1
-0.0475105733847755 1
0.384903142792793 1
0.42310058250358 1
0.0514725246692553 1
0.426141111656437 1
0.361263566280376 1
0.326744437966902 1
0.623113013618874 1
0.086692590347772 1
0.900054929720964 1
0.54024614867047 1
0.522174934421121 1
0.373409941543663 1
0.734858427035474 1
0.221556009600975 1
0.334393796033098 1
0.458560423786217 1
0.44262746655603 1
0.494916733305637 1
0.247508401687907 1
-0.113002983381984 1
0.239587968187033 1
0.556248117599713 1
0.420793768673139 1
0.231915533043434 1
0.563916614146798 1
0.251514974157986 1
1.01149025355014 0
0.503017500086923 1
0.42490069206199 1
0.543853284765516 1
0.117861832435352 1
0.357664685021397 1
0.0411727531124495 1
0.190913659842318 1
0.856023605378089 1
0.122142847593402 1
0.398663443327676 1
0.364279574722638 1
0.549011097499821 1
0.577072055919311 1
0.287731449909862 1
0.359207650459422 1
0.475365563654595 1
0.486296203651525 1
0.61278781559294 1
0.329568915862097 1
0.466823656880848 1
0.173341448974382 1
-0.18477795442893 0
-0.0299473822675119 1
0.443917181400731 1
0.420217300898337 1
0.32011884171116 1
-0.0386176239248924 1
0.54951560010703 1
0.519251472241292 1
0.25205913212822 1
0.00913681414924861 1
0.347372245490773 1
0.384240068689327 1
0.527552930492855 1
0.518217969915284 1
0.160078489726894 1
0.451060715942541 1
0.17048449580985 1
0.187180561536501 1
0.345838344287178 1
0.499637578282118 1
0.380540666384574 1
0.509237554452059 1
0.566511764602874 1
0.616744340122669 1
0.41051804068539 1
0.519774074290147 1
0.454681491622015 1
0.454608046620166 1
0.146862225832495 1
-0.0786089958669701 1
0.388232650855765 1
0.388074605580641 1
0.810916659827655 1
0.565776338359968 1
0.0342551994016061 1
0.312045577518893 1
0.0401728719843459 1
0.372731182451299 1
0.640532059105613 1
0.517734955774174 1
-0.166430511483762 0
0.342604330451883 1
0.117369684056638 1
0.543757994039514 1
0.489595979146767 1
0.765854513991538 1
-0.0563350201864983 1
0.0327779875107889 1
0.727366103489652 1
-0.163456974288988 1
0.447666184758467 1
0.300918826665174 1
0.475253050075574 1
0.102062002036973 1
0.227933381059533 1
0.343862787878365 1
0.566757378350746 1
0.257929452257118 1
0.417547027075487 1
0.399839535459 1
0.682204553275246 1
0.5148607675146 1
0.610844662354147 1
0.468139820179589 1
0.238573416590297 1
0.385993793275378 1
0.444622775520643 1
0.747840969164373 1
0.145523300212345 1
0.554460790184004 1
0.0526227709340321 1
-0.00687785690195088 1
0.484143198004886 1
0.88680384485953 1
0.913378564394073 1
0.907272592333755 1
0.274853757323822 1
0.321519824514827 1
0.837139481105529 1
0.593307465738928 1
-0.0041566041069369 1
0.374376067174056 1
0.473231805608538 1
0.267700790562434 1
0.551923740904443 1
0.239602641699575 1
0.355212263424721 1
0.326220084606053 1
0.650894719434615 1
0.72972843861647 1
0.484522566757723 1
0.541021762799805 1
0.594414261205384 1
0.864802179834313 1
0.409528547939318 1
0.404071544738708 1
0.210469397430194 1
0.357647351604225 1
0.26514165023269 1
0.475115283695986 1
0.197414166709719 1
0.217838259789441 1
0.353919086732726 1
0.42761559474438 1
0.69229285551497 1
0.262090900318383 1
0.627177889227384 1
0.213633955933996 1
0.482666727118855 1
0.291101525864101 1
0.224743625119504 1
0.34384386274369 1
0.211193064564494 1
0.536268033260689 1
0.11529918085882 1
0.585346248855485 1
0.247694233707595 1
0.229411402421966 1
0.430682657652759 1
0.0816615354353665 1
0.773562364215237 1
0.406616458608899 1
0.126587344157435 1
0.402921262182624 1
0.380949778171343 1
0.25121668255785 1
0.565252803552556 1
1.02922904770076 1
-0.23534964473494 0
0.56898239888787 1
0.474057813680741 1
0.482813355602046 1
0.748568659599151 1
-0.0673060609863158 1
0.501447259450497 1
0.0458123061375985 1
0.355307238924535 1
0.214976518138405 1
0.843422066450167 1
0.35528334417277 1
-0.237395869063033 0
0.391548853489748 1
0.550243613583809 1
0.27764607914655 1
0.344721604605113 1
0.407540979710467 1
0.425317090298572 1
0.423681514949973 1
0.52776429666514 1
-0.0349657558689192 1
0.709283163781207 1
0.524189580087761 1
0.52664225493572 1
0.24261934945829 1
0.957636117018902 1
0.707542701771894 1
0.851491237126626 1
-0.0393041622219713 1
0.711187917119621 1
0.448247599487522 1
0.0491173239784917 1
0.254783763580988 1
0.481272605362076 1
0.954234094484783 1
0.351535133817887 1
0.476463751224279 1
0.364780955441712 1
0.344768542933061 1
0.113404738187711 1
0.553545028647126 1
0.476911301991602 1
0.394316669038872 1
0.365619240185551 1
0.507323295115919 1
0.612314885882298 1
0.639843997969875 1
0.363122843463586 1
-0.0705556467323714 1
0.133823142323942 1
0.380002149531263 1
0.153323156309451 1
-0.0447587606245287 1
0.736049837109078 1
0.000265043612011295 1
0.117079439819905 1
1.07824342838442 0
0.244969662936048 1
0.0819990420720837 1
0.210635013856994 1
0.160798100152814 1
0.365779065225777 1
0.112189180729854 1
0.267815358077698 1
-0.4282941275128 0
0.574341844410454 1
0.542049365398272 1
0.354602670989608 1
0.322220786772158 1
0.184560263885537 1
0.131442437107049 1
0.691971121770531 1
0.134672991735582 1
0.193595214378478 1
0.987472095173778 0
0.103673296673206 1
0.215109675580855 1
0.454628616838536 1
0.42429249457139 1
0.477506656178414 1
0.674790532639609 1
0.89747253237563 1
0.296806201499657 1
0.896086667471632 1
0.602098374348595 1
0.562489333072063 1
0.538069151240968 1
0.407715247606238 1
0.332661513780373 1
0.570348645835533 1
0.520080029546689 1
0.437885473521385 1
0.291769715554511 1
0.443102767070644 1
0.475671799462861 1
0.635741302408614 1
0.11164476581894 1
0.41622207681661 1
0.537584491693869 1
0.813987697945932 1
0.678047476782886 1
0.0938854312829141 1
0.33676208480479 1
0.358116810376183 1
0.380103430818251 1
0.380171107460562 1
0.609273150683378 1
0.373578348464949 1
0.910578335194095 1
0.440641688619809 1
0.479481050126894 1
-0.0105155079160967 1
0.121115610356457 1
0.567568497290239 1
-0.0233639088494165 1
0.295497071316612 1
0.0817621255033836 1
-0.325809113733755 0
0.268238622659896 1
0.911512612715006 1
0.484296152301096 1
0.778097691169092 1
0.419423655740164 1
0.863520069800197 1
0.33175064323228 1
0.106600929250719 1
0.206740608576173 1
0.255118934390853 1
0.456346824135841 1
0.696461083731783 1
0.434340527845089 1
0.41758868638958 1
0.318548925762107 1
0.244525478042911 1
0.158031040350986 1
0.507458174996999 1
0.338698874671858 1
0.0304934093411848 1
0.490970902187798 1
0.776550737569382 1
0.596541820350103 1
0.510104545568166 1
0.21363268664704 1
0.235984755985294 1
0.589731050803375 1
0.493635498975664 1
0.492305496811654 1
0.226192468112667 1
0.301782033997355 1
0.652316996806351 1
0.240692392171004 1
0.557117288125051 1
0.150570153019267 1
0.357045184532178 1
0.160366760614037 1
0.35962406451353 1
0.226449459117656 1
0.354501378959703 1
0.472107752631797 1
0.0443227882860133 1
0.204536503122029 1
0.392105053475098 1
0.563940403086106 1
0.931532787627835 1
0.359827763936744 1
-3.88744302078897e-05 1
0.430627303924878 1
0.16162038324175 1
0.459373318548192 1
0.121928009986678 1
0.369549803111864 1
0.244944184663639 1
0.78115594658722 1
0.642962071708193 1
0.265555116943478 1
0.536801811072349 1
-0.000852230084491173 1
0.611631762921166 1
0.29914080255611 1
0.0479397828874393 1
0.0336952952259265 1
0.271798869978323 1
0.698975752221772 1
0.300936288245158 1
0.441261118671597 1
0.631510498870017 1
0.181131289775092 1
0.520273868711977 1
0.593453081559731 1
0.250080603879239 1
0.466803153689972 1
-0.088651485000649 1
0.873633552880546 1
0.552147702319928 1
0.486299040215282 1
-0.108534632624645 1
0.676183224605857 1
0.478136023346303 1
0.341420792889051 1
0.360277148876137 1
0.05074819367596 1
0.049743769166214 1
0.598253372454382 1
0.134105929907583 1
0.186834528816895 1
0.29825303185922 1
0.420142918249281 1
0.376354900249563 1
0.20719744146171 1
0.809074081452575 1
-0.260882812775176 0
-0.153850702421016 1
0.769875887575835 1
0.10545265129063 1
0.383676334035706 1
-0.00907676230875766 1
0.802592548693365 1
0.272682740002554 1
0.652142082676582 1
0.669199980328961 1
0.0371535000458113 1
0.539168948853663 1
0.337728705073802 1
0.401480207764994 1
0.342379224173985 1
0.210853734766274 1
-0.116661324366587 1
0.743700677288166 1
0.431365267832155 1
0.43264386407258 1
0.162319486277093 1
0.158278574628546 1
0.230920768746686 1
0.126436918126644 1
0.284973381308333 1
0.693653565689868 1
0.390409714477046 1
0.373414862301007 1
0.679826854669966 1
0.280954467900488 1
0.463658685959753 1
0.173167561425725 1
0.472584634608865 1
0.552433854612017 1
0.438680039437401 1
0.525379510270564 1
0.552236669717944 1
0.223865068264935 1
-0.191095956618005 0
0.0488393777929601 1
0.642588852622431 1
0.345177825456277 1
0.589107994035749 1
0.483057574814775 1
0.102536793289594 1
0.284542760495503 1
0.409596610337703 1
0.657415703028047 1
0.290692590921193 1
0.817507411183076 1
-0.00279450662008553 1
0.865578799179418 1
0.604259514213589 1
0.34719607062577 1
0.00804087623023488 1
0.243180838493891 1
0.518892209394317 1
0.557435311093325 1
0.602143015166852 1
0.11206770963397 1
0.400647559146608 1
0.659874627495749 1
0.38833383542877 1
0.256301561153806 1
0.420553210132484 1
0.0978936749539077 1
0.799421149748219 1
0.3314227926983 1
0.537031885185431 1
0.559212566560285 1
0.530615705852387 1
0.058037796609178 1
0.59960266258828 1
0.586966778394606 1
0.13453464003331 1
0.342875549297093 1
0.339693516183142 1
-0.0224179967579853 1
0.0544481344392405 1
0.245291127237493 1
0.47869935258153 1
0.651227155148158 1
0.42840138492266 1
0.849625584826442 1
0.225823524106198 1
-0.0835452666355965 1
0.0745139053631196 1
0.421800709326138 1
0.518066205061262 1
0.43404002028793 1
0.232639248973068 1
0.25731733023831 1
0.662966456540195 1
0.379534158059971 1
0.253355392034562 1
0.700137349211198 1
0.239310910791262 1
0.735669639474906 1
0.680807042546988 1
0.699474614538131 1
-0.0600089456842228 1
0.973827509253106 1
0.18260966654706 1
0.673459847913349 1
0.301665025931845 1
0.787833196070987 1
-0.0873670905667175 1
0.406643918039232 1
0.189250010902176 1
0.734249753024998 1
0.0383125582313608 1
0.103871571416267 1
0.566931814448896 1
0.218888519110767 1
0.291442631897727 1
0.546327538915931 1
0.368841053617103 1
0.601153853721003 1
0.378922311674561 1
1.08869247964813 1
0.751164344047393 1
0.750083928151417 1
0.0904975947108725 1
0.142662225729632 1
-0.171643358261996 0
0.775119301398701 1
1.31362311456558 0
0.179764598644316 1
0.248288281357093 1
0.896288937727497 1
0.344461782620907 1
0.269106910545288 1
0.236505022492306 1
0.217358994381038 1
0.0711430826581027 1
0.10208096921963 1
0.51442017202588 1
0.638094502612268 1
0.423740043744381 1
0.358592630254485 1
0.64803711049337 1
0.346081106036903 1
0.635593922971152 1
0.402676208961883 1
0.513648631346727 1
0.383253707433591 1
0.54929212897422 1
0.421036351674406 1
0.145288223360301 1
0.363353498888073 1
0.907302664322397 1
0.282712964972362 1
0.167492045450564 1
0.590727138808956 1
0.311817062807599 1
0.408484795148137 1
0.4846714050383 1
0.629545931803644 1
0.606673023354843 1
0.140677614263633 1
0.554157241370522 1
-0.00266105977020897 1
1.15833911607358 0
0.325304701610355 1
0.66478193208633 1
0.616202438556037 1
0.255179743953615 1
0.508042578099857 1
0.362904850373662 1
0.186746412098561 1
0.35556685519752 1
0.649375011532426 1
0.808939218995077 1
0.138246738235904 1
0.541248393388767 1
0.179120177918513 1
0.0225816063879211 1
0.689712143028477 1
0.847234059448853 1
0.659949340379944 1
0.568431437881876 1
0.0695030873792301 1
0.487683395385272 1
0.470337967206572 1
0.619565694842874 1
0.521629510258663 1
0.722729657630167 1
-0.221330179610303 0
0.425670541262427 1
0.132419267900866 1
0.510000315966003 1
0.565421295694066 1
0.6753530237864 1
0.109098712791557 1
0.351523619531897 1
0.611924046213852 1
0.64373460413483 1
0.636858128051425 1
0.492814950006318 1
-0.0548632832433637 1
0.402126335361722 1
0.17878047868844 1
0.2872421910283 1
1.05431344665474 0
0.621577581915709 1
0.196571880185376 1
0.46744842847022 1
0.45673969004092 1
0.996497290471542 0
0.447335870469344 1
0.0629492786868766 1
0.545067371096461 1
0.306764912947698 1
-0.021383017796602 1
0.309529576486325 1
0.38910023929677 1
0.0193366714751651 1
0.249822031258661 1
0.415122643620838 1
0.311502708963002 1
0.206031858661982 1
0.320651806173469 1
0.611804389901095 1
0.238308713865206 1
0.329130634560555 1
0.556776143316726 1
-0.040231339163583 1
0.0446990998151901 1
0.337580679789993 1
0.476532225650642 1
0.161861799382183 1
0.188590003614421 1
0.896860392882023 1
0.306093071539408 1
0.53989585267496 1
0.151406019874175 1
0.814674580542617 1
-0.0335961910877842 1
0.0490548389773762 1
0.310380165769516 1
0.0424272518981893 1
0.430983588614657 1
0.307369437403408 1
0.274945525363058 1
0.473874569282878 1
0.76119593707658 1
0.537626427579388 1
0.55810836364015 1
0.784339803677537 1
0.70726229254109 1
0.572504422375991 1
0.433910967666724 1
0.135258121241771 1
0.36345788421819 1
0.354394990093776 1
0.725615727795312 1
0.501019298152542 1
0.591044570039984 1
-0.576169661807336 0
0.197748635884749 1
0.381378708193096 1
0.381925640225937 1
0.6069951638708 1
0.838249332846883 1
0.965508012616326 1
0.381355275245151 1
0.555915410974707 1
0.698476471308231 1
0.554741417686317 1
0.261141383080557 1
0.17175284793974 1
0.212104239035024 1
0.118361830076259 1
0.324961086954664 1
0.0873509039985046 1
0.198556892943647 1
0.539316818556845 1
0.114040704602529 1
0.434365569664517 1
0.422698027930938 1
0.349817182518366 1
0.204548533523369 1
0.703582129266774 1
0.427451301563398 1
0.278835438466814 1
0.712728137471504 1
0.679744655290393 1
0.699879979050084 1
0.383513989394591 1
0.855512654385802 1
0.472232429707041 1
0.591499090382454 1
0.773748115469029 1
0.392463102438828 1
1.25334538396412 0
0.746510513602825 1
0.659024063086332 1
0.357397386435892 1
0.475734679016596 1
0.763795963152478 1
0.456512509443348 1
0.750676542045363 1
0.331712446924365 1
0.36505097888185 1
0.308204180372835 1
0.420077821413429 1
0.695943349874811 1
0.372045742445693 1
0.571665765032744 1
0.602954885488927 1
1.04130256001772 0
0.804253982619263 1
0.576103908828242 1
0.0266258201926593 1
0.494156055198006 1
0.323860130659735 1
0.475927882216625 1
0.523530653967351 1
-0.236395135137931 1
-0.132813390606655 0
-0.0804382701991475 1
0.526541440558965 1
0.803124493804071 1
0.580011329425984 1
0.039473605994885 1
0.863479590015407 1
0.346751611137055 1
0.372763293235749 1
0.255783840506315 1
0.190359299178665 1
0.5749778584221 1
0.319001770215326 1
0.130282287605829 1
0.416583005163447 1
0.44883364168604 1
0.386804863249017 1
0.0511774631162978 1
0.458185827655929 1
0.745748613221762 1
0.892633539679799 1
0.330422013928708 1
0.80865790965108 1
0.166964525975757 1
0.739155502763823 1
0.245398278567429 1
0.281658213770995 1
0.366338689118716 1
0.118014805877305 1
0.630948784436121 1
0.618837908662207 1
0.430661914896311 1
-0.120250923989385 1
0.204618793555095 1
0.0832503767289309 1
0.036958732329473 1
0.463407683284672 1
0.0910504750397259 1
0.532420806724482 1
0.318242343903377 1
0.442629795798821 1
0.194989098103034 1
0.319239728460004 1
0.620835652549896 1
0.32339290053298 1
0.329041342163502 1
0.996120583976676 0
0.257551965839954 1
0.657895873604171 1
0.0664150828610847 1
0.267611283425412 1
0.207979474271759 1
0.344415775415529 1
0.567717151332262 1
0.363637245865801 1
0.672600411021978 1
0.232283200926857 1
0.228895111533065 1
0.569031390180701 1
0.515004648627628 1
0.341144782585971 1
0.784117991513695 1
-0.236477111212022 0
0.435840296540068 1
0.849122783433582 1
0.163305796093802 1
0.459512692838241 1
0.501833816189458 1
0.34601755655308 1
0.183390910063832 1
0.461123338926709 1
0.901642059672153 1
0.458635867385102 1
0.519331736838673 1
0.322415243031587 1
0.533021409587817 1
0.742391668798252 1
0.384955686472306 1
0.464295776622387 1
0.198499024348432 1
0.186547986057831 1
0.283682400067887 1
0.219675973304092 1
0.220117826353794 1
0.484810364760411 1
0.839617201800968 1
-0.492824218044259 0
0.92665079030299 1
0.165590131110468 1
0.197516823195634 1
0.539765708365832 1
0.490884452380345 1
-0.179559162750204 0
0.946411877924149 1
0.322256069145375 1
0.0370004902984028 1
0.128274418957779 1
0.485864635243885 1
0.129482327995104 1
0.698948063184064 1
0.360646625208912 1
0.219976243278356 1
-0.170759547231619 0
-0.0555943310784167 1
0.457169148122465 1
0.66958311365204 1
0.0235966321488452 1
0.336090337728025 1
0.222760128146248 1
0.279531671766266 1
0.678148464689345 1
0.22591069661805 1
0.269836410944896 1
0.179428976582334 1
0.11853530789791 1
0.592095421781588 1
0.680552217775048 1
0.433704600426316 1
0.322911020010577 1
0.630291131250199 1
0.379858673182297 1
0.0572516664689705 1
0.912808464887052 1
0.83717046441922 1
0.825197303035236 1
0.47246385907266 1
0.563023409603089 1
-0.12269214636536 1
0.548117480791499 1
0.53290177162184 1
0.443723904941278 1
0.529145681691236 1
0.382081344448432 1
0.456285985706572 1
0.711308166973042 1
0.369067584210561 1
0.449274129881955 1
0.121573710370302 1
0.252366911475538 1
0.590634544360159 1
0.501153860846749 1
0.31910844555672 1
0.794829828850362 1
0.598201801287069 1
0.33153493617325 1
0.273045179770454 1
0.300271228321536 1
0.263922432252881 1
0.669452813281049 1
0.213862945089939 1
0.887135680870545 1
0.172116621764376 1
0.450082124902989 1
0.634325188763879 1
0.581684807174492 1
0.494055216877803 1
0.66428244642452 1
0.731430039369181 1
0.453714710566324 1
0.645731720040774 1
0.464008968560888 1
0.741391383426591 1
0.547296574954175 1
0.61253541970297 1
0.573144333861712 1
0.491909089016994 1
0.310177065702199 1
0.324258170523723 1
0.225201647247608 1
0.686710994489329 1
0.785732695365866 1
0.870394194617274 1
0.54657126643004 1
0.386986078234964 1
0.563465708617215 1
-0.0472114924751218 1
0.384862309815374 1
0.298260674099325 1
0.549945722670894 1
0.639168313438098 1
0.180023050930205 1
0.618628814175842 1
0.498710654120609 1
0.583358961798893 1
0.416740237979271 1
0.665595259859191 1
0.130691190282301 1
0.362871167046485 1
0.66206466375891 1
0.471156979930827 1
0.0797792508804197 1
0.33665113722604 1
0.344257738755707 1
0.448085824321633 1
1.0248250811067 0
0.409006820108131 1
0.075895054061285 1
0.151659663321419 1
0.461705857532751 1
0.160414719075672 1
0.116881865237393 1
0.486213913147282 1
0.612704982620763 1
0.384235678789564 1
0.305603263830827 1
0.667299746057323 1
0.141919501572739 1
0.677998534316874 1
0.423714679189216 1
0.242182550091215 1
0.164948328382818 1
0.323337472652475 1
0.273817830718006 1
0.380928813282711 1
0.278091008773299 1
0.654296300738936 1
0.752076755837997 1
0.461642345769732 1
0.18637466381264 1
0.275406108067393 1
0.496955647144118 1
0.200351854471177 1
0.196619281322395 1
1.09138365655309 0
0.872188121724925 1
0.126816192383417 1
0.494478405567066 1
0.711704137147445 1
0.315959829377876 1
0.831426716446529 1
0.225340013768851 1
-0.163156760861912 0
0.26240861118931 1
-0.244078480328188 0
0.761471812118152 1
0.395876012474263 1
0.566279753421226 1
0.172429081909381 1
-0.0743562591336144 1
0.988166131282027 0
0.252619489167565 1
0.505195431000103 1
0.512304794667784 1
0.809793316283802 1
0.180726439160342 1
0.756399854051734 1
0.66175690777035 1
0.580089607141241 1
0.551114792270917 1
0.171045852590408 1
0.415097152085129 1
0.240452259168781 1
0.798897475505177 1
1.25900608062837 0
0.838083289376474 1
0.383075328654002 1
0.568837374518153 1
0.951115464751168 1
0.377593352208694 1
0.0474722365065275 1
0.455074748002686 1
0.41026111527722 1
0.312654362435835 1
0.637011291423011 1
0.178071189259777 1
0.513939628380737 1
0.133376114834909 1
0.308081026601167 1
0.256953375589491 1
-0.29350155914795 0
0.150144939423432 1
0.592281218650949 1
0.483614272234968 1
-0.131835851338373 0
0.639671370633635 1
0.238486376613391 1
0.911854673502129 1
0.623225003411452 1
0.631315543466682 1
0.131494796035595 1
0.296321211908934 1
1.28110742089353 0
0.147595313670239 1
0.249566403330347 1
0.773792481151606 1
0.290484022083193 1
0.323422818079129 1
0.604606414251301 1
0.44943339778243 1
0.391114202020838 1
0.380385503897677 1
1.01433806951639 0
0.334616512082381 1
0.486750164427719 1
0.314014323012963 1
0.2623322166846 1
0.460197141782679 1
0.401552455030009 1
0.612751600233148 1
0.481184619106944 1
-0.0437680598568044 1
0.0874139581123366 1
0.236947313871522 1
0.663486462181396 1
-0.0171309042509945 1
0.00959708209190377 1
0.324605508518144 1
0.579854807532228 1
0.521983666138245 1
0.192169347762738 1
0.722577648142858 1
-0.330449790769565 0
0.536277563215857 1
0.420475175794617 1
0.35257804493355 1
0.133516721920966 1
0.36706927659592 1
0.609100439646075 1
0.445827636242585 1
0.604246736353571 1
0.267695110445376 1
0.729406668404408 1
0.287065415344881 1
0.484923932888308 1
0.458566188237249 1
0.482334821937154 1
0.308866711821655 1
0.335131567921272 1
-0.0373876482250013 1
0.673909849284948 1
0.439545632673945 1
-0.114190329119562 1
1.24560238210881 0
-0.00972178466236936 1
0.47293257726831 1
0.551717206144202 1
0.426289795386114 1
0.321663604328282 1
-0.219912707424764 0
0.272354870544417 1
0.479289162020603 1
0.142338556661902 1
0.207271224942236 1
0.528954229928146 1
0.469716932905456 1
0.622961155558672 1
0.580952617880087 1
0.433066522303752 1
0.0738032287207887 1
0.349429419292658 1
0.381623466751273 1
0.634925772136185 1
0.284585124500453 1
0.301129024589392 1
-0.0449966109714486 1
0.255219143851085 1
0.0151451185524632 1
0.500592025709513 1
0.519437814054003 1
0.423532313905531 1
0.253904145642906 1
0.177104727884779 1
0.832368615303463 1
0.285580848032685 1
0.155709225156378 1
-0.668659980198158 0
0.50863795354407 1
0.280842689158565 1
0.363992684210804 1
-0.372109367347798 0
0.665533087060781 1
0.399060667219696 1
0.851198782071679 1
0.443022562697458 1
0.760685959352146 1
0.649129980422011 1
0.590951971922836 1
0.302309482454829 1
0.038348648439919 1
0.250801995573717 1
0.134454060591563 1
0.921427695613759 1
0.450800028203059 1
0.757373871503115 1
-0.040835980447734 1
0.364382556750679 1
0.528273237976076 1
0.226983505882895 1
0.621556949783454 1
0.0101275032980068 1
0.547069146382164 1
0.959115906234131 1
0.333382376394113 1
0.715819860338325 1
0.482642466938167 1
0.306461317614064 1
0.204710645474582 1
0.13631912364009 1
0.125575901766608 1
-0.110151397464184 1
0.498211021950729 1
0.0307446886644447 1
0.234330164033538 1
0.599550240444322 1
-0.211797819951373 0
0.908278877922811 1
0.303879662300594 1
0.368088529835928 1
0.784758139066796 1
0.0414245161405111 1
0.624488169559434 1
0.0997528371665291 1
0.150645100785614 1
0.454633612457305 1
0.0990430896173757 1
0.420094211889173 1
0.0334338434246612 1
0.362607805137446 1
0.285661581675406 1
0.0864316034177878 1
0.173392955269968 1
0.295420148662393 1
-0.00270076273622871 1
0.254736067205335 1
0.421636629351031 1
0.0855223559062764 1
0.442494481052736 1
0.269787603615104 1
0.243608974112444 1
0.600976460882802 1
0.496007105056317 1
-0.0556430309007857 1
0.0357504407384927 1
0.297792934483621 1
0.14620806463321 1
0.688004597731465 1
0.083780214453939 1
0.509111380139076 1
0.275392871218171 1
0.381408004503436 1
0.406820676720341 1
0.551233421758376 1
0.719113312625028 1
0.456356212967891 1
0.0327116473552886 1
0.495184050390971 1
0.361970794752519 1
0.314784352034642 1
0.670816733034372 1
0.320695424662895 1
0.850717887395249 1
0.6064787485401 1
0.295413151582023 1
0.469795577903676 1
0.234595084882016 1
0.838513328146999 1
0.628249218103855 1
0.19032604343297 1
0.386350041851928 1
0.321714631083222 1
0.630121923046006 1
0.378687544480684 1
0.545990171195659 1
0.626167883953965 1
0.261341952290143 1
0.304426772913926 1
0.104279028045444 1
0.331607971323959 1
0.110283603475155 1
-0.0120343192852449 1
0.746294104742698 1
0.561733312451413 1
-0.117449722597181 1
0.378953142523735 1
1.1228972776349 0
0.473994661431328 1
0.281049731258114 1
0.147899294116836 1
-0.0629509206718415 1
0.273389787086895 1
0.362680101685299 1
0.405349029691655 1
0.516174738187853 1
0.714598227669239 1
-0.19945073313339 0
-0.0447340528840814 1
0.25546014380629 1
0.839223665517179 1
0.339781455995305 1
0.523174958286013 1
0.736453281438907 1
0.612608952517096 1
0.375124263216715 1
0.355937671858025 1
0.562949226055902 1
0.737069505088014 1
0.610601753999544 1
0.743262807264264 1
0.325492653560911 1
0.673418092360168 1
0.152269544629474 1
0.85616752140259 1
-0.0237551460036954 1
0.900721189090819 1
0.732015998420123 1
0.698169617722486 1
0.251566328345007 1
0.412676246914499 1
0.374960518663899 1
0.235798933473934 1
0.645552266408295 1
0.929266704120547 1
0.535657559438313 1
0.552450911885232 1
0.458251702869479 1
0.0624196244437249 1
0.201981904629542 1
0.963883823294213 1
0.300552401060402 1
0.271572492226616 1
0.426566266544957 1
0.229919806949232 1
0.365243136308099 1
0.662497754467851 1
0.282682191426657 1
0.185690534353755 1
0.509589548484308 1
0.555174781838985 1
0.697333543435866 1
-0.0653188521368671 1
0.230829482686382 1
0.232138604102886 1
0.317894395802839 1
0.854189759680118 1
0.49957899230112 1
0.55472936515259 1
0.106707500413362 1
0.473845247535714 1
0.0639193411130767 1
0.296817107163078 1
0.0992059184522535 1
0.619101699308217 1
0.576600906567444 1
0.452448676809784 1
0.00780679137616531 1
0.47201462243504 1
0.283516144618225 1
0.472253013068777 1
-0.181436781197605 1
0.510869541871727 1
0.549168574165229 1
0.494176531019675 1
-0.00278331695070201 1
0.284683271042659 1
0.229286357053181 1
0.633879639980328 1
0.316354294752258 1
0.547219579123773 1
-0.221072945262976 1
0.485533184445197 1
0.872689793781932 1
0.307988859479633 1
0.26937261037352 1
0.478897493091983 1
0.552339656993971 1
0.571962164348166 1
0.592807304932059 1
0.600144149181823 1
0.234975367228574 1
0.128411355336615 1
0.505137549006254 1
0.480659983536172 1
0.384095931720051 1
0.718766918499244 1
0.383688885837266 1
1.07260044045417 1
0.408197964206985 1
0.41523285403947 1
0.454685137482337 1
0.41901255958409 1
0.165923224924507 1
0.15859867161058 1
0.706132523743208 1
0.512017465434991 1
0.32507519274243 1
0.06448513702106 1
0.0454593612037892 1
0.727250633630448 1
0.183886784829973 1
-0.186660335732044 1
0.0925213882897839 1
0.0774737645222166 1
0.658073131658314 1
0.410010767251374 1
0.74399862342316 1
0.24082847017474 1
0.0411189729606616 1
-0.00166195705409228 1
0.570679872901649 1
0.443191842971545 1
0.743310317823899 1
0.930447356974714 1
0.738919807241444 1
0.366608181419694 1
0.13910542278643 1
0.496466721595117 1
0.00558512131189189 1
1.1069967490708 0
0.0892173485656202 1
0.550711743966177 1
0.892547510108083 1
0.327822091856901 1
0.777785955776749 1
0.586213386916366 1
0.69965734344625 1
0.363433094511587 1
0.613994071334545 1
0.438895462658457 1
-0.423859073693727 0
0.34587355966988 1
0.375666868260495 1
0.3061166401583 1
0.0597153584606878 1
0.6001792412843 1
0.468962648608222 1
0.393974599020187 1
0.749721910516123 1
0.271871227767181 1
0.148913722072068 1
0.680874814403666 1
0.155856136383887 1
0.411496975396496 1
0.784415329069067 1
0.431291131433861 1
0.308080374256546 1
0.310173198700947 1
-0.180911795143345 1
0.846915644279665 1
1.07351466904187 1
0.60229194379246 1
0.485188018321743 1
0.893124829769058 1
0.348012170216707 1
0.622098779274926 1
0.311209736613586 1
-0.0313639255645607 1
0.604942338522072 1
0.749990245566515 1
0.382286546828012 1
0.552419178825915 1
0.398914379670316 1
0.0186045331897769 1
-0.0620484288234657 1
0.365296820952651 1
0.236637007956072 1
0.094665284186089 1
0.424453358088121 1
0.438105840148509 1
0.318154231524348 1
0.199171742556372 1
0.222251305324409 1
0.929570036833357 1
0.405071509925882 1
-0.021387627340522 1
0.352070007800429 1
0.0228689553271272 1
0.763503977271398 1
0.492715653691751 1
-0.107369499942203 1
0.382565292858101 1
0.418202074275677 1
0.817333901711333 1
0.498345121937318 1
0.295762851249265 1
0.698804423708332 1
0.303648497474502 1
0.462792176957297 1
0.600942626871095 1
0.110256136943742 1
0.335036134069036 1
0.402688438656927 1
0.154210199767166 1
0.130619526479835 1
0.791731614020598 1
0.561339823585215 1
-0.169576984826465 0
0.216279453923191 1
0.420641397825606 1
-0.00714649433116103 1
0.601126078035112 1
0.471790381894828 1
0.685514854155612 1
0.477529165324857 1
0.342884809233577 1
0.407356461057765 1
0.989639701318804 1
0.808678448627709 1
0.967155943144776 0
0.411793273391251 1
0.195020179909786 1
0.230913952109264 1
0.0242429094082396 1
0.528137831731451 1
0.00969403638186561 1
0.564635762544481 1
0.359902730777915 1
0.669003676074585 1
-0.0125675784197617 1
0.0866262248844777 1
0.640826429967233 1
0.422032416404148 1
0.0596442591945477 1
-0.129353957634224 1
0.994252750260423 0
0.173804590818931 1
0.4209864780887 1
0.644039366085472 1
-0.0166500410351594 1
0.452764175782322 1
0.740877403931823 1
0.400039537890059 1
0.706915105817223 1
0.555017123489032 1
0.0210247556063256 1
0.410471825637738 1
0.261569111705787 1
0.705327747583131 1
0.362539409542588 1
0.255428148287119 1
0.444224475037419 1
0.82121053006768 1
0.749153971092239 1
0.725229193112963 1
0.553822378046738 1
0.626191051957085 1
0.718363119283836 1
0.463302130917809 1
0.0068579484108781 1
0.214504871016225 1
0.191490208513697 1
0.16600681264922 1
0.132291117397207 1
-0.0915039105066235 1
0.192313132963237 1
0.775880339436562 1
-0.145367142285013 0
0.713215860768322 1
0.546533446898675 1
0.227742318837876 1
0.405958054401372 1
0.167778683278646 1
0.259646777945995 1
0.325006933006527 1
0.380032594858114 1
0.376376580514056 1
0.689780041360928 1
0.140014485539943 1
0.528376238627868 1
0.0541596074339885 1
0.45769629271616 1
0.433245730117047 1
0.260157744815695 1
0.428500548166453 1
0.105707204238289 1
0.448365984338817 1
0.614075974530778 1
0.459370746940286 1
0.382985929164202 1
0.372523157060545 1
0.475974470943122 1
0.0258639620411818 1
0.585854434798574 1
0.352175046943112 1
0.646337847043964 1
0.593161540668299 1
-0.133285807665414 1
0.539735342603783 1
0.169124814371406 1
-0.0335087086427988 1
0.969151854299244 1
0.323520667553853 1
0.508421913384661 1
-0.232710164292339 0
-0.058596542355142 1
0.796632015302513 1
0.359805530859737 1
0.0392328458707163 1
0.395202479335728 1
0.404836578867601 1
0.231214509216753 1
0.176848594210968 1
0.399490336743007 1
0.220898000769645 1
0.396684707509006 1
0.181902752419587 1
0.594035652369985 1
0.546579850194256 1
0.610364219539798 1
0.54191537590681 1
0.485322130220163 1
0.0635060822265058 1
0.335398917109489 1
0.385983705174531 1
0.017912143149518 1
0.605908137215613 1
0.867788788652289 1
0.179666030560745 1
0.698231414185563 1
0.483159134933969 1
0.547254545711701 1
0.742787246687112 1
0.469179804942437 1
0.521634637750682 1
0.19614736232566 1
0.0517013627069167 1
0.179429560419533 1
0.477959022160126 1
0.345410905703587 1
0.430627355512647 1
0.0954837964915184 1
0.595854213199524 1
0.363397017067899 1
0.6797326405627 1
0.424260095329017 1
0.348362544444942 1
0.750631375867487 1
0.644722742108514 1
0.48072201216195 1
0.475666635389919 1
0.127801814813146 1
0.544635561843216 1
0.179890545861879 1
0.445592615904089 1
0.548907983286511 1
0.468727745178764 1
0.383900471986161 1
1.21188564097937 0
0.150055292206704 1
0.568055301529919 1
0.435102039914069 1
0.613856714166585 1
0.193075732025043 1
0.359696960047582 1
0.354742137022915 1
0.647698675019897 1
0.331286022649952 1
0.673530108950116 1
0.545721818972278 1
0.336192726929534 1
0.376225660171033 1
0.31072648695016 1
0.788956739684338 1
0.281804653877551 1
0.531164454160392 1
0.267856756110301 1
0.512819553215564 1
0.696473525610436 1
1.02978056775895 1
0.0423085245675802 1
0.553096368166157 1
0.581940199129267 1
0.140766929115348 1
0.607922383461129 1
0.520793381099933 1
0.362715020758605 1
0.691436991772476 1
0.334969078682371 1
0.881929185171327 1
0.669177236360108 1
0.974194472307921 1
-0.0498614833672792 1
0.37161455353032 1
0.196500482907133 1
0.780448330658115 1
0.410995605762991 1
0.353888576080174 1
0.153688133940881 1
0.578112229735561 1
0.524704156869748 1
0.283064732879125 1
0.173896069884083 1
0.4604397166698 1
0.306498197431447 1
0.492134069588599 1
0.325651378124615 1
0.570126466006633 1
0.574415301111687 1
0.263578519449252 1
0.251999897705375 1
0.191135641681171 1
0.276242579461936 1
0.32014805299211 1
0.438397298872748 1
0.201500944836183 1
0.111016538050327 1
0.295019365606015 1
0.625851007857523 1
0.498602578850231 1
0.518238462467708 1
0.800223753094155 1
0.719287676849059 1
0.632468850484849 1
0.690025072842244 1
0.510068429986885 1
0.958944053582319 1
0.557715729189819 1
0.82481685271296 1
1.06215943324337 0
0.172957124048437 1
0.296294814618181 1
0.285787802902668 1
0.54723537447557 1
0.439787815094811 1
0.222200435281417 1
0.601235603026168 1
0.0409518458707524 1
-0.195014768606406 1
0.922597818797236 1
0.604063016640762 1
0.0962237401690295 1
0.403310876036175 1
0.0831808206129757 1
0.199586017511724 1
0.0312548768773667 1
0.11273074879455 1
0.0624993755282491 1
0.696040809163944 1
0.735728999492999 1
0.0427845935274393 1
0.98920650070226 1
0.0388374819378776 1
0.284009869174601 1
0.199220650228529 1
0.775002466484273 1
0.507549167096627 1
0.286646203491463 1
0.441569466297533 1
0.537857886395523 1
0.401291846860745 1
0.521486128216747 1
0.772321541243286 1
0.901329793819236 1
0.481001947872249 1
0.159650834678356 1
0.622370041508905 1
0.240164703464809 1
0.023389762346987 1
0.432151346311045 1
0.123716429186825 1
0.635833152646582 1
0.522855117343814 1
0.337251906073968 1
-0.0242653870910149 1
0.186370930970327 1
0.431999021061206 1
0.668312675242448 1
0.0736943006552426 1
0.474612597833768 1
0.540788307503925 1
0.657702632380431 1
0.480314301896973 1
0.105900260210904 1
0.678539457147699 1
0.498848135777717 1
0.706099027052323 1
0.594724947390562 1
0.159270145844159 1
0.427439497144849 1
0.664534755076609 1
0.363783602272485 1
-0.108738819791913 1
0.901989024785143 1
0.389816859857925 1
0.450887624971418 1
0.471746533868611 1
0.0424255843050603 1
0.724418996683241 1
0.42149428650588 1
0.164437771980123 1
0.54799061416459 1
0.831528702928268 1
0.417448666171256 1
0.34384365517151 1
0.702013615342043 1
0.355131568064014 1
0.462505343012404 1
-0.0235827530027954 1
0.0495460434922194 1
0.0299572951157947 1
0.206167378014578 1
0.551410671239305 1
0.545977888059732 1
0.052482158010641 1
0.672441998085959 1
0.525141067105373 1
0.112894459241121 1
0.232163077097768 1
-0.253998730701989 0
0.807998224942313 1
0.556755749599377 1
0.206619039899662 1
0.251260796391196 1
-0.302755001651571 0
0.323959813073329 1
0.905533497981686 1
0.86222138960459 1
0.71690344026639 1
0.285559695504195 1
-0.114684064255769 1
0.0996993530120947 1
0.6351631168178 1
0.444602646325551 1
0.998613521351266 0
0.366864939272689 1
-0.326871980242837 0
0.112706220917139 1
0.527012492258001 1
0.509595483584473 1
0.280295399805403 1
0.478298305802549 1
0.669571205639446 1
0.381137872717287 1
0.1712956585372 1
1.01084749039639 1
-0.259026142844863 0
-0.00505313726214029 1
0.24441809213977 1
0.170943657139463 1
0.150225025493815 1
0.116794930026815 1
0.558040610511385 1
0.475902573696278 1
0.264528541443401 1
0.102716767655521 1
0.519328583973681 1
0.69132420442174 1
0.375757023141136 1
0.554290818899937 1
0.329297429473482 1
0.458082728041318 1
0.184152414555457 1
-0.283870175463779 1
-0.219434655632266 0
-0.0462431821993432 1
0.0519440384481782 1
0.54911594451319 1
0.345641443951681 1
0.191548885677924 1
0.526088885817635 1
0.219459488691561 1
0.615598855364845 1
0.371283530884594 1
0.320888196173325 1
0.0345232629293099 1
0.0201999322780056 1
0.0447157781051044 1
-0.120117749768232 1
0.444737770639325 1
0.578407438724953 1
0.157777131245042 1
-0.241775010135473 0
0.323217955219671 1
0.303514343855336 1
0.434247914733116 1
0.892483349817346 1
0.326020236822669 1
0.541306340689866 1
0.896400953966494 1
0.506994989177782 1
0.412771994862517 1
0.242450527139809 1
0.385265517077871 1
0.209385434149427 1
0.523609055769562 1
0.282661474491569 1
0.550757169067768 1
0.485090067584725 1
0.763369457541202 1
0.564272063787572 1
0.228597172970089 1
0.661840642420473 1
0.703076477922948 1
0.0765108333285982 1
0.132858849974386 1
0.259747364712962 1
-0.204919986429883 1
0.418465952558277 1
0.183713281249568 1
0.108054210500615 1
0.316033419404714 1
0.502008655931426 1
0.0863135706662708 1
0.348948838340539 1
0.564737085087374 1
0.761346175046253 1
0.148735151743447 1
0.384124459008105 1
0.576014600147144 1
0.0394404013329814 1
0.223837625617046 1
0.678095484732348 1
0.113893037746618 1
-0.0492604762343006 1
0.25362964323416 1
0.633859036628433 1
0.493979905344923 1
-0.0362462896955628 1
0.303895211195069 1
0.495294046404014 1
0.453275576241521 1
0.0547025441251644 1
0.215375147943892 1
0.582952844230039 1
0.557896885628584 1
0.330603688407835 1
0.43462100286763 1
0.488564082121777 1
0.795048631324567 1
0.244945212468196 1
0.174596100395612 1
0.565113172690916 1
0.509118956801587 1
0.28458598826262 1
0.0433879772939013 1
0.538093797713357 1
0.595921604061124 1
0.237558488658503 1
0.369331213951021 1
0.892772769571901 1
0.303547516273766 1
-0.379571077532718 0
0.238436748496732 1
0.182549447673106 1
0.165869423073938 1
0.42021947542454 1
0.372896455467901 1
0.58407232027903 1
0.776994545863555 1
0.0853026461293304 1
0.0958163728411446 1
0.624117642485025 1
0.517344584896537 1
0.934794612853786 1
0.0779532228446984 1
0.552594271679766 1
0.683005432402784 1
0.487945162094953 1
0.249865677867064 1
0.251474593805345 1
0.64367732796717 1
0.131299144092469 1
0.870836584820676 1
0.246372580195815 1
0.58257670072411 1
1.00656675758599 0
0.698531116738507 1
0.408890618390494 1
0.673821129770956 1
0.37894000795746 1
-0.217520303978324 0
0.680556958421912 1
0.778542746002184 1
0.745051041122092 1
-0.0922954652265043 1
0.198913399142556 1
0.384019266924338 1
0.257899007253486 1
0.712344044032297 1
0.261192011774271 1
0.442905325587395 1
0.696661179728092 1
0.715008944406522 1
0.69135847874638 1
0.706035456408234 1
-0.210025395285175 0
0.573869575937265 1
0.628767694378013 1
0.788687390238466 1
0.368911446286333 1
0.679839090664558 1
0.874971563694584 1
0.415541021005064 1
0.355397640440829 1
0.221085127079495 1
-0.0168568899603564 1
0.235295735477457 1
0.105330048924422 1
0.864640971530797 1
0.122253551764702 1
-0.00538173639309383 1
0.380141256514137 1
0.0167845427990262 1
0.513435663436959 1
0.321224938063646 1
0.170812762622884 1
0.101451184589467 1
0.77572671799484 1
0.552945835419963 1
0.2950779440565 1
0.746021865182234 1
0.483459408478822 1
0.630236030356649 1
0.0350495818217056 1
0.394527361499292 1
0.333122667477838 1
0.835451723930316 1
0.0559617925431749 1
0.644042795450799 1
0.611597390576835 1
-0.159532510453033 1
0.545631005667127 1
0.486544288669466 1
0.586843885523352 1
0.933803226138897 1
0.872996868976266 1
0.120771623161089 1
0.294372948067932 1
0.940555341716446 1
0.50713403278418 1
0.257342164600161 1
0.39218214143591 1
0.315196454922798 1
0.500804549539841 1
0.336325601083861 1
0.298962859719945 1
1.08991810222434 0
0.384604079050942 1
0.382625122764603 1
0.62973915414433 1
0.120339055571047 1
0.282655822967402 1
0.970347452769136 0
0.508194031426015 1
0.357771871408406 1
0.367893986483656 1
0.221530514897269 1
0.89399648864017 1
0.378768592534004 1
0.355479230559284 1
0.852753438707845 1
0.29057338410215 1
0.407304970777901 1
0.512285097960039 1
0.557319121921996 1
1.01331174578241 0
0.916092044017882 1
-0.0273287916198813 1
0.479130710260757 1
0.73926554343283 1
0.269216432057479 1
0.837648840858599 1
0.94578555747839 0
0.445396546727745 1
0.555649283141195 1
1.07020083878553 0
0.462594332090156 1
0.245257845341985 1
0.298482780502718 1
0.321613884176675 1
0.916580614154312 1
0.253416705931869 1
0.130897505449124 1
0.246340474370742 1
0.27806532570573 1
0.376193022303571 1
0.614309485988052 1
0.495123045244404 1
0.06942030667341 1
-0.117514303861739 1
0.786107821434842 1
0.427652048715613 1
0.366051694813568 1
-0.137450526111165 1
0.523179951830101 1
0.393362221643362 1
0.86935857474929 1
0.0657187969531743 1
0.69649452135718 1
0.758543646900545 1
0.132832635161196 1
0.783605162158389 1
0.392158460837148 1
0.127395698965445 1
0.525618873170857 1
0.1867264111088 1
0.601578245776231 1
0.544271492907906 1
0.609399426177796 1
0.53211514616335 1
0.360829121414851 1
0.752109317487945 1
0.118072199298005 1
0.277033710974812 1
0.303851862133757 1
0.752366164338629 1
0.00660721840452633 1
0.332674325570857 1
0.750704651546894 1
0.351149774999499 1
0.0511395050545522 1
0.470997755845225 1
1.00615349691433 0
0.398233678520677 1
0.52178324064754 1
0.351548980544845 1
0.501101474848158 1
0.33709907933459 1
0.250661745472451 1
0.558768966909563 1
0.168200194979204 1
0.104169916653029 1
0.480813612759203 1
0.204562021891619 1
0.748177928270186 1
0.159260202874332 1
0.315689837197279 1
0.527400298746709 1
0.225261341705142 1
0.442292136963986 1
0.310839559550576 1
0.856893087116083 1
0.699851138722682 1
0.0343044858956617 1
0.720820662154732 1
0.217110499648145 1
0.306613253234644 1
0.252930937001284 1
0.279122943609906 1
0.336721111758401 1
0.577281166851514 1
0.256366472289454 1
0.557676801986665 1
0.740807430447444 1
0.30857518158186 1
0.215454100462151 1
0.117762674888366 1
0.53545759606794 1
0.307585921539022 1
0.473845680549981 1
0.590682154704362 1
0.365615025743981 1
0.0963556937523169 1
0.505051062566975 1
0.432097713939597 1
0.248178427063513 1
0.297808689266949 1
0.590374520932652 1
0.444449789917848 1
0.244878666334352 1
0.150092068388293 1
-0.221899186381336 0
0.540907310796825 1
0.243979644295769 1
0.758461844340305 1
0.618475514054988 1
0.268533547799145 1
0.159194493634166 1
0.500824376856959 1
0.348953622925774 1
0.751791772846328 1
0.717111053619787 1
0.438163389443933 1
0.389680708403147 1
-0.0320789265796629 1
0.0963094789727259 1
0.270221080372762 1
0.35798714476575 1
0.490921967402978 1
0.590670092589392 1
0.650952903539899 1
0.351871973943899 1
0.422954408885461 1
0.0678720440164249 1
0.675590886764493 1
-0.0295397807689945 1
0.673856987112465 1
0.290181026348483 1
0.347447873290887 1
0.517575068801881 1
0.317782676761352 1
0.476908078023866 1
0.644895435388346 1
0.36161657476647 1
0.564394549293889 1
-0.130115035035384 1
0.417027563920366 1
0.321727045122838 1
0.481444465804191 1
0.126246514998666 1
0.583440329528043 1
0.216332754412455 1
0.318540950325758 1
0.650864344801951 1
0.118413867184426 1
0.514604884905795 1
0.18604927948391 1
0.554332067938565 1
0.322199231670393 1
0.415051425015485 1
0.374341782966801 1
0.244066336675559 1
0.600004169725825 1
0.343694132815077 1
0.470900208320683 1
0.139892521313049 1
0.349354605262727 1
0.424989569152392 1
0.733501319339437 1
0.0702972740915058 1
0.416121902508842 1
0.664520952967392 1
-0.472580289321431 0
0.574829450100355 1
0.519006142959948 1
0.606411804441027 1
0.322871583039169 1
0.387986106865958 1
0.410471237128915 1
0.753980951807737 1
0.288840873080146 1
-0.137350456760605 1
0.373561740322622 1
0.190649407931859 1
0.0992698593026598 1
0.082616290226007 1
0.734240928730231 1
0.260014171593154 1
0.781491674418436 1
0.0482291642588161 1
-0.278139106982922 1
0.51813281014972 1
0.614380045697604 1
0.494859472575123 1
0.286243547683 1
-0.0174473037346423 1
0.109210817991827 1
-0.0469179977143366 1
0.652643737250782 1
0.357372680951682 1
0.426901359398911 1
0.577808839427552 1
0.261115237494636 1
0.68728305208029 1
0.592666833514258 1
0.224448460023709 1
0.219277696775638 1
0.215818994665662 1
0.0504605550243427 1
0.234288663827501 1
-0.0813305114707712 1
-0.255548705166412 0
0.352807553722656 1
0.567496558653074 1
0.361987459987232 1
0.431373717924122 1
0.450994170464178 1
0.0451438154245591 1
0.703116123878935 1
0.0109244589904229 1
0.477312658274775 1
0.565711773895667 1
0.693877634737169 1
0.277831959640615 1
0.535233067905105 1
0.320064059109702 1
0.332656266043054 1
0.308270074764814 1
0.441897238665894 1
0.794286488719252 1
0.682883888064007 1
0.390699288586801 1
0.617151562319062 1
0.169875308446233 1
0.269980334136573 1
0.0768351122727559 1
0.494426978223822 1
0.639041088038776 1
0.356728743566727 1
0.00578851343111289 1
0.536599645991971 1
0.135701471737792 1
0.298216820872413 1
0.284659592600155 1
0.59035567413766 1
0.220643567760888 1
0.761835669315399 1
0.212732719354089 1
0.808808254553619 1
0.488286114643076 1
0.335990791604187 1
0.622630480246707 1
0.285842427230392 1
0.198689495415489 1
0.233596937269302 1
0.146139781129457 1
0.805385304056775 1
0.963887843069847 1
0.328065711028076 1
0.474633296751516 1
0.696198057579629 1
0.217950263564199 1
0.826515602323539 1
0.281434842985858 1
0.476217687485981 1
0.614842289507235 1
0.830456352598942 1
1.08238528946697 1
0.557691521555612 1
0.61431230386248 1
0.407096995957641 1
0.497209322015546 1
0.663223628442289 1
0.221507009600135 1
0.826269982747164 1
0.292567831687487 1
0.305699271378485 1
0.669033492366778 1
0.184798117720304 1
-0.111895030010258 1
0.37043526987615 1
0.458507979696475 1
-0.317348050605393 0
-0.0437041009122298 1
0.52150925465743 1
0.738399536547979 1
0.0793293718742382 1
-0.11197122342597 1
0.610877439134366 1
0.63289229482433 1
0.494625822202269 1
0.564480890306623 1
-0.0375857577954954 1
0.111725502107163 1
0.17000688606764 1
0.555614129116037 1
0.591106409160882 1
0.32730771036246 1
0.385940867011712 1
0.138881289448148 1
0.526856074294773 1
0.119890763961047 1
-0.0770060194634871 1
0.854029594922687 1
0.452837819311029 1
0.341944885320584 1
0.285326355336701 1
0.085780789849148 1
0.156886102281433 1
0.281309955207682 1
0.554820742090683 1
0.537583336341037 1
0.209737310258966 1
0.578898687720175 1
0.783037655408608 1
-0.201874357803426 0
0.0791363405786816 1
0.902504647620603 1
0.0736220420297813 1
0.53430223020107 1
0.489765497283509 1
0.371105408282394 1
0.431727144826407 1
0.469350490481166 1
0.0144839178782762 1
0.730527687575703 1
0.404553276671255 1
0.405451357985962 1
0.433984663647593 1
0.156513156267662 1
0.144832155794484 1
0.735263930848221 1
0.0684093311777644 1
0.225012537641442 1
0.0845217358661386 1
0.658260586064191 1
0.304972937489387 1
-0.122078922357724 1
0.241153152427152 1
-0.00817864417571408 1
0.508786558510618 1
0.570299485003093 1
0.987071257407915 0
0.196260237838531 1
0.475451445416728 1
0.30471836626452 1
0.287957952524304 1
0.434494095048254 1
0.320541591541728 1
0.579152484670843 1
0.225052259606582 1
0.211810753620378 1
0.0425794025180888 1
0.299732403695995 1
0.155035490811259 1
0.311125480931333 1
0.175056262872007 1
0.34784252043648 1
0.160207834743977 1
0.152646419362911 1
-0.260648728887175 0
0.345332133759001 1
0.197668201749118 1
0.667874426087027 1
0.671604493070896 1
0.710755092125582 1
0.730910597837005 1
0.418553519432782 1
0.267798668932994 1
0.444981481666798 1
-0.230306235237969 0
0.512770442504274 1
0.436713630272595 1
0.273409150010766 1
0.00582700575521324 1
0.693003814120278 1
0.173962443008899 1
0.634550625725537 1
0.607703990189104 1
0.675318865983333 1
0.795313344062158 1
0.464804106767831 1
0.360090727160467 1
0.594689949094445 1
0.696501673675791 1
0.703252218472286 1
0.510259859275236 1
0.789218015954589 1
0.418850109678089 1
0.171659373104644 1
0.226626949996603 1
-0.0566221247067241 1
0.556688102254123 1
-0.088709081444143 1
0.0288256350911234 1
0.0768154824365584 1
0.00500258484338362 1
0.611442345019855 1
0.381482715821806 1
-0.0304967668084987 1
1.10619422534808 0
0.586721512504423 1
0.448027752168942 1
0.0728489488129003 1
0.159131282281902 1
0.561594081709101 1
0.403269125876953 1
0.484995924136606 1
0.52560427005814 1
0.726956048336324 1
0.039568961736783 1
-0.00743518925183226 1
1.02159774272438 0
0.686444885045983 1
0.66311350373113 1
0.460876198560908 1
0.48286617473625 1
0.193820946744378 1
0.473773021860692 1
0.151947093185863 1
0.718826150310655 1
0.670341115957745 1
0.300665668462474 1
0.580214744061733 1
0.293633220067519 1
-0.0473455087874558 1
0.241605271189614 1
0.455752454638328 1
0.347358874451357 1
0.770446149327876 1
0.465834356978636 1
0.709760175104025 1
0.233310994907148 1
1.13207310630604 0
0.907949786582926 1
0.385545778880676 1
0.73586486279199 1
0.714206283570508 1
0.493116460406945 1
0.286462289272569 1
0.457321682496883 1
0.145018267816957 1
0.500481794932728 1
0.122550746076818 1
0.398224681097484 1
0.227825806567529 1
0.160912223728601 1
-0.21761395130995 0
0.0834021837851848 1
0.185907363770815 1
-0.539023794651212 0
0.647674996688173 1
0.685206310647171 1
0.111504911706947 1
0.49446800373455 1
-0.0120613383015294 1
0.478279631295991 1
0.727362095886153 1
0.444224314695678 1
0.733479784440942 1
0.017792323246961 1
0.445827017722971 1
0.526724546033853 1
0.815592766166164 1
1.26149954459308 0
0.777389770852178 1
-0.0894980947918136 1
0.347620896621348 1
0.803754049042182 1
0.311901078130049 1
0.386225723202083 1
0.538282481997157 1
0.0444699862382966 1
0.504281094378501 1
0.661482537463279 1
-0.0250186191178759 1
0.548682681171276 1
0.715442279707987 1
0.26636645690337 1
0.5566597315943 1
0.255298407355393 1
0.47599803817347 1
0.357973635698124 1
0.697139840350182 1
0.531044704589781 1
0.471103296193614 1
0.337108652148278 1
0.2255135282811 1
0.0805824150261298 1
0.443400247284763 1
0.894097559712291 1
0.111194839781557 1
0.398864925350731 1
-0.11744978607246 1
0.934406729737088 1
0.315967168819689 1
0.160434558893174 1
-0.0101527885517657 1
0.333520781756331 1
0.793051777174975 1
-0.0137934086102176 1
0.0309360640530706 1
0.485496039459797 1
0.51418730176504 1
0.164629216748823 1
0.171684997448798 1
0.570545121267507 1
0.568692173022972 1
0.0697059992053471 1
0.398633843020279 1
0.725918406001264 1
0.573425569316599 1
0.415956037685997 1
0.0691983665611346 1
0.208074785408324 1
0.504164939506436 1
0.502571413237453 1
0.210208269654213 1
0.00351072260449282 1
0.394132447876487 1
0.383684914171421 1
0.541259664758556 1
0.158176575468296 1
-0.0692748493677276 1
0.0907541027114964 1
0.355584949416389 1
0.185956405911244 1
0.313460875100291 1
0.47879179162405 1
0.424339208926093 1
0.78254239308447 1
0.039300773307891 1
0.0258445784495596 1
0.532125831709656 1
0.527224440666357 1
0.147090001898489 1
0.428950135066637 1
0.534956019658818 1
0.131896888554454 1
0.157875600706919 1
1.23086404242647 0
0.282423816152066 1
0.596289226971734 1
0.547214468081746 1
0.149132869799763 1
0.159684593552173 1
0.301813651413252 1
0.273807217151825 1
0.790963875683293 1
0.136556530906876 1
0.297030700318579 1
0.405398627220694 1
0.0630750473579323 1
0.697234910143383 1
0.409101504356633 1
-0.0818869032344313 1
0.570474176789153 1
0.104956707803081 1
0.884712291569561 1
0.0953934871055395 1
0.43735564963287 1
0.971767094857842 0
0.440628857034503 1
0.592931490727483 1
0.563211778407229 1
-0.515358470409863 0
0.48913269973637 1
0.659245859548595 1
0.182710066121548 1
0.525193647866153 1
0.397939704675316 1
0.381491522409773 1
0.470399023410628 1
0.0697608572318083 1
0.466988199216327 1
-0.0143156702264864 1
-0.0217438715276303 1
0.145845956334723 1
0.595544554072412 1
-0.0627129241659714 1
0.324854467525993 1
0.278666557006388 1
0.530561596869285 1
0.755507056971604 1
0.455097179215791 1
-0.0494804545960164 1
0.252865427716644 1
0.0136879831918785 1
0.270021904951963 1
0.699888000830572 1
0.615923877237092 1
0.31410476760735 1
0.645393932737914 1
0.352164622203089 1
0.543278502834666 1
0.33059183755971 1
0.422630822974388 1
0.432967065871752 1
0.191877448233278 1
0.708167402516983 1
-0.0697305112743667 1
0.376791085282158 1
0.283389271115868 1
0.259175820701073 1
0.398991707412723 1
0.0873220235163755 1
0.0490124034405719 1
0.464165336463156 1
0.162771402133387 1
0.265218874321722 1
0.638105171826212 1
0.292888412303211 1
0.488650585168234 1
0.681263426585659 1
0.552680908469303 1
0.223623753919562 1
0.318239512849573 1
0.661578807068668 1
0.654794498345582 1
1.01071885573772 0
0.227820904824965 1
0.200757943251866 1
0.925845319533309 1
0.0259057359034611 1
0.774767564227431 1
0.134044572877071 1
0.208591865713959 1
0.0884470624692976 1
0.387206899863957 1
0.0350867476756759 1
0.288849326810147 1
-0.00626855839094882 1
0.365328982328909 1
0.374725126517929 1
0.172242865750164 1
0.223525966139963 1
0.553041928489089 1
0.00388960238014302 1
0.603878442178972 1
0.338731821903634 1
0.494051026203508 1
0.158580231283554 1
-0.19433640870497 1
0.201513625403947 1
0.281856404537034 1
0.503697586068514 1
0.317675511351252 1
0.438894062750626 1
0.893333211911225 1
0.521318917677954 1
0.314812667079595 1
0.107290675404696 1
0.354726659169037 1
0.66230067437166 1
0.00562039692940063 1
0.110053865815072 1
0.550690454932469 1
0.949653337026075 1
0.361656181108399 1
0.751013883982522 1
0.872450367768105 1
0.443304352089474 1
1.13965229258461 0
0.406927657467095 1
0.329492393928685 1
1.15262564404213 0
-0.0723890154114406 1
0.194889510215188 1
0.83648483467 1
0.104734138406793 1
0.409867983190766 1
0.572144986469928 1
-0.0263371071016325 1
0.603311152638244 1
0.585766333543684 1
0.541896396677253 1
0.38879152125442 1
0.109100088123715 1
0.519161758171757 1
0.355606290731167 1
0.58980987197467 1
-0.0201042060893069 1
1.07108040864972 0
0.847998097637397 1
0.341332427668131 1
0.493531525548961 1
0.123592104945587 1
0.555324641939715 1
0.84881260912532 1
0.0736884298147788 1
0.27175339925466 1
0.524000258165086 1
0.204979366944203 1
0.872999789599376 1
0.437942015297243 1
0.309371906107378 1
0.293785850702732 1
-0.0187508254943629 1
0.893003546738035 1
0.343925515893889 1
1.04075395365728 0
0.356001543853022 1
-0.0711056952067774 1
0.662993998998528 1
0.464740070528026 1
0.2671207222726 1
0.310852780914921 1
0.288889810656857 1
0.380729491194226 1
0.252831414914771 1
0.924065149719754 1
0.467538962271427 1
0.0212503401781626 1
0.210323831823912 1
0.173405654661061 1
-0.0517485894266001 1
-0.243967981898534 0
0.202935087429365 1
0.417809671181141 1
0.663245460786797 1
0.237741022770616 1
0.701404506512505 1
0.122055482212326 1
0.44201220916951 1
0.689047724325577 1
0.903640625291674 1
0.273204893585193 1
0.594078231092928 1
0.289241951602625 1
0.0759146229779025 1
0.383447292555595 1
0.408371440387866 1
-0.0218434473643312 1
0.350250548472106 1
0.366010487618951 1
0.0939802521043977 1
0.63780616737925 1
0.708559749306442 1
0.440120058298754 1
0.621266225645479 1
0.213490179223556 1
-0.112362084945563 1
0.911535352274979 1
0.370119867545482 1
0.156259333188474 1
1.06858055146732 0
0.414242307792903 1
0.284443692060417 1
0.72621649731071 1
0.467195678982427 1
0.733664750203852 1
0.314117921492714 1
-0.234125219056115 1
0.315791608962372 1
0.321907110455008 1
0.316737240150498 1
0.303307188062713 1
0.24373412914384 1
0.687990173391907 1
0.359591010053138 1
0.602727488052757 1
0.327477283563178 1
0.405505386228268 1
0.111195235860123 1
0.499362641438664 1
0.475437399714091 1
0.612588896865465 1
0.0766897219473541 1
0.37374414188323 1
0.173465891507104 1
0.387353767937087 1
0.378929035380282 1
0.306102185546939 1
0.48806865056879 1
0.614018127547179 1
0.323621065544879 1
0.486948035163609 1
1.06043046602352 0
0.673234958876518 1
0.447905406690744 1
0.0914965418507402 1
0.515222325656068 1
0.577204242542744 1
0.551486744066746 1
0.6178240728846 1
0.2592885634626 1
0.0535061360315428 1
0.374284391596161 1
0.802728247244772 1
0.313703974530479 1
0.390406965326596 1
0.307180333452131 1
0.0632911979983169 1
0.46624890044926 1
0.780899878953421 1
0.154111571869634 1
0.586335518647166 1
0.85082430271207 1
0.435086242712637 1
0.0901257798131678 1
-0.0444448490630233 1
0.65565696097098 1
0.691435247682826 1
0.325482949659776 1
0.332296390501147 1
0.509999192211533 1
0.486173595175911 1
-0.0221418884824445 1
0.536745411490535 1
0.0780331355578903 1
0.459695129891643 1
0.0572992809926608 1
-0.0519822408124066 1
0.207142961700465 1
0.531030836443585 1
0.39101126284624 1
0.361156053723592 1
0.23904596625715 1
0.915131581742727 1
0.33737593673312 1
0.228577121023753 1
0.256187322426229 1
0.802222978669111 1
0.482831350774346 1
0.388629939005108 1
0.280375288683857 1
0.57771024011801 1
0.52218759841034 1
0.825287775355279 1
0.218495897456981 1
0.614320280986932 1
0.748721163662554 1
0.0670632375847824 1
0.535750185932904 1
0.58522924490612 1
0.295294466617238 1
0.782967999224704 1
0.158902720157208 1
-0.197608962475544 0
0.321217503374525 1
0.457516417981444 1
0.276032803535346 1
0.570863481303984 1
0.548885774233946 1
0.288746935768026 1
0.414820551005179 1
0.45547384393509 1
0.271088901638299 1
-0.341782360720016 0
0.578505798934327 1
0.0802553883679379 1
0.202042538290076 1
0.281176789115947 1
0.31068092333153 1
0.123986463486413 1
0.634628608212883 1
-0.0461037917712728 1
0.622520237135908 1
0.625536252370698 1
0.0592150798880878 1
0.49029113877655 1
0.637093966322903 1
0.111699048887808 1
0.265902731548516 1
0.47291015264498 1
0.289076090581297 1
0.352736280404433 1
0.691710825904523 1
0.161056574141277 1
0.500496145636834 1
0.319626990589028 1
0.281068652748022 1
0.086221371504327 1
0.72399811162528 1
0.2478264539951 1
0.491422370576563 1
0.184934437773734 1
0.511020205901057 1
0.521434261294901 1
0.639215589194593 1
0.0690032973171454 1
0.584328154494923 1
0.176865606198896 1
0.672232756639777 1
0.554057052950371 1
0.481318409998489 1
0.187448659135323 1
0.599201173024786 1
0.490796481380875 1
0.0631059569624378 1
0.608719100125708 1
-0.303100233598078 0
0.616578310951073 1
-0.0270825420111164 1
0.112177267662769 1
0.650599304417116 1
0.353331348575345 1
0.199484017569178 1
0.102635717600567 1
-0.0918748913635222 1
0.311037991435191 1
0.680645693647284 1
0.816064465841275 1
0.452531074650629 1
0.619373898374248 1
0.487614192030178 1
0.705339277471305 1
0.722823585431353 1
0.564688473881017 1
0.138042504297754 1
0.528003572515158 1
0.121850248267067 1
0.632729435851177 1
0.467056918448518 1
0.231436890956677 1
0.341236749303507 1
0.864335845324723 1
0.451281668947619 1
0.139944340708761 1
0.401063554776313 1
0.401966499893082 1
0.31970156067833 1
0.512252443528829 1
0.291441966977265 1
1.15304307832554 0
0.570845406403786 1
0.314050670393245 1
0.177700312545265 1
0.335943366119772 1
0.335008701566565 1
0.596853525240822 1
0.550249607675221 1
0.502029518422658 1
0.647168554028914 1
0.780794253256391 1
0.539871991804792 1
0.649349559550951 1
0.498356622589004 1
-0.247173130480731 0
0.571144089864618 1
0.347881917040837 1
0.25874607838215 1
-0.218406488969932 1
0.650702617642056 1
0.33837407834231 1
0.403444801870019 1
0.565574347667414 1
-0.342732212230662 0
0.298435263539906 1
0.478445045321466 1
0.810554283313889 1
0.491646936109143 1
0.469451671773229 1
0.0493318860746173 1
0.534011102286531 1
0.207685648269506 1
0.382039634614017 1
-0.196078909432005 1
0.229118970744714 1
0.656176643712458 1
0.416530364870868 1
0.735394817342598 1
0.0416649598877101 1
0.237223110809397 1
0.381518463761516 1
1.01590273911603 0
0.341870086806477 1
0.486542169842292 1
0.430894426556737 1
0.350955811613848 1
0.746947267678299 1
0.445672037680096 1
0.344002478824328 1
-0.0925816721067537 1
0.125446145779723 1
0.224315218479758 1
0.735301294257034 1
0.727203318638439 1
0.173789954450234 1
-0.0147115751172549 1
0.585254466488979 1
1.24797394984244 0
0.76466938706922 1
0.937232223434862 1
0.512040057831123 1
0.684165105849741 1
0.690831441384148 1
0.193555799403483 1
0.0893932662213301 1
0.457435997406581 1
-0.0307449952270955 1
-0.201630611716343 0
1.1413731642216 0
0.666420333680401 1
0.249526133942598 1
0.697714153014543 1
0.304011454803924 1
0.573750072206611 1
0.418944789277228 1
0.387123517299023 1
0.274351687691456 1
0.660385710886312 1
0.0481457998873142 1
0.175290290995876 1
0.127543711977085 1
-0.201532816920775 1
0.560860302655265 1
0.72119327032327 1
0.720066640700795 1
0.382186738741109 1
0.356340212386597 1
-0.0277345121830636 1
0.18945284699582 1
0.670039264011224 1
0.43276157140361 1
0.112381839682909 1
-0.0165795961646518 1
0.213783209793173 1
0.252546826123578 1
0.632216161765737 1
0.184419683597419 1
0.499679895552932 1
0.537104803616704 1
0.240819934445551 1
0.448759372431448 1
-0.0997018842511637 1
1.02977067568726 0
0.462306148112225 1
-0.079978086027506 1
0.261192725335818 1
0.30314902537005 1
0.48500178262069 1
0.752779972358244 1
0.508380738769929 1
0.249021708098398 1
0.443388638093517 1
0.663759989807142 1
0.243746537036696 1
0.519392601217837 1
0.393755815472264 1
0.626501497052572 1
0.524931092225071 1
0.186055877198323 1
0.741063517584995 1
-0.178579818734251 0
0.293108936738717 1
0.359163500962854 1
0.252843006965886 1
0.506893894836108 1
0.0641200940018105 1
-0.244440336866383 0
0.402946903823904 1
0.179181955776746 1
-0.0585896573071474 1
0.160575417536199 1
0.0556539650263317 1
0.515029263602706 1
0.901901002554004 1
-0.0188485977604717 1
-0.0346699788755507 1
0.637889899135234 1
0.554573889177029 1
0.732506109188386 1
0.022133318853691 1
0.570728871304295 1
0.1361522625561 1
0.558916136185818 1
0.322876340874147 1
0.110460063733997 1
-0.121105529452211 0
0.287549207911652 1
0.639686916829013 1
0.471602700604743 1
0.879295860635967 1
0.362900275754601 1
0.446952356510597 1
0.278558601532231 1
0.510097886320573 1
-0.0243225784753479 1
0.257647188047319 1
0.06442041468395 1
0.579234176089888 1
0.925499093003955 1
0.224944420161357 1
0.827534553640927 1
0.23485430931338 1
0.00525053610156587 1
0.770643885800474 1
0.21792670761924 1
0.218312314693091 1
0.624508126357191 1
0.228081398932509 1
-0.083012163491464 1
0.85068782343582 1
0.358316708897538 1
0.525788272614372 1
0.757095000896689 1
0.189363802258702 1
0.751464891300619 1
0.053002581632837 1
0.531543776522793 1
0.789926158207717 1
0.803423719896766 1
1.03221778272166 0
0.338546097875414 1
0.398343043806487 1
0.510891689623382 1
0.349138251497373 1
0.408212407110347 1
0.301112803706885 1
0.740395598825593 1
0.4122658939138 1
0.117822842953922 1
0.364262436295992 1
0.542265894252961 1
0.592352418072249 1
0.637200562354666 1
0.43202030536821 1
0.181237480313207 1
0.301323969063293 1
0.562903088888018 1
0.739308576083742 1
0.164527644184261 1
0.472797769125065 1
0.194159246634396 1
0.303808185707945 1
0.181762054035974 1
0.495217920687398 1
0.423496959306007 1
0.503230843147154 1
0.742160028177629 1
0.0283000963562518 1
0.574661948760699 1
0.564790574696469 1
0.370108243842237 1
0.0302577243341849 1
0.890835149565806 1
0.560367658692217 1
-0.0258143128562036 1
0.00993229854967213 1
1.1713546149881 0
0.137922653244417 1
0.294012978960702 1
-0.353936458822506 0
0.266590141164391 1
0.119126566937354 1
0.292329500550742 1
0.285922909133271 1
0.812726730187823 1
0.683956331475255 1
0.498344373694438 1
0.898119563155018 1
0.119597192343397 1
0.160198427310567 1
-0.101758239852932 1
0.287413190629826 1
0.859457553450362 1
0.551510551000879 1
0.707120077626292 1
0.667708227822658 1
-0.194584127654042 1
0.0127772711424873 1
0.486805971421659 1
0.81896626941586 1
0.748614208311086 1
0.630376269221997 1
0.159541315730015 1
0.553031115963091 1
0.127876704414161 1
0.448719659534049 1
0.300298347850072 1
0.255919338370472 1
0.0665636063781013 1
0.603728864503976 1
0.577942467921561 1
0.116830491039908 1
0.85748965374094 1
0.574823084272077 1
0.0409735971074556 1
0.0622012085919616 1
0.352428088436075 1
0.780065701497894 1
0.510424970743931 1
0.378882646724701 1
0.388117990455863 1
0.263748578186239 1
0.576655334512132 1
0.562243343336719 1
0.214563239865812 1
0.242977206214946 1
0.125407774777447 1
0.235147401266748 1
0.491788874422285 1
0.471279027295556 1
0.406558956507824 1
0.239019698227114 1
0.711750135738754 1
0.328456357746818 1
0.61910175608466 1
0.286274069041904 1
0.316290140232031 1
0.64341792467445 1
0.400057350953494 1
0.669116448490313 1
0.346515296834355 1
0.271118697304429 1
-0.0171264819552102 1
0.315499927164028 1
0.202475916742149 1
1.0154755584696 0
0.719819428279118 1
0.179855631917437 1
0.416633944371838 1
0.604049463321953 1
0.723057793658179 1
0.525418398592283 1
0.452555029523132 1
-0.198222469217183 0
0.884622663115868 1
0.188922603740464 1
-0.14529649789534 0
0.332942464865771 1
0.370145997973923 1
1.02163253848167 1
0.317111450797335 1
0.0525246377874935 1
1.15095129816217 0
0.27607444455469 1
0.422086319706333 1
-0.041017438310247 1
0.619804992241052 1
0.542292362420607 1
0.751288213669549 1
0.517661826413537 1
0.511584156616035 1
0.224116377209465 1
0.669059316870996 1
0.139172739744514 1
0.560484050670435 1
0.47696241196557 1
0.546949758350106 1
0.578875346555497 1
0.498773173711538 1
0.0530245311082993 1
0.403204873207901 1
0.438987997470069 1
1.07439333589577 0
0.518101758478522 1
0.74633830728958 1
0.109858535124188 1
0.776325594506038 1
0.857727424917707 1
0.572928779351681 1
-0.0651800720012445 1
0.253154430750059 1
0.451991775318978 1
0.614972316497517 1
0.347212459340351 1
0.541927444790932 1
0.262447295995149 1
0.170661043418703 1
0.623167407378016 1
0.135593602080723 1
0.51512133537267 1
0.315657265942325 1
0.421960395186056 1
1.03531249234429 1
0.175026784588185 1
0.152267428690809 1
0.528936321489579 1
0.304093750263861 1
0.2013372100478 1
0.216856801751433 1
0.328748855534304 1
0.00620748984402386 1
0.675846624188413 1
-0.212194716534942 0
0.789460596925517 1
0.492486645344487 1
-0.0941409017371369 1
0.21411737345731 1
-0.274129196197734 0
0.428131384869869 1
0.70856123298048 1
0.37818926566287 1
0.656514873564417 1
0.240643288530739 1
0.627662645694804 1
0.373858482538543 1
0.28583003642065 1
0.0654149190680232 1
0.594429618664249 1
0.817627201017133 1
0.862084282443615 1
0.328289609025628 1
0.50188405048116 1
0.330388869690192 1
0.485570397267701 1
0.178409513205533 1
0.61597516566364 1
0.387282584610495 1
0.6991277109492 1
0.302448119701719 1
0.611751593250175 1
0.0826955869611749 1
0.52728333508513 1
0.284404561938608 1
0.380247748727532 1
0.539794514925935 1
0.344253197395618 1
0.280139496816252 1
-0.0516340541058924 1
0.375309038204276 1
0.378695878311446 1
0.421096281339012 1
0.416546128875429 1
0.752761876379359 1
0.322837781459085 1
0.16727847205964 1
0.348383981752719 1
0.529912704759314 1
0.425264431804062 1
0.427817313547269 1
0.344548557818846 1
0.133675547018632 1
0.9738213411455 1
0.775843845953742 1
0.959191052600181 1
0.400323018379466 1
0.500261399731152 1
0.0878822632871146 1
0.367769263606735 1
0.101584327597178 1
0.525150918359322 1
0.273170544379509 1
0.596445142778459 1
0.653148732356049 1
0.186293004586713 1
0.608230466838981 1
0.286627921061748 1
0.460930005917143 1
0.259998300117926 1
0.468976344279724 1
-0.013710150067844 1
0.552314083536398 1
0.0732966296231282 1
0.261317712391673 1
0.543932626317505 1
0.0694525440829678 1
0.0288733041909409 1
0.0533708417403201 1
-0.136433442155259 1
0.469098797525103 1
0.127895491596044 1
0.714223723125411 1
0.666657426443545 1
0.337619724235596 1
-0.178950684904085 1
0.348157732196487 1
0.330746889298806 1
0.486663776522681 1
0.607566018430731 1
0.504513897685179 1
0.0354979714872487 1
0.234982446545206 1
0.120459164586009 1
0.293649620634011 1
0.0557621283887119 1
0.446962675128581 1
0.336420416524031 1
0.677402974949829 1
0.177443536379627 1
0.220342453615358 1
0.708972683587696 1
0.58070077978068 1
0.258448981685788 1
0.469471719781738 1
0.262240245778255 1
-0.385842372085925 0
0.408878160905894 1
0.776157384967146 1
0.36593246572644 1
0.274960109084181 1
0.69397963160412 1
0.3795590903814 1
-0.00977376157202303 1
0.567819630128899 1
0.376450201596126 1
0.301349376505975 1
0.415547446718862 1
0.164461342255958 1
0.576386285521168 1
0.506361400040849 1
0.0671137387396732 1
0.943108846806987 1
0.713631904420283 1
0.631868114971899 1
0.0735940569799791 1
0.431987018873582 1
0.392345730285062 1
0.205593846759171 1
0.595398281486412 1
0.550159944607809 1
0.659075591116649 1
0.601564814078465 1
0.749841300273506 1
0.685082700711586 1
0.458842018590854 1
0.207843145496003 1
0.421223717556538 1
0.40488711349451 1
0.295801183347326 1
0.69785308546691 1
0.729300391672205 1
0.554137279671441 1
0.273747666519301 1
0.0987590507542947 1
0.23871242986069 1
-0.0906245032181188 1
0.3859274727341 1
0.43398426008301 1
0.166415172968835 1
0.636843453342618 1
0.286126932437117 1
0.00445016966821356 1
-0.474832702680121 0
0.268108850425966 1
0.618238620770284 1
0.2388072915976 1
-0.330233736199145 0
0.629286673513768 1
0.602471180915853 1
0.388663822086386 1
0.439569454447293 1
-0.0128727436745981 1
0.274189948214006 1
0.549833143742614 1
0.680885829921455 1
0.130491849669642 1
0.166344175759334 1
0.345111686599636 1
0.468200517777869 1
0.396897590268305 1
0.418714854439332 1
0.815796185750559 1
-0.0383935799048921 1
-0.0740128714974604 1
0.397693126346164 1
0.71432616732079 1
0.813805640734341 1
0.424584540396097 1
0.319983678490453 1
0.497190020229998 1
-0.143883652267096 1
0.812197800159627 1
0.294538926174312 1
0.509912344185333 1
0.288893497879645 1
0.100356227006281 1
-0.132773645344532 0
0.151077022924842 1
0.404823664809667 1
0.236792157683368 1
0.20067016389757 1
0.119800899347583 1
0.54223986808861 1
0.76530035157321 1
0.339346698756755 1
0.0970438434196021 1
0.0935301026024886 1
-0.0259030979887785 1
0.118068636149901 1
0.453460565355583 1
0.487395024778616 1
0.050690451695519 1
0.295030699037412 1
0.531277441269024 1
0.329070811857756 1
0.274079856703322 1
0.752545928066541 1
0.0299558919061749 1
0.67503584494155 1
0.648935645480646 1
0.642654909818212 1
0.21685761145147 1
0.26822074051281 1
1.22025336326774 1
0.158737150248321 1
0.327432825798734 1
0.451526414527621 1
0.300109012018576 1
0.252753639902649 1
0.333891181666537 1
0.384854320022525 1
0.728698743719855 1
0.185114411149379 1
0.179697069718524 1
0.803189410817246 1
0.533056842740664 1
0.580335658735129 1
0.720457885764779 1
0.397904565333362 1
0.409601889155458 1
-0.55378302641334 0
0.631541839024848 1
-0.0823065268804534 1
0.333382567960501 1
0.385734650231159 1
0.476904759100855 1
0.030974483246949 1
0.455563045860651 1
0.518501155837501 1
0.943526575815548 1
1.17519352487661 0
0.177058075054299 1
0.211417461962692 1
0.00689103677813535 1
0.820169685517691 1
0.244136760157109 1
0.778707515865807 1
0.428635319243353 1
0.632247115455188 1
0.429627120792237 1
0.245195990547619 1
0.261606752234707 1
0.591052003057047 1
0.103002011199537 1
0.367067623912277 1
-0.086251688818931 1
0.580794326990623 1
0.632106823178728 1
0.236773504099468 1
0.659535552244425 1
0.189216335586085 1
-0.0289603530001361 1
0.0918978176395504 1
0.430267568357136 1
0.223206789397501 1
0.641496018453126 1
0.452744414981585 1
0.210488676870214 1
0.28997022915188 1
0.663581526669742 1
0.149224830911677 1
0.492935077642897 1
0.662061250458269 1
0.525370025362126 1
0.633343684443283 1
0.702581965148151 1
0.330762451565047 1
0.594862921015672 1
0.589338369763199 1
0.739317426605893 1
0.448356494030059 1
0.557547658972887 1
0.498458963243281 1
1.02216474254366 1
0.261757310918585 1
0.0942959453717068 1
0.279072107079014 1
0.0920971448459333 1
0.184299087792392 1
0.176751301926507 1
0.798180682915911 1
0.898381805092989 1
0.618983559347046 1
0.380184076592314 1
0.614435630239411 1
0.503778190601287 1
-0.184379828088231 0
0.0699526964336982 1
0.374795961997549 1
-0.104074009599957 1
0.408408244393009 1
0.379109585847722 1
0.0889963288821445 1
0.425466570467237 1
0.663817767744137 1
0.160531089988484 1
0.336096440660564 1
0.639024238843557 1
0.0576245461601888 1
0.425300776728253 1
0.834532302939798 1
0.2022736625017 1
-0.121620462388029 1
0.326174280462843 1
0.253389193829938 1
0.665129858706331 1
0.381620934512113 1
0.398625996662983 1
0.516666463159156 1
0.309477493629663 1
0.881789344847576 1
0.538165347746136 1
0.272687077294001 1
0.517319510395515 1
0.534948052461026 1
0.214001371405837 1
0.234056817477268 1
0.165045792879679 1
0.219426397090082 1
0.415433435065738 1
0.542494930322256 1
0.63087364343742 1
0.582814042403574 1
0.367311243929537 1
0.672963129868503 1
0.448064106927175 1
0.520630262948159 1
-0.170716188596988 0
0.804268131316381 1
-0.0883362681059642 1
-0.0114359463046645 1
0.29257029730942 1
0.56440558867635 1
0.629798930642501 1
0.0959485415416078 1
0.6636256541639 1
0.123244695607206 1
0.523298759612178 1
0.792097736163328 1
-0.0887934859338143 1
0.570296957501106 1
0.410305920250012 1
0.466279117828754 1
0.548823709589624 1
0.612656588861415 1
0.250328744324884 1
0.741408255820069 1
0.523427981590912 1
0.167943795714814 1
-0.162200903213982 1
0.338613642384 1
0.626116973588364 1
0.192037760921761 1
0.364157886782703 1
-0.0500023677281563 1
0.606281648666967 1
0.791890775650268 1
0.32286499023273 1
-0.0176739021020743 1
0.735708801842718 1
0.360306517868398 1
0.168175801180985 1
0.527503844666203 1
0.44948004735754 1
0.252378093014239 1
0.224329791488704 1
0.891484096984036 1
0.797809513359261 1
0.783137588812172 1
0.366695408974309 1
0.0277578022390066 1
0.39965787220077 1
0.312084517790973 1
0.336162088035633 1
0.729552522601684 1
0.305359042230003 1
0.294039330705433 1
-0.0700090687248596 1
0.219880480958334 1
0.937339987607824 1
-0.077717206449332 1
0.0956853799876417 1
0.432604869318421 1
0.445867348246914 1
0.184339011075789 1
0.108683990249276 1
0.634513040677648 1
0.274312133405117 1
-0.0972676145070933 1
0.340186155031078 1
-0.109510673090146 1
0.212626796786537 1
0.448297517451436 1
0.459755155376586 1
0.26945090079966 1
0.705495458077603 1
0.41717084073805 1
0.791086757833605 1
0.268531658143197 1
0.257180307012627 1
0.524003941301607 1
0.554320892722354 1
0.23431683109274 1
-0.035014381608894 1
0.758871836294242 1
0.303912155001901 1
0.0408532126569306 1
0.599557425905495 1
0.882918126352996 1
0.398185238488002 1
0.564308810744517 1
0.224174847957189 1
0.554052345697074 1
0.35754480664524 1
0.781497278421719 1
-0.0636949069471679 1
0.413327151127687 1
-0.218327953448124 0
0.824419393854065 1
0.0114458462408357 1
0.24873650713473 1
-0.092145076980485 1
0.196480425347371 1
0.723634003499551 1
0.0845255222634628 1
0.132742239412958 1
0.309720355181143 1
0.036177259686813 1
0.40375316685998 1
0.215644925807065 1
0.324223213642419 1
0.476721357232594 1
0.260435315831622 1
0.733528894349446 1
0.376873268446647 1
0.531648449165365 1
0.632780458957286 1
0.335399508794233 1
0.291716018805384 1
0.179139180176532 1
0.571007026364807 1
0.682280977477841 1
0.298798129442376 1
0.987361825065869 0
0.233860592823241 1
0.526382194210333 1
0.27600457549744 1
0.183768069273931 1
0.369945462791651 1
0.838562538075945 1
0.268045839098429 1
0.257506690023764 1
0.235865569662159 1
0.515750395191975 1
0.230445074223709 1
0.770603555871325 1
0.743611247818425 1
0.404900589843465 1
0.177668185252584 1
0.351405300834274 1
0.701620649568482 1
0.495195956206348 1
0.217138005088001 1
0.789321838578172 1
0.574395092061465 1
0.466558972045158 1
0.599281470455196 1
0.509991524796657 1
0.680535228265996 1
0.765444195452182 1
0.884483249631585 1
0.557194126083886 1
0.251811933504869 1
0.0503251714980473 1
0.511578865228118 1
0.430795951116456 1
0.664454547228276 1
0.486549111135809 1
0.0109252440410849 1
0.182097653997579 1
0.012319898636022 1
0.81385565153397 1
0.245213862853483 1
0.631076253957278 1
0.27966296697243 1
0.221609833912424 1
0.515187226586036 1
0.168184926370708 1
0.404759661776141 1
0.193733636190738 1
0.14852867621283 1
0.260000749895615 1
0.447316698918997 1
0.398992991560167 1
0.697036476261529 1
0.274441948401141 1
0.301866283043445 1
0.381710913387859 1
0.11878678973138 1
0.371146288791254 1
0.283307228655931 1
0.385633268858676 1
0.445655092608737 1
0.274832446925367 1
0.212497311931643 1
0.00824133856278499 1
0.837381522112377 1
0.587485169022045 1
0.398530835450766 1
0.0883125682045779 1
0.439758141347235 1
0.504615706361182 1
0.69029937587676 1
0.892286443699239 1
0.516136997328163 1
0.424517088664318 1
0.285799740319368 1
0.716010530299477 1
-0.204827097276633 0
0.449488236573406 1
0.960254456871638 0
0.203201732198462 1
0.733027994758882 1
0.571917283138896 1
0.313081736526688 1
0.0945106849424844 1
0.468431453625936 1
0.417108190075455 1
0.407091312618282 1
-0.388529280833263 0
0.329330896438657 1
-0.214740900297042 0
0.396554475344543 1
0.585847694131931 1
0.66643189196009 1
0.278249013888072 1
0.525315433359633 1
-0.0297400987198104 1
-0.0477288517009037 1
0.0885156260301345 1
0.61344596370012 1
0.909385102940936 1
0.375261527414128 1
0.610586630249701 1
0.104171189222702 1
0.334442221774904 1
0.8539338372169 1
0.424912641602863 1
0.141947148100461 1
0.447240831270607 1
0.489044744564755 1
-0.0225755450685391 1
0.1873116363787 1
0.725179712299098 1
0.712392945739019 1
0.212880386832503 1
0.461893876051369 1
0.523475085243806 1
0.13929566029959 1
0.843972776485552 1
0.976422597394014 0
0.582039625965874 1
0.114278629717659 1
0.277776836513095 1
0.239244985030142 1
0.481453301388287 1
0.502458307094764 1
0.381218880115079 1
0.141773988752581 1
0.0709350306084208 1
0.477558713332278 1
0.768985040552685 1
0.769153404154583 1
0.0586970430858737 1
0.728919698003032 1
0.64502755053497 1
0.202015286450501 1
-0.11631207192601 1
0.406335311532695 1
0.422963674405361 1
0.125795408325695 1
0.335295487872554 1
0.589592355937046 1
0.841731775835958 1
0.647620346379368 1
0.671537172801498 1
0.47800975715334 1
0.435311953256288 1
0.278409101002372 1
0.54555520343828 1
0.384376880252054 1
0.385925592382383 1
0.157837393369492 1
0.321156015526991 1
0.30087298143143 1
0.333362768323813 1
0.068071536776272 1
0.53870106306678 1
0.611257713224598 1
0.55313952162007 1
0.108125702238167 1
0.317477147156878 1
0.432860539421804 1
0.336167651949337 1
0.213556856021676 1
0.757469719739677 1
0.408743333508568 1
0.246229061694225 1
0.38791209076695 1
0.409821750944437 1
0.596489012293349 1
0.290803985884359 1
1.03478348315954 0
0.274667143248174 1
0.228157523199126 1
0.600054250209854 1
0.557594699075309 1
1.25418583247853 0
0.290579544972799 1
0.218831467384418 1
0.59065084835423 1
0.882722918050053 1
0.102661040460166 1
0.341544951992851 1
-0.428710087076881 0
0.20059395997137 1
0.745170767606607 1
0.18510838423305 1
0.778987349133591 1
0.823850731425054 1
0.56543042071063 1
0.191546815368183 1
0.637268980936495 1
0.325394476669589 1
0.572269901270189 1
-0.0282258646506287 1
0.154165811102008 1
0.465145626869272 1
-0.344835900156066 0
0.869904712406614 1
0.222464859654089 1
0.0901224282005108 1
0.307281678229587 1
0.535215069379345 1
1.04525164541246 0
0.392680971842907 1
0.298768267401235 1
0.561087154535101 1
0.511259532375038 1
0.722021902431104 1
0.359138006963984 1
0.0662346303241136 1
1.05097874950935 0
0.564436792377553 1
-0.116042235187172 1
0.151603107717206 1
0.343654151332336 1
0.841403751941339 1
0.408125685600677 1
0.295672532068143 1
0.670992548610629 1
0.306207438642583 1
0.80179770011047 1
0.499451245590181 1
0.783346554724738 1
0.515049931321469 1
0.464319126101747 1
0.500741478843482 1
0.481651690173261 1
0.509920579902361 1
0.60221590236788 1
0.370181587137797 1
0.486458530505265 1
0.321874789631423 1
0.707252874946755 1
0.288144166495129 1
0.443963956872727 1
0.614510728554713 1
0.821465100754983 1
0.692024939147984 1
0.359288907468454 1
0.170960758940499 1
0.231683389264066 1
0.713338256990967 1
0.561839629064339 1
0.165420351418189 1
0.647480407642401 1
0.158086990993155 1
0.173680918324876 1
0.817714122398338 1
0.490882860977347 1
0.496239835417624 1
0.1549605641546 1
0.553411727530382 1
0.339990675420781 1
0.356780402604373 1
0.297672825014873 1
0.639528076709571 1
0.436269667104983 1
0.353284882835209 1
0.225973837878705 1
1.01703830966625 0
0.439972443245859 1
0.134629301775307 1
0.312085851700921 1
0.0696754604689365 1
0.24470341293614 1
0.56743387289605 1
0.221506234925309 1
0.43521728133414 1
0.564348376192099 1
0.42961795583792 1
0.349050879098118 1
0.590778002526166 1
0.579120202876594 1
0.849165031747521 1
0.196751505499082 1
0.488767512491567 1
0.598117996459998 1
0.492737169024432 1
0.289579717143243 1
0.00685368001057191 1
0.0716426842753929 1
0.804447730740712 1
0.494264645264264 1
0.46601964785323 1
0.475037195921913 1
-0.0112154169292793 1
0.19978508489198 1
0.486808296271292 1
0.600528428827611 1
0.569886833231701 1
0.557717110206328 1
0.395574625067815 1
0.585815116854295 1
-0.162666302241409 1
0.413159687186551 1
-0.104700152373155 1
0.169924394887878 1
0.321426471035933 1
0.696239613172996 1
0.307999180774452 1
0.603136688282729 1
0.026456345990599 1
0.402549446535242 1
0.857453657854445 1
0.529996920707521 1
0.161307840130043 1
0.795334963811863 1
1.03858529922503 0
0.677089757416446 1
0.558551359030448 1
0.203071167052324 1
0.576945764770325 1
0.0922603173498604 1
0.156617719262727 1
0.235814957463916 1
0.185118009119017 1
0.482630704482429 1
1.01410905815458 1
0.0489052463534153 1
0.785587583063482 1
0.583833726327664 1
0.00908654559039687 1
0.393622945922316 1
-0.161526530656317 1
0.4856113233582 1
-0.00427733959950993 1
0.600520293104668 1
0.258838805342535 1
0.793230753324626 1
0.334427646984945 1
0.0308522296536486 1
0.411929355096424 1
0.0232353163584443 1
0.594618291275444 1
-0.0342198130197844 1
0.182348894380517 1
0.168389704450554 1
-0.289061274191715 0
0.138630667380341 1
0.419897622628454 1
0.460772477990958 1
0.723653083258642 1
0.426650524324923 1
-0.158236838929158 1
0.784317419782325 1
0.444183151100076 1
0.184878579685929 1
0.380829991795078 1
0.755698661843615 1
0.152343349885433 1
0.320254508743749 1
0.624579904131676 1
0.562284863855312 1
0.614120988896627 1
0.318968377065124 1
0.15880180676583 1
0.982551924395135 0
0.185449450073279 1
0.893595009120444 1
0.795726448814934 1
-0.119548784694141 1
0.163913935513176 1
0.202552833311208 1
-0.0443972287417554 1
0.640669395158922 1
0.62863862917151 1
0.629894405283746 1
0.651483076338884 1
0.636271588192699 1
0.745483647625495 1
0.745478994033191 1
0.241390855651865 1
0.578770402782927 1
0.703728743621368 1
0.950001913779532 1
0.328184521699043 1
0.216338610885194 1
0.236031024708585 1
0.34947137895083 1
0.147629195748745 1
0.732629001086439 1
0.353982379768571 1
0.824248227633885 1
0.0377257138503845 1
-0.0683880236507169 1
0.613417048098926 1
0.425573614394002 1
0.310305445008336 1
0.724049950442092 1
0.262044032751489 1
0.568234199381182 1
0.10268194636728 1
0.474076005623667 1
0.416399564915719 1
0.127820032599202 1
0.583906606492802 1
0.572222570323952 1
0.692786952199574 1
0.673195749567229 1
-0.103554740160722 1
0.221620856131128 1
0.269451660652134 1
0.676664396027752 1
0.473077619841517 1
0.489902308293494 1
0.377034859705374 1
0.29955061950726 1
0.32613522797793 1
0.479277508233585 1
0.475875111300811 1
0.515884034288343 1
0.936453854330948 1
0.483811099549323 1
-0.154839252575939 0
0.523195021711042 1
0.374682630923616 1
0.767854382340134 1
0.349159911863895 1
0.586910491652869 1
0.132182684295344 1
0.687933329044943 1
0.206278516201718 1
0.597555334051966 1
0.321519895511194 1
0.650618830846315 1
0.0911231745562412 1
0.366335617412374 1
0.409773405087632 1
0.875658152213439 1
0.719765860292217 1
0.190405988237977 1
-0.0397216085345811 1
0.351493020172251 1
-0.0237472737460042 1
0.490058048102356 1
0.431987142388653 1
0.440089282279948 1
-0.173588007844948 1
0.462990703571665 1
0.491454331937722 1
0.533610267703492 1
0.583619842974553 1
0.265103450101814 1
0.386098533153221 1
-0.0972626377795149 1
0.436154064167038 1
0.643160119037004 1
0.62853859174278 1
0.465457275002913 1
0.273796757646149 1
0.458377118569157 1
0.0613967592186802 1
0.387076640108907 1
0.140276802164332 1
0.451411509076944 1
0.353548881950931 1
0.312244100077862 1
0.0789797713036643 1
0.651179739606868 1
0.39294713066588 1
0.192716583435632 1
0.348496699061428 1
0.597867028818984 1
0.264190530215338 1
0.416853662195261 1
0.374814053192916 1
0.632885413277591 1
0.60099372912264 1
0.0382778727665948 1
0.806597765887452 1
0.761734516944913 1
-0.149023216488168 0
0.263773276933222 1
0.834531780776874 1
0.249229650160553 1
0.457441277444197 1
0.185745713849788 1
0.101629975380813 1
0.144490523458151 1
0.192486383544966 1
0.0939908934141373 1
0.315521642177718 1
0.609702328651434 1
0.439171704468291 1
0.0631703764059433 1
0.559415048040912 1
0.635992395103837 1
0.448759060628263 1
0.440480437324297 1
-0.0216437701614266 1
0.518199149578931 1
0.554478372509735 1
0.333858100544815 1
0.0532203430815339 1
0.461499944063024 1
0.672479367999784 1
0.397461824090798 1
0.324503785928192 1
0.381821389691634 1
0.737897462496785 1
0.471012197072116 1
0.741047509974551 1
0.156766282193707 1
0.710770521056417 1
0.755759180473696 1
0.761603274238626 1
0.349439944964072 1
0.47495429694767 1
-0.0742820543956621 1
0.679652416584154 1
0.413392540377582 1
0.0861841788827614 1
0.25769019760516 1
0.34361682117208 1
0.0577297573841523 1
0.258171916440249 1
0.281470868445113 1
0.401893297657341 1
-0.0845039739899218 1
0.401943830873784 1
0.281018570803301 1
0.416315406772123 1
0.0636812760341381 1
0.116164993023766 1
0.293850843074615 1
0.296334953116751 1
0.0153913820705015 1
0.264193532620548 1
0.43689890228296 1
0.565322216850792 1
0.287240737470026 1
0.319398166442666 1
0.286767113911418 1
0.0382894534808264 1
0.928553523364178 1
0.655652136619061 1
0.562442538952935 1
0.226152537946341 1
0.571324472556406 1
-0.00581762499513088 1
0.173684890516245 1
1.08366278692522 0
0.34051092038824 1
0.393687697438526 1
-0.172880360310661 0
0.738523591187901 1
0.220655304793044 1
0.772027436772017 1
0.423583744335896 1
0.491841600465646 1
0.442984772106838 1
0.377118218487885 1
0.939115006446081 1
0.365479254272807 1
0.177477234023542 1
0.839901113004688 1
0.780499006188428 1
0.771118936453581 1
0.353097584123972 1
0.589379547185347 1
0.310940354106594 1
0.156969775009383 1
0.517561496577505 1
0.0693080602899021 1
0.729227776115979 1
0.513084047652276 1
0.842080473001162 1
0.393215275163476 1
-0.033252010403276 1
0.876096010950604 1
0.323237226403551 1
0.146588815023728 1
0.218596553787802 1
0.371744881261554 1
0.98578103089731 0
0.135539027228643 1
0.848923662120644 1
0.319231891524356 1
0.375532224309593 1
0.1788132507439 1
0.72741677459223 1
0.221488910491147 1
0.265181194136098 1
0.478283721897337 1
0.39856510606586 1
0.642929572322711 1
0.861751331744727 1
-0.0530104308991267 1
0.123055222884762 1
0.49809332983924 1
0.126783112862684 1
0.668866277895233 1
0.25863172894427 1
0.432043918194987 1
0.535396331189516 1
0.502478200158589 1
0.260972072958883 1
0.399625089662833 1
0.0549419462977103 1
1.03914444401502 0
0.255103972092665 1
0.0640230134999966 1
0.0702227923573079 1
0.289474712506205 1
0.889097712963441 1
0.128554831362426 1
0.0304675383806473 1
0.273062382536925 1
0.320273641354407 1
0.431452129332604 1
0.599543060374111 1
0.874217745000949 1
0.160272215764546 1
-0.0603349136820104 1
0.501519988375478 1
0.492117730909097 1
0.684863375484975 1
0.434253633892332 1
0.371365929167248 1
0.13678261989951 1
0.565436454082468 1
0.579045302741066 1
0.459616795389438 1
0.143722871646082 1
0.317010585642048 1
0.273572155566803 1
0.451885934592882 1
-0.0661358082860685 1
0.563499091673679 1
0.285996846970827 1
0.330922475955334 1
0.13943753993502 1
0.438068581966448 1
-0.22945046556899 1
-0.0425230913329614 1
0.379287694761971 1
0.40352854238297 1
0.496623168303383 1
0.23674905722932 1
0.220020170390118 1
-0.0714609236454285 1
0.974619049708114 1
0.501887926526667 1
0.452390079306201 1
0.250354947819862 1
0.729526454818841 1
0.353354295917947 1
0.193915459357544 1
0.0871398522833802 1
0.431001492528605 1
0.0431431606349079 1
0.158119560451706 1
0.29186936934255 1
0.673453396469618 1
0.628975825650622 1
0.846259599624374 1
0.138592617573902 1
0.835177496797728 1
0.620108864311541 1
0.0796445737365094 1
0.30379189130215 1
0.520196590100477 1
0.566789559840682 1
0.604022123923117 1
0.477382644700571 1
0.0102443941364521 1
0.202888243746892 1
0.929454187727442 1
0.201392722778214 1
0.229791493318585 1
0.400102654085863 1
0.640453754191892 1
0.0429144383395316 1
-0.0464384656063607 1
0.0906384678988349 1
0.445008022522596 1
0.574776609115503 1
0.667177401603316 1
0.611636984677109 1
0.52435878341085 1
0.471627961834018 1
0.393794564175126 1
0.548229777727866 1
0.672775452975514 1
0.474427627517528 1
0.711756235456607 1
0.431918475277202 1
0.210018656039661 1
0.708058905381752 1
0.491248619711158 1
0.377277222379514 1
0.23864585201801 1
0.823323734940268 1
-0.115396844366774 1
-0.258935645368292 0
0.138551977541045 1
0.0525835805587163 1
0.314512369975228 1
0.53306073151547 1
0.584848808120991 1
0.546500088903977 1
0.548164044490428 1
0.166636778834901 1
0.475666645628913 1
0.405651713087535 1
0.445756304749849 1
-0.0657151942473488 1
0.658811974100176 1
0.406619258108772 1
0.467870676164549 1
0.302314073741952 1
0.39127537418639 1
0.475755347165472 1
0.225963783518375 1
0.51484515844218 1
0.526889319372733 1
-0.182523424572334 1
0.67414540288569 1
0.29887403773122 1
0.578354324390938 1
0.4976021154221 1
0.432455244543958 1
0.316250786373314 1
0.694016643287562 1
0.330836513976579 1
0.225502173085609 1
0.109466306728259 1
0.209634311301723 1
0.112076610818409 1
0.232071056835881 1
0.612331560669375 1
0.468537281878365 1
0.308261264427356 1
0.456867063108464 1
0.451856724242477 1
0.253805799552172 1
0.6498430008389 1
0.474767477979104 1
0.515860054465151 1
0.459856151339144 1
0.662342858704089 1
-0.0191278656056613 1
0.568751859776492 1
0.721177711691354 1
0.214580940766355 1
0.180723546386117 1
0.915110650219493 1
0.358874307328267 1
0.39728458985813 1
-0.165036138280306 0
-0.0491461195794179 1
0.532530531844447 1
0.28142507685615 1
0.369537574965942 1
0.137394686789878 1
0.687047079807993 1
-0.475192522147747 0
0.362247810261753 1
0.235333695757293 1
0.437158926365147 1
0.38014882388274 1
0.462384200813291 1
0.506920660743887 1
0.922691337285944 1
0.557071463117291 1
0.749466121398368 1
1.07405325915426 0
0.386875941272018 1
0.388211342733719 1
0.241935233817477 1
0.483993589273132 1
0.242961765870026 1
0.747848037305516 1
0.584289098144702 1
0.639240716217035 1
0.503610942380268 1
0.325152720525431 1
0.267856864161219 1
0.276564270649092 1
0.375534965185993 1
0.256605711404517 1
0.263067841499503 1
0.233114327371724 1
0.0781402775100771 1
0.372996789936168 1
0.186479803055836 1
0.431909501632706 1
0.318260129916593 1
-0.0340597523155517 1
0.719128803524025 1
0.572211937878201 1
0.160012346709519 1
0.0997750385980016 1
0.219749517273234 1
0.178287465648587 1
-0.198208872641365 0
0.572984962847664 1
0.191174180359402 1
0.221872890283856 1
-0.0242635013328244 1
-0.0135610924068835 1
0.440729947059961 1
0.475880721552424 1
0.844448235981765 1
0.536266336768146 1
0.106361563017176 1
0.251864695958422 1
0.812913398496999 1
0.462778934290929 1
0.122523569413615 1
-0.229253003614636 1
0.186037267402845 1
0.490291525134869 1
0.446383510087608 1
-0.232814523207692 0
0.219585351757826 1
0.25793222155012 1
0.842586955763353 1
0.284194047012034 1
0.113505425920472 1
0.359350169551612 1
0.625635571966192 1
0.24700591303324 1
0.846625836177846 1
0.442565582692323 1
0.523358913245679 1
0.488691041894335 1
0.481608724216339 1
0.399454655605747 1
0.120338798753658 1
0.444126222693739 1
0.165121886890749 1
0.000676640841857201 1
0.43889202808477 1
0.2350414762451 1
0.569893721282783 1
0.0639541122105174 1
0.348869437080184 1
0.595055911477998 1
0.202148969587143 1
0.0999534203423647 1
0.624902267428605 1
0.172153940037531 1
0.145061714242345 1
0.495417503421397 1
0.743687275015808 1
0.431676498509687 1
1.00103607464408 0
0.32276772542874 1
0.852343579103179 1
0.693445806477267 1
0.585473468647263 1
0.50922092074576 1
0.624800451209271 1
0.0715640878279381 1
0.340918648143394 1
0.547995519265574 1
0.615348601660354 1
0.530322138065882 1
0.121700130102604 1
0.65358775971252 1
0.397785676529575 1
0.394212495055525 1
0.256539707347413 1
0.440238873926231 1
0.841507029187037 1
0.222779131808787 1
0.957776822343113 1
0.76330776557708 1
0.449149088990483 1
0.115547844672432 1
0.786182864593069 1
0.759195560623575 1
0.406038723482612 1
0.674138614933135 1
0.0892176438972513 1
0.581455787252399 1
0.228332482360566 1
0.801001428666733 1
0.529417077242332 1
0.0782469473425507 1
0.0221037251644236 1
0.214042730970416 1
0.165174285265804 1
0.410188318919277 1
0.134163717504991 1
0.314000193592185 1
0.339269944358555 1
0.541650817027421 1
0.432495841502495 1
0.0488709019912366 1
0.189608847593437 1
0.176321534989838 1
0.760801991846374 1
0.550996125393829 1
0.329044634957311 1
0.281173258276971 1
0.41098215759704 1
0.291762640961791 1
0.305152726885902 1
0.30998353056847 1
0.511118811506184 1
0.54855379933668 1
0.226726673119423 1
0.370892855627214 1
0.440163174111818 1
0.350247012096799 1
0.479793131907476 1
0.186926664292205 1
0.296936745220898 1
0.382860719314517 1
0.200552058363668 1
0.297152119251769 1
0.694736737214086 1
0.861960439641008 1
0.383553817578042 1
0.583583681797217 1
0.534596073111874 1
0.58839787546288 1
0.263991333857134 1
-0.0782216014002413 1
0.429034449825161 1
0.661056696165063 1
0.548438657886183 1
0.126686432712752 1
0.192376236037066 1
0.550628478902586 1
0.568657574045408 1
0.385817774628487 1
0.290975031895582 1
0.414702783233844 1
0.650506153280767 1
0.661661121799281 1
0.201539795662556 1
0.28279471737704 1
0.555960107414775 1
0.581055488833315 1
0.219781020401816 1
1.00519446034438 1
-0.19580379270776 0
0.305715371493745 1
0.330036976687859 1
0.38069739565912 1
0.431583889686145 1
0.658982696820979 1
0.214893069119978 1
0.324100331122699 1
-0.00252992480639981 1
0.822130978678296 1
0.50175112237976 1
0.414403747917641 1
0.732913288325564 1
0.143469771294858 1
0.166921238870721 1
0.472681651778155 1
0.438992404513906 1
0.454098579034852 1
0.204282869465673 1
0.459417056611102 1
0.159447173250449 1
1.18183909032485 0
0.545900225946948 1
0.828382916995396 1
0.490455734680575 1
0.0231546545970556 1
-0.234874740395961 0
0.424127676919788 1
0.0182853602219159 1
0.39166172736231 1
0.788650835295734 1
-0.0503323550888423 1
0.0104189188433865 1
0.621285930388289 1
0.544686951364177 1
0.380261820044301 1
0.476866100489501 1
0.480588485165436 1
0.193932791732955 1
0.445563490154109 1
0.676625600531138 1
0.679618839423364 1
0.529371410206874 1
0.229916623565867 1
0.248189976633274 1
0.0838982326437441 1
0.404639683732231 1
0.0723444863654282 1
0.476171687250098 1
0.64264082311985 1
0.321149744461219 1
0.849547043647304 1
0.0374983838703839 1
0.689062076289319 1
-0.032005787283481 1
0.137716091370085 1
0.037107307020881 1
0.236577857333387 1
0.50977052797919 1
-0.46907984556681 0
0.216599384618242 1
1.01228971294393 0
0.697411886788748 1
0.576764683061709 1
0.748077426217208 1
0.425224510604943 1
0.480695589206483 1
-0.203765265955621 0
0.255732480165141 1
0.528804286839894 1
1.03889577828455 1
1.1666697192368 0
0.304705247331797 1
0.0998647576493708 1
0.57161449361038 1
0.51104415198358 1
0.659215386439538 1
0.288433091383522 1
0.527701125493103 1
0.227643352266348 1
0.135270752808687 1
0.261599448719219 1
0.322992533300556 1
0.449931335357232 1
0.0397729696797284 1
0.520563566103466 1
0.2936843307697 1
-0.219828077382221 0
-0.164306405370944 1
-0.10186248862721 1
0.376547254117092 1
0.478764704291568 1
0.708436740928926 1
0.296360070554779 1
0.475359733644489 1
0.243340302901055 1
0.657330935469949 1
0.296981152502005 1
0.576735164789602 1
0.507758610651933 1
0.577881994733055 1
0.649528071504989 1
0.163930087207123 1
0.101839043409321 1
0.219751085859972 1
0.224061828075795 1
0.69525044012377 1
0.341764637102866 1
0.237675747245414 1
0.226152035201214 1
0.46683069068267 1
0.0614636812440345 1
0.718650220019743 1
0.178368570246619 1
0.629301457661567 1
0.558176718741313 1
0.17644006628616 1
-0.100782869343883 1
0.141419878908484 1
0.667048846132612 1
0.16617404842726 1
0.48233307513238 1
0.9483638732308 1
0.178257076821402 1
0.486325823199374 1
0.178543443982465 1
0.328447289158373 1
0.0138842786101093 1
1.14229111212776 1
0.145420405167123 1
0.202761927986141 1
0.614966601119452 1
0.400571140725649 1
0.248798826728317 1
0.259073384737325 1
0.515367883442595 1
0.397735904323734 1
0.264778278527138 1
0.46011091694256 1
0.0380123922224006 1
0.124776540371024 1
0.0883480021133742 1
0.737305139529529 1
0.831773978241365 1
0.345939409803549 1
0.555143422623944 1
0.900686396691476 1
0.291274414460726 1
0.46662729453891 1
-0.00624861214148204 1
0.227441452489709 1
0.382343998170479 1
0.150629000586519 1
0.561541018634724 1
0.622734457015887 1
0.450056670392842 1
0.444597685949037 1
0.559543736011889 1
0.249195790363732 1
0.617834443200102 1
0.625119107283327 1
0.184960055348419 1
0.0493774538147002 1
0.292118532826465 1
0.272752459773902 1
-0.410463140786543 0
0.616237621713492 1
0.170316066477345 1
0.295869292185504 1
0.0242865472891976 1
0.183446166697157 1
0.849509888708389 1
0.949038766964931 1
0.512879711546058 1
0.491863100193226 1
0.544177766319173 1
0.56543371209116 1
0.60303312668271 1
0.192654439706537 1
0.517756560217529 1
0.825561314294225 1
0.800360450887829 1
0.06856175887533 1
0.13661901313109 1
0.271493546121848 1
0.716022258827469 1
0.840931604367283 1
0.503080746159111 1
0.175997283864583 1
0.390731070627381 1
0.597584188032993 1
0.329968583236902 1
0.689290132499172 1
0.801647959641312 1
0.317959812646112 1
0.216270882327545 1
-0.0918043933339386 1
0.0776908569345932 1
0.388106114805139 1
0.154317506855184 1
0.759816412598209 1
0.645388479578977 1
0.321333282644405 1
0.259113477485684 1
0.695544150537537 1
0.672155404412382 1
-0.0437906694677042 1
0.643928315095493 1
0.567539321123534 1
0.224165948721887 1
0.526505047501442 1
0.222102982333529 1
0.363121318620734 1
0.732575093809407 1
0.287957310803387 1
0.503787999684734 1
0.0990349296860828 1
0.39832733874816 1
0.698118929767948 1
0.625369537760196 1
0.0107539682174826 1
0.629369593681002 1
0.244976891664962 1
0.522308240511479 1
0.252865353644507 1
0.660345445470021 1
0.783880394369511 1
0.564166051039479 1
0.608366864663575 1
0.490395513524328 1
0.710547079427994 1
0.465207108881821 1
0.34444610881872 1
0.130706128277743 1
0.0524690038186653 1
0.425132033021734 1
0.0270548325886525 1
0.493345414131703 1
0.343299987800219 1
-0.0887609007171326 1
0.369767061703389 1
0.477611820191006 1
0.260299462985734 1
0.135973109598964 1
0.961881214031297 1
0.510848153120606 1
0.115308278699043 1
0.518452008198853 1
0.519029684164035 1
0.519073495735312 1
0.469115083057792 1
0.500199367317592 1
0.769709993262459 1
0.513178564352393 1
0.155209562790622 1
0.0652365513079849 1
0.28992257506806 1
0.35809646264218 1
0.240720874508747 1
0.338640001352642 1
-0.251026795846255 0
0.58302399775233 1
0.697715719131403 1
0.150846340172402 1
0.132937442434884 1
0.270038522458936 1
0.46912064803586 1
0.42922285914662 1
0.362938636164089 1
0.559643063047673 1
0.367180854987196 1
0.52431713280716 1
0.498543813855969 1
0.604546935668378 1
0.710560899792358 1
0.264640277835012 1
0.365481355029837 1
0.632005758709055 1
0.324600427066713 1
0.395792128570215 1
0.334205650196496 1
0.560069617437117 1
0.520201887151649 1
0.426635564476569 1
0.54144915837172 1
0.110587435405875 1
0.827829281383343 1
0.496259146449171 1
0.197258425616445 1
0.372421820554114 1
-0.239023170467759 0
0.42121042854624 1
0.182681802449212 1
0.788797136548331 1
0.252130523402602 1
0.527595720700669 1
0.671882293999484 1
0.411051076773611 1
0.564846930534347 1
0.887930581397664 1
0.0209810284958473 1
0.599674629337255 1
0.465495571984859 1
0.637440339669509 1
0.418603065784051 1
0.265672986661988 1
0.230455223822147 1
0.763836195590863 1
0.115371095382579 1
0.113039721379703 1
0.457592306110781 1
0.446276293814605 1
0.0851377980851086 1
0.514652210748155 1
0.202945004202207 1
0.120658162305246 1
0.226660646755373 1
0.530408976382543 1
0.429442121073924 1
0.231827869802156 1
0.409808328124601 1
0.608816671718144 1
0.0492388517530424 1
0.142906914049248 1
0.152531935481279 1
0.308814731935126 1
0.517230276005146 1
0.213241974117259 1
0.324575369019826 1
0.961880388551089 0
0.0750720703914123 1
0.388538739124809 1
0.734195348856459 1
0.554493036803793 1
0.367927875587617 1
0.104251670352931 1
0.409742264967502 1
0.0590017363612665 1
0.833097352052229 1
0.682930925666387 1
0.187921893883013 1
0.449087896145513 1
-0.0792138889842769 1
0.551026191513827 1
0.465748785999275 1
0.482810917095663 1
0.375137700716725 1
0.251938213322525 1
0.719381200530293 1
0.34108902073114 1
0.375459619766967 1
0.271385873637228 1
0.553118922634853 1
0.32099976869828 1
0.926784163426582 1
0.185710531216269 1
0.58699839227253 1
0.167674474961363 1
-0.0515903611273766 1
0.390903761967893 1
0.768094307223846 1
0.708668760328721 1
0.204593698801987 1
0.410004535121034 1
-0.101530212286432 1
0.248244201939821 1
0.0660254860889617 1
0.533467061800585 1
0.371961303900858 1
0.495033162972271 1
-0.0535822953624827 1
0.253317091020789 1
0.230466321902453 1
0.461962466453385 1
0.133764837619642 1
0.128621800595525 1
0.361982533238159 1
0.562208795093116 1
0.552403894627455 1
0.696193657335378 1
0.118998747121287 1
0.154876339084575 1
0.0549723451636148 1
-0.0110411892742286 1
0.511958470068386 1
0.397415993930347 1
0.491515924964075 1
0.426400420443899 1
0.43706742226429 1
0.604687601499126 1
0.701893186499087 1
0.684824521108078 1
-0.0530601539190044 1
0.515574921389074 1
0.34847445541981 1
0.401873553019087 1
0.665964679273506 1
0.361853338631329 1
0.477120024581694 1
0.43926416167287 1
0.560570635535473 1
0.647248776026325 1
0.123492805081713 1
0.0294275174939061 1
0.351976314521002 1
0.468858209807931 1
0.689608003790861 1
0.246998285392092 1
0.535490813157822 1
0.889068526098181 1
0.887037186863542 1
0.114566508942162 1
0.802535274943175 1
0.21876711634519 1
-0.473582018038703 0
0.165649514035206 1
0.36849285313962 1
0.607660408998171 1
0.049669322394363 1
0.270123732378953 1
-0.0799970324276762 1
0.195588057784974 1
0.345963866455881 1
0.313260493098438 1
0.423731842785994 1
0.480649771764786 1
0.0836255082586513 1
0.28055784644137 1
0.97306257090104 1
0.604247431195057 1
0.90427323707537 1
0.308674128310141 1
0.469748618759505 1
0.528927852331252 1
0.515913278379028 1
0.333482752354635 1
0.24227554227083 1
0.266340804717998 1
0.619406666976021 1
-0.218302661160046 1
0.0302149063995984 1
0.0366928473677644 1
0.170488112400587 1
0.529207947060521 1
0.855991467515486 1
0.844401219882898 1
0.207415427453544 1
0.192130438149326 1
0.674029913664623 1
0.0211307496020995 1
0.455847499428492 1
0.878991990058045 1
0.0042290392771486 1
0.297312782887799 1
0.579850619114716 1
0.405833105188757 1
-0.297591076494628 0
0.973927967429822 1
0.475662275281477 1
0.293248110282867 1
-0.142346766714684 0
0.176865522128228 1
0.283797569276547 1
0.486686226529856 1
0.0741587004364289 1
0.615387755974651 1
-0.448124898395749 0
0.297154464283747 1
0.47040571027558 1
0.432250341763189 1
-0.0890253928191318 1
-0.0105301997345927 1
0.595238331984157 1
0.665680344183333 1
-0.148902427711228 1
0.38094804162404 1
0.535197049528224 1
0.185565187785323 1
0.558186394938071 1
0.337785405065946 1
0.0502025604326039 1
0.239727689237866 1
0.219041052370433 1
-0.0471574552990457 1
0.450583029477802 1
0.821860114859685 1
0.608176003471374 1
0.434595506098002 1
0.370920123843799 1
0.334810856712212 1
0.392324787581377 1
0.0317380065756535 1
0.279243125511924 1
0.0849550272769824 1
1.00984936160847 0
0.533235690985336 1
0.82707967809947 1
0.392273285360249 1
0.537165885540974 1
-0.166709359257153 0
0.194592406389245 1
0.405919568867669 1
-0.189266819087461 0
0.0198497952424606 1
0.439217554568565 1
0.696702484772598 1
0.170143412911376 1
0.19329570318532 1
0.887541246113932 1
0.451373632610127 1
0.368115165513938 1
-0.314851955973261 0
0.595864058434481 1
0.269093419062463 1
0.494659380295262 1
0.766874113856418 1
-0.177656043325288 1
0.58603884451291 1
0.446442521526658 1
0.919045177083416 1
0.707690162208139 1
0.129678640015707 1
0.37661830345674 1
-0.130547275650564 1
0.529035097304875 1
0.362743051106262 1
0.102386747763461 1
0.0667986932152056 1
0.606276363469095 1
0.508231463835774 1
0.522263239589176 1
0.363311841045361 1
0.834901618774766 1
0.405011272947441 1
0.325917067845098 1
0.715012218386945 1
0.440086630638284 1
0.269903037392692 1
0.489504085413738 1
0.903606228113025 1
0.306501364033526 1
0.29496817664203 1
0.295343250940292 1
0.517835452985069 1
0.30377298315903 1
0.613724746474485 1
0.335487698649117 1
0.69343340446964 1
0.367279305002663 1
0.090752348552712 1
0.821127409052598 1
0.0110208863872594 1
0.977596469461786 1
0.325491125177443 1
0.716231020307329 1
0.198670496772973 1
0.138756769954648 1
0.719621249475081 1
0.249103570831801 1
0.391974302494109 1
0.020116590901016 1
0.505424030876986 1
0.515806912085398 1
0.248903865422048 1
0.720034960013798 1
0.114357634733851 1
0.755128768001027 1
0.792331002380184 1
0.528414821225894 1
0.0664878675875604 1
0.344177158713906 1
0.378121585868042 1
0.627501954572938 1
0.516923284071861 1
0.892391976131479 1
0.396454153572513 1
0.548931889414627 1
-0.0561973572627282 1
0.566888634997642 1
0.910390364111431 1
0.442939287755085 1
0.501742630905302 1
0.756924240684003 1
0.690945590020351 1
0.524701969546762 1
0.245586567743163 1
0.392191353873496 1
0.477929419368263 1
0.426129589469433 1
-0.0787836782736829 1
0.249333617197791 1
0.247951075219261 1
0.0544725606411591 1
0.321185507277607 1
0.152770583860454 1
1.01996727808052 0
0.594061752394624 1
0.39933340639219 1
0.80757572334321 1
1.12362307883973 0
0.356250432641529 1
0.587487968556374 1
0.320817537869434 1
0.445344095626483 1
0.19807377297753 1
0.90417649870512 1
0.759575171386287 1
0.477032939484537 1
0.415906564163403 1
0.294160230286409 1
0.485541403534112 1
0.581654317174588 1
0.49438589097766 1
0.501830744990964 1
0.243311364039326 1
0.877958409004379 1
0.552385044017714 1
0.437140867085042 1
-0.13324784680035 0
0.3171581075294 1
0.48815757496213 1
0.255661734204924 1
0.510511793773627 1
0.48604187059797 1
0.270258161036173 1
0.289380521238121 1
0.360838265571555 1
0.323134969181754 1
0.198307577672157 1
0.170210809634921 1
0.202008775894193 1
0.746376076864039 1
0.774336565739678 1
0.109758159336907 1
0.732721094529835 1
0.294607289406835 1
0.312118628560217 1
0.622155631778164 1
0.54111309811485 1
0.667213550763125 1
0.89904532527912 1
0.827431531355436 1
0.292101341262977 1
-0.0426489928232515 1
0.257821173127383 1
0.563281299308105 1
0.894428995600151 1
0.312116410095302 1
0.785829455395376 1
0.15417530077607 1
0.383434634893481 1
0.522201156825993 1
0.999347150259679 0
0.142542084276971 1
0.728336922298356 1
0.461345391250304 1
-0.0903906790782846 1
0.618826343357561 1
0.562170264002885 1
0.576299844614955 1
0.28139496657621 1
0.376989888798067 1
-0.0943648650083869 1
0.664298261705847 1
0.165450865293172 1
0.306801340843901 1
0.556277823772059 1
0.408504053357398 1
1.04490435352246 0
0.413418386452526 1
0.281120994027179 1
0.0521115012923337 1
0.581601690761247 1
0.191947471616699 1
0.78612017899682 1
0.0907357461172975 1
0.227121950907257 1
0.393861997340316 1
0.45600714591468 1
1.00674133434132 0
0.277859665886619 1
0.605284161466093 1
0.319041934466854 1
0.523302312892632 1
-0.000745515403314287 1
0.284089713336737 1
0.833168649974696 1
0.505035162115995 1
0.091315483504139 1
-0.0577619680117704 1
0.512697081901061 1
0.0684364468597173 1
0.437066669075978 1
0.527476031128109 1
0.289549276816889 1
0.669081826263164 1
0.7036163748099 1
0.186717783260368 1
0.612518103081123 1
0.636567628643848 1
0.26553903791637 1
0.906203492044102 1
0.455119774567716 1
0.588318657567133 1
0.454378859979708 1
0.767458224075781 1
0.433572679900652 1
0.570172164815817 1
0.606993988064851 1
0.775251261397858 1
0.283472236616128 1
0.430676349437705 1
0.78528837018971 1
0.505361514223928 1
0.389611318423917 1
0.770881424531554 1
0.441349993999551 1
0.123953774787066 1
0.528852602204804 1
0.496550207897628 1
0.130634534495042 1
0.472433867398075 1
0.72267796022856 1
0.21884696760414 1
0.315645274176491 1
0.327025520617116 1
0.691526139408112 1
0.613915263403026 1
0.176859385091072 1
0.533226498656063 1
0.323599589810741 1
-0.0299711548306535 1
0.220705848484394 1
0.427247602404975 1
0.442629183262489 1
0.253391295687502 1
0.354350880093469 1
0.0845591386158346 1
0.131988896292539 1
0.96908113019331 0
-0.0113580401551847 1
0.613789332429327 1
0.385657733900477 1
0.674461345967973 1
0.318823291889568 1
0.835683875670819 1
0.321338964355782 1
-0.178709276655505 0
0.467833881653843 1
0.0536371135852167 1
-0.110924835095534 1
0.624144039657078 1
0.624821578846363 1
0.173642123011363 1
1.06287516552873 0
0.511760167540379 1
0.386766124680502 1
0.423278588754997 1
0.162110379893226 1
0.343459569549163 1
0.476728320793716 1
0.383297576082985 1
0.064732674513722 1
0.333171579742569 1
0.833882380001677 1
0.402093614154146 1
0.691925599557056 1
0.11886905378987 1
0.455534429484601 1
0.260436178017803 1
0.217861132957973 1
0.584417578301665 1
0.227523931360254 1
0.234281015621486 1
0.699638488928916 1
0.280562191838292 1
0.501983527727963 1
-0.260082172282011 1
0.514979728486762 1
0.574032398201577 1
0.880560346911258 1
0.398797904836872 1
0.481648585072538 1
-0.0277359196032039 1
0.479774442839353 1
-0.203681711852956 0
0.01361863346724 1
0.630782956331269 1
0.772873973507949 1
0.194431586409759 1
0.409909684132494 1
0.431602358153909 1
0.740751896515584 1
0.672477561334339 1
0.280772922490414 1
0.195796238630923 1
0.570321123229108 1
0.123234982167336 1
0.730482551290803 1
0.139769873170403 1
0.38129130136317 1
0.593886702326482 1
0.511536068875516 1
0.674347901395447 1
0.536680421128023 1
0.84558855877921 1
0.823604395941322 1
0.586487821981767 1
0.33289395469039 1
0.0699340701819806 1
0.361751667921515 1
0.394579389095497 1
0.128454740032804 1
0.334114059109547 1
0.879696827884457 1
0.53430290466744 1
0.187213450659719 1
-0.134210249172167 1
0.762131321653917 1
0.637047181602559 1
0.819371158242314 1
0.494327849850781 1
0.406694721046119 1
0.528698158621731 1
0.741565031487351 1
0.427043736572238 1
-0.10247053312982 1
0.338561293587523 1
0.881219776248224 1
0.208445290263166 1
0.570269061952852 1
0.712297728558016 1
0.589882362217847 1
0.077542638617528 1
0.243703172624572 1
0.755356911966034 1
0.265936850743965 1
0.57621915945736 1
0.489138732985237 1
0.269472417376496 1
0.261841963355846 1
0.276536233806036 1
0.559326539244321 1
0.4679348089733 1
0.681602544715202 1
0.41814256331666 1
0.245668385167896 1
0.49652381151322 1
0.324163062609438 1
0.0745967772328808 1
0.30022430536356 1
0.261697713704617 1
0.762054641019146 1
0.11755744890751 1
0.449072809173241 1
0.404062793172756 1
0.470117460169455 1
0.430695529186099 1
0.0793510427497434 1
0.805182047603437 1
0.0832969956119006 1
0.275438576293007 1
0.476690886005833 1
0.281087758504262 1
0.483295946957429 1
0.73690458091025 1
0.252323519657521 1
0.0469624807169555 1
0.328802262975518 1
0.294663777031264 1
0.354555625557397 1
0.103877007155114 1
-0.0541859137803999 1
0.298790525477456 1
0.25340448996504 1
0.567773927199123 1
0.639007141602163 1
0.186128255040975 1
0.250276088455261 1
0.674613775091848 1
0.497703883887651 1
0.691974906308973 1
0.321122661637567 1
-0.00179316030009274 1
0.509450138790862 1
0.364297585439281 1
0.630074239699418 1
0.299919319200299 1
0.391528832038533 1
0.242621521573906 1
0.44504895955959 1
0.528319911625223 1
0.887396232320938 1
0.402190771989754 1
0.32930447695015 1
0.109500108532378 1
-0.0240378861719387 1
0.551848043207982 1
0.517491439278474 1
0.754484088967433 1
0.060308522889375 1
0.438748214540925 1
0.461049136866872 1
0.238651545227272 1
0.0474508760905101 1
0.623122528559707 1
0.508739092889698 1
0.168909648250359 1
0.25938165361992 1
0.121689092481854 1
0.403468344821446 1
-0.107956039668285 1
0.908337440854218 1
0.34997345415645 1
0.217289090920148 1
0.434325107772709 1
0.490391454146018 1
0.123358032697999 1
0.441168623535145 1
-0.236694404543451 1
0.424751974922621 1
-0.248869459797231 0
0.635276379387122 1
0.683521929490054 1
0.474261038230735 1
0.678297937989071 1
0.774414262935552 1
0.385200325367207 1
0.471068153268203 1
0.3361092282379 1
0.0765763036666358 1
0.142127954979751 1
0.701292203943848 1
0.583047096539336 1
0.573224493685823 1
0.524935691116251 1
-0.143856575666606 0
0.5294767516618 1
0.0923335668303066 1
-0.0959936792706395 1
0.480556552933453 1
0.216898648612102 1
0.483374287137599 1
0.185162154298285 1
0.447492531898211 1
0.727976198579026 1
0.564564778589262 1
0.298170053444394 1
0.817076322098211 1
0.538360959832036 1
0.365008431413057 1
0.0558754083265841 1
0.472017346118518 1
0.0309433716947573 1
0.412538082488677 1
0.168693183164297 1
0.785901772227986 1
-0.19260108707908 0
0.4421332129562 1
0.220969019919732 1
0.511586734478301 1
0.563532232962167 1
0.0429547921615529 1
0.919060185808747 1
0.730813872674099 1
0.284533718274083 1
0.418845668286878 1
0.648649049778076 1
0.936407943663168 1
0.597452517248225 1
0.509757483580448 1
0.416439829080874 1
0.474033042791507 1
0.813637814963185 1
0.549384374122506 1
0.429168832373798 1
0.322520618809845 1
0.113721203322044 1
0.550340549077 1
-0.0281240662856871 1
0.371877964620452 1
0.114145192575508 1
0.310223100457096 1
0.475661313417171 1
0.714402681270443 1
0.399628377094995 1
0.280270654767215 1
0.206931860508116 1
0.298171390891284 1
0.523736578081724 1
0.030861121177419 1
0.452780050985226 1
0.485683589924412 1
0.285708254575091 1
-0.020005921356056 1
0.415779006829643 1
-0.203867010107597 0
0.234008002424558 1
0.732196865525915 1
-0.165174371209999 1
0.675605442141011 1
0.483967421826708 1
-0.0328523275102538 1
0.35394444567795 1
0.454009257991383 1
0.48366996178526 1
0.66359563517561 1
0.515525102717271 1
0.329646791492763 1
0.0572909446999319 1
0.230417478120548 1
0.230367363773293 1
0.401568686499403 1
0.517429419780925 1
0.546033528641671 1
0.0143576325234206 1
0.583751079145333 1
0.407007581729827 1
0.315896864615208 1
0.477504356513505 1
0.402798133493413 1
0.706537409202947 1
0.340771782173204 1
0.575071149738803 1
0.298659923518156 1
0.0939909817882074 1
0.335236846028574 1
0.115984013565035 1
0.706670112934665 1
0.213834507448542 1
0.513219940665426 1
0.784157201843317 1
0.448133668988087 1
0.217842488868077 1
0.421154827173106 1
0.258253190747336 1
0.475775207454282 1
0.271855105281734 1
0.658795249076821 1
0.575456817384549 1
0.0402246869812 1
0.586782802640971 1
0.687023762195903 1
0.162927011089564 1
0.174717007162518 1
0.364812026195464 1
0.647972333445538 1
0.294940746369834 1
0.0180335825377612 1
0.524984431175789 1
0.486699024217065 1
0.305693985912931 1
0.400647385053276 1
0.241416561938511 1
0.142847425674147 1
1.0876553409973 0
0.508740029812953 1
0.75369204697512 1
0.308556901199816 1
0.350618058260723 1
0.215908149583776 1
0.309717312750514 1
0.314005434470756 1
0.49671240180395 1
0.247718156161604 1
0.425570882121825 1
0.492822339675057 1
0.783526908091923 1
0.511966762659052 1
-0.066605838487235 1
0.398410277690428 1
-0.183041116853539 0
0.472940887207063 1
0.497822120767618 1
0.614374002254093 1
0.507136544300649 1
-0.0322280526921357 1
0.336792586298095 1
0.310134236467972 1
0.5558774566032 1
0.753906274290762 1
0.0850528083385874 1
0.594663277815067 1
-0.160759300504396 0
0.360437222832888 1
0.714323775583208 1
0.708147924420247 1
0.542210798246627 1
0.712948791645649 1
0.725234155557301 1
0.0325171956817446 1
0.51001934960388 1
0.102843657690305 1
0.722181819220011 1
0.273149737713662 1
0.379978037742737 1
0.591446961706361 1
0.0779012282592597 1
0.0874590492894994 1
0.203533287947104 1
0.0814545986127491 1
0.2772630691791 1
0.214703746170274 1
0.498310665840194 1
0.641448656224627 1
0.22658251890794 1
0.316204014100801 1
0.398910317993642 1
0.630979316478343 1
0.456085282798761 1
0.930916035573336 1
0.453571460069807 1
0.573762719809025 1
0.616801165115438 1
0.621925085603301 1
0.0852767819614334 1
0.627690685446996 1
0.542709276869464 1
0.528277249852715 1
0.228390221752299 1
0.108768586014488 1
0.756325514052413 1
0.340375400655814 1
0.559142301585676 1
0.212195616203501 1
0.633134713316753 1
0.580966258365819 1
0.847201374026665 1
0.516081703120765 1
0.200884130468576 1
0.428531537105593 1
0.562946399785795 1
-0.116237290664878 0
0.44702879821205 1
0.456724242229229 1
0.159077920155125 1
0.582421637547392 1
0.378206574237764 1
0.262655525946104 1
0.118374057464392 1
0.0274389108232799 1
0.345652566501404 1
0.364968043754442 1
0.125681970549616 1
0.566620114150219 1
0.391732409468233 1
0.590636427165912 1
0.124987609143066 1
0.314375699313582 1
0.243115126189308 1
0.0907332800836662 1
0.586090979783185 1
0.210920118385473 1
-0.140929783800553 0
0.491374321036876 1
0.980305044463287 0
0.560912618057213 1
0.0526429971531308 1
0.429395687551233 1
0.0489691036646167 1
0.437150574843702 1
0.687755612432507 1
0.248790342333168 1
0.311103365578986 1
0.139936882612581 1
0.739482574728242 1
0.336685138085552 1
-0.142294047212709 1
0.780026430163528 1
0.784574246557619 1
0.422167428442806 1
0.0664331394790851 1
1.24157811950054 0
0.905616514540751 1
0.540189675686307 1
0.0976692099946838 1
0.270751072388037 1
0.954976270359847 1
0.23888513738281 1
1.01542424505118 1
0.641189159227241 1
0.164659029014201 1
0.262985529971375 1
-0.0435894550115471 1
0.569702522641187 1
0.0397325830513303 1
0.760315671005228 1
0.525874856451306 1
1.01452443886526 0
0.183081209285158 1
0.314624442441961 1
0.778091731541849 1
0.354907222119154 1
0.214158696544643 1
0.181111211663525 1
0.656451090605264 1
0.549924170075685 1
0.256241734783806 1
0.541036716676421 1
0.91113449915709 1
0.28892292376997 1
0.481358455190602 1
0.831154903316311 1
0.311022455894163 1
-0.180931369539178 0
0.696532078547145 1
0.578745811933327 1
-0.191409841909222 1
0.11504717261844 1
0.507329921054005 1
0.33346436132136 1
0.255983495603925 1
0.149570287186851 1
0.186197728832868 1
0.485777572532522 1
0.0457434675900535 1
0.104523975928983 1
0.531429812254828 1
0.492880894082275 1
0.0626320172146401 1
0.265163557962639 1
0.459549505983894 1
0.901619950848652 1
0.322503862308292 1
0.538814071263454 1
-0.480172261256867 0
0.354950210522718 1
0.42802106583877 1
-0.0149072294983527 1
0.413917162243367 1
0.129044710687985 1
0.164150573518835 1
0.577515716251066 1
0.598546892006994 1
0.654809740080458 1
0.051754103719694 1
0.754493210051258 1
0.0879022283785145 1
0.76798025484732 1
0.318128215800018 1
0.452933090598276 1
0.078538132445756 1
0.811703944162324 1
0.332018807316356 1
0.303946577459076 1
0.645805249234271 1
0.226143493305594 1
0.229646859799844 1
0.392338620215775 1
0.136705775961751 1
0.280753114223735 1
0.118750235364288 1
0.604341587312953 1
0.1938638429285 1
0.486828478184282 1
0.110189259165841 1
0.303917220455094 1
-0.053960113048312 1
0.371730812346951 1
1.08936787781984 0
0.541524821753349 1
0.754200977326835 1
0.252214805144665 1
-0.0911351198905726 1
0.257432268301894 1
0.916937094958315 1
0.716907196948734 1
0.189940630879878 1
-0.0104528126966109 1
0.404300152379817 1
0.490289721284202 1
0.644502129486301 1
-0.0672640976701702 1
0.50824272501459 1
0.381216445906215 1
0.41732761278648 1
0.525048656829392 1
0.310689315000293 1
0.468581923436943 1
0.296677752523145 1
0.610973467741251 1
0.280917706889452 1
0.047554748960377 1
0.360344682828204 1
0.352134049543782 1
0.369928390371639 1
0.51118228562783 1
0.121873964169738 1
0.203788871179321 1
0.614310345113652 1
0.44979547140047 1
-0.0307940224153331 1
0.839124462141535 1
0.613274654012207 1
0.498000731208664 1
0.111749181565566 1
0.518002902027369 1
0.223810455764707 1
-0.0343404649543815 1
0.423739823278103 1
0.5125784887776 1
0.283516028931774 1
0.647991800348164 1
0.584906486078412 1
0.548316574623457 1
0.0414838409818019 1
0.311475036522609 1
0.582051030752045 1
0.142365902932274 1
0.104685898767411 1
0.442124262927871 1
0.717719237765723 1
0.19269621520934 1
0.117882597314465 1
-0.025102064196417 1
0.304599532768951 1
0.132462961942635 1
0.361526749206769 1
0.89529724790416 1
0.674681395116646 1
0.906500604976664 1
-0.0982776949165012 1
0.66290482057215 1
0.287446478974138 1
0.8280776126343 1
0.061758821313784 1
0.379909844217161 1
0.493584432764004 1
0.52934876512339 1
0.644322266404027 1
0.12936531503528 1
0.0574340810527789 1
0.712092099083153 1
0.190367595026233 1
0.161872588032631 1
0.277340430619589 1
0.449923199814055 1
0.178765544593704 1
0.405128969154527 1
0.678795238108222 1
0.437081912691699 1
0.210875388364329 1
0.352018020462109 1
0.231556559620018 1
0.565739671972466 1
0.647609062592117 1
0.467557896034753 1
0.59707728992949 1
0.389515702062268 1
0.442314423473 1
0.947807576087072 1
0.264838168075196 1
0.182323984882756 1
0.495583760865413 1
0.876529985032849 1
0.361166036908206 1
0.629877575794646 1
0.334114795572089 1
0.683166213677171 1
0.178767611275528 1
0.490766870987128 1
0.0911479700834231 1
0.21661429221012 1
0.551948827588587 1
0.523712826488829 1
0.0795655241698243 1
0.56628213174397 1
0.345929133184588 1
0.133443561116313 1
0.316930549061864 1
0.151412723265268 1
0.556237457547544 1
0.214006442661108 1
0.112269578866575 1
0.390698521756697 1
-0.0880313131591922 1
0.285318575560233 1
0.63400461067814 1
0.581098805572884 1
0.0112428626689392 1
0.409298164096153 1
0.390416718605141 1
0.680540466475485 1
0.750822474724762 1
0.639197664896967 1
0.664504247132665 1
0.309479331080389 1
0.183050024486708 1
0.464464198971589 1
0.62847461602515 1
0.776184415180481 1
0.148563195005845 1
0.602038589557937 1
0.157128003251713 1
0.383246384365675 1
0.133914888680989 1
0.098420557003276 1
0.491398076110516 1
0.0578683216458252 1
0.239677352003029 1
0.264005339026246 1
0.471414642767127 1
0.374894265993363 1
0.375728616823291 1
0.398844194250154 1
-0.00234483605399032 1
0.173656808934362 1
0.689716212426455 1
0.426923657510059 1
0.332528175068265 1
0.509760412568579 1
0.472267062750082 1
0.455330607840443 1
0.504837092484179 1
0.474773417226211 1
0.384485025398287 1
0.645202480465513 1
0.423731326547037 1
0.530248486266286 1
0.318720589849776 1
0.308336184542931 1
-0.100164702970726 1
0.000793487371771109 1
0.308037026884872 1
0.0877802747440961 1
0.356747004552111 1
0.128812059366938 1
0.654472856747703 1
0.601940381347232 1
0.393174625266814 1
0.946456096073458 1
-0.237442433556484 0
0.563067683782108 1
0.175623712432723 1
0.445824871398604 1
0.630658187301712 1
0.713738834393469 1
0.422953611220493 1
0.287609728195086 1
0.439021890019685 1
0.709311626382949 1
0.544413896232455 1
0.167970170636135 1
-0.253392149226934 0
-0.389432981383874 0
1.01611739022484 1
0.851378538687304 1
0.438587400340235 1
0.339416949338441 1
0.531757277364587 1
0.595750646586097 1
0.544432543171636 1
0.875167606853534 1
0.471876553021361 1
0.795109056206334 1
0.393194342927674 1
0.341821120972576 1
0.467124410456224 1
0.184640406743951 1
0.415427033567858 1
0.12782726838026 1
0.533185822018733 1
0.57994636148781 1
0.430379711011789 1
0.597684705121094 1
0.79149961434064 1
0.9016899130113 1
0.263822157454661 1
0.491344115837901 1
0.700910677174998 1
0.378472704503706 1
0.297712497051533 1
0.667162324012375 1
0.343227795874561 1
0.0359802163846913 1
0.624098380067985 1
0.385034316219808 1
0.211991053459416 1
0.64846715202683 1
0.517695640273822 1
0.520267733537025 1
0.644063582799934 1
0.738559290851387 1
0.679606488917519 1
0.438021520231925 1
0.496802228036281 1
1.02926065179444 1
0.487057574539965 1
0.417268834257212 1
0.423966352751939 1
-0.15528517478187 1
0.644025461583238 1
0.146363653177367 1
0.643001260085181 1
0.478765366065984 1
0.355360448687009 1
-0.0147651426449969 1
0.635389153233699 1
0.728514290440866 1
0.145194887181943 1
0.323682626407197 1
0.204542486475556 1
0.302354260188619 1
0.726828257167932 1
0.544161903116792 1
1.05404022170555 0
0.0680931311703099 1
0.493261637784062 1
0.356039556696323 1
0.649405681407206 1
0.849903165398589 1
0.512578537856432 1
0.350575648391926 1
0.253200594012308 1
-0.0101476126822975 1
0.488355078404896 1
0.473617768093542 1
0.127295277729876 1
0.140223759919529 1
0.471781795218751 1
0.493582411082457 1
0.524038157556181 1
0.578747699994586 1
0.172046464602151 1
0.113161633029281 1
-0.0280503618316668 1
0.146839765115208 1
0.423023125457985 1
0.623846063933239 1
0.293076759704991 1
-0.00349178646408422 1
0.138980162311675 1
0.0466170035120401 1
0.483502498572412 1
0.262389735339659 1
-0.0971449130464131 1
0.534647435924613 1
0.854286346345772 1
0.115906729997997 1
0.227778741601358 1
0.300339745398345 1
0.784576998393029 1
0.190986126518827 1
0.740081420113523 1
0.21985303161228 1
0.0498643164838033 1
0.110424042032209 1
0.280624644972263 1
0.646353720133972 1
0.698329050961884 1
0.456907027025624 1
0.547224220454924 1
0.178109445101916 1
0.649946098471846 1
1.02610785078089 1
0.487529201540777 1
0.191734113580395 1
0.342139241358916 1
0.737378350241376 1
0.92058872279873 1
0.280866650416005 1
0.409550446958766 1
0.111317129970313 1
0.355196060971306 1
0.0975336834217145 1
0.406764867705472 1
0.686516582009239 1
0.243868958553988 1
0.483810529457448 1
0.470373405015757 1
0.40161841292875 1
0.610993206883895 1
0.355666696545195 1
0.622022817649949 1
-0.097163813612687 1
0.842747224910207 1
0.470058611508805 1
0.412381035131471 1
0.422296108814948 1
0.627334433331894 1
0.565345910161119 1
0.234034153649519 1
0.535135152483168 1
-0.0256663930842978 1
0.476071008480174 1
0.360953573137276 1
0.355946959715713 1
0.256637187797052 1
0.49712602950388 1
0.65169401015394 1
0.236522786867064 1
0.718160967593046 1
0.365107302778124 1
0.993403841747852 1
0.212925469491414 1
0.413228154293399 1
0.680042541389142 1
0.141570456261646 1
0.725094786329528 1
0.137647909465193 1
0.192388832352815 1
0.277299670824137 1
0.380201459016946 1
0.0853622160812315 1
0.328988955684926 1
0.372306282857977 1
0.32001407137728 1
0.589996496176702 1
0.254444733226832 1
0.181489951104508 1
0.230869965686286 1
0.0686986599612644 1
0.467731575528546 1
0.541727619902713 1
0.240145297416612 1
0.293945604456463 1
0.689841066008312 1
0.896668911261679 1
0.303057331498052 1
0.801546730763389 1
0.0876324013084673 1
1.06233775278825 0
0.799166317143892 1
0.764144729378914 1
0.609937218804875 1
-0.136351369387974 1
0.177275880734281 1
0.640222436007364 1
0.383554061071105 1
0.56364246775167 1
0.0186625383592137 1
0.22381393772862 1
0.184908662954546 1
0.242176387205109 1
0.13361524541216 1
0.681994766612416 1
0.168248307645277 1
0.247749323037402 1
0.549181681644071 1
0.469383745848104 1
0.394984338940443 1
0.408440892714109 1
0.964753253177232 1
0.38808286652429 1
0.411663723699288 1
0.536996267459836 1
0.580285922945868 1
0.710355114310373 1
0.273262335621539 1
0.0428369676752414 1
0.49707657545235 1
0.490078343726222 1
0.500682725370084 1
0.629973320163948 1
0.637241359090094 1
-0.477249312387429 0
0.424038932719424 1
0.601478747030631 1
0.461389329217699 1
0.283957855193668 1
0.264785802294442 1
0.799774439216894 1
0.182190674296699 1
0.252654368151067 1
0.0672654647325338 1
0.265706995894125 1
0.236233177605149 1
0.455854549141971 1
0.350597701700523 1
0.495215710528929 1
0.64883217311248 1
-0.0977033477484627 1
0.584012636647197 1
0.569178653034684 1
0.371955084833265 1
0.0849397733240585 1
0.730110789280357 1
0.370776837010307 1
0.0987514725350886 1
0.781972270648844 1
0.257043140266031 1
0.47099683127547 1
0.220772527882512 1
0.514834618550206 1
0.447853640089125 1
0.43247423256106 1
0.384942623805881 1
0.503153688127949 1
0.308639338130345 1
0.300748538153609 1
0.486649160794066 1
0.57873075806189 1
0.635234701623869 1
0.836732246893572 1
0.1065580054141 1
0.446189225034389 1
0.508130172429125 1
0.504267852942659 1
-0.21783990219339 1
0.531180398054645 1
0.555641260624814 1
0.467405644727725 1
0.251601693714016 1
0.153466756233424 1
0.586508351670349 1
0.0624243079611037 1
0.288449748624287 1
0.609826781805822 1
0.373565280872016 1
-0.121469241445658 1
0.573822608140104 1
0.416177855607577 1
0.116688457615381 1
0.516657566576128 1
-0.0270050378860633 1
0.0313206358794266 1
0.34104947907634 1
0.374745793678711 1
0.151720991287897 1
0.129226432380173 1
0.440182953528171 1
0.111255601843318 1
0.274129361323536 1
0.0467294866470484 1
0.487118459509075 1
0.190768200153202 1
0.469980635251992 1
0.780277663259665 1
0.323910793289879 1
0.289943935722032 1
0.454677982885118 1
0.317660894438228 1
0.718081584135373 1
0.811780697998845 1
0.532372727843568 1
0.198587867888328 1
0.149560387674488 1
0.152788411740038 1
0.528878645605174 1
0.223702036057154 1
0.89163583773702 1
0.45444029142314 1
0.525543396212503 1
0.603659152392264 1
0.743726086371552 1
0.3877340463785 1
-0.0143135711752284 1
0.0129647734215577 1
0.455452569860465 1
0.478770938965176 1
0.14200840327774 1
0.0338092366007667 1
0.49161482324507 1
0.340846949364093 1
0.532297153920287 1
0.543407109503915 1
0.440137950604622 1
0.555465066401 1
0.341897404959711 1
0.296962217919923 1
-0.20613121314982 0
0.455809113884914 1
0.578913541821292 1
0.943882967812234 1
0.316851473869152 1
0.307627235755016 1
0.561907724132931 1
0.43093836816859 1
0.634123423581272 1
0.421378853336855 1
0.545447285763727 1
0.00159776149395309 1
0.452208546564841 1
0.78340174940521 1
0.220755406758739 1
0.798292398910102 1
0.733834494236229 1
0.177468775758697 1
0.350229117747686 1
0.504112604094689 1
0.519981713060486 1
0.305575266982472 1
0.382009393842039 1
0.251899528887389 1
0.443625112240131 1
0.0652499878199511 1
0.778122981891099 1
0.52536284591097 1
0.470542288860067 1
0.353343487257497 1
-0.00587323029676348 1
0.156043959618785 1
0.662535269787306 1
0.574217905024897 1
0.657092005621694 1
0.40024400445468 1
0.430024752497628 1
0.536767778802559 1
0.430836434402051 1
0.0419235535905233 1
0.532323618282898 1
-0.192360905325231 0
0.465625571726895 1
0.54233974229903 1
0.345036128631537 1
0.308774292133589 1
0.0772231308419022 1
0.225236112403765 1
-0.187009216848583 1
0.105510442194995 1
0.319618306091359 1
0.647114444363452 1
0.15821922113079 1
0.188212894834565 1
0.543375206611264 1
0.086999296823083 1
0.0820328408239331 1
0.400467939640659 1
0.394950725961958 1
0.557427785238329 1
0.280854981707928 1
0.742954025013523 1
0.284484105513446 1
0.300322555442797 1
0.662819449166341 1
0.358941543373679 1
0.187422658457214 1
0.20471710976246 1
-0.044170443258176 1
0.490193076643027 1
0.546459424421659 1
0.912381013982721 1
0.126495177951033 1
0.381651318189986 1
0.182024464834629 1
-0.0642656432189896 1
0.657394228122928 1
0.904342840331597 1
1.18969737042392 0
0.0836250051876716 1
0.381586691230767 1
-0.0442169327969125 1
0.336219916687491 1
0.36464499308505 1
0.69012993743498 1
0.780555529312709 1
1.11391206729693 0
0.333977647517956 1
0.503167923744164 1
-0.0938838229198949 1
0.129046016580394 1
0.743422235359529 1
0.114742347179861 1
0.518284504382228 1
1.16751824812237 0
0.184643474767058 1
0.53325818856922 1
0.202992507503487 1
0.188953914617794 1
0.428983056302729 1
0.368177422445702 1
0.300948588421666 1
0.162965347888803 1
0.26469721050806 1
0.127577327977782 1
0.172912542571967 1
0.681762815158868 1
0.532698243124855 1
0.297441151966635 1
0.207192727619889 1
0.213014690398175 1
0.214696890838276 1
0.688234166827096 1
0.10642173271567 1
0.0203554954828982 1
0.427724835620028 1
0.569016079714004 1
0.308284652695289 1
0.406933227288849 1
0.377686459840672 1
-0.0556927763947051 1
0.807582989279148 1
0.0377839211869119 1
0.0273093979049288 1
0.429632744381263 1
-0.00433650040923357 1
0.81297329917549 1
0.0935158194390478 1
0.278268213966677 1
0.397949647729786 1
0.197209221846315 1
0.42095266107915 1
0.862420420523286 1
1.08793450454458 0
0.582829330157796 1
0.662079535755689 1
0.190509444641363 1
0.180128091391677 1
0.28331048679119 1
0.681215344495591 1
0.321814206532449 1
0.422896658470413 1
0.39839235851452 1
0.273281701428509 1
0.885973497376322 1
0.143125061922399 1
0.602567565125474 1
0.638382357615795 1
0.292528875959954 1
0.464074618165952 1
0.333676483711532 1
0.492386231871962 1
0.183787598219175 1
0.0362589395060188 1
0.872891081253056 1
0.408702232259002 1
0.633142528146619 1
0.158031750428039 1
-0.166253874421737 0
1.00907047023709 0
0.305388749362874 1
0.529268216643319 1
0.0359045144978083 1
0.424585813833628 1
0.511333778289646 1
0.590563170229781 1
0.406582208829451 1
0.351697100907087 1
0.108172633964116 1
0.317735966010241 1
0.26916180476779 1
0.828224459219739 1
0.809914550194204 1
0.477735394738069 1
0.357292306472363 1
-0.0993592751478535 1
0.0857837303808912 1
0.491221511438236 1
0.278157848784016 1
-0.181181522258815 1
0.516973482250479 1
0.768085322107903 1
0.82974376264379 1
0.267712080977846 1
0.470161096019629 1
0.905316902684724 1
0.80420431973588 1
0.298670615578076 1
-0.0275653356675611 1
0.398779899413021 1
0.159626162211525 1
-0.0871559665421225 1
0.431120597096849 1
-0.025752283632485 1
0.117931160048676 1
0.721193399918954 1
-0.0428265169346826 1
0.364944294112279 1
0.144365643386008 1
0.297536223152277 1
0.510866575002784 1
0.0158745868454874 1
0.866368021049384 1
0.285305268619349 1
-0.0261793154515993 1
-0.231764384961814 0
0.421089957579562 1
0.504255466682937 1
0.691837385627867 1
-0.00825007801737444 1
0.220448808745242 1
0.307188485894336 1
0.605517585876098 1
0.507120124879703 1
0.489353198630515 1
0.134361388887057 1
0.426881709646672 1
1.05428999865541 0
0.707299310104536 1
0.588637806766033 1
0.673799088552057 1
0.660655409279048 1
0.271448991883101 1
0.554386537420199 1
0.241724056852803 1
0.894773349230744 1
0.0329812853282501 1
0.613839296384238 1
0.959573493619131 1
0.222775642401817 1
0.520965671719726 1
0.60976059598171 1
0.589529597969806 1
0.320432585976892 1
0.330074343690972 1
-0.182948102941957 0
0.182699016137589 1
-0.0801314358980319 1
0.529070123847556 1
0.319974219077559 1
0.840705247953675 1
0.572428440711959 1
0.693001371641336 1
0.563324053903851 1
0.444923064774006 1
-0.128926716054415 1
0.214469051168726 1
0.523335295531088 1
0.658386974752089 1
0.773666547772095 1
0.652048137430526 1
0.274658955207976 1
0.823132790428328 1
-0.231072700705596 0
0.840137393239882 1
0.543721131920536 1
0.441922540860643 1
-0.142310586266986 1
0.736830255627872 1
0.417059194895097 1
0.365564542261721 1
0.235339014101239 1
-0.128467039469481 1
0.384158556152054 1
0.0566364871136628 1
0.416130799955384 1
0.453328749668137 1
0.279294121927097 1
0.643024806503758 1
0.167186257555792 1
0.285497252004245 1
-0.0841602112104258 1
0.500101573671115 1
0.500263120605109 1
0.251769011058674 1
0.0240047238027824 1
0.229242626360565 1
0.722913506598261 1
0.340095855256579 1
0.416974036038142 1
0.24518921829314 1
0.60911905888642 1
0.2311822403958 1
0.295398775211848 1
0.56029350919269 1
0.309793716075576 1
0.564575052316727 1
0.417567807151514 1
0.529251897776939 1
0.611342642707697 1
0.456749147309692 1
0.630266371407147 1
0.284696769154045 1
1.02131528291388 0
0.230897330644915 1
0.106856372103718 1
0.675310712376898 1
0.600087697631748 1
0.958384582527661 1
0.422326578890016 1
0.258859518331277 1
-0.121753715067023 1
0.737412955361814 1
0.567711843844225 1
0.37639133602523 1
0.401376219328777 1
0.547949218589711 1
0.561216471021982 1
0.74552791898236 1
0.779086382295685 1
0.0976918719593112 1
0.49036629524922 1
0.501562419542397 1
-0.0554745418966647 1
0.0845284548789481 1
0.364442769093658 1
0.508170322063249 1
0.344915222275539 1
0.232378037193351 1
0.248157738689378 1
0.593985439889442 1
0.340804904395241 1
0.495164643186219 1
0.110568641455366 1
-0.226359900449185 0
-0.0867303607719821 1
0.110860970351889 1
0.327299583780376 1
0.336216959765295 1
0.557773344547019 1
0.201535231309858 1
0.227417345908888 1
0.334785755801345 1
0.653835907429222 1
0.231855880088002 1
0.54740677505777 1
-0.0558114913036849 1
0.523179067259423 1
0.121315340728346 1
0.128804059959283 1
0.0596448189637025 1
0.314856413774876 1
0.640032582228775 1
0.457876561004491 1
0.371879878561544 1
0.719368118340511 1
0.25946796981596 1
0.631566476692351 1
0.622273128854853 1
0.895387557732251 1
-0.3810132597013 0
0.648527766113806 1
0.0523457823869905 1
0.391047628629562 1
0.950272914274121 1
0.337436626919523 1
-7.10032376649156e-05 1
0.227635888512163 1
0.444557357168171 1
-0.291162510282997 0
0.413369206977628 1
0.348635518038948 1
0.335452990887669 1
0.499820414513987 1
0.292698832176403 1
0.517245331151184 1
0.180437245511125 1
1.02243714062173 0
0.538550232843728 1
0.363651290524591 1
0.40011402921047 1
0.211159486253098 1
0.612817477142716 1
0.804812864683033 1
0.340494919457062 1
0.492164934443091 1
-0.0268088794641035 1
0.16386667791398 1
0.485347187626944 1
0.314482550807814 1
0.237905899850177 1
0.073716907687584 1
0.425807298844448 1
0.466166397855828 1
-0.154720070553185 0
0.317523054899842 1
0.0238825971593537 1
0.767726484014677 1
0.217687329511115 1
-0.0683188456452995 1
0.560457569971034 1
1.00469928509813 0
0.236105658257132 1
0.560551368448445 1
0.317271798673643 1
-0.020673580430738 1
0.176079631288189 1
0.503477490628219 1
0.320762044602859 1
0.396937186013518 1
0.257959212406816 1
0.43718944671477 1
-0.0666775229604671 1
0.593546211286312 1
0.374499340669735 1
-0.290011814596251 0
0.35548564143409 1
0.914627451177262 1
0.641944104518189 1
0.468199154591292 1
0.660948425435664 1
0.276715245780628 1
0.62891707284468 1
0.595055678321004 1
0.619950249269627 1
-0.128956453194466 1
0.418726349470719 1
0.189497825625268 1
0.370296231611406 1
0.479794840347702 1
-0.0182050992601928 1
0.25846785011777 1
0.749357026810628 1
0.846791608583024 1
0.361832312019883 1
0.793476262694027 1
0.498446163089671 1
0.258663910118946 1
0.428266969497129 1
0.299760751590715 1
0.794201388330846 1
0.344898214692946 1
0.2571521261039 1
0.0775046181734444 1
0.613735217605831 1
0.253364935162945 1
0.496935715248645 1
0.110310231764879 1
0.602504163868905 1
0.86098074857238 1
0.699003827676554 1
0.340412562763976 1
0.706422912493722 1
0.679891450789448 1
0.55363859213734 1
-0.0152658821462949 1
-0.000581311262221315 1
0.596084618419069 1
0.110490256889049 1
0.332438972556086 1
0.3202923156219 1
-0.15929710988272 1
0.696710875875349 1
0.193393813980287 1
0.0537863490773673 1
0.366659028116326 1
0.169892558044427 1
0.268552101948811 1
0.353867758185527 1
0.801719659579729 1
0.406225872978018 1
0.719835629523716 1
0.546094029824253 1
0.644085168190804 1
0.603015389534066 1
0.148703541553057 1
0.577418622166545 1
0.464354794336127 1
0.661375347071488 1
0.366544575592043 1
0.366367047911282 1
0.154141328370566 1
0.371455143548049 1
0.209322867871935 1
0.54998088871669 1
0.133501357335359 1
0.412474223022111 1
0.537602151503493 1
0.251385525403119 1
0.376494835767081 1
0.265546421122759 1
0.504995915223407 1
-0.144783465359877 0
1.0069043909278 1
0.914989610805923 1
0.264379502903666 1
0.240535793485729 1
0.52239982962096 1
0.741477948620439 1
0.830110215967452 1
0.934420683543487 1
0.153934399920173 1
0.787239508087698 1
0.478939440777052 1
0.674605681901786 1
0.0714389505852084 1
0.134777201469183 1
0.426614637927123 1
0.81482349627073 1
0.20009706173805 1
0.530544130753975 1
0.359605249293325 1
-0.0913637395186047 1
0.308460203415835 1
0.296240676347471 1
0.563797257400877 1
0.0391314003964113 1
0.188839443084586 1
0.311005242342975 1
0.528083740945465 1
0.524585948767551 1
0.674941523169724 1
0.31780607861724 1
0.336786426109928 1
0.575759766020042 1
0.764880209330232 1
0.613081204333533 1
0.827836884221106 1
0.829357679735722 1
0.335305290522078 1
0.802602741024732 1
0.247327538393929 1
0.405746568280632 1
0.431022657267851 1
0.476172795160933 1
0.526809347399372 1
0.721578702076315 1
0.10163541332476 1
0.189680291236322 1
0.656061875173167 1
0.654172944361665 1
0.0846426764913915 1
0.500072407852565 1
0.221856913382834 1
0.392861572281625 1
0.211359325860716 1
0.506580837252926 1
0.151141951981036 1
0.13364407130174 1
0.40950021163595 1
0.206196084376443 1
0.0985944229436446 1
0.389810027468748 1
0.281426054927513 1
0.0582457948484532 1
0.112754034550379 1
0.475785179040565 1
0.660583317719793 1
0.830059012293904 1
0.575106480186735 1
0.808631209186756 1
0.836902289479292 1
0.798007152826495 1
0.530947330778522 1
0.497103258302926 1
0.620607141417291 1
0.114265151056554 1
0.331573551794103 1
0.153806362394895 1
0.508342040742876 1
0.670747480926516 1
0.757185020331676 1
0.252042293181503 1
0.225386190220896 1
0.730705989964111 1
0.574867832513452 1
0.572343645656186 1
0.870278197423126 1
0.788379250585493 1
0.199971041743515 1
0.318794238366573 1
0.31687186969978 1
0.0860410535386655 1
-0.15346132808756 1
0.206835329028175 1
0.678165908693071 1
0.804676057538738 1
0.366431833298282 1
0.541639055451215 1
0.560341886355302 1
0.134396554508528 1
0.940850705407549 1
0.519668084288636 1
0.217286390310169 1
0.465391488557344 1
0.137629914575567 1
0.196549301458132 1
0.245521880469781 1
0.915749949163063 1
0.629230432536907 1
0.871609527814551 1
1.10866145592611 0
0.648905595945166 1
0.662115636617627 1
0.490760980153162 1
0.293758399627893 1
0.664266941644912 1
0.114964613053749 1
0.688051695988677 1
0.535069702152923 1
0.306107792369178 1
0.418338056164265 1
0.560449498580526 1
0.235670962809715 1
0.164140406971104 1
0.336655882058843 1
-0.0617125340596513 1
0.319516569453944 1
0.644757745570023 1
0.511235648857875 1
0.220487857270838 1
0.638410762797028 1
0.523217151745996 1
0.214395141078389 1
0.276868302800664 1
0.775736124755525 1
0.357083102650956 1
0.220237918995763 1
0.398106024328039 1
0.261515234595084 1
0.427181939305015 1
0.662001651401581 1
0.845854186306906 1
0.353246062585662 1
1.00339357456082 0
0.341119119281076 1
0.545106436464369 1
0.585333002963878 1
0.266346645031398 1
0.0749937474789148 1
0.702806064846059 1
-0.0111504813175718 1
-0.0328549126713411 1
0.471021875188956 1
0.416903303577085 1
0.866917295535697 1
0.64133864755297 1
0.493651767690959 1
0.354718310877177 1
0.169017194935035 1
0.0185245473732323 1
0.616201353809183 1
0.203996029193883 1
0.381668708617087 1
0.46394008899113 1
0.599987431985258 1
0.47626315331416 1
0.241304518330852 1
0.251410740121399 1
0.686140173426861 1
0.220509705483547 1
0.320526952390031 1
0.0867759973884741 1
0.458977962658217 1
0.6486971553542 1
-0.0721548687331771 1
0.569938199078605 1
0.439234310288734 1
0.63523779831551 1
0.253499008924071 1
0.400406924344443 1
0.711885734120258 1
0.629197718219333 1
0.502384238591861 1
0.552026552635161 1
0.265519088812583 1
0.292375225339039 1
0.120781854727994 1
0.303945062342779 1
0.805439469208273 1
0.538402840964603 1
0.172792583737913 1
-0.00479768815889795 1
0.0172066035957375 1
0.625104215776206 1
0.587185175914398 1
0.146093313232522 1
-0.0463341038687551 1
0.800052129502275 1
0.488366078284419 1
-0.215639409235316 0
0.187899959822427 1
0.729898334278615 1
0.240615522615402 1
0.330582200554351 1
0.245984346490982 1
0.445925520386638 1
0.222322080579592 1
1.07483705314156 0
0.340048249236809 1
0.652889731323993 1
1.04270762338627 0
0.182874305667405 1
0.406957677103652 1
0.369843670449251 1
0.396621552738553 1
0.478990124926607 1
0.406135755548446 1
0.431624114582675 1
-0.126829504340166 1
0.585127915455698 1
0.383942803232895 1
0.697918919569913 1
0.46756519752053 1
0.836586082593935 1
0.351405345804331 1
0.33473258925362 1
0.391854664700373 1
0.519400355540174 1
0.372185844789452 1
0.151504446811534 1
0.27617941896189 1
0.466950942847403 1
0.329544211035739 1
0.773540248343129 1
0.20416028424205 1
0.991999290936236 0
0.637798428281941 1
0.356557674396558 1
0.185987651638731 1
0.444027927633536 1
0.205888394667184 1
0.457244654080857 1
0.179660654780013 1
0.108592818976677 1
0.73571221453304 1
0.0996633118372347 1
0.782580660480569 1
-0.255888601826436 0
0.319411762594487 1
0.375428097237318 1
0.66042556576874 1
0.973087147302825 0
0.22911336697406 1
0.164546533421857 1
0.49348098544465 1
0.800091340107407 1
0.669060752514154 1
0.358099905310672 1
0.44317254010422 1
0.449199459411209 1
0.479402605123098 1
0.559925616891871 1
0.916168003381883 1
0.100285740609045 1
0.532808528596182 1
0.0865736102086131 1
0.235264048170615 1
-0.145462571899973 0
0.825868304573494 1
0.254827126051801 1
0.939388757536012 1
0.442764329351101 1
0.638776095576721 1
0.274544531610232 1
0.747016978542144 1
0.333060122032962 1
0.262146346336202 1
-0.28520526086802 0
0.0964201247446069 1
0.121418290808787 1
0.514555018780604 1
0.656450328418853 1
0.307480764344612 1
0.454153822645848 1
0.788939280100858 1
0.453558681742529 1
0.541323773343294 1
0.057693735746595 1
0.660817800381402 1
0.185153951742026 1
0.671407305933164 1
0.153614159518323 1
0.164590973837489 1
0.553899147427593 1
-0.0254645133954841 1
0.546001438297667 1
0.923238772063344 1
0.156306453224454 1
0.556956034543721 1
-0.191927548100506 1
0.404151606119504 1
0.505618184677321 1
0.196605074479456 1
0.699667619339817 1
0.428487300251014 1
0.410803376113311 1
0.495356857717492 1
0.660045667685653 1
0.558066265922783 1
0.366667872278049 1
0.405790136702555 1
0.668919318338565 1
-0.163039942577126 0
0.862381672875518 1
0.560646613495864 1
0.737742495217131 1
0.420068703464012 1
0.314668162240346 1
0.305863421927341 1
0.434907121317338 1
0.449569295992759 1
0.175350669509286 1
0.502394527025167 1
0.080091423133252 1
0.19241204030393 1
0.703870552258918 1
0.173629518209528 1
0.0781139135495906 1
0.270739235142419 1
0.123805923916178 1
0.562995989288514 1
0.580966181782241 1
-0.130704252671512 1
0.476766675490553 1
0.591052655933223 1
0.61842078090032 1
0.230689103249943 1
0.170914680780648 1
0.631102502736133 1
0.197335228689754 1
0.724862244944269 1
0.264493281122226 1
0.453437292778473 1
-0.0521911098658959 1
0.488266583767221 1
0.337754260021571 1
0.575727527063824 1
0.325241357345652 1
0.30294699854181 1
0.304548343624281 1
0.374778132473035 1
0.809959610270516 1
0.347596280115422 1
0.637794350867848 1
0.242814968432468 1
0.37290729409952 1
0.496385753013971 1
0.754619030567516 1
0.353822655718021 1
0.125485041930222 1
0.5824269147571 1
0.511996948708331 1
0.564527848226297 1
0.0575113536916968 1
1.09373212826696 0
0.248553983484221 1
0.316682184347376 1
0.506992374592363 1
1.10841349294556 0
0.34308944387292 1
0.46080747068988 1
0.535466973975946 1
0.382915638884957 1
0.436952987976544 1
0.554967605992405 1
0.367006437910968 1
0.113991202876342 1
0.134797874168262 1
0.288667685462653 1
0.507061690698197 1
0.493343525228022 1
0.423433921169948 1
0.835995285825241 1
0.133012156221703 1
0.112658820328664 1
0.659352397172543 1
0.409919038183656 1
0.182955171253535 1
0.161486184904314 1
0.307304172111507 1
0.0686169250937581 1
0.448513294132599 1
0.527084082535523 1
0.446550230348395 1
0.526505338049325 1
0.380978106523954 1
0.58707951737698 1
0.510214091357089 1
0.535371327305916 1
0.455462995267041 1
0.79099125902006 1
0.5802137179978 1
0.852308419966549 1
0.0157398941555082 1
0.480779784532903 1
-0.124002013818069 0
0.324323958388286 1
0.308858572036436 1
0.198717395531665 1
0.56877373524131 1
0.545025424954495 1
-0.0111558180513791 1
0.682634402990565 1
0.435027778812834 1
0.478385047743824 1
0.531040832311438 1
0.462727646185744 1
0.364514431534608 1
0.587200884642277 1
0.701672862306135 1
0.128000106790402 1
0.384634065352252 1
0.0634030593893578 1
0.596808356233257 1
0.523209246811939 1
0.624170017644991 1
0.473039765122383 1
0.216926759468936 1
0.55188552047608 1
0.219040722297277 1
0.595138912610804 1
0.335640465453509 1
0.219929373935587 1
0.301866514472653 1
0.789927769369737 1
0.394476462164971 1
0.166053317455586 1
0.547388933768877 1
0.233539618125409 1
-0.0817991194329651 1
0.177990347259916 1
0.342785201860599 1
0.609732304242874 1
0.283486631592539 1
0.704086655836024 1
-0.22588091335194 0
0.29521698793465 1
-0.119470059045063 1
0.142151317040311 1
0.449681683426301 1
0.0542104772442855 1
0.41240176118067 1
0.898490645549204 1
0.834219666799698 1
0.307951690762754 1
0.659669573896438 1
0.295287910562536 1
0.258451978885675 1
0.509579668067775 1
0.463162934052242 1
0.18419540823529 1
0.237999450347898 1
0.115847847143997 1
0.356810784781593 1
0.963195765393286 1
0.310351391158538 1
0.660577269290595 1
0.326863433956518 1
0.583725941480067 1
0.426821711111168 1
0.278112875326671 1
0.0264354799257957 1
0.214869708550291 1
0.164669699516483 1
0.518636082744638 1
0.590682079982187 1
-0.224932447263079 0
0.251846581792341 1
0.149524626542894 1
0.560882438346714 1
0.0118379185271352 1
0.39897056444348 1
0.378412783590988 1
0.356726903760643 1
0.569852263239724 1
0.562190811260603 1
0.403047403601647 1
0.297829465244785 1
0.25976998768719 1
0.975633905405235 0
-0.300138249479882 0
0.385191422498964 1
-0.223055248562885 0
0.477119619854143 1
1.23607180535743 0
0.193200576708383 1
0.468269597363675 1
0.433987897435183 1
0.057872208209573 1
0.318295389068723 1
0.766459965680583 1
0.38463214282271 1
0.511390174044923 1
0.560299341318829 1
0.475433198702424 1
0.475708639552489 1
0.368383011824591 1
0.229301373615697 1
0.551735600227517 1
0.949478816575867 1
0.236940500663837 1
-0.127445291447064 1
0.258468614607104 1
0.556258912521332 1
0.45572520854324 1
0.308412678578365 1
0.681865028863593 1
0.602912899985215 1
0.53969050933485 1
0.260572473156853 1
0.510685277147316 1
0.506798199722429 1
-0.00928038458087406 1
0.327871282167105 1
0.552602341636568 1
0.163036654871236 1
0.711995388926972 1
0.509559563482073 1
0.27362766977959 1
0.278130930725607 1
0.766766683312742 1
0.61032360168947 1
0.625168812530038 1
0.571099232683989 1
0.216747174564708 1
0.252977067586319 1
0.787200069281853 1
-0.105290177739954 1
0.410605861138074 1
0.405850688720387 1
0.124576673394114 1
0.666633625080295 1
0.104142501586864 1
0.328395879974707 1
0.406585905799728 1
0.618237505170475 1
0.699760364245176 1
0.613321840472275 1
0.43336369957526 1
0.34278659938106 1
0.413709752782146 1
0.292139623892819 1
0.127617306687839 1
0.724417415228226 1
0.19183019795377 1
0.38228868423908 1
0.411574947974415 1
0.279593755991021 1
0.361722418141089 1
0.51384023962264 1
0.612824074399855 1
0.142600115450316 1
0.559395776879523 1
0.468194428875245 1
0.892816882585768 1
0.595209466718871 1
0.396227570435962 1
0.0752654125987281 1
0.391059747351597 1
-0.0671114918874037 1
0.717392508407134 1
0.196234743503417 1
0.187147983290063 1
-0.0231933947036169 1
0.566692763976267 1
0.0149481499939779 1
0.727463539038153 1
0.716255292276672 1
0.0957479426602298 1
0.369494782918039 1
0.384590437302956 1
0.796991579798863 1
0.593815468667077 1
0.304028811099691 1
0.109853953857721 1
0.52123906937806 1
0.534623873681699 1
0.20326609321653 1
0.669449162386637 1
1.05152111683397 0
0.158207978291162 1
0.289122727424829 1
0.817974635663003 1
0.406367471887638 1
0.176858459723305 1
0.0929507306395767 1
0.511707539324454 1
0.231404808192061 1
0.354391153164821 1
0.415298940134387 1
0.251249860160747 1
0.652117322284848 1
0.740945883855991 1
0.805607664584099 1
0.343449077002684 1
0.16525538749049 1
1.20815418783795 0
0.41399729253969 1
0.701846551527159 1
0.642477433509675 1
0.165962817667254 1
0.366152582064419 1
0.354919581673359 1
-0.110698666856802 1
0.0383664479288966 1
0.159800978834895 1
0.513123050279125 1
0.151356878812941 1
0.1613553303525 1
0.965092540962765 1
0.534298257007888 1
0.315796012755058 1
0.141678539645716 1
0.252837276788056 1
0.495571267014849 1
0.106571924029269 1
0.18407344726208 1
0.590758076846504 1
0.29422159201824 1
0.790643615234744 1
-0.00327727136244833 1
-0.207465639710717 1
0.384936388525918 1
0.680567262634305 1
0.553035467984514 1
0.222759135707731 1
0.558168621187491 1
0.698689799025217 1
0.287193626954198 1
0.208048992655825 1
0.452863776036218 1
0.28072288337876 1
0.383303222509363 1
0.310089095890999 1
0.0435589017573037 1
0.33007830496166 1
0.520924563130675 1
0.314829944964481 1
0.0386971954988843 1
0.061414591302399 1
0.426752476584146 1
0.266998861346602 1
0.357454275974966 1
0.0255440880075835 1
0.838999312580468 1
0.23859444285503 1
0.583844945319295 1
0.601892461865109 1
0.171153361315675 1
0.626113653895384 1
0.610441694832211 1
0.501200700054059 1
0.474814800183775 1
0.762083078733831 1
0.603275874831023 1
0.343122311168243 1
0.163676576894392 1
0.251129441047758 1
-0.0519954389386404 1
0.429846410978917 1
0.42363722191923 1
0.316046064329115 1
0.767029376963977 1
0.895638743653453 1
0.0709899417477035 1
0.242479367738049 1
0.327667371620238 1
0.694585022066536 1
0.510893593515336 1
0.903390176865612 1
0.47437453484835 1
-0.11432397515198 1
0.474112625546799 1
0.468497699911076 1
-0.198282682407464 0
0.627372078315867 1
0.37296701052924 1
0.582039745080856 1
0.269800644672963 1
0.302792268394451 1
0.180657799330699 1
0.461754225410874 1
0.502920941132349 1
0.635999312712693 1
0.529250644442081 1
0.529463863208188 1
0.26610505060173 1
0.566574089193546 1
0.651561531889655 1
0.566955394566771 1
-0.0480322346422082 1
0.110627394460024 1
0.197003013010101 1
0.702912224259161 1
0.715773008645055 1
0.225439239970682 1
0.688762850878585 1
1.26379416575427 0
0.89119781103791 1
0.717201904781836 1
0.281573321632711 1
0.212669904484803 1
0.277522637062089 1
-0.0255506321981487 1
0.448870462829001 1
0.358235094276463 1
0.385345633350369 1
0.385013830876713 1
0.162931821292959 1
0.116241048522423 1
0.172647892446619 1
0.342650338283005 1
0.698887059507956 1
0.382541027256066 1
0.181484629049007 1
0.417150935961877 1
0.232447294026871 1
-0.0353561804959322 1
0.664120526639014 1
0.0859387448949434 1
-0.115856828723138 1
0.6321384745748 1
0.00673734643129377 1
0.0740170180980043 1
0.0499547217457441 1
0.776290579836375 1
0.253264060752696 1
0.424773284163107 1
0.421737509502366 1
0.417862017570922 1
0.259186755794043 1
0.0977977982000378 1
0.559935194582693 1
0.353510625137905 1
0.397378429414908 1
0.419673547610242 1
-0.00580160434380975 1
0.407098653266787 1
0.603210286589255 1
0.150372484541355 1
0.840962543618866 1
0.263502310453117 1
0.564638864279566 1
0.363450882407379 1
0.135798462276773 1
0.435977160162305 1
0.513698967405416 1
0.332792708330253 1
0.58756612284428 1
0.41044892129384 1
0.804372660469614 1
0.195770068288637 1
0.293448118768512 1
0.813487536535027 1
0.49835627231921 1
0.542403982765093 1
0.492377171758355 1
0.211773926805057 1
0.475438857283202 1
0.0345372740238677 1
0.858774022537432 1
-0.0486751031086856 1
0.46651284069551 1
0.396170627638646 1
0.468780108306141 1
0.230344667782325 1
0.135421951199794 1
0.634881361741628 1
0.200138253703047 1
0.377294871291627 1
0.872939734075021 1
0.501793718866523 1
0.384927978970383 1
0.409899231681513 1
-0.000626653581329073 1
-0.169434330922135 0
0.107871617108882 1
0.204655836075709 1
0.452442740102629 1
0.101566353776674 1
0.559409373032397 1
0.0678179186465932 1
0.204094218200692 1
0.718351740600285 1
0.754178813695847 1
0.56630678480158 1
0.352664966697315 1
-0.0785556700165356 1
-0.203925539096963 0
0.566180954165971 1
-0.0114046062898726 1
0.335837953079081 1
0.193521595528245 1
0.595628793673277 1
0.109655000060674 1
0.554512884350884 1
0.766709479107008 1
0.79657090495371 1
0.0634776281638281 1
0.273194764093208 1
0.0355773317820392 1
0.429141759401285 1
