# Supplementary material for: Bias caused by sampling error in meta-analysis with small sample sizes
Source: PLoS One. 2018 Sep 13;13(9):e0204056. doi: 10.1371/journal.pone.0204056 (PMC6136825; doi:10.1371/journal.pone.0204056)
Supplement: S5 File — (ZIP) [file pone.0204056.s005.zip › results N = 10 theta = 0.4 tau = 0.2 sz = 30-50.txt]

"dl.theta" "dl.cp"
0.399214750538573 1
0.119510274938997 1
0.296413235221181 1
0.318746473975919 1
0.49617187302233 1
0.427387684731358 1
0.203388850837567 1
0.240973251837924 1
0.456764992072047 1
0.220283600699487 1
0.407002227412389 1
0.675302937821015 1
0.611091739313795 1
0.339568850903945 1
0.744261948361187 1
0.503735146193709 1
0.0464498363141944 1
0.230846414455824 1
0.354746142658755 1
-0.0659825980233614 0
0.820893554661194 0
0.639530727224195 1
0.334253719249448 1
0.254603427977957 1
0.226659875273049 1
0.43060543665014 1
0.285312688549837 1
0.542942879757328 1
0.597833259992594 1
0.362635404254546 1
0.584693176894936 1
0.519706609669603 1
0.573965190931221 1
0.313535740024102 1
0.731633663796421 1
0.263933083480547 1
0.607703342833698 1
-0.145909826864408 0
0.344531513733958 1
0.169858524274499 1
0.4096112745063 1
0.0340471123267306 1
0.448965266402172 1
0.391062870271732 1
0.499617813561746 1
0.506418912302855 1
0.429105778819657 1
0.572196891485824 1
0.30885569059449 1
0.800158795035165 1
0.50962929405457 1
0.749425618763295 1
0.425715976795007 1
0.585593421466624 1
0.722879741595814 1
0.339867093845284 1
0.26489495032112 1
0.25976015217383 1
0.0611509415703466 1
0.740152233097539 1
0.468155029013587 1
0.375795274633963 1
0.607038811586286 1
0.0263042819169355 1
0.237465513157757 1
0.268198287576343 1
0.596130705285145 1
0.18448941502625 1
0.357952455028449 1
0.424415777646779 1
0.365332682459614 1
0.622325337307304 1
0.601082801681876 1
0.310210767412066 1
0.245851238243705 1
0.301399648380114 1
0.56961868792687 1
0.54268862823741 1
0.29955347627624 1
1.04286047920795 0
0.386503917267468 1
0.372824100382146 1
0.49562696372159 1
0.315408784199135 1
0.40953440491955 1
0.357780314438927 1
0.698350497955293 1
0.185526926101469 1
0.175309820006395 1
0.547045753226379 1
0.111252114247546 1
0.441002447259086 1
0.685705118719433 1
0.342737459642903 1
0.519490131248064 1
0.623116717579815 1
0.199421657789772 1
0.43386769870307 1
0.474481386365706 1
0.370515999136975 1
0.262335590082597 1
0.337174268483554 1
0.448713952471089 1
0.413676915828247 1
0.712631779362121 1
0.786304525978172 1
0.463620251260603 1
0.118150689030362 1
0.397263266707979 1
0.136908639940695 1
0.357788147703368 1
0.505259837715864 1
0.680029411892856 1
0.520083967875178 1
0.640246840416624 1
0.150577695301097 1
0.7436654514026 1
0.482985920632879 1
0.314612106114875 1
0.879315617241514 1
0.0699511473544364 1
0.685351084493469 1
0.646226725639174 1
-0.105070916467591 0
0.584866002304522 1
0.266391340880873 1
0.429828904885386 1
0.257886207649877 1
0.798650138719657 1
0.526053002796472 1
0.669483514779637 1
0.63276558958853 1
0.68260863903203 1
0.150487223232256 1
0.411899990100958 1
-0.110425571437866 1
0.50566842554726 1
0.68762417613754 1
0.542136769493512 1
0.169802015809653 1
0.679294369952444 1
0.2269400408489 1
0.730925823088995 1
0.750328663854929 1
0.63798603754307 1
0.187554183210755 1
0.562588694256451 1
0.377481860797063 1
0.668874282083272 1
0.479600090592718 1
0.383723592435417 1
0.380117300889629 1
0.438651626829379 1
0.268308543859716 1
0.47787894773156 1
0.723236413402834 1
0.40722721030504 1
0.325337322690723 1
0.429916488706008 1
0.266578283274732 1
0.507939147410576 1
0.4244823230787 1
0.484397344198256 1
0.497777645291448 1
0.273658630560845 1
0.76347585584925 1
0.844497316862896 1
0.608280831223359 1
0.335941404070968 1
0.372900831621938 1
0.0157348983566309 1
0.151673557201131 1
0.322122874439079 1
0.472193802242836 1
0.631576059825125 1
0.508079623677647 1
0.407099705857563 1
0.418899545789093 1
0.750769563425758 1
0.471115386788563 1
0.640864273629883 1
0.38381265507225 1
0.367251656763757 1
0.290247320874059 1
0.57284310117647 1
0.510697672449337 1
0.299759391896548 1
0.186112536509121 1
0.589920689503759 1
0.1014542783426 1
0.0185290801365045 1
0.427484915948696 1
0.0858218582009485 1
0.31335111166924 1
0.742396393191368 1
0.572939193008455 1
0.38611917555654 1
0.224223045341014 1
0.650076154924298 1
0.435505992687086 1
0.119523148543543 1
0.114135737026225 1
0.651422986293033 1
0.789469252150184 1
0.258796293925116 1
0.47483438516683 1
0.431366994011291 1
0.266911263389052 1
0.168903488517204 1
0.284378154301073 1
0.654236868498394 1
0.459474236466044 1
0.447481171940581 1
0.404405810610105 1
0.644876064604309 1
0.487372942721858 1
0.926210935671221 0
0.459890312102712 1
0.463468093043824 1
0.148832404836882 1
0.341890883547196 1
0.405079910848572 1
0.553781338786714 1
0.405036333250793 1
0.0641698454576983 1
0.351442492328465 1
0.336677374606045 1
0.45714308042649 1
0.386127469830423 1
0.645469391577973 1
0.422893011286909 1
0.147156220042799 1
-0.0679438938404831 0
0.436248960123268 1
0.280253134495728 1
0.544721010059618 1
0.911002299561503 0
0.102000800958161 1
0.318856865804464 1
0.692408565029594 1
0.787925524246508 1
0.384233375552029 1
0.443663603040628 1
0.242094203701145 1
0.598591770923633 1
0.402675020713199 1
0.324368114935857 1
0.512832015998645 1
0.35108608774334 1
0.0970271872742028 1
0.458427224263551 1
0.364698828268725 1
0.228260893296346 1
0.499497272433551 1
0.377782865714752 1
0.441782609022572 1
0.46957053035607 1
-0.0145643120066299 1
0.288574939753624 1
0.216693003700614 1
0.627618941130306 1
0.528060270025326 1
0.22552567403951 1
0.534671970923492 1
0.287332094890954 1
0.209815079543499 1
0.477684208401389 1
0.593599805127394 1
0.3060090623502 1
0.531981646756252 1
0.731899034555221 1
0.333183132130147 1
0.433437454429298 1
0.368290145010572 1
0.265439117826271 1
0.382472744027249 1
0.129726855325906 1
0.521599523744056 1
0.949850195340499 0
0.574496642501661 1
0.502923886678565 1
0.517171722393584 1
0.959797853053137 0
0.378315945419806 1
0.53267832053597 1
0.646573614807052 1
0.339308701307748 1
0.557156407547605 1
0.495248022800952 1
0.880931599544685 0
0.187648387121083 1
0.606598254720029 1
0.189029312409572 1
0.262148845257406 1
0.401733107445199 1
0.416580356414745 1
0.54975987783963 1
0.359654258291108 1
0.128183814912707 1
0.272124795157768 1
0.294763399466569 1
0.518442899928942 1
0.647282677684669 1
0.74493415345914 1
0.654797643842891 1
0.763805882510963 1
0.459148180858259 1
0.295390255529044 1
0.219790168131542 1
0.323559154636124 1
0.521853080680413 1
0.52172929705709 1
0.598672473628581 1
0.559818490462544 1
0.435962790569102 1
0.321505865027567 1
0.482624588905808 1
0.412844454510715 1
0.454915944586782 1
0.279948870876108 1
0.334082251428308 1
0.425322511477172 1
0.442151287579915 1
0.603132007676303 1
0.197383185524015 1
0.132583283945288 1
0.498667973999273 1
0.348165934310704 1
0.317508279911414 1
0.286404142343635 1
0.465721865117947 1
0.184969106496117 1
0.594572780035561 1
0.561949963196114 1
0.118788171064674 1
0.120315091771416 1
0.565866778353534 1
0.631600195235397 1
0.45770810990352 1
0.629402057813357 1
0.574373715806164 1
0.394437080868767 1
0.11196777997835 1
0.584288250804883 1
0.412965472758478 1
0.692508853791593 1
0.745093046585411 1
0.265536580839425 1
0.344167292114364 1
0.255164385616971 1
0.373118058311491 1
0.794283314044451 1
0.63742760714607 1
0.0922282185269993 1
0.263459895141035 1
0.757994439085458 1
0.288694195417178 1
0.413398105398135 1
0.399208803576426 1
0.334352506667761 1
0.299776892825355 1
0.00895345220211376 1
0.460198244256753 1
0.018119014002687 1
0.43744138444743 1
0.531146061285439 1
0.2303987162313 1
0.50282066219133 1
0.173853396907523 1
0.0309384649281597 1
0.146374024207321 1
0.310178764849551 1
0.401486671678598 1
0.274279983398322 1
0.438070928280027 1
0.620431292034015 1
0.243900254682654 1
0.304562947452819 1
0.39773177517103 1
0.575492267266462 1
0.691041184021186 1
0.52197892138229 1
0.698386982068845 1
0.3384154886172 1
0.511249385836706 1
0.0755607295810003 1
0.61405232269331 1
0.315500470760315 1
0.620534674506963 1
0.625999422568316 1
0.437886377867019 1
0.73516102224564 1
0.556899324493498 1
0.392583896443586 1
0.561263257780995 1
0.42423029695466 1
0.510270817760081 1
0.50174791284754 1
0.625985225870443 1
0.353254238209108 1
0.373551765529722 1
0.423841461864837 1
0.167876545202632 1
0.323595488686864 1
0.521176613206967 1
0.384410022273007 1
0.321437849892206 1
0.230368505150093 1
0.365031838476967 1
0.355095704283528 1
0.384721870512089 1
0.201261576907638 1
0.302418597532428 1
-0.131567698970455 0
0.809631534108195 1
0.52280339032611 1
0.39962086901672 1
0.563576770368028 1
0.288426861064153 1
0.246136673326341 1
0.187155286235022 1
0.702026977516121 1
0.608331343889688 1
0.226684676473558 1
0.329326022684099 1
0.320995138280954 1
0.657513937699093 1
0.365945527621826 1
0.310073159092368 1
0.421766295499686 1
0.326294828713655 1
-0.242883698819952 0
0.455346143915251 1
0.692394073225576 1
0.559886727350289 1
0.0234799967870269 1
0.127784734604302 1
0.442288809043821 1
0.428717938300175 1
-0.022498228725656 0
0.258666871378783 1
0.317597661246681 1
0.270507739566107 1
0.529347223055288 1
0.57935374496698 1
0.657551505927789 1
0.615580791140478 1
0.408771914252585 1
0.923293157887373 0
0.125303200745837 1
0.549658741066459 1
0.180804289433081 1
0.305716389743428 1
0.384740400818778 1
0.619183335180906 1
0.178316141764815 1
0.394425105007078 1
0.43583397614694 1
0.764900644335791 1
0.143039039897165 1
0.582180174055609 1
0.482386660712072 1
0.740507778924119 1
-0.0355237446076002 1
0.598658065155155 1
0.0486288444316475 1
0.20914975058704 1
0.599326525569017 1
0.184372278003021 1
0.320010160405762 1
0.353743385599438 1
0.30659584661524 1
0.482988434802005 1
0.390528159746292 1
-0.117959183094594 0
0.422292338950491 1
0.385840465668986 1
0.282106580884067 1
0.353874647041609 1
-0.0505508773986637 0
0.34485430099279 1
0.346898660127798 1
0.441248328910569 1
0.603178595603425 1
0.312458436271174 1
0.477069534414123 1
0.486907600340132 1
0.404242294548705 1
0.447592433159698 1
0.420130568177167 1
0.820424001198799 1
0.381747647483241 1
0.578670223647883 1
0.162410230368108 1
0.808531587381405 1
-0.0104767696559002 1
0.491309804213805 1
0.50327864720924 1
0.466579863689512 1
0.432286901384051 1
0.223639025612191 1
0.281624349793322 1
0.363875401223232 1
0.678611216871509 1
0.390128599565168 1
0.3968990685516 1
0.914256961928893 1
0.641983006334236 1
0.644613325831213 1
0.194649879109411 1
0.570258185642747 1
0.652048261255406 1
0.0385477479823653 1
0.0523157641132935 1
0.201704398297877 1
0.595955725320884 1
0.906372234367451 0
0.378498412166105 1
0.53140763068269 1
0.351949654190146 1
0.160887948317619 1
0.480315823229273 1
0.140206721923194 1
0.355024303533769 1
-0.0266101389272867 1
0.124869186109187 1
0.481516534902474 1
-0.0427143810280304 0
0.259426954150948 1
0.297500842521604 1
0.519280666574978 1
0.547897885195355 1
0.484112869371638 1
0.417402253927537 1
0.534177097586018 1
0.552186114236382 1
0.606900886239537 1
0.598655907788031 1
0.312633710463412 1
0.147902788035003 1
0.813979787405938 1
0.153064052887807 1
0.619831150969277 1
0.345018944799005 1
0.147931798180202 1
0.863347906349818 1
-0.0819274835374036 0
0.434021347571014 1
0.625813934705572 1
0.36316349120394 1
0.104617661116665 1
0.550291694654388 1
-0.0247319065056593 1
0.767159315582607 1
0.551811700180493 1
0.132949107950186 1
0.746923647041913 1
0.193050139782102 1
0.705047728339732 1
0.624778711786989 1
0.192954980769884 1
0.426773911889057 1
0.288971469510484 1
0.500058829292114 1
0.12001948748571 1
0.609271489778486 1
0.651697294263348 1
0.266310195159531 1
0.412128312944235 1
0.388612184220669 1
0.531173458507406 1
0.481358472026419 1
0.550027262524748 1
0.243394624018499 1
0.392068850244245 1
0.3376281676326 1
0.175890775699908 1
0.127339529966952 1
0.360567103539162 1
0.878404397034847 0
0.170936205876662 1
0.624378184728875 1
0.505708319878874 1
0.479124735778047 1
0.584438759726298 1
0.463566870613473 1
0.264572530631559 1
0.0201570162428115 1
0.43896760245242 1
0.405867295001186 1
0.140815169689771 1
0.272971703508091 1
0.332703515033056 1
0.519947081470669 1
0.365915280166101 1
-0.0328524826282567 0
0.275801608682462 1
0.280213518041284 1
0.916182121431584 0
0.384869401228156 1
0.545413234724547 1
0.0740773756501713 1
0.912065674415194 0
0.427550493581537 1
0.137433348090401 1
0.704312974499982 1
0.331519488661619 1
0.675263163148854 1
-0.0176738191532323 1
0.506606107197477 1
0.450525328854771 1
0.33355683950382 1
0.427579174037137 1
0.497607369029081 1
0.550616418699414 1
0.306529683101696 1
0.355813614164343 1
0.694123206687395 1
0.404552451662315 1
0.397776655857476 1
0.662653669223296 1
0.347136949672616 1
0.448847164294196 1
0.205431629798488 1
0.393796529282172 1
0.777161561602334 1
0.374628243171017 1
0.332820140338483 1
0.468643457744645 1
0.380820489571755 1
0.770146883872693 1
0.258764331481203 1
0.434650376685373 1
0.506297704914254 1
0.139915697997543 1
0.244426861427191 1
0.156002354569435 1
0.551274939599913 1
0.539982381282691 1
1.04106010093516 0
0.200503391614698 1
0.500454166042236 1
0.73199958173227 1
0.186678770515839 1
0.286899435533536 1
0.526961564480699 1
0.145907637109469 1
0.579628860152944 1
0.169409050607866 1
0.470057578483527 1
0.446353039221646 1
0.842674137981902 1
0.262280983732337 1
0.665617115946613 1
0.514260656308084 1
0.655156315813641 1
-0.272627308165376 0
0.407754108958133 1
0.379629096075859 1
0.8449167902719 0
0.570551882258419 1
0.147918520771081 1
0.40050096986353 1
0.633319542590708 1
0.704320039173012 1
0.517405483853277 1
0.492200647604334 1
0.112979131861396 1
0.287618888205366 1
0.733827123733037 1
-0.195551461777121 0
0.125695758850651 1
0.336450444607697 1
0.362397517069998 1
0.347741968824218 1
0.281844135010072 1
0.275033478615646 1
0.351213243899747 1
0.320237830695103 1
0.552368045630368 1
0.157768365695127 1
0.451063307828539 1
0.305878436255471 1
0.375847973380347 1
0.542300504314848 1
0.354588129002703 1
0.267461875593335 1
0.21331421022603 1
0.365040356678487 1
0.855417712931257 1
0.221836022176483 1
0.767476464711609 1
0.245296479210534 1
0.279856886776606 1
0.791999845123612 1
0.16428685503464 1
0.0310437443959749 1
0.529626863763363 1
0.651682783403233 1
-0.030555720669539 0
0.88297580422942 0
0.198342045431893 1
0.731326559542484 1
0.961463912195527 0
0.330579144323064 1
0.424873939532613 1
0.385816803166357 1
0.833433927523284 0
0.18766897908493 1
0.332569251393576 1
0.33554798160684 1
0.486122885631482 1
0.117000127060565 1
0.300026503154547 1
0.418846073425911 1
0.0144216196499651 1
0.7051598219049 1
0.159190797085638 1
0.416698373107185 1
0.282625867652254 1
0.708524732541939 1
0.304933089132418 1
0.531384052141278 1
0.166114291695579 1
0.17590524454036 1
0.546807151483424 1
0.288589812940601 1
0.268947633306631 1
0.133287176008466 1
0.304100047259525 1
0.520114851350938 1
0.337772936086791 1
0.260635761469696 1
0.394171107879026 1
0.533904411015275 1
0.0498162692917969 1
0.378910895968404 1
0.309691078523809 1
0.154363415526864 1
0.698721910544103 1
0.109821778024364 1
-0.182598751730322 0
0.576230958657077 1
0.168108439842776 1
0.627535409783787 1
0.37413515633751 1
0.66184223467594 1
0.55224479642202 1
0.147100938953001 1
0.434427567286856 1
0.708014881860426 1
0.425572586213269 1
0.546846564351562 1
0.423334965205536 1
0.524588878395192 1
0.486947638373013 1
0.502062656417253 1
0.12038082901582 1
-0.00180570218959303 1
0.362347162652412 1
0.610413534693913 1
0.0936046858776198 1
0.364331335655105 1
0.143235959530798 1
0.560498489312766 1
0.206310956699438 1
0.0338184025304214 1
0.624917918314729 1
0.424880926550225 1
0.33078345339233 1
-0.149836035963034 0
0.698670223424119 1
0.530461590098575 1
0.785632109415101 1
0.270965334114833 1
0.165504523141115 1
0.405594133106126 1
0.305661000433069 1
0.357901706965525 1
0.329016281504627 1
0.334427819314978 1
0.386134376145574 1
0.653206470696214 1
0.420388429542844 1
0.697001818897428 1
0.083615587535678 1
0.469971656180022 1
0.546625045630209 1
0.699491077853354 1
0.222483207213936 1
0.243586089460958 1
0.273005898952907 1
0.414357523277707 1
0.495028436747495 1
0.668293074339572 1
0.297555813714475 1
0.265874940537448 1
0.332364862931176 1
0.160412722138689 1
0.274933938358949 1
0.616077895951992 1
0.642708521764112 1
0.418916434886503 1
0.305543947758731 1
0.473237438009195 1
0.353973857951112 1
0.428411854849554 1
0.427082293793652 1
0.72362777764016 1
0.556728657118411 1
0.291587235607448 1
0.746709494337941 1
0.0610512122837057 1
0.399281637327216 1
0.490303679935308 1
0.616677282092396 1
0.0833332670407518 1
0.137491942405589 1
0.57112445797193 1
0.660048662629198 1
0.331739022198952 1
0.485247790044262 1
0.448664049202193 1
0.500124483747528 1
0.560282365415645 1
0.96050683738846 0
0.161910654631653 1
0.380816019196173 1
0.259227507554018 1
0.4621025729358 1
0.625983633493927 1
0.323522013356891 1
0.467882411294026 1
0.350175635804734 1
0.281117675445075 1
0.54244570706198 1
0.668299627701809 1
0.473560957738875 1
0.259381865024259 1
0.269800368590793 1
0.278141895550147 1
0.214327318577683 1
0.444904553566833 1
0.0374582218410026 1
0.480207656937019 1
0.23949021532334 1
0.703096967408753 1
0.459844667074905 1
0.752260914564366 1
0.52703434093204 1
0.40056953210969 1
0.183244141826149 1
0.491799065666182 1
0.443162028169794 1
0.460313197694766 1
0.506351670512545 1
0.314495159986685 1
0.461866958947262 1
0.744116043867278 1
0.398483175361827 1
0.356838047136395 1
0.649123754388498 1
0.408003121721491 1
0.565995433763335 1
0.338045916877729 1
0.0930755342176482 1
0.184759758713235 1
0.377958919799033 1
0.285859154667195 1
0.572078913740757 1
0.630150653444864 1
0.755826143450553 1
0.27520821088834 1
0.0377672519508263 1
0.385357758114437 1
0.437160449549721 1
0.417268973026886 1
0.373308800106062 1
0.338514476418938 1
0.266205608130537 1
0.445268233312287 1
0.201749858992013 1
0.720630987992446 1
0.899975510384399 0
0.752193024920723 1
0.404640141033238 1
0.145548708782907 1
-0.0237476595022849 0
0.359453685993304 1
0.396677683434383 1
0.60750863128179 1
0.223293433207023 1
-0.0292049135943148 1
0.369497879837392 1
0.551369084918568 1
0.409128407794391 1
0.0234453004556562 1
0.314722464554476 1
0.468647720997613 1
0.297575975375361 1
0.416191306967429 1
0.430528729287922 1
0.412291688508188 1
0.281392001245765 1
0.619199178880221 1
0.762072501384774 1
0.464370690788181 1
0.484656390160772 1
0.185343254518003 1
0.29953809629316 1
0.39291033333429 1
0.711590070232986 1
0.587358065988458 1
0.12803306741113 1
0.565211632227169 1
0.0858379084613592 1
0.423891077145393 1
0.415549462551551 1
0.119919467294496 1
0.290608374954643 1
0.0881684071430224 1
0.164685971224571 1
0.160746688310966 1
0.636533838898519 1
0.680451202860066 1
0.618379645031674 1
0.452153909868454 1
0.371286090491923 1
0.535798978683111 1
0.633436241283911 1
0.720777506827866 1
0.21769739487704 1
0.407233187983947 1
0.277810175132558 1
0.375186886659658 1
0.414479872592594 1
0.49003491502823 1
0.179150938292426 1
0.136621986863102 1
0.61519426987152 1
0.334771658435113 1
0.400340658235963 1
0.0216460298718614 1
0.482229530078049 1
0.973822570357387 0
0.113176783777379 1
0.733417593141505 1
0.105167801159848 1
0.529273069319327 1
0.394810345380948 1
0.168449720284371 1
0.43143705428468 1
0.475874490299958 1
0.397617826981605 1
0.296959573300279 1
0.734144535406425 1
0.486910424645084 1
0.393504694819046 1
0.817839196754494 1
0.396327366987268 1
0.245691820263523 1
0.350377909073907 1
-0.0316889963083387 0
0.485018479240703 1
0.874944374857687 0
0.630908342329828 1
0.313293208117074 1
0.388215671401373 1
0.466662874983326 1
0.471644852922119 1
0.524461585043569 1
0.540746501697459 1
0.298516435309457 1
0.416675655328319 1
0.380913837036347 1
0.801550572352823 1
0.0138518218894825 1
0.545225800815878 1
0.632707436149556 1
0.274231157113526 1
0.226138086013177 1
0.738856345399975 1
0.121329059327084 1
0.792685719988385 1
0.42639195641784 1
0.367477258126972 1
-0.00928922432108795 1
0.459555384776145 1
0.565714216378008 1
0.381133388093959 1
0.589167177485147 1
0.177914012827631 1
0.54461222061786 1
0.355986142873496 1
0.546687701663702 1
0.837499684132802 0
0.408584502858355 1
0.406039257844267 1
0.340097502260462 1
0.432259569118308 1
0.213982009833105 1
0.127361005416662 1
0.46382462976734 1
0.225103233836693 1
0.227700463579313 1
0.416939925609803 1
0.389334086394088 1
0.285250787668403 1
0.317308758311701 1
0.129425815289213 1
0.66582571058175 1
0.194543231445207 1
0.509277797098527 1
0.601933552068376 1
-0.204463244230379 0
0.416233272922048 1
0.244356371594786 1
0.817882452076752 1
0.169089398801408 1
0.679891012918701 1
0.272868916864377 1
0.717145055144946 1
0.627245149163466 1
0.592222233118288 1
0.416551020096533 1
0.382470749767463 1
-0.269620501135254 0
0.0826875589132469 1
0.376083424992382 1
-0.0223515691275258 1
0.120751379387789 1
-0.179641105139761 0
0.217153092548703 1
0.231542382663817 1
0.622673124766768 1
0.570191015044524 1
0.105860044222384 1
0.436266107543068 1
0.342392145231353 1
-0.116109667605922 0
0.695857597191451 1
0.506315969247171 1
0.506359061458739 1
0.671165085769139 1
0.547849984121903 1
0.281095835314773 1
0.0553173250598694 1
0.75769055099018 1
-0.0608721504856259 0
0.717663846467868 1
0.581269792145717 1
0.891176498350837 0
0.0357448014152113 1
0.0704327848230043 1
0.193510301029573 1
0.121773005653251 1
0.616681258295536 1
0.656668748968433 1
0.75762954832937 1
0.646883770678694 1
0.28773861538349 1
0.678271334212304 1
0.22120785664604 1
0.244452696857207 1
0.276791589688799 1
0.10797947474995 1
0.760630281856299 1
0.390588370488633 1
0.19872367248327 1
0.529853126961036 1
0.781200510173271 1
0.00600684979694984 1
0.547556275991192 1
0.410891856802761 1
0.356205748094467 1
-0.00934425229249973 1
0.318459976501345 1
0.162478977405987 1
0.427368172955873 1
0.408355126180363 1
0.617539328902351 1
0.377494289506061 1
0.911495768049625 0
0.36437409805319 1
0.484764555976496 1
0.143059131500717 1
0.0424472326123935 1
0.036498453589097 1
0.10336047253033 1
0.167262903752156 1
0.250624568361351 1
0.184077522496128 1
0.38862907015962 1
0.53028583760628 1
0.296835942561317 1
0.671368941070011 1
0.188179925005624 1
0.0372466246804263 1
0.535435179939167 1
0.195514802265677 1
-0.0810504235900068 1
0.551599835090646 1
1.17323175280224 0
0.474012800228039 1
0.355725936946611 1
0.704008922098985 1
0.657274187937469 1
0.670921044691205 1
0.774666744223104 1
-0.0177248091269978 1
0.0966523735616261 1
0.151060143570132 1
0.291001983050974 1
0.744731331610384 1
0.499657489489178 1
0.330842925267465 1
0.429657706749326 1
0.103608480403069 1
0.209530601566459 1
0.574442537223001 1
0.375798961619078 1
0.128793898565471 1
0.388168771222364 1
0.294052482812579 1
0.175845247446638 1
0.402571799137954 1
0.310426834097162 1
0.552298215151998 1
0.358264367182853 1
0.526430417764195 1
0.297283971891536 1
0.214101772195155 1
0.507954975491902 1
0.187503243473472 1
0.405553659973101 1
0.6824702367782 1
0.111140139647796 1
0.692319456599197 1
0.546722395742404 1
0.524276788698081 1
0.722321023380531 1
0.807874088597316 1
0.330123772335868 1
0.621495364549446 1
0.357881201057964 1
0.496698347637375 1
0.448079921607198 1
0.349122189056901 1
0.224271934252186 1
0.145392957204944 1
0.218651817761068 1
0.352724999782327 1
0.287035809972869 1
0.491514949178474 1
0.109362594942669 1
0.343152967353944 1
0.296827032996046 1
0.130004566869125 1
0.449867220798505 1
0.323983659938978 1
0.770546897291279 1
0.196104214857355 1
0.0932124996163974 1
0.310918436416158 1
0.714932878296889 1
0.35561960461664 1
0.513563265436062 1
0.157329173993243 1
0.443437545375839 1
0.332050285567488 1
0.125768149783715 1
0.237328762240021 1
0.473128142247532 1
0.685484539674114 1
0.546275194091244 1
0.40544358570677 1
0.404083126431431 1
0.642167625129599 1
0.440067422765564 1
0.729055476604674 1
0.4395633178853 1
0.406146126172926 1
0.366572483499241 1
0.3203690635019 1
0.50651589322661 1
0.063622158518403 1
0.320194198863641 1
0.136020882856508 1
0.373895766677876 1
0.419729496022517 1
0.429405219289985 1
0.127193902204404 1
0.458064963951513 1
0.441706955473675 1
0.737950009696681 1
0.1937731181598 1
0.163893005556078 1
0.520941387419425 1
0.565489280556411 1
0.733618831648197 1
0.396546499320391 1
0.013441259967936 1
0.398782019924906 1
0.80521010230518 1
-0.022695300653177 0
0.0607280930829123 1
0.553967062198075 1
0.528771763833858 1
0.154746692772737 1
0.499014486325977 1
0.191630761922052 1
0.309466579214197 1
0.7195979403639 1
0.177643760206713 1
0.742947173785615 1
0.520517467169167 1
0.65845228104004 1
0.368736917014325 1
0.269641041405796 1
0.459379886160719 1
0.554166942124424 1
0.579790443450793 1
0.436696004835817 1
0.213555385394736 1
0.488922627356657 1
0.440191486266262 1
0.212392495663158 1
0.480125849027933 1
0.443133768115355 1
0.0536230380849188 1
0.460123768517556 1
0.338142306000522 1
0.224758038095563 1
0.587389698312152 1
0.527056069808197 1
0.612760748861908 1
0.10945827121448 1
0.0169858116211036 1
0.492300847739154 1
0.102791570078936 1
0.178148333912314 1
0.310428511595405 1
0.718036998281429 1
0.427184691989677 1
0.14779482212375 1
0.303192870840912 1
0.202317114730506 1
0.687937281444301 1
0.410944620674519 1
0.42320064103532 1
0.404552241574572 1
0.441233990094201 1
0.570839021395709 1
0.613607948830633 1
0.372024637437517 1
0.511896712394361 1
0.152642578590586 1
0.330362620229196 1
0.552296197213757 1
0.536610459804278 1
0.370417477406134 1
0.773180458359961 1
0.606793711734167 1
0.435827825932656 1
0.391488986687456 1
0.310967385011935 1
0.459760183261851 1
0.305075176955402 1
0.634082442441823 1
0.351590206454122 1
0.440151363361215 1
0.152697130548807 1
0.357607129845426 1
0.427747456721262 1
0.508367058219134 1
0.0276122345068121 1
0.498482407272136 1
0.130706024525874 1
1.14604431799813 0
0.302261633900368 1
0.30851766749717 1
0.00384758552264264 1
0.478322133925335 1
0.343306494827937 1
0.395722861585553 1
0.524955963073472 1
0.536053045653986 1
0.0804626733009465 1
0.449017243041818 1
0.223068510375704 1
0.386848590522139 1
0.0323466151678299 1
0.51938569895546 1
0.202140471698878 1
0.459477801216166 1
0.359058675942879 1
0.424526216249449 1
0.230737246955596 1
0.47022302639524 1
0.455860243382938 1
0.0506654628756748 1
0.417458543706457 1
0.329877123740338 1
0.66192396040548 1
0.1285264641571 1
0.36745838204492 1
0.323614385887122 1
0.362019435558916 1
0.596473392506678 1
0.470843109104317 1
0.18523168822714 1
0.333563524736129 1
0.344019866862709 1
0.530137189857072 1
0.453640378868106 1
0.432190810317996 1
0.15625074591463 1
0.534646633989522 1
0.33890186933494 1
0.447191658545739 1
0.599449982182529 1
0.406423429705186 1
0.540739154765504 1
0.405559686601998 1
0.507655805386005 1
0.409864305523558 1
0.533065203525176 1
0.205565769706405 1
0.320983697093781 1
0.225057511135833 1
0.204400660885385 1
0.410760921470136 1
0.46916832275863 1
0.235000056606693 1
-0.340323169629533 0
0.312916631730439 1
0.451319874237311 1
0.318002923958907 1
0.235354236817479 1
0.00437007698098931 1
0.529301172585003 1
0.274740506211745 1
0.74028755432441 1
0.400952542877851 1
0.136590592004521 1
0.686395761281427 1
0.646772004301255 1
0.327511645564338 1
0.560704375516374 1
0.688071435382771 1
0.397146730011385 1
0.300699562491432 1
0.0622471719914976 1
0.746553272778253 1
0.887940937218911 0
0.22109416992244 1
0.495023000079857 1
0.0720870540746443 1
0.255641123550926 1
0.838469208375418 1
0.118025528517721 1
0.498119941853546 1
-0.0550732341652966 1
0.463463688266643 1
0.218443161091341 1
0.374064169137603 1
0.413995958323935 1
0.332764034346645 1
0.39935563853875 1
0.382065029781794 1
0.636113921924712 1
0.683867196731318 1
0.14354955306473 1
0.573204489840302 1
0.842462879352738 0
0.08061264791156 1
0.297237572261726 1
0.340187902258786 1
0.425786072540276 1
0.269465710725471 1
0.396694173378017 1
0.919154752520087 0
0.600806540676444 1
0.68687790132752 1
0.174703585869808 1
0.775837548508505 1
0.34757650346633 1
0.287877286315179 1
0.392935629474922 1
0.101986162245734 1
0.790387833322589 1
0.484255850698323 1
0.154632728431215 1
0.199291943337505 1
0.645379647662943 1
0.605711950079295 1
0.0795162179755008 1
0.47428727172712 1
0.547874812331135 1
0.684880568908687 1
0.57365507719639 1
0.384208696998142 1
0.30492354181177 1
0.262444433490861 1
0.423076407512684 1
0.388004423190072 1
0.434066586770508 1
0.741536446018487 1
0.437799065772502 1
0.206330297866295 1
0.145270191820912 1
0.524346161286768 1
0.496643669968594 1
0.331144237618288 1
0.435442193641053 1
0.666716220918413 1
0.245035966015608 1
0.425047939362123 1
0.283341480151021 1
0.502795332458387 1
0.454134415829289 1
0.528729119738109 1
0.357701665281831 1
0.263654479914571 1
0.443732557601634 1
0.461415775641169 1
0.315004916466357 1
0.362661425932546 1
0.222320264030988 1
0.406204356738501 1
0.520838567006743 1
0.13032334252688 1
0.435407987632124 1
0.300658267249007 1
0.515440683646067 1
0.496573008570071 1
0.473277277708553 1
0.641053014530548 1
0.467200229612411 1
0.653657823899726 1
0.592399287623299 1
0.482305751017678 1
0.336634924708595 1
0.451610973577565 1
0.301261337040434 1
-0.0320440870761681 1
0.640670000670841 1
0.835173060460956 0
0.666879162163021 1
0.429040617972252 1
0.408130592378606 1
0.361507516948217 1
0.576013118553146 1
0.824132091765697 1
0.409948184448863 1
0.455270733558451 1
0.623636420469537 1
0.789764817060714 1
0.793892638602106 1
0.258327072081353 1
0.638318306099458 1
0.546600377890122 1
0.18050736913974 1
0.336106873723466 1
0.139702461790292 1
0.537791710125224 1
0.269387735991572 1
0.328260582446281 1
0.489176933786022 1
0.179097763324232 1
0.281421405281301 1
0.394598545391267 1
0.588585430382572 1
0.432435233058251 1
0.579813358372158 1
0.166060485947909 1
-0.128057003038308 0
0.378477898440951 1
0.106359125912186 1
0.325324023514045 1
0.362795008732436 1
0.241175046348827 1
0.649815326749606 1
0.290968467522326 1
0.440447926703026 1
0.279640125140716 1
0.216694633639652 1
0.356780459669889 1
0.801023455248197 1
0.587650750759903 1
0.669265387567925 1
0.539019382370244 1
0.290662087081254 1
0.498350764690277 1
0.378076750792011 1
0.218312915846603 1
0.0213263179551101 1
0.204634318770131 1
0.0635517730963258 1
0.429220761642672 1
0.835706999608804 0
0.258262233956054 1
0.340025271360358 1
0.868543734021162 0
0.485691082127254 1
0.509394766310695 1
0.390937815250031 1
0.696928090018072 1
0.309674059241057 1
0.593983664878008 1
-0.0517128712025164 0
0.754948467450144 1
0.335173126856516 1
0.0799766542164159 1
0.435518525462026 1
0.108459517286132 1
0.211421071261878 1
0.166345024674117 1
-0.0313307768218741 1
0.265920589195935 1
0.524004240283556 1
0.506510085920479 1
0.31433440956601 1
0.615432647525067 1
0.27988934639786 1
0.436621119430885 1
0.600454856067295 1
0.094225217640319 1
0.524646933922401 1
0.472687520331237 1
0.403170463524388 1
0.511142575821697 1
0.261992839260764 1
0.303824293891515 1
0.189512866708274 1
0.636440881009611 1
0.341875967076055 1
0.198470775565139 1
0.484335212272473 1
0.0725626125579168 1
0.288665851070878 1
0.0496022762996307 1
0.298068788225089 1
0.493448704851075 1
0.516787108255663 1
0.520042186643736 1
0.478276446731098 1
0.323937854638636 1
0.145042736102863 1
0.897872809779366 0
0.670047492997258 1
0.570667612682489 1
0.750111669761304 1
0.211266644306603 1
0.754944560448948 1
0.445027340609037 1
0.300989171787851 1
0.763281921922957 1
0.389322657529615 1
0.67205926089725 1
0.520771710074246 1
0.518581946981967 1
0.36085894434206 1
0.377760593566055 1
0.180046120162048 1
0.540823790203943 1
0.321296564040223 1
0.572108619049004 1
0.334044326216786 1
0.411300574846224 1
0.333325534992044 1
0.143346954655564 1
0.328412635352121 1
0.36750841143304 1
0.60710323980208 1
0.340192092101718 1
0.107797142252885 1
0.173746354395854 1
0.29387485060758 1
0.356685290323643 1
0.324365232116823 1
0.427464584592332 1
0.414574932910216 1
0.648045207657845 1
0.243160745680854 1
0.704292185431508 1
0.703170508444025 1
0.458701422735044 1
0.428815179192608 1
0.365151591181494 1
0.24913103172858 1
0.474738989948472 1
0.49382766565489 1
0.425376027159579 1
0.264140973557615 1
0.370692418267149 1
0.595054464852949 1
0.627640187364671 1
-0.00017411167282641 1
0.178667945824085 1
0.440194008935397 1
0.624491841653184 1
0.599663145818361 1
0.203216309509535 1
0.456582208449414 1
0.258846290528904 1
0.396965135450632 1
0.605221490325862 1
0.578306452459873 1
0.620715156094596 1
0.652418523015178 1
0.682513639238413 1
0.186644760261923 1
0.350154255759827 1
0.308091895277217 1
0.494827993221364 1
0.501016628464843 1
0.598535062602769 1
0.357654184411121 1
-0.0746519506614749 0
0.405975680079333 1
0.521445522882176 1
0.592803729851014 1
0.819606809315553 1
0.493710525286698 1
0.417397976448657 1
-0.0772056658745543 0
0.525751866787051 1
-0.215017868714265 0
0.609840906090234 1
0.298042219181444 1
0.405931969171748 1
0.485680933293395 1
0.441363339163039 1
0.255933694091482 1
0.305455672416784 1
0.470920875791204 1
0.172385107339051 1
0.200309222252378 1
0.555920807178988 1
0.620890375612168 1
0.47001037605326 1
0.649481896592247 1
0.335181481248462 1
0.657920985931177 1
0.495370907796651 1
0.570363545277845 1
0.254480304763703 1
0.261965255922345 1
0.55140982042526 1
0.487371354015535 1
0.183657991700808 1
0.444659412175701 1
0.60559115436265 1
0.328175404968721 1
0.280186558707067 1
0.710159478693281 1
0.660202581206164 1
0.234270167012206 1
0.315967566613982 1
0.14232774430055 1
0.227336897691519 1
0.451431837409809 1
0.415359058469734 1
0.497990260975085 1
0.682595248743143 1
0.303571592917024 1
0.486191604718291 1
0.408707497877417 1
0.647812939578123 1
-0.0820559861563643 0
0.746393170300074 1
0.581107685397636 1
0.280178316735695 1
0.252028264191427 1
0.213890507817322 1
0.220103439533917 1
0.886785064957295 0
0.118780031447768 1
0.638935306201985 1
0.307185993250075 1
0.0388837352906226 1
0.329099561909434 1
0.472087698759897 1
0.607661415101855 1
0.167847100691519 1
0.352925242190162 1
0.284368137466001 1
0.227472682278836 1
0.228222597635025 1
0.361863056540445 1
0.0144153975438031 1
0.361974375762024 1
0.0202497406271026 1
0.358608705950432 1
0.562885975487507 1
0.271733419958331 1
0.189824230537051 1
0.0734623395030574 1
0.603462910012952 1
0.386494918179134 1
0.475863648165928 1
0.518794400610589 1
0.469191781112476 1
0.2417540432543 1
0.432067359941304 1
0.562192486980686 1
0.435653899922465 1
0.361798148178606 1
0.677043131337355 1
0.740622567129074 1
0.251094520293911 1
-0.0613338579336419 1
0.322366592498038 1
0.404192140517307 1
0.434108755426072 1
0.369356156806583 1
0.0986497318936869 1
0.706813472134281 1
0.093519457650531 1
0.361351342611736 1
0.159082485001536 1
0.235070690231689 1
0.452405783607519 1
0.296301800517718 1
0.437832045219427 1
0.414856358313508 1
0.490340190865701 1
0.295333255174939 1
0.533451671421922 1
0.646299222292831 1
0.747510474728911 1
0.153182271375138 1
0.297446104603846 1
0.221858882005414 1
0.510425426100195 1
0.12677981959025 1
0.588233366420541 1
0.0413975472988283 1
0.594333175258638 1
0.122009215160437 1
0.220389107684354 1
0.419298187586902 1
-0.0501594771121163 0
0.252034223982807 1
0.253812171837317 1
0.689488447169462 1
0.300995459876947 1
0.539844895657024 1
0.801621884467488 1
0.239674715657112 1
0.679166991005991 1
0.853880797096532 0
0.291364401522598 1
0.184324322997641 1
0.963479366399326 1
0.256750686820882 1
0.311348509718983 1
0.148615310165468 1
0.511668195614619 1
0.472778147054271 1
0.378851336160692 1
0.471413387419237 1
0.456606627598323 1
0.58387593095663 1
0.465796768645435 1
0.382966006359622 1
0.275712488025722 1
0.621587302468916 1
0.601319754926862 1
0.446456888418593 1
-0.172898746398714 0
0.524483784939617 1
0.290686385917542 1
0.589614042312424 1
0.727234772987218 1
0.16378219316515 1
0.449343833498073 1
0.351227958417281 1
0.348081842759426 1
0.19828881641841 1
0.320873671259439 1
0.207634288960655 1
0.0360125812934664 1
0.112946006419214 1
0.247458708534418 1
0.492407852739473 1
0.308402410384144 1
0.461399534738486 1
0.409166371559843 1
0.678483483590383 1
0.442776625018186 1
0.700074056227235 1
0.230433351222202 1
0.0346586124439365 1
0.448338980221709 1
0.467623871063009 1
0.771736744983526 1
0.496340448001548 1
0.768118245126195 1
0.472985067849224 1
0.55789105930353 1
0.054032751266342 1
0.591463424699535 1
0.34914368926302 1
0.515214047491132 1
-0.055300654349919 0
0.62667833924193 1
0.339827438665287 1
0.333866040801563 1
0.168547830760547 1
0.639155051776591 1
0.333766223453305 1
0.248944205074903 1
0.338113330090522 1
0.392234724971726 1
0.248143014189406 1
0.318042413749087 1
-0.101309500503246 0
0.322965968222131 1
0.411413842779232 1
0.630254782266575 1
0.431538512218948 1
0.200848980243941 1
0.163287413155361 1
0.178835201624242 1
0.0699437174325439 1
0.343047379650281 1
0.54279138326461 1
0.126360006003975 1
0.227278459594281 1
0.253491364131626 1
0.256471009028603 1
0.489751731898722 1
0.365296665080402 1
0.152472609692433 1
0.0588414084200075 1
0.267165605156382 1
0.484104085929944 1
0.325258111749216 1
0.135852648393359 1
0.0450938725295694 1
0.223975426918227 1
0.597114550032256 1
0.451045521539925 1
0.474362526244131 1
0.880698688810723 0
0.447759895296225 1
0.184011839553863 1
0.446204722744124 1
0.0992749389583393 1
0.517020052521835 1
0.740609910053152 1
-0.010719464138463 1
0.527346260313988 1
0.46729338289782 1
0.841660603330173 0
0.558100712645262 1
0.142312475975004 1
0.195246977594042 1
0.340723257502213 1
0.91436136512081 0
0.16510566543619 1
0.275936287970872 1
0.194960189385597 1
0.332148303291851 1
0.462906781882124 1
0.15446762348661 1
0.200704780007284 1
0.338907636018431 1
0.1777822972928 1
0.491228522459438 1
0.230266179509791 1
0.765768727707321 1
0.727430828895348 1
0.493469137533508 1
0.169254205505251 1
0.825572056684618 1
0.394828834642269 1
1.01120275951693 1
0.252106503752506 1
0.356666816730985 1
0.147541125400108 1
0.2903211725438 1
0.252436796331533 1
0.417320098065204 1
0.421583909342252 1
0.289917985456797 1
0.102102317291276 1
-0.00148353810642746 1
0.341910480783914 1
0.360551615365177 1
0.275198473394957 1
0.609484140508347 1
0.202168256382065 1
0.599822267153619 1
0.579682116892922 1
-0.0200453779778017 0
0.485019082837878 1
0.207527738052216 1
0.585611104919987 1
0.541914183416546 1
0.142344754443214 1
0.143606429822178 1
0.43724314295364 1
0.149684193754668 1
0.286375896196271 1
0.874750131596278 0
0.683876828121521 1
0.254473015644471 1
0.278905835763319 1
0.51593953590083 1
0.567404599153897 1
0.328735936777345 1
0.419690702750701 1
0.367345756963598 1
0.240264931799382 1
0.69202891559061 1
0.30096201403526 1
0.291663199474138 1
0.715226812877892 1
0.517881606247422 1
0.74679160542446 1
0.116276241911908 1
0.153121177627837 1
0.426871170936042 1
0.915960917702976 0
0.633743615608932 1
0.641645437364331 1
0.547817271885152 1
0.293182419558989 1
0.52269265404251 1
0.435076928447599 1
0.359787862956063 1
0.490315204414528 1
0.276309904740814 1
0.601745071581574 1
0.217160806486151 1
0.415364164017675 1
0.627469869349214 1
0.583788037345052 1
0.69794541914444 1
0.350068232402496 1
0.184840787327246 1
0.444068806998906 1
0.234527731528061 1
0.463814804852006 1
0.458993230192003 1
0.431152098307099 1
0.743959146422052 1
0.359283491297106 1
0.656802837787744 1
0.3741793910872 1
0.623400551288359 1
0.1056877685278 1
0.0260385051052101 1
0.311810244520384 1
0.571650789492453 1
0.495938410048815 1
0.266991086941015 1
0.929076622388243 0
0.0318140748852864 1
0.608336409692213 1
0.326116844275746 1
-0.0145761213505896 1
0.149200757977147 1
0.462398708076325 1
0.388150063492697 1
0.527725617067119 1
0.487197569998695 1
0.455451606598307 1
0.2862380262974 1
0.260746761276874 1
0.422653631274694 1
0.494973132142147 1
0.421788313652522 1
0.544762824475511 1
0.41303708939252 1
0.0692836294826179 1
0.149212893983073 1
0.460998218460135 1
0.307755448408116 1
0.461608378442075 1
0.296864293017569 1
0.543335681545227 1
0.262070019179443 1
0.267302893599371 1
0.416015249501184 1
0.240283506234187 1
0.557885016967717 1
0.494106349231758 1
0.506403320450137 1
0.0177486989366289 1
0.248622651368644 1
0.697199991698738 1
0.696318156517719 1
0.314501199268306 1
0.504115995398268 1
0.242290162699937 1
0.50961803505388 1
0.471741104973794 1
0.798213407251279 1
0.0152384088826437 1
0.402904473090881 1
0.294812603522915 1
0.673653718219389 1
0.297957819634691 1
0.874671584166606 1
0.284257360669581 1
0.0846008548938604 1
0.281393269515803 1
0.292391149271609 1
0.692809532571611 1
0.00719461408950711 1
0.166100709579513 1
0.294846561364721 1
0.563212196162352 1
0.321717791504822 1
0.0581572591555668 1
0.246830451805876 1
0.345857836578884 1
-0.0230535161993062 1
0.706330436399454 1
0.354852856641051 1
0.382177111368888 1
0.183405825282592 1
0.494109799838805 1
0.243088245939889 1
0.790265447673912 1
0.046325279677892 1
0.764208385648716 1
-0.0530084418285864 1
0.497141236880344 1
0.631994567938445 1
0.380832186234894 1
0.486765955375052 1
0.410888017947379 1
0.2987659576661 1
0.797822698356016 1
0.562641228004 1
0.0820307737126944 1
0.480901495454864 1
0.324276934909331 1
0.613065014986028 1
0.240458841546031 1
0.37819117710101 1
0.00713780446332006 1
0.490545464305436 1
0.693750235364568 1
0.373147481006562 1
0.959476868354709 0
0.570039228659647 1
0.370240142217019 1
0.667518764567781 1
0.300636654580178 1
0.122682165894532 1
0.401241317774257 1
0.237038210648207 1
0.595014028040719 1
0.352428064373167 1
0.510503144827932 1
0.651221472278331 1
0.143350627752367 1
0.371710279245672 1
0.432778695842323 1
0.0634894500270513 1
0.300814993454156 1
0.475875596999032 1
0.117692999727472 1
0.417098042272927 1
0.342469700399512 1
0.381032543453952 1
0.738245476319109 1
0.505332965593216 1
0.453383597572379 1
0.443435585191543 1
0.146544988641338 1
0.303704723011467 1
0.527016369714393 1
0.506221154936913 1
0.290300262589628 1
0.0146053345844821 1
0.15520870393974 1
0.631565944511513 1
0.339219437666733 1
0.639920470601224 1
0.838427440860233 0
0.226851819122581 1
0.515124245363489 1
0.114790921991973 1
0.535993655089549 1
0.254086853439554 1
0.20469679376944 1
0.511526263747512 1
0.40750859877767 1
0.213973314493351 1
0.360966869430907 1
0.489200602928133 1
0.217381630396984 1
0.680923992333102 1
0.134097568038421 1
0.410066416517724 1
0.7031536462201 1
0.619345186144404 1
0.201800915885202 1
0.366898326992703 1
0.108947485341127 1
0.403848883857204 1
0.157003251805095 1
0.644964246341556 1
0.433973943338587 1
0.24077377812949 1
0.335188356789654 1
0.110596986804491 1
0.774181022168278 1
0.317147123994528 1
0.294406860881235 1
0.438248353662913 1
0.211379188540037 1
0.232980938004358 1
0.670269112543189 1
0.28432381847995 1
0.203422104335413 1
0.486380079828904 1
0.0589792575916152 1
0.0535164792817779 1
0.137502720810674 1
0.276176120984335 1
0.211099371977423 1
0.238020353370809 1
0.265974502796152 1
0.396271877326534 1
0.211682954078692 1
0.439437595268624 1
0.539532538056145 1
0.374960785222003 1
0.294290988555782 1
0.428401003914249 1
0.564878207284116 1
0.147608851543237 1
0.00550139157059099 1
0.408843976286442 1
0.519607690109436 1
0.126850641366823 1
0.458125199015688 1
0.228757517790188 1
0.497405516808413 1
0.838870466678532 0
0.663206115514246 1
0.491223042716315 1
0.248292792756348 1
0.582552900584627 1
-0.020641123443556 0
0.93055453786748 1
0.319536445797354 1
0.155213773427497 1
0.376045819997225 1
0.476001223007621 1
0.86864202177455 1
0.696235395467187 1
0.653361176560427 1
0.539918089646569 1
0.0650939220927848 1
0.849971709978793 1
0.869975595189622 0
0.653819596176325 1
0.209878514823947 1
0.407433465426745 1
0.585510818489038 1
0.450206518836517 1
0.436507631405192 1
0.326310701932722 1
-0.184243429360756 0
0.351111954699615 1
0.302249564352699 1
0.218836824228625 1
0.263696145609665 1
0.319604758082686 1
0.335139721668614 1
0.487795600975659 1
0.518382064401929 1
0.27697213499029 1
0.0233947405249575 1
0.237482116309608 1
0.182018353557385 1
0.391368345320277 1
0.479390364360015 1
0.4220131959791 1
0.566374892702517 1
0.513802083426519 1
0.578394205765946 1
0.303701798366995 1
0.485386302811207 1
0.120676660302924 1
0.915727619876872 0
0.586986855379818 1
-0.0275800459761962 1
0.362815007016942 1
0.59031398535522 1
0.615115810704168 1
0.519317967627627 1
0.949976570176457 0
0.0665667832836031 1
0.723405515172247 1
0.567425993300354 1
0.15703610140473 1
0.168593101149141 1
0.720331216837305 1
0.461810579179325 1
0.131750194925033 1
0.640193579038606 1
0.420195122274298 1
0.240323873149508 1
0.565805545190412 1
0.272179376936621 1
0.175336090141432 1
0.166356398459154 1
0.556300948008502 1
0.569214341990542 1
0.247137073323549 1
0.361250585585908 1
0.330329791173508 1
0.396014577267813 1
0.277224171706487 1
0.679488034650143 1
0.230653322569482 1
0.300949173588817 1
0.29524020918604 1
0.577622834191077 1
0.348452974524731 1
0.0840210897407745 1
0.234850302158119 1
0.0856267941976503 1
0.697690200393031 1
0.500670690549279 1
-0.194747722961665 0
0.502829200604383 1
0.603697376317978 1
0.379705082361194 1
0.457072913491666 1
0.255406525059648 1
0.538229728754155 1
-0.0448527247415373 1
0.33797580268263 1
0.550136467801335 1
0.654340090584179 1
0.704093026322007 1
0.376475049844867 1
0.186834481585147 1
0.288735960271071 1
0.447159637205725 1
0.536303454983426 1
0.773046510328276 1
0.340227618769688 1
0.697063585156771 1
0.595602054245381 1
0.249740211141996 1
0.371004677745447 1
0.710267464208222 1
0.883519081263568 0
0.231524827857171 1
0.326997148044841 1
0.500582105906938 1
0.525022731631484 1
0.252788672001879 1
0.164437368571806 1
0.197005540070164 1
0.320051058349754 1
0.171541045502941 1
0.486935205778257 1
0.539529707848207 1
0.383114588869062 1
0.501070338096641 1
0.20802481474574 1
0.592955294407006 1
0.328109358048673 1
0.217759407995227 1
0.615458420173335 1
0.187580353598348 1
0.489319809881726 1
0.501303285156513 1
0.377814502123558 1
0.156107326772197 1
0.434135440331881 1
0.516492054846516 1
0.90235769896177 0
0.398543833493838 1
0.512304431500225 1
0.455927883880764 1
0.183585003652224 1
0.440977114463063 1
-0.00463820511215204 1
0.445034614953079 1
0.743123718091081 1
0.680972565714981 1
0.367570078525525 1
0.335171698795387 1
0.418463839121961 1
0.818297509195083 1
0.951906213106918 0
0.429507563395755 1
0.138787331462502 1
0.32603084400458 1
0.608783320946089 1
0.460809710878317 1
0.256540190089513 1
0.569939776886047 1
0.458399616673153 1
0.0773028145826862 1
0.64899743163733 1
0.278093092743021 1
0.422972931317326 1
0.41324735907463 1
0.91606818884852 0
0.586246500108231 1
0.00969400659006749 1
0.576292184812623 1
0.0369483293180134 1
0.174382487441172 1
0.171826531563428 1
0.658129027501793 1
0.166622959665269 1
0.512352049424543 1
0.474118469105743 1
0.423771285926047 1
0.7743529412959 1
0.430874043317644 1
0.314404221070567 1
0.262555901582316 1
0.506018289373376 1
0.437890460872426 1
-0.413702839635294 0
0.087404308510671 1
0.587074252693701 1
0.269590100816678 1
0.462166546501063 1
0.223582149301627 1
0.137368359578988 1
0.403754793565173 1
0.38289193051468 1
0.129193628890906 1
0.45896317354662 1
0.279546526702465 1
0.323969924605042 1
0.532819009653614 1
0.103628807482695 1
0.84255385738364 1
0.521809434181316 1
0.412591687258241 1
0.288681626847539 1
0.612061514393473 1
0.29694995708362 1
0.317685436348532 1
0.45807368689097 1
0.477410641588968 1
0.453732510000511 1
0.304992537110734 1
-0.00886195493727399 1
0.293032130434041 1
0.590952949960866 1
0.416476585642068 1
0.318941760232985 1
0.587654677595358 1
0.260788553763987 1
0.843899691073226 0
0.548723038211436 1
0.476913423881457 1
0.545455831436991 1
0.158889248143529 1
0.356511080451005 1
0.0549756174546114 1
0.157333699670922 1
0.765693341084634 1
0.106381308461553 1
0.385223831284448 1
0.436067602122553 1
0.478166127077037 1
0.47620654763375 1
0.293379947024277 1
0.334156793934751 1
0.422883882069538 1
0.487423933934394 1
0.553510649648988 1
0.330180425620645 1
0.383968235598026 1
0.188237048138674 1
-0.0394067852320764 0
0.0349488268629035 1
0.478140525498456 1
0.347080073691429 1
0.421069577364343 1
0.163697482662858 1
0.421575848760112 1
0.541290361372291 1
0.351412385594684 1
0.108738466588853 1
0.304102748870072 1
0.435148439255689 1
0.421056600096171 1
0.414862023283759 1
0.207153194057214 1
0.427557874074255 1
0.319274414923014 1
0.176913545456991 1
0.33951088889347 1
0.514631264702361 1
0.392659235704872 1
0.404832672607916 1
0.563489199493079 1
0.571081895585237 1
0.459762770798483 1
0.441411056653535 1
0.473290680068317 1
0.439389383654495 1
0.289468593525426 1
0.0470896699494674 1
0.434006682537244 1
0.427886458831211 1
0.681933618607526 1
0.576935972820979 1
0.0463449301439725 1
0.331186734040771 1
0.107460933630877 1
0.396186269320588 1
0.594948547892628 1
0.506977902402454 1
-0.045197562530898 0
0.350165341810882 1
0.120962537695748 1
0.602613248164712 1
0.389973710597778 1
0.736955340524215 1
0.0144114656709545 1
0.0682626494338001 1
0.714091963710612 1
0.0259182874762909 1
0.456969038757748 1
0.276094958394643 1
0.494137760313996 1
0.206962818126518 1
0.260266066197703 1
0.423810236416697 1
0.423479008179802 1
0.323670745442713 1
0.479928643785278 1
0.430543993181661 1
0.560004480626656 1
0.524843643650986 1
0.575034462286015 1
0.477771291680434 1
0.300312679418652 1
0.355887756205434 1
0.417247248942057 1
0.729886283410891 1
0.230045688533426 1
0.50989808016005 1
0.166146248320551 1
0.0513062687026358 1
0.45875975449032 1
0.813385371460845 1
0.742427843489422 1
0.717913676264705 1
0.254529098463307 1
0.315013890349591 1
0.860663151878742 1
0.423775338942841 1
0.131321014358636 1
0.422390809392296 1
0.444848536788645 1
0.341321993402959 1
0.599362477187239 1
0.265862672485685 1
0.318748218514962 1
0.3878131119316 1
0.546882029507571 1
0.713561190630791 1
0.456851641421611 1
0.574394333560985 1
0.559032210526681 1
0.714513600493958 1
0.398909888019306 1
0.439399170505515 1
0.281874942922654 1
0.40515002973839 1
0.343927269744501 1
0.46093365183116 1
0.157337847272611 1
0.247226467585347 1
0.371672632084138 1
0.51901020109242 1
0.637567571821203 1
0.291373939715244 1
0.523332947590753 1
0.301524327707432 1
0.558596974595702 1
0.322948918521776 1
0.274801474912307 1
0.35319589267008 1
0.283404241588099 1
0.589806400651202 1
0.171673968397784 1
0.591241940869446 1
0.319743182944873 1
0.248561371208515 1
0.510261791224603 1
0.209644442040859 1
0.75722497786413 1
0.403088589738883 1
0.13233490113991 1
0.447125227086136 1
0.337156248789564 1
0.278833856418825 1
0.635213272540119 1
0.978105405891386 0
-0.00937335541272376 1
0.633734533717138 1
0.544459076264842 1
0.492460662520197 1
0.760912046166038 1
0.0963546675832922 1
0.503068227173305 1
0.117561573888133 1
0.304921449262514 1
0.262661335993559 1
0.728122289881509 1
0.411398990215348 1
-0.129595026632515 0
0.396923743263264 1
0.478153094812411 1
0.312773193692689 1
0.305990540380466 1
0.401362202967087 1
0.428638253590702 1
0.428218117995695 1
0.526637661076795 1
0.0308884262043913 1
0.674741272878987 1
0.516537401648879 1
0.528196007494457 1
0.312263002587578 1
0.742118140078376 1
0.629695624872175 1
0.723839663921795 1
0.0684573047945867 1
0.634936433176154 1
0.464911666583599 1
0.0860579688324504 1
0.277393361771185 1
0.547884869816512 1
0.649742067470956 1
0.319783864330992 1
0.441751236140919 1
0.438574878140864 1
0.32872397765665 1
0.180826470411185 1
0.504820186180091 1
0.519674376070052 1
0.436576051612458 1
0.414888680191832 1
0.469714153939553 1
0.560867876305511 1
0.653955285456787 1
0.427975790762685 1
0.0713876269860121 1
0.291671966257201 1
0.356723838185337 1
0.122222013303344 1
0.082323464362811 1
0.683666332481553 1
0.0576096165426886 1
0.209378849481589 1
0.873014866871353 0
0.219306090815235 1
0.149724879763595 1
0.241052498594556 1
0.193787769199543 1
0.337312117081256 1
0.154489220172081 1
0.335164022510179 1
-0.282027721508023 0
0.526137328395456 1
0.518684037326321 1
0.367493206974992 1
0.429172258852663 1
0.196215657127364 1
0.163764095294873 1
0.579281385832446 1
0.161143232868791 1
0.195774304331303 1
0.782860213772519 1
0.204912215126972 1
0.253673851543266 1
0.450101930307619 1
0.476312764655603 1
0.402946170745347 1
0.604837266716727 1
0.76021655140224 1
0.263831893111724 1
0.804878845306989 1
0.452670210363627 1
0.4585431452616 1
0.473630663693212 1
0.37043256194082 1
0.341734863143253 1
0.598857163286801 1
0.374561511957756 1
0.513718006369734 1
0.300932581539141 1
0.423774284777917 1
0.406697120155951 1
0.64635166318151 1
0.202987572238153 1
0.55931944998312 1
0.48762205048843 1
0.736069075775996 1
0.548450824703421 1
0.125763144742558 1
0.416845531746987 1
0.375318498315264 1
0.411218328818624 1
0.394599585559003 1
0.579646265674094 1
0.345019955892525 1
0.861381231923448 1
0.42590363473598 1
0.475505123765231 1
0.0271680226231032 1
0.153737816394392 1
0.573089184718784 1
0.0463269526629082 1
0.31444903752102 1
0.116610859401172 1
-0.236305842328948 0
0.277252278183075 1
0.747496388946342 1
0.431849298342679 1
0.739549802278277 1
0.388735600597633 1
0.719495331545683 1
0.37500758348717 1
0.191523774966461 1
0.210820622232403 1
0.33381141824615 1
0.423084068197906 1
0.704761458344164 1
0.4375490296439 1
0.427626385907089 1
0.389982397979963 1
0.302404128215913 1
0.226398004243727 1
0.585860773660661 1
0.34740733044108 1
0.158451656501688 1
0.495952858465243 1
0.653112641043847 1
0.595145929190597 1
0.545197321149523 1
0.263121162747388 1
0.283616913719727 1
0.576019239979797 1
0.44301923460043 1
0.439424314038877 1
0.231005552155887 1
0.265359388251784 1
0.657064061596102 1
0.238281584563893 1
0.512164143582082 1
0.250659526739012 1
0.391940031809999 1
0.19745002597394 1
0.288949115045797 1
0.250402020504021 1
0.382100136111022 1
0.403353338115779 1
0.0396273948603964 1
0.215496334465976 1
0.412766006657543 1
0.506069076413907 1
0.832898444694997 1
0.357245921241869 1
0.106668819110938 1
0.42531541723627 1
0.212571527829471 1
0.470084298086311 1
0.132319379227994 1
0.338388707933408 1
0.32068224037672 1
0.738972260129887 1
0.608526404920332 1
0.252308149949549 1
0.518337946764986 1
0.103222908512081 1
0.554852910464316 1
0.288023869847394 1
0.0300203379807678 1
0.106860736503426 1
0.320209375595905 1
0.628777432265082 1
0.334565587867749 1
0.480864179033767 1
0.503143138517513 1
0.26888576159969 1
0.516238436379872 1
0.527856808671264 1
0.392764115311396 1
0.395095459572646 1
-0.0407562134099917 0
0.869971828590475 0
0.48682173563031 1
0.488010932793248 1
0.0618884686567615 1
0.667317228185967 1
0.423269284812978 1
0.368234970493402 1
0.387095615349275 1
0.0737232939927959 1
0.181927476644267 1
0.606022691348267 1
0.216944780004915 1
0.152595034359709 1
0.293087363141214 1
0.342037204595461 1
0.331370960489927 1
0.292959581402053 1
0.718246114379472 1
-0.0795698116715483 0
-0.0262783061265016 1
0.77582828063346 1
0.330580764291361 1
0.426947770259176 1
0.103128153836427 1
0.75572352006132 1
0.324810607837006 1
0.660857767395717 1
0.645844889808229 1
0.027733059820167 1
0.60205469679558 1
0.338581496411906 1
0.39436501015134 1
0.366320727221219 1
0.285769329777017 1
0.0361667516964264 1
0.688956736209402 1
0.419128712051538 1
0.402713401555569 1
0.166203169980622 1
0.262990725178915 1
0.278660399673092 1
0.121859671841841 1
0.401389372776341 1
0.653931793247196 1
0.401042548971357 1
0.40249515450809 1
0.664532056367809 1
0.256089897820058 1
0.404018087868275 1
0.290010818833216 1
0.448024128299517 1
0.483889977761934 1
0.415543148992746 1
0.478651276125461 1
0.492384454121699 1
0.163727289453413 1
-0.0394106893776186 1
0.172580270494049 1
0.538439149360898 1
0.36726226192323 1
0.527775330850637 1
0.455584237155332 1
0.122477656916843 1
0.247280572741852 1
0.43455783079698 1
0.664791285883912 1
0.336055217952824 1
0.721212395017639 1
0.0844025390625995 1
0.818586775335708 1
0.581830631343283 1
0.312246216378588 1
0.131804853545928 1
0.372752106049608 1
0.489418232454409 1
0.589118541496667 1
0.569646037396673 1
0.053439400224397 1
0.449151152170345 1
0.625282610292286 1
0.398048456901886 1
0.325127449179369 1
0.424826000565838 1
0.188199471220846 1
0.703934548238944 1
0.434973931092896 1
0.538463051699584 1
0.515995328168594 1
0.506416731882191 1
0.0643358268882376 1
0.581741433928785 1
0.546367970325741 1
0.266040266556413 1
0.345110980997789 1
0.32173141131902 1
0.0429116754750646 1
0.20250204040876 1
0.35404419045692 1
0.494767909092326 1
0.604627874927904 1
0.32432042840561 1
0.74329035873351 1
0.218806040785884 1
0.0494616228223113 1
0.153822087518047 1
0.466023923624176 1
0.461302094006444 1
0.457962750830648 1
0.27286102549841 1
0.255106925119723 1
0.715720066653566 1
0.476455633913092 1
0.195544715841941 1
0.63439518040104 1
0.211181688731191 1
0.658478194906627 1
0.651738808354471 1
0.741243618968947 1
-0.0506626568775508 0
0.787406724374917 1
0.17880031584032 1
0.576467818020744 1
0.365382712749303 1
0.625826819124231 1
0.034618375019341 1
0.415425669561685 1
0.248980220357746 1
0.716117010150028 1
0.0858397872366762 1
0.211842966080884 1
0.565188205514961 1
0.14818923779651 1
0.3373041551078 1
0.519237045599489 1
0.377710915907806 1
0.544391770772712 1
0.453215469361701 1
0.946504983796301 1
0.707831021770182 1
0.718869942535632 1
0.104357567695669 1
0.171515427307653 1
-0.061465738630894 0
0.574667131713379 1
1.05499946043183 0
0.208593880696437 1
0.243213670840328 1
0.833364532956104 0
0.336146731809009 1
0.225319193566192 1
0.251024795676671 1
0.191555357862554 1
0.217921151184055 1
0.119507700368076 1
0.527106879294003 1
0.571872535103996 1
0.536387591148197 1
0.393296765287459 1
0.623210677805142 1
0.353967103774239 1
0.566785655545473 1
0.41767803906344 1
0.547500038831445 1
0.496460878488773 1
0.499142632056057 1
0.387420126011426 1
0.228422270753864 1
0.473049233748306 1
0.781143406309008 1
0.34777911931909 1
0.283655037731507 1
0.648292789051512 1
0.251372819190223 1
0.377252117072178 1
0.46187748490536 1
0.572870297620719 1
0.573733143669969 1
0.198781132068502 1
0.49064899027717 1
0.0972431346612898 1
0.954465085590861 0
0.391595061185915 1
0.691876917824537 1
0.474956210604377 1
0.400692537371765 1
0.448159461241769 1
0.379643965064548 1
0.172050615104883 1
0.287908296410643 1
0.556100480863869 1
0.692154688310541 1
0.143968016294803 1
0.432890785484159 1
0.234983174573805 1
0.122863972418097 1
0.666870259800117 1
0.820574207502877 1
0.599269495233592 1
0.472878667859847 1
0.218177016372155 1
0.374775227338358 1
0.510494283804735 1
0.543225385484723 1
0.478953017335322 1
0.59444565102098 1
-0.0511624056592678 1
0.348657450349937 1
0.186520778235159 1
0.524770389878852 1
0.533903452846754 1
0.623890996141361 1
0.1735328188911 1
0.438221427644321 1
0.522013635830159 1
0.572406239579633 1
0.495757698014403 1
0.434804126107976 1
0.0684385898074005 1
0.31561715662169 1
0.238528993650694 1
0.247219555356629 1
0.891000579928404 0
0.645734171623375 1
0.253988974248469 1
0.457742324738211 1
0.462704867926973 1
0.869056841014705 0
0.421074640552448 1
0.0607828912615583 1
0.505331375005095 1
0.339625148888043 1
0.0760946863473402 1
0.346456973330278 1
0.39248532298856 1
0.112415158855984 1
0.294608678044256 1
0.342085516031904 1
0.268599132050177 1
0.232698969547136 1
0.37381946411716 1
0.536454215623393 1
0.296057730203982 1
0.32051717822796 1
0.550423428706317 1
0.0510259142329721 1
0.136836805630774 1
0.342676225264127 1
0.442551536506784 1
0.238025190554819 1
0.312688887100525 1
0.872379264325391 1
0.329354343119745 1
0.5780612599778 1
0.22087506940258 1
0.697815249178879 1
0.0765524533024673 1
0.0665522983160028 1
0.325754395918362 1
0.201974550797303 1
0.506276077312743 1
0.28714396653209 1
0.239420945644818 1
0.540075955162253 1
0.681319280051743 1
0.56147765497441 1
0.566325912747318 1
0.71404290239704 1
0.60844505957969 1
0.584720681921819 1
0.39103291120626 1
0.268668206344403 1
0.391211355236561 1
0.315840399245346 1
0.677355691873142 1
0.438802642668614 1
0.513056663967775 1
-0.436933813049162 0
0.1356902280345 1
0.430510687543435 1
0.370700585206111 1
0.554523143019404 1
0.814890931892238 1
0.89166653872674 1
0.403847468673967 1
0.480763584732746 1
0.751945465403849 1
0.438890202894999 1
0.300108412704384 1
0.24364922421729 1
0.191956326429864 1
0.173643991243893 1
0.33125123548538 1
0.108554775949227 1
0.263588905014184 1
0.47680441370512 1
0.274198344134902 1
0.41773170211963 1
0.444100778784711 1
0.316818789582206 1
0.290679593098516 1
0.644054146180503 1
0.352626302857861 1
0.351032054917952 1
0.561254825334084 1
0.597298114915728 1
0.672904471631553 1
0.357319689258836 1
0.695832129572048 1
0.522130655118521 1
0.510007268711483 1
0.710645404090118 1
0.341220325017862 1
1.05781200449143 0
0.687730772999743 1
0.598527140505379 1
0.371311439250631 1
0.500480608079914 1
0.713277378180996 1
0.428006421344625 1
0.700531928277682 1
0.35070872745791 1
0.398415950947665 1
0.316683555714803 1
0.362363208655076 1
0.690696330393856 1
0.333346706651179 1
0.518660932315621 1
0.510341108140869 1
0.891006849466957 0
0.720499850730568 1
0.58980702520865 1
0.117538189502846 1
0.43876964120337 1
0.401049483022302 1
0.569177321782149 1
0.523055954585112 1
-0.0605354480716733 1
-0.00703429681766164 1
0.0544701603978155 1
0.496251173059111 1
0.697668757733318 1
0.535916693008765 1
0.151231099389167 1
0.754790972471849 1
0.391277411569843 1
0.32229542156751 1
0.29145188712073 1
0.262410225581583 1
0.556507325591118 1
0.265606981163953 1
0.161770252491769 1
0.395117576209524 1
0.447068206862108 1
0.46641634612211 1
0.122598708962623 1
0.473387232116934 1
0.736657024923522 1
0.857022271821177 0
0.345725727149711 1
0.704029131518478 1
0.268006083440205 1
0.618493523885337 1
0.250496384899588 1
0.311713129464116 1
0.450874395382807 1
0.156176201260702 1
0.571890532399724 1
0.493433631869157 1
0.431642880611863 1
-0.0181807846976711 1
0.223259215046945 1
0.240130950386392 1
0.0699691781547936 1
0.473759316272696 1
0.180593943287711 1
0.531298185623189 1
0.388183973714998 1
0.495358573353287 1
0.210148100177115 1
0.371225213126068 1
0.535487051489853 1
0.365638280620856 1
0.29220685260887 1
0.843241031347254 0
0.243345360886887 1
0.62924844502079 1
0.182793678563001 1
0.275951729614101 1
0.268548382390355 1
0.364112795019935 1
0.524835855164679 1
0.344079142923562 1
0.53666263839093 1
0.320767192391503 1
0.156757957593698 1
0.530103831603266 1
0.437860846045791 1
0.391195813751675 1
0.682433031644558 1
-0.144664352503154 0
0.363485981141647 1
0.706574763908249 1
0.245108969497632 1
0.456815617649652 1
0.49216458394571 1
0.34570391650169 1
0.273102814826531 1
0.419768403012987 1
0.779394409830768 1
0.469072660978713 1
0.466476461475471 1
0.27303632355861 1
0.451158436049869 1
0.651317163191867 1
0.41642815317111 1
0.454803283269319 1
0.183469672761606 1
0.310964787929923 1
0.261982297666715 1
0.319632415649436 1
0.272453102048254 1
0.553062112905824 1
0.700773590920799 1
-0.29874582068472 0
0.829650112699486 0
0.259148800161179 1
0.135595330815696 1
0.562324186038529 1
0.432810811557073 1
0.00194045984633883 1
0.765443211745184 1
0.292133588097244 1
0.0864300032667259 1
0.186684570477965 1
0.518832528534831 1
0.216606570939666 1
0.600716760535152 1
0.362779239400453 1
0.152360457244305 1
-0.0748778223236832 0
0.0775270183930579 1
0.458207986286929 1
0.654247869041247 1
0.199666400678286 1
0.368786524996833 1
0.136071390918246 1
0.361269464510679 1
0.687221591928819 1
0.281169946204728 1
0.279302409721768 1
0.220222574231957 1
0.140081378073517 1
0.623913097171276 1
0.578305727096675 1
0.474863927948269 1
0.360577971250477 1
0.616438512252266 1
0.42530148701104 1
0.120761180071303 1
0.799239218059093 1
0.694390084889414 1
0.800880592939162 1
0.480436575714405 1
0.493710867291759 1
-0.0486909749693646 0
0.629931269710755 1
0.517023160762694 1
0.47398958340506 1
0.446250219416999 1
0.413543792793025 1
0.460107532710905 1
0.698378450994656 1
0.484975143921995 1
0.44001416486646 1
0.260786725067538 1
0.267645309226983 1
0.619658870993749 1
0.438571737243085 1
0.284039331412493 1
0.797875643086245 1
0.522609490581808 1
0.322966666700368 1
0.193437982783888 1
0.23114055257764 1
0.339897530682959 1
0.562932682733937 1
0.240795189490961 1
0.769593167108881 1
0.218022085074334 1
0.425689088421395 1
0.598716958873564 1
0.554621720498315 1
0.531054650705604 1
0.610572437929754 1
0.708488093013246 1
0.495294720780506 1
0.639105809425535 1
0.458078385981164 1
0.643334709341102 1
0.474514659364558 1
0.558726221181832 1
0.481831084102176 1
0.375857578948799 1
0.296604651331586 1
0.258752406180048 1
0.294930553048431 1
0.558917657977434 1
0.679791185126227 1
0.826446961797811 1
0.507359894773099 1
0.421782342134776 1
0.492997023273389 1
0.0828883611703688 1
0.350200337433284 1
0.294074753021339 1
0.469868085995972 1
0.617361389189496 1
0.161592276907884 1
0.543821645827011 1
0.401466523773931 1
0.584392530206729 1
0.491110146568686 1
0.558225793457335 1
0.16704277561147 1
0.401652967441972 1
0.598270996691462 1
0.455384530499871 1
0.190504586061808 1
0.332402141017583 1
0.371758118463126 1
0.34180160324967 1
0.836266313342329 1
0.391033772118504 1
0.101949146890579 1
0.193670680569124 1
0.478363943637037 1
0.297106563483869 1
0.14716550362387 1
0.512032297379988 1
0.557277581489755 1
0.371491140641807 1
0.409358097656239 1
0.587251906123572 1
0.206959002984568 1
0.621048940347269 1
0.393670036694183 1
0.264458103403959 1
0.208719791210811 1
0.333463459965013 1
0.365232836866572 1
0.324564718053763 1
0.323218759894072 1
0.584911466395656 1
0.672276914386144 1
0.446184874562032 1
0.222753803276416 1
0.268299910977956 1
0.545958604045202 1
0.311238637511043 1
0.184559667180285 1
0.901278400095616 1
0.803506269449153 1
0.205078912839514 1
0.408334597627057 1
0.645584326609444 1
0.248145519427419 1
0.728045898357305 1
0.285057881639176 1
-0.00176531167872727 1
0.23596406919743 1
-0.129984433136573 0
0.705926287684333 1
0.400231417080451 1
0.614292340423534 1
0.17073184849999 1
0.00201736439922259 1
0.870831855391762 0
0.290819459703575 1
0.523137188185058 1
0.538540414096944 1
0.686234457685139 1
0.153626483461623 1
0.622198227886448 1
0.663729639255258 1
0.58889892382283 1
0.590626250973628 1
0.229658228408621 1
0.465051869433369 1
0.348974039218713 1
0.751562353473118 1
1.03787627288318 0
0.812234968765204 1
0.44111487798845 1
0.564026961649668 1
0.87577300343457 1
0.362399021336454 1
0.104734824698761 1
0.390282400182051 1
0.404450542573063 1
0.357417930381895 1
0.646110603533357 1
0.217669188338474 1
0.576017985458167 1
0.221692906178348 1
0.312302734696858 1
0.288488682045926 1
-0.273703204490433 0
0.193705582085804 1
0.616414963720242 1
0.43036245766618 1
-0.00715339671146954 1
0.640835204559574 1
0.241915873369262 1
0.766977295086884 1
0.593312057881391 1
0.601640144680648 1
0.105696685635656 1
0.331316784667277 1
1.15029667486318 0
0.249282925378443 1
0.346824880549417 1
0.7232214274496 1
0.340649359271701 1
0.343540682383554 1
0.548095102087995 1
0.499236815986765 1
0.365418691254794 1
0.26144702120038 1
0.886743993568547 0
0.375638137918881 1
0.451129155091082 1
0.249531984602879 1
0.31128806700652 1
0.453427206842119 1
0.380026602887626 1
0.557932290959534 1
0.456631027590946 1
0.0844334921704132 1
0.0970572537685545 1
0.286971563750319 1
0.622720001512179 1
0.0588466324838285 1
0.0202750707046758 1
0.374821373525644 1
0.551156831551634 1
0.449920579493924 1
0.242512989909005 1
0.594219320270975 1
-0.0911670674683209 0
0.562011604755701 1
0.434644230101552 1
0.429287141644085 1
0.170619325009788 1
0.406241493064513 1
0.584304065121721 1
0.520111335673667 1
0.567823021894684 1
0.251095829978025 1
0.598949449453815 1
0.281606215654425 1
0.488676200199306 1
0.406210947720243 1
0.436688345937756 1
0.348924209048775 1
0.376537324547408 1
0.0773831450219112 1
0.645393822637037 1
0.48820006093153 1
-0.00535740987891187 1
0.973785660351913 0
0.0971962245295191 1
0.448117704723951 1
0.579241234048696 1
0.403713825580583 1
0.340997276448724 1
-0.112040977190574 0
0.327544402178276 1
0.519162516166019 1
0.125330267020935 1
0.299269617710402 1
0.4382537578807 1
0.372688713765156 1
0.582173450029947 1
0.688112347194959 1
0.428487176423706 1
0.0863356520908542 1
0.394476272856491 1
0.387469635500071 1
0.635434786655784 1
0.320503511144356 1
0.390410848888527 1
0.0972078345668502 1
0.393631897755543 1
0.0504318735688274 1
0.510429497555512 1
0.488055925267109 1
0.373668034290141 1
0.343996060616564 1
0.201161097627454 1
0.79969483714258 1
0.178818422500558 1
0.114509707708863 1
-0.412343029144644 0
0.431894596172087 1
0.229235313731468 1
0.328317835193394 1
-0.127822438299073 0
0.603444051239844 1
0.491255634138931 1
0.738389464210393 1
0.407970920459816 1
0.698823791122394 1
0.632378954289205 1
0.534914767786799 1
0.243933906814248 1
0.147946921819181 1
0.321000661713301 1
0.209292963245988 1
0.836856588714545 1
0.399717196388977 1
0.682210566478953 1
0.0149645108217643 1
0.37210184232323 1
0.576503028580503 1
0.317426190684394 1
0.542204621218242 1
0.103442724241937 1
0.589412886529994 1
0.789443474588115 1
0.439829294787548 1
0.60056169726988 1
0.418304155108907 1
0.330449792961664 1
0.203624162825164 1
0.133157847042617 1
0.227675579399816 1
-0.0714554259510142 0
0.521159128929866 1
0.0793459115490368 1
0.302097516253708 1
0.527972955750866 1
-0.101521512375427 0
0.816396785619211 1
0.319905508452511 1
0.426381683348535 1
0.746880418528394 1
0.186126989562337 1
0.550916772606726 1
0.129943688455767 1
0.172691261915935 1
0.393584437207253 1
0.153186581593926 1
0.429184644140436 1
0.109346302620875 1
0.407932832912035 1
0.315929211928789 1
0.171338551609253 1
0.279720813353822 1
0.388946952044361 1
0.138799839647921 1
0.202912260442949 1
0.443931874162871 1
0.0776991668318557 1
0.405380682768292 1
0.261469099583129 1
0.185521591028455 1
0.547835115320612 1
0.424870706747357 1
-0.0135318812092453 1
0.103053534637675 1
0.303660289466406 1
0.156336630874468 1
0.571902227962715 1
0.235561356374396 1
0.500111393757383 1
0.309990921087851 1
0.396556586041238 1
0.435054654648981 1
0.537690372542073 1
0.645654302882184 1
0.335477698552489 1
0.0685834005202305 1
0.481742775503198 1
0.393971818510615 1
0.321120080102832 1
0.612686688763027 1
0.431967402947649 1
0.709956781991058 1
0.623590817700175 1
0.361895490430993 1
0.439136961295237 1
0.237335383789083 1
0.824214026465508 1
0.585660248039551 1
0.340849389586647 1
0.313794759458854 1
0.364298714054434 1
0.516294452353945 1
0.405842195278474 1
0.534267362342832 1
0.564026989472491 1
0.356001523218373 1
0.336390269360117 1
0.166041110872921 1
0.316602247882138 1
0.196669175876391 1
0.0495188438170431 1
0.699406164306083 1
0.580404333841093 1
-0.0129819336087181 0
0.383697974254893 1
0.945475408069274 0
0.613668080062998 1
0.282077227690382 1
0.298328165526756 1
0.0876316160009214 1
0.416915893377204 1
0.313412219966902 1
0.395997263561382 1
0.542367987000814 1
0.711022998985306 1
0.00915696304589726 1
0.0582446100113938 1
0.309386814810053 1
0.737487313454664 1
0.437743954747601 1
0.599483219946626 1
0.703102036486727 1
0.562282089695001 1
0.402512047135343 1
0.338721338227818 1
0.571279178302733 1
0.705419615732157 1
0.605495183525255 1
0.616309843982949 1
0.23890442397225 1
0.577272593325208 1
0.180198777810347 1
0.755562313216074 1
0.0693680446572381 1
0.754076174459632 1
0.597667667001648 1
0.575646167263752 1
0.31668614517312 1
0.406804836564372 1
0.380898419729592 1
0.268527011329544 1
0.558632489642392 1
0.884736439635366 1
0.44542991359681 1
0.536720409258898 1
0.443231128900824 1
0.185260832013509 1
0.234342129967291 1
0.916384186632167 0
0.356018525582006 1
0.311029337182869 1
0.466626624805919 1
0.326672310473374 1
0.336835099871105 1
0.639834405524903 1
0.429165584417274 1
0.204541654862397 1
0.453189035598899 1
0.536266388565809 1
0.640773910017752 1
0.0212826277090042 1
0.313554976945218 1
0.264951080109628 1
0.381985410314103 1
0.786372519182081 1
0.429915936433334 1
0.502754743910553 1
0.118258259119436 1
0.443577361802228 1
0.0283783019465838 1
0.349161902885642 1
0.171190618701434 1
0.591659831832194 1
0.491069886920163 1
0.466374816310171 1
0.0876664801006908 1
0.513941851025903 1
0.317779554423331 1
0.417251986693578 1
-0.0862877603398846 1
0.473093520512943 1
0.463447532323915 1
0.476041268988329 1
0.0819210848045115 1
0.444418965629875 1
0.287590203710333 1
0.589412853695956 1
0.395881085532634 1
0.556591236393709 1
-0.169466274078341 0
0.441849445392934 1
0.73323158204887 1
0.418256229537379 1
0.269723360183872 1
0.469079901386751 1
0.422746680673796 1
0.521959175281608 1
0.492520209650179 1
0.557771209641 1
0.286126509145754 1
0.161102118859303 1
0.571929461434892 1
0.499271040131715 1
0.256435470011853 1
0.621203039107015 1
0.377942521617781 1
0.9545868633033 1
0.350535489133343 1
0.416624418265955 1
0.488661820380284 1
0.418691832314202 1
0.261301438965067 1
0.237374015584989 1
0.617943514168892 1
0.487323654154695 1
0.39661880660231 1
0.229277400994157 1
0.14168899981997 1
0.674484096060329 1
0.190783449871185 1
-0.0695807367728735 1
0.257321748350841 1
0.183705483635049 1
0.537542782592866 1
0.468591609038806 1
0.699564333861693 1
0.27886911517076 1
0.0985248090564759 1
0.142597339312088 1
0.618945265903865 1
0.429226513683764 1
0.593346278856642 1
0.780833406501689 1
0.658430815386189 1
0.350532689714151 1
0.160624021385047 1
0.434589849030246 1
0.0909412958711488 1
0.921245516215282 0
0.0370448289007584 1
0.518373233609048 1
0.80587198888074 1
0.249889622013055 1
0.824604535751672 1
0.532129051594034 1
0.695198640329955 1
0.401776323939355 1
0.658004454028855 1
0.455676656717478 1
-0.268743286702474 0
0.274367086146272 1
0.362873883229979 1
0.355246755212605 1
0.193193510355144 1
0.506465592086277 1
0.487637864003507 1
0.302994060093517 1
0.679930098103336 1
0.336515511688509 1
0.178177990017693 1
0.680124664822359 1
0.160143133369393 1
0.426385459370723 1
0.714207248615125 1
0.410348754321417 1
0.400650347607149 1
0.313464347966811 1
-0.124614745145427 1
0.731536750691444 1
0.910194542332165 1
0.537251133280815 1
0.450969419533148 1
0.847496194429911 0
0.331303977911433 1
0.522503713827877 1
0.306650178452805 1
0.0393052839022225 1
0.595767220669052 1
0.707196413623002 1
0.466562654999779 1
0.58520581881584 1
0.37352224189599 1
0.169619860707984 1
0.0816070157221332 1
0.487533888701081 1
0.244616274935712 1
0.135216268533473 1
0.428583674794713 1
0.389332733847873 1
0.351633392275247 1
0.177639067998103 1
0.212146353236742 1
0.746695008870115 1
0.442546237783039 1
0.0527189282834859 1
0.402630236644182 1
0.013490638773412 1
0.638592672464308 1
0.49685179594675 1
0.0176555797976228 1
0.372287252587081 1
0.440088697255702 1
0.751398389891429 1
0.44500125317732 1
0.319468079580297 1
0.614493523548128 1
0.40562164658141 1
0.39207411278452 1
0.622915768774274 1
0.148692334026931 1
0.349115530980149 1
0.453839749775314 1
0.197810456213862 1
0.212123515350057 1
0.804751759835237 1
0.543877585493576 1
-0.0757860743750562 0
0.214852927281762 1
0.396688010745944 1
0.14530612375818 1
0.558022941110917 1
0.464186885456265 1
0.602042369129323 1
0.462652318307618 1
0.361302100574178 1
0.492608579694719 1
0.906234847542476 1
0.62598177096989 1
0.84237699494962 0
0.391831492468713 1
0.20152039906718 1
0.255326705225912 1
0.235235533983228 1
0.501695486177887 1
0.0257050859719686 1
0.498943517956626 1
0.305852887317075 1
0.692163410019272 1
0.133798861570214 1
0.248037984515327 1
0.571141698936435 1
0.447728432903031 1
0.176512355463178 1
-0.0126986336114524 1
0.876356147570927 0
0.163131922969223 1
0.41855871018464 1
0.558483463765875 1
0.0405257474227905 1
0.435424944306981 1
0.800455998317725 1
0.34453556380939 1
0.761400809248093 1
0.481215994138549 1
0.232352099403933 1
0.433876409762019 1
0.263021552345471 1
0.750286841995801 1
0.347308034204419 1
0.177635370517726 1
0.413351226449953 1
0.659409867383276 1
0.527970548397171 1
0.680386552498523 1
0.556426237236567 1
0.528324248747428 1
0.574712109656478 1
0.480112230414595 1
0.083701585979919 1
0.34489562475722 1
0.219054542844101 1
0.192717594970709 1
0.127879005908129 1
-0.0170781353773146 1
0.284692359720709 1
0.704485570407459 1
0.0201379883741528 1
0.635169769016858 1
0.576746134334168 1
0.307420905699208 1
0.346643434702089 1
0.179794929712733 1
0.30923796790783 1
0.310191754919473 1
0.462688800003871 1
0.316460814243664 1
0.658986129889387 1
0.246579372416156 1
0.544974921226031 1
0.0908469144870738 1
0.424016888037422 1
0.405710843943346 1
0.391886915886058 1
0.459798376938716 1
0.244696354879567 1
0.55657794931956 1
0.615351254742863 1
0.457131705348075 1
0.367244800358141 1
0.31717441940087 1
0.415303770505965 1
0.205216040093697 1
0.455386558149266 1
0.363271194939099 1
0.630904463234933 1
0.582808875490354 1
0.0352842285025039 1
0.471309180315144 1
0.257945990692392 1
-0.00880362203166414 1
0.796662784853916 1
0.334741734137822 1
0.519755616196434 1
-0.0673023807970341 0
0.0825107475815694 1
0.717698028283333 1
0.388096051405532 1
0.105350147648433 1
0.433790106254708 1
0.391251511605474 1
0.355931278817419 1
0.193215234060832 1
0.432289368889164 1
0.278033868155895 1
0.444514330635259 1
0.206521130036379 1
0.536831021870245 1
0.55163352797918 1
0.592858516204738 1
0.45766382372342 1
0.473635995615667 1
0.0885622645751579 1
0.299986358088261 1
0.338541254483339 1
0.0526805715492708 1
0.49919688745203 1
0.789214726419087 1
0.142941794539164 1
0.639779533624129 1
0.498266747379616 1
0.4703268450047 1
0.687574498271136 1
0.417696051909888 1
0.549674260900887 1
0.276327030459119 1
0.0842332731787348 1
0.12414175235883 1
0.380765299479142 1
0.295970001904439 1
0.373187623174228 1
0.0423820387960206 1
0.579658121131283 1
0.381862018522263 1
0.492528799581904 1
0.473078744331983 1
0.364871342441495 1
0.674311746056374 1
0.630833136712236 1
0.502759405322868 1
0.515314239888256 1
0.156266173002962 1
0.491803163183151 1
0.143057725358318 1
0.377079240234575 1
0.568525353963317 1
0.545186425676435 1
0.296248614605579 1
1.01855350479029 0
0.186748973368651 1
0.598904019823354 1
0.397101086178524 1
0.544040042554674 1
0.306942654448607 1
0.359109172813673 1
0.295133067834958 1
0.576732723607593 1
0.274464058326636 1
0.621704248823361 1
0.530768151868563 1
0.323986938454414 1
0.397342140478265 1
0.27854111618467 1
0.627995248794916 1
0.321660881506883 1
0.454851580432082 1
0.359363798386181 1
0.541097704455807 1
0.672407836136735 1
0.96654221698903 1
0.160491085564223 1
0.534203875667044 1
0.560742501641449 1
0.198087525811919 1
0.574488310939286 1
0.487674206698782 1
0.391023540446839 1
0.602146208758161 1
0.257807061403284 1
0.774411577283986 1
0.655974719294647 1
0.904750683136661 1
0.0474884327023721 1
0.372167948323323 1
0.179974301618823 1
0.757872838696328 1
0.394970497290329 1
0.506884475736544 1
0.1065162299561 1
0.556802515149326 1
0.417523259608779 1
0.361531169194146 1
0.220538347096498 1
0.493864749033786 1
0.446172677031493 1
0.451254131977293 1
0.353501723352499 1
0.556896757974675 1
0.559642053475076 1
0.24530477632781 1
0.27736162043921 1
0.224396740684787 1
0.296890295811516 1
0.252817255945289 1
0.379503360161888 1
0.179011233008108 1
0.130579506486449 1
0.45981565538004 1
0.613709994145093 1
0.531650879071106 1
0.429576492470155 1
0.708605801405465 1
0.692710358670726 1
0.586218644994489 1
0.636766275705844 1
0.570877916592749 1
0.84592808816139 1
0.480825713605182 1
0.75575607337904 1
0.956155818983231 0
0.193073003163226 1
0.321720954799155 1
0.376750926497719 1
0.594018384447028 1
0.478123912038454 1
0.267587093830978 1
0.443237850623374 1
0.107813809575813 1
0.00369938081002621 1
0.831985995784558 1
0.563285292590358 1
0.226072705187902 1
0.500719893099734 1
0.137747525893167 1
0.241681682747882 1
0.166723371166829 1
0.267352472569602 1
0.223787059160884 1
0.645972954555382 1
0.687658600389054 1
0.114744562805171 1
0.829247586771026 1
0.122759949907021 1
0.331713030087501 1
0.262935569159809 1
0.707958616207827 1
0.563145627664448 1
0.234116259998305 1
0.437328719642282 1
0.498258227550206 1
0.375048542554123 1
0.49956847402329 1
0.604700328296703 1
0.762685858916394 1
0.454686953764514 1
0.224703276041699 1
0.576645413860076 1
0.316724571273498 1
0.0155226515731575 1
0.40226206909731 1
0.285982911842927 1
0.673275137036306 1
0.562680843371626 1
0.355826212300815 1
0.111157266851045 1
0.275628561299837 1
0.39118806220065 1
0.628302095745012 1
0.184158275928391 1
0.533636054969139 1
0.517624297679535 1
0.673030470396968 1
0.528519744524356 1
0.145453683569673 1
0.608603118222415 1
0.556201577044238 1
0.600083776016712 1
0.569797696488099 1
0.177744685166992 1
0.44376620483061 1
0.559948781439837 1
0.325925417866026 1
0.0709512026476608 1
0.845922314304221 0
0.357464795360603 1
0.367495595879917 1
0.389860833642574 1
0.130075651341069 1
0.701158590354447 1
0.398917225065762 1
0.185667462669473 1
0.522695354678369 1
0.759399781893716 1
0.369292429633553 1
0.408624834195933 1
0.666673176127964 1
0.396800465175254 1
0.404748772677054 1
-0.00682245190071137 1
0.156221677892142 1
0.158519196188336 1
0.246660888253344 1
0.492910200573502 1
0.507232783706468 1
0.187563951979487 1
0.65890028121579 1
0.577804436563102 1
0.0826519898528338 1
0.245808145569242 1
-0.120689752470777 0
0.699823421779083 1
0.552072371091838 1
0.309049978502451 1
0.32861881933008 1
-0.136401290494507 0
0.316491715895716 1
0.824623827620481 1
0.83127980045221 1
0.703891693892406 1
0.312104406948607 1
-0.0204971957717387 0
0.214217959019303 1
0.540195920128172 1
0.350576745631668 1
0.896354025455592 0
0.357158101842859 1
-0.305978856370911 0
0.141566546029961 1
0.46210787666613 1
0.510193973955731 1
0.313956104232486 1
0.470534678381203 1
0.498680680096341 1
0.555817079698378 1
0.205203926545738 1
0.934902000938696 1
-0.105910774206073 0
0.031775474436026 1
0.255914311983838 1
0.242347357866595 1
0.13936050004694 1
0.156525605010466 1
0.535422078616888 1
0.495985532366682 1
0.330859576477446 1
0.227021835626118 1
0.531323022001297 1
0.641077020600628 1
0.375080877016367 1
0.566364452612233 1
0.316528503516202 1
0.351296443095306 1
0.275668684174428 1
-0.0815659130888787 1
-0.128073221865857 0
0.0900571893829864 1
0.0984799931334433 1
0.446481701421547 1
0.356707930402407 1
0.255240126619088 1
0.533636882104372 1
0.225532292801979 1
0.615666181685983 1
0.350500546729971 1
0.378273412269079 1
0.0815790401496787 1
0.110895605548377 1
0.185006404993599 1
0.0193137032674448 1
0.437959867826693 1
0.550221699558278 1
0.269835060361017 1
-0.103829220736666 0
0.388128871536772 1
0.360183384195271 1
0.466675627804218 1
0.774230410542558 1
0.288868893954067 1
0.523277758869231 1
0.780306312715433 1
0.384902644976087 1
0.5190066919857 1
0.298632988208015 1
0.359623117261586 1
0.246744791067567 1
0.496438774404772 1
0.305666796788813 1
0.534666350938469 1
0.545007991189496 1
0.607643910024355 1
0.527066958469332 1
0.253856690462427 1
0.645661353279139 1
0.665934909018386 1
0.0414534267584693 1
0.222312120460531 1
0.257288366791911 1
-0.0708758196341221 1
0.39584867012318 1
0.0565514229080765 1
0.183105468862003 1
0.313363817087015 1
0.443440495541483 1
0.125012682648338 1
0.364167457104601 1
0.494252180574737 1
0.756649473860966 1
0.180011774666717 1
0.434849978449966 1
0.437593780116289 1
0.0792163794687982 1
0.252581908159875 1
0.576086206618675 1
0.134670098534424 1
-0.0164485273426539 1
0.410893292336744 1
0.556655199786486 1
0.486695695713842 1
0.135389991856094 1
0.279097178794893 1
0.490556960495856 1
0.487615139240934 1
0.149688989294573 1
0.274804906353559 1
0.504607501585398 1
0.625651103265066 1
0.364606334041015 1
0.447258724742924 1
0.408287035894522 1
0.665969943864657 1
0.260965414425399 1
0.184382460623147 1
0.518621416619221 1
0.515347630192913 1
0.247610919237001 1
0.0916841218774441 1
0.547151511431298 1
0.582121095508282 1
0.330536249549333 1
0.437229173547402 1
0.827103289429752 1
0.37411627066768 1
-0.215648839804176 0
0.421546484713097 1
0.145750467672825 1
0.218472241748502 1
0.399469490724391 1
0.374915681019898 1
0.566597941365146 1
0.702047429720862 1
0.0933251343718794 1
0.179723057776739 1
0.577255605056738 1
0.457351116771885 1
0.771776975768249 1
0.133597065262369 1
0.404193090728923 1
0.655742145661105 1
0.450272830127789 1
0.302920639826409 1
0.202244485209795 1
0.570279098814096 1
0.179789972643961 1
0.766581942803846 1
0.303840151114275 1
0.569101880942149 1
0.802752010503062 1
0.574774873239401 1
0.407089313945175 1
0.589765378409671 1
0.375029348262885 1
-0.0867695942790923 0
0.572465278984774 1
0.710518009251524 1
0.726620189639395 1
0.0823446426249216 1
0.23825016065442 1
0.389550655634926 1
0.291481972610916 1
0.756009928806336 1
0.260836923892469 1
0.366999141619636 1
0.668558396100077 1
0.667656386962673 1
0.698234291298863 1
0.639036653405833 1
-0.0561157376646453 0
0.521294668630333 1
0.5787781291031 1
0.706469429418925 1
0.341446688156095 1
0.566821368567035 1
0.868720920357917 1
0.452561671370322 1
0.367217207427288 1
0.286606544858208 1
0.150597878050592 1
0.280979967297055 1
0.158000363284029 1
0.733144317645916 1
0.160121148533868 1
0.0733952020575729 1
0.384207285568196 1
0.0718547124663966 1
0.473249989528124 1
0.318466751432171 1
0.245087665027567 1
0.216157497822912 1
0.800667111669618 1
0.612535390458055 1
0.24402997774858 1
0.715654889173931 1
0.524279972139407 1
0.624492350519787 1
0.117751838227228 1
0.41832095283766 1
0.292076707508875 1
0.751495435780617 1
0.127380760883613 1
0.592734342427913 1
0.464561355568932 1
-0.0218240956236843 1
0.502917556730708 1
0.517580266554312 1
0.576145327272063 1
0.872026443379238 1
0.814415490427376 1
0.207168831554769 1
0.208459603240888 1
0.902308286108618 0
0.544459098035224 1
0.304277524575677 1
0.352526275424779 1
0.382220439186324 1
0.571077307141277 1
0.386886328911389 1
0.369539575672493 1
0.876383343643367 0
0.354695932691079 1
0.249975369453392 1
0.587936348523464 1
0.167379243102637 1
0.192540422291237 1
0.879142498187339 0
0.459441926769892 1
0.326120490077824 1
0.373952823152358 1
0.238240534534739 1
0.790880557390959 1
0.473051362906905 1
0.353575714739512 1
0.797532469135027 1
0.338843448902818 1
0.419740908704502 1
0.438683191361636 1
0.55687188937674 1
0.815007560363627 1
0.795212984100568 1
0.069806171908591 1
0.521617020488659 1
0.57932018421002 1
0.310970763755319 1
0.752556932708407 1
0.816927551812469 0
0.422194302473499 1
0.568027879310473 1
0.898867967781134 0
0.456667247039075 1
0.315458025156346 1
0.306985817987949 1
0.376757863881114 1
0.810400547236616 1
0.1934821929612 1
0.175301606287149 1
0.26881368257691 1
0.277211338806321 1
0.353985188955123 1
0.560342800235665 1
0.519429650281461 1
0.104882052468823 1
0.0336798924266839 1
0.759117271294175 1
0.451152470251839 1
0.328739611166679 1
0.045098263626995 1
0.515343268209362 1
0.336768422202911 1
0.731685421526675 1
0.0899726144612991 1
0.565631484023528 1
0.714869344700432 1
0.147082323388994 1
0.716518897534915 1
0.375826020138627 1
0.21626797822759 1
0.429338014928356 1
0.267049876355612 1
0.484321183719906 1
0.520919985477792 1
0.543289201174629 1
0.455916868952671 1
0.36016428190384 1
0.692268085551031 1
0.179331039956501 1
0.341733852496214 1
0.289789158327829 1
0.70476047717877 1
0.127449743037133 1
0.348276142421668 1
0.52458390850756 1
0.283565240266409 1
0.117626908300173 1
0.384140799364694 1
0.976015211571655 0
0.439366267002367 1
0.481857340944414 1
0.444400545255463 1
0.505330105370045 1
0.31232885037221 1
0.270477797091977 1
0.649830131941285 1
0.148536788710296 1
0.169579969306423 1
0.430022146838118 1
0.296253716436195 1
0.684999278583331 1
0.175467952059212 1
0.368092439686666 1
0.538703356058732 1
0.193741690641719 1
0.49488243679997 1
0.356638535768446 1
0.691135214277461 1
0.607506459571051 1
0.133251092326373 1
0.636522215385859 1
0.261892961380861 1
0.272430758068282 1
0.300234624527448 1
0.222536347524061 1
0.317266933583037 1
0.602407665383437 1
0.283682719036475 1
0.580653081888779 1
0.661973878654669 1
0.429065790285078 1
0.193789990828404 1
0.148622824934947 1
0.556798096464935 1
0.329815875226859 1
0.511701149875665 1
0.501856146624102 1
0.347924639486474 1
0.115780407130987 1
0.480984441015567 1
0.433681427473377 1
0.303524522070272 1
0.318213092542887 1
0.521643348348237 1
0.410369020786398 1
0.369018776628515 1
0.177515047676577 1
-0.0741472302950171 0
0.483284424641408 1
0.295857933950634 1
0.667137352766636 1
0.580819264465068 1
0.310972025600502 1
0.25216912782947 1
0.437594173131768 1
0.405984391593088 1
0.606902951413849 1
0.624799779241551 1
0.401424819607563 1
0.441455057722776 1
0.106267494070848 1
0.144226601374946 1
0.273618193459949 1
0.335152096785765 1
0.524229411389315 1
0.601668900374293 1
0.637115918515623 1
0.405556571332503 1
0.38771194723793 1
0.117301928803835 1
0.583304801509144 1
-0.00593251121089368 1
0.58994595269417 1
0.376593909111258 1
0.368200573531565 1
0.449567774863775 1
0.276806072826682 1
0.484137976668123 1
0.66582977643288 1
0.364820193497884 1
0.524756478242424 1
0.0202442964238987 1
0.426045758368596 1
0.34438022676775 1
0.526435268302274 1
0.150007889897083 1
0.515510407918844 1
0.229557256065459 1
0.35944702595638 1
0.607085417315461 1
0.210310492547223 1
0.467613657284017 1
0.2227395100995 1
0.569146835255024 1
0.222207996511169 1
0.435392728031222 1
0.40258027027978 1
0.257141592430945 1
0.5326668772532 1
0.419532668810562 1
0.405549855841951 1
0.286694289698107 1
0.39581778509023 1
0.354828394473712 1
0.612156171174584 1
0.150971953825268 1
0.454076129311793 1
0.638147105303675 1
-0.24558138168837 0
0.578852419020289 1
0.45961981945638 1
0.581968015014063 1
0.39929377085502 1
0.439437050602347 1
0.408399195352926 1
0.783368486365983 1
0.271365055422688 1
-0.0337936088950262 0
0.346322027542111 1
0.224101773506382 1
0.0946390847620806 1
0.137452780380181 1
0.664663352371447 1
0.311069504101885 1
0.736125099843767 1
0.154901788777891 1
-0.0991684801714514 1
0.484494680084086 1
0.622532993763468 1
0.49419980232074 1
0.237478615738528 1
-0.0195847706161023 1
0.197827273621469 1
0.0994533584948298 1
0.656550275873538 1
0.449194318717351 1
0.437243756247856 1
0.573495562308251 1
0.269051756860455 1
0.646834848138111 1
0.558694605059823 1
0.281306061124877 1
0.261589793472962 1
0.301551240787442 1
0.117771298047005 1
0.147270151518453 1
0.124094310779405 1
-0.164291036930967 0
0.348337840259073 1
0.5755626068248 1
0.393496542651222 1
0.448482870237735 1
0.458505475267185 1
0.191677871859347 1
0.585286311240566 1
0.113727916061889 1
0.557007497423704 1
0.504485392583487 1
0.592820877910593 1
0.282951541837917 1
0.536225703563424 1
0.336966166932101 1
0.260395422926117 1
0.353726317170957 1
0.410252954305019 1
0.697995460951369 1
0.614580715846162 1
0.394483970949217 1
0.631785199261479 1
0.211685639126642 1
0.278358035214077 1
0.15134705633011 1
0.504210406385604 1
0.537421515812622 1
0.385323087652413 1
0.0362197927366107 1
0.493139726039422 1
0.106465844716866 1
0.308575336338367 1
0.242154851379129 1
0.573428187146491 1
0.261643569724527 1
0.752188786394106 1
0.263787797017378 1
0.744316836147538 1
0.394064290889371 1
0.444072237565431 1
0.51353439265877 1
0.283837649428406 1
0.303031393692664 1
0.25535352980449 1
0.260966820507832 1
0.706194534963065 1
0.718157047704222 1
0.381025142011285 1
0.493733242280574 1
0.600394723660717 1
0.230980882218581 1
0.738489080148804 1
0.324052378261083 1
0.434412383774981 1
0.603172422016989 1
0.703608154079471 1
0.970885815974858 0
0.611695255058204 1
0.529965526990305 1
0.351074831951699 1
0.418192468198785 1
0.586002285996563 1
0.255608035828562 1
0.756651747036507 1
0.318268111891119 1
0.352079095621618 1
0.603412863799126 1
0.252019208158004 1
0.0375056047110445 1
0.421033346173771 1
0.370062755928297 1
-0.153903437334569 0
-6.61808339911807e-05 1
0.562614593808183 1
0.627770294046798 1
0.17321892873854 1
-0.02867781511669 1
0.57617149189623 1
0.583173475249609 1
0.513729475282145 1
0.636321347995076 1
0.0825094473761171 1
0.125827415755312 1
0.189645919340855 1
0.478869902393636 1
0.600517773427004 1
0.422471190839897 1
0.377895712753477 1
0.231925047974131 1
0.536251865403191 1
0.143421596693625 1
0.0519519499772081 1
0.659214049778331 1
0.493399740694621 1
0.264046553185106 1
0.283533461808333 1
0.139497286841089 1
0.202361970921436 1
0.348717547140633 1
0.551517203914597 1
0.556245606346722 1
0.286734494464615 1
0.607552946487441 1
0.704673579625993 1
-0.0459620945961562 0
0.107051014493638 1
0.789168726422806 1
0.175279278007886 1
0.510442510298551 1
0.45968293013275 1
0.49434450756409 1
0.4368399526997 1
0.404823797401861 1
0.0603982912148542 1
0.649876912932757 1
0.370193356897833 1
0.397727032091859 1
0.449564550917625 1
0.204551890639866 1
0.253681059974072 1
0.699708689085488 1
0.116360536714563 1
0.327059657142038 1
0.137325377955594 1
0.629371240809664 1
0.308513897162128 1
-0.00520827397165616 1
0.225573466619237 1
-0.0191655019708443 1
0.497464356197062 1
0.498051672695442 1
0.862366177714818 0
0.246568756205778 1
0.32675024515426 1
0.386955491736399 1
0.331333954084305 1
0.452588386294782 1
0.253698422487648 1
0.576896474148826 1
0.29326294577004 1
0.223428171606684 1
0.00574184774120964 1
0.340334720841315 1
0.223161817034417 1
0.307201884666202 1
0.258763477423356 1
0.321944178740552 1
0.229993957640923 1
0.16592689933312 1
-0.148891513777911 0
0.279662893874318 1
0.244022143585948 1
0.571455184863798 1
0.611501360938699 1
0.604345028393669 1
0.723124106382491 1
0.429098782545336 1
0.305125011573779 1
0.444160533091887 1
-0.115249048723117 0
0.445764890611834 1
0.494243422407528 1
0.254585675167361 1
0.0494543862259159 1
0.683807194337926 1
0.245603581171208 1
0.5047036198411 1
0.540222961224611 1
0.56271300757636 1
0.820694835050037 1
0.437296197307429 1
0.370036284185451 1
0.547082183416768 1
0.647574786342597 1
0.683871370546582 1
0.529251481402905 1
0.752010117357593 1
0.430570367866939 1
0.272468770496548 1
0.205203475548354 1
0.0209753651653894 1
0.485844906506199 1
0.0174682810190099 1
0.0912640270002881 1
0.162918423876345 1
0.161133511240265 1
0.560877626001472 1
0.526040753590859 1
-0.0262063699750518 1
0.920912438656662 0
0.535454246143466 1
0.506204320659049 1
0.067362848412591 1
0.249634156687502 1
0.634218197494978 1
0.462143678888619 1
0.471033386102704 1
0.498833052643852 1
0.524763819476337 1
0.107120096075155 1
0.105333836530842 1
0.814604086400124 1
0.638486614279971 1
0.538613201240515 1
0.368090562310474 1
0.463484862915171 1
0.245732987139706 1
0.433251345941022 1
0.1943555183533 1
0.760375397649969 1
0.63784089797879 1
0.312552415495741 1
0.561689182897776 1
0.34068020640701 1
0.083512417118056 1
0.321072540445096 1
0.460403021031586 1
0.308420199818927 1
0.663250420205962 1
0.440964065810118 1
0.585529535190589 1
0.236349868477988 1
0.966848486758335 0
0.74271230466253 1
0.396551370196777 1
0.663074793046071 1
0.694687531045772 1
0.477557227783578 1
0.278949494673463 1
0.467028672983012 1
0.2452612036294 1
0.412649140873007 1
0.216529596932234 1
0.496034973135556 1
0.200246077619469 1
0.15093172645972 1
-0.0657145658492159 0
0.152497480418174 1
0.258149852820384 1
-0.37623460625337 0
0.613022183240896 1
0.654853506518771 1
0.153679363030495 1
0.475427409281362 1
0.0884577211758333 1
0.464904793660154 1
0.660761714648857 1
0.474807687136053 1
0.676731281691351 1
0.114203949131377 1
0.434661170947254 1
0.499465225937132 1
0.683031304903508 1
1.09857382680986 0
0.672777760923374 1
0.0863437039752158 1
0.346649862986668 1
0.787111614740305 1
0.250590180896814 1
0.440105382724669 1
0.607369418587881 1
0.124228535141177 1
0.487580671810513 1
0.596283075696015 1
0.0641439676307973 1
0.527127912000463 1
0.629790626004513 1
0.24673973084609 1
0.507550334428021 1
0.334456171582994 1
0.431424653815691 1
0.333902287960913 1
0.607741928169993 1
0.483350772449199 1
0.500137239849261 1
0.30365030046257 1
0.240058838127564 1
0.14450258339122 1
0.36571355518686 1
0.836244487493163 0
0.250382041197333 1
0.375070034632125 1
-0.0485150339233482 1
0.741522577423326 1
0.338163411807219 1
0.276633280908565 1
0.0604191956928606 1
0.345308828974934 1
0.643396828500076 1
0.0673485434945556 1
0.148282348679045 1
0.441822798515117 1
0.451589609877997 1
0.227394468024132 1
0.207813431296875 1
0.484531115600242 1
0.486099512453506 1
0.180126312282541 1
0.457440214277915 1
0.640210232938381 1
0.449112900794473 1
0.365691968385087 1
0.227882416022556 1
0.250988647482532 1
0.451223433006554 1
0.478779087676868 1
0.280606340446897 1
0.0621443528507422 1
0.4234992587156 1
0.305509347887189 1
0.511643583752505 1
0.186984957917454 1
-0.0136513940686057 0
0.143779550959073 1
0.385255111156175 1
0.229867168675951 1
0.258000130611473 1
0.423490007458202 1
0.442737712784372 1
0.704910042563038 1
0.132509008884183 1
0.0583927352238995 1
0.565915667040037 1
0.469231144625717 1
0.105350668057394 1
0.473975414731256 1
0.533782165168859 1
0.25326419732936 1
0.217379929652854 1
1.05260968724126 0
0.297744916625878 1
0.548567513983462 1
0.477657827342428 1
0.144684492588686 1
0.228195340149773 1
0.30128473922868 1
0.336838658612843 1
0.700824268503804 1
0.115533511328107 1
0.31094226520195 1
0.310105531288433 1
0.186152275711061 1
0.576720054314674 1
0.405960466400834 1
0.00601766535760949 1
0.510144463784236 1
0.158428142251922 1
0.784260990085458 1
0.136440138262887 1
0.512130172155607 1
0.829942464745492 0
0.435679013763393 1
0.545626042763234 1
0.481249808347898 1
-0.353332037940933 0
0.530180509414589 1
0.603636808994065 1
0.178839758038766 1
0.478327356094813 1
0.388624956431675 1
0.455751188164898 1
0.394835560917946 1
0.197956053249428 1
0.43517640536948 1
0.107122371484757 1
0.0184688545960961 1
0.180486495509406 1
0.516789169674725 1
0.00571706569126144 1
0.315485465300772 1
0.324744787587039 1
0.528533410034385 1
0.652891146910939 1
0.487745174551206 1
0.00675089425560008 1
0.275668451195379 1
0.0951113794940216 1
0.281115640502956 1
0.710786201862049 1
0.591703323831088 1
0.388728430369059 1
0.625228752680238 1
0.352745832801787 1
0.500100219964804 1
0.343835629440646 1
0.432958544364784 1
0.423659676721165 1
0.221076282045074 1
0.654080686705118 1
0.00123874300695073 1
0.435944046736722 1
0.333049630684142 1
0.280803780326649 1
0.433644277026908 1
0.223556104603386 1
0.194070113001419 1
0.445371343613849 1
0.181611776142213 1
0.347717607035685 1
0.515146440717658 1
0.398717687928387 1
0.46397824946092 1
0.669160882812983 1
0.577195657832541 1
0.370579441905001 1
0.275583700423116 1
0.679221546502839 1
0.586615687530266 1
0.787042597244692 1
0.209044808222815 1
0.325584171992648 1
0.92100936427786 0
0.0748351441278527 1
0.741408594623712 1
0.16045401269345 1
0.229895532950165 1
0.177303127685042 1
0.386938164533812 1
0.0703613047005835 1
0.367686311628722 1
0.0553662931759548 1
0.335009402910691 1
0.422866516072354 1
0.145701253805226 1
0.346058443846123 1
0.492437159577709 1
0.138533648534071 1
0.531718271387886 1
0.412898660013224 1
0.51723954468715 1
0.240274280981327 1
-0.0589559679963415 1
0.283847103222838 1
0.291402021887585 1
0.447450878232609 1
0.373686659198534 1
0.351221497261007 1
0.723987566056592 1
0.537217000996701 1
0.370141285415909 1
0.181166560389264 1
0.348017029420177 1
0.58017222193979 1
0.0509014377702199 1
0.232291696879324 1
0.548389220385145 1
0.732638589513508 1
0.258465516602856 1
0.684166614690882 1
0.827237539206005 1
0.453293737392816 1
0.989204050059821 0
0.523767766801638 1
0.394199862668157 1
0.859512443189872 0
-0.0133404531687029 0
0.282876707819259 1
0.82229147877978 1
0.0851298561905934 1
0.429641392042581 1
0.595985321015606 1
0.0307685063533699 1
0.52693658697225 1
0.578817489733166 1
0.562840513965805 1
0.444151707015544 1
0.228957373877826 1
0.445918868744847 1
0.354751542980399 1
0.569373120226686 1
0.0717371714754255 1
0.867455414841898 0
0.743991528304586 1
0.365353941132224 1
0.54506915665987 1
0.199971591030012 1
0.60800855731711 1
0.63795567993535 1
0.105883399696475 1
0.238834526449899 1
0.615936030337184 1
0.274082866581115 1
0.778357824942138 1
0.475239211974206 1
0.350670394796492 1
0.309462844784799 1
0.0957000908094765 1
0.802136175203265 1
0.389175050195764 1
0.885704357736422 0
0.346890880213724 1
0.0618086559854643 1
0.570627132774674 1
0.396215350289828 1
0.27584406964586 1
0.322213813577634 1
0.296064160439805 1
0.355074155361137 1
0.322834664314012 1
0.913592576426107 1
0.512069702580717 1
0.162572789517854 1
0.230644866015626 1
0.188008037853794 1
0.0768791846564301 1
-0.0976436594017101 0
0.206924836171794 1
0.412064030869035 1
0.703800640437607 1
0.269275844419826 1
0.686391978204524 1
0.102393857286784 1
0.417573220845627 1
0.624303471451891 1
0.761073413382911 1
0.301259794137937 1
0.545876244898318 1
0.327556116032602 1
0.167561997012785 1
0.355454745180973 1
0.422262163376175 1
0.0241461087260853 1
0.35137559025427 1
0.404666683853379 1
0.236876750450156 1
0.617672800183334 1
0.666639129065398 1
0.502761208236435 1
0.574683770948356 1
0.326872893294261 1
0.0155849817294621 1
0.814269971281114 1
0.379842416241982 1
0.13751366510537 1
0.932942535235221 0
0.372453298132691 1
0.328429792908892 1
0.627698362951434 1
0.417431561340335 1
0.71910089974201 1
0.395873379278239 1
-0.0931287990182483 0
0.374175422467709 1
0.357810705347642 1
0.3786349554304 1
0.272487049337078 1
0.338909899065851 1
0.611045982207389 1
0.426249096870282 1
0.582072073824279 1
0.315596855459444 1
0.346662064537492 1
0.159924487952147 1
0.539282779890364 1
0.50153311502844 1
0.551113962139231 1
0.172853209488113 1
0.362747290246673 1
0.144954101705033 1
0.400490456327316 1
0.387868849094624 1
0.382430339077386 1
0.450362893717289 1
0.494931301829035 1
0.394713159150979 1
0.422835180909723 1
0.823018537552582 1
0.543926628909122 1
0.493715129553136 1
0.128173474804955 1
0.489241327766456 1
0.530961257176392 1
0.516735425368537 1
0.579546581237981 1
0.329561443717812 1
0.137784613784419 1
0.426382225518078 1
0.69588752797512 1
0.285616540499799 1
0.314806900142208 1
0.294702523927551 1
0.165293457725216 1
0.509627449259554 1
0.531207897660354 1
0.209996757419081 1
0.51929589992264 1
0.804599488414445 1
0.330701274835694 1
0.145313543722308 1
0.11740318179255 1
0.590778862248954 1
0.639015354315152 1
0.266105830003868 1
0.362146207391818 1
0.440953131179943 1
0.471502821716628 1
0.0221658868905108 1
0.451092765337528 1
0.158684895584539 1
0.406499315104221 1
0.193875141953968 1
0.0302439000153868 1
0.348355831061141 1
0.567311367641922 1
0.431115516357756 1
0.245617742720242 1
0.284546635101156 1
0.80346765922228 1
0.389145311973579 1
0.340539969096447 1
0.305348482207105 1
0.794639152927632 1
0.423849173940242 1
0.434494603369564 1
0.326702569689214 1
0.530623440740707 1
0.479698336974361 1
0.707325403889503 1
0.327613453176896 1
0.62087183461789 1
0.707474688991373 1
0.185662204487294 1
0.520925482435521 1
0.518030118472946 1
0.305276205759322 1
0.728853156941604 1
0.205218428860061 1
-0.02474381853833 1
0.35595523819574 1
0.54608524833055 1
0.277705272176608 1
0.579093569671829 1
0.51164057534759 1
0.266426879880022 1
0.434213725655682 1
0.414133011874974 1
0.291386382295006 1
-0.214313684981767 0
0.516559268385699 1
0.225910737493413 1
0.206310735085127 1
0.310127486861616 1
0.429593828714554 1
0.104439621543606 1
0.613430231536692 1
0.0412714110749907 1
0.528590102359938 1
0.510371027973796 1
0.0816857334209068 1
0.524073550925073 1
0.620342141631898 1
0.155560899759831 1
0.380645811666255 1
0.585523333590314 1
0.299472040793224 1
0.330301563630195 1
0.698570237704639 1
0.150736439451993 1
0.516005249718237 1
0.239425884184837 1
0.344910041791259 1
0.187672678901624 1
0.638833253693295 1
0.301370774310913 1
0.544142841035082 1
0.26432533121094 1
0.500138359577525 1
0.479744828087431 1
0.624669611800739 1
0.0590472586638583 1
0.622391559302496 1
0.291632187726249 1
0.593376440120207 1
0.463554593484002 1
0.502292300261691 1
0.209462298129318 1
0.520980380075184 1
0.559938024903954 1
0.174673647888796 1
0.528259276387326 1
-0.191258807237365 0
0.666182093093537 1
-0.0113745367322522 1
0.159518073063108 1
0.617048428463852 1
0.390187405858546 1
0.267332762839672 1
0.139715433491949 1
0.00414123092930264 1
0.333399705410792 1
0.706869563159008 1
0.707062516498406 1
0.341821467606402 1
0.523315475568486 1
0.38297839338972 1
0.66231952714647 1
0.725434623563418 1
0.550836021330018 1
0.176784000608082 1
0.554285836176626 1
0.206623154874239 1
0.601347914337461 1
0.407317612569463 1
0.322334787697063 1
0.410750712050178 1
0.834608599202663 0
0.386663426241731 1
0.215549475734758 1
0.45663754404966 1
0.309345899027749 1
0.342273853497544 1
0.522943850289971 1
0.273723079162793 1
0.998666346191214 0
0.618269570942031 1
0.304875767525415 1
0.207567905359836 1
0.362855828510725 1
0.447038377805553 1
0.573986790715334 1
0.477603604517594 1
0.459231552035544 1
0.568728670080249 1
0.777357356116661 1
0.562841995184027 1
0.527213953535335 1
0.48648248170904 1
-0.114819395037595 0
0.621283026573096 1
0.433483057057527 1
0.246472356411056 1
-0.140863518579494 1
0.651927138600929 1
0.297870863790021 1
0.421411391216765 1
0.57282605479907 1
-0.256958958806185 0
0.276059238010354 1
0.429684238038334 1
0.666689046309115 1
0.427217687302847 1
0.523021211496016 1
0.193092508709086 1
0.541179105731655 1
0.331802661980164 1
0.450320660402254 1
-0.0131930429463061 1
0.249702163956315 1
0.694340198424818 1
0.440221962383028 1
0.723930563348964 1
0.201237054420862 1
0.282799147792617 1
0.372987256386672 1
0.861151391668703 0
0.37657868439564 1
0.554750075818938 1
0.387111022362984 1
0.324486965718591 1
0.679303892569135 1
0.447962656770907 1
0.336288739585526 1
0.00871522460897933 1
0.190817267919375 1
0.353357877995675 1
0.690591964920357 1
0.648630949448581 1
0.164239273914094 1
0.045012955164449 1
0.443506318181384 1
1.16001051601346 0
0.678258532439029 1
0.746439426479077 1
0.432117745647607 1
0.657359835892755 1
0.594677656536569 1
0.195178038929972 1
0.167408761722904 1
0.47106640083534 1
0.0728671936733095 1
-0.0747176164875416 0
0.974748163261277 0
0.5530559349546 1
0.383432127557767 1
0.592824963980105 1
0.307903009088583 1
0.482304338652192 1
0.464273828407071 1
0.351613236901957 1
0.260369707163743 1
0.656289894222369 1
0.164807240747208 1
0.27088109141355 1
0.247170092848503 1
-0.0823894495148177 0
0.532005965242105 1
0.712318918448806 1
0.581520988413681 1
0.427122289745323 1
0.337520739034759 1
0.0951857133368123 1
0.180665876776174 1
0.589492129697425 1
0.459672529127759 1
0.286676697845653 1
0.0700238148353918 1
0.199134663659479 1
0.284697873629725 1
0.65104201512209 1
0.17117301478337 1
0.504151521342676 1
0.43078043591937 1
0.224275056339766 1
0.473266393913911 1
0.0671383778848823 1
0.96573781056572 0
0.398698532519456 1
0.0715140710985878 1
0.311780006310781 1
0.28340035025875 1
0.474100692635617 1
0.683900570905425 1
0.500782961239467 1
0.268668707413578 1
0.507400253451164 1
0.725199656167943 1
0.31964686867687 1
0.410100803165595 1
0.381308731440689 1
0.605232428020441 1
0.437071257772294 1
0.192857399937389 1
0.690211102060316 1
-0.0885588283148148 0
0.309333985201572 1
0.445656266120528 1
0.359258342045472 1
0.563153183991517 1
0.137135740043131 1
-0.15298584900715 0
0.352366141734901 1
0.19149590455526 1
0.0590380444574658 1
0.245425341524438 1
0.236447667418854 1
0.464436605611285 1
0.76866867330639 1
0.0464212431586794 1
0.0412853754684362 1
0.594882560695959 1
0.594313613784983 1
0.633775164666634 1
0.18242386349917 1
0.571186847542479 1
0.185809624587531 1
0.569326003876931 1
0.330386298188217 1
0.155844182410131 1
-0.020925627180824 0
0.312351684745841 1
0.584814084423886 1
0.492703553038921 1
0.84411488406561 1
0.371086034169722 1
0.380742640252518 1
0.337986335881197 1
0.472771239121148 1
0.0767202491897601 1
0.282072821984811 1
0.166513385710121 1
0.574176155259318 1
0.736606307221743 1
0.33450729845186 1
0.736469480391834 1
0.320503492270678 1
0.15637840891032 1
0.711959409179811 1
0.269323362058279 1
0.288618843228116 1
0.577629773058675 1
0.297257288280515 1
0.0265678862339783 1
0.664964207551275 1
0.313729709395211 1
0.462209834260548 1
0.588446856733114 1
0.178344258947568 1
0.779712925282283 1
0.0220470018841497 1
0.571054656809736 1
0.761338593739014 1
0.781187092470581 1
0.88645932086644 0
0.420183576041541 1
0.411325266057033 1
0.488525239945282 1
0.361329397443198 1
0.350513908599307 1
0.334821839177936 1
0.61069798710893 1
0.453177398079882 1
0.178799169065912 1
0.372670920519649 1
0.509532255423128 1
0.502685299780694 1
0.611826811388542 1
0.410686257396332 1
0.319736706045316 1
0.287661204489537 1
0.634459970659591 1
0.670776027261863 1
0.142800178430467 1
0.497486919844129 1
0.301600315491496 1
0.405016538250756 1
0.211969194385434 1
0.474941598583498 1
0.438006691433496 1
0.527936954177366 1
0.63616231184851 1
0.142190295824452 1
0.497956187693274 1
0.567805114336295 1
0.439332646920569 1
0.176073882773888 1
0.813754872905627 0
0.505922042817179 1
-0.0124653408944346 1
0.0891529822942601 1
0.914856963249656 0
0.217869836423462 1
0.206065720543481 1
-0.150919049838223 0
0.295584440658796 1
0.109723530834736 1
0.278914429851645 1
0.301439628622999 1
0.711287309479072 1
0.678245123031599 1
0.444835307749982 1
0.855961520976794 0
0.11386740668462 1
0.267315725554514 1
0.045011496303636 1
0.363137296810187 1
0.752132710461248 1
0.565238415862867 1
0.634221837298881 1
0.657018476168435 1
-0.0909871278751471 1
0.0370071173923058 1
0.389858917624208 1
0.733168894729709 1
0.66441443203291 1
0.560237606515387 1
0.301244627094222 1
0.55638601845084 1
0.0983121400072898 1
0.437222748347131 1
0.275177022630635 1
0.245087392050515 1
0.17197241440703 1
0.548144498056054 1
0.586592005487619 1
0.11419056392211 1
0.726487878589173 1
0.617364234720823 1
0.0384890950495024 1
0.174814073782445 1
0.448430650630583 1
0.665230547585933 1
0.424571521800792 1
0.359653621496086 1
0.341939513874839 1
0.277281564165034 1
0.547761528232611 1
0.561743730497218 1
0.247443142056123 1
0.343757921822031 1
0.206715136502006 1
0.257807029553527 1
0.618281611931624 1
0.572010227943827 1
0.440868645458754 1
0.21431966636472 1
0.575133221060236 1
0.30388817587998 1
0.640493096564648 1
0.32994114844682 1
0.460119654045672 1
0.661196034218433 1
0.439979125094565 1
0.563167432961615 1
0.360737522759975 1
0.256619987733102 1
0.109735187485153 1
0.382547812669218 1
0.24277618924947 1
0.904605749444787 0
0.668943657135633 1
0.200627056174619 1
0.352226457360683 1
0.521475306018543 1
0.746958452252245 1
0.488952251781035 1
0.500574958605787 1
0.000853430199970667 1
0.898868309876447 1
0.240802702870128 1
-0.0463690241615838 0
0.286215798271248 1
0.443800807550011 1
0.951217972364213 1
0.331867441845633 1
0.157416413323195 1
0.947222576487626 0
0.275544041241413 1
0.463902614547959 1
0.0406431948719087 1
0.436911543623259 1
0.514548068331598 1
0.666718641195721 1
0.450776982384199 1
0.511668838074546 1
0.196728082345999 1
0.584122795607034 1
0.252324857725291 1
0.572910483056284 1
0.485496611784808 1
0.513254757205297 1
0.579500907889991 1
0.402738944985442 1
0.168960827509355 1
0.422775856652681 1
0.413724114331776 1
0.960466026809632 0
0.412443556794855 1
0.643225713610473 1
0.170904913514025 1
0.742522450611153 1
0.736866357349582 1
0.605417300627872 1
0.0259982038124322 1
0.209829669476743 1
0.339553172067313 1
0.517935356137312 1
0.306626690136712 1
0.537651979290335 1
0.262641088084807 1
0.176829768037738 1
0.616479332424162 1
0.208122463999693 1
0.495040739711571 1
0.407577950757349 1
0.436223262887081 1
0.897171184168532 1
0.279282787357099 1
0.261495029938861 1
0.681422400570651 1
0.373267497145074 1
0.235172877358997 1
0.275631257601306 1
0.351168507468769 1
0.0829831415136757 1
0.584091174587251 1
-0.096185625001886 0
0.677902219622991 1
0.393535181139023 1
0.0337181332000798 1
0.271610914926979 1
-0.133539145742016 0
0.410801301831885 1
0.716092405256428 1
0.403939685665837 1
0.497720634338595 1
0.217938205333383 1
0.56078320486049 1
0.47577489966833 1
0.306080872674796 1
0.195050324219701 1
0.51284953074556 1
0.67392059956866 1
0.790793957573687 1
0.335991750255986 1
0.555972995815127 1
0.328375803077894 1
0.4660790752634 1
0.193679113955088 1
0.577499703119991 1
0.403903540168815 1
0.62281811104222 1
0.330353739216028 1
0.654310921448109 1
0.231512431009132 1
0.405753985590206 1
0.286870435272355 1
0.370129553848999 1
0.483755797414549 1
0.27888692203825 1
0.310491994865845 1
0.00684541563087044 1
0.383619848302476 1
0.269778762084727 1
0.443826746200384 1
0.369117266114775 1
0.633529422218583 1
0.300438545246949 1
0.237750419205837 1
0.389250600308722 1
0.494416859953156 1
0.438620321771689 1
0.448714159189629 1
0.287162757709119 1
0.196033312324145 1
0.922997452215197 1
0.698729279805249 1
0.935263210617629 0
0.343784564861531 1
0.461958856110646 1
0.121006959121629 1
0.38795800500418 1
0.191213551235449 1
0.489966768318236 1
0.358325283748659 1
0.529660013555652 1
0.607732974175277 1
0.251815722017022 1
0.532537924571258 1
0.330005330503181 1
0.472691460231941 1
0.258678573093186 1
0.453975525211052 1
0.0678840772142347 1
0.521998918721406 1
0.165317675486508 1
0.275163380575557 1
0.484342901984796 1
0.165037483367147 1
0.084815710919179 1
0.186658267590824 1
-0.0435206658347381 1
0.503432685935745 1
0.164026348293409 1
0.659629671006037 1
0.571165691749024 1
0.333610602638733 1
-0.000744642183772619 1
0.452941859082106 1
0.411489549972706 1
0.479359319469354 1
0.650443173633714 1
0.51336489402091 1
0.0441386161862351 1
0.323307733714177 1
0.131007253429728 1
0.386875211520022 1
0.138018968285025 1
0.4136801000536 1
0.320480937065793 1
0.642913165297683 1
0.252616741922487 1
0.2643617041312 1
0.651711665788672 1
0.565044432622482 1
0.286658659926436 1
0.497088360663655 1
0.356952625552418 1
-0.290893241071058 0
0.393315527024854 1
0.64703030439166 1
0.377769989804097 1
0.304227328031358 1
0.625149646479138 1
0.336023172874454 1
0.0332944795020986 1
0.422822117538488 1
0.392711913172482 1
0.348683392173465 1
0.45364333252139 1
0.209832227092652 1
0.478711702343229 1
0.494653466318606 1
0.15637179773454 1
0.880632089460906 1
0.548044212538146 1
0.662070683693008 1
0.102695940710833 1
0.396606122866849 1
0.383828520704235 1
0.227342184265377 1
0.538834500934049 1
0.59288219962602 1
0.708939366754307 1
0.557859250108752 1
0.753343990217828 1
0.61215012065355 1
0.499430045181946 1
0.245745855754081 1
0.545310103631413 1
0.38146437174528 1
0.323423131722808 1
0.660424665697959 1
0.686847733941755 1
0.538331999165664 1
0.281792236769777 1
0.0990383878791746 1
0.252936887430667 1
0.0287783210615451 1
0.326351035354035 1
0.408334775262688 1
0.251686147009888 1
0.606775558804798 1
0.314743272031814 1
0.113263189607599 1
-0.363517260386963 0
0.293839502412053 1
0.548134138313777 1
0.29409274136733 1
-0.159225040026483 0
0.667622261435062 1
0.602971809141486 1
0.428773549501277 1
0.388623109684283 1
0.0838225960611256 1
0.286259986018654 1
0.438889095318492 1
0.631156606337461 1
0.211098599042563 1
0.349254264305188 1
0.378555342665576 1
0.496839222749987 1
0.340025981325898 1
0.466834551455787 1
0.754788997483905 1
0.0971571559921084 1
0.203490441420084 1
0.42625860929197 1
0.609509127048116 1
0.776292515275481 1
0.473455840433235 1
0.367110990635003 1
0.475478591729599 1
0.0503104552397868 1
0.682192009119526 1
0.335886831566303 1
0.46198822477333 1
0.308747022071809 1
0.15532680562356 1
0.00435130891375592 1
0.22069847419699 1
0.360970848534168 1
0.371846088895609 1
0.199498218384175 1
0.10974058173543 1
0.56088146982469 1
0.578780929882517 1
0.411581491863225 1
0.122004641797182 1
0.097287343298517 1
0.0922708982181129 1
0.144632287281819 1
0.368833958066699 1
0.461519806035772 1
0.180326862669218 1
0.273706941817526 1
0.597746641673019 1
0.359124166725221 1
0.20013203390145 1
0.700097144527179 1
0.113454807639319 1
0.657147520196033 1
0.670247645415742 1
0.549502011765829 1
0.295780045129973 1
0.40358836299764 1
0.94530175881098 1
0.250444573714688 1
0.355292573962561 1
0.331129018204547 1
0.306272943355879 1
0.234737878025788 1
0.296969958063782 1
0.406192892759306 1
0.737322286340937 1
0.185458051872155 1
0.228685263110304 1
0.687629566813124 1
0.53255894120909 1
0.539621833016675 1
0.691998451222831 1
0.38904839319046 1
0.500677423291311 1
-0.389499700985726 0
0.563287870622289 1
-0.00340354685942941 1
0.341140291853238 1
0.414867696079715 1
0.428310901705213 1
0.116686630591821 1
0.524736827989748 1
0.542926087252482 1
0.791574332265578 1
0.972751006293598 0
0.233243962326001 1
0.248228898967715 1
0.157895241372798 1
0.72470927526643 1
0.259492271327602 1
0.700730629142909 1
0.280623093987791 1
0.593292858022259 1
0.427121472370051 1
0.258475235453848 1
0.338407113125635 1
0.482616085454249 1
0.194815940006301 1
0.334654099095113 1
-0.0175412290643911 0
0.496318488493916 1
0.564399957708262 1
0.269094631992696 1
0.538373293083642 1
0.28144456570274 1
0.0582916655649921 1
0.159526989001258 1
0.46863780189688 1
0.194302455095577 1
0.644727449074323 1
0.500174203259366 1
0.258740750917704 1
0.285786667643889 1
0.594482564324904 1
0.2441469590791 1
0.478994619002856 1
0.648151978273679 1
0.478860328391168 1
0.539505235492302 1
0.664620754383523 1
0.3928180988859 1
0.53519968417021 1
0.578036668413694 1
0.705679165918054 1
0.465585868969503 1
0.636990983150485 1
0.432288123976001 1
0.872155295335628 1
0.282901405881247 1
0.178177300692904 1
0.342968765598823 1
0.126051505629707 1
0.223413568288094 1
0.177528269519096 1
0.700891377149122 1
0.771646629036956 1
0.556561230096963 1
0.328527100023231 1
0.647875615733448 1
0.489602775982621 1
0.00397019220621128 1
0.160336777958562 1
0.424969447247126 1
-0.0654796504324453 0
0.421371162216364 1
0.447775239377951 1
0.219764275065823 1
0.447876838693159 1
0.622033810122832 1
0.186696665312215 1
0.261522471037333 1
0.562095760877584 1
0.089568593895592 1
0.371220400895302 1
0.74727850523505 1
0.169925694491144 1
-0.0757845450269749 0
0.355386883396066 1
0.254647551546311 1
0.608095107252751 1
0.352013492391151 1
0.426018041525911 1
0.377061951554926 1
0.239353627953997 1
0.75739643975958 1
0.510683351837242 1
0.340808863353851 1
0.464290520786455 1
0.534652079235517 1
0.271344221022349 1
0.337533744638871 1
0.242015915229912 1
0.176762015339505 1
0.377932249842949 1
0.506774557103989 1
0.575942714395738 1
0.494410646945313 1
0.298788301007008 1
0.656410557240548 1
0.411963733097861 1
0.498484411775349 1
-0.117534273495487 0
0.678185781834933 1
-0.0211434400737216 1
0.138869851363796 1
0.290297553689931 1
0.57959240249242 1
0.604563396571141 1
0.180686540808903 1
0.539679923503534 1
0.152335688787255 1
0.548029154657613 1
0.70343263546114 1
-0.0109934456303542 1
0.569858117221699 1
0.42281802447579 1
0.386103964668709 1
0.505391545507916 1
0.621727587836802 1
0.303404063488941 1
0.623496216126675 1
0.464596684590204 1
0.282377446144472 1
0.00300129381023442 1
0.366327955783928 1
0.596419225957397 1
0.213424614000254 1
0.320225321593444 1
0.0204674589252322 1
0.593661184952585 1
0.688607646658218 1
0.45132862516334 1
-0.0171821818253699 1
0.660094909208128 1
0.333803781122067 1
0.177930079605719 1
0.547492135763253 1
0.405557814773349 1
0.199331675455914 1
0.265038369655643 1
0.840279912119047 1
0.620494186847102 1
0.673000015840935 1
0.433299833204627 1
0.137437947971976 1
0.413710735624446 1
0.298960093022248 1
0.327102518469769 1
0.676794689685352 1
0.34752228857478 1
0.352075112249279 1
0.100997963693965 1
0.197368144350163 1
0.732998118368183 1
-0.0190156311021056 0
0.117473820288042 1
0.322564116183125 1
0.397347068334103 1
0.202425553018218 1
0.181792983982216 1
0.574657146288546 1
0.276003048754795 1
-0.0595062252677842 0
0.348761509786685 1
-0.00643306518937178 1
0.252650082719722 1
0.441043699372503 1
0.436036798507917 1
0.303112924444759 1
0.693050953990314 1
0.417471302027962 1
0.675850807126236 1
0.278817388917638 1
0.289768807273638 1
0.477144239003055 1
0.544951005159573 1
0.328886615373437 1
0.119995524381927 1
0.608677910556889 1
0.276547815540942 1
0.0867731393559031 1
0.552391922245576 1
0.812154616200866 1
0.441037290282949 1
0.452614787147699 1
0.335947449604421 1
0.675184885762304 1
0.354347176830211 1
0.687705983975706 1
0.0736520452242121 1
0.434492903874595 1
-0.10793976234953 0
0.746941188057518 1
0.150549783072002 1
0.268471527449767 1
0.00729692471603216 1
0.241568172232633 1
0.652251171170384 1
0.152197639190401 1
0.218607213123486 1
0.277087933711883 1
0.143683821709355 1
0.434477676743526 1
0.238387311829987 1
0.343297692864202 1
0.503601938259169 1
0.249373755005762 1
0.694162554592525 1
0.28676786177938 1
0.524644514762949 1
0.586217662979255 1
0.329374318024527 1
0.382389068873835 1
0.271021114711821 1
0.54387549476083 1
0.659102497879286 1
0.282736234624889 1
0.832541582730543 0
0.336218235474812 1
0.496871894138694 1
0.347400958486417 1
0.23766597927018 1
0.296417779523386 1
0.790936168889747 1
0.310333213413647 1
0.322614984622079 1
0.295071788279555 1
0.537921622842924 1
0.253882701457298 1
0.744976578695491 1
0.640898325030036 1
0.446023337023344 1
0.208692396419318 1
0.440530386535881 1
0.636789382706774 1
0.491917271016082 1
0.349797958253508 1
0.655308093654502 1
0.503407860146414 1
0.398114520658989 1
0.469163449494525 1
0.462887184785863 1
0.648250048092095 1
0.717539527340802 1
0.773588065570828 1
0.54631787943729 1
0.300747728631131 1
0.121412120138893 1
0.375527686965739 1
0.36030562788499 1
0.652451445626255 1
0.45851912942281 1
0.172248294404455 1
0.182431969929027 1
0.0925831981291563 1
0.834106758191312 1
0.306788369342141 1
0.593688376472612 1
0.327260263769644 1
0.293292164051496 1
0.465837825247703 1
0.270083117439935 1
0.398135269103694 1
0.239291132564398 1
0.257430860385039 1
0.305777560859003 1
0.454647619021869 1
0.377405328973337 1
0.650957325397018 1
0.315752614545105 1
0.299971402894389 1
0.411771868879893 1
0.157421631990922 1
0.297929137150421 1
0.309378524636802 1
0.372519717159396 1
0.447381296128298 1
0.25649525046085 1
0.243197786410476 1
0.128207381409102 1
0.76616590832205 1
0.541349886232296 1
0.348556434469453 1
0.164793153672295 1
0.488846485768547 1
0.440379387867116 1
0.570314847398544 1
0.808275395862964 1
0.517216796967117 1
0.473096889089927 1
0.315156894840557 1
0.595195638331865 1
-0.167176511697383 0
0.415732645962691 1
0.867848546082858 0
0.197642943248918 1
0.676372194985256 1
0.550187806566221 1
0.30604273409635 1
0.105694112716719 1
0.34803525175248 1
0.445699925563793 1
0.391482245130292 1
-0.19643471611149 0
0.260051084350732 1
-0.0754007418696362 0
0.514112035514261 1
0.510996173749376 1
0.614500181847865 1
0.259051625868235 1
0.536024769578628 1
0.0752424820102146 1
0.086142568863233 1
0.165953357214458 1
0.595221264745764 1
0.849123470964974 1
0.408963406553891 1
0.4971975633228 1
0.218954685178775 1
0.280517278131972 1
0.760758393849733 1
0.440119646226721 1
0.14547096397984 1
0.470910194968561 1
0.470063836933138 1
0.0746827495831689 1
0.268817928683863 1
0.745254481212369 1
0.636920207175241 1
0.205981813375229 1
0.520467349584112 1
0.427402476966442 1
0.215836875700984 1
0.718288282153957 1
0.835967181271549 0
0.625484509188969 1
0.171003770657529 1
0.295716496532543 1
0.161864223052143 1
0.470367479442758 1
0.44071744909737 1
0.450333066455936 1
0.152667469513652 1
0.170745981435036 1
0.475733939632123 1
0.682047458430438 1
0.69915313767547 1
0.0760959530731207 1
0.726787109359703 1
0.548403432567523 1
0.25630235927591 1
-0.0101363125392148 1
0.390557204199954 1
0.426467295894633 1
0.122165258716523 1
0.340818217727627 1
0.56291802607902 1
0.735997147274172 1
0.548734903931495 1
0.504087708499453 1
0.473221396845758 1
0.407241099185428 1
0.297585402764289 1
0.525463624099739 1
0.281536855869239 1
0.441992863857128 1
0.24770670411186 1
0.385348633891094 1
0.381432541328158 1
0.321870162843669 1
0.211218315455364 1
0.446581524845556 1
0.548356517951912 1
0.592297840799976 1
0.130321476356543 1
0.258733379304788 1
0.411911852522554 1
0.362006796641398 1
0.217250734641371 1
0.664720700237237 1
0.386600459426662 1
0.250128686290781 1
0.396548645206858 1
0.381861020758965 1
0.549547993949551 1
0.298929367277613 1
0.926213579457279 0
0.271828210678438 1
0.285438232797956 1
0.599238685039063 1
0.566667713648511 1
1.03451605958504 0
0.390115086418968 1
0.300331974094161 1
0.570441701098874 1
0.784148931018962 1
0.191857347086697 1
0.29567696893029 1
-0.281730970467089 0
0.200665842082195 1
0.734226017406893 1
0.279078513635462 1
0.739973815514314 1
0.761569293577689 1
0.577312001849675 1
0.218392061195946 1
0.614457346071353 1
0.311035426091841 1
0.568018780519608 1
0.0689089259713244 1
0.294296154758227 1
0.39080236280429 1
-0.170538288601425 0
0.8295536640121 1
0.269029520785212 1
0.121531662628329 1
0.257569190743528 1
0.632201630326553 1
0.886669123547163 1
0.36917177160223 1
0.312891958655638 1
0.54885923625272 1
0.525017470973799 1
0.627656139106311 1
0.370464607516628 1
0.13775734557424 1
0.941188659520204 0
0.519271692026922 1
0.000698840599204428 1
0.289089158800582 1
0.24881247061839 1
0.773533792066162 1
0.359289756677424 1
0.256711403039432 1
0.60133127913241 1
0.312658522653174 1
0.700324837672738 1
0.449450532724423 1
0.665521271737236 1
0.546953774560663 1
0.488543646624392 1
0.481360273605681 1
0.483563459376321 1
0.52069391624974 1
0.590899443702111 1
0.375043093352227 1
0.505461154270881 1
0.386030148488227 1
0.616127403776813 1
0.318140660504111 1
0.433993073311863 1
0.57096043173519 1
0.776340026327895 1
0.591553714813071 1
0.404898360341871 1
0.278255592217642 1
0.250110171273357 1
0.604560089920654 1
0.562259694980929 1
0.160085772205929 1
0.746787767849538 1
0.232663269466965 1
0.153087849269479 1
0.707518501141113 1
0.446527978748997 1
0.432925072068533 1
0.210578381121661 1
0.533704781936289 1
0.254430143994231 1
0.318272662119161 1
0.388628553985709 1
0.622603432012767 1
0.342262028833143 1
0.340057181141555 1
0.266848601832324 1
0.849192728829221 1
0.442652017742424 1
0.214101148065214 1
0.397380907408394 1
0.0889030025469273 1
0.240555950680137 1
0.553980339181037 1
0.340886214047994 1
0.427073583446829 1
0.517708140205247 1
0.438214447118305 1
0.457055381878918 1
0.517664829427269 1
0.558721594816166 1
0.717776194106188 1
0.208835693066141 1
0.466940220399391 1
0.594301524298183 1
0.551921032505558 1
0.36995220772132 1
0.0609583175580649 1
0.039538260422408 1
0.744177573638677 1
0.50538331592857 1
0.426511028328143 1
0.503964880948742 1
0.0975595284373859 1
0.292825999139537 1
0.485764894166329 1
0.578046166017774 1
0.561695014881121 1
0.515973549927028 1
0.452408506274894 1
0.548132699881203 1
0.0402900500039868 1
0.348621562050382 1
-0.00148292595040438 1
0.122137858876549 1
0.356441895326903 1
0.654250900545843 1
0.289147815480688 1
0.578451616826208 1
0.115812727570296 1
0.388979175731774 1
0.73397604780674 1
0.540393392267146 1
0.25857626319146 1
0.744406141771928 1
0.949411784967261 0
0.54954480240294 1
0.472918941971146 1
0.265794915709153 1
0.531937435990773 1
0.0987217426287779 1
0.23329395560364 1
0.262443557216671 1
0.246490796771909 1
0.442242739666858 1
0.797881896912876 1
0.1436356687466 1
0.796703264033766 1
0.573261892680646 1
0.141757458490962 1
0.372951137059661 1
-0.0117878982093534 1
0.529780667811354 1
0.0565955542358099 1
0.618543845360295 1
0.275490417612687 1
0.680878951328882 1
0.417295889602217 1
0.0811978442514992 1
0.370043427915371 1
0.0272923472285929 1
0.535032456907895 1
0.00437449237978609 1
0.201606662637131 1
0.233315102480774 1
-0.118322169177946 0
0.262122501501223 1
0.423467667942425 1
0.461218568700042 1
0.677834870752594 1
0.470968035847741 1
0.0208598309068959 1
0.715584049565532 1
0.470350574480399 1
0.255714243115565 1
0.376774174129483 1
0.717987355411816 1
0.182980809695243 1
0.351305578893926 1
0.584312328316688 1
0.516528793590736 1
0.560559096878838 1
0.335276745528702 1
0.174360894327172 1
0.829676324056018 0
0.205619986363608 1
0.745240253263273 1
0.7053335698397 1
-0.0623945413896436 0
0.161973571807327 1
0.27328649078246 1
0.100319074918606 1
0.543196563354708 1
0.563330081720604 1
0.618888519004596 1
0.516084505536928 1
0.591383777677771 1
0.688289719112859 1
0.657593929122306 1
0.230431495892042 1
0.57020540776169 1
0.618447556531121 1
0.84060708806672 1
0.34933096055225 1
0.126923053337479 1
0.2598146412203 1
0.364564680556936 1
0.262990669061159 1
0.655079835776879 1
0.420026787451508 1
0.823064031627583 1
0.105713510634118 1
0.0355275304157242 1
0.530982046803739 1
0.411461089790374 1
0.349147405692916 1
0.600733309247136 1
0.207056372574379 1
0.601691667177954 1
0.178320931277846 1
0.460535817529635 1
0.422674194237875 1
0.274973918646618 1
0.539777932930844 1
0.586984791093077 1
0.600896093191362 1
0.528425593858069 1
-0.018921869758502 1
0.247114842400669 1
0.417397298200945 1
0.71178783940209 1
0.431395762097579 1
0.452630593933867 1
0.354240072279417 1
0.360193198860608 1
0.347420385535143 1
0.479779642255757 1
0.50050957408353 1
0.505419335077698 1
0.754385464092377 1
0.460730580314684 1
0.0138774754831072 1
0.485643614671812 1
0.314447781400596 1
0.651517747527982 1
0.38945760767694 1
0.535680184372402 1
0.186538353077397 1
0.71026371108505 1
0.262782106423554 1
0.502008461442465 1
0.383025851767375 1
0.566815947760819 1
0.164128106204827 1
0.354934108929903 1
0.382209239457396 1
0.697734187760346 1
0.636405276650026 1
0.248032258566615 1
0.171301246493689 1
0.347249074942038 1
0.106218841596954 1
0.546728860306045 1
0.481204264446703 1
0.434474754668705 1
-0.0614374069909618 1
0.478278222610355 1
0.485952227203456 1
0.560035896306114 1
0.609452546769327 1
0.345209249234039 1
0.432497821424068 1
0.0554697104118099 1
0.31486568894983 1
0.600117587781759 1
0.50569708029286 1
0.398156822628485 1
0.246948287792729 1
0.513885438806557 1
0.181507412711705 1
0.431231002001125 1
0.15144510939614 1
0.545070121246907 1
0.232163784652728 1
0.367334829145945 1
0.179612843662755 1
0.654512530359653 1
0.436691449505102 1
0.258038231329257 1
0.41588084892445 1
0.585094140822519 1
0.274041967277602 1
0.484449007036609 1
0.408506780609803 1
0.575498493416573 1
0.643473665300034 1
0.117902945347553 1
0.706458717764054 1
0.685422019128468 1
0.00225444353885518 1
0.300200558009001 1
0.717662969920492 1
0.309551587289414 1
0.432996689718462 1
0.260072520930768 1
0.16163130737082 1
0.218336789955072 1
0.259243291164062 1
0.156199669331731 1
0.289502617185241 1
0.561084602605191 1
0.511212899795357 1
0.134336718426952 1
0.541138120864053 1
0.534431172480749 1
0.410186194637027 1
0.417408818581157 1
0.0596293496307981 1
0.488111535698622 1
0.448202835276371 1
0.379859552288545 1
0.150571266310149 1
0.48245273122231 1
0.610422912833147 1
0.389731723382963 1
0.295055260467555 1
0.436775130390981 1
0.658134795861009 1
0.508641372948968 1
0.707687721313441 1
0.22098209127886 1
0.628061366313176 1
0.658390706254846 1
0.612692806901424 1
0.326468697971157 1
0.398770020353923 1
-0.0699194855273781 1
0.654092573031061 1
0.39940545735064 1
0.146928071573905 1
0.371454312723969 1
0.381956266754188 1
0.03786029360723 1
0.251601264270358 1
0.270687295624983 1
0.41388877299732 1
-0.0199101290745561 0
0.384961934684112 1
0.319417579369392 1
0.395669350929111 1
0.179831633434445 1
0.229025015983259 1
0.32139969989591 1
0.308805237003042 1
0.192892541759326 1
0.348641008075832 1
0.521294639751259 1
0.588302921003538 1
0.247673824386204 1
0.333173318813883 1
0.304777162328758 1
0.0680890474613079 1
0.871383685089173 1
0.610244906532418 1
0.468295517690498 1
0.230657072054219 1
0.496808274033132 1
0.109727644008031 1
0.224193624324305 1
0.965232685396865 0
0.385168155575768 1
0.397518909626704 1
-0.127011286302055 0
0.596967148295787 1
0.341236197664597 1
0.694572365191657 1
0.423547437360094 1
0.488439325121258 1
0.462087587961854 1
0.371858857520764 1
0.834617036990902 1
0.42170902766716 1
0.228552433334484 1
0.757083954095168 1
0.635582583180439 1
0.697885007258097 1
0.403263609079876 1
0.525122024922127 1
0.38197730584822 1
0.197495971117513 1
0.524734269980599 1
0.136578836889513 1
0.628335819265917 1
0.468585769386252 1
0.805235490812309 1
0.379083774494282 1
0.0922508062682953 1
0.737349149705157 1
0.320205825581095 1
0.221384462564208 1
0.241329371130881 1
0.383783972810695 1
0.867082205374365 0
0.17000494116668 1
0.737927184111007 1
0.244490132966522 1
0.36694777511588 1
0.119577911296986 1
0.732438144010425 1
0.283607773381678 1
0.232702073150432 1
0.453802835689571 1
0.396752240957582 1
0.588809405831855 1
0.741633223867218 1
-0.0250910778733742 1
0.0738638897320012 1
0.486902028967424 1
0.219324943527785 1
0.560745974421932 1
0.249892125544773 1
0.43526763424802 1
0.574364388913682 1
0.443266412587311 1
0.299036346535705 1
0.4812060715146 1
0.161908685176729 1
0.881783227586509 0
0.296823174998236 1
0.0222766623221943 1
0.152938967056047 1
0.334279412076186 1
0.801955460790665 1
0.31788461635426 1
0.119179420853662 1
0.241600658618875 1
0.3150810255846 1
0.468747101442779 1
0.547178273037767 1
0.784713824877902 1
0.239956959798063 1
0.0518864973258106 1
0.478818363784076 1
0.441930512216834 1
0.638889989165279 1
0.440106271145707 1
0.344610971669335 1
0.164384062261796 1
0.520977823515843 1
0.484110455377058 1
0.458843353268345 1
0.135739503708696 1
0.426617972335457 1
0.255911299576694 1
0.493009813455281 1
0.0715446161477924 1
0.543886267920074 1
0.295918602056153 1
0.262462901762191 1
0.214204276328851 1
0.509113257224076 1
-0.10181976920302 1
0.092107648024741 1
0.385249408632089 1
0.401734954205833 1
0.450869836489423 1
0.287926521884309 1
0.335839834176704 1
0.0720841597524485 1
0.990103453577257 0
0.439703154847572 1
0.440602235766834 1
0.221145072425215 1
0.650591641016582 1
0.332217604585623 1
0.266515509281973 1
0.140691584899905 1
0.403545070820655 1
0.0680164111814062 1
0.252164547805728 1
0.271118729446425 1
0.658419181898839 1
0.561619894115613 1
0.814815357717597 1
0.124365198034937 1
0.732570220789312 1
0.605022502908177 1
0.135902028359318 1
0.29177597585203 1
0.631570142303824 1
0.58394536928994 1
0.535773866763099 1
0.464722222611674 1
0.0361655895053965 1
0.254811638164 1
0.758943703293468 1
0.2557321797118 1
0.274451374541937 1
0.364910092035013 1
0.611213076307329 1
0.136494139529468 1
0.0727057465098126 1
0.188758400991403 1
0.389722991857643 1
0.497652405563321 1
0.635657386781291 1
0.581547537340404 1
0.537140706777597 1
0.388102739733367 1
0.475354260042638 1
0.505955735081181 1
0.688745071641201 1
0.499269116721833 1
0.695209014589886 1
0.345607617566984 1
0.338450082183877 1
0.721525781566478 1
0.486376928393608 1
0.315875365569273 1
0.356541551204954 1
0.725933832913498 1
-0.0349666987625255 1
-0.14133112042709 0
0.136258021102174 1
0.124550280725883 1
0.315644527949578 1
0.516936686683084 1
0.622164489346082 1
0.504781338950545 1
0.517767763308823 1
0.205110379684248 1
0.47080246546614 1
0.449837236835634 1
0.443757369780428 1
-0.00184388199429776 1
0.592687197753582 1
0.36668743364425 1
0.458990268487912 1
0.262273587096809 1
0.455148629534546 1
0.467363228874649 1
0.333071460342286 1
0.504424034969194 1
0.466395826689643 1
-0.0776931480092378 1
0.510961986189794 1
0.365356414452985 1
0.541714362078938 1
0.467003118620241 1
0.420842388875054 1
0.326282369407757 1
0.588040917740704 1
0.361853508659601 1
0.228038300599488 1
0.247239657671246 1
0.208195284823428 1
0.183479303870231 1
0.250937679368189 1
0.6149318132009 1
0.449720777839686 1
0.3435183770594 1
0.435842972870511 1
0.521786528056149 1
0.358570983309113 1
0.650471942328803 1
0.50439752066993 1
0.442794649400975 1
0.54402504870442 1
0.63562379911067 1
0.0919511454386144 1
0.519146346554037 1
0.638562388572496 1
0.214640691172035 1
0.27009386699741 1
0.816518909120909 1
0.478755587317633 1
0.361852022420827 1
0.0112995662466921 1
0.0916316073216755 1
0.450495953684666 1
0.212883542315654 1
0.340618527206569 1
0.279157009056239 1
0.624330086927652 1
-0.282096347257271 0
0.345667365643591 1
0.233591018232335 1
0.401568549780688 1
0.357622651062513 1
0.511745935803402 1
0.419721255537315 1
0.809744315168266 1
0.531492132004628 1
0.69596246130337 1
0.849485614775799 0
0.407397153366429 1
0.305227618818918 1
0.356366148918028 1
0.517468780720675 1
0.346183715086011 1
0.727661386659126 1
0.642605423979584 1
0.64671391809473 1
0.53488053861622 1
0.423915435306925 1
0.284092016801476 1
0.217666382672715 1
0.471109445905248 1
0.259999311031108 1
0.30679554921291 1
0.216403818358328 1
0.152362293687977 1
0.393625872957037 1
0.215330613660135 1
0.480430057290822 1
0.358669020486176 1
0.119933626010435 1
0.628446531023535 1
0.582582369119071 1
0.154826882092641 1
0.138178189312049 1
0.184073969172004 1
0.203152419940026 1
-0.0646592560107653 0
0.575122907080514 1
0.186414469285312 1
0.224064755324084 1
0.0111024598934764 1
0.186395920363633 1
0.456597314214948 1
0.446450647548728 1
0.736622219813884 1
0.484857857345352 1
0.0814519502149008 1
0.294616241272005 1
0.805646744045182 1
0.476223181750051 1
0.166249578783228 1
-0.10025747454387 1
0.268013193193078 1
0.381525808325027 1
0.416465225467042 1
-0.163720631475111 0
0.332400062737247 1
0.310528035978381 1
0.802080675560703 1
0.235723738319327 1
0.161794884834784 1
0.39005134864894 1
0.592516392947498 1
0.312452519597951 1
0.778768683484148 1
0.44768821690132 1
0.467683906779692 1
0.427025547254043 1
0.480631408118657 1
0.371870117006962 1
0.143485747595696 1
0.466288179276419 1
0.227903527084633 1
0.0608626350007489 1
0.432727946113907 1
0.295406315007743 1
0.476434427492003 1
0.132427956816434 1
0.459333454321241 1
0.618547760278694 1
0.157927581553463 1
0.101843872865813 1
0.554003507206614 1
0.255658981107116 1
0.298176824018515 1
0.511616889232458 1
0.675616512954221 1
0.427471958739539 1
0.842623140667819 0
0.347745537992342 1
0.789480902690823 1
0.659844133602175 1
0.558279665931923 1
0.534210444914625 1
0.472806335128083 1
0.151108706071678 1
0.385174483685701 1
0.491887656608546 1
0.657130521831822 1
0.472216982898777 1
0.163417410750151 1
0.570783625209604 1
0.386883359108102 1
0.431845339416498 1
0.324549597763811 1
0.361606061798934 1
0.724922222611487 1
0.363032399850297 1
0.768296276703088 1
0.642545857554643 1
0.514606753025997 1
0.214156028241706 1
0.79470068130084 1
0.688387581754565 1
0.483899050528629 1
0.677208441226646 1
0.197270851369466 1
0.558841745970515 1
0.140605844888293 1
0.753457486989213 1
0.506962800810085 1
0.0971349356014127 1
0.17115672626606 1
0.192557767069363 1
0.297440526102944 1
0.405596129875713 1
0.248300536324831 1
0.326302363658892 1
0.332498900627575 1
0.450583968579717 1
0.413103148207847 1
0.122734193582335 1
0.296526768343186 1
0.250188970596843 1
0.711127021176419 1
0.613467616416921 1
0.312412621489796 1
0.318287619443005 1
0.351031010450115 1
0.278789553604546 1
0.210236001802884 1
0.33808663950906 1
0.508431261439943 1
0.529311451448054 1
0.359333639016038 1
0.368113219429202 1
0.344854187414701 1
0.294399923373757 1
0.550303534579003 1
0.232835904829729 1
0.335860231142389 1
0.419137242581477 1
0.273459409880598 1
0.270867567021027 1
0.635862238574648 1
0.871684273909541 1
0.403474409672747 1
0.468483473794131 1
0.462568016029591 1
0.5379308518338 1
0.260432182431988 1
0.0640994911418883 1
0.359709241072999 1
0.61601466349726 1
0.481711248011144 1
0.223052422628047 1
0.249205759525784 1
0.52831713066774 1
0.529289130796008 1
0.342650244385176 1
0.242649170754226 1
0.383464523659636 1
0.537245802688307 1
0.627910111047376 1
0.225556463058978 1
0.302389133486963 1
0.457724735712476 1
0.501988233907344 1
0.271543604343117 1
0.887761708180416 1
-0.0911706987441184 0
0.284883103190678 1
0.382889020963611 1
0.384649574455938 1
0.45452994571649 1
0.509191069008864 1
0.293331993497856 1
0.330181227141807 1
0.128547042714536 1
0.825776680411319 1
0.384853161598358 1
0.385277929655793 1
0.706066317728354 1
0.158956666584189 1
0.208659151464791 1
0.512215196690944 1
0.444149313785579 1
0.469071745561439 1
0.248720912379089 1
0.406265446035335 1
0.208754809893439 1
0.980180627163398 0
0.433265670076197 1
0.757797153577638 1
0.509216330626813 1
0.0430505845726295 1
-0.0813351426499279 0
0.335313525800186 1
0.0393742574702184 1
0.426068895833639 1
0.752140405227976 1
0.0639978042192525 1
0.115853762235963 1
0.574283818535033 1
0.530402966143442 1
0.437373517011081 1
0.439678887757394 1
0.417969678281415 1
0.239389389569397 1
0.3756874911236 1
0.658900075799335 1
0.578786390790176 1
0.424471593995076 1
0.195226336903102 1
0.245849720637204 1
0.186620130737764 1
0.325017274607409 1
0.124877000716256 1
0.409447707374792 1
0.590421419248706 1
0.339756034218756 1
0.733474648830026 1
0.0571918029516403 1
0.598207539264998 1
0.0408982206982433 1
0.181786769514752 1
0.123289526571717 1
0.279482557306115 1
0.481288873907425 1
-0.285515890189495 0
0.24776223725411 1
0.864085358814611 0
0.577002378733055 1
0.531059321835416 1
0.573158462239623 1
0.45750045106316 1
0.410305185455473 1
-0.144521530334845 0
0.316087784619912 1
0.489379319660604 1
0.774612473179345 1
0.966194266080845 0
0.370513350611934 1
0.12680199973369 1
0.528177571829151 1
0.488713867008538 1
0.564661723591139 1
0.30886515423707 1
0.461072901040882 1
0.265247029207993 1
0.182631612307106 1
0.219166693540989 1
0.34091762182344 1
0.474742449257561 1
0.167391612319933 1
0.556754871078156 1
0.356338043027199 1
-0.076400509377704 0
-0.0708187596844269 1
0.0247463375162384 1
0.439125605136561 1
0.546294835524728 1
0.650993697627064 1
0.28943863521724 1
0.458014290093092 1
0.222985375783379 1
0.670691723214195 1
0.336396508555063 1
0.460283249413639 1
0.54187524536599 1
0.490216376119501 1
0.5648986233657 1
0.203595644784859 1
0.167023990870219 1
0.294055422051092 1
0.203777978111099 1
0.741555859763006 1
0.266436469612608 1
0.244546520899555 1
0.310535577695571 1
0.388385371774644 1
0.0881262003926072 1
0.677631052272503 1
0.221099811522082 1
0.618583201350675 1
0.525645249981196 1
0.128690112606827 1
0.0326952328639249 1
0.241595593615828 1
0.654456030413792 1
0.314659359288417 1
0.471757934734291 1
0.891481973432735 1
0.288558417061231 1
0.393013632664927 1
0.205274060589006 1
0.31645956218038 1
0.0438278584908857 1
0.935185160896435 1
0.172211092675902 1
0.224269172652278 1
0.57862041833959 1
0.417998966461302 1
0.388895034522416 1
0.32326073923007 1
0.522106727569323 1
0.425402794146772 1
0.360653980453017 1
0.518018135825217 1
0.13975718085436 1
0.173573515628211 1
0.0958604180379082 1
0.683016169399348 1
0.745888812421685 1
0.258652112294897 1
0.451748418848648 1
0.916168871249408 1
0.305638769783706 1
0.483887507576771 1
0.0772835312758854 1
0.227695953231191 1
0.267160964653964 1
0.219323022757817 1
0.473416123676031 1
0.483964635083745 1
0.481994307349307 1
0.454466470421473 1
0.562830025963718 1
0.267429633599095 1
0.571588588414128 1
0.646910710086007 1
0.216203173673038 1
0.117058425500371 1
0.339765442089091 1
0.293501402473833 1
-0.256638343441648 0
0.555004020402399 1
0.200340959816061 1
0.375904277244012 1
0.151786926795417 1
0.172082142217863 1
0.766917875613019 1
0.778930283424986 1
0.566541237676924 1
0.556509651291448 1
0.542642006352324 1
0.533261495375489 1
0.611669284088878 1
0.224262056341819 1
0.533854914796389 1
0.769483928421163 1
0.750679321767319 1
0.178585221809963 1
0.234277384287523 1
0.21192092784888 1
0.701854363882196 1
0.780042104219747 1
0.476412898602974 1
0.269164076378901 1
0.408756802479169 1
0.646147412961384 1
0.393294562246946 1
0.623316872544046 1
0.614324562108583 1
0.218097970780174 1
0.249191151330692 1
-0.0399305083691384 1
0.0544562317762477 1
0.372609088027999 1
0.220960937044087 1
0.670782040260961 1
0.607747989220771 1
0.321509457736028 1
0.253123051309108 1
0.688347621478788 1
0.578927109071825 1
0.111308195109557 1
0.571308375626771 1
0.598876907242827 1
0.258692635560558 1
0.486521617082383 1
0.139981433140597 1
0.462539271804574 1
0.685908745897046 1
0.264904970437794 1
0.430145752139886 1
0.14727280785571 1
0.372700636981317 1
0.627225453794419 1
0.593812386519701 1
0.0809335022535191 1
0.603090477414879 1
0.257327614969814 1
0.562311474751716 1
0.267894037585648 1
0.549677362019371 1
0.745428894417894 1
0.571477937257478 1
0.507346426979915 1
0.463124186913138 1
0.564512832093189 1
0.435465694692086 1
0.401904203290857 1
0.10240355185182 1
0.0672574405143303 1
0.309890540067298 1
0.0550026279606614 1
0.474712852526585 1
0.422154008380491 1
-0.0279892542548256 0
0.343062612385992 1
0.476675552887326 1
0.313608637340415 1
0.18508563311815 1
0.81507635418139 1
0.453667387605989 1
0.258273031739407 1
0.539562267014033 1
0.526431309156151 1
0.484783998991546 1
0.474544797441759 1
0.536058726559437 1
0.678877256767855 1
0.426645676834049 1
0.182277560559588 1
0.191324205468188 1
0.382847466461686 1
0.350677297851993 1
0.220466957261869 1
0.346279285262829 1
-0.112554472449674 0
0.548353114529073 1
0.707841795467793 1
0.329536339398747 1
0.155427008528077 1
0.301015840588212 1
0.54151884709519 1
0.467387386226395 1
0.366746738608855 1
0.535038154729736 1
0.393382404232888 1
0.450774324311728 1
0.470392841573172 1
0.613806672753938 1
0.634083043617351 1
0.309111681783968 1
0.361312452869964 1
0.570826589499992 1
0.432526859576789 1
0.33585292684776 1
0.380634354324254 1
0.483720286169901 1
0.503635615020358 1
0.467528550799188 1
0.529502408146842 1
0.175731609504216 1
0.746747949248496 1
0.437538324184111 1
0.32134026721337 1
0.334744095582969 1
-0.136147064380569 0
0.442822995031735 1
0.287976897494561 1
0.69801384648095 1
0.255542176987881 1
0.522154941007276 1
0.550220769108949 1
0.428476504150353 1
0.531415992005117 1
0.828121449787844 1
-0.0349914530107685 0
0.581834810891973 1
0.419660245041543 1
0.556437133110171 1
0.423532113650646 1
0.261948030865304 1
0.318739392277197 1
0.756811232132093 1
0.243407853078986 1
0.192273191368707 1
0.44666660863844 1
0.423434603595532 1
0.125183828450024 1
0.535858187408172 1
0.301607030485604 1
0.155698151769751 1
0.240076668556968 1
0.471841809560817 1
0.352501447760075 1
0.208943483429109 1
0.428294903227011 1
0.574238673257805 1
0.164862311052305 1
0.148698151023137 1
0.238001943521919 1
0.293459497160841 1
0.508248334091509 1
0.208153110781261 1
0.350155612031187 1
0.771252658705196 1
0.12901294095704 1
0.374753368214872 1
0.709693089140439 1
0.527326966955916 1
0.380536706971355 1
0.0896727833674047 1
0.400553578375192 1
0.126440016851235 1
0.709430340216353 1
0.617103012647254 1
0.278268911644073 1
0.349432991396634 1
-0.0522184031993291 1
0.504784993512417 1
0.468103283882582 1
0.461176388408864 1
0.319035229714111 1
0.373281605802045 1
0.651379778985751 1
0.244595052204501 1
0.398483051430104 1
0.33471681289479 1
0.480312498690946 1
0.338311869212236 1
0.829013716349047 1
0.310529322655687 1
0.547239712884671 1
0.150946660236034 1
-0.00289564764438208 1
0.430720578756866 1
0.673665514175646 1
0.679358732232419 1
0.310768511434487 1
0.466363361838194 1
-0.00780573517040979 1
0.24261892139839 1
0.158642902333537 1
0.597642191199022 1
0.421269694822499 1
0.440171956734296 1
0.160960955495608 1
0.304524950331781 1
0.293369653207749 1
0.496949718861234 1
0.14800311193835 1
0.153342171000172 1
0.390291154207111 1
0.477343944413997 1
0.538658489308539 1
0.686646783215346 1
0.204828050390252 1
0.234994532388036 1
0.171188904172471 1
0.118176903556181 1
0.403088376410384 1
0.44275927002336 1
0.513331214830588 1
0.453543240928878 1
0.419602002998242 1
0.581349475222945 1
0.640607369093559 1
0.572849367170857 1
-0.0258289885657961 1
0.506759590741263 1
0.377077297945347 1
0.423907005173093 1
0.588188623913289 1
0.447370658290304 1
0.498621817160573 1
0.452185683501859 1
0.48877506580952 1
0.540824183827962 1
0.229802875041146 1
0.106850111529077 1
0.401315017371636 1
0.454530601522208 1
0.64998065959805 1
0.292896801357897 1
0.529909083578027 1
0.75759319632696 1
0.823252640442511 1
0.208814702386122 1
0.804829368144745 1
0.236581136497351 1
-0.256420048416041 0
0.19841254919305 1
0.335869374275522 1
0.608673345921304 1
0.104185150030443 1
0.311151235338727 1
0.0183994198042284 1
0.282297722303884 1
0.384253628747611 1
0.27053431062714 1
0.41160371579641 1
0.484072854211504 1
0.107560236167643 1
0.364263081616427 1
0.916177934524795 1
0.540603047780741 1
0.74281898580241 1
0.261845873503923 1
0.462453151609849 1
0.460151367712109 1
0.606556538251488 1
0.380968590604357 1
0.236545348183934 1
0.317765979420292 1
0.555966928629995 1
0.00173648367125241 1
0.145440727872575 1
0.0622054936203678 1
0.173590960160886 1
0.501460964341158 1
0.768458942953595 1
0.716483218618084 1
0.301455116297149 1
0.223892528101589 1
0.539285023428461 1
0.0936491163684504 1
0.45538751033158 1
0.84815635486304 1
0.0629475439411547 1
0.310963450918256 1
0.52891114898869 1
0.476510135059595 1
-0.24705620225415 0
0.789499291854664 1
0.552192004783435 1
0.363609914292698 1
-0.0257921316456499 0
0.247526980155888 1
0.23715892847708 1
0.483764539596602 1
0.0257074838423771 1
0.623474148331595 1
-0.244776849238436 0
0.323101117403136 1
0.442319276607836 1
0.343950084735012 1
0.0617884028322209 1
0.112721710351132 1
0.496987587037026 1
0.511886786157521 1
0.00643794879428236 1
0.461448691865748 1
0.494319022623717 1
0.299647558326573 1
0.526127027177214 1
0.348925108790298 1
0.0445022754479513 1
0.34181165103524 1
0.300545033900157 1
0.0325992590721202 1
0.441029269070455 1
0.695671137805382 1
0.498374917752285 1
0.441981559420844 1
0.37111620646501 1
0.386321702696456 1
0.344978641306109 1
0.0328870339870045 1
0.328118923116963 1
0.198819447464888 1
0.958014275836702 0
0.564269673813605 1
0.763696874560478 1
0.362632471877514 1
0.522159551626149 1
0.00134463850830598 1
0.240559990224563 1
0.395379628186549 1
-0.048411569503221 0
0.0323153684634067 1
0.358222898493254 1
0.721124668225173 1
0.204318441075482 1
0.290313778179653 1
0.697938060990046 1
0.402690557720448 1
0.449334528542145 1
-0.222679430203557 0
0.63462059205189 1
0.291089676863937 1
0.364263756509205 1
0.62551146700241 1
-0.115299108404288 0
0.586802909960905 1
0.439041846920046 1
0.724173117615982 1
0.73270707400269 1
0.258099200194496 1
0.404958725764404 1
-0.0235983845478999 0
0.467458681945147 1
0.364790138461293 1
0.206348537831194 1
0.0855295153571869 1
0.605602571386148 1
0.465898133303445 1
0.468870341872744 1
0.352877679648829 1
0.717242860222403 1
0.492207102298505 1
0.447452576570706 1
0.662443784296342 1
0.408041140070389 1
0.281552898202299 1
0.405681709694111 1
0.80707854733766 1
0.314608716078587 1
0.310891931114176 1
0.305990209471286 1
0.602055312629534 1
0.435590593194709 1
0.645059686410675 1
0.426539453761677 1
0.599827462187141 1
0.393661161128056 1
0.206913069314965 1
0.746904156270438 1
0.0475473082436472 1
0.814389951452146 1
0.361000852711913 1
0.718267124921074 1
0.246109341526901 1
0.167370963320619 1
0.595086390679879 1
0.275774629175923 1
0.35568612635205 1
0.115776040983573 1
0.505119847178785 1
0.449882883448791 1
0.282354416426038 1
0.623105007671881 1
0.248734919781682 1
0.583877435783374 1
0.691857070591279 1
0.488588639912084 1
0.165305409564317 1
0.328778068427135 1
0.452784224327524 1
0.585997643498863 1
0.519517660543825 1
0.818765762648807 1
0.432171494590838 1
0.503359076159412 1
0.0827416543393609 1
0.580203788509457 1
0.876964105374228 0
0.470291236491751 1
0.441949502948003 1
0.713575936405366 1
0.651887095025024 1
0.468180397888899 1
0.327526917112891 1
0.40783683748394 1
0.515776267972057 1
0.39715036258647 1
-0.0486149758480299 0
0.271737149121532 1
0.217224606080558 1
0.168164863167823 1
0.337710848646754 1
0.189737973962754 1
0.931604573018196 0
0.574013053404957 1
0.434554798002702 1
0.714247713591114 1
1.04221219182793 0
0.403054926405558 1
0.530036663290308 1
0.310875951695846 1
0.368382755255941 1
0.226192503032637 1
0.768074140515911 1
0.736590974570313 1
0.510810485240784 1
0.453852300058892 1
0.351365836133548 1
0.482801717858286 1
0.614468371525727 1
0.544825050373587 1
0.425468701658119 1
0.219813213777112 1
0.795263398108254 1
0.510438850413914 1
0.400709512631031 1
-0.0535689094509265 0
0.281330812813519 1
0.460107989096497 1
0.316159997245983 1
0.511419236549857 1
0.520476937648244 1
0.323517559338538 1
0.252744189051884 1
0.426715097269265 1
0.320041860588256 1
0.203957320187749 1
0.137304798434207 1
0.31432639140762 1
0.601406947934867 1
0.691702785239898 1
0.208232143346831 1
0.616604637174383 1
0.251124040685211 1
0.368704463475403 1
0.545946179055394 1
0.553149588505367 1
0.596656363128079 1
0.854315432828023 1
0.668337635087606 1
0.357979078719976 1
0.0123492797913976 1
0.311212090762707 1
0.554826930684807 1
0.811041905803563 1
0.375224994369932 1
0.756793282848075 1
0.212337725831797 1
0.324080519788439 1
0.508724670240783 1
0.864550525428663 0
0.110022225055363 1
0.744710887533728 1
0.398995121289077 1
0.0325029348280725 1
0.575443403712895 1
0.504899472362624 1
0.587096204212725 1
0.249788050319344 1
0.234859657194591 1
0.0563544791243743 1
0.583167675040615 1
0.240319009588729 1
0.403943524156954 1
0.521996673112727 1
0.382786610903369 1
0.887959243999006 0
0.325804442213897 1
0.35162137087767 1
0.060250908069001 1
0.488038103114902 1
0.220450772712379 1
0.829060938681533 1
0.0725985578640478 1
0.28614158315493 1
0.354541472093036 1
0.407751213838349 1
0.881267717565411 0
0.233860157744083 1
0.742983663110074 1
0.375189094673339 1
0.516591895516893 1
0.0318019915950361 1
0.252715816600836 1
0.725017320065088 1
0.454018019115686 1
0.163786381082601 1
-0.0559432689720915 1
0.478521418465152 1
0.0981465490571398 1
0.463960397295237 1
0.398800475221441 1
0.311028862973635 1
0.621068121971548 1
0.670583417770584 1
0.304171094774941 1
0.530700757594158 1
0.603795054704759 1
0.234689264616878 1
0.81591154590003 1
0.535317070168382 1
0.536032375333351 1
0.383370637439205 1
0.597800087713792 1
0.442249678744046 1
0.565768458189683 1
0.536047698517787 1
0.81491892735201 1
0.253170067549792 1
0.406505831807645 1
0.669715539010878 1
0.438847488741872 1
0.319730561414132 1
0.613756649046945 1
0.396715362999731 1
0.194402488270453 1
0.527809335336741 1
0.480554114620257 1
0.163159682962792 1
0.382969203466339 1
0.705776774228263 1
0.287458824011952 1
0.399522206171816 1
0.342769585400013 1
0.607690686659004 1
0.590377141936059 1
0.254566251763803 1
0.469932316415097 1
0.342360004496449 1
0.144823193661459 1
0.250247856050008 1
0.477416366573196 1
0.393246381164104 1
0.346941356981563 1
0.391048911217447 1
0.140629426818274 1
0.155462357454901 1
0.886894047344617 0
0.0564552977280913 1
0.621119714661028 1
0.269262031241479 1
0.587255260721461 1
0.333682577527097 1
0.712106633545697 1
0.361978062005618 1
-0.00931132971696624 1
0.429314832843386 1
0.134160450621712 1
0.043766116779539 1
0.577717830497741 1
0.564095052187804 1
0.264527521775889 1
0.927235136203896 0
0.604908952827309 1
0.443865625542831 1
0.385574399349445 1
0.149681396531737 1
0.292591322735029 1
0.467232995267494 1
0.496319027239516 1
0.146891151660785 1
0.249904362345516 1
0.7773108625946 1
0.371835710280576 1
0.57482826591557 1
0.243519430348767 1
0.465353672031101 1
0.314885582512915 1
0.172211234825969 1
0.531222923753777 1
0.271964045714825 1
0.228920056541616 1
0.66306790432849 1
0.345083442158858 1
0.420102353814808 1
-0.179742166918907 0
0.435373276201979 1
0.464406549676697 1
0.769427682610828 1
0.381947313902129 1
0.425170931220701 1
0.149738368687061 1
0.41536907114447 1
-0.018531489383278 1
0.166594627864424 1
0.749114455927187 1
0.707722900186181 1
0.27709781621253 1
0.498870973214423 1
0.425780781614887 1
0.520186765858337 1
0.617927184321946 1
0.329943807140516 1
0.162242189742504 1
0.503032930358585 1
0.278660979740452 1
0.679409706647781 1
0.154689514894134 1
0.389756084162808 1
0.451066756376635 1
0.496009836463215 1
0.634967370722953 1
0.524189124948788 1
0.763249271032979 1
0.655483518129392 1
0.471886399375595 1
0.350287080706348 1
0.14158495730303 1
0.341432146303157 1
0.36362269414785 1
0.186611550665074 1
0.416680926112734 1
0.797445885018136 1
0.478086059613405 1
0.221764835561331 1
-0.000675412557467427 1
0.8334570805679 1
0.530924112802484 1
0.749463478965144 1
0.50104722270379 1
0.367576825246412 1
0.486646644492393 1
0.693827551423089 1
0.428683653143321 1
0.0569461266294262 1
0.384293606662177 1
0.756595315906039 1
0.26153238255853 1
0.522386424558055 1
0.601840010165502 1
0.571848185024854 1
0.128180466183984 1
0.312740239390303 1
0.750341826620477 1
0.340752289583856 1
0.531237293201813 1
0.474882498121048 1
0.272669040219476 1
0.372647473445633 1
0.285905524599723 1
0.486747235082008 1
0.455807633118766 1
0.566450057757521 1
0.481642819807344 1
0.271862641876225 1
0.42970261811491 1
0.405821032426138 1
0.14288419646987 1
0.303150083546446 1
0.265966329410186 1
0.725585333930582 1
0.187558251636192 1
0.476542301047117 1
0.459858085201553 1
0.42811328674898 1
0.455172831553087 1
0.121134453983555 1
0.690274171769264 1
0.268418639696152 1
0.334614944797859 1
0.433199645351846 1
0.375195441103336 1
0.473128472498446 1
0.708338682464963 1
0.319369718966928 1
0.12126771706797 1
0.440898325350013 1
0.263654549405905 1
0.410728044927327 1
0.13052458151586 1
0.0700311059807471 1
0.349529334676479 1
0.260650184070984 1
0.648813735276726 1
0.510799147179886 1
0.139803101805736 1
0.31186430031214 1
0.623940151272993 1
0.514838599798404 1
0.673525014487286 1
0.325348913828918 1
0.10784300715656 1
0.51625638314629 1
0.370428617108158 1
0.520379561147314 1
0.327852378746135 1
0.37969312412633 1
0.280881476812448 1
0.532549622002501 1
0.497321111027333 1
0.757132966402033 1
0.396984269211996 1
0.389348212508991 1
0.20268526225265 1
-0.0303911374726243 1
0.579920724093511 1
0.443984183825105 1
0.583571373300073 1
0.129959861825072 1
0.396320261275306 1
0.412563296169933 1
0.329157968223917 1
0.119882936297944 1
0.594445144875741 1
0.391686512040439 1
0.105952260278525 1
0.238651755408434 1
0.185250759274745 1
0.419019753468049 1
-0.0178641936435826 0
0.753933289165576 1
0.32294634502609 1
0.211077166455967 1
0.339275658421438 1
0.442096727856718 1
0.177535061826529 1
0.408926238603166 1
-0.107034206565528 1
0.488609800276935 1
-0.0338433220663147 1
0.597483070260256 1
0.6367930908116 1
0.47248794355488 1
0.604321031891759 1
0.675445297178545 1
0.372324617018712 1
0.439530908088698 1
0.381635373287883 1
0.13654712445139 1
0.154954509762063 1
0.6867426610813 1
0.634085338713515 1
0.546115778393736 1
0.469533071642861 1
-0.0592905031808516 0
0.509592170597788 1
0.149982714240717 1
0.0631839862737768 1
0.517174086285788 1
0.264948424679804 1
0.501187068650975 1
0.241617044505727 1
0.376007976690514 1
0.623146854491067 1
0.538880760507296 1
0.29523136673757 1
0.781890414592935 1
0.482886956163948 1
0.320620375771684 1
0.110069895181474 1
0.516541570520077 1
0.122291833648424 1
0.461556795554713 1
0.232909025487143 1
0.738616856811839 1
-0.123046039326918 0
0.432355045333735 1
0.231770318785465 1
0.396231705630112 1
0.606919480872148 1
0.234881565080926 1
0.793614661415314 1
0.697786710112294 1
0.353618664455869 1
0.407312294173546 1
0.629873345216747 1
0.900903787476309 1
0.578704090514022 1
0.400559072002262 1
0.429673705309844 1
0.609262534525533 1
0.707151190944869 1
0.519277054997176 1
0.401359000988247 1
0.377913661034228 1
0.121056800412114 1
0.530569590103828 1
0.0998018472678759 1
0.332506106998796 1
0.160097067640528 1
0.322628199928328 1
0.444438840663067 1
0.622087570811982 1
0.37818829845648 1
0.219280652363155 1
0.292451250446958 1
0.294331684432842 1
0.493154925264312 1
0.134163108200129 1
0.390769350269445 1
0.480281138754582 1
0.34486721825654 1
0.0522913993759113 1
0.426155231039949 1
-0.131912014116089 0
0.29478874769486 1
0.749919203109567 1
-0.04597612783725 1
0.570666860162743 1
0.393614132988682 1
0.151395203353598 1
0.375410513861254 1
0.473553941306966 1
0.535666604131307 1
0.552683079924949 1
0.460026603222061 1
0.304037220918697 1
0.179728893484332 1
0.231810147799106 1
0.264447964962243 1
0.34598180536944 1
0.517424879241434 1
0.48914042487697 1
0.0746232434074696 1
0.535220842498826 1
0.457269877403518 1
0.256116796620219 1
0.45556908820756 1
0.471181328708528 1
0.583990709013494 1
0.324672809043532 1
0.532092387475584 1
0.32646031458796 1
0.226691780672803 1
0.307199524215564 1
0.202521283073723 1
0.615579002211915 1
0.160625196943615 1
0.527612894846046 1
0.697758809296984 1
0.441993377646558 1
0.253115245787502 1
0.389037393857178 1
0.313155310773555 1
0.500769321496356 1
0.268144734578853 1
0.595366811206953 1
0.523305669700119 1
0.0405613921465728 1
0.574754354234632 1
0.484724080184078 1
0.211695021921388 1
0.127390217114295 1
0.364761217993341 1
0.49766279566145 1
0.3480674571874 1
0.0939131848912617 1
0.460934882918774 1
0.49972243092194 1
0.387543580399967 1
0.38701408021095 1
0.307039017821565 1
0.190955165286906 1
1.02849636989865 0
0.484258708709847 1
0.679395615576497 1
0.401390839234974 1
0.353047076851503 1
0.278439290239313 1
0.283375324980553 1
0.408030161047084 1
0.485152254325767 1
0.182854141461644 1
0.479239861821854 1
0.515122596924292 1
0.727094569169749 1
0.481910427248209 1
-0.0159391290839707 1
0.258033995496099 1
-0.191349946877372 0
0.499509149824478 1
0.446056286834815 1
0.670207083799687 1
0.535234861937376 1
0.12291222695541 1
0.31944910177936 1
0.338366858527771 1
0.517755379902552 1
0.67007843354525 1
0.0411197466581083 1
0.621437421163434 1
-0.00813432035493994 0
0.445093555871912 1
0.718071857847178 1
0.653114490540187 1
0.513704344536495 1
0.650815801149649 1
0.653001773183409 1
0.146702718243336 1
0.506846245647668 1
0.0923413380250078 1
0.681281280554314 1
0.351455044356324 1
0.30868201605553 1
0.507876242602876 1
0.145948789664236 1
0.147663518459941 1
0.293149674709726 1
0.18276415501842 1
0.214662866227525 1
0.224487317072038 1
0.477603107915417 1
0.675319414998611 1
0.302315609843846 1
0.324336791959315 1
0.297888402583591 1
0.701929711886139 1
0.521439906890349 1
0.822422860363269 1
0.358480238225505 1
0.61482689996298 1
0.579261825244513 1
0.559899741943615 1
0.126938116502232 1
0.536725486029474 1
0.514091133376094 1
0.50978861564434 1
0.244096797489467 1
0.170409166876657 1
0.622883615353223 1
0.299718829194052 1
0.52140126128005 1
0.189684412215904 1
0.605648023769792 1
0.56433666381416 1
0.73820806269299 1
0.419209799007117 1
0.281205646933877 1
0.436431722300692 1
0.545673742205809 1
-0.0322409771281779 0
0.437997096423386 1
0.420335570366724 1
0.231561021798188 1
0.525844601110668 1
0.330342962758155 1
0.270155983427937 1
0.170086484748731 1
0.135862594181446 1
0.337342093162204 1
0.378509526311702 1
0.196065774522669 1
0.52800719697312 1
0.491621923708593 1
0.57476295925217 1
0.176665767212045 1
0.416719767052232 1
0.323959511958084 1
0.186368319135405 1
0.516570273916292 1
0.215591149600593 1
-0.0271452545611995 0
0.510884795514595 1
0.916331162670804 0
0.527095320156541 1
0.108312316172402 1
0.482640137641189 1
0.111053251949682 1
0.421724618084812 1
0.640510837669761 1
0.286815830524028 1
0.405520312643279 1
0.199625793855752 1
0.608071829088058 1
0.33410180698384 1
0.00312578102219182 1
0.68480319846834 1
0.797809533087766 1
0.461068450965583 1
0.0763670125938802 1
1.00752080328162 0
0.861801139467277 1
0.474765832238804 1
0.13609556840203 1
0.284166490609294 1
0.860196295689572 0
0.276091160372361 1
0.886036761071533 1
0.638967917919946 1
0.160616829776537 1
0.236598018667545 1
-0.00158106372404396 1
0.55338462345828 1
0.146125531350193 1
0.743606435884154 1
0.547476725558996 1
0.843652382843603 0
0.301799998269936 1
0.309615581377977 1
0.667614494667436 1
0.29863652896153 1
0.198854172668909 1
0.229876990128917 1
0.668177236652089 1
0.43657237419051 1
0.293575712208018 1
0.473090140087696 1
0.849630824598279 1
0.373029069117787 1
0.521415233294464 1
0.716691269542497 1
0.36720633188215 1
-0.0561979815980691 0
0.635240170919547 1
0.498642353242176 1
-0.00305956271666435 1
0.204702785182077 1
0.519972994892013 1
0.337495121494445 1
0.287201880082512 1
0.216052889893396 1
0.195206357657691 1
0.492149588626539 1
0.0887730230753606 1
0.0934081802597795 1
0.426766519868219 1
0.38323169096144 1
0.0578419343830624 1
0.292454537938727 1
0.46562416717659 1
0.804805052528516 1
0.409032077084495 1
0.532401632468445 1
-0.272415006654689 0
0.299397546213108 1
0.433337915211795 1
0.140330995132109 1
0.348994232843454 1
0.250900820315695 1
0.28389207137811 1
0.643656534089039 1
0.584712639279366 1
0.687871413105216 1
0.10105928527512 1
0.691090016010214 1
0.0259631404252794 1
0.761315574452691 1
0.325430763349949 1
0.507786498029876 1
0.151341306013342 1
0.739555845570406 1
0.299888690882669 1
0.321808288526698 1
0.695309216849205 1
0.26979728325744 1
0.232818284576508 1
0.345245126165058 1
0.114611321902463 1
0.287981904201161 1
0.160627717778899 1
0.481047876894545 1
0.296455655797696 1
0.50410548535582 1
0.215156925604987 1
0.286377280112822 1
0.0407937452155681 1
0.407041347932252 1
0.978722229559653 0
0.485294968799524 1
0.624497832696888 1
0.30102982738479 1
0.065356931485199 1
0.233488367204919 1
0.879689796757224 0
0.704433421911936 1
0.234072425495298 1
0.133168066881558 1
0.381271530067366 1
0.447059420159934 1
0.608226554030863 1
0.0139896108861752 1
0.45362090304099 1
0.376193005904824 1
0.391662987672279 1
0.571429602477182 1
0.324053043351394 1
0.546501928492807 1
0.237767139939699 1
0.558957002592791 1
0.375554110792147 1
0.137618357026488 1
0.388512362777998 1
0.295335645324047 1
0.350568225641347 1
0.427953126867623 1
0.267537267133991 1
0.273061790580226 1
0.588138865310289 1
0.421080768051573 1
-0.0319465920330474 0
0.698039336468836 1
0.607272463546903 1
0.554261322065758 1
0.161999542341345 1
0.435713752080473 1
0.285694462349569 1
0.0495404577310353 1
0.349403048652416 1
0.532416497241693 1
0.326387474656248 1
0.634716471983078 1
0.563013717048028 1
0.484798151784538 1
0.0853505898218858 1
0.309230952608587 1
0.459883066922108 1
0.207330831727177 1
0.114579084251704 1
0.438805198351714 1
0.721662928172504 1
0.240716239772521 1
0.168685326563482 1
0.0553624573690635 1
0.394902041514334 1
0.188598474346917 1
0.312363826587089 1
0.707307694575189 1
0.61905524057763 1
0.768169597927429 1
0.00930301626322001 1
0.564556098423013 1
0.305103362590054 1
0.729644795157728 1
0.155916616630868 1
0.408337400048479 1
0.533401256089023 1
0.518967752018234 1
0.560031525660631 1
0.196859074598369 1
0.0857237358227138 1
0.692271298508032 1
0.166538189773167 1
0.178570425339474 1
0.263713181120102 1
0.433088456909982 1
0.218317478485239 1
0.38580483961434 1
0.63870404440402 1
0.410965371463183 1
0.252867212041061 1
0.307759906033332 1
0.25783655173048 1
0.538383177325797 1
0.60989802387127 1
0.447333572604841 1
0.649039652482595 1
0.392087340668862 1
0.412746488076814 1
0.825533082381498 1
0.267676512891399 1
0.25751170991965 1
0.392475681334365 1
0.864175593352438 0
0.366090142757843 1
0.529829619538948 1
0.346386257827436 1
0.650513965278501 1
0.250221889308467 1
0.434650238187907 1
0.20615626839741 1
0.326594480368832 1
0.503095604320018 1
0.55318460142118 1
0.192526082630129 1
0.536817000024266 1
0.383240536994202 1
0.243458137215722 1
0.389047017567444 1
0.288718238714019 1
0.486032542261509 1
0.285771073087561 1
0.195559726510198 1
0.371308699740628 1
0.101185201625323 1
0.252767329574029 1
0.600060306618951 1
0.540561163389361 1
0.247015687845293 1
0.423506916782547 1
0.415140806137429 1
0.693705723566148 1
0.680630117593409 1
0.634510766518897 1
0.737143349298314 1
0.280654343597942 1
0.329133626539049 1
0.425768911790698 1
0.549893080971798 1
0.703819249755081 1
0.208862362280871 1
0.520771731358961 1
0.241313470112676 1
0.350933133941645 1
0.1177576127984 1
0.135645335684486 1
0.584985064424778 1
0.0264860639989271 1
0.256654749701989 1
0.278036589209993 1
0.406108145669435 1
0.451418051176879 1
0.420620252747156 1
0.430097716689038 1
0.157682073029572 1
0.154110837159137 1
0.638988389662621 1
0.41752719999863 1
0.334072062950131 1
0.508474550281672 1
0.509892436864129 1
0.395832700215751 1
0.539943054164338 1
0.51474675335766 1
0.337718416848798 1
0.581900762902078 1
0.440268067562552 1
0.4779079216851 1
0.332867264821134 1
0.447572887800334 1
0.0885484484210522 1
0.0922539063540891 1
0.335866493444439 1
0.183235878487598 1
0.318906514546329 1
0.199013132383294 1
0.574009799121518 1
0.510169799877456 1
0.424765850156734 1
0.767431965686484 1
-0.0319303214272721 0
0.551599792570464 1
0.277933850220115 1
0.509813927655956 1
0.545756738633067 1
0.619019108365841 1
0.422307960326393 1
0.351009368426888 1
0.487660667681789 1
0.636340220431387 1
0.538861025580533 1
0.212883352836477 1
-0.116647410625418 0
-0.221352112535022 0
0.844174150381275 1
0.845054298217051 1
0.483797100046236 1
0.327318580347657 1
0.479697198219425 1
0.624143316393031 1
0.515322089536081 1
0.801533455361501 1
0.399743922062546 1
0.726315912107167 1
0.303497453262037 1
0.365514724111409 1
0.441931933034576 1
0.192144305575406 1
0.383929019170108 1
0.161807807334192 1
0.451167793527752 1
0.600678869186091 1
0.355579471510576 1
0.655463388521401 1
0.743910486958171 1
0.700171456562501 1
0.314799455689526 1
0.446668312195136 1
0.581610434076319 1
0.334247035590044 1
0.342838639226611 1
0.561534304799242 1
0.355502659054215 1
0.0337380826030177 1
0.592865743522166 1
0.401188737168138 1
0.287904333143036 1
0.537938005561636 1
0.432416383980196 1
0.426179089342803 1
0.628009090026928 1
0.628749551891111 1
0.500918792409648 1
0.399005841698424 1
0.538366590443751 1
0.875205457141971 1
0.398114868836663 1
0.402972507879942 1
0.487590763008742 1
0.0957279622922606 1
0.671160354672341 1
0.250995819397841 1
0.561289063058923 1
0.436624079111797 1
0.399490541787206 1
-0.0573817463000726 1
0.559068666307993 1
0.661032939980652 1
0.256925433146292 1
0.36425524131669 1
0.266163551125038 1
0.371789822769352 1
0.710059580833517 1
0.483150120293158 1
0.904725204425051 0
0.187261860455743 1
0.404512472607675 1
0.388968093534032 1
0.602392827612615 1
0.771787900097357 1
0.406599727111019 1
0.432066376668337 1
0.305044285577736 1
0.0232894328471932 1
0.548785993360533 1
0.505926412482436 1
0.129131449297621 1
0.244639382917222 1
0.388740414475236 1
0.514093822794311 1
0.504166493676642 1
0.474638274139097 1
0.23689064631045 1
0.150224998139215 1
-0.0461706453866898 0
0.233442759528547 1
0.482942917530069 1
0.615382301222526 1
0.309669226192107 1
0.0868549525210039 1
0.23463777139507 1
0.119000301681273 1
0.569336710848889 1
0.263696876824361 1
-0.0225252667660438 1
0.602999820682033 1
0.83051187729027 1
0.175158244135987 1
0.232364325144094 1
0.317304546515145 1
0.56186142774267 1
0.251541141217692 1
0.715386713575569 1
0.233855793109844 1
0.131108123375925 1
0.225222212409115 1
0.30771575305941 1
0.562892975769574 1
0.586501815222656 1
0.426456542375544 1
0.476076676011293 1
0.216632473967717 1
0.595360690951424 1
0.92824358590176 1
0.450279249558328 1
0.208579894471353 1
0.34650567570179 1
0.613100149491357 1
0.825442161419047 1
0.292084081407128 1
0.380290327356458 1
0.174237058328778 1
0.364306684067017 1
0.202622374894603 1
0.33967011736784 1
0.772823568811176 1
0.194416419073459 1
0.472490701164904 1
0.411179779779726 1
0.312462212157396 1
0.552551660564589 1
0.38034190808393 1
0.557373670369282 1
0.038914956281282 1
0.754714422853677 1
0.354747653240006 1
0.330373559234498 1
0.371301602856831 1
0.528608303642906 1
0.59446089864151 1
0.270647710119632 1
0.524333450816437 1
0.0780496404298014 1
0.498925410157257 1
0.4471326858087 1
0.37637552315461 1
0.308433761624717 1
0.426002732730265 1
0.587779379977562 1
0.251893091390802 1
0.627843602559777 1
0.373339307643024 1
0.824244760924174 1
0.273756055285719 1
0.351195793923059 1
0.541580063618568 1
0.107918124658437 1
0.656536771206099 1
0.136145787112072 1
0.247392597527135 1
0.324119761078686 1
0.364937842523614 1
0.0877837091272217 1
0.394842850231395 1
0.428443007481638 1
0.37758665065823 1
0.66217006968569 1
0.304503913292173 1
0.189589905405644 1
0.427584124493078 1
0.0575200506436543 1
0.50963650710518 1
0.468061553147251 1
0.346176244325847 1
0.256772472667026 1
0.704915509387349 1
0.748868644172958 1
0.413881298819411 1
0.721092745351116 1
0.0738295560447093 1
0.932640112736673 0
0.705570617356214 1
0.622955549734099 1
0.628940650664658 1
-0.129910832268604 0
0.191831830288692 1
0.522889597229812 1
0.343324419519507 1
0.442534285227944 1
0.106275771796781 1
0.274837022038389 1
0.25988413974379 1
0.18036185526571 1
0.177216212219145 1
0.646410598472325 1
0.192655500321337 1
0.231599037499135 1
0.459893862894587 1
0.439012744462468 1
0.407240628736628 1
0.434425469108559 1
0.788180446820768 1
0.410450520206841 1
0.399573464950049 1
0.53125811358096 1
0.586554661498816 1
0.593980734341822 1
0.208509051944366 1
0.178627167032134 1
0.511944394408845 1
0.483439036146907 1
0.542611982687838 1
0.62938436291829 1
0.578762588693469 1
-0.2811459625954 0
0.387063257169213 1
0.565086435349393 1
0.467114652625733 1
0.419410034686772 1
0.340202388815495 1
0.734168894038896 1
0.341724552505486 1
0.291499647526193 1
0.0785371937990517 1
0.282869472772178 1
0.303039656525333 1
0.444043347307586 1
0.425325548634568 1
0.46535213788029 1
0.546177429199942 1
0.0440726920789853 1
0.585092825231733 1
0.539045879540947 1
0.359776942295151 1
0.195513221310673 1
0.69478657245021 1
0.365361920409747 1
0.142161814994169 1
0.708448705033159 1
0.226761179659474 1
0.51694103001426 1
0.254252369861989 1
0.51038938432276 1
0.393539977746392 1
0.449721629317364 1
0.456151578926834 1
0.456904712733986 1
0.358871093024842 1
0.277866645848258 1
0.545249509733933 1
0.534629353283366 1
0.648927008893527 1
0.74219522450618 1
0.183775431158383 1
0.459975325519407 1
0.581236497029923 1
0.459183690898752 1
-0.124933115441721 0
0.522231782753121 1
0.477427680111935 1
0.501649563791051 1
0.24982355891675 1
0.192585160608842 1
0.592077640598608 1
0.102012113539932 1
0.241533920935649 1
0.565795897070653 1
0.382457317669188 1
-0.0349638158142231 0
0.610706227810924 1
0.527618779682645 1
0.172272199825386 1
0.526908849601455 1
0.146837549522778 1
0.129414936191053 1
0.315958101975281 1
0.551908333323298 1
0.186383127304822 1
0.147614789184556 1
0.400147846665878 1
0.167137102402609 1
0.162785119506136 1
0.0409243890595746 1
0.500982877745924 1
0.267367075645021 1
0.471346089746299 1
0.689235185089748 1
0.353088712306144 1
0.341976093808623 1
0.474787407863735 1
0.354207152578698 1
0.630187844876667 1
0.735480360863782 1
0.457865373259045 1
0.229484074336542 1
0.191890536752331 1
0.244297621818005 1
0.453881059536528 1
0.286645319342592 1
0.813159565802737 1
0.517620349040013 1
0.432385314490387 1
0.569763634226467 1
0.715862410860361 1
0.346030803170577 1
0.0542087939677515 1
0.149874162532363 1
0.440932798487482 1
0.47147430127794 1
0.183639662911798 1
0.00600769183522909 1
0.392714318277947 1
0.34467661547987 1
0.496712581679239 1
0.504942274860648 1
0.390821762580178 1
0.502246921536856 1
0.381593444470623 1
0.439536760347468 1
-0.087712141069468 0
0.434273416797547 1
0.640817405388974 1
0.822541990514256 1
0.362290627697756 1
0.323113858290487 1
0.549554048164032 1
0.392258915350917 1
0.574210805325166 1
0.356630500637966 1
0.526777590293995 1
0.0829636486505967 1
0.465641273029593 1
0.770405802018214 1
0.287015812980149 1
0.686919096637555 1
0.673178067371486 1
0.229812090574476 1
0.435081686050065 1
0.456340106667249 1
0.483489977417233 1
0.291871569872316 1
0.370372086202828 1
0.299032233263507 1
0.34510680532029 1
0.0754329488174878 1
0.74393474216024 1
0.479493223305487 1
0.473990034337422 1
0.373179186825277 1
0.0487213657909238 1
0.185655170549319 1
0.574138163308017 1
0.615417743508127 1
0.670423883761938 1
0.40369759907778 1
0.417744655607816 1
0.399846680113837 1
0.372754630493369 1
0.127380125712161 1
0.502219757665079 1
0.0535524529821641 1
0.346354791602873 1
0.456647483512527 1
0.318816092067923 1
0.373480602622604 1
0.08493849423587 1
0.250363079201932 1
-0.0947508897982589 1
0.183037831681138 1
0.37518948276391 1
0.610372742736044 1
0.260802599394843 1
0.20780852964386 1
0.561289601432583 1
0.107878127382039 1
0.184343534874481 1
0.37092421324552 1
0.390837239928382 1
0.515314321694722 1
0.32046600194058 1
0.607660272157701 1
0.291108276116411 1
0.319023916670207 1
0.54319525250149 1
0.31924450830237 1
0.221383292615464 1
0.271971927006782 1
0.0300801569196992 1
0.44780276814007 1
0.520782229069461 1
0.853434787044141 0
0.233490563723728 1
0.43787294797173 1
0.299543503237216 1
0.0318108737363992 1
0.567387086600107 1
0.712817479560999 1
0.977376720611608 0
0.0470775756846028 1
0.42739795447692 1
0.0595094583442064 1
0.328068261256175 1
0.425427192444542 1
0.590804451163063 1
0.738066380832158 1
1.01046158434202 0
0.406028289551745 1
0.486282115591961 1
0.0377828532230094 1
0.280531771655269 1
0.678129420017634 1
0.161398640563142 1
0.477081278937182 1
0.977952077056989 0
0.257110071862474 1
0.467643147978427 1
0.269346966889952 1
0.261034114995605 1
0.433936138622654 1
0.390899200152543 1
0.306235605557806 1
0.210415263426905 1
0.383553095286501 1
0.219268894054295 1
0.150202529386009 1
0.581241475978688 1
0.529281087296688 1
0.275327167875119 1
0.306215257117687 1
0.225766745936158 1
0.271569043827649 1
0.588665941678178 1
0.245054645701259 1
0.0840883408057745 1
0.399442141717799 1
0.563519743816159 1
0.305282498147054 1
0.389459739084218 1
0.354348409872092 1
-0.0657492095825896 0
0.710327258086568 1
0.0890031573761664 1
0.0376954003158096 1
0.410048033191601 1
0.165228866249258 1
0.751924427077158 1
0.139665799526695 1
0.309563067787449 1
0.305653329771334 1
0.14065548036807 1
0.391391597640597 1
0.677110060972847 1
0.930546220776174 0
0.493996901642518 1
0.608542103580598 1
0.218992193765845 1
0.146434812528802 1
0.311525844701991 1
0.643510354482169 1
0.274078941749573 1
0.453084329153435 1
0.474196182153497 1
0.333311568244497 1
0.836975694082859 0
0.231895010765641 1
0.515719355594157 1
0.647555048700636 1
0.240178109584344 1
0.397738896766689 1
0.342217647836099 1
0.449842346555984 1
0.181081430601013 1
0.142138272245868 1
0.81721886622491 0
0.416006027807791 1
0.668198601728785 1
0.180898690767469 1
-0.0999794443215609 0
1.02573250974311 0
0.353754907697217 1
0.505265156513238 1
0.0986633828681809 1
0.436129984522967 1
0.510690165292446 1
0.661440620876663 1
0.401108248704128 1
0.40793993924714 1
0.102957675734192 1
0.238131782752284 1
0.336772863602944 1
0.805388744060288 1
0.696125472971548 1
0.401906235844665 1
0.35103830231822 1
0.00655377977613717 1
0.114613581150424 1
0.411674471208564 1
0.359990030620621 1
-0.0991189956493194 1
0.48084539275762 1
0.718285374255219 1
0.724991066310285 1
0.286886674934867 1
0.514144526937383 1
0.746067377186161 1
0.675812219860517 1
0.394490016529477 1
0.0186401665245596 1
0.418936279024832 1
0.209843114988304 1
0.0464228823682886 1
0.405766471254555 1
0.0262319862420662 1
0.0487872989399389 1
0.62292363699738 1
0.119393171426187 1
0.349615992142004 1
0.236001552014339 1
0.308417588418541 1
0.479980878964343 1
0.152955343726125 1
0.727828339416375 1
0.245740973327124 1
0.11498795211501 1
-0.0172066067192494 0
0.396991282346335 1
0.540405637535842 1
0.562949258776922 1
0.097170897080746 1
0.254793133161123 1
0.374305153409351 1
0.572894728214981 1
0.500642774411653 1
0.434839692827834 1
0.211241594822961 1
0.456327029529487 1
0.918983084252497 0
0.64529507878444 1
0.509144379054506 1
0.624373478127846 1
0.568613007244694 1
0.26288533973375 1
0.470539285681174 1
0.3255203714889 1
0.705562417982012 1
0.000112826270743271 1
0.579538382136351 1
0.778858711612732 1
0.266250777597191 1
0.492273881503608 1
0.573177609677095 1
0.488940320108316 1
0.363199903438173 1
0.333507222504134 1
-0.0669617145353319 0
0.268012797963824 1
0.00027042943832159 1
0.502446610489746 1
0.399953512907972 1
0.756230625753799 1
0.570666125529408 1
0.667536464893738 1
0.481957469496966 1
0.409638405400726 1
-0.0575957310850868 0
0.242271772434052 1
0.45573783932436 1
0.570926164747119 1
0.701557743930309 1
0.59174876928521 1
0.334894572924065 1
0.762262522986396 1
-0.130528315878179 0
0.652467110559739 1
0.499821932207665 1
0.471054140218213 1
-0.0585854536335098 1
0.633129944887489 1
0.408349415014253 1
0.507760702768715 1
0.34630604189345 1
0.0393905122211262 1
0.514749454322093 1
0.0800900351192079 1
0.327611911380966 1
0.509119556838826 1
0.267068085252324 1
0.548539002941833 1
0.214288923376991 1
0.300457738994778 1
0.119550997464079 1
0.460140199836764 1
0.526621330657989 1
0.315093739001983 1
0.199245304875128 1
0.214788364066762 1
0.681858150133667 1
0.370422338596965 1
0.466851945569653 1
0.346254701198934 1
0.466178873927592 1
0.251253337364533 1
0.389930593321578 1
0.554244206193082 1
0.315025621956379 1
0.521179376151377 1
0.412876771512709 1
0.504274698783209 1
0.647878284006397 1
0.364502534803612 1
0.616285538994665 1
0.255636636664533 1
0.921105066061891 0
0.271912929718627 1
0.186268250277297 1
0.609222733138582 1
0.595573029440499 1
0.926814182091618 0
0.506210319956856 1
0.253176915609216 1
-0.0132231205934661 0
0.615875158098759 1
0.568575183203564 1
0.402324910947578 1
0.324390798641139 1
0.548168812262363 1
0.544222321274327 1
0.751238161325775 1
0.665869484919504 1
0.190688398427751 1
0.548400455517246 1
0.479152436637628 1
0.0167865477646595 1
0.190222048124407 1
0.382759963547511 1
0.438661430246454 1
0.38834465521503 1
0.234240519063242 1
0.250807340943493 1
0.607552023129226 1
0.354063122756156 1
0.491353174582827 1
0.1990999742405 1
-0.0336107363172332 1
0.0730620158087827 1
0.116961387098174 1
0.385200052341819 1
0.407552072800045 1
0.418579473843876 1
0.224852419974435 1
0.290139229386478 1
0.317674961561991 1
0.661742762879185 1
0.374484693814615 1
0.499971713528939 1
0.0626575267191043 1
0.510826655596652 1
0.177191370339432 1
0.243093618103032 1
0.185922093076222 1
0.401945830943696 1
0.566839430400868 1
0.443224777332198 1
0.320555634795927 1
0.620474569050022 1
0.345448922986269 1
0.61039617560062 1
0.530176405342181 1
0.768002870474829 1
-0.182079421960866 0
0.616487580803695 1
0.153158498917017 1
0.365478360260276 1
0.856960972715147 1
0.393464057329045 1
0.120224327379402 1
0.298811119024243 1
0.40778220601197 1
-0.129731639448517 0
0.42757303734654 1
0.281110505700396 1
0.260179484017031 1
0.403889986274644 1
0.396633626161612 1
0.520529995501849 1
0.237198024719025 1
0.94511251330994 0
0.545357588225767 1
0.349327675502767 1
0.438612250764973 1
0.186711593411661 1
0.551844936759291 1
0.844724043936258 1
0.307102149600255 1
0.493851981563022 1
0.0791023437993307 1
0.190834560385367 1
0.455900840915207 1
0.304670167961381 1
0.343837525174752 1
0.165438814138913 1
0.444699357931261 1
0.447037099072554 1
0.00498451623508558 1
0.287671847552387 1
0.185617682969303 1
0.75869305719706 1
0.267497624701459 1
0.00466205100690925 0
0.426359167852807 1
0.959866110059814 0
0.288207073978277 1
0.479466724570205 1
0.250134453728813 1
-0.00492853381615901 1
0.167037891870068 1
0.45089458739947 1
0.322451664924367 1
0.347382077975495 1
0.239796710308139 1
0.414711518942218 1
0.0354955592253379 1
0.57839351758989 1
0.37621741706848 1
-0.118278358291414 0
0.379217772074061 1
0.788285443591839 1
0.660279161348219 1
0.50296736684584 1
0.699187154107739 1
0.395780727833238 1
0.678451420428157 1
0.589062593000744 1
0.648398614268547 1
-0.000575978980481621 1
0.430758292535697 1
0.259013818845794 1
0.378974752668857 1
0.489827339019532 1
0.0754968882847763 1
0.326802690119239 1
0.600419927721215 1
0.800450402895032 1
0.415400624053402 1
0.739244248706715 1
0.492427035095585 1
0.150871100440788 1
0.37015340763736 1
0.27119467055339 1
0.747855572401301 1
0.352767342957863 1
0.240694249032692 1
0.189120540432726 1
0.646248933786846 1
0.377573322057155 1
0.501300662180562 1
0.163776105232816 1
0.532727529955027 1
0.722695306603785 1
0.593920109231313 1
0.439296466749908 1
0.660679017042698 1
0.677791333251668 1
0.516289682330201 1
0.0976823473229422 1
0.127229561559808 1
0.625333014327495 1
0.135972856392194 1
0.333409496799729 1
0.358132147113355 1
-0.05198633529936 1
0.591927413366919 1
0.192939935546489 1
0.182764465876718 1
0.399243778153632 1
0.19417963602696 1
0.320575951960253 1
0.403956409963614 1
0.587309276896767 1
0.428517037861511 1
0.67765251391893 1
0.510708907145968 1
0.539490021275811 1
0.575985818725556 1
0.266185304074296 1
0.495565848967761 1
0.497252685249169 1
0.550795997271498 1
0.385002818705791 1
0.323624406870518 1
0.271233498594771 1
0.413465727884438 1
0.267882716071119 1
0.486243411685092 1
0.15866811698342 1
0.446574214112749 1
0.446334195447664 1
0.300453250568482 1
0.388745945712771 1
0.281782180211446 1
0.489742036169386 1
0.0546933471428428 1
0.905726747785445 0
0.846341557093005 1
0.171909589990802 1
0.281703378312669 1
0.467144839741602 1
0.73099619432013 1
0.750705585611886 1
0.814626284028331 1
0.240019397640083 1
0.818629593850682 1
0.407829193179841 1
0.562170808246118 1
0.125233294537494 1
0.172441114357181 1
0.388942041878826 1
0.759026302930646 1
0.25231591503178 1
0.492776889544572 1
0.283653313796064 1
0.0249034939319682 1
0.343860558367128 1
0.364815107412418 1
0.578385391980418 1
0.123079051201753 1
0.259145524014246 1
0.307503838909193 1
0.475033420131389 1
0.566217751319896 1
0.567197343636335 1
0.304368656707672 1
0.389970082519376 1
0.546083571291205 1
0.64472691527484 1
0.584824722057774 1
0.752525320174178 1
0.760322855072124 1
0.360868401323812 1
0.647039225473359 1
0.329605713375168 1
0.429488806821502 1
0.381718041563432 1
0.450044561283851 1
0.554957650852727 1
0.649611225599193 1
0.235931238117594 1
0.324714693526528 1
0.581911578504775 1
0.655963970709386 1
0.144417120777959 1
0.49385700420481 1
0.262137908511778 1
0.352414418902867 1
0.351987627404954 1
0.502205931010866 1
0.211317245153695 1
0.212747045035132 1
0.44112705563805 1
0.233568919396195 1
0.205380948651087 1
0.414918583380283 1
0.361935390220915 1
0.119517815197177 1
0.149121100312286 1
0.423481493913814 1
0.653458795151138 1
0.690025552422124 1
0.603862769645076 1
0.698503422469083 1
0.809162862951176 1
0.622506003535989 1
0.571388072818124 1
0.501342290493695 1
0.583621343077202 1
0.222918930711365 1
0.367202534619333 1
0.171585021346978 1
0.501771978159411 1
0.678335776424673 1
0.743972348987291 1
0.28656513164413 1
0.309458792407006 1
0.589995779073101 1
0.461911633726908 1
0.590888113123965 1
0.822333171694535 0
0.766923512580269 1
0.130267106414973 1
0.343578530721581 1
0.406886289039391 1
0.102656824621839 1
-0.01869299328891 1
0.269620918916447 1
0.589588265930502 1
0.743900759654494 1
0.503617085675121 1
0.49262698893841 1
0.532673558994284 1
0.290103506658944 1
0.713754017374149 1
0.494671790874518 1
0.206551729474558 1
0.455295127588727 1
0.230963600785303 1
0.135927245005073 1
0.351696634646111 1
0.917711558477746 1
0.530004693979953 1
0.810789884931584 1
1.01782522625438 0
0.562301248815044 1
0.676993266963502 1
0.503309643286811 1
0.280385695289349 1
0.552065955345459 1
0.124522757734271 1
0.575933931473912 1
0.52204584465428 1
0.381502388929708 1
0.470469840374505 1
0.498538832368296 1
0.257394850702337 1
0.262604602385343 1
0.38569094987641 1
-0.0192077545643545 0
0.356274914525507 1
0.564350563381456 1
0.470311235523255 1
0.203620138659397 1
0.648358362067602 1
0.578740540287885 1
0.257773978374345 1
0.316452022563105 1
0.683865838342171 1
0.379416432572996 1
0.267931926266573 1
0.371747227152619 1
0.344880197723333 1
0.518120959456942 1
0.584971411932309 1
0.825744030654594 1
0.336691764167506 1
0.886050695151285 0
0.367294130828051 1
0.510217512906606 1
0.545383351639988 1
0.353464590163426 1
0.255280392991297 1
0.683667298177404 1
0.14393468013172 1
0.00564057840513869 1
0.533470686957127 1
0.423190645807008 1
0.831841960861837 1
0.60490759154215 1
0.302591369320416 1
0.36416005421406 1
0.217091849266431 1
0.0349737175448199 1
0.573171359913689 1
0.311829983303772 1
0.352156325760372 1
0.387500766492006 1
0.572371804657474 1
0.461978392419782 1
0.260791494848711 1
0.283629394221854 1
0.533451510083617 1
0.212140704376836 1
0.295294472974073 1
0.197049971802948 1
0.452347353190355 1
0.530778432200248 1
0.0204645616617676 1
0.571363532960283 1
0.44653288596253 1
0.581503373990175 1
0.345800672322056 1
0.286447394459204 1
0.63155161012491 1
0.579372193204482 1
0.487794439860471 1
0.536094226683516 1
0.458406180012611 1
0.317644834040829 1
0.24895952307454 1
0.254093226769234 1
0.761669060660273 1
0.559239062847837 1
0.252347236955824 1
0.111564721654779 1
0.116726043892543 1
0.632624729303746 1
0.490107585323644 1
0.22261675996683 1
0.116046829853979 1
0.670221617492861 1
0.518384581531944 1
-0.189582730430543 0
0.225844550879496 1
0.674844882176235 1
0.285343243958184 1
0.353598366790628 1
0.256636160046346 1
0.494531293655134 1
0.335523614373245 1
0.943618159460748 0
0.421585392713029 1
0.54434966371868 1
0.88271067284988 0
0.159658510393229 1
0.414329594410237 1
0.384758123395833 1
0.453780188065894 1
0.447706831899972 1
0.429984759776378 1
0.436015481441784 1
-0.0289095260919229 0
0.631330140791207 1
0.439994658409236 1
0.692775591488248 1
0.487252788562642 1
0.703332002665059 1
0.379473267910444 1
0.332603577523835 1
0.418039652712017 1
0.461468874117383 1
0.348720582005572 1
0.204915620310177 1
0.437588756509387 1
0.445974774213588 1
0.353361980966934 1
0.699026640724079 1
0.258424967762872 1
0.858319844580855 0
0.656715032045286 1
0.355706644849313 1
0.123378062191801 1
0.493027737592807 1
0.287766787548996 1
0.425035209742126 1
0.260824114878788 1
0.161325037494456 1
0.694275577152566 1
0.140661538400794 1
0.751357105126769 1
-0.092461416941396 0
0.327763408621088 1
0.473932519562998 1
0.72945934865067 1
0.750140377616798 1
0.249063597393704 1
0.216613671384947 1
0.542054962334647 1
0.714394225060999 1
0.584428614890086 1
0.328127708535602 1
0.322697480837869 1
0.474740918886538 1
0.47183763589237 1
0.563550762220324 1
0.75760128450654 1
0.132384612932038 1
0.510324239945564 1
0.182498825068035 1
0.229985041793088 1
-0.0354731068228566 0
0.738613387881827 1
0.21759286537249 1
0.726502144527292 1
0.440065758853187 1
0.640053702491029 1
0.276173899441274 1
0.636385271215318 1
0.431456434740404 1
0.218287209952056 1
-0.0883844258303878 0
0.176104051336472 1
0.166158153284947 1
0.535796912253612 1
0.566711500592305 1
0.359471071821103 1
0.467323212751819 1
0.630297267638873 1
0.526190244791325 1
0.468788055148707 1
0.101997220241453 1
0.639648933516339 1
0.210288265734757 1
0.575782654347715 1
0.0762534490024421 1
0.184982313956443 1
0.514254024264581 1
0.0402293030260086 1
0.446447111078315 1
0.861324696325162 1
0.274699686697352 1
0.521764419557548 1
-0.0779889004122037 1
0.40705208734657 1
0.509716902092457 1
0.234178294067472 1
0.641049568125929 1
0.321996264462835 1
0.444091951659106 1
0.474157746512578 1
0.580548397645983 1
0.486125346788954 1
0.339184985344838 1
0.376208322662486 1
0.51104251987174 1
-0.0830452765580957 0
0.849596418473664 1
0.483835409713778 1
0.679782136198173 1
0.34891244331094 1
0.295848858694073 1
0.317286645806748 1
0.344763627110223 1
0.49046278517973 1
0.276171375213121 1
0.527150309484736 1
0.132687336199808 1
0.303825786878067 1
0.780795480550287 1
0.213359000527975 1
0.192665901539396 1
0.238296222305918 1
0.142811886255644 1
0.572105066854661 1
0.559892046554293 1
-0.0138643463325812 1
0.523988884085077 1
0.491693660158159 1
0.572499767702949 1
0.286188296329185 1
0.285535109466957 1
0.571793606763286 1
0.23003385434526 1
0.614546620920796 1
0.26799879662412 1
0.499021516787442 1
-0.0218711390059748 0
0.432551734018671 1
0.370519332871721 1
0.442799483745156 1
0.325467362915128 1
0.340576054470054 1
0.365255825274935 1
0.349445233096288 1
0.762875484746205 1
0.49279820129931 1
0.515058578601309 1
0.293054402748348 1
0.465948428680746 1
0.455629508303713 1
0.658967614942661 1
0.337069818335753 1
0.162624871829501 1
0.519617276371051 1
0.386551433817588 1
0.507733456414661 1
0.160157511593463 1
0.971655157393463 0
0.321454607457039 1
0.367633209713298 1
0.489828664294305 1
0.976906879467654 0
0.354598228373173 1
0.392824169291599 1
0.614691453699422 1
0.448967654088152 1
0.336553482859631 1
0.527017383707526 1
0.313840644365488 1
0.1917647681474 1
0.227489859948664 1
0.282537565069837 1
0.548329485883026 1
0.370593430486714 1
0.391420784819245 1
0.806678991872963 1
0.118673161204942 1
0.159855541623934 1
0.602059322338993 1
0.391451508729288 1
0.242859602171959 1
0.194596051936749 1
0.435081410455052 1
0.1338222353907 1
0.400164174574115 1
0.488621978331834 1
0.372653916055254 1
0.442339334424598 1
0.448500979517502 1
0.664503249232295 1
0.463692071125483 1
0.546149759152796 1
0.546161580127099 1
0.755097854385957 1
0.526442654330699 1
0.763153258635656 1
0.106771445629048 1
0.532472254157126 1
0.0498148285874614 1
0.391986198231964 1
0.29910570875921 1
0.214079229157709 1
0.556269576674823 1
0.530384985711373 1
0.0522920104922293 1
0.561614471376053 1
0.481683072077637 1
0.497307965908269 1
0.536187679418105 1
0.376237879976504 1
0.383746028769824 1
0.42580588325248 1
0.659377383900462 1
0.149547638775763 1
0.319809854404142 1
0.138354255345863 1
0.472868212499955 1
0.473168330076906 1
0.620544332468747 1
0.508861149803036 1
0.246748574917938 1
0.657970630046765 1
0.304249249315302 1
0.569334798454323 1
0.339483901077646 1
0.238450121276253 1
0.368769092634834 1
0.713722937695208 1
0.34277745079656 1
0.231734188010646 1
0.505468064286869 1
0.205725713865321 1
-0.0502848896469246 0
0.237679850568219 1
0.270241976893729 1
0.583923479927719 1
0.293854435955528 1
0.644212270052723 1
-0.160746423045918 0
0.196570164732027 1
-0.0193142219376587 1
0.161876414424047 1
0.44128556188162 1
0.0730104561461541 1
0.39216755012923 1
0.768267411840309 1
0.725587516871613 1
0.393534826778423 1
0.582350507414956 1
0.315325989601306 1
0.315967193741903 1
0.448147835185525 1
0.474282890934532 1
0.289772837557081 1
0.246796313797081 1
0.162999685137935 1
0.380565414922728 1
0.92468707583677 1
0.371962600651893 1
0.547371253441796 1
0.30686576874922 1
0.453544522535427 1
0.371713320044361 1
0.408723806478977 1
-0.00933328530784114 1
0.273442434578397 1
0.106970166625684 1
0.578904223022991 1
0.586687187936503 1
-0.00559138698450762 1
0.332044296819435 1
0.179284723643818 1
0.514251194279651 1
0.114074637411433 1
0.370629655788609 1
0.441260532598488 1
0.321536106500512 1
0.602281741358699 1
0.509199994167871 1
0.291675808960769 1
0.262880497010253 1
0.309084998515917 1
0.851208553104641 0
-0.161168571808012 0
0.45123429712688 1
-0.056061492372041 0
0.398097276651493 1
0.978890019967206 0
0.232145857499831 1
0.520333148848583 1
0.409136871047603 1
0.212210842136016 1
0.342519228984674 1
0.664723968313155 1
0.399814255454511 1
0.509486688006955 1
0.477164065712583 1
0.381522191012524 1
0.46481792616968 1
0.440744804640164 1
0.269029975334149 1
0.445319753614429 1
0.860641741797774 0
0.215952630294326 1
0.040699549654494 1
0.274778930249397 1
0.482402305624478 1
0.494457348909252 1
0.407791186551611 1
0.663397053083312 1
0.576398838899483 1
0.496356099741165 1
0.268338305031192 1
0.494267587027568 1
0.495039950469393 1
0.141169722976376 1
0.290699120441006 1
0.610357202796955 1
0.232581692905391 1
0.698451106225522 1
0.534026563061315 1
0.346164101045195 1
0.341262395997675 1
0.697210660505564 1
0.547732052099816 1
0.541000509718877 1
0.531444677696385 1
0.183699103322626 1
0.246303382944197 1
0.736716758171503 1
-0.0690509715641039 0
0.390715888736418 1
0.301984641187157 1
0.248813987604266 1
0.685609068387997 1
0.11216365581534 1
0.328080931147219 1
0.365821887436603 1
0.545141134678578 1
0.650511117298172 1
0.576561956372805 1
0.498709709757157 1
0.34893896333807 1
0.448782305317395 1
0.300537559553308 1
0.204442909226679 1
0.744452721524311 1
0.214954665160356 1
0.379359496332878 1
0.427150675860215 1
0.383400969196376 1
0.369498322129153 1
0.463837645345756 1
0.487886934118119 1
0.165744501376645 1
0.533067074409961 1
0.489288937575706 1
0.825899712936718 0
0.5497262493247 1
0.319599400257702 1
0.158973094559356 1
0.365508868941495 1
0.0860782293722309 1
0.588794117992689 1
0.205322108505366 1
0.260883125415983 1
0.0609419779536381 1
0.509768685959607 1
0.128589271376679 1
0.624343827915022 1
0.628977068866432 1
0.162482853973354 1
0.383238122861004 1
0.298076291117235 1
0.730990526828581 1
0.534708064228649 1
0.432197123709553 1
0.236450914888457 1
0.55461788679554 1
0.590424778674352 1
0.294055134881671 1
0.665989283992085 1
0.954697388503201 0
0.242259183152487 1
0.288572122504568 1
0.79413833797175 1
0.442725650736492 1
0.159857309615144 1
0.15399980370998 1
0.526081033680047 1
0.222765123731204 1
0.285348062774069 1
0.398499887765436 1
0.279230901678556 1
0.565046706979942 1
0.668161767124901 1
0.727056862657032 1
0.374492595197221 1
0.224260254823612 1
1.01380725462816 0
0.352718097247804 1
0.632738874488731 1
0.607924966473434 1
0.212631535847953 1
0.372285362634612 1
0.32991827238411 1
-0.0131877797949 1
0.0613921097552744 1
0.170557316524535 1
0.613582172809756 1
0.215002949429527 1
0.156625086561181 1
0.891876615673153 0
0.502931117354707 1
0.341110939854338 1
0.118467225940497 1
0.256709921400537 1
0.53374152918081 1
0.28682858968661 1
0.210834176868566 1
0.5399494672612 1
0.293346844383647 1
0.718992755394934 1
0.128614650436221 1
0.0314285777157759 1
0.366460815128606 1
0.609996501583061 1
0.451676322074288 1
0.222037711215225 1
0.512573068393393 1
0.697928246805006 1
0.443456797276812 1
0.207805647427806 1
0.454602415830749 1
0.298207307166045 1
0.377939775890667 1
0.397998945694829 1
0.0535527429394405 1
0.308918032638442 1
0.41799859977398 1
0.382128818634569 1
0.113341471211312 1
0.191803698011758 1
0.402748192144129 1
0.261296710047792 1
0.334695991661998 1
0.118163418980852 1
0.744808151585627 1
0.352970169691331 1
0.511346841929815 1
0.66154007662628 1
0.179603527582205 1
0.469907721915184 1
0.573840399420368 1
0.601695267165834 1
0.492453424401266 1
0.717931736237173 1
0.629668629497955 1
0.297317018178547 1
0.208936595019943 1
0.337290959338817 1
0.0781521065246426 1
0.53411334032276 1
0.348788965323716 1
0.38591963903551 1
0.657398719769784 1
0.769500613123164 1
0.116942649587803 1
0.30579065158039 1
0.307716926139031 1
0.634516098231318 1
0.517080259697964 1
0.83675411035206 1
0.436594913731933 1
0.0255336551792984 1
0.494773626452206 1
0.468414873762068 1
-0.0521220707421884 0
0.491537569557008 1
0.383472330266486 1
0.476093532798155 1
0.298447873533749 1
0.317608452067526 1
0.152844719815719 1
0.441635861016715 1
0.480987722730495 1
0.555401585593596 1
0.479153645569011 1
0.486067444607959 1
0.200455900123693 1
0.531754607317143 1
0.667394739414226 1
0.501943742648401 1
0.0317206789970254 1
0.184377990387745 1
0.128884746670855 1
0.728907187221397 1
0.683944671672077 1
0.216767062526364 1
0.570649520064515 1
1.13854012147211 0
0.811231596997254 1
0.680465508173639 1
0.341707849689317 1
0.188538918649659 1
0.297897182460729 1
0.0361767491420447 1
0.473657598822548 1
0.355076296028463 1
0.38274578058973 1
0.40253454477919 1
0.245158576944499 1
0.195188326431226 1
0.138691511179081 1
0.357697545132608 1
0.660962669908312 1
0.398837026876823 1
0.257981170972573 1
0.45426703021945 1
0.288412809686365 1
0.0919317265120461 1
0.605680205536988 1
0.150866769169212 1
-0.020364468017428 0
0.519256309115298 1
0.030250447839262 1
0.0955980848778187 1
0.143654835595432 1
0.724292899065533 1
0.31140147394773 1
0.414931640092072 1
0.473257861792112 1
0.465639019827778 1
0.301605324322475 1
0.16878341914131 1
0.486382112294016 1
0.358210442171428 1
0.311291714219184 1
0.439890770380406 1
0.104316977728572 1
0.358249131145748 1
0.472746981592682 1
0.263927239926733 1
0.801264477943645 1
0.329904518080078 1
0.495275048152947 1
0.345951050251662 1
0.160995869533817 1
0.466970007749538 1
0.440510110651076 1
0.332634705589865 1
0.544861118143212 1
0.429475718250802 1
0.622284541023585 1
0.257938042771148 1
0.347120133345528 1
0.714777772719782 1
0.441462381818257 1
0.464375607122857 1
0.438130064605351 1
0.267376470437145 1
0.400902458472398 1
0.131800328407097 1
0.803069962651439 1
0.0862894634569719 1
0.434925155403324 1
0.3363225525959 1
0.474749365707822 1
0.268937174528916 1
0.124531206969207 1
0.582388096452733 1
0.30747551512062 1
0.358781452641673 1
0.800397580412643 1
0.479905982373208 1
0.406253158387427 1
0.425203061247681 1
0.000644956482592177 1
-0.0940499508608421 0
0.174752741826323 1
0.213517338097296 1
0.449967774412161 1
0.12943513371924 1
0.585261350127286 1
0.188127076896546 1
0.284042632910074 1
0.713177888316897 1
0.685331616675615 1
0.51768943576161 1
0.396528625494599 1
0.104379137689833 1
-0.121350224585451 0
0.536264150638931 1
0.0256270973106872 1
0.338202017839205 1
0.219200303693218 1
0.561427725822937 1
0.212890846660008 1
0.549627870293609 1
0.69489379259672 1
0.714090994952761 1
0.208776846068609 1
0.270177373621956 1
0.129926415598382 1
0.480345939633273 1
