# Supplementary material for: Bias caused by sampling error in meta-analysis with small sample sizes
Source: PLoS One. 2018 Sep 13;13(9):e0204056. doi: 10.1371/journal.pone.0204056 (PMC6136825; doi:10.1371/journal.pone.0204056)
Supplement: S5 File — (ZIP) [file pone.0204056.s005.zip › results N = 10 theta = 0.4 tau = 0.2 sz = 5-10.txt]

"dl.theta" "dl.cp"
0.422938101291253 1
0.148518802357685 1
0.221326812220488 1
0.424263083825295 1
0.684924009711863 1
0.562505181852092 1
0.198112475670642 1
0.342732387165907 1
0.368910505689864 1
-0.149716581521092 1
0.303558984416726 1
0.670484250532844 1
0.733073830555647 1
0.373174035750544 1
1.02742055666357 1
0.601691405089355 1
-0.528193420780905 1
0.285665029237563 1
0.340429984554859 1
-0.59583757938965 1
1.21693218529882 1
0.870597868511973 1
0.453065595748843 1
-0.0189951778978569 1
0.176803526148595 1
0.460309975009518 1
-0.00392454140214449 1
0.582305336492596 1
0.85341400910435 1
0.420598906175849 1
0.762078367176678 1
0.853255511647651 1
0.635355013229446 1
0.247525348577631 1
0.900263637648972 1
0.146871451932967 1
0.826512241384909 1
-0.7771952107102 0
0.0765222479156434 1
0.0981985563870186 1
0.359112016404851 1
-0.259455425554759 1
0.346601600662175 1
0.354963638842596 1
0.738981920125111 1
0.276708715651529 1
0.282898850569052 1
0.56476810483148 1
-0.126602701391748 1
1.07355427905344 1
0.552075797844273 1
0.542320285210548 1
0.545103944155331 1
0.637437948383524 1
0.922559254964823 1
0.292908879876654 1
0.0725592936331054 1
0.261314686021466 1
-0.38838197344458 1
1.20799518295507 1
0.341794722742418 1
0.402030707609711 1
1.08047496582724 1
-0.279630417271882 1
1.78167166631979e-05 1
0.110397117609407 1
0.858613996330004 1
0.00356826756415352 1
0.126724069524373 1
0.476439610975258 1
-0.0636744681517993 1
1.23510611761021 1
1.17950424844819 1
0.174037350892442 1
0.0241377552867268 1
0.281921676015471 1
0.272902290670461 1
0.486070107809364 1
0.218579716441579 1
1.49744474311261 0
0.519655205272114 1
0.578546659259979 1
0.678112219873651 1
0.260081777703987 1
0.248264234983664 1
0.419490709170139 1
0.715008311192934 1
-0.0946753863115591 1
-0.295037388773085 1
0.795418360639398 1
-0.400036393548163 1
0.541355506687912 1
0.579874820148687 1
0.215924709359068 1
0.347515871803155 1
0.769886528252491 1
-0.125389845861781 1
0.294059025297405 1
0.61224868494355 1
0.831775210496325 1
0.169178196802183 1
0.00957254183138373 1
0.554946789322825 1
0.389122474534848 1
0.774984637966346 1
1.1965420835098 1
0.614064022511806 1
-0.262405794815199 1
0.10807683751196 1
-0.118547567699106 1
-0.151601675667934 1
0.614592101442418 1
1.04063742623046 1
0.616397676177461 1
0.750875725352833 1
-0.258255300367431 1
0.939420222075452 1
0.325627867555249 1
0.0289013655289325 1
1.24811850127038 1
-0.384852343772019 1
1.03897138649409 1
0.741396339934009 1
-0.584803754450737 1
0.945005821926566 1
-0.30473022081255 1
-0.0604084821477135 1
0.214433857232631 1
1.27628017839706 1
0.56293832474238 1
0.81598921025759 1
0.881123845567407 1
0.867481380375379 1
0.128517476101483 1
0.498102350592966 1
-0.708593310779662 1
0.428211643877574 1
0.74180741911882 1
0.572709506661491 1
-0.12228434978011 1
0.310749110488169 1
0.154917963583184 1
0.553081776564684 1
0.604374412919615 1
0.851986201963168 1
0.124530205267744 1
0.583060662147016 1
0.366765474148328 1
0.564498354050993 1
0.458595123342237 1
0.268216644293127 1
0.170432762333656 1
0.354859756915922 1
0.331216587456058 1
0.578221366916375 1
1.00704324060196 1
0.638150276548766 1
0.172892446886862 1
0.319078255240053 1
-0.0699602676367419 1
0.556240019511022 1
0.215697098786376 1
0.557226744170779 1
0.879943081892685 1
-0.254136245251981 1
1.12597659813793 1
1.19628837698287 1
0.929263142334877 1
0.36823891350083 1
0.409054946043613 1
-0.718378705801937 0
-0.0534255122105693 1
0.247063836425538 1
0.263158629920543 1
0.833403879840097 1
0.659245139670063 1
0.351036357949555 1
0.207902697360731 1
0.732934521971703 1
0.582452061680887 1
0.881485771358246 1
0.448638659438544 1
0.446813583174809 1
-0.117768563547585 1
0.664972783602037 1
0.776931548468119 1
0.234923164248187 1
0.115271114829023 1
0.621115089747105 1
-0.190120002603386 1
-0.434205563215885 1
0.296595560574036 1
-0.0939676680522626 1
0.139598532381415 1
0.945911988044442 1
0.582399892584821 1
0.219582799159977 1
0.094741583361464 1
1.06869435346014 1
0.641574155083231 1
-0.333523054641725 1
-0.307288477351458 1
0.981670977560107 1
1.08067722376849 1
0.225396609009058 1
0.549356304731634 1
0.602866180105208 1
-0.113741297734331 1
0.0631629058047472 1
0.162497735761846 1
0.553804301272657 1
0.104318737522361 1
0.616660851403825 1
0.506100948333137 1
0.975659499873597 1
0.541431397441977 1
1.22760354476824 1
0.320180730486448 1
0.48361154328909 1
-0.396318230311958 1
0.351601263490472 1
0.603714199963431 1
0.772585582641098 1
0.553446443639252 1
-0.161663315413194 1
0.0596823905056436 1
0.188945491402502 1
0.353533959697179 1
0.211616791029885 1
0.92412773355578 1
0.312004221544566 1
-0.226281101677676 1
-0.658881563687828 0
0.482329211893004 1
-0.0277034775545943 1
0.593712999097694 1
1.31832931705713 1
-0.0792413462556964 1
-0.036047290809616 1
0.781706489914337 1
0.834873278942841 1
0.62483192997445 1
0.186934377738572 1
0.289267082704794 1
0.640128424600881 1
0.194056800134871 1
0.0890874630842863 1
0.516495973205894 1
0.148968470000773 1
-0.277004081515031 1
0.230923429570204 1
0.300600878352725 1
-0.00177170756851358 1
0.518614184552231 1
0.210712030180088 1
0.331448439681016 1
0.360233577726418 1
-0.765205356060166 0
-0.0102325345118882 1
-0.0387876759132679 1
0.78348248520466 1
0.669536597067161 1
0.186430586658349 1
0.42203523415973 1
0.0410973357596978 1
-0.193687965966216 1
0.36461007194516 1
0.947798904549341 1
0.335478245216765 1
0.727216543991222 1
1.04095446146416 1
0.1247968911841 1
0.594324099541655 1
-0.00357486824760808 1
0.241424399938922 1
0.666240253502602 1
-0.203372398366587 1
0.507073547448405 1
1.3851105199691 1
0.937675092248743 1
0.75902733775408 1
0.170033990031697 1
1.18381460253412 1
0.100006383766627 1
0.609748788420003 1
0.720703907724795 1
-0.0247842712632497 1
0.610062717837472 1
0.332095885663482 1
1.34184394716861 1
0.464902423834861 1
0.677211938376941 1
0.0680023633257722 1
-0.058748128668908 1
0.625696809230309 1
0.746319500279775 1
0.736148308556068 1
0.271833652425926 1
-0.253064209945584 1
0.138095293624061 1
0.459911260889995 1
0.531757821344711 1
0.838985305915845 1
0.969375385113949 1
0.50243282065459 1
0.984294113935272 1
0.329751615478741 1
0.22290066620135 1
-0.0202453080328729 1
0.0552649602863159 1
0.419682686845262 1
0.496698774685693 1
0.707297359681643 1
0.447411032762977 1
0.784588694941818 1
0.183923795744783 1
0.315573244656203 1
0.431495250180956 1
0.686376593987121 1
0.133885644164801 1
0.202511202325886 1
0.69673169755533 1
0.236869151633709 1
0.32499305039539 1
-0.174740342143259 1
0.0251190541276881 1
0.441607223316868 1
0.168735994526792 1
0.25339661597764 1
0.201051181765993 1
0.720208834323343 1
-0.108267555241742 1
0.591975376040699 1
0.604489495018621 1
-0.428328335232541 1
-0.311680517759881 1
0.849337246501682 1
1.05254386260328 1
0.44658358083475 1
0.752065518146396 1
0.811693317541386 1
0.349272366900058 1
-0.184944709850495 1
0.654258321642056 1
0.53912490501998 1
0.962835565882726 1
1.04770572273512 1
-0.0445109696554735 1
0.248315162729282 1
-0.0987656552975672 1
0.383028924386131 1
1.18192701044884 1
0.690523291904414 1
-0.120967163107485 1
0.301210427950203 1
1.0545989390346 1
0.00332127919741988 1
0.347839748113928 1
0.54030043602182 1
0.325285011811193 1
0.377089898868061 1
-0.430471527678966 1
0.574701500337999 1
-0.429920770843286 1
0.326857715331652 1
0.437615589665477 1
0.217948076125009 1
0.667224981665198 1
0.127483745831218 1
-0.401160685036212 1
-0.0805240836427907 1
0.14679360487095 1
0.450807114572567 1
-0.223967977917235 1
0.380108070694463 1
0.867373678301419 1
-0.0898821040966341 1
0.121606242808113 1
0.484585197368162 1
0.862597984558592 1
0.891494028433907 1
0.345438395575734 1
0.901828073024972 1
0.240041035406341 1
0.485562614023352 1
-0.567327051961705 1
0.756858172707571 1
-0.0702280342883633 1
0.672856140391704 1
0.872294310932551 1
0.362401439937413 1
0.88990201351431 1
0.823986682090402 1
0.184061415715832 1
0.970567642087215 1
0.529282085676718 1
0.633519263623925 1
0.521967781188475 1
0.907185049413087 1
0.431126115188519 1
0.314767925351132 1
0.307975738778654 1
-0.525903952721421 1
0.151492761680573 1
0.268359871755737 1
0.0436691488021028 1
0.443328581129661 1
-0.1387590708129 1
0.4419742292478 1
0.179618399971626 1
0.53202274263583 1
-0.274190206525365 1
0.0713014676523958 1
-0.636056049276187 1
1.20899511930067 1
0.892297800753032 1
0.423995018159477 1
0.784021447693207 1
0.0905394823071561 1
-0.0681377697840506 1
0.0226765311564379 1
0.910972395705241 1
0.748052443406046 1
0.224368545870004 1
0.17029467265217 1
0.0591315884236254 1
1.06548273737216 1
0.604701922023666 1
0.212651802764894 1
0.523055864414213 1
0.116803082360049 1
-1.15584073947357 0
0.343978120620653 1
0.597503595131402 1
0.695528728265263 1
-0.286727017853327 1
-0.128632098296599 1
0.110768340956268 1
0.673179941174677 1
-0.443057619932819 1
0.10571259496001 1
0.0619716490192561 1
0.164816085549263 1
0.263260765668017 1
0.692724312205581 1
0.851546751829636 1
0.554657705379518 1
0.390524924443341 1
1.03433039342799 1
-0.443658545525553 1
0.7139505623913 1
-0.0448134260946015 1
-0.0358985333709566 1
0.490590796219589 1
1.1432654117601 1
-0.0383002304303088 1
0.41850291337234 1
0.422346550953198 1
0.842911483852139 1
-0.167649963807207 1
0.884004262903459 1
0.426601493861082 1
1.0000732652923 1
-0.447852544726969 1
0.879085428316368 1
-0.0942083416869899 1
-0.0797855048145467 1
0.913692083021691 1
-0.163818899033099 1
0.133137017100256 1
0.678941655268143 1
-0.167657859265045 1
0.936127321119574 1
0.19808778350458 1
-0.528170756854955 1
0.41551365378371 1
0.354362263345556 1
-0.0844321167737049 1
0.0332404314386208 1
-0.53570721279074 1
0.485200921948442 1
0.125163787180317 1
0.644362121850268 1
0.761090215523239 1
0.210417092022368 1
0.516201019120124 1
0.692047050806355 1
0.262225011972376 1
0.219963240569347 1
0.708254425612252 1
1.35380864583751 1
0.0782089611869317 1
0.862061517967487 1
-0.146861150467069 1
1.14179251607188 1
-0.663153362490772 0
0.507694223760908 1
0.126763027300389 1
0.505990286991326 1
0.470854686804881 1
-0.0608434951857262 1
0.141712799453543 1
0.332226048945854 1
0.852373347233671 1
0.546612760442419 1
0.421877632635066 1
1.22541574809255 1
0.708062892805612 1
1.11981380457477 1
-0.0925978202969023 1
0.590588826494135 1
0.752814051782931 1
-0.391954267170779 1
-0.323689903669363 1
0.305552583399547 1
0.769538816918977 1
1.2439930155448 1
0.595518383014563 1
0.639829119290605 1
0.141383668405683 1
-0.335003792512146 1
0.508208501501782 1
-0.0653626708940954 1
-0.0217958559675002 1
-0.36347789334654 1
-0.0593441110391531 1
0.804907059693609 1
-0.431484626064632 1
0.110846194622364 1
0.0390336234064918 1
0.884923281101895 1
0.637757119777303 1
0.557300492031738 1
0.439433515840759 1
0.537152219497506 1
0.881616625047153 1
0.74030859223984 1
0.404860965810642 1
0.158936918437694 1
0.146644171632744 1
1.27876005216797 1
0.107798278153689 1
0.840226250520532 1
0.414075945230278 1
-0.155108763997815 1
0.881319177092824 1
-0.307961469611331 1
0.596545819316014 1
0.677843138041064 1
0.359098316552999 1
-0.272580947889265 1
0.597344863241039 1
-0.524927307576948 1
0.695646948329039 1
0.462402859591082 1
0.0826017886067611 1
1.08726481466531 1
0.384737501489859 1
0.91810535585916 1
0.586821893768905 1
-0.314772259884978 1
0.33092186638487 1
0.342413588068997 1
0.649247304641282 1
-0.404388827633532 1
0.901622501820468 1
0.366871856288227 1
-0.018429053688482 1
0.383263085272905 1
0.370620218999724 1
0.621354485626224 1
0.290344990472142 1
0.593652365214989 1
0.438763662874109 1
0.105876766623283 1
0.0996276652679368 1
0.0237869601568216 1
-0.280414896082823 1
0.511150400764813 1
1.41333400983182 0
0.0407393507896026 1
1.01524248883833 1
0.660649628500405 1
0.536071189839852 1
0.893781266173405 1
0.207807237503634 1
-0.0139510050915077 1
-0.108880253093527 1
0.360032735069509 1
0.400509798077422 1
-0.0433442064629332 1
-0.232805786313961 1
0.184030255069335 1
0.291037666824743 1
0.264943752843114 1
-0.22621643927435 1
-0.0533806303922905 1
0.112495288258048 1
1.22064867228908 1
0.669407280370145 1
0.265716209335258 1
-0.478324128447641 1
1.19238127721072 1
0.432672188841939 1
-0.042271600222839 1
0.784746778885212 1
0.40899232680321 1
0.9833512165451 1
-0.759034513405186 0
0.574721832033359 1
0.233653079298959 1
0.221999930213583 1
0.420951727534554 1
0.346841449903721 1
0.677060913603435 1
-0.00692740852277834 1
0.556442245655382 1
0.908797909260109 1
0.553471543957822 1
0.398023255613881 1
0.663510876312316 1
0.455112929895672 1
0.358341904554996 1
-0.248638285642776 1
0.562944679123723 1
1.19914129651197 1
0.0534330688443787 1
0.343816875860654 1
0.536393780081114 1
0.738289937586268 1
1.28796522120801 1
0.222109225329493 1
0.156411303853373 1
0.702585024909983 1
-0.223152655509531 1
0.331540976533085 1
-0.0637142562595815 1
0.973158790630321 1
0.458477369717305 1
1.31034072854812 1
0.224371058352862 1
0.692887605770466 1
0.986307980102466 1
-0.275334222171766 1
-0.114095850167891 1
0.0289313564014358 1
-0.115423799264118 1
0.56291832204902 1
-0.0491437439338109 1
0.576015236137865 1
0.307320091591147 1
0.930040687328678 1
0.217290223686464 1
0.891089867277033 1
0.628703414718778 1
1.05957726349107 1
-1.1819015211886 0
0.329942976749124 1
0.527098244261086 1
1.12320943285934 1
0.507841845910843 1
-0.324559120757156 1
0.295733426361285 1
0.657255041406694 1
0.943733702468822 1
0.691910435205627 1
0.636768572235529 1
0.0438006342492213 1
0.13103852430882 1
0.831264108519093 1
-0.806703830505399 0
-0.163632896118513 1
0.244625824187439 1
0.493893093792951 1
0.298919076724047 1
0.473359699936108 1
0.18276069293306 1
0.232831724100064 1
0.202870369565243 1
0.673616657725145 1
-0.186413481523947 1
0.254559990178182 1
0.175052202762893 1
0.325966814003324 1
0.693448089281373 1
0.0983565116962389 1
-0.00822562119069153 1
-0.0485982967107205 1
0.605238326904901 1
1.42806247142845 1
0.0919557063389213 1
1.28333004244145 1
0.0674654936876317 1
0.148674227359281 1
1.07087979702528 1
-0.441401546398407 1
-0.231300147895299 1
0.762268207244171 1
1.07158933556085 1
-0.532971956046782 1
1.47611218803031 0
-0.126063232285396 1
1.29254959922625 1
1.58065094983094 0
0.240596125106211 1
0.087804024207522 1
0.34873237779466 1
1.22890638910068 1
-0.0433689874312452 1
0.266308233575047 1
-0.0843470922042736 1
0.487676946898898 1
0.0545049074347135 1
-0.00468924476559517 1
0.451838140904334 1
-0.33983721142559 1
1.30854568708757 1
-0.143430772791085 1
0.388114016428672 1
0.10173219670419 1
1.08466165935668 1
0.267486526059785 1
0.872050396832635 1
-0.236646560593499 1
-0.0998061533060597 1
0.906076120544221 1
0.10705876892831 1
0.135563871173256 1
-0.36355339548853 1
0.514393402369733 1
0.653244523816418 1
0.272260752254228 1
0.448159697404306 1
0.463559850577411 1
0.213371826509228 1
-0.124002666785842 1
0.651955747995839 1
0.163496424431156 1
-0.193055814536121 1
0.416580723974036 1
0.154881816268462 1
-0.831326941257691 0
0.696488440192522 1
-0.101322260000266 1
0.992304876144027 1
0.310860979809817 1
0.572530382590109 1
0.318078211646667 1
-0.0220786276801546 1
0.577432337010805 1
0.807573906718499 1
0.496281780926385 1
0.767236973760913 1
0.263384457049672 1
0.33087567871054 1
0.505245754545234 1
0.409807874732978 1
-0.0569983357624784 1
-0.233956115939239 1
0.504933931014772 1
1.05420700877245 1
-0.0556434925923778 1
0.577046645633186 1
-0.275075019162608 1
0.427022361400277 1
-0.0541140535210496 1
-0.426131065466359 1
0.750189382509943 1
0.655204813816416 1
0.458690559966396 1
-0.525394616943969 1
1.02711531077336 1
0.483223535859907 1
0.865464466859063 1
0.169863009493784 1
0.252467476465511 1
0.305682012462062 1
0.0434786067072497 1
0.612249281596021 1
0.191864173533375 1
0.277332932781872 1
0.425807605841384 1
0.687033139960032 1
0.604000606778721 1
1.16328358553166 1
-0.406253208182288 1
0.176408395753419 1
0.65762982037656 1
0.893171684152081 1
-0.0899542521609675 1
-0.147023492090577 1
0.303741833800328 1
0.583384725995542 1
0.223091852080461 1
0.92450032141713 1
-0.114265478591899 1
0.157703861548295 1
0.511219433089593 1
-0.0467643774284625 1
0.313452167878207 1
0.915629593574157 1
0.863759723795778 1
0.348197028852546 1
0.0211445568856531 1
0.482233195256003 1
0.188493024534901 1
0.659289679370761 1
0.359093621343953 1
0.885701775407652 1
0.67605907760794 1
0.458186766607761 1
1.06011279018962 1
-0.337222482399808 1
0.075748887663395 1
0.0990800294359996 1
0.910219544818007 1
-0.632599004381667 0
-0.0365289919141515 1
0.879185542766319 1
0.548681256360408 1
0.240654413795601 1
0.683582026851919 1
0.749504557452421 1
0.790321150023346 1
0.593395933691153 1
1.23900664889615 1
0.0629279621630196 1
0.0359219560565803 1
0.250034407261793 1
0.576079417510605 1
0.723075855803314 1
0.121819766136073 1
0.757548221135257 1
0.682524496128404 1
0.294710485527842 1
0.502225319956592 1
0.92973257036228 1
0.754674904715376 1
0.620384242956963 1
0.144020388121118 1
0.146434594639585 1
0.149329500480258 1
0.295547802039699 1
-0.350655982233863 1
0.529649068688338 1
0.190078611948189 1
1.37174078820627 1
0.698399006009672 1
0.989746759256051 1
0.962619590150956 1
0.110659692691955 1
-0.204007618826901 1
0.879107410725469 1
0.373555798695672 1
0.613273670723354 1
0.562690703911362 1
0.393561621483459 1
0.61899286459797 1
1.23973128201153 1
0.311142898821316 1
0.244554851037971 1
0.589473906531362 1
0.572000432855941 1
0.62179606067013 1
0.206039509957597 1
0.0097392548288088 1
0.0173900848137338 1
0.550972359755256 1
-0.025692837443187 1
0.549316322289735 1
1.22705420641138 1
0.839881454280994 1
0.04374777729159 1
-0.241988242345661 1
0.296788945008032 1
0.330506002488419 1
0.413418493767131 1
-0.0714839377638704 1
0.477386764870048 1
-0.0417326314991196 1
0.573626559514489 1
-0.0836540351274941 1
0.948836302665867 1
1.28500831288014 1
0.776650627744632 1
0.516034584575158 1
0.034374948999611 1
-0.239066064779177 1
0.440124181054759 1
0.263974180444388 1
0.69696805071717 1
0.00928646164068211 1
-0.584404403952082 1
0.11533531999361 1
0.452953489293662 1
0.655322624926087 1
-0.536410296167393 1
-0.035186680520241 1
0.489296469330771 1
0.100808662158928 1
0.621752591977112 1
0.455230425946948 1
0.748030202341586 1
0.444032679549586 1
0.611947234866724 1
1.13230513953067 1
0.557238995977 1
0.601180143151651 1
-0.160163113670486 1
0.221368803545096 1
0.208372051185771 1
0.927621038719274 1
0.730001732323006 1
-0.283449188778461 1
1.2040676404104 1
0.101447343603924 1
-0.0909071733594222 1
0.846764355195128 1
-0.354838218914851 1
-0.257922648875408 1
-0.268777869374641 1
0.00483034554156714 1
-0.325324151347496 1
0.7928725295693 1
0.835988873677594 1
1.00966499591401 1
0.310673582996944 1
0.1626593306098 1
0.916359692748757 1
0.911467935743862 1
0.97194801374369 1
0.0397484441370621 1
0.236708148498555 1
0.348883835352365 1
0.435225044101217 1
0.398486971791447 1
0.47247601777279 1
-0.43783796544625 1
-0.100231609419454 1
1.13530299594847 1
0.141197312768411 1
0.520453273042271 1
-0.535781120788561 1
0.589924230313715 1
1.16287277930415 1
-0.227843726129233 1
1.09690829327643 1
-0.196970939305051 1
0.782352780997271 1
0.253296442982369 1
0.11822924035575 1
0.339653955191609 1
0.653669570224838 1
0.126451775975247 1
0.408671692795002 1
0.946619226520197 1
0.347952123609078 1
0.354464377941014 1
1.21075819620622 1
0.735337921214896 1
-0.0304124629796133 1
0.113674539051629 1
-0.325186334189707 1
0.571496029288798 1
1.26351633375738 1
0.728936231857153 1
0.26045086843541 1
0.26167252257256 1
0.202696964121496 1
0.40126528149092 1
0.835250663080265 1
0.829655708054026 1
0.273117551037693 1
0.68236918103109 1
0.48938588431106 1
1.25086194334808 1
-0.32081735766076 1
0.0620039533959631 1
0.599760718481369 1
0.179933858679201 1
-0.240866239721498 1
0.88476229193254 1
-0.384156077287346 1
1.27862774148924 1
0.127483832693559 1
0.521149233139291 1
-0.193527447262536 1
0.30420451581939 1
0.611421723972434 1
0.205633790728241 1
0.674767638126626 1
-0.15445103303694 1
0.740180427041123 1
0.0614815257495374 1
0.497259761067188 1
1.24046290153104 1
0.520193718536238 1
0.461437071736568 1
0.169411778690252 1
0.25730273857299 1
-0.0301253313838651 1
-0.0153322001739156 1
0.298614943885046 1
-0.119047771303462 1
0.179900715539133 1
0.290655772332557 1
0.362216092592029 1
0.168676220073155 1
0.192342837081717 1
-0.280848664206198 1
0.996502734583711 1
-0.400820649078914 1
0.583288639638499 1
0.746334053879587 1
-0.886860373614682 0
0.195226084301783 1
0.0165015956999043 1
0.999571577536005 1
-0.00115006833974259 1
1.2363947168181 1
0.226077061308603 1
0.759714334678338 1
0.808317456709838 1
0.937031596365003 1
0.360447339452031 1
0.16113250706893 1
-0.704304689892001 0
-0.221566358857808 1
0.431847643663465 1
-0.638541408260157 1
0.398305107069879 1
-1.06706309765531 0
0.0123441173222379 1
0.0844486270799057 1
0.848560312119779 1
0.634557982904543 1
-0.152873320112343 1
0.694197405723683 1
0.298344832670136 1
-0.897158677832742 0
0.80399985139559 1
0.554047194507823 1
0.636711280361606 1
0.88099985932044 1
0.643869634042209 1
0.0303276902904613 1
-0.200997423104524 1
1.09150230665523 1
-0.742125301525878 0
1.05066247555975 1
0.572989120561587 1
1.08096744884106 1
-0.0649375672899049 1
-0.248312900828488 1
-0.348224516754193 1
-0.0401348040700356 1
0.693134166852142 1
0.808582636196234 1
1.10056091158607 1
0.655128155743943 1
-0.0970217061780578 1
0.460480577568791 1
0.152117362057065 1
0.177461315708122 1
0.36634202461438 1
-0.30493014887813 1
0.732031126374438 1
0.325817595836906 1
-0.145395752578291 1
0.686626817137543 1
1.11079058145143 1
-0.345906640057723 1
0.596801921803561 1
0.458497965269582 1
0.133581256841777 1
-0.328778481528141 1
0.428309092484947 1
-0.0182664878950996 1
0.53900892264768 1
0.340922418786328 1
0.77764806165773 1
0.626442645105694 1
1.23507655959875 1
-0.0624529659613333 1
0.28826535859923 1
-0.0522169289433936 1
-0.543087513036204 1
-0.414632797723268 1
0.0476246991330383 1
0.0646037942332643 1
0.116685800794997 1
-0.23571263857461 1
0.300321596278753 1
0.580333431905253 1
-0.035630858623228 1
0.56187442483049 1
-0.175538792246417 1
-0.482459751599579 1
0.782001614597839 1
-0.0793901855863866 1
-0.344834906701792 1
0.360498073805568 1
1.66186735523225 0
0.897956475822785 1
0.0550627977370291 1
0.739355564140413 1
1.27797588324048 1
0.817459718298612 1
0.905884710227081 1
-0.409042039939466 1
-0.603957178104861 1
0.0379819615202184 1
0.200259123417002 1
0.973017758070095 1
0.413433920317488 1
0.212965571709205 1
0.204869089873848 1
-0.156388411870563 1
-0.194454039228522 1
0.654832186158768 1
0.29589621008545 1
-0.0741131883912263 1
0.171339650959943 1
0.29040105629832 1
-0.0718185259537323 1
0.325101996001866 1
0.0997257767528624 1
0.75090400438587 1
0.398453099946779 1
0.525519597472661 1
-0.00749355273670128 1
-0.104017688883094 1
0.481845527921163 1
-0.194291210751968 1
0.350810327531617 1
0.839474256292457 1
-0.196740797790595 1
1.00499046097668 1
0.522026124052908 1
0.354323826835153 1
0.686322545451031 1
0.891050062138265 1
0.338689602004297 1
0.637863431787902 1
0.301084225341085 1
0.913751960784617 1
0.417977565972878 1
0.0264215613998589 1
-0.0246886459026564 1
0.0490762457491084 1
-0.13702004291583 1
0.371672310757253 1
0.056300922664563 1
0.64886671806438 1
0.355118457832317 1
0.404004900735023 1
0.205524918236024 1
-0.199038444915187 1
0.426097946022554 1
0.641772995600966 1
1.07763455174284 1
0.0503559069231681 1
-0.0811289242731878 1
0.659961370637809 1
0.993016018278492 1
0.0645667817900217 1
0.410164656105892 1
0.053668418770645 1
0.513363721576792 1
0.353338581830974 1
-0.312292988739082 1
0.179145601676999 1
0.73116949519678 1
0.604870425309601 1
0.968304700086258 1
0.447214935326402 1
0.376119078512005 1
0.862743439126647 1
0.59609114757049 1
1.46166204611985 0
0.586555937691355 1
0.168426499588757 1
0.239557931703712 1
-0.0112412774709357 1
0.867062687395584 1
-0.467493873538949 1
0.228438874466165 1
-0.116294212450116 1
0.282776746042061 1
0.53380597679912 1
0.610974733840675 1
-0.201167242351077 1
0.331103502439098 1
-0.0989485931768506 1
0.963863105122903 1
-0.363644614723472 1
-0.385126937466614 1
0.295371736428691 1
0.76125326036245 1
0.871872560649044 1
0.518684061077153 1
-0.119833014213353 1
0.332862129578444 1
1.30471800930266 1
-0.498115196931545 1
-0.113490059240798 1
0.71648137460778 1
0.755775022952901 1
-0.041101669419633 1
0.353599902994614 1
-0.166244377509372 1
0.180483793501137 1
1.25004818778038 1
-0.0488829271649829 1
1.04928360713328 1
0.452026985536214 1
0.553822693860135 1
0.139660160184835 1
0.335552164822463 1
0.622017851625569 1
0.209490047450788 1
0.918230133305587 1
0.279606884895282 1
-0.196800525199351 1
0.499729711804053 1
0.0309642282049457 1
0.217525203025779 1
0.439794358118718 1
0.486398429881237 1
-0.679661602274265 0
0.373455953898679 1
0.503695149729089 1
0.432154189427649 1
0.78813930327537 1
0.606959097944893 1
0.804682505097384 1
-0.110451950708193 1
-0.289513737957676 1
0.293399890120983 1
-0.470325567536071 1
0.19611778826268 1
0.168049034053636 1
0.976177005168106 1
0.400026980479455 1
-0.264434106309896 1
0.0115528536842478 1
-0.0477304884396607 1
0.790471286051416 1
0.722855202588229 1
0.209449835706488 1
0.0753220846433479 1
0.778715777713028 1
0.689619252351796 1
0.939650063692991 1
0.112151245532522 1
0.797150023301967 1
-0.0968209770313379 1
0.514923364874275 1
0.836768536058871 1
0.703223122051646 1
0.482755128423125 1
1.23537086362513 1
0.882166981766831 1
0.405541204353672 1
0.776938698944057 1
0.237915715621139 1
0.553737035273797 1
0.122531867851645 1
0.872804324778974 1
-0.0590510622011688 1
0.0341577537970742 1
-0.219455482177519 1
0.423320748126648 1
0.332958479069672 1
0.529361231154607 1
-0.196347632092426 1
0.478607464088787 1
-0.268945575529686 1
1.2331198160275 1
0.532726544219746 1
0.166617981767334 1
-0.546400263798234 1
0.601561706379162 1
0.431483127429608 1
0.337705928735005 1
0.440829457974336 1
0.474205812521022 1
0.100041355735503 1
0.691402146498704 1
0.0765464254747221 1
0.766084360797933 1
-0.330428793476592 1
0.336738527515758 1
0.217198135752187 1
0.482656636325795 1
0.268578894540439 1
0.585801437907964 1
0.000268718814941935 1
0.493038610537253 1
0.652570683096765 1
-0.270700816778425 1
-0.0156936661362227 1
0.207849345967488 1
0.555341932779489 1
-0.242455482868807 1
0.283477499180168 1
0.224074286687921 1
0.166906056936797 1
0.542492419329465 1
0.610940357820964 1
-0.250137310169666 1
0.38181799019404 1
0.436946560454601 1
0.392125575594886 1
0.409612732827808 1
0.398518611555435 1
-0.355107662584027 1
0.683441047900989 1
0.273155400684104 1
0.500048841441733 1
0.891130520360312 1
0.149900786034624 1
0.75844078641061 1
0.430721164061732 1
0.476339898173114 1
0.451226004177681 1
0.32445340115995 1
-0.0468213371391922 1
0.285684813051002 1
0.217811358911789 1
-0.0971509633491111 1
0.518958398862539 1
0.438025735424295 1
-0.0167557312852294 1
-1.1838866551327 0
0.174579132006428 1
0.453059752530847 1
0.263432267092163 1
0.485473273720518 1
-0.381791210468422 1
0.830615130767331 1
0.0250150644901603 1
0.857965372514739 1
0.610034749942424 1
-0.124554252600864 1
0.442186501287741 1
0.564596070644592 1
0.44195418618297 1
0.630675172329956 1
1.07638503107809 1
0.572387147049561 1
0.194119210478362 1
-0.304448973802208 1
1.33638373998014 1
1.15123103757663 1
-0.0487475725083013 1
0.228176369999676 1
-0.117886573280742 1
0.103338201202964 1
1.32186011787988 1
0.00429301890093253 1
0.542879378756527 1
-0.634745638736635 1
0.494042946254433 1
0.180573067425438 1
0.384932584972387 1
0.594132459054856 1
0.318185637452237 1
0.25821250352556 1
0.390286445880047 1
0.689588663114754 1
1.13305274625313 1
-0.220200395170544 1
0.972656631830481 1
1.130564532027 1
-0.0154256523878135 1
0.0781657766108872 1
0.349947685245469 1
0.504173461597274 1
-0.0717765558631998 1
-0.104279498545538 1
1.3067804405541 1
0.746657527838412 1
0.883087445222753 1
-0.0212114946445898 1
1.11971240666814 1
0.226600227551169 1
0.356089520873692 1
0.390238242724788 1
-0.302627403696603 1
0.93818715549003 1
0.243652474121798 1
-0.0377810302577648 1
-0.130095209087784 1
0.445383616138475 1
0.681199124493476 1
-0.217699828749079 1
0.721221192604387 1
0.718407648759141 1
1.29492186792663 1
0.552447038535176 1
0.638609571577619 1
-0.0468259949140337 1
0.39747131890209 1
0.434429402145564 1
0.497100125906137 1
0.318415751339308 1
0.986440982363072 1
0.264194121638338 1
-0.218942129748463 1
-0.278645230822535 1
0.54007792532244 1
0.282591991600242 1
-0.110533346509086 1
0.324612082372862 1
0.654169239985938 1
0.0519356239297943 1
0.184378303122128 1
0.30927362201467 1
0.80422199680539 1
0.584730864100311 1
0.665328463927014 1
0.194453893380005 1
0.0569226875878273 1
0.671622833494356 1
0.526562389566545 1
-0.0382604511985264 1
0.40187260020628 1
0.116895097270539 1
0.749362421271509 1
0.807587449136396 1
0.0767124784650968 1
0.493569883641334 1
0.312325432906042 1
0.78831896831755 1
0.762867006354879 1
0.475486969198286 1
0.736947753208634 1
0.200461340168773 1
0.671106547788886 1
1.01458211679564 1
0.795646414060447 1
0.363415670645062 1
0.168858935960902 1
0.236463483532207 1
-0.181679874398503 1
0.611857817923441 1
1.41137723912469 0
0.849223272139598 1
0.677733129013572 1
0.447994191107291 1
-0.0346376112832046 1
0.856807661943773 1
0.892149311179896 1
0.326380135300162 1
0.720075504750831 1
0.717882940840089 1
0.917061247846691 1
0.855142621079579 1
0.191701822498748 1
0.553475919195339 1
0.881371872298172 1
-0.0129191451524855 1
0.0910448943169602 1
-0.0378515893637807 1
0.560050167424099 1
0.0332562186831107 1
0.284039155351372 1
0.310764475766008 1
-0.1342445227076 1
-0.050357805779309 1
0.407553339838906 1
0.95520319562835 1
0.302968904127766 1
1.01760141177092 1
0.170150070448694 1
-0.678193319955169 0
0.177413427054314 1
-0.148545071540646 1
0.260497867313099 1
0.348679250292448 1
0.0157970832997498 1
1.10483314405513 1
-0.00450369106965817 1
0.573984323428882 1
0.050734671665098 1
0.472001000216328 1
0.289921145576316 1
1.43721903346073 1
0.867680947295974 1
1.06244429944952 1
0.612848487893412 1
0.236495450109121 1
0.485362618327488 1
0.250454641881348 1
0.0423657266608366 1
-0.0438658390717077 1
0.0429751284541352 1
-0.20051316852603 1
0.0949600347546934 1
1.35696899332195 1
-0.192152560366314 1
0.318761767580077 1
1.23147945986142 1
0.238227097583573 1
0.85504833233843 1
0.326221271191894 1
0.806436681776181 1
0.104823348182283 1
0.636442925925854 1
-0.556310553586313 1
0.990539017039431 1
0.228358304997444 1
-0.130653533309038 1
0.39666149430905 1
-0.312121415771482 1
-0.00448924308116777 1
-0.0792291896630583 1
-0.31679215364801 1
0.108779831033022 1
0.622707885536674 1
0.448123423317578 1
-0.0967486900099257 1
0.648715832435281 1
-0.0962964164152679 1
0.349910793080773 1
0.403101671082933 1
-0.29924964750452 1
0.683244563012585 1
0.391047384022114 1
0.15240471075905 1
0.465499056318952 1
0.257085295970331 1
0.233455557730739 1
0.0197039519038668 1
1.071560990361 1
0.337428197627286 1
-0.184909165355219 1
0.483045624605072 1
-0.0297166867436166 1
0.0718704698315502 1
0.0667945840352731 1
0.336859888134318 1
0.370977598723947 1
0.508582060540155 1
0.645172232340885 1
0.649994863884925 1
0.391247851066361 1
-0.00921918197499992 1
1.15368117161193 1
0.738616065172876 1
0.574640440504964 1
0.950929723801658 1
0.531549640160249 1
0.737286821813467 1
0.31095156729463 1
0.0937748541824434 1
1.23575861455404 1
0.106495049255989 1
1.24962867738414 1
0.689761175689266 1
0.738667087147831 1
0.358327142690196 1
0.270753028759418 1
-0.056682194045146 1
0.542847965733298 1
0.293786567400995 1
0.608184621868522 1
0.100781187031199 1
0.173898778998801 1
0.401921281743716 1
-0.274892725334618 1
0.204472201316935 1
0.253187684260332 1
0.740530636707124 1
0.553044703263666 1
-0.00276024339540723 1
-0.21923639567316 1
-0.0112710088494486 1
0.247005610967602 1
0.289480771923342 1
0.326624126642105 1
0.472959689283594 1
0.705540633730036 1
0.370276000932605 1
0.843874655395502 1
0.614432749874262 1
0.597188460914195 1
0.0506633773712385 1
0.0587624462018131 1
0.235615324827786 1
0.470829680890154 1
0.597592377916374 1
0.599659964447256 1
0.245252025107201 1
0.58490329893429 1
1.07533276779671 1
0.817193461559727 1
-0.520287436756304 1
0.0235929083278978 1
0.199391885108482 1
0.925847347394096 1
0.302514305848984 1
0.0860525695530752 1
0.549109252222648 1
0.18909473144715 1
0.255871610522501 1
0.482937316608205 1
0.557449205999573 1
0.907476146132739 1
0.959558308959582 1
0.874806088311388 1
0.000146771182362226 1
0.283981845075063 1
0.475766612207083 1
0.392898569594274 1
0.770263498986134 1
0.776670492183753 1
0.459914535190151 1
-0.17251068013314 1
0.515826768364074 1
0.255961703607422 1
1.18825283901939 1
0.886446801010851 1
0.424813971162551 1
0.421852564375301 1
-0.571628838960866 1
0.648105965231848 1
-0.848733275515199 0
0.969965620658053 1
0.525716516812647 1
0.458179239607256 1
0.741808462327424 1
0.562864694220318 1
0.0225501517088425 1
-0.0146035677447245 1
0.382109626695015 1
-0.290142506696673 1
-0.0516633745855641 1
0.986137814549532 1
0.837991907764095 1
0.743555700601117 1
0.832526583916182 1
0.038617356330408 1
0.810738945347133 1
0.955845863384491 1
0.810354444071265 1
-0.0214864294121352 1
0.12489350306615 1
1.16884671544238 1
0.604476336028528 1
0.0838485538163747 1
0.3114482093468 1
0.656784356121211 1
0.00466648053154006 1
0.193809242623465 1
0.785990996950697 1
0.906133055852113 1
0.325846277498803 1
0.31422087222697 1
0.280396725803537 1
0.296328932550895 1
0.25680489318738 1
0.248860275212915 1
0.426347968681237 1
0.983410924563033 1
-0.00489467523831322 1
0.395614561647721 1
0.468044313954018 1
1.01059085467327 1
-0.552097371648365 1
0.868764833264469 1
0.960051585195744 1
0.104075920950859 1
0.237975175142678 1
-0.0824103842652912 1
0.0183436852569377 1
1.17978881420577 1
-0.410082634471581 1
0.909196302732141 1
0.211078254802261 1
-0.852596644520663 0
-0.22751733766788 1
0.619219735284237 1
0.520676494793171 1
-0.118032970965563 1
0.208661759452531 1
-0.073686590593251 1
-0.249357065593345 1
0.0278310675856024 1
0.339115019077502 1
-0.457341593538361 1
-0.101973632333191 1
-0.265372647160905 1
0.198060474621531 1
0.661271809735577 1
0.215657303587166 1
-0.107275501810666 1
-0.416339432897529 1
0.803364299186413 1
0.600322708615775 1
0.303592939881681 1
0.582211312308501 1
0.551976576460828 1
0.149101009948377 1
0.375871080457186 1
0.630200535985154 1
0.541500202830717 1
0.382911317658709 1
0.641939938118218 1
1.13194436303487 1
-0.130079372693907 1
-0.488725966040428 1
0.0739546004487711 1
0.440368962630608 1
0.210583192030225 1
0.498844052236351 1
-0.428648787191065 1
1.05850272036968 1
-0.191479006271251 1
-0.0679587915639862 1
0.000565193571575612 1
-0.34214654635074 1
0.600534379913766 1
0.184075532440291 1
0.219453294536756 1
0.274355255540434 1
0.786491268342585 1
0.222242629105531 1
0.58325779431172 1
0.806413925685298 1
1.09293746948038 1
-0.310828103762778 1
0.114225855342275 1
-0.193527997228576 1
0.450060914366279 1
0.0171015942713774 1
0.839899636259023 1
-0.302357356352298 1
0.474717615942009 1
-0.423016537186155 1
0.230664297195614 1
0.52647650730439 1
-0.516867376171697 1
0.610084012651424 1
0.0705258635264583 1
1.00474594791335 1
0.115963623217125 1
0.664754810593368 1
1.03070114252888 1
-0.090579468710793 1
0.920785565058177 1
1.29593116750308 1
0.0126191039567534 1
0.131341906559844 1
1.1512753325896 1
0.180669589348468 1
0.105736182489767 1
-0.305090096344266 1
0.514268547165609 1
0.276901898661049 1
0.182335024359434 1
0.38264503744015 1
0.80499169931763 1
0.698896150847835 1
0.534576294843882 1
0.467929043999005 1
0.0488815562784555 1
0.38950846028392 1
0.713695120038746 1
0.564743178891037 1
-0.773380044898982 0
0.51833904836638 1
0.378182282495114 1
0.861166772090617 1
1.38485415841269 0
-0.0449097035697956 1
0.422410531490226 1
0.469076739258945 1
0.293978583579121 1
-0.405325896995472 1
0.152757434620233 1
0.00617333227861239 1
-0.251915918653042 1
-0.289821354974739 1
0.101709792816114 1
0.573713799362911 1
-0.16091274563501 1
0.431645078771456 1
0.650662895995164 1
0.89972502055212 1
0.424413375303698 1
1.06975419406297 1
0.166904520400557 1
-0.0441895139641297 1
0.44247461984038 1
0.538148479235746 1
0.735568311851521 1
0.529868526604926 1
0.965206182275746 1
0.673476895492447 1
0.444037042299796 1
-0.373385152645569 1
0.582447625231117 1
0.360298396447341 1
0.47026079157988 1
-0.15632287235495 1
0.937578183495862 1
0.217280044891486 1
0.0279030277351344 1
0.373447901787093 1
1.02845133831152 1
0.542731762465853 1
0.152235961991809 1
0.143215813598423 1
0.538720182617181 1
0.200662680352812 1
-0.00944411969995818 1
-0.587218469737387 1
0.434691524629365 1
0.523883335027112 1
1.06078550621373 1
0.31929385984628 1
-0.153410040966113 1
-0.14567362602955 1
0.0159042257812485 1
-0.274214860536019 1
0.378345484013252 1
0.433561664503311 1
-0.13554329975497 1
-0.0622737250708164 1
-0.263846806531907 1
0.279382551336901 1
0.71015718007812 1
0.243840727083362 1
-0.196892183101248 1
0.15187044924055 1
0.032299831330805 1
0.74073240187012 1
0.037501036357788 1
-0.0245675779746064 1
-0.452183399377356 1
0.207643387003971 1
0.653872094678515 1
0.549590351397209 1
0.758613018836949 1
1.07991344028617 1
0.401585644957288 1
0.0374855437862492 1
0.422844241940729 1
-0.157933281913331 1
0.522358840924044 1
1.27022804112733 1
-0.71115835534323 0
0.761389426315621 1
0.709270360234928 1
1.39952848268445 1
0.708659096026689 1
-0.271829914016161 1
0.180720991400439 1
0.303229906130717 1
1.38710997915666 1
-0.180834382512047 1
0.38659853032436 1
-0.350577864331272 1
0.497798341421921 1
0.60970539773668 1
-0.0311400955371835 1
0.0394944473590313 1
0.0187411769494089 1
-0.127597856217404 1
0.724292787276974 1
-0.0970362638843359 1
1.01608450825909 1
0.99110158422447 1
0.400274216514756 1
-0.210020158359624 1
1.26699165980132 1
0.374607204364072 1
1.5421180000122 0
0.304890988351976 1
0.0661802129128663 1
0.110825105806696 1
0.208424389356369 1
0.192999418495551 1
0.51036186109484 1
0.625537345866538 1
0.0492337149714802 1
-0.0468490621424164 1
-0.510463697118831 1
0.205849139170479 1
0.858298640733252 1
0.0526577114096391 1
0.712207507208292 1
-0.0928589647231038 1
0.953931646842138 1
0.368547599366938 1
-0.55423911798977 1
0.294037220809487 1
0.000206488591445467 1
0.721332305442445 1
0.538715006676189 1
-0.0886835858600006 1
-0.253649023069057 1
0.272741397470011 1
-0.238536450737643 1
0.0614118364083709 1
0.906301044263993 1
0.808880512664389 1
0.216991398350109 1
0.286411872607628 1
0.747040870208055 1
0.383413669616045 1
0.243125582330501 1
0.464389492110991 1
0.251170903893718 1
-0.193488850918806 1
0.973708462413193 1
0.109225055979213 1
0.104654041116765 1
0.995226940888072 1
0.702669062693837 1
1.26706275076022 1
-0.418483233247549 1
0.0220596759613022 1
0.734445996206392 1
0.739653117047571 1
0.559518516868881 1
0.857805645608515 1
0.722370325885356 1
0.245139541070641 1
0.762081382447575 1
0.456393511269194 1
0.0385682395606027 1
0.380514451105247 1
0.0638880062320932 1
0.907370701486618 1
0.246325100398146 1
0.25690714041943 1
0.959158677983782 1
0.807816159062344 1
0.930325309983625 1
0.450820818487623 1
0.434334515989488 1
0.605729173506435 1
0.165328278103694 1
0.579306458301401 1
0.480422083443222 1
0.559782710545932 1
1.31109546026801 1
0.461098167879906 1
1.07064498889349 1
0.372377032706317 1
0.763019233065001 1
-0.135967219156959 1
-0.554637584573904 1
0.0744946448604558 1
0.898146718024409 1
0.510404710452103 1
0.256317949661804 1
1.67111258558154 0
-0.299157797879861 1
0.786091137303745 1
0.397813438472402 1
-0.323172752017249 1
0.177206933828865 1
0.535790048569366 1
0.441655664243827 1
0.869348997957271 1
0.708604872774485 1
0.485209588684161 1
-0.23293460077359 1
0.370552924413301 1
0.302504779712488 1
0.601549853290879 1
0.551794731575051 1
0.826843908947116 1
0.397908010956415 1
-0.147719324972459 1
-0.359867893644734 1
0.756728527533934 1
0.477469489189594 1
0.587643645619565 1
0.212626023423503 1
0.307833543905122 1
0.48144296522497 1
0.378456338355336 1
0.750669042315428 1
-0.0950048025874633 1
0.734536912955036 1
0.474088158736424 1
0.687939588471355 1
-0.56370493972232 1
0.233195341083045 1
1.33659057737883 1
0.927484091446686 1
0.189047501030961 1
0.55173073804431 1
-0.0877406723782338 1
0.28604038065808 1
0.423248643153649 1
0.907177289891516 1
-0.390830661436375 1
0.236669364680543 1
0.277224469434085 1
0.722411257526364 1
0.38682551705049 1
1.23326148420385 1
0.313248775330568 1
-0.120607198242867 1
0.436002119112612 1
0.332507109090245 1
1.03594892325249 1
-0.229538720073136 1
-0.0234935519320866 1
0.391193906205315 1
0.200855496533309 1
-0.0407231106652961 1
-0.353878445268675 1
0.0569814733933331 1
0.581419830399474 1
-0.600577155016344 1
0.390104738093228 1
0.251100017974478 1
0.287153512695672 1
-0.0149804938377351 1
1.00236320284139 1
0.0393002668205926 1
0.959792936435669 1
-0.330486456880899 1
0.822737414522314 1
-0.437305593552877 1
0.733877032283809 1
0.762596751271194 1
0.0836507080685943 1
0.504587574899851 1
0.342358605626198 1
0.21970612405781 1
1.25146725766057 1
0.558174635178807 1
-0.295052104427125 1
0.67563896252622 1
0.621809899183514 1
0.532978506814364 1
-0.473899392374621 1
0.357532560779813 1
-0.516556421043071 1
0.16919504140338 1
1.11736903714226 1
0.464794448797793 1
1.24536410651084 1
0.529032853663001 1
0.259600746685333 1
0.880644406031268 1
0.288779897516912 1
-0.279127150217335 1
0.272386912243084 1
0.0474586480129204 1
0.580894480950141 1
0.334294587764235 1
0.751651706687495 1
0.757810507168081 1
-0.184654606758269 1
0.26556796662828 1
0.313995003406488 1
-0.685037790293057 0
0.108539877980095 1
0.729354001554129 1
-0.138687904612241 1
0.381896904396386 1
0.283317925626376 1
0.381759040664586 1
1.11609235550525 1
0.424646590409496 1
0.596476460225833 1
0.475413117931646 1
-0.507817272530668 1
0.319918016397447 1
0.462089974686779 1
0.439758024896293 1
0.51385827332894 1
-0.479294917958602 1
-0.0281982275174643 1
0.826484935816859 1
0.17825369570447 1
0.875553400063347 1
1.25710392267241 1
-0.140028284023652 1
0.460843691339143 1
-0.29042164813037 1
0.613786791899918 1
0.0153746570658643 1
0.105894077746785 1
0.395868364021766 1
0.114637823036991 1
-0.15451800338105 1
0.402051726550817 1
0.420216662075938 1
0.0309933170317025 1
0.997396198359224 1
-0.196856681853334 1
0.334068036004811 1
0.921071864687111 1
0.572571607495226 1
-0.183261052713328 1
0.246896713821491 1
-0.391388431939423 1
0.416394306924583 1
-0.033460362342291 1
0.803886639598374 1
0.334918829360945 1
-0.129663580634681 1
0.224961815966915 1
0.201527390637224 1
1.10107644136252 1
0.209292688527116 1
0.0455652106972383 1
0.440583229054622 1
0.0940141895983015 1
0.160975281837773 1
0.492189167585419 1
0.265752397451335 1
-0.0599595597541158 1
0.439239598113042 1
-0.0144640828060348 1
-0.108254110273278 1
-0.269347384615969 1
-0.0087647861831638 1
0.102083532394322 1
0.0521661520299385 1
0.0236492428263918 1
0.362995529336487 1
0.341540789188881 1
0.403813272370135 1
0.607240413086222 1
0.226242982009045 1
0.304240627640175 1
0.326673969997042 1
0.958042552516184 1
-0.102247749618531 1
-0.553858631419673 1
0.490024714376636 1
0.579216215888111 1
-0.384732150398246 1
0.39940066195768 1
-0.166568880396364 1
0.255528462145767 1
1.28891768838358 1
1.15014184375428 1
0.707470439829781 1
0.166225105360154 1
0.589311857677571 1
-0.360028927195888 1
1.41531200558477 1
0.263613040550619 1
-0.13062760689271 1
0.523291024814751 1
0.667892230742068 1
1.46928696219542 0
0.829756059517954 1
0.966434216095449 1
0.535609645575668 1
-0.233292573529735 1
1.2073371313002 1
1.09488178798335 1
0.863249823724245 1
0.0667209292367412 1
0.437177597019582 1
0.74146016199697 1
0.235280554264541 1
0.105080974523725 1
0.100870153171626 1
-0.775136993125737 0
0.699664311457822 1
0.199533153232999 1
0.299171157501122 1
-0.112454323340253 1
0.215416299821737 1
0.331491958319704 1
0.424479098549839 1
0.641056086177591 1
-0.18519145918218 1
-0.610857201904084 1
-0.0334819734430126 1
0.204210974992019 1
0.0427055148922573 1
0.774245417123798 1
0.425643167826848 1
0.735238096839871 1
0.772715156216018 1
0.714303608437107 1
0.203999763666227 1
0.823708616703869 1
-0.278828143608876 1
1.39844792124725 1
0.669836870911824 1
-0.269753717788149 1
0.278557659012727 1
0.515766673682166 1
0.908372945059617 1
0.476618428561729 1
1.2733840077347 1
-0.111333725019729 1
0.955885306845489 1
0.521666500800323 1
-0.123023815403401 1
-0.0233184593950654 1
1.13844179123476 1
0.39148853728592 1
-0.182267392400135 1
0.945454708397774 1
0.316288108467436 1
0.205117799451169 1
0.80927008027939 1
-0.149695217987364 1
-0.148470760278245 1
-0.147736384236585 1
1.23290742082047 1
0.513751175821283 1
0.111839362777566 1
0.577311188920396 1
0.328407196366435 1
0.189857417354506 1
0.128202270608856 1
0.867031540570001 1
0.049261560562138 1
-0.00457889831453898 1
-0.0159495522830363 1
0.695618225096241 1
0.260918362068973 1
-0.120259697997972 1
-0.0694088490819742 1
-0.0937847523996315 1
0.860600608470605 1
0.564365991743434 1
-0.899227329824196 0
0.485043986258235 1
0.958140866202852 1
0.341610253261909 1
0.578845236938001 1
-0.112437946202998 1
0.536610589324221 1
-0.311089031247626 1
0.469544999531645 1
0.476572225974689 1
0.754691451617694 1
0.947500033705724 1
0.193811278040523 1
0.0142131917698953 1
0.135209959386859 1
0.519318642765182 1
0.623144282288653 1
0.935188664150198 1
0.0150795488091204 1
0.879756525634916 1
0.7036211435225 1
0.0338376462469009 1
0.236309860450234 1
0.716384590048735 1
1.03810263589082 1
0.0803554324663067 1
0.180834336038717 1
0.44021801853914 1
0.471250675793902 1
0.0401446404279376 1
-0.00920066283713114 1
0.0905774166167818 1
-0.0954871328976734 1
-0.368173227541197 1
0.472101947182078 1
0.371172095434292 1
0.406963551940878 1
0.961751407806228 1
0.0402591461731314 1
0.588599554447919 1
0.309331695423334 1
0.0914496721085919 1
0.753159509593569 1
-0.0283453139218493 1
0.489703453432047 1
0.635612881013466 1
0.232401827107241 1
0.22148649366823 1
0.475708399227197 1
0.653147102587775 1
1.58781436437536 0
0.206283969136881 1
0.565855322148454 1
0.528724447993614 1
0.0178459401097501 1
0.544051574407936 1
-0.113199622586373 1
0.741543906340846 1
1.27507016016319 1
0.808400816745344 1
0.274250380683385 1
0.112411163371026 1
0.287933525850885 1
0.935735501533074 1
1.29218445543244 1
0.555920115701884 1
-0.157070693749709 1
-0.0780888002818908 1
0.626023642989007 1
0.396483373003035 1
0.398944372298196 1
0.604686635958433 1
0.360056640847571 1
-0.0664050852388683 1
0.809736760990002 1
0.358731505364553 1
0.339151663751526 1
0.19572681387995 1
1.03316580723316 1
0.740741594528071 1
-0.556889746342473 1
0.804533351760952 1
-0.424226001824294 1
0.106229659262686 1
0.137816725710468 1
0.45130443837891 1
0.0443560060556806 1
0.704957008757319 1
0.823685897956496 1
0.373258696195044 1
1.04632955964966 1
0.573187878035484 1
-0.00893634873650967 1
0.153924473773492 1
0.412564572615864 1
0.556407413370974 1
-1.20461030070615 0
-0.139544094184726 1
0.889617650575267 1
-0.226169310809199 1
0.312227622993943 1
0.292869056868571 1
-0.313038007080507 1
0.474381778058474 1
0.446015634341998 1
-0.105625429287053 1
0.0862946370730781 1
0.436486057827286 1
0.0381436371965205 1
0.559897146038436 1
-0.0909645272567463 1
1.538276083331 0
0.540017127162097 1
0.499786095904599 1
0.320027638741279 1
1.00751843733921 1
0.0258072013758572 1
0.218204866842486 1
0.518530632010569 1
0.428250893664699 1
0.58204569480205 1
0.0126140425792709 1
-0.370902807718599 1
-0.0412547668054063 1
0.708463439476747 1
0.310506621878725 1
0.20082787454828 1
0.743777654183988 1
0.0853379220251879 1
1.19053561801162 1
0.477022149204502 1
0.440487574284401 1
0.258721054957638 1
-0.13167130122083 1
0.548235024288271 1
-0.265699253643623 1
0.0306252103510446 1
0.901487836292868 1
-0.156552739115103 1
-0.106640470954042 1
0.150204869798586 1
0.777963268296996 1
0.459411581182509 1
-0.039434768021849 1
0.126641581627473 1
0.223571693008189 1
0.656614185390731 1
0.504604557692409 1
0.172909214051251 1
0.512411054055749 1
0.0495901618536066 1
-0.538908383179855 1
-0.519357598079593 1
0.300046438462638 1
-0.024692743049748 1
0.387010964982493 1
-0.586579321108159 1
0.438772434462747 1
0.432499485681874 1
0.403442457666976 1
-0.0411524610010488 1
0.143381774883609 1
0.482597680476451 1
0.197091721158097 1
0.510338396288911 1
0.0605235474557709 1
0.674496296809626 1
0.152202373013896 1
0.190526378799508 1
0.38603916113626 1
0.294226541671174 1
0.336956281264886 1
0.746640482788167 1
0.497892395527208 1
0.647018107791896 1
0.635870384827642 1
0.445355370970221 1
0.324668357937783 1
0.280893495405055 1
-0.0568047084702081 1
-0.285477439889319 1
0.432303533539778 1
0.503782281628681 1
0.674724501097132 1
0.512297666790906 1
-0.153352556545199 1
0.436333554548334 1
0.0746810546378513 1
0.285875997147409 1
0.789468380369834 1
0.414116401985344 1
-0.504370767903369 1
0.138609136412897 1
-0.0498885708389698 1
0.503886950717155 1
0.475017100434332 1
0.96759369237518 1
-0.322750144176824 1
-0.219724677448164 1
0.955281438146658 1
-0.69017711164002 0
0.519314629407287 1
0.162705486311274 1
0.44208894263297 1
0.212823973920153 1
-0.00707685020943649 1
0.090135106707632 1
0.430249574464601 1
-0.064746030246572 1
0.3758548855332 1
0.10686040423385 1
0.770829440049902 1
0.493320908350381 1
0.64137491980387 1
0.517798583055511 1
0.42418798756666 1
0.396118222911219 1
0.296980148574856 1
0.631842027177114 1
-0.170048759095673 1
0.558101583250288 1
0.154222704733108 1
-0.311717361769073 1
0.290200621811287 1
1.31633101578262 1
1.02498146091535 1
0.841219926903997 1
0.378165775494537 1
0.380617555154352 1
1.24888676758686 1
0.469743196642575 1
-0.445010986878377 1
0.497423409387633 1
0.592397261166174 1
-0.272788079933295 1
0.742210990480332 1
0.104672177630809 1
0.161763833402063 1
0.135112549837105 1
0.898126126144835 1
0.714234742491997 1
0.689171556090122 1
0.512683552612657 1
0.710578429692144 1
0.89595505993797 1
0.510999305330569 1
0.556742131922132 1
0.0263439386845576 1
0.141481641100424 1
0.00780771227314461 1
0.511370068538587 1
0.0658955195133053 1
-0.155469835514033 1
0.0796399496257302 1
0.530970628445251 1
1.08287953272202 1
0.102952272666786 1
0.528219184131436 1
0.165579154431053 1
0.236091261093793 1
0.136356155946519 1
0.0644937262096401 1
0.275788054375316 1
0.416437611585118 1
0.900380901164603 1
-0.284439891074311 1
0.84690904180144 1
0.197629583316879 1
0.126448405177453 1
0.508493392102947 1
-0.0267943693593764 1
0.729537390268687 1
0.554061596567174 1
0.104813945670094 1
0.559651914971643 1
0.328802089906234 1
-0.00844324149779113 1
0.925795798450143 1
0.951830635337828 1
-0.858565037818638 0
0.680547615481015 1
0.436106166572095 1
0.530313705385149 1
0.86569463426125 1
-0.417352987898532 1
0.201316270108189 1
-0.002312780090325 1
0.0253786481788034 1
0.14801035781179 1
1.20639055078202 1
0.270497467126184 1
-0.566531744867738 1
0.402419361718996 1
0.794529654463964 1
-0.119358223326845 1
0.163498239347455 1
0.308000627650348 1
0.343890927723738 1
0.127014862043334 1
0.58647594624639 1
-0.366466493118823 1
0.966489958346426 1
0.663761079449212 1
0.797899913277935 1
0.37349828665525 1
0.907704293167041 1
0.952052500636003 1
1.04115067877439 1
-0.282413226067842 1
1.16818448688559 1
0.420601678183432 1
-0.299304746971542 1
0.334459272073749 1
0.464655958517672 1
1.14107280591646 1
0.362682253926485 1
0.737109454556477 1
0.529442310053366 1
0.271669091959832 1
0.0857812657044038 1
0.700520117047963 1
0.611250665878745 1
0.017944968237766 1
0.0544202408297512 1
0.301405431207061 1
0.723713612561845 1
0.450246364730522 1
0.388088089337912 1
-0.647336423123105 0
-0.197510997418353 1
0.297884767597249 1
0.0158692108287866 1
-0.345235223323013 1
0.735696274543227 1
-0.36275653025351 1
0.0361171956602543 1
1.25333564337658 1
0.307714537952714 1
0.0932766007614129 1
-0.181931491426651 1
0.0666326865039917 1
0.433750708136803 1
-0.0260695804527245 1
0.197239117900067 1
-1.17081910120178 0
0.738189475657091 1
0.664174385169694 1
0.441890405408984 1
0.161414088260127 1
0.0720266475546949 1
-0.193415911638643 1
0.668945516726127 1
0.259803219918129 1
-0.202590695516943 1
1.13116809614108 1
-0.0846778585942498 1
-0.21550729858651 1
0.171599288624907 1
-0.0294889279600483 1
0.540410808079971 1
0.825088059936926 1
0.889883635108012 1
0.211328151520374 1
1.19784066439592 1
0.706748220433582 1
0.72364156086285 1
0.54690350623813 1
0.417016523419943 1
0.333344640143565 1
1.01212975411481 1
0.267396549131464 1
0.679858890362948 1
0.312351554365253 1
0.468897186035579 1
0.337031799528689 1
0.587209149662353 1
0.0805989524732154 1
0.385530580469571 1
0.71133984080593 1
0.952978979720245 1
0.780956498642123 1
-0.114729481076447 1
0.507635376723202 1
0.173298815980209 1
0.232173025060904 1
0.586782939759995 1
0.620423350319657 1
0.0630359641737381 1
0.964476300991442 1
0.588531094750254 1
0.668936648171041 1
-0.129969066519065 1
-0.322769601291906 1
0.390214061511909 1
-0.327960201091267 1
0.420137425639193 1
-0.166557439951003 1
-0.988123681433079 0
0.126007574960795 1
0.801283607329752 1
0.309757739129178 1
0.809856625349842 1
0.355510202467586 1
1.01508110678381 1
0.262551902164963 1
-0.0773689108357984 1
0.115293668242428 1
0.0137312936478379 1
0.410633713892366 1
0.641592514884681 1
0.483051382889976 1
0.171117223403751 1
0.336798779377726 1
0.177565065930936 1
-0.283112627070446 1
0.835967020901203 1
0.212872548971973 1
-0.116282426603154 1
0.882293355077162 1
0.962924464846737 1
0.761994676881479 1
0.451746327203852 1
-0.0290007586716671 1
0.482411984056203 1
0.936497416925256 1
0.425044164991187 1
0.359452952073364 1
0.211115325037992 1
0.322354432365748 1
0.960934075514606 1
0.0900050411847015 1
0.58841910810458 1
-0.0177149537006441 1
0.500251150814576 1
0.274013480542388 1
0.258460274768155 1
-0.0391573197069247 1
0.27164601035655 1
0.602704631013435 1
-0.27797853663592 1
0.165954400590694 1
0.364881383231029 1
0.60546206818867 1
0.79959518819756 1
0.210946326511901 1
-0.373004541703655 1
0.261975388674623 1
0.0269787046234665 1
0.213061994337694 1
-0.0199137208112343 1
0.316717386720397 1
-0.00520001980570034 1
0.956797568346967 1
0.600376794365361 1
0.343114310117313 1
0.527014969666944 1
-0.447636279905679 1
0.883693689921111 1
0.404349049384596 1
-0.491972242105988 1
-0.0533243792002093 1
0.235723288964139 1
0.89421675091194 1
0.249312171985047 1
0.502974014061272 1
0.588699564012002 1
0.217731795425477 1
0.531308992421769 1
0.42181735218684 1
0.127552946247137 1
0.495159352145171 1
-0.30591309138353 1
0.875110675006692 1
0.494679182907886 1
0.368279854874317 1
-0.681633746892749 0
0.788575286453625 1
0.301434778440502 1
0.247527143074626 1
0.443149459994431 1
0.114420497476568 1
-0.0936883294602131 1
0.763613374272758 1
-0.0802084835366879 1
-0.159510756122748 1
0.348018651257906 1
0.547413482655452 1
0.634912971932847 1
0.204652876112891 1
0.855418933917812 1
-0.394974376779061 1
-0.491822022508461 1
1.17375571965878 1
0.0231300245456086 1
0.477186936068623 1
-0.432469104134089 1
0.835347744125067 1
0.0319515648710382 1
0.517548542568075 1
0.813395980515299 1
-0.254035401673544 1
0.523533463382761 1
0.363045062225779 1
0.127379511389423 1
0.582483699683657 1
-0.199264740428974 1
-0.30936996638303 1
0.927375251807766 1
0.378103109824314 1
0.507143356021327 1
-0.0742860332806109 1
-0.0533814967662273 1
0.545475125560197 1
0.0727334053968494 1
0.194957500424428 1
0.615503739319996 1
0.476689782667235 1
0.640003251132222 1
0.678652867466674 1
0.176418996448114 1
0.524679197983084 1
-0.139667472485106 1
0.44295882689526 1
0.783773216693464 1
0.245327280925915 1
0.617041743687381 1
0.467165754683562 1
0.308164118077077 1
-0.32626662464084 1
-0.067981958002682 1
0.88130689183713 1
0.106322477452545 1
0.714643097859621 1
0.353658811219583 1
-0.0539238196049189 1
0.283775624737451 1
0.272158900684089 1
0.920534558318292 1
-0.0166936823360835 1
1.04125219882673 1
-0.325652923413355 1
0.791652125021666 1
0.615043849572797 1
0.273863841939718 1
-0.441907343053051 1
0.100760119978805 1
0.371576813196521 1
0.710733284335177 1
0.936063646582013 1
-0.123945301927534 1
0.51232890086596 1
0.853297908848722 1
0.640308393087163 1
0.111880377456567 1
0.560647259227677 1
0.339656008238382 1
1.18739654915014 1
0.516004642563294 1
0.771773331476869 1
0.76227665698663 1
0.640711040444605 1
-0.308315544131261 1
0.799495338491668 1
0.761037916309776 1
0.0931001831223802 1
0.0160662887345793 1
0.183634102218395 1
-0.543800379637982 1
0.012010484155641 1
-0.00198727027665302 1
0.272903599555598 1
0.584958245097601 1
0.608447746013691 1
1.08855388321871 1
0.118620428140019 1
-0.0869357078764467 1
-0.173331205689278 1
0.630334013839622 1
0.371047118130923 1
-0.00954126068824762 1
0.000108846073758911 1
-0.328918889989241 1
0.982142243565304 1
0.500754236338564 1
0.0909383913012614 1
0.667203533905425 1
-0.107461515063635 1
0.930684895586449 1
0.774603934575768 1
0.766237597466038 1
-0.397264648638824 1
0.960319818135754 1
-0.0648022366783738 1
0.74663941388887 1
0.0167966502292317 1
1.06169808645208 1
-0.191684326984105 1
0.402990625905567 1
-0.281916762067364 1
0.893380681611789 1
-0.42045960595549 1
0.232915831926423 1
0.971915300622317 1
0.199135310274734 1
0.207530609324876 1
0.708733260794043 1
0.399697115943375 1
1.10390157214011 1
0.302797756163972 1
1.13519172632704 1
0.949122814661952 1
0.624768814504075 1
-0.283778200455369 1
-0.145807912320787 1
-0.573750825301276 1
0.675797245071904 1
1.61583003058411 0
-0.0534478917185503 1
-0.0596565636973835 1
0.903633652753803 1
0.316651999202885 1
-0.0557179852191195 1
0.263689011864423 1
-0.0828082395867435 1
-0.23431933166089 1
0.0490163577502692 1
0.642593496221323 1
0.872888101076179 1
0.185964292178507 1
0.370698720973112 1
0.850797634377318 1
0.553087714098255 1
0.700503704743257 1
0.397474741286916 1
0.444814118087276 1
0.337896343240418 1
0.355583171739247 1
0.490753508328171 1
0.0617827322677384 1
0.37646898244537 1
1.21572833627001 1
0.377668441011493 1
0.118141649639386 1
0.650819554584114 1
0.25155812877195 1
0.179895789296909 1
0.673982129239804 1
1.1061539325098 1
0.586774149024703 1
0.12515452809311 1
0.113218539545715 1
-0.18112350092131 1
1.01743456981023 1
0.295307454034145 1
1.00006747101767 1
0.660564662375697 1
0.0402735037375564 1
0.279361308533284 1
0.31512508540958 1
-0.313105226358902 1
0.285217028294773 1
0.690781918855148 1
1.20533980191825 1
0.0233559528602792 1
0.286216097250148 1
0.411044163343732 1
-0.354781776699459 1
0.944345689622814 1
1.02616247003407 1
0.808060371803654 1
0.766325974893509 1
-0.279503745356996 1
0.368521428829838 1
0.342657825830616 1
0.84553849610017 1
0.486481851198617 1
0.70051920810636 1
-0.687269087857611 0
0.330376596756419 1
-0.169797454010946 1
0.415158966312713 1
0.417686300220877 1
0.378751501775462 1
-0.0522719633290041 1
0.387513411519952 1
0.597099763439953 1
0.743837605548786 1
0.899764848221705 1
0.485369250384304 1
-0.491666620407897 1
0.0818911021952553 1
0.0923414720746166 1
0.220649748782285 1
1.54344199602882 0
0.406519693628182 1
-0.0127456593703026 1
0.360550181311956 1
0.192968438478764 1
1.48699900876993 0
0.229197246155699 1
-0.105171918396249 1
0.652687768483971 1
0.12080104888356 1
-0.564269823955485 1
0.338740999291447 1
0.423199170862852 1
-0.213945065355403 1
0.226284468216473 1
0.489061815326987 1
0.137252370129761 1
0.0404235674334131 1
0.350451826842164 1
0.737178152546479 1
0.125216352889113 1
0.268750019842003 1
0.617513545999476 1
-0.225130518437072 1
-0.0744138026798131 1
0.209638709861022 1
0.700649557570159 1
-0.197082262650001 1
0.18284620700189 1
1.00808484609346 1
0.0980589968929731 1
0.490760796939925 1
-0.0457751411734617 1
0.934788598721043 1
-0.539226824275082 1
-0.153431009269182 1
0.161786398296331 1
0.00183322087647705 1
0.542154896629866 1
0.306986243710762 1
0.40599000151951 1
0.785953839132239 1
0.917338998238504 1
0.197628712366294 1
0.467467245500692 1
0.96253036267364 1
0.921534577422855 1
0.629698409662658 1
0.336641085344408 1
0.0846678941098551 1
0.248845202622412 1
0.0209174137396095 1
1.17088925466549 1
0.012275518397816 1
0.39973676034923 1
-0.761868160885944 0
0.246680358699041 1
-0.0286544575321755 1
0.470496186070368 1
0.741306578664508 1
1.10619004804288 1
0.996175475942538 1
0.361618781241996 1
0.506192029847227 1
0.768928851099712 1
0.81705419728842 1
0.175520249574767 1
0.371753597285414 1
0.273939043477108 1
-0.182324636684097 1
0.168554909645585 1
-0.184955444999249 1
0.149628544379608 1
0.468291655291855 1
0.139701895531814 1
0.348529529698473 1
0.519873249997917 1
0.327911003811144 1
0.169965098533166 1
0.779432450045527 1
0.372911279751118 1
0.417050490671664 1
0.779593460636436 1
0.630708199795061 1
0.5166121875582 1
0.272975216265009 1
1.0874235511839 1
0.878347696705039 1
0.597667199828204 1
1.170936228854 1
0.471873057204991 1
1.65881969477229 0
0.696347472132714 1
0.588047464183364 1
0.45880974230235 1
0.657747001470245 1
0.83075060132616 1
0.182484551040275 1
0.791001166804581 1
0.193466394608915 1
0.809138049970736 1
0.100986222410445 1
0.438652761966582 1
0.786798478941506 1
0.246990039101963 1
0.278810730463403 1
0.76760312607123 1
1.189075980431 1
0.863265179924298 1
0.416724699239134 1
-0.258845025913772 1
0.739167848117985 1
0.482651524505199 1
0.712266394218015 1
0.667127871945313 1
-0.579062014573119 1
-0.676392928734382 0
-0.351784718583467 1
0.453248060954488 1
1.10998824265977 1
0.554890352907398 1
-0.321245715192546 1
1.06598161427741 1
0.194228452211639 1
0.499182637870185 1
0.388920935515557 1
0.463789782107291 1
0.597309522753432 1
0.154979810859729 1
-0.247038792130925 1
0.154571172875356 1
0.573824055333672 1
0.393232669315644 1
-0.0681834888926194 1
0.420979115011744 1
0.911453931419679 1
1.16965605037123 1
0.49635351365758 1
0.680392054913802 1
0.00256462130158441 1
0.753990030387182 1
-0.145323633152979 1
-0.0978211432190291 1
0.549229273511248 1
-0.191945953710927 1
0.962406557104435 1
0.58395613637322 1
0.56263528766812 1
-0.245330247337972 1
0.115891329474225 1
0.122585922093472 1
-0.433793052854183 1
0.475950341753481 1
-0.165054273746302 1
0.638321331282596 1
0.508405379101232 1
0.435779906541784 1
0.00812852324734567 1
0.110533467516641 1
0.357299005234365 1
0.304987947056462 1
0.424758023677285 1
1.50557399992954 0
0.178346194573486 1
0.897639622084862 1
-0.192278995594874 1
0.0383483615972515 1
0.349804371335998 1
0.316367293893087 1
0.495241112998991 1
0.147929891831107 1
0.782888547387178 1
0.109052996609083 1
-0.00183136262530953 1
0.298721341417494 1
0.215377426277448 1
0.468228656572481 1
0.971443485160219 1
-0.535437636698203 1
0.259661037099855 1
0.645651382083741 1
0.0800259919908953 1
0.292075090324402 1
0.172142866764518 1
0.259914264990987 1
0.348415254799661 1
0.30241576928688 1
1.11192144294673 1
0.271219205794514 1
0.747057905824436 1
0.429906797848669 1
0.558987638932633 1
0.840240399389736 1
0.101267941778369 1
0.431193225943945 1
0.116950074084641 1
0.0930114560382162 1
0.00288280350614964 1
0.0941202073847802 1
-0.110922653037363 1
0.5211411221009 1
0.837564863746555 1
-0.743569302657163 0
1.18149026812088 1
0.261937211853394 1
0.290712216473168 1
0.576410644983524 1
0.523186105294655 1
-0.528063809619607 1
1.04847321457016 1
0.0995363995022164 1
-0.325502991673829 1
-0.338198178349154 1
0.43349451326894 1
-0.00163624543406743 1
0.753300002156209 1
0.418037346355304 1
0.131267064265157 1
-0.568319453356579 1
-0.291153884055654 1
0.524917564637736 1
0.710081352627996 1
-0.203891489013206 1
0.308772581739156 1
-0.106617786767768 1
0.0143565711592764 1
1.10908278559936 1
0.458248654529052 1
0.337430331413848 1
0.15686558975556 1
0.0553068572968356 1
0.645167309432471 1
0.623524450962031 1
0.627586854250563 1
0.386077979369712 1
0.683154253294077 1
0.227737774752864 1
-0.133687872274692 1
0.962473628527755 1
1.15966285913327 1
1.113486362646 1
0.438930661317105 1
0.71762209612966 1
-0.69686036877658 1
0.530667120611177 1
0.732822162249573 1
0.316036014098824 1
0.291239412009792 1
0.228356375787504 1
0.269464356611089 1
1.05040714470154 1
0.598428522952548 1
0.432567570768907 1
-0.159823442441973 1
0.236448184442113 1
0.284882873199562 1
0.364444868926732 1
0.364646860449349 1
1.19433769797219 1
0.436249750149332 1
0.473572986679303 1
-0.222693876287945 1
0.0434753897104059 1
0.210739686184339 1
0.548091355446219 1
0.0744286558349989 1
1.31237525093107 1
-0.22017028529814 1
0.441882698829549 1
0.693414033948481 1
0.500166130554588 1
0.466041565312517 1
0.910450566529632 1
0.779338434071874 1
0.485451125669751 1
0.680716223609669 1
0.570279303631151 1
0.925627972464106 1
0.325256633385649 1
0.686641284126001 1
0.4103589104456 1
0.442093950878885 1
-0.00751236373852965 1
0.289119925388256 1
0.3251809052426 1
1.00170190949801 1
0.559716607270486 1
1.10879843360076 1
0.677083285461474 1
0.294413159162087 1
0.542306861006969 1
-0.242601510157095 1
0.414718600808639 1
0.3071958758059 1
0.428870607604917 1
1.1401583733604 1
-0.244555018288373 1
0.521241034617836 1
0.174992177425689 1
0.571337029804913 1
0.482567352652859 1
0.947963045825998 1
0.155817725320655 1
0.394857232570349 1
0.553792019820815 1
0.330587113757626 1
-0.119069576934176 1
0.202359785637816 1
0.210683963111425 1
0.177844329333274 1
1.07167103303389 1
0.478296865769449 1
-0.211902508107459 1
0.165454152012495 1
0.548697470213893 1
0.0316085508263592 1
-0.23174483415456 1
0.639295294893934 1
0.607977357849322 1
0.663294381050821 1
0.114669902098299 1
0.777111035244876 1
-0.0719699237365292 1
0.775227569311792 1
0.284550292554914 1
0.121479292752216 1
-0.0707802441083602 1
0.12123727146134 1
0.277208681190418 1
0.270054179723183 1
0.326437689553015 1
0.52297884449654 1
0.928284735732886 1
0.473292265283409 1
-0.20640924897314 1
0.231306653284151 1
0.576799574429965 1
0.119130322714541 1
-0.107855584266291 1
1.45497580263288 1
1.50012256158786 0
-0.197018289531057 1
0.418853517316948 1
1.1882072402935 1
0.0415782022616194 1
1.09679619100386 1
0.120691089224309 1
-0.608549409226822 0
0.199235080462722 1
-0.783711082236837 0
0.717289811722732 1
0.638110521453822 1
0.648531337682474 1
0.363331719326554 1
-0.419142952695954 1
0.894542599924537 1
0.0263024682034709 1
0.502855349684847 1
0.806224893223678 1
1.11722441172982 1
0.0255700987779516 1
0.977147822027076 1
0.737905035658807 1
0.670597792080812 1
0.454492426171458 1
-0.555456490604302 1
0.535863713821274 1
0.480839123679304 1
0.887716616457906 1
1.51135164455252 0
0.91681900409927 1
0.418313079185505 1
0.70318488772181 1
1.0733461260032 1
0.231465432823372 1
-0.130907444504606 1
0.324092563734803 1
0.401552661451141 1
0.23222728677303 1
0.638880020856632 1
-0.149006815363646 1
0.430996459990772 1
-0.0810594683772575 1
-0.26114270476809 1
0.31988978910672 1
-0.756669965820617 0
0.0114103589210252 1
0.727214322385001 1
0.645587347015556 1
-0.548781607725951 1
0.847790090470223 1
0.446798015853774 1
1.0277340047813 1
0.62426305540041 1
0.9408637826044 1
-0.0694486560394085 1
0.195952007511274 1
1.70959799351324 0
0.190300360227518 1
0.307310048591111 1
1.27045459773768 1
0.505373864714011 1
0.222047311115219 1
0.87521712358923 1
0.403890496773445 1
0.238613963986801 1
0.46568221241318 1
1.39613638641827 1
0.292998946046285 1
0.426689523049621 1
0.309033312007159 1
-0.073943746525151 1
0.217776754884145 1
0.460266853162094 1
0.63029801844863 1
0.267836449717085 1
-0.170520679389407 1
-0.325357850588795 1
0.105725924654354 1
0.85870103145359 1
-0.328071205447357 1
0.211351285872127 1
0.23969125145088 1
0.844469022698029 1
0.905691781927903 1
0.0745924353864129 1
1.08132381075297 1
-0.71919320033343 0
0.428246550323572 1
0.481585189501119 1
0.494634846129689 1
0.199268712839628 1
0.0141446505599734 1
0.5361528617891 1
0.382192971415707 1
0.416794561006121 1
0.202418851790053 1
0.937189243626311 1
0.216686925690191 1
0.558322872430874 1
0.32166224772517 1
0.313773065092332 1
0.28873478484784 1
0.50412411273813 1
-0.49209183953097 1
0.615067501588707 1
0.515232398820059 1
-0.197555655398739 1
1.74133879565438 0
-0.033760841278051 1
0.569267627245784 1
0.447254830076876 1
0.324868411045637 1
0.109055669765561 1
-0.79550146898003 0
0.301095596683206 1
0.559601372445889 1
0.0996879560232044 1
-0.150707640936563 1
0.31718818323152 1
0.403571560223834 1
0.811847567463601 1
0.477766339207155 1
0.202981594000709 1
-0.154140199088676 1
0.4435302402408 1
-0.0313888317202018 1
0.821620978784612 1
0.390353136800236 1
0.0926624627230721 1
-0.474863129520235 1
0.243651889774828 1
-0.644621489220164 0
0.316117572025156 1
0.812518386924365 1
0.623636701317953 1
-0.12731436074856 1
-0.392027414704255 1
0.95431617975935 1
0.0717952094322743 1
-0.0691724832861345 1
-1.50985652497405 0
0.5931555274316 1
0.24193070093871 1
0.33014710274688 1
-0.666773336968697 0
0.555328719682914 1
0.555003314113957 1
0.759042964504428 1
0.248333144004057 1
0.817358551551932 1
0.856424788896038 1
1.01562717960949 1
0.152307793338187 1
-0.372453031693002 1
0.0135105528338927 1
-0.123240187592085 1
0.657596092416465 1
0.512272404272812 1
0.951100181145557 1
-0.308280807044795 1
0.182114951323212 1
0.890420789351445 1
0.365410745173186 1
0.718600016827514 1
-0.264896406060063 1
0.813354363069164 1
1.19175271687953 1
0.536789822892225 1
0.939972977678483 1
0.376737035346083 1
0.0678309523448922 1
0.045767451774998 1
0.0264481240838231 1
0.0246991999445174 1
-0.720193629987866 0
0.559221402228104 1
-0.356117137606957 1
0.134600086144505 1
0.602250022124626 1
-0.428857810614783 1
1.31903641581216 1
-0.0594004247229958 1
0.466199659805135 1
0.876298604306071 1
-0.236549225953885 1
0.914767605914545 1
0.176744198946688 1
0.0685355325632615 1
0.548260081557949 1
-0.417108401925064 1
0.484889333301767 1
-0.180367731927088 1
0.214039609554614 1
0.306329214826068 1
-0.356986854865273 1
-0.13313864407977 1
0.0389177347853815 1
-0.239446525227528 1
0.0720248074952409 1
0.356803729282426 1
-0.19024150698067 1
0.391106537828474 1
0.0902488256191354 1
-0.0972403427792042 1
0.697142434378874 1
0.38987235722943 1
-0.176880556149144 1
0.00102754045909031 1
0.25806029019515 1
-0.52695806261362 1
0.819305641690851 1
0.0875968300094688 1
0.431223409606236 1
0.148383921153025 1
0.303307309226727 1
0.290590630153616 1
0.676252055077641 1
0.81240191570496 1
0.437265033346124 1
-0.119959787189878 1
0.5000036124071 1
0.367380987474228 1
0.0724604461669737 1
0.506099507372963 1
0.233710014148955 1
1.34169142271608 1
0.900281949439316 1
0.129400824760348 1
0.78606237821408 1
0.014493378790895 1
1.11885271030285 1
0.552720023683878 1
0.626411379569955 1
0.35648792967005 1
0.64358758037933 1
0.794561255392975 1
0.317618382160028 1
0.870715216985633 1
0.773551473453845 1
0.389205198931818 1
0.533306049397154 1
-0.0223918795446797 1
0.299677817375005 1
-0.447115735337856 1
-0.221924891945901 1
0.760402713244517 1
0.703220819527735 1
-0.389554257037605 1
0.114202718068275 1
1.00654152012446 1
0.605755728459022 1
0.240028182356596 1
0.325792875755613 1
-0.679589753887771 1
0.128743702994326 1
-0.00953302653913443 1
0.497142046490029 1
0.478590124592919 1
0.905515301730022 1
-0.509443954061426 1
-0.192592147525151 1
0.0368887657643649 1
1.10714969235445 1
0.203742257971812 1
0.578228752617558 1
0.802022118380055 1
0.75841786177047 1
0.378976077513968 1
0.103427901052727 1
0.679312750573576 1
0.800390730293411 1
0.875458732446268 1
0.697064056364126 1
-0.104142925979436 1
0.878677614533531 1
-0.210735419051707 1
0.894314415633418 1
-0.133982855145355 1
0.878736772479478 1
0.711717995845951 1
1.0932379447947 1
0.145308957518459 1
0.414270443990065 1
0.134975616487928 1
0.0918733425989612 1
1.05782564897818 1
1.0170307619889 1
0.546060305510285 1
0.792753910931819 1
0.635313210107668 1
0.0405049224287037 1
0.316131354850992 1
1.12291685476314 1
0.191880195869255 1
0.399810115157239 1
0.553565708063655 1
0.170420446224695 1
0.34485384450849 1
0.834123263368906 1
0.180634514112894 1
0.0125801642573311 1
0.707447306196756 1
0.330655694530677 1
0.690606938781615 1
-0.355835118218033 1
0.208907461992584 1
0.044593120255005 1
0.080692604787933 1
1.24160507812774 1
0.376584377617359 1
0.448239164792916 1
0.00640814055956399 1
0.344773336128944 1
-0.321940225896118 1
0.323199001448156 1
0.119793805675773 1
0.807306463698919 1
0.3863071167953 1
0.496577819975058 1
-0.218337891636808 1
0.336945050299831 1
0.174428018097714 1
0.3337296976873 1
-0.65017803661052 1
0.488031816164169 1
0.240709270816897 1
0.482237133313275 1
-0.460813351978251 1
0.136163912287245 1
0.257242565467098 1
0.896791584075396 1
0.254811284817029 1
0.90799537227056 1
-0.559708976340915 1
0.55686674616584 1
0.936573800204699 1
0.332007245701396 1
-0.0621282278564353 1
0.521440851646369 1
0.409159938108329 1
0.655789936369977 1
0.619088603536181 1
0.563098135751137 1
0.0725613524028717 1
-0.341535003016386 1
0.956114054745185 1
0.621341218249066 1
0.157733373299237 1
0.956127086643679 1
0.148514622337412 1
1.10702898217454 1
0.469660417394213 1
0.423967930327975 1
0.541916638056336 1
0.518139442064028 1
0.0941868466356594 1
0.171813914343489 1
0.552619750021149 1
0.793093693858679 1
0.12855795854231 1
-0.0327352707344021 1
-0.262966129069805 1
1.21080683166595 1
0.0976948829818384 1
-0.613964620144163 1
-0.0958204109031304 1
-0.0894008732527558 1
0.761243086400455 1
0.474370391278354 1
1.01665332751259 1
0.0377728055032733 1
0.00710399158414879 1
-0.44819690215979 1
0.92631262829283 1
0.513862866002656 1
0.612306472645779 1
1.06808136924679 1
1.16570142845548 1
0.238259647055091 1
-0.17912179160697 1
0.651151035308415 1
-0.351929928397576 1
1.3642338004013 1
-0.249647396673903 1
0.732082067595026 1
0.729660852937275 1
0.413682313261015 1
1.0710341121063 1
0.688449254383434 1
0.742455241453398 1
0.418871965110414 1
0.891084609476596 1
0.556146077734213 1
-0.853218514796998 0
0.16446738919566 1
0.119461319420759 1
0.38788347362956 1
-0.43046328964693 1
0.494265144688678 1
0.594705828923529 1
0.436861041301549 1
0.956913824886332 1
-0.073489687283414 1
0.0397723546842121 1
0.629001769742028 1
-0.170268035861286 1
0.560900129820388 1
0.962945696134418 1
0.538694569511728 1
0.256760636118811 1
0.0642712014483993 1
-0.494153214854467 1
0.804471640212561 1
1.29883965205289 1
0.743893552907136 1
0.515934043342313 1
1.05443701056149 1
0.340692726227217 1
1.03309741598543 1
0.345613763573753 1
-0.330916208149629 1
0.688821520309204 1
0.808277537958284 1
0.12105195853929 1
0.827741230037685 1
0.161931057361001 1
-0.0930345815120567 1
-0.279833290941931 1
0.195534323070389 1
0.0494533867436714 1
-0.216004299826809 1
0.574538936907629 1
0.377868134520445 1
0.0471207985494542 1
0.320812592641643 1
-0.0906306845905162 1
1.21504544417268 1
0.296442157419741 1
-0.479567589195809 1
0.52491686216008 1
-0.0427258024624659 1
0.924455623484527 1
0.626867997465769 1
-0.334326182517148 1
0.408078680638164 1
0.388082342950654 1
1.12595089583997 1
0.418679360302814 1
0.0712712566086282 1
0.804057795232454 1
0.515009363723308 1
0.388239025090644 1
0.355201229318644 1
-0.272709533431612 1
-0.0299602754164614 1
0.399078817314994 1
-0.0541564987241144 1
-0.183243167663099 1
0.59212925874109 1
0.715186783542325 1
-0.426116359581161 1
0.34315381140161 1
0.241217808079214 1
-0.148309354287514 1
1.14263596005928 1
0.495710190568883 1
0.623927650598643 1
0.424064855312773 1
0.10768352154464 1
0.400941993706651 1
1.4055023945866 1
0.743049390605263 1
1.30601179133497 1
0.469967550247362 1
0.221950899956791 1
0.115207874775327 1
0.22515488399336 1
0.644317366828735 1
-0.189242062478308 1
0.75376708664333 1
0.427947251919454 1
1.02609691981806 1
-0.170360475868966 1
0.0515456058120589 1
0.78856816310961 1
0.30633186741512 1
-0.174300464645047 1
-0.19175902705273 1
1.15034857565542 1
-0.0042967784445839 1
0.331981907467182 1
0.798222914455609 1
-0.339904152571845 1
0.435017377772506 1
0.799427459706538 1
0.0782746334978611 1
0.959287499311901 1
0.945713059785958 1
-0.00937694945858672 1
0.453396975049566 1
-0.195677021010586 1
1.09817490554393 1
0.132965170099645 1
0.479136643570859 1
0.466349006805848 1
1.18662897563167 1
0.868190511746933 1
0.885451333473424 1
0.57627816748568 1
0.807355681199141 1
0.884510973240003 1
0.62049219219861 1
-0.0120137058646147 1
0.0918717982339736 1
-0.305199390507332 1
0.0561998721171618 1
-0.0673518495928747 1
-0.57757100567402 1
0.0797145044053897 1
0.937539837232714 1
-0.592867121449273 0
0.866234319292734 1
0.665715362005 1
0.313319911777266 1
0.20917451541447 1
0.0622848446205416 1
0.21577881589088 1
0.177761550919199 1
0.321983322606136 1
0.385982864073703 1
0.938840661829582 1
-0.116108625943489 1
0.659373361588588 1
-0.185399380404331 1
0.457688852591723 1
0.38290780483401 1
0.149476353963995 1
0.219916485962526 1
-0.224969088274715 1
0.449544665468888 1
1.20323944998687 1
0.330173892108498 1
0.467111566486893 1
0.157078723520256 1
0.585963860608206 1
-0.438029655004647 1
0.359715803535853 1
0.318463915075936 1
1.18631394805092 1
0.812904277733901 1
-0.32721984493836 1
0.745569467850028 1
-0.0651159348255005 1
-0.251603653844449 1
1.59855469703612 0
0.148058642632248 1
0.547372507883777 1
-0.79688911661319 0
-0.211285145069141 1
0.874953885642226 1
0.429140561250406 1
-0.201679316458672 1
0.244387203217853 1
0.340173062993328 1
0.0959819805846999 1
-0.183283008362058 1
0.647689284365715 1
0.122223525650672 1
0.42936162107381 1
-0.0889694714682523 1
0.6965901663332 1
0.768877157978026 1
0.956420358450733 1
0.69398608197628 1
0.51038348424293 1
0.0327958839911927 1
0.387174291732012 1
0.239450089754604 1
-0.275367427800019 1
0.881926646787898 1
1.04869470445103 1
-0.164132595423424 1
0.845973216719505 1
0.576173261178433 1
0.636126642469083 1
0.895498964422605 1
0.201459469762715 1
0.277891475772944 1
-0.0295292855106982 1
-0.444925105788802 1
0.0265928370776646 1
0.426206723168617 1
0.198753619562643 1
0.736644960685092 1
-0.162510440991984 1
0.680075600352008 1
0.318121897230177 1
0.706474080874289 1
0.380771741011431 1
0.0847542683764995 1
0.7462044539025 1
0.674637566965844 1
0.431055606049521 1
0.500526887027385 1
0.160437394040853 1
0.599884993881776 1
-0.0158895134550014 1
0.349650653883314 1
0.563062575105457 1
0.64727786002142 1
0.330415396561129 1
1.56536920983822 0
-0.0714812397130103 1
0.671599709201907 1
0.32733745958591 1
0.847477462059574 1
-0.0717712667901043 1
0.324589200343586 1
0.414028913694335 1
1.01290673911771 1
0.0914423445207719 1
0.984014984791569 1
0.340682405784383 1
0.367015654740053 1
0.310779431255699 1
0.164529531881399 1
0.961033767138739 1
0.142153315248794 1
0.762263860306253 1
-0.0040664001249528 1
0.365309499849235 1
0.803309551903672 1
1.54032568416582 0
-0.243229956545036 1
0.690509006811705 1
0.676086453891202 1
-0.0841337265772835 1
0.786374176793259 1
0.817111988726667 1
0.154771278682369 1
0.801998141410492 1
0.0760860458485644 1
1.08192537561768 1
0.616050595383344 1
1.39764065519526 1
-0.18903259523654 1
0.0204228478764537 1
0.175125042793236 1
1.31419779652063 1
0.413561770393229 1
0.0405136655308671 1
-0.210797714464634 1
0.779269370409549 1
0.691973264993616 1
-0.114378201685388 1
-0.0153480696804009 1
0.416733868241268 1
0.386487312430832 1
0.722997119926047 1
0.06030464906799 1
0.539057681677261 1
0.616883869793332 1
-0.031473758207093 1
-0.147192009817139 1
0.0764205486413473 1
0.363608124269701 1
0.215883219517299 1
0.430717580629038 1
-0.0287280045526549 1
0.06186375003154 1
0.451546486568355 1
0.922408617239713 1
0.731027822285971 1
0.549146694951591 1
1.29581103783198 1
0.974680943237719 1
0.637281883848271 1
0.875861613612447 1
0.550164366749971 1
1.08700913112867 1
0.471291282612512 1
0.748551549043141 1
1.21869507561593 1
-0.102841727348459 1
0.329658254609374 1
0.414407407885588 1
0.546738502127126 1
0.452091565628984 1
0.409615573263212 1
0.646491935767956 1
-0.476002895700322 1
-0.919363163486076 0
1.00791660175861 1
0.728493466912082 1
0.405782145054411 1
0.467559233799363 1
0.00837082460216139 1
0.0400147317747134 1
-0.258466445729474 1
0.0568364159539084 1
-0.0347249323108065 1
0.720863245388661 1
0.723505201679816 1
-0.100289222174468 1
1.40344581340146 1
-0.365483063644556 1
0.23464945620436 1
0.144026538274024 1
0.769610170078207 1
0.361931190639852 1
0.248519265403231 1
0.299941171534015 1
0.58171838998665 1
0.170499076423042 1
0.355581533714552 1
0.916133135740039 1
1.0405839078955 1
0.371452336193249 1
0.0200241725966549 1
0.793985849199682 1
0.429536714449047 1
-0.217232056236691 1
0.512737686284049 1
0.0654312240061959 1
0.791854646828309 1
0.781214196339036 1
0.298210848586389 1
-0.14003535154956 1
0.0997240947309612 1
0.542093807958697 1
1.01674276191892 1
-0.00626642114718384 1
0.799753863692242 1
0.50409491508725 1
1.03358863394623 1
0.593056155118331 1
-0.0883033720068458 1
0.840520054506695 1
0.755735711224567 1
0.861536598644165 1
0.537332709032217 1
-0.0196316554966623 1
0.522229760628526 1
0.783554971459838 1
0.46219050143564 1
-0.218444683995093 1
1.16090010129692 1
0.294388350777609 1
0.250058277394397 1
0.527479133611186 1
-0.0849166933011963 1
0.694521521578068 1
0.413154093884201 1
-0.00880202531297181 1
0.496521250513853 1
0.961580288161844 1
0.813488459632636 1
0.582336939078399 1
1.04710130869752 1
0.24703344505363 1
0.459494102097268 1
-0.211149038100894 1
0.130853405365285 1
0.0546879859758532 1
0.114632260849081 1
0.646835557477651 1
0.48130123009595 1
-0.264233504376864 1
0.704757359403109 1
0.522903961977859 1
0.115143315081503 1
0.369948080185779 1
-0.651682594887005 0
0.584646798710314 1
0.583364916816723 1
0.367951056734583 1
0.145376684065563 1
-0.843894174930545 0
0.00918979292358822 1
0.893014809128473 1
1.17902533303449 1
1.00026986150948 1
0.0318882102848445 1
-0.352735413201739 1
-0.0057985108150031 1
0.737228669130946 1
0.409570092383058 1
1.28535334879706 1
0.40299258758216 1
-0.766788438062707 0
0.0236218560108997 1
0.162182808685647 1
0.476788191781893 1
0.0342249594592783 1
0.118411867457309 1
0.69045324655653 1
0.839163473376116 1
-0.228007010671756 1
1.08060478967183 1
-0.572796369258427 1
-0.309568300339563 1
-0.175011547845423 1
0.174895524759259 1
0.0144857721209291 1
-0.204213413880201 1
0.676205411154307 1
0.379236912389413 1
0.0417577399418603 1
-0.00660127441679886 1
0.447116983119351 1
0.560579930040844 1
0.398040854769067 1
0.652634513168175 1
0.2371720082684 1
0.570323038475058 1
-0.0267275591101733 1
-0.753589929378217 0
-0.71929371513246 0
-0.297162163166882 1
-0.366721031556763 1
0.946802371925198 1
0.33387736175203 1
0.217886079418701 1
0.466236169089125 1
-0.0208938130128515 1
0.638675376099873 1
0.611603277564286 1
-0.133564503447805 1
0.0331803862852873 1
-0.172579132194861 1
-0.0528023628196637 1
-0.175425595344703 1
0.713213022516808 1
0.825062907623194 1
0.282939834401559 1
-0.895978936937299 0
0.396049407692555 1
0.371275401202029 1
0.627081225746671 1
1.02824899148058 1
0.130197452030402 1
0.735563203455819 1
0.708669643184884 1
0.659411888533474 1
0.306178199870956 1
0.217061162051904 1
0.259579641548082 1
0.10671790797261 1
0.658410237442176 1
0.108681408184249 1
0.222945593348633 1
0.455984426023362 1
0.738694032423113 1
0.509078642163323 1
0.208765573005525 1
0.915475459984238 1
0.868005037883439 1
-0.328604386396509 1
-0.142030359532718 1
0.177829993782004 1
-0.388383439856632 1
0.330933095244657 1
-0.17640968614035 1
-0.142679163642272 1
0.115791964372489 1
0.576643934220005 1
-0.339255461101534 1
0.145185726298001 1
0.329309345777155 1
0.980093384775564 1
-0.10248844798953 1
0.292947112137888 1
0.794493355406572 1
0.0275397068018157 1
-0.0342132712335572 1
0.729533992502685 1
-0.53439380341487 1
-0.558160128252926 1
-0.0473436092078415 1
0.562376921111089 1
0.480422061316157 1
0.0193096236738719 1
0.194660326332489 1
0.67880071778023 1
0.385328260542205 1
0.304764810869048 1
0.240340061848437 1
0.704993961713661 1
0.542814489939616 1
0.459396803226213 1
0.333377839199682 1
0.444323478848271 1
1.00777379961888 1
-0.283894040028689 1
-0.156078258826359 1
0.636857908973793 1
0.46356329751533 1
0.220943608875588 1
-0.20062779174775 1
0.615043277070719 1
0.6564457601503 1
0.127071711818365 1
0.415710004791894 1
1.23151795277165 1
0.229015490981094 1
-0.837364018053217 0
0.0523409308825895 1
0.315797845545283 1
0.0859329876694021 1
0.217264369596509 1
0.222457525412362 1
0.614840923702533 1
0.72998242782814 1
-0.164520583927451 1
-0.18361276898921 1
0.505491352033217 1
0.657519614051153 1
1.03247971055242 1
-0.250333959995465 1
0.496148958490554 1
0.908391327998137 1
0.427390993562755 1
0.238962922240314 1
-0.0630078569507822 1
0.533723259427288 1
-0.243972109136148 1
0.975700799785444 1
0.284754226544906 1
0.709525089856745 1
1.28825228012004 1
0.477950360077218 1
0.133789077813889 1
0.828417144924794 1
0.375961851654046 1
-0.465110609945855 1
0.869049593196836 1
1.23084947962812 1
1.07209163928779 1
-0.140584076313284 1
-0.0633279484926322 1
0.169613812059764 1
0.181438518358434 1
0.830150427448687 1
-0.010639495512705 1
0.591075790466355 1
0.606880196362776 1
0.916332661485767 1
1.05828245405727 1
0.670603384370507 1
-0.569875696122665 1
0.548484157379966 1
0.67546194414038 1
1.04486987758637 1
0.195771733299803 1
1.21014141804145 1
1.10132144883552 1
0.488999775663875 1
0.439607886670166 1
0.0800424051169442 1
-0.204189897546142 1
0.133814805198175 1
-0.178150504182855 1
1.04656237863318 1
0.0475834057088576 1
-0.481445886895627 1
0.454070804220731 1
-0.10833577022056 1
0.529310360869753 1
0.153694618359769 1
-0.21883715871452 1
-0.310689485044211 1
0.938653799693719 1
0.486481697571887 1
0.209605717378784 1
0.803723700308708 1
0.501146305751355 1
0.766738436840361 1
-0.0195918824064232 1
0.284943494335696 1
0.0427488480647335 1
1.17876003549097 1
-0.314988105870015 1
0.845894054088376 1
0.786202650751572 1
-0.395267910474805 1
0.264967246604903 1
0.732620149992804 1
0.692841729812893 1
1.11165268268063 1
1.10195387372068 1
0.044783096637549 1
-0.0906659051587392 1
1.3515981607007 1
0.391191712938481 1
0.085543228609003 1
-0.0254257587604328 1
0.112777579582086 1
0.619119542788524 1
0.205603606390748 1
0.195588535559046 1
1.53343255088281 0
0.713087039798666 1
0.182038486331463 1
0.734427644119934 1
0.0684654320922694 1
0.0627793875636949 1
1.38380673768995 1
0.488105234268981 1
0.257172907776645 1
0.123058390312461 1
0.0299463225662313 1
0.998626854090713 1
0.132246199005445 1
0.387547458531021 1
0.924368449511507 1
0.477102361678666 1
0.228396268717686 1
0.602041139750942 1
0.678964290138078 1
1.34400421348342 1
1.6338994243004 0
-0.267750452926899 1
0.468490579597757 1
0.618967599708853 1
0.109588282402135 1
1.09095446715983 1
1.1403043040973 1
0.344260867109156 1
0.777072324646657 1
1.66205226542863 0
0.631373169212179 1
0.0541375918266999 1
0.496424720983777 1
0.153230592764814 1
1.31450870182051 1
0.216258885258635 1
-0.00858567336973458 1
0.37922193460063 1
0.328097227143243 1
0.482731258145313 1
0.420809306123347 1
0.594284269722083 1
-0.329153154699367 1
-0.60334507232084 1
0.977052118778389 1
0.434658326811623 1
0.2308216156479 1
-0.0253824046357416 1
0.535779515401686 1
0.244784803638328 1
0.906832850383619 1
-0.215970430353479 1
0.672118929437686 1
0.994077981467355 1
-0.0219533042129724 1
1.01065325548009 1
0.55744980116628 1
0.128737894044523 1
0.490194215034811 1
0.0957982191566485 1
0.885115691254486 1
0.514128345169396 1
0.51680812325635 1
0.556525460479637 1
0.181510302252566 1
1.06052069119661 1
0.182990314091723 1
0.201658680261338 1
0.421402989087718 1
0.899208038291898 1
-0.162391748738604 1
-0.156317838274498 1
0.972051666529879 1
0.402731934956822 1
-0.389687520277047 1
0.32525099338574 1
1.27513488095165 1
0.432117766498955 1
0.39073466969019 1
0.252590839964 1
0.338925283982716 1
0.183205818381559 1
0.396584264934278 1
0.617974751969748 1
-0.293348027507969 1
-0.0556160762200918 1
0.477127950464336 1
0.521802139618546 1
0.99464585647625 1
-0.0332748301454928 1
0.260668860170527 1
0.442287367152098 1
0.18687912027191 1
0.24105687856823 1
0.412848747823072 1
1.2963806015312 1
1.0560164452713 1
-0.40348338601972 1
0.846561067798208 1
0.1104257704665 1
0.290722134746582 1
0.126354145353767 1
0.214221430441484 1
0.458866975913641 1
0.547162111755848 1
-0.158945508507782 1
0.638155838709766 1
1.16010328081968 1
0.465899174018916 1
0.218914440882688 1
0.0184524315527485 1
0.719376996187351 1
0.516970992835618 1
0.641942793773133 1
0.483474365904787 1
0.452239475971241 1
-0.120086481027041 1
0.505938326996839 1
0.3761180061633 1
-0.199028143536292 1
0.131308652790355 1
0.465981831433779 1
0.40537525362739 1
0.316254729022248 1
0.0736186252611926 1
-0.527469881435697 1
0.560758185085373 1
0.0364624986450744 1
0.961447079253505 1
0.629897362461625 1
0.407714568089116 1
0.175803669708917 1
0.385905611231832 1
0.547162691115427 1
0.731866807531304 1
1.04192422253254 1
0.0923821034270304 1
0.331242212003077 1
-0.17158688365319 1
-0.225098590298956 1
0.23332242276432 1
0.255213524821562 1
0.366629454729108 1
0.691147117141304 1
0.811279501210008 1
0.486703963108594 1
0.538258037526168 1
-0.0424779651020452 1
0.875762772561733 1
-0.189374028279775 1
0.794349273926953 1
0.193762347640455 1
0.1737660014786 1
0.642387821810083 1
0.229716614823562 1
0.503691135727677 1
1.07226305919371 1
0.195262963772195 1
0.654769790053902 1
-0.422686630026278 1
0.197468600360174 1
0.0744709067124063 1
0.325117333098143 1
0.242284001063921 1
0.632824547039801 1
0.11350829180547 1
0.408090355013467 1
0.779907322936342 1
-0.0722209459605458 1
0.738667025448177 1
-0.224988794473483 1
0.473482155294275 1
0.25541231245015 1
0.657784569604115 1
0.731596349344063 1
0.0300646348836105 1
0.579907348275664 1
0.260215970543082 1
0.195961845313832 1
-0.122675900275782 1
0.482038163012529 1
0.194014207441329 1
0.70157731751391 1
-0.248026283474698 1
0.374360517183338 1
0.72212327653527 1
-0.954290047569416 0
0.66561331141898 1
0.821069791061372 1
0.337496064253832 1
0.214312022850157 1
0.258556699261262 1
0.509391132672245 1
1.00743872697765 1
0.501547856815756 1
-0.630283868117257 1
0.416091851760487 1
0.0208087102543603 1
-0.383317722556568 1
-0.023964503194972 1
0.921018111760907 1
0.231584802569717 1
0.830367971684815 1
-0.0914499874035486 1
-0.648851687765256 1
0.411614365890192 1
0.799586881366679 1
0.626032222057927 1
0.0955814949340715 1
-0.279095157709421 1
-0.0133001796567557 1
-0.459258802986283 1
0.87091855542011 1
0.230216625917478 1
0.263655164185634 1
0.335123397790808 1
0.00523256852482099 1
0.78536726050098 1
0.438093184805358 1
0.0503919899692363 1
0.110994301684345 1
0.205504715741487 1
0.152497532439634 1
0.0508025334942022 1
-0.250000034910217 1
-0.800844397898669 0
0.315200382224725 1
0.895266250074 1
-0.01181960998111 1
0.478037299324694 1
0.390753618379284 1
0.0575599874159703 1
0.550334974761843 1
-0.0901897315501837 1
0.993881107440013 1
0.706153575304935 1
0.71394477492145 1
0.0874589174415278 1
0.400112984564678 1
0.222761521747601 1
0.171677501895868 1
0.0680514010657079 1
0.191524651323145 1
0.743144519499091 1
0.605265348814801 1
0.435965571333737 1
0.802166967991135 1
-0.219583936513053 1
0.205446992884827 1
-0.456952002215383 1
0.699279955560152 1
0.936868298824864 1
0.366081192986603 1
-0.18661190822978 1
0.526400695396307 1
-0.27144687802047 1
0.32946092671702 1
0.0999445458921501 1
0.276081667968615 1
0.492601767861523 1
0.533928003918826 1
0.252154437616183 1
0.948644294424423 1
0.62649173263378 1
0.392769554298144 1
0.65997425081203 1
0.263469108099622 1
0.163611656855896 1
0.226513158974235 1
0.143683512263455 1
1.13650362107482 1
0.978527103465479 1
0.399220596582131 1
0.527551917709799 1
0.754445587631259 1
-0.170001497232344 1
1.18025674214466 1
0.0414619676074459 1
0.635893506576161 1
0.542180184544062 1
0.981647505872378 1
1.21357621705667 1
0.665269202050001 1
0.692856871818667 1
0.479714030573755 1
0.376366310553788 1
0.617049648082546 1
0.185748967669983 1
1.04009550962778 1
-0.0201837573716742 1
0.269981093670511 1
0.870904569165116 1
-0.10728807541257 1
-0.273325138502067 1
0.200133716018506 1
0.259256535355224 1
-1.12742323922308 0
-0.428934869185013 1
0.648036134865964 1
0.772515393615514 1
-0.101927271240702 1
-0.201306780277087 1
0.78014995657924 1
0.912391578910925 1
0.622589775861815 1
0.653945833463728 1
-0.0524005682510058 1
-0.348422871995563 1
-0.107622559251731 1
0.528556509500159 1
0.669577401031249 1
0.421233739986061 1
0.148803904829557 1
-0.00974753683434566 1
0.62406342516113 1
-0.0423165039244996 1
-0.625045942919032 0
0.580636482464353 1
0.490054849477908 1
0.392273383890569 1
0.172470742760786 1
0.271405383661401 1
-0.250046640267832 1
0.117245284012043 1
0.450296924196825 1
0.538129708586529 1
0.423406493103742 1
0.460506369528335 1
1.13982787533855 1
-0.464051459977308 1
-0.113937635918168 1
1.02125735086889 1
0.070429813214848 1
0.677655049511219 1
0.349303974349853 1
-0.0182608275029065 1
0.550967595584462 1
0.512288136525077 1
-0.279689878126137 1
0.760362747020571 1
0.395314668528026 1
0.526770076149809 1
0.279307673959035 1
0.0459378387669088 1
-0.0620713101457235 1
0.867657599520763 1
-0.0733995696426433 1
0.0793001151330929 1
0.136588760436914 1
0.670487302423677 1
0.166026622101336 1
-0.456486108768272 1
0.254543221892369 1
-0.0576927506750433 1
0.587626005030812 1
0.742032536083365 1
1.18491329125637 1
0.215435534271489 1
0.437208286537798 1
0.237687741535261 1
0.0487843306037585 1
0.355527011495488 1
0.272510557949386 1
0.564342517008513 1
-0.153281325164347 1
0.101844412710337 1
-0.0769979964786995 1
0.0050944099914004 1
-0.0611183740103352 1
0.673445175666299 1
0.248142507289289 1
0.192920065253786 1
0.00727321811049175 1
-0.162140078815416 1
-0.588087837807758 1
0.155916802837673 1
0.0672868201846566 1
0.876041280280395 1
0.715790154010386 1
0.592814883086961 1
1.05140433322685 1
0.698239734815185 1
0.41735932391862 1
0.340788218391868 1
-0.56851307683953 1
0.677955612948005 1
0.17724671548529 1
0.232438089360178 1
-0.139561124804934 1
0.829716860267427 1
-0.0576533326619336 1
0.636853014346615 1
0.646410604029477 1
0.636627381809906 1
1.04082696776109 1
0.503788998882416 1
0.683488663856079 1
0.715416980901959 1
0.839085863879464 1
0.933379608504705 1
0.474402343528242 1
0.78907388697766 1
0.329743141734294 1
0.0652873583955492 1
-0.0490561336380125 1
-0.195529090156681 1
0.489953843372988 1
-0.244701859078688 1
-0.0906681929725724 1
-0.0698425042938563 1
-0.202643263555857 1
0.748002447693529 1
0.438100259297791 1
-0.339407771248721 1
1.35045596903642 1
0.796429859396144 1
0.713459167326376 1
-0.30165380807172 1
0.172920884403518 1
0.535731423159361 1
0.318866144722239 1
0.777451198240203 1
0.731966751545293 1
0.497516083914185 1
0.137497525129568 1
-0.447943538144159 1
0.915491962701434 1
0.909999674660184 1
0.794907540190756 1
0.0975861382798239 1
0.714830390774758 1
-0.0172308230402852 1
0.333566368391946 1
0.119596271967436 1
0.860620345288637 1
0.901463244194966 1
0.375022926397012 1
0.847602046198887 1
0.356707559946971 1
-0.549040216487417 1
0.110888166716586 1
0.296764599819217 1
0.36136418154564 1
0.819737279780418 1
0.507110297911516 1
1.00149717669077 1
0.0272051709941987 1
1.38409943365276 1
0.704836130663896 1
0.126849131772071 1
0.909354746268562 1
0.558756074940161 1
0.326312655290994 1
0.0814394540848226 1
0.48780046756883 1
-0.170580747558086 1
0.37664213619902 1
0.0605387966648001 1
0.522192048986219 1
0.00874171869248994 1
-0.0514404666354859 1
-0.621691541232366 1
-0.0410461455922229 1
0.068750719480199 1
-0.920822737157814 0
0.965839160997899 1
0.861751494406005 1
0.109703767667709 1
0.301556464617568 1
-0.436261067216505 1
0.377019222477097 1
0.782318899600667 1
0.537764847377076 1
1.02886725643057 1
-0.0796681171884694 1
0.333360271936507 1
0.460523628450802 1
0.832511993042292 1
1.55214679489619 1
0.591428742341912 1
0.0711224820529985 1
0.321190557770905 1
1.03932153800856 1
-0.15348851437701 1
0.404559286992534 1
0.497543038756052 1
0.142829187281645 1
0.736917093626932 1
0.654457098928543 1
-0.469557288194069 1
0.444841497663393 1
0.760448362772885 1
-0.292236075820224 1
0.820377519259456 1
0.256121055714193 1
0.351848895619804 1
0.23161899860081 1
0.749061736325775 1
0.506399913510374 1
0.710682434057817 1
0.20572363069486 1
-0.20091803838829 1
-0.199320815040329 1
0.638008022414149 1
1.16178207591255 1
-0.131844087272518 1
0.334044829418281 1
-0.16970155747125 1
1.23783829756386 1
0.250613184019348 1
0.109584443258102 1
-0.409755151433279 1
0.0531859009296177 1
0.861037076411408 1
-0.114158091733316 1
-0.205034577681662 1
0.501657076399094 1
0.312532934517887 1
0.119498049624928 1
0.110664127490243 1
0.403154102709759 1
0.655196047249077 1
-0.112190211212383 1
0.526550062986964 1
0.899110667722465 1
0.648320219255585 1
0.182748702353085 1
-0.021893850661041 1
0.00156880491420951 1
0.233522371948485 1
0.730425723480664 1
0.151504939206088 1
-0.239930067463954 1
0.551195334984155 1
-0.0132948161934645 1
0.329378230386544 1
0.0560450236602258 1
-0.33757270719038 1
0.0718630914337805 1
0.391006643842321 1
-0.00675799218228917 1
0.166872467439222 1
0.349048001434991 1
0.273289305116591 1
0.952213804734743 1
-0.0339583656945597 1
-0.0923853860962904 1
0.59009808752157 1
0.742544868228133 1
0.0820850881020644 1
0.403352343486348 1
0.625631356397148 1
-0.09621611506149 1
-0.129992878290393 1
1.59095508061027 0
0.296242100850232 1
0.752612039476649 1
0.725901387917113 1
0.0492008106922145 1
0.0574335241530408 1
0.168661602990048 1
0.310870357441531 1
0.82851121547886 1
-0.337230478361406 1
0.227997059606162 1
0.201266194966447 1
-0.0768129748905621 1
0.620044150217106 1
0.476804957442774 1
-0.43991162564827 1
0.374865099993148 1
-0.134576696167651 1
1.45943716481713 0
-0.304898689456784 1
0.46771587708014 1
1.30303060659284 1
0.311508304855388 1
0.686381780591518 1
0.365341718615425 1
-1.29669702696473 0
0.462820919880382 1
0.725698349158503 1
0.024655520110691 1
0.62575434226044 1
0.174581796030921 1
0.325838450405514 1
0.60337054920985 1
-0.359107905933622 1
0.609214706484545 1
-0.27140958478502 1
-0.372727978828451 1
0.0470565681457764 1
0.933438767741522 1
-0.46495138706613 1
0.204723252167898 1
0.452941359806036 1
0.501067062950433 1
0.86133774591055 1
0.538793248466952 1
-0.771587362253994 0
0.0588050788218226 1
-0.183537018894212 1
-0.0941739450847454 1
0.83358107238475 1
0.624586411744492 1
0.474926022197325 1
0.597296417342772 1
0.218848583113832 1
0.552706948061353 1
0.480304319085002 1
0.4782783441555 1
0.567412894968292 1
0.16426064124621 1
0.942328573307 1
-0.181649796712469 1
0.479456896229692 1
0.196159401110859 1
0.109538423520357 1
0.512442406620211 1
-0.0803839639442106 1
0.355228485307744 1
0.310998794210033 1
0.0827861022652872 1
0.542248250359372 1
0.676466114580251 1
0.22226576613646 1
0.76343711792281 1
0.776020164964068 1
0.645762810886307 1
0.151151701434013 1
0.228267684471353 1
0.844614893034559 1
0.78332829335637 1
1.29360307396179 1
-0.139664709263147 1
-0.0924621506059592 1
1.36122662141998 1
-0.122823083076568 1
0.893641350584372 1
-0.0241775606910174 1
-0.0886596770991845 1
0.120329575067194 1
0.436709510800186 1
-0.237376028293352 1
0.186643224512713 1
-0.704896716278608 0
0.607141831089888 1
0.0972984561366711 1
0.13979071940894 1
0.17732826344339 1
0.701055692337168 1
-0.287841342757097 1
0.699998374316678 1
0.462770943182839 1
0.535068765080677 1
-0.12285278520169 1
-0.750381723533128 0
0.316050607874348 1
-0.118913628998841 1
0.521191575559737 1
0.249192767057242 1
0.528868159580356 1
0.990240801261254 1
0.367428664638847 1
0.309415246846353 1
-0.164639588547139 1
0.385391562555183 1
0.773183639486229 1
-0.367447851574048 1
-0.0312907792685852 1
0.572686373362439 1
1.32523205833524 1
0.120687814610488 1
0.759297373691436 1
1.1628457756244 1
0.395300492697678 1
1.54863151481452 0
0.416708710355882 1
0.463412838172564 1
1.24326650082136 1
-0.475455576946078 1
0.222052447354774 1
0.894421142264519 1
0.0413617933080555 1
0.0650377659572314 1
0.691824704589789 1
-0.261006387943803 1
0.914589404648707 1
0.811077196024868 1
0.5436009427621 1
0.257133550869413 1
-0.0501964014728297 1
0.517674743175432 1
0.0985401462399228 1
0.72217089765077 1
-0.16448810745278 1
1.30257998190317 1
0.997174467909662 1
0.195403582950985 1
0.472215805133159 1
-0.128235806825612 1
0.460090963539613 1
0.881639551577329 1
-0.0228564422739508 1
-0.205136378707425 1
0.806310582803561 1
-0.042618939201973 1
1.52385695740205 0
0.590188970726174 1
0.374938400185992 1
0.226032981046366 1
-0.186647091706613 1
0.891667365560328 1
0.223898094367802 1
1.45973317139678 0
0.372079619336395 1
-0.114875068006419 1
0.793194401505944 1
0.48357519053742 1
-0.018027155385487 1
0.50899501558601 1
0.470884008024582 1
0.313566335518722 1
0.175447594024261 1
1.23122244788163 1
0.638258134944136 1
-0.208065925940463 1
0.0309037979108827 1
0.237159326415671 1
-0.384068730936641 1
-0.440122430117593 1
0.10644200053717 1
0.138727896705496 1
1.02900034586245 1
0.173727094777031 1
0.722922479876182 1
-0.144898447243784 1
0.493495705200999 1
1.15860972013962 1
1.23760397644437 1
0.361533398193769 1
0.77648486762539 1
0.0998851602880637 1
-0.296317668809947 1
0.189902458497591 1
0.349132392253475 1
-0.300869570268529 1
0.460632686222381 1
0.550575551259076 1
0.164832696867432 1
0.55906877753818 1
1.14586770716213 1
0.518226402275198 1
0.831441262403207 1
0.00205878940145168 1
-0.222274024120086 1
1.19930442198907 1
0.160342308716484 1
-0.243959843381729 1
1.39841653983735 1
0.414137102683101 1
0.0352236758344625 1
0.476931755351612 1
0.177886176134957 1
0.549654463508592 1
0.484285421104977 1
-0.714733170232551 0
0.21095191815596 1
0.190364342350531 1
0.144733932449288 1
0.49935438146956 1
0.0631606944839478 1
0.698653645584674 1
0.259565838928138 1
1.01394759283085 1
-0.0705560071241211 1
0.151907998561823 1
0.221152295062809 1
0.428060588949545 1
0.464872971408541 1
0.628191155018502 1
-0.0668750774934928 1
0.420728665000545 1
0.0282292994833852 1
0.355131257931737 1
0.13040509104903 1
0.400522194398082 1
0.381432740695989 1
0.902092614519542 1
0.322607857209622 1
0.597947845454467 1
1.19041854129664 1
0.707207221425632 1
0.454080253715065 1
-0.00187923257446329 1
0.668686308034417 1
0.544563296021956 1
0.725883543674681 1
0.672994959683961 1
0.110823212894851 1
0.00907614343311219 1
0.208372922662389 1
0.92766779134975 1
0.405184992216101 1
0.315954275439896 1
0.0540574700228568 1
-0.248978885682977 1
0.132339866213777 1
0.953848437397205 1
-0.0709006981631317 1
0.463617736040839 1
1.09767538586635 1
0.253881477532155 1
-0.252314057381974 1
-0.198760969057584 1
1.05266597669883 1
1.03968742923926 1
0.261598691379264 1
0.366866520554864 1
0.575581160089948 1
0.504192622560691 1
-0.496169609474937 1
0.231873215321436 1
0.00602634808715138 1
0.422851336503124 1
-0.0733064853566315 1
-0.448350675899765 1
0.145599043421505 1
0.60682178169684 1
0.588563932148874 1
0.457506611089914 1
0.147524998376166 1
1.11349094661097 1
0.199902403129339 1
0.383789344168849 1
-0.018161975542473 1
1.12379316517396 1
0.58966350403902 1
0.262048506603962 1
-0.175502246889371 1
0.46103356749301 1
0.562770280519238 1
0.704338767972595 1
0.314975327247422 1
0.459408678236573 1
1.07014406323735 1
-0.171168385350851 1
0.610963770268219 1
0.329424053278842 1
0.222602008003018 1
1.03311875225741 1
0.0616072464509442 1
-0.421034426742155 1
0.393618720300736 1
0.349572247606155 1
0.0975558342678986 1
0.866383653003546 1
0.853935922738487 1
0.385534151680441 1
0.502486467795392 1
0.168320841447236 1
0.0822335879760933 1
-0.829255306203823 0
0.602000691473999 1
-0.126701845731601 1
0.234014670523239 1
0.467328244311648 1
0.374427214074999 1
-0.0890940501792995 1
0.843943604344423 1
-0.437301240243997 1
0.535021241968855 1
0.814814271571198 1
-0.256091313625264 1
0.631879166698059 1
1.24820911888502 1
-0.167502749007575 1
0.312712483088653 1
0.303303084169349 1
0.325518372881863 1
-0.0241590147920093 1
0.744182077014864 1
-0.199275378592686 1
0.688038740529991 1
0.250156583152325 1
0.393221003515169 1
-0.283486980822978 1
1.14981083367744 1
0.0549410239613345 1
0.408550153228488 1
0.194483381920266 1
0.737301130587947 1
0.620299515525703 1
1.06169137029334 1
0.0653022522971645 1
0.733210578674538 1
0.0646235245287871 1
1.10881327856002 1
0.436600630355811 1
0.417496258029213 1
-0.0920866212035632 1
0.689738001482649 1
0.57185665784803 1
-0.29595779472864 1
0.507540183247171 1
-1.0755540429156 0
0.76997040070272 1
-0.237978660564441 1
-0.1551893168308 1
0.800744144694516 1
0.414782193959176 1
0.0385377699963422 1
-0.196822396083298 1
-0.663822626049539 0
0.533323911556137 1
0.884833880824809 1
0.864323187671164 1
0.165682486688672 1
0.786369285084386 1
0.490942199072017 1
0.687439048175592 1
1.06000062866563 1
0.589493272040544 1
-0.228428528506697 1
0.391371755555746 1
0.312200338458592 1
0.708385934187492 1
0.313855226062205 1
0.210880897832014 1
0.488759645444145 1
0.959438763030331 1
0.325200942486266 1
0.00529302184211057 1
0.40380266550449 1
0.35944362499876 1
0.106867981722188 1
0.290926319875861 1
0.086310790482286 1
1.2847555219987 1
0.569496723908495 1
0.289539748403135 1
0.0603417469059579 1
0.44807688728891 1
0.233830793910511 1
0.619398432964075 1
0.807272213834396 1
0.724657300897589 1
0.70200061207306 1
1.17650801671076 1
0.618912227421202 1
0.491969838081638 1
0.543140045813347 1
-0.384535949046496 1
0.917380201746011 1
0.202579601982257 1
0.346645524646795 1
-0.754718397088326 0
0.854038291024496 1
-0.0806425283310891 1
0.398160168843153 1
0.67319263375689 1
-0.793698298041013 0
0.265347253018167 1
0.16006034125697 1
0.500165606840434 1
0.231445952647096 1
0.573512670981207 1
-0.00339877417973766 1
0.478038721942912 1
-0.079406530559303 1
0.422850444848252 1
-0.44804177818961 1
-0.203901023182701 1
0.875758195728825 1
0.476876720368525 1
0.778883941305052 1
-0.314204992746737 1
0.250886962473571 1
0.200251943307988 1
1.15946262116961 1
0.281628621075077 1
0.509340102767624 1
0.0769822240142644 1
0.412876239713684 1
0.843666316842399 1
0.523658952959212 1
0.491161679098141 1
-0.474425249990586 1
-0.24796114745664 1
0.371859355488645 1
0.794926843671992 1
0.840112056295331 1
-0.270083351519359 1
-0.397433531047827 1
0.541259342663164 1
1.31495409345428 1
0.698526656291053 1
1.25157284375976 1
0.393489279585123 1
1.0095499403891 1
0.676840505444989 1
0.00426957822443205 1
0.0166012706458682 1
0.436951908735758 1
-0.231136239309184 1
-0.61400473890484 1
1.2900027221182 1
0.959569616317117 1
0.253304278022689 1
0.719830213170477 1
0.0692906926467155 1
0.656664458151167 1
0.244696473945233 1
0.375292310657819 1
0.038151611479479 1
0.683620929417517 1
-0.467909315406348 1
0.385230162819396 1
-0.042859147763698 1
-0.699993785297398 0
0.709244871175838 1
0.808872350733551 1
0.348563194696325 1
0.506919638779194 1
0.601334033548343 1
-0.0261844949423483 1
0.1526335523427 1
0.689169080074006 1
0.460824071822216 1
-0.19882784675848 1
-0.26861541746487 1
-0.197046823969938 1
0.483744169775318 1
0.925385139168422 1
-0.286918677307988 1
0.408944448565943 1
0.781472057861718 1
0.0101472484411422 1
0.259463132522228 1
-0.289563066211065 1
1.9023497391932 0
0.421653975157174 1
-0.171205232783219 1
0.0866794770522276 1
0.263282958803033 1
0.350700220643802 1
0.577397896296598 1
0.722931880398571 1
0.293826138393166 1
0.446585378414248 1
0.939219954395624 1
-0.153623994332308 1
0.477505517655817 1
0.270170682664831 1
0.541522977809437 1
0.48728992113401 1
0.056899146176101 1
0.819751096621328 1
-0.35391508424143 1
0.354195900521038 1
0.149897834618547 1
-0.207381135664487 1
0.730554000740939 1
-0.132126118873641 1
-0.458818004413316 1
0.157973477157963 1
-0.335236131371896 1
-0.486741711465453 1
0.0813236038384686 1
-0.136244912828346 1
0.548823751701579 1
1.10682643302862 1
-0.58388347774908 1
-0.265845811420456 1
0.505866893188452 1
0.445774852747366 1
0.632014204757085 1
-0.435214321187275 1
0.692938957955965 1
-0.00483203773958737 1
0.524780687770918 1
0.419369629309615 1
0.0589703514025425 1
-0.200248399515625 1
0.324682086038638 1
0.779497916859101 1
0.39690459390676 1
1.13722594846448 1
0.135046410581297 1
0.345541160568566 1
0.325270023584901 1
0.249902851513748 1
-0.537835521076136 1
0.343082781799892 1
0.058060352621629 1
0.549958039640668 1
1.02008746856139 1
0.14758825301745 1
1.14228077013135 1
-0.144965640031236 1
-0.161546241110879 1
0.941739702904795 1
0.295920444003647 1
0.203350243646401 1
0.594792269350555 1
0.226249692383911 1
-0.300449490875558 1
0.800566334050449 1
0.0689558494856906 1
0.587814699414401 1
0.759001263051085 1
0.169326755783999 1
0.782772853739169 1
-0.453429182704025 1
0.602769822323547 1
0.856108136902021 1
0.881379190805921 1
1.38303556126105 1
0.445154825244467 1
0.371375695446629 1
0.709626028515203 1
0.251881512226448 1
0.546744054125654 1
0.362276463910334 1
0.919332698689648 1
0.399925354019052 1
0.174627796790513 1
0.460392794635344 1
0.572501292429147 1
0.724954936927237 1
0.786077889288836 1
0.563738548924779 1
0.0966640927980759 1
0.319515667109962 1
0.643948637592909 1
0.829798732660235 1
-0.00361788646308794 1
0.43763623237871 1
-0.00590408598574707 1
0.0823766476057715 1
0.115336251036716 1
0.362046686311833 1
0.562193604319185 1
0.605998736070362 1
0.635852620798335 1
-0.278141071525235 1
0.802792618079694 1
0.756086143478864 1
0.476716710271858 1
-0.111383236120508 1
1.2055541906292 1
0.690412198520718 1
-0.517932105152799 1
-0.163616892343458 1
1.72841753376148 0
0.00733241347754712 1
-0.0486252499463456 1
-0.966988012851876 0
0.141822009434165 1
-0.217077713966736 1
0.176847285517257 1
0.134652885855316 1
0.965246227530241 1
1.16761888255365 1
0.522820058027383 1
1.29256212726051 1
-0.1413961783155 1
-0.310021257106273 1
-0.423646715432245 1
0.448275896840172 1
0.815938666179248 1
0.802864076555532 1
0.679908532325597 1
0.847430503949421 1
-0.485876554263902 1
-0.142623559586706 1
0.531968544799614 1
0.988902401498437 1
0.776374329579173 1
0.663739447712557 1
0.157988430518032 1
0.427173103556814 1
-0.0150342622309923 1
0.600826980950897 1
0.0989440496384141 1
0.267439426003792 1
0.0660755121279202 1
0.466856713037642 1
0.341381893465936 1
-0.244116344331966 1
0.892082472222168 1
0.621960773635495 1
-0.144419850422711 1
0.018907179557315 1
0.263574607853802 1
0.927496881826401 1
0.650197058550591 1
0.0432409017278643 1
0.369733281386195 1
0.054562881195191 1
0.606202429814526 1
0.447642981942892 1
-0.0724328902816361 1
0.0470610953639972 1
-0.225909223846971 1
0.223078158230917 1
0.479057546578072 1
0.527028139910489 1
0.442700144990354 1
0.0907239825232182 1
0.996267338155361 1
-0.0368614429437973 1
0.464669345456645 1
0.33438992007623 1
0.232032060388382 1
0.991267322829062 1
0.307363277160608 1
0.803912741065966 1
0.26405493626599 1
0.0576668599529687 1
-0.554500909695566 1
0.091133441222245 1
0.107352780508056 1
1.16163689521255 1
0.884284026224484 1
-0.07040520799871 1
0.363774639901656 1
0.784932453711199 1
1.22270468080401 1
0.508305880894036 1
0.434750555172006 1
-0.519078787057441 1
0.769581650759127 1
-0.0907704898356816 1
-0.477017437207765 1
-0.137403215053168 1
0.282558532453262 1
1.09151284089662 1
0.237334952707774 1
-0.142673587192524 1
1.1877142837076 1
0.232203797278125 1
0.297744187731011 1
-0.336291204280212 1
0.607457123572603 1
0.325676549068713 1
0.713846975859624 1
0.514229884783607 1
0.756394467857984 1
0.031390887207847 1
0.651727577184631 1
0.0786148972703236 1
0.360994775072261 1
0.433924406648031 1
0.423222995046344 1
0.375468077031564 1
0.621501115395484 1
-0.273149003432967 1
0.341685207969614 1
0.312550742372675 1
1.67248663794751 0
0.42400094056372 1
0.685712640135274 1
-0.0644401316344624 1
0.912379864969221 1
1.30228706985422 1
0.693277827862866 1
-0.440383590923359 1
-0.0160733278038829 1
0.311710129464309 1
0.822114815158485 1
0.321581722601443 1
0.696732146436263 1
0.12469389329769 1
-0.272339723985779 1
0.930721069404913 1
-0.0401547689303137 1
0.580674141136938 1
0.418502775234123 1
0.684132064357949 1
1.38181727598101 1
-0.0833717186216114 1
-0.323926036058872 1
0.41279903463229 1
0.269814651182143 1
0.179271025181924 1
0.20980316386829 1
0.248352992978796 1
0.00951378159878602 1
0.911128391979931 1
-0.47617613908728 1
1.04340039667357 1
0.684487696548935 1
-0.419058222495866 1
0.00545745556646393 1
-0.55926516417981 1
0.346721148643797 1
0.918268620975837 1
0.208334842434314 1
0.530009076410119 1
0.0181476901660228 1
0.74535266401664 1
0.519615205303427 1
0.211728348501069 1
0.168088866283931 1
0.780929834973922 1
0.834350899112221 1
1.32774780393511 1
0.124432780984402 1
0.708883533007442 1
0.527952950197398 1
0.0418329774855591 1
-0.111137912269333 1
0.573945126695991 1
0.34371179262329 1
0.984563986381226 1
0.146804026224889 1
0.733753445782903 1
0.0369525095547475 1
0.375313741066731 1
0.0284257803514555 1
0.256670795046098 1
0.485897511984685 1
0.239487562333566 1
0.152090416805186 1
-0.133674675318296 1
0.138146850271729 1
0.170763377680317 1
0.739985383361303 1
0.0263732530632726 1
0.958084403637755 1
0.184505752200549 1
-0.303737954781028 1
0.516113187907418 1
0.563425526513293 1
0.457680151467873 1
0.640455437956502 1
0.17896886565522 1
-0.149129489762903 1
1.12603932336589 1
1.21835137627051 1
1.10268251595151 1
0.159481088780038 1
0.556484923503441 1
-0.250492243699386 1
0.286848522726729 1
0.274305082357168 1
0.586224611351997 1
0.253837148681752 1
0.51776987210004 1
0.65164521950496 1
0.178610644408773 1
0.433001905363972 1
0.202618960033442 1
0.341264016986317 1
0.154501377108202 1
0.670141468593518 1
-0.151746359687013 1
0.363387109656324 1
-0.229776159281299 1
0.0740633338177116 1
0.327193294159356 1
-0.236949818903844 1
-0.108426131223558 1
-0.0739787435736918 1
-0.285641820387015 1
0.483843758607958 1
-0.215964207556702 1
0.933165537983191 1
0.749163674889284 1
-0.0927758725364455 1
-0.524375027509921 1
0.346641654089658 1
0.156592772874148 1
0.631817307304911 1
0.73507497758373 1
0.687360610407583 1
-0.251673989595838 1
-0.129299635972562 1
0.0762349996804337 1
0.0551406214612254 1
-0.260824807905232 1
0.637138140810667 1
0.0773671056396644 1
0.716637247291364 1
0.123033970472195 1
0.248238306465936 1
0.887877405033481 1
0.688336695462106 1
0.131231263419624 1
0.684102500751638 1
0.276004285707523 1
-0.910150407103773 0
0.509357835458197 1
0.923875646344344 1
0.358172683355783 1
0.123340614476882 1
0.926124448584755 1
0.23413340279733 1
-0.10429339696311 1
0.51074993729997 1
0.724719818960087 1
0.12758365107493 1
0.276147090776343 1
-0.00864116978342469 1
0.673048751596225 1
0.385934791956295 1
-0.081229326881729 1
1.32118618127715 1
0.599175058439866 1
0.686668137355337 1
-0.454554102822475 1
0.383485547912441 1
0.0943773855807913 1
0.0342898360292893 1
0.584272658502749 1
0.644639059918141 1
0.640518114249002 1
0.431063413079485 1
0.861844445289661 1
0.809365538877724 1
0.459014910028585 1
0.0819902538744073 1
0.679308543694415 1
0.498940383567635 1
0.198760241077269 1
0.759987017593578 1
0.66445287640962 1
0.675460921018675 1
0.252619352144225 1
0.00187656984710091 1
0.278835749920294 1
-0.0839195586282394 1
0.334412664719022 1
0.389568383786439 1
-0.280309206051549 1
0.502083515945101 1
-0.0894569182383218 1
-0.275771921071079 1
-0.853995952888478 0
0.0275415892672378 1
0.540803656333927 1
-0.0999738716150764 1
-0.886416050008638 0
0.583187233875331 1
0.315243356185671 1
0.614723459214519 1
0.573166342928087 1
-0.0458959891322814 1
0.270686631335165 1
0.603728872878822 1
1.09729066522813 1
0.0899033370700636 1
0.132494333114459 1
0.382781464692805 1
0.181499184478983 1
0.383442530047529 1
0.369990374434371 1
1.16909095871598 1
-0.149029659888374 1
-0.0537646800098152 1
0.490919565828623 1
0.794533756434749 1
1.00813278380917 1
-0.0102915419325419 1
-0.00569618319238523 1
0.316751717921731 1
-0.65354841934522 0
1.0098666204371 1
0.190445305057497 1
0.237721095522323 1
0.288065755189681 1
0.0750824732316885 1
-0.476861750190606 1
-0.0971871862430907 1
-0.0652056308900705 1
0.144089000104231 1
-0.0529411969019377 1
-0.120911100637679 1
0.535699636591186 1
0.808572105950282 1
0.303109317336207 1
0.054263104317399 1
-0.0979828755056893 1
-0.387185843553463 1
0.230190345466264 1
0.432361202433279 1
0.478921784164544 1
0.0981656893403502 1
0.0425459650890755 1
0.740938207256025 1
0.453302834789682 1
-0.241177448289423 1
0.903343944565494 1
-0.335507332426271 1
0.874326609634262 1
0.855867728980842 1
0.571364116561371 1
0.0872466304208627 1
-0.00536922641948623 1
1.38286963672061 1
0.102191914113839 1
0.248337405379168 1
0.312521860805164 1
0.268636783300825 1
0.0289037333878967 1
0.0484798028721655 1
0.509346192334255 1
1.19961981508915 1
0.29360100158301 1
0.0798423515481845 1
1.13124912325322 1
0.561069843346483 1
0.862779448823075 1
0.980775690562818 1
0.400193701136582 1
0.346650982962263 1
-0.862982555115945 0
1.00111748458944 1
-0.351788387647651 1
0.52700268235792 1
0.609550967494868 1
0.793283909540505 1
-0.203788267736213 1
0.806563868320596 1
0.659986431973686 1
1.42509552245762 1
1.73768551670012 0
0.43638408515152 1
0.23401621982256 1
-0.222651373171075 1
1.23330159930996 1
0.366741174769108 1
0.738409991953756 1
0.426011797763201 1
0.637399648130254 1
0.128610022118384 1
0.161102958097081 1
0.0861273073670605 1
0.789624807687206 1
-0.223762236243697 1
0.634294211090982 1
-0.0933771438596321 1
0.478158809432281 1
0.178810574874578 1
0.0322377289928476 1
0.615037835281407 1
-0.0671192323193099 1
-0.355538970845065 1
-0.0167710639557973 1
0.407531770849384 1
0.323807784687073 1
0.867275030207309 1
0.344751277530995 1
0.300276978883954 1
0.498425463910911 1
1.00508528435302 1
0.352202531251213 1
0.364495663091405 1
0.848837024618395 1
0.573550224978601 1
0.752553313961125 1
0.645404162833697 1
0.382199589837828 1
0.858769988514863 1
0.760940720766153 1
1.05179734321007 1
0.493837632447405 1
0.627883133624721 1
0.669357486066111 1
0.703156036564507 1
-0.0186053512729573 1
0.0154693623456563 1
0.245546719573529 1
-0.143377322956262 1
0.0931678791884099 1
-0.0683579058229576 1
0.839984707414771 1
1.35367679024635 1
0.639717387829775 1
0.290174710665902 1
0.698740578071127 1
0.3733643185057 1
-0.42735082980794 1
0.147788590778712 1
0.458616502374716 1
-0.630390920889324 0
0.332653036448528 1
0.35655163085054 1
-0.283615438052956 1
0.397455497047001 1
0.814443888235085 1
-0.0390787344160476 1
0.309517262211675 1
0.627657264607695 1
0.126313969378463 1
0.0654848094767211 1
1.15111098731068 1
0.0544102590844775 1
-0.409398924929267 1
0.403886035715663 1
0.283446968624579 1
0.37789654831192 1
0.377412661253435 1
0.140832089541037 1
0.41445815190062 1
0.284158265753329 1
0.971918533630916 1
0.718493706267355 1
0.141275846420239 1
0.753492949611528 1
0.472768195728207 1
0.221555159182496 1
-0.0994115902593115 1
-0.0586821700132825 1
-0.272265422587415 1
0.448442979253113 1
0.403179460785318 1
0.74626238391782 1
0.764449753722348 1
0.503752000447157 1
0.778145432216506 1
0.690791636841067 1
0.728894613761538 1
-0.581298542821489 0
0.865054171247968 1
-0.269220319162472 1
-0.105338221053005 1
0.300582142097913 1
0.720718398064869 1
0.651694425411733 1
0.0145846379260188 1
0.775949732383286 1
-0.344314584196126 1
0.528375348740042 1
1.03018367043895 1
-0.528549633580225 1
0.66014642080289 1
0.569538578795829 1
0.134463230023389 1
0.654480138449405 1
0.889303267983678 1
0.0483152113295217 1
0.856228677313477 1
0.520633038945691 1
-0.402728372823226 1
-0.297611682119141 1
0.361168285968625 1
0.572799725598328 1
-0.1633348195374 1
0.122265766081295 1
-0.293448125967252 1
0.899514738490203 1
0.743764973846556 1
0.28387309879379 1
-0.340977462035954 1
0.8731134710756 1
0.137080438479392 1
0.0867901744727876 1
0.41159166288413 1
0.78549944939687 1
0.233763891351639 1
0.288137780241757 1
0.869349724114044 1
0.904304056308215 1
0.789784003339346 1
0.460670080299851 1
-0.216393361743894 1
0.370659806046287 1
0.0963022064327498 1
-0.0309358822847632 1
1.14890485714801 1
0.214903488654949 1
0.395059526484194 1
-0.449321197530499 1
-0.0361419471633614 1
0.89465260471409 1
-0.497781975043433 1
0.105881181463074 1
0.346054749028262 1
0.619256346829368 1
0.0384993610441453 1
-0.0946391985573033 1
0.53409608233539 1
0.315795363056879 1
-0.849398909821599 0
0.23497814527121 1
-0.432616313257952 1
0.0228411870947466 1
0.314384205465953 1
0.397190394385932 1
0.358487676506902 1
0.948234530713246 1
0.33765017517243 1
1.03612947026988 1
0.172100974112551 1
-0.0303560161173267 1
0.605618966719742 1
0.551341188135565 1
0.280152576060984 1
-0.453995018345661 1
0.614303119006539 1
0.254875116565199 1
-0.387863550149831 1
0.379550541549425 1
0.978147257486802 1
0.368042179293788 1
0.2427875578858 1
0.18926899580914 1
0.715100042257433 1
0.437898862460413 1
0.926865581699281 1
-0.0506548886718492 1
0.518790289256049 1
-0.782651665559752 0
0.926298538506374 1
-0.0490575886503385 1
0.0405931903607699 1
-0.36946747469322 1
0.0206525055584278 1
0.898683407297564 1
-0.218827255325472 1
-0.215313773614712 1
0.0178967042639629 1
-0.275061780573974 1
0.571646675717972 1
0.116236147113079 1
0.566189751937287 1
0.489817882248202 1
0.116551320631618 1
1.16523475355145 1
0.519682054487373 1
0.380150588609061 1
0.63243827882234 1
0.167540707434 1
0.30603802787379 1
-0.0675009689554132 1
0.724540168973732 1
1.13813947917477 1
0.229793860480417 1
1.24985775601422 1
0.0265935947586011 1
0.671822408763608 1
0.110952319478121 1
-0.0332792591086479 1
0.491762191420456 1
1.31638211989822 1
0.393119087665313 1
-0.125916534455629 1
0.252416326480411 1
0.592794474592109 1
-0.0426883450363402 1
0.901243878776144 1
0.901530537228901 1
0.635725364471352 1
0.0676787664571407 1
0.782938843695469 1
0.849018562595118 1
0.701046382376179 1
0.1173750042545 1
0.831214282233417 1
0.522283854054842 1
0.290379119425048 1
0.770777355286928 1
0.451975492579121 1
0.725320910522055 1
0.704466463095445 1
1.35007786725046 1
0.67213257060692 1
0.24652729256847 1
-0.219379188462157 1
0.618578636268332 1
0.276245201191843 1
0.60495304926759 1
0.453137521311464 1
-0.232084250544213 1
0.0600265829315252 1
0.0917229780583256 1
1.09199057511942 1
0.089879160905515 1
0.659739810717895 1
0.320213418424086 1
0.138643583886875 1
0.27574847728734 1
0.355677787388215 1
0.533874836416618 1
0.208223581373577 1
-0.135455665099477 1
0.38901580640717 1
0.418460445687349 1
0.415026500503331 1
1.01380359492448 1
-0.164414857041443 1
-0.00248325036005426 1
0.415290404399434 1
-0.202332298019712 1
0.0424304775517626 1
0.16540575370058 1
0.280564875888151 1
0.539582375702196 1
0.335081613244297 1
-0.273273608487193 1
-0.264531616468043 1
1.26019899533182 1
0.591717761064396 1
-0.0145522343499192 1
-0.215594709913182 1
0.495623501286037 1
0.229460648131523 1
0.791535087198303 1
0.87898038205922 1
0.506221537413788 1
0.542054032728989 1
-0.115327524645509 1
0.82965336786167 1
-0.773039083668409 0
0.510742154055762 1
1.23692576460842 1
0.0700014292803218 1
0.57210178158789 1
0.852931248452841 1
0.275328270826812 1
-0.240961466362427 1
0.169589271312157 1
0.4981596268618 1
0.342218445756255 1
-0.744078986904018 0
0.196838882687371 1
-0.624420121610506 1
0.234740933168109 1
0.433198126543655 1
0.751502318031827 1
0.277450563938075 1
0.270308284645937 1
-0.462267221115721 1
-0.128533774700949 1
0.109893858165755 1
0.826613404091196 1
0.944536678532056 1
0.610855766448413 1
0.768373585631998 1
0.0562968885889178 1
0.0559052151678098 1
1.15038680864461 1
0.333790231934928 1
0.14641261692033 1
0.526627207373303 1
0.491405953264752 1
-0.288269191694167 1
-0.0710702236353852 1
1.00397936260368 1
1.00004142624691 1
0.107152667203158 1
0.560150044729792 1
0.488076802072131 1
-0.240118506830821 1
1.21665337892604 1
1.32294724220683 1
0.56036561399397 1
-0.144104114602227 1
0.115854344656303 1
-0.189907138044413 1
0.5714206574811 1
0.318154573657038 1
0.305815577033786 1
0.291403488201595 1
-0.287987556389755 1
0.512977320617418 1
0.980539644636866 1
1.01822315981117 1
0.0463455335781102 1
0.95410895532079 1
1.12064706713368 1
0.124098106075641 1
-0.196768612193127 1
0.453003935734478 1
0.304115994736068 1
-0.11503315351716 1
0.0918921339401481 1
0.581967423618489 1
1.07765708018367 1
0.42889786517193 1
0.587358989428961 1
0.409795983693236 1
0.600803288513209 1
0.129862473134666 1
0.499943905325651 1
0.150861898940974 1
0.533257099331933 1
0.154989740201687 1
0.412791634252312 1
0.0367445964790468 1
0.381269465309061 1
0.0909427808944647 1
0.31413376494196 1
0.559105432739438 1
0.569866549973905 1
0.0152565764238541 1
0.300540721672901 1
0.406000525946676 1
0.388759546207023 1
-0.154774517822051 1
1.07231242132683 1
0.377764590748259 1
0.0728487865691786 1
0.41630145268518 1
0.131901696076011 1
0.448395360610683 1
0.00971644615746411 1
1.52936843027342 0
0.00734354781273314 1
0.0882936645502395 1
0.700917993057529 1
0.510374156659169 1
1.85260446312628 0
-0.0718590225450368 1
0.194343651329464 1
0.384998306627069 1
1.2661866086987 1
-0.134328890072412 1
0.156691805124226 1
-0.953942525317466 0
-0.0217720288372956 1
0.676156555891589 1
-0.202976350345429 1
1.24223027525412 1
0.808473622197807 1
0.351311815827542 1
0.136724561812633 1
0.727789677220085 1
0.23956070897892 1
0.605636984849861 1
-0.394327135713764 1
0.0075642224010188 1
0.364133728257302 1
-0.693339232080217 0
1.21321816527694 1
0.190686297058755 1
-0.0834126947053857 1
0.193332839903455 1
0.799309293409415 1
1.24107506283285 1
0.436171253792543 1
0.172991552485566 1
0.566357009033997 1
0.727882684824177 1
0.783634296765071 1
0.277653032154378 1
-0.237944185374406 1
1.17781429462083 1
0.596925665452846 1
-0.538940679971246 1
-0.0108206097323701 1
0.14105173271799 1
1.22699964427441 1
0.328399261644227 1
0.111288387957643 1
0.866673066688238 1
0.218362530360186 1
1.01653613517743 1
0.493488486103872 1
0.874664420035588 1
0.401860505255826 1
0.513593100722233 1
0.305262097950146 1
0.424527063639026 1
0.445687937764583 1
0.797904076749863 1
0.0156839602506678 1
0.596023434052475 1
0.269409636409056 1
0.913981742992555 1
0.258679173444046 1
0.480906924336321 1
0.458468237069211 1
0.951224888070662 1
0.657972145333842 1
0.290276495525153 1
-0.075919307868741 1
-0.261834445199387 1
0.633463771983379 1
0.870273052735896 1
-0.20024696232998 1
1.12608796754482 1
0.081662749206322 1
-0.0179265332258683 1
0.96117343753483 1
0.496638488620069 1
0.323025247318524 1
0.229753470805938 1
0.310777783251745 1
0.258427882842259 1
0.175722112284976 1
0.476420686354591 1
0.493720650165994 1
0.399194613696074 1
0.100904476847903 1
0.34868960809167 1
1.27912193482218 1
0.0170158845475294 1
0.0802976833183324 1
0.344757079601386 1
-0.29054951862145 1
0.376961624236476 1
0.533056227516121 1
0.0543258343704657 1
0.394219661514796 1
1.01404813976709 1
0.323797947380461 1
0.280575865497363 1
0.511828809479908 1
0.864709533031756 1
1.29801627447403 1
0.097499247777295 1
0.441282686731603 1
0.188663056301215 1
0.623666615935317 1
0.294876142326357 1
-0.295595226161755 1
-0.2752077617201 1
1.17532668379865 1
0.501146688240928 1
0.451414101149517 1
0.357541225914683 1
-0.241499974304997 1
-0.0507588968451692 1
0.53024925715661 1
0.490421567923192 1
0.80423107461588 1
0.835591298204447 1
0.818577083195885 1
0.737329619575918 1
-0.549139911529766 1
0.312057306466611 1
-0.444254941533057 1
-0.076333877566644 1
0.247122738319551 1
0.563727651445872 1
0.209933255057657 1
0.763948169941353 1
-0.196144685708242 1
0.124562265254361 1
0.843436245448937 1
0.272483880361298 1
0.183610068244818 1
0.911361591961702 1
1.63094618114417 0
0.878765345761548 1
0.569781947783234 1
0.192761984434544 1
0.896512922401155 1
-0.185225787056131 1
-0.000947653715694829 1
0.267127580019529 1
-0.149116817017177 1
0.421508070147066 1
1.17091786321863 1
-0.348121585088554 1
0.448594901339099 1
0.352450009487712 1
-0.258225772601224 1
0.243491905819559 1
-0.652424299607182 1
0.482645547084467 1
-0.112631735752457 1
0.724884225121741 1
0.0980770936374344 1
1.03340794027193 1
0.492885909456002 1
-0.483571058846424 1
0.0987192861625067 1
-0.362989935083696 1
0.905971917905354 1
-0.426483066143438 1
-0.00420042095565276 1
0.304921778016489 1
-0.668358204964426 1
-0.0364824945115902 1
0.140369105524997 1
0.310488150507757 1
0.929628059915493 1
0.471945551410957 1
-0.654521490434858 1
0.749919904009802 1
0.385628476735426 1
-0.148192034720126 1
0.360359456526243 1
1.08299763923251 1
0.0026874792660036 1
0.285541059630431 1
0.325640576276254 1
0.54119549048186 1
0.750042186309947 1
0.415223362923373 1
-0.0151017056612936 1
1.18886421050517 1
0.174463041163099 1
1.06443452314975 1
1.04556362878321 1
-0.289224660892311 1
-0.092663806698994 1
0.00190036088205051 1
-0.307327920496777 1
0.793427129694617 1
0.548772609383199 1
0.700155547176744 1
0.46545785469965 1
0.857451815951779 1
0.780733740760174 1
1.00357952728841 1
0.322152950229221 1
0.671937750011775 1
1.05652263255316 1
0.92140808707372 1
0.164013302352844 1
0.0147570290166773 1
-0.0252163568176102 1
0.23262458734704 1
0.109875498953722 1
0.979918754523964 1
0.280617826022143 1
1.09034639219797 1
-0.125606433182149 1
-0.33053658990331 1
0.762661001346337 1
0.514035371458235 1
0.166179391031536 1
0.832336939594238 1
0.0847261178133241 1
0.761697089063149 1
-0.00632762414001109 1
0.496568970563428 1
0.573348789258648 1
0.129134984697548 1
0.911342167612485 1
0.580313900220189 1
1.00804387345419 1
1.00695046827021 1
-0.673921772972944 0
0.0219677189548149 1
0.361031368801595 1
0.905514243641986 1
0.531626161741149 1
0.408813891207561 1
0.594245673326079 1
0.109719044374229 1
0.446325524887568 1
0.493943574381983 1
0.560841081909281 1
0.622137586595544 1
1.32099275671059 1
0.247361415947651 1
-0.550318708697849 1
0.533935355974968 1
0.294477107279898 1
1.05024920257683 1
0.0928988158334249 1
0.694604670411947 1
0.0411607980999185 1
1.06061164339507 1
0.279425125822272 1
0.705500949632068 1
0.0462545356255945 1
0.765927568914704 1
-0.0541111855910621 1
0.0973968239831181 1
0.233328855083134 1
1.13589474100841 1
0.580081601158882 1
-0.166357805246832 1
-0.343489140430363 1
0.422856496040354 1
-0.247334052244552 1
0.542306359944842 1
0.0235406178514456 1
0.480907210137628 1
-0.318398977740712 1
0.367587159293676 1
0.308795881848651 1
0.65864773942946 1
0.854094491332715 1
0.187024187349158 1
0.488300892357492 1
-0.490484701998534 1
0.518815115920333 1
0.81801706992203 1
0.698741381732185 1
0.576294742691166 1
0.218586650488067 1
0.288435828610645 1
-0.140126582709331 1
0.37130142625004 1
-0.00178974479864366 1
0.26366542361309 1
0.117938190773309 1
0.100077918468177 1
0.0824149925215086 1
0.644328476159045 1
0.430985051812339 1
0.261304117042717 1
0.554570604613062 1
0.551831055373755 1
0.439484135907609 1
0.620050962688943 1
0.402241325993132 1
0.689541056123549 1
0.836900157305959 1
-0.114775027432865 1
1.00869724661909 1
0.992545803081312 1
-0.219850146079126 1
0.292684601916452 1
1.21022736041882 1
0.304155800917416 1
0.493321153072868 1
-0.0870064271652068 1
0.000374403101045362 1
0.00513258711688805 1
0.222009316559423 1
-0.078708241872627 1
0.174026987590676 1
0.474628024852747 1
0.60457450437431 1
-0.21335760646104 1
0.598434720969407 1
0.674090369926103 1
0.367067401854596 1
0.604272992978136 1
-0.337432627302661 1
0.901870516146715 1
0.297582546522825 1
0.484463209461922 1
-0.21246260327998 1
0.264274256990844 1
0.650331714595267 1
0.550662037690513 1
0.420142204425388 1
0.302255584355414 1
0.812028111023304 1
0.180069588362111 1
0.704849419060532 1
0.159853490755726 1
0.879216099608508 1
1.09629043603002 1
0.815454024667089 1
-0.142621707500241 1
0.417561321791602 1
-0.12982910330748 1
0.963559451009177 1
0.318994672623424 1
-0.260106715002026 1
0.145650974660289 1
-0.134134915434177 1
-0.234367913322315 1
-0.178360903427323 1
-0.195473812160094 1
0.0595232133873429 1
-0.46352990818959 1
0.563715289224109 1
0.0351048797651321 1
0.178877235372562 1
0.0468569347642585 1
-0.0481801734316539 1
-0.0884386814028137 1
0.322110986706329 1
-0.19261732913444 1
0.298450439958087 1
0.525130870075979 1
0.398195123002262 1
-0.0666896021460847 1
0.398104282189541 1
0.115754954558305 1
-0.316243570693491 1
1.06781496988464 1
0.767407543206306 1
0.406802630987078 1
0.0408821797036072 1
0.468047814164158 1
-0.59603176348169 1
0.0219861233266185 1
1.46758466325777 0
0.124774419079953 1
0.48057599484177 1
-0.590346202579626 1
0.808005521713365 1
0.386337230430285 1
0.776013126673938 1
0.368123480409472 1
0.556556198608105 1
0.665524770207542 1
0.380032289289466 1
1.06015232371683 1
0.304201247455009 1
0.267714548024824 1
0.820190397709492 1
0.516887850585279 1
1.23426766604103 1
0.242927805334555 1
0.54693487763827 1
0.107270525572973 1
0.017086305604689 1
0.172420935026453 1
0.0136466172754798 1
0.785157181586081 1
0.48314067779143 1
1.40973382223049 0
0.255290654386655 1
-0.0332367263899564 1
0.924454889682144 1
0.241683986324702 1
-0.168311581813798 1
0.154649791390281 1
0.30530958623747 1
1.39751544505493 1
-0.320177993448069 1
0.88048394932216 1
0.215272130096876 1
0.28221039917511 1
-0.0340713414626423 1
0.252586379844567 1
0.236211546890993 1
0.254169473938065 1
0.405276783821788 1
0.35666377367556 1
0.967588626464106 1
0.673192987840812 1
-0.340516457993763 1
-0.0682868909221095 1
0.96970925407381 1
-0.257243075145701 1
0.777885828374926 1
0.109669389069641 1
0.526969535635872 1
0.502943105589817 1
0.32940821892252 1
-0.180719396959431 1
0.378703209464394 1
-0.157823944386488 1
1.10671698500282 1
-0.108098787085531 1
-0.347807814282204 1
-0.16664584232777 1
0.214728920358606 1
1.34103742050286 1
0.0334420008721381 1
-0.28357765114639 1
-0.0974099262698776 1
0.0231374315893031 1
0.529938029379821 1
0.619352063475459 1
1.06160922915671 1
0.0759023710204094 1
-0.497692583783112 1
0.49306997603098 1
0.814059771383997 1
0.828276392514643 1
0.242175308147575 1
0.406627936332209 1
0.0970369504936317 1
0.312362661779497 1
0.601040997880626 1
0.142979346480518 1
-0.258520568653198 1
0.160776058171876 1
-0.0128586667238481 1
0.61208722185537 1
-0.321628129283692 1
0.747312137695601 1
-0.0115951734007145 1
0.116966644226584 1
0.00158524253472943 1
0.561909728836491 1
-0.695825394612985 1
-0.36961052986727 1
0.413896041998446 1
0.584459846107134 1
0.533642318878573 1
0.266498735376495 1
-0.0889383312741903 1
-0.268247909075741 1
1.06959634922171 1
0.733786801938824 1
0.305514319046958 1
0.337942886395062 1
0.878409200694727 1
0.280937594379871 1
-0.0257093841715803 1
-0.0261933488444714 1
0.4133465296993 1
-0.372155926749341 1
-0.0268315046366345 1
0.405003832580962 1
0.847139668519388 1
0.906286252087691 1
1.53789958917637 0
0.232521789609863 1
1.05537407533337 1
0.551899345565436 1
-0.106816783787116 1
0.390409089550051 1
1.04647133096719 1
0.497153847027595 1
0.703596160712828 1
0.433710943944688 1
-0.172779809340951 1
-0.0705447588983375 1
1.02410011104717 1
0.283743073127831 1
0.433030507319415 1
0.230911704389286 1
0.379206428650271 1
-0.104047608880823 1
-0.126937013098512 1
-0.0310117483816572 1
0.549495989340751 1
0.583688466712048 1
0.821103566137414 1
0.792982780839797 1
0.65504745951852 1
0.348376889627354 1
0.477296609931179 1
0.544477148660744 1
0.925694415484345 1
0.147355931817219 1
0.75924948517661 1
0.889207913663334 1
-0.115477792850614 1
0.943217909237667 1
0.507301521445943 1
0.56306801419935 1
0.309217529175445 1
1.19592153918934 1
-0.318558872404182 1
-0.959595491610054 0
0.223335863297842 1
-0.43832900142311 1
0.0983025391808601 1
0.396672478557972 1
0.437044093999531 1
0.663079202128262 1
0.729505734169499 1
0.0881040376452284 1
0.559981105889201 1
0.100999423110056 1
0.376255995443167 1
-0.591282094045735 1
1.05421559560361 1
0.217920379611048 1
0.375889072494776 1
0.221738338591508 1
0.329094826827029 1
0.497998375801713 1
-0.0648098079188939 1
0.541649802278372 1
0.384244487030692 1
-0.393849315444094 1
0.843356516969784 1
0.45014058488753 1
0.969708477573068 1
0.467836595128946 1
0.442266844251104 1
0.146340586459525 1
0.850972041660549 1
0.450053602300571 1
-0.159984544614132 1
0.208841807373967 1
0.165846418827367 1
0.0377198388156412 1
-0.0986792438390845 1
0.636047097682266 1
0.23171285405122 1
0.135194791916778 1
0.654249675578893 1
0.443803837735077 1
0.247585264663282 1
0.703799110854332 1
0.683187144388474 1
0.23216093609716 1
0.308934017236663 1
0.62075589046981 1
-0.279692847117557 1
0.442779015836118 1
1.33828529559426 1
0.0646014639438055 1
0.283310360702056 1
1.03990711458088 1
0.481073422764639 1
0.308665945839488 1
-0.455285666445198 1
-0.527205379731289 1
0.539954103155914 1
0.0519803046819478 1
0.27361528853413 1
-0.0259788891637283 1
0.882961062247888 1
-0.944552598410401 0
0.322573971972663 1
0.303092655415178 1
0.481366668502075 1
0.660649473748608 1
0.360511557768201 1
0.382469616965381 1
0.873909198689947 1
0.619979889207842 1
0.902834484980398 1
1.30198410627804 1
0.446176106139401 1
0.426864581998879 1
0.100263371531532 1
0.311199609728818 1
0.375328723061083 1
0.704379656300444 1
0.66518290192206 1
0.701719727904804 1
0.485403019201801 1
0.375275093677016 1
0.311731577303801 1
0.106027253329028 1
0.293676841682536 1
0.313862829851086 1
-0.044603005032322 1
-0.0271692549822776 1
-0.324603102378894 1
0.309115965204651 1
0.270492195406198 1
0.608500982161272 1
-0.136648242250651 1
-0.16886872075378 1
1.20812218287737 1
0.698728363141135 1
-0.291091257318199 1
-0.015352206478552 1
0.0213718327294632 1
-0.0657547395307697 1
-0.52509626276441 1
0.958140718785243 1
-0.0561415193518464 1
0.402243015867216 1
-0.32367694392506 1
-0.250623993120894 1
0.57126498636118 1
0.586101791643356 1
1.47194056089811 0
0.612389426860299 1
-0.244929933387368 1
0.0488282303471621 1
0.750491466999204 1
0.821101801954154 1
-0.139709935822974 1
-0.680971132063823 0
0.362804028757103 1
0.193737903347413 1
0.511067042435197 1
-0.512015577795983 1
0.301105795831441 1
0.308607836279466 1
0.833779063424516 1
0.188562100066673 1
-0.31638053438575 1
0.421205419177334 1
0.851826513395846 1
0.432148767004734 1
1.0594010955612 1
0.60391714211496 1
0.461641042649125 1
0.405258237781595 1
0.656641621760218 1
0.464357628050883 1
-0.107502816270498 1
0.681800219331934 1
0.0776605740350883 1
-0.328035947592523 1
0.582922881468278 1
0.195876498007963 1
0.510593660475639 1
-0.196051525005315 1
0.150097454339427 1
0.607559903874168 1
0.408974462369924 1
0.24441675579356 1
0.621712405910382 1
-0.0914147537203596 1
0.290849231467143 1
0.461636661777999 1
0.821365842800596 1
0.336344433374549 1
1.50257734819624 0
0.237443948657399 1
1.24808587129634 1
0.774654636152184 1
0.735252914146752 1
0.397025292496829 1
0.993762452723099 1
-0.202468036984629 1
0.31924759247053 1
0.493824214949093 1
0.705217983192178 1
0.443202182481472 1
0.106065146243947 1
0.667548964321348 1
0.13162390190925 1
0.190979878283608 1
0.130916409806847 1
0.513883272239473 1
1.45077912260455 0
0.0813266860940852 1
0.778738044923989 1
0.982767874495162 1
0.293801114862846 1
-0.0641266573394524 1
0.742282780619143 1
1.18111413157538 1
0.636760175461895 1
0.961262656861413 1
-0.240225363153502 1
0.507425905358306 1
-0.528196478078603 1
1.08974242308932 1
0.534001751323994 1
0.0400870128625528 1
-0.228418763016751 1
0.126255589782669 1
0.0701046909291844 1
0.428609628825368 1
0.329035959977776 1
-0.0107093690920934 1
0.256704231959003 1
0.24185978602307 1
0.171611860730149 1
-0.249671711421509 1
-0.138980462912994 1
-0.0454693894628537 1
1.08568730945294 1
0.596881782758027 1
0.0890377934597255 1
0.304085859072334 1
0.203314144694136 1
0.19268372912672 1
0.221653627923756 1
0.240477470480801 1
0.480449984054266 1
0.420546590281558 1
-0.1401169000169 1
0.0639197071272683 1
0.48665604073393 1
0.150124772183506 1
0.449922334634417 1
0.0327628328264284 1
0.363705871635517 1
0.218680606036062 1
0.109536842120422 1
0.192434912592046 1
0.601888271090925 1
0.898284179311351 1
0.418234401586223 1
0.352749020271256 1
0.617135297201949 1
0.796876348459672 1
0.135411237923401 1
-0.282429891816143 1
0.0963446484697939 1
0.472038731135803 1
0.705884115722458 1
-0.0153873810441497 1
0.432583465354563 1
0.658213764370176 1
0.513781262730932 1
0.598900840767497 1
0.296228142089296 1
0.485115629347465 1
0.469950011340988 1
0.889091914033895 1
-0.332520563467223 1
0.302585091988864 1
0.55408603608443 1
0.350788591359295 1
0.133588023143457 1
1.11708843088336 1
-0.741162622569473 0
0.0357751632589126 1
0.244342611707939 1
0.536319346930642 1
0.445853138711978 1
0.516243347111487 1
0.272225814465047 1
0.210986754528997 1
-0.558685182607056 1
1.41465236334334 1
0.663349355515545 1
0.19347452057459 1
0.892340814790498 1
0.101156472578863 1
0.0200988163046442 1
0.372708601717454 1
0.357093620722902 1
0.542827278816314 1
0.091613621705102 1
0.252035433546276 1
-0.256499014363394 1
1.42537959457286 1
0.397332829729718 1
1.2111724438219 1
0.4882520213058 1
-0.103509754544849 1
-0.810248362483751 0
0.25832400672264 1
-0.177729106580915 1
0.579470911550348 1
0.820224183054763 1
-0.202228589182492 1
-0.262625550923464 1
1.07405141780303 1
0.433893172131705 1
0.328387298537265 1
0.275277416885388 1
0.553881115547185 1
0.191528128094497 1
0.20378836687489 1
0.755433074713883 1
0.885790761351007 1
0.264710847740605 1
0.201198778444229 1
0.0374651905095625 1
0.164371248096872 1
0.521685369483032 1
-0.0201813527052866 1
0.309655103051703 1
0.843172320806184 1
0.28289313134341 1
0.862445535443543 1
-0.401205266147897 1
0.626800763215485 1
-0.38153434793229 1
0.0193469214641026 1
-0.375969065750062 1
0.131204686441383 1
0.46434635265725 1
-1.11500169077527 0
0.142179980087085 1
1.21021728881859 1
0.75001774621034 1
0.79121220228246 1
0.884378532581958 1
0.365154391000883 1
0.530184259258145 1
-0.532445949438611 1
0.0314662684904495 1
0.464780732724624 1
1.23491268235736 1
1.68784891381018 0
0.337403393457257 1
-0.324812088611691 1
0.718672948227793 1
0.574224011684415 1
0.440957751590263 1
0.263857305496727 1
0.625626159272276 1
0.430689251533745 1
-0.144157224645458 1
0.200174869508694 1
0.440190193110637 1
0.498401359707891 1
-0.11635104533124 1
0.60225823209213 1
0.154290767730883 1
-0.652276248484525 0
-0.485080139996211 1
-0.233078375743837 1
0.203819194886597 1
0.503733624672098 1
0.961701533421999 1
0.0134636040451103 1
0.630725819472973 1
-0.212660896195858 1
0.784272417114706 1
0.295565791905918 1
0.67335736688371 1
0.408302896740859 1
0.782288545787244 1
0.76245328085156 1
-0.148852753408623 1
0.214185075782313 1
-0.108800313771989 1
0.0976712464885618 1
1.07416045802744 1
0.211375038495806 1
0.36146083053045 1
0.13251096821951 1
0.688466546247102 1
0.00774745166783838 1
0.702740736085098 1
-0.0467081109107645 1
0.826122005614591 1
0.397888680125343 1
-0.0829987800856985 1
-0.418358064747218 1
0.266360032408592 1
0.687234990898351 1
0.277884860506264 1
0.477260027012332 1
1.27340269679621 1
0.226684212448526 1
0.765876330827726 1
-0.183789784863692 1
0.13071176789025 1
-0.435413045166404 1
1.26192231660894 1
-0.0444026043104356 1
-0.136848543622966 1
0.899376922939751 1
0.415439662092299 1
0.228818588795041 1
0.469170967297158 1
0.511873370594576 1
0.355114188888728 1
0.0375403269221912 1
0.598663620455976 1
-0.104346960227979 1
-0.110027523346209 1
-0.115335754399032 1
0.411458763624709 1
0.809814967088141 1
0.216001753975399 1
0.542318599027604 1
1.09119092359573 1
0.29558609725348 1
0.668979962973062 1
-0.541049652328091 1
0.171024037240877 1
0.128979726695999 1
-0.085533701398693 1
0.754306780625852 1
0.655317625838941 1
0.471080781096883 1
0.480601260255853 1
0.815178833214934 1
0.123188881409073 1
0.817883048100781 1
0.84293592059046 1
-0.144415464735405 1
0.0372571889813213 1
0.462289264780855 1
0.0263716295502304 1
-0.938023591131953 0
1.0699072054012 1
-0.348441060798831 1
0.523533711726613 1
-0.196059281134473 1
0.0436261440269672 1
1.24033745273318 1
1.17000655290048 1
0.57719503736854 1
0.397435556186989 1
0.553961664287623 1
0.642342057599059 1
0.967592003912952 1
0.336799799468042 1
0.716338569906222 1
1.02803959817116 1
0.987331785006399 1
-0.27391819670951 1
0.0695324504292219 1
-0.0463172902479151 1
0.881135560183541 1
0.852740939383775 1
0.648817737747186 1
0.302853220013941 1
0.224367148112939 1
0.803543621259015 1
0.506289931542024 1
0.756534583233513 1
0.950716994133001 1
0.314884599825391 1
0.436469791086915 1
-0.492171530414352 1
-0.348062750215138 1
0.227016834695293 1
0.179816361746795 1
0.914202464868412 1
0.646681220193371 1
0.315019343303296 1
0.210763894299879 1
0.815983217155768 1
0.842728198660643 1
-0.0686674343532126 1
0.949329586910235 1
1.09159639814645 1
0.0320930406934941 1
0.661504529163928 1
0.109529843956171 1
0.198228112603555 1
1.07034065734182 1
0.590091565706712 1
0.647257563834595 1
-0.383647323013411 1
0.316782759283643 1
0.864040434939848 1
0.480771283260671 1
0.0251778775753511 1
0.631776832439478 1
0.283428188510811 1
0.424597553863813 1
0.242860227675466 1
0.564930694725891 1
1.29779160363116 1
0.918064099918287 1
0.687679291670184 1
0.461332575943028 1
0.873170908578808 1
0.295086085802484 1
0.233307762999582 1
-0.106104780830481 1
-0.109546627607119 1
-0.0587534154194386 1
-0.239922746946923 1
0.732090075822412 1
0.520370633837387 1
-0.540396961931695 1
0.123106052332701 1
0.572902761667424 1
0.0446403707317366 1
-0.103413875483902 1
1.26396070047171 1
0.36824211258671 1
0.049543198091893 1
0.679323646078884 1
0.714870432176413 1
0.600707113811025 1
0.580150073651655 1
0.567704453749196 1
0.598840614856707 1
0.56392049031512 1
-0.235944908707709 1
-0.237558073719366 1
0.0784746322989846 1
0.275673472120468 1
0.187898093650014 1
0.0151468216408459 1
-0.436542047141303 1
0.654291525897753 1
1.12745696055727 1
0.293342000401312 1
0.0757126499681678 1
-0.118200657895939 1
0.572962278139508 1
0.473408690820718 1
0.0829368684665431 1
0.470568454901931 1
0.334200959203368 1
0.493804652517158 1
0.532726303145541 1
0.540824659061798 1
0.730861543376351 1
0.4039852198752 1
0.246100534081479 1
0.940557437385256 1
0.0916734281165292 1
0.0229889985158226 1
0.302843716458558 1
0.727045200802792 1
0.466313673457284 1
0.297833056576087 1
0.557776120821224 1
-0.00654794230783101 1
0.891980381857664 1
0.618495954997161 1
0.38542215516118 1
0.167343405603997 1
-0.943332373843625 0
0.701237955317119 1
0.545060791705679 1
0.923573293164808 1
-0.0832938852191 1
0.352339119380245 1
0.525386073747819 1
0.496379710252068 1
0.444208822662404 1
1.25294491886672 1
-0.419178144904293 1
0.989610489990046 1
0.462880172368564 1
0.52164270048049 1
0.736896317500481 1
0.384625022120148 1
-0.0500458659623756 1
1.01200068426465 1
-0.0802432425703829 1
-0.00600882255165805 1
0.63751528722557 1
0.219230303495323 1
0.0322226426798579 1
0.359829024196704 1
0.288219714092294 1
-0.192346573291044 1
-0.145927536182721 1
0.468870476461384 1
0.503483461821409 1
-0.0119610389574991 1
0.637792327302897 1
0.464128431513149 1
-0.000878941389092947 1
-0.440684813050176 1
0.0591909354158457 1
0.298389442977129 1
0.632585166806662 1
0.163024934011618 1
0.0873039456684291 1
1.14895112451163 1
-0.0862295444964007 1
0.572964758131697 1
1.13696201063596 1
0.559594902426383 1
0.185673032169183 1
-0.0779357130192997 1
0.24610699451927 1
-0.19976083583073 1
0.961600102098202 1
0.781383009389533 1
0.430721519806175 1
0.226794183885632 1
-0.542152056422438 1
0.407948037933401 1
0.513571736596281 1
0.540865607064103 1
0.365237682488742 1
0.359483322111364 1
0.610175907824336 1
0.301620769059961 1
0.571873598091728 1
0.101599080745757 1
0.544454672723211 1
0.538055762778534 1
1.28701152845156 1
0.0660155899823812 1
0.756316734777337 1
0.168135042786921 1
-0.182606306673752 1
0.181992346389385 1
0.727777107701397 1
1.08958200101927 1
0.217478893166906 1
0.356841733225296 1
-0.345611885102193 1
0.1542090814525 1
-0.152924224243485 1
0.54063463151989 1
0.29560883556732 1
0.707095709089944 1
-0.216246419579607 1
0.0990159865318628 1
0.170716196099448 1
0.497863062159595 1
0.0243523597977752 1
-0.0663844556670836 1
0.400516826747588 1
0.803698983810967 1
0.602959047355709 1
0.788115567096588 1
0.281698217214839 1
0.0313129639567727 1
-0.361125794739634 1
0.118823859507309 1
0.605656538802321 1
0.389760942458199 1
0.360829949358109 1
0.285864761508445 1
0.325932621584078 1
0.788032827769252 1
0.720226706719385 1
0.823072236850544 1
-0.38933447339111 1
0.453397778620438 1
0.0710754578717038 1
0.14544094617998 1
0.791156245541953 1
0.122277664063287 1
0.380204208504885 1
0.700245223957701 1
0.4136393625544 1
0.760998955236649 1
0.208280797739262 1
-0.175256578124102 1
0.158472829124775 1
0.330069727264614 1
1.07709230030388 1
0.155285845883627 1
0.720743199156349 1
0.595537131646472 1
1.29051185281259 1
0.194651603257171 1
0.96575610090579 1
0.23994156885006 1
-0.991064803052658 0
0.061562126470732 1
0.243975596186467 1
0.707436345642522 1
-0.115512268772439 1
0.269459120436205 1
-0.31984928123538 1
0.00727522784066045 1
0.283387459630964 1
0.168291364371107 1
0.381232437095911 1
0.786019330882334 1
-0.0898283042726963 1
0.416789518344314 1
0.829984204394992 1
0.696929356308109 1
1.15752177732961 1
0.161181190789304 1
0.616659640727407 1
0.407118084533659 1
0.510888798933551 1
0.0289474195974219 1
0.183352474930949 1
-0.0340611244160185 1
0.617284621369935 1
-0.741873308115837 0
-0.0419398096024435 1
-0.286384948498186 1
-0.0575334682968407 1
0.507166684457242 1
1.01012121683757 1
1.18350661795932 1
0.0362269835034789 1
-0.0990548178773737 1
0.974149975586206 1
-0.597500596095705 1
0.358569693391731 1
1.03112924496609 1
-0.0927781682084466 1
0.51403254021916 1
0.660479236570426 1
0.173196869724724 1
-0.734580945750548 0
1.12259026150713 1
0.242654584863945 1
0.339968977575356 1
-0.404990209731812 1
0.185477543169086 1
-0.26170182427713 1
0.599985777092207 1
-0.349683658822628 1
0.629451905153954 1
-1.06458558148944 0
0.289796364367388 1
0.516191624947846 1
0.362179909897647 1
-0.275334485340406 1
-0.537919493682019 1
0.506360325859623 1
0.668081335725098 1
-0.630982028889906 1
0.714302415699011 1
0.626996240183315 1
0.0915309657249413 1
0.723284327701624 1
-0.0880442844076861 1
-0.185202522716853 1
0.18134066281932 1
0.235822585390413 1
-0.253311894330689 1
0.399911527103458 1
0.884051059334721 1
0.667926525308908 1
0.591584384581294 1
0.416417920651899 1
0.152198498395192 1
0.191710463675995 1
-0.282286179204729 1
0.263371795074229 1
0.0104483041391331 1
1.1691877061387 1
0.603256525385491 1
1.15412471673311 1
0.299123202709379 1
0.283344125392428 1
-0.505964270903798 1
0.347259953706037 1
0.380988324770263 1
-0.681608778841379 0
-0.227020554440006 1
0.346944867882206 1
0.765057827104695 1
0.0238390501553681 1
0.262327458978441 1
0.771407549951568 1
0.239987700841383 1
0.0589269440513477 1
-0.615517149677015 1
0.393059985625969 1
0.205236631777761 1
0.401023432949728 1
0.655557226839555 1
-0.483389558803703 1
0.807315262073411 1
0.656209056305469 1
1.08804630182658 1
0.818303874373841 1
0.0185115747912707 1
0.539084964035927 1
-0.697520462591511 0
0.65416419607545 1
0.120152024899782 1
0.0323191458290653 1
-0.395363332378092 1
0.554552172907987 1
0.514107840463021 1
0.277062395135848 1
0.335380515721929 1
1.13792971710187 1
0.238655602189001 1
0.28951365298893 1
0.695791481800268 1
0.203146360143331 1
0.230060196249824 1
0.386040848541236 1
1.14704023153077 1
0.0572369367597915 1
0.487878514347646 1
0.15616375085413 1
0.62586968113694 1
0.304718101320108 1
0.493303520933139 1
0.507329415862211 1
0.928384902491192 1
0.428484647997426 1
-0.0828482803094841 1
1.2448557544279 1
-0.0284387752255041 1
1.43969970962052 1
0.176168452913722 1
0.90418731571029 1
0.148189160251216 1
-0.0707838104448209 1
0.741576649850526 1
0.336861316955007 1
0.234989447467814 1
-0.037473224602933 1
0.6572320354419 1
0.883685927763995 1
-0.16307031470148 1
0.914844305933398 1
0.182390799222141 1
0.997207474295357 1
0.755734047144168 1
0.678632914134429 1
-0.162852572542935 1
0.656739426754678 1
0.364201794275528 1
0.916803026666785 1
0.470275600780269 1
1.06712465026286 1
0.672028616070347 1
0.682937288595244 1
-0.0171881342402201 1
0.411445408571967 1
1.16039915312893 1
0.61472124621102 1
0.383076147844379 1
0.848015445044572 1
0.734576647827148 1
0.323742678460885 1
0.435407522417753 1
0.402265951353605 1
0.74497053138874 1
0.324144930774153 1
-0.520040864824787 1
0.1177068274241 1
-0.0582779482675331 1
-0.236920114602539 1
0.239044937865432 1
-0.0459835567514997 1
1.02399283187125 1
0.584407255762211 1
0.621642913522081 1
0.791961808378841 1
1.56479931771532 0
0.481665025803544 1
0.689072464995044 1
-0.0723586472301402 1
0.415185630338227 1
-0.234795897586587 1
1.04269209190055 1
0.756617707509657 1
0.380867061466146 1
0.44971730123721 1
0.129852193774963 1
0.263673027690464 1
0.850965099451972 1
0.587295710593612 1
0.517170923171691 1
0.295285582665555 1
1.00674023836102 1
0.382875571010136 1
0.257599461664681 1
-0.466781057500852 1
0.167813736209122 1
0.399829903395616 1
0.279190163832131 1
0.549617607765049 1
0.705998401791691 1
0.413415117727649 1
0.0998005917610745 1
0.547718999748867 1
0.0615269359474097 1
0.0573276860455215 1
-0.0244038843315063 1
-0.141811200891695 1
1.02057664783401 1
1.20158686173981 1
-0.129569620671149 1
0.889587790722737 1
0.279054724782947 1
0.361068946312359 1
0.674313334500724 1
0.578533184811382 1
0.643816601285079 1
0.693990022447612 1
1.10893726850161 1
0.474260128414044 1
-0.235728505820717 1
0.0828555554186834 1
0.189567889366928 1
1.41228505314177 1
0.508822224675076 1
0.931951227328618 1
0.115004174600616 1
0.198457276225968 1
0.883820589329459 1
1.29805147922983 1
0.00548672921831184 1
0.837958097641171 1
0.667720678768251 1
-0.650300194320875 1
0.788587342185469 1
1.00437063340803 1
0.85834989439186 1
0.100197450452078 1
0.103309554802906 1
-0.211502396469717 1
0.931591206188749 1
-0.159824055192977 1
0.410331171876356 1
0.826165006317699 1
0.289226724421248 1
1.35939627234703 1
0.168307880051492 1
0.394260879402639 1
-0.151825833910851 1
0.891758896764565 1
0.173541465413374 1
0.768359895143158 1
-0.163171237676714 1
0.0524137215233038 1
0.15010838059013 1
0.085347253425063 1
1.41674606484007 1
0.187530370975476 1
0.569784199475284 1
0.248802544346262 1
0.67891541739333 1
-0.344105917242036 1
0.28268641156397 1
0.95153502733013 1
0.295957073252037 1
-0.0635769880056961 1
-0.352864221224016 1
0.467469745514868 1
-0.158664650063359 1
0.52512012494273 1
0.447981102980925 1
0.376011488794671 1
0.572220560708255 1
0.599860686071344 1
-0.165613535886604 1
0.680033932466064 1
0.922701006695571 1
0.269437884794997 1
0.763619340272381 1
0.689810364640305 1
0.659599745713438 1
0.0595334568920609 1
1.04085050709663 1
0.49191158041079 1
0.44454396546632 1
0.599656335062837 1
0.891827985373155 1
-0.145674071188039 1
0.487145116288683 1
1.06418589048939 1
0.432953872165229 1
0.16340470234951 1
0.971817108844568 1
0.669785479373221 1
0.00613949098608266 1
0.675723710835109 1
0.5576716674004 1
-0.085818059354496 1
0.666730404554202 1
0.666253566408439 1
0.086697857667848 1
0.41182061635839 1
0.192426751461135 1
0.674252887782842 1
0.624067060154279 1
0.358924893177244 1
0.583918932585137 1
0.0941758709501919 1
-0.152793708379885 1
-0.0408474898279412 1
0.38789891986935 1
0.340195050292278 1
0.0729690136651637 1
0.334004358917117 1
0.159422233678629 1
-0.205130719429221 1
1.26649698358483 1
-0.328383770512366 1
0.707081797569619 1
0.40005018499096 1
0.617950264799145 1
0.18605589784042 1
0.998502145561419 1
0.387143012293547 1
-0.406590024725037 1
0.785071922768328 1
-0.342912817547781 1
-0.233875458832117 1
0.523334631136756 1
0.559399181130118 1
0.139353718427276 1
1.4457125790232 0
0.630749588916313 1
0.29611313561092 1
0.25980763355705 1
-0.326592424389099 1
0.0485974087874582 1
0.548658755491891 1
0.24422818700167 1
-0.10641726089177 1
0.201349129899891 1
0.779548538427295 1
0.566714542112151 1
0.723025279885326 1
-0.170296400692331 1
0.595933857336074 1
0.205980114090809 1
0.123634201115819 1
0.928597335764287 1
0.14927328277747 1
0.18700759672955 1
0.774154284530394 1
0.186325226125267 1
0.520962006815039 1
-0.6779470922574 0
0.443024412087392 1
0.732959840397419 1
1.16329530180008 1
0.163350920132057 1
0.397478774219608 1
-0.300685308799611 1
0.524002301590271 1
-0.572127717302858 1
-0.184863797769484 1
0.725010215784558 1
1.00539948415138 1
0.100763107171204 1
0.445407690782777 1
0.703012229542335 1
0.839532098874718 1
0.851402674300319 1
0.20468624406129 1
-0.353775013093658 1
0.486576040909443 1
-0.294384352034813 1
0.807821515088214 1
0.138603143631718 1
0.444615168139158 1
0.522683846815802 1
0.618058749146009 1
0.790927400452087 1
0.432842627469751 1
1.13890240907683 1
1.04510301537154 1
0.425494216307574 1
0.326841607648812 1
-0.20881991369294 1
0.178442607707429 1
0.42063003586133 1
0.0109162780901767 1
0.0160350721898877 1
1.32174174785111 1
0.277556146911766 1
0.13086564099817 1
-0.33412370565925 1
0.819819127166282 1
0.636223255221564 1
1.20584692184527 1
0.533094995373203 1
0.117789111816227 1
0.687500247832776 1
0.393477815753888 1
0.286825615268449 1
-0.343571671979553 1
0.380127556832571 1
1.46122676735345 0
-0.00475383443214848 1
0.797622053449784 1
0.620587107270775 1
0.810168138574968 1
-0.141229212833654 1
0.1008382384439 1
1.02394154153405 1
0.24067490377577 1
0.666999119458715 1
0.705959498359308 1
-0.0962369330134161 1
0.409430082102514 1
0.239872127230623 1
0.723499829785199 1
0.574419374098338 1
0.608741472497954 1
0.00635015168507974 1
0.0239591701882726 1
0.383983858606028 1
-0.118914278838574 1
-0.0451300593142553 1
0.281219947467886 1
-0.0262307793970437 1
1.07915977415775 1
-0.0222747123087736 1
0.604228128680485 1
0.404787080029252 1
0.112537529778323 1
0.709216761093979 1
0.0324489150420293 1
0.821212243899829 1
-0.10611344467572 1
0.140103467914331 1
0.373957930543879 1
0.32306485884328 1
0.649701890597748 1
0.908148414087791 1
0.257291846862103 1
-0.184262751695391 1
0.492378009406886 1
0.480358124268807 1
0.562324407273495 1
0.193850655143172 1
-0.380385695999133 1
0.211173471101448 1
0.111186572601042 1
0.562596897888736 1
0.912176979954135 1
0.0656601329727835 1
0.274092963844501 1
0.602539516216311 1
0.422793962555628 1
1.13100924900471 1
0.226929232797194 1
-0.28078059142392 1
0.802159833048327 1
0.374164192136305 1
0.805105971832244 1
0.332822052806148 1
0.289937931873011 1
0.11895459385888 1
0.505019927184227 1
0.793301359016134 1
1.2812667293282 1
0.283914695153113 1
0.284797304314559 1
-0.161052026889434 1
-0.524757479036749 1
0.607566774976953 1
0.499253629531802 1
0.774571986395759 1
-0.386071527395441 1
0.455869859389467 1
0.0615663259554672 1
0.0514087465510258 1
-0.446909040144651 1
0.701762847104566 1
0.551075478372776 1
0.19017487171185 1
-0.137986179745966 1
-0.252437571467154 1
0.34707399040525 1
-0.393365964310546 1
0.936294668995872 1
0.312111724612319 1
0.265783344898202 1
0.319100464422728 1
0.571162481020842 1
0.0428358465969237 1
0.37647254300271 1
-0.567594373539403 1
0.254622697400778 1
-0.956817291894755 0
0.845312954674809 1
1.12690528474308 1
0.398120083253744 1
0.629919096715056 1
0.931425392118845 1
0.445918937014734 1
0.445050853596649 1
0.201558476773802 1
0.100597858970096 1
0.040914233811487 1
1.02955058582055 1
0.895965992847434 1
0.521567527508144 1
0.591880672901519 1
-0.625794320729769 1
0.637099457739692 1
0.00957342174661924 1
-0.252679755346662 1
0.50719552242611 1
-0.0800149554388477 1
0.911839711070335 1
-0.0364598938943803 1
0.286514889615948 1
1.02826116284067 1
0.500931231068418 1
0.302264060285709 1
1.03884899504507 1
0.804565221746175 1
0.0441723386619824 1
-0.41299863958869 1
0.460093101526549 1
-0.53945375678583 1
0.614396134982329 1
0.170888485718035 1
1.04673519815914 1
-0.568045376453328 1
0.445550090067721 1
0.103423467766 1
0.764979377816256 1
0.43157555430645 1
0.0932687532401752 1
1.25537316020334 1
0.800754808050267 1
0.527102121069686 1
0.648357214440741 1
0.96743400953276 1
1.05539002314385 1
0.448420718464201 1
0.453471111822045 1
0.241228898259598 1
0.653330015637518 1
1.16706433036317 1
0.540769724574304 1
0.509061716485553 1
0.454789039702441 1
-0.0590951762137283 1
0.569746361269217 1
-0.388402658286175 1
0.404245553270594 1
0.213059638640135 1
-0.0723642902665874 1
0.635235277284956 1
0.80783031615107 1
0.496990596121507 1
-0.0532204226379945 1
-0.0464941444245183 1
0.0110004606841692 1
0.733607011310215 1
-0.00570992396536202 1
0.32613417240679 1
0.547915814795823 1
0.0894002737187723 1
-0.288259743467742 1
0.155184314549203 1
-0.446419616138134 1
0.0490311203386857 1
0.891118437969043 1
-0.517684912271463 1
0.741524929208782 1
0.480863303371098 1
0.131284810942255 1
0.318291527400771 1
0.440702876850714 1
0.697146421692471 1
0.575498607273422 1
1.0329195050361 1
0.524774701180196 1
-0.499358610109552 1
0.0755939888049068 1
0.0469254000210164 1
-0.0632657328799964 1
0.547347198412432 1
0.341117108149094 1
-0.390506767147524 1
0.303369585363098 1
0.473350620979017 1
0.326529456688662 1
0.17851706279302 1
0.657232593263709 1
0.631356392181538 1
0.0814553356474007 1
0.563738097663885 1
0.271609267863037 1
-0.0369599128516143 1
0.381218468916449 1
0.0134377533174804 1
0.641100219244949 1
-0.00529304952394594 1
0.432680384470206 1
0.830633920081208 1
0.232258807077598 1
-0.130725972376929 1
0.112202482150915 1
0.328730965235215 1
0.491844086946456 1
0.369854954587279 1
0.874310565267044 1
0.738958406697546 1
-0.31925854096938 1
0.990360377779674 1
0.746744993525914 1
-0.107767850436147 1
-0.0975614210279667 1
0.521706959829556 1
0.887012848345156 1
0.425996230143996 1
-0.185775165671219 1
0.73118252412725 1
0.459636341692736 1
0.165130090583669 1
0.161612995269711 1
-0.319070788066648 1
-0.133170562598929 1
0.948535870394388 1
0.495659017319424 1
1.04529858143322 1
0.241956173770193 1
0.272967588283671 1
-0.0323732723078677 1
0.64126435371266 1
0.3304755217265 1
0.466990057332225 1
0.169232577444798 1
0.526819352813202 1
0.586235777377821 1
0.984643102048396 1
0.581033649669544 1
-0.448018196972854 1
0.35465750731245 1
-0.611233014317597 1
0.492132751197066 1
0.660466934811894 1
0.62403877687998 1
0.616577284467711 1
-0.0782129986454164 1
0.0933526027426753 1
0.433125170018764 1
0.560848715661555 1
0.875580221611767 1
-0.0496424977495062 1
0.623496170688235 1
-0.454680166389131 1
0.636483074592949 1
0.695273259093088 1
0.734259851984242 1
0.766531711124658 1
0.825262094140377 1
0.914751380410916 1
-0.0173418669756345 1
0.637613024112009 1
0.0106852969498693 1
0.951958174654046 1
0.298710325299392 1
-0.203123485307881 1
0.745396692106113 1
0.198959556288515 1
-0.408688282758599 1
0.410089084605379 1
-0.223131289378551 1
0.228310924737509 1
0.112228588998231 1
0.342801035222044 1
0.890278709030939 1
0.0201763408663033 1
0.359537521591641 1
0.326950679813534 1
0.944926838822905 1
0.557221476811346 1
1.53593006420338 0
0.368403259420984 1
0.892561520678258 1
0.838782144144649 1
0.785200917435519 1
-0.254425110558358 1
0.647870836497111 1
0.54022613321456 1
0.489503287037147 1
0.16414274441234 1
-0.335104932013469 1
0.981934485769618 1
-0.0174753993123087 1
0.559151422022114 1
-0.00127636794145594 1
0.662650782263099 1
0.583807041293281 1
0.952584457048421 1
0.17485633088376 1
0.0526768517217206 1
0.239241334225954 1
0.70330990454568 1
-0.569431515538698 1
0.752607348905501 1
0.242871770466466 1
0.267220014691815 1
0.64166798843923 1
-0.0365990429207485 1
0.474070633406624 1
-0.262327648706569 1
0.0908959658968428 1
0.438932173326122 1
0.21279114613872 1
-0.0383971935298071 1
0.509281476850998 1
0.247763120256277 1
0.986056934041369 1
-0.0180480334968667 1
0.335838970126743 1
0.319448182679439 1
-0.0981572401391696 1
0.584325578501173 1
0.0302301811466609 1
-0.418002926557393 1
0.585721405210746 1
1.34873429115769 1
0.880803687537843 1
-0.0643902249233359 1
0.407254430297285 1
-0.227254369159152 1
0.390143225375526 1
0.8919944704068 1
0.11859727978683 1
0.480454159158556 1
0.0874361497170086 1
0.70496040833297 1
0.246940690995008 1
-0.60601360494616 1
0.786653664935539 1
1.20904602806117 1
0.395173873561373 1
-0.240753964772071 1
1.47162539761066 0
1.13192479531366 1
0.641307689461513 1
-0.128308939035597 1
0.293836289196857 1
1.16345062453003 1
-0.304666871582399 1
1.00292603416835 1
0.581568283479169 1
0.0189342014434998 1
0.200771767805758 1
-0.469133606490994 1
0.563847461592505 1
-0.134733520916089 1
0.934776797522579 1
0.866787616082518 1
1.26181679519815 1
0.0395957551458901 1
0.365186010570723 1
0.890107727961994 1
0.492003135233677 1
0.149182223605458 1
0.296598306437218 1
0.87133624396642 1
0.680047577449048 1
0.130540381842027 1
0.660065726178536 1
1.09512830086341 1
0.0670939813772446 1
0.140022066241159 1
0.985513831572091 1
0.428124164675641 1
-0.441880947260999 1
0.696338326823196 1
0.550349223273511 1
-0.511358209180655 1
0.0546711365991609 1
0.427029063329728 1
0.311666333580698 1
-0.0947610064713704 1
0.0410924336046558 1
0.0593826020035002 1
0.363162536248466 1
-0.381198838227897 1
0.0335739887132752 1
0.503741618097539 1
0.399586187580567 1
-0.665767349829735 0
0.425882850894623 1
0.352327894791827 1
1.32631085814359 1
0.31259012349539 1
0.23773969417485 1
-0.758286522090382 0
0.307185792409054 1
0.428374403338846 1
-0.0218315980618058 1
0.460911578304984 1
-0.281895792587656 1
-0.136790404158598 1
0.645767334575529 1
0.61579962227173 1
0.796552010185139 1
-0.195435337512577 1
1.05716463910525 1
-0.273637101950543 1
0.699819813969178 1
0.292813977541493 1
0.169337609437811 1
-0.0780247510473162 1
0.848866499921119 1
0.485302237024977 1
0.35618121509065 1
0.588547728556951 1
-0.0211720406085053 1
0.0167768324462884 1
0.416463160311855 1
-0.263491008825593 1
0.125571538671215 1
-0.164095267230626 1
0.371244176263038 1
0.167776350535451 1
0.499285430541415 1
-0.191583665912942 1
0.128895629507341 1
-0.37716927398769 1
0.481347735047374 1
1.54185037451265 0
1.07993772112179 1
1.03417893658353 1
0.0241966113825434 1
-0.214048220247143 1
0.159084579086815 1
0.842585129917758 1
0.982276432328791 1
0.191485620930643 1
-0.186039669007261 1
0.171583539524744 1
0.365085454260591 1
0.599139510027934 1
-0.38490222123524 1
0.425766448823631 1
0.127105372987998 1
0.202881198932232 1
0.567289779243252 1
0.291622758635981 1
0.432741594002745 1
0.199267156175253 1
0.479811092717273 1
0.445658626746523 1
-0.0150263025322751 1
0.109816531191578 1
0.145098432796431 1
0.314312682401692 1
0.326841808545649 1
-0.114426412200651 1
0.0848234581607626 1
0.847481800551605 1
0.507292194104867 1
-0.370969218936034 1
1.05155408927649 1
0.372281516934642 1
0.670797821120995 1
-0.15991314799237 1
0.396546646424185 1
0.019534164301152 1
-0.369964097450447 1
0.677361836786245 1
0.809288554465105 1
-0.0524957863050527 1
0.323070644274724 1
0.811977478992613 1
0.217485191766318 1
-0.421793522316752 1
-0.102524402000833 1
0.524137295885 1
0.225689020364027 1
-0.0257257525885944 1
0.381648629955907 1
0.684287318944137 1
0.0345307073864954 1
-0.136572444142892 1
-0.552440274251947 1
0.240988916354159 1
0.0324459421741295 1
0.145216627157939 1
1.24479097899123 1
0.785796130441369 1
1.103804614922 1
-0.326485823499279 1
0.843363753090841 1
0.147810150260185 1
0.659645508038045 1
-0.529263682690116 1
0.231361854605481 1
0.617688366772747 1
0.419695879649744 1
0.801269195375309 1
0.0415748339889361 1
-0.156400836642802 1
0.999503031292616 1
-0.218288982568597 1
0.198136031729452 1
0.068896250695855 1
0.219416098562373 1
-0.0825781369241267 1
0.354007138145879 1
0.887926657495129 1
0.572288973428629 1
0.514661398852739 1
0.24703463140913 1
0.134288952284432 1
0.70324741532801 1
0.534552762198708 1
0.329213945199281 1
0.726400938521762 1
0.453560885042049 1
0.398712216629578 1
1.16849904516069 1
0.107539942323406 1
0.0473401992920248 1
0.618153716404277 1
1.23669148729951 1
0.352201498326886 1
0.808398313263546 1
0.538872267457992 1
0.997807010167751 1
0.088609013535742 1
0.449893788187844 1
-0.223546845428818 1
0.265021998396628 1
0.304235966172036 1
0.472071070449827 1
-0.129684491787217 1
0.531925507749431 1
0.202396368307038 1
0.0501297624939339 1
0.130758473420772 1
0.0389390380458935 1
0.588017292873328 1
0.23522688975812 1
0.0909495853378459 1
0.500525542510262 1
-0.284671264285291 1
0.249094946169929 1
0.628958218268461 1
0.643303119439622 1
-0.0989846576050748 1
0.24496933409198 1
0.194410924216881 1
0.77753720952844 1
0.595291367168986 1
1.06457615608801 1
0.615025809263213 1
0.324911912035657 1
-0.119529326498181 1
0.434188374181222 1
0.62756535101282 1
0.841640317108953 1
-0.0120769982674993 1
0.653673215277635 1
0.0306153999245407 1
0.0199546512472796 1
-0.323657848188462 1
0.00136914597473667 1
0.855899927699956 1
-0.325480659533553 1
0.070476992054646 1
0.132883950044598 1
0.369451339365272 1
0.377512698207944 1
0.227836564445508 1
0.378072835395808 1
-0.0901457654633537 1
0.0941362502093056 1
0.572180850024705 1
0.360925174984144 1
0.173167814045569 1
0.425167026592945 1
0.339300442446865 1
0.524307159281506 1
0.600496917389026 1
0.666029352007891 1
0.0811949229918616 1
0.292086209230167 1
0.604171697166599 1
0.431438112418418 1
0.191424687357785 1
0.452661645481013 1
-0.33291311688797 1
-0.0956378945741069 1
0.140059072495362 1
0.0455250515990356 1
0.390588210116892 1
-0.379150013107766 1
0.786092540274497 1
0.548724962488999 1
0.379298580518885 1
1.23805843318046 1
-0.626871575424437 0
0.843907936477951 1
-0.114876826615828 1
0.380184818882955 1
0.967416410643274 1
0.899143572410025 1
0.533678079284599 1
0.71708220374012 1
0.345484625962085 1
0.88900065743469 1
0.888258847778049 1
0.100400688106908 1
-0.556110091948853 1
-0.954326843029623 0
1.14763372564009 1
0.553089999686481 1
0.561479008493736 1
0.385485868595565 1
0.619041593725162 1
0.845854746031665 1
0.372082242937386 1
1.10014689704905 1
0.701574936601198 1
0.95670074187334 1
0.324240665197984 1
0.207725728283138 1
0.299341414212856 1
-0.250848725370919 1
0.32113019665111 1
-0.189370094096629 1
0.47762786595138 1
0.762885554389957 1
0.272442622458686 1
0.73744712625596 1
0.890141208379316 1
1.0407914930921 1
0.342976789528047 1
0.475311910814561 1
0.566808911137611 1
0.367621969131246 1
0.245763373214159 1
0.883405551035295 1
0.333307773232134 1
-0.113340717533066 1
0.771515097819339 1
0.22625320787791 1
-0.0460395698677518 1
0.310091452729021 1
0.542205267318495 1
0.353406963562642 1
0.835759541622515 1
0.840105591812879 1
0.977904972258281 1
0.286262289112078 1
0.180981101307698 1
1.40860385965611 1
0.543976761808012 1
0.313715201972319 1
0.538926835873745 1
-0.565133573804048 1
0.930746684793845 1
0.222642138604646 1
0.58960153437082 1
0.459363189435441 1
0.261192536931064 1
-0.349104065728321 1
0.643484235271935 1
0.977229728507258 1
0.361894819152578 1
0.460553916019545 1
0.206080037245208 1
0.234408632772269 1
0.753079920495461 1
0.636070271667886 1
1.44560342886236 1
-0.26851608260884 1
0.55418823720025 1
0.60791706974333 1
0.822807794687669 1
0.986628537695656 1
-0.0778805081773841 1
0.386364701115796 1
0.118752252180626 1
-0.430639900140258 1
0.54610464363593 1
0.20393915080255 1
-0.112693915234778 1
0.0475075981939149 1
0.337947275915169 1
0.713694876159232 1
0.700828027776908 1
0.700777586325277 1
-0.0363839243818599 1
0.161232717738168 1
-0.541545182974408 1
0.168505362095645 1
0.225642744442663 1
0.742472216224752 1
0.0209468672993978 1
0.00822783370292432 1
-0.0568437093025954 1
-0.367087061366226 1
0.745060000059001 1
0.225743209464536 1
-0.569457746473559 1
0.575687484080498 1
0.788566899506681 1
-0.12988689827933 1
0.224796018774299 1
0.127403255737106 1
0.744679167302694 1
0.00495337934179253 1
1.01615090937732 1
0.121192053606052 1
-0.0436508320711036 1
0.0435285876581522 1
0.136724992394345 1
0.0168439124141346 1
0.549215034165642 1
0.372296771627866 1
0.794694064383039 1
-0.147495990395598 1
1.08413978228828 1
1.28999374909168 1
0.248297265422511 1
0.0906424525083036 1
0.551535639220434 1
0.549052645372229 1
0.743351273037384 1
0.638905316892945 1
0.0864000042039211 1
0.187994425850839 1
0.291815775316805 1
-0.326218188011033 1
0.0536648025235583 1
0.862148806804529 1
0.0322311347943446 1
0.863898741519068 1
0.318327443850134 1
0.375079111466433 1
0.693426259648447 1
0.406697916584738 1
0.663128359980151 1
-0.677259743517356 0
1.06207584529114 1
0.397182157100964 1
0.496685923898946 1
0.360137956508277 1
0.641763786820102 1
0.865906052165186 1
0.211692912050074 1
0.407161754591271 1
-0.269078911441517 1
0.557343904739307 1
0.444088897336925 1
0.346048919370789 1
0.395042237373321 1
0.427788870689805 1
0.980821271583502 1
0.143476407634234 1
0.765128824227257 1
0.381602352153652 1
1.50460668516633 0
0.217171757393973 1
0.624289274201573 1
0.783774348523597 1
-0.0298748051574278 1
0.629292386739726 1
-0.300623340886022 1
0.567115875704354 1
0.427503587135526 1
0.452061822434626 1
-0.172482062251242 1
0.513162963019562 1
0.318503150956765 1
0.0956129132152475 1
0.541053953337025 1
0.192279252342864 1
-0.00499467560039519 1
0.31764530187501 1
-0.109585828028062 1
0.58785908946888 1
0.596503051113164 1
0.0510128960319551 1
0.0844782477513714 1
0.70788650256735 1
0.874465014153244 1
0.157617610841684 1
1.04453970133472 1
-0.0239713496620948 1
1.44437356988453 0
0.883175421098778 1
0.929062279071997 1
0.870357449704768 1
-0.504214998153145 1
0.0172142642386584 1
0.62732644914488 1
-0.062254985070096 1
0.509154032896598 1
-0.0516758892787298 1
0.230033120220983 1
5.79950499303011e-05 1
-0.152480259583603 1
-0.153783523884085 1
0.875005726879988 1
-0.352623928783149 1
0.176666355009483 1
0.490397953655701 1
0.727342850948271 1
0.27968049512621 1
0.613279032460988 1
0.932668958604833 1
0.567876055782634 1
0.11303616077074 1
0.702425633900437 1
0.56999592935319 1
0.579048486138291 1
-0.111880314072323 1
-0.24118873637592 1
0.744803592042858 1
0.540545568461243 1
0.589361591035815 1
0.751452130235166 1
0.485596971865302 1
-0.991376608582696 0
0.133514922044033 1
0.542310203914552 1
0.64831869447777 1
0.0762279125104882 1
0.233211026428592 1
0.949161618978167 1
0.42852628909736 1
0.0591196866848855 1
-0.0590441946849926 1
-0.0961589547738275 1
-0.0480614092406103 1
0.523838201979617 1
-0.0408728415392278 1
0.546249438507693 1
0.760225094355463 1
-0.29194412801253 1
0.815272672828721 1
0.615005429302567 1
0.393901228294131 1
0.0873093106381154 1
0.763692033483445 1
0.336224882190368 1
-0.286303531245494 1
0.663713370658526 1
0.331143314102721 1
0.336196876373949 1
0.197899554548938 1
0.766219336209304 1
0.314800008582999 1
0.333427342598459 1
0.235746730881939 1
0.422643866847047 1
0.1488328631714 1
0.420872500659963 1
0.479957001599464 1
0.622599918697226 1
0.810799870586777 1
1.32626850287702 1
-0.152508149099036 1
0.183825906753578 1
0.808188220123423 1
0.260334281796316 1
-0.835984032029193 0
0.512550689489292 1
0.57734495129919 1
0.381036451131317 1
0.253462361227915 1
-0.318151693573933 1
0.358784788355505 1
-0.42881222814173 1
0.552076043724554 1
0.636706197290852 1
0.414190929306534 1
-0.479654792542822 1
0.469036792968209 1
0.383577845257835 1
-0.0517447524531366 1
0.675953528207044 1
-0.258845039923518 1
-0.186565360011226 1
0.028359072454878 1
0.218766284381816 1
0.113187183269839 1
0.0723434364827096 1
0.329576414263869 1
-0.262795588656201 1
0.232929408802648 1
0.0399796304665797 1
0.260196443526494 1
0.426533062326107 1
0.529133312164448 1
0.88445941581963 1
0.591346265268824 1
0.0931660578364435 1
0.257895842597519 1
0.586134853381677 1
0.679350806707967 1
1.31073087969354 1
0.591790357715923 1
0.0683392812349869 1
-0.0951689327322643 1
-0.0246460599967942 1
0.540488153979932 1
0.252853810459479 1
1.11075476053958 1
0.300366063671487 1
0.480661470732609 1
0.681994868391512 1
0.820210249420922 1
0.434486696264754 1
-0.0709249884149545 1
-0.0552507570753732 1
0.443484023296866 1
0.915496050983357 1
-0.0922284021751838 1
-0.0896410946773462 1
0.259249601441367 1
0.310359804959451 1
0.505499383243519 1
0.737573719488537 1
0.0347645120410954 1
0.598566967935117 1
0.354552094406524 1
0.435604341009769 1
-0.388619836499026 1
0.226307924273451 1
0.674273258055291 1
1.06060951504988 1
0.259926822501594 1
0.312665879607823 1
0.660681091251471 1
0.344111502402007 1
0.66863875346027 1
0.451571788398275 1
0.815722329587756 1
-0.465143990115535 1
0.824138980011063 1
0.790439246413451 1
0.20956984116902 1
0.762230283454947 1
1.04716554379787 1
0.0838882081302547 1
0.479426409722972 1
0.175939270473278 1
0.830173833377671 1
0.534889305272691 1
0.301864865513937 1
0.0645075992540413 1
0.266930381178049 1
-0.259777716319379 1
1.24250181403205 1
0.823202768581533 1
0.497330584359815 1
0.166339982052564 1
-0.463542541330963 1
-0.180623358090617 1
0.55399736823478 1
0.609158258151886 1
0.599706194645861 1
0.0935159807651379 1
0.571327951446428 1
0.508601424206372 1
0.402549769204382 1
-0.227895502846726 1
0.588080585967236 1
-0.405550760053508 1
0.53184419282123 1
0.392342407843388 1
0.381004011444031 1
0.204380308653896 1
-0.143015099771939 1
0.179700191033833 1
-0.789511917780181 1
-0.235349175340247 1
0.695778761098345 1
0.732694056824068 1
-0.0117149648866169 1
-0.052448484033238 1
0.667924496973596 1
-0.111151315275881 1
-0.15420360784617 1
0.62766481564718 1
0.20176009509428 1
0.705633622398332 1
0.266462684119019 1
0.825651863782748 1
-0.0482939360764384 1
0.25378820544327 1
0.997837123114147 1
0.43167543043778 1
0.0791952081846171 1
0.253726159718528 1
-0.438377695379683 1
0.414358923580247 1
0.574956400346162 1
1.3057058033726 1
0.0944236476286385 1
0.49862673033195 1
0.187023460319961 1
-0.375495148838453 1
0.780101520130222 1
1.13659191838163 1
1.26632359591461 1
-0.30523508990988 1
0.549562256486199 1
-0.524858022091533 1
0.112229051789454 1
0.487780968516688 1
0.651783119314335 1
1.04735135150738 1
1.52769521962961 0
0.280613348318709 1
0.679428727634404 1
-0.589412967265434 1
-0.312015961175689 1
1.00217585028926 1
0.146196124298664 1
0.525916340596461 1
1.31536743939259 1
0.232930246373789 1
0.476315269249538 1
0.319453467783884 1
0.0865038912849564 1
0.29819291548549 1
0.435163262093453 1
0.269236883185646 1
0.312071307102157 1
0.0507003124468827 1
-0.15220044306662 1
-0.0668350375682495 1
0.71609348658068 1
0.361160347192756 1
0.271941470800438 1
0.0427851910679936 1
0.125597175516389 1
-0.0860324540513818 1
0.410934074701099 1
-0.247562792935024 1
-0.33695140000758 1
0.396242538872884 1
0.798672495283065 1
0.391742025676254 1
0.249403562998881 1
0.483495627884049 1
-0.137851697386274 1
1.03216813084777 1
-0.255846670889145 1
-0.376351196735292 1
0.286471046228999 1
-0.215736509725415 1
0.757302593156835 1
-0.358409188834409 1
0.21707571157668 1
0.13500614078335 1
-0.164618097460582 1
0.393562898619686 1
0.936276420891964 1
1.58635913721225 0
0.746328562635759 1
0.578568640434181 1
0.288425841266119 1
-0.0440875537755981 1
0.00100053275464262 1
1.05548552952401 1
-0.308634185509214 1
0.503892026951843 1
0.642561125134722 1
0.204141722014058 1
1.2136786442673 1
0.0267431344407913 1
0.538330596385512 1
1.08406827192908 1
0.144317071838615 1
0.294357601696678 1
0.338959725625626 1
0.300080279732784 1
0.203542506546858 1
-0.169171060098904 1
1.11264678229349 1
0.304463097953798 1
0.902440705635403 1
-0.426145405371513 1
-0.458124078139415 1
1.46206692527889 0
0.368069695530436 1
0.415225204659498 1
-0.579544561099905 1
0.649452085681509 1
0.458973190873152 1
0.572357924719862 1
0.680191899597729 1
0.159545700989303 1
-0.14756835058709 1
0.296793753692763 1
0.20475689146485 1
1.33916897133919 1
0.895726029535248 1
0.509212302479153 1
0.297440793178833 1
-0.454316819269321 1
-0.038019900532999 1
0.374309068903445 1
0.187077445290008 1
-0.526576703355547 1
0.5236487132946 1
0.911580721088595 1
1.24506677613268 1
-0.0524068263720219 1
0.42004484485336 1
1.2986719083701 1
1.00813367307452 1
0.517356324048836 1
-0.193640279868513 1
0.40905802000804 1
0.393317938065712 1
-0.384022633526813 1
0.309168648415032 1
-0.219478768507279 1
-0.0813168885919206 1
0.841654473520598 1
-0.342190270801404 1
0.311271840155524 1
0.00902978558604135 1
0.203511886023764 1
0.385854668295265 1
-0.481491035945172 1
0.792128104015974 1
-0.0175110997551024 1
-0.0685814432993633 1
-0.611871716143917 0
0.375337908154598 1
0.830014820223118 1
0.374520730904556 1
-0.228082699470326 1
0.219699922696854 1
0.248322375840478 1
0.588159038987951 1
0.685255230340802 1
0.380227805042404 1
-0.0651214721255864 1
0.348428904632922 1
1.16769237071118 1
0.717576144557329 1
0.850761289679513 1
0.907559988228136 1
1.05912571345141 1
-0.147687025607843 1
0.668993816749479 1
0.106838986432748 1
0.959563695129682 1
-0.595088731439334 0
0.79285069781138 1
1.07637638791792 1
0.126991186379739 1
0.659556044421758 1
0.74300210675846 1
0.785545429323569 1
0.305585431638447 1
0.243445120813702 1
-0.56319469225084 1
-0.253962351914439 1
-0.201829602186726 1
0.45102386052724 1
0.488469394318788 1
1.43823802976956 1
0.432429685044056 1
1.10700656399267 1
0.661196705349959 1
0.554817321221432 1
-0.695754071002327 0
0.180869630349877 1
0.85215867841771 1
0.845912233019472 1
1.01179832620626 1
0.757461236397605 1
0.15587545827851 1
0.809219595094742 1
-0.852923115212038 0
0.620406878186778 1
0.616108526356136 1
0.505131650885046 1
-0.681711543295871 0
0.583289195974174 1
0.26975741045021 1
0.270697072656978 1
-0.148634437413125 1
-0.172581331880285 1
0.380342072652548 1
-0.274193851454747 1
0.316942405014822 1
0.702025990624246 1
0.265091955415185 1
0.387031150009018 1
-0.126016332636723 1
0.0396401750855 1
-0.369138033407257 1
0.0456232071782346 1
0.438459002558257 1
0.481582593176563 1
-0.316439045577979 1
0.0862597389131353 1
0.719610774360172 1
0.236355905737428 1
0.185408803766792 1
0.15389996666884 1
0.315847905976424 1
0.103650142613929 1
-0.0243072228662659 1
0.459540103331693 1
0.168898587737757 1
0.694387326201421 1
0.0823622691866171 1
0.579775854789628 1
0.960884213013397 1
0.641993117389839 1
0.651858434614808 1
0.377102148177703 1
1.0719387943786 1
-0.0775389689999756 1
0.00854648497859449 1
0.604230893033099 1
0.802717678609433 1
0.894712747816165 1
0.72254937306428 1
0.214830484138053 1
-0.817692183408074 0
0.260199437125433 1
0.60871396183768 1
0.307450611825402 1
0.405785074867564 1
0.718256338918597 1
0.642189691624385 1
0.879600446329719 1
0.944510706865166 1
-0.0316321819226904 1
0.462003328482962 1
0.733358533524119 1
-0.310254411274996 1
-0.0100494409003591 1
-0.0217888101783649 1
0.369372118730122 1
0.280684547147054 1
0.411316234019194 1
0.397215868723011 1
0.597642011788358 1
0.416230674868107 1
0.594749092177205 1
0.0153777863793702 1
-0.529117691393143 1
-0.0396533862292156 1
-0.062875058437861 1
0.456649867461834 1
0.27686375969411 1
0.382333705506728 1
-0.204550398583771 1
-0.0272080449878911 1
0.241837279510576 1
0.464856182626644 1
-0.0366793775745355 1
0.539938859119442 1
-0.250122066534479 1
0.968605900028445 1
0.418393971956454 1
-0.255628956240264 1
-0.0423438564105112 1
0.410004588627764 1
0.863147753870965 1
0.417641148491446 1
0.309309215274374 1
0.746121371294357 1
0.0331767662891327 1
0.806810557514318 1
0.479466290185158 1
1.35732447162127 1
-1.06113119149208 0
0.913568592352997 1
-0.263040342697059 1
0.480217808961814 1
1.25974090741512 1
0.330744598490965 1
-0.335788722024511 1
0.2690010683352 1
0.486545417441672 1
-0.614480971759187 1
0.544462092567507 1
0.134683760236622 1
0.223262469793496 1
0.589184420683099 1
0.456716362784639 1
0.734222300970347 1
0.274294391560017 1
1.03677908843185 1
0.883859965890996 1
0.294742097728659 1
0.112884321633799 1
0.198596251299757 1
0.489933238056396 1
1.29683963643115 1
-0.0674724782464928 1
0.558573990244086 1
-0.144416168902493 1
0.196217561232514 1
0.525513273392537 1
0.170904350987845 1
0.115564271275572 1
-0.144167774143789 1
0.51443586027023 1
0.376448844507489 1
-0.452086322127716 1
-0.0506165704098352 1
0.00984864670078951 1
1.03266610925853 1
-0.222859025336683 1
-0.535305472354795 1
0.577069858959189 1
1.49989794106777 0
-0.0282407808233821 1
0.71114888028446 1
0.249032786919874 1
-0.40691544313124 1
0.0386925059365535 1
0.362303109854736 1
0.238464337859842 1
0.25778565048528 1
0.113182797278588 1
0.646768421876376 1
-0.178095753436455 1
0.462011115050279 1
0.184116724782248 1
-0.813841435067056 0
0.563950679320872 1
1.34986938872682 1
1.01681214288023 1
0.747172186121377 1
0.756768968826275 1
0.181041634516443 1
0.54431737420927 1
0.879473695420969 1
0.565601183511498 1
-0.319626915253722 1
0.200801178810099 1
-0.0926210231930051 1
0.230102786716791 1
0.623102669959388 1
-0.131443626255329 1
0.303732402302604 1
0.710087900618317 1
0.966903138265702 1
0.322604790980968 1
0.795049101141856 1
0.510980351917345 1
0.092569594052446 1
0.537939570563633 1
0.0288580381527913 1
0.738348102449932 1
0.478527590545734 1
0.0917547333210806 1
-0.173330171193309 1
0.694935714832195 1
-0.134302757177794 1
0.375153725249349 1
-0.256965482106768 1
0.561649264756758 1
1.02373392744141 1
1.08008568369038 1
0.306284005689133 1
0.538385598986274 1
0.715089988745533 1
0.645136178094383 1
-0.308932241455673 1
-0.00852153452141456 1
1.01610050823821 1
-0.107477347872997 1
0.606099557211643 1
-0.0841430915146335 1
-0.546783860463204 1
0.892576489077228 1
0.104075047894276 1
-0.241878062638954 1
0.358292349560662 1
0.337541958991924 1
0.173320341677659 1
0.400467169628827 1
0.771979695062184 1
0.216165341817906 1
0.947275499000506 1
0.626244058575449 1
0.527754234576213 1
0.817380436846614 1
-0.0615891837981479 1
0.741985959017393 1
0.421905486628887 1
0.552853072821137 1
0.467797879978997 1
0.286222997514395 1
0.0898893639630447 1
0.675735993598629 1
0.266095463384076 1
0.417018742737934 1
-0.0694897470510207 1
0.351707654715288 1
0.455116357267953 1
-0.0774068626199917 1
0.501643371396914 1
0.419010340794523 1
0.354493300178685 1
-0.440502727539779 1
1.18216421569332 1
1.00116167463725 1
0.201302803821321 1
0.078722619851888 1
0.78785792169078 1
1.17931362650668 1
0.958792219296582 1
1.07323788667397 1
0.0308104040209939 1
1.09020968171431 1
0.523423115993261 1
0.85673566158281 1
-0.0614893611652058 1
-0.299189434712966 1
0.529004119321583 1
0.821166123412318 1
0.401643129084592 1
0.0703646409395915 1
0.483786412366799 1
-0.146537854758755 1
-0.0847654915250579 1
0.244488601254017 1
0.826811496072249 1
0.198968095415809 1
0.200701798508193 1
0.149408369610494 1
0.442971817668886 1
0.547056495020689 1
0.802733925160143 1
0.204989475753442 1
0.0477358525265835 1
0.345017279509258 1
0.794573346959969 1
0.934845534975112 1
1.01505821457638 1
1.28334223607558 1
0.408244403327963 1
0.669021449279381 1
0.195420237777646 1
0.49473287147517 1
0.273742667802403 1
0.507685340550015 1
0.361802552644646 1
0.78024453861378 1
0.0654008795205606 1
-0.211857994787068 1
0.559967900942543 1
0.814935708667191 1
-0.298821306792174 1
0.487237490987869 1
-0.0452341614663994 1
0.171118024886426 1
0.21010768816812 1
0.574779207930086 1
-0.232859227228023 1
0.147292953197791 1
0.325684702933906 1
0.0685832692941449 1
-0.116011735133038 1
0.337383838193442 1
0.150568466465332 1
-0.355785725887763 1
-0.292281705754661 1
0.510767440917442 1
0.752556510025272 1
1.1370088510348 1
0.498427916160879 1
1.05441285886644 1
0.924349617584037 1
0.882038670718989 1
0.631275388425497 1
0.556518966175558 1
0.915783385555599 1
0.0235507464124863 1
0.427523155696367 1
0.0312151827425158 1
0.545428421027024 1
0.785877631477917 1
1.08659826590566 1
0.281329197260642 1
-0.199621695892621 1
0.937346454780034 1
0.242588017428512 1
0.593499759949342 1
1.34086607441142 1
0.885968721287278 1
-0.317420329083071 1
0.287282079146041 1
0.278671906657122 1
-0.224530403534745 1
-0.30234329800835 1
0.059925578901963 1
0.619649474391751 1
0.946720038760863 1
0.466356339368248 1
0.680568926104284 1
0.615204006398412 1
-0.0161096784308873 1
1.42453902127516 1
0.557399488643608 1
0.00305214133250953 1
0.172313515990778 1
-0.249822168187701 1
-0.0668514793802462 1
0.28919169216459 1
0.492404271938371 1
0.793366370060971 1
1.17660486427886 1
1.20446534593083 1
0.508413784794872 1
0.531987758469602 1
0.444459171408118 1
0.283898481051113 1
0.765932217509575 1
-0.0693441791538551 1
1.00714792072762 1
0.19692952683508 1
0.303105393326863 1
0.234926067990147 1
0.793882866103601 1
0.247512443438701 1
0.0640482828186513 1
0.380452913282805 1
-0.422461973277314 1
0.268700692315444 1
0.779069064071399 1
0.471246035623256 1
0.231413437445263 1
0.713932068469889 1
0.750009692184035 1
0.245269742684216 1
0.135306331962692 1
0.864302372883502 1
0.328444967012163 1
0.203425045811265 1
0.434335838745458 1
0.0557055254244581 1
0.222010896037087 1
0.883581391111267 1
1.09537396940999 1
0.258961288247484 1
1.42440123721713 1
0.0669200951546063 1
0.64235507946469 1
0.836353768177696 1
0.315797276305147 1
-0.108841533829243 1
0.803236342065813 1
-0.162698482225147 1
-0.334721742459444 1
0.52814229642564 1
0.322111307803515 1
0.826102729624577 1
0.742013352883757 1
0.293872921516865 1
0.384146469239193 1
0.0984030471711933 1
-0.213714998670333 1
0.895375932976389 1
0.0948565950375112 1
0.248879515606502 1
0.742832378281962 1
0.444757165844523 1
0.381397432690027 1
0.0141300384445351 1
0.178418378510669 1
0.976346700640087 1
0.139118584368882 1
0.162726703921801 1
-0.301213333523331 1
0.353871389926035 1
0.655250731855447 1
-0.478269326435889 1
0.376228213759906 1
0.496665905754807 1
0.967057711904736 1
0.288468206776303 1
0.389679254265091 1
0.776689994932172 1
0.326079620699466 1
0.457768010324311 1
0.685523717435505 1
0.180983528594989 1
0.0843571378859943 1
-0.129935650128093 1
0.0953991290889644 1
0.748498598353102 1
0.2375465196227 1
-0.147031132639588 1
-0.295399175072502 1
-0.395426942373191 1
0.608337753877897 1
0.672910533252356 1
0.158673059376262 1
-0.27989918445983 1
0.778857154074688 1
0.697650548631035 1
-0.551252529791561 0
0.150681764450317 1
0.812715813938078 1
-0.0764579543534613 1
-0.0646149814697052 1
-0.0920491537523852 1
0.84697564919846 1
0.214924066628261 1
1.26244049500778 1
0.228046493516139 1
0.560790211572353 1
1.09923901175995 1
-0.0932143522776449 1
0.570624658556898 1
0.328714050205945 1
0.120060791978479 1
0.336100628501406 1
0.356155040149451 1
0.725587393591063 1
-0.235150094800463 1
0.681648074229485 1
0.286754561960103 1
0.910819703148062 1
0.582094467966654 1
1.18641351602771 1
0.402052935024068 1
0.175132496929969 1
0.440249212825577 1
0.759480991182888 1
0.419901553894061 1
0.142460210121013 1
0.391962915059733 1
0.598009728377356 1
0.222512926329402 1
1.19359493182218 1
0.119830058726435 1
1.07648089774119 1
0.972253817529878 1
0.435809544103109 1
-0.175739878393128 1
0.26583597204563 1
0.10776690725036 1
0.396493167862533 1
-0.250628869774352 1
0.0265240853019981 1
0.985755849749039 1
-0.174487571764454 1
1.23051433408899 1
-0.599915757584967 1
-0.0425292911056555 1
0.102871511480891 1
0.711130144904606 1
1.54582614936585 0
0.148555761352696 1
0.113863822695353 1
0.577082043649588 1
1.15548593452834 1
0.676167880593577 1
0.499038429310342 1
0.232059353629569 1
0.606039423523449 1
0.561964218824619 1
0.514533589280118 1
1.46432248706491 1
-0.168624862972403 1
0.406202611744283 1
-0.117346639162713 1
-0.103176005423556 1
-0.303389636100601 1
0.85588620589683 1
-0.111233244030733 1
1.36861277844564 1
0.435787947734965 1
0.696050621431332 1
0.169087437660465 1
0.529021615462705 1
0.194923538494925 1
0.240295067759848 1
-0.633436675049636 0
0.0291659160709183 1
0.13895652131706 1
0.999974940633087 1
0.604812960685687 1
0.258054827306728 1
0.106625912826028 1
0.680338021193068 1
0.666262156163515 1
0.719339636296098 1
-0.268794502699151 1
0.307755147029275 1
0.281598683729199 1
0.869381381252598 1
-0.0609686492123704 1
0.0238519041787274 1
0.575860951272764 1
-0.145393002987702 1
0.80974598907579 1
1.3277082016795 1
0.300402095330037 1
0.691412611172389 1
-0.258743878178159 1
0.325662322191023 1
0.459702282091928 1
0.142871718923026 1
0.847134570730332 1
0.676498879285613 1
0.0840473421077916 1
0.499498449874505 1
0.676236871037875 1
0.42536501807692 1
0.257379299012898 1
0.387468867017742 1
0.66630525456536 1
-0.495687700495172 1
1.1706895014612 1
0.659418028544681 1
0.955878155348839 1
0.363803790156671 1
0.159031413751472 1
0.253791327986807 1
0.531906563882671 1
0.644997427023877 1
0.1174608094343 1
0.735050291321466 1
-0.363719140348667 1
0.132600433764366 1
0.788242622772415 1
-0.0718486831271899 1
-0.0879525051981888 1
0.182856076708614 1
-0.298914626485733 1
0.504547086620081 1
0.758679760510164 1
-0.512819955037613 1
0.86318779026166 1
0.684056974328758 1
0.691270233878591 1
0.0701985219644258 1
0.088016575335118 1
0.764682643656011 1
0.129574628800903 1
0.604236311986974 1
0.149223545074769 1
0.37280380049469 1
-0.449652303062035 1
0.14703112553193 1
0.397962979284766 1
0.697605681541957 1
0.340927945896123 1
-0.243087045504082 1
0.315789288320775 1
0.173849378642299 1
0.976405321501301 1
0.193294309599852 1
0.611057183613697 1
0.0638736550024209 1
0.744508436832419 1
0.564186947237966 1
0.84466187436709 1
0.592660083624779 1
0.192512574669891 1
0.608453901566111 1
0.581532037878068 1
0.47033127721545 1
-0.0382332242126366 1
1.27741821254791 1
0.191141424627856 1
0.21451950795332 1
0.639698481297374 1
1.29774356582666 1
0.400876764667524 1
0.217649572713788 1
0.657228165608589 1
0.514252962178327 1
0.322028620393648 1
0.563131895848688 1
0.0752328853642395 1
-0.0063829175663381 1
-0.0325993732185438 1
0.25798974079629 1
0.652756272774682 1
0.0295566002274565 1
0.441033838102844 1
1.20358052305076 1
0.0046460569249922 1
0.144548408918714 1
0.953405353201834 1
0.524426896642704 1
0.0198783148956921 1
0.0416239344949837 1
0.222856059772139 1
-0.197196568856969 1
0.24609948058095 1
0.302947648524728 1
0.234375411184987 1
0.498332648516303 1
0.249813423666613 1
0.850254578129095 1
0.694451585812078 1
0.57539788867178 1
0.284356336877568 1
0.847357542049148 1
0.522504951634236 1
0.9825531402042 1
-0.389754281872649 1
0.490427350426927 1
-0.41301399272293 1
0.282157837979778 1
0.137485601461438 1
0.14830556774032 1
0.718004827894108 1
0.801088807342562 1
-0.379182744172735 1
0.894392357277668 1
0.373677550788622 1
0.611604172917813 1
0.719190103031269 1
0.457367817701736 1
0.453858688302597 1
0.877068861600367 1
0.987792814065714 1
-0.302919407569402 1
-0.00105007946351512 1
0.267994456939216 1
0.629734911097207 1
0.735194544351027 1
0.74329281510708 1
0.624811823998804 1
0.0407561172961329 1
0.762004522495627 1
-0.294176689798725 1
0.704033083008241 1
0.19872958690185 1
0.203548334321848 1
-0.00976492945560559 1
0.678320187717365 1
0.0879433095291683 1
0.260461256407025 1
0.595932563876158 1
-0.00276785053718284 1
-0.570168969095441 1
0.273978829319804 1
0.521483634002376 1
0.610022245705126 1
-0.00436245055121623 1
0.981985439126034 1
-0.499912746896856 1
0.139125739062752 1
-0.772058998439742 0
-0.211560248038242 1
0.234425586289334 1
-0.201338468189143 1
0.484794412453214 1
1.04526207324337 1
0.811335067547423 1
0.302342380822661 1
0.297784185238771 1
-0.0916618380557067 1
0.177688374480757 1
0.337631449857453 1
0.512003157378959 1
0.156465444381816 1
0.134353779577119 1
0.0876710215500563 1
0.0698879517744574 1
1.30824032566847 1
0.118087136284894 1
0.745445561465941 1
0.520885115477084 1
0.52678132016139 1
0.455527750770288 1
0.38454736473837 1
-0.371412348108343 1
-0.102803109630401 1
0.0847751518844215 1
0.660005202997357 1
0.665799374618904 1
-0.342624208896656 1
0.300594170664077 1
0.0724705953117891 1
0.579902736643862 1
-0.113251522943879 1
0.440065826493913 1
0.425256949426407 1
0.36944926393701 1
0.66617721790754 1
0.497247597012269 1
0.2268948026087 1
0.244135107077739 1
-0.222275895830135 1
1.17709284120809 1
-0.468037917943556 1
0.49765616401376 1
-0.567657815738085 1
0.432664827200802 1
1.70227378209568 0
0.0841076983105874 1
0.800056236652331 1
0.581976725407836 1
-0.0263927810386656 1
0.385382896805975 1
0.822797868738153 1
0.281284450235625 1
0.648416686204602 1
0.703403155490314 1
0.481043186521379 1
0.789664649655446 1
0.314361477736173 1
0.110793722619764 1
0.557298370645778 1
1.21484982594043 1
0.169840237713927 1
-0.606083029316823 1
0.0975000645136259 1
0.67369383159957 1
0.657932209265396 1
0.230627503078125 1
0.92385520538647 1
0.879844270239193 1
0.556299524152052 1
0.310081191102637 1
0.587025340358908 1
0.3396284404781 1
-0.505425315529059 1
0.194981928448183 1
0.827194221187833 1
0.00167065583749872 1
0.767403733561248 1
0.605185064814401 1
0.237855291442302 1
-0.106596895571288 1
1.19393787991081 1
0.508147423045261 1
0.625588923931816 1
0.486255126409879 1
-0.127545568154279 1
-0.117060236236712 1
1.06270008917975 1
-0.457377311995286 1
0.167154652892971 1
0.470685687955203 1
-0.187538160783111 1
1.16380655419799 1
-0.237207298207719 1
0.187422844599326 1
0.415348295545449 1
0.70405302670057 1
0.497281687100439 1
0.55578295370113 1
0.65926027996668 1
0.407373649707155 1
0.235249337507452 1
0.260753019146363 1
-0.180231234320582 1
0.736423465624803 1
0.0715938351235497 1
0.469040645753058 1
0.685538102113526 1
0.22538260805238 1
0.343958855715031 1
0.465083490804211 1
0.563693366596502 1
-0.161533945605507 1
0.63600612407737 1
0.27807454094622 1
1.15490794792189 1
0.612231464908765 1
-0.188789127967263 1
-0.162363945954371 1
0.07141808096458 1
-0.294442422338144 1
0.692479940611078 1
0.160097605638074 1
0.132801689482988 1
-0.274444765094165 1
0.505495094338504 1
-0.154230624093789 1
0.427859658223427 1
1.06752191951985 1
-0.0336302817491415 1
0.377458898527683 1
0.55447911331543 1
0.93651003472581 1
0.482010427871415 1
0.492273283935257 1
0.0865594612037545 1
0.526421176655579 1
1.12281111198603 1
0.242267173799889 1
0.945157910806297 1
1.72752683798059 0
-0.0233103294528633 1
0.0987032323105868 1
1.05428548970252 1
0.0131642780246652 1
0.0992366928352474 1
-0.327859689400247 1
0.32213035838048 1
0.0154680365334582 1
0.0901014753232727 1
0.498928932763554 1
0.278932751906846 1
1.0378168479961 1
1.09757245151595 1
0.911700427441277 1
0.251151715333622 1
0.325987574099473 1
1.09538898318965 1
0.570389800315709 1
0.341914243627691 1
0.576087436139255 1
0.18895990959416 1
0.291285852797536 1
0.626957738311824 1
-0.407784050509116 1
-0.385256926071727 1
0.0946643817506216 1
0.401841933472655 1
-0.0157651247702676 1
-0.286133344454753 1
0.910814316927439 1
0.679061997890613 1
0.173555254662856 1
-0.0440073240105072 1
-0.134203274829238 1
0.527699461086721 1
-0.00422189770448855 1
-0.0999687487184727 1
0.490711099235141 1
0.458632134284302 1
1.18402761380962 1
-0.020685589458715 1
-0.412904161211994 1
0.349812400686027 1
0.922612148164186 1
0.786986700662217 1
0.247582748835594 1
0.367740205899897 1
0.943277415614361 1
0.118468864527783 1
-0.214273917716349 1
0.809029551302196 1
0.234470563089427 1
0.168943853357742 1
0.373329824694425 1
-0.101413979296971 1
0.1890788452898 1
0.674770067987636 1
-0.112785320570875 1
-0.285461486708194 1
-0.212238183280733 1
0.58059706988386 1
0.149660997577821 1
0.315902077155923 1
-0.427210743451937 1
1.12206724939692 1
0.0689418148365036 1
0.534408779231264 1
0.706779313301333 1
0.126409820987415 1
0.618176147807611 1
0.835036150964122 1
0.0819927454379653 1
0.27595115149129 1
1.24828835286618 1
0.682824053622518 1
0.466773237844387 1
-0.140162694600002 1
0.294599751782251 1
-0.19328983815477 1
0.495222209723641 1
0.445120137190957 1
0.447126002200741 1
0.92843935744059 1
0.957218084639451 1
-0.176326128310063 1
0.125459791131467 1
0.447271793509267 1
0.527736443151119 1
0.756031013173368 1
1.1226786050292 1
0.324991717814481 1
-0.561938909276369 1
0.625939225270866 1
0.352156101036064 1
-0.8241872377335 0
0.829970463651764 1
0.461108166044575 1
0.674300568195445 1
-0.0694882605625 1
0.237230664330613 1
0.117839718896968 1
0.423818576334007 1
0.381628113049496 1
0.727564521208842 1
0.904060157264707 1
0.511661453391925 1
0.0249630371787116 1
0.611534456095192 1
1.04104663431162 1
0.846557963489405 1
-0.535846366998234 1
0.0592998451072504 1
-0.187299694543394 1
0.837784065584284 1
0.794705407911044 1
0.0841278464942984 1
0.798156313270247 1
1.41760520260509 1
1.20396658730002 1
0.876197905262985 1
0.442907797501603 1
0.061770381399144 1
0.145092306988583 1
-0.416639253835274 1
-0.0730747506713383 1
0.481246365174089 1
0.454604411538867 1
0.227071897198078 1
0.124426310133725 1
-0.0747842171901979 1
-0.103498529470794 1
0.217637720818353 1
0.976551820397959 1
0.194233969084325 1
0.130861534273138 1
0.692337180759273 1
-0.232723476227385 1
0.0411984013490446 1
0.857863963041252 1
-0.350096581977601 1
-0.449572312142567 1
0.72691037130833 1
-0.332892154648136 1
-0.0222184035698154 1
-0.226871749083321 1
0.975464880255018 1
0.392434834262196 1
0.410664150903291 1
0.276501035979965 1
0.494303934943963 1
0.0948944283689713 1
0.0495364860177145 1
0.615051641475265 1
0.348599179264001 1
0.366974962906104 1
0.413670482565423 1
-0.175346249340887 1
0.589038097558442 1
0.137547374058904 1
-0.0282908583486338 1
1.26245074327547 1
-0.00689269233038928 1
0.507146273064378 1
0.190131233687429 1
0.0491207412567339 1
0.50402680559859 1
0.500319078414559 1
0.304823007899052 1
0.660005354925656 1
0.400276436579259 1
0.669843013263541 1
0.116629694979444 1
0.24027852590906 1
1.08344169337696 1
0.428490179458951 1
0.908923563527676 1
0.17123390678038 1
0.450780956309561 1
0.745688137565918 1
0.0627481742813714 1
1.10313049907261 1
-0.375958021948686 1
-0.0110496800484771 1
-0.0458456018571183 1
0.548519881375776 1
0.306402211799766 1
-0.181710236794038 1
0.590306757268253 1
-0.0863863280860881 1
0.194296797885826 1
1.15849576977344 1
0.267828353346646 1
0.412018270245387 1
0.474211572627818 1
0.0273602853525338 1
-0.262934161511241 1
-0.190330192616681 1
0.300585007923998 1
0.433281506254069 1
-0.0116744054242004 1
0.470487382424636 1
-0.319555136984341 1
-0.342911795949289 1
0.673565883928 1
0.757527047623246 1
0.485193262845961 1
0.166459906092781 1
-0.312692034835447 1
-0.46576099812955 1
0.693203731345736 1
-0.421268216618585 1
0.196910113854259 1
0.243957679693724 1
0.788553420960998 1
0.364846289076495 1
0.991656791603789 1
0.887711871915948 1
1.15070572373356 1
-0.138670843991159 1
0.282097971673284 1
-0.303044855277361 1
0.429248187947355 1
