# Supplementary material for: Bias caused by sampling error in meta-analysis with small sample sizes
Source: PLoS One. 2018 Sep 13;13(9):e0204056. doi: 10.1371/journal.pone.0204056 (PMC6136825; doi:10.1371/journal.pone.0204056)
Supplement: S5 File — (ZIP) [file pone.0204056.s005.zip › results N = 10 theta = 0.4 tau = 0.2 sz = 50-100.txt]

"dl.theta" "dl.cp"
0.368749433673507 1
0.176101448750495 1
0.331768184284215 1
0.339232564794803 1
0.48071376646421 1
0.446986529174554 1
0.239417719396483 1
0.255324879859561 1
0.398050184581596 1
0.337852499721088 1
0.397557241219984 1
0.599047852773134 1
0.573067546574775 1
0.37667549264814 1
0.654835549565968 1
0.432117648107978 1
0.135426344837978 1
0.297040147551307 1
0.35043587074433 1
0.101266550458672 0
0.733004288493213 0
0.564786162646398 1
0.400519134781455 1
0.239186006815945 1
0.241033837612028 1
0.452037164515394 1
0.388259779154263 1
0.511822037949933 1
0.539319800002726 1
0.37954310222097 1
0.52051072252576 1
0.443444518013179 1
0.510378382242738 1
0.299647428708034 1
0.664844919174935 1
0.314684680196273 1
0.537013876552266 1
0.0685345179464474 0
0.377983137635166 1
0.23639175404726 1
0.425571891240958 1
0.122590114622007 1
0.478831382716791 1
0.362190060076135 1
0.439861587903504 1
0.493185818797598 1
0.400437713724739 1
0.49759511080861 1
0.300116463905828 1
0.677152245695739 1
0.47721868675948 1
0.6195039898741 1
0.409066109819004 1
0.57810796669898 1
0.653252796384064 1
0.416070469597092 1
0.242859999569819 1
0.292328453944639 1
0.159019789924948 1
0.61165615330449 1
0.47477725294517 1
0.408184227128888 1
0.537060083902719 1
0.181557661973489 1
0.239478001601748 1
0.309984334513745 1
0.569775337366908 1
0.204141607404984 1
0.338865328565864 1
0.409629643616682 1
0.361992111471591 1
0.54593769464153 1
0.592524913197941 1
0.294892717741557 1
0.292930145761237 1
0.325827937103895 1
0.558674955785236 1
0.547366730436193 1
0.317540200119167 1
0.835358402411759 0
0.408342381792925 1
0.383589431848447 1
0.514232873554271 1
0.31841791703737 1
0.435438865247239 1
0.35803795632662 1
0.580448839479744 1
0.262464481969843 1
0.235582676619822 1
0.49800178217581 1
0.208384173994357 1
0.408222264480493 1
0.624897041467753 1
0.409829527820879 1
0.430621130672091 1
0.531102708762052 1
0.1645578387651 1
0.400685087256891 1
0.415948200656775 1
0.397765445607889 1
0.352170084824265 1
0.36870881730446 1
0.451245647629321 1
0.412585689264933 1
0.628770969447466 1
0.737825351210137 1
0.448698227967833 1
0.235222818960775 1
0.341633300241879 1
0.162011336475179 1
0.328119877525575 1
0.512667679113259 1
0.543389397082983 1
0.479497032118934 1
0.629117082739725 1
0.248104173838015 1
0.667329597329928 1
0.451472087360217 1
0.359631559344966 1
0.712837125980932 1
0.1447062340891 1
0.563015400458691 1
0.650621465819148 1
0.0407960371019202 0
0.522394694159204 1
0.282218254364659 1
0.446157270426332 1
0.293849758307033 1
0.690491456814037 1
0.484105086715708 1
0.606361737260203 1
0.59252628897731 1
0.684026733095811 1
0.201299553422428 1
0.384976926923408 1
-0.00968961407947627 0
0.457471077858842 1
0.587245406871069 1
0.476887770692601 1
0.174776619101265 1
0.662849357372127 1
0.32394868143766 1
0.680788698335667 1
0.677642111250875 1
0.633374942123385 1
0.267141274387771 1
0.499195562801793 1
0.38983094170573 1
0.578431691130159 1
0.46301436241271 1
0.39261225001619 1
0.432437965866566 1
0.455914898546042 1
0.340298865742048 1
0.459830885019602 1
0.618857112066865 1
0.37562241254771 1
0.313837600351163 1
0.418814324158391 1
0.300012918780293 1
0.482802585244452 1
0.421296509719572 1
0.482013208436975 1
0.497853385375884 1
0.27655833848075 1
0.682233742692867 1
0.78720157598261 0
0.545035673303531 1
0.365582101946108 1
0.374957280374262 1
0.149406820836179 1
0.238475610396196 1
0.332577999477482 1
0.489596832217152 1
0.547471144778594 1
0.508094187777983 1
0.387173903428699 1
0.395613704859168 1
0.582162825044109 1
0.39917434908403 1
0.589512721753582 1
0.34191032671566 1
0.411567435244366 1
0.276284477489679 1
0.552932546747743 1
0.496339651190169 1
0.359999874801766 1
0.303801834760452 1
0.560674719154064 1
0.196632271153954 1
0.119569600855398 0
0.381155037380826 1
0.216748882820774 1
0.387760761818305 1
0.669062016844501 1
0.550613370459214 1
0.354444268815133 1
0.276389455705352 1
0.535666311777063 1
0.434609777730882 1
0.144095393630342 1
0.13520488130423 1
0.582243274948881 1
0.731474597943151 0
0.278310237650401 1
0.476256161220785 1
0.415009938895369 1
0.306492429504634 1
0.278892077983458 1
0.337786915067174 1
0.615274262546509 1
0.487460995308746 1
0.413396413977397 1
0.375675508111067 1
0.567862023304357 1
0.473874822996739 1
0.751015194303565 0
0.469728298927008 1
0.462123838258007 1
0.263156057741855 1
0.33406873146944 1
0.377550358322167 1
0.512286617439386 1
0.417426169615224 1
0.174960183304666 1
0.388168410068014 1
0.339635124833799 1
0.428683840778173 1
0.420357686891623 1
0.615103592579284 1
0.437769997167867 1
0.243110477159951 1
0.0872359270905215 1
0.432967660531656 1
0.320305087016651 1
0.49327403812263 1
0.760662021402327 0
0.119098356487702 1
0.415248625113509 1
0.645821398577375 1
0.707100590301155 1
0.376067742780665 1
0.443320651367383 1
0.272658466031344 1
0.523551038679042 1
0.392305268117462 1
0.32792870479923 1
0.487483693535192 1
0.40592300518469 1
0.1846622204925 1
0.416509164071846 1
0.35864399085588 1
0.248751006745149 1
0.511786207926873 1
0.385502880317924 1
0.423968136591422 1
0.451498982592479 1
0.119649583089326 1
0.326233151606277 1
0.281282919134149 1
0.593343372845233 1
0.528047336771251 1
0.203995239746059 1
0.517369850534699 1
0.350228757980691 1
0.230057725284234 1
0.461420136412918 1
0.521181999072191 1
0.319874977228113 1
0.514981430300511 1
0.65423708550559 1
0.407660363435694 1
0.432900460446729 1
0.366488098688856 1
0.349503522851353 1
0.367654893331619 1
0.220963312260534 1
0.512235879978241 1
0.839376141051371 0
0.539391357195689 1
0.468508398196278 1
0.507258052040865 1
0.774859011641123 0
0.392478984588053 1
0.498829950231914 1
0.638011052506908 1
0.323619422923415 1
0.487801567962931 1
0.411471755105499 1
0.787316577155171 0
0.328401536392969 1
0.538936015676256 1
0.233725568519914 1
0.35242776454765 1
0.360298226049174 1
0.408217599166197 1
0.515720442263364 1
0.384501428947216 1
0.25811363928388 1
0.311231019939559 1
0.381118662022342 1
0.484387512169174 1
0.599524932479321 1
0.615652530976057 1
0.517914377388591 1
0.68020116331541 1
0.436885193084205 1
0.299567510959621 1
0.277110444858667 1
0.355002002292648 1
0.493774275661765 1
0.466579406283136 1
0.55616233313029 1
0.61943038542456 1
0.43458650431 1
0.364851788857245 1
0.440429341727173 1
0.428820400121856 1
0.406867146052946 1
0.265917049594475 1
0.335545367284146 1
0.451454450506081 1
0.417844443207794 1
0.629735203409568 1
0.23979640083685 1
0.191672438948273 1
0.478369266797006 1
0.329604945115282 1
0.392329754298271 1
0.294806640930051 1
0.460342244476098 1
0.260337243995539 1
0.56582995376053 1
0.543403279969619 1
0.14401804128513 1
0.229242416584473 1
0.523368860546724 1
0.578143383187858 1
0.467541158794876 1
0.591743492605001 1
0.46881703057799 1
0.371741471272894 1
0.17052091307903 1
0.551286749678872 1
0.464713383090926 1
0.643744769863359 1
0.586951400955127 1
0.274524283176761 1
0.332467567839462 1
0.336027399508607 1
0.365369844342906 1
0.658410213127731 1
0.558140087358995 1
0.121177375208852 1
0.29038909934437 1
0.67522012426845 1
0.364705960160686 1
0.38767316287231 1
0.395739040098435 1
0.305619325719287 1
0.316146202042178 1
0.176757254183704 1
0.466041749251224 1
0.0643787492134689 1
0.423781485058611 1
0.417028791120426 1
0.211681274486046 1
0.428122438177788 1
0.277035496965604 1
0.112418066907003 1
0.123360193968897 1
0.312968927925643 1
0.384528201292103 1
0.333939117411575 1
0.432661263769884 1
0.615546527597002 1
0.299329893836483 1
0.275634175856614 1
0.410143792092066 1
0.530651702648404 1
0.598782620495565 1
0.475025606391293 1
0.574530621068954 1
0.340548155626786 1
0.450573585419514 1
0.159046968146378 1
0.563172448485982 1
0.337774764363586 1
0.529882545523667 1
0.575710444389152 1
0.393903643427781 1
0.687836206149256 1
0.534538788430053 1
0.344356737648275 1
0.533019266242198 1
0.42353536259517 1
0.482798931202297 1
0.443235093309023 1
0.592943934388038 1
0.347003466763336 1
0.397966455485609 1
0.369584954442549 1
0.236141799081588 1
0.368831553515099 1
0.498040779195135 1
0.458478752531938 1
0.328911386249302 1
0.28614748417414 1
0.380492012355002 1
0.409687625168894 1
0.44200591229644 1
0.196002539785112 1
0.30873146895159 1
-0.0383775174333065 0
0.703454569821614 1
0.542407261910227 1
0.425032047519088 1
0.534221789319316 1
0.31648187508314 1
0.242445377725221 1
0.258004624019009 1
0.625541368941391 1
0.533671814263523 1
0.260307505042033 1
0.338783683340346 1
0.280256337595055 1
0.584294415507301 1
0.358160229899283 1
0.299715882837834 1
0.395363452115832 1
0.370555623836078 1
-0.122403393536456 0
0.455892834579291 1
0.610265915370812 1
0.529945636234509 1
0.192153429156927 1
0.188346795342033 1
0.431349579036281 1
0.413310727564912 1
0.114041072036693 1
0.346237631295877 1
0.351940477209221 1
0.331900504174672 1
0.534888063466537 1
0.538950848221458 1
0.589997575514603 1
0.608931434656454 1
0.42011367027757 1
0.722221105722424 0
0.124629897133276 1
0.556591683824216 1
0.253458475327398 1
0.351863320434718 1
0.417374019339551 1
0.546681639944746 1
0.214006696632599 1
0.355179268993302 1
0.457718584423704 1
0.685113773125059 1
0.263892693615185 1
0.56235536998095 1
0.507171792861267 1
0.639426839091872 1
0.0643209075572583 1
0.52464702215649 1
0.135741464183897 1
0.2515933104819 1
0.517535565084167 1
0.232637647270215 1
0.317986264795413 1
0.35093638049909 1
0.429982403078968 1
0.523974713019433 1
0.445883939802212 1
-0.0401629502937132 0
0.380425803453742 1
0.381057450305441 1
0.304774701403434 1
0.377644346912745 1
0.109225726637763 1
0.328271044775331 1
0.361943802341511 1
0.452584942838601 1
0.514100288462462 1
0.308002834960565 1
0.473000146784985 1
0.52328190520734 1
0.400575754282406 1
0.430938116759663 1
0.479288114893036 1
0.699183086900025 1
0.405266221086018 1
0.502406992420601 1
0.254904864414843 1
0.705099690164118 0
0.111541289065442 1
0.458978136333948 1
0.465608296073412 1
0.473248341152142 1
0.452810915695357 1
0.227847988570586 1
0.356811926691515 1
0.399414632644496 1
0.613617022511761 1
0.355726374414616 1
0.450479123006381 1
0.786900988567916 1
0.632813686365931 1
0.607772022830504 1
0.260344248994964 1
0.539950117294718 1
0.576260188661063 1
0.0996155396194545 1
0.138080369529816 1
0.241398966207533 1
0.582973944333949 1
0.803905066478774 0
0.392164248506724 1
0.477744517830249 1
0.408086517158965 1
0.193773485632003 1
0.481751354408922 1
0.139883893789759 1
0.298473389773243 1
0.0811906511675835 1
0.217327651892669 1
0.415328813015484 1
0.0618009035705301 0
0.286825030127132 1
0.388852397158696 1
0.492272363512638 1
0.453274097272912 1
0.465106729475234 1
0.403612525671378 1
0.49984018881343 1
0.475590549718602 1
0.637360580334105 1
0.507980058797911 1
0.291135837215547 1
0.178357829515184 1
0.678093038330948 1
0.263727429326182 1
0.572541955691571 1
0.371298619328187 1
0.219596640143254 1
0.739004074391165 1
0.0304217408567771 0
0.490287538585332 1
0.52772441152508 1
0.333331831805694 1
0.196312571542983 1
0.540627633642128 1
0.04522646732397 1
0.71613761741558 0
0.481730060008315 1
0.14660148544204 1
0.659921776386221 1
0.251048076939653 1
0.602414857680354 1
0.473494869494698 1
0.304314390408299 1
0.424816188055469 1
0.32300394387646 1
0.505771350766563 1
0.296245952361925 1
0.560816434882107 1
0.537532023793763 1
0.350905772800197 1
0.416679599662542 1
0.347086978708284 1
0.546012902380282 1
0.434540894533816 1
0.463772275392516 1
0.311697461218558 1
0.431331141151327 1
0.352296399224467 1
0.231750580324857 1
0.120864581369533 1
0.321507228906778 1
0.777092715936434 0
0.24110738404153 1
0.515983961579258 1
0.490322886002195 1
0.476409347504772 1
0.549347358558149 1
0.410621241712055 1
0.277251699678362 1
0.124809354676519 1
0.492665324864572 1
0.403428703735133 1
0.181624979800329 1
0.267573093574997 1
0.389168041141724 1
0.553943975902465 1
0.322082825920103 1
0.0451394458597003 0
0.242465717746453 1
0.321194689004721 1
0.7421465333849 0
0.352384793531862 1
0.503198980002159 1
0.132576732568161 1
0.758507397789443 0
0.451135741110834 1
0.1926824241274 1
0.635518319107844 1
0.399275741539586 1
0.547437864503672 1
0.120163664647282 1
0.496532348665536 1
0.489586969876578 1
0.350676047291759 1
0.449245412713822 1
0.455204065496351 1
0.498537768324118 1
0.354067350203594 1
0.343729690558433 1
0.604453650078715 1
0.409798881076934 1
0.440997033327964 1
0.585486917442031 1
0.374298626240904 1
0.449921538044853 1
0.299729754274854 1
0.407888933005469 1
0.663051650634475 1
0.363100930138962 1
0.363760821698235 1
0.483711300398133 1
0.389094867098294 1
0.687538053342437 1
0.367346653090935 1
0.434805292401692 1
0.471386382844164 1
0.215542484846927 1
0.284166027184134 1
0.201838801312863 1
0.500461920987285 1
0.529007241142148 1
0.834725482711776 0
0.231353202936192 1
0.476756643661564 1
0.683044983437728 1
0.20178983394543 1
0.301311619016381 1
0.46577324481087 1
0.184196495901603 1
0.578246626349526 1
0.246138045104417 1
0.400011951264801 1
0.451094753876191 1
0.712458435670548 1
0.339927588989865 1
0.638935534223978 1
0.453173705708499 1
0.515312080310751 1
-0.135937442687036 0
0.370459057685882 1
0.328156189284493 1
0.634096179335906 1
0.533116242514286 1
0.209911874051667 1
0.349109605834887 1
0.577640443128881 1
0.599854957927363 1
0.513970373306251 1
0.468972447812376 1
0.238387098620395 1
0.374157231970402 1
0.67474943444528 1
-0.0151757394204645 0
0.128087488359341 1
0.312463781098374 1
0.385443847567984 1
0.315355731724804 1
0.311224484220626 1
0.280030700576491 1
0.378493883706761 1
0.343731026132516 1
0.521805247150846 1
0.231452266525436 1
0.453202728151739 1
0.323661151481055 1
0.380999492087779 1
0.524089779930683 1
0.385904663670379 1
0.271616441289961 1
0.264954788922639 1
0.382346914597859 1
0.745868016162604 1
0.262493980204908 1
0.727564017644325 1
0.288934493011683 1
0.313162959155476 1
0.737631323249482 0
0.18805955934049 1
0.13786186578092 1
0.506378469755403 1
0.62723848162835 1
0.0593893990124153 0
0.734212312315963 0
0.283182829303172 1
0.646853602556721 1
0.803721981980006 0
0.35524191646851 1
0.404289024942107 1
0.380373521850752 1
0.709750391346151 1
0.274609935913356 1
0.368278727294716 1
0.375984737629549 1
0.548515264558522 1
0.141179011690139 1
0.315395261841262 1
0.407978037562549 1
0.0579634066605159 1
0.615460663581708 1
0.266758363457097 1
0.391174020557945 1
0.348579255687593 1
0.630878009521281 1
0.292692744374018 1
0.477886097822242 1
0.209999890736965 1
0.264499881868328 1
0.564553073358872 1
0.332462214049242 1
0.286585451784753 1
0.227714503646935 1
0.300223157079049 1
0.477751484009588 1
0.372050403027726 1
0.323032020249706 1
0.279420151047023 1
0.524741142511655 1
0.189072823485695 1
0.432593852425317 1
0.344882346668896 1
0.216458468032657 1
0.590049197283672 1
0.199837424493725 1
-0.0294468041577548 0
0.448841364520685 1
0.214009429938755 1
0.571574005543443 1
0.364649307955622 1
0.559306610320711 1
0.506801403806189 1
0.26026434630333 1
0.420569944888557 1
0.623639648254606 1
0.44001293547723 1
0.519203855814076 1
0.442946874501384 1
0.496716034498534 1
0.448344797211171 1
0.501475138809354 1
0.15570955056462 1
0.117905790365459 1
0.349781620020527 1
0.55201863773083 1
0.196939078713227 1
0.351807178270592 1
0.182249305664871 1
0.562246997742523 1
0.229614670061727 1
0.150024139420293 1
0.541847188970599 1
0.380010303320739 1
0.337897873108645 1
0.0494258106634002 0
0.603146211811109 1
0.527940979864671 1
0.698262411084222 1
0.2609600819774 1
0.23925233366476 1
0.444050441265951 1
0.306871631525426 1
0.371568035770659 1
0.371550872865307 1
0.353045271948089 1
0.357486575553156 1
0.598582444662759 1
0.450624268845855 1
0.636069825982834 1
0.17879966811242 1
0.429054950869733 1
0.459113908090914 1
0.607804184780261 1
0.289810063939347 1
0.307773800912009 1
0.342772662397054 1
0.418889000371638 1
0.492708488419528 1
0.628066951469507 1
0.333378884536017 1
0.278950139962607 1
0.353908653344222 1
0.202689010042117 1
0.340968535631163 1
0.569868999671435 1
0.605388345356146 1
0.382983947194644 1
0.34346106274951 1
0.483242433388056 1
0.369116833830706 1
0.425023675821944 1
0.430234061552705 1
0.702091268017805 1
0.502102403079186 1
0.336294219254933 1
0.626738776750339 1
0.178809073180831 1
0.439712238797486 1
0.427752646163083 1
0.560763969755029 1
0.149140690830791 1
0.192726736203838 1
0.561109536404894 1
0.551319677562354 1
0.341930825460581 1
0.379771399024463 1
0.466158315107969 1
0.491356309702344 1
0.519869422169689 1
0.824865456886608 0
0.196082092470586 1
0.431506247970112 1
0.354599275021282 1
0.470848470394935 1
0.626994110053225 1
0.34224874415718 1
0.398036166778715 1
0.31333613225426 1
0.308820052197765 1
0.513377134702891 1
0.661225497646301 1
0.469422289003049 1
0.328325399522535 1
0.323324097857348 1
0.270397014233916 1
0.242802755184634 1
0.412428531182989 1
0.0632635203443227 0
0.394833649572185 1
0.308601865006331 1
0.642501609522635 1
0.506179911104609 1
0.631352878635072 1
0.469147691846767 1
0.391764943051442 1
0.190936249909816 1
0.533614070008402 1
0.419894653146943 1
0.524067546842604 1
0.489366246724479 1
0.358341401590109 1
0.422696347109668 1
0.676036892630215 1
0.41305040432509 1
0.356561864591244 1
0.624211104453563 1
0.364802005022461 1
0.458177845809831 1
0.338201731432627 1
0.159181958577313 1
0.209210997199737 1
0.377710789776043 1
0.311714564881011 1
0.487282817401723 1
0.561315592807754 1
0.645555246523361 1
0.34864895399933 1
0.124173851117292 1
0.404202451117948 1
0.48846162077424 1
0.428362826206222 1
0.406969716900623 1
0.382806402465735 1
0.308462068015513 1
0.449086013868179 1
0.170999931667268 1
0.653473505353043 1
0.839682688208854 0
0.588784336334336 1
0.372794750526437 1
0.17923094364168 1
0.0823394500900229 0
0.415989541737465 1
0.353390842321052 1
0.61148376730044 1
0.249572624913911 1
0.0848210632846985 1
0.326741987022994 1
0.531132045051687 1
0.448793234256429 1
0.109295449843906 1
0.328002597619247 1
0.486562254541476 1
0.279332826325561 1
0.459867288176934 1
0.486070406607092 1
0.397286618150503 1
0.267973236964398 1
0.574496270935691 1
0.681895550570944 1
0.416820238196552 1
0.454905610886018 1
0.262236195493184 1
0.313470677868321 1
0.337996075670559 1
0.621875080993595 1
0.539019537235268 1
0.197328577413241 1
0.540621318471959 1
0.140628877076497 1
0.39821153635455 1
0.382907966932343 1
0.180433500586367 1
0.35135067637646 1
0.184445526741375 1
0.235509666117713 1
0.17906335794949 1
0.56406253375102 1
0.519990532823837 1
0.590648730467778 1
0.437901754099103 1
0.350276734443657 1
0.525629519217981 1
0.611907378224227 1
0.63664945350884 1
0.191227044541828 1
0.388878824567413 1
0.283156254203097 1
0.392485154991756 1
0.40154377310334 1
0.459486756720876 1
0.218575992964564 1
0.219223357813097 1
0.572917557316348 1
0.323248113631305 1
0.408204718576977 1
0.131429347554054 1
0.474519692913786 1
0.819443658250152 0
0.261801326664495 1
0.589800487909971 1
0.192902732490023 1
0.458937948770941 1
0.420679439609539 1
0.2182250788428 1
0.431327937884451 1
0.49844324919516 1
0.391795894168327 1
0.397112339141701 1
0.659978062135375 1
0.511582389728436 1
0.403518857280028 1
0.737004775528141 0
0.445073023593833 1
0.286433738592968 1
0.316257592786021 1
0.100594913306558 0
0.438237133052405 1
0.734445517491768 0
0.635354059174501 1
0.336845125552575 1
0.381744099342664 1
0.459200610048901 1
0.415183809357599 1
0.466592285945498 1
0.537118774718136 1
0.354620910903491 1
0.450865832238448 1
0.374034302047249 1
0.721165665743846 1
0.133862650478038 1
0.444923651218539 1
0.585320366668337 1
0.331941434577048 1
0.301864814129786 1
0.708006913479795 1
0.195047650513458 1
0.647098238004915 1
0.429870449972607 1
0.435246860796151 1
0.135064286651057 1
0.400445373875835 1
0.534561185397872 1
0.381470352431694 1
0.574266852444996 1
0.236391338282757 1
0.51791242472185 1
0.328393579686954 1
0.521097251025419 1
0.682357243632822 1
0.425801492576799 1
0.421981910950663 1
0.408975720246217 1
0.439833412073083 1
0.23266664342244 1
0.200951420703797 1
0.437080154977996 1
0.272739767665265 1
0.340286330095992 1
0.419438085433026 1
0.389325451193489 1
0.329262016126206 1
0.311086684336814 1
0.225849727419808 1
0.59305829016861 1
0.271574057623455 1
0.428996065182202 1
0.518019473940444 1
-0.0186347903551583 0
0.419395897365755 1
0.340526371550556 1
0.707206114435981 1
0.209623534716994 1
0.602671242150781 1
0.324217001305305 1
0.573095071284402 1
0.54595570693446 1
0.601059398232669 1
0.36003844604264 1
0.433798107242254 1
-0.0689841635230178 0
0.2036179008747 1
0.32348927038093 1
0.0780881032543331 1
0.20258128077523 1
0.0131191452094423 1
0.242508136713692 1
0.313410693254979 1
0.589916014472907 1
0.546216822480583 1
0.169180949289396 1
0.452707905378757 1
0.348790306206395 1
0.0240200963470185 0
0.678286949268244 1
0.463683876122396 1
0.469348861688119 1
0.576252396685393 1
0.450881526592722 1
0.301780252464848 1
0.139998229383323 1
0.655716873571299 1
0.0886903941869807 0
0.659244338364979 1
0.522956721908082 1
0.767442082530334 0
0.124882394552667 1
0.161604928268491 1
0.245052610455432 1
0.194802368888133 1
0.659543601746465 1
0.548852380773237 1
0.645051132312718 1
0.581812880588929 1
0.257209786933979 1
0.616647245022728 1
0.233262683916281 1
0.246189915415928 1
0.305609970569955 1
0.205049650320398 1
0.698740990572342 1
0.333373645780245 1
0.236256209654251 1
0.495845124442396 1
0.695942952247624 1
0.0989887782245042 1
0.513564449901465 1
0.357802729476052 1
0.389715815350484 1
0.122922032516981 1
0.333283030646914 1
0.227020223094661 1
0.423126445048666 1
0.437414557565786 1
0.572079182111788 1
0.37713746625143 1
0.77967227861721 0
0.324598410602005 1
0.501659861997325 1
0.242816270236394 1
0.14560928722241 1
0.155310183183104 1
0.172660049643016 1
0.258383882644943 1
0.292998777268067 1
0.232480390785206 1
0.366513664856457 1
0.482394600049715 1
0.363272100904234 1
0.611524064825227 1
0.282273830636793 1
0.107735085725103 1
0.474079129366937 1
0.268937452589516 1
0.0737747177188765 1
0.598976899272984 1
0.96699933850996 0
0.476179048099404 1
0.376679921090817 1
0.590438914066541 1
0.566144506854953 1
0.574618433443982 1
0.668610639200895 1
0.0801357912839065 1
0.145295586648156 1
0.204953222512557 1
0.303887459271362 1
0.635073531342087 1
0.498662428453218 1
0.326614106097536 1
0.422520581461392 1
0.163028457469042 1
0.253032846777288 1
0.458855921782727 1
0.426155561284854 1
0.180493267558008 1
0.471452957184187 1
0.28191709351199 1
0.207544558944961 1
0.413161295730517 1
0.239992956051641 1
0.497346371626608 1
0.424275568950567 1
0.500565146032302 1
0.373777872997116 1
0.263405966983802 1
0.463523976879376 1
0.256201848117834 1
0.393826282786819 1
0.586838544940989 1
0.151493652803948 1
0.605649321835538 1
0.532212156836135 1
0.455274467974592 1
0.657566035207705 1
0.736966594607267 1
0.36846614116288 1
0.553456657477775 1
0.370766088684717 1
0.46764811453512 1
0.420097177793169 1
0.423304092626039 1
0.278356858357864 1
0.234925510579272 1
0.282748472495973 1
0.359563519408164 1
0.343697921112888 1
0.460986050515833 1
0.20996586225461 1
0.337152423353056 1
0.366004476260653 1
0.161943605983519 1
0.465289202096892 1
0.36112896917287 1
0.67838721141747 1
0.279447043175581 1
0.12328722420541 1
0.303788108723659 1
0.659384943962093 1
0.384899117336537 1
0.484038549856101 1
0.177477446199039 1
0.401115866162684 1
0.417467248594311 1
0.158666948185107 1
0.256400407879424 1
0.460313366221193 1
0.620043158555368 1
0.494923441038455 1
0.377411923249675 1
0.35727665233521 1
0.573824257523665 1
0.387730085909405 1
0.632458738244969 1
0.488275191301169 1
0.448289663039263 1
0.344596767678278 1
0.367384951652733 1
0.532461226322607 1
0.175236948824204 1
0.345096764419192 1
0.249541579387998 1
0.360186703262347 1
0.383034026181942 1
0.428492200635553 1
0.23626638284689 1
0.461211824164298 1
0.487765671021739 1
0.609794482529717 1
0.254972714967857 1
0.235507309258248 1
0.480512537240032 1
0.490110547134524 1
0.62979808568401 1
0.433985845238514 1
0.0645344396199271 0
0.434517288324685 1
0.727264668596177 0
0.113283043368294 1
0.141903671955285 1
0.51107802509133 1
0.477508495537168 1
0.222302582150083 1
0.425242132420992 1
0.256768637532921 1
0.320836406245288 1
0.699797774900518 1
0.207768641390439 1
0.667440123307573 1
0.480765767327175 1
0.596178313782884 1
0.375730512525156 1
0.257677296549054 1
0.444410454188625 1
0.579773205282257 1
0.569863849354112 1
0.409077871312065 1
0.272599718208734 1
0.451751134436811 1
0.444849503102535 1
0.284792439242566 1
0.538352494330378 1
0.446792781105896 1
0.134361926466676 1
0.485222894101837 1
0.42183649324505 1
0.237010983072425 1
0.53632277674263 1
0.492839382055267 1
0.584029823119793 1
0.202471209783792 1
0.149060644435867 1
0.484414634924052 1
0.194183817282575 1
0.245737674994744 1
0.349719062939073 1
0.698382947075362 1
0.43988851381313 1
0.194935117646962 1
0.253612407088787 1
0.261634553007587 1
0.623980731353739 1
0.403070047535582 1
0.384763615440019 1
0.429031161485705 1
0.404456149409278 1
0.565975228822211 1
0.601969555499279 1
0.361726010028179 1
0.472002136833831 1
0.268065792735916 1
0.386763348709464 1
0.507084210258577 1
0.487722211160594 1
0.326239438592523 1
0.694159408629922 1
0.53724058913632 1
0.389218267674601 1
0.426609929835811 1
0.358377291444228 1
0.470214120018837 1
0.369312071744874 1
0.616212939276644 1
0.354312407609934 1
0.392241446935538 1
0.242215279225918 1
0.402486301212612 1
0.408296688634625 1
0.474613272178906 1
0.138031362136269 1
0.485260698578602 1
0.206132916615799 1
0.870127506072478 0
0.355240292193074 1
0.31340232391877 1
0.0880929360020479 1
0.515138247897462 1
0.367819555396709 1
0.416577584860226 1
0.449185673565262 1
0.494726486072183 1
0.194895530085701 1
0.430471474362767 1
0.298276088111179 1
0.334864254142122 1
0.141126034505839 1
0.492199547767561 1
0.301798227252609 1
0.434180422065848 1
0.315150486877331 1
0.480236083684884 1
0.237491825639686 1
0.433668073151944 1
0.449152995931369 1
0.142577159676912 1
0.508252769028699 1
0.345948425570761 1
0.540746218210917 1
0.186357610696751 1
0.383877776999899 1
0.415439244889642 1
0.352026425303258 1
0.553238306501247 1
0.441340903759017 1
0.240071720746184 1
0.398035888919776 1
0.417622239191515 1
0.503102405214493 1
0.46466355041025 1
0.415828246686757 1
0.233928417317479 1
0.48113758172842 1
0.454046320610528 1
0.428797031077391 1
0.527727153324112 1
0.435576946472041 1
0.449084516383272 1
0.44727770150164 1
0.4476478619498 1
0.461127323753285 1
0.496446875321035 1
0.294014103404294 1
0.306709682237969 1
0.277019022497275 1
0.212712230242133 1
0.392279232271095 1
0.455688931716708 1
0.293044774140351 1
-0.156445125496696 0
0.325092893880795 1
0.412012773997316 1
0.309978870461927 1
0.281987665701525 1
0.154261826198963 1
0.462144042276578 1
0.248050578708041 1
0.692869412475667 1
0.295945418416206 1
0.182606736605232 1
0.593162667267162 1
0.624106657061293 1
0.34525159689111 1
0.49672803918695 1
0.609999700071169 1
0.424863420595951 1
0.370216197240454 1
0.197732086005793 1
0.587331006546223 1
0.751696987930234 0
0.267480038904713 1
0.434749564542205 1
0.136489647350231 1
0.290445552637915 1
0.716298528347296 1
0.194252962841085 1
0.504746254598951 1
0.0103431857805686 0
0.40975186187145 1
0.280466271659687 1
0.386246777373684 1
0.432614810052479 1
0.331226553466925 1
0.448672373332966 1
0.395418285135515 1
0.612460463462409 1
0.645491922254211 1
0.235624266422161 1
0.509133812210999 1
0.733374565594396 0
0.179219814714369 1
0.30761257396617 1
0.34147776699869 1
0.423565601474219 1
0.296346680184891 1
0.374102789961293 1
0.777468872821011 0
0.567732822242346 1
0.652138771588229 1
0.2423851009858 1
0.693885348228713 1
0.346234366441613 1
0.298217653332946 1
0.36045641923864 1
0.207203976479829 1
0.759279188666789 0
0.444555254473743 1
0.206430363714095 1
0.30015251500247 1
0.600522186775235 1
0.505429065125784 1
0.169674575116723 1
0.445692732961407 1
0.469766359787069 1
0.676357211809491 1
0.559041605231173 1
0.406312369515202 1
0.281337271042998 1
0.32401601201027 1
0.448010261624303 1
0.361210548273147 1
0.387611867522282 1
0.638993167066719 1
0.43532044985418 1
0.259540962047745 1
0.194960679262373 1
0.464889932531162 1
0.44950600882063 1
0.385931018549976 1
0.380546864247814 1
0.615813013288889 1
0.29876426251638 1
0.442280973551573 1
0.315682957158053 1
0.506743255894714 1
0.507539232402669 1
0.545271427370389 1
0.37148780904213 1
0.297024553044087 1
0.421756839378902 1
0.459240972025591 1
0.29216086944104 1
0.332039605959547 1
0.291654060025601 1
0.443352260394917 1
0.49545176893796 1
0.216728677456211 1
0.438388663397979 1
0.31040963236799 1
0.510124510957712 1
0.456633992210343 1
0.472429070583556 1
0.547015076551702 1
0.411447181446215 1
0.597387366677204 1
0.491025435135133 1
0.478782247695637 1
0.336327213007497 1
0.427329477632997 1
0.331888478265841 1
0.0244247416269208 0
0.58701647431404 1
0.750135763591909 0
0.599593445619953 1
0.440254348838162 1
0.445131974940412 1
0.379285274662389 1
0.423846348327126 1
0.774141648482304 0
0.352829924912361 1
0.402294145821193 1
0.591056654251365 1
0.762062202604839 0
0.697548497840069 1
0.271164911216131 1
0.580852767211258 1
0.587304875546059 1
0.271165740948144 1
0.315143438214943 1
0.120709385806305 1
0.535233640720623 1
0.235976970776605 1
0.345845308093774 1
0.444109680153928 1
0.269711786744463 1
0.328639223715074 1
0.412536746446199 1
0.481474419108668 1
0.403301067035994 1
0.483324391324999 1
0.14804020499242 1
0.0156269627511803 0
0.371361290271984 1
0.190501896780598 1
0.340527421318322 1
0.363097025097312 1
0.322096697424158 1
0.597949431312354 1
0.320011428531287 1
0.485449615669242 1
0.287515657998429 1
0.24305996379733 1
0.427132339112731 1
0.711896540044053 1
0.566552988780253 1
0.635809037106602 1
0.482836378719354 1
0.257750148798902 1
0.425476318050926 1
0.387375284208472 1
0.267946506513265 1
0.162360671109434 1
0.200377946873012 1
0.161880041940455 1
0.38756610627196 1
0.709532504165121 0
0.349973980180575 1
0.366719340621314 1
0.81569981911181 0
0.471006997918107 1
0.544062241632588 1
0.393556443265663 1
0.580316004529209 1
0.35391789301025 1
0.538298094871752 1
0.0732903371029445 0
0.647496335255242 1
0.373117471287829 1
0.14635375835762 1
0.436531209062582 1
0.17513776525765 1
0.305010698267634 1
0.225046822119204 1
0.038395592638701 1
0.274499258413235 1
0.490128048772449 1
0.478047001751803 1
0.363239103902351 1
0.573329927778932 1
0.304162302851205 1
0.37296239430307 1
0.590484947328303 1
0.155145454063079 1
0.476827459109674 1
0.443397617276241 1
0.429542740140219 1
0.445261441806241 1
0.258673685315798 1
0.315839776329213 1
0.240649517273071 1
0.567113172847298 1
0.356903481514342 1
0.272221999000056 1
0.500671643261952 1
0.141483996958621 1
0.293143012625899 1
0.0788501527868801 1
0.270244662995091 1
0.467760578793393 1
0.495814003168998 1
0.454207812845058 1
0.437365967038774 1
0.397954703826428 1
0.18023431940703 1
0.737979915566415 0
0.640211751107911 1
0.567396361121042 1
0.622080599602999 1
0.257232335722122 1
0.652851954125124 1
0.435621093631948 1
0.340922948811297 1
0.610482412157145 1
0.440686908330258 1
0.605651714846555 1
0.487980672345 1
0.487175814319527 1
0.371173035345629 1
0.384024208067754 1
0.223809502682076 1
0.497110301336927 1
0.275412482306461 1
0.495118321363373 1
0.354383099547771 1
0.405700805912665 1
0.333788325829578 1
0.204054984404714 1
0.338465054395769 1
0.417829674023802 1
0.575794209782812 1
0.420676354254318 1
0.174562032126162 1
0.197996748125725 1
0.269161893190319 1
0.304822424261897 1
0.355621291838522 1
0.438393085467215 1
0.39399555008573 1
0.558806142798575 1
0.278930453700448 1
0.549696776679366 1
0.573981050524628 1
0.45068051870156 1
0.428419502146533 1
0.361692982463258 1
0.337208800642191 1
0.472367918270124 1
0.490043146255331 1
0.428868788995486 1
0.27926621761413 1
0.324901095676171 1
0.577757954052151 1
0.585682175694545 1
0.103398425242407 1
0.244371421967977 1
0.452238684949582 1
0.566198589333783 1
0.52046801568492 1
0.280175727166715 1
0.409534722068881 1
0.304173188532309 1
0.370153737186051 1
0.549273360070434 1
0.545791285833392 1
0.540969433201361 1
0.58168967380896 1
0.576592695300043 1
0.248683122184107 1
0.404437658169243 1
0.308232012520277 1
0.526020670077964 1
0.516521887899988 1
0.463684105070995 1
0.356290901958945 1
0.0289204503180932 0
0.41707328193812 1
0.47332551876843 1
0.566895180077751 1
0.783701588360066 1
0.478091549124962 1
0.474267584023031 1
0.0127558870155644 0
0.509647090179274 1
-0.0527540026662336 0
0.526894869444359 1
0.313593976704419 1
0.431020223374933 1
0.477476505897903 1
0.385046961287138 1
0.355033223892599 1
0.31840271835887 1
0.403180606278778 1
0.201350853563324 1
0.222039540685565 1
0.461487184393328 1
0.57027830920894 1
0.446262708784436 1
0.591629317833423 1
0.39389915562863 1
0.610078065229759 1
0.434080807238406 1
0.582655366301821 1
0.300961432771129 1
0.299042011544537 1
0.582598596371721 1
0.46706940770309 1
0.247912095054326 1
0.485335062309461 1
0.568381872091394 1
0.320053792783325 1
0.264158805563406 1
0.688303013816528 1
0.595202076435436 1
0.231629832156067 1
0.338751846617206 1
0.177491901455805 1
0.323526239663385 1
0.447282945615118 1
0.435399201267478 1
0.520129594964574 1
0.583701525726297 1
0.340186515615972 1
0.525385949517759 1
0.451105454997461 1
0.603272391996138 1
0.0774055438640842 1
0.677981647574811 1
0.523380329570341 1
0.326643317125445 1
0.340476175238348 1
0.274556663555975 1
0.221680043254542 1
0.741184363484552 0
0.243382788591815 1
0.547239843880674 1
0.364693231121207 1
0.141702722736654 1
0.345338002131895 1
0.493491674801943 1
0.552437975306047 1
0.214869569339713 1
0.425972266223948 1
0.376807102770605 1
0.234149013406027 1
0.272910501208087 1
0.395404332552295 1
0.138043266097917 1
0.369748376341647 1
0.125730639771854 1
0.397079122657168 1
0.507577238354299 1
0.290954773289798 1
0.233669737886333 1
0.130221583543851 1
0.518704416526862 1
0.419174323845392 1
0.441705934112311 1
0.48027600243153 1
0.425985684798309 1
0.258088978704942 1
0.444686503139388 1
0.536266625797256 1
0.36228429146551 1
0.365626891988999 1
0.595319916513104 1
0.602239100007792 1
0.260889866365229 1
0.0754801351416718 1
0.359282425293321 1
0.375646697270701 1
0.399617660051298 1
0.354150297249679 1
0.149212041115111 1
0.658619215092272 1
0.169386864208308 1
0.341960808228725 1
0.251848060121733 1
0.304723456133612 1
0.431798035298548 1
0.283234738024175 1
0.43142457001891 1
0.366406119261385 1
0.440156629115889 1
0.381948760419492 1
0.469457177600877 1
0.607677638813195 1
0.606105800043988 1
0.232205303270291 1
0.347327721973372 1
0.269963040462951 1
0.419454914246783 1
0.222864989549566 1
0.554605403847783 1
0.145754326568182 1
0.570954132731905 1
0.247457220920276 1
0.206527809088766 1
0.372317607324555 1
0.0635644818111132 0
0.274630040139195 1
0.289684304693478 1
0.629312904504164 1
0.321073187194737 1
0.478275591356975 1
0.678660326455828 1
0.27862648366279 1
0.602090787459728 1
0.732579496817745 0
0.385070178658831 1
0.268194975169199 1
0.731014512734454 1
0.310214191652516 1
0.334416600318234 1
0.214480228872536 1
0.518040843012426 1
0.48763957583293 1
0.382502936914721 1
0.467774341907271 1
0.425826323127957 1
0.55013806339579 1
0.45131142930074 1
0.350646467723371 1
0.334659270442005 1
0.541059967912646 1
0.541411062164502 1
0.384986244089749 1
0.00614542854132328 0
0.516766348540629 1
0.293543871328027 1
0.490312078243471 1
0.624667120850018 1
0.231690586910363 1
0.430279760916001 1
0.372518263860767 1
0.354187742666534 1
0.264878538254322 1
0.384260813489957 1
0.295976599955907 1
0.176089783945408 1
0.206296353458744 1
0.285597036772696 1
0.44398926971424 1
0.344497817461931 1
0.423413909563602 1
0.387463584446146 1
0.63508466591145 1
0.471133396481613 1
0.598087464458727 1
0.224726988806942 1
0.094985025430017 1
0.42074578013645 1
0.523004103187804 1
0.660231461342459 1
0.467967921926532 1
0.723328661163745 1
0.434499641024479 1
0.50210965278793 1
0.170945741693821 1
0.511689182787414 1
0.343645491690349 1
0.45513688527765 1
0.0261469799196983 0
0.508426369671788 1
0.343334333327727 1
0.331610138426329 1
0.201100166223187 1
0.600099898538676 1
0.335701324435733 1
0.283688980140277 1
0.375138759474101 1
0.383388944930582 1
0.290396785319325 1
0.335631137240733 1
0.0242591030423939 0
0.307503395164051 1
0.42773680006529 1
0.599197532220185 1
0.403725322045987 1
0.257771349797543 1
0.313024126905697 1
0.209201926039903 1
0.175208734531871 1
0.35273418127413 1
0.512650681657899 1
0.19145903600888 1
0.303142039127042 1
0.277142302456946 1
0.287055829517794 1
0.458792389011889 1
0.404736169030328 1
0.220965427710639 1
0.144516198745951 1
0.306348467722202 1
0.493403798663121 1
0.326258934626951 1
0.12215449646547 1
0.139554493227719 1
0.245881167039105 1
0.571884415563568 1
0.441033303712856 1
0.470129769894395 1
0.764321204521416 0
0.434619864032591 1
0.208480021983027 1
0.468169449977385 1
0.143396006258011 1
0.478988501010268 1
0.675795256957794 1
0.114807358665039 1
0.496248371837274 1
0.462006103943568 1
0.715258030964983 0
0.532863005957219 1
0.222346697064147 1
0.229404371879512 1
0.373239920981342 1
0.803816012268775 0
0.194166818406857 1
0.255152857962867 1
0.232564447977711 1
0.330878452680903 1
0.481376348377786 1
0.162198589964514 1
0.276808447888673 1
0.368931116343783 1
0.229141444481505 1
0.473401573665504 1
0.249664710507468 1
0.671098302305819 1
0.623981086994764 1
0.453710704509345 1
0.299480563638749 1
0.700971854290052 1
0.453094668646118 1
0.821511267878155 1
0.283964298012473 1
0.411687293521106 1
0.254212804312236 1
0.281195561810967 1
0.224380318023632 1
0.398733269019128 1
0.37432329969078 1
0.373309082339642 1
0.151289218041132 1
0.127076274331218 1
0.356926600257499 1
0.358692470562914 1
0.304645253475029 1
0.576750209159301 1
0.270982804537396 1
0.5525453341793 1
0.535157594214001 1
0.0499137990454463 0
0.490681296883906 1
0.238096648705305 1
0.510124257132253 1
0.514743634663816 1
0.176465456555809 1
0.182536208055048 1
0.404040810457093 1
0.31768576211964 1
0.20131023617342 1
0.728756687725286 0
0.623429351929479 1
0.288243345161687 1
0.279865166458674 1
0.535484909282125 1
0.53368962870134 1
0.341377195394354 1
0.446601995257681 1
0.429985891380846 1
0.282903097828067 1
0.638273680975291 1
0.316148414189472 1
0.355812759332411 1
0.552494328493679 1
0.556688711171308 1
0.674420794349122 1
0.187814237778082 1
0.230411847756806 1
0.422313310054909 1
0.782036430737369 0
0.507206296054352 1
0.550029229258526 1
0.533357671314869 1
0.340280037348377 1
0.500353564919315 1
0.406896363941125 1
0.372126949744195 1
0.460649449764458 1
0.303665163807428 1
0.586573560202421 1
0.219289680669116 1
0.404050699696186 1
0.540280872337934 1
0.50905633849074 1
0.581243757769875 1
0.361785418951169 1
0.227903380731678 1
0.399719908260941 1
0.285639356325688 1
0.419882131007714 1
0.419130091892378 1
0.41786185462616 1
0.580830600876314 1
0.37470761854368 1
0.6391699773922 1
0.360308412830382 1
0.603437857546532 1
0.169835582386839 1
0.156246819598704 1
0.313045025442638 1
0.511088559450355 1
0.489504287229217 1
0.284298854566586 1
0.787758240955052 0
0.0878927812073747 1
0.566966232117302 1
0.36429428182422 1
0.0819637413242974 1
0.189592844399969 1
0.467134048431636 1
0.358588462010405 1
0.507736623166678 1
0.430734649186189 1
0.427340477291557 1
0.337631211871885 1
0.27914921944886 1
0.408023855369651 1
0.507869358085277 1
0.410963970420087 1
0.494678573657404 1
0.42044457186683 1
0.159486724561203 1
0.170510655284685 1
0.458419209032706 1
0.277933865636533 1
0.451964407546156 1
0.311171905640358 1
0.516731312921232 1
0.200792357405461 1
0.296247384764349 1
0.40587205397555 1
0.266371838404444 1
0.462171156315674 1
0.471558805390883 1
0.488105956089397 1
0.160739007509446 1
0.357771742802149 1
0.634376060129085 1
0.593758752419963 1
0.300757675694675 1
0.488896541855626 1
0.255900386898846 1
0.48229781990753 1
0.481390870001099 1
0.73369049122926 1
0.112088692640394 1
0.377522180789349 1
0.335316749372897 1
0.560619357349151 1
0.330438808437714 1
0.765223572762298 1
0.299913248278506 1
0.14485640316152 1
0.312114966649871 1
0.306352478532442 1
0.63370264756835 1
0.113736949895206 1
0.231005323319319 1
0.322590479525197 1
0.540592769016497 1
0.39663067870939 1
0.143018112216794 1
0.303650171608496 1
0.366574705936932 1
0.067573123529286 1
0.629542349267005 1
0.410695280791372 1
0.404123713109882 1
0.287855004488035 1
0.476973100985684 1
0.300109731518937 1
0.619514876133068 1
0.0940328322749475 1
0.696982513304566 1
0.0713768133621155 0
0.541517565873019 1
0.575340547374821 1
0.343214764638935 1
0.468281041314895 1
0.441044210326134 1
0.332681735310428 1
0.719541964423926 1
0.500833184177379 1
0.162367220250476 1
0.464269733135396 1
0.368799965370687 1
0.566455782152831 1
0.280779306815734 1
0.355497813858011 1
0.122993505800607 1
0.51996604133554 1
0.612990388026802 1
0.301880291961961 1
0.839367480993725 0
0.508261771723241 1
0.371056026214724 1
0.586375905524693 1
0.262750867845807 1
0.148241222543945 1
0.400586670663817 1
0.279382889886223 1
0.626068910290714 1
0.382097231681618 1
0.490513864048141 1
0.565739956017588 1
0.153996303369753 1
0.335675751581725 1
0.480009744813315 1
0.138958518287678 1
0.331880021389913 1
0.448599064022255 1
0.197426926497634 1
0.43873466507736 1
0.390176732297433 1
0.36644222659952 1
0.679472408338376 1
0.460636425206578 1
0.372439643947951 1
0.45710995834607 1
0.189644444015095 1
0.340412907951602 1
0.523943986306862 1
0.495532256438136 1
0.297876896128287 1
0.107416016048288 0
0.188181259269849 1
0.533884862088856 1
0.407450394717416 1
0.567070654658929 1
0.719196153542051 0
0.262948406815678 1
0.470687098831389 1
0.166838433614835 1
0.493940124379948 1
0.241474168508058 1
0.264143586928505 1
0.445695200498072 1
0.389691004768731 1
0.330808284174797 1
0.305998577173254 1
0.516291516761249 1
0.242275199067431 1
0.616124758162949 1
0.20894301775868 1
0.377824405975333 1
0.635525494748241 1
0.522988602573922 1
0.25663479349544 1
0.404232751411151 1
0.216926590227565 1
0.363252860773232 1
0.27120893418771 1
0.604082002535097 1
0.463065083151628 1
0.246590668850145 1
0.319759273867212 1
0.20147443731077 1
0.676797776518835 1
0.349750910177466 1
0.38234114179556 1
0.453383425598967 1
0.260390021649668 1
0.266807190206287 1
0.588956921153231 1
0.257244340734055 1
0.276816189976322 1
0.460316613287497 1
0.087411377197677 1
0.158950388943881 1
0.223830083078693 1
0.327207707430345 1
0.280365609880492 1
0.285811698095768 1
0.264154607397975 1
0.406454099011805 1
0.242763661583187 1
0.391933226806967 1
0.513699180167574 1
0.392071767745272 1
0.327973082706025 1
0.413383407243695 1
0.57593783468454 1
0.196977910575555 1
0.0964659690348884 1
0.397622479703074 1
0.51379592414357 1
0.218904549379429 1
0.443416722153217 1
0.266076062018027 1
0.493139991863957 1
0.704296599721974 0
0.680131864296527 1
0.45940936994698 1
0.252286670102209 1
0.501766225901907 1
0.0461229107810187 0
0.778406676062206 1
0.339162065466292 1
0.239226623896974 1
0.45842007145999 1
0.47142046639759 1
0.745342034369062 1
0.659717112172442 1
0.581434497499516 1
0.52905993347577 1
0.156142417012853 1
0.758725571186203 1
0.752182388056822 0
0.617463369235857 1
0.29686365585623 1
0.443708469216749 1
0.5619139750885 1
0.479518833957417 1
0.452742209815655 1
0.315022259441417 1
-0.0549705802840091 0
0.344782229523825 1
0.322599192587193 1
0.257714913761706 1
0.334358240610916 1
0.34660432462488 1
0.327994935217682 1
0.487919635045363 1
0.547138543574268 1
0.336154206508883 1
0.139478181194656 1
0.271945784046018 1
0.200556995387104 1
0.350680721730475 1
0.431489030687439 1
0.434077207602693 1
0.499011200207363 1
0.491480737237065 1
0.508901423931641 1
0.373583721381064 1
0.457478594449804 1
0.217263753221238 1
0.790609630593187 0
0.52973749313269 1
0.0719345207845368 1
0.31499240071105 1
0.566186004417237 1
0.550172955386417 1
0.450101213131648 1
0.744876536606636 1
0.159273720625815 1
0.668152860788358 1
0.469594780591102 1
0.246142224247644 1
0.258223481796363 1
0.608968776311915 1
0.438531825338966 1
0.182737263077911 1
0.58343219830351 1
0.37439879144984 1
0.307810304857119 1
0.516258712563716 1
0.354455623065631 1
0.214917581009246 1
0.222730074926499 1
0.509832993225832 1
0.474122528158835 1
0.323646995982943 1
0.409547959214303 1
0.407124125892349 1
0.384403602477371 1
0.327242719311799 1
0.59728952171356 1
0.296117339363618 1
0.311218362932933 1
0.350559736157692 1
0.531084253784028 1
0.439376712681112 1
0.159660038478428 1
0.264450393689012 1
0.186702748647076 1
0.641824850483467 1
0.473950909591366 1
-0.0509471869965987 0
0.537573000670521 1
0.534583517748489 1
0.361289304216589 1
0.43932724259123 1
0.321585376049993 1
0.518761973197789 1
0.0778911805631942 1
0.320955385273574 1
0.505119230464342 1
0.589701892969147 1
0.62954922965292 1
0.395028490993615 1
0.275506826313993 1
0.348327041201068 1
0.485117071660102 1
0.497786929441515 1
0.676070084690524 1
0.367185130019514 1
0.616832945709386 1
0.504157897384858 1
0.237930785018915 1
0.389813147623172 1
0.667598128732277 1
0.702000789025722 1
0.314999732000093 1
0.3548424643687 1
0.466374533233045 1
0.550766262949842 1
0.251931931250751 1
0.209358345509702 1
0.260109600355384 1
0.357918199012843 1
0.223953350716415 1
0.472402920376323 1
0.519041939765849 1
0.379079333234517 1
0.476056591015645 1
0.265158825695027 1
0.596009406147318 1
0.334888707441971 1
0.307130755942102 1
0.536819019173696 1
0.208734248017788 1
0.453225222531536 1
0.427820009659939 1
0.377603047129044 1
0.227581097937817 1
0.443557990528068 1
0.537957860763854 1
0.762215306472885 0
0.439480983316789 1
0.499640999764152 1
0.454801024442834 1
0.304391532843533 1
0.395606092789898 1
0.0925192828037134 1
0.419030443349218 1
0.664653301244812 1
0.5913043946522 1
0.334518823963367 1
0.280239673817507 1
0.435117547357735 1
0.629445447905425 1
0.824937413430812 0
0.42447387351458 1
0.194164062746371 1
0.383935136687639 1
0.600469955738208 1
0.554831374502036 1
0.258295641442904 1
0.544652802619014 1
0.488126859203007 1
0.147593283455507 1
0.59014174568219 1
0.317812353761637 1
0.464452610965703 1
0.453578309477187 1
0.688460541210022 1
0.572534464366581 1
0.0913148823711009 0
0.4627803705963 1
0.126570750109705 1
0.242943749785288 1
0.24133466044009 1
0.63001555791752 1
0.195987245160737 1
0.469312395649026 1
0.410495452992959 1
0.403501345026825 1
0.670203514803595 1
0.380127277441961 1
0.403304711800472 1
0.260003465446136 1
0.50063381173126 1
0.451923121419531 1
-0.280227867789271 0
0.141785757325077 1
0.540019568088253 1
0.295647323596026 1
0.456274674292465 1
0.216191320283697 1
0.21043133237521 1
0.396030951022342 1
0.405891905367677 1
0.1507833648284 1
0.410804512085232 1
0.316774559115386 1
0.384704051787078 1
0.484553793642475 1
0.156624300971701 1
0.746460867910005 0
0.501118259681584 1
0.413046236511627 1
0.27164928293021 1
0.534711886630807 1
0.27782591629286 1
0.295883736609274 1
0.391806433462415 1
0.442770352570201 1
0.460511935090907 1
0.347088140747568 1
0.0453041850975645 0
0.335806736190404 1
0.548365864982371 1
0.422129223693844 1
0.338633355297714 1
0.532911647689374 1
0.330795916848064 1
0.722991359802748 0
0.471438680793338 1
0.428190255427221 1
0.50331226987838 1
0.227076830500135 1
0.408568603475742 1
0.123803566292411 1
0.237580206403992 1
0.675498739558375 1
0.163709538254359 1
0.357959284129725 1
0.459728963493078 1
0.494550903047363 1
0.455372236146819 1
0.338127994760519 1
0.350053445823921 1
0.448020796064379 1
0.420709772370081 1
0.509081897525627 1
0.368114129131013 1
0.442720074525244 1
0.269914583124767 1
0.0881918015499807 0
0.11368112023272 1
0.433587414976863 1
0.331313530931896 1
0.433862123151305 1
0.2209888889832 1
0.400310061555547 1
0.508896178284761 1
0.378443818817115 1
0.174154647283989 1
0.350348788434667 1
0.385409879571256 1
0.419657837835166 1
0.428840773425582 1
0.188985440597662 1
0.407466374796086 1
0.314365436734981 1
0.288472928475177 1
0.340044168994794 1
0.465153286542658 1
0.45199569995942 1
0.417403393178875 1
0.483198881834945 1
0.537017503164326 1
0.438313445809905 1
0.480110510576226 1
0.475403148662283 1
0.469283526909227 1
0.297188445798746 1
0.112301748798065 1
0.465344761315444 1
0.426147958013323 1
0.592262193323998 1
0.506469476152228 1
0.0696442492988228 0
0.348535579238607 1
0.15396027408543 1
0.400274897814607 1
0.535914949091364 1
0.434702601620797 1
0.0288110100204353 0
0.3868291530432 1
0.201380327997044 1
0.545590752193087 1
0.400717936990453 1
0.691617020652992 1
0.0881808203577116 1
0.174104521609655 1
0.61002041116252 1
0.116853832926002 1
0.376740878185546 1
0.35653504836217 1
0.45466804192778 1
0.247077184359409 1
0.280644887201084 1
0.394527734459986 1
0.477370802855527 1
0.325558586099101 1
0.447256383519913 1
0.396595092790973 1
0.551655827192815 1
0.515074887882534 1
0.534072243616573 1
0.484486129773502 1
0.386298186350411 1
0.369124332259058 1
0.447194110539438 1
0.628174723590853 1
0.255872000725146 1
0.466418018684311 1
0.241745899106804 1
0.054819364433858 0
0.45821284738846 1
0.728335906002984 0
0.643405290970933 1
0.690856175923052 1
0.350469847467242 1
0.330225871745193 1
0.757007789470711 1
0.489184344006039 1
0.154689748320904 1
0.407350871706167 1
0.437615135348373 1
0.355543154304624 1
0.505344827451787 1
0.305419494761989 1
0.316357198758977 1
0.437784035927482 1
0.478105609448275 1
0.664348379214789 1
0.410973801031006 1
0.584203335196302 1
0.487947113393437 1
0.674972746132667 1
0.399755226348747 1
0.444432323700393 1
0.311696911622428 1
0.375350086705589 1
0.372808831868995 1
0.468185874390651 1
0.294075435750844 1
0.340835226360617 1
0.319091953604807 1
0.46302203713807 1
0.595425203766869 1
0.340263866142078 1
0.525038488888998 1
0.325311371452386 1
0.463574622924318 1
0.392457150107828 1
0.317296988964299 1
0.390053741361972 1
0.284575282157114 1
0.546443719543687 1
0.236232454098599 1
0.548159100362565 1
0.358137469157083 1
0.225008365242243 1
0.453205985139674 1
0.277169654662099 1
0.610633591831172 1
0.401324070631436 1
0.183564709620736 1
0.399640184090638 1
0.362852387005717 1
0.322511264823993 1
0.534109000197726 1
0.817452500195643 0
0.0902508435017728 1
0.545557239266966 1
0.473038616577557 1
0.466866619243916 1
0.726951213474501 1
0.159602161859858 1
0.455978229479324 1
0.189362883975665 1
0.361757496493855 1
0.311523088086521 1
0.625727379069429 1
0.41513877360491 1
-0.0146464507295819 0
0.45000255944152 1
0.481118079622277 1
0.316165636535062 1
0.365103182388133 1
0.370736176412902 1
0.414560179599065 1
0.401729210985075 1
0.4785568247827 1
0.106642514721278 1
0.567252382629344 1
0.50508202897219 1
0.49229794579687 1
0.321784345458609 1
0.646209056795442 1
0.546669045183923 1
0.652411661693498 1
0.159632904293072 1
0.567555493977796 1
0.385793215335881 1
0.175794879390762 1
0.351624150504115 1
0.55399934893168 1
0.618284877258164 1
0.326647529781729 1
0.414345189199836 1
0.420257485923339 1
0.346334637110147 1
0.215027820264189 1
0.473324536445146 1
0.487236013129498 1
0.460144954314936 1
0.386022322344969 1
0.443552340480109 1
0.490918249524126 1
0.605140704770639 1
0.457547962395977 1
0.187227681508473 1
0.31866857412023 1
0.385060147007731 1
0.211515035768296 1
0.166845018184262 1
0.691082669529128 1
0.1190254110243 1
0.253271250423511 1
0.731798077075528 0
0.266003774117533 1
0.206683153019656 1
0.291111059076673 1
0.25075607483009 1
0.402946137387007 1
0.309225575535439 1
0.326444089968444 1
-0.0687686517684334 0
0.473537798957894 1
0.440024697193124 1
0.370575320520819 1
0.43976466293664 1
0.250755480434011 1
0.213483627036424 1
0.583853560514802 1
0.230454090030498 1
0.239203985183681 1
0.694843129299263 1
0.272491114922573 1
0.324710282338736 1
0.434572713383777 1
0.453754235997472 1
0.412187065548925 1
0.54678599083877 1
0.658976296314707 1
0.328398105682568 1
0.714660037439048 0
0.437147264203942 1
0.474996501883619 1
0.451957596126641 1
0.359749618054392 1
0.401417054604697 1
0.621435527898351 1
0.38115078236075 1
0.425250920431446 1
0.29142383131709 1
0.446156880248576 1
0.431098824920004 1
0.572079281242674 1
0.274957244811444 1
0.412041160658717 1
0.428513631810279 1
0.65648909036098 1
0.581839949200033 1
0.216178152494298 1
0.487181792396721 1
0.445888017862657 1
0.379171015169021 1
0.408462133882559 1
0.535619844506303 1
0.395449808438014 1
0.761793828487622 1
0.436697578685267 1
0.456637421793187 1
0.0915949061947722 1
0.203034857442951 1
0.511653642530835 1
0.126225760497238 1
0.325989214459393 1
0.243547009494526 1
-0.0786949024212388 0
0.266464949242759 1
0.656753299839822 1
0.402075987031175 1
0.627251090517721 1
0.339310187418082 1
0.660939835408501 1
0.411170852723213 1
0.247070832458259 1
0.240348462267293 1
0.360827677035079 1
0.41565505731288 1
0.645065285916023 1
0.375282187034515 1
0.42369478305599 1
0.390338696912196 1
0.258458532969337 1
0.246592490981264 1
0.510393673152409 1
0.364613302481913 1
0.181361417058785 1
0.432021761442385 1
0.621832577108834 1
0.50277062627936 1
0.474892000795608 1
0.301631927140051 1
0.299853061153097 1
0.543639086404622 1
0.432536151581748 1
0.436222267758283 1
0.278307293941944 1
0.290424606873999 1
0.598975998060152 1
0.303923416645264 1
0.447055523810931 1
0.296605657216987 1
0.448856889852844 1
0.235905587268301 1
0.33679607437618 1
0.306447996249406 1
0.40908901783531 1
0.410459189581847 1
0.142661250460771 1
0.247019789061412 1
0.418837923386462 1
0.497574048663283 1
0.696568316579571 1
0.384354604019293 1
0.207206842024947 1
0.399428617871596 1
0.280558804594957 1
0.490116691846178 1
0.196149672106078 1
0.356543272124227 1
0.346749056839649 1
0.675552748535479 1
0.530474113447049 1
0.280931177731782 1
0.487300033355698 1
0.191862761710026 1
0.49668054039075 1
0.352574549775507 1
0.100730833664506 1
0.208362831873781 1
0.337387165838818 1
0.639698179721023 1
0.33169515608806 1
0.449287902674053 1
0.461726573095465 1
0.257993084863432 1
0.46964328410939 1
0.499059774509329 1
0.372427517080832 1
0.381379534854701 1
0.109879654908301 1
0.769654493559672 0
0.409234769690382 1
0.441650687758357 1
0.186768866265698 1
0.598927164708758 1
0.426066115188002 1
0.376437275221749 1
0.335339468734274 1
0.124242441808172 1
0.24908136474466 1
0.598024398661773 1
0.304816818782649 1
0.26841746144998 1
0.305558155718098 1
0.357099367118163 1
0.412729091876847 1
0.309976383059205 1
0.675945584411985 1
0.0217344219336221 0
0.0995893666948973 1
0.697869641029609 1
0.32670622600225 1
0.361256962755885 1
0.148532565021181 1
0.604884345223033 1
0.31570449116445 1
0.606521537386082 1
0.616762285364237 1
0.107899636312031 1
0.548429070438567 1
0.350803010405858 1
0.396738951267914 1
0.311431455371172 1
0.288693924548082 1
0.156514240124886 1
0.59142543066438 1
0.381751637698372 1
0.370769831765896 1
0.222857845895049 1
0.299001976442918 1
0.319395817089045 1
0.237649413501136 1
0.431703971626543 1
0.514672460714317 1
0.40003057398663 1
0.342129821923711 1
0.596628327355459 1
0.311608840112987 1
0.444626821669781 1
0.31470332235367 1
0.463074583399421 1
0.45416424329849 1
0.43751002568552 1
0.411072529838995 1
0.510914199226241 1
0.232159938896143 1
0.0696477570456532 1
0.269257134801709 1
0.555823347180567 1
0.400681185826216 1
0.501042242683955 1
0.392747021460981 1
0.219396344845303 1
0.336506297127602 1
0.442884504169 1
0.6009207644353 1
0.336876608655915 1
0.67958335450476 1
0.227255301942422 1
0.718962699560583 1
0.52171083585491 1
0.360171948600776 1
0.220711919049126 1
0.403737604279572 1
0.475373171853093 1
0.494337564990281 1
0.53020798683079 1
0.270621264505194 1
0.415427542585533 1
0.561777789491701 1
0.388169870893543 1
0.369370359499076 1
0.444954476161572 1
0.265478968869772 1
0.653195790629089 1
0.46315428518337 1
0.476632800280407 1
0.474063703645998 1
0.459683136571127 1
0.0911153263598741 0
0.555185740800776 1
0.473086313011136 1
0.241437064404629 1
0.378670680927782 1
0.315434031920914 1
0.102563613224649 1
0.18752312459639 1
0.330639028984219 1
0.472320485040411 1
0.575850376018671 1
0.422640752665316 1
0.667246030498866 1
0.275658053245583 1
0.107700591014972 1
0.191537881761955 1
0.4625771052671 1
0.451425102713247 1
0.5215729575733 1
0.341732331144989 1
0.33444465737996 1
0.553373292703473 1
0.469216082131897 1
0.251328964668216 1
0.557930141200095 1
0.202757997243473 1
0.566078362197397 1
0.566187817307268 1
0.675513313053977 1
0.083514434578761 0
0.752460887182031 1
0.241365068972833 1
0.492839079944647 1
0.343110159479834 1
0.59788546320604 1
0.14687752217503 1
0.395464301967381 1
0.294748919914651 1
0.620355734640393 1
0.196428027913865 1
0.32174885598857 1
0.510029484963228 1
0.274137997681409 1
0.322733198550546 1
0.530020706709636 1
0.412805512213305 1
0.459279767319519 1
0.396288667080367 1
0.78622377793675 1
0.640074060306937 1
0.590467994786691 1
0.168515569960008 1
0.213357388263259 1
0.0271655675843447 0
0.559173502668447 1
0.87923623259226 0
0.348582022411924 1
0.300590667219124 1
0.754073090036655 0
0.335338199398746 1
0.329831320349075 1
0.241266378267307 1
0.264438357616591 1
0.229466862387798 1
0.176229561622442 1
0.433716458985673 1
0.513187539664827 1
0.49861580412724 1
0.383409254398333 1
0.545873454691498 1
0.355299509690378 1
0.551655644675736 1
0.391446183382627 1
0.512082825184723 1
0.46269372157996 1
0.499133821899593 1
0.327038122205348 1
0.248264974775137 1
0.493503928646991 1
0.686619232696702 1
0.355029402506104 1
0.376950516664101 1
0.606150739475804 1
0.280218961585774 1
0.440784405954934 1
0.437797171800839 1
0.496299444411117 1
0.528176775646226 1
0.255610784200977 1
0.50598314272788 1
0.160102856204867 1
0.865665059187915 0
0.355821656017648 1
0.57232517728541 1
0.481736332273877 1
0.417178037441131 1
0.412867473789119 1
0.371082289474679 1
0.239551510283887 1
0.322776319818289 1
0.527017109571501 1
0.610345842387085 1
0.171677945917275 1
0.439340915968749 1
0.282759662201613 1
0.216046155361689 1
0.594515508756358 1
0.705998847454835 0
0.554344723631049 1
0.477999890809378 1
0.268298925634425 1
0.359325785179527 1
0.478603361324534 1
0.481905277728983 1
0.43361340997742 1
0.560611175359612 1
0.0615278539442666 1
0.39236381387032 1
0.206236222993154 1
0.502973993829719 1
0.516527944423554 1
0.586076094086551 1
0.223321094161249 1
0.418044552439103 1
0.46620027810837 1
0.519022281223919 1
0.466433503185242 1
0.427522487953902 1
0.103383225195261 1
0.372954007679957 1
0.226183962634122 1
0.262787673653298 1
0.754402747060079 0
0.535200999738632 1
0.288007708365645 1
0.468120456628334 1
0.424958349143188 1
0.729008607600749 0
0.399021016607227 1
0.13683439362535 1
0.511318635062356 1
0.383633008372504 1
0.234044479133902 1
0.394030323400156 1
0.398581444025631 1
0.254698989773965 1
0.35101626655597 1
0.312878051399551 1
0.305431241047935 1
0.291602386537642 1
0.42279020887885 1
0.451965300383012 1
0.329120816478596 1
0.332257194176068 1
0.490244866805032 1
0.164538989745778 1
0.250619671168791 1
0.359673144775389 1
0.417482149326802 1
0.274663089666163 1
0.326938949097015 1
0.767481858166148 1
0.344541639307047 1
0.556759170874784 1
0.325478723633914 1
0.64230799034816 1
0.143665289246857 1
0.215459035014174 1
0.380696266641815 1
0.243612054803761 1
0.441062056695364 1
0.339264109678665 1
0.295057087702671 1
0.46830678827063 1
0.59552568100389 1
0.533971638878649 1
0.521949419629281 1
0.665113466952447 1
0.519455388953513 1
0.510407150556088 1
0.407238869784944 1
0.326638530681953 1
0.448625917352831 1
0.333965949784607 1
0.603156981507146 1
0.435061398590612 1
0.45881464185756 1
-0.28841922597587 0
0.238641265342188 1
0.409236457694871 1
0.41563963811266 1
0.454334220194235 1
0.769201925251275 0
0.773947367209771 1
0.386243049189101 1
0.501031690346341 1
0.629910607745685 1
0.485860907347133 1
0.319582509455906 1
0.294481991669362 1
0.247875629969064 1
0.237007154096709 1
0.337462777020385 1
0.162502199021784 1
0.307342696972836 1
0.469919126216123 1
0.252027918987341 1
0.431973787564667 1
0.422311670978688 1
0.304280497303624 1
0.323051074017703 1
0.637822892574322 1
0.401142590564933 1
0.3619241862672 1
0.504673925186715 1
0.518570185242983 1
0.676335333010084 1
0.371269708114855 1
0.655609504528569 1
0.479907274393364 1
0.463026601400041 1
0.649470204412578 1
0.39968070410821 1
0.876103898399215 0
0.645943365265912 1
0.513140100247605 1
0.352020933194034 1
0.434158481371302 1
0.692096339680289 1
0.410812262956208 1
0.627183467307882 1
0.35715723675995 1
0.330595306618112 1
0.326568849086801 1
0.408623859845035 1
0.649798873066089 1
0.348364166486489 1
0.47828506793606 1
0.468015972219618 1
0.88577048032763 0
0.61312766840703 1
0.524042606178104 1
0.211708020362628 1
0.399499970444846 1
0.390144460294051 1
0.46991938894215 1
0.525372599075533 1
0.0186055165290391 1
0.107955941213471 1
0.123052005178259 1
0.437042434303212 1
0.627025860254395 1
0.493022137284274 1
0.216641720641325 1
0.662244559070184 1
0.37412056516084 1
0.365052072281533 1
0.292092709748847 1
0.268420114276792 1
0.484876353486452 1
0.353961261278682 1
0.211715830317449 1
0.447594626639491 1
0.444536351394285 1
0.428342509102055 1
0.145783791073759 1
0.460927750826627 1
0.614197681026295 1
0.731250300382434 0
0.31650279316561 1
0.670912564764869 1
0.272229372654187 1
0.550705783513149 1
0.301953159042692 1
0.325262028722975 1
0.337139015862803 1
0.201344718768827 1
0.495738048539945 1
0.492365993416797 1
0.345237876254626 1
0.13315264161473 1
0.2193262590072 1
0.327805934769103 1
0.160735291522078 1
0.406252386386281 1
0.235844980966697 1
0.514362941362661 1
0.357406635277016 1
0.517242152169686 1
0.22508658282535 1
0.433462490887139 1
0.541989194181825 1
0.367546309948022 1
0.358659220513958 1
0.702571307850347 0
0.32857010047539 1
0.560073306422539 1
0.261605754010629 1
0.366326637675916 1
0.317387922737229 1
0.369836175458924 1
0.492620662651264 1
0.318258541885004 1
0.484839483959421 1
0.282461671794224 1
0.217570375297615 1
0.522252506439364 1
0.401917742522512 1
0.404317391765139 1
0.687168849253675 1
-0.0458692570309151 0
0.400489490137623 1
0.619230405928769 1
0.328067394952898 1
0.455349486866514 1
0.444509740283679 1
0.395208308966375 1
0.237536551214427 1
0.443253656297626 1
0.692158456968318 1
0.460989333922821 1
0.412441876603223 1
0.295883140507091 1
0.426900349661703 1
0.638326647190246 1
0.397026362997333 1
0.445509261802262 1
0.241875123588154 1
0.31932914001345 1
0.285835089638649 1
0.279859308813524 1
0.334284294477827 1
0.442203056867553 1
0.635563346446731 1
-0.140409603508237 0
0.77165022122595 0
0.307799567659909 1
0.217948485289883 1
0.525243475022602 1
0.453788685875237 1
0.0561765761664047 0
0.654769243045539 1
0.372244586480908 1
0.193774394302927 1
0.307366330758925 1
0.46779553309951 1
0.284830897737941 1
0.511939374758132 1
0.38096636050654 1
0.251138372623037 1
0.0203272197085034 0
0.162258327404733 1
0.449234525508859 1
0.631561737622132 1
0.254158944509581 1
0.404872637017206 1
0.240522869174888 1
0.367122947022772 1
0.588309560698773 1
0.300839240151552 1
0.272779007989821 1
0.270077364995547 1
0.206729461393316 1
0.622526016411467 1
0.554767698000448 1
0.432790507004798 1
0.400785598077788 1
0.528484743145196 1
0.413905184913777 1
0.206128873706177 1
0.709394997702433 1
0.612829792804183 1
0.651417474806568 1
0.425984687934939 1
0.484202180043539 1
0.0930462080101545 1
0.525025190581701 1
0.503502815835254 1
0.469457689220681 1
0.472984039337739 1
0.402687503440788 1
0.459616450778657 1
0.660981279827717 1
0.453446107690953 1
0.466449275364416 1
0.307654692352578 1
0.284011278222839 1
0.57525189361759 1
0.448281411261213 1
0.358645023604777 1
0.712519015614094 1
0.470363334245615 1
0.328368319365688 1
0.306313061147163 1
0.260813637726493 1
0.367403671851934 1
0.562233160082303 1
0.261381305759294 1
0.588064344552094 1
0.267281476890679 1
0.459022677854771 1
0.528272551273258 1
0.548657696186136 1
0.45757257317795 1
0.514351326608027 1
0.735470095611603 1
0.468033474706276 1
0.595795345273051 1
0.455097505636344 1
0.55985196462563 1
0.447028126767449 1
0.491079419947168 1
0.528082837128192 1
0.416174380956993 1
0.307851220681203 1
0.285981483662013 1
0.383983755293198 1
0.534290149682084 1
0.619340526684031 1
0.687022449187847 1
0.465068994717005 1
0.365706305320705 1
0.470549527159609 1
0.142861103781993 1
0.392833185610623 1
0.269764725502521 1
0.504328513680268 1
0.549369965460351 1
0.217705434229853 1
0.522679355536548 1
0.477855060019616 1
0.528945373824001 1
0.479196892188813 1
0.546311251597581 1
0.215169390385484 1
0.380548548027174 1
0.603155881185914 1
0.484720432724374 1
0.196503429831805 1
0.39852069710589 1
0.434137002454024 1
0.401784696473577 1
0.697879850998287 1
0.399566955471546 1
0.232081507745379 1
0.209216938362381 1
0.474263944901203 1
0.346094677960571 1
0.190532592515784 1
0.481308192808719 1
0.528843440366899 1
0.42290397814449 1
0.450838841002505 1
0.564026606129912 1
0.28634536531436 1
0.540711067579241 1
0.37581839299282 1
0.290181645841653 1
0.249372349541324 1
0.318394826411925 1
0.387164435989597 1
0.365949456517537 1
0.353831895611068 1
0.592838556764249 1
0.622437126575218 1
0.456391066350863 1
0.319765213653836 1
0.302275661064965 1
0.508703074505006 1
0.336194034392891 1
0.256376405496911 1
0.741001837252731 1
0.682632713719807 1
0.24326386877757 1
0.414477430724128 1
0.553496722595591 1
0.358447240340693 1
0.591388341827809 1
0.331361254009058 1
0.0724087195775813 0
0.303811739122387 1
0.0169696934721553 0
0.643546136373093 1
0.391567870449963 1
0.554916172679314 1
0.255098347741545 1
0.0972292856591257 1
0.722677582295246 0
0.289333647583733 1
0.5137177075591 1
0.490016229332756 1
0.593576012521291 1
0.1911906517614 1
0.560011831075129 1
0.628979664085242 1
0.566611972150691 1
0.516674078843374 1
0.229894946170923 1
0.397565425511783 1
0.335041439256848 1
0.645895042573863 1
0.894086729518748 0
0.801871111957543 0
0.416519018882935 1
0.522840778575397 1
0.731562199007706 1
0.332193646413173 1
0.240176395168895 1
0.373458500206887 1
0.424718023596825 1
0.436257053405864 1
0.601856979617994 1
0.334728238186419 1
0.548917518593251 1
0.309487768925277 1
0.298104131423319 1
0.357103351985043 1
-0.103999827721917 0
0.288110332886207 1
0.526133342732089 1
0.414716858924414 1
0.0866567569348698 1
0.538848026119512 1
0.297834328885852 1
0.788101828257062 0
0.524083756514393 1
0.557155845455899 1
0.232511070856924 1
0.318731518398116 1
0.99775549320213 0
0.276846071581198 1
0.428100154232331 1
0.670820820554545 1
0.358030816251134 1
0.387023803914878 1
0.48596782829001 1
0.473504911889449 1
0.334835411778621 1
0.344645241386427 1
0.78677376715551 0
0.373188764621279 1
0.465828366880597 1
0.318359947381155 1
0.377662134568982 1
0.413271746527685 1
0.435602898417791 1
0.589910386425838 1
0.429259446821398 1
0.138660598748223 1
0.23478840650471 1
0.271381956839561 1
0.611421931720186 1
0.168324143314752 1
0.139292207482271 1
0.388075062089151 1
0.483531999196115 1
0.486392780999367 1
0.280562794812327 1
0.52856554046238 1
-0.0245712753546206 0
0.54097725685913 1
0.44760531615975 1
0.389455723562114 1
0.257661631334609 1
0.42490754350846 1
0.518023304009519 1
0.550867274463772 1
0.499653472980544 1
0.279398504816619 1
0.575104652209227 1
0.33905470628807 1
0.474620399021024 1
0.420206932801849 1
0.394584037468132 1
0.39906166618749 1
0.370450816655759 1
0.153543385555032 1
0.582165433234568 1
0.435875030372697 1
0.0736236455125772 1
0.808688386804067 0
0.159909681701703 1
0.465824977811318 1
0.576211627367813 1
0.430159455534681 1
0.385280849973458 1
0.0309955207382699 0
0.330220805757475 1
0.495121333799532 1
0.231817370504453 1
0.328827275738523 1
0.433926985062798 1
0.363741078094051 1
0.534683044183751 1
0.555584250698712 1
0.465426081161334 1
0.206600755163169 1
0.3524587085787 1
0.414883391542128 1
0.551013009816995 1
0.29990129651456 1
0.449361712439559 1
0.188678398721355 1
0.402527958864026 1
0.120330156276548 1
0.545275216693444 1
0.450035907861636 1
0.37453099524534 1
0.330959604833079 1
0.255810744623727 1
0.699515249963867 1
0.276799306463868 1
0.196251545210492 1
-0.219766814345426 0
0.454379737474595 1
0.261006236792843 1
0.277929941268473 1
-0.0317873664127832 0
0.559853015469563 1
0.516757392045686 1
0.661374871736586 1
0.410825973139743 1
0.570022279980395 1
0.541982703842899 1
0.480389030926306 1
0.270122507958122 1
0.167471722575925 1
0.30118039008914 1
0.249483271357904 1
0.730016922688439 1
0.403061279065511 1
0.602713088325956 1
0.139033772790068 1
0.417223838598407 1
0.497729316996169 1
0.265013015939522 1
0.501664043941119 1
0.206928465805122 1
0.542049531708231 1
0.740191882627776 1
0.415286006669129 1
0.579248612160116 1
0.495393092057233 1
0.352825311324293 1
0.241494157442762 1
0.218617175663222 1
0.244157073631247 1
0.0659390139803699 0
0.461809530869148 1
0.1561977974867 1
0.328711962276987 1
0.481306209446492 1
0.00654059329758554 0
0.64416712434414 1
0.388052907324269 1
0.455767887317758 1
0.637191249744265 1
0.222314958760938 1
0.542680710518503 1
0.166501304966848 1
0.245085221626796 1
0.436090568570112 1
0.200659004849576 1
0.453077654116656 1
0.234589344986347 1
0.467368077769286 1
0.345444521841623 1
0.213802879749682 1
0.304248830053061 1
0.430471356393095 1
0.214448574067973 1
0.230690266968099 1
0.396989384462572 1
0.120966340860655 1
0.427114071220678 1
0.284482705447263 1
0.192351889646164 1
0.5189627518716 1
0.461988415145014 1
0.128114128148084 1
0.121502246565786 1
0.301953526153379 1
0.251921837960913 1
0.570087554375783 1
0.266295317342962 1
0.524930951514615 1
0.276096004658551 1
0.438463550049771 1
0.402524305705523 1
0.547939275442246 1
0.556366581724772 1
0.406921901250166 1
0.185736937567147 1
0.510796036776151 1
0.399452924326347 1
0.378173800200857 1
0.593596735318019 1
0.388185194747346 1
0.560325406982099 1
0.576391314792994 1
0.37886612304817 1
0.474927255103529 1
0.228363948784 1
0.712570878866478 1
0.533551064509383 1
0.312652665269938 1
0.325685539021152 1
0.333621758705301 1
0.454324615629132 1
0.420513625504379 1
0.505023759899299 1
0.536621656952273 1
0.353605090410221 1
0.308009894938289 1
0.230539895917095 1
0.322257865602704 1
0.254499926642919 1
0.128749305135866 1
0.627129841119751 1
0.563482387095264 1
0.134059197429782 1
0.352852930741205 1
0.787781179620245 1
0.521876403535226 1
0.263832050064236 1
0.327414551179082 1
0.104088438785494 1
0.385898476310646 1
0.32453852506337 1
0.42569881520342 1
0.487967857339431 1
0.618123162262208 1
0.124166053211471 1
0.191060793730357 1
0.353699771258074 1
0.635088191365861 1
0.453837518232558 1
0.528492918862309 1
0.59022167099807 1
0.565576869130841 1
0.423317526959658 1
0.387296324160348 1
0.517389459215836 1
0.620749447992114 1
0.58475849105797 1
0.608151704380428 1
0.3448629015192 1
0.499084635006775 1
0.272446204643239 1
0.638452131072059 1
0.148542678718361 1
0.655563229786899 1
0.567247156982554 1
0.541527375187488 1
0.318827024514245 1
0.383384481121864 1
0.393437688685174 1
0.314985542050331 1
0.5004826707791 1
0.80879590841028 0
0.44019377506868 1
0.527580223146894 1
0.413215336744851 1
0.203317290031482 1
0.279476204458743 1
0.823493520078322 0
0.338308484127833 1
0.347918962825842 1
0.460634014328217 1
0.291018644574551 1
0.346020331431093 1
0.579689191032859 1
0.365001593886498 1
0.267784097533787 1
0.411770938984806 1
0.535897123400758 1
0.538040112179465 1
0.101276614549173 1
0.321559388485822 1
0.299222148228401 1
0.38501858357272 1
0.681420045088745 1
0.404819146469461 1
0.479465318307627 1
0.222169275031942 1
0.393518110810807 1
0.151485437993957 1
0.383183775843846 1
0.243287225089213 1
0.557869842341276 1
0.484588473736046 1
0.419855965735067 1
0.14388045289795 1
0.538539069500764 1
0.36144855965226 1
0.391929524000804 1
0.000146547373140569 1
0.500385092605591 1
0.5068928553267 1
0.45947565669869 1
0.165048268936001 1
0.422243568322436 1
0.292618870310813 1
0.564779008233963 1
0.372033872400459 1
0.519365261369859 1
-0.026881227468751 0
0.445740701755831 1
0.693598931057116 1
0.422024845384213 1
0.352437737672583 1
0.433880851283358 1
0.419390359675656 1
0.456771416427034 1
0.532564061482671 1
0.49238713568078 1
0.32122580230808 1
0.292826396977481 1
0.570245799918156 1
0.480944554008268 1
0.314289631043459 1
0.562212007549464 1
0.376899349625562 1
0.818308613942069 1
0.394877118355887 1
0.451000503590124 1
0.49376944837842 1
0.413705852370303 1
0.2625541504862 1
0.264809663539454 1
0.553527099886196 1
0.464477674562719 1
0.406329909817207 1
0.27310623619119 1
0.186935132593087 1
0.579501959983618 1
0.229380688978506 1
0.0771667749396976 1
0.242062050503287 1
0.188112006774869 1
0.467281761905236 1
0.427553284036938 1
0.658424163188989 1
0.300978606569089 1
0.145449492320922 1
0.166122771177324 1
0.576948789740848 1
0.486569534125137 1
0.583110351603968 1
0.789806192338412 1
0.626221187542453 1
0.345333768284343 1
0.245778006055374 1
0.427925593284502 1
0.160006528061949 1
0.80834644706876 0
0.115814981439608 1
0.509663671945488 1
0.690163868169006 1
0.252817482279468 1
0.643732645517542 1
0.501571056947408 1
0.598064659766866 1
0.313857849167092 1
0.57235814446111 1
0.425643110951136 1
-0.0996507646542777 0
0.31266076209263 1
0.417556587302027 1
0.379517089048058 1
0.248774419238792 1
0.449673933944379 1
0.473390484235431 1
0.346338304214052 1
0.596807343507602 1
0.378116108893625 1
0.216335858039215 1
0.594127158710795 1
0.213952627847441 1
0.423562715687605 1
0.61040076848356 1
0.399448432904913 1
0.451441817942026 1
0.280053744734621 1
0.0146899384568221 1
0.633671250702887 1
0.822655793612103 1
0.455063345849632 1
0.465232758477754 1
0.717564962085356 0
0.33696315357146 1
0.45598826546646 1
0.352299401168607 1
0.148370524592741 1
0.567455821990789 1
0.594563566042355 1
0.450119432084736 1
0.512125546908811 1
0.403578298769315 1
0.210172131933708 1
0.118710756566024 1
0.49693661556504 1
0.298967123466473 1
0.267749444385204 1
0.423988807973026 1
0.39767290999124 1
0.358960198849335 1
0.297396064321468 1
0.296653262877661 1
0.644775449928135 1
0.47930031414559 1
0.169072164701846 1
0.365548769769838 1
0.15822729622751 1
0.623151620943333 1
0.452633771246515 1
0.102645714968938 1
0.404163286445591 1
0.439862367293396 1
0.656377462917148 1
0.484127559478898 1
0.334937018807127 1
0.588348548861917 1
0.438135073825093 1
0.398432107610094 1
0.541964331163944 1
0.180808911957633 1
0.371609008955287 1
0.463849937379252 1
0.254430692768094 1
0.279216222752912 1
0.746233141575342 1
0.494381128377584 1
0.0836334034446713 0
0.282101904581394 1
0.428786100489469 1
0.256880701476315 1
0.49437060231083 1
0.43549885802513 1
0.575140010600297 1
0.421560474737695 1
0.380311384067989 1
0.435935967318533 1
0.820798624399877 1
0.574400203975413 1
0.756419982191599 0
0.419370985881637 1
0.237905293516598 1
0.294053550262021 1
0.263401660885399 1
0.521884354133089 1
0.110141597627499 1
0.528241210044594 1
0.304060070479479 1
0.575045980099579 1
0.171170647748463 1
0.313484326459257 1
0.535599193481042 1
0.399766429219987 1
0.300668158753255 1
0.107426655269453 1
0.738307734302427 0
0.206420009465169 1
0.387616533797637 1
0.467450153281273 1
0.114810169276144 1
0.432727589513811 1
0.689683329070083 1
0.364167578093603 1
0.628820369080849 1
0.501067004598365 1
0.24287091545448 1
0.449803544551795 1
0.24995968049251 1
0.622304635704546 1
0.373786729348935 1
0.217163931660324 1
0.415510163625969 1
0.634359548233374 1
0.515420014838306 1
0.637702837209065 1
0.518330849718539 1
0.479583939172436 1
0.554039296743727 1
0.473290188062294 1
0.141337375007725 1
0.433473862192801 1
0.266415683281346 1
0.282901858075578 1
0.19882469117595 1
0.0489528878063918 0
0.269390146837553 1
0.670785633001015 1
0.0753516162164599 0
0.537102825567401 1
0.505675871142388 1
0.330234178445979 1
0.346525485092567 1
0.24459702048597 1
0.36711722142168 1
0.333269872234106 1
0.404885542241567 1
0.332062338730799 1
0.635783080251688 1
0.326931071687793 1
0.494211977013295 1
0.162425923550042 1
0.410128148543302 1
0.444630486409739 1
0.369734694439622 1
0.425679068036397 1
0.290361794323236 1
0.509411249464782 1
0.525112981132978 1
0.468499410743313 1
0.406575048616305 1
0.363298780934535 1
0.431081432612055 1
0.153170605152866 1
0.479125353410354 1
0.371203231703344 1
0.594758636098461 1
0.482184587609924 1
0.185788587408031 1
0.44408484024938 1
0.278841671807605 1
0.143444365043489 1
0.730619160448555 0
0.36239261959725 1
0.484531485586073 1
0.0483669184374238 0
0.154575130005163 1
0.633601866738954 1
0.382407772680129 1
0.169612428554311 1
0.461087585862941 1
0.411453493451341 1
0.391725311654726 1
0.292030985075575 1
0.400079316628909 1
0.292865197577346 1
0.46982338706227 1
0.248190356037921 1
0.621764406140063 1
0.537563203304489 1
0.601018550947906 1
0.413123834978859 1
0.458569590870443 1
0.1433876869252 1
0.339171939590386 1
0.374899174920003 1
0.134884061613264 1
0.428875927556769 1
0.685663118065027 1
0.193832136400952 1
0.600339993622743 1
0.50664963657766 1
0.479199693201214 1
0.634378357800963 1
0.44391058760348 1
0.558192694786554 1
0.358965583232129 1
0.174612626457129 1
0.211249804947174 1
0.380979640715132 1
0.352952809458425 1
0.386667504615938 1
0.156287384457257 1
0.505565683501307 1
0.372131665847448 1
0.423885587552277 1
0.424380286497053 1
0.38833893139723 1
0.65027454984248 1
0.586853359786276 1
0.439791046003451 1
0.460973926368211 1
0.207977398345897 1
0.46600431465313 1
0.281043877954812 1
0.404240043985694 1
0.564363629641893 1
0.533168211313284 1
0.352992075526193 1
0.898754950634963 0
0.240351742229962 1
0.526651053897947 1
0.466433385719506 1
0.505339750321098 1
0.347464621736301 1
0.404544308336844 1
0.303583748110785 1
0.485824374606733 1
0.309214995295679 1
0.557948671031259 1
0.529752054849059 1
0.288545004005871 1
0.395902855174085 1
0.334186392745385 1
0.629391969386885 1
0.340641789116757 1
0.458779195232704 1
0.384746977334592 1
0.524878986836055 1
0.603261817414171 1
0.80663304065316 1
0.192665193773689 1
0.463350322409465 1
0.567642617066357 1
0.253067932956307 1
0.558305947556513 1
0.463304618991636 1
0.344204530920672 1
0.596252673243909 1
0.371257269779869 1
0.652585196771295 1
0.561179554024634 1
0.761394421848073 1
0.162700638006551 1
0.313027916681907 1
0.237766758245956 1
0.660032826528593 1
0.418870356908304 1
0.393405640268773 1
0.221777212770986 1
0.45074825579369 1
0.395946266946928 1
0.368773482886352 1
0.262104047751105 1
0.494755546311097 1
0.434051294152183 1
0.413896853694336 1
0.346952792993856 1
0.565010101816027 1
0.465215477774742 1
0.297270035441806 1
0.388232748512248 1
0.253345314974668 1
0.321315628210906 1
0.322114342330799 1
0.419695398818973 1
0.237161902335494 1
0.199165393450154 1
0.355843991337116 1
0.56824957395109 1
0.537550142798533 1
0.441659789501876 1
0.603373045792465 1
0.604963724570494 1
0.515282898194344 1
0.564488061197311 1
0.536934617323377 1
0.744794802491414 1
0.536193080567002 1
0.661728026398272 1
0.82572561881977 0
0.287702924833648 1
0.366143887400087 1
0.3695361752519 1
0.540310471746221 1
0.396289012728734 1
0.283543974366038 1
0.444481072769232 1
0.161953861980344 1
0.150232375878811 1
0.703239457360802 1
0.529960054016754 1
0.236301013993593 1
0.46752559668258 1
0.178266015485676 1
0.250588474222743 1
0.196132307780536 1
0.259029366396762 1
0.251366113953891 1
0.587590351435238 1
0.623190503834462 1
0.171292716074879 1
0.757449552465999 0
0.208546139393856 1
0.322853427242047 1
0.352185567880777 1
0.651131392964313 1
0.549885572697532 1
0.309229439740684 1
0.443617443253139 1
0.44385364762319 1
0.371451411747751 1
0.496015725477659 1
0.555145880506906 1
0.697611008809239 1
0.451735734338756 1
0.290636535438442 1
0.53204175505304 1
0.340335803775973 1
0.142628094436083 1
0.373560334988958 1
0.302485628213341 1
0.592375172054954 1
0.457181975438459 1
0.432899405748954 1
0.142661624710163 1
0.246913584098046 1
0.409038746512081 1
0.563803670671908 1
0.230951871986007 1
0.511212985592398 1
0.563637192688823 1
0.645308912458553 1
0.503646890676501 1
0.253480294584532 1
0.567781593247324 1
0.447845630178012 1
0.573639016518968 1
0.493387133036532 1
0.200207965153291 1
0.427139685002187 1
0.506780235783356 1
0.318001149485697 1
0.166072641095394 1
0.701987082498572 1
0.385665793347422 1
0.373683264634672 1
0.366916941579964 1
0.189703430049547 1
0.662885156319548 1
0.390927447816307 1
0.240358234163169 1
0.512732976110123 1
0.675912353226554 1
0.360886543652281 1
0.39898962861108 1
0.662300522928337 1
0.41749451887096 1
0.433871728172347 1
0.117453286148705 1
0.258438991199114 1
0.217072211111394 1
0.27535409365063 1
0.401657768671084 1
0.537007608177195 1
0.214571115215553 1
0.555716649628608 1
0.497252546445573 1
0.203669742287457 1
0.271091286664778 1
0.0109792293400253 0
0.606803257321791 1
0.543901204795199 1
0.332801753474468 1
0.30301472507437 1
0.0587825375710988 0
0.376503072909892 1
0.71508503931074 1
0.624150866356989 1
0.650363214720794 1
0.388808240475515 1
0.0647123611435357 0
0.262235776563087 1
0.483449182417534 1
0.380292681050279 1
0.698109783392798 1
0.341726017602618 1
-0.159978696140305 0
0.210044989155398 1
0.43070448781348 1
0.476812463550344 1
0.376753432150683 1
0.510455261519795 1
0.424139990546571 1
0.516655581510604 1
0.27449260049384 1
0.804235463876729 1
0.0350272090307513 0
0.0689453286769922 1
0.275347654923051 1
0.324267396307628 1
0.224491077481894 1
0.235109682809341 1
0.489621780478005 1
0.41492278309568 1
0.314567685850022 1
0.260399710560601 1
0.561496472781417 1
0.584458376930362 1
0.360380855460939 1
0.532284978332565 1
0.381146111736165 1
0.307771886918 1
0.289020369305432 1
0.0329678753956065 1
0.0453570553835687 0
0.106391804823471 1
0.157649798175084 1
0.410833554676543 1
0.366525026615579 1
0.294526819543302 1
0.524164512876708 1
0.308072860670997 1
0.554251439229639 1
0.354303522222655 1
0.432068991314962 1
0.147953490851637 1
0.21579131667655 1
0.247596183702061 1
0.14193788796679 1
0.440733676076135 1
0.50079391331098 1
0.287449452871239 1
0.0669241184081845 1
0.363467805992787 1
0.434494930512636 1
0.484985656099423 1
0.696019058726236 1
0.386669838798201 1
0.477062843937472 1
0.694030695439629 1
0.448848139496787 1
0.511790511675591 1
0.326234600420442 1
0.344244120409209 1
0.315729897647227 1
0.446401264555052 1
0.298098053888349 1
0.442517668929755 1
0.530235743362887 1
0.580563995913208 1
0.495136266112411 1
0.278289680928201 1
0.624095950898695 1
0.55778292562236 1
0.144610573649187 1
0.279053572789285 1
0.282910640926045 1
0.10457975518913 1
0.37267637391107 1
0.165256518283832 1
0.17272024569441 1
0.286751490423925 1
0.421360959490849 1
0.165026877228589 1
0.347795955729189 1
0.464550811708422 1
0.660764205697985 1
0.187919023045533 1
0.413907444634643 1
0.448799031618556 1
0.145921289913876 1
0.278996538295683 1
0.5171726767012 1
0.204074761886913 1
0.154737316820788 1
0.411687241152449 1
0.528750332934492 1
0.442826951596606 1
0.167398666086932 1
0.312361129387621 1
0.462096425789725 1
0.44020892115822 1
0.145114900968057 1
0.336539092011793 1
0.481706584929534 1
0.548263209053126 1
0.326783711705309 1
0.457685520943985 1
0.449547532902476 1
0.654058612964062 1
0.278211093384291 1
0.256446366763122 1
0.441389182214411 1
0.471495402909886 1
0.212179618880208 1
0.176805638508096 1
0.519763431854172 1
0.453124093275555 1
0.351433478595768 1
0.36670247093232 1
0.781597385699859 0
0.356159586900905 1
-0.0889153439785453 0
0.428036754295911 1
0.131192263696377 1
0.227028302768838 1
0.417906704191836 1
0.429428653936562 1
0.494997211177815 1
0.647103517319491 1
0.200831629939032 1
0.236655823399328 1
0.526495259392814 1
0.437615443492551 1
0.660942431027676 1
0.211757445288286 1
0.36430094623931 1
0.600441119550329 1
0.457305505080312 1
0.300477181782618 1
0.259871900101197 1
0.544208974853143 1
0.226653113812201 1
0.721645406698001 0
0.358262253383926 1
0.554384216817577 1
0.705273160514485 0
0.577220009572979 1
0.432310584890561 1
0.601091692799387 1
0.420995888057028 1
0.0288417980910831 0
0.564169809332548 1
0.610215050016424 1
0.664215279434829 1
0.211628042016344 1
0.284107064236361 1
0.375641180197064 1
0.317412183946756 1
0.600222815848041 1
0.354396745713361 1
0.47379728761293 1
0.615206730458257 1
0.592351331353735 1
0.595971121111331 1
0.610238239203862 1
0.107546723840124 1
0.465739788416888 1
0.536083155310907 1
0.643820770727948 1
0.360345647805385 1
0.561652549871524 1
0.732439696727085 1
0.45717998387039 1
0.384692227130068 1
0.31318750425444 1
0.131110272271266 1
0.348570382887968 1
0.262683761379648 1
0.637091934691203 1
0.197527642444519 1
0.181499053465309 1
0.365125670457172 1
0.182326953906148 1
0.427042228284378 1
0.358672776799168 1
0.267312546212181 1
0.244182229867664 1
0.642301707119963 1
0.537210158182614 1
0.299723463161942 1
0.705059796486019 1
0.490056257457983 1
0.614462523837392 1
0.153411768657948 1
0.39894077456845 1
0.355097486067345 1
0.707887078033461 1
0.215465897942458 1
0.588899183469134 1
0.431990492950769 1
0.0400666743850552 0
0.47824464286529 1
0.470352258002192 1
0.540682480649012 1
0.734318468593887 1
0.75054094729021 1
0.294680259314062 1
0.322200982164422 1
0.793408982943568 0
0.485435250635179 1
0.366561017547284 1
0.395313896112791 1
0.364804834449467 1
0.502466466789031 1
0.360818239939078 1
0.403530964019745 1
0.743439289929421 0
0.352467562940791 1
0.346590349633733 1
0.519546495718546 1
0.244825193418248 1
0.243656456977872 1
0.749846273663696 0
0.365102238879221 1
0.351804920268451 1
0.423831043021163 1
0.275803745011004 1
0.692064348678727 1
0.457068274391134 1
0.358325935424497 1
0.711926892296886 1
0.362652514229736 1
0.363639059689509 1
0.512302464006378 1
0.499659057778861 1
0.700182364969653 1
0.691744711340975 1
0.130527511963804 1
0.458719608599071 1
0.535718247708844 1
0.318116244678081 1
0.684129210685341 1
0.673285707980021 1
0.395387748518063 1
0.517350754522849 1
0.761576798008772 0
0.477113214647693 1
0.356860754404912 1
0.370876156527985 1
0.392512765663646 1
0.660031390941004 1
0.202001598216444 1
0.278040286478656 1
0.260987493267648 1
0.284107822444032 1
0.366155521925458 1
0.493623961754961 1
0.488256957740885 1
0.209213146401953 1
0.12913908731708 1
0.650695246861651 1
0.422741128044832 1
0.348352043656227 1
0.0776438287262686 1
0.489285230777001 1
0.373442954187134 1
0.671281358677048 1
0.166899041695949 1
0.568004950272614 1
0.648455136374994 1
0.210392555228605 1
0.601255102241567 1
0.386213373322395 1
0.237705144407301 1
0.421800087889956 1
0.293629537150952 1
0.441993493546122 1
0.543659889382928 1
0.530889383374028 1
0.426789263246238 1
0.420602526892477 1
0.584369374511666 1
0.180909879906012 1
0.323359073968957 1
0.324143999663868 1
0.575273401322742 1
0.21408136318973 1
0.379148175142644 1
0.523274956527912 1
0.316369491334305 1
0.206230408331183 1
0.407315316312557 1
0.838594015389719 0
0.404362266422353 1
0.438615158974586 1
0.423016294418578 1
0.488712451653606 1
0.358491323857351 1
0.314822054568256 1
0.578332535685467 1
0.228085085128171 1
0.260026446252474 1
0.423549305156824 1
0.333826041170729 1
0.616772488762133 1
0.266798071919463 1
0.382904683305709 1
0.493483025337615 1
0.217756267190989 1
0.495333622253379 1
0.335749841872649 1
0.657627921285772 1
0.524197246576861 1
0.234449136439693 1
0.597464204552423 1
0.328439209673998 1
0.277916356970258 1
0.294135349885189 1
0.27247801157923 1
0.303441610196982 1
0.573196778479376 1
0.280470482662026 1
0.603460006728157 1
0.66402278831044 1
0.374115525901144 1
0.203367641060727 1
0.225739348002643 1
0.500528761141442 1
0.375135634280618 1
0.511523982144285 1
0.533128075006085 1
0.368035852804267 1
0.170301688467548 1
0.415725118218048 1
0.380335631213935 1
0.351267098737418 1
0.328283634364497 1
0.496488705027518 1
0.412034791680912 1
0.341353232795947 1
0.217625088874314 1
0.0233535384680444 0
0.443040724328516 1
0.302920163348435 1
0.567181781078475 1
0.502053577154649 1
0.374491874039471 1
0.30581369422628 1
0.45531458418132 1
0.380584300817678 1
0.614497717144966 1
0.557685843247791 1
0.42378353156922 1
0.418475798322096 1
0.160850540526171 1
0.17902971904593 1
0.304115531132232 1
0.386258415164067 1
0.499655963959728 1
0.5325851057757 1
0.544077231276865 1
0.393429853782136 1
0.37833275628243 1
0.182332167658488 1
0.473587735855213 1
0.114400345219254 1
0.501898902420764 1
0.375103023236495 1
0.397173292199438 1
0.421355236126947 1
0.296737426402206 1
0.481061335118922 1
0.613276264242307 1
0.351809372314141 1
0.509172443121523 1
0.144260556678346 1
0.431536001909133 1
0.309113751716617 1
0.42814735558997 1
0.225585005436416 1
0.409832202691577 1
0.215405871033572 1
0.331509283415893 1
0.550362551532123 1
0.23396320590625 1
0.409896367119687 1
0.30040221876808 1
0.568469969260561 1
0.262090130729987 1
0.43997604426457 1
0.375921583179585 1
0.289446705140151 1
0.472472500831197 1
0.428184741623957 1
0.431037352965128 1
0.316442805813014 1
0.391192132569044 1
0.346859326079112 1
0.593063921726716 1
0.187148577070859 1
0.457212828363777 1
0.609122945541586 1
-0.0967782671172473 0
0.541309828243354 1
0.443210200522279 1
0.500082202659378 1
0.391968082752808 1
0.431165932317976 1
0.418619854795751 1
0.694958135225251 1
0.239001199411973 1
0.0969824164942244 1
0.411307031061778 1
0.244927368366398 1
0.215705969675118 1
0.218288962177584 1
0.666157204059992 1
0.285127738938401 1
0.595051890674909 1
0.196043078090583 1
-0.00505942417291033 0
0.441082056338633 1
0.565468176996715 1
0.546499025654501 1
0.29338944504281 1
0.0839330594965122 0
0.15632657148458 1
0.111989328057004 1
0.55102807821933 1
0.465573087502097 1
0.417277541899835 1
0.542884979016814 1
0.299988928888529 1
0.609621019328061 1
0.487147093849144 1
0.274384650937792 1
0.311055745011238 1
0.286598438408705 1
0.176130779768711 1
0.221896347303628 1
0.137011082692428 1
-0.0119147696935393 0
0.394895099878308 1
0.541631369180531 1
0.336645152972834 1
0.437351106059874 1
0.506376431992106 1
0.250587400935097 1
0.562848115497606 1
0.196580256218197 1
0.563915091568799 1
0.457871998172681 1
0.539965508162734 1
0.355414801907643 1
0.537558583485825 1
0.378073493885808 1
0.292239907876425 1
0.343771309997886 1
0.43774640121359 1
0.63890145347859 1
0.531981694913505 1
0.439399476339546 1
0.535442395146937 1
0.326916026751925 1
0.326096376704783 1
0.213480061930226 1
0.420057301132679 1
0.510554898015444 1
0.405013318862701 1
0.0878813937002125 1
0.433603910778337 1
0.22914691368436 1
0.388852527970081 1
0.257364608406313 1
0.575575877073178 1
0.297202797730926 1
0.703754581419232 1
0.332603002692198 1
0.597542801952907 1
0.429348007291196 1
0.420073576344703 1
0.439215452017689 1
0.279604579721577 1
0.371594894278677 1
0.306147321094802 1
0.311441053028065 1
0.639842074518885 1
0.713223964696109 1
0.365023761974969 1
0.471959988807218 1
0.596522597275566 1
0.256788254366366 1
0.668192882710035 1
0.352068205710484 1
0.416264641057628 1
0.551572268618273 1
0.555163986690965 1
0.830094339592504 0
0.537749534679765 1
0.504161848176859 1
0.400438417934468 1
0.401083229853232 1
0.523744727049332 1
0.238406370596141 1
0.625627359262462 1
0.38543302627245 1
0.388439236776696 1
0.4914102413412 1
0.364912076741338 1
0.0735595256020033 0
0.437357112393688 1
0.439777983626709 1
-0.00728355952482983 0
0.0926734259540573 0
0.532138154159528 1
0.56784401016103 1
0.252345054295741 1
0.0485139898400548 0
0.550284646196559 1
0.513515008441411 1
0.548605539202271 1
0.551827071746381 1
0.127725043720875 1
0.18528498752744 1
0.292171849565117 1
0.436674951106945 1
0.57319333526112 1
0.424423257357395 1
0.388962896640266 1
0.286336598575989 1
0.461458883847729 1
0.270655805415407 1
0.189162094180674 1
0.673937892133006 1
0.4923325395389 1
0.328776663531926 1
0.305210294231646 1
0.218869311085702 1
0.236360950908491 1
0.350930124641352 1
0.461924272444759 1
0.507226778883996 1
0.337409586304305 1
0.548934899749875 1
0.667269151044526 1
0.077769306071919 0
0.185396431655492 1
0.686064726382587 1
0.22532655902275 1
0.49154951480698 1
0.466953962630696 1
0.470032748278436 1
0.424357543905552 1
0.409360119089922 1
0.187042915472516 1
0.5909003442775 1
0.385455245395126 1
0.420011746533753 1
0.466755851230055 1
0.302225524318346 1
0.319901637116607 1
0.59041513671756 1
0.163952952969486 1
0.293508577789227 1
0.179871756873369 1
0.561336294625012 1
0.336340920676511 1
0.0383064146759768 1
0.25216093734022 1
0.156399914571497 1
0.499463847267216 1
0.460649702617049 1
0.7203306955435 0
0.308626601221398 1
0.447170275651588 1
0.409190522323518 1
0.287470849477169 1
0.469947437492748 1
0.320121110580989 1
0.479350585029006 1
0.332714011070708 1
0.331123545916418 1
0.0623544133109196 0
0.362963579300646 1
0.252203079228484 1
0.305049105207668 1
0.292768584568936 1
0.344215654287432 1
0.291288610070871 1
0.226957960148373 1
-0.00180221860776994 0
0.424879798275067 1
0.25131310552743 1
0.534099656527208 1
0.597993896500797 1
0.582949010216215 1
0.642002026779912 1
0.469016359748956 1
0.275579685254486 1
0.430113945592616 1
-0.0135557276563338 0
0.456798082438699 1
0.461546027245121 1
0.345647099158638 1
0.0811128272002054 0
0.581576728070937 1
0.334782251549255 1
0.487737443304146 1
0.457984014135411 1
0.510459703892765 1
0.680587910132761 1
0.45645202184856 1
0.361538687959775 1
0.45933392046088 1
0.546657485687837 1
0.585371957507866 1
0.490894301709228 1
0.679516154418274 1
0.4376359961364 1
0.284096216447833 1
0.210869546761537 1
0.162349519915353 1
0.463505150852955 1
0.0964736002648403 0
0.169338311312129 1
0.308166892812767 1
0.275585952746415 1
0.490724839438793 1
0.457915454050117 1
0.0641547040997241 0
0.785962852731307 0
0.519951587593595 1
0.513162335840756 1
0.187219779954036 1
0.289480356197203 1
0.46733493940223 1
0.452221190396498 1
0.490900090112422 1
0.437860739470117 1
0.532273119308398 1
0.149179981047757 1
0.151966595323996 1
0.691474981092898 1
0.560151975855748 1
0.457157073615295 1
0.415316859166067 1
0.479774634667381 1
0.30110337184628 1
0.432061325704495 1
0.23188674363543 1
0.657132542440467 1
0.570854210626566 1
0.396950852953626 1
0.493349257479712 1
0.361034074096112 1
0.151062345346218 1
0.271588928811168 1
0.438978723478295 1
0.40656854843318 1
0.577303843525237 1
0.470021554558735 1
0.535692367158356 1
0.283928797367863 1
0.829223223246224 0
0.693948405730521 1
0.366435285115301 1
0.609939273635164 1
0.582475256010958 1
0.41549461227764 1
0.363098515380596 1
0.414413868688859 1
0.265467931658162 1
0.431337331716187 1
0.24396749209145 1
0.457549489521909 1
0.24310644901593 1
0.182307029720551 1
0.0237208361878995 0
0.248247938148478 1
0.266489046675695 1
-0.172709541448276 0
0.590036678854062 1
0.604626030895665 1
0.227906007149228 1
0.458323768354241 1
0.170148473755474 1
0.437619390728248 1
0.623566325196076 1
0.392221591197572 1
0.563300588058999 1
0.146414231091762 1
0.443818236887069 1
0.491365740749046 1
0.65366616116168 1
0.910766064356852 0
0.591961723367276 1
0.177902111553279 1
0.3659086344944 1
0.665245290650079 1
0.288288315562334 1
0.424303109878165 1
0.581905415566515 1
0.219319367806795 1
0.499282235699569 1
0.575202949341272 1
0.203793338006105 1
0.462121248502382 1
0.550281852237276 1
0.277308788036022 1
0.446694084260067 1
0.359416818572512 1
0.437198134988459 1
0.384451826939649 1
0.582710595055647 1
0.498261258547203 1
0.44572072292174 1
0.33294456519341 1
0.285077173301906 1
0.217756197531772 1
0.416314252015887 1
0.754280650718361 0
0.282350416541673 1
0.410876891837912 1
0.0484681956520883 0
0.677190247874624 1
0.353983900188247 1
0.29214889811535 1
0.168864911848835 1
0.307664498280965 1
0.590489323383398 1
0.123864936942011 1
0.170830290237027 1
0.449671095084495 1
0.432724910092063 1
0.249487559458966 1
0.227434290689714 1
0.437052296262715 1
0.483531148641145 1
0.21979052260251 1
0.481543733490876 1
0.557761804521711 1
0.438395590668333 1
0.360183307292439 1
0.243590991292818 1
0.263781938948266 1
0.42789048638157 1
0.494701636279008 1
0.299972185990611 1
0.0929498026111865 1
0.352113515291318 1
0.347383831117965 1
0.444182982899527 1
0.195019379214176 1
0.124212698604697 1
0.179803217932978 1
0.372361685164367 1
0.328027267129476 1
0.300735978465902 1
0.399304570116522 1
0.449241463446651 1
0.606375165331155 1
0.162526902008186 1
0.129960877482142 1
0.554606134467301 1
0.518449248807347 1
0.198663067996429 1
0.468733704247569 1
0.502440802635985 1
0.269834513505369 1
0.224716593253775 1
0.877895967585662 0
0.316203245057 1
0.515600947513486 1
0.470331902865447 1
0.174225752257906 1
0.25688837562036 1
0.287920969876073 1
0.281908572531214 1
0.720428023333637 1
0.213256218365306 1
0.405041921545144 1
0.306051395706541 1
0.225876273947391 1
0.52946998130384 1
0.413237027179911 1
0.116203204610021 1
0.443724963300705 1
0.231535425379261 1
0.652219110547859 1
0.214825313931307 1
0.512622876674878 1
0.6671971779181 1
0.433968923822306 1
0.539266855058807 1
0.470296389451559 1
-0.18782736553417 0
0.503883797425374 1
0.573918634673095 1
0.251527195043923 1
0.48148140567429 1
0.402360846857454 1
0.41680147829741 1
0.403985732190746 1
0.240788045371704 1
0.404313343437607 1
0.221540202135109 1
0.0895833340724078 1
0.18604470879071 1
0.481209938505657 1
0.103382773585938 1
0.321196241045784 1
0.293391045338862 1
0.518106499968497 1
0.574087414128818 1
0.46524185454585 1
0.108296006160121 1
0.279079936028189 1
0.180746566727285 1
0.322764976824354 1
0.619777586397921 1
0.595326799488668 1
0.351383383389654 1
0.574126961293653 1
0.369900398930254 1
0.454187214004013 1
0.350542539574527 1
0.433957668199852 1
0.483436079073327 1
0.294217995972685 1
0.550219183213521 1
0.0706294674884403 1
0.393494732903649 1
0.331845709092292 1
0.31686286384465 1
0.417236316158678 1
0.224210954873344 1
0.242956213618683 1
0.487195465305619 1
0.215741539412255 1
0.389824758371146 1
0.489408791100174 1
0.41739227428349 1
0.472049048537803 1
0.610070110320895 1
0.576850778070132 1
0.374815356327459 1
0.32119846918793 1
0.59665904572677 1
0.567697948562236 1
0.692788104302408 0
0.256615275110586 1
0.350828034746982 1
0.816987380438067 0
0.148691079673311 1
0.616898140084117 1
0.250820763602649 1
0.295902891751338 1
0.166191224394782 1
0.343114503732803 1
0.187950179977353 1
0.361340863813976 1
0.147509027580314 1
0.403055847938296 1
0.449045771734245 1
0.243911594031072 1
0.346533072613315 1
0.513512231332644 1
0.194835341002909 1
0.486123252504357 1
0.406364183773073 1
0.477662970204371 1
0.283591465753394 1
0.0501443437663783 1
0.274567919789177 1
0.276391650094286 1
0.459890991468458 1
0.351362773991209 1
0.355244565958232 1
0.668846721006303 1
0.488225223320972 1
0.327153773920644 1
0.256804531668758 1
0.392518179200524 1
0.562247319024311 1
0.163500193968224 1
0.293377519740715 1
0.48337156748951 1
0.68238626295617 1
0.302869748116819 1
0.632202439562274 1
0.732933009587656 1
0.434145087410626 1
0.766507562238361 0
0.549082263048233 1
0.416891502933699 1
0.77841079930287 0
0.0908919699528392 0
0.274070766196598 1
0.691649822558604 1
0.211825499097998 1
0.445671258787479 1
0.464830468389815 1
0.150852543195442 1
0.460931694447959 1
0.47987302243014 1
0.512090437084137 1
0.406484238174587 1
0.278325296505538 1
0.464538519462535 1
0.346321071594276 1
0.550482892800017 1
0.138411109309961 1
0.799214941591619 0
0.667370574334493 1
0.406773978169998 1
0.499805701977527 1
0.256069203963342 1
0.520126274152777 1
0.63147581408892 1
0.222974643574701 1
0.328106978186696 1
0.506923296493999 1
0.277798909693155 1
0.655251619880363 1
0.387509173649552 1
0.352195190950495 1
0.327088830659887 1
0.178620256069957 1
0.608522750036934 1
0.439361373025293 1
0.792613647433521 0
0.420750397634933 1
0.145038619819255 1
0.560375375742529 1
0.465344805092928 1
0.298815549883669 1
0.347166838626759 1
0.309278182853882 1
0.362130041971028 1
0.311247736194753 1
0.784004487680156 1
0.470245488270623 1
0.233264021669962 1
0.264935860795919 1
0.27709185966856 1
0.172075914207733 1
0.023105004021145 0
0.273161963761386 1
0.44904097388164 1
0.650619069224405 1
0.311559755601815 1
0.63485274383534 1
0.164823405555441 1
0.405292343222897 1
0.567066343386742 1
0.660718974447733 1
0.313300263334121 1
0.531023832626253 1
0.331567013353938 1
0.281755321939479 1
0.384861011285221 1
0.466499986162872 1
0.139814043717646 1
0.325619955735951 1
0.439968116780909 1
0.244806663388406 1
0.555372177441995 1
0.572903295060258 1
0.521782034387307 1
0.512288552615065 1
0.39978988538736 1
0.162222461364581 1
0.7211356730664 0
0.35405560313215 1
0.194187188574034 1
0.837548511317079 0
0.44159170099027 1
0.320129050063581 1
0.651881970984824 1
0.390615424505959 1
0.64701674188892 1
0.387059166213576 1
0.0529005236031464 1
0.41970392881946 1
0.335270298701342 1
0.369485887062268 1
0.316808969417515 1
0.339564266458158 1
0.556145543402693 1
0.401170415999619 1
0.535866886868302 1
0.345770324025828 1
0.38358483184022 1
0.250585574480669 1
0.483687973029553 1
0.488131882050207 1
0.564871038924046 1
0.204784572614177 1
0.354010278335124 1
0.190575693578295 1
0.43407453913477 1
0.406769039683135 1
0.370907960900332 1
0.423700046542736 1
0.506263344468474 1
0.397413549778175 1
0.409033523703034 1
0.694202589941442 1
0.540209336504053 1
0.500798572207591 1
0.18875001453013 1
0.484925363968021 1
0.452284236746537 1
0.504214065973359 1
0.500717298490747 1
0.320148442734542 1
0.186581622438528 1
0.389776585452732 1
0.608985134873341 1
0.376670953657567 1
0.350874959846436 1
0.292338264163549 1
0.237200872004045 1
0.448896399130423 1
0.525657351383087 1
0.243567223225742 1
0.529153694161122 1
0.706234540759669 1
0.366213413958064 1
0.207468047679657 1
0.214557800138662 1
0.545138110903793 1
0.556270598652235 1
0.372060620591796 1
0.326706982207051 1
0.43205352416437 1
0.472230795960537 1
0.14746569824208 1
0.424466017519708 1
0.233819675006277 1
0.474793059320267 1
0.267993431825582 1
0.127149942999199 1
0.336228271313136 1
0.565260747166429 1
0.427711525544292 1
0.307868518177395 1
0.283402105998843 1
0.718406901325603 0
0.387830931551164 1
0.40996095313897 1
0.344344691757581 1
0.682242008733904 1
0.359793096647674 1
0.377885486398127 1
0.405958963577451 1
0.479142727903785 1
0.415420315584922 1
0.599443155949462 1
0.333377053252191 1
0.521701114693826 1
0.634030296770626 1
0.282150206689323 1
0.487329280105792 1
0.463190058321889 1
0.306463905266634 1
0.644756466524852 1
0.244172321780384 1
0.0775928720850954 0
0.362217028537466 1
0.512931957947008 1
0.344059275610642 1
0.532631267819926 1
0.477482398888877 1
0.304036980643769 1
0.421575676687625 1
0.458178473911324 1
0.3146768633741 1
-0.0308601748842298 0
0.553009364169765 1
0.185603023501978 1
0.26665940749329 1
0.383354983702139 1
0.41879988282198 1
0.210641321596935 1
0.547587190012867 1
0.1552821087637 1
0.474305490992733 1
0.454859377240924 1
0.197345745121055 1
0.44232599319288 1
0.585688485895158 1
0.188400734105258 1
0.366453881393384 1
0.508485720874404 1
0.362162689097506 1
0.393369739262667 1
0.644686905661463 1
0.226908545490541 1
0.53190270876955 1
0.315332584144869 1
0.306678820959669 1
0.230951968175989 1
0.634722302532181 1
0.324083757819794 1
0.50591244397619 1
0.25681878314617 1
0.489166567099124 1
0.466837741773192 1
0.537209826865041 1
0.194160747191156 1
0.544959526094123 1
0.274654934880877 1
0.544252687737234 1
0.406631639082019 1
0.46312169733739 1
0.307634648278476 1
0.488713157360784 1
0.531398206866002 1
0.26060492786182 1
0.488954261924315 1
-0.0644764411957513 0
0.547414663061504 1
0.0720747122281911 1
0.17152122599276 1
0.550468069213028 1
0.343077981783768 1
0.285332200213985 1
0.176326289407857 1
0.11511449129941 1
0.341283254374448 1
0.618235907934942 1
0.711649854486326 1
0.395121423386155 1
0.427400754678831 1
0.367000354996496 1
0.618824683999171 1
0.672193156395795 1
0.508481964744956 1
0.21812359975332 1
0.501574981992571 1
0.227594204035671 1
0.488827542237344 1
0.399092395483258 1
0.323433984149333 1
0.364207381970383 1
0.699327631992399 0
0.401122517529221 1
0.258552820825405 1
0.444948613057928 1
0.326741788095015 1
0.36926432777727 1
0.44932185135687 1
0.325338578816824 1
0.841781650855645 0
0.561875020926658 1
0.38547248516636 1
0.264069226710441 1
0.326570658542824 1
0.419823173909464 1
0.485143044199481 1
0.450685928818076 1
0.425324787194959 1
0.470389425069159 1
0.634598923764996 1
0.531817020178608 1
0.508621740185829 1
0.466467996481231 1
0.0615383839871689 0
0.563146158271969 1
0.402530227615081 1
0.263389971814055 1
-0.03512116371956 0
0.597314373965127 1
0.344278380746692 1
0.448090685126872 1
0.466803515320333 1
-0.10961180636277 0
0.377115912855891 1
0.401411958004943 1
0.601820037667427 1
0.416138846164278 1
0.498121339908084 1
0.249231111710139 1
0.521486228775057 1
0.395891056206577 1
0.401918143984747 1
0.135857791379689 1
0.267129936419763 1
0.574822950775737 1
0.431356329458431 1
0.60350607428636 1
0.218362682994608 1
0.299806162645981 1
0.353015154839456 1
0.836646112907052 0
0.411670697111974 1
0.498076166366775 1
0.425561275575851 1
0.314567191006214 1
0.656408142862042 1
0.431492860201587 1
0.372278553558154 1
0.0772040752352202 0
0.231247520274292 1
0.346190252747447 1
0.58808684807345 1
0.61562034223668 1
0.225737212904143 1
0.161813556150516 1
0.459094239140605 1
0.890272730529799 0
0.604122708186594 1
0.650221730421883 1
0.443058303239116 1
0.61953301052683 1
0.507194862607218 1
0.20250687104947 1
0.204245559331873 1
0.454853001331999 1
0.145068752468632 1
0.0533147882236622 0
0.842357752919256 0
0.509174818580532 1
0.379943975894041 1
0.578629133864543 1
0.362908601325393 1
0.442751527851585 1
0.458129779581912 1
0.355329283877497 1
0.319315266009863 1
0.569817850772155 1
0.258161615464215 1
0.302247121334652 1
0.248600943512712 1
-0.0204221162107137 0
0.491239221176345 1
0.640008909117068 1
0.545130038081341 1
0.433191509681831 1
0.341422726606893 1
0.15826201448745 1
0.282997651626514 1
0.538027715767835 1
0.462584464878635 1
0.310912761095748 1
0.105264226611014 1
0.262578536569405 1
0.279811550742406 1
0.589275365729098 1
0.257110670417188 1
0.407311937155264 1
0.476749275711571 1
0.311320058992777 1
0.490989325086787 1
0.234688408996345 1
0.801681757090975 0
0.418807075691614 1
0.111610907890327 1
0.352908539941692 1
0.317381590034791 1
0.446865261257095 1
0.590101737646983 1
0.453302927245527 1
0.274227666972488 1
0.487435987156298 1
0.637610384513428 1
0.320631973985912 1
0.437339808936423 1
0.371948664935302 1
0.611366202095337 1
0.400355991815345 1
0.222437965565784 1
0.616369953139151 1
0.0223692136137575 0
0.34457586191598 1
0.42772284504712 1
0.311183756381421 1
0.503092694519876 1
0.190195164896157 1
-0.034262934261139 0
0.394325109022061 1
0.25395276744184 1
0.11977020754463 1
0.229722153907934 1
0.25435852796573 1
0.427058611322641 1
0.625887322990666 1
0.0891297377001642 0
0.159578846097149 1
0.52508552872897 1
0.552238039197186 1
0.565570039452704 1
0.262020125640122 1
0.51936784524417 1
0.219397568279299 1
0.508213484228959 1
0.34877218043391 1
0.25536850228572 1
0.0419119932694834 0
0.346547085050643 1
0.522160393878015 1
0.427319602823009 1
0.651995082542335 1
0.356519684861167 1
0.39965360814259 1
0.382048899940688 1
0.494561214336075 1
0.214541917787157 1
0.258732060344986 1
0.242688143759018 1
0.53045858990797 1
0.645277992224626 1
0.298355482273576 1
0.631400757774395 1
0.288810843750326 1
0.229545313989988 1
0.587996386047722 1
0.279550291459435 1
0.282525551858522 1
0.518450450028676 1
0.317689369087799 1
0.166832001847289 1
0.605037683496008 1
0.330924411145115 1
0.442522358794751 1
0.614395406296389 1
0.25201681813929 1
0.585070987704919 1
0.169868352261965 1
0.546722451632096 1
0.672189353557264 1
0.607150282252745 1
0.779935132434912 0
0.380562263575732 1
0.443838866949277 1
0.471211247903066 1
0.399362612705106 1
0.391982703797127 1
0.337432258372033 1
0.559621599392835 1
0.404208028801565 1
0.206922869997773 1
0.381002916886289 1
0.491829160613754 1
0.493423529413403 1
0.544131185779007 1
0.483032353197062 1
0.310218001077862 1
0.283462829354744 1
0.585670631717375 1
0.567155792396412 1
0.182525269812715 1
0.485131379290285 1
0.296858524855606 1
0.412048135852281 1
0.270339946477198 1
0.416503161141375 1
0.455467848092595 1
0.519533008673901 1
0.573520620055725 1
0.250219055887723 1
0.535583498225043 1
0.522753219166583 1
0.433140402551913 1
0.284932795593757 1
0.699934691966495 0
0.450098274440213 1
0.116766635454319 1
0.238869674141327 1
0.789270674789789 0
0.308231560752338 1
0.27524663582222 1
-0.0284867924562022 0
0.351756083687077 1
0.236584091686425 1
0.279199463911422 1
0.339626892826846 1
0.623246797245926 1
0.589981940106553 1
0.425447044098534 1
0.744731251325703 0
0.173294264169519 1
0.279837306829218 1
0.125836092415343 1
0.335856579140196 1
0.65263241958582 1
0.509702844171116 1
0.56711203989148 1
0.625566363256332 1
0.0734126976368443 1
0.0610705977849838 1
0.413309145517929 1
0.635176894890937 1
0.642697874312045 1
0.537854479295731 1
0.347221526949625 1
0.522575856315171 1
0.176098886546912 1
0.398881845284554 1
0.261579095263038 1
0.304480970996471 1
0.20224228593512 1
0.437071774878753 1
0.516260932642943 1
0.132627168701604 1
0.674037133581128 1
0.525060298392368 1
0.125708022221422 1
0.186055826406489 1
0.483209057930411 1
0.553906069653592 1
0.426285839771103 1
0.382787236924552 1
0.402927557107186 1
0.33571430161624 1
0.507104076821307 1
0.493738117674222 1
0.308981107378117 1
0.346848884583213 1
0.251772069699279 1
0.281793219593304 1
0.618724623909215 1
0.512503469739654 1
0.438710478611687 1
0.305925680831339 1
0.549067907826148 1
0.360468596171737 1
0.653566566292154 1
0.334845780409617 1
0.518755326815941 1
0.567431305613176 1
0.443413032117653 1
0.518089942348044 1
0.350464652753166 1
0.312010596359791 1
0.247411643965569 1
0.400076470204507 1
0.275223869398059 1
0.767548663571967 0
0.588631456832723 1
0.291415003441561 1
0.377710888901047 1
0.477673854484989 1
0.632742712875839 1
0.466126120108133 1
0.430713976633432 1
0.077028077859207 1
0.75684700041265 1
0.273447277407567 1
0.103070701664257 1
0.301965720360359 1
0.44515595137311 1
0.785241390906663 1
0.31550646108728 1
0.210199972943321 1
0.801414548876579 0
0.292250722120959 1
0.440419710461286 1
0.119262466296247 1
0.449451201701473 1
0.516034869655658 1
0.609218973737302 1
0.457362745992634 1
0.472763688046207 1
0.261658146659488 1
0.519852459161156 1
0.29640323559809 1
0.557313252868157 1
0.527365438220318 1
0.558095479677941 1
0.587187287045025 1
0.43559842421212 1
0.239642525524801 1
0.412460347421711 1
0.408647617218088 1
0.867094918680534 0
0.416168717082594 1
0.559260641677898 1
0.198172573903073 1
0.607718334006393 1
0.630551200393413 1
0.555150721940807 1
0.0888146593811719 1
0.287915776184383 1
0.444252487507388 1
0.533736159541095 1
0.328959917298122 1
0.454810858289919 1
0.339580211729805 1
0.280973555595721 1
0.62009671835318 1
0.263020216971546 1
0.466139178612292 1
0.419200593781469 1
0.399563769184487 1
0.722508006166706 1
0.308050742186404 1
0.282033039325868 1
0.571712328121772 1
0.388794347937533 1
0.284379901140957 1
0.333871913449277 1
0.397027092470801 1
0.147094666728095 1
0.513224012621043 1
0.0405685078675129 0
0.616924150404919 1
0.404840427255591 1
0.177656120420892 1
0.335050138296528 1
-0.0240271753928469 0
0.399506202287806 1
0.643690196226951 1
0.442319331949687 1
0.49293995412261 1
0.346016111818336 1
0.52968743334667 1
0.368463910799004 1
0.342524047159027 1
0.22452174896222 1
0.459485359530816 1
0.708058305378575 1
0.62815104999122 1
0.382886535946686 1
0.497416394831373 1
0.349518698033597 1
0.435936228194106 1
0.253402000872788 1
0.525517328536684 1
0.410523650372099 1
0.540528507998486 1
0.343972316643722 1
0.611207810332532 1
0.320929711881643 1
0.460424508054715 1
0.329269759314202 1
0.335074656366787 1
0.415067916631932 1
0.282207139959417 1
0.308690183429223 1
0.0871651510486886 0
0.437819659628506 1
0.384287931566792 1
0.411660391940466 1
0.407913264736827 1
0.573950415158713 1
0.294054190469762 1
0.274602188221627 1
0.442214222622915 1
0.466473916756117 1
0.396034188870254 1
0.439637524470312 1
0.347431154962941 1
0.276017061174246 1
0.849672358164122 0
0.620651144752893 1
0.805859689919374 0
0.392753281644278 1
0.383795565681872 1
0.194504252421276 1
0.406159956109852 1
0.221283729449494 1
0.430373214995352 1
0.366130349062536 1
0.510367951136839 1
0.563225163952096 1
0.253910202541154 1
0.538949103226805 1
0.357549037984029 1
0.450106849884126 1
0.310066102107571 1
0.463704640998453 1
0.15366413236507 1
0.482639358231914 1
0.23429344856372 1
0.301717663780361 1
0.469891917017597 1
0.216028796964649 1
0.182605960685377 1
0.299945412020287 1
0.107153820275321 1
0.474342277655923 1
0.171193859442884 1
0.632558274656501 1
0.543655407806024 1
0.329701886706725 1
0.0886376516392567 1
0.434839223938573 1
0.397846984419321 1
0.437258049148442 1
0.585201848147148 1
0.469645666355155 1
0.099465070686438 1
0.359931310603103 1
0.141067248235394 1
0.402510273534375 1
0.201853415969217 1
0.399858178931264 1
0.36765776559642 1
0.513962437931617 1
0.294111462475397 1
0.27745681372727 1
0.5649121498208 1
0.517578148352998 1
0.34520788266459 1
0.481066223534754 1
0.365347654596527 1
-0.04378453288468 0
0.415756954944025 1
0.641972376923111 1
0.368022811087328 1
0.318908485323633 1
0.571015107651278 1
0.333386658064586 1
0.125324098173899 1
0.426968834123091 1
0.380093919654637 1
0.393367616951486 1
0.454101527408925 1
0.279678692610582 1
0.489928985406369 1
0.452376382142675 1
0.253615290393318 1
0.763685115434421 1
0.550743724134438 1
0.590749230369663 1
0.181197175563884 1
0.379023875730325 1
0.451342483217062 1
0.254227616419922 1
0.559244563872921 1
0.59670638048 1
0.573699439085593 1
0.534172357409793 1
0.678017843424521 1
0.629129268883377 1
0.401710070513974 1
0.269183950203146 1
0.472432317706216 1
0.414358688059723 1
0.34602719733701 1
0.571094683817133 1
0.642048193598382 1
0.469699743648336 1
0.288735372843531 1
0.17079248472694 1
0.267565043229351 1
0.0801662430460803 1
0.295742937884471 1
0.437691889314836 1
0.304740531728354 1
0.545737274950693 1
0.309832471183776 1
0.162933404953549 1
-0.16294026746124 0
0.340776402109438 1
0.55650386474414 1
0.307902153345544 1
-0.0541975844859919 0
0.630535135898784 1
0.611687099837543 1
0.473766993132155 1
0.334953413588069 1
0.0974396260359416 1
0.314244777740415 1
0.480994546429285 1
0.586116342631137 1
0.299642725154008 1
0.36816416452384 1
0.370342754064196 1
0.467517479595453 1
0.362335736131231 1
0.451203291970401 1
0.620581012580593 1
0.191750327438896 1
0.250741618876329 1
0.379666232474325 1
0.560642763875056 1
0.654446227429675 1
0.487911750218164 1
0.368881647044702 1
0.423842411704486 1
0.133681598241166 1
0.67845705175412 1
0.347542014639175 1
0.421526936650515 1
0.316058448629512 1
0.236323050091566 1
0.112724343296758 1
0.312506165031379 1
0.402909527652695 1
0.324968308810246 1
0.258258699434229 1
0.201581929742229 1
0.546789315706655 1
0.531340340753378 1
0.377403498456919 1
0.189602060839097 1
0.143733335596905 1
0.212576623289631 1
0.189358370918699 1
0.347770419497276 1
0.486034649288971 1
0.218337910013039 1
0.306391184056535 1
0.460097403033976 1
0.412033502859921 1
0.303881219329141 1
0.586972835482603 1
0.193266236369257 1
0.602543328309757 1
0.590332438117913 1
0.575706868679918 1
0.328139578262017 1
0.406515284804819 1
0.828263155036767 1
0.28106248636154 1
0.367876942393286 1
0.356229776713817 1
0.351360095945164 1
0.246175487281494 1
0.371303306776968 1
0.457837237159452 1
0.612463898845062 1
0.276298562299535 1
0.279234100451712 1
0.600374118388271 1
0.473334247457665 1
0.478921821654862 1
0.607406984882336 1
0.357287611077552 1
0.447533273288917 1
-0.196003278305511 0
0.575677858296978 1
0.130853833546294 1
0.344311887137931 1
0.382315875188954 1
0.414394483094005 1
0.173493212264982 1
0.483420824690868 1
0.452270824270324 1
0.687814634347338 1
0.804631951066601 0
0.270087797921433 1
0.272074493277367 1
0.179416184369407 1
0.640314954202312 1
0.281224458596288 1
0.62313268953071 1
0.340220327045706 1
0.520925579772154 1
0.348412446586505 1
0.29364737241669 1
0.343011708344055 1
0.475073988722144 1
0.202352287416812 1
0.305234633216569 1
0.140097629763912 1
0.479247804196622 1
0.563297229619276 1
0.275356665677163 1
0.491200374945582 1
0.283154955436825 1
0.136799527204423 1
0.196722008394522 1
0.4253790914814 1
0.243709666158717 1
0.552533600513641 1
0.499174490769318 1
0.228381538059602 1
0.296428020131218 1
0.543067870845321 1
0.31612089406214 1
0.488912239192787 1
0.541081928969534 1
0.447883696329833 1
0.520492131554618 1
0.614615918750952 1
0.39059641498108 1
0.547496059323967 1
0.472699362780374 1
0.626654799694364 1
0.42867816331847 1
0.612899091693503 1
0.459275302518676 1
0.760526967009486 1
0.319430690240056 1
0.23865179410656 1
0.438537239092061 1
0.229781721421696 1
0.262570414403532 1
0.174234157182774 1
0.617759634684964 1
0.665285566011163 1
0.50553503823283 1
0.395061407485355 1
0.592305701396832 1
0.420991856278764 1
0.139337808672135 1
0.17439063449361 1
0.428747768348461 1
0.0545752068550476 0
0.387148070024873 1
0.412902834544769 1
0.279439533331511 1
0.429228587965322 1
0.585634332514667 1
0.249909060824548 1
0.280733402447557 1
0.48462927176314 1
0.133531893088822 1
0.394077666782089 1
0.657568350873003 1
0.209771258255395 1
0.0681628062673754 0
0.34162467525612 1
0.217986076728046 1
0.532678875579305 1
0.363995571035214 1
0.428400865785865 1
0.364202495752785 1
0.323898175060808 1
0.609951507343509 1
0.50055214993957 1
0.336945365511856 1
0.480770114884933 1
0.482203672831357 1
0.345031099377578 1
0.349179667011527 1
0.282518204305274 1
0.283052200787696 1
0.331497439325688 1
0.462901278848126 1
0.573571148641092 1
0.449470512988507 1
0.338822466237492 1
0.578061922138535 1
0.424168303380043 1
0.48385147794912 1
0.0311833246252687 0
0.650479163457906 1
0.101337960103724 1
0.204695971400054 1
0.325475511855096 1
0.584158115279674 1
0.506962496131125 1
0.251640538531166 1
0.505170670267166 1
0.202902092613308 1
0.56249324283119 1
0.637609783573047 1
0.148608990345592 1
0.541247047748669 1
0.393544370392652 1
0.457215081604736 1
0.492129513606812 1
0.549284275860855 1
0.290154727173319 1
0.567737994853917 1
0.46840478714933 1
0.361260052996932 1
0.0831231871409808 1
0.395767064399107 1
0.524456462871534 1
0.228286586791435 1
0.394748113724467 1
0.121570802417736 1
0.562995249141046 1
0.604051003162421 1
0.416037234704902 1
0.0661549515611525 1
0.587661263786598 1
0.331095745560275 1
0.153844739591574 1
0.467664543137308 1
0.372919349725177 1
0.23974066047156 1
0.353478226219725 1
0.713548488063924 1
0.573929141992954 1
0.603076090142589 1
0.431627264467418 1
0.2462911464529 1
0.365744681626471 1
0.342387722698904 1
0.334690341167493 1
0.523239144213593 1
0.357057795544041 1
0.374673219081721 1
0.174732587496419 1
0.30248545180703 1
0.675105637973829 1
0.106900563930621 1
0.185117740658428 1
0.320069838675046 1
0.422673641605902 1
0.229532303161172 1
0.192229934449388 1
0.574560711906137 1
0.319406022549276 1
0.0951719511229016 1
0.419864547802751 1
0.0946771111666248 0
0.301020584353629 1
0.432510648815988 1
0.406343254808812 1
0.313912435466246 1
0.609160747402592 1
0.377697127494114 1
0.600979443757351 1
0.287620691484106 1
0.29590185595874 1
0.427303912845412 1
0.503220829906682 1
0.331719889228665 1
0.200755185460414 1
0.572145554528545 1
0.334616656557795 1
0.144229887832279 1
0.474341441479161 1
0.616522388530042 1
0.441905040688062 1
0.42721193206528 1
0.360457155138349 1
0.59382842832564 1
0.370361794089447 1
0.611605948281026 1
0.132117974625968 1
0.382656019282612 1
0.0335844687778898 0
0.628831041634889 1
0.204395872484147 1
0.33558598112416 1
0.114113513064413 1
0.236278040741155 1
0.595373929863506 1
0.216144994005145 1
0.256343599290468 1
0.308841803766487 1
0.19333747136718 1
0.375723259408158 1
0.306391909240836 1
0.331620236393273 1
0.44450277959418 1
0.324464376397246 1
0.594718828907192 1
0.249901321724184 1
0.465532609053575 1
0.521724257436574 1
0.351673476511865 1
0.392513952343799 1
0.288784149622312 1
0.515104935597376 1
0.59181390250598 1
0.334031031749899 1
0.766764322441979 0
0.336021869669368 1
0.384693394954983 1
0.37122728096385 1
0.280605703453404 1
0.311164643411393 1
0.741161670897159 1
0.289990139377991 1
0.348188661957714 1
0.232227882302674 1
0.513182288663523 1
0.300130629774527 1
0.662059861765604 1
0.567202769273328 1
0.441014196504541 1
0.268879537008805 1
0.43655919436951 1
0.532112046009573 1
0.49012446830675 1
0.334830880956423 1
0.640870338036465 1
0.485437908717307 1
0.371961602373707 1
0.356610837822335 1
0.422675052477351 1
0.574929719427449 1
0.660459444044109 1
0.669199298240877 1
0.52686263018221 1
0.351312459442846 1
0.209435519829077 1
0.394261752129134 1
0.375079395923634 1
0.589329653896441 1
0.424621022775152 1
0.212551471882669 1
0.241032211121304 1
0.159959089571947 1
0.722634943820985 1
0.324202010866745 1
0.56884949617083 1
0.339820082545657 1
0.268895926311902 1
0.449197003480859 1
0.253912205309779 1
0.362982774361768 1
0.239583204428623 1
0.299296972353942 1
0.320272726542454 1
0.428774227788339 1
0.376542656950715 1
0.594506398121314 1
0.366157998029014 1
0.39816569000374 1
0.426496082587984 1
0.206472320847634 1
0.31634353351448 1
0.358925560326794 1
0.412361452483985 1
0.471399671428539 1
0.30516157997518 1
0.315172156225523 1
0.134993161942292 1
0.681838224561613 1
0.580189865418224 1
0.388066867504517 1
0.204541246995454 1
0.502327367104494 1
0.470352511019629 1
0.613458575677088 1
0.689701121678455 1
0.486091048480419 1
0.451696625439523 1
0.391647614629988 1
0.56227960557094 1
0.0421582947594236 0
0.444283445779831 1
0.681418522032221 1
0.24112481864212 1
0.625803160072743 1
0.494277270074005 1
0.311344574733531 1
0.188690484722225 1
0.424911323254022 1
0.405163788612904 1
0.405910037374661 1
-0.0301251488997172 0
0.310636654284406 1
0.0844126566562882 1
0.514276124693229 1
0.459150502177827 1
0.565688351161552 1
0.336416401676457 1
0.453548286057462 1
0.131751645503248 1
0.164134201706334 1
0.221950903603966 1
0.573437381080578 1
0.768964941548248 1
0.436689561013045 1
0.518280594423793 1
0.278972897034991 1
0.337984537548281 1
0.693750828539684 1
0.428467858187892 1
0.225592755481129 1
0.411966932439924 1
0.479487616538676 1
0.121432804042532 1
0.321443553754671 1
0.635943662534884 1
0.564283540060634 1
0.234630335042107 1
0.517870642166167 1
0.42020179726523 1
0.235021970318428 1
0.643875412191454 1
0.648198682061319 1
0.593187167300657 1
0.251914784480777 1
0.286073987404179 1
0.201808047352599 1
0.411936614785917 1
0.4744657835966 1
0.412659182243534 1
0.150336233777345 1
0.296215074031895 1
0.472109706601947 1
0.631627491989378 1
0.641197169186705 1
0.223717961535767 1
0.664844772090657 1
0.512153488700233 1
0.336628020993483 1
0.031175277788303 0
0.347578747651718 1
0.430996699299884 1
0.211600779552506 1
0.308840558638028 1
0.563638593794916 1
0.653232802832484 1
0.555013617291094 1
0.555198465039521 1
0.458930275576716 1
0.349477014828982 1
0.290966007992173 1
0.457335708687474 1
0.288797949175956 1
0.456800112947467 1
0.283725111786242 1
0.35109672290257 1
0.384211425324474 1
0.358956975681298 1
0.263743310030471 1
0.448719176607112 1
0.5193104741258 1
0.5474283868732 1
0.163049052357636 1
0.324179664327506 1
0.414926531567265 1
0.422102741282071 1
0.271708457250974 1
0.625211092146037 1
0.313774949912572 1
0.325719230586943 1
0.391895897267099 1
0.419027112903748 1
0.552639907298377 1
0.334212078091104 1
0.836499646263583 0
0.299581872020154 1
0.254126730151644 1
0.583090271992043 1
0.56976467222381 1
0.889392561935665 0
0.339457923771777 1
0.328960710520638 1
0.551484392073406 1
0.640469978874027 1
0.253517994965235 1
0.356783040773007 1
-0.131076926570306 0
0.26225688644293 1
0.680002592414785 1
0.295327470120892 1
0.720191579683367 1
0.700856238520093 1
0.546277142563466 1
0.261538730267241 1
0.513660083934179 1
0.36419738167821 1
0.535830747358375 1
0.093606905907092 1
0.259493155465486 1
0.372475937584852 1
-0.0187646528484669 0
0.688657288662194 1
0.294778475238667 1
0.20746488523599 1
0.302758655260599 1
0.548198696097319 1
0.73113178694189 1
0.408149741748772 1
0.320621147966524 1
0.458719069084589 1
0.517234971721184 1
0.581929002384403 1
0.414346755164584 1
0.174480909728728 1
0.814375116536241 0
0.47968665701868 1
0.108653488648873 1
0.354631973587528 1
0.269577056348997 1
0.649498193549444 1
0.346608564318506 1
0.288804059719497 1
0.516046048145996 1
0.365732831036392 1
0.605340198029028 1
0.401140679926096 1
0.543808819890646 1
0.507951536455974 1
0.485939844298442 1
0.463735125947376 1
0.453587488563482 1
0.528444243223664 1
0.525691438565121 1
0.396092543342403 1
0.469638375706406 1
0.397897115196272 1
0.572687893766299 1
0.339908653035181 1
0.426146809760798 1
0.524847835308778 1
0.680340477533719 1
0.577125933768314 1
0.382951506539979 1
0.250840062233873 1
0.308761403040228 1
0.588601263151968 1
0.478844489744994 1
0.221983936736906 1
0.617046215278945 1
0.259575185201293 1
0.215663693292302 1
0.57493002842779 1
0.44905593638853 1
0.490819514601496 1
0.263189327101362 1
0.467659037550928 1
0.249183920975051 1
0.363060879706734 1
0.361723518095683 1
0.572723777916196 1
0.321587948678888 1
0.37435484103871 1
0.277625147557956 1
0.788136309788125 1
0.416501509685026 1
0.260352431098558 1
0.350127159937445 1
0.19542956824079 1
0.319296587551796 1
0.475739106384814 1
0.29880859184422 1
0.419489199655528 1
0.469730826237871 1
0.403403557228789 1
0.454404516405037 1
0.440849235048131 1
0.494952861081813 1
0.627090734484802 1
0.29028455321415 1
0.469999549839399 1
0.589303037845974 1
0.52192653587378 1
0.34278264547697 1
0.138483461100019 1
0.170907426392767 1
0.640076363095026 1
0.462238137814018 1
0.474004368632945 1
0.468703569688766 1
0.119174305219461 1
0.381177598612264 1
0.493748734730616 1
0.489102578412244 1
0.502144836227436 1
0.489929510784677 1
0.481624252945743 1
0.493352933366394 1
0.140134956382765 1
0.35358159749429 1
0.0532970973938375 0
0.203943391076811 1
0.344379866101485 1
0.623686146671498 1
0.304878260442439 1
0.539456691690137 1
0.19536627276653 1
0.396858410836736 1
0.750439574203181 1
0.471276011280874 1
0.280412351602708 1
0.679587877379099 1
0.815388935494585 0
0.481144094682352 1
0.462114557720797 1
0.244826622023628 1
0.522414862454454 1
0.189512660082322 1
0.244295125896246 1
0.350122340667408 1
0.280431297335407 1
0.422222408392667 1
0.70639770585379 1
0.213640224660655 1
0.693744141832736 1
0.553940604673583 1
0.205962188198259 1
0.33609174121529 1
0.143506590938268 1
0.527705574979389 1
0.138030846426237 1
0.547961107955914 1
0.294764374391919 1
0.551693867205771 1
0.433904677194204 1
0.179794851979734 1
0.4495033885827 1
0.13997213574195 1
0.488437484074661 1
0.123528390615727 1
0.225302854927886 1
0.289590885204701 1
-0.0198114723106752 0
0.31946060664363 1
0.377282268560095 1
0.365899946251389 1
0.610386435329514 1
0.466881739474096 1
0.0557823784283737 1
0.637141288837516 1
0.480700584902061 1
0.309384397052475 1
0.387984575263837 1
0.620543827072306 1
0.185216250393715 1
0.410094307648793 1
0.537991440759155 1
0.466441781639252 1
0.559423122491924 1
0.352919296055171 1
0.235059971853788 1
0.697555647803792 1
0.233480488055886 1
0.737299083451703 0
0.612866939213435 1
0.00932959915840964 0
0.208003746798136 1
0.321844596149734 1
0.198896902407857 1
0.506724153115099 1
0.527297020349729 1
0.568840348891417 1
0.475346215693817 1
0.53548654568688 1
0.575667193736038 1
0.587023451217605 1
0.267159664397361 1
0.508771396685887 1
0.52478494408801 1
0.73429506824392 1
0.317221220660659 1
0.195144526907415 1
0.268906057435521 1
0.408055857349455 1
0.313334465745863 1
0.557375387393044 1
0.364456795413712 1
0.679380045899595 1
0.136913202190638 1
0.0653294763111684 1
0.575486663633465 1
0.385339348168194 1
0.367126563990857 1
0.548919202102753 1
0.300232798852746 1
0.540111980770741 1
0.227646720404681 1
0.458793799516966 1
0.441141259673535 1
0.306853342199978 1
0.470594437209941 1
0.548235737627403 1
0.547779393497119 1
0.452553932345783 1
0.0725991325800176 0
0.306614569487406 1
0.346589377288385 1
0.621027339351364 1
0.387486829068536 1
0.504711546671884 1
0.381308503625258 1
0.309401442410013 1
0.313712617752663 1
0.468157533097017 1
0.497725814985422 1
0.476768112186485 1
0.664584217497849 1
0.473664685766087 1
0.107217614122734 0
0.446231643974712 1
0.310741721019238 1
0.574132253823859 1
0.37346432455466 1
0.543508446204453 1
0.249348037859263 1
0.564653863687224 1
0.278772511768909 1
0.488448237846682 1
0.390722100892896 1
0.55464047611689 1
0.213075889366156 1
0.361564600031151 1
0.40966788963411 1
0.635072019166647 1
0.575290376348587 1
0.301479658843526 1
0.22621056137063 1
0.336728711441474 1
0.190773168156468 1
0.500640534340446 1
0.491009153316491 1
0.412286021224668 1
0.103528046986624 1
0.412747477981168 1
0.515240063607201 1
0.513022250471231 1
0.606387035502539 1
0.371758564582224 1
0.438098231188612 1
0.136859599066184 1
0.380288667364755 1
0.594503464570763 1
0.471889665506389 1
0.414618374511159 1
0.265882762184849 1
0.475425994752105 1
0.149224400173551 1
0.464468432740972 1
0.234005074776483 1
0.511472899476116 1
0.345149425218234 1
0.406367367238465 1
0.242456738658299 1
0.598191694179448 1
0.460385105912623 1
0.372706450648633 1
0.388502100232613 1
0.543816253644712 1
0.250771784222768 1
0.480293188751432 1
0.412689651238249 1
0.543299965264519 1
0.604632067523197 1
0.156631945237527 1
0.59780408656719 1
0.63497385059513 1
0.114528935949066 1
0.307454551340412 1
0.601399827181201 1
0.34779510031268 1
0.431938261620691 1
0.341117242966815 1
0.228359184088799 1
0.310643907658108 1
0.271891554514922 1
0.286665329005235 1
0.341555387362972 1
0.550630563165047 1
0.453198507512387 1
0.150661125918355 1
0.512123998848662 1
0.496935101137802 1
0.414756001279416 1
0.380923970097451 1
0.123720758557842 1
0.439199285619069 1
0.448671075570475 1
0.364236468120487 1
0.169743515843548 1
0.488914020610043 1
0.530269049970712 1
0.410200485402209 1
0.319101349204849 1
0.474411843019412 1
0.602633343235957 1
0.523083855522094 1
0.657271136630202 1
0.210050623065311 1
0.547753561958963 1
0.560803269686101 1
0.551074293678309 1
0.305131953312231 1
0.392381878194696 1
0.0744799830730985 1
0.593862430565328 1
0.375056247230811 1
0.209007179031345 1
0.300619126070796 1
0.389846745902998 1
0.144869585248824 1
0.293544082802309 1
0.333210136860616 1
0.446151687595719 1
0.105335746723733 1
0.37145074738578 1
0.346652337767332 1
0.319589112539174 1
0.276247496932742 1
0.285559723361885 1
0.35623701644405 1
0.329886039794545 1
0.22570495277591 1
0.382854401152957 1
0.503931467238137 1
0.5374802050091 1
0.326431517547023 1
0.367459614462147 1
0.380803206551844 1
0.0833317683019936 0
0.743869483097168 1
0.519503207452734 1
0.482281880079419 1
0.253357679612652 1
0.519697928753561 1
0.199491356861695 1
0.231087373394862 1
0.808100107893935 0
0.487593248384018 1
0.386792110016279 1
0.0238764336706814 0
0.516557359078604 1
0.290864497242874 1
0.61199299541791 1
0.371018686667991 1
0.501486449647174 1
0.431831198219463 1
0.379040067399755 1
0.784986571936066 0
0.4020756838049 1
0.260363742939649 1
0.67324993791665 1
0.532683465183387 1
0.622669287740232 1
0.369917282922455 1
0.451027484290927 1
0.32036627430564 1
0.258946009117646 1
0.549034487772551 1
0.256027116502982 1
0.596547043862242 1
0.474537701022755 1
0.710082593970789 0
0.353072084801811 1
0.153612500550467 1
0.678996299437805 1
0.312767228593754 1
0.230658394426451 1
0.271878929212753 1
0.375480864566714 1
0.759671427104865 0
0.2409232397415 1
0.673612125238334 1
0.223110122770976 1
0.380084318097549 1
0.228134627686226 1
0.587529034362923 1
0.329513210819452 1
0.25826779601219 1
0.413837895488652 1
0.359526638375772 1
0.560419340050058 1
0.672559582842416 1
0.102868658593752 1
0.2287287899392 1
0.49057522776254 1
0.230027336694467 1
0.515738013760078 1
0.30663557767713 1
0.433510973552418 1
0.553826553786223 1
0.489732311508024 1
0.348931352412203 1
0.469060968932959 1
0.198735839873264 1
0.747907480903771 0
0.355938886891438 1
0.144770602143541 1
0.236220327424606 1
0.416699997277369 1
0.6764562526014 1
0.353327522869583 1
0.204561157444647 1
0.354225687012707 1
0.332579324806659 1
0.401403408129471 1
0.478918303976231 1
0.64934557400042 1
0.24466252905454 1
0.106856728652533 1
0.434323245145184 1
0.430232839052104 1
0.552383122854099 1
0.41223077431799 1
0.324331199752529 1
0.233229063571668 1
0.517726625358181 1
0.477297025686479 1
0.504903096766466 1
0.205174580133273 1
0.399763056239584 1
0.263578048185836 1
0.450103759823257 1
0.144629128265029 1
0.553118088599396 1
0.322049275556895 1
0.350554436521243 1
0.239935642508187 1
0.431680585848483 1
0.0178554179021745 1
0.124627176866234 1
0.408213557481472 1
0.349262646315054 1
0.411687016489072 1
0.30612161804027 1
0.366297682927584 1
0.146812059628829 1
0.766845044413405 1
0.386841336195382 1
0.433166362803548 1
0.318675973796005 1
0.619246623633435 1
0.332198628092455 1
0.382764593840334 1
0.146338577174702 1
0.417035650774603 1
0.248120717575981 1
0.276922805396691 1
0.291655987924251 1
0.528927332532757 1
0.550226178796395 1
0.770244933661015 1
0.20713183153778 1
0.675261109212472 1
0.655165569530541 1
0.220458608176474 1
0.377065445513384 1
0.541148949860238 1
0.560133942569485 1
0.489331483529821 1
0.430051436745827 1
0.127096626762641 1
0.330462031720717 1
0.724250742855132 0
0.295805442841908 1
0.317936082673816 1
0.340240830978786 1
0.572139102486894 1
0.177575381210795 1
0.188216318474348 1
0.258307846120872 1
0.415271431747744 1
0.468264448312346 1
0.609657463980452 1
0.540861572203476 1
0.549267783622166 1
0.368498023240775 1
0.464956087377337 1
0.505101173140561 1
0.570392003998669 1
0.454768720006161 1
0.659759432983826 1
0.362981389471289 1
0.350194260178062 1
0.615668422456751 1
0.450399871922982 1
0.309435171474968 1
0.386824323403966 1
0.653630602795692 1
0.098749524459181 1
-0.0145634835895115 0
0.175918521033384 1
0.196684754706004 1
0.312332339842192 1
0.530236689913812 1
0.565036480347496 1
0.456479420121719 1
0.505239089911657 1
0.288457415662443 1
0.423725188001725 1
0.438375627923576 1
0.390647162595014 1
0.133217904030931 1
0.505714065130888 1
0.356554922581691 1
0.415973032914718 1
0.302566241859868 1
0.418962348083447 1
0.425168932020942 1
0.384640262639294 1
0.435193107501828 1
0.410618933039643 1
-0.0110460048086767 0
0.5135895183526 1
0.338717514152595 1
0.449122688638128 1
0.443989387789392 1
0.428691996439738 1
0.36721592100687 1
0.502752953819475 1
0.343970451967472 1
0.244995886097817 1
0.346484144891678 1
0.357787974905543 1
0.302182585811015 1
0.281196667620177 1
0.571498209905567 1
0.440832561559168 1
0.356738377396816 1
0.411173908881746 1
0.524144051194901 1
0.299191287055152 1
0.570871780702026 1
0.508393273392306 1
0.474089211467888 1
0.494612617891312 1
0.567849224505767 1
0.151086830666005 1
0.555733322259294 1
0.584579638762387 1
0.326412209456989 1
0.247779673007494 1
0.751032119796748 1
0.443223316764152 1
0.369405874792716 1
0.101267889985181 1
0.226222325858769 1
0.437859960611714 1
0.23567396523647 1
0.360870516888399 1
0.365688761768625 1
0.603006762081603 1
-0.0745585685040317 0
0.360551128858646 1
0.312728618853462 1
0.399203981736151 1
0.377607749638149 1
0.416490466461547 1
0.37441417381284 1
0.758940005880076 1
0.49088932766098 1
0.611465095484688 1
0.712458404086072 1
0.439389730045101 1
0.33600925527683 1
0.319241036526047 1
0.473971045295418 1
0.334118151459882 1
0.649874394775322 1
0.541399508900958 1
0.618275030862128 1
0.516235130561045 1
0.393954053335601 1
0.303003809760296 1
0.278588003522796 1
0.428791960517379 1
0.208532530145315 1
0.31577580120303 1
0.259644810100438 1
0.256595842503433 1
0.413408225755187 1
0.244634070362519 1
0.461938773561895 1
0.3775035933776 1
0.227639401946203 1
0.539951485164854 1
0.528885659402546 1
0.18094402190284 1
0.150710224667038 1
0.253458842853431 1
0.284423066137087 1
0.046699114677077 0
0.437584841739791 1
0.264347090173856 1
0.271022339255054 1
0.0961821839249478 1
0.254226761409695 1
0.403816281749373 1
0.440524791234013 1
0.654127483499765 1
0.454641383437149 1
0.153747303307016 1
0.315807769573752 1
0.732613509718198 0
0.446586183587485 1
0.220419615734977 1
0.0592530427534277 1
0.301120095999195 1
0.407107021755688 1
0.409134982793604 1
-0.0947543248060592 0
0.302345083352544 1
0.312028451354173 1
0.728665778123938 1
0.305736422749213 1
0.233889830679192 1
0.336909202139895 1
0.51777483257654 1
0.350288575236288 1
0.66666487814507 1
0.406067944934284 1
0.435131866390225 1
0.459694034372099 1
0.441875394129015 1
0.437879980448236 1
0.227077355695817 1
0.448887346234119 1
0.295018785362014 1
0.140930553284983 1
0.414554114897996 1
0.305305646053962 1
0.503895785667207 1
0.195693847397267 1
0.399920902263653 1
0.602863922968225 1
0.27310738913078 1
0.154345770415637 1
0.503424485233553 1
0.236801758325433 1
0.337474575162385 1
0.537228311333511 1
0.58445162937226 1
0.40601314992257 1
0.697371420121951 1
0.395783580979267 1
0.72574544536691 1
0.644541570559875 1
0.482749099670059 1
0.509349773657626 1
0.442834797680715 1
0.221620763178899 1
0.38314928545958 1
0.513523924681474 1
0.576798802546057 1
0.469801024933747 1
0.201625283828162 1
0.576836431599258 1
0.37672030359235 1
0.384311591399441 1
0.37571034390259 1
0.363090208670631 1
0.625840176571405 1
0.379202574570164 1
0.622174901315085 1
0.615437322322657 1
0.474350995445812 1
0.288173032902424 1
0.684028958834815 1
0.674489315376405 1
0.430502985968838 1
0.576128182218257 1
0.228494594703158 1
0.498784188202504 1
0.279753863837875 1
0.71231276482259 0
0.45771968802704 1
0.14570224574347 1
0.248791622982417 1
0.301969136020891 1
0.307081637994533 1
0.376114849328266 1
0.320203227724348 1
0.399146172846765 1
0.382705103893908 1
0.45366075226815 1
0.43898612794302 1
0.21242310076456 1
0.366135903963643 1
0.27561940489639 1
0.690457259300327 1
0.576993161694345 1
0.361942028677468 1
0.35623018873642 1
0.360219881166933 1
0.336342889531426 1
0.282333987121494 1
0.318440637572916 1
0.492249122523158 1
0.520427754477014 1
0.358573379678961 1
0.401518487463513 1
0.377447259622451 1
0.372172216734759 1
0.486837956020264 1
0.231706064106178 1
0.338775189391957 1
0.450904082419001 1
0.285482614146167 1
0.282050079545552 1
0.569944041481582 1
0.74964129016821 1
0.398222143963388 1
0.496647842141516 1
0.481500954125539 1
0.483270911155928 1
0.34570809761259 1
0.099914462732077 1
0.357603861666007 1
0.578267541436264 1
0.444910599486812 1
0.255244656852496 1
0.283639122168734 1
0.496097473202742 1
0.541709120682451 1
0.384525974896173 1
0.22477511720855 1
0.403947714181161 1
0.499483121639655 1
0.570478470600096 1
0.300244788045522 1
0.355443271970283 1
0.46507834283202 1
0.456744099417335 1
0.346074194720439 1
0.824449689754835 0
0.0578830156528559 1
0.360069005905714 1
0.411248638924766 1
0.394343061103334 1
0.449234859448171 1
0.499392347795189 1
0.34610998128607 1
0.372654923695728 1
0.177516485724123 1
0.738645742505966 1
0.385337369824526 1
0.386302231482743 1
0.612857776734496 1
0.21439306609471 1
0.239202000435676 1
0.483774205148119 1
0.471663877621866 1
0.476055148294636 1
0.303274551984643 1
0.463223726340459 1
0.289502604566904 1
0.846980873400597 0
0.467444086665423 1
0.652002487824796 1
0.47535630495658 1
0.126454204321386 1
-0.0112707028887109 0
0.368492901139522 1
0.145113017792582 1
0.455845319243556 1
0.643209730986373 1
0.172640241691441 1
0.141368515691272 1
0.493882237939401 1
0.501722695703235 1
0.374459614936852 1
0.378889999855697 1
0.397243037150332 1
0.216152179916501 1
0.36282008988213 1
0.52872150224826 1
0.513392625139235 1
0.447265633639416 1
0.298280019135912 1
0.34833669894044 1
0.168808420784992 1
0.365429136830348 1
0.153175097186604 1
0.411254708143506 1
0.551416349371452 1
0.367658621222095 1
0.577036403070991 1
0.155174632877293 1
0.534234756584192 1
0.116525823742249 1
0.204022591321375 1
0.126725622504308 1
0.307898298583712 1
0.516808860914483 1
-0.115050785884549 0
0.280513797180839 1
0.786542611564587 0
0.548011245298512 1
0.450766712546308 1
0.61788672153372 1
0.431933474046006 1
0.437487029873342 1
0.0213492194266588 0
0.406674108890747 1
0.437067119189535 1
0.657341417569193 1
0.840993105814086 0
0.417484253584065 1
0.200005950971179 1
0.478928622452059 1
0.387499498674256 1
0.560374795185152 1
0.345102475336343 1
0.41648930042146 1
0.288193579568387 1
0.234476797256896 1
0.268521979215287 1
0.326608022948931 1
0.422214132132065 1
0.246951833709802 1
0.533856334974758 1
0.366856872173779 1
0.0326684300200388 0
0.0566209646465565 1
0.119109896136535 1
0.482377449385568 1
0.483628808300896 1
0.557615570622986 1
0.315072611399069 1
0.470831906235108 1
0.26136734076326 1
0.560776637641556 1
0.366288938013884 1
0.416433316659298 1
0.466444946029253 1
0.468817945968292 1
0.48817483382021 1
0.24682318956757 1
0.2954284607539 1
0.313191559280583 1
0.272622477949554 1
0.63145010504755 1
0.301714498787664 1
0.285388356271077 1
0.341792401236513 1
0.393613023071325 1
0.199825850267061 1
0.639448649151376 1
0.253087098957351 1
0.576308410759319 1
0.504268402403035 1
0.278354755838103 1
0.122996694440219 1
0.251518816638358 1
0.599934652786328 1
0.303713491266324 1
0.477303920210236 1
0.742352924565547 1
0.27121423009879 1
0.372541376738856 1
0.227353087518518 1
0.344436358700246 1
0.151078166772542 1
0.858184206966764 1
0.226862762406811 1
0.241812355353342 1
0.467284296966772 1
0.429143251225394 1
0.355855968206667 1
0.301997068450544 1
0.495047589448918 1
0.403177580863481 1
0.363348654893925 1
0.474108352616351 1
0.191990840941004 1
0.222579045760436 1
0.14644842027232 1
0.638215010177638 1
0.603147231690434 1
0.334947509752817 1
0.453324016378897 1
0.850104361402823 1
0.347309987385062 1
0.466933030849679 1
0.18705788247195 1
0.26324964916991 1
0.330543217010701 1
0.272125678592744 1
0.426467221924487 1
0.465823844688368 1
0.451682480853703 1
0.473081148879966 1
0.470749339359938 1
0.314364603143372 1
0.495987498806968 1
0.611256604545119 1
0.264225567688287 1
0.182549946847904 1
0.287773165332415 1
0.313478525938612 1
-0.124292182327641 0
0.463323106060068 1
0.269747845531636 1
0.343030801851764 1
0.222616579615652 1
0.172892052399383 1
0.657382486456422 1
0.6617342735673 1
0.575318342724418 1
0.486670092708836 1
0.48428214924892 1
0.507176269365521 1
0.530501808505482 1
0.294534279559866 1
0.492799243806472 1
0.696783269375354 1
0.667755836545731 1
0.253106741264207 1
0.222214344415002 1
0.260502520993404 1
0.65798132083584 1
0.761182213173895 1
0.490220747217727 1
0.357934749662831 1
0.46348172742282 1
0.555625980309465 1
0.336739828484426 1
0.597011712396046 1
0.564084765458792 1
0.270996999000017 1
0.311390345970111 1
0.0496417322050576 1
0.15534391151002 1
0.370303906496968 1
0.24035091846736 1
0.541980918215968 1
0.549144193244447 1
0.359861887625441 1
0.274406446624831 1
0.610158886934693 1
0.558756680397382 1
0.208247164475033 1
0.556851504481733 1
0.553951150080802 1
0.357404506506267 1
0.468236956554333 1
0.193913282633715 1
0.460746390718091 1
0.609495196589577 1
0.316911017183097 1
0.368513786877314 1
0.242457573895978 1
0.394711153438734 1
0.59400597503067 1
0.570434594641544 1
0.115586179387761 1
0.551830217760595 1
0.28618103136002 1
0.535022419027906 1
0.288062159863328 1
0.518441943878352 1
0.678278908142733 1
0.52235989526364 1
0.49736070794542 1
0.453506484754612 1
0.577560482371336 1
0.430545409364239 1
0.333280051933521 1
0.190129139641784 1
0.200631122745927 1
0.346379974267682 1
0.160079998888228 1
0.469415318050986 1
0.413967925338673 1
0.0851958769466286 0
0.417397930921306 1
0.436404270166596 1
0.344606066177371 1
0.253798105538893 1
0.751936126780143 0
0.448764975625171 1
0.299151465595874 1
0.536928925815723 1
0.474065771889392 1
0.495143805450857 1
0.423137942089362 1
0.505068609633483 1
0.608201905243513 1
0.432588300939548 1
0.265453764188078 1
0.244296148917108 1
0.346917047229497 1
0.343518251946072 1
0.271707815736162 1
0.377285220723907 1
0.0109204106733661 0
0.544650876580886 1
0.584010691786476 1
0.346147075826222 1
0.208719718348469 1
0.321875013449635 1
0.483853723381088 1
0.50095642520431 1
0.396076376232151 1
0.513988240216743 1
0.438933516981774 1
0.505167244738678 1
0.456188949902761 1
0.553919816651386 1
0.571197808707367 1
0.32337729585457 1
0.335971977859329 1
0.520007455866484 1
0.410041720942379 1
0.341786769337716 1
0.371987594324175 1
0.457339655619519 1
0.456943832939879 1
0.459574113401398 1
0.469809251952216 1
0.196628922123322 1
0.724728962677303 1
0.419705513661096 1
0.307033056956059 1
0.323185305692429 1
-0.026677217342558 0
0.365851463334668 1
0.320005588877009 1
0.603354975356605 1
0.253225715825698 1
0.481722132337849 1
0.474351976114078 1
0.406076550438254 1
0.5564287590608 1
0.743362613225668 0
0.124620118587798 1
0.565365718881104 1
0.438460557751998 1
0.526000497758832 1
0.416245038128689 1
0.259313396328046 1
0.34537935362272 1
0.647200369802574 1
0.247903728952917 1
0.235583863040499 1
0.441692563653295 1
0.429199833065134 1
0.14853136545543 1
0.488361073692422 1
0.267082198078301 1
0.234497175094036 1
0.269127767090007 1
0.465333343948095 1
0.365643270627306 1
0.291155989250578 1
0.384282602536606 1
0.520010114896947 1
0.251588852404214 1
0.193358283281283 1
0.291239657399893 1
0.373820415634695 1
0.474382607042771 1
0.28735796888671 1
0.41589744848177 1
0.742481761948261 0
0.143527006948702 1
0.36116912779401 1
0.593578139800836 1
0.513911979730775 1
0.360439166559548 1
0.213389136241485 1
0.413381658682171 1
0.207515318109153 1
0.635985718423454 1
0.516345569571288 1
0.320435677834426 1
0.39699229684772 1
0.00934994111300432 1
0.489811103966059 1
0.439532982798824 1
0.42227892944182 1
0.356282067766265 1
0.39473877822242 1
0.559282735673825 1
0.250930053039419 1
0.370167646774509 1
0.347994977767997 1
0.4948022563273 1
0.337184771219321 1
0.745943821693364 1
0.322778664962476 1
0.511498394148982 1
0.224914062683595 1
0.158886731248747 1
0.387939837554878 1
0.615682491823893 1
0.595986840223904 1
0.300227887090389 1
0.487947620754948 1
0.0916264943507507 0
0.275440710995397 1
0.241611661882782 1
0.53310360152339 1
0.450185754690375 1
0.502103886031584 1
0.237379647083553 1
0.338161917352915 1
0.33868177544384 1
0.452065183642861 1
0.205064583678346 1
0.217415256114679 1
0.362972725040216 1
0.469767354666609 1
0.488258945822512 1
0.595517240993946 1
0.245709453397177 1
0.31232516245765 1
0.233693754728819 1
0.177791598098029 1
0.396398407765564 1
0.382637156712521 1
0.449481204838611 1
0.439938210351611 1
0.409232684313951 1
0.542799825719931 1
0.580059742644029 1
0.558265238882872 1
0.0923012994876443 1
0.497280268186786 1
0.373695313366532 1
0.449355888908078 1
0.521895619728358 1
0.443168672330439 1
0.458791189926288 1
0.480651521633884 1
0.522856485530013 1
0.496628064772352 1
0.207585343805157 1
0.177222541184709 1
0.408919719368626 1
0.439647391378391 1
0.60812366557952 1
0.275964314433676 1
0.561134038347328 1
0.691640629241502 1
0.719680096777005 1
0.281522073296535 1
0.69543725616853 1
0.28114576597308 1
-0.0776297084170615 0
0.295733331840471 1
0.335265686998488 1
0.518821779344186 1
0.202382189044548 1
0.362259073976221 1
0.127850522389539 1
0.332738564907598 1
0.345399143436312 1
0.333993120254353 1
0.380658748016293 1
0.485480392472599 1
0.250131713459319 1
0.327818197481789 1
0.775516104510703 0
0.507950944901959 1
0.694074355157047 1
0.300381785676129 1
0.444522393865867 1
0.504575802730971 1
0.545766953708796 1
0.379641457842957 1
0.272153656521568 1
0.324604493061713 1
0.541359203794028 1
0.125708544177619 1
0.235190348894366 1
0.128258740323442 1
0.219732831322507 1
0.480596024923286 1
0.658099523587883 1
0.645878336228355 1
0.283219412724863 1
0.304956291200942 1
0.496641798605753 1
0.199344716546964 1
0.429742536353636 1
0.816544785265376 1
0.102988373833612 0
0.272276654540761 1
0.447472390727314 1
0.437956744132986 1
-0.146159126180582 0
0.67777340393623 1
0.493567600719139 1
0.349557031556135 1
0.0702313374173112 0
0.303188121812459 1
0.266288904684314 1
0.464082671444183 1
0.149982118404339 1
0.540699360014214 1
-0.11015154005599 0
0.328925191101968 1
0.403585218188041 1
0.32671244910824 1
0.133002023648942 1
0.210195477241322 1
0.500995018496142 1
0.550474913620894 1
0.10181496640004 0
0.431021386131707 1
0.490772559409652 1
0.258203215870251 1
0.486353022329603 1
0.411675564280246 1
0.145616922413641 1
0.317326342320387 1
0.377521652009649 1
0.134275694130399 1
0.477384758177451 1
0.62219282838677 1
0.479212505138137 1
0.415655559897338 1
0.391923737668653 1
0.387613989378253 1
0.357537673144624 1
0.14042255364094 1
0.305381386423095 1
0.29222360734601 1
0.801915571651677 0
0.468125207718053 1
0.681284605528678 1
0.444091717104846 1
0.494012366051246 1
0.0950680560319023 0
0.29213644682943 1
0.400914664540312 1
0.0526928912616147 0
0.1215009287288 1
0.393652431504955 1
0.617061130052817 1
0.259263259748548 1
0.283794882223302 1
0.600581480323802 1
0.366391535946017 1
0.435891633193794 1
-0.0921528799103935 0
0.578301160167565 1
0.30676661232148 1
0.412997382714929 1
0.558961750290198 1
0.000893133842838345 0
0.506801588965564 1
0.445089243301612 1
0.694194816481895 1
0.657516723756602 1
0.265509148394385 1
0.348094156403458 1
0.0840895317564864 0
0.408122553732844 1
0.356742814896336 1
0.264207163801486 1
0.217958187974113 1
0.556998269979547 1
0.407037384312507 1
0.425508134429071 1
0.371785998666106 1
0.626497918242907 1
0.472464856537664 1
0.413846309438551 1
0.590200680956695 1
0.454745886182865 1
0.30407376073631 1
0.387019382576972 1
0.737769593375858 0
0.35292263137074 1
0.351187661385734 1
0.238284853977355 1
0.527639050926289 1
0.434198897908289 1
0.478814884729913 1
0.444458443183773 1
0.544003278899629 1
0.361906321908445 1
0.217058187442821 1
0.646769060862418 1
0.171544202561744 1
0.640642781105218 1
0.362607009026536 1
0.665752314206007 1
0.330187324087944 1
0.226568414690643 1
0.646796584909327 1
0.357534102113502 1
0.34647759448993 1
0.134189327539797 1
0.49073461943951 1
0.444161869022317 1
0.290932203993687 1
0.610951108229008 1
0.285398293637685 1
0.57564560521258 1
0.63335592828479 1
0.469686050398168 1
0.244831673092324 1
0.321522543982448 1
0.450503300555861 1
0.523895788821839 1
0.464507079396402 1
0.683088240766833 1
0.430922718474235 1
0.489131741196756 1
0.139435427919146 1
0.536686083354958 1
0.722056833914003 0
0.477586931830971 1
0.485269415630092 1
0.626031413402474 1
0.618582290039614 1
0.452466681150716 1
0.348080628454508 1
0.387257822733452 1
0.470732852433012 1
0.452690323183893 1
0.0845907587595814 0
0.32868909924733 1
0.33463000392941 1
0.155936507316732 1
0.362788459320411 1
0.222782813574212 1
0.894964202320184 0
0.510484690450432 1
0.42182665258495 1
0.644189578639966 1
0.896274296084511 0
0.439516566031323 1
0.499712428065237 1
0.341207533815458 1
0.364072081816564 1
0.279904744256474 1
0.682315590942923 1
0.631901364777961 1
0.511776000580077 1
0.462713506549415 1
0.345002319722496 1
0.523879928073902 1
0.572832549265858 1
0.472717140645773 1
0.430580587261632 1
0.223110094040805 1
0.692404903494946 1
0.432789649549608 1
0.385973226381921 1
0.0572848731719772 0
0.307879187824598 1
0.444057636529296 1
0.337796513536524 1
0.427390867959093 1
0.480868926584539 1
0.292553273514862 1
0.292535646883914 1
0.401242896851185 1
0.331304041421627 1
0.233323485075287 1
0.266511900677208 1
0.365272518691026 1
0.531504505717698 1
0.644461198013527 1
0.244579218859376 1
0.591184942593815 1
0.323575301613953 1
0.370688709491499 1
0.528623261570449 1
0.48826938323331 1
0.487663981157739 1
0.751914870303038 0
0.584389215934761 1
0.385901031195755 1
0.0941972800064757 1
0.350030361289495 1
0.493916054187984 1
0.670234308381121 1
0.413622881423803 1
0.659610459381866 1
0.213336493381073 1
0.364303270314873 1
0.470496310712509 1
0.756404101223692 0
0.173118282993807 1
0.679018002569256 1
0.335651478052836 1
0.110384487516401 1
0.564890388019771 1
0.519778849333288 1
0.472742001022221 1
0.334497098677327 1
0.268212602652825 1
0.159631201883285 1
0.607904412626363 1
0.243898740369187 1
0.302718961954752 1
0.510214415543199 1
0.416304657320062 1
0.771020960221084 0
0.402848776262078 1
0.369977781371576 1
0.177091993993192 1
0.474628975252588 1
0.286762692971983 1
0.677241752756183 1
0.136483466646605 1
0.285144801524207 1
0.345461582900707 1
0.435337879625715 1
0.788233522167822 0
0.303556411664529 1
0.647321402390504 1
0.421625321186003 1
0.501905527397367 1
0.182604045587292 1
0.329042328700747 1
0.654535414096261 1
0.487898694462875 1
0.227480092472083 1
0.0429973380044651 0
0.537837984871466 1
0.136236232875253 1
0.402778808378784 1
0.411081249750572 1
0.347184311349027 1
0.559027248531421 1
0.667824380379297 1
0.414787787338033 1
0.495959378157513 1
0.501435599050998 1
0.267146509899609 1
0.741950317494128 1
0.474106594972038 1
0.528690776054911 1
0.375749703050357 1
0.62366667470774 1
0.42810858734108 1
0.518701223070135 1
0.509580421203932 1
0.673793988157182 1
0.278704002720019 1
0.410008316255498 1
0.587458056431108 1
0.488010473138502 1
0.35046228557814 1
0.562173074767741 1
0.406903319090931 1
0.255703663898904 1
0.455494124615713 1
0.418926579747177 1
0.183388843068055 1
0.428002892250944 1
0.631854284945956 1
0.321364322450022 1
0.403374158281228 1
0.389056855029195 1
0.61220569841934 1
0.54068674823615 1
0.270153557013912 1
0.44538391915565 1
0.396922898346027 1
0.202002638754213 1
0.287557525075718 1
0.428609229646061 1
0.407509485908097 1
0.307473103379324 1
0.381872040897636 1
0.211355615249986 1
0.286686885336498 1
0.744953134703188 0
0.147293676386776 1
0.680222401130441 1
0.267961174551802 1
0.537108774377679 1
0.296508015645302 1
0.607075725711668 1
0.436346060094398 1
0.116447736238801 1
0.418479767022874 1
0.218058491685131 1
0.128014827100434 1
0.532407068766292 1
0.552843838649361 1
0.281961215582657 1
0.803665757119302 0
0.543438993846611 1
0.434909032507463 1
0.416998288865749 1
0.249785141449645 1
0.348752855627118 1
0.458126948290827 1
0.514908320963472 1
0.213598510760324 1
0.286612740146084 1
0.593804000173307 1
0.3773064593314 1
0.526031557485189 1
0.234222717221435 1
0.423524604629248 1
0.325981972237332 1
0.248275221050821 1
0.523057345323692 1
0.287416153446525 1
0.201001827535796 1
0.648875166021051 1
0.379433278327135 1
0.464280142736484 1
-0.029453938316024 0
0.416279612800194 1
0.485075064823024 1
0.670979957507671 1
0.397246587349512 1
0.436981845431556 1
0.181684930892077 1
0.398219310106524 1
0.0850741774324041 1
0.233232836459136 1
0.687343762012902 1
0.613520643448981 1
0.334900004768595 1
0.475209205006132 1
0.413252751938916 1
0.542478325393134 1
0.594427570879412 1
0.329055440173163 1
0.243179726701343 1
0.47865535607634 1
0.294393846809057 1
0.68103705601752 1
0.200899064487775 1
0.357262197124145 1
0.469335222835484 1
0.49375418656333 1
0.579952783979972 1
0.51758226989585 1
0.660234043298074 1
0.625412086433867 1
0.421606897576531 1
0.409393884367743 1
0.206781784101504 1
0.357341121717538 1
0.424030145647874 1
0.271904863484292 1
0.431133046882399 1
0.696028600300639 1
0.491872254849642 1
0.245544540792397 1
0.0392824050393605 0
0.735107137610003 0
0.513266620699529 1
0.70938504845387 1
0.454467017928846 1
0.430521031788372 1
0.441637491990611 1
0.609875479575322 1
0.468840981883212 1
0.150832269116093 1
0.362361878717496 1
0.68658537992994 0
0.314063927159389 1
0.41804491182714 1
0.544182708468128 1
0.526852524945957 1
0.175924050844653 1
0.387076847236411 1
0.641679761728181 1
0.333269654195805 1
0.504178859900072 1
0.444890975621529 1
0.299639900235054 1
0.365437939788427 1
0.351003024848044 1
0.439063094708793 1
0.454176204198097 1
0.529861512624143 1
0.449372390063971 1
0.32397372402971 1
0.454360504275734 1
0.373113717692296 1
0.236362907970605 1
0.33965610329107 1
0.284877553874157 1
0.678061770976947 1
0.253471775868189 1
0.397845133933365 1
0.421960700192613 1
0.447412210602613 1
0.410896427358631 1
0.174017882632511 1
0.64735411060026 1
0.346268849776086 1
0.389348142057125 1
0.395356849460721 1
0.424301616224306 1
0.420454487905062 1
0.62535956968953 1
0.34318066659576 1
0.169014524287854 1
0.453095177121717 1
0.324273571703138 1
0.371466807667778 1
0.225731765231683 1
0.145595669289171 1
0.334813572429356 1
0.321001270152613 1
0.601428609361686 1
0.495628429460018 1
0.206486402100205 1
0.346599478606834 1
0.526171634676264 1
0.572886613777801 1
0.588324774888104 1
0.348020553118929 1
0.212852535493591 1
0.498318209290331 1
0.390777581056779 1
0.505900729412919 1
0.372200411023972 1
0.393045457545452 1
0.324396986064785 1
0.505501528126329 1
0.468782634648321 1
0.652740640660803 1
0.357404486027856 1
0.397238212679625 1
0.233354592027439 1
0.100683993998202 1
0.498893578716877 1
0.470389939617698 1
0.533432290716849 1
0.192081456847541 1
0.429333594337211 1
0.430804729740839 1
0.276880906005432 1
0.246788810954628 1
0.54893017276169 1
0.375862618693605 1
0.187599715108723 1
0.242226426828055 1
0.220431968237847 1
0.419870335894029 1
0.0618479384076888 0
0.725958725411363 0
0.402034505176317 1
0.229719744202703 1
0.328405523154607 1
0.429022055446237 1
0.247129907890047 1
0.41160715888422 1
0.0904928010859258 1
0.495233162473022 1
0.105289212336605 1
0.606759819420829 1
0.539724359633061 1
0.459692271952867 1
0.58341283002554 1
0.586276393741354 1
0.369503873852948 1
0.353146363816713 1
0.415354425301386 1
0.17624015157928 1
0.26739760375967 1
0.608497283022967 1
0.50624153767283 1
0.536041697843626 1
0.45721594614665 1
0.0663631930636689 0
0.438938529387113 1
0.228701053677934 1
0.0921690663910129 1
0.538294234910047 1
0.272980339645684 1
0.461324935924227 1
0.269518347517084 1
0.395116601475036 1
0.592868643642098 1
0.481403130713812 1
0.343983228724152 1
0.656220194821765 1
0.452766332310165 1
0.339073483160356 1
0.232836472625606 1
0.48652396654967 1
0.172271858014052 1
0.470866656636522 1
0.27511701386325 1
0.643293528063092 1
0.027319734562631 0
0.419106663328271 1
0.265113626322886 1
0.384140532391979 1
0.494742344273786 1
0.221019507411193 1
0.706412319427849 1
0.583287053123483 1
0.353028246589382 1
0.454718262449152 1
0.592120405026372 1
0.765102494866766 1
0.615832949307932 1
0.404722600271594 1
0.42535347860643 1
0.545802503847358 1
0.637668647889371 1
0.474343913125696 1
0.426023883345934 1
0.390460051266033 1
0.161585054182863 1
0.473220461774049 1
0.189081935925736 1
0.369084380045241 1
0.188060736337081 1
0.338727600763718 1
0.503294838287042 1
0.575022162480127 1
0.408184943134676 1
0.208099939621163 1
0.259075122286314 1
0.342776579643872 1
0.409688765173534 1
0.225099626874276 1
0.398370067236084 1
0.441157637443762 1
0.368346873090165 1
0.140124112070274 1
0.419600637263393 1
-0.0559615826880817 0
0.32343533615753 1
0.654014251008468 1
0.0649650251535298 1
0.605201591977561 1
0.403142912444403 1
0.191470524416359 1
0.36203031903781 1
0.396706710754967 1
0.492136463456149 1
0.516755907621113 1
0.453236162723891 1
0.340335606542207 1
0.217385319797169 1
0.249064411653858 1
0.287470693600838 1
0.374716132138069 1
0.512960488114978 1
0.461946723730752 1
0.151048157182256 1
0.530904296017179 1
0.40591437941559 1
0.28712906166883 1
0.446692882477845 1
0.439248587082435 1
0.535980032796475 1
0.346315473992936 1
0.468186964234127 1
0.35946335612298 1
0.286983374198582 1
0.353492674512023 1
0.246184129364489 1
0.579977248779136 1
0.20993988206126 1
0.49218019803931 1
0.607791793753976 1
0.47743631711081 1
0.330647807746136 1
0.401171705953925 1
0.313857039531304 1
0.514640572018077 1
0.287448389237981 1
0.504574590364072 1
0.486410934521964 1
0.104242827996556 1
0.482208200288667 1
0.480097893114223 1
0.299575874683819 1
0.22425605977384 1
0.387053882720017 1
0.377752471062974 1
0.364323841830399 1
0.172521590285093 1
0.456647929419359 1
0.454505198962089 1
0.362984310128492 1
0.385430748359304 1
0.354459134892993 1
0.239387040899907 1
0.924871234546148 0
0.409916240949383 1
0.685355951089162 1
0.366671830850391 1
0.370276980610388 1
0.317479356446708 1
0.315576158884245 1
0.386819384542172 1
0.448994801485811 1
0.229681883097413 1
0.460685399767283 1
0.531684912214519 1
0.655977297612697 1
0.427888365863241 1
0.124843411201835 1
0.345859666201444 1
-0.0261112363507164 0
0.480965926219779 1
0.348029441671409 1
0.643885668688387 1
0.505915186963419 1
0.178993951767208 1
0.384540767985789 1
0.300381077645178 1
0.489844390092267 1
0.653491848674977 1
0.0966519956714693 0
0.606059197489781 1
0.0733035453218682 0
0.392376890108061 1
0.653512678005104 1
0.548538252836969 1
0.488893820643778 1
0.65125510636754 1
0.552653627129402 1
0.22271086228804 1
0.451608146121571 1
0.195083523956697 1
0.67425968031254 1
0.349722567974374 1
0.306716560137936 1
0.49470140659894 1
0.214542411608829 1
0.188080027787226 1
0.279374909052382 1
0.276699368982877 1
0.269249677310525 1
0.263932890028749 1
0.408975816407569 1
0.574676783879577 1
0.36007949090579 1
0.357130298583146 1
0.364223426926102 1
0.685217008273755 1
0.47438420117067 1
0.736335260345691 0
0.413737623977425 1
0.56773266785545 1
0.538415945011336 1
0.49667682643821 1
0.279323839216591 1
0.539134776877051 1
0.492670296020517 1
0.510223613864434 1
0.279969701677925 1
0.162934246605704 1
0.55123442709785 1
0.375716447447615 1
0.485627556289111 1
0.264590157213919 1
0.555738652615205 1
0.558920294328304 1
0.684204923468 1
0.436528127339083 1
0.311917322999074 1
0.454485572821832 1
0.461298131719373 1
0.105265954888217 0
0.38659169968281 1
0.359523387237195 1
0.251224910668743 1
0.523008573836945 1
0.349901803979243 1
0.301696670804139 1
0.253498237739184 1
0.224453412929221 1
0.362204831484418 1
0.395884398351122 1
0.199489116310773 1
0.477062301320701 1
0.48119722119938 1
0.54432550642651 1
0.309960288661723 1
0.360329945977939 1
0.33902795012802 1
0.209057152557366 1
0.488938953711916 1
0.317118737461369 1
0.0919055169410947 0
0.495241282300557 1
0.804839141058749 0
0.478025800833682 1
0.16482453743045 1
0.445868532303818 1
0.262075755621305 1
0.405642618013311 1
0.588302058554093 1
0.368925813266652 1
0.395326405662506 1
0.279157586717594 1
0.573166109308267 1
0.356362252762656 1
0.088757527397571 0
0.621542742653753 1
0.692472315737595 1
0.490193106697835 1
0.192058137026104 1
0.856493979043583 0
0.666676492447731 1
0.369948868404772 1
0.196298359505815 1
0.308378453567059 1
0.758395474653495 0
0.28671169491925 1
0.783167221356441 1
0.569710536891749 1
0.199041536969514 1
0.288958125682758 1
0.127742407105598 1
0.523950857494978 1
0.182218751633118 1
0.63890508587717 1
0.489248507003365 1
0.7722012601534 0
0.284142589190141 1
0.314420636746686 1
0.60143546021431 1
0.283853534523713 1
0.260368924091761 1
0.217535506015339 1
0.596925070171462 1
0.420118205171678 1
0.317641845473516 1
0.387027411378975 1
0.746749940422701 1
0.379548279888277 1
0.504308642575512 1
0.573411440875692 1
0.411595658866397 1
0.0538449949787191 0
0.572341736994994 1
0.499964835953998 1
0.0624821264589652 1
0.204739456662334 1
0.481338252483135 1
0.389983691084054 1
0.311646129880087 1
0.225648697318364 1
0.253632224054619 1
0.501099296460386 1
0.144810223792601 1
0.188072131631673 1
0.399937082433169 1
0.422353815898497 1
0.102512895115684 1
0.3133611895984 1
0.475937089260124 1
0.671955586155755 1
0.414355886832995 1
0.432371544993093 1
-0.120203459833509 0
0.327048270689527 1
0.386415189109366 1
0.212222454691834 1
0.4708360054492 1
0.278196549020999 1
0.330845792352723 1
0.604763947444616 1
0.517046123142815 1
0.654840460584354 1
0.204845905059055 1
0.659060818709763 1
0.159368608118925 1
0.72550257564659 1
0.32298384305368 1
0.484500078244404 1
0.181744271767874 1
0.68272935922706 1
0.267210220623479 1
0.348778289982388 1
0.576732190720494 1
0.304369683310603 1
0.32925837818784 1
0.377229540363945 1
0.180725472680564 1
0.36210396543816 1
0.200630593217533 1
0.443466843645069 1
0.29857484061761 1
0.475021709905976 1
0.257350526779068 1
0.336697951603432 1
0.0795339386552212 1
0.441351412862893 1
0.787118271499725 0
0.459998603809129 1
0.584342908100835 1
0.407709885009114 1
0.19681611148833 1
0.285520395230494 1
0.791938846745774 0
0.604128311489963 1
0.274133169313117 1
0.287002290081372 1
0.392402378991215 1
0.412419139200556 1
0.48814459763218 1
0.108271144753518 1
0.424562399386203 1
0.372972403960441 1
0.39875522605841 1
0.531094629208979 1
0.365598508154047 1
0.492458822047983 1
0.299560701029626 1
0.622618042688616 1
0.332754596339118 1
0.217707388782953 1
0.375534533038386 1
0.314071830546514 1
0.423596367718801 1
0.382093215886745 1
0.317386354009489 1
0.320030729459111 1
0.572650298128333 1
0.435938641548713 1
0.0823374037048826 0
0.596147998265732 1
0.490923185911236 1
0.50171547798547 1
0.166884884146118 1
0.407153823619041 1
0.28696622214618 1
0.177125120560826 1
0.400431016169987 1
0.492393113427958 1
0.33641615590393 1
0.57749805101456 1
0.570585272267162 1
0.455311933248115 1
0.160870506375517 1
0.378810713927218 1
0.423095662480728 1
0.20589986980416 1
0.172294026186991 1
0.465123703637147 1
0.622156941609706 1
0.297842905927163 1
0.228373300651639 1
0.136953909494637 1
0.451608666518307 1
0.240263905367755 1
0.341896278315895 1
0.638898984650204 1
0.578284741937028 1
0.696509585036569 1
0.102257365271308 0
0.567442555784915 1
0.313770927089769 1
0.611743664643739 1
0.201095373758414 1
0.409624289067257 1
0.480091267622803 1
0.536230886263256 1
0.545411175283769 1
0.218407943144355 1
0.117791388720232 1
0.640867027316782 1
0.234320798663994 1
0.272979160137248 1
0.301405665079452 1
0.379699966334275 1
0.279142981228252 1
0.3744566072026 1
0.577701378270763 1
0.383536271811492 1
0.322217657657722 1
0.358687075515483 1
0.302732764034659 1
0.523815014689266 1
0.54518370325796 1
0.473630091660998 1
0.536644015973437 1
0.420047090179249 1
0.446613531618414 1
0.701487394512516 1
0.310106095666062 1
0.23723036816443 1
0.453951297053034 1
0.745162980175554 0
0.352059205343516 1
0.582034944319106 1
0.356185197680234 1
0.595927703413176 1
0.311329433988902 1
0.447760978129104 1
0.264092589703102 1
0.299945881806248 1
0.538729920529719 1
0.527688598742902 1
0.1942702313102 1
0.480453411871476 1
0.377332617556134 1
0.283549175825387 1
0.403156636094069 1
0.29642591070828 1
0.47587481689885 1
0.330528716736791 1
0.267559047420709 1
0.411319432504625 1
0.219240562128837 1
0.271670020844014 1
0.57214740551823 1
0.532502079946698 1
0.258338420318873 1
0.412270231136808 1
0.402920781715519 1
0.642804526215389 1
0.557439994382691 1
0.608748942718536 1
0.679304031524006 1
0.340270520036676 1
0.345052562229257 1
0.461801331486302 1
0.512775394511879 1
0.614478778264617 1
0.245006139047264 1
0.522988191117071 1
0.297727486543534 1
0.333108498588003 1
0.205167020655047 1
0.220523075199827 1
0.512043219437824 1
0.116034879746276 1
0.317037299384861 1
0.302203228359581 1
0.402061098210826 1
0.42036356727386 1
0.390221544503833 1
0.436679512370869 1
0.25951543733867 1
0.199359410075833 1
0.61891957084053 1
0.431450542162047 1
0.398394094514474 1
0.536084477834288 1
0.451048455515575 1
0.426622418498293 1
0.519517298271835 1
0.507660787537619 1
0.281106810481847 1
0.562931841711223 1
0.408462643494819 1
0.451389942819119 1
0.37837454666006 1
0.434052169296639 1
0.13872128479986 1
0.129945683472211 1
0.333602933092293 1
0.2526478993453 1
0.385637008943318 1
0.239368188751694 1
0.501178389459199 1
0.493226502394529 1
0.47808244385729 1
0.637751683969916 1
0.0886810265254892 0
0.500659040166315 1
0.248625855641755 1
0.489356201276912 1
0.469984459109867 1
0.602616689221094 1
0.39579499186773 1
0.334574715778361 1
0.4874912364021 1
0.592164284458326 1
0.534574927475962 1
0.248076040320886 1
0.0297846657093139 0
-0.0573019139401312 0
0.757987445787765 0
0.729444052254428 1
0.486807426828661 1
0.340207359214288 1
0.439979716766809 1
0.599549475376122 1
0.451948824781706 1
0.709674930365126 1
0.346946851345565 1
0.731309198575542 0
0.386148514715587 1
0.337336400830827 1
0.440113399774842 1
0.272201905908013 1
0.431639334839328 1
0.217398280616983 1
0.415592858569246 1
0.508649524804312 1
0.370769341770797 1
0.539366594100497 1
0.729314721273315 1
0.647963980149021 1
0.323144249885445 1
0.459486655489834 1
0.579856062430454 1
0.387958909479074 1
0.315442847662156 1
0.555373935437104 1
0.383286930761683 1
0.0845146681344976 0
0.55860211458881 1
0.400741707726758 1
0.312204233402905 1
0.562704362677848 1
0.455227287106987 1
0.426034543561548 1
0.592590066428066 1
0.546373657637618 1
0.516766340232884 1
0.413895026946597 1
0.588257374610103 1
0.769382378688796 1
0.390465282582682 1
0.452689422960709 1
0.463942894401364 1
0.203907779369339 1
0.631890103866284 1
0.278917699176013 1
0.556099011049682 1
0.406024561760598 1
0.401719723958756 1
0.106210501918831 1
0.520548422458635 1
0.597251507934696 1
0.281049969654608 1
0.352975902840729 1
0.324576209072858 1
0.375690832682736 1
0.631274344470507 1
0.462898792407758 1
0.772188741290078 0
0.186794084942755 1
0.413276815717037 1
0.437057677939706 1
0.571344358026009 1
0.660245995969359 1
0.454499596208012 1
0.418289162437106 1
0.382863793800197 1
0.161204110015026 1
0.453711261297091 1
0.47032732140169 1
0.243101427733913 1
0.306529690301077 1
0.457343671383676 1
0.478618423439569 1
0.498681947357461 1
0.484417205147743 1
0.262613720246731 1
0.204823629594584 1
0.0999674623297865 1
0.273240761634268 1
0.424972127079942 1
0.566441205090296 1
0.386318617002323 1
0.194717287658686 1
0.274855549633325 1
0.210602293681634 1
0.527220348132509 1
0.263597816913294 1
0.122004981440779 1
0.497993447943761 1
0.727979533402769 1
0.277442952644246 1
0.233155165959645 1
0.273751826936165 1
0.504709112853383 1
0.284769115963267 1
0.642908290875972 1
0.299018800866716 1
0.203094125055208 1
0.261802872595908 1
0.371805966952448 1
0.524858456582935 1
0.559415758750406 1
0.499865542496046 1
0.446746701068847 1
0.270905676611265 1
0.509291945680849 1
0.826976000978957 0
0.508875779297514 1
0.306894830844261 1
0.363779852458531 1
0.590853141833255 1
0.756796183558002 1
0.303850484043299 1
0.378896349734019 1
0.226484433884798 1
0.379073700963262 1
0.29753128756401 1
0.333065331663312 1
0.678060232386262 1
0.267465160666042 1
0.440351238907758 1
0.381703081176688 1
0.390104019256815 1
0.570759395102929 1
0.377243477806017 1
0.445404320940521 1
0.165300588017603 1
0.655715841113788 1
0.409873450141815 1
0.326887907799176 1
0.402462073511583 1
0.566506935101641 1
0.527135608293946 1
0.26207690923504 1
0.446081608820786 1
0.208444600937032 1
0.439038960135001 1
0.44175209763864 1
0.338293306346475 1
0.314124812103198 1
0.457078956879776 1
0.560332712834862 1
0.290804426557816 1
0.60350333022722 1
0.412932344735905 1
0.721414674001658 1
0.300962251316545 1
0.349736487212335 1
0.547274494597723 1
0.174119429394103 1
0.618973272338569 1
0.21973842313661 1
0.285121094741147 1
0.388537765046903 1
0.388646219266237 1
0.194234131575949 1
0.394560825434213 1
0.423737226110584 1
0.363491284680709 1
0.573503042187377 1
0.269222574942816 1
0.228275999844682 1
0.412852797040907 1
0.177989231845254 1
0.466191664498292 1
0.446679172003367 1
0.386395401706437 1
0.283529067264218 1
0.668414019906667 1
0.702760498203512 1
0.380786934489644 1
0.66001639217993 1
0.18354306307226 1
0.828728546701733 0
0.615419443276898 1
0.585527081373751 1
0.586858085891239 1
0.00248550698537864 0
0.204128348955901 1
0.468988723491566 1
0.406806294088357 1
0.458133650918656 1
0.219614269220241 1
0.269142699308465 1
0.287240407754641 1
0.256481252081163 1
0.203622406465679 1
0.533352325160666 1
0.237664174667433 1
0.313429213903712 1
0.469857706695825 1
0.47149589893958 1
0.401069390730429 1
0.439625736305246 1
0.70083694791715 1
0.412939497757869 1
0.419856174779457 1
0.550768312508313 1
0.556203362591064 1
0.569115339662627 1
0.273176189666848 1
0.260470286388117 1
0.513610330352526 1
0.487163877903426 1
0.467781661821822 1
0.542075705694043 1
0.493868787868481 1
-0.0731901979177451 0
0.418750447449326 1
0.56865055805055 1
0.450404108976614 1
0.405274839456434 1
0.335439926367662 1
0.633585821391414 1
0.35566039496204 1
0.333889302968075 1
0.166814254540018 1
0.296902155773517 1
0.306396323977028 1
0.501554873529203 1
0.42061122276657 1
0.442819459789111 1
0.498897591023482 1
0.0925050145570025 0
0.503203568389806 1
0.521129041579516 1
0.349094812725258 1
0.248386130458169 1
0.661515477630671 1
0.483250699047178 1
0.228944141825822 1
0.654248864034139 1
0.260299393192088 1
0.496763645363313 1
0.311759626944741 1
0.40810349845578 1
0.387679634689554 1
0.481952817593537 1
0.385474099230134 1
0.495178819623197 1
0.364746832454126 1
0.313959482603311 1
0.518655019649538 1
0.540529840371013 1
0.641891865559927 1
0.664809888827327 1
0.257154150848848 1
0.443253049360108 1
0.528833386388188 1
0.39831347554777 1
0.0360120746611172 1
0.467836608296685 1
0.446553124241468 1
0.498686464985256 1
0.249484609793174 1
0.300905848920424 1
0.601051974892152 1
0.172597974988745 1
0.316841513665433 1
0.523787002021585 1
0.41663079740886 1
0.0621763608941542 0
0.581476313581102 1
0.472188888515743 1
0.20201628626122 1
0.54417487222967 1
0.204698057268921 1
0.211374115838701 1
0.387182773589835 1
0.59331279114939 1
0.251196152325642 1
0.228552167013618 1
0.416296319302653 1
0.250435405467494 1
0.25267643771123 1
0.125300294050351 1
0.515445142595843 1
0.325428385763502 1
0.403002667020655 1
0.618529712563372 1
0.369702344423639 1
0.370353468301665 1
0.457389260707502 1
0.30341473043875 1
0.536076896877435 1
0.633588602545575 1
0.449739156311646 1
0.283707986406146 1
0.222082732639896 1
0.299188682279164 1
0.458383491888008 1
0.380441666633224 1
0.698523217386356 1
0.48330297247136 1
0.373316737946988 1
0.53012890270573 1
0.644636533153393 1
0.373568692402596 1
0.131688987576317 1
0.226719258679431 1
0.389192087101646 1
0.434385833136797 1
0.284092466728673 1
0.116791720964103 1
0.379175003204359 1
0.397125392372716 1
0.576879021652352 1
0.464535847524142 1
0.400385736933347 1
0.458060923776563 1
0.390123762724551 1
0.409589564636141 1
-0.0102863838894088 0
0.398053223251878 1
0.5793128409871 1
0.73452176382019 0
0.37296107596439 1
0.334982448330479 1
0.477188155391606 1
0.390554659778122 1
0.538345605519547 1
0.372597875559885 1
0.474832967090981 1
0.150941527140221 1
0.505423638997492 1
0.620741965646491 1
0.297002095382067 1
0.625524569180512 1
0.570615570538191 1
0.256821253930109 1
0.365223183378292 1
0.473013987772019 1
0.443605627194634 1
0.319400485883944 1
0.386696596271433 1
0.328942964992421 1
0.3241743182806 1
0.164869708753622 1
0.609165283045432 1
0.477432708927129 1
0.416119864322846 1
0.453477590407476 1
0.130027789873333 1
0.247855295346939 1
0.587614724709325 1
0.545199518613022 1
0.609998973162882 1
0.438077571717468 1
0.434891866041049 1
0.455987208899947 1
0.358191783807592 1
0.256153385169772 1
0.447485814267432 1
0.144334975955919 1
0.379809044211459 1
0.413298228859887 1
0.321905244343172 1
0.387072454158692 1
0.185155468842618 1
0.333096805748344 1
0.0657730556106602 1
0.213510628119109 1
0.40260861272885 1
0.548574831179757 1
0.326247220109199 1
0.302218799810548 1
0.507711712191794 1
0.183437325714554 1
0.217802947528233 1
0.385912199361513 1
0.421071975433872 1
0.516581081501906 1
0.405519769109187 1
0.580105612205417 1
0.273619323497918 1
0.340289949638397 1
0.532237436194086 1
0.334289398546799 1
0.264011932434094 1
0.289023841184797 1
0.131799883644941 1
0.427409911979911 1
0.501595089072769 1
0.731546771828797 1
0.172472236485544 1
0.435486416761403 1
0.333391013214748 1
0.164794901321365 1
0.571497754021038 1
0.558717365134793 1
0.857968854929392 0
0.167264990294947 1
0.429927191973342 1
0.162745655213606 1
0.365370193251359 1
0.403727691559433 1
0.484604857500967 1
0.700164113562337 1
0.798618738961458 0
0.415573969437353 1
0.433438418632404 1
0.121227398915124 1
0.330784671263609 1
0.621584224301298 1
0.201393354471816 1
0.489015952237961 1
0.836897997217544 0
0.327750940754233 1
0.463453879909793 1
0.209224626430932 1
0.246104807467249 1
0.390524211553734 1
0.381604626642372 1
0.346074882358403 1
0.258160461353334 1
0.361651849657014 1
0.247146756692909 1
0.203273973530085 1
0.564928139634271 1
0.496779367842335 1
0.301774892687268 1
0.318157945553052 1
0.217281884046893 1
0.358359160494696 1
0.59387209928251 1
0.265097120200089 1
0.21367383590976 1
0.423816401923491 1
0.550142123545935 1
0.294216638752236 1
0.383116896999763 1
0.371192288948109 1
0.0283840213093322 0
0.624267920241659 1
0.16631198740858 1
0.130040644171732 1
0.370970094468514 1
0.207711345630267 1
0.643313850306085 1
0.154686297201769 1
0.37219361686295 1
0.379871798197244 1
0.241925599811456 1
0.436866724899947 1
0.667094310227847 1
0.768674314653641 0
0.472278588036806 1
0.53452581430176 1
0.262703491107788 1
0.197914663317885 1
0.350688718299165 1
0.550747370406363 1
0.303900919749116 1
0.438381594462876 1
0.406588034304058 1
0.372200312713277 1
0.70491201338205 1
0.266790787990386 1
0.419885517550419 1
0.522840264811446 1
0.286995457087548 1
0.387983272448727 1
0.357127724896634 1
0.477369550460306 1
0.268857962927951 1
0.274019881674044 1
0.698677428109735 0
0.391424185244355 1
0.619117211396857 1
0.258039786687842 1
0.0243188800527654 0
0.836112054596384 0
0.315210075345877 1
0.549204556054069 1
0.246034598110444 1
0.37156492807827 1
0.44197646346354 1
0.585977656015423 1
0.426692793341022 1
0.400561124065644 1
0.184467581710507 1
0.301198722594218 1
0.323718846271997 1
0.688048726809547 1
0.640264518403883 1
0.433988926851412 1
0.357456912244474 1
0.111147102417096 1
0.194290201037847 1
0.411028961212653 1
0.387827961441528 1
0.0329090860380207 1
0.442467484413895 1
0.713349831297957 1
0.648052984396908 1
0.364043454782706 1
0.497943335516454 1
0.670635474406567 1
0.579519197627535 1
0.358268270866576 1
0.0717601762400376 1
0.450799538694631 1
0.207630922565412 1
0.134215267075995 1
0.389476692373158 1
0.128974820306943 1
0.143183446283292 1
0.578376842504881 1
0.215591557655449 1
0.318878596729733 1
0.267971447715635 1
0.30847224037872 1
0.473240883392433 1
0.225934894113915 1
0.743964321548462 0
0.296787547211092 1
0.212772318849628 1
0.0773666452082243 0
0.420257800698679 1
0.456203523374727 1
0.548729982335771 1
0.232457995733452 1
0.334296531344911 1
0.382251736257694 1
0.52694054724642 1
0.459114253016184 1
0.44586415340745 1
0.251449834958318 1
0.442611110252234 1
0.793457543242678 0
0.560471217766815 1
0.431523392446601 1
0.548216403386016 1
0.517870997728579 1
0.322464836654924 1
0.453904721129112 1
0.349578364203976 1
0.577148587170128 1
0.0995704917261417 1
0.562503970668481 1
0.722397284299258 1
0.296743587339138 1
0.476547020207599 1
0.583874000947678 1
0.473225384795764 1
0.339953168876156 1
0.339187376424658 1
0.0681836978409816 0
0.321102836237466 1
0.0790515229544269 1
0.44811227055434 1
0.375218037427789 1
0.630112825456307 1
0.514752384187329 1
0.58967492755656 1
0.480989164474884 1
0.452160469314322 1
0.105900352183638 1
0.272224428408886 1
0.41685566731095 1
0.545321011860074 1
0.607011779064418 1
0.607837339555679 1
0.334200287363787 1
0.716627345555401 1
-0.0417236535329422 0
0.538732444775785 1
0.548299479948971 1
0.469366274280646 1
0.0810178581988969 1
0.575505860252861 1
0.448052226214345 1
0.435916845316316 1
0.3620078846669 1
0.13750788562801 1
0.46298437158253 1
0.177555291853834 1
0.355502389969991 1
0.440312519969261 1
0.332630815348948 1
0.490318659303529 1
0.214289965640378 1
0.326084365456399 1
0.159223869194817 1
0.391163999429919 1
0.410024423678906 1
0.233006792464479 1
0.303530789767242 1
0.265220651642754 1
0.604386020449957 1
0.407192477623616 1
0.465093661616028 1
0.286938359363728 1
0.503657240293576 1
0.269923574116708 1
0.431332713741244 1
0.507518363296003 1
0.369626887303114 1
0.45634843816687 1
0.414671008135112 1
0.524077168821204 1
0.60548156761512 1
0.370327448250566 1
0.586307868023502 1
0.278743721502512 1
0.780996529193059 0
0.337127659943675 1
0.251649034889921 1
0.528512407931542 1
0.578787178539583 1
0.825887876775094 0
0.49638992040041 1
0.283662331681014 1
0.073945605533362 0
0.532669548735482 1
0.488851946189607 1
0.441661596796354 1
0.39166163559447 1
0.502290980654013 1
0.512810631029466 1
0.646693344817144 1
0.602665663974129 1
0.234011638521818 1
0.524286669065971 1
0.431101367163545 1
0.107072289408524 1
0.225293701710653 1
0.465583341910321 1
0.45682962932871 1
0.336428715896362 1
0.267777762323817 1
0.285728758825718 1
0.570900789842166 1
0.36461858880988 1
0.459363495506645 1
0.254364581388013 1
0.0669631620796161 1
0.112122894145428 1
0.193447221087855 1
0.397363717736945 1
0.424065939143679 1
0.491904213872907 1
0.245455771854183 1
0.292073955865691 1
0.343107119809365 1
0.597503894642036 1
0.358818815583199 1
0.442331670610464 1
0.171725083411343 1
0.43746092180741 1
0.218121378092009 1
0.252035073576877 1
0.194839183347848 1
0.460416602033878 1
0.566777425257867 1
0.423674252950044 1
0.378559352417356 1
0.618808056076582 1
0.385739594997465 1
0.544414372134592 1
0.518431018774809 1
0.687001474890712 1
-0.0370590150428776 0
0.585359367386421 1
0.220120070362191 1
0.36071345471537 1
0.731409353618341 1
0.416807030352833 1
0.166538661122814 1
0.32904145786694 1
0.419885722220955 1
-0.00289295454071368 0
0.418499442203723 1
0.347147040301333 1
0.371515478880607 1
0.400705302270687 1
0.397216295748367 1
0.4918544827169 1
0.284376858314632 1
0.791757517583384 0
0.520319362984289 1
0.382801800106897 1
0.413191477537706 1
0.241546139022288 1
0.544015931431843 1
0.707692573270795 1
0.335504091546736 1
0.454632031274019 1
0.130579426341982 1
0.249625807847728 1
0.448622576058527 1
0.348733888340383 1
0.278265760819269 1
0.188513994124462 1
0.408731497905986 1
0.416884955545381 1
0.104360951056268 0
0.338923236439185 1
0.223253813743071 1
0.613564754552464 1
0.273523667698578 1
0.135895079799116 1
0.501020544989442 1
0.724721378772532 0
0.326639348535497 1
0.455930969001164 1
0.275985635137856 1
0.147672756560496 1
0.289453084780899 1
0.476242778362732 1
0.372876477523458 1
0.350013463693765 1
0.34609901652764 1
0.361787859333207 1
0.123346898220182 1
0.585356010496447 1
0.387925039182748 1
0.0259179655248297 0
0.371985092887578 1
0.678259751009205 1
0.580823270039868 1
0.456772547397199 1
0.576665596265497 1
0.420176622929356 1
0.580621949967502 1
0.491295542451945 1
0.593533722259425 1
0.0610505646949001 0
0.469155226203483 1
0.278331117179411 1
0.315840970611951 1
0.509202466448692 1
0.0676999343760691 0
0.336788434213315 1
0.570193249484761 1
0.643632549209545 1
0.377955436612679 1
0.662273784025869 1
0.47607858236981 1
0.272116547705856 1
0.387279331961858 1
0.28618950853185 1
0.65871790807827 1
0.400787118618684 1
0.282196475937994 1
0.211796842326234 1
0.586084475336498 1
0.413018177747615 1
0.501965467823716 1
0.200485004492606 1
0.595519399334576 1
0.65796591453678 1
0.569312705225366 1
0.382873093399049 1
0.602907811409479 1
0.600633659840861 1
0.498377582781809 1
0.151959934412697 1
0.184832026519798 1
0.567716422633855 1
0.265193482250634 1
0.380561779349186 1
0.399939904967411 1
0.0429934081684736 0
0.532903535235984 1
0.271578274425344 1
0.255250740349222 1
0.369573414575399 1
0.282951330793447 1
0.277113422202477 1
0.397957860318529 1
0.596764992174185 1
0.412173829624043 1
0.626765284304516 1
0.495876806027152 1
0.523404942368325 1
0.525156255704954 1
0.270395793858411 1
0.424165126602078 1
0.492150583992538 1
0.512702175563446 1
0.390492162644603 1
0.348330939479727 1
0.333349625782689 1
0.416203103961881 1
0.264335884835844 1
0.458148723114804 1
0.276335766717093 1
0.378692070347784 1
0.387654127011736 1
0.334731433113988 1
0.389608948086987 1
0.326736576518603 1
0.473168589858839 1
0.137594242651711 1
0.7815825211128 0
0.747661456353523 1
0.257466687262402 1
0.341841400045064 1
0.418446387670935 1
0.609223795944992 1
0.670168013490822 1
0.759001475368217 0
0.258293266061111 1
0.709169693108833 1
0.390236787292887 1
0.483398510801917 1
0.211149906119582 1
0.245466536305055 1
0.412940601832794 1
0.630294183855057 1
0.279009845637724 1
0.500226737696391 1
0.336674421586077 1
0.102458409236803 1
0.394724959422952 1
0.397922819796004 1
0.540318578699252 1
0.184574923056288 1
0.225678814053379 1
0.339854231968032 1
0.480755568644741 1
0.486150558749354 1
0.533403928716913 1
0.404542767681488 1
0.41367854914773 1
0.491995724713316 1
0.622851015115042 1
0.527592103754512 1
0.607897754706843 1
0.649260288218481 1
0.378260183178716 1
0.579927595012021 1
0.370417387324871 1
0.43566361166095 1
0.37712669521488 1
0.432829625279272 1
0.570643902787014 1
0.542367971186649 1
0.208917283748377 1
0.336498357255634 1
0.572765963131844 1
0.534011183631686 1
0.219347258018138 1
0.495476591228277 1
0.290103729216329 1
0.389217053026143 1
0.383287716718013 1
0.480950813467987 1
0.296983680110833 1
0.249432425858994 1
0.459773217723309 1
0.280275795882251 1
0.25155740529948 1
0.336630516028983 1
0.376795471475148 1
0.17513323013165 1
0.244828654032579 1
0.436743144634777 1
0.558284488477501 1
0.669817122195809 1
0.556364770841264 1
0.601685307999497 1
0.676436632752079 1
0.642640445957757 1
0.463515913811393 1
0.451739321427397 1
0.500631649567334 1
0.248861848496853 1
0.428680439216704 1
0.271352555310146 1
0.482154875461705 1
0.578747036463138 1
0.6589988347922 1
0.321818154575618 1
0.287042342734874 1
0.54551599800144 1
0.49532319130679 1
0.527356692561135 1
0.700066162667655 1
0.686957552676186 1
0.241497014946434 1
0.389098363966596 1
0.371116612690012 1
0.178861524016612 1
0.0699764970800315 1
0.354684360640128 1
0.623180883278876 1
0.661356078196544 1
0.508662795842182 1
0.463927974687596 1
0.48015291066225 1
0.287867214971802 1
0.627870676974328 1
0.500087954286009 1
0.248305359093681 1
0.464042531846665 1
0.270405470711783 1
0.198204563580096 1
0.304766596590809 1
0.786405533013089 1
0.521143085675469 1
0.743084779640041 0
0.836103573053081 0
0.595310070435834 1
0.580479517624567 1
0.517536652716724 1
0.323874483226426 1
0.553553304368129 1
0.207797529207008 1
0.567419772926365 1
0.523372417943327 1
0.381961866949003 1
0.473359100064951 1
0.503385536255539 1
0.280581917438772 1
0.262782178167947 1
0.415732352731886 1
0.0782227688700293 0
0.323474932317365 1
0.483036944720668 1
0.476285366538149 1
0.257807997592831 1
0.546514972537794 1
0.534313054954996 1
0.278157563848405 1
0.397048375495579 1
0.658971874219114 1
0.426569718544647 1
0.280842038921107 1
0.374238572486779 1
0.370452163633092 1
0.473920991862529 1
0.527339265389626 1
0.643727543163208 1
0.34307616534243 1
0.777147684675331 0
0.351100500212612 1
0.498684500558833 1
0.498464651374335 1
0.364963462083626 1
0.248345701600199 1
0.610131791884813 1
0.27126149275387 1
0.117990155833148 1
0.457939345015822 1
0.425776224101211 1
0.710108759328035 1
0.520844811862819 1
0.29726239565673 1
0.400458289966683 1
0.261399357912006 1
0.176382756658662 1
0.544194866833461 1
0.295138227918202 1
0.371732854493322 1
0.446609950571262 1
0.525648277968895 1
0.427888560748312 1
0.317588328608937 1
0.268883705130926 1
0.535378544418231 1
0.191705891794129 1
0.320650804063433 1
0.27172321902365 1
0.471616177888642 1
0.493410208645757 1
0.149722127290027 1
0.540624514821478 1
0.412106600747394 1
0.540372741172788 1
0.384187200733402 1
0.353943800289384 1
0.577519268093756 1
0.533259305936163 1
0.472903829078221 1
0.518321406607272 1
0.436256295901566 1
0.336742186217142 1
0.317322614897075 1
0.271383284561571 1
0.672025442285897 1
0.523697208801374 1
0.251730516809032 1
0.164875626899033 1
0.223200146292688 1
0.61847334845638 1
0.428369350260132 1
0.240492527004791 1
0.156302411025946 1
0.637670647031646 1
0.505531405574159 1
-0.00512508065909412 0
0.272757610732942 1
0.620781949570145 1
0.343076909488089 1
0.402097262276308 1
0.326681906712955 1
0.400934012609925 1
0.324002839491605 1
0.773174046291701 0
0.394590534932813 1
0.543910388656677 1
0.790056305305251 0
0.19107000535338 1
0.392837994270896 1
0.347382375247419 1
0.454611194907459 1
0.374933169211502 1
0.403973401896465 1
0.406895535953375 1
0.0609921387334973 0
0.541256091592049 1
0.485947023795499 1
0.640841303104637 1
0.459052297499775 1
0.61747144071019 1
0.415892932808306 1
0.38102827178329 1
0.34952744078434 1
0.473357471973189 1
0.352903364853017 1
0.232540470329201 1
0.375683128629206 1
0.36929699848328 1
0.383336218841345 1
0.607684082335715 1
0.325405047520492 1
0.792323088418755 0
0.566115022970494 1
0.361777565926343 1
0.250461090169446 1
0.453500342797987 1
0.328609669106653 1
0.429919204049232 1
0.339572281815305 1
0.238320275414814 1
0.617421355677943 1
0.180143947855757 1
0.686023912618807 1
0.0516533346995288 0
0.359001283619051 1
0.461058621577517 1
0.567194364827265 1
0.698288853864325 0
0.29306597985573 1
0.29601674160351 1
0.476468986778329 1
0.641424038113486 1
0.541741848872149 1
0.356421008107985 1
0.419501129929298 1
0.443464781368072 1
0.475808222807295 1
0.501232538814459 1
0.645047233675004 1
0.247826740806852 1
0.453804761941189 1
0.134195155900864 1
0.266136553455636 1
0.062940973323262 0
0.648091587486765 1
0.255623125819257 1
0.617381620726942 1
0.360758307862521 1
0.554692584410181 1
0.368920188293341 1
0.612518016565911 1
0.462546104826962 1
0.276638232010469 1
0.0213074105460402 0
0.230712890790743 1
0.122463021548249 1
0.504328175542857 1
0.500433265249518 1
0.374365846263081 1
0.458901966873925 1
0.626934682600456 1
0.428630668588556 1
0.499557466023211 1
0.1908540275785 1
0.594136731778353 1
0.263085299175033 1
0.559891781593771 1
0.180261401359775 1
0.216061108479207 1
0.550336237271581 1
0.199954605508415 1
0.379262616324673 1
0.745131208678681 1
0.282567886251164 1
0.486033268535677 1
0.0291557398299638 1
0.469418224037621 1
0.472630180826673 1
0.297886714305749 1
0.534813286612522 1
0.376505913288957 1
0.465485375470777 1
0.434710157957232 1
0.580275196366555 1
0.431277624372472 1
0.364313807751421 1
0.385835306712661 1
0.497551452124001 1
0.0198114575547472 0
0.758373069869398 0
0.441737921912742 1
0.638731807949482 1
0.366436762790708 1
0.290348959964221 1
0.311749585219178 1
0.392125878084675 1
0.462599861948001 1
0.254051033150466 1
0.533057300331044 1
0.172647578871453 1
0.258869863114769 1
0.679755913063238 1
0.258267528020444 1
0.21193254080881 1
0.332166281175406 1
0.20248340903686 1
0.509538535668236 1
0.528097712762471 1
0.0707040208866228 0
0.474777246365394 1
0.503616383125763 1
0.520017466504022 1
0.327578469001745 1
0.30893180074349 1
0.567183161498739 1
0.268694494557226 1
0.582386343013396 1
0.28434689916304 1
0.426853275148352 1
0.0708498934294566 0
0.409835780395666 1
0.334397509438856 1
0.428693368593277 1
0.359155512217172 1
0.390185757031162 1
0.358707046108186 1
0.387901765679466 1
0.681389993381811 1
0.485344994800145 1
0.488668082307081 1
0.31614682957241 1
0.505967666248408 1
0.449059678213596 1
0.560352478908516 1
0.374546227694862 1
0.220203311445601 1
0.501591230189226 1
0.362220754804643 1
0.512527640635543 1
0.186004906651351 1
0.793645539282208 0
0.31812930980584 1
0.415858391827976 1
0.500014280944311 1
0.773264314730045 0
0.313505887517188 1
0.485203091762979 1
0.561358199795589 1
0.417876825768094 1
0.421011606443088 1
0.518359562027112 1
0.314001135402709 1
0.227069937526847 1
0.270773695648254 1
0.328521276431537 1
0.540128017599554 1
0.403742734052855 1
0.423326061173448 1
0.695568787890309 1
0.237240134967331 1
0.214274532355438 1
0.540758041583162 1
0.388988484959543 1
0.299027963520713 1
0.245699208491141 1
0.447529952147911 1
0.187749052791694 1
0.413168410804843 1
0.478649880523622 1
0.419764096759011 1
0.426259837468672 1
0.453621828883087 1
0.530032966729755 1
0.474296215969501 1
0.559082615823238 1
0.510296536067255 1
0.70821534233375 1
0.486608316632123 1
0.659525875257644 1
0.143769566665106 1
0.508435765925078 1
0.170444007947509 1
0.347548224738655 1
0.338676291121565 1
0.240834597003686 1
0.532255838883058 1
0.492713617652988 1
0.200277438455374 1
0.554073715570834 1
0.475030417292499 1
0.430778431648569 1
0.533046411300886 1
0.405562018998362 1
0.401172167532924 1
0.486206999128382 1
0.562340007569857 1
0.167789480807217 1
0.389613569865616 1
0.19460262702743 1
0.468254057964372 1
0.478386014645932 1
0.590947167243846 1
0.453917047603813 1
0.324411897512145 1
0.545325102351983 1
0.325669428302835 1
0.504295022743344 1
0.376293242214552 1
0.278150201613554 1
0.390789135679227 1
0.667528776667942 1
0.311772735317132 1
0.28615426995408 1
0.522217136837311 1
0.250525313278723 1
0.00453212998935788 0
0.293430471537449 1
0.331183329752857 1
0.510283108181751 1
0.403744408048827 1
0.6058903699777 1
0.0359883761517829 0
0.263647935677486 1
0.0719761665416386 0
0.20227528210349 1
0.412949946141688 1
0.208395438726861 1
0.461961270380307 1
0.701876325011423 1
0.700926329455487 1
0.375343200803942 1
0.565190187624514 1
0.358659682550485 1
0.316593265675455 1
0.433314430483859 1
0.476960361695599 1
0.346933554597669 1
0.308248389687313 1
0.224400173401751 1
0.416897821012083 1
0.818127116243933 0
0.3672236740024 1
0.465643899985915 1
0.386514902638285 1
0.466320776465116 1
0.333464089692415 1
0.381625976934654 1
0.094102908408669 1
0.280282526500354 1
0.197417910268612 1
0.491281510562571 1
0.571923610790503 1
0.0448318986721677 0
0.331403101354689 1
0.216598300485018 1
0.445081956898214 1
0.168717007813651 1
0.369747220387041 1
0.401332563691618 1
0.383295871475946 1
0.601070358985507 1
0.527532957790895 1
0.368460590309719 1
0.316377343062113 1
0.343541655246818 1
0.743945773630865 0
-0.0615270973419354 0
0.427452459250154 1
0.00849814328324366 0
0.467908293937772 1
0.803636229157269 0
0.250976588991937 1
0.496418953541482 1
0.401236172505262 1
0.247074377234561 1
0.414212597769122 1
0.612702343541109 1
0.394684218395304 1
0.461680766624338 1
0.494390210297861 1
0.394211015991281 1
0.458091136885141 1
0.447899436752273 1
0.293688304892744 1
0.443224048665431 1
0.74319914815762 0
0.254515186248372 1
0.133089324728383 1
0.292833731547582 1
0.469262840540249 1
0.428853151531265 1
0.371643949472058 1
0.609927480598882 1
0.509009544736855 1
0.469046909650593 1
0.278360156926574 1
0.478425464323512 1
0.483289726807618 1
0.176284164885631 1
0.352025641572802 1
0.58173087276107 1
0.282435827000676 1
0.599047158029099 1
0.476653772040607 1
0.378317516245551 1
0.392029775012304 1
0.630636528229156 1
0.526504653054732 1
0.531758533847564 1
0.479107469229491 1
0.309351712077335 1
0.294088764151772 1
0.666301468703773 1
0.0606094078731777 0
0.473628268364498 1
0.390934145077533 1
0.239876667390811 1
0.619038483041473 1
0.205681581054284 1
0.287880026425621 1
0.440582221541585 1
0.4774064630913 1
0.609367565765901 1
0.544074364146752 1
0.445931619958327 1
0.321998791416323 1
0.493600461168205 1
0.349303614110916 1
0.24942481215795 1
0.687251641246 1
0.232149598402244 1
0.41742400386112 1
0.413839644939961 1
0.33300272307068 1
0.356664198742376 1
0.423209930489801 1
0.488684098374033 1
0.222133572380272 1
0.530913446511575 1
0.432327688837388 1
0.732510468892787 0
0.506859740757575 1
0.366213734444654 1
0.196349446543367 1
0.347026168072024 1
0.185918947809383 1
0.613793100694231 1
0.276810768741763 1
0.305917867269799 1
0.137360537029528 1
0.508898628258081 1
0.15727510894011 1
0.656611678782869 1
0.527047271857327 1
0.229610458958549 1
0.361992768787994 1
0.281357821130403 1
0.623788019668659 1
0.489643258660346 1
0.433282842978129 1
0.29613992942367 1
0.548625875262796 1
0.541003080227678 1
0.31901079955242 1
0.622692384888469 1
0.791456424841935 0
0.32454285380865 1
0.27677782554159 1
0.648077397712541 1
0.481888344496262 1
0.231604597778794 1
0.242059848654367 1
0.493474201444113 1
0.307865110587492 1
0.335912936403531 1
0.380102681171038 1
0.320930266692103 1
0.53390886018958 1
0.587982155389651 1
0.71043428567266 0
0.399304492346518 1
0.276274835749294 1
0.814189050570047 0
0.328752812222689 1
0.536596224382503 1
0.615770702963486 1
0.231912412120111 1
0.369444157196386 1
0.339205781090355 1
0.085226840477654 0
0.178363647086412 1
0.269240395391003 1
0.512789765798121 1
0.242522642395167 1
0.248125138855202 1
0.737517148169411 0
0.506654585380331 1
0.391328997068387 1
0.177284660206404 1
0.279485395620462 1
0.507169267904653 1
0.288980848160709 1
0.306142296293627 1
0.550660705229622 1
0.347239509286027 1
0.618878995450132 1
0.165800827431966 1
0.121519470872484 1
0.348535939973438 1
0.512074139733107 1
0.493485710622759 1
0.27734081566198 1
0.500935647988065 1
0.599221728018523 1
0.429651248139753 1
0.281374883488483 1
0.409466623747933 1
0.316562523516476 1
0.366229589716819 1
0.355311725512487 1
0.0653734339945828 1
0.369047963231985 1
0.465255535982303 1
0.396739835677224 1
0.153477324824752 1
0.232975361574345 1
0.440943017843424 1
0.320819022343442 1
0.391502781495287 1
0.180566667107953 1
0.701827553788056 1
0.385176997528752 1
0.482414493200799 1
0.570686379130654 1
0.323589093009228 1
0.475102768987926 1
0.534173854609827 1
0.590046578866414 1
0.498078169299791 1
0.585979932833971 1
0.514349911949698 1
0.323440397183274 1
0.268240224696395 1
0.338830466641662 1
0.157947757705768 1
0.458132726390419 1
0.317827630119003 1
0.360007584736912 1
0.639353961427851 1
0.685526356201186 1
0.152933143384322 1
0.289064925808839 1
0.297155271642543 1
0.596666185113732 1
0.561808272289226 1
0.761988263490344 1
0.3710769353871 1
0.151162508902446 1
0.470761041458261 1
0.498196317452047 1
0.0514506246087591 0
0.490791987922248 1
0.435492423028252 1
0.484830852538513 1
0.290208497455883 1
0.26443635372409 1
0.223780267642172 1
0.395892076823621 1
0.468019271067803 1
0.488009527235097 1
0.440948679707423 1
0.496299798952967 1
0.229598613101027 1
0.50144439215605 1
0.546890854450512 1
0.442913587540015 1
0.196664214355151 1
0.225255200969988 1
0.165332877378884 1
0.588205378342606 1
0.65253982487473 1
0.26517240288945 1
0.532083895617266 1
0.938585199820884 0
0.744408378801277 0
0.60179260216618 1
0.309283093360094 1
0.293013031357004 1
0.348091680410037 1
0.17131002555428 1
0.483474475718763 1
0.36356656932145 1
0.42939149862588 1
0.343395191093168 1
0.289650646312265 1
0.219591780178541 1
0.141810210617361 1
0.414694613043897 1
0.588479059639359 1
0.411846379407594 1
0.316858428903037 1
0.459663103508286 1
0.332452951936486 1
0.169170396639522 1
0.544832732232185 1
0.213634523876137 1
0.0573790233985478 0
0.540716845351865 1
0.116560882275699 1
0.124225383563453 1
0.204635301741659 1
0.667390840377884 1
0.30365528924887 1
0.404334361252322 1
0.45871480481721 1
0.412079181075832 1
0.313871883037209 1
0.232016181794522 1
0.417912477739618 1
0.412881798260749 1
0.317493085047611 1
0.438297488407856 1
0.175722835220858 1
0.37268994330711 1
0.516690837140212 1
0.287892733145978 1
0.692310310774582 1
0.381308381462735 1
0.507279517932053 1
0.361825627648611 1
0.182690770600554 1
0.408930138060881 1
0.371615070470039 1
0.323530566803947 1
0.479755074544143 1
0.39016342565778 1
0.535912089020518 1
0.240911091955751 1
0.414205408013423 1
0.647657923931838 1
0.380672239797528 1
0.433024451629193 1
0.412144952302608 1
0.310409439909274 1
0.452389506639012 1
0.210711215200494 1
0.634018122469971 1
0.122472011974832 1
0.458848987649441 1
0.460985119244522 1
0.444566676543146 1
0.312974038695004 1
0.169513162759372 1
0.504021076016338 1
0.303324636885949 1
0.383159233111919 1
0.669335663537887 1
0.454405831398895 1
0.415690989159975 1
0.397788532459469 1
0.0516945359548558 1
0.0246917194419533 0
0.335201466604259 1
0.306358511852923 1
0.444332495502395 1
0.207751957589473 1
0.548359917149072 1
0.208076407565091 1
0.284506023887739 1
0.696802663204352 1
0.652115458205756 1
0.49759675719607 1
0.417199400239598 1
0.207067974319943 1
0.0159763315247136 0
0.461836625984775 1
0.211058970589799 1
0.42888973780722 1
0.264775289542649 1
0.56172110865372 1
0.207475900830692 1
0.456225311019917 1
0.631409404463224 1
0.688475903641205 1
0.223266737140152 1
0.336407142527997 1
0.170844718623957 1
0.454040919684521 1
