# Supplementary material for: Bias caused by sampling error in meta-analysis with small sample sizes
Source: PLoS One. 2018 Sep 13;13(9):e0204056. doi: 10.1371/journal.pone.0204056 (PMC6136825; doi:10.1371/journal.pone.0204056)
Supplement: S5 File — (ZIP) [file pone.0204056.s005.zip › results N = 10 theta = 0.4 tau = 0.2 sz = 500-1000.txt]

"dl.theta" "dl.cp"
0.413120703515697 1
0.302362358443218 1
0.335450139725324 1
0.394153430986423 1
0.3785487131585 1
0.482530060787938 1
0.419104239281743 1
0.355506009993758 1
0.247063859559619 1
0.386840488163079 1
0.524467319280823 0
0.440701238432222 1
0.430459602464119 1
0.331664544680191 1
0.509096612110015 1
0.328988942508835 1
0.444591093000001 1
0.32753771140669 1
0.369125112785047 1
0.414201512028414 1
0.46305998150752 1
0.432620311301686 1
0.427795656780319 1
0.340936435286162 1
0.361095774493232 1
0.482281239082242 1
0.519429480934026 1
0.320079124210692 1
0.316695859734782 1
0.407849646027248 1
0.378784056226228 1
0.291093544381567 1
0.35165780393496 1
0.389046175046564 1
0.468589809967511 1
0.36631185679042 1
0.360267150555836 1
0.471536206091387 1
0.414209909278817 1
0.392085326125308 1
0.429831944147138 1
0.282164362458489 1
0.390315752715101 1
0.344796578914221 1
0.344139168569516 1
0.381622730975675 1
0.543415589289571 0
0.383038834593612 1
0.36284516864852 1
0.497604578486975 1
0.500514288561317 1
0.428960607638317 1
0.328983468525144 1
0.531381037945818 1
0.443521144747877 1
0.540311711202168 1
0.309740581768291 1
0.40214023729197 1
0.408399422462652 1
0.28739656096072 1
0.451238665640851 1
0.303702839333556 1
0.271918191166884 1
0.353969884731849 1
0.360044848481616 1
0.376283230307028 1
0.417024513715231 1
0.315902303430106 1
0.397271664006842 1
0.369211455789373 1
0.524334550226102 0
0.328899751659654 1
0.472126788597562 1
0.234333380756457 0
0.210636654739748 0
0.310099871168946 1
0.394001164185041 1
0.426417736903522 1
0.43088469374519 1
0.361894653652272 1
0.445288457311119 1
0.436483152972842 1
0.391976562779746 1
0.45198481250592 1
0.505335010629816 1
0.341192713596933 1
0.479315208013121 1
0.310176997030805 1
0.368528147757168 1
0.44554576877039 1
0.427786477900385 1
0.437670472767771 1
0.454905617722881 1
0.442058237488492 1
0.303807552545723 1
0.379252842832621 1
0.330397748076172 1
0.424349375838178 1
0.427140051118158 1
0.294969713654854 1
0.509724576321796 1
0.476287748781394 1
0.436356756841934 1
0.447609046547113 1
0.434184496450457 1
0.474952542901457 1
0.416865909991389 1
0.344720060297421 1
0.298336722727687 1
0.282908560037057 1
0.470598755338217 1
0.409754738929751 1
0.339331985486815 1
0.489850625152256 1
0.523502390093131 1
0.498372681286493 1
0.505600539675206 1
0.455653665099468 1
0.492998602385313 1
0.262390590325772 1
0.299833538286561 1
0.355326554644458 1
0.4499463570586 1
0.392828327749289 1
0.213635728991866 0
0.344112653196469 1
0.50004435799942 1
0.180578012717458 0
0.36117267102719 1
0.333467188046098 1
0.414791065866548 1
0.415959261355276 1
0.479435348960479 1
0.326772125130666 1
0.333450535268846 1
0.254249359767744 0
0.333054242804212 1
0.597924148782317 0
0.459989101231245 1
0.492503988231589 1
0.421122340953277 1
0.506808651451881 1
0.480673388910881 1
0.48416041471326 1
0.502226874437177 0
0.385908523660871 1
0.429395468749616 1
0.413458474453378 1
0.428973163870996 1
0.429325619106587 1
0.383663063527603 1
0.458441189521628 1
0.405101415451349 1
0.350341753048998 1
0.31944281566443 1
0.39411960381048 1
0.350795514914507 1
0.40235676672847 1
0.446157117105163 1
0.475906783074035 1
0.357349324692276 1
0.438761603556596 1
0.358782822046756 1
0.337620028255689 1
0.419408292602657 1
0.387639926216725 1
0.587697332058508 0
0.42768171154848 1
0.438202865144484 1
0.32064926837856 1
0.412532574806286 1
0.494421072886239 1
0.493835052401669 1
0.507045627806643 1
0.508206558692276 1
0.337287632307294 1
0.39670024339381 1
0.28661590540058 1
0.262134443988658 1
0.184109266084824 0
0.389514852034216 1
0.426400611759644 1
0.538727318256375 1
0.389981102010035 1
0.364536488546303 1
0.369007697134015 1
0.462821550476125 1
0.506877812771471 0
0.419106958735112 1
0.498399531087072 1
0.325091317378792 1
0.472228588056606 1
0.40913255191573 1
0.471549543029628 1
0.489063636072808 1
0.473073854836448 1
0.296954875006207 1
0.35334756672869 1
0.269954039366504 1
0.439462330411086 1
0.303056550581692 0
0.361675121003707 1
0.399815376579172 1
0.452491413140689 1
0.365893742903461 1
0.360792716282609 1
0.422754239146967 1
0.341124822072679 1
0.411258950299842 1
0.364780636655403 1
0.417647482754598 1
0.496946441414434 1
0.341880226296144 1
0.318934098336794 1
0.426856326166839 1
0.480480141830848 1
0.48718330797962 1
0.401434569660691 1
0.223157102226345 0
0.495730023885508 1
0.34070951516094 1
0.400865533034697 1
0.403093108160151 1
0.357517427020772 1
0.3521354370416 1
0.470146084297237 1
0.326185144072998 1
0.334657372004557 1
0.369811681225228 1
0.456653588754835 1
0.525683343741001 1
0.489135292529329 1
0.373620547389452 1
0.413717703912396 1
0.439806348134942 1
0.545868259663211 1
0.449430876566475 1
0.361295472726099 1
0.477994662738137 1
0.419558044195493 1
0.41594265130719 1
0.377550714186101 1
0.443564475556543 1
0.241618305493447 0
0.450289769594981 1
0.373069338735607 1
0.384862281578517 1
0.360359230967821 1
0.501796708309738 1
0.395664433996994 1
0.419129456321107 1
0.339208854393581 1
0.345596663080612 1
0.515510137234065 1
0.508313329979693 1
0.450537105565257 1
0.507639299394513 1
0.397977805893862 1
0.439587527484581 1
0.325300457697519 1
0.301082050863624 1
0.477877230698723 1
0.328285717125122 1
0.489985720441747 1
0.407971719316686 1
0.423299431979567 1
0.444158730694059 1
0.437532170407822 1
0.329318767727079 1
0.376020692746055 1
0.425251310956966 1
0.538328375329314 0
0.346204610534079 1
0.439970479457686 1
0.441474595536755 1
0.464557215163377 1
0.490700288322193 1
0.445362826768935 1
0.484197333496126 1
0.33780717278271 1
0.309794569197961 1
0.393065034810751 1
0.354548312134564 1
0.50494830514959 1
0.386351518732149 1
0.569607566163556 0
0.375164339772415 1
0.457188341912242 1
0.374890656290271 1
0.488457650400971 1
0.384531695339915 1
0.402402822230155 1
0.295428391660769 1
0.474107290572528 1
0.338557909300841 1
0.232270727204742 1
0.488708737020382 1
0.40762046578964 1
0.432738824491335 1
0.435163059504649 1
0.429878744666621 1
0.27264921382049 1
0.57881559972413 1
0.405628946164132 1
0.396875628742381 1
0.467085976954291 1
0.33675163450102 1
0.408482414153223 1
0.321458242468982 1
0.543978932975757 1
0.432101061764464 1
0.297639129335855 1
0.520139461582699 1
0.502399695196211 1
0.348179341008998 1
0.428108078131726 1
0.353466130795297 1
0.339982650605626 1
0.246166850220135 0
0.360040541148234 1
0.370976605050587 1
0.366350109989613 1
0.385553953751961 1
0.634375626307541 0
0.389445294522771 1
0.461728962046036 1
0.437586734104827 1
0.423683489080915 1
0.444326024071198 1
0.268997707981517 1
0.337229527472263 1
0.451636721724597 1
0.495615504333584 1
0.505695879788401 1
0.361403004278232 1
0.583653455332901 0
0.398756834199451 1
0.37236990854619 1
0.513984484688859 0
0.463621571633723 1
0.411215754012004 1
0.353543081119435 1
0.314895501714458 1
0.477623396370726 1
0.269607342051911 1
0.4700307075943 1
0.310097645260708 1
0.331548295206254 1
0.391439983236724 1
0.46591223361503 1
0.436439122704439 1
0.267579294317773 0
0.275521178451624 1
0.286947888975336 1
0.289924426840711 1
0.447998326704406 1
0.493703811118555 1
0.306801781594819 1
0.344554858597108 1
0.377191466954299 1
0.430469051480169 1
0.51566566661546 1
0.364308978944162 1
0.315850943705789 1
0.475651008863243 1
0.320146677262445 1
0.335663439328931 1
0.348425275595232 1
0.364052237716175 1
0.359580252729787 1
0.39767121197629 1
0.354479529550333 1
0.344321273115117 1
0.46003879574583 1
0.3714348151343 1
0.411420977584671 1
0.433642502714347 1
0.38460323410016 1
0.437881627617429 1
0.364142635189027 1
0.365468688126193 1
0.477770001505942 1
0.334214284594999 1
0.378124899389214 1
0.477105209543155 1
0.435195693760412 1
0.534586246934844 0
0.390862571002145 1
0.321930584948591 1
0.38569860751229 1
0.393096309667521 1
0.464343349857601 1
0.402152591496738 1
0.464733354451782 1
0.413091086694577 1
0.38331520993324 1
0.376215059175012 1
0.361104211901591 1
0.417899255234328 1
0.415140365399295 1
0.436894678127985 1
0.322002133996429 1
0.495807691170103 1
0.413418942374889 1
0.383814082414322 1
0.436960147266132 1
0.45348441465154 1
0.4812828525661 1
0.33915946774702 1
0.390437158020913 1
0.458125547739203 1
0.415724064223831 1
0.450303973826267 1
0.370504780727253 1
0.353378251559233 1
0.553356348126682 1
0.446305277741161 1
0.369715287426008 1
0.311702927233813 1
0.425214989905663 1
0.406202422275244 1
0.398514408330792 1
0.366201485269435 1
0.444369801508368 1
0.300257954749831 1
0.34860067571715 1
0.312171175791302 1
0.284689683288733 1
0.307946374248665 0
0.451030839542923 1
0.363586659896335 1
0.20642792199685 0
0.330909762203792 1
0.478068662412146 1
0.425755122863992 1
0.614344569137738 0
0.337169796452415 1
0.362888200211982 1
0.447661489254173 1
0.254320847736297 1
0.356256536970737 1
0.475663041737963 1
0.41031774603099 1
0.466036661106751 1
0.444031377527715 1
0.595635804060671 0
0.470308921163318 1
0.38493930231018 1
0.422498958711622 1
0.309947994156327 1
0.433707119818034 1
0.407555982119219 1
0.363532286029634 1
0.372782163636218 1
0.337942332555053 1
0.344285615563753 1
0.375089916422918 1
0.541268766440436 0
0.494105288930977 1
0.531734709048359 0
0.408651753797894 1
0.501893077063067 1
0.383393373628029 1
0.430054963345737 1
0.338455360930808 1
0.235834110103212 1
0.398370165172186 1
0.221504235299215 0
0.370596257565812 1
0.426047762523578 1
0.355605145130959 1
0.614600349284957 1
0.51194732416025 1
0.422545700380769 1
0.293335144841848 1
0.419595843169978 1
0.177477664873398 0
0.383764404612691 1
0.428267386153908 1
0.481757398477699 1
0.283638784033517 1
0.436631451197472 1
0.315336698652228 1
0.275983716691235 1
0.32305839569825 1
0.369987487453072 1
0.358719683940706 1
0.33167701434353 1
0.510618032061276 0
0.381450610160701 1
0.456095759878307 1
0.49186532032125 1
0.325331736825092 1
0.415365363656062 1
0.541497759263959 0
0.419819892653683 1
0.404537383192131 1
0.450175265734964 1
0.382810826963234 1
0.480998942359313 1
0.286992853550884 1
0.245618542337826 0
0.310269435622229 1
0.346550360369214 1
0.268633307648169 1
0.415093165715986 1
0.395967628430025 1
0.511934126155883 1
0.463677762577447 1
0.414417526833478 1
0.445790888441114 1
0.320554597478524 1
0.52882534069881 1
0.365790345905695 1
0.328116578915512 1
0.433292702336812 1
0.37069520387564 1
0.384877876785367 1
0.396410269164845 1
0.564851379217602 0
0.350822573775907 1
0.459463294543291 1
0.436411580680387 1
0.36529483764697 1
0.317093179163684 1
0.468032006916268 1
0.37782176631443 1
0.423089497049297 1
0.368467408693326 1
0.455554015959528 1
0.320422972822792 1
0.409511994759807 1
0.330600114141973 1
0.480568832624974 1
0.416233841622526 1
0.315997498362948 1
0.509552493643607 1
0.330203589378982 1
0.389160061503818 1
0.189736247805597 0
0.35808241008331 1
0.511701015904077 1
0.416198552257844 1
0.309963495991164 1
0.302491051904995 1
0.523688381251529 1
0.337617183412488 1
0.429951288606139 1
0.427982292881004 1
0.302999199171553 1
0.376700518037252 1
0.409901912027456 1
0.371740892541316 1
0.574848884279273 0
0.280886441148771 1
0.311774948756972 1
0.442426576113172 1
0.195509783140035 0
0.487815048589025 1
0.327250257930191 1
0.431480112354804 1
0.451034598153357 1
0.356177085210391 1
0.430655798234377 1
0.49380353410518 1
0.539485196927557 1
0.470587680934611 1
0.521529635694399 1
0.444843004370123 1
0.334645426119077 1
0.400036603275633 1
0.343002705575597 1
0.340390261330664 1
0.334183374031952 1
0.355300420140752 1
0.342752004253595 1
0.431305989806119 1
0.255653209977521 0
0.356542166910096 1
0.480648364300498 1
0.33281565902187 1
0.126550567656426 0
0.392121237943647 1
0.450749903917467 1
0.339831504972584 1
0.533112639494452 1
0.328068975907422 1
0.395027048081518 1
0.481437585738334 1
0.31590883089097 1
0.281792499438962 1
0.372474810644651 1
0.427877188743332 1
0.54304437482732 0
0.244217068388203 1
0.282526159599799 1
0.37380251502497 1
0.405105972361841 1
0.370144142865347 1
0.361587540483649 1
0.460692021494453 1
0.276940831394852 1
0.553380215513392 0
0.399010237808737 1
0.33441173891173 1
0.385331205770945 1
0.259190833007632 1
0.328898930667913 1
0.440516392114377 1
0.398070202143568 1
0.423817835015639 1
0.400855068387593 1
0.527286829085094 0
0.416326332465497 1
0.385735723409937 1
0.461802868170592 1
0.384083857274463 1
0.405667280637633 1
0.404948268101804 1
0.359061087806611 1
0.4666827803569 1
0.391780099258548 1
0.51716735068779 1
0.425014455004101 1
0.410590217714538 1
0.341991568869284 1
0.34005772187145 1
0.274387236111641 1
0.570808095800497 0
0.256623945154587 1
0.401875750904702 1
0.428299856163462 1
0.484243863903472 1
0.383087514508991 1
0.390033017525312 1
0.377902762821282 1
0.349544380635581 1
0.386317913612084 1
0.485595090911564 1
0.364113871043179 1
0.455720594421855 1
0.382545219280725 1
0.493670234791369 1
0.313745197403016 1
0.473101126098742 1
0.339374741596067 1
0.328929263889806 1
0.344667787935329 1
0.453570443363833 1
0.300547107135151 1
0.490332860356586 0
0.522121501123075 1
0.52110382833437 1
0.44454162341389 1
0.41276786087519 1
0.257378514581821 1
0.241268672155157 0
0.316953763688048 1
0.366217620245263 1
0.477011821546252 1
0.369151923680331 1
0.371634009585409 1
0.307640964777846 1
0.391905849884801 1
0.258828630570787 1
0.325483020569756 1
0.383349040268517 1
0.332198753308198 1
0.380514956638163 1
0.480409475015246 1
0.580471470915927 0
0.317930669078288 1
0.328643589335466 1
0.496812755030785 1
0.287846045250063 1
0.418724013283152 1
0.331439179576706 1
0.377844737629238 1
0.333250465170317 1
0.486019099510772 1
0.300332976069085 1
0.389883891018238 1
0.409570886899122 1
0.40312279682145 1
0.308550015902752 1
0.496800987913979 1
0.383152294805527 1
0.269890471645624 0
0.305712655820367 1
0.335922339716271 1
0.393918114308457 1
0.382621560793309 1
0.400275718900087 1
0.337662119899515 1
0.537113660087519 1
0.440567782666778 1
0.429750675493678 1
0.39117271956004 1
0.369209296420035 1
0.24830685944374 0
0.456468495488566 1
0.421078988931653 1
0.53228532109633 1
0.41027756416874 1
0.380331139983677 1
0.41133685206187 1
0.440485743117521 1
0.481826832165477 1
0.439703619886966 1
0.387523862144814 1
0.496204201458337 1
0.407931764871758 1
0.26296665683584 1
0.333339109005383 1
0.445731194659605 1
0.211406436442281 0
0.339820932399715 1
0.495903673462729 1
0.442650530796205 1
0.414218969771092 1
0.371722770104697 1
0.357625502018585 1
0.276977802560378 0
0.39934658402463 1
0.304174020166642 1
0.491711780840319 1
0.428487864320686 1
0.499413883632541 1
0.455527321215977 1
0.287988968760133 1
0.441937379896648 1
0.424202009396316 1
0.396255436837081 1
0.341624345114758 1
0.486761133854402 1
0.421562134662628 1
0.391133844813713 1
0.384835056084867 1
0.279468845786498 1
0.407580156211028 1
0.249584474722555 0
0.37800392503324 1
0.301972536045765 1
0.472306963064478 1
0.405685706376762 1
0.456613250949446 1
0.337584547187679 1
0.497889198219927 1
0.380954031470212 1
0.415817003282534 1
0.479351922943267 1
0.401696398973498 1
0.399213924368458 1
0.454203610067757 1
0.446679798645867 1
0.362658406306179 1
0.323138361770925 1
0.226981794962358 0
0.283506677423564 1
0.330047900255193 1
0.367544796314574 1
0.36305532637944 1
0.371918778734118 1
0.352602334344067 1
0.65462145087599 0
0.28423401640464 1
0.231448921770361 0
0.444125439453969 1
0.475381930781533 1
0.279268590921375 1
0.355841424935957 1
0.373005286165648 1
0.454473848997136 1
0.512897563739154 1
0.381953970281473 1
0.259245579841042 1
0.526345964846722 1
0.282866127465649 1
0.336629203258149 1
0.483621340988632 1
0.398484629229652 1
0.255019839971079 0
0.539660801128879 1
0.413144506054922 1
0.320621702347178 1
0.399110482814374 1
0.339563768933237 1
0.252710227710025 0
0.42059652924754 1
0.457996885897235 1
0.423714774108519 1
0.524205503577736 1
0.346429671967369 1
0.558450256953812 0
0.504096286906325 1
0.518523884735728 1
0.379061966518755 1
0.361231493952827 1
0.177494504746199 0
0.376933072888285 1
0.411891778021802 1
0.441245482744627 1
0.291759779475098 1
0.304678666102361 1
0.343246239478018 1
0.441166247890925 1
0.288604060544734 1
0.406263896734728 1
0.550400984990807 0
0.469285983740887 1
0.328277802945247 1
0.489335239229183 1
0.600375341194549 0
0.410429942817736 1
0.398377946248702 1
0.408541393815483 1
0.35426003029563 1
0.377114090675495 1
0.45396939451687 1
0.527552361174541 1
0.35190502429048 1
0.337914736280633 1
0.55975938750912 1
0.335755966386357 1
0.471020826792651 1
0.342413492882637 1
0.307633308812358 1
0.382569767173412 1
0.487418050525755 1
0.544525313920944 1
0.384061133480578 1
0.373762072728437 1
0.293496316021862 1
0.170994703152434 0
0.39686499657606 1
0.472518204846758 1
0.63294633001063 0
0.328248975981642 1
0.341785123762467 1
0.225309655335588 1
0.277716659062961 0
0.309755500127413 1
0.488362833611097 1
0.295725782926021 0
0.282548415749933 1
0.270773972592397 0
0.438902640744663 1
0.569813635261033 0
0.401675843413699 1
0.325973376652488 1
0.475792930807491 1
0.236688521188825 0
0.413348413764399 1
0.410084970168353 1
0.399382577837069 1
0.404051803234203 1
0.34006940679979 1
0.358175220696886 1
0.302997899456747 1
0.506475668374581 1
0.313561073518062 1
0.48474574755026 1
0.288911015887098 1
0.336497197322077 1
0.297224402131691 1
0.261382082728654 1
0.359160272358705 1
0.251139192517002 0
0.352684452291746 1
0.435130842671595 1
0.373049696590712 1
0.426662392145845 1
0.386248284802675 1
0.254886861601303 1
0.403340265183298 1
0.433384081480243 1
0.463711347569028 1
0.483320588380214 1
0.387040654075861 1
0.544546512700009 0
0.380669444961854 1
0.300104582975651 1
0.393687026742496 1
0.439023676618586 1
0.257730176327335 1
0.24333219274633 0
0.306828762674681 1
0.46058089267377 1
0.418079165592279 1
0.333400283029374 1
0.541529716001171 1
0.467828263177698 1
0.374521081125209 1
0.393175499874595 1
0.486310991531148 1
0.488650761251073 1
0.364020957746616 1
0.514376775552206 1
0.486199585632311 1
0.409021906416204 1
0.457877395968922 1
0.3286391774955 1
0.416744614920452 1
0.377763530882148 1
0.543343211312601 0
0.371002339535154 1
0.304810863127728 1
0.412406059932913 1
0.449935552614061 1
0.407782903315449 1
0.260789770592005 0
0.353023551575779 1
0.47831033156044 1
0.367061384680904 1
0.470961366813084 1
0.462101445600186 1
0.393817774129151 1
0.311542112012567 1
0.343633708429146 1
0.46555148983551 1
0.220893519386771 1
0.44921216905883 1
0.255281532547934 1
0.308933908663753 1
0.323966714374299 1
0.3550392779185 1
0.49866296419146 1
0.420285506679877 1
0.494149820163933 1
0.283526427949401 1
0.426333124620011 1
0.336220327136007 1
0.457866563007117 1
0.369136043782785 1
0.498367781341997 1
0.345994297588746 1
0.505233840084191 1
0.451246698670569 1
0.540244593126624 0
0.215770049007257 0
0.27960184556475 0
0.369247295001571 1
0.479672297251328 1
0.435912799159413 1
0.490388160304102 1
0.548908626057822 0
0.381872184566529 1
0.298204575659465 1
0.298977795743542 1
0.409450914220503 1
0.436608657677459 1
0.41332368346532 1
0.526331263598478 0
0.585622616911384 0
0.360470312843808 1
0.424525678828765 1
0.594018198234577 0
0.418364990465263 1
0.456127671545587 1
0.428551194273947 1
0.400209982023443 1
0.434552319603856 1
0.382968913130682 1
0.325590987719865 1
0.389663095866436 1
0.511364496445583 1
0.427209058379701 1
0.264560738085555 0
0.441022917663287 1
0.351399170754777 1
0.403182577240877 1
0.405310058414307 1
0.306648328257375 1
0.507158802658865 1
0.239365977733165 1
0.329800259874772 1
0.39732849569109 1
0.347941595615465 1
0.532075279308217 1
0.400770961700667 1
0.449396618276313 1
0.498968238414836 1
0.502927219292514 1
0.385328579185937 1
0.333956124177607 1
0.365357853124961 1
0.471880256650369 1
0.340070571816792 1
0.566421350646995 0
0.356540959276439 1
0.436390224810244 1
0.424498532585061 1
0.474692418939701 1
0.364501498588797 1
0.420422073043883 1
0.455713883229024 1
0.41703068319185 1
0.396815538605009 1
0.495979401496976 1
0.514949761930412 1
0.441229427059567 1
0.449437555371374 1
0.358230062611335 1
0.408533221225528 1
0.426123754179039 1
0.504847292421068 1
0.352287269458849 1
0.514722279823654 1
0.329575988737354 1
0.573425675707103 1
0.476222622903072 1
0.515036543725457 1
0.360906591044595 1
0.310555964753672 1
0.395549385379721 1
0.44191427310506 1
0.445984747876135 1
0.521801733913341 0
0.255354621324453 0
0.410476420109925 1
0.383651974480346 1
0.344411884875934 1
0.438977991722179 1
0.479158873609648 1
0.282776299741138 0
0.408752772263769 1
0.389836412393302 1
0.404241533127474 1
0.313023139774771 1
0.374669078586154 1
0.36406743919317 1
0.421409971458078 1
0.341611062956134 1
0.497654061645143 1
0.453403811583311 1
0.528314127508779 1
0.33412208172361 1
0.35202744060917 1
0.352519849420377 1
0.432109673015889 1
0.480708795162829 1
0.391460433164331 1
0.460588919842143 1
0.374184835067352 1
0.302948902561771 1
0.446242231855257 1
0.290924094159318 1
0.335468677028322 1
0.419359479899732 1
0.530901985659255 1
0.464136752435114 1
0.557562128536601 0
0.263592457195833 0
0.405311348285094 1
0.426620812761852 1
0.409085630377963 1
0.533042414507091 1
0.299356251016642 1
0.470876050643242 1
0.407298791223269 1
0.417938688416394 1
0.514243862163302 1
0.243290829540264 0
0.280809108991874 1
0.356875877759278 1
0.491680965100068 1
0.403584099788227 1
0.332287510004791 1
0.422439212717984 1
0.476434336147517 1
0.481109718223033 1
0.421460744145818 1
0.48057008489416 1
0.273858304707825 1
0.376195882643799 1
0.373622045364133 1
0.360843969304903 1
0.369786768635824 1
0.388287203674068 1
0.477826480771891 1
0.453369086261786 1
0.405813682210349 1
0.346426934842015 1
0.46077234733886 1
0.521042674289141 1
0.29296882187101 1
0.478120114019808 1
0.395694496493897 1
0.456912437804127 1
0.32551811749641 1
0.434042860699925 1
0.351655278405681 1
0.472291795738045 1
0.382429795326982 1
0.404450947227772 1
0.504656834884393 1
0.38769679868874 1
0.318218608025512 1
0.361979666026304 1
0.418101849019213 1
0.423885058787233 1
0.356179894617758 1
0.445809967869165 1
0.374941192860885 1
0.412650325932359 1
0.488296863133644 1
0.343974921315265 1
0.440186443123399 1
0.44194226217058 1
0.337276864745799 1
0.354370860976179 1
0.365504434602442 1
0.272628253607186 1
0.522766036894661 1
0.476160872838177 1
0.366377296975795 1
0.378941843249102 1
0.314504351897548 1
0.385298522343156 1
0.324593553115012 1
0.436991203166718 1
0.354507501715599 1
0.435475629984579 1
0.390163511879938 1
0.352348149574601 1
0.545269764248797 1
0.327610225980342 1
0.37718422377956 1
0.452252191954444 1
0.453105065461835 1
0.456426096521376 1
0.317507876657571 1
0.465304588777532 1
0.317771939954982 1
0.328045500537278 1
0.350046474418125 1
0.284552392601197 1
0.385590528157372 1
0.431495051881277 1
0.359402712604881 1
0.529904132375143 0
0.547294753084463 1
0.337715896348641 1
0.441294230914045 1
0.458702081936019 1
0.360287242214358 1
0.361963536485473 1
0.548004204238143 0
0.417442263559875 1
0.511461638839864 1
0.510461136082951 0
0.336571971404011 1
0.500039250275783 1
0.457821869340799 1
0.320349539661284 1
0.266381038106167 0
0.421420697695033 1
0.4503529769091 1
0.500448366331528 0
0.363032411672837 1
0.461595885800685 1
0.444960267449841 1
0.34453366383026 1
0.267856975609112 0
0.454215676846423 1
0.534868626503557 1
0.433317896743041 1
0.158510030957073 0
0.367712833845669 1
0.444925567967201 1
0.434069392736424 1
0.337358444446709 1
0.310537389972804 1
0.409308038365729 1
0.355031099305278 1
0.349750758509986 1
0.341158268696876 1
0.457417261036043 1
0.38521144037228 1
0.440605036568518 1
0.462249199591261 1
0.426188769026849 1
0.394323890527492 1
0.446875244458243 1
0.488636201059052 1
0.463587662738776 1
0.367486569872063 1
0.451962975816276 1
0.361571497284582 1
0.344019494936001 1
0.358780032563337 1
0.406727118093996 1
0.399663500695124 1
0.523418122029918 0
0.399712097262047 1
0.391882170770484 1
0.442358668205317 1
0.366495068324988 1
0.428777893942638 1
0.438442823184139 1
0.350205875372052 1
0.184220662899131 0
0.586086378253512 0
0.444294566358857 1
0.392334244750172 1
0.278583145161609 1
0.477911197872274 1
0.383715507577723 1
0.387771735096098 1
0.317093751921797 1
0.336423467816723 1
0.448313183367358 1
0.401332582859864 1
0.255196536223389 0
0.444530071656602 1
0.369718101720555 1
0.307500258697787 1
0.34602440248945 1
0.431641076275421 1
0.305135830541081 1
0.471734829137784 1
0.47938900468413 1
0.396530495055375 1
0.448745900558215 1
0.387744976636182 1
0.284779302597222 0
0.412685342080648 1
0.550010506195298 1
0.436808244559242 1
0.367819770373748 1
0.56473355527562 0
0.513552874665696 0
0.276412347976835 0
0.443739195049789 1
0.465005226398214 1
0.467054073229023 1
0.27704594067223 1
0.375836808770664 1
0.441312128301152 1
0.483800423418601 1
0.460678651751565 1
0.415209972741353 1
0.497702475648118 1
0.449052030348921 1
0.357219615272973 1
0.312596759764055 1
0.454036633611687 1
0.502169309909607 1
0.288747281164763 1
0.388108803111785 1
0.405866042386552 1
0.340817906063844 1
0.453378724247268 1
0.400531431640796 1
0.468060150688431 1
0.347182418692273 1
0.536760348148002 0
0.453330213304434 1
0.376915967071942 1
0.205476419096442 0
0.312139438600303 1
0.350631507420166 1
0.38670764616412 1
0.332457977007925 1
0.485859866045932 1
0.313047124818025 1
0.454731647566435 1
0.470655400203042 1
0.387209510096335 1
0.400285524546116 1
0.482193867976471 1
0.351247932201362 1
0.287665941661695 1
0.385726131632531 1
0.348974005298147 1
0.407375317685835 1
0.397147611190024 1
0.393095572498869 1
0.364762095000617 1
0.194293291546008 1
0.252402512384573 1
0.318594187998039 1
0.591891469812074 0
0.339541164931543 1
0.409159197427951 1
0.463938750041339 1
0.381037869982468 1
0.29372487875805 1
0.278264848718348 1
0.446237726136762 1
0.240549627805185 1
0.450090898479996 1
0.43884552388391 1
0.246086071465909 1
0.411551725226837 1
0.311964355002354 1
0.428047725564106 1
0.423809294068613 1
0.506753995380487 1
0.45894583233007 1
0.353270919824643 1
0.472025755043082 1
0.391361442810586 1
0.394362862361158 1
0.363920451880318 1
0.560099642187423 1
0.427944396323761 1
0.393686231571437 1
0.456941021112111 1
0.418461725209057 1
0.369448559991475 1
0.559847148073726 1
0.402314278329033 1
0.44756333536875 1
0.543912807245239 1
0.391884229478277 1
0.545572322764318 0
0.443878199665416 1
0.440501950247899 1
0.273311963754002 1
0.34920586912253 1
0.517297060402118 1
0.275719395726909 1
0.462322959890442 1
0.442132213550767 1
0.394775054979915 1
0.342753808337641 1
0.536447376907286 1
0.443794169343976 1
0.373866349806168 1
0.361344130823706 1
0.341921985371085 1
0.404899541153036 1
0.436039464872469 1
0.189504093428371 1
0.326256848173304 1
0.359150398145773 1
0.352387027036538 1
0.410308154254202 1
0.387286478591367 1
0.387240423364916 1
0.40058326933197 1
0.560815314613044 0
0.283862729248884 1
0.366199893197086 1
0.38074035546928 1
0.544763238195198 1
0.500637304952612 1
0.360053356095878 1
0.337610039170849 1
0.361286065138241 1
0.407963150197897 1
0.47441555766476 1
0.195267203675445 0
0.506370182892953 1
0.385210707515031 1
0.445294703121875 1
0.274144616286065 1
0.397411781508311 1
0.354621884847358 1
0.350286445621526 1
0.453134542616665 1
0.344734979703057 1
0.476094375651401 1
0.4053772683714 1
0.465825585576644 1
0.486817243745157 1
0.332676500580629 1
0.508202825647714 1
0.249541275116971 1
0.522728872183373 1
0.599760981142199 0
0.295378845591324 1
0.350597709670046 1
0.434364602156377 1
0.350454080974251 1
0.482623054961523 1
0.382810698422646 1
0.373781188207347 1
0.402227510219775 1
0.539494395003429 1
0.410213826519398 1
0.550668649773494 1
0.497428569214694 1
0.437848264519321 1
0.362304978404814 1
0.434980859165402 1
0.422738460716935 1
0.522848578205109 1
0.464867129103626 1
0.563539006273478 0
0.526404810541497 1
0.333276379146905 1
0.437254430786632 1
0.448853111863071 1
0.405163243599139 1
0.342594673487128 1
0.367957907071641 1
0.243183489972979 1
0.380389310282973 1
0.473809587434032 1
0.424206214731211 1
0.360009460940801 1
0.393603773918501 1
0.472817252156769 1
0.270408391170452 1
0.529157437309203 1
0.340555068820924 1
0.449392728651925 1
0.383902436012301 1
0.296440562445144 1
0.407957593456818 1
0.475432622301047 1
0.462899593474135 1
0.374819565234195 1
0.601554103722676 0
0.291402350164958 1
0.358088046670291 1
0.294129060278345 1
0.459556247493012 1
0.527615259949186 1
0.457824683035265 1
0.441034435242806 1
0.322653291737866 1
0.326329484622872 1
0.461047598090661 1
0.416082933403094 1
0.275655071394732 0
0.268268293385675 1
0.423666821787908 1
0.440659656278748 1
0.481614982473435 1
0.41327956090818 1
0.324492248038 1
0.488284681377316 1
0.347704378981559 1
0.379015891752501 1
0.457558477999275 1
0.481224851444174 1
0.567654168802604 0
0.360598601083454 1
0.377871088069878 1
0.418383794123956 1
0.293913577540148 1
0.272961351576251 1
0.268019328791098 1
0.428370068432518 1
0.481633328527709 1
0.522236524962256 1
0.38795048294928 1
0.360711176070146 1
0.442270654670964 1
0.284330587692254 1
0.51647651172988 1
0.365827929337926 1
0.424772701720787 1
0.513441100903536 1
0.515948304732732 0
0.383050479800996 1
0.348225169026357 1
0.391525694522344 1
0.333744135509809 1
0.485363298020375 1
0.337855952603733 1
0.26775476897684 1
0.38122664240718 1
0.41331363186521 1
0.411311542559892 1
0.459079951407685 1
0.512728339588495 1
0.349442000604942 1
0.431371368539909 1
0.446060338573089 1
0.465111499699642 1
0.342993368036144 1
0.240489375948875 0
0.445738277636445 1
0.353286003569643 1
0.372194777580958 1
0.457801621466186 1
0.428431953013423 1
0.359566212012448 1
0.380210057403747 1
0.493713038608827 1
0.458904899739219 1
0.396963708448657 1
0.279441644739244 1
0.363770773433606 1
0.275459905264751 0
0.456318701800144 1
0.473718019668948 1
0.355189063972597 1
0.310843024246586 1
0.37561201224636 1
0.4621189180961 1
0.359362130042926 1
0.383091772925695 1
0.428788005475387 1
0.449124799315537 1
0.387801985922329 1
0.427575467133781 1
0.470094104390883 1
0.337648012773512 1
0.364246314659299 1
0.439669631169061 1
0.418913369304983 1
0.331615788683461 1
0.352784093429288 1
0.460936793260415 1
0.416351362173618 1
0.376356682341709 1
0.425015169094619 1
0.437564990966039 1
0.380806324313328 1
0.399102767940982 1
0.471173449895668 1
0.427109553974908 1
0.334276458546634 1
0.381609728406371 1
0.369662471288608 1
0.419787385692048 1
0.372675509895187 1
0.431148351196199 1
0.479711313194396 1
0.491989180144144 1
0.253320349299916 1
0.562461347665988 0
0.453922724731509 1
0.380760837826234 1
0.416685002672814 1
0.555302244621189 0
0.407218156248642 1
0.399089038548557 1
0.434927067851099 1
0.446922934757886 1
0.339013001250717 1
0.429595502658506 1
0.436493402377871 1
0.427782993368024 1
0.362134753817603 1
0.271674763765233 1
0.127095286026241 0
0.310560047794346 1
0.480450953171398 1
0.397957670990807 1
0.304641158500973 1
0.289427620265328 1
0.303788833775171 1
0.36444144218397 1
0.418410753276395 1
0.600851723233335 0
0.42936646338979 1
0.38905266224541 1
0.411758046169952 1
0.388509457712106 1
0.358088477957512 1
0.40205884576713 1
0.350960501398091 1
0.406077822719563 1
0.381765662115687 1
0.302158172195044 1
0.428737245894965 1
0.454014083415004 1
0.398874326679361 1
0.367953433177809 1
0.422651905918374 1
0.212930078525624 0
0.399517459772163 1
0.452588366386779 1
0.27130106826655 1
0.383083742467136 1
0.464407437452986 1
0.425944185730077 1
0.361632107621057 1
0.467905927443947 1
0.554516902382841 0
0.338899495080262 1
0.351826492171011 1
0.394450755789351 1
0.351577861001343 1
0.383201948617566 1
0.533949478387524 0
0.291555263163603 1
0.41344555189803 1
0.385042623737196 1
0.490162835435526 1
0.457023789237195 1
0.307636036156561 1
0.52896300170988 0
0.428942120777608 1
0.409728606613315 1
0.44612215949153 1
0.466644601950832 1
0.322501049401094 1
0.255606155066374 1
0.241715461470479 0
0.431225994698451 1
0.461925825360689 1
0.321351351201532 1
0.45149817767266 1
0.369688626612896 1
0.382048977613526 1
0.483720523086928 1
0.49175125418108 1
0.308941236014278 1
0.280495472199514 1
0.362815563117884 1
0.536759474663042 0
0.370564043819506 1
0.419381259771428 1
0.431610637873875 1
0.385751848587017 1
0.412170235131666 1
0.377885238169081 1
0.410358820636991 1
0.483549921920763 1
0.566993601151536 0
0.240436750864317 0
0.390743631368873 1
0.297691159258175 1
0.419837404099393 1
0.385059085860576 1
0.339052799913603 1
0.503285305146969 1
0.424246052768817 1
0.390258011270894 1
0.259655983174631 1
0.586053855509472 0
0.318075558184451 1
0.46058686825774 1
0.369521631714077 1
0.443315188876123 1
0.339363526756478 1
0.376567230665389 1
0.583885273467252 0
0.411796124665606 1
0.503477084399208 1
0.348216802177522 1
0.369071765074915 1
0.266594138625233 1
0.427334947516278 1
0.37163769900464 1
0.380741274102268 1
0.518758122000727 1
0.47089021188787 1
0.416331827243436 1
0.554258114576156 0
0.408394016184289 1
0.405675340558257 1
0.448952712431936 1
0.469378178241928 1
0.301500023445953 0
0.457288174671872 1
0.547466289749488 1
0.362713858900271 1
0.41047876202721 1
0.37193370500327 1
0.516115384335279 1
0.170060967849734 0
0.325212051981099 1
0.313330350251217 1
0.402949533690906 1
0.45114021584586 1
0.370382407626855 1
0.486557709465834 1
0.325845810327293 1
0.365973017073514 1
0.426937729464794 1
0.405508902215479 1
0.43651357104527 1
0.41247595115828 1
0.406131251896749 1
0.338481803483117 1
0.391069684071695 1
0.369213736512877 1
0.582627862990407 1
0.311541442271666 1
0.521793495044296 1
0.484262792045654 1
0.386110240640918 1
0.38940244996 1
0.487819238388336 1
0.432026288914627 1
0.421769188329505 1
0.515823040959992 1
0.356425830976766 1
0.530915840613575 0
0.455494205220501 1
0.319267291128456 1
0.417449084471162 1
0.45352149734182 1
0.36270237619845 1
0.388378938345338 1
0.316246918820132 1
0.46618982934678 1
0.369743130500304 1
0.450190676071054 1
0.435937344236636 1
0.343428451609176 1
0.333877881907393 1
0.38723056141946 1
0.427697782872073 1
0.406892533985462 1
0.350526447277024 1
0.33328400511167 1
0.318135723236853 1
0.522924501978959 0
0.283910431233567 1
0.273670342246379 1
0.360326609213627 1
0.297479335078342 1
0.360612033617939 1
0.345964436046879 1
0.406795501014384 1
0.339576245249843 1
0.416023024451129 1
0.410321776280201 1
0.316463796870852 1
0.529893744119901 0
0.387123593315215 1
0.408225424234043 1
0.451363175310742 1
0.478664501141345 1
0.275327891594836 0
0.445871164953445 1
0.432652158959057 1
0.419528023315027 1
0.283518781123171 1
0.484017445474662 1
0.442374772880138 1
0.463158226024529 1
0.422274783398238 1
0.437154286400491 1
0.361881084389459 1
0.44568248438044 1
0.410918181801335 1
0.423676889677984 1
0.39507061924894 1
0.450788706702925 1
0.484547278643783 1
0.465063622408692 1
0.29133086575275 1
0.303020430425765 1
0.344670650707608 1
0.285805306973129 1
0.405672604295746 1
0.524743702014851 1
0.354119421620847 1
0.318667768042014 1
0.300380302181483 0
0.535761682594916 1
0.451456124270717 1
0.378070488203888 1
0.624819229363726 0
0.278678583845419 1
0.443527197217833 1
0.33590075779774 1
0.35222808929868 1
0.379883084526931 1
0.525525990599564 1
0.565300741233099 1
0.380665893221829 1
0.510793997895011 1
0.299576178279062 1
0.443037137516076 1
0.311693648673182 1
0.28546721772747 1
0.367074526429048 1
0.528841175092392 1
0.361641453448656 1
0.354089054641013 1
0.442972153568456 1
0.489739702718703 1
0.396635399331762 1
0.2704772660753 1
0.422951840479342 1
0.440600424191024 1
0.400003331671601 1
0.32338806403604 1
0.381969207964139 1
0.554237476955855 1
0.2654237850086 1
0.468753799734897 1
0.366483129429717 1
0.330970219474577 1
0.319247386583278 1
0.360105263783249 1
0.457281353384593 1
0.228531864081727 0
0.238511822395738 0
0.457951610045703 1
0.482459058974891 1
0.524214328048709 0
0.339220835517503 1
0.297842187172574 1
0.460127240900769 1
0.483991121889114 1
0.480070861409764 1
0.423087268476536 1
0.566202033300868 0
0.479641243865214 1
0.495189812616333 1
0.404581061395658 1
0.510551173687227 1
0.30057082341285 1
0.373530163656783 1
0.289262141953884 1
0.2334190084637 0
0.385174594868998 1
0.293510184074146 1
0.28777653998157 0
0.478064105615482 1
0.377649622960015 1
0.513272353555527 1
0.294661130078451 0
0.38055775757846 1
0.330069166892041 1
0.400385734055968 1
0.274494769259394 1
0.291786904062133 1
0.414095160039601 1
0.369093058626191 1
0.375861382882493 1
0.442548106802377 1
0.438685830004301 1
0.384080026351155 1
0.344226633777577 1
0.412178656321816 1
0.394590546048175 1
0.387354560416251 1
0.447240173631265 1
0.386885660966543 1
0.38517729911225 1
0.452607097846252 1
0.384337394779269 1
0.341360838471052 1
0.288840694964953 1
0.374532300842791 1
0.401136124119029 1
0.455726850222463 1
0.357196638938575 1
0.410152892416846 1
0.353859652612283 1
0.508800878148308 1
0.494831458724304 1
0.412618243512647 1
0.510128566797229 1
0.517971876845743 0
0.387504966188157 1
0.367524680661676 1
0.32990011246658 1
0.29316847185958 1
0.475465120028636 1
0.465838804323624 1
0.462022958378996 1
0.413338373551969 1
0.474550156079092 1
0.394314091030199 1
0.440545251120138 1
0.244466878315323 1
0.453275039790437 1
0.445535119108458 1
0.382275269865205 1
0.304353338755482 1
0.367632602961191 1
0.285204221362 1
0.425528093268356 1
0.367195576865537 1
0.319802728682032 1
0.465033873803931 1
0.356513033196927 1
0.331515630012112 1
0.279061209776493 1
0.4258672882017 1
0.431275595000677 1
0.345360147688857 1
0.445059526053777 1
0.333554615623282 1
0.449414431149044 1
0.244747002736134 1
0.344384489984635 1
0.470653120027162 1
0.497407997669792 1
0.314744539240085 1
0.308050549913926 1
0.295338979461415 1
0.208681007435437 0
0.515893542387358 1
0.279081798185953 1
0.648971583712403 0
0.280881894819931 1
0.274321474897964 1
0.403165023877028 1
0.402843477797129 1
0.385827451404889 1
0.41139311264491 1
0.428551674775962 1
0.318401121785192 1
0.323125775860845 1
0.353738310438668 1
0.384727335058005 1
0.375765701285204 1
0.30748874800248 1
0.26392864635807 0
0.411822684203928 1
0.442606406200379 1
0.382411488329601 1
0.489681144062045 1
0.46235003819939 1
0.382726460566741 1
0.394243824679656 1
0.368283822094157 1
0.378027053932306 1
0.347408240437157 1
0.428047346349064 1
0.536319693345745 0
0.334562232707132 1
0.386169420611499 1
0.25531739592505 1
0.504868527891876 1
0.372482081440344 1
0.540712254969183 1
0.295725186530391 1
0.345763783743322 1
0.485855650135013 1
0.384375679306769 1
0.576948312243527 1
0.333627831542445 1
0.281885928319254 0
0.526906042964186 1
0.39172114684365 1
0.429257731969015 1
0.49440487832883 1
0.299772954661128 0
0.482847706803894 1
0.330282715659782 1
0.436571378403448 1
0.32267496151404 1
0.409515653289635 1
0.372187881324099 1
0.38580422297737 1
0.331434765214331 1
0.316834898809224 1
0.29708747104152 1
0.30437839199542 1
0.33307249520125 1
0.289726299891254 1
0.363708801333226 1
0.445913453743537 1
0.317449391898062 1
0.545235212633357 0
0.470678116424842 1
0.312462446295618 1
0.455035143575029 1
0.236086031488166 1
0.437181458981576 1
0.363492680371292 1
0.446383930004868 1
0.334958746361053 1
0.301327603703685 1
0.372920228275596 1
0.385199657031896 1
0.367444266229881 1
0.324281338683376 1
0.298908248729248 1
0.373850136531316 1
0.423408909057105 1
0.36827306460082 1
0.453821370758858 1
0.289118786191529 1
0.248262949777502 0
0.427167070382096 1
0.399334528338099 1
0.372635178843946 1
0.320423039317384 1
0.267128958128831 1
0.43928851186936 1
0.425181629022673 1
0.43798158526734 1
0.298352466939802 1
0.373896394350781 1
0.202724615716525 0
0.371739358826988 1
0.348437808380132 1
0.571960296502142 0
0.309323868713589 1
0.457542121812749 1
0.307130584305116 1
0.358074578237479 1
0.503109937040738 1
0.462940055250157 1
0.253996483796756 1
0.423512044687028 1
0.50986540073654 1
0.501235066420918 0
0.392924036300928 1
0.350199691338842 1
0.474758851541781 1
0.456060235908559 1
0.425359493375891 1
0.373358862052781 1
0.498689516607933 1
0.213129787676609 0
0.281641003731315 1
0.474372240188994 1
0.236343420629106 0
0.383228669327514 1
0.484295939862995 1
0.401317135638791 1
0.433740811350652 1
0.46589715082796 1
0.31701711899539 1
0.550323465170131 0
0.325118749148107 1
0.39302868742594 1
0.293640394677348 1
0.525096853740373 1
0.336384188527001 1
0.424189439454822 1
0.394764782408382 1
0.396994292432106 1
0.360527245402847 1
0.678365640252787 0
0.327757785568861 1
0.500565466930059 1
0.392785310039397 1
0.280943479472698 1
0.33818957684472 1
0.372237396770411 1
0.51094178103161 1
0.501978332889856 1
0.322278384548345 1
0.481730258824322 1
0.4454312232231 1
0.39321372352447 1
0.439102841764813 1
0.555781765472429 0
0.429365680729725 1
0.491337371966796 1
0.32220575569023 1
0.479697834263381 1
0.368526900301128 1
0.284004664436051 1
0.446026567969683 1
0.341382959880085 1
0.462666638606233 1
0.519550363977513 1
0.412482165612909 1
0.471827285588169 1
0.269590762303782 1
0.291113747911052 1
0.393158794443022 1
0.378352327023825 1
0.426558246605695 1
0.322307284523545 1
0.357547657173806 1
0.380965136149935 1
0.172166323207473 0
0.509131310037286 1
0.360406924386533 1
0.247947319841239 0
0.433116374665909 1
0.331296639066253 1
0.358026597734482 1
0.548561935580195 1
0.381509188604221 1
0.443061186297641 1
0.442413467639958 1
0.3086918440659 1
0.344966058792332 1
0.439853179209282 1
0.310098652817721 1
0.446602806230665 1
0.433876002472686 1
0.314299926098162 1
0.497777184485927 1
0.357277199283166 1
0.469518033471966 1
0.446417836875722 1
0.43911116835571 1
0.248809445004411 1
0.355253931599167 1
0.377186971267644 1
0.418220856298642 1
0.500463661356026 1
0.380531569980889 1
0.363394207621177 1
0.390965113887567 1
0.469420572939514 1
0.312733632190891 1
0.464414444059287 1
0.335425762240573 1
0.460148570200868 1
0.449142085085371 1
0.379358813721496 1
0.359842202949913 1
0.301736816058587 1
0.463653879957654 1
0.396974537684179 1
0.431491270121941 1
0.339482564024553 1
0.288369522599727 1
0.401351150789437 1
0.297817518282744 1
0.449197671439063 1
0.391023791305639 1
0.530934987993553 1
0.334078785025547 1
0.455825955938201 1
0.48081807512747 1
0.396669431847248 1
0.454727823266261 1
0.343856348223448 1
0.268926755300029 1
0.584907904005352 0
0.46305141996922 1
0.344988865800519 1
0.348061990330483 1
0.394606305050173 1
0.319197639891086 1
0.433031221851094 1
0.175356584026749 0
0.528202143507097 1
0.43373194683304 1
0.31091612346963 1
0.461867579964737 1
0.429928309703462 1
0.465082233134825 1
0.417087770611666 1
0.316513002977586 1
0.34239902112938 1
0.447650851738566 1
0.355449831097725 1
0.477577295887324 1
0.479440157831864 1
0.489377063483289 1
0.416388196027894 1
0.51370415128291 1
0.491454443532235 1
0.25119445016355 1
0.432640888618865 1
0.523739098371227 0
0.361869146921206 1
0.457536140943529 1
0.48120172564514 1
0.373732618941775 1
0.473085947615052 1
0.424962505305185 1
0.428692001831122 1
0.374327092505494 1
0.387090572039458 1
0.439282529119793 1
0.334203313082765 1
0.455914568131799 1
0.434975043910196 1
0.283560524762857 1
0.479731842347476 1
0.432464475200867 1
0.426770323403998 1
0.562741756969238 0
0.343370330506065 1
0.5508557211032 1
0.424167998992182 1
0.548882431961581 1
0.557676281454597 0
0.478313526130327 1
0.419892728670374 1
0.395559167865635 1
0.503008423337253 1
0.580323980890968 1
0.448524072949583 1
0.353284004222791 1
0.301879225487627 1
0.299899745181369 1
0.432062500466561 1
0.503721895321338 1
0.453593623487511 1
0.351034049663659 1
0.37892481046046 1
0.378170749579327 1
0.437031275817346 1
0.365272546842767 1
0.504653004478712 1
0.393318734830596 1
0.289707339243845 1
0.336665199753273 1
0.371390083724777 1
0.427516473240923 1
0.34073464811907 1
0.333732419980259 1
0.286259517323204 0
0.49028055644485 1
0.216946182475085 0
0.339957926560867 1
0.39262869204823 1
0.408263100085431 1
0.309814261658957 1
0.327543115348613 1
0.452326655612298 1
0.445866055872985 1
0.304971182048055 1
0.463191270550462 1
0.38332785575888 1
0.525448546903203 1
0.433856449432556 1
0.464413483953071 1
0.346222153097284 1
0.348879944816343 1
0.458199408932322 1
0.376625643834861 1
0.400143061951578 1
0.460402569836319 1
0.341759012516404 1
0.284443429082382 1
0.406610957509403 1
0.300536665388838 1
0.381390582958103 1
0.443077430272795 1
0.265773704489252 1
0.432689070061757 1
0.457289626664257 1
0.530285755679185 0
0.401442228970284 1
0.479730639603906 1
0.350246091098549 1
0.489719445618894 1
0.32942499919839 1
0.508400953807086 1
0.44741743096401 1
0.484097665849275 1
0.355889825032028 1
0.443392983546452 1
0.360486418295696 1
0.561442219333252 0
0.394802874553625 1
0.387398051102154 1
0.422412513895237 1
0.369702956284804 1
0.354889871800536 1
0.333831149039623 1
0.517729097637928 1
0.395428327279008 1
0.359295210788714 1
0.385939941327113 1
0.404759114064038 1
0.41017560081146 1
0.325802170086845 1
0.396624223617279 1
0.385220246728589 1
0.354650177551135 1
0.415751091180213 1
0.390622691429075 1
0.53509491861315 1
0.44217251613892 1
0.364669927997269 1
0.405200800300578 1
0.314987029349215 1
0.425017904228283 1
0.44524173543395 1
0.562554283042603 1
0.482598608497035 1
0.345498816496963 1
0.442194147698537 1
0.471333170755976 1
0.374737207246332 1
0.387339094078078 1
0.377631088923381 1
0.411749833953456 1
0.426022657833044 1
0.416760975938774 1
0.433661193878916 1
0.445599828954653 1
0.426607249944393 1
0.418482038192243 1
0.55435795059274 0
0.399702817977509 1
0.394038199302411 1
0.39109997894908 1
0.369640554230832 1
0.442460898476489 1
0.414938968569716 1
0.350184426872322 1
0.360556467588453 1
0.337284646965347 1
0.501839006278481 1
0.408961241125871 1
0.324679250975855 1
0.443084682929162 1
0.365031541379211 1
0.428816553199701 1
0.291912461914834 1
0.207727174796161 0
0.445728696518556 1
0.331016316902538 1
0.543241945155803 0
0.399999152382693 1
0.400212664636162 1
0.404963344033763 1
0.328966592103143 1
0.436578877162137 1
0.512536499844595 1
0.353264119653094 1
0.443534644982505 1
0.564739579464931 0
0.583403603423263 0
0.412527192805843 1
0.469018503279282 1
0.533354198133339 1
0.41742525306709 1
0.425577248914974 1
0.382038672199802 1
0.393223348675152 1
0.437154748034956 1
0.344960781050714 1
0.541847345125685 0
0.201779791629833 0
0.299488175012308 1
0.39354070778521 1
0.334388554662404 1
0.398244855636784 1
0.547250181677587 0
0.408157829570247 1
0.347963182694214 1
0.264335633734632 1
0.431462127340205 1
0.46304982146034 1
0.355097993945095 1
0.442789670586102 1
0.391191194368621 1
0.377534461348274 1
0.439600792201609 1
0.363468445662224 1
0.299330017792633 1
0.467047968010551 1
0.380283307570043 1
0.503113522795316 1
0.295494215745875 1
0.41585827360768 1
0.455072309633125 1
0.453995786020719 1
0.312784258695983 1
0.422714127570212 1
0.318120952598673 1
0.441506114379315 1
0.410586956368783 1
0.28558245520238 1
0.501005937813907 1
0.357290193476944 1
0.298493817590431 1
0.254939266210905 1
0.395705024798344 1
0.456219653706567 1
0.347712956044287 1
0.359349249134032 1
0.466743660729372 1
0.357391040833762 1
0.437476615326936 1
0.341729975568339 1
0.29607108041498 1
0.444302638159057 1
0.498129189890039 1
0.486434602357051 1
0.280150547276897 0
0.397704072442033 1
0.424920794019779 1
0.310408061111307 1
0.422156760162737 1
0.500314074121462 1
0.380891196104977 1
0.410542032328813 1
0.329589095711279 1
0.366267072315249 1
0.357230396308874 1
0.339967860863338 1
0.337955635021002 1
0.391603287409811 1
0.509072956909319 1
0.34898719120982 1
0.362869470883633 1
0.200565203044822 0
0.500957454814787 1
0.276339443756395 0
0.470371812083511 1
0.380948322057798 1
0.363688943447334 1
0.323561815932552 1
0.636853048733297 0
0.385456101468089 1
0.400161798908314 1
0.318805649829535 1
0.47038522510328 1
0.402487531290125 1
0.347388455884095 1
0.372696757048255 1
0.37724526988145 1
0.36084249682284 1
0.3802234218519 1
0.384034618478755 1
0.49426257241792 1
0.365474502795004 1
0.26725944672057 1
0.574016588781936 0
0.454731900041043 1
0.448931039159709 1
0.332666514993516 1
0.394350386046156 1
0.468192588510026 1
0.416822115809658 1
0.414539576774294 1
0.42809476969414 1
0.437244576283621 1
0.510514646062043 0
0.492686295011531 1
0.509189049037528 1
0.426145866295509 1
0.307305888287116 1
0.51482708833265 1
0.46252785697678 1
0.469906647575872 1
0.418060246128811 1
0.20306115201706 0
0.430279357777994 1
0.336198420714614 1
0.487030867118919 1
0.391563886972613 1
0.372865236091606 1
0.305676180371088 1
0.330874023635899 1
0.440243770818804 1
0.395512870776679 1
0.298515873047594 1
0.511746972394942 1
0.283608799369582 1
0.375626661708095 1
0.434497740439548 1
0.359721165872189 1
0.413248295420161 1
0.368324393869982 1
0.378487897871197 1
0.462885585598361 1
0.446825033127496 1
0.485679190597852 1
0.458606248886096 1
0.370701077838118 1
0.408746042307132 1
0.342472723006866 1
0.392633449119083 1
0.465385576740075 1
0.481518040886065 1
0.594011365540968 0
0.458848665128031 1
0.427387037367318 1
0.381546079144349 1
0.357866581375601 1
0.370388653215513 1
0.411119684334098 1
0.36905101829419 1
0.187113868657285 0
0.480209601438792 1
0.436388987921637 1
0.236445986618792 0
0.415535844440359 1
0.451953362324458 1
0.277951656607661 1
0.517147401109839 1
0.492139681491802 1
0.351424729544578 1
0.340048975724586 1
0.364025666973656 1
0.457425672814801 1
0.392760577266093 1
0.595135952579885 0
0.296355718435259 1
0.498370862355754 1
0.474076290021342 1
0.565760601330492 1
0.258933391302378 1
0.453212805583886 1
0.342939924703932 1
0.430734197021178 1
0.339870523648713 1
0.582958545195986 0
0.424500826503629 1
0.465584897111201 1
0.258144705216691 0
0.356648779507911 1
0.379889822091551 1
0.44639229800699 1
0.293023796514273 1
0.516239076337841 1
0.428258088843837 1
0.46801988261311 1
0.419224916838468 1
0.365758108125692 1
0.393254108090956 1
0.552997856547773 1
0.457797423221682 1
0.411521063349958 1
0.240618345953158 0
0.347857576522259 1
0.473720803277519 1
0.460385869543403 1
0.49767883621189 1
0.300174413105651 1
0.390968053420137 1
0.450951222215668 1
0.493372655021368 1
0.394266170317557 1
0.27934943281861 0
0.461690825110545 1
0.348183205391976 1
0.391876929243379 1
0.327228353211714 1
0.437503367413028 1
0.43099660938925 1
0.267676090702515 1
0.466997629373228 1
0.394387568094631 1
0.467585656266789 1
0.27719156034255 1
0.361258023921739 1
0.356838417412309 1
0.42013385183694 1
0.478847214487143 1
0.470907311817666 1
0.375856551179558 1
0.274111507479418 1
0.46603778176148 1
0.384329709731373 1
0.383829298856467 1
0.440873760900958 1
0.387770389235353 1
0.330106382233 1
0.458267868078866 1
0.385400462759595 1
0.408249713724759 1
0.404528996563255 1
0.433821680131562 1
0.367720250667092 1
0.470307580108567 1
0.353936230706687 1
0.422808343573334 1
0.349536941657868 1
0.37818890754008 1
0.358613013782736 1
0.402167273187226 1
0.292077882527811 0
0.375742955121263 1
0.399307263502964 1
0.567196559535925 1
0.311307926080946 1
0.344482780044801 1
0.435831548286099 1
0.409953860064236 1
0.408882659308167 1
0.361327015868526 1
0.40090389295016 1
0.496263656880869 1
0.407940113685448 1
0.376872401126987 1
0.47864518278527 1
0.424040493944399 1
0.396210607698392 1
0.35173169039663 1
0.585714961061602 0
0.369054238990231 1
0.260151444605566 0
0.443327282194712 1
0.545681417959714 0
0.370101851347427 1
0.25421153833282 1
0.376527568705648 1
0.344450704754272 1
0.343164127873393 1
0.51157555511676 1
0.458027574764687 1
0.478012893196205 1
0.406635522980643 1
0.348836204671477 1
0.417389149045751 1
0.350967531758044 1
0.34786446794076 1
0.414662157281667 1
0.389710552281585 1
0.401790055807954 1
0.386052652409141 1
0.394857660290644 1
0.34365272188296 1
0.421573759608968 1
0.420459409008764 1
0.456580156733003 1
0.427340585511482 1
0.389698060267508 1
0.400389194861733 1
0.357011439183434 1
0.434921610257564 1
0.357364651679853 1
0.413334963524164 1
0.465625668979671 1
0.36142465078473 1
0.460923390404952 1
0.521559506181118 1
0.39162733517184 1
0.377546552874937 1
0.439122658958197 1
0.330699187456327 1
0.379078138517379 1
0.405688309388792 1
0.535702875590563 1
0.375422153152426 1
0.356500991301885 1
0.312757708313064 1
0.377116826441474 1
0.441705684216694 1
0.400467023172767 1
0.413959643591344 1
0.312664228878496 1
0.447908808714119 1
0.33096047213563 1
0.411525271849715 1
0.419717924647376 1
0.523294015085381 1
0.457082379589363 1
0.425434449916853 1
0.566639742007829 1
0.381166525749025 1
0.15628559007464 0
0.164484064001853 0
0.452965070422748 1
0.364462018148471 1
0.336485978711618 1
0.352069167476587 1
0.265377788264161 1
0.384071655170975 1
0.534296351389926 1
0.37840251557154 1
0.38229785956548 1
0.305817992848397 1
0.520720880280431 1
0.394212664041936 1
0.394136392735914 1
0.399183564598909 1
0.480791264968609 1
0.413418407436848 1
0.451690492622456 1
0.330176510893595 1
0.531506347119406 1
0.309359947868486 1
0.334759388476973 1
0.345574675495269 1
0.363579769340476 1
0.377418718419656 1
0.302266558400841 1
0.391244937946565 1
0.326049135194878 1
0.339588025206916 1
0.385048599159715 1
0.488216689116196 1
0.270831361503304 1
0.508573143724499 1
0.475323123838354 1
0.481303908334297 1
0.391340795452574 1
0.396366136581833 1
0.509160024292461 1
0.333392933648874 1
0.27600412212558 0
0.433437958197672 1
0.525300994208846 0
0.412002960520534 1
0.473082040995492 1
0.424763840541774 1
0.462082301318029 1
0.293852195705794 1
0.383276526469783 1
0.328889829847733 1
0.406842589090506 1
0.297219023859771 1
0.430166202258932 1
0.337817179984549 1
0.444739978984531 1
0.328339517335236 1
0.359197561484384 1
0.480169951801169 1
0.421935475071013 1
0.408659338681503 1
0.406345894485214 1
0.449306950827928 1
0.348964469496489 1
0.324053992548692 1
0.488361907211965 1
0.590374600978453 0
0.418899485734461 1
0.511359041701103 1
0.339099905758995 1
0.431570588300554 1
0.381987725196731 1
0.509692392769638 1
0.390003887043925 1
0.449316851909429 1
0.374016384288563 1
0.374321375887628 1
0.40371215954622 1
0.514568826000639 1
0.420677010432039 1
0.340352633258656 1
0.403637686675226 1
0.392503362368535 1
0.389651976608748 1
0.523881575683427 1
0.555135778590378 1
0.453678598314813 1
0.328769873866663 1
0.49146837223772 1
0.309917232108154 1
0.303052051106791 1
0.435830889291689 1
0.524562637245602 1
0.456314362406372 1
0.422189782380024 1
0.346284273403533 1
0.46351714138221 1
0.309742657751616 1
0.41026000158772 1
0.43041213552364 1
0.370167235018058 1
0.478888603601683 1
0.513290992272246 1
0.413268281115447 1
0.253926049101489 1
0.272749097529797 0
0.249638491646543 0
0.386151482572549 1
0.411473882420859 1
0.306914051876138 1
0.278633515024591 1
0.405051099037145 1
0.203653375158267 0
0.465189120111211 1
0.331399871941949 1
0.445499370230987 1
0.368065101470627 1
0.305945991558378 1
0.402633097961988 1
0.370948121321279 1
0.263612013331381 1
0.461850912740065 1
0.363428478241609 1
0.33404852851425 1
0.471265035363713 1
0.380151041470618 1
0.363165245769995 1
0.238171548986499 1
0.511838778457271 1
0.52179963662803 1
0.528861575979429 1
0.485775650171025 1
0.391081515559921 1
0.375635391483886 1
0.401384807596608 1
0.374174281941243 1
0.340231424016204 1
0.221272419631488 0
0.337776377555253 1
0.358027802792472 1
0.381306378965765 1
0.413448010781092 1
0.332945366170882 1
0.351972932086328 1
0.2875062123589 1
0.471510901041334 1
0.445880191893312 1
0.430392311423627 1
0.420345278046122 1
0.412634321272617 1
0.45265775278536 1
0.40561772452576 1
0.36058089738477 1
0.377599916014371 1
0.411976601674141 1
0.437729056508984 1
0.524262264826674 0
0.37563609859022 1
0.320166671296166 1
0.502381504609475 1
0.517597163153933 1
0.38739319975285 1
0.318945463931808 1
0.50880955456099 1
0.410987082698647 1
0.348520026969112 1
0.349570518159776 1
0.473437727862603 1
0.312758032154943 1
0.487730811121239 1
0.474640534379589 1
0.279943662954108 1
0.44819573717941 1
0.26287673954903 0
0.481436520603236 1
0.413443648685966 1
0.295287304207167 0
0.387946707772955 1
0.372955394224805 1
0.455448906045386 1
0.462784139965126 1
0.54693358609679 0
0.435360421218058 1
0.456939913056506 1
0.355219101688818 1
0.371628116217151 1
0.301076065744763 1
0.425282041185205 1
0.360714538618074 1
0.523107244344663 1
0.434785752500278 1
0.448344734750091 1
0.346500163762698 1
0.575144674831743 1
0.40358257331228 1
0.464519044383221 1
0.275323743362827 1
0.408033380739644 1
0.355421909266878 1
0.471808667109564 1
0.369713948300092 1
0.54083780286533 1
0.320390570905582 1
0.285975502577325 1
0.446415927509437 1
0.422729681163001 1
0.408365036986093 1
0.310957996699566 1
0.509288490868901 1
0.469840871402743 1
0.471300033835529 1
0.335394945879303 1
0.358889939852554 1
0.349997074462275 1
0.443455662492893 1
0.391114125668089 1
0.537301470124912 1
0.367860970614006 1
0.401645720862039 1
0.350858785642196 1
0.524388139048163 1
0.453838659315559 1
0.3381802896008 1
0.355781968312603 1
0.418895527383147 1
0.44834490647186 1
0.377129985979244 1
0.59499923814848 0
0.38190989617233 1
0.483147680547525 1
0.38453665348493 1
0.458003815781719 1
0.286478338555906 1
0.340061843054433 1
0.404273170813454 1
0.309594974494021 1
0.23906315286183 0
0.347838821264158 1
0.579816642189631 1
0.487216688221391 1
0.484899687429857 1
0.243419974078274 1
0.43880920432492 1
0.446414831341578 1
0.408106364364875 1
0.483926570226812 1
0.46210639466357 1
0.278648652431736 1
0.32570890873042 1
0.469675652799644 1
0.402346725843704 1
0.487116548065488 1
0.499512750242504 1
0.316232663880684 1
0.450166242566667 1
0.454984206959127 1
0.398979858788346 1
0.33601979256994 1
0.396601178795479 1
0.340786112347547 1
0.564416186911001 0
0.360990824508016 1
0.467760232701742 1
0.425284657042883 1
0.377934528449926 1
0.441858106083197 1
0.450102593076306 1
0.342385515915974 1
0.389629123188234 1
0.381661734559035 1
0.313317679884289 1
0.465517264249217 1
0.374703074952237 1
0.198417526106079 0
0.491835226113263 1
0.414060445017063 1
0.496897348979103 1
0.48007088847116 1
0.492325187458104 1
0.481630341112097 1
0.423524722654807 1
0.395759597482016 1
0.220216406601863 1
0.487330264369925 1
0.312775602478879 1
0.391814231987115 1
0.426356455488946 1
0.23377760240274 0
0.435186862659846 1
0.323721564963349 1
0.559846806984248 1
0.400440565390897 1
0.438696973203667 1
0.306396185407774 1
0.308486884370479 1
0.340257564934821 1
0.321795519988538 1
0.312034531784316 1
0.379264017752978 1
0.19353480516326 0
0.426570685412074 1
0.363764603021648 1
0.381733561356762 1
0.400155943098746 1
0.420227486384148 1
0.356523709683021 1
0.422435165588077 1
0.334077914974462 1
0.36311781889804 1
0.371781839727075 1
0.320378544374961 1
0.385124675848002 1
0.395435590901918 1
0.489337953277933 1
0.422391968349405 1
0.336772049107318 1
0.372908066089062 1
0.477978051076305 1
0.2076742805972 0
0.332742339168933 1
0.348953039580999 1
0.461318671339019 1
0.257779077362015 1
0.546892909607699 1
0.394597696454689 1
0.330281967757938 1
0.322440142090483 1
0.531163988891406 1
0.378002251902179 1
0.39488676633907 1
0.356986063901842 1
0.37146976445932 1
0.357583731055409 1
0.358584019781816 1
0.436324186338077 1
0.351076383360498 1
0.348981431591333 1
0.496165308348057 1
0.436185047596612 1
0.502562933105102 1
0.361975735691962 1
0.388149514945655 1
0.317711734392442 1
0.343955762416698 1
0.410976592306698 1
0.370955934705569 1
0.514233976592529 1
0.412176301684763 1
0.416485239796478 1
0.35103245757081 1
0.492364334741044 1
0.348108893275568 1
0.498857814086745 1
0.424962912339383 1
0.28866193362841 0
0.467157562101946 1
0.468259710534991 1
0.407118581660879 1
0.325712510602626 1
0.411081886448587 1
0.507826660477988 1
0.473899092760067 1
0.297296548609826 1
0.587974895240119 0
0.441184623136299 1
0.378092695591113 1
0.424676847457555 1
0.554537694749598 0
0.280874779331807 1
0.347735082617754 1
0.458841593480113 1
0.357860800053698 1
0.346963508545869 1
0.460297685454203 1
0.345753965169474 1
0.278805716616198 1
0.362889494808048 1
0.325673587583994 1
0.336905031448053 1
0.296839505633572 0
0.226543545271281 1
0.430541916597383 1
0.397957999818406 1
0.535077068516057 0
0.402863731750499 1
0.278730366057319 1
0.434763003376399 1
0.470554998302343 1
0.356219075634306 1
0.322520346125955 1
0.494635649416907 1
0.339113521219766 1
0.473526887118155 1
0.454682713873433 1
0.422418810356725 1
0.454247494817819 1
0.423765146080894 1
0.369613634935459 1
0.220445127901232 0
0.633825754670028 0
0.429569295315424 1
0.450531517665982 1
0.354163019060923 1
0.290840312381084 1
0.34415193454944 1
0.388985534834457 1
0.457492080891064 1
0.280954265599302 0
0.319752266834446 1
0.407358707440005 1
0.466747922875586 1
0.383400180343822 1
0.537175299064232 0
0.558712752241761 0
0.142081753511629 0
0.445114048362245 1
0.374961486633944 1
0.612561504021714 0
0.334497299521072 1
0.40630288632763 1
0.328094887554085 1
0.344697611329706 1
0.36941523380574 1
0.318162119999571 1
0.3533856447465 1
0.490988718422048 1
0.434141365253764 1
0.464413743020389 1
0.326628524451986 1
0.251952763297753 0
0.438034164702872 1
0.329366503553957 1
0.378487239324484 1
0.508453282239891 1
0.421726897633593 1
0.369182136556309 1
0.329377269276453 1
0.48129075032821 1
0.413130240010054 1
0.411757048921858 1
0.379778934487916 1
0.532810704372596 0
0.3994725555805 1
0.418931578134868 1
0.575695716491263 1
0.457739840307775 1
0.320787243059515 1
0.309088529423696 1
0.439351910199236 1
0.294425900881589 1
0.252107473979515 1
0.345676574620222 1
0.17021239493472 0
0.418895676594106 1
0.403924611490361 1
0.390904242751984 1
0.343255176753349 1
0.430746547407141 1
0.358540188231715 1
0.41160107087064 1
0.229408415066359 0
0.424384986613828 1
0.432343238445098 1
0.339840994498331 1
0.356772192731301 1
0.353044298254183 1
0.426745173006359 1
0.343651787751469 1
0.382012651552881 1
0.385446571082509 1
0.273786879848869 0
0.417042815770665 1
0.546472136806834 0
0.344891896945875 1
0.271551447630769 0
0.308702360027241 1
0.381614039506967 1
0.521245211718274 1
0.287521173196719 0
0.457332901441883 1
0.529012781231889 0
0.22121040259684 0
0.387096812135101 1
0.34523574738501 1
0.404861912191265 1
0.48955391026514 1
0.430554733341303 1
0.32061876280736 1
0.205827917650415 0
0.25648701544215 1
0.51323052915347 1
0.482433479324659 1
0.326574125458818 1
0.289683382943919 0
0.400411832924301 1
0.391684360231366 1
0.42589394615332 1
0.375199383121439 1
0.287926964831084 1
0.346324295264884 1
0.408079608269474 1
0.316864710955326 1
0.439810955436104 1
0.333883965619329 1
0.421130845584367 1
0.414756694990376 1
0.526868261512946 1
0.395386218695741 1
0.438126522834537 1
0.493427290874851 1
0.498561329589379 1
0.237086946373888 0
0.347957356103325 1
0.414665080932492 1
0.394064952554793 1
0.515384745397581 0
0.314565608763087 1
0.364310945908436 1
0.418019978823495 1
0.378811315908402 1
0.40284134456347 1
0.365772637269293 1
0.332080059368662 1
0.482811508155189 1
0.503724430910643 1
0.503319609109976 1
0.418103921422756 1
0.393897787917626 1
0.518977983453256 1
0.359497955240441 1
0.30332311259946 1
0.318989003913643 1
0.379344938006214 1
0.327971645565978 1
0.425460222227751 1
0.407061677778194 1
0.361344489659484 1
0.475669738063378 1
0.36283065571677 1
0.378012153544275 1
0.431439733715423 1
0.386370798408763 1
0.371073732216512 1
0.382801943126562 1
0.289930127209027 1
0.370132765775321 1
0.411790327515238 1
0.402624068004022 1
0.546657087937656 0
0.305904250222788 1
0.348761876479652 1
0.448233307865813 1
0.41922657908789 1
0.484667561699763 1
0.489028227889047 1
0.3982365148123 1
0.371664621532591 1
0.361051947197922 1
0.485747202481617 1
0.39409924485736 1
0.436007946905823 1
0.362995327190377 1
0.424193166725888 1
0.349238288955524 1
0.477882251971164 1
0.407508321674943 1
0.458689160245181 1
0.398011832143065 1
0.397094988382877 1
0.230589987838249 1
0.330078145572939 1
0.479042088489089 1
0.463370503028602 1
0.48687474039719 1
0.452674907509334 1
0.314820607852991 1
0.462897175435272 1
0.404240321874414 1
0.405038112981539 1
0.474419122040797 1
0.409434798912314 1
0.428106352060193 1
0.415370031220027 1
0.438464412551498 1
0.375053410584304 1
0.478263159131534 1
0.37659325358603 1
0.478455351688283 1
0.530146532063544 1
0.472052348135992 1
0.46229394228462 1
0.362288274259527 1
0.345209913770472 1
0.410503640267266 1
0.444315505300801 1
0.429249142295039 1
0.302590405324238 1
0.526643397581818 0
0.322118835864478 1
0.410840037864628 1
0.321934091941652 1
0.429108656980758 1
0.329422626077003 1
0.425028160748452 1
0.341402455943996 1
0.366072264306406 1
0.152997681512041 0
0.53800937325659 1
0.479299118842317 1
0.366974078629744 1
0.487723409062587 1
0.38064054909928 1
0.438814551622587 1
0.319895516014348 1
0.402399269475825 1
0.511490617912509 1
0.435841513608986 1
0.498955939322787 1
0.445119280942187 1
0.330911128990501 1
0.494656885573851 1
0.410408701274762 1
0.403123936987825 1
0.436744722144009 1
0.449304787874212 1
0.427897184064092 1
0.218265140243036 0
0.262988344091123 1
0.23545018141374 1
0.430527690945256 1
0.322809316768818 1
0.483242593104246 1
0.341253423502633 1
0.485313435327808 1
0.468978844010925 1
0.401375444022721 1
0.458794856423582 1
0.373568485891744 1
0.35544261104791 1
0.424119318880981 1
0.469435929039753 1
0.336921636579703 1
0.413410480515686 1
0.353326851820357 1
0.365385666423447 1
0.424900477808743 1
0.307703242469321 1
0.413535240621762 1
0.381067854171791 1
0.405499143689067 1
0.314505866877872 1
0.426694237450276 1
0.456270782322608 1
0.408357667137457 1
0.466352993907501 1
0.470483151754542 1
0.380543217328557 1
0.232795105954548 0
0.455214984397568 1
0.316660636065136 1
0.509872491449418 1
0.222376214742388 1
0.455342738243063 1
0.31844806237931 1
0.35994027029299 1
0.526957758668358 0
0.443311411297745 1
0.481213669706784 1
0.242927511242191 0
0.266047510574942 1
0.427084088157738 1
0.343599392092113 1
0.452369628935936 1
0.617428449151676 0
0.469235556925731 1
0.466114667547988 1
0.405450563667986 1
0.426294310817572 1
0.457540034063017 1
0.439381692479209 1
0.499331823480116 1
0.428221426842065 1
0.465168337461817 1
0.444383893342483 1
0.569719687442432 1
0.292240947402725 1
0.309265981588586 1
0.372730720818965 1
0.279252428761967 1
0.438300972435943 1
0.446767419159092 1
0.263936038776135 0
0.259803728701352 1
0.434855687276836 1
0.312044242314186 1
0.524250514393317 1
0.434876210905689 1
0.359295996518819 1
0.377291089978564 1
0.451677905660553 1
0.501180530025475 1
0.384041184022539 1
0.361690580086092 1
0.417768795399321 1
0.360702810415638 1
0.315276993621659 1
0.260959959862623 1
0.455622724558267 1
0.245688041114192 1
0.224080734815498 0
0.544839531516735 1
0.481230666245081 1
0.470137637576089 1
0.394847323568847 1
0.469339851361107 1
0.513106625046366 1
0.431658096049174 1
0.502547788302443 1
0.426272237119089 1
0.37786608794313 1
0.318682632416769 1
0.286205980814578 0
0.589839982691677 0
0.380919444464776 1
0.152654895089938 0
0.523095456680859 1
0.361914099939422 1
0.365198039858081 1
0.389931954883244 1
0.288157225379882 1
0.300604992338175 1
0.496238315322116 1
0.29853574529523 1
0.538808836877952 0
0.367978665754104 1
0.333607803654772 1
0.476791638385362 1
0.55069646041819 1
0.279260361326211 1
0.312395673863989 1
0.473587599491154 1
0.46981166359422 1
0.317927086576879 1
0.281178040743306 1
0.477102067682855 1
0.486709485025407 1
0.359235483507617 1
0.35498277179291 1
0.448845620457041 1
0.407656408274992 1
0.384972750722502 1
0.351998147162512 1
0.278617713081763 1
0.40945265849446 1
0.438662037782873 1
0.430846819803275 1
0.358309337814538 1
0.341922445395893 1
0.35727795396595 1
0.416883053378237 1
0.302497280579665 1
0.546123865035198 1
0.424540912432588 1
0.358807331825527 1
0.395363888356123 1
0.493880544077594 1
0.379367818202769 1
0.34155280186458 1
0.366955746298687 1
0.551708959434561 1
0.493508134574321 1
0.348706488875045 1
0.487352374277341 1
0.285821631686084 1
0.390787618683873 1
0.388619185013557 1
0.467246622204364 1
0.288987105344975 1
0.311724735968931 1
0.325630551844706 1
0.344132729628847 1
0.467397226126884 1
0.362582326547874 1
0.336296251824517 1
0.242935337027405 0
0.525805381078687 1
0.277865829348467 1
0.361150326837647 1
0.335963211747147 1
0.440906112485462 1
0.510041018972866 1
0.317217630969035 1
0.43946576197716 1
0.393174789004066 1
0.474226301428531 1
0.344817988999706 1
0.429171446943971 1
0.277924749061805 1
0.445746288618824 1
0.355990953491557 1
0.407379084789477 1
0.328756645949193 1
0.305309227904667 1
0.428063384475305 1
0.447801017545142 1
0.463960966635818 1
0.402748279716536 1
0.299470756846176 1
0.354176019634405 1
0.375237203961317 1
0.203575853631657 0
0.314674703454816 1
0.394450622774906 1
0.539550669698727 1
0.483315972431869 1
0.394844223043361 1
0.371248198647951 1
0.396996429133359 1
0.463973795587433 1
0.265309265668377 1
0.363755528643057 1
0.369632360205683 1
0.349040563289276 1
0.258720714449006 0
0.458925523430748 1
0.446463257114244 1
0.35879757446142 1
0.539337917538309 1
0.389912296974944 1
0.444042647514359 1
0.201512863767264 0
0.376078132460901 1
0.433329650678294 1
0.264537342905938 1
0.405370769566094 1
0.426990711398226 1
0.442541400893233 1
0.382491167427282 1
0.441303033607717 1
0.358985161570048 1
0.497747517074014 1
0.592162238568952 0
0.279746206935232 1
0.476463325182187 1
0.360862828153909 1
0.348651739996309 1
0.342055228921332 1
0.269590098716214 1
0.410810404839713 1
0.432181052232295 1
0.492065221354093 1
0.235854687538614 0
0.388019373990461 1
0.533986400572292 0
0.425225997782542 1
0.428250294419716 1
0.411538738260458 1
0.293000068007232 0
0.37179647444153 1
0.489343694685032 1
0.455863447405897 1
0.353530049780858 1
0.419667164353834 1
0.243901419072898 0
0.52888707016326 1
0.436557837847293 1
0.392821703336973 1
0.448837702835831 1
0.414829908462159 1
0.289086897531112 1
0.313441815133525 1
0.317423645497121 1
0.409756599971035 1
0.354800931305406 1
0.527221486008724 1
0.356442232938516 1
0.460178531269779 1
0.33447828603909 1
0.3631224470711 1
0.344770072384838 1
0.312417987053491 1
0.397185559222793 1
0.514649960652867 1
0.324451676160007 1
0.429332744221138 1
0.423111145954943 1
0.290694179863133 1
0.48681945968404 1
0.254128311242853 0
0.389236986285022 1
0.387536090937646 1
0.397299801708143 1
0.396816305562532 1
0.380479780079371 1
0.438253006393716 1
0.335563876755005 1
0.371945174896785 1
0.326678903007305 1
0.525049260056535 1
0.430562674487518 1
0.484761761212977 1
0.388792055629443 1
0.384843062989488 1
0.385600493601229 1
0.453317773632974 1
0.388915996553305 1
0.403675845269419 1
0.508459826313039 1
0.443579786005343 1
0.41426167888435 1
0.528374832410383 1
0.478908887115536 1
0.309182541869268 1
0.367363411414518 1
0.406897592418663 1
0.410837171322345 1
0.394981219186072 1
0.342866036492669 1
0.307294918619697 1
0.399449880850589 1
0.441783741234641 1
0.221918498083771 0
0.487079516024702 1
0.422731245029398 1
0.478123485811869 1
0.289548078541507 1
0.424077221364867 1
0.296887668399306 1
0.508925394005002 1
0.291518866634067 1
0.561385848702665 0
0.233666600544588 0
0.351767750706787 1
0.232296976044485 0
0.351227252342703 1
0.326117037382524 1
0.587251245788231 0
0.23233988349783 0
0.47728072803073 1
0.448263838038172 1
0.306537700930402 1
0.318475067587523 1
0.421669685656938 1
0.399581487758335 1
0.320984601006657 1
0.329949144936886 1
0.392333193294891 1
0.522487619210988 1
0.374403690896969 1
0.347862963706006 1
0.351152692652526 1
0.396792578063686 1
0.444520133986339 1
0.325688135557583 1
0.436608422797817 1
0.308060836050967 1
0.398525711795577 1
0.334086681267 1
0.454685952059705 1
0.31772357211148 1
0.484800221595258 1
0.370773540639327 1
0.367355185820797 1
0.37833358617722 1
0.613317207949278 0
0.367314769934298 1
0.390628568542447 1
0.321518813785011 1
0.404181873830755 1
0.612591932269864 0
0.441271844224431 1
0.478336021154434 1
0.474287699349174 1
0.368037550461967 1
0.338675117149558 1
0.434841470527397 1
0.408810537966374 1
0.209653373690504 0
0.383062881437472 1
0.437534309565318 1
0.333690708909303 1
0.667319091523667 0
0.377174254069456 1
0.349809122389323 1
0.406834587507085 1
0.377612954544133 1
0.31477377657034 1
0.31019523040274 1
0.562823638937696 0
0.526988793482134 1
0.477962071148425 1
0.430842889414356 1
0.279089087809684 1
0.399341032880388 1
0.482992039475115 1
0.433610535461141 1
0.363124089028859 1
0.540319478733132 1
0.477008636523546 1
0.321089926051701 1
0.376485235271438 1
0.380658244074355 1
0.341571061437433 1
0.380374987072789 1
0.591711323750981 0
0.34092245084864 1
0.424252896647716 1
0.274664548200677 0
0.394433566125503 1
0.422815689613538 1
0.488045081061551 1
0.303491550297063 1
0.370189343214093 1
0.506901875575124 1
0.534763347420536 0
0.230109039802642 1
0.450434431454783 1
0.560880734479425 1
0.346264200148375 1
0.511082682728275 1
0.498853459047633 1
0.365403302855069 1
0.419412022461603 1
0.346199786863523 1
0.340360117543903 1
0.471375126263308 1
0.496076280240172 1
0.366494222801686 1
0.423429102503261 1
0.277042758777914 1
0.261833826256974 1
0.46913007322865 1
0.423230447603409 1
0.474279706556299 1
0.372959394831065 1
0.374892879941569 1
0.38095753474769 1
0.238329705939663 0
0.388017569762323 1
0.363786928587695 1
0.257305467390784 1
0.379237298518227 1
0.252498735403104 0
0.328405592612943 1
0.439271561722936 1
0.34536030517659 1
0.523201034052568 1
0.29469713292308 1
0.532775276430269 0
0.308004701002237 1
0.50902484415678 1
0.343049872347226 1
0.320424459916608 1
0.624232233289025 0
0.333077417200682 1
0.267761324384383 0
0.51316272017786 1
0.40797892091148 1
0.360640219233113 1
0.432472256755583 1
0.471819037490176 1
0.276587964527671 1
0.297909237465675 1
0.35453410659005 1
0.308843288469667 1
0.397402074522268 1
0.43518881009786 1
0.425516164633925 1
0.272300384404862 1
0.393408566218577 1
0.478974049752044 1
0.453685116419439 1
0.41083258207855 1
0.499527001987161 1
0.474118686949587 1
0.371268763417423 1
0.333996565566475 1
0.3819248155329 1
0.392309135094261 1
0.357718425035523 1
0.385132093981577 1
0.522731283005438 0
0.295707375869157 1
0.372262668038503 1
0.183770709914521 0
0.512210937442708 1
0.477182656592544 1
0.466815252862078 1
0.373856223101808 1
0.396783768669801 1
0.419036739469464 1
0.431894139690934 1
0.342362821077348 1
0.348429803598889 1
0.522634751860882 1
0.397875897157177 1
0.454345794911596 1
0.353901229667863 1
0.515922882249787 1
0.374105211829931 1
0.42081810922246 1
0.422818961516757 1
0.51936686174325 0
0.367164817691277 1
0.301614638124264 1
0.315536838356126 1
0.498968000730215 1
0.425587671837108 1
0.381461555069481 1
0.326049870301017 1
0.501699227061512 1
0.337501801478005 1
0.528738391053188 1
0.496941441167156 1
0.390834059165428 1
0.47880700694172 1
0.379595208141375 1
0.480143564081582 1
0.318859541384394 1
0.348762444085319 1
0.398959528024495 1
0.528811976966194 1
0.206966549718317 0
0.537623740590876 1
0.260114239666129 1
0.345957781040734 1
0.355427772425347 1
0.435261448076538 1
0.365943797219226 1
0.443030116718336 1
0.371041089578906 1
0.351391988335099 1
0.429586821743671 1
0.370578328475669 1
0.224700045748163 0
0.288523255354805 1
0.299914706994078 1
0.389292046722649 1
0.556559371318657 1
0.399407314782667 1
0.301243931568309 1
0.473467418158746 1
0.468179378875866 1
0.413027534079289 1
0.268984766521912 1
0.327564339947005 1
0.426996871404574 1
0.305617370071948 1
0.37029973902339 1
0.358442689318172 1
0.393681294405006 1
0.554939481856158 0
0.521279735641097 1
0.40093904222792 1
0.446361740468143 1
0.234199997392557 0
0.290374126073612 1
0.407053442953043 1
0.34723813120815 1
0.384491475495427 1
0.337528399829383 1
0.436637406109904 1
0.393426635607324 1
0.52921113691484 1
0.411292596121836 1
0.408894607221898 1
0.277324920645965 1
0.237969022676808 1
0.298512513798633 1
0.362240914540918 1
0.462292458842233 1
0.500665150383045 1
0.299825017998615 1
0.213155046645996 0
0.546404248741103 0
0.559604324809265 0
0.400992330790176 1
0.325532050085796 1
0.504413306014313 1
0.432263488672137 1
0.469119803882976 1
0.425330787726693 1
0.547989379763185 0
0.542243661908672 1
0.443006533606422 1
0.377113967834649 1
0.296924723854343 1
0.377775254074943 1
0.394815968339625 1
0.481717811425195 1
0.378256901270903 1
0.384510382061042 1
0.460797163790125 1
0.365554366610136 1
0.532331202565598 0
0.245804671031797 1
0.281834510619022 0
0.444109605747952 1
0.438412979966557 1
0.460380262572334 1
0.27078448352762 1
0.411417706717248 1
0.441338539644777 1
0.491980452382049 1
0.460896140843349 1
0.392761287727095 1
0.510988803175578 1
0.471134513754979 1
0.492392069764502 1
0.328357256200572 1
0.483273869678662 1
0.328548868238275 1
0.529591958619724 1
0.356556246715505 1
0.585809042407416 1
0.470721489455282 1
0.467825489320226 1
0.193139928807569 1
0.535359330876866 0
0.314748968462373 1
0.389535859583243 1
0.404928093214418 1
0.252119518284129 0
0.316277243529651 1
0.398741614500624 1
0.323367561118187 1
0.370742676551992 1
0.489368347595363 1
0.398996019683959 1
0.447931712775522 1
0.34586348963685 1
0.414538668023543 1
0.470937078963566 1
0.37792743851972 1
0.327597537257766 1
0.412511629368062 1
0.412119743002634 1
0.402723879603368 1
0.450414952267146 1
0.353311508978067 1
0.419953670382475 1
0.126212764837459 0
0.390126043237008 1
0.461181268790662 1
0.407564384358612 1
0.419366147766807 1
0.500099071596226 1
0.438046663127309 1
0.263408475149284 0
0.347166300055259 1
0.415545453107358 1
0.401968985968383 1
0.469493355751234 1
0.60574088079411 0
0.399384204675269 1
0.534980314366439 1
0.423066660423346 1
0.43344170431474 1
0.534170119177945 1
0.475770668421876 1
0.465571836471638 1
0.428517270340534 1
0.341510020985979 1
0.305465603495806 1
0.42296763237322 1
0.30780567914307 1
0.443603127661064 1
0.200299094393706 0
0.417146921348538 1
0.35525876025509 1
0.465392932373187 1
0.406577711809323 1
0.504301912301595 1
0.445268386040464 1
0.424534153124372 1
0.413115498249492 1
0.358675723881526 1
0.308135972713059 1
0.372362404531808 1
0.536313302077271 1
0.385341643017741 1
0.445747689178958 1
0.291003212381749 1
0.347588949725696 1
0.558508002358107 0
0.355736472401223 1
0.372541719869825 1
0.443526817721486 1
0.503632611427311 1
0.421227181787765 1
0.29412098000736 1
0.34752681402278 1
0.408170836502093 1
0.372520935327231 1
0.527311173380427 0
0.385253308635335 1
0.331252041440407 1
0.321989946036306 1
0.452572915821464 1
0.396041142807211 1
0.413119498924076 1
0.365840992376143 1
0.275767288751087 1
0.468348610191224 1
0.343828392522652 1
0.284751433608711 1
0.439462658835664 1
0.594307246608425 1
0.432736724069567 1
0.304747682566419 1
0.438438813091777 1
0.336663299506963 1
0.51071365324142 1
0.46714592815386 1
0.384213617646452 1
0.479740899055957 1
0.466961591543213 1
0.511687434173809 1
0.339485636778363 1
0.426734411105955 1
0.427825466683908 1
0.287078721063662 1
0.539131814355292 1
0.573982801838655 0
0.387962231919375 1
0.412746610123938 1
0.427717496147867 1
0.454665870586775 1
0.461311902251749 1
0.344665730112596 1
0.401573103266367 1
0.310656672219937 1
0.433128207609315 1
0.24904199054308 1
0.274106963744044 0
0.466688817864993 1
0.453321701256616 1
0.350100610240411 1
0.30201542775074 1
0.425456992658515 1
0.398822525001764 1
0.351930006906493 1
0.346647313598105 1
0.291856854453737 1
0.329916794300883 1
0.402848898656814 1
0.373715756875764 1
0.439309432736288 1
0.493040695353495 1
0.393391429053676 1
0.274136345790499 1
0.581800815556283 1
0.428964667174878 1
0.47589924930545 1
0.401747613888018 1
0.475027937937913 1
0.338286518103918 1
0.366930976874102 1
0.457954204520573 1
0.40526569995043 1
0.419833131780857 1
0.444932773975763 1
0.470337027905177 1
0.392259650579388 1
0.363770920288801 1
0.265918406603774 1
0.361437730832277 1
0.390887730093197 1
0.366041223285516 1
0.311559780371998 1
0.374877337269219 1
0.364328109724482 1
0.357467073443901 1
0.280695063385626 1
0.375026665094284 1
0.416021586313375 1
0.309297722234947 1
0.456125255268171 1
0.396540893966108 1
0.438622216349844 1
0.532363458994442 1
0.319977589457406 1
0.38344823149976 1
0.460658935696545 1
0.417900453651327 1
0.372452316106863 1
0.387430180872718 1
0.503017869707069 1
0.242353358227146 1
0.395074390490368 1
0.491561308348159 1
0.392610683931962 1
0.365430723833724 1
0.275076890542021 0
0.380949847000556 1
0.646983602513771 0
0.334145119089715 1
0.306505152076304 1
0.35569260887088 1
0.460951915438053 1
0.286654813644422 1
0.420395663281706 1
0.412519349330452 1
0.440775138103987 1
0.453612741001991 1
0.426714789051082 1
0.436734649725418 1
0.413503053072335 1
0.424891724620839 1
0.307410189655793 1
0.523630389944056 0
0.427942110769456 1
0.51834251217833 1
0.496588542748996 1
0.213993015791257 0
0.377371684120164 1
0.365071781871177 1
0.382053657696835 1
0.436603815113628 1
0.412917309669308 1
0.446607132181275 1
0.489942927199135 1
0.50562391421529 0
0.368717414094384 1
0.398244436337216 1
0.401678819549313 1
0.403356506751754 1
0.336181995145035 1
0.41085670906953 1
0.429731944628346 1
0.294286314071583 0
0.368181473582459 1
0.338575107362045 1
0.308449997000729 1
0.260333446046771 1
0.345973068154637 1
0.355159441452852 1
0.441266940390912 1
0.435384655933703 1
0.256149635343903 0
0.531357638651162 1
0.570470620798407 0
0.413407587958802 1
0.322394974836725 1
0.233273460690353 0
0.375510163612154 1
0.381976635348261 1
0.443006003344644 1
0.425873515766129 1
0.376091992774786 1
0.253468777429691 1
0.466439741158874 1
0.559409800424296 1
0.523713038378893 1
0.486188552180254 1
0.288103465699073 1
0.436431485651766 1
0.462502214259517 1
0.342561175002463 1
0.367563178867805 1
0.313346078562737 1
0.391305344788717 1
0.279282807090367 1
0.365955170694787 1
0.196554599865272 0
0.379188486458772 1
0.410642611661114 1
0.486608821839189 1
0.401265655859771 1
0.316821619760829 1
0.395184159123296 1
0.584334267610958 0
0.350561301998498 1
0.418554993908628 1
0.407680030492778 1
0.239697656135179 0
0.472485953594133 1
0.382250280952755 1
0.359688115934301 1
0.534159042958152 1
0.411492558257992 1
0.41628632173627 1
0.496122976719906 1
0.426410134657448 1
0.499761533418497 1
0.338533968615415 1
0.501916465672905 1
0.435394662594248 1
0.563677960757852 1
0.456817055896926 1
0.453519910062263 1
0.446312707235446 1
0.45726600515457 1
0.477030632132943 1
0.460894698627029 1
0.431321145181084 1
0.318758459324597 1
0.265095880807329 1
0.33137512628327 1
0.436556419340909 1
0.304922991504425 1
0.325238274776577 1
0.497533659812106 1
0.399391428958636 1
0.386603610190464 1
0.330020083823286 1
0.361489259102495 1
0.204270822413672 0
0.329628226385561 1
0.294167115084992 0
0.389977509261701 1
0.434072714108536 1
0.438198013957918 1
0.483673652965713 1
0.289258747773418 1
0.385787667076171 1
0.401103146273731 1
0.437434909874857 1
0.428915420704878 1
0.417826377444711 1
0.278545738961117 0
0.417462782217431 1
0.565426705591632 0
0.407180746401945 1
0.451379060414009 1
0.410825022514418 1
0.393533838782312 1
0.4158331271212 1
0.407074083057933 1
0.209865616630551 1
0.386159461757132 1
0.295484583219931 1
0.425272758959242 1
0.433678496127835 1
0.404753197976269 1
0.34915220924126 1
0.50436343003501 1
0.47044923604204 1
0.372590418685841 1
0.366091489697914 1
0.491677388215924 1
0.350301721819947 1
0.381473443318906 1
0.434060242207828 1
0.372986630517231 1
0.384850158391918 1
0.438158371322611 1
0.50274535572805 1
0.342154663303081 1
0.285777617440834 1
0.427395917015166 1
0.263456553438299 1
0.342095862607984 1
0.397927636997413 1
0.388388373049391 1
0.397339068828258 1
0.467717019051593 1
0.274408433123513 1
0.425369627678953 1
0.501209540664619 1
0.365952839850541 1
0.344954486717218 1
0.425138516300785 1
0.420645911987627 1
0.426127805675803 1
0.387660105514083 1
0.329217637559921 1
0.299591168804809 1
0.483563995765078 1
0.47172136951043 1
0.479587726851465 1
0.311498358244402 1
0.54602664082279 0
0.401810229060769 1
0.437387076995645 1
0.478043288164903 1
0.356868493504308 1
0.436747576005976 1
0.292698058033405 1
0.392308775260614 1
0.526969666851352 1
0.442733857451473 1
0.493658581989901 1
0.444313344292717 1
0.430475485034561 1
0.400814863884278 1
0.280897992744661 0
0.523322304690519 0
0.308863871264267 1
0.392159908154484 1
0.420480115236873 1
0.435677161865547 1
0.511033255516486 1
0.447207006037591 1
0.396545811048098 1
0.471520154978541 1
0.493455920288926 1
0.49243940072889 1
0.478179482802809 1
0.552910212140515 0
0.428806576890181 1
0.487096089310554 1
0.354206317963858 1
0.264599178343572 1
0.444231020962188 1
0.479890976220844 1
0.397314152511768 1
0.422738990829918 1
0.430117399384584 1
0.526779801885977 1
0.31296617571526 1
0.366573937804765 1
0.361934125443842 1
0.425175184707403 1
0.401194211300162 1
0.478430774415629 1
0.395935497174201 1
0.307467746438586 1
0.467092650710713 1
0.427682072388958 1
0.540788618392919 0
0.259049560879051 1
0.470491935473569 1
0.377843007610488 1
0.405743566825953 1
0.374453595892944 1
0.418774799436448 1
0.373163071596387 1
0.413881299497867 1
0.344009361317505 1
0.415893260934133 1
0.431640850326111 1
0.39551496179199 1
0.565787311771017 0
0.387711855318166 1
0.438817167611539 1
0.53793857707694 0
0.402083970801495 1
0.50031068940095 0
0.476279680940878 1
0.406600670474973 1
0.353487732668366 1
0.456218683708933 1
0.476859915767857 1
0.273994460782236 1
0.298383834481911 1
0.447983976171945 1
0.438050831633358 1
0.296994749010469 1
0.396066016470981 1
0.527345929265303 1
0.355007652952243 1
0.300322688381562 1
0.306407301095532 1
0.257179329314088 0
0.361881833945258 1
0.407929697341179 1
0.404591983136606 1
0.446201814757686 1
0.400020454392881 1
0.342920320736942 1
0.642396562986446 0
0.431034551887001 1
0.439664020947786 1
0.473378915333251 1
0.28459709536666 1
0.36224122104348 1
0.478416142868852 1
0.417530184940423 1
0.537416902321454 0
0.494736205861179 1
0.478400275612494 1
0.369586076033589 1
0.379321575369596 1
0.480034592878627 1
0.387672527383652 1
0.366774708702148 1
0.472983548428556 1
0.22891251777576 1
0.29622382545913 1
0.322028681221194 1
0.284440397666248 1
0.249715068957981 1
0.275550028570568 1
0.353085178340666 1
0.389352938972622 1
0.277859224558396 1
0.198396834774841 0
0.39149577232515 1
0.453900816421256 1
0.382844230139053 1
0.253126698313457 1
0.388701860288911 1
0.407771707426018 1
0.51139388278867 1
0.302421704313888 1
0.485106990130797 1
0.434194871896264 1
0.427470646881493 1
0.370163556274144 1
0.326662123139728 1
0.36302041395101 1
0.428323480739178 1
0.424817926717022 1
0.333278482040835 1
0.432218560966391 1
0.405018083094797 1
0.432682926978736 1
0.411243164627996 1
0.30200150166604 1
0.282868458929694 1
0.309756189834334 1
0.420320127741577 1
0.409901328382999 1
0.424700646489024 1
0.525665607157656 1
0.300769799423793 0
0.331835120933924 1
0.38903285957423 1
0.466369540784111 1
0.651565273032465 0
0.389265831616494 1
0.435071116499456 1
0.345826406948438 1
0.36145994847407 1
0.440467357287945 1
0.505257139008377 0
0.480565284295858 1
0.407620820335382 1
0.373243651949216 1
0.390954590622664 1
0.352577015962502 1
0.401974127302069 1
0.480809419913727 1
0.304695855374738 1
0.493018720306789 1
0.306135576497954 1
0.546618627421748 0
0.357674177339954 1
0.417612075062551 1
0.336543291843356 1
0.318450878714242 1
0.393682817588971 1
0.383227353481915 1
0.228674013111883 0
0.331161941616666 1
0.389254710247191 1
0.380240394395521 1
0.560332604496352 0
0.388480140616717 1
0.554602677406142 0
0.342037621325881 1
0.481897269311511 1
0.253697743603789 0
0.443813754987771 1
0.448173923311581 1
0.383630147244351 1
0.468649817316735 1
0.414068473564898 1
0.22908659040864 0
0.411121945108037 1
0.257594319809663 1
0.242606710827768 0
0.482593714331906 1
0.319069594841929 1
0.362874050645013 1
0.326129776598396 1
0.476559527628226 1
0.366812830041796 1
0.381413003003231 1
0.388631983856398 1
0.498446389996584 1
0.401277757959987 1
0.401598150041841 1
0.515986558811874 0
0.416563556094252 1
0.328572090033233 1
0.321819866356482 1
0.582760807528169 0
0.480873438324652 1
0.453733218034543 1
0.390654483298016 1
0.457923789499366 1
0.275545989451595 1
0.357698440798117 1
0.423873419477465 1
0.604815751171933 0
0.51550371818298 1
0.487934110611153 1
0.550084868635991 1
0.262725943368879 0
0.342540157424555 1
0.353117702765615 1
0.293369818795418 1
0.306634975685835 1
0.440665174405146 1
0.441594899138522 1
0.388525614155838 1
0.303822181188228 1
0.417569015758717 1
0.418259334940771 1
0.232681880265854 0
0.392367390645156 1
0.506901176524151 1
0.454761285150323 1
0.288557828696604 1
0.394637358744159 1
0.322539864707549 1
0.298952607298869 1
0.241137392792233 0
0.39280061565301 1
0.349113023175342 1
0.285982595288117 1
0.203326421989249 0
0.484810681227948 1
0.56938009966121 1
0.260351156112034 0
0.409741453781053 1
0.361492273170724 1
0.398017590792056 1
0.322327997693408 1
0.537217310661938 1
0.434315760003856 1
0.273740169743032 1
0.314863893942533 1
0.283704079107762 1
0.485539555597762 1
0.277257000581366 0
0.428207193708234 1
0.416883632180912 1
0.397247524965176 1
0.498004929871114 1
0.340477203092336 1
0.33855402450403 1
0.294411340185767 0
0.359974631533344 1
0.335755852140768 1
0.430830512152024 1
0.299515176665014 1
0.328711170592402 1
0.406667486491292 1
0.412429358575044 1
0.505328126001321 1
0.350708876854636 1
0.518156027367276 0
0.177723191316729 0
0.450743564170894 1
0.406526391874774 1
0.315906254041553 1
0.401442306291627 1
0.581134732959961 0
0.501077831775235 1
0.329705938568452 1
0.362903243107361 1
0.259174847514201 1
0.404444731017047 1
0.354334118851421 1
0.456581851717684 1
0.343899800823709 1
0.39445571221712 1
0.493569491804282 1
0.549504872714246 0
0.402478154726046 1
0.332282604855353 1
0.345812620843867 1
0.372039728441665 1
0.391708438681237 1
0.318703876009586 1
0.239011130282307 0
0.337763248480985 1
0.421096920323123 1
0.406457283019061 1
0.291729495957333 1
0.424890449185294 1
0.494304138270823 1
0.404775989456581 1
0.407981543097314 1
0.375329353265767 1
0.385407488645858 1
0.324056619147811 1
0.354260461618311 1
0.303400342596988 1
0.463805764171174 1
0.433580435532406 1
0.243207751650743 0
0.285095670824395 0
0.50842901572563 1
0.503704140336078 1
0.311903718153157 1
0.588316161284799 1
0.33184162826455 1
0.565978631277195 0
0.51480172202236 1
0.480223006833651 1
0.262907307668697 1
0.320224704738832 1
0.524651387875527 1
0.210160432245618 1
0.409357748403284 1
0.405261544338904 1
0.469815818816054 1
0.305064348063389 1
0.472401103698373 1
0.404634807923525 1
0.463702876287672 1
0.367548468434588 1
0.307737944793208 1
0.279203033855784 1
0.462496715428225 1
0.419197707185742 1
0.266340191501533 1
0.429041753519098 1
0.479303171092147 1
0.357938329920252 1
0.468606215003504 1
0.286463335548268 1
0.373768461957445 1
0.383538775927949 1
0.571742274875936 0
0.402946699139331 1
0.474640456715676 1
0.218915602406119 0
0.470448292990905 1
0.448933411747353 1
0.254344269179596 0
0.409002029022797 1
0.294796837187666 1
0.320685013944767 1
0.426584697145148 1
0.395063618066336 1
0.429540013948324 1
0.427676924795394 1
0.260968019994331 0
0.528608594601967 0
0.340351671588389 1
0.285530805536163 0
0.379615814262809 1
0.333526029155692 1
0.426252204118718 1
0.406933279078516 1
0.395453239263633 1
0.187266853731636 0
0.428808675663828 1
0.521051835856522 1
0.50345532601514 1
0.422244641817842 1
0.52226791270886 1
0.390026461146557 1
0.410044807606004 1
0.451692787331528 1
0.322964278328745 1
0.405668385383607 1
0.432997695134378 1
0.290345698134856 0
0.451613211331395 1
0.40285422266788 1
0.419923182716367 1
0.417923228116785 1
0.422530965695583 1
0.475364834873884 1
0.514159904668816 1
0.43522161514654 1
0.554839680331576 1
0.316748153980519 1
0.24508220009017 0
0.328221161890088 1
0.4509750512077 1
0.455882068954255 1
0.286170884090122 1
0.580251043326164 1
0.487636860359172 1
0.508150581282869 1
0.359993025021309 1
0.453792106062841 1
0.408714630022898 1
0.545429945098028 0
0.380761325447709 1
0.454252012738403 1
0.432706253127925 1
0.455673958345435 1
0.480246056903603 1
0.428239628879867 1
0.414261489299676 1
0.441500914713099 1
0.376794449423651 1
0.48329458399908 1
0.354685465343673 1
0.467816138920143 1
0.383921705037538 1
0.232591598953168 0
0.300279103139775 1
0.255303526747986 1
0.294928307805463 1
0.428746671957962 1
0.437607223113182 1
0.357003791387704 1
0.368441205083492 1
0.428089450444331 1
0.447528441083115 1
0.423465273101184 1
0.444056031479589 1
0.419538619376915 1
0.387705652838671 1
0.491409810800952 1
0.374638914723504 1
0.332036722915743 1
0.402307422285816 1
0.28958596099731 1
0.477021755195035 1
0.526363580585155 1
0.330536886308946 1
0.468417188749085 1
0.389650448028182 1
0.376839173333676 1
0.255180484302237 1
0.404750684391908 1
0.449288625555499 1
0.31171069029028 1
0.417729857241746 1
0.364803690294572 1
0.437876625563099 1
0.294507686872338 1
0.39853345275183 1
0.518864011546589 0
0.458140049110342 1
0.418080612220707 1
0.205226705095234 0
0.403027088961456 1
0.39497296406226 1
0.4823989964592 1
0.404720225929083 1
0.488602187788157 1
0.359636922593537 1
0.291584335737163 1
0.428759685645581 1
0.21930371563805 0
0.51432666356579 1
0.407073829841621 1
0.38512205803001 1
0.332844767454457 1
0.415867640164846 1
0.19350623549613 0
0.262256983073683 0
0.43554739357945 1
0.406969624587549 1
0.459161731642664 1
0.433124125849842 1
0.329678318534826 1
0.164022366744992 0
0.439631155458233 1
0.472987499115514 1
0.411708848054545 1
0.469875095028514 1
0.499889758223719 1
0.40314052898336 1
0.284524575827968 1
0.377703713807275 1
0.427932807238356 1
0.427248157359568 1
0.337200673693603 1
0.467028988788914 1
0.342398993013738 1
0.380174073678761 1
0.284151806172594 0
0.384655828575116 1
0.412949016111002 1
0.371152537516756 1
0.363448406145036 1
0.371820368485089 1
0.37323894006527 1
0.459142839956818 1
0.429229704573616 1
0.225780838123688 0
0.394947282612182 1
0.432590552372639 1
0.393273253866928 1
0.39944372677204 1
0.440483477843434 1
0.439987730783046 1
0.347183469943898 1
0.431112618027188 1
0.365446293277679 1
0.362812364405986 1
0.326170959909818 1
0.266900751833274 1
0.537935982729126 1
0.382465636212046 1
0.513240609016285 1
0.488290380367767 1
0.298686114743977 1
0.420550355298767 1
0.484507616809461 1
0.463520751302644 1
0.368637347651098 1
0.448633165150372 1
0.331917200836266 1
0.43166820685645 1
0.380083906257802 1
0.251123804502199 1
0.386743516239181 1
0.325455983125575 1
0.269469226726332 0
0.370415875539952 1
0.353314825691902 1
0.312033488408747 1
0.28975014289578 1
0.382538429969202 1
0.34231256977067 1
0.337514587060067 1
0.401644522160602 1
0.380353152765361 1
0.45416923342778 1
0.523548616883942 1
0.536852556232653 1
0.313998139654819 1
0.418956761115231 1
0.3376032772702 1
0.348108467477744 1
0.301982102441981 1
0.475620786438827 1
0.385679366880515 1
0.51094978313659 1
0.446453727032618 1
0.400885936418531 1
0.419133569434868 1
0.384971683010268 1
0.446786246912733 1
0.366095624254672 1
0.316638735933213 1
0.516148208522115 1
0.296168453718791 1
0.438912077380826 1
0.457800103177255 1
0.358610410511336 1
0.448875749376053 1
0.335530805068342 1
0.37061036976312 1
0.358340433115083 1
0.367870354812823 1
0.341091571633082 1
0.424905438140052 1
0.443015891306028 1
0.395639309761173 1
0.412409719901905 1
0.282997638946575 1
0.410558593920092 1
0.415344735316785 1
0.333262765578249 1
0.543339817412418 1
0.335693917120171 1
0.314829646576021 1
0.398429939060462 1
0.511280634502109 0
0.41289723539879 1
0.417797704637092 1
0.363988135685967 1
0.436740654121729 1
0.49123044267195 1
0.298072419873475 1
0.375231121487006 1
0.413446269109936 1
0.429545660516405 1
0.318090950939758 1
0.431794475273003 1
0.365447845130328 1
0.249758129821497 1
0.367650189694457 1
0.496687732321132 1
0.377565648037135 1
0.388819549877923 1
0.517775718269644 1
0.437698464483592 1
0.328120924809801 1
0.411319134966806 1
0.319078325660447 1
0.434167486160223 1
0.380348841020204 1
0.27334054096378 1
0.493668747610376 1
0.454671707067863 1
0.421718423530531 1
0.42590111338657 1
0.346565737200331 1
0.29554345333436 1
0.409385068202544 1
0.364307070495793 1
0.311718640146121 1
0.470574040886467 1
0.40959383578152 1
0.360929872753735 1
0.333306255291215 1
0.48272195386427 1
0.595068951601853 0
0.261657086606619 1
0.514088149526853 0
0.418014194621944 1
0.303521180238393 1
0.331534333131357 1
0.383617865436695 1
0.307006596459381 1
0.473379353024123 1
0.408094903268142 1
0.336106540220301 1
0.268921177263758 1
0.357389885568896 1
0.436600371137644 1
0.587885254900206 0
0.253131300196292 0
0.481903639449342 1
0.280531243365817 0
0.44473495495258 1
0.417180091749736 1
0.426817413778346 1
0.381718919093426 1
0.402601985236942 1
0.359874412063263 1
0.367389017920608 1
0.319838784006584 1
0.504280569354053 1
0.483434823030288 1
0.4602690789126 1
0.368010529373773 1
0.368603370015956 1
0.279911416983448 1
0.388205181733744 1
0.393586208188474 1
0.29531805924215 1
0.39528607510463 1
0.369433690940245 1
0.501198688891731 1
0.430023046366091 1
0.327180470859537 1
0.385158792198209 1
0.544977697643114 0
0.263359016734456 1
0.464253993488706 1
0.354555208183927 1
0.189617371172817 0
0.369211665012764 1
0.436456539670859 1
0.523919923459047 1
0.441349797653352 1
0.384593700851303 1
0.361025138440279 1
0.43169857434955 1
0.350357290141619 1
0.437271556835314 1
0.405954509821609 1
0.536780770053166 1
0.302766589273791 1
0.487830301652027 1
0.463282217723744 1
0.321406612547138 1
0.381039443134915 1
0.4211641776468 1
0.411218100612774 1
0.444847346443125 1
0.370260086915889 1
0.343960502829345 1
0.405811564423 1
0.615507988435191 0
0.375116252127064 1
0.388962455198345 1
0.411017096344741 1
0.483759327389261 1
0.513508002084037 1
0.367890807594159 1
0.425625331138674 1
0.32815148155709 1
0.453657404855428 1
0.398638738090983 1
0.342089617356037 1
0.50666263344291 1
0.40227119874244 1
0.447319739924393 1
0.407899473713696 1
0.480578254022115 1
0.437996705971396 1
0.489433336685191 1
0.478954687745311 1
0.4314102005757 1
0.454735765970158 1
0.569526701079499 0
0.51641556718904 1
0.474425714817236 1
0.267169464150279 1
0.208573138741148 0
0.410804034176456 1
0.426833003215235 1
0.437802075058529 1
0.426692142849144 1
0.476616553755578 1
0.26073410833093 1
0.445352095009332 1
0.466811289573752 1
0.355601990700713 1
0.374176171933833 1
0.388955715872435 1
0.438815284574623 1
0.4707918720849 1
0.367112891320929 1
0.417938668561242 1
0.458592994674374 1
0.474794639368433 1
0.385256298890454 1
0.457993871631417 1
0.509774482584851 1
0.443832795425671 1
0.387590530996025 1
0.503874886294781 1
0.607414751387353 0
0.420788981552594 1
0.487294733651183 1
0.355988260274473 1
0.360112909314954 1
0.330520073238557 1
0.374248096360852 1
0.420647476541697 1
0.418461880289559 1
0.459855037727106 1
0.272207604647447 0
0.493508569332696 1
0.477803596529455 1
0.39390484622151 1
0.396385771763218 1
0.432682209945198 1
0.570106492177872 0
0.471354617910854 1
0.444929750228051 1
0.399343766391266 1
0.390823769193702 1
0.271536985092627 1
0.229513669518421 0
0.342107915755748 1
0.330598455130933 1
0.334380194206274 1
0.396514524339476 1
0.33583671864656 1
0.375171209963634 1
0.39697604563002 1
0.514235926369834 1
0.448492702155104 1
0.363587355611703 1
0.445538328949848 1
0.555484630360073 0
0.388665266412183 1
0.309211183701345 1
0.536702096479462 1
0.433095676355405 1
0.420034015193176 1
0.333048136778956 1
0.407352503495663 1
0.309763195742919 1
0.479212718888779 1
0.441720700298474 1
0.34237666511484 1
0.388069843686237 1
0.442448648486378 1
0.447401773643716 1
0.271814159472939 1
0.488396414044448 1
0.448782320515393 1
0.522123491492164 1
0.286180599521923 1
0.474583491361181 1
0.360377666894893 1
0.490673119966753 1
0.291098744830084 0
0.455187530616907 1
0.427665685930383 1
0.491154937619374 1
0.310474358683149 1
0.344982845205117 1
0.326156140596245 1
0.318422222468425 1
0.258721425888665 1
0.50907478792514 1
0.534012753291319 1
0.391844027012227 1
0.500407322184936 1
0.273659657867645 1
0.370071056171041 1
0.384772623371255 1
0.430328321523208 1
0.417009656872604 1
0.409495663418411 1
0.28678723376666 1
0.540733327357064 0
0.44796081973197 1
0.416764284126555 1
0.406827516300269 1
0.275822336063935 1
0.41422930837185 1
0.207812100029877 0
0.431355443101575 1
0.411827520471468 1
0.458100046933466 1
0.359049956278492 1
0.454699041683321 1
0.543623146446521 1
0.435821160061653 1
0.385410026894966 1
0.37331116005136 1
0.498091944639869 1
0.422909679336054 1
0.386888538455371 1
0.451094006118818 1
0.429112316423839 1
0.505658206307454 1
0.345177000125808 1
0.337820743249483 1
0.419204565487637 1
0.389757900336413 1
0.409645282901972 1
0.33219382331535 1
0.400628830159435 1
0.365088578229172 1
0.398270548892433 1
0.368883409545609 1
0.385723611034752 1
0.275474558008385 1
0.337014162835961 1
0.467207272814034 1
0.442647976071307 1
0.525248560379232 0
0.340522263234633 1
0.293259530378493 1
0.307490910527853 1
0.433795289383464 1
0.352126939124828 1
0.205286974951858 0
0.508144846220877 1
0.375355213509139 1
0.489759969104363 1
0.368939249938429 1
0.323804232424328 1
0.421311022462472 1
0.502034655177195 1
0.349211673997786 1
0.54124545735613 1
0.302199385668894 1
0.335468361713833 1
0.296375523956631 1
0.265751001324214 1
0.233093980573598 0
0.300754508920444 1
0.344945586639975 1
0.330350189889036 1
0.412685377422586 1
0.212023472672281 0
0.431085894310921 1
0.439205342587892 1
0.418720197534594 1
0.361824783244034 1
0.494397528522677 1
0.472836905968003 1
0.373854490861515 1
0.313138495136235 1
0.437833129083373 1
0.491709146685965 1
0.440498829429244 1
0.485575452123046 1
0.354371386627768 1
0.386774008480702 1
0.431382129511924 1
0.272378999254928 1
0.311599769505881 1
0.444641117389758 1
0.475092131203741 1
0.547342817343388 1
0.416681777799706 1
0.428096347985324 1
0.551148993638881 0
0.499002093050321 1
0.286496940276698 1
0.405653015612356 1
0.427576476575491 1
0.3641994233056 1
0.386241645382413 1
0.498435997168506 1
0.418838931035545 1
0.313449861126023 1
0.306382364007096 1
0.588744706908523 1
0.405217490856268 1
0.319500678826381 1
0.288273437739626 1
0.282790241894717 1
0.381125301708648 1
0.446980965548071 1
0.518881029057586 0
0.353572177446862 1
0.360238275628471 1
0.421119080771327 1
0.407779647433084 1
0.367433290689803 1
0.392731815104188 1
0.29416718331359 1
0.434088186206777 1
0.400266703306104 1
0.421114012776748 1
0.393094552158317 1
0.300009541087241 1
0.383873759366857 1
0.512731455925629 0
0.298974847624264 1
0.258759083000059 0
0.45733715049497 1
0.333993627865763 1
0.337231761836137 1
0.368686872171892 1
0.382736988993777 1
0.43643072062534 1
0.418286803454654 1
0.51112736021418 1
0.294791958148911 1
0.358015903122559 1
0.339469876993662 1
0.403508964745859 1
0.420806971948766 1
0.390722905688974 1
0.455296980798724 1
0.459311010713233 1
0.501843871967132 1
0.523791172241041 1
0.509435372112478 1
0.398116924684427 1
0.433698472150035 1
0.283224663460072 1
0.501292279518165 1
0.567279571470952 0
0.48499222066601 1
0.509737001493012 0
0.480597152644526 1
0.448852100050145 1
0.391989057907009 1
0.336199342573607 1
0.426228272756917 1
0.184361593925866 0
0.41031083790011 1
0.462777863001954 1
0.313356824606968 1
0.23906780057256 1
0.527440320697001 1
0.388071464142997 1
0.37872025363278 1
0.354588879793817 1
0.374138152917508 1
0.398983239887729 1
0.334019189046115 1
0.332241046948349 1
0.365204050027775 1
0.414574625703722 1
0.474005418394277 1
0.379002059978096 1
0.315830410884032 1
0.39654088046396 1
0.418996312751423 1
0.32881432959975 1
0.341292234713802 1
0.479430589232786 1
0.436556532491301 1
0.307353755802578 1
0.305665819333101 1
0.428762083758657 1
0.443008147293343 1
0.382045285783303 1
0.394965132876301 1
0.411422303379595 1
0.378115889767526 1
0.372469954552285 1
0.330120297370017 1
0.458844433928946 1
0.391825427850532 1
0.491337517295229 1
0.554701691013089 1
0.503854380946058 1
0.460024536543139 1
0.229747184606 0
0.361706006189845 1
0.330766449761788 1
0.50074643808841 1
0.533748911817837 0
0.472214685153082 1
0.455933911969125 1
0.359768242995508 1
0.379540971217169 1
0.46233733053442 1
0.336698403794488 1
0.39508683737163 1
0.358713863585104 1
0.415431322528026 1
0.394837090059432 1
0.50730370125654 1
0.400592946607128 1
0.417385254308463 1
0.497677097971263 1
0.379998493129297 1
0.55777184239118 1
0.337748057392706 1
0.404649893410635 1
0.357663700468235 1
0.463008238702681 1
0.493585588797776 1
0.285937182478715 1
0.28235278040942 1
0.363729275798162 1
0.277369649377011 1
0.468175801781345 1
0.483310965715706 1
0.338369009132321 1
0.426563224388054 1
0.510284401559489 1
0.590462983080723 0
0.352001472843726 1
0.391288210338748 1
0.385071627647673 1
0.331318438482513 1
0.402067157362889 1
0.51744138838415 1
0.486158188798953 1
0.362880954645429 1
0.469955621559705 1
0.564194452925855 0
0.426363895368081 1
0.503954793274058 1
0.494351081890912 1
0.390277581902289 1
0.49902705884969 1
0.496344722717627 1
0.454088751708556 1
0.266780452268532 1
0.328320393548231 1
0.498239290039743 1
0.421637751078278 1
0.551948173634055 1
0.291742822435179 1
0.289468273519503 1
0.394296986609974 1
0.396483953344451 1
0.421251361416663 1
0.372955400005786 1
0.409175282113169 1
0.476631335450372 1
0.350857669739298 1
0.367676910809524 1
0.476322717076411 1
0.495507935479707 0
0.34347843260831 1
0.319145363226893 1
0.447187363510096 1
0.331317918184819 1
0.365277435510718 1
0.509940591695826 1
0.40354946669084 1
0.385205514160472 1
0.410514875741939 1
0.290269571305457 1
0.444310558763649 1
0.296066771612431 0
0.438180799291249 1
0.255710242385446 0
0.483833298185884 1
0.359649474042374 1
0.396257484662785 1
0.454431404431052 1
0.437689208055435 1
0.477393309535822 1
0.244174706157961 1
0.35499587270321 1
0.344341839366935 1
0.506918815768618 1
0.375954470226635 1
0.502911629170327 1
0.273665815107924 0
0.393439664852769 1
0.294866921586494 1
0.365854506322766 1
0.513580159792666 1
0.267458901027698 0
0.43983059833455 1
0.492415821130568 1
0.511032860407546 1
0.578605010998221 1
0.497953126542947 1
0.463695576473085 1
0.462726979755579 1
0.403612716302267 1
0.310589930635183 1
0.437124355454431 1
0.399350841719499 1
0.40487556671425 1
0.287316282803902 0
0.554372197090249 1
0.390154408906716 1
0.404248871888565 1
0.504102953930192 1
0.417393967674599 1
0.473435208825296 1
0.329000073318178 1
0.335078027736487 1
0.493057605422211 1
0.355249688813379 1
0.327991936361984 1
0.391794370526783 1
0.410504213040718 1
0.319832852185527 1
0.334750488807574 1
0.3660891271072 1
0.346156423588229 1
0.384859915355415 1
0.411423906300532 1
0.336068041869943 1
0.392431202111582 1
0.39478420085447 1
0.352462413052264 1
0.330458063492366 1
0.351554960715045 1
0.328997482106492 1
0.498242349949583 1
0.403461205822354 1
0.602510505275293 0
0.391697093653194 1
0.303326757015241 1
0.482517656911846 1
0.255171824441072 1
0.415162309006623 1
0.224194014956381 0
0.402786176118308 1
0.506288515842165 1
0.40885833484914 1
0.302317432193682 1
0.408486612035388 1
0.397792507418004 1
0.348068894497413 1
0.556876886305616 1
0.37122122895335 1
0.26107604595036 0
0.311467640042788 1
0.47768626458871 1
0.403987267316779 1
0.240917100222315 0
0.384514577076209 1
0.376249769290925 1
0.513441615391885 0
0.374044297629227 1
0.358180779325776 1
0.365947292871873 1
0.332694770965686 1
0.438293219354892 1
0.477044999171355 1
0.354304707670158 1
0.383669537443696 1
0.325773763491161 1
0.41305205760698 1
0.404887436191626 1
0.368641855418679 1
0.345041671128368 1
0.443755658131403 1
0.384456756264328 1
0.509450770583134 1
0.451037964344689 1
0.325905772974378 1
0.347678701036062 1
0.394837407621038 1
0.403187809012455 1
0.327168426225251 1
0.411539649326256 1
0.417799776573242 1
0.427935588403101 1
0.381152770269161 1
0.289305623008808 1
0.427765890685435 1
0.477731911052875 1
0.333096400691967 1
0.508940099185219 1
0.374907927347155 1
0.405292292003987 1
0.400340936479198 1
0.389860022355889 1
0.230332026584623 0
0.481492909052247 1
0.416551022676659 1
0.351544849974718 1
0.464410160173924 1
0.40191539178551 1
0.375848131885055 1
0.494028800038842 1
0.475376467011203 1
0.523684865173224 1
0.399048036153025 1
0.545177575045307 0
0.609006539607961 0
0.368070639524458 1
0.463038915087012 1
0.218336199437522 0
0.326108757933774 1
0.487617534953571 1
0.373080226916096 1
0.43613320894672 1
0.356649210238076 1
0.358134752588169 1
0.42587294826312 1
0.501785607352569 1
0.386346493248508 1
0.438375958768073 1
0.512854082724765 1
0.442435662154327 1
0.487799132287654 1
0.578426926051503 0
0.42295446178215 1
0.324624769875058 1
0.430557218896386 1
0.34411486779011 1
0.485942924821034 1
0.426138175713098 1
0.394956994646557 1
0.525608777985024 0
0.43324304735997 1
0.294021139710043 1
0.412648635696069 1
0.422174396493975 1
0.492535709915929 1
0.330716573715644 1
0.366413000666331 1
0.467999961373321 1
0.238738135410216 1
0.424651677372501 1
0.365912425419858 1
0.367030326639309 1
0.213672281068683 1
0.38433151203362 1
0.453632542196437 1
0.374396204913767 1
0.440302588378275 1
0.356251405794934 1
0.454233806079507 1
0.387379554213612 1
0.5380044019179 1
0.341163013042468 1
0.393742456828445 1
0.423819653916471 1
0.381387176063818 1
0.419382845314981 1
0.483449226350901 1
0.364626610611261 1
0.342963944203431 1
0.361588525899708 1
0.378719656900626 1
0.291248658414834 1
0.500209651343662 0
0.489483788146373 1
0.466949335351865 1
0.393537438877525 1
0.392419870083133 1
0.497659583401223 1
0.548907922366515 1
0.430822073471678 1
0.484792602491764 1
0.426365056208106 1
0.481223495948904 1
0.452553515249974 1
0.382313548073599 1
0.394869721765173 1
0.491138318572852 1
0.334458020226862 1
0.359973035336367 1
0.508729134434481 1
0.305323549694355 1
0.387550840245468 1
0.305118449032214 1
0.455167161763925 1
0.353845206500361 1
0.442570251977485 1
0.405722797606388 1
0.354048955531449 1
0.486268402388943 1
0.457126389616519 1
0.358642102201074 1
0.458015130789226 1
0.479130959763264 1
0.357649239801072 1
0.353751741008309 1
0.352784048645065 1
0.556767543954985 0
0.291683589855592 1
0.510980267037235 1
0.33257030512103 1
0.400213005967011 1
0.410951314158989 1
0.426907570261743 1
0.426592630563736 1
0.40156936189124 1
0.379469550777351 1
0.310703980680757 1
0.513750892467728 1
0.257862317788613 0
0.445988388755661 1
0.52963568117153 1
0.517436450235678 1
0.310027386748609 1
0.354796091784719 1
0.33066411257102 1
0.381348666650996 1
0.481339699098156 1
0.315796117075266 1
0.381680542651605 1
0.35053307440482 1
0.4432831259545 1
0.372327378901542 1
0.404085731052804 1
0.412210131958863 1
0.418461180604348 1
0.461129742623965 1
0.426768780448812 1
0.407494051696746 1
0.367892231319531 1
0.481100681621425 1
0.446377603027768 1
0.51011375526983 1
0.302708898145542 1
0.400042430197403 1
0.472055232073424 1
0.323077519068458 1
0.325077604409918 1
0.457693658186718 1
0.311397312698135 1
0.511513796888848 1
0.334291358364233 1
0.251285686241714 1
0.396078448207212 1
0.468091959037504 1
0.404488351810957 1
0.349892516883358 1
0.425688286134196 1
0.444421175195144 1
0.313182416195541 1
0.446329768237317 1
0.433188282436397 1
0.316373001275238 1
0.330803485622196 1
0.416420314735858 1
0.414606592653023 1
0.451234767463467 1
0.402833120511909 1
0.25893227395245 1
0.299053078444086 1
0.451583296394161 1
0.320518687380543 1
0.435903219174526 1
0.509415358330821 1
0.36444983484432 1
0.388480605814883 1
0.37130416176365 1
0.231527975415377 1
0.373574750442934 1
0.408825698523536 1
0.471181646269202 1
0.352403294953256 1
0.330580539041165 1
0.338660751346322 1
0.622425217677204 0
0.518201989159203 1
0.409514857911126 1
0.367885373458386 1
0.264542129984266 0
0.248684538617761 1
0.302932304671481 1
0.3416374520348 1
0.42334881266321 1
0.640454265000341 0
0.354561672860864 1
0.455294878447845 1
0.447779020916614 1
0.470672886297405 1
0.255573871662746 1
0.439593973836432 1
0.510524088868907 1
0.283816747996086 1
0.345932536959156 1
0.445181422911411 1
0.448202213891326 1
0.420023789316483 1
0.557129182544047 1
0.423505628079931 1
0.40723645199043 1
0.378227348058263 1
0.288566545115754 1
0.37565683416657 1
0.41162831642157 1
0.424177215213006 1
0.357208443251871 1
0.427013260449173 1
0.32930935610879 1
0.431526770991678 1
0.319727178132296 1
0.534673650685186 1
0.304540956383799 1
0.357512965226904 1
0.421104900093058 1
0.219869846291955 0
0.369750388492775 1
0.501246547320738 1
0.368381203486624 1
0.394865794482577 1
0.383988266211266 1
0.452741224142292 1
0.409217938026517 1
0.331724644021118 1
0.451603922508564 1
0.385828770201542 1
0.422243307858291 1
0.372762786565691 1
0.396049810715892 1
0.365439967730835 1
0.36593404833601 1
0.378769135347111 1
0.530756819202549 1
0.258895912891438 1
0.413939571218555 1
0.434181050530163 1
0.339947683122196 1
0.496064436998113 1
0.202063112572063 0
0.448579938184198 1
0.488479964432331 1
0.429382053506199 1
0.399491207799205 1
0.202572002336451 0
0.375912808776101 1
0.399695278163891 1
0.341381148740569 1
0.404825873645943 1
0.472080551286303 1
0.407289494453683 1
0.407590337463674 1
0.348636597115817 1
0.444709489997949 1
0.31471437645331 1
0.297266555411835 1
0.439825111705668 1
0.355374007776021 1
0.322201933863077 1
0.426714443975631 1
0.429535369107762 1
0.480850046252043 1
0.421887887861532 1
0.49932101503022 1
0.376510102070098 1
0.358618769692155 1
0.404178043335632 1
0.366687973242809 1
0.458903652519364 1
0.404069527365875 1
0.336161456053395 1
0.421690322796509 1
0.509245884340054 1
0.461090882426447 1
0.248007159037154 0
0.42640594180951 1
0.572745338474268 0
0.410009507638667 1
0.427101905082994 1
0.589119431884705 0
0.397006006131721 1
0.306876569077859 1
0.314706928081352 1
0.40333645418586 1
0.338063680981734 1
0.377901224974683 1
0.311294850345148 1
0.433124019274516 1
0.262583062945171 1
0.26411335704696 1
0.322928832154017 1
0.370779996018089 1
0.412534683475319 1
0.270403909407742 0
0.482127984430962 1
0.262164269692159 0
0.361405190715971 1
0.459528734621877 1
0.420660027675662 1
0.275300224863066 1
0.446140708631437 1
0.417757962580933 1
0.435632047645586 1
0.237444464725721 1
0.418015008006716 1
0.564940992130812 0
0.460397364692118 1
0.290639686200983 1
0.362978934877678 1
0.378536734119186 1
0.504045836308468 1
0.457259023004619 1
0.529602161219258 1
0.46267246826632 1
0.362865162474378 1
0.465032333901459 1
0.358047880047434 1
0.589596079197174 0
0.398158446847942 1
0.405155121421791 1
0.468751706513328 1
0.37228675001254 1
0.5676799815114 0
0.534583470530342 1
0.538803569749146 0
0.34728496335331 1
0.379820990370133 1
0.30918540636028 1
0.5272145204713 1
0.370921929540972 1
0.334720671471722 1
0.171142341534944 1
0.399879775831862 1
0.437160489585741 1
0.473029139431806 1
0.394130531584952 1
0.415864126532848 1
0.437801680862825 1
0.369575744679432 1
0.555095532484826 1
0.373068919205396 1
0.431300173364268 1
0.379302881208948 1
0.299479079520845 1
0.418609577145115 1
0.362503389414277 1
0.266263672817482 0
0.488240949489293 1
0.409281022970801 1
0.331409448833472 1
0.346070865103885 1
0.407287282231293 1
0.39072335226532 1
0.331552000189773 1
0.354516795251712 1
0.471113889248598 1
0.438751016095103 1
0.428840065260592 1
0.499931605590074 1
0.435591674880522 1
0.463168550828181 1
0.44529210205988 1
0.436352988883991 1
0.29630848660043 1
0.376320018693172 1
0.289938874753426 1
0.464492491226851 1
0.35949028718943 1
0.398367615959873 1
0.346695552930429 1
0.268795218390669 1
0.411297565121386 1
0.3676408478257 1
0.335231460327319 1
0.392217843539674 1
0.451982983784895 1
0.495497615236349 1
0.31456141018947 1
0.510431027200298 0
0.340556628831607 1
0.383503624603564 1
0.413341297679639 1
0.273393891856519 0
0.340718256236835 1
0.483639238903486 1
0.311395889255659 1
0.377390484542045 1
0.363377444792945 1
0.310666630566709 1
0.35036794421471 1
0.315976806051274 1
0.334729817626031 1
0.259727067741146 1
0.452042996896531 1
0.366111019938749 1
0.42745854789658 1
0.413569646047992 1
0.44026032213071 1
0.313240477906301 1
0.236330407568162 0
0.323051755269753 1
0.370886569004264 1
0.383632141165473 1
0.271825389544651 0
0.453339874608538 1
0.451869410740336 1
0.424793591902055 1
0.366159869136869 1
0.388389637583003 1
0.358577772668223 1
0.41423113256758 1
0.192655546840294 0
0.423044932331893 1
0.417802883291109 1
0.282130682550417 1
0.344166325868495 1
0.406728440957006 1
0.434989780463501 1
0.468555882643347 1
0.418031131489907 1
0.38147006000231 1
0.337986197610124 1
0.523028672502814 1
0.326368152404197 1
0.272157983692881 1
0.418517968345573 1
0.468294524121937 1
0.473286504146739 1
0.634946799773671 0
0.614289313445403 0
0.479603165758948 1
0.354392991607656 1
0.367097558493645 1
0.410931711448153 1
0.378422884113669 1
0.379139560585672 1
0.357512957913373 1
0.465260780232391 1
0.341818679569029 1
0.570222387257561 0
0.456312096746975 1
0.469563945520886 1
0.469918714230686 1
0.376616689575413 1
0.3765073965968 1
0.41328587673609 1
0.424517362871198 1
0.451750669356452 1
0.423803340698676 1
0.44432887566654 1
0.395288878816915 1
0.479295947943404 1
0.292159740774708 1
0.247556248233921 1
0.387947213205373 1
0.386321427576379 1
0.354268084621221 1
0.377466883127897 1
0.310290565486158 1
0.405025687463355 1
0.192541897356501 0
0.285013537409089 0
0.412296844913597 1
0.290523694041856 1
0.337488898939308 1
0.214316996176972 1
0.348599069358657 1
0.47112840717645 1
0.406012366309479 1
0.285124676631747 1
0.472463123918377 1
0.493128201786746 1
0.483041726052624 1
0.423632005953014 1
0.377584342767049 1
0.456560099528215 1
0.403352803181354 1
0.41338880214662 1
0.389859878256089 1
0.273187474542442 1
0.418165933521671 1
0.443644373374964 1
0.250649431979653 1
0.336742763399139 1
0.356822373946493 1
0.50954131615481 0
0.434817154919481 1
0.450905859433921 1
0.4249728457938 1
0.382634521870693 1
0.422289214106471 1
0.333479276557709 1
0.487000100724526 1
0.312741789482793 1
0.524013114664312 0
0.504415886350356 1
0.520140490728007 1
0.496523027329427 1
0.395157209364299 1
0.484516550189109 1
0.407429260828633 1
0.430781247229652 1
0.451292463370186 1
0.361513094731315 1
0.394182717584981 1
0.557916828009188 1
0.368669642079671 1
0.549625328272427 1
0.426679001687237 1
0.435145535679678 1
0.419564675568773 1
0.303259265666133 1
0.481181732703333 1
0.448745209761994 1
0.407199827966844 1
0.270909097823405 1
0.451251925883268 1
0.429858670039957 1
0.252769854871897 0
0.284079509161463 1
0.329026062361467 1
0.357804262897562 1
0.427517137774784 1
0.270424443183517 0
0.438729212925355 1
0.369351193620814 1
0.349961326374176 1
0.333454761939633 1
0.39220427770375 1
0.396901984378516 1
0.330432174166472 1
0.349598438412534 1
0.39144552789501 1
0.552926857273572 1
0.360636783921532 1
0.419102160422485 1
0.5131940520951 1
0.459943606460712 1
0.261680758131288 1
0.423490449320617 1
0.467190223199082 1
0.451101613310829 1
0.3309995318497 1
0.467167851798025 1
0.376173010129295 1
0.457635095867032 1
0.422290571829455 1
0.324398429974846 1
0.434445854763537 1
0.398644215025265 1
0.375716250380917 1
0.389595126161547 1
0.465886923840582 1
0.333755077261571 1
0.463907786516118 1
0.450972350789392 1
0.365231109343715 1
0.431546520480449 1
0.403266597960849 1
0.338059880211387 1
0.480236231482626 1
0.374656193837849 1
0.408381003462104 1
0.342681202463082 1
0.385953181278915 1
0.244242027397525 0
0.531731699308725 1
0.399993348463314 1
0.536135742865907 1
0.452352148065984 1
0.380758656726733 1
0.47242791599234 1
0.208813705546743 0
0.238709477204486 1
0.368720373493412 1
0.351921526781656 1
0.374436228447198 1
0.478114909255753 1
0.315162471274834 1
0.440957149337575 1
0.406506912380909 1
0.408266660635505 1
0.52633989678799 1
0.475393808518038 1
0.43856603171522 1
0.398965849585285 1
0.579684743368231 0
0.32470271816971 1
0.532998468566203 1
0.387352913639223 1
0.379997522721618 1
0.379975799141699 1
0.439148050198549 1
0.415603845819682 1
0.392863129102584 1
0.375099364110175 1
0.454929154641074 1
0.352536256826186 1
0.353488494307289 1
0.455691573347114 1
0.478376726134716 1
0.385699537925478 1
0.300048120941603 1
0.449290321333214 1
0.397042635452272 1
0.329567118298781 1
0.485863880621416 1
0.390149792612695 1
0.571034176354445 0
0.362867043712282 1
0.341208696108485 1
0.468338759323427 1
0.39419167578437 1
0.333189675423004 1
0.46499680688615 1
0.447387742796145 1
0.391441095701411 1
0.359550999443502 1
0.38302259818469 1
0.310112307559691 1
0.473804000033731 1
0.398374853855338 1
0.277871732374344 0
0.166355770251831 0
0.385991447289359 1
0.480166036374753 1
0.587460681333802 0
0.544654463321097 0
0.489409659606174 1
0.285689807054111 1
0.432009118338842 1
0.323854821925458 1
0.400006685388691 1
0.510142454394039 1
0.291428598589912 1
0.292646460435465 1
0.452193548218016 1
0.317429783165183 1
0.505374966452588 1
0.449724381345121 1
0.371315032630521 1
0.409143094713111 1
0.37920568853044 1
0.304836117053284 1
0.43343680227608 1
0.323657017561318 1
0.353790046978869 1
0.379031891556779 1
0.430065979235354 1
0.506737960727273 1
0.36898774307141 1
0.379460110334097 1
0.41412801359337 1
0.403714764339347 1
0.512912798062449 0
0.284872500627331 1
0.323737014522523 1
0.481954713127092 1
0.540905372918936 1
0.43926007293417 1
0.446477166585466 1
0.455052285197212 1
0.242037409797325 1
0.410276121694166 1
0.503073025791796 1
0.423071454192328 1
0.336604186686009 1
0.430237491917361 1
0.434504639677548 1
0.627756451498749 0
0.48199609999798 1
0.406033706389138 1
0.460248313815066 1
0.435500142739358 1
0.434198541840692 1
0.400819194563061 1
0.37604713902469 1
0.411039152118116 1
0.423151250503957 1
0.383167727631458 1
0.398586547963341 1
0.464243509825957 1
0.3711000839536 1
0.396961838441693 1
0.342293733944818 1
0.369472534089155 1
0.257596585839201 1
0.390434954055545 1
0.579054890598978 1
0.457671385442365 1
0.352905382516998 1
0.514157005441419 1
0.47937866287712 1
0.37297463878137 1
0.356922801582147 1
0.422293916406477 1
0.371320969325629 1
0.351979079950654 1
0.574861082864824 0
0.459193021313309 1
0.40373420083144 1
0.384896552141393 1
0.446855622584522 1
0.367435309787279 1
0.411792322709381 1
0.345283856785997 1
0.329059382881542 1
0.405879027933233 1
0.335756311223681 1
0.46127239154685 1
0.362459374197139 1
0.376367650990824 1
0.342275600555844 1
0.438558002762537 1
0.494007750290523 1
0.419920257031722 1
0.338282932470826 1
0.311239792667046 1
0.441989135629835 1
0.402377789599199 1
0.464981076285705 1
0.349052534791452 1
0.385822730280741 1
0.402820878989629 1
0.445945689120738 1
0.305156011298766 1
0.408670939430109 1
0.473688230662678 1
0.388753817305557 1
0.364937186169658 1
0.380731361211943 1
0.492084575496448 1
0.434159389338538 1
0.457622934663708 1
0.389242779137789 1
0.283757819514261 1
0.421047625585624 1
0.394319599386162 1
0.32410095971618 1
0.53147756804068 0
0.453413957172483 1
0.428974659661747 1
0.473358174487273 1
0.440274887238826 1
0.275007706657848 0
0.371738305316454 1
0.424945413520911 1
0.312044575927955 1
0.526888974950538 0
0.545394338413037 1
0.31748306240683 1
0.446924447153307 1
0.492651049893931 1
0.372128041853537 1
0.386257353391344 1
0.368260441385978 1
0.413509749736571 1
0.377549872114343 1
0.341840750446132 1
0.435925214091027 1
0.519699551761091 1
0.372756545321592 1
0.426815867890164 1
0.357980083868185 1
0.403124153476505 1
0.293865389347165 1
0.456792147942527 1
0.529862966117743 1
0.402773890695572 1
0.48830286490402 1
0.295133967284284 1
0.353202205431929 1
0.367984758858153 1
0.541699164769176 1
0.501064933851412 1
0.342932178675606 1
0.496001992354692 1
0.362578532502828 1
0.419518589780848 1
0.404929500079066 1
0.433346192236092 1
0.204994546797681 0
0.431014405432565 1
0.50646226729114 1
0.357626785250479 1
0.401238843034736 1
0.510123487274347 1
0.619304905152426 0
0.376232734994263 1
0.407659149919356 1
0.414440264225334 1
0.51526420336409 1
0.263397752022447 1
0.333574072508735 1
0.385013390212885 1
0.332571506829202 1
0.477253680517467 1
0.358665456024975 1
0.333285631658748 1
0.37888817639101 1
0.293047444509586 1
0.329770296001951 1
0.30448747031221 1
0.420230172024422 1
0.363975104005592 1
0.448210083499265 1
0.406115659750401 1
0.424855469723981 1
0.34965158148644 1
0.496860828231066 1
0.410597062138664 1
0.493941738381132 1
0.505510844360372 1
0.233063862026483 0
0.348654439712236 1
0.40447990378557 1
0.383081476875172 1
0.235990223929179 1
0.35485289445616 1
0.398441096630503 1
0.355885022966211 1
0.331878540258801 1
0.405316031045643 1
0.360212318308637 1
0.470206674005402 1
0.274866453631048 0
0.467767834593096 1
0.327977602163578 1
0.39965547011265 1
0.334503487567202 1
0.428140404390589 1
0.303870402560395 1
0.479383249147661 1
0.348358091229146 1
0.583865321868293 1
0.542978951983197 0
0.506994362166643 1
0.293034785657209 1
0.395044112488915 1
0.497323232137014 1
0.364138807113804 1
0.3405537507789 1
0.313823025331375 1
0.422470018133155 1
0.41370980753784 1
0.40778944122987 1
0.244592859118636 0
0.493342183600856 1
0.462072279079859 1
0.354555763759027 1
0.434814846300923 1
0.338857351300769 1
0.381599113143513 1
0.367816832148945 1
0.394899783981153 1
0.315623454387764 1
0.370553869782906 1
0.292003577677155 1
0.411100438831652 1
0.392056516938398 1
0.396602971359506 1
0.440135723086992 1
0.410369336681426 1
0.352134545919148 1
0.391318846515418 1
0.427343654473508 1
0.336116287044419 1
0.442799804176986 1
0.385817231162356 1
0.418478071550675 1
0.249082367594009 1
0.361840519804608 1
0.433635062857389 1
0.265331408708437 0
0.3136813162753 1
0.405255885023022 1
0.338040316980169 1
0.378136484653699 1
0.348883440059178 1
0.28744632463632 1
0.401911227913069 1
0.406943604687527 1
0.377129642366985 1
0.453076609419512 1
0.522365864987389 1
0.551893529437116 1
0.490968369327057 1
0.48606635293859 1
0.331626260093835 1
0.316409962056433 1
0.520260186415183 1
0.389642273250378 1
0.435069517746375 1
0.356235319967185 1
0.400126256661967 1
0.376107190535785 1
0.422340074886119 1
0.536572169759326 0
0.339074427275215 1
0.352263806051009 1
0.376651489265824 1
0.376266901219598 1
0.559190122239628 1
0.47561567294375 1
0.345784819524306 1
0.469921466221121 1
0.569246159640101 0
0.326981300690267 1
0.318227682192235 1
0.331652554377802 1
0.382802866680154 1
0.242020137579646 0
0.375001819095414 1
0.524154314763562 1
0.322530920661619 1
0.341517646353388 1
0.506230347618487 1
0.451050485505769 1
0.413898920883871 1
0.381174423456255 1
0.327023410141872 1
0.397640394842914 1
0.458266159404146 1
0.553762352789024 0
0.359801693227221 1
0.534453232218162 0
0.359809052304957 1
0.357412976328307 1
0.398815986869728 1
0.413959337754303 1
0.53285719368445 0
0.430942149748369 1
0.403949789027283 1
0.426235865199763 1
0.255069291500344 1
0.277229247873217 1
0.370857843305463 1
0.44364728199833 1
0.369906481228236 1
0.402180436383676 1
0.452690198795602 1
0.426305960345816 1
0.256223061949022 0
0.568956131641952 1
0.467408876243124 1
0.329285817095282 1
0.347204455013337 1
0.385127558181528 1
0.335055650740257 1
0.430227358663342 1
0.48942783501082 1
0.417428128818292 1
0.444362034519037 1
0.331286374611441 1
0.450929382196465 1
0.395628343461737 1
0.375712330120044 1
0.468495631076091 1
0.369542334361302 1
0.26096562807641 1
0.467997039875986 1
0.434420903418158 1
0.383761858644753 1
0.415455023225613 1
0.417622674314701 1
0.377267264097017 1
0.285639609993972 1
0.278693011286831 1
0.342224324434905 1
0.49576327785297 1
0.471650419956188 1
0.354061069652136 1
0.439151471806346 1
0.465008866451229 1
0.310024710146715 1
0.290213012162107 1
0.437290637188274 1
0.354287145089256 1
0.375289043717293 1
0.338918320769672 1
0.4033259406628 1
0.393791201531911 1
0.193519978448101 0
0.256471575855752 1
0.394412503538789 1
0.228434119760407 0
0.469291298615441 1
0.312144092701676 1
0.452398739432981 1
0.381195764430232 1
0.289256841875107 1
0.368825683732713 1
0.303599647348906 1
0.473236740899459 1
0.545717325948646 1
0.446843335642808 1
0.314485013847015 1
0.375185897172259 1
0.474519310748651 1
0.381019577819595 1
0.470413619244798 1
0.355340190015875 1
0.400636011436456 1
0.39268628441058 1
0.23010303858676 0
0.289534153269258 1
0.282167043426941 1
0.427190100134188 1
0.395248309637587 1
0.401573241026587 1
0.422634234559936 1
0.517710309824408 1
0.441421942402483 1
0.480987000060135 1
0.336225380317688 1
0.368408535936067 1
0.377751781892754 1
0.401607326391824 1
0.312035313607841 1
0.361622663689446 1
0.346683182053714 1
0.311748717743558 1
0.503110999027541 1
0.496749179495646 1
0.251796080032892 0
0.242759393780283 1
0.461239386126304 1
0.418646622233117 1
0.461860174701851 1
0.470154955001859 1
0.442858107875689 1
0.317544677686572 1
0.351926803765707 1
0.421053176618567 1
0.441354221789782 1
0.368608820898748 1
0.369291147285055 1
0.351629946351268 1
0.373089474933765 1
0.47821841404314 1
0.500077347001422 1
0.528832765693953 0
0.344482264427563 1
0.536925784310828 1
0.354680311195144 1
0.478059952828661 1
0.433055637742129 1
0.325704855557069 1
0.38582383692264 1
0.362489678351757 1
0.191960878965307 0
0.431229885108685 1
0.366721719928393 1
0.504523121544192 1
0.413953179981947 1
0.469923219419697 1
0.306824091219399 1
0.443313036861642 1
0.360286548865328 1
0.394817523454469 1
0.477564803199459 1
0.385503705308844 1
0.288851068045471 1
0.389697528019806 1
0.502966621983559 1
0.351549593888122 1
0.384462995594301 1
0.354741491264826 1
0.332434933935422 1
0.431077066940599 1
0.355929337048055 1
0.36281150846905 1
0.387670068183268 1
0.414004118483552 1
0.362746243531114 1
0.410529345947187 1
0.459510843414428 1
0.37357858101797 1
0.376239607853255 1
0.496756246020196 1
0.335141557838975 1
0.44541435377581 1
0.393732082417665 1
0.329888691960514 1
0.454142409838742 1
0.314311266948234 1
0.47030671143982 1
0.421345087365861 1
0.304656146478457 1
0.404762764839861 1
0.313005367582938 1
0.396512956715496 1
0.427796213565889 1
0.410454492095464 1
0.488697334272203 1
0.496528699330073 1
0.32733542776003 1
0.452809999111845 1
0.470333771823055 1
0.540779264451509 0
0.481473432773021 1
0.333234454708125 1
0.256960699574853 0
0.394620661746123 1
0.409836207235654 1
0.452612981438717 1
0.375796946692442 1
0.307475236123341 1
0.442418713917484 1
0.554225238012329 0
0.464053466356499 1
0.315995236650056 1
0.505257759095676 1
0.303689985042994 1
0.394681899810064 1
0.405923450452639 1
0.331609924926927 1
0.433765672868232 1
0.293763517606397 1
0.453591769442158 1
0.359105590238549 1
0.324341445401652 1
0.43579553398735 1
0.421312883519941 1
0.478411653618812 1
0.421585423034661 1
0.487152083054087 1
0.539503037905321 0
0.330128152170798 1
0.500878290214164 1
0.483062152511744 1
0.476724618301863 1
0.24153782616317 0
0.407282057792966 1
0.37631688278254 1
0.442952705355173 1
0.370422312690583 1
0.464904513858987 1
0.450313864392573 1
0.435130471192155 1
0.350117902334956 1
0.481647852323892 1
0.270459347083601 1
0.363513847165905 1
0.302426976926218 1
0.430952292955076 1
0.295640225640516 1
0.331864915092881 1
0.489975793060155 1
0.312806957898453 1
0.367372331714032 1
0.503868315666349 1
0.394446579110338 1
0.29834150824047 1
0.508146842285175 1
0.266322589217837 1
0.423872303675962 1
0.30309688422529 1
0.396228242426944 1
0.284951742513131 1
0.346386323240042 1
0.47218989059205 1
0.536810265255365 1
0.412826913568057 1
0.337554030014868 1
0.464762214905317 1
0.395053924974742 1
0.379340554782636 1
0.401843042067811 1
0.291256677343052 1
0.406397537884508 1
0.27379732206534 1
0.332878620037412 1
0.356223785854021 1
0.362817999231466 1
0.46884835116513 1
0.263165748151223 0
0.230048164045 0
0.381946651268551 1
0.400638872438918 1
0.467594652109374 1
0.321101539520889 1
0.470628504671464 1
0.301148605386029 1
0.42238046126768 1
0.493699006435719 1
0.47173222777494 1
0.401534381603231 1
0.502941023952141 1
0.32984867231221 1
0.453569338000502 1
0.445479607172013 1
0.439810553399256 1
0.598205612017345 0
0.295184568361194 1
0.48425033200299 1
0.52368491816531 1
0.435944710810932 1
0.579667087338684 0
0.521507806586751 1
0.331741553884869 1
0.413502211213405 1
0.543515472213108 0
0.388319745349265 1
0.445434473195601 1
0.44225620597068 1
0.450644602771189 1
0.321380718127788 1
0.380339869567653 1
0.318050620814108 1
0.398212914863995 1
0.272762435381463 0
0.322190091359666 1
0.279569315157099 1
0.363239086244983 1
0.327821182323863 1
0.37064557587907 1
0.445676333524017 1
0.420016757305788 1
0.426115775666706 1
0.441058022795075 1
0.44659998695767 1
0.395414663019848 1
0.308131458174833 1
0.456196784041344 1
0.399976537243798 1
0.471870801021495 1
0.414607215197495 1
0.366194340497706 1
0.419514577972702 1
0.354703506821449 1
0.271553654832628 1
0.303577173228621 1
0.330903951912977 1
0.331915597797154 1
0.354489819751888 1
0.333472218948964 1
0.432212547854516 1
0.39738171963171 1
0.377200609956186 1
0.495628432122099 1
0.250546074343791 1
0.374655512078044 1
0.519836289336423 1
0.426961941119587 1
0.332298198513312 1
0.526024016809654 1
0.265116249215407 0
0.365465547199422 1
0.461275470837321 1
0.307635680033844 1
0.297620992546838 1
0.421461341758714 1
0.488417665889785 1
0.43001400185983 1
0.408494936935357 1
0.510291984469765 0
0.486860337663486 1
0.373809367574106 1
0.503247863332455 1
0.424493319310994 1
0.483520148734824 1
0.408575532203482 1
0.416109543178508 1
0.284904720735567 1
0.371690163329058 1
0.504079351960842 1
0.431758637767358 1
0.269950664047805 0
0.344275120645545 1
0.532674408464569 1
0.289084980774748 1
0.463452630148781 1
0.448639558989421 1
0.296317916387421 1
0.27937009402423 1
0.428293229453498 1
0.505104161260534 1
0.520643180994878 0
0.372952031208902 1
0.427829633752127 1
0.394987105377954 1
0.387204085455718 1
0.54875850904204 1
0.427334816775943 1
0.369712914181827 1
0.479725298642559 1
0.480942664761983 1
0.340748886300621 1
0.341497202063034 1
0.302390898909941 1
0.462285195731857 1
0.314981213604083 1
0.439316158365771 1
0.356897634159585 1
0.356662207592762 1
0.308531432379107 1
0.450714677780416 1
0.382180365888478 1
0.313355136324888 1
0.436936699532299 1
0.465544935985828 1
0.338657214612058 1
0.46969080300623 1
0.477451164166654 1
0.261093464527473 1
0.404672231456349 1
0.295259637667599 1
0.333063375516787 1
0.383575515868357 1
0.441095096444653 1
0.216347048297414 0
0.551797238989 0
0.473904411480563 1
0.376179145902813 1
0.232916159784104 0
0.374574326342375 1
0.290724572102972 0
0.246634763382712 1
0.415770113944394 1
0.322481296890298 1
0.47027447232603 1
0.225073656032687 0
0.336758847469239 1
0.370517161274077 1
0.397516148475272 1
0.414332643309892 1
0.408192925280544 1
0.449520717341783 1
0.54924179017683 1
0.461812316532531 1
0.396587628476866 1
0.418906200683728 1
0.448622342343198 1
0.326295149348075 1
0.457753078271191 1
0.369248012575517 1
0.520964813389904 0
0.501106805484175 1
0.363148144667823 1
0.477758496769652 1
0.456985930746918 1
0.373173227892231 1
0.304342113167725 1
0.441531512379562 1
0.492959065031764 1
0.393150663585325 1
0.270465581997384 0
0.403064370349219 1
0.395070981619808 1
0.424943471020724 1
0.271383442139115 1
0.289292590599142 0
0.501381813433547 1
0.458794208789399 1
0.360190698709424 1
0.363309108423429 1
0.385116740428647 1
0.480033021206036 1
0.23550064622286 0
0.471838670306141 1
0.4296324939349 1
0.482286892386416 1
0.315100584066846 1
0.403258321532419 1
0.377121252182823 1
0.413142988754831 1
0.395527354944381 1
0.386099678090865 1
0.503066389343159 1
0.338741441105992 1
0.395000236665512 1
0.302444209140733 1
0.579181611388031 0
0.457748486359304 1
0.403046189862942 1
0.396676560721219 1
0.321402987621131 1
0.344503079826718 1
0.289891392835796 1
0.427110012568855 1
0.426429835332338 1
0.419822301666273 1
0.385989882594398 1
0.249240909584755 1
0.464017924409632 1
0.469691994878838 1
0.345136554597909 1
0.457070955955665 1
0.36786209209043 1
0.321497774636229 1
0.255482230828713 1
0.354100738794607 1
0.392745770766324 1
0.420802980453993 1
0.199554003615017 0
0.375336833617833 1
0.397717716219186 1
0.358852159772916 1
0.557339198921485 0
0.336951978175335 1
0.444868807093198 1
0.28788762705259 1
0.459976732654786 1
0.251486333219259 0
0.315971597510322 1
0.540818829634418 1
0.297385900815664 1
0.25743603695089 1
0.367970379614889 1
0.382000110257966 1
0.411129307542804 1
0.488790351088977 1
0.151528961567404 0
0.317229466791997 1
0.30902584749856 1
0.449644579327853 1
0.394035075712476 1
0.368425747895909 1
0.298707559795479 1
0.284992382860826 1
0.556170017999069 0
0.417271910903616 1
0.398851026239246 1
0.298668451365157 1
0.456297097812744 1
0.463555115300685 1
0.441216864458573 1
0.424262890154319 1
0.317825194186161 1
0.489294960990444 1
0.301885827632405 1
0.495360976712075 1
0.443869962551328 1
0.423986117387824 1
0.345990772986433 1
0.442535601428874 1
0.46518530354584 1
0.34239997117587 1
0.318779343284873 1
0.46496776112301 1
0.34350766945871 1
0.522342298773233 1
0.60089378269877 0
0.375164314812633 1
0.355998642644079 1
0.322090515639258 1
0.409353589836913 1
0.515086810722038 0
0.570756036506393 1
0.333812640414987 1
0.413792471522319 1
0.269904470315199 1
0.550646167397634 0
0.469587269362023 1
0.448989217890751 1
0.45495281616812 1
0.44709869139504 1
0.431509119765089 1
0.378005637284966 1
0.335734110926442 1
0.359696066271973 1
0.49214341397159 1
0.486012286986183 1
0.405876521658729 1
0.480272357520741 1
0.424613708650597 1
0.416230232768583 1
0.431502686145163 1
0.502036162870136 1
0.481718984994671 1
0.523119898939038 1
0.606975359674117 0
0.407320987572587 1
0.374539955197097 1
0.502684480018124 1
0.475037961637111 1
0.416148882255685 1
0.308033808565677 1
0.356159549421751 1
0.404561238444665 1
0.426715791473487 1
0.403683378123475 1
0.388551554369285 1
0.368775687010849 1
0.429988944001575 1
0.443742011374783 1
0.248556416880188 1
0.536267198452501 0
0.400452755808452 1
0.439584527730204 1
0.466208355395653 1
0.460544786131301 1
0.504209725184019 1
0.444924579556567 1
0.517251527916379 1
0.356960434494728 1
0.288657711411868 1
0.422142763243245 1
0.420729782121752 1
0.415307942126974 1
0.256108398364508 1
0.394757968050184 1
0.406006177024442 1
0.346707249602378 1
0.511681296157305 1
0.306561841754408 1
0.280350909754529 1
0.435505640118585 1
0.478140461336361 1
0.39904370007304 1
0.469168503746757 1
0.406974228196324 1
0.379244103620934 1
0.425665631441548 1
0.361548166264356 1
0.465306886134859 1
0.354802678184968 1
0.30144894408967 1
0.353172602415369 1
0.300490123655414 1
0.47688465182218 1
0.331594390818553 1
0.380301959282444 1
0.413906778015536 1
0.38681926684734 1
0.523198390678341 1
0.322019328142359 1
0.208028537263895 0
0.342217604031359 1
0.418159564755547 1
0.413207937436527 1
0.397202798460821 1
0.486543028975925 1
0.337275271198299 1
0.418392489512495 1
0.421126097021821 1
0.411669012902868 1
0.401583705023737 1
0.399559459149193 1
0.486858591447286 1
0.410953513789853 1
0.349527806213594 1
0.428928478237621 1
0.475490186379576 1
0.553163877045943 1
0.43514853200796 1
0.391367317553944 1
0.25426318922472 0
0.320854835062324 1
0.400296649728361 1
0.235962931922925 1
0.359024567968879 1
0.450780084461374 1
0.413184357151629 1
0.425544495488571 1
0.4492615195356 1
0.429818296789132 1
0.49230302644211 1
0.490752460248134 1
0.377821579394646 1
0.356922775876495 1
0.404951902815416 1
0.3858315183409 1
0.34845331770545 1
0.39656710511553 1
0.371071266982264 1
0.447160479410652 1
0.419046670936542 1
0.275398362414524 1
0.379586627955858 1
0.45887972857324 1
0.404282332423465 1
0.298839665054214 1
0.437906199924396 1
0.324356426840027 1
0.26262756028684 0
0.364738858944335 1
0.433506187921349 1
0.373522546471327 1
0.427806553650323 1
0.50332796440855 1
0.315525947291467 1
0.186861346651254 0
0.342897319518024 1
0.35612400210935 1
0.290990009833196 1
0.406537231022451 1
0.378734189689541 1
0.287012512198912 1
0.438248961443628 1
0.411313170250808 1
0.30580293027274 1
0.288647961873886 1
0.315028914646893 1
0.385252297332837 1
0.456104409182547 1
0.276871427972714 0
0.462919195251656 1
0.440815689216057 1
0.266120707468214 1
0.359321656580834 1
0.368829337637204 1
0.46722319547407 1
0.478994451978146 1
0.282946597186203 1
0.535515231998821 1
0.309278756684067 1
0.471215277995776 1
0.351984065042746 1
0.563119883503257 1
0.398302102309329 1
0.335989451331526 1
0.345547464256754 1
0.387544313195203 1
0.390479913406941 1
0.359686154037274 1
0.414340096730346 1
0.232941859818002 1
0.448039771758496 1
0.31471756228351 1
0.370412013510612 1
0.372684326117409 1
0.39665468476539 1
0.492579705462935 1
0.322002813544009 1
0.400180029879463 1
0.390842773194901 1
0.474065387527125 1
0.380558134162716 1
0.395951109552092 1
0.300257481773918 1
0.390369009023958 1
0.406525973043862 1
0.399400962818641 1
0.461027062332611 1
0.265503950827638 0
0.477390060764951 1
0.366369477850064 1
0.338075580998242 1
0.457727789328869 1
0.491635633763489 1
0.411701577167054 1
0.276833989964324 1
0.472938220090529 1
0.39809937149814 1
0.28531604645571 0
0.343719833445498 1
0.330468975788221 1
0.39510567733619 1
0.356053701048844 1
0.43734286539999 1
0.318291556292109 1
0.473571871163516 1
0.336775292913705 1
0.450777326042799 1
0.385996290462773 1
0.468370005518309 1
0.368284805811412 1
0.449068732124052 1
0.345421767694627 1
0.311650607027736 1
0.350122670582922 1
0.340771865699147 1
0.42768783123062 1
0.382071814708839 1
0.583751411693547 0
0.366834693295896 1
0.347503561395817 1
0.260459261361027 0
0.392945390393563 1
0.266088501669961 1
0.34786917652297 1
0.572423568140969 1
0.317902544004067 1
0.367842600218854 1
0.395486957356972 1
0.435080135897639 1
0.375013568732766 1
0.269139953818 0
0.551751345231469 1
0.298731111839496 0
0.438390725165759 1
0.337068558480953 1
0.31395666774092 1
0.570612686137223 1
0.416123037148888 1
0.431044556613207 1
0.274105265847848 1
0.431666144421807 1
0.246816262446036 0
0.326619131681915 1
0.381867718861637 1
0.476158634138482 1
0.534782783603404 1
0.340225505722487 1
0.322709793276489 1
0.32335614969986 1
0.347661918572894 1
0.419351294071549 1
0.381922792091815 1
0.456497291314945 1
0.382964531031895 1
0.321252688161418 1
0.181880898152703 0
0.445178868662546 1
0.397746252557109 1
0.555760377565566 0
0.337692922797403 1
0.441160182880145 1
0.317009720663908 1
0.516005908449392 1
0.49757951299152 1
0.470502337555933 1
0.278535788604598 1
0.404190330714394 1
0.355529212955247 1
0.486380772365097 1
0.547430906433385 1
0.54132810222639 1
0.540512460009123 1
0.336470149731258 1
0.277576228267773 1
0.378191342431845 1
0.518865307751195 1
0.383361444023461 1
0.41983920600793 1
0.488346641022223 1
0.392218365548609 1
0.316443742831642 1
0.548199519835869 0
0.414185998370995 1
0.325777515359376 1
0.46102625310819 1
0.234088916433816 1
0.364922251654094 1
0.402441442820168 1
0.297864376814592 1
0.262549421096791 0
0.429128905827261 1
0.449286499613616 1
0.378744139982627 1
0.524765491512037 1
0.381100603390601 1
0.390726107913573 1
0.406964990648532 1
0.438163128981609 1
0.382315683197478 1
0.515248332826697 1
0.21987817048171 0
0.426698978568435 1
0.381429747273644 1
0.404089271156653 1
0.34937494146068 1
0.437320493304688 1
0.318010692173597 1
0.440372533371668 1
0.501927272710717 1
0.34176358028374 1
0.362932568732916 1
0.395978079709499 1
0.608338705853231 0
0.387405006894296 1
0.492588004143579 1
0.38605212915126 1
0.369701686373502 1
0.379368035280182 1
0.425399052692749 1
0.412116913852944 1
0.35273233107715 1
0.458006282950498 1
0.46389089505326 1
0.45316307859501 1
0.431830855286511 1
0.389274463771028 1
0.516325657277877 1
0.396095639001268 1
0.28285851445331 0
0.368402925848452 1
0.316643804473051 1
0.450371347549091 1
0.468030228755361 1
0.523288064552163 1
0.396121869898973 1
0.329114335027731 1
0.459185860385931 1
0.435336081877565 1
0.43570741774863 1
0.443226584788402 1
0.467771803402861 1
0.404622993114644 1
0.444823005761582 1
0.419932436231287 1
0.562730258501881 1
0.474219841170133 1
0.389095461379851 1
0.39952178816207 1
0.340887941028482 1
0.348808777451408 1
0.446282373898255 1
0.471751230418181 1
0.447397553213727 1
0.294327546084682 1
0.250433855684784 1
0.443256859969209 1
0.465501378189581 1
0.517582189482461 1
0.60272178122909 0
0.460528385596646 1
0.602926089155609 0
0.41317368186123 1
0.385844938925734 1
0.372828448373165 1
0.531348994125329 0
0.379916358527837 1
0.433781751442345 1
0.482226895148276 1
0.284513023739365 1
0.306093488898896 1
0.18930805691983 0
0.405106603873273 1
0.340006376090412 1
0.306778416660165 1
0.334797431215793 1
0.476901302234746 1
0.399074956590607 1
0.263395884717979 1
0.41650157976996 1
0.308399580602443 1
0.183833354441876 0
0.468323925195619 1
0.385555355417987 1
0.416903687903566 1
0.383309846373936 1
0.430372716177612 1
0.395078560934052 1
0.538163165156329 1
0.461046825023167 1
0.304771935485978 1
0.469434291410632 1
0.39769892055457 1
0.398589620336475 1
0.439770084810629 1
0.26723650893506 1
0.466792415313512 1
0.444414912398445 1
0.290515532953042 1
0.442363808371663 1
0.407330487328401 1
0.370415195975261 1
0.269469270001559 1
0.389000266034003 1
0.360302861549043 1
0.339710169298443 1
0.331093482884573 1
0.398556017200688 1
0.315436550919968 1
0.302859390158628 1
0.194736792315893 0
0.519648127082209 0
0.320496174346429 1
0.257552029476593 1
0.39382918955806 1
0.374257751281259 1
0.407882415419562 1
0.410265352754514 1
0.425503947934089 1
0.395277454850745 1
0.220193010956311 1
0.37036384916983 1
0.279025144530072 1
0.400533527505137 1
0.454441392305131 1
0.385967311459681 1
0.384383257867453 1
0.400308121518626 1
0.491506288543494 1
0.467841206177861 1
0.522589773572942 1
0.351353681166792 1
0.298980269411619 1
0.361520863902306 1
0.447940895020804 1
0.362983156550156 1
0.434385491131372 1
0.378195714365096 1
0.36997998575606 1
0.29962421760287 1
0.320118405379042 1
0.439662125806488 1
0.420196511028273 1
0.419609283166736 1
0.463175717217564 1
0.317380372442175 1
0.319312045530709 1
0.36086466214942 1
0.485657790380146 1
0.28067701829187 1
0.441850042107081 1
0.403032537684454 1
0.329505805141521 1
0.403027692791588 1
0.326782577065049 1
0.346157566244344 1
0.392320849495167 1
0.499583161432495 1
0.482179879023658 1
0.452381007454258 1
0.383158606049163 1
0.490794001523418 1
0.332835795544547 1
0.292240501056477 0
0.428135717240193 1
0.296469559913552 1
0.384662831977003 1
0.443561571141729 1
0.373744348774964 1
0.345088780195553 1
0.302881682762167 1
0.407546241859469 1
0.388415308588117 1
0.349472432752 1
0.329320953824407 1
0.332183710998942 1
0.402201646287648 1
0.493273591991278 1
0.458368559697079 1
0.353220445987813 1
0.417735522870324 1
0.375234184890165 1
0.446075737514977 1
0.393967092388294 1
0.451900507680365 1
0.510971332383027 1
0.492614042890538 1
0.576893889151936 0
0.432924064937845 1
0.377433799808425 1
0.410447341585696 1
0.446088427226911 1
0.231868505386316 1
0.439716580571135 1
0.363446267163733 1
0.404497769782679 1
0.354053274201348 1
0.277101338221422 0
0.459220925071883 1
0.500992033272347 1
0.504325557769484 0
0.474820944451742 1
0.511484559857714 1
0.253316435648628 0
0.475169890891468 1
0.402301008151976 1
0.378421607472745 1
0.331157938781656 1
0.289996675235443 1
0.393114835472419 1
0.368323503072386 1
0.360558757482835 1
0.412882544730187 1
0.504626273597816 1
0.479862925171625 1
0.365805549596715 1
0.490905557497335 1
0.339271443921556 1
0.443110231070589 1
0.232174764847919 0
0.412148050539811 1
0.396308959586837 1
0.337673215642537 1
0.554870793279403 0
0.454584054042153 1
0.472986384656979 1
0.341234257658811 1
0.487391147755402 1
0.420118140083291 1
0.371852533246871 1
0.462562848589287 1
0.393499675741751 1
0.393254446563257 1
0.388817900100792 1
0.454256055767753 1
0.503712198079577 1
0.527564677765002 0
0.417801458433391 1
0.264866547729832 1
0.426481541775655 1
0.482322202417846 1
0.448346892525796 1
0.319833971437415 1
0.25014110980743 0
0.377928614451928 1
0.51204443643112 1
0.261074711183605 1
0.411143512512374 1
0.555980922639919 1
0.360791027247661 1
0.298552302443722 1
0.432137392786821 1
0.425525598791045 1
0.408113080293822 1
0.370114022171505 1
0.383756180212204 1
0.342150050943172 1
0.30666066758831 1
0.398633734137579 1
0.183896833009796 0
0.266635413210363 1
0.440206959053934 1
0.421705788022128 1
0.441564034797486 1
0.387948120783831 1
0.422397127332927 1
0.468592808708779 1
0.354742201144655 1
0.38450051717049 1
0.485585310429828 1
0.205356484222527 0
0.42366354428263 1
0.595856241726774 0
0.511682507917635 0
0.470153546455976 1
0.387537726627599 1
0.456872388642247 1
0.281583883103237 1
0.492974160912395 1
0.466652511148526 1
0.211027290073647 0
0.430551807499918 1
0.30751204416644 1
0.473474471374352 1
0.411464874035704 1
0.367950476643004 1
0.475720280993446 1
0.450541310032149 1
0.387192335859913 1
0.434164047393672 1
0.33578163478323 1
0.366023538475933 1
0.30515044974343 1
0.083627156123369 0
0.304363613385351 1
0.467104186605083 1
0.489346649092882 1
0.242785149218809 1
0.322672469701049 1
0.396851695268046 1
0.486570278884885 1
0.262964152276842 1
0.417119715708497 1
0.331605400945696 1
0.437830050759593 1
0.343515458769302 1
0.263634185012287 0
0.431442549588188 1
0.453093637744852 1
0.339559053285855 1
0.420966163643251 1
0.288057788641464 1
0.282285708617995 1
0.366365743995439 1
0.325263884000447 1
0.330438761146031 1
0.409049237582189 1
0.419647024787565 1
0.440440005061615 1
0.240668772098254 1
0.51387053254588 1
0.384288045756966 1
0.407998787677639 1
0.433019587275942 1
0.538293863113161 1
0.519759440487007 1
0.443339041494678 1
0.444798087662352 1
0.336145609998126 1
0.513242583152824 1
0.319215085273633 1
0.525582200364066 1
0.24735973770127 1
0.388746329695387 1
0.504683598782568 1
0.315109504500972 1
0.482542957420216 1
0.371945727943436 1
0.377974551901584 1
0.362500205236134 1
0.415815024046163 1
0.402515317218116 1
0.292472745603721 1
0.259192814931335 1
0.374729030189642 1
0.471469926364049 1
0.333704988281122 1
0.612273682249836 0
0.359869100119478 1
0.293950347919492 1
0.393610157937578 1
0.284528105691378 1
0.266411107916425 0
0.464047119086058 1
0.410066858905798 1
0.498061952378646 1
0.425636030667252 1
0.42362177812878 1
0.330121984245073 1
0.32794132778029 1
0.362978224707371 1
0.406759046475356 1
0.381273688646858 1
0.342863143529781 1
0.27646467023883 0
0.330104093361636 1
0.404924790939371 1
0.325003917678627 1
0.427106899031904 1
0.37202980187951 1
0.522052634852752 1
0.455965202874228 1
0.500271187050521 1
0.512485402706712 1
0.498857016497041 1
0.285562247337279 1
0.329228468159211 1
0.434468761110966 1
0.518673266665298 1
0.341717888966597 1
0.304919487190545 1
0.449075761170207 1
0.408340884860257 1
0.378227484364451 1
0.355665642837969 1
0.716293873161228 0
0.365974432238588 1
0.54815188506115 1
0.402981480915927 1
0.462813031304525 1
0.394350158350287 1
0.293903141200848 1
0.408459142677037 1
0.21639794614429 0
0.418895774382742 1
0.475475408836351 1
0.471127618664651 1
0.39531517911628 1
0.365757390844184 1
0.404801371073133 1
0.420853897121627 1
0.499876441348725 1
0.414031356964794 1
0.43851199556371 1
0.326206686639784 1
0.439324403774845 1
0.500394189981287 1
0.437694825156606 1
0.321687607468857 1
0.34856046643586 1
0.489102090618754 1
0.343619535260338 1
0.337115651850221 1
0.547867309673094 1
0.451994571508339 1
0.302608084599348 1
0.270660315428615 1
0.368785680476053 1
0.329515973719674 1
0.450717450624472 1
0.484215873307134 1
0.392803888824922 1
0.506896920327158 1
0.413346971365749 1
0.421151953547011 1
0.526702696778676 1
0.439411999644975 1
0.376610356511525 1
0.438829244102838 1
0.303542347971482 1
0.476848511794387 1
0.291554448312512 1
0.319619364330345 1
0.434183708515641 1
0.453634468726651 1
0.505534016433589 1
0.352447143618639 1
0.560470864606499 0
0.541411422602754 0
0.280406142329262 1
0.391833848950565 1
0.448219139804268 1
0.484647268099806 1
0.394893372917579 1
0.542807519235399 1
0.285464694141137 1
0.284065748965628 1
0.471818374129922 1
0.481035923870085 1
0.254798472469857 0
0.436516225408096 1
0.399023432376341 1
0.419877187837253 1
0.53328888196188 1
0.460535736761485 1
0.355236534655508 1
0.399104505437018 1
0.39381625636027 1
0.513938156871386 1
0.367691093447555 1
0.390837244346608 1
0.396590233575553 1
0.272961623595295 1
0.422974792019616 1
0.333665622648902 1
0.271966898377487 0
0.341291173922384 1
0.346068572862472 1
0.460676859976772 1
0.573440957194449 0
0.452370233812722 1
0.425563053129448 1
0.409029912221161 1
0.324361935897046 1
0.416280711068394 1
0.41986125398287 1
0.488308009715496 1
0.458618970926313 1
0.327026391688876 1
0.33128037299907 1
0.512463298313973 1
0.217199701972321 0
0.286746535005444 1
0.38529870533261 1
0.368208817426801 1
0.427398987381175 1
0.439072323102587 1
0.464604755964318 1
0.398273798624324 1
0.290742078438785 1
0.214149826901211 0
0.517218897050301 1
0.385563378598945 1
0.344378901900849 1
0.437790970709561 1
0.386527374466355 1
0.464182563866111 1
0.549668444732774 1
0.47195069941665 1
0.311987450173536 1
0.368153061277316 1
0.339824224488116 1
0.39713784639473 1
0.381623484581404 1
0.436605689490848 1
0.419925646828113 1
0.463174028672785 1
0.384845625706791 1
0.262139972925549 0
0.399628955732771 1
0.342758421179155 1
0.455907499698262 1
0.498201961294096 1
0.416850559610708 1
0.391636919685505 1
0.466059709515501 1
0.517875511239932 0
0.420126605206817 1
0.357597886662206 1
0.281570342548757 1
0.430551676357667 1
0.428190203793139 1
0.396835617056052 1
0.428355236470304 1
0.224488662811829 1
0.399447940325955 1
0.491383390401243 1
0.360365190354402 1
0.438148444866336 1
0.445370321166404 1
0.296137087053584 1
0.530299447757532 1
0.248724541010468 0
0.429118685629107 1
0.356901911236233 1
0.289447274306202 1
0.394716231241699 1
0.447198140418516 1
0.406679096178434 1
0.45385510550623 1
0.240718941770458 0
0.623599969281234 0
0.354053709673853 1
0.459600604969328 1
0.369804322428888 1
0.250922108811781 0
0.438327059161758 1
0.433607081763594 1
0.487197319781581 1
0.445856623809259 1
0.475340901813891 1
0.57258461025649 0
0.364109943985247 1
0.379925670364248 1
0.311182634626371 1
0.353917489143505 1
0.33665021746202 1
0.191599352411503 0
0.353121139853969 1
0.411350414358624 1
0.391316732842791 1
0.514390228768727 1
0.322699829657578 1
0.285001321156028 1
0.447243216170612 1
0.37732382753348 1
0.363104113973841 1
0.39663827439366 1
0.295390034981076 1
0.377154227105391 1
0.310063203554613 1
0.343823291607816 1
0.309645831462816 1
0.498801269534291 1
0.360765909451986 1
0.48269839130197 1
0.29921835709553 1
0.457080253535537 1
0.345897408778386 1
0.39440049562189 1
0.476068225695291 1
0.272235171861635 1
0.389830044312007 1
0.524002277351409 1
0.443774686054852 1
0.298182911378958 0
0.386862472816461 1
0.466395063606188 1
0.379270586152841 1
0.286680533633516 0
0.341532634831722 1
0.39387971419409 1
0.327880601218669 1
0.527746757915585 1
0.549188090603945 1
0.500674969801941 1
0.371150133116271 1
0.301913366561392 1
0.393727489052966 1
0.424279225936174 1
0.497370878138048 1
0.48316970472348 1
0.488292905984797 1
0.532071114542996 1
0.302533420046724 1
0.411915248666785 1
0.306269016928457 1
0.157253912266998 0
0.417188868836854 1
0.457950334883756 1
0.343871754806204 1
0.520277814650804 1
0.4454636869955 1
0.333209332371783 1
0.458425289077714 1
0.481388371919602 1
0.439643874357678 1
0.476367957894109 1
0.428430194916875 1
0.562997651587856 0
0.382737981273979 1
0.401295149841959 1
0.353537320793342 1
0.385841870965564 1
0.365083667773064 1
0.402540453470923 1
0.40203171915392 1
0.41334339974816 1
0.329991071800244 1
0.520306128736518 1
0.355633302039408 1
0.428932510741826 1
0.320818379323093 1
0.424832342810219 1
0.342399281943173 1
0.457961448699247 1
0.346168480454222 1
0.350626763120626 1
0.350379514649149 1
0.541654153852278 1
0.220702356720502 1
0.309509675831447 1
0.42892914752381 1
0.504379855983546 1
0.350633127780698 1
0.44559347701651 1
0.430665188288986 1
0.358448217724541 1
0.268566603390798 1
0.47006283081938 1
0.509096661402649 0
0.48187220450161 1
0.375916092160037 1
0.41462177943556 1
0.349311976800706 1
0.557615314954957 1
0.34853755938382 1
0.217606229690813 0
0.479623546032668 1
0.315764426897565 1
0.429643550224801 1
0.312258704955347 1
0.436851219450797 1
0.373759406142453 1
0.477310466079727 1
0.525118058757144 1
0.436460313985649 1
0.350371417573287 1
0.451252839990021 1
0.43920329201976 1
0.493839860184855 1
0.395396446661941 1
0.493950911945902 1
0.465698391680685 1
0.40233984520968 1
0.306078703245768 1
0.475992518350826 1
0.47314032031123 1
0.569501224884275 0
0.343928177472809 1
0.459323648379331 1
0.419842807355395 1
0.417015799738736 1
0.350779155671427 1
0.501941356175491 1
0.39199862615806 1
0.377329617236634 1
0.489649555614888 1
0.445673962441909 1
0.409570602069865 1
0.393226438166698 1
0.415109178915393 1
0.463164676564613 1
0.380863089149414 1
0.541667612761554 1
0.397298469575403 1
0.332710497841719 1
0.509371666709057 1
0.380493163973957 1
0.327797362358518 1
0.452761792806709 1
0.407603354258342 1
0.424088728327889 1
0.467450818043015 1
0.212576878391106 1
0.368246669728201 1
0.289140550787415 0
0.221890484036256 0
0.461056335479485 1
0.410091090331737 1
0.515514770617147 1
0.40246497017879 1
0.419279095065091 1
0.388630323310059 1
0.442507597152978 1
0.417701903949913 1
0.379479805856762 1
0.381056241521566 1
0.338729060236248 1
0.463795771474978 1
0.203728886003916 0
0.42748264339425 1
0.295017749330879 1
0.354606986053072 1
0.45252969601465 1
0.446775511843805 1
0.402373528041432 1
0.315516944570207 1
0.450550341948258 1
0.295807827759288 1
0.523568447073667 0
0.394222540934371 1
0.405339518327283 1
0.254313702723394 0
0.356299238610989 1
0.393873241102204 1
0.389553590155443 1
0.21882868477174 0
0.499121529676959 1
0.444558762973106 1
0.326364512629792 1
0.45017004125932 1
0.417502498832492 1
0.396578994375219 1
0.470290345762189 1
0.465109992411066 1
0.39635551434287 1
0.362208660984212 1
0.476566443427969 1
0.442979713995 1
0.401200558988195 1
0.354896057904951 1
0.258288806217577 1
0.493879011004254 1
0.485180711600107 1
0.401853019525605 1
0.384371523646745 1
0.323804227558853 1
0.420736677682295 1
0.457857348388967 1
0.344576868207202 1
0.481548174559369 1
0.489940329954788 1
0.362549166521995 1
0.397800887450802 1
0.472376117364887 1
0.457005254657463 1
0.237442190908351 0
0.381731034351985 1
0.365623116170462 1
0.387250689717577 1
0.234434093200913 0
0.34021115828151 1
0.387202114938415 1
0.307064141003689 1
0.46495807847927 1
0.286425084784949 1
0.328295959708453 1
0.359161016599512 1
0.429880355225256 1
0.382588471270818 1
0.334736371917042 1
0.339418982217698 1
0.474676710964169 1
0.428264108234319 1
0.390593164136896 1
0.321681213777568 1
0.397617710745624 1
0.442523554836798 1
0.4521942888736 1
0.44047313475364 1
0.430378859511002 1
0.383299299222715 1
0.311095164632487 1
0.292366137770152 1
0.429056940348417 1
0.437138607449098 1
0.513803188178923 0
0.336064410013521 1
0.413748942610254 1
0.368470413228384 1
0.381167757912529 1
0.493726867772638 1
0.482914492677189 1
0.478257050982757 1
0.305773800813112 1
0.526897171295141 1
0.356027921843788 1
0.293513685716393 1
0.412103720820515 1
0.459522652727591 1
0.332587865067744 1
0.44452973864889 1
0.292658136492282 1
0.429985937405609 1
0.49010339919831 1
0.4440228095034 1
0.479888274192532 1
0.541102711054775 1
0.370226138018894 1
0.407122886154941 1
0.545286838792035 1
0.503546887878189 1
0.371289409662203 1
0.452503796278061 1
0.278837973796007 1
0.459573753353641 1
0.358361663455433 1
0.373694181327222 1
0.316378634454362 1
0.352167072414985 1
0.344876640367084 1
0.444027779544837 1
0.472010249040786 1
0.435328239596239 1
0.323518204675662 1
0.120061491165634 0
0.537218093394226 1
0.421772439788978 1
0.284098940244987 1
0.385004842129163 1
0.43446566524637 1
0.378258453843769 1
0.567051114659972 1
0.329417519248284 1
0.640600117973143 0
0.386341772506307 1
0.524590735775348 0
0.353107806750508 1
0.410365349625661 1
0.370024169335457 1
0.392396808435095 1
0.42724989051963 1
0.402364213347403 1
0.225668725581544 1
0.490606997796952 1
0.551132655230118 1
0.45592607288884 1
0.399054394198941 1
0.461364981191496 1
0.303021876127217 1
0.253023014489703 0
0.47521031754455 1
0.122207800363886 0
0.410092055131813 1
0.405587150586085 1
0.358612228452061 1
0.44599566539923 1
0.247832308449131 1
0.441109299837996 1
0.400289443780706 1
0.294311283109063 1
0.458994235524811 1
0.324276735861689 1
0.402950354315072 1
0.456923087604831 1
0.463504307810417 1
0.319508094150068 1
0.546101742861685 1
0.422527379271082 1
0.462868053600965 1
0.330355251156689 1
0.292917400431744 1
0.594139517765095 1
0.390831830390133 1
0.320477336210703 1
0.448444758266717 1
0.365838264675908 1
0.425576540120177 1
0.382708347033567 1
0.551917903451648 0
0.257410234276036 1
0.379389762460499 1
0.370685946753108 1
0.399761986566654 1
0.496854653860652 1
0.447032147967517 1
0.440277988692051 1
0.481245346144428 1
0.482662701728973 1
0.459801203193825 1
0.460022333792534 1
0.400878297830761 1
0.321230441838104 1
0.270260846154689 1
0.420609808714274 1
0.388579507985224 1
0.324854724769502 1
0.505193375584797 1
0.284136807862989 1
0.272007601053511 1
0.244376401764702 0
0.393436423618354 1
0.30109413249918 0
0.408749837140064 1
0.419693537381931 1
0.570904949651516 1
0.39557645394682 1
0.369151397796453 1
0.475746198242164 1
0.399821953100856 1
0.407797536203268 1
0.403030033107863 1
0.333565113190838 1
0.34242046711937 1
0.324721856909876 1
0.365818854283429 1
0.431510335769896 1
0.324699757051006 1
0.489428354260153 1
0.49693846675015 0
0.454333018646705 1
0.393209277908216 1
0.346327559933782 1
0.415756344922492 1
0.516523360598535 1
0.323597919612947 1
0.414984197217278 1
0.24311302490219 1
0.463467949458754 1
0.348403676926704 1
0.500942985724112 1
0.45909605985835 1
0.327770187514337 1
0.289669101054792 1
0.418942977119656 1
0.41457590675319 1
0.3549989302896 1
0.329079922860419 1
0.51859683404513 1
0.398691229293999 1
0.455005322045078 1
0.364112692762246 1
0.431170757166196 1
0.33697143194252 1
0.297789170992403 1
0.389495213847198 1
0.395810303212838 1
0.335135571623406 1
0.54419546679809 1
0.545907383713188 1
0.313172565848364 1
0.414647608184582 1
0.377596924305368 1
0.339771224467545 1
0.392342064139593 1
0.3888190598677 1
0.564986031818098 0
0.370011475311581 1
0.403174955019135 1
0.404486297345349 1
0.352225346725138 1
0.296759860349835 1
0.411940784127605 1
0.389960553542688 1
0.428729058077394 1
0.433786645887968 1
0.345454886410883 1
0.415448211080861 1
0.413014506019124 1
0.258957184150045 0
0.494575281115478 1
0.267582679277181 1
0.400733755660566 1
0.309432993697086 1
0.418872591845731 1
0.31196160954667 1
0.4066123706869 1
0.340666504902544 1
0.478581978729819 1
0.408133843313022 1
0.409766829989862 1
0.368874239185979 1
0.414665030871222 1
0.305761714761197 1
0.464603570521945 1
0.419535558100604 1
0.246970299461511 1
0.302737225864964 1
0.36933184760561 1
0.337212377415055 1
0.483038529299139 1
0.274063216281552 1
0.411253569156818 1
0.375385955265309 1
0.4154476767583 1
0.401530576772213 1
0.389855337697018 1
0.427500307384243 1
0.355843826681413 1
0.250570183000703 1
0.601565261981277 0
0.397348210820336 1
0.419851229490307 1
0.363402410193068 1
0.274822176424894 1
0.333729289377257 1
0.330160146142128 1
0.402812169764976 1
0.410317479955299 1
0.423672856769571 1
0.411456731026279 1
0.497459249394878 1
0.380102297478719 1
0.46629276251581 1
0.330871472015184 1
0.475431658812257 1
0.422716189729934 1
0.426197192027714 1
0.452841578196626 1
0.360742703460452 1
0.352134930669901 1
0.349190040192782 1
0.316182749110273 1
0.305744342073543 1
0.472565459508556 1
0.319171960462951 1
0.447715492057657 1
0.406759574156621 1
0.281843590338277 1
0.52037932454281 1
0.279249371239429 1
0.415393400786301 1
0.515774108812065 1
0.361718168711632 1
0.342439252753934 1
0.32873451192963 1
0.205721161023564 0
0.458052319346802 1
0.425343111419274 1
0.263401830277781 0
0.332382543033944 1
0.447507780115122 1
0.498737630075406 1
0.300631086618451 1
0.571604994853559 0
0.409388756300325 1
0.325577084280355 1
0.50153705843678 1
0.40691971890632 1
0.474066248593142 1
0.298891510504412 1
0.432987332906985 1
0.213091518833444 0
0.435631878464428 1
0.533116790189474 1
0.401070000219565 1
0.342749367987417 1
0.459303626950415 1
0.309713705297839 1
0.498641709999149 1
0.434867149995046 1
0.4769414044622 1
0.409499014186766 1
0.300929225900385 1
0.441685394045674 1
0.333092203697923 1
0.455406731659473 1
0.36815309876315 1
0.5747880700886 0
0.519987243733021 1
0.293189804194817 0
0.365674832571776 1
0.391275655417754 1
0.480087589462058 1
0.380312066808164 1
0.336569500441367 1
0.472105174710136 1
0.472673160062733 1
0.303907425513919 1
0.383154109680691 1
0.433942985104573 1
0.342265705512643 1
0.55748475575219 1
0.47065863327643 1
0.358194047765873 1
0.433180422485546 1
0.341126024418425 1
0.30788731761158 1
0.343784017536739 1
0.398563054078111 1
0.419890166902277 1
0.441339705213537 1
0.387044249752352 1
0.373168808972703 1
0.504436364220916 1
0.438717919045347 1
0.293985542569258 1
0.35277153858438 1
0.405591409564582 1
0.459221416763251 1
0.353659168923397 1
0.389463058310215 1
0.448863059342735 1
0.453043298925966 1
0.324290128488639 1
0.42699072849475 1
0.435267320826286 1
0.503496309373617 1
0.549085307442349 0
0.356722462049324 1
0.349733450885471 1
0.564583091126274 0
0.41782070957784 1
0.346102183146251 1
0.284382826527639 0
0.242728567868539 1
0.534139566592865 1
0.503389398487174 1
0.367091363032374 1
0.213264761844407 0
0.438143073815246 1
0.308872723834693 1
0.440837481939492 1
0.552257830448987 1
0.480992391482434 1
0.42892129943235 1
0.544086523707363 1
0.333574629404244 1
0.494963344136373 1
0.408107068950967 1
0.359845755711759 1
0.381623887917821 1
0.415355467172162 1
0.506459277606552 1
0.395449415494816 1
0.485440257198341 1
0.450690570824204 1
0.404332405706404 1
0.483721939842707 1
0.408936576834915 1
0.451462728328718 1
0.497777689147089 1
0.537810668336766 1
0.541149174817943 0
0.32038977972977 1
0.420788769162048 1
0.479975042893241 1
0.45377829129637 1
0.389819243313247 1
0.31606063467574 1
0.374897372971147 1
0.381793246895821 1
0.45869898426925 1
0.413699448415526 1
0.360412405163647 1
0.437075141384622 1
0.388886036938336 1
0.334126762589812 1
0.399151866537571 1
0.493371865697352 1
0.265946254590561 1
0.585444255644175 0
0.362657169751102 1
0.411717837770596 1
0.582090409224975 0
0.286676208494976 1
0.378760124053194 1
0.479415827352132 1
0.392249849788704 1
0.3872893552022 1
0.531299790103194 1
0.439654734688686 1
0.388091043907221 1
0.44532957241895 1
0.44794103821726 1
0.35480988107949 1
0.423876602053261 1
0.342678922226802 1
0.453560764609296 1
0.459480021439711 1
0.444465006493702 1
0.397487029500578 1
0.404747563371965 1
0.349564495293294 1
0.486688697799978 1
0.284078289561476 1
0.552910817895197 0
0.379834106332221 1
0.380388488442481 1
0.420436001990698 1
0.46006104555671 1
0.342560139799492 1
0.429135608575212 1
0.450133760224707 1
0.450928697739461 1
0.539653518921525 0
0.383786931030466 1
0.412645807519422 1
0.433682743314965 1
0.483094951302001 1
0.368905467171603 1
0.35419822929388 1
0.453247579711486 1
0.324872488196283 1
0.36642242608986 1
0.329419462499873 1
0.293150049503321 1
0.530049922766345 1
0.618456307306898 0
0.39258727138971 1
0.303895043288916 1
0.437702312612831 1
0.336670530994861 1
0.367480087346687 1
0.338118889693338 1
0.302550881414778 1
0.352406332380821 1
0.242423667756481 1
0.35823803012785 1
0.550477141034471 0
0.458507756480626 1
0.359509794668381 1
0.406508241889378 1
0.44053794100057 1
0.430229329964028 1
0.417271768628735 1
0.444437301253 1
0.341120264633482 1
0.282228274068131 0
0.475017356290675 1
0.432538909933901 1
0.464840343217873 1
0.202021325842088 0
0.541057408144941 0
0.431447780996716 1
0.408625051766548 1
0.505071552710392 1
0.297975405520002 1
0.416646537326949 1
0.42670201739977 1
0.414347257718016 1
0.429995935872125 1
0.311940598124426 1
0.479373218049456 1
0.508361795151164 1
0.448797708207373 1
0.351126561862822 1
0.375614228864799 1
0.418124248667311 1
0.427009434349754 1
0.415317976185332 1
0.37838869115312 1
0.496835438455114 1
0.14467119638421 0
0.575188100805851 0
0.433564846131048 1
0.412751752791527 1
0.466847568224438 1
0.522055237792181 1
0.249113010257336 0
0.553603669241904 1
0.354483021509587 1
0.422826727807629 1
0.514249539434858 1
0.543540915722166 1
0.301981948606733 1
0.422187471707651 1
0.452943646778138 1
0.420106641272331 1
0.45340697185696 1
0.556961569788297 0
0.404232797585983 1
0.515881520796581 1
0.360731552295423 1
0.379821122830174 1
0.273208382021901 1
0.314744960046348 1
0.348161325940415 1
0.372285689208954 1
0.293968194436866 1
0.402965555520917 1
0.475343520479111 1
0.496842339264649 1
0.342692079518368 1
0.384552975653499 1
0.30030660096715 1
0.354910968284979 1
0.361496454478551 1
0.399400188608977 1
0.350728389312116 1
0.433588965578618 1
0.40926944264924 1
0.440319738738208 1
0.371929344260166 1
0.316606885015444 1
0.456539286010765 1
0.547596646551168 0
0.6245811456523 0
0.442036115413672 1
0.575740875945244 0
0.364453293132009 1
0.402336500578802 1
0.451186554171084 1
0.275733642578622 0
0.426880008939771 1
0.456742443160789 1
0.45593532826886 1
0.391300434911462 1
0.367990943771285 1
0.378154625164164 1
0.392197830066627 1
0.422432592259984 1
0.442419229503158 1
0.374171050345401 1
0.292585688254372 1
0.304160475897086 0
0.438910556473411 1
0.464152647005679 1
0.261494610171411 1
0.304473501029748 1
0.375004432363201 1
0.396449947764012 1
0.448987272265217 1
0.30453899350966 1
0.284499964566035 1
0.331646298614041 1
0.405678406571138 1
0.343020190232029 1
0.353698100273731 1
0.574279339055372 0
0.333849450400921 1
0.442717018623263 1
0.26245565939222 1
0.436836860974279 1
0.550811535049291 1
0.44903649606485 1
0.381303519027781 1
0.395622265208826 1
0.382254142478024 1
0.307406707393318 1
0.31621907664041 1
0.321591957878602 1
0.404934635509235 1
0.440576716273922 1
0.345216918643663 1
0.558182419327706 1
0.348124229520541 1
0.265850034638641 1
0.45738495278883 1
0.369534188305565 1
0.5448356080799 1
0.341257278719776 1
0.253785245868341 0
0.365833567027906 1
0.51117471552012 1
0.4314192999545 1
0.295346554693115 1
0.393327434856687 1
0.427992835932939 1
0.525116196706256 1
0.283216596594742 1
0.316532158594454 1
0.55290000910828 1
0.564779239222099 1
0.483288517582735 1
0.267479523844719 1
0.276781601695239 1
0.550424393878374 1
0.484359263271192 1
0.469556908927873 1
0.49051284504429 1
0.411359983891927 1
0.476177039529985 1
0.432730504419408 1
0.278047950601891 1
0.362441197496083 1
0.278105537158909 1
0.485234401054817 1
0.224202772969205 0
0.299558705700588 1
0.491742983159066 1
0.446925793572907 1
0.418777454718992 1
0.257329759814498 1
0.328113554213869 1
0.353181905580566 1
0.368618058592445 1
0.309459799040012 1
0.305712517144356 1
0.555458983059503 0
0.30840920399111 1
0.301047434674525 1
0.372317753113132 1
0.397391437745627 1
0.354174284963482 1
0.477339678803299 1
0.39020518894685 1
0.391206702060834 1
0.456089813439929 1
0.472307741060459 1
0.442662926760303 1
0.442294309499864 1
0.468375266051323 1
0.402325277712045 1
0.257191053104296 1
0.3784899000482 1
0.432068488141012 1
0.412769600284078 1
0.412721024507118 1
0.442293604999876 1
0.389240265723332 1
0.454795478473947 1
0.446262455905104 1
0.402075251489573 1
0.326087049672748 1
0.373416201621103 1
0.432644146520738 1
0.361311441172215 1
0.365398493994056 1
0.389316952157265 1
0.379964849112333 1
0.448320657290164 1
0.392407198377829 1
0.388036620504405 1
0.361620341976833 1
0.451047791529836 1
0.347379963987175 1
0.360456158995077 1
0.515700935828336 1
0.542079209404172 0
0.512028448721271 0
0.445158293057097 1
0.297897703961603 1
0.309797706641245 1
0.410938381500204 1
0.374308927034454 1
0.412381507356673 1
0.295470223872313 1
0.411788957395186 1
0.401799330533079 1
0.443293967266111 1
0.313374545111212 1
0.408245918281681 1
0.393732564293036 1
0.306846852179713 1
0.376200105488591 1
0.499556298322929 1
0.498218412174672 1
0.360926669579745 1
0.409735783269004 1
0.333567195204894 1
0.351338549282063 1
0.397619990563764 1
0.32812239100411 1
0.491903566919956 1
0.582251771985413 0
0.538144805230066 1
0.471712088711386 1
0.569903760303813 0
0.364074039446646 1
0.487409629616267 1
0.457172510748621 1
0.212844777941198 0
0.44119212836018 1
0.489912744861575 1
0.397725552589456 1
0.407716088233943 1
0.424976189662458 1
0.337410230300825 1
0.38709762306293 1
0.453339264938683 1
0.516816402414324 1
0.361559127428179 1
0.37254602632221 1
0.382507244126608 1
0.471852934486907 1
0.331116055616278 1
0.329930658782588 1
0.323199761415584 1
0.41377460728412 1
0.497768795908038 1
0.212587580513676 0
0.528081756016783 0
0.378469393513472 1
0.573800375616235 1
0.401243557698592 1
0.444997019175584 1
0.451485971952689 1
0.351460137360073 1
0.448796860430294 1
0.399363609098612 1
0.395543633703077 1
0.495467647176889 1
0.311710626062041 1
0.472990468479139 1
0.359872315360349 1
0.546171229518903 1
0.39476564937968 1
0.345703658252948 1
0.431023307473235 1
0.350224208643636 1
0.175063344904451 0
0.377311422943147 1
0.520847284592125 1
0.230149682994819 0
0.41931669241103 1
0.409913006747135 1
0.453336653956317 1
0.43384070685702 1
0.301626710589745 1
0.269963784750847 1
0.38909234213012 1
0.450350223584132 1
0.426192922191359 1
0.343692303965177 1
0.453913518437305 1
0.347357877884857 1
0.433695184334489 1
0.487911624701294 1
0.469823549761541 1
0.503724374295002 1
0.236681954032333 0
0.451722072195839 1
0.647836322081572 0
0.374371427710355 1
0.389330047661384 1
0.435504903749578 1
0.363865236106952 1
0.414572223514399 1
0.575534317802139 1
0.441369241872507 1
0.431989298491787 1
0.393345820468897 1
0.643152435517591 0
0.259780890651551 0
0.467300421055549 1
0.314965306771925 1
0.361617904770757 1
0.319049194879919 1
0.231543852318631 0
0.491110270734676 1
0.483427648794479 1
0.414312687309 1
0.35710235824868 1
0.374247522452765 1
0.354034406550688 1
0.424020140780715 1
0.381337777706608 1
0.461156466758041 1
0.373752609689824 1
0.388308496088257 1
0.517407442472421 1
0.255496860633204 0
0.507005655566351 0
0.522673404797488 1
0.344226129674316 1
0.429233856158611 1
0.436325598218327 1
0.35966440484593 1
0.21291540141966 0
0.475735555446887 1
0.360526591969913 1
0.367676796758218 1
0.320312603412614 1
0.367593160037625 1
0.238381678088833 1
0.319385644973647 1
0.347055313199715 1
0.600000614679255 0
0.495462782610352 1
0.354436214222629 1
0.477547856804933 1
0.51164081050942 1
0.477298646253188 1
0.475799097227171 1
0.390498152685157 1
0.39813708715714 1
0.347597121797378 1
0.447589789664502 1
0.31256691205391 1
0.417538585732923 1
0.253708028294255 1
0.391993072102878 1
0.266251054761143 1
0.479735945506194 1
0.333622969087355 1
0.378590713303999 1
0.501253167467021 1
0.273242882492255 1
0.221325166742758 0
0.487553145169503 1
0.52396404632323 1
0.47489154688471 1
0.590059612793787 1
0.452895579113786 1
0.459911877752388 1
0.382960510688047 1
0.454732930246742 1
0.484391500694289 1
0.407813088894669 1
0.502560095521807 1
0.418463520258263 1
0.395908270957095 1
0.412483724716461 1
0.247676270855103 0
0.283870479691722 1
0.309922189646391 1
0.306892584643403 1
0.274701088279185 0
0.365926532396264 1
0.487700657413334 1
0.383591062696607 1
0.421563128219735 1
0.420203762689231 1
0.529173707291323 1
0.453078963371477 1
0.252168597559126 0
0.457118654913703 1
0.396155182004018 1
0.425499259717824 1
0.278192781413501 1
0.489936820118474 1
0.419687451291008 1
0.328304355949671 1
0.518378445334839 0
0.223818207343866 1
0.466785697739608 1
0.200232939842499 0
0.292479685314823 1
0.415623600672379 1
0.426053722512723 1
0.2213326401962 0
0.457882242312599 1
0.384654817424346 1
0.389996360060353 1
0.375853021706714 1
0.274820388171654 1
0.311400670302952 1
0.34009671213756 1
0.301435253303834 1
0.441662213940549 1
0.437125530686175 1
0.364409615597876 1
0.425652264042019 1
0.265249679031096 1
0.541164284682826 1
0.52103295340693 1
0.325845491010942 1
0.356967532040042 1
0.218339473326699 0
0.425751478262847 1
0.388803581912701 1
0.380527062334246 1
0.520455854470898 1
0.478431357638683 1
0.510952882503175 1
0.411465475472729 1
0.399574779623726 1
0.387689020894237 1
0.284337973255493 0
0.377757568851773 1
0.51052624538872 1
0.324144654131935 1
0.251749151280248 0
0.385406228262899 1
0.430736424698384 1
0.397917851905826 1
0.38458938469403 1
0.440214914228447 1
0.300986307172904 0
0.37256540519615 1
0.483034472068818 1
0.356219023195723 1
0.447592864690159 1
0.340934233422951 1
0.245002360203261 0
0.422466222436764 1
0.516669808639484 1
0.334921674991253 1
0.34356929327413 1
0.361322754551303 1
0.317359569898632 1
0.468137643549704 1
0.297608940740333 1
0.268660856934243 1
0.241367864909503 0
0.292961296428161 1
0.333544039509905 1
0.406502288748892 1
0.420361691389826 1
0.489755413332718 1
0.36223475190664 1
0.47487118940628 1
0.418123835934254 1
0.452936013528458 1
0.382569310580932 1
0.444058410302381 1
0.34130499674443 1
0.401646728777248 1
0.29425640544002 1
0.597766939634122 1
0.458573638250527 1
0.385299001140942 1
0.417791691016811 1
0.414354570929024 1
0.450792355889398 1
0.410763964206049 1
0.410142201918867 1
0.304812810791071 1
0.424057712097779 1
0.360789553430405 1
0.348237628640885 1
0.462268358384229 1
0.144425651468648 0
0.332594958104674 1
0.367009972974718 1
0.352698468229949 1
0.527731184722363 1
0.344083257505251 1
0.380859750811542 1
0.531940123872548 1
0.409909221287784 1
0.468365751869768 1
0.492385622982075 1
0.384515348543645 1
0.319923297129391 1
0.474791737174332 1
0.249957469899835 0
0.350219416416969 1
0.333649176048749 1
0.252768230376642 1
0.35657682052066 1
0.426309469591375 1
0.316692390097476 1
0.486966706136065 1
0.492886454260696 1
0.437583605191636 1
0.454399311460855 1
0.427893752283157 1
0.377896626360296 1
0.387682396413102 1
0.521182740106737 1
0.365741366692752 1
0.340820056374225 1
0.403759076089859 1
0.404089406448041 1
0.414768844327436 1
0.565532005084187 1
0.407103062483764 1
0.480503058028514 1
0.382481936463486 1
0.316115175928075 1
0.35855843046746 1
0.445141297448044 1
0.449707196053989 1
0.420588988004479 1
0.340781746402009 1
0.272062206317838 0
0.319760275423839 1
0.365167683419541 1
0.315459670186343 1
0.403122511279928 1
0.469214308860082 1
0.496103817838797 1
0.276633345638332 1
0.383498478087289 1
0.516735990294322 1
0.355575130674802 1
0.361809304167351 1
0.385506046745616 1
0.48390830209788 1
0.321844546168503 1
0.319227343720692 1
0.367016812406796 1
0.425185169412085 1
0.376581700059262 1
0.221910823825819 0
0.394528641781021 1
0.391791290744625 1
0.46575619986988 1
0.440702441688914 1
0.470665559669229 1
0.245310759344101 0
0.355876279679135 1
0.3143449062804 1
0.333911998477813 1
0.297072105177041 1
0.449004100649918 1
0.377878388976547 1
0.360333048607862 1
0.428801308512799 1
0.485873673166948 1
0.329521985563773 1
0.254517035322584 1
0.475382126381975 1
0.319303540767969 1
0.400860285766489 1
0.363637861279121 1
0.453746297168916 1
0.409036359048937 1
0.491915376009088 1
0.272831790622802 1
0.432728804391076 1
0.411831230959794 1
0.307920409477262 1
0.354725500339387 1
0.422161243468711 1
0.358111601092405 1
0.387494715461215 1
0.412012564783781 1
0.386756791748755 1
0.332621676679828 1
0.438176403655241 1
0.20879494934764 0
0.624151555076731 0
0.429366899942897 1
0.518711559729961 1
0.41798416348149 1
0.514332705815228 1
0.25410083871164 1
0.489284494025403 1
0.495275295636366 1
0.576872363628797 0
0.514246615819275 1
0.388116252846965 1
0.385352093732072 1
0.368920284242054 1
0.488143763402586 1
0.472817863040757 1
0.293238641383124 1
0.408980200112853 1
0.339775043525271 1
0.516246013787403 0
0.302372128633162 1
0.499716214425595 1
0.417857861540282 1
0.327229116879803 1
0.476349692840706 1
0.438130617103646 1
0.312497393533531 1
0.349796113297044 1
0.334033758575937 1
0.295483655579336 1
0.315825215832677 1
0.463016716732908 1
0.252957606596335 1
0.328187838051762 1
0.521698381850551 0
0.470214190698354 1
0.439231477102386 1
0.423852659675981 1
0.278602057569254 0
0.328920934743095 1
0.38343713815062 1
0.582932581319125 0
0.348459035487383 1
0.367410605273439 1
0.309312333930931 1
0.316759397506358 1
0.569291517057109 0
0.458424364877479 1
0.410917845978459 1
0.34342234192613 1
0.470970075581912 1
0.382764058000881 1
0.392690405540564 1
0.27087143331582 0
0.300074368897454 1
0.368659488024489 1
0.421779167331302 1
0.271297657924318 0
0.317383476366739 1
0.414807309571851 1
0.494463973137909 1
0.458181394581852 1
0.396006437869082 1
0.231888390057821 1
0.393666863943951 1
0.405079884279263 1
0.303455569699697 1
0.472432695306766 1
0.451482999253947 1
0.430490625356306 1
0.299904663676466 1
0.454431480785704 1
0.4161625867526 1
0.4209527398605 1
0.444599434621347 1
0.403695676140171 1
0.50946371995482 1
0.423058557709115 1
0.455327641636384 1
0.347184286799257 1
0.292657602518115 0
0.409739937423159 1
0.523481841228249 0
0.299828750263073 1
0.329175296632685 1
0.326707335732577 1
0.362405788228053 1
0.378441324775569 1
0.522623483888123 1
0.406690801306954 1
0.36597720287835 1
0.395843573370946 1
0.399918069284581 1
0.471728892097862 1
0.423416442734507 1
0.37481400323786 1
0.351915436160323 1
0.359546471621265 1
0.483535919038407 1
0.476996520529988 1
0.382590585205231 1
0.443815098968614 1
0.319664644261419 1
0.335835477898047 1
0.447136339354709 1
0.448531586382431 1
0.138521377576885 0
0.3437656319573 1
0.379816617823533 1
0.54410220590862 0
0.411695170205166 1
0.420700889325649 1
0.464770641681691 1
0.387815187628058 1
0.351260004499152 1
0.408854369726519 1
0.36472247711725 1
0.380253710053632 1
0.597412391071768 0
0.3746274961228 1
0.357906414970695 1
0.28927529120855 1
0.424203773147992 1
0.47903054851052 1
0.294383302542064 1
0.319764402069029 1
0.449599231088678 1
0.259075464569291 0
0.310505734110481 1
0.499569786301753 1
0.320703849350663 1
0.470798776271788 1
0.27259971792068 0
0.366250533168083 1
0.391385549190967 1
0.395453853102069 1
0.429563710592602 1
0.447329810417351 1
0.466559104692241 1
0.373132456536339 1
0.495728352222934 0
0.324386857652296 1
0.443404244796434 1
0.416532806988221 1
0.412878207655495 1
0.479201460576724 1
0.283460915884581 1
0.39754175002331 1
0.542718316780232 1
0.330940150194314 1
0.410224067486378 1
0.481590733274347 1
0.552314452502152 0
0.42066052986007 1
0.358568042544685 1
0.341651537807024 1
0.550743753550126 1
0.413898800110388 1
0.303762777292917 1
0.334556758739812 1
0.537764362362968 1
0.443650832502158 1
0.37265279827332 1
0.372049741545275 1
0.515741223539536 1
0.412946001363134 1
0.486276481729066 1
0.392559578865418 1
0.421888206329101 1
0.48345997504378 1
0.459001356183628 1
0.319772464602617 1
0.37687703662597 1
0.401366584404427 1
0.471967828358519 1
0.244631176835115 1
0.5214977320519 0
0.319546778505339 1
0.434803478730864 1
0.432211922432615 1
0.523906104606403 1
0.476720391901477 1
0.392258659210605 1
0.337271249987504 1
0.50716858318775 1
0.386739842740198 1
0.524899414045932 1
0.345383428598228 1
0.479513593751135 1
0.478729418499244 1
0.301363032381175 1
0.448663593955994 1
0.373056395836093 1
0.34547853823221 1
0.417920971369695 1
0.360411060441126 1
0.319348504080118 1
0.400754049068341 1
0.341606054549853 1
0.231382094534778 1
0.317302155059849 1
0.438243372230671 1
0.344904743707592 1
0.312156594576469 1
0.396411022845025 1
0.368739971852693 1
0.452760591942006 1
0.366016461418387 1
0.385709188799934 1
0.534952054168734 1
0.472810129736406 1
0.430685203805758 1
0.432574912805247 1
0.296229298821478 1
0.275675319150402 1
0.526850809781646 1
0.464836581396818 1
0.392299605985218 1
0.402610254377464 1
0.344462423494431 1
0.360343901913232 1
0.319740568804496 1
0.346529971173343 1
0.427124299715715 1
0.360931994725219 1
0.35246978603916 1
0.538007764159305 1
0.330536849824562 1
0.205592981971388 0
0.532074959263823 1
0.532255376020702 1
0.490549381995316 1
0.298487977824142 0
0.271818924185021 1
0.406026766308938 1
0.397284197869696 1
0.318186068017573 1
0.390679061232956 1
0.349992229798445 1
0.405370929965834 1
0.459827218410189 1
0.438481452836899 1
0.384339411602499 1
0.388826858704229 1
0.332633398706969 1
0.46517413487193 1
0.503562495971836 1
0.395728079977433 1
0.399287401116646 1
0.35828123203422 1
0.457131363029538 1
0.509472005418445 1
0.34450329792259 1
0.225435542471248 0
0.367208990375568 1
0.49889101846016 1
0.330636087110401 1
0.435114571197532 1
0.409187270055488 1
0.411294972716814 1
0.469255300441718 1
0.40311734156747 1
0.387030508849917 1
0.38997925810347 1
0.327064027441051 1
0.425803235877989 1
0.350136734490955 1
0.501829311753956 1
0.462994712274916 1
0.638778290218709 0
0.29356858474544 1
0.490337829435479 1
0.326207724820344 1
0.33995216336716 1
0.451491384455538 1
0.434909269143105 1
0.273567467260183 0
0.539186028887719 1
0.482313591006071 1
0.285308044375065 1
0.306482270011165 1
0.328605539894267 1
0.378864276759392 1
0.616720623897765 0
0.350581518904881 1
0.354862087624933 1
0.394672740171295 1
0.496624410826726 1
0.365225354469236 1
0.387391157760087 1
0.350927166023258 1
0.494864645387963 1
0.317946296835902 1
0.391752461320718 1
0.385792324029923 1
0.426908396770151 1
0.352704692950777 1
0.496900053357791 1
0.45396186502755 1
0.502584647710487 1
0.479044763757338 1
0.421605082710072 1
0.43834717145881 1
0.403779870346319 1
0.297428079061481 1
0.385077842940849 1
0.349358852736071 1
0.333448696923813 1
0.487114847432028 1
0.242659636614362 0
0.406919567467579 1
0.407049136272106 1
0.359129302663239 1
0.282063885497053 1
0.36612669992236 1
0.453174801389351 1
0.531102028352185 1
0.42217607490973 1
0.490777459426056 1
0.535148268892788 1
0.43043891795675 1
0.263643169515719 1
0.431854400574883 1
0.365937166365982 1
0.34009487529746 1
0.432058772366847 1
0.503023220816568 1
0.574457882178069 1
0.345229174446563 1
0.415396776744799 1
0.303530792785211 1
0.41040533356073 1
0.410943422277015 1
0.480220709463598 1
0.37306299419135 1
0.501211395843334 1
0.352143762744658 1
0.369586366932568 1
0.535049622273059 1
0.246810584365161 0
0.418535659896997 1
0.557047194492131 0
0.451956510116074 1
0.445623335609699 1
0.320747288353017 1
0.465618399754802 1
0.411825088174681 1
0.338484020923153 1
0.403537035948187 1
0.425117021495706 1
0.400233647864282 1
0.405659701786366 1
0.415233607169033 1
0.348430600536335 1
0.375705910671255 1
0.422947373772863 1
0.476548888758411 1
0.401295136337724 1
0.297319446605797 1
0.450690347223568 1
0.458481476422419 1
0.489120845722483 1
0.287516372107882 1
0.309075798659063 1
0.425866255145888 1
0.29747639612551 1
0.37656107027394 1
0.406052295278685 1
0.301399668975937 1
0.310307467272339 1
0.507353512384565 0
0.440125652005406 1
0.349027302476537 1
0.438575822103136 1
0.299051086949094 1
0.298231818431094 1
0.366081995526334 1
0.361849848523315 1
0.479383122170466 1
0.430057665362869 1
0.144795821980842 0
0.491397471705673 1
0.485026259409203 1
0.326509269555229 1
0.448088001645724 1
0.389330847588771 1
0.310292902895217 1
0.398154850570685 1
0.480032704685853 1
0.410473846379696 1
0.392901664705295 1
0.511987588857622 0
0.431257572605768 1
0.454953043309196 1
0.326131476810432 1
0.562080555840307 1
0.488550768203074 1
0.4338112026188 1
0.331774931727348 1
0.373625333522871 1
0.531627541503685 0
0.315196894942832 1
0.395844617975844 1
0.283095071071942 1
0.402301582134713 1
0.477886905196709 1
0.364708841211787 1
0.457463963639765 1
0.456233189475913 1
0.48534193786135 1
0.56847769206052 0
0.524972052541446 1
0.343521351902551 1
0.286468802573057 1
0.443779161601987 1
0.463352873974288 1
0.326095725956128 1
0.457544540299268 1
0.394931657945829 1
0.365347416898199 1
0.416541803147276 1
0.464122081320749 1
0.326776834957366 1
0.382714443833561 1
0.361223069393933 1
0.333385854801603 1
0.494320243818787 1
0.455130397424103 1
0.414607032181382 1
0.389048663607446 1
0.338032515796822 1
0.497182854035529 0
0.400213327922177 1
0.43894675591038 1
0.34549061660307 1
0.355029551112287 1
0.414268261262705 1
0.236468940213474 0
0.182680706365551 0
0.272584803522676 1
0.379823581951936 1
0.430777421767565 1
0.455783200649982 1
0.339955735845792 1
0.33884693428005 1
0.341879021564964 1
0.433989873611339 1
0.325866385997913 1
0.367879603902432 1
0.522058592299183 1
0.336070704707214 1
0.393632333685963 1
0.293372957167468 1
0.53237089145124 1
0.420002351298131 1
0.387971506436207 1
0.479471137333606 1
0.388264126959292 1
0.471930180595709 1
0.375208714538911 1
0.436542997440201 1
0.455739531222876 1
0.377305551641961 1
0.403107572232818 1
0.331740558920591 1
0.441991303123215 1
0.370376782512831 1
0.431002301552414 1
0.437128922451365 1
0.26800490114323 1
0.307416581040802 1
0.410740153448116 1
0.278521128478439 1
0.341685081643482 1
0.439030532596039 1
0.431504607970557 1
0.360052807791084 1
0.306407735699695 1
0.366328083615697 1
0.318972000333909 1
0.450894332925377 1
0.411128107601728 1
0.532045759156319 1
0.304821910486055 1
0.355986472617781 1
0.255426079764229 0
0.281915725152989 1
0.398703274520736 1
0.37767862340808 1
0.477935820814694 1
0.400586971601885 1
0.400460322320135 1
0.519858052929625 1
0.453212366831647 1
0.309191986173258 1
0.342246476885472 1
0.317332585509146 1
0.330813355241643 1
0.29700874126421 1
0.314262359512259 1
0.50586859585024 1
0.461491399731486 1
0.25726832212649 1
0.411785862818373 1
0.266862059132994 1
0.478492879722443 1
0.304179070406419 1
0.415595108426399 1
0.355963939843761 1
0.339430399026689 1
0.451028447965512 1
0.409020661478637 1
0.387082391299378 1
0.430413764106564 1
0.36157267177979 1
0.420857613942206 1
0.424704799246693 1
0.418334860217653 1
0.35683302955728 1
0.332401361193021 1
0.349697535880393 1
0.354305238353633 1
0.44714793022353 1
0.363156554513523 1
0.331379207717536 1
0.317659299324938 1
0.382904424239606 1
0.505626289750551 1
0.345175518443499 1
0.474256972834652 1
0.344711013034545 1
0.412755294930074 1
0.527957139212648 1
0.431836018039236 1
0.284306972084196 1
0.337276340901076 1
0.443220393908415 1
0.546795021032387 0
0.405501859165931 1
0.35749804597596 1
0.373564835672217 1
0.492471549388372 1
0.48996249322173 1
0.46429659287314 1
0.491891456353948 1
0.41367513500541 1
0.297010977627478 1
0.542029750978563 0
0.349368204351437 1
0.446567769945297 1
0.226924398657814 0
0.440897103446831 1
0.323546798159803 1
0.41348622864219 1
0.462599738978581 1
0.400862504700434 1
0.339626959053505 1
0.424997072720778 1
0.657621871692329 0
0.50940832931195 1
0.487902794588384 1
0.532145376785539 0
0.435951976860666 1
0.520646920408784 1
0.440668876804975 1
0.402291344210191 1
0.382862586722433 1
0.576300497861356 0
0.277593389833063 1
0.399528017255288 1
0.322890184364206 1
0.565606253951544 0
0.351344546602163 1
0.550884039974226 1
0.368721827347408 1
0.396651863916336 1
0.321898187817713 1
0.464130089158657 1
0.438354542757847 1
0.428479991434072 1
0.35063863596193 1
0.396763562185483 1
0.406555183642527 1
0.431123988481188 1
0.30216032741326 0
0.436552533915328 1
0.539230562899807 1
0.393637294077299 1
0.544810652212436 0
0.401773100477013 1
0.405568761195158 1
0.281866607674663 1
0.433145620648366 1
0.355702039291458 1
0.517517931648259 0
0.497678350795588 1
0.409186826393783 1
0.328653981267023 1
0.397729327422296 1
0.558357424599466 0
0.343665446257566 1
0.354012345754958 1
0.67106841725161 0
0.373326530578345 1
0.408026234726091 1
0.620043151426316 0
0.428273555037761 1
0.426343593838447 1
0.355991059239728 1
0.413109000370341 1
0.360328011077208 1
0.585441629787675 1
0.446594984586448 1
0.44336818596832 1
0.510872557512805 1
0.31611455905906 1
0.412128876575574 1
0.381592434672853 1
0.314748202116494 1
0.384885453776022 1
0.473908205836902 1
0.288280202879763 1
0.361457253210156 1
0.454071019179477 1
0.411427387885167 1
0.222200691286542 0
0.39798027948764 1
0.420848476542486 1
0.490081382159189 1
0.158801389508692 0
0.372327401629111 1
0.39539954579665 1
0.455668121025051 1
0.482119142512259 1
0.242067948658772 1
0.524567933942798 1
0.53681439473874 0
0.353488157057633 1
0.630302255686087 0
0.355019114393131 1
0.533597978098804 1
0.470212555455741 1
0.327885993617987 1
0.35496612608814 1
0.491207323456922 1
0.477523885919103 1
0.261753368248584 1
0.465257259306857 1
0.402444859793932 1
0.435932330481509 1
0.626415833469936 0
0.303140919759295 1
0.380411550948356 1
0.31683126629981 1
0.330381541003019 1
0.363226670287964 1
0.331280547216135 1
0.359707677826637 1
0.412572717069815 1
0.383113507557315 1
0.54674559901327 1
0.372038698829714 1
0.518866924514383 1
0.449452051554542 1
0.367098210779026 1
0.411950895564572 1
0.427440024557119 1
0.475926802649948 1
0.311746548458503 1
0.397599780141641 1
0.440153641300489 1
0.470725546780501 1
0.377032653184383 1
0.3427293632427 1
0.290643241287082 1
0.436111861171123 1
0.328964223638025 1
0.457991873463314 1
0.211208721893397 0
0.281212346283875 1
0.326053263908289 1
0.448699558302186 1
0.477348583281813 1
0.295680365315992 1
0.361698501102338 1
0.39834052768886 1
0.344836000880391 1
0.357294802271782 1
0.321075723217145 1
0.449858095077516 1
0.447476406428438 1
0.361474751276124 1
0.492861248206663 1
0.254904299333736 1
0.374231142239923 1
0.539946765528618 1
0.31354778201645 1
0.309625576705976 1
0.40660067610377 1
0.327474192656616 1
0.28316932525877 1
0.36969852785084 1
0.334520692096837 1
0.401286625860393 1
0.440241722244115 1
0.361475851883384 1
0.499496743465082 1
0.411021266622692 1
0.423489906753229 1
0.354236171157504 1
0.417222008402939 1
0.322482703062846 1
0.400486543555151 1
0.384742227209904 1
0.532174556396926 1
0.389527280668479 1
0.399531629056681 1
0.36093471285541 1
0.460026524515481 1
0.387265591883882 1
0.257966463705585 0
0.395626174515922 1
0.277474575413969 1
0.503417499111124 1
0.413125479414003 1
0.488918368186548 1
0.370186527718961 1
0.358858445205859 1
0.431745269195949 1
0.391025567020988 1
0.408220838232457 1
0.44405874087884 1
0.426340879630772 1
0.422585582995023 1
0.375869334983992 1
0.400328664759579 1
0.51535784693721 1
0.455141390566224 1
0.482290115748953 1
0.383320919828896 1
0.464332221424436 1
0.402474552510438 1
0.319440823672636 1
0.38667642489786 1
0.37044998012446 1
0.577720533239369 0
0.33687608277006 1
0.437408210077735 1
0.317605363428094 1
0.443721679796206 1
0.272936218576976 1
0.54763410065464 1
0.356272401328414 1
0.56164564861651 0
0.448216699560607 1
0.398920879774312 1
0.27174703555589 1
0.459542999328461 1
0.461058492818356 1
0.384569057864374 1
0.555818534460029 0
0.326580290248364 1
0.37128452147373 1
0.41296570891026 1
0.424834667150514 1
0.391959353483311 1
0.351079456250985 1
0.344564169534797 1
0.374937633981267 1
0.499732948498421 1
0.344716488123499 1
0.59982229839099 0
0.490001102666901 1
0.349563574624509 1
0.3150741133374 1
0.365858511664157 1
0.411420027917674 1
0.423721337689089 1
0.451555826300514 1
0.602855140859731 0
0.270993257111489 1
0.366948803862684 1
0.460561046466316 1
0.566548647917951 1
0.43848132577706 1
0.298349213515455 1
0.38637424761253 1
0.241148735244826 0
0.36968267788463 1
0.368471514527514 1
0.496073757946687 1
0.402540186978886 1
0.452511180844218 1
0.458342168943098 1
0.28584581738021 1
0.428697174402987 1
0.348727053939928 1
0.413546886829625 1
0.258082844637036 0
0.476656717241136 1
0.395248060548709 1
0.42086252279045 1
0.460143938282747 1
0.413260291241968 1
0.503677995134973 1
0.506248200956312 1
0.366452223617787 1
0.348101524021519 1
0.394258300190687 1
0.376154113191967 1
0.513450160053794 1
0.39463844764387 1
0.408593220394891 1
0.420224908795731 1
0.245765870466769 0
0.269716670433341 1
0.526609275997324 1
0.315930286527924 1
0.270202898813437 0
0.353347958788162 1
0.278213106081994 1
0.445018550605217 1
0.365628923710479 1
0.458195545289279 1
0.343472856289038 1
0.357320935002033 1
0.404431263393356 1
0.331359618498431 1
0.369342607090549 1
0.373624923335501 1
0.345386566236254 1
0.473198511342798 1
0.359419129397363 1
0.438760399355674 1
0.553583091665291 1
0.356625569947592 1
0.430936220657569 1
0.280768693878376 1
0.395316101719851 1
0.426119635888563 1
0.391373660374371 1
0.426934763019921 1
0.389490484907362 1
0.43626102641019 1
0.354813215630004 1
0.446145078060944 1
0.439578247989025 1
0.256242600354295 1
0.368998094236207 1
0.417857585906063 1
0.346352785139994 1
0.276772904807518 0
0.447831622628682 1
0.360079268386847 1
0.422083752138682 1
0.357942984264561 1
0.337297634623342 1
0.451019786131094 1
0.400299816856429 1
0.397679984698753 1
0.443166919889026 1
0.353864896431842 1
0.48328323560568 1
0.397168048059918 1
0.42523285203893 1
0.395401017595841 1
0.338474640161573 1
0.42259024501149 1
0.577842369419737 0
0.382226523785455 1
0.28029529824179 1
0.461988387570868 1
0.382722732478181 1
0.496818887099531 1
0.360604657599895 1
0.304307676658052 0
0.456101935240332 1
0.271895309044211 1
0.339345146332995 1
0.444917866330054 1
0.471135048999624 1
0.398855254096142 1
0.38065896760765 1
0.359891099238793 1
0.450325338771366 1
0.640730684156807 0
0.417202770463114 1
0.345849257161886 1
0.310005116428775 1
0.615099470582093 0
0.528340856435724 1
0.357664151906748 1
0.266022611629148 1
0.405876860819823 1
0.352021751233396 1
0.42831264248593 1
0.207915546326012 0
0.417572033860151 1
0.331408289266245 1
0.31811612132619 1
0.341141440706769 1
0.365279059221257 1
0.459500815737949 1
0.310377933283974 1
0.397228461509861 1
0.469017484721207 1
0.388219438797818 1
0.334896553708636 1
0.295538295506385 1
0.340833839521815 1
0.434431907833794 1
0.539737019358859 0
0.404599699232566 1
0.54923700872749 1
0.473278246774098 1
0.490080751271405 1
0.455808451430883 1
0.277953213507093 1
0.2682742779904 1
0.527084679045366 1
0.44467274112133 1
0.529668032615845 0
0.3137283770631 1
0.486596356347038 1
0.321014341345839 1
0.35969538051405 1
0.464194272177547 1
0.23055482041605 1
0.463880834121962 1
0.316808401223281 1
0.3133903176878 1
0.392362511217986 1
0.406772536033518 1
0.386972541993452 1
0.357230294838796 1
0.332745151452581 1
0.446507710406762 1
0.361252282514779 1
0.499342784692709 1
0.362657109935861 1
0.240780805474707 0
0.415583123675233 1
0.357457804711642 1
0.394338300474799 1
0.320244491242858 1
0.488379356273481 1
0.439368080531142 1
0.371981886223546 1
0.398630150072169 1
0.316343030505087 1
0.444842799124075 1
0.362533426564195 1
0.418153373548035 1
0.473546279214664 1
0.324906503843454 1
0.488763843958585 1
0.42680239763203 1
0.425009250142777 1
0.413885482937118 1
0.42636879243869 1
0.274867609343193 1
0.380615608558228 1
0.383638434855924 1
0.211498515345397 0
0.287949727008135 1
0.368793342897636 1
0.350997571122724 1
0.395976280208955 1
0.345680956598671 1
0.549247560736676 0
0.450414921627514 1
0.21730115211004 0
0.38825686242187 1
0.526735521449078 1
0.422397141138247 1
0.365299170557324 1
0.411301426466223 1
0.409730265626146 1
0.387504009533245 1
0.460187581154889 1
0.335441388877051 1
0.433155607299901 1
0.409417796071137 1
0.30904679220533 1
0.450470896291733 1
0.420724808943393 1
0.434299316077014 1
0.334601137958232 1
0.402381531694782 1
0.441211128646693 1
0.363881658899011 1
0.220433397591849 0
0.330208602663061 1
0.450654339222277 1
0.412849738264996 1
0.441244535709887 1
0.275499170757852 1
0.43935880605644 1
0.457350927800539 1
0.496517020485656 1
0.674394727686641 0
0.485658427611434 1
0.375138980504796 1
0.455457474820031 1
0.552326681149746 0
0.304209072437524 1
0.3896511574166 1
0.430048095342479 1
0.370794420154158 1
0.536660313869071 1
0.422064081815278 1
0.353127124727218 1
0.407332105111291 1
0.381155318652475 1
0.461782446130273 1
0.333400319240996 1
0.432625158953988 1
0.344246367370777 1
0.550644054620786 0
