# Supplementary material for: Bias caused by sampling error in meta-analysis with small sample sizes
Source: PLoS One. 2018 Sep 13;13(9):e0204056. doi: 10.1371/journal.pone.0204056 (PMC6136825; doi:10.1371/journal.pone.0204056)
Supplement: S5 File — (ZIP) [file pone.0204056.s005.zip › results N = 10 theta = 0.4 tau = 0.5 sz = 10-20.txt]

"dl.theta" "dl.cp"
0.345439815911451 1
-0.156205262317797 1
0.112312798062664 1
0.00309075917151987 1
0.564119877164547 1
0.400039743014685 1
0.637399095541804 1
0.0100056727019506 1
0.132705619382105 1
0.166053145195748 1
0.579753087949931 1
0.920337014711358 1
0.751172896613921 1
0.314686927707763 1
0.942583584957631 1
0.458202633165393 1
-0.330203660119284 1
0.0988792568870206 1
0.166710411389786 1
-0.419037297003281 0
0.999093518252255 1
0.626805795332417 1
0.19572642157616 1
-0.0338678052826983 1
0.124566688430657 1
0.696533705137619 1
0.435591081385739 1
0.673322321571752 1
0.656902114355639 1
0.331168799163691 1
0.961566542457119 1
0.347030127917566 1
0.51509015481878 1
0.179303633858018 1
0.935456845709977 1
0.373727283297965 1
0.335485150588194 1
-0.220545298597359 1
0.204768101421781 1
0.225244343028453 1
0.596246053665721 1
-0.0314059015850183 1
0.42097688907348 1
0.100842392133954 1
0.473047384694306 1
0.348208613023389 1
0.383379687690964 1
0.592261333963966 1
0.37946097354412 1
1.25511800317366 1
0.439165015642835 1
1.00346339444473 1
0.138121629146399 1
0.646880206170669 1
0.830702706045801 1
0.620348556109769 1
0.0185746226728481 1
0.235447494075983 1
-0.101988787159423 1
0.553102526011873 1
0.394198115546508 1
0.0530444766158899 1
0.869862638901623 1
-0.227531604914078 1
0.438509502446592 1
0.338601960499649 1
0.887018823956945 1
-0.197167398480281 1
0.305979215970639 1
0.377589378366368 1
0.715245427193683 1
0.561531590529029 1
0.762352872084725 1
0.179049297828415 1
0.175915591176996 1
0.0286986683748833 1
0.469770540531163 1
0.717371324274355 1
0.228336148466086 1
0.701807287863751 1
0.284071489107582 1
0.211210212662672 1
0.685609468210965 1
0.251001240079544 1
0.733570150829706 1
0.429770057423625 1
0.700670437719056 1
0.147193944353483 1
0.198286936477857 1
0.833341943590471 1
-0.00641195040394552 1
0.465059206227669 1
0.849644245196797 1
0.3106977853492 1
0.457479633662919 1
0.694243012923735 1
-0.110664457057807 1
0.193095648428308 1
0.69658630188628 1
-0.0621258828756565 1
0.260259088669526 1
-0.158446378140557 1
0.519110032950235 1
0.346409114326256 1
0.966555162889724 1
1.10933196687713 1
0.541627885100116 1
0.322205631719251 1
0.386163628001291 1
0.0337941262296827 1
0.0519245759784704 1
0.943266519520618 1
0.949362247648561 1
0.468759991738371 1
1.04404816586548 1
0.271553486278314 1
1.07189447133511 1
0.400582408312122 1
0.30161160884168 1
0.822422584930137 1
-0.0760897882189777 1
0.63604769769772 1
0.933374965547269 1
-0.395218900243426 0
0.287132460914137 1
0.135396548076928 1
0.570426084245743 1
-0.0445668131182902 1
0.986474240265187 1
0.477480106964829 1
0.719192991193273 1
0.697794656774678 1
0.783197146229414 1
0.263389762823888 1
0.701189756100403 1
-0.495205339596017 0
0.525845285712236 1
0.82862867440612 1
0.819385272362598 1
0.122420938742998 1
0.837799015214574 1
0.211008162496819 1
0.83170613980614 1
0.787976682580397 1
0.774648980366425 1
0.125693947859579 1
0.714376653697822 1
0.26963087045775 1
0.710322759847507 1
0.372796180985325 1
0.409826229435521 1
0.426750129847849 1
0.244922860084455 1
0.298869102288267 1
0.136757876161367 1
0.843501623759384 1
0.261062314110094 1
0.128519091304379 1
0.534124330843027 1
0.0553022110890665 1
0.576604818032703 1
0.552862297748314 1
0.75077764826287 1
0.61614016928798 1
0.117711584645579 1
1.09816266692477 1
1.35376537900489 0
0.669837765852267 1
0.515350036244229 1
0.251963092004218 1
-0.297449649291209 1
-0.390293107262876 1
0.505391400799666 1
0.680388433114729 1
0.754493626074099 1
0.324178806904506 1
0.0986668464511453 1
0.0803293253652147 1
0.755430090418303 1
0.21626143805728 1
0.705369301290371 1
0.285724711191876 1
0.409207494199045 1
0.174263790573841 1
0.588655204978344 1
0.59889419446263 1
0.399319449466088 1
0.146263492394471 1
0.642552028860017 1
-0.27737298307899 1
-0.0359968385500507 1
0.304980441416592 1
0.0221146864554334 1
0.53060216922311 1
0.823656424771821 1
0.504203162838275 1
0.341801574423376 1
0.0696819799408979 1
0.397217912666645 1
-0.343507996579698 1
-0.315825964093384 1
0.161506140434779 1
0.932893807079322 1
0.792472448981772 1
0.247434303196038 1
0.602410735231623 1
0.151208591174759 1
0.322585783164464 1
0.132260910759389 1
-0.0385780171009571 1
1.13429199057616 1
0.5930304294909 1
0.155656420531748 1
0.316636235831428 1
0.550199988466426 1
0.547773235370577 1
1.28381136266658 0
0.753439876538739 1
0.190759829661215 1
0.144237135455938 1
0.184968421785669 1
0.830349252373503 1
0.823971914322151 1
0.129424124536838 1
0.0248222317677819 1
0.629971391929593 1
0.153059327462377 1
0.382388462785385 1
0.285079533218548 1
0.857223155333318 1
0.427392470267571 1
-0.362450934679558 1
-0.273555419714682 1
0.288894174807907 1
0.442397921328111 1
0.732925599200725 1
1.27969001918972 0
0.064279608391412 1
0.390303544308379 1
1.20651480561312 0
1.04578831242844 1
0.411347471619227 1
0.568405701399318 1
0.0491187968955895 1
0.237353407569871 1
0.187038387498202 1
0.253325631339381 1
0.229136430802 1
0.296098553304787 1
-0.264461844527959 1
0.379089489831986 1
0.427627320329352 1
0.141133642321703 1
0.948799539772592 1
0.458450558448987 1
0.413989374219148 1
0.439576231205502 1
-0.095840121411003 1
0.300147929830478 1
0.130305930417148 1
0.557811339083906 1
0.664811967471625 1
0.0278793338778792 1
0.577171145831092 1
0.291845037560437 1
0.181651118919258 1
0.906999809389727 1
0.356140435034797 1
0.0411551865778281 1
0.623411715967682 1
0.718696091422752 1
0.478639510452592 1
0.655332517357267 1
0.316179541657309 1
0.460004416254622 1
0.537688180819574 1
0.0427359061178577 1
0.983299222398305 1
1.39194502204111 0
0.519852949572189 1
0.397642261675203 1
0.713440281842774 1
0.952488747548618 1
0.436174339339603 1
0.672468275909667 1
1.03686107636571 1
0.680993678945361 1
0.956107439324351 1
0.353002204036905 1
0.825915385859874 1
7.1263206411043e-05 1
0.673421664952999 1
-0.0934848847050289 1
0.488148014586476 1
0.391298820104515 1
0.54832884751263 1
0.840062047817084 1
0.146967554550264 1
-0.132926451710624 1
0.273437539814029 1
0.299546695688521 1
0.591517396292058 1
0.821303890543275 1
0.523761703007343 1
0.512131241289082 1
0.754470129842152 1
0.227687700181419 1
0.219529799695354 1
0.0823383112807685 1
0.342987319647922 1
0.706979781158983 1
0.711876844966555 1
0.827326731740154 1
0.761007236122475 1
-0.0916720728570515 1
0.400341994206865 1
0.586445347408938 1
0.309549893189926 1
0.432924795090763 1
0.0722063716083008 1
0.473393908201117 1
0.536611713169773 1
0.567965592071418 1
1.2742371452567 0
0.00723722934133185 1
0.0725484094307109 1
0.362642875060751 1
0.291821600478072 1
0.432933487128877 1
0.00318468447888551 1
0.804348999390874 1
0.0847078735151215 1
1.15471341110275 1
0.813862053249889 1
0.234856818365927 1
0.000224103553227509 1
0.219243324822738 1
0.450650613637065 1
0.59893525518113 1
0.77597448962427 1
0.647263206828356 1
0.661346964316212 1
0.0724554339192976 1
0.605160114329803 1
0.283645633675181 1
0.809780598161124 1
0.709212976426655 1
0.0989355079790528 1
0.3862823616621 1
0.392318524885735 1
0.417221709411015 1
1.14043263328 1
0.760705704875676 1
0.168097585131744 1
-0.164666971641983 1
0.88733594365481 1
0.126550765096842 1
0.0766694118117744 1
0.280908390337465 1
0.276827904915121 1
-0.21337227136944 1
0.249827907283366 1
0.476275400437067 1
-0.229878216117001 1
0.386055320583219 1
0.168794042694275 1
-0.159867390333378 1
0.563043071984292 1
0.251162433918149 1
-0.279413794604764 1
-0.360165351671864 1
0.233537856435131 1
0.192056000418446 1
0.112413027185756 1
0.47263680853647 1
1.00410459531989 1
0.443018143165294 1
0.231765560803556 1
0.22642160955216 1
0.876210800351028 1
0.959844144624499 1
0.38321036849325 1
0.856884211510668 1
0.0585515717658242 1
0.382017416019869 1
-0.0403693294740479 1
0.712082078815402 1
0.391882302463593 1
0.63831612287085 1
0.673940432252059 1
0.0577098550160961 1
0.597727529026383 1
0.710301007345748 1
0.244201064039482 1
0.505337469949571 1
0.474152461819405 1
0.309846679209607 1
0.352969885785805 1
1.12330829511247 0
0.158520551757469 1
0.414216491522762 1
0.442462541206022 1
-0.0605289328372348 1
0.611872708031979 1
0.608376617772662 1
0.301809316228084 1
0.152322201044313 1
-0.104542921712401 1
0.477392972265687 1
0.358958947073025 1
0.533742536808866 1
-0.252651416412376 1
0.0784097451451884 1
-0.607830602726319 0
0.59246067238795 1
0.703666734837164 1
0.431406435821957 1
0.643788820863112 1
0.115834632812236 1
0.202577654715652 1
-0.0443104226433908 1
0.975959520888013 1
0.424191414137133 1
0.174150306086155 1
0.0224547288744813 1
0.106083104734849 1
0.727284286705397 1
0.195045430693365 1
0.16723021655521 1
0.440222873948379 1
0.408007502597522 1
-0.282360679832879 1
0.672642072750714 1
0.735720252122598 1
0.83525933744458 1
0.124161885076632 1
0.414663394258052 1
0.213914166640051 1
1.067011746943 1
-0.109746765139037 1
0.376844102240983 1
-0.147279233645162 1
0.294635384190691 1
0.786406023066898 1
0.795315911860583 1
0.603494179887111 1
0.677782791782776 1
0.459852211785489 1
0.849538040692143 1
0.135469975981252 1
0.4526897156677 1
0.00108595979889545 1
0.332234757865522 1
0.621288090217578 1
0.941666151309033 1
-0.184118086697238 1
0.336604246393891 1
0.667941055012746 1
0.790936319534458 1
0.235166381957505 1
0.697492459907118 1
0.597063372959302 1
0.984967976789855 1
0.335727997351992 1
0.561846936929746 1
-0.0770947466339341 1
0.160801215814508 1
0.400442678548596 1
0.0152290091402344 1
0.290564541713296 1
0.45658874107484 1
0.650228438103003 1
0.585131500882258 1
0.204632696351827 1
-0.987265368526174 0
0.231333800258694 1
0.0649951768380441 1
0.391409771683128 1
0.18135973164427 1
0.132713930241923 1
0.314523529691506 1
0.269729954101321 1
0.41743402631989 1
0.392241290197004 1
0.446842070261775 1
0.642066919503197 1
0.722632242149737 1
0.183104804982807 1
0.598161236644154 1
0.592455766069503 1
0.527361683674638 1
0.74564101999685 1
0.323326958534058 1
0.0397653501342374 1
0.874175921763987 1
-0.101361628259816 1
0.317911323652169 1
0.427459508308728 1
0.302955381519792 1
0.561179904703225 1
0.0207083150585425 1
0.262595937107509 1
0.525723263848747 1
0.722932398592201 1
0.000217680033086642 1
0.490150923775071 1
1.08512345002859 1
0.639831071393485 1
1.08464613082332 1
0.0998318205535383 1
0.697728134802234 1
0.737292526917465 1
-0.0510613365572554 1
-0.09850096206998 1
0.194129719290786 1
0.739607568683697 1
1.0720143348975 1
0.154373018790766 1
0.682222038059081 1
0.425629339767784 1
-0.106479473721694 1
0.660668410636999 1
0.0842623929291391 1
0.146620008147056 1
0.385819426221438 1
0.065279526692813 1
0.69680900931103 1
-0.182448051139497 1
0.201652576588925 1
0.319609778658031 1
0.691503501997314 1
0.417004987239404 1
0.664521071317162 1
0.292755536398552 1
0.37386557327225 1
0.639945951487452 1
0.854789373806816 1
0.319295433899669 1
0.134336731741252 1
-0.111152242165779 1
0.713363177823945 1
0.147728403279436 1
0.556712191081168 1
0.425442562858416 1
-0.230462471567074 1
1.31654428236877 1
-0.363396357432836 1
0.419448635939381 1
0.206340931282495 1
0.555834290529592 1
0.0971324073689551 1
0.727493286467441 1
-0.0112399822141452 1
1.46862780079857 0
0.508195622937226 1
-0.074777230631004 1
0.983717280125984 1
0.130927175888165 1
1.0986774419715 1
0.0204198030209294 1
0.269450954418848 1
0.381993823713347 1
0.152422393005417 1
0.450122859369417 1
-0.00574861370996201 1
0.754116438932757 1
0.657448583926799 1
0.308188205581111 1
0.499590665318408 1
0.205282946644408 1
0.772172803086779 1
0.0334171800396949 1
0.541528519625379 1
0.139533402180377 1
0.334619338501874 1
0.276414849670945 1
-0.00394637654080428 1
-0.162066234057666 1
0.231509831278242 1
1.06172534231161 1
0.103855371549625 1
0.737062104799933 1
0.230232423062132 1
0.675753614083311 1
0.909883057501945 1
0.494375376462373 1
0.504093586262389 1
-0.401319666484548 0
0.530657405779614 1
0.610631475626048 1
-0.117687134909067 1
0.086911537771412 1
0.199116244873741 1
0.459036128071757 1
0.0342753303998914 1
-0.272935681986125 1
-0.305985149211086 1
0.478474410550506 1
1.165721196837 0
0.321059486076862 1
0.513344621581877 1
-0.0019106613207546 1
0.90815911692999 1
1.27841116195785 1
-0.0539314171280403 1
0.618078712075343 1
0.43748559891209 1
0.471245841029841 1
0.00837821647364821 1
0.489556326862722 1
0.872911025260191 1
0.277683328416172 1
0.723118289192462 1
0.397453713284161 1
0.716826878443232 1
0.175181766874777 1
0.485141688533526 1
0.602406694777686 1
0.573051202199554 1
0.363134793009742 1
0.988280946157373 1
0.309134163465471 1
0.40328165364349 1
0.120811115894366 1
0.465773983177027 1
1.12264057363745 1
0.131074572637112 1
0.387755464573917 1
0.608429624985448 1
0.33725674865106 1
1.04000703358155 1
0.470627073981291 1
0.573853643254146 1
0.61088846230476 1
-0.0604557491053423 1
-0.202401699071919 1
-0.0129282045784696 1
0.733878642946682 1
0.494810454790583 1
0.870292266956497 1
-0.00536685856837956 1
0.429942631412228 1
0.977396781049222 1
-0.0804769393050639 1
0.408108980632192 1
0.15005552873925 1
0.0300619264571197 1
0.449037718589456 1
0.0195267232834273 1
0.156553623169411 1
0.657767923505422 1
1.10291944169889 1
0.219503993706722 1
1.11957441041111 1
0.573039642505809 1
0.493131130908086 1
-0.523349874158172 0
0.279365118858859 1
0.0861519937428279 1
1.11136079860237 1
0.801527624698515 1
-0.120145507213518 1
0.0702633368271828 1
0.509782774342141 1
0.891788163436165 1
0.418355714974843 1
0.494133502270458 1
-0.0994274819728788 1
0.530159847003019 1
0.832600463923725 1
-0.654291879906611 0
-0.181512999527376 1
0.094274669596156 1
0.522746579828265 1
0.581684647348416 1
0.438964835003425 1
0.417140732827946 1
0.585234983540783 1
0.559021438751915 1
0.62146788211302 1
-0.0092434281296763 1
0.413538661353009 1
0.264592942175901 1
0.135951132415951 1
0.310690695183612 1
0.29086431695266 1
0.57946192815861 1
-0.210607978871773 1
0.387383862723454 1
0.612799480498311 1
0.0577672616513222 1
0.95858033671085 1
0.125676531569836 1
0.177676745493672 1
0.815510800377486 1
-0.129819258005427 1
-0.134877863062809 1
0.715865350998033 1
0.98669934267449 1
-0.656896493414568 0
1.13640498559582 1
0.118812410548236 1
0.651229698484707 1
1.03426647528456 1
0.338801825619834 1
0.340753109616677 1
0.498586538530265 1
0.714024193942486 1
-0.0435254192563789 1
0.47302388136959 1
0.429066365843444 1
0.577605399134089 1
-0.102163471553013 1
0.188433222651327 1
0.220801350022068 1
-0.486744466588784 1
0.87585091642911 1
0.110736057125882 1
0.206174984875829 1
0.34756693522629 1
0.608179002976552 1
0.0126799290472284 1
0.296092950019615 1
0.176103366108058 1
-0.079627822354601 1
0.934988675115108 1
0.254905268946564 1
0.226765792406357 1
-0.093520834450855 1
0.0468663229794987 1
0.7016223933512 1
0.391462867808114 1
0.178413869690469 1
-0.0699423381879386 1
0.871388431758834 1
-0.0568368105575982 1
0.464026759605586 1
0.0947118550424641 1
-0.0644161585970419 1
0.611219743385766 1
0.0776163645537826 1
-0.485167446383675 0
0.42886412060743 1
0.0292178398481135 1
0.811925743437013 1
0.250301152201825 1
0.705523709736261 1
0.71898088337257 1
-0.127453755496696 1
0.670364910401114 1
0.941634511770531 1
0.423339719993848 1
0.472543765271751 1
0.359878082810304 1
0.402972136648637 1
0.498904424097168 1
0.609396847372151 1
-0.183168188043634 1
-0.178120828730567 1
0.146959323912709 1
0.683614187253459 1
0.0254021421313799 1
0.206855576310308 1
-0.133001618347895 1
0.528905580955201 1
-0.190826350034743 1
-0.656535179029866 0
0.717719988865722 1
0.304411524048295 1
-0.0359412102664965 1
-0.517589070218459 0
0.856656667559722 1
0.661393813245942 1
0.996967307646986 1
-0.201518582148354 1
-0.211226783309261 1
0.574567567762415 1
-0.0305631398444016 1
0.415419881586391 1
0.363819011997269 1
0.181778591446774 1
0.0878541014162941 1
0.696376654265936 1
0.538162171445134 1
0.656024823248312 1
0.186897006398786 1
0.0269624861619865 1
0.389354068409576 1
0.927823234734651 1
0.219595154151774 1
0.145955564953717 1
0.351329869050251 1
0.373758439203723 1
0.775569479772535 1
0.985719419177769 1
0.341762835407777 1
0.200136230995835 1
0.276241690020649 1
-0.00539592319500851 1
0.263312284921922 1
0.711577660032138 1
0.841042691764416 1
0.388014721841332 1
0.302365615225563 1
0.12641030310641 1
0.344150668024246 1
0.567013311842967 1
0.383603679673684 1
0.814846272927415 1
0.626378218780535 1
0.271730407829013 1
1.0019262580892 1
-0.0424686294742494 1
0.484402540316822 1
0.341257590349078 1
0.636800877676382 1
-0.0172871886125037 1
-0.186603932877788 1
0.749648567013508 1
0.51971898208566 1
-0.00574746547429547 1
0.180034180312391 1
0.553958718757028 1
0.444420892522486 1
0.752826712484002 1
1.1608631364666 1
-0.0913404118216821 1
-0.0177240840082543 1
0.0237602303432624 1
0.641941745014392 1
0.900536942168407 1
0.462960524702526 1
0.308044266887546 1
0.327785185227964 1
0.323575141351489 1
0.392755725454683 1
1.12015225655589 1
0.496768106865822 1
-0.0769305307260317 1
0.262943013303763 1
-0.0123175715001751 1
-0.0285696946586692 1
0.504400410422246 1
-0.0573375341754265 1
0.492845098503241 1
0.260476524306592 1
0.54303871318274 1
1.05460040511669 1
0.724220222905074 1
0.434915399822978 1
0.327760893693714 1
0.00186680164379463 1
0.534777946965589 1
0.527344918083181 1
0.726727800406437 1
0.216859426666492 1
0.026919893479535 1
0.747632237248503 1
0.236583936511946 1
0.332062936027913 1
0.263558410516374 1
0.935243800716185 1
0.0661372326952187 1
0.617866751099621 1
0.0951520074507091 1
-0.295529696083747 1
-0.413006245496064 0
0.184067488697998 1
0.242747759103311 1
0.557429787233168 1
0.761406188569289 1
0.953410671930202 1
0.323802881330037 1
-0.119610646047502 1
0.761091460501677 1
0.351216524407911 1
0.240947928276965 1
0.30418867179926 1
0.240685299044472 1
0.21503814307266 1
0.480444462039932 1
0.0687568873263311 1
0.747203318450323 1
1.12503639765815 1
0.842755568908091 1
0.288922556993595 1
0.0132489862400344 1
-0.265830765453896 1
0.171277718608043 1
0.304778055024543 1
0.914469680820264 1
0.214112366011649 1
-0.252691929416764 1
0.0401257564466966 1
0.554462272698652 1
0.608672198412862 1
-0.20216593692177 1
0.438553761007862 1
0.481712630779604 1
0.371103955004254 1
0.440071764647748 1
0.751139039914582 1
0.396046648715878 1
0.0293058814443907 1
0.901584805657955 1
0.530219059691984 1
0.47100938041596 1
0.275692739607097 1
-0.208481463165857 1
0.341713964593828 1
0.280706207209187 1
0.857108233053955 1
0.49071962868456 1
-0.275291355700614 1
0.759210936507669 1
-0.510393463617291 1
0.441380337375582 1
0.377892726630621 1
0.0161630572267938 1
0.334669621813994 1
-0.080362490540987 1
0.0653775368543856 1
-0.30359921439986 1
0.331955615880599 1
-0.0687121301783946 1
0.601446123334033 1
0.597786188355164 1
0.201581965596188 1
1.19301915247919 0
0.375206336004676 1
1.0527383849448 1
0.11871360258052 1
0.441862924714846 1
0.417115728200929 1
0.627892560822245 1
0.618878507006305 1
0.765463891104432 1
0.160256596508855 1
0.209910467112403 1
0.929863655445051 1
0.0163057646870846 1
0.183279394241708 1
0.0615376775241183 1
0.470828892443298 1
1.0392353669133 1
-0.185949240239704 1
0.876533169827308 1
0.00356607148229302 1
0.589178838998568 1
0.510693257802335 1
0.0921176864019165 1
0.435173957270463 1
0.512036882919573 1
0.625151282195636 1
0.552682554738355 1
0.286757112037969 1
0.750293192981009 1
0.301898562788351 1
1.06697149653079 1
0.444375378828701 1
0.18106467098069 1
0.367418828433544 1
-0.432525965421946 0
0.281892908614145 1
1.30151979222886 0
0.772819100868358 1
0.544079365480142 1
-0.00120978726935936 1
0.245365567841118 1
0.124198326919694 1
0.437175433505955 1
0.789569141445771 1
0.190533788211097 1
0.316171158724092 1
-0.0744074342747412 1
1.14735636645834 1
-0.588611438711765 0
0.197413849996616 1
0.895241036770343 1
0.591654344932234 1
0.139422763999326 1
1.2150556386387 0
-0.164367807150369 1
1.15101539642702 1
0.158446445390933 1
0.376178187369102 1
0.0867627687819054 1
0.543555981155601 1
0.780681563426148 1
0.440459595987459 1
0.606845842509594 1
0.0556466326226542 1
0.705144733826306 1
0.0297554963245575 1
0.501691443767471 1
0.814917200906787 1
0.502278169757101 1
0.434628967151022 1
0.298527622249379 1
0.436295357459274 1
-0.109629811870281 1
0.336628674554976 1
0.40895038526582 1
0.000820514439928866 1
0.273575445709295 1
0.588356398442216 1
-0.0612566378365102 1
0.230527910997943 1
0.150397068143765 1
-0.115846797366348 1
0.911333886588507 1
0.0739249881207071 1
0.199559843600075 1
0.884463001924964 1
0.189271305450854 1
0.428318746140301 1
0.160858314231456 1
1.15001002987925 1
-0.0677131712616322 1
0.649184954527379 1
0.418574219156504 1
0.554675126313974 1
0.629876099490541 1
0.572070299082014 1
0.154497000502668 1
0.379874430660282 1
-0.657801129520444 0
-0.190691593423835 1
0.0275137552514904 1
-0.292198275371749 1
-0.192643949679712 1
-0.555334918056681 0
0.15821739703969 1
0.32734188771402 1
0.633583487408195 1
0.715021718645748 1
-0.242040909985828 1
0.276504228721922 1
0.389381549479946 1
-0.501705063248617 0
0.509337641105421 1
0.718058937158491 1
0.839509890289749 1
0.564531827997105 1
0.218271334527455 1
0.041040456420286 1
-0.654796059317793 1
0.592804612666273 1
-0.352188234041818 0
0.978718571493558 1
0.46189153106707 1
1.06263171960402 1
-0.0853697109591776 1
0.0452256003865826 1
0.105557394741764 1
-0.14098751365654 1
0.833583748400983 1
0.677710104891306 1
1.02032689162551 1
0.742789965702035 1
-0.113383942721735 1
0.526628032787911 1
0.263004590939003 1
0.117680489023755 1
0.378829138136808 1
-0.0445522552236646 1
0.913795985404603 1
0.183395223610367 1
0.266254640878219 1
1.01733217691716 1
0.90605092186196 1
-0.385820335395573 1
0.897092116260037 1
-0.122710495806801 1
0.371191944878142 1
-0.00831479207375134 1
0.183265149604801 1
-0.105169514221094 1
0.101487771202317 1
0.452445709572293 1
0.727221073524204 1
0.279618955997772 1
1.05695979628433 1
0.21967853684457 1
0.305811486686604 1
0.104127887490885 1
-0.322717686364532 0
-0.165539217980721 1
-0.200007866484029 1
0.748750486637325 1
0.232209926193429 1
0.459676456835586 1
0.371764942690104 1
0.526911994272342 1
-0.0153103088358021 1
0.498112686702913 1
0.0695250763124146 1
-0.0974745195228674 1
0.664670948744537 1
0.187524029943068 1
-0.445752072477287 1
1.03258430289484 1
1.44725324888359 0
0.483076527332164 1
0.121004861423854 1
0.664855231908248 1
0.683114084059166 1
0.62798469220872 1
0.956375356695153 1
-0.0531722615232375 1
-0.207554970709517 1
0.101868623758229 1
0.421514300195655 1
0.961111012228787 1
0.619794025958316 1
0.406687002337845 1
0.169453187950019 1
-0.285222907374039 1
0.256828812916052 1
0.0919757265543179 1
0.429865124452156 1
0.0588796862924731 1
0.27600573652388 1
0.231990053473082 1
0.0963062266885643 1
0.613299313783575 1
-0.122158177133933 1
0.686464245149206 1
0.432981774018261 1
0.677841054696825 1
0.166802669532021 1
0.0580440203951077 1
0.558955761184425 1
-0.245473824210348 1
0.559050099100044 1
0.854839394875464 1
-0.0584329986866905 1
0.588958000640431 1
0.765339410448207 1
0.371434227453357 1
0.6237981711463 1
0.860927112101608 1
-0.0669709592227588 1
0.624536460930992 1
0.279303057580044 1
0.737350739131307 1
0.386057343072019 1
0.255682500056895 1
0.138758091673154 1
0.236913342540948 1
0.157426090684762 1
-0.0716786126163434 1
0.0887692210341654 1
0.35119700624812 1
0.110356335131912 1
0.159066863793443 1
0.446186635929084 1
-0.618621581951331 0
0.490319878522535 1
0.562724425528018 1
1.0112131417014 1
0.0933704487596485 1
-0.163229571942547 1
0.109686529977578 1
0.937241208424223 1
0.357612038023727 1
0.728247298632754 1
0.082365909808437 1
0.451869649510756 1
0.428381021807725 1
-0.246615602461477 1
0.0411025683734054 1
0.473210854626387 1
0.88446477946821 1
0.591645610860384 1
0.19583365213968 1
0.396810594035706 1
0.690894759226304 1
0.375421249002474 1
0.939056280920019 1
0.592944111970851 1
0.699154257549798 1
0.420418065773753 1
0.490465067527734 1
0.813894175908523 1
-0.235896859303877 1
0.0584534713540648 1
0.251694363050465 1
0.354883079746107 1
0.475491689450873 1
0.586720223937686 1
-0.0994639497041783 1
0.213281466743415 1
0.541790552100348 1
0.781432594661803 1
-0.077814249065684 1
0.0836582573926077 1
0.750154746484791 1
0.450766362718728 1
0.430513147534743 1
0.402276992256918 1
-0.376186881653513 0
0.123134678076684 1
0.990066278689183 1
-0.227115015311682 1
-0.17877351219619 1
0.640283536235029 1
0.272564767027677 1
-0.0329114511235299 1
0.407393057261239 1
-0.128594281285524 1
0.0855266940105365 1
0.732654445872836 1
-0.159489085728124 1
0.917566643665372 1
0.280292515680618 1
0.872443174249249 1
0.238924208977745 1
0.464083955503344 1
0.620250987329196 1
0.894208771899846 1
0.564777355969654 1
0.283438434909039 1
0.266793998158127 1
0.377769214089686 1
0.354433898935889 1
0.10978180872186 1
0.741715921309646 1
0.234327451673405 1
0.154148060164349 1
0.439529997808451 1
0.54593980920588 1
0.0692012769139053 1
0.713678200284593 1
0.427968218432801 1
0.743289059563159 1
-0.156709987451514 1
-0.656173653998267 0
0.787959006266833 1
-0.0847423162987627 1
-0.116810947471947 1
0.274205697987365 1
0.845239365529566 1
0.480796399761135 1
0.0443939862142617 1
0.0802730402729181 1
0.144936725851537 1
0.870152927608192 1
0.180057433828654 1
0.243609883950062 1
0.466702167066981 1
0.421808658756539 1
0.570464450593714 1
0.805848841698262 1
0.420129809906134 1
0.393894757447363 1
0.0489708680880994 1
0.419462593033467 1
0.706590302571119 1
0.515701251315371 1
0.140227136217595 1
1.05106651073469 1
0.791735329921919 1
0.37843259781167 1
0.653113608661218 1
0.218543275820668 1
0.480787234717258 1
0.414889947343006 1
0.806609356015564 1
0.612271698640176 1
0.897599186907983 1
-0.00755424967637251 1
0.469482955112425 1
0.322331182646329 1
0.671813825806216 1
-0.157493666178294 1
0.464007926363519 1
-0.0457279518161445 1
1.32538818079945 0
0.113123308388716 1
0.0729245890274849 1
-0.231817002234533 1
0.670265406830482 1
0.343401897377699 1
0.434061008781944 1
0.553073696963096 1
0.644688751757158 1
-0.353188381411059 0
0.268645098088345 1
0.263191663878676 1
0.413772746047084 1
-0.295277629965573 1
0.484693272235474 1
0.301142620082621 1
0.5383485659829 1
0.286823200027012 1
0.697656991175895 1
0.0467724945473656 1
0.518506395980084 1
0.402802044525734 1
0.147002123935953 1
0.590437999801013 1
0.230846397493723 1
0.759150125210056 1
-0.167335267158074 1
0.702754686442164 1
0.250890693981454 1
0.337852464968348 1
0.373011086899338 1
0.559577970674102 1
-0.197389747540785 1
0.466423540345354 1
0.141141276303344 1
0.725891723493984 1
0.505062324088477 1
0.573553512533456 1
-0.07139835272423 1
0.744136161802917 1
0.412588943898182 1
0.424410561261327 1
0.636930323319048 1
0.363519781667007 1
0.5587180851829 1
0.722142467609309 1
0.486611073510739 1
0.419198312321226 1
0.813283202111184 1
0.0983169179563124 1
-0.0362296538993627 1
0.0767054212158458 1
-0.119969131285338 1
0.504958968987551 1
0.161585103208835 1
0.071668784276367 1
-1.04567158474676 0
0.332937479413906 1
0.320557508642602 1
0.100124544799538 1
0.210154303814035 1
-0.222935651924834 1
0.533937552769122 1
0.0549302153854402 1
0.829960209937795 1
-0.0361871752956857 1
0.219483466548177 1
0.515177444038183 1
0.884409574740359 1
0.205514430865062 1
0.438898906183704 1
0.218186414073574 1
0.435324004756423 1
0.345427769320721 1
0.0643726794684511 1
0.67930148896715 1
1.06987048560015 1
-0.0825610157695776 1
0.928944698795746 1
0.072524878422943 1
0.113726896377209 1
1.41340181594512 0
0.173002578948561 1
0.465016717572024 1
-0.308722033412487 1
0.800676261611642 1
0.0908676300684634 1
0.555588913938732 1
0.368542643789013 1
0.319494904825079 1
0.45644454828748 1
0.579232919103359 1
0.920177610486271 1
0.903481953309259 1
0.0446884173651681 1
0.673919099369993 1
0.888113295972566 1
0.226647752989446 1
0.284183608787614 1
0.24396276402883 1
0.752500453277338 1
0.178783279294767 1
0.416906537490459 1
1.0781496590025 1
0.714115180549953 1
0.788111087765955 1
-0.00101025066926236 1
0.889542609769965 1
0.359736355448958 1
0.158696326734642 1
0.322475905529623 1
0.27229178001174 1
0.874248691179199 1
0.50751384891013 1
0.224795073621183 1
0.337915854455016 1
0.675084875634706 1
0.562186190451664 1
0.024600323288242 1
0.495237955356475 1
0.845797474809141 1
0.751221722581973 1
0.412179856395027 1
0.365623351390813 1
-0.0336201977362205 1
0.229720347677455 1
0.620390472349068 1
0.327423601163068 1
0.49442977727391 1
0.856153949422231 1
0.55929252147618 1
0.684552925784505 1
-0.0625418507404828 1
0.543272254674592 1
0.424206996185845 1
0.452822633259385 1
0.171152472114711 1
0.890270497839277 1
0.335637822722363 1
0.067053511587349 1
0.278432957051713 1
0.310572042999769 1
0.459347946907808 1
0.504163435486261 1
0.339396421773285 1
-0.00797468779466806 1
0.589970392635634 1
0.328195559164072 1
0.324743281349845 1
0.429340444352378 1
0.25882869509306 1
0.278942438858637 1
0.219414417974251 1
0.00295312141705383 1
0.175260534267801 1
0.185060247782162 1
0.446715555595875 1
0.194741292105184 1
0.302443088879632 1
0.792630162890424 1
0.452115086641549 1
0.864718117458965 1
0.54266851261761 1
0.168913374202261 1
0.513074747925936 1
0.162321284640613 1
0.179166773882716 1
-0.415831133485195 0
0.735672813328509 1
1.01049994772898 1
0.944525564358674 1
0.63877338892101 1
0.454874494011753 1
0.25097167375463 1
0.362563218497687 1
0.861125179278202 1
0.249405553324864 1
0.508715414752096 1
0.703782647908275 1
1.11578729190254 1
0.48029051086685 1
0.281475330397448 1
0.812020397706465 1
0.806518920320739 1
0.103629373610061 1
0.182056095966155 1
-0.346747619510343 1
0.815948505029924 1
0.0500655385746724 1
0.310800890969241 1
0.591985592059672 1
0.193381740185051 1
0.0438164062812767 1
0.533185786060691 1
0.620133300504302 1
0.678486997214876 1
0.606964432807826 1
-0.275978568170387 1
-0.205739399843338 1
0.600056527900736 1
-0.0928830832874689 1
0.478348258894178 1
0.656230961296059 1
0.21240459905177 1
0.910916744603846 1
0.29177084663246 1
0.288796605753673 1
0.0360490419384451 1
-0.21895831176407 1
0.391720289766371 1
0.706880325158273 1
0.9355986913308 1
0.899987683544785 1
0.360474306709288 1
0.475033215979128 1
0.570225274332688 1
0.491002526559468 1
0.246397429899302 1
-0.0409631871932296 1
-0.0696498321576825 1
0.222989907268316 1
0.463812745482664 1
1.20901399791971 0
0.231935446147433 1
0.630741571516359 1
1.42215962213612 0
0.553097587469359 1
0.636432175752089 1
0.483801639773025 1
0.408702124828763 1
0.329261733039512 1
0.643907008474304 1
-0.219604639383686 1
0.833916769608029 1
0.202224793593223 1
0.00360779605064351 1
0.788148963510722 1
0.127621216832197 1
0.192430810450981 1
0.0482064079582713 1
-0.376496944132798 1
0.189514614590298 1
0.538119077282628 1
0.539199523040472 1
0.150227248241579 1
0.836432201171577 1
0.13437670937596 1
0.000828149967098853 1
0.879785707477049 1
-0.0499783088914597 1
0.700005697118168 1
0.643843142438617 1
0.407663344397274 1
0.615010490686311 1
0.37091775399004 1
0.538818250676777 1
-0.0242990459873064 1
0.607840366683571 1
0.571774515966667 1
0.200102842760058 1
0.576925024600105 1
-0.323511144320658 1
0.188641044394447 1
-0.622021491793354 0
-0.0546539596836778 1
0.590882148584848 1
0.742910523424376 1
0.53933804675714 1
0.402851925934761 1
0.35202707247523 1
0.00052994180950755 1
1.22019110628222 0
1.31505836368014 0
0.551643865039328 1
0.806791232374357 1
0.20977328715441 1
0.736477693622068 1
0.0485413064840478 1
0.421881174399293 1
1.19371488713507 1
0.100562934598726 1
0.602496021996591 1
0.566623590192614 1
0.414051566844937 1
0.401033349299548 1
-0.0338877370852617 1
-0.0479941013617964 1
0.655595407641502 1
-0.106565084103785 1
0.451660748528216 1
0.42097532362539 1
0.367634440761955 1
0.155197989106744 1
-0.0693557032818834 1
0.247437794902093 1
0.260172083685426 1
0.53897270975848 1
0.415009297471121 1
-0.0725899132782071 1
0.0717515521820205 1
0.148676161832169 1
0.408744334459235 1
0.465752825298278 1
0.423530149345988 1
0.425969299830042 1
1.0136628499181 1
0.299943010204935 1
0.706951361542598 1
0.62968629030701 1
0.382574780552357 1
0.367208690775063 1
0.267658625194678 1
0.0950496251470532 1
0.554794399384317 1
0.443573061802674 1
0.473486556374246 1
0.192283505304187 1
0.322420603446174 1
0.958371559269853 1
0.62444717362761 1
-0.146459044423478 1
0.141583436696826 1
0.64802569003237 1
0.670795832150956 1
0.623601334505917 1
0.125703515996198 1
0.27842977728197 1
0.324048346287112 1
0.463480114660673 1
0.965628680352091 1
0.714004360393974 1
0.728377496151411 1
0.933366918148379 1
1.03891903132985 1
0.570056656955745 1
0.309900918452802 1
0.260317465782735 1
0.633847271856096 1
0.564302191939939 1
0.444199762323453 1
0.415275238869851 1
-0.297486327123717 1
0.42569360172332 1
0.679789626259997 1
0.300590348043961 1
0.872578662118612 1
0.585532808619312 1
0.402443570411539 1
-0.513691719482435 0
1.06857802749183 1
-0.660394919909743 0
0.829779355641527 1
0.226861245289805 1
0.579788822044024 1
0.45923968941775 1
0.0900450545203994 1
0.180130950365453 1
0.100103531264971 1
0.638285975116386 1
-0.339565300634553 1
0.831778382826782 1
0.633668251216194 1
0.868308903445129 1
1.01997036909727 1
0.65345796461012 1
0.415606488951379 1
0.816204286702213 1
0.382342644019029 1
0.938171141432434 1
0.375292688843366 1
0.230069584060226 1
0.309199292697453 1
0.748347062574896 1
-0.0389938504823234 1
0.869189303131548 1
0.651393383708235 1
0.285571685624179 1
0.630179832080338 1
0.770397240054758 1
0.637328894475307 1
0.180102282505304 1
0.202543205524837 1
0.0549482627282247 1
0.730236474760729 1
0.262693116553483 1
0.423192580722947 1
0.413651903015146 1
0.783018305247748 1
0.00184594062689128 1
0.823868645325149 1
0.587503216423521 1
0.82421823253339 1
-0.440090326864496 1
0.984685472496105 1
0.900410099311391 1
0.56573074392859 1
0.275120838005674 1
0.132684303855686 1
0.115502474504199 1
0.930087722286388 1
0.0374212480126178 1
0.757161954835884 1
0.475845476239115 1
-0.0782769296508979 1
0.369227108209702 1
0.518160624829695 1
0.723031936223012 1
-0.111479124021089 1
0.449472140464548 1
-0.0136329689372757 1
-0.2251005368021 1
-0.110267356293821 1
0.37285361332161 1
0.298302455617947 1
0.284034313600666 1
-0.106608912652308 1
0.417909020840684 1
0.630992445214598 1
0.160656063151925 1
0.107169744342528 1
0.0571524601753977 1
0.542067373512252 1
0.380142724177573 1
0.553584480265066 1
0.364508905123244 1
0.42723882413032 1
0.227424274685316 1
0.369301613511847 1
0.811754278424399 1
0.21447771779252 1
0.0788627801699687 1
0.734007390590762 1
0.497636459252739 1
0.288928054212707 1
-0.417317721955199 1
0.0321677880915626 1
0.33111963258104 1
0.231578479907247 1
0.440335462304162 1
-0.085164849993925 1
1.01250971793382 1
-0.0311303689692841 1
0.134607543710829 1
0.178913910240476 1
-0.00545085575592524 1
0.458678828125985 1
0.079642259056477 1
0.690359572973962 1
0.202311730731961 1
0.218639172540695 1
0.306118889067676 1
0.286324286086257 1
0.743198748256445 1
1.00548172092972 1
0.166702204591772 1
0.244505666332999 1
-0.159474156560778 1
0.627279820376029 1
-0.0834106220492015 1
0.727046558295632 1
-0.181172028203315 1
0.863629433919497 1
0.356534218659981 1
-0.449779568261283 0
0.0811169642006274 1
-0.444896409258819 0
0.294994885252437 1
0.104812381716564 1
0.870645858732969 1
0.221257434254098 1
0.519252213164267 1
1.18568592511704 1
0.423224911678938 1
0.567386136113829 1
1.14467554156017 1
0.488572663794308 1
-0.104708804453496 1
0.81072218446583 1
-0.0540769703677388 1
0.0258518832038382 1
0.153644118081691 1
0.61211670642865 1
0.726599597080099 1
0.256865412646988 1
0.320964576278298 1
0.554482852471543 1
0.916178657276322 1
0.310495501344832 1
0.307746998631222 1
0.0708677997707364 1
0.563013616697764 1
0.585559129093155 1
0.200485803554453 1
-0.0215524227280953 1
0.908072668360469 1
-0.0586553999611933 1
0.487189377520272 1
0.957226477427394 1
-0.0169125691879534 1
0.597099471382908 1
0.701882880514769 1
0.268031220255883 1
-0.00430338310277359 1
0.577033280448225 1
0.182461962740683 1
-0.379759528227224 0
-0.0399450978757478 1
-0.0137216461648694 1
0.966359145317142 1
0.163403694490323 1
0.343499748559217 1
0.0454863294366913 1
0.650961834116448 1
0.454386787922101 1
0.901368093554024 1
-0.0990154458679799 1
0.203793711681075 1
0.512188178814973 1
0.548478952750744 1
0.977100605047976 1
0.668949033372309 1
1.0084523078393 1
0.566097326329277 1
0.641403892322479 1
-0.0921560857269706 1
0.773100648569831 1
0.714411130550117 1
0.147014880177464 1
-0.321186899670202 1
0.441456643793572 1
0.654984790882395 1
0.0581593001926121 1
0.446359802470194 1
0.697132291214351 1
0.320970955407881 1
0.484791520642391 1
0.153100958710436 1
0.448788959304305 1
0.343901729729598 1
0.160762251945064 1
-0.125454524053991 1
0.271808660764694 1
0.383681868097145 1
0.691553698188902 1
0.455116402070102 1
0.111892883523239 1
-0.182580059592847 1
0.160380996446665 1
-0.0378645523723709 1
0.0382364396530129 1
0.534350030696134 1
-0.18631022872943 1
-0.0240393789459786 1
0.136734554421757 1
0.259459208745099 1
0.375220898218563 1
0.429031646254813 1
0.112780470905769 1
0.472014928484354 1
0.127077814477959 1
0.373636019986379 1
0.23720854613605 1
-0.279316034090678 1
0.00982299406397041 1
0.275218473859487 1
0.486153967131479 1
0.411467139224896 1
0.194813429605358 1
1.21260071003797 0
0.547105339026147 1
0.00759004734562208 1
0.558786114384654 1
-0.156027590341027 1
0.622852843054572 1
0.643483050362414 1
-0.346539104548656 0
1.03099745981663 1
0.450539684610887 1
1.13681719858052 0
0.801197629567097 1
0.148804301443517 1
-0.149854063750158 1
0.577906921144804 1
1.31964950136333 0
-0.0774869153193801 1
-0.322304759263831 0
-0.065277887643 1
0.338590819667484 1
0.610932481915141 1
-0.0654573912399894 1
0.456425804999111 1
0.378982849059757 1
-0.232174830449116 1
0.785477419181441 1
0.0137270959318234 1
0.997106604744851 1
0.616890866798826 1
0.479614170271572 1
0.22419120826726 1
0.963250948880006 1
0.667134524073432 1
1.12098801462332 1
-0.00146033430126306 1
0.261313980959184 1
0.279732706807872 1
-0.223156125807593 1
-0.0363663045904146 1
0.26573422173034 1
0.399390729701264 1
0.700301884653098 1
-0.0851326907283582 1
-0.251704490987285 1
0.331949505317691 1
0.0386840115613637 1
0.25431770405658 1
0.924491767626076 1
0.480757635612078 1
0.837101354301267 1
0.63080672248037 1
-0.246023310414308 1
0.444009332563666 1
0.141894082685254 1
0.708117508913239 1
0.671261525548185 1
-0.48476827226299 0
-0.0849172564336201 1
0.486370021296659 1
0.131077000204615 1
0.0267055029857058 1
1.09844576258759 1
0.790627976285224 1
0.147520624102058 1
0.297713335649228 1
0.146201204342151 1
0.40940387854645 1
0.300499501181407 1
0.622713761009038 1
0.57858066988777 1
0.141163739812455 1
0.831101244048516 1
0.230699236108939 1
0.277703287696666 1
0.665810038898874 1
0.799012209477607 1
0.6044649006806 1
-0.172145968709122 1
0.0831378988035402 1
0.492219582081695 1
0.807122022540356 1
0.571464793084479 1
0.283209524680505 1
0.860579936460469 1
-0.127431438028256 1
0.520995684844452 1
0.751529167343744 1
0.244491114995235 1
0.541664559023856 1
-0.0983152083311024 1
0.536426976842795 1
0.027152716183641 1
0.370209742584865 1
0.940365419812682 1
0.969572839302613 1
0.5199491485922 1
0.413995436451697 1
0.189767632636008 1
0.197619661375915 1
0.181183566468453 1
0.269622407382718 1
0.420216888127042 1
0.342392791342261 1
0.804671345759197 1
0.335693633281433 1
0.76163789144485 1
0.301661762655755 1
0.714827865201498 1
-0.173482882906166 1
-0.377723554245953 0
0.29129325004573 1
0.677110355262531 1
0.331787399608608 1
0.0361835226392714 1
1.18668191084913 1
0.0777680229785693 1
1.10844451393816 1
0.0763434756897157 1
-0.157225527251117 1
0.0421236677661428 1
0.30266627454815 1
0.486008890402021 1
0.291399998418254 1
0.420521644661136 1
0.62546314986894 1
0.295066292858035 1
0.253062593540885 1
0.253840134647511 1
0.543309349458773 1
-0.00856397515620122 1
0.57300855545603 1
0.513385414039241 1
-0.0377489255344163 1
-0.0377098973827642 1
0.177212927393268 1
0.669715046619534 1
0.326637706302466 1
0.0716226319320842 1
0.593246739217871 1
0.0397987887283558 1
0.210238603904493 1
-0.00524247347166784 1
0.319944356707401 1
0.774438498644605 1
0.727051463195364 1
-0.285963654606411 1
0.162307351516986 1
0.235575495240304 1
1.07038510176557 1
0.419093686625638 1
0.54279595804893 1
0.419706360633939 1
-0.096208856493618 1
-0.0209576802454235 1
0.888289940748839 1
0.905781379084884 1
-0.458432834699387 0
0.462212635832345 1
0.0887666545672247 1
0.870735607145978 1
0.366341484190229 1
1.17238252389065 1
0.388882219720883 1
0.00899259315433618 1
0.255393475923781 1
0.378851656567682 1
0.80215209122179 1
-0.198813060272032 1
0.0391490431151597 1
0.0646019783247929 1
0.715528091740309 1
0.39405015005047 1
-0.0411316492116867 1
0.100098908954529 1
0.290870328486221 1
-0.23981855146385 1
0.344320978883795 1
0.159671349164042 1
0.636061771355794 1
0.119203779491317 1
0.497895122791803 1
0.103782666682551 1
0.735642628806142 1
-0.273434682097615 1
0.920884845259405 1
0.100734191973448 1
0.906389645554195 1
0.732456121849099 1
0.34515161725393 1
0.5789967385082 1
0.826522860631272 1
0.292852244035631 1
1.14446796905894 1
0.554119088093032 1
-0.0832373856108441 1
0.549606483930164 1
0.449791591002889 1
0.826474330841187 1
0.029393827460046 1
0.713285601797027 1
-0.298230408026369 1
0.584230406865814 1
1.04331421414315 1
0.592969939985893 1
0.951373642167108 1
0.667835080265786 1
0.326692673306661 1
0.837955921371263 1
0.237061983091281 1
-0.115192588863838 1
0.349447487997487 1
-0.349074502202568 1
0.861866425655795 1
0.112336615948859 1
0.336493103372049 1
0.902730891580365 1
-0.0978925358039891 1
-0.220500151449372 1
0.47215013331346 1
-0.0551486918372425 1
0.140146859244884 1
0.824224336362108 1
-0.0565094376161356 1
0.503703019011956 1
0.46392541201894 1
-0.00364919169159654 1
0.893332440979717 1
0.485685560852524 1
0.551013464622308 1
0.626137979649632 1
-0.23948748843862 1
0.571441310627427 1
0.575047769388544 1
0.622800379961062 1
0.338889839737718 1
-0.147499582317289 1
-0.202129689033944 1
0.501025769103343 1
0.274229220792335 1
0.658300846558087 1
0.944654539084407 1
0.114754368617458 1
0.542217768706739 1
-0.142607058924125 1
0.769425324179418 1
0.0380378470778638 1
0.302126357591322 1
0.661974290970641 1
0.268887422331034 1
0.550758710146101 1
0.16995357181789 1
0.460291722075545 1
0.369779524753971 1
0.701258572379545 1
-0.00568677852751232 1
0.251656833573951 1
0.638785802266914 1
0.349814648662207 1
0.0951293588107712 1
0.372622874513022 1
-0.0728072780939107 1
-0.0826596688545469 1
0.138295698072325 1
0.743762297913721 1
-0.100534969729105 1
0.224766657258785 1
0.221777873551413 1
-0.116371992717955 1
1.08520952383285 1
0.186608109506872 1
0.30729641748852 1
0.476957014757088 1
0.0661285277360147 1
0.149424571357164 1
0.867735545505489 1
-0.0619393349718937 1
0.109882652856012 1
0.24011538093505 1
-0.223844344191287 1
-0.15214586324102 1
0.241179447163089 1
0.199787035607329 1
0.0945448847994174 1
0.244998224958972 1
0.122243396968121 1
0.531664544280313 1
0.0751605401341541 1
0.276661255074183 1
0.581183506324683 1
0.410140710671027 1
0.0501893717906103 1
0.661055029719531 1
0.665546068424332 1
-0.01613847089027 1
0.00696896414764689 1
0.329725303763099 1
0.646759248654128 1
-0.111009851830737 1
0.334539252675461 1
0.0498736943724983 1
0.75295767787722 1
0.970290340278988 1
0.905642358136776 1
0.406169076637495 1
-0.0109907309691853 1
0.235020465734688 1
-0.617809329262473 0
0.814102295962589 1
0.529313900000316 1
-0.0947648116431999 1
0.520183467314207 1
0.455930597324822 1
0.997439114355269 1
0.658171627386978 1
0.950960982181045 1
0.789371719454925 1
-0.142716463130254 1
1.15642210009662 1
1.19013582609622 0
0.790845155522498 1
0.346458473182261 1
0.412320078782521 1
0.724617691613882 1
0.559480552263248 1
0.47536740014231 1
0.247587135959707 1
-0.559495071812854 0
0.185542483871735 1
0.3208731880418 1
0.270634154681573 1
0.011566774145882 1
0.348672442815126 1
0.0708002200691902 1
0.162653095751098 1
0.758752075853287 1
-0.139916222893034 1
0.0895572968265998 1
0.24988200435862 1
0.010160062260959 1
0.443832138029479 1
0.443526815912674 1
0.655827444402424 1
0.558032917993365 1
0.386129421255909 1
0.70622302521879 1
0.29889161357534 1
0.136608118862742 1
0.0484367235871547 1
1.19936073924182 0
0.753042445401823 1
-0.277786383742093 1
0.571016883157569 1
0.697458510448977 1
0.806349317135923 1
0.391065674361592 1
0.920077024609313 1
-0.0493918877541351 1
0.589116559648692 1
0.323710322683871 1
0.118779210261531 1
0.244357338247566 1
0.592277447200923 1
0.69345031008393 1
0.128786945984502 1
0.580734201557771 1
0.44700941644605 1
0.247593170601506 1
0.285574413826013 1
0.161178829997665 1
-0.122242595162671 1
0.496945100781902 1
1.08419550089173 1
0.736479228733674 1
0.134215870506374 1
0.466120116052196 1
0.502099507481632 1
0.286054139588756 1
0.061648645036607 1
0.489032106488904 1
0.139401486528287 1
0.293885737527435 1
-0.01146062547869 1
0.670262730253362 1
0.0478191232037629 1
-0.178306249888293 1
0.0744597963456042 1
-0.10712387526209 1
0.823603586797855 1
0.224737657588676 1
-0.311547859002282 1
0.547964237601333 1
0.442766075943717 1
0.389706680499327 1
0.432938559360897 1
-0.00729495853544702 1
0.936489866612544 1
-0.23371025218112 1
0.0728665277142156 1
0.535212284276798 1
0.559870850276202 1
0.913599309252303 1
0.509309266919765 1
0.0399864841363844 1
0.370957550746569 1
0.700628338326764 1
0.497897520954178 1
1.23478918540384 0
0.22805736531715 1
0.998924526614356 1
0.491243336758156 1
0.0290129484369138 1
0.041265529416752 1
0.689126615709106 1
0.827649108693241 1
0.123953114287818 1
0.0205170192069233 1
0.482751102372056 1
1.16293321637554 0
0.0289553887828352 1
0.151453441744264 1
0.0344663417998979 1
0.448021567624792 1
0.0813662319828053 1
0.505550131720544 1
0.982779115701513 1
0.193322479809348 1
0.461427925250888 1
-0.521986885599892 0
0.893631278696398 1
0.468204438825455 1
0.105672703048372 1
0.643699102842304 1
-0.0489341484895948 1
0.620551279621341 1
0.318883169315872 1
0.110599926378314 1
0.127794159835156 1
0.458243279609421 1
0.817147914001065 1
0.79812629626127 1
0.270341153837148 1
0.422181501229505 1
0.266276813510918 1
0.0135681027915278 1
0.0610023729729884 1
0.00931548338853674 1
0.423317154241413 1
0.689100797129939 1
0.947512531584333 1
0.358272280592553 1
0.130293660108413 1
0.72394356800187 1
1.10736894044162 1
1.29672426585536 0
0.412647180445805 1
-0.324614398608904 0
0.378308022590278 1
0.785744556444908 1
0.506133365562245 1
0.199754121605609 1
0.694077716168601 1
0.56747500037112 1
0.20791720999239 1
0.755177002031514 1
0.262442249131092 1
0.40290307742832 1
0.522576637976667 1
0.912470869886916 1
0.697156375955738 1
-0.308916927354296 0
0.151056041584539 1
-0.423944594318622 0
0.0614470270826408 1
0.178162620775702 1
0.839883080680657 1
0.138936696877804 1
0.695367017675934 1
0.209555567692202 1
0.153916933399994 1
0.962340469806239 1
0.188971948108556 1
0.633777141954811 1
0.540512737832504 1
0.473182797608355 1
0.566793198831121 1
-0.659951180625381 1
-0.357510079724536 1
0.471105098861751 1
0.173644270843439 1
0.718544602460441 1
0.451668452702792 1
0.140520533240942 1
0.400538013268531 1
0.241952660377205 1
-0.0607857059344491 1
0.617221884885987 1
0.363195040610964 1
0.486714681885329 1
0.774248507605678 1
0.0142440640661632 1
1.69937473380921 0
0.612092656122385 1
0.412505664230145 1
0.319998478779025 1
0.64436309052407 1
0.132862977397645 1
0.211616918125217 1
0.367936602072881 1
-0.16934584041154 1
0.55662431232144 1
-0.0984134498004595 1
-0.248961222953724 1
0.124570467553741 1
0.79597805093852 1
0.477805316376416 1
0.268693725680017 1
0.935879199201698 1
0.140550773567428 1
1.1263112630363 1
0.487756132223125 1
0.414978607531723 1
0.84292501737369 1
0.0286067546224158 1
0.406603455674575 1
-0.197470230588778 1
0.0583371118177424 1
0.931491606438366 1
-0.27804536049898 1
0.401262057319464 1
0.532625578852998 1
0.736300318137823 1
0.539693299735059 1
0.138142218368443 1
0.148280649214051 1
0.470750974139177 1
0.534363311937719 1
0.851795460246104 1
-0.181654815882712 1
0.511274551155089 1
0.012830310807206 1
-0.306726575800906 0
-0.231631356126281 1
0.331335394940315 1
0.0639337389404825 1
0.31968984874542 1
0.364911347494971 1
0.697090851242235 1
0.395170447579004 1
0.407648812017256 1
0.322042862896736 1
0.250453093996229 1
0.346319622601995 1
0.44665795080009 1
0.472399540477369 1
-0.124154049106391 1
0.427468764133942 1
0.251633068936865 1
0.575230653639341 1
0.243861291909334 1
0.509542037168538 1
0.402539831641684 1
0.54592385026215 1
0.645755160948575 1
0.611752439253321 1
0.384479873667634 1
1.09507636107963 1
0.644558105700549 1
0.404507010677524 1
0.250777106724846 1
-0.217590462973424 1
0.253779205348624 1
0.490131817011608 1
0.54309843796871 1
0.439030931217881 1
0.106021576041307 1
0.470880821515761 1
0.49522714204836 1
0.243798409935001 1
0.568080382580485 1
0.755064099610336 1
0.0718035979297679 1
0.59300303492677 1
0.38659143018906 1
0.355251910505773 1
0.434809003279035 1
0.788552153776606 1
-0.291772815306304 1
0.237837803483629 1
0.919111461811358 1
-0.0811988616880703 1
0.467968923011159 1
0.371113099567737 1
0.546385331501051 1
0.130169794223686 1
-0.0123388373020644 1
0.469326008010128 1
0.406080760071109 1
0.261892754156632 1
0.776541130788879 1
0.358084906491543 1
0.616828801838127 1
1.08354864654108 1
0.627581757123869 1
0.588169250384575 1
0.300589955424561 1
0.473838900790437 1
0.51174064175209 1
0.857006856872989 1
0.0765239225856181 1
0.675375529971226 1
-0.218093221637957 1
-0.432237260884777 0
0.713818725210438 1
0.823307738287913 1
0.726535871690064 1
0.974699554297508 1
0.457677956587545 1
0.514295404299071 1
1.29472642181337 1
0.343185549341447 1
-0.245696797169878 1
0.247559901363645 1
0.572522755654309 1
0.153865138613629 1
0.556425270961472 1
0.358274708942891 1
0.157504241220281 1
0.250855685821869 1
0.634199980016132 1
1.05592022286713 1
0.253883918171343 1
0.681701751594689 1
0.250579716824986 1
0.597910122552808 1
0.41864664475086 1
0.354036197893519 1
-0.0142431158021605 1
0.343776131333779 1
0.186768622347299 1
0.267868122531378 1
0.17957221896219 1
0.0629374110933976 1
0.319233042212377 1
0.722220873311402 1
0.886370525293349 1
-0.0108538240713809 1
0.477198516699385 1
0.128808820463914 1
0.562255108593722 1
0.0548423787023047 1
0.479651125189168 1
0.0775607437877987 1
-0.00326708772132159 1
0.72135987293608 1
0.144986887770863 1
0.743861119486951 1
0.308176110774383 1
0.112415839078259 1
0.534242797099457 1
0.181791171533079 1
0.749440691858572 1
0.291660941551027 1
0.127449309000226 1
0.38278731016225 1
0.431671345240865 1
0.259205755876989 1
0.694496779548861 1
1.09375675816478 1
-0.471543321274897 0
-0.114219741106824 1
0.363587148689965 1
-0.0299589021517468 1
0.930636447418169 1
-0.193881844958943 1
0.228134134341814 1
-0.0445237651297994 1
0.293404389582064 1
0.644349665859336 1
0.949818024061282 1
0.281590019902839 1
-0.655249079281223 0
0.438677230791302 1
0.743223393699525 1
0.331043237006661 1
0.336158517973863 1
0.330076899369035 1
0.417563313967114 1
0.474337362059591 1
0.607571122536554 1
-0.171355220880176 1
0.873615027390355 1
0.578128260468362 1
0.346387201038394 1
0.28626898196212 1
0.568048668759367 1
0.549035569852414 1
1.22859639932013 1
-0.180165327650252 1
0.716276298332287 1
0.552792284230368 1
0.242128621434464 1
0.286736562171418 1
0.318692679195707 1
0.972934972357905 1
0.28810176289879 1
0.438055735641734 1
0.435318435056425 1
0.286781972380948 1
0.00186180337952949 1
0.322739632247112 1
0.570150179441628 1
0.41069129592764 1
0.290214213244899 1
0.740323254448809 1
0.808314225452526 1
0.378903250361343 1
0.302470733918706 1
0.00207924071967143 1
0.353840310865593 1
0.409247260942711 1
-0.0218591162860018 1
-0.15015258718851 1
0.828502250438516 1
-0.228183155179101 1
-0.0624905217972982 1
1.13828872157345 1
0.164925368177976 1
0.0178977917934915 1
0.282659809873855 1
0.0311596973211006 1
0.489703796943467 1
0.607381672596122 1
0.128835433169694 1
-0.649009697963905 0
0.505216413395985 1
0.543721585556418 1
0.632549131021359 1
0.144222662000306 1
-0.164166289643008 1
0.29069344591038 1
0.790984073256604 1
0.134521283856884 1
0.0851699462775376 1
0.919363595038855 1
0.168043139672474 1
-0.0120440955312213 1
0.316332035017371 1
0.45276581951999 1
0.157604456744074 1
0.393678609830405 1
0.947403099732605 1
0.145314527207769 1
0.807785081906346 1
0.506929860595502 1
0.69480570189707 1
0.487591313816747 1
0.402728721316797 1
0.49566724711348 1
0.808152185495389 1
0.476524004785303 1
0.533664205178326 1
0.341633330006124 1
0.356865235263851 1
0.211280487016308 1
0.70395940183884 1
-0.171188607342333 1
0.411420566629022 1
0.441447043008602 1
0.887089309599545 1
0.771544764264748 1
0.201561331453757 1
0.517574119762997 1
0.0974319311849543 1
0.364930784034344 1
0.532809607544629 1
0.838621648022792 1
0.503817382094961 1
0.950164365518848 1
0.705992758240414 1
0.68814492360846 1
-0.00430324210357029 1
-0.242738211100009 1
0.0813126602698149 1
-0.301831260407506 1
0.104339240434493 1
0.119537636919914 1
0.110609573215153 1
0.174414001824996 1
0.670155106656483 1
0.315270111196904 1
0.737675854057446 1
0.283312817350013 1
0.841327302143412 1
0.448341244571935 1
-0.132593025132636 1
-0.00863441716740973 1
0.338174890746357 1
0.712766123253394 1
0.916004382888333 1
0.546583459911745 1
0.233419020962966 1
0.0993021967821961 1
0.249714289738234 1
0.245447140824014 1
0.579441080356848 1
0.459175564584531 1
0.0470180903670091 1
0.11388974626724 1
0.835324387222919 1
0.597278017006907 1
0.572574870759332 1
0.0556977684709808 1
-0.0559513643576543 1
0.572500297015986 1
0.325354175842021 1
0.218623854249003 1
-0.0396357637733006 1
0.360716585572814 1
0.585845497754401 1
0.0251510490837184 1
0.465786982978791 1
0.311049391582504 1
0.346022389231539 1
0.106550992673693 1
0.694261976030735 1
0.0656368558557457 1
0.345509496833794 1
0.268991830571117 1
-0.191777231961528 1
-0.120096205890447 1
0.4999675318837 1
0.370062665394821 1
0.986546834304709 1
0.123911766867324 1
0.0228306191646106 1
0.392638885186504 1
0.331499516856327 1
0.32774113202215 1
0.1059686050481 1
0.620685354542666 1
0.140953846593316 1
1.08033784445543 0
0.640863547832466 1
0.168074193655964 1
0.533454506058146 1
0.186945352465367 1
0.689771218635488 1
0.393706408414555 1
0.0121576335865809 1
0.220687182820897 1
0.0320047944117598 1
0.780795448187565 1
0.175147999618728 1
0.606372716317675 1
0.703921129046677 1
0.0800221242287336 1
0.27025729157563 1
0.437481371178702 1
0.116711500694776 1
0.124161786943825 1
-0.186616643350243 1
1.20124512867054 0
0.509299429193948 1
0.731614669699628 1
-0.625169002367466 0
0.397931238220038 1
0.249004133734641 1
0.136427828520838 1
0.32626208175721 1
0.231388538180279 1
0.309550628186238 1
0.549815003272546 1
0.0040007446805274 1
0.245356380277554 1
0.358315692583428 1
0.0460546923890255 1
0.3691073264556 1
0.437738143955377 1
0.986203022939965 1
-0.424186353863671 0
-0.459241289575962 1
0.636063210376288 1
0.505750197640059 1
0.476723470832982 1
-0.176506450893317 1
0.999655891445379 1
0.145596553615428 1
0.786934216594178 1
0.673358383483834 1
-0.131259459088205 1
0.497818789188223 1
-0.0202392450349354 1
0.491657514048737 1
0.191646854864374 1
0.585519963550868 1
-0.185268240529837 1
0.500509054336819 1
0.285953980834118 1
0.457141387865404 1
-0.437013334160605 0
0.297406068261574 1
0.465253699679409 1
-0.0289984427484146 1
0.310728469138185 1
0.582971410907171 1
0.507668466549487 1
0.283857226060007 1
0.692821537210182 1
0.258826753236272 1
0.485098573152081 1
0.0950106371859934 1
0.342607892036096 1
0.514496350387623 1
0.263656998182809 1
0.0658388847296131 1
0.726906148656879 1
0.21642426808556 1
0.141546749699777 1
0.150509143637394 1
0.74704327014687 1
0.266133989121201 1
0.245318026833191 1
0.664233051467246 1
0.105011842531552 1
0.339746874229122 1
0.55731939285807 1
1.3243076720997 0
0.285168419119137 1
1.05387668946867 1
0.0802317980691475 1
1.03232921746414 1
0.618078909092839 1
0.433122588276613 1
-0.168055301024736 1
0.142564227496337 1
0.444889921509583 1
0.713176547992107 1
0.499739335284479 1
-0.15267717782917 1
0.456588589155074 1
0.823150610727879 1
0.101491566817093 1
0.449047356870164 1
0.454775756255203 1
0.0441819912462664 1
0.873773294319779 1
0.565132245357352 1
0.437377684488604 1
0.328429111067449 1
0.539124505117467 1
-0.0409856734909354 1
0.749207536047774 1
0.379912547292863 1
-0.0128429935278366 1
0.309570279326142 1
-0.202530493619371 1
-0.232752759156545 1
-0.085519072182157 1
-0.0863701622880358 1
0.46096650404863 1
0.817792980195015 1
0.454549691082922 1
1.2867528979794 0
0.041730328178879 1
-0.228270274619654 1
0.0714887886335399 1
0.250340246685767 1
0.160542523205384 1
0.892145411392829 1
0.338429734474941 1
0.211600703023676 1
0.907754486225715 1
0.490160055726114 1
0.263046687396609 1
0.5584194016472 1
0.0537170251859166 1
0.74697861636494 1
0.567848609459534 1
0.765591349378074 1
-0.0913626439477592 1
1.19728924177881 1
-0.0931076328478195 1
0.442318291825195 1
0.221893196777466 1
1.0250612899365 1
-0.134349996492257 1
0.403410657652756 1
-0.0135499755628845 1
0.99962920975724 1
-0.179978868241247 1
0.216986369771043 1
0.512359823584782 1
0.0510250360773099 1
0.197292397545419 1
0.675790634914897 1
0.402285143041779 1
0.569937995505254 1
0.528347151755646 1
1.12263931336529 1
0.98754644501511 1
0.681894060998003 1
-0.257196035934155 1
-0.14870481345226 1
-0.218080929907183 1
0.719755257801074 1
1.41391220257987 0
0.359582828464145 1
0.0654816119640876 1
0.959128107439395 1
0.00090884313387414 1
0.0474155866190483 1
0.211977322209051 1
0.233551002815138 1
-0.173986409039304 1
0.0599709393883752 1
0.196416378950669 1
0.544498987631124 1
0.567864826243458 1
0.197940895902473 1
0.834755328398593 1
-0.367365763412312 1
0.703612002842681 1
0.362805141205969 1
0.316848014590965 1
0.493638732348115 1
0.428199651414847 1
0.313228452349783 1
0.208665674933835 1
0.90215408204875 1
1.02872122859844 1
0.171258688660416 1
0.0283823159982259 1
0.856057435396137 1
0.401207774511173 1
0.144275955747528 1
0.46449488508232 1
0.38635106497736 1
0.554470163259504 1
0.215940780607586 1
0.641740649480614 1
-0.244651073390636 1
1.32025928229079 0
0.45684264920997 1
0.625546465095787 1
0.585280851907063 1
0.634395610323774 1
0.55352544669543 1
0.429014140340195 1
-0.426279934165913 0
0.258172373150312 1
0.741273226992223 1
0.621601685231854 1
-0.0787215234170852 1
0.564961782441643 1
0.509347154506343 1
0.178668114533962 1
0.93361853903887 1
1.13758470685403 1
0.620989851254869 1
0.714570792669267 1
0.272932585568013 1
0.478750416836003 1
0.586949921685373 1
0.669824103238657 1
0.515614183162344 1
0.514354303292333 1
-0.553282582821432 0
0.413929265164944 1
-0.0129501532790715 1
0.632310302240659 1
0.498273852553001 1
0.641563487937217 1
0.0552782842962287 1
0.388847791510518 1
0.674344927241366 1
0.414371748902054 1
0.521512951074573 1
0.253702880472982 1
-0.140625564449562 1
0.425553084940579 1
-0.170808734543549 1
0.0382266362487918 1
1.13615970059536 1
0.488932462435906 1
0.280746457637383 1
0.45356363724074 1
0.211461249599059 1
0.88812649834633 1
0.419447893409324 1
-0.118873444175254 1
0.512197960972819 1
0.272266005251152 1
0.174008524457241 1
0.396372607606096 1
0.408719494138254 1
0.022430467277043 1
0.525879328995502 1
0.283682464823506 1
0.218656494629576 1
0.176613932818464 1
0.423190912519519 1
0.567717627663808 1
0.348703404455986 1
0.128951138957958 1
0.600834144396633 1
-0.195376553436268 1
0.195356837334865 1
0.628575079161836 1
0.789085165326288 1
-0.0544724946345575 1
-0.00946607710142053 1
1.25173511343498 0
0.201225043786385 1
0.802528440308049 1
0.102765514754725 1
0.53946922001314 1
-0.258757209497263 0
-0.0160558991429332 1
0.630393254430979 1
0.276251449911166 1
0.661583802423698 1
0.125058342450798 1
0.0521751458432619 1
0.0976005309092303 1
0.717162242843579 1
0.620940262523765 1
0.624191178273612 1
0.684095804977136 1
0.684815702882802 1
0.72696064601114 1
0.0968840796519953 1
0.176843570319411 1
0.425846832119541 1
0.141078686413551 1
0.684256946149956 1
-0.0334445677538572 1
0.747915399812842 1
-0.706025250494131 0
0.256161391306706 1
0.406097450501263 1
0.51906240454801 1
0.571110207115392 1
0.984011241900208 1
0.948198671006171 1
0.19961814849474 1
0.569396831754351 1
0.636197195613257 1
0.715518877325517 1
-0.264907568493376 1
0.283353775993067 1
0.052086522865926 1
-0.100616222620763 1
0.453734748731186 1
-0.0150642654287002 1
0.491130884545962 1
0.626492746342656 1
-0.133461672205666 1
0.451867966894183 1
0.384119157898558 1
0.0211756303872925 1
0.185187820371192 1
0.642354799854406 1
0.613511792711345 1
0.652511501802649 1
0.462715255415347 1
0.634163354555633 1
0.657296199914107 1
0.170789523991489 1
0.358758400715561 1
0.650964026562929 1
0.497519300027234 1
1.02012711901787 1
0.426290092089734 1
1.64444141549171 0
0.649724260734054 1
0.743692492441771 1
0.347611845674879 1
0.509307626700055 1
1.24650901523236 0
0.490708421230683 1
0.842211117400869 1
-0.130459746040115 1
0.0504161421097633 1
0.180322753156326 1
0.397735317872195 1
0.850134591636035 1
0.236820177709578 1
0.710404121444219 1
0.757535436143681 1
1.06924565319699 1
0.798648285263386 1
0.711469562367975 1
0.0923710498924779 1
0.23301376925009 1
0.298662305704904 1
0.526623065268964 1
0.922581987614286 1
-0.478538028084216 1
-0.230193065631069 1
-0.208363717927492 1
0.430122816899322 1
0.753748907941885 1
0.666187915562743 1
-0.0788517901305758 1
0.857888326732728 1
-0.0955269870632751 1
0.318298811063236 1
0.142658730494179 1
0.331386342738003 1
0.617708754241338 1
0.259751271540882 1
-0.0889948459871833 1
0.507025152972391 1
0.675338292888207 1
0.552276432426522 1
0.116241892864653 1
0.524377937905466 1
1.15064152560598 1
1.07409140795267 1
0.515105464154409 1
0.966363719114979 1
-0.000234727591780101 1
0.35622457271159 1
0.236264661759865 1
0.246698705744162 1
0.103593434563937 1
0.125334419312433 1
0.580286443799165 1
0.544513327379216 1
0.120793884624602 1
0.18422277940664 1
-0.0976751581692706 1
0.316661026081812 1
-0.141047346892953 1
0.500743557423817 1
0.0294227017922182 1
0.594052082684052 1
0.406491754500634 1
0.37259929823851 1
0.221400521497751 1
0.503127678599641 1
0.579336267871023 1
0.323206793542564 1
0.443499817841973 1
1.39198121205417 0
0.582109444300137 1
0.498132052048978 1
0.102066385127062 1
0.317100645606911 1
0.279713301482042 1
0.713288242918006 1
0.42590595119366 1
0.218656484188725 1
0.46011723055789 1
0.350586905049264 1
0.0737384839931262 1
0.642480779869786 1
0.12399083978996 1
0.315260576912316 1
0.806351417728815 1
-0.522994898720656 0
0.45541876217396 1
0.867068275328627 1
-0.0887781481179258 1
0.602147153739949 1
0.410672462359927 1
0.52504870399086 1
-0.201701366430386 1
-0.141209941911936 1
1.18822216277565 0
0.263371971636593 1
0.345037545456167 1
0.312251842393737 1
0.667910097682816 1
0.801461243234359 1
0.289905236328551 1
0.144192345301264 1
0.0123668333155375 1
0.289291639675685 1
0.0191547586940189 1
0.208418682503509 1
0.412390072849646 1
0.521736670342855 1
0.884405298168268 1
-0.378648715158974 1
1.11717986195806 1
0.388209458969868 1
0.275972987014427 1
0.716992436986895 1
0.517325663219793 1
-0.225543307732469 1
0.727778474460791 1
0.381159025460789 1
0.0644104142468476 1
0.181001102503812 1
0.431420988222909 1
0.0517677676461524 1
0.895075599368687 1
0.26520603861034 1
-0.158696547018003 1
-0.248212818450576 1
-0.37436574541138 1
0.0644609240262379 1
0.80907916896478 1
0.0728024652247656 1
0.401221691546111 1
-0.197034243153021 1
0.0675382826782756 1
0.814890426762703 1
0.615611342345165 1
0.128575824486983 1
0.0235441746323429 1
-0.0599591718760307 1
0.822359420216147 1
0.288472510238061 1
0.139678260653096 1
0.271674859401477 1
0.659478409901734 1
0.339767705869802 1
0.265524166031024 1
1.03124239857949 1
0.611089355435689 1
0.762206669661503 1
0.328515239501704 1
0.806400190489817 1
0.0213294118283908 1
0.773166227479068 1
0.407237810243995 1
0.173590157781711 1
0.427030393156089 1
0.101405173276113 1
0.330237692982431 1
0.6922877840549 1
0.492654060772788 1
0.424782256420546 1
0.153280731917602 1
0.174099825858413 1
0.390894440482433 1
0.33098386901189 1
0.179184708047037 1
0.968506208553632 1
0.585268631034937 1
0.763046796508954 1
0.076216999564664 1
0.276489079191914 1
0.342471141557468 1
0.731238707079415 1
0.235041370548137 1
0.770925241685138 1
0.219298253315772 1
0.962834683822173 1
0.389737684657892 1
0.710239078466357 1
0.516064726584167 1
0.804187781583066 1
0.88564951809594 1
0.37663424338377 1
0.731323472487978 1
0.660007898506142 1
0.731132256045764 1
0.438249403792069 1
0.605060402478304 1
0.115551356517722 1
0.456085848745643 1
0.290837333574039 1
0.056943681823339 1
0.374209355914631 1
0.0443295554348042 1
0.579416119856676 1
0.731891552054243 1
0.315406885185935 1
0.239158768775271 1
0.710692622120842 1
-0.171186563497139 1
-0.126527456320917 1
0.117074079366946 1
0.692736063929238 1
0.428989433805799 1
0.0182728916267937 1
0.635973683635243 1
0.534322338534061 1
0.404130016667734 1
0.37313839396807 1
0.342678804652628 1
-0.0979702513237601 1
0.347051223710738 1
0.715245178748655 1
0.351038833920145 1
-0.0418282104303893 1
0.246313929528695 1
0.582235201201379 1
0.370548457519246 1
0.753653253259618 1
0.309531861840806 1
-0.127145753982891 1
0.507588279418047 1
0.662476543706721 1
0.178155935336578 1
-0.0580405390556959 1
0.361163115807823 1
0.619183500477591 1
0.55440299867437 1
0.510693216625011 1
0.594123489222153 1
0.267757091236627 1
0.647697389782272 1
0.567005169703998 1
0.135917278566468 1
0.0874301659046975 1
0.0632493647052475 1
0.452206520772469 1
0.0992417013499308 1
0.374947232134307 1
0.591262167862745 1
0.672246850556961 1
0.567847817836425 1
0.503496891026549 1
-0.0104402875967391 1
0.553243179342804 1
0.516308929721958 1
0.20844151888689 1
1.32232141849348 1
1.00697141704624 1
0.0520417328812406 1
0.577312466134064 1
0.421676822866995 1
0.433970950727996 1
0.636997542059639 1
0.188725161557275 1
-0.308024056532673 0
0.210987508217572 1
-0.278665939484617 1
0.854441761620638 1
0.33282440479009 1
0.94345427238598 1
0.204849657457987 1
-0.34797047152968 1
0.803415747091982 1
-0.204528213402259 1
0.428716627701246 1
0.761126173181984 1
0.868562317882308 1
-0.0816485557951241 1
0.877541425186368 1
0.867636605314593 1
0.811018681891166 1
0.816655785731504 1
-0.139158611746051 1
0.291606022994616 1
0.148211571933169 1
0.920637528539336 1
1.26292353899852 1
1.34421779401644 0
0.478691266257751 1
0.574961707141334 1
0.829395396610514 1
0.515547106064567 1
0.08162157714105 1
0.276595968096383 1
0.462853995300743 1
0.604617795300286 1
0.82582043403111 1
0.306874197764549 1
0.50345757753569 1
0.0464878324815171 1
0.273106664520795 1
0.276421548103219 1
-0.424021956699133 0
0.396469877446957 1
0.781726736305327 1
0.352770035922011 1
-0.11286904573493 1
1.07275637144695 1
0.193303144636256 1
1.09778429085225 1
0.671460326043532 1
0.539731694140515 1
-0.065100527990651 1
0.325415480199682 1
1.79669079004652 0
0.175586189100998 1
0.931124373920171 1
0.69460824747551 1
0.254937481727765 1
0.159089508976936 1
0.177490282003337 1
0.446030352236157 1
0.253338573340566 1
-0.0671591600068486 1
0.934384026057791 1
0.292805601489261 1
0.601642491529877 1
-0.307107060672801 1
0.401420447875637 1
0.431912001059068 1
0.390631008019513 1
0.614152296686831 1
0.378857463274278 1
0.319448827086062 1
0.173574648755119 1
0.292803977047135 1
0.815587686904735 1
0.0388971928402983 1
-0.324410072508143 1
0.453369849037147 1
0.764249061216962 1
0.522084461990555 1
0.227705782262497 1
0.607489094934707 1
-0.739005658317001 0
0.565623718612688 1
0.699262749655936 1
0.488125513954673 1
0.105359532365758 1
0.26290582071443 1
0.495656144153938 1
0.357342241438395 1
0.57822010955359 1
0.0734058294047627 1
0.690233937147448 1
0.458071676259472 1
0.423567538050103 1
0.410816367298169 1
0.287217389368527 1
0.524609780368282 1
0.248813931709835 1
-0.148344650923589 1
0.652420897902399 1
0.456577925879386 1
0.0443388040409036 1
1.07069971239407 1
-0.216704959652287 1
0.431594829936319 1
0.7210971887858 1
0.366286236528668 1
0.162248510680518 1
-0.352071960128707 0
0.180241593892838 1
0.954175574528502 1
0.053406410752252 1
0.157794439840009 1
0.507807385381175 1
0.578407328956829 1
0.752781979141494 1
0.700787971043099 1
0.622436705624894 1
0.159039555713697 1
0.352567875553072 1
0.407746890102213 1
0.777415197140344 1
0.117821406305431 1
0.0175870200562271 1
-0.000481287326456692 1
0.336224573857169 1
-0.265067875090111 1
0.557195858475277 1
0.313126445113883 1
0.174037780652719 1
0.315568953469279 1
-0.138651037573688 1
0.705023150305131 1
0.189731037178661 1
-0.183603555047401 1
-0.620952287648365 0
0.424861374911598 1
-0.192574077591259 1
-0.000192279193380551 1
-0.497351417160265 0
0.505343326033943 1
0.515328775775262 1
0.793079619318467 1
0.290591854029027 1
0.735886033919126 1
0.781930110404676 1
0.505920191131198 1
0.20836027105504 1
0.0476495730079591 1
0.327978857577533 1
0.299899576295487 1
1.05374007339884 1
0.292048666377735 1
0.836745245116405 1
-0.169146959411268 1
0.508032103521497 1
0.499116449717698 1
0.107684489304682 1
0.299984749574228 1
0.0288039279740501 1
0.373727921818795 1
0.572033552500462 1
0.539994128970757 1
1.09396882180696 1
0.579920839942761 1
0.172501493669379 1
-0.0874039983563379 1
0.211403986957015 1
0.00421133376674018 1
-0.415406496862313 0
0.150103189278233 1
0.033880227553511 1
0.730704043424062 1
0.564844330190753 1
-0.491931160175485 0
1.2750142583602 1
0.577104995212812 1
0.432966307448208 1
0.996404602890832 1
0.0691163195460802 1
0.547046272988701 1
-0.237631396907354 1
0.38622271311071 1
0.340076062317468 1
-0.0946143672336721 1
0.355927450131649 1
-0.0328689332030797 1
0.275590545203058 1
0.0766425476669677 1
-0.342030202114468 1
0.120083568075733 1
0.277121506666826 1
-0.0867552109355459 1
0.00985535967344272 1
0.531629091695248 1
-0.16996266243825 1
0.26429479623462 1
0.233552944205487 1
-0.252600554521756 1
0.327393567204208 1
0.532927218591224 1
-0.136967688343097 1
-0.330750927807114 1
0.495717244530065 1
-0.01765453868291 1
0.770331433566402 1
-0.240584901611205 1
0.466118388920348 1
0.140274304348383 1
0.558134128060876 1
0.33247808759396 1
0.842850836093844 1
0.258346363962161 1
0.179352842114571 1
-0.110660506020137 1
0.487567505464292 1
0.402799407934824 1
0.615688886227588 1
0.64751345282319 1
0.544877437458882 1
0.627302382490072 1
0.591230177227145 1
0.319636625056284 1
0.37448606692341 1
-0.440412370729049 0
0.85818364583721 1
0.445712591321648 1
0.260895370324967 1
0.172305862149651 1
0.153978331803864 1
0.951773792860756 1
0.315185877483982 1
0.457292993097621 1
1.01130852552569 1
0.0683582530000843 1
0.504368089378313 1
0.0563486938373928 1
0.28481540881332 1
0.0595571036472881 1
-0.241400916355759 1
0.604801767632235 1
0.712012646950869 1
-0.253746924785539 1
0.514953273835321 1
1.57895766028731 0
0.669690789673712 1
-0.0027073677865557 1
0.357759785269184 1
-0.729402537574688 0
0.371031471240073 1
0.336593461983145 1
0.494197309612576 1
0.436087386891977 1
0.660765140106036 1
-0.205323262972199 1
-0.00651626441243436 1
0.328008128946124 1
1.04928864471985 1
0.512610329077489 1
1.04724096592562 1
0.5873408996105 1
0.68921657164096 1
0.610676648547401 1
0.200683040853489 1
0.899854612135835 1
0.0408196322985913 1
1.02503495113934 1
0.794467843558452 1
0.457797332674612 1
0.527612696598843 1
-0.0754868627096795 1
0.690520875570588 1
-0.120428630889054 1
0.683815161141594 1
0.850132732093617 1
0.600828401731395 1
0.270900742881531 1
0.370071081748891 1
0.610131615669329 1
0.403124278403735 1
0.549208673372748 1
1.04864825042046 1
0.342426250587597 1
0.466801615391242 1
0.263858873341077 1
-0.0577502530602104 1
0.121725528051971 1
1.33702984559098 0
0.28633914792898 1
0.405587762401086 1
0.289608117054476 1
0.24500959892579 1
0.244742054073838 1
0.596927703799479 1
0.261212893031028 1
0.0432011671127993 1
0.583616257704416 1
0.718582934622198 1
0.82822981242581 1
-0.0508681934452851 1
0.268220095671979 1
-0.084745405528441 1
0.53351101422529 1
0.902114713408527 1
0.366298176281913 1
0.745409421377124 1
0.194257241581279 1
0.333313760793551 1
-0.222297772281326 1
0.406214350276709 1
0.346230775674765 1
0.739341776780764 1
0.467583894324599 1
0.405692431436121 1
-0.407472958069336 0
0.739905465134672 1
0.332951079979795 1
0.319026751563123 1
-0.355094654364817 1
0.529581717598301 1
0.58495430103529 1
0.497734968355788 1
-0.064544072465862 1
0.372368893328711 1
0.0451694247566302 1
0.403093661219811 1
0.0941307084488246 1
0.971789782466288 1
-0.287465691092484 1
0.601389203223893 1
0.775005239335509 1
0.190913121124262 1
0.518387396109583 1
0.251259721979808 1
0.199249128809297 1
0.792345225551964 1
0.462521685492762 1
0.669562872361576 1
0.171935038199742 1
0.000858990079230459 1
0.87977239737638 1
0.209055843332521 1
0.0418930982624491 1
0.830026711554547 1
0.29709491810199 1
1.10180897944037 1
0.164272685907525 1
0.46480617971285 1
0.488987225252409 1
0.541159860034248 1
0.0895593187883373 1
-0.0296147688785906 1
0.850354629143246 1
0.605891225117554 1
0.227700256328072 1
0.863587415092557 1
0.239427378901438 1
0.900173112282665 1
0.0421555603904638 1
-0.367842195427216 1
-0.0204029258143629 1
0.228872558101168 1
0.336575444554481 1
0.568302810034734 1
0.994347084588536 1
0.322682268746662 1
0.0718962758632369 1
-0.216643304466159 1
0.817774364532003 1
0.420604741315626 1
0.691996665889602 1
0.416303617075968 1
0.950774521160475 1
0.0158413203360543 1
0.437034088059897 1
0.485301169500397 1
-0.234521147891859 1
1.37890539853707 0
-0.212335742713536 1
0.59176157713585 1
0.544377314395603 1
0.130721293635185 1
0.765627541336212 1
0.803971220915461 1
1.15069089560376 1
0.397912379804453 1
0.581196207430276 1
0.75556602138567 1
-0.546996764354705 0
0.251583301536224 1
0.12906097447533 1
0.345820396769341 1
-0.239503689543036 1
0.610818192730085 1
0.605217380351076 1
0.695640758910104 1
0.341722326554927 1
0.37414093557093 1
0.109987550238883 1
1.01355311730206 1
-0.222919145235379 1
0.30343693163119 1
0.792208204664597 1
0.266424559401794 1
0.281712228738965 1
-0.112481786638914 1
-0.382770833544021 1
1.11871012054531 1
1.2458389452658 1
0.139924803972313 1
0.484086895460326 1
1.30193395611905 0
0.333157025896562 1
0.557125260349056 1
0.418957150341737 1
-0.197773085520066 1
0.400868381590111 1
0.476080755065503 1
0.444309812063719 1
-0.150739632547081 1
0.247732545642793 1
-0.298340435101565 1
-0.154278661984424 1
0.372441255848156 1
0.488847036210051 1
0.175523520547387 1
0.503348604912461 1
0.450618111934061 1
0.20501176847023 1
0.501108239246221 1
0.1380401261205 1
0.336473744493767 1
0.372445265182002 1
-0.181949601660362 1
0.229924929569058 1
-0.0677001545526562 1
0.417071804286212 1
0.466868806086796 1
-0.389395518342444 1
0.296159797839536 1
0.576984382104644 1
0.774312258176092 1
0.559203126649095 1
0.597375996220925 1
0.811354660058959 1
0.581793343844497 1
0.444613983678322 1
0.639725187611142 1
-0.219738340338863 1
0.449518822292127 1
0.365466866337597 1
0.113867477463071 1
-0.118453037948115 1
0.505726975762774 1
0.350150887558858 1
-0.209000894529079 1
0.287688281366601 1
0.645092448358349 1
0.629971020160156 1
0.790334950428015 1
0.552050276566592 1
0.561251193167682 1
0.441995290316053 1
0.542777877504801 1
-0.0330922345747401 1
1.13747271675136 1
0.625926715031965 1
1.09562996873833 1
0.466759501564919 1
0.461899396294641 1
0.165420211154944 1
0.00294737879761596 1
0.482224030065563 1
-0.455860762665751 1
0.556683158992406 1
0.0941314092339131 1
0.767501853191667 1
-0.120962155043524 1
0.0430474033220505 1
0.766895992769195 1
0.424288526575562 1
0.381249506890834 1
-0.343589993516577 1
0.923023985423294 1
0.00879759281489297 1
0.116223273961251 1
0.322559922607988 1
-0.35730175305813 0
0.508091038673109 1
1.13356649064444 1
0.380235825970785 1
0.665325911026646 1
0.830913031333943 1
0.132834038086847 1
0.357235367935329 1
0.356542567154994 1
0.748511523839527 1
0.232563799455125 1
-0.0777440900173124 1
0.197561228231165 1
0.737883544224023 1
0.529402160106603 1
0.86043022465581 1
0.822318793304442 1
0.713714252619115 1
0.726484929152745 1
0.410038505795765 1
-0.137410326125954 1
0.350047297044469 1
0.0189105638818563 1
0.119729994124477 1
-0.33529167738684 1
-0.166566352215921 1
0.544639416613084 1
1.31783290705751 0
-0.0357615677214762 1
0.507660559303915 1
0.553826705187718 1
0.173612953345637 1
0.0657097469913775 1
0.201089627603042 1
0.193838052316207 1
0.38596646807257 1
0.0114999818869005 1
0.279059656946605 1
0.833094803413396 1
0.198144202107977 1
0.667448384678563 1
-0.0595333384721011 1
0.608058518270695 1
0.528137678010949 1
0.272386046490918 1
0.464968200786956 1
0.101805814409855 1
0.638985805341622 1
0.629490922150318 1
0.433614066100937 1
0.540384435697294 1
0.245580705745942 1
0.312273072642248 1
0.526118376521523 1
0.501070618366813 1
0.318817491015917 1
1.03648424040941 1
0.460557957545423 1
-0.153838893403377 1
0.443924781740961 1
-0.0108575272105682 1
-0.298153412610314 1
1.38436330471 0
0.232312115824852 1
0.0222990712195077 1
-0.334022280296527 0
0.0243312525479562 1
1.26030872240228 1
0.357853687523992 1
0.111625469302085 1
0.30196972394576 1
0.521295067671934 1
0.361056403573587 1
-0.233394810269822 1
0.512360062518189 1
0.192983245466852 1
0.402194409551809 1
-0.0832549469802948 1
0.86099415813505 1
0.351233635248434 1
0.780193314747944 1
0.56793726392668 1
0.458978377492757 1
0.22766375273769 1
0.276488804097418 1
0.223078803733253 1
-0.222277155590815 1
0.111980107385697 1
1.32447166483189 0
-0.140948635433697 1
0.682296313219145 1
0.444176273460637 1
0.493354952813485 1
0.45771999700661 1
0.0646096750236279 1
0.525119232752773 1
0.366723783019627 1
-0.200484797255595 1
0.21373963976734 1
0.591383055118463 1
0.215979061767135 1
0.676154818566154 1
0.0819572880357377 1
0.70263721497006 1
0.330722542262771 1
0.149766718276041 1
0.752863548811519 1
0.486926302785969 1
0.668538905269604 1
0.798566541873627 1
0.258740429744791 1
0.408312633031413 1
-0.111965361628394 1
0.359697657844319 1
0.0549366453270441 1
0.124490344461763 1
0.566158373629873 1
0.878411123479027 1
0.719798459937449 1
1.24943331755688 0
0.332212544618137 1
0.401674763781794 1
0.464104523093947 1
0.702987411545613 1
0.424779915358772 1
0.343964354918621 1
0.682631814863302 1
0.227504941651674 1
0.00340368342731728 1
0.800034832899163 1
0.366406603591401 1
0.0769850610257888 1
0.475045559704122 1
0.1611832197107 1
0.869826965680881 1
0.344334110303699 1
0.608299714631589 1
0.480942580599899 1
0.236860255249394 1
0.806263850512191 1
1.13560351143625 1
-0.0581414059407332 1
0.491847335982226 1
0.550143177846147 1
-0.115020385254144 1
0.561886915343054 1
0.474918233132256 1
0.184238136735874 1
0.809355485194925 1
0.50742109433976 1
0.80438175496499 1
0.549281680239782 1
1.03896405209321 1
0.0350861920570375 1
0.269243114124661 1
0.371364359862803 1
1.15452960116694 0
0.509716517308899 1
0.273892091792044 1
-0.116737232301858 1
0.44957184754858 1
0.125231108908286 1
0.236040735383405 1
0.0623751106291315 1
0.417221790709028 1
0.259890405951358 1
0.297736624615954 1
0.225313768017729 1
0.628905042462949 1
0.36792484564551 1
0.247780612311888 1
0.379855523953771 1
0.0153598909025078 1
-0.2253795699323 1
0.0207173229609739 1
0.332494167545639 1
0.273366564960448 1
0.0858167297021049 1
0.189110486302089 1
0.883194685856935 1
0.674954183607235 1
0.559467956648462 1
0.670589602789571 1
0.917422002416558 1
0.491852365874858 1
0.526569130938331 1
0.706197555860396 1
1.18920554839953 1
0.64294039080569 1
0.830645823367092 1
1.37289233491634 0
0.240840088567331 1
0.335824399457728 1
0.121503135979824 1
0.782565013851723 1
0.179371372212008 1
0.0966251211267737 1
0.603076598608278 1
0.150231060870215 1
-0.397475667154933 1
1.07783074100546 1
0.87831381937323 1
-0.132937047624943 1
0.5871545054217 1
0.0241308348467446 1
0.147908423965974 1
0.0970480725423093 1
-0.134006326606624 1
0.042536944304045 1
0.828104649663829 1
0.919100639587768 1
-0.0530805929226296 1
1.30820445336301 0
-0.128899868425005 1
0.300519078818471 1
0.325781833801841 1
0.800022066827385 1
0.498513027278605 1
0.203398696446483 1
0.454065671345111 1
0.676931642734764 1
0.316435865301422 1
0.376164237305762 1
0.704880558753003 1
0.826172980567656 1
0.109297977668877 1
-0.213998093485524 1
0.597824468663332 1
0.107953111879058 1
-0.0102740220950904 1
0.116406898386888 1
0.0636082534008279 1
0.894129889446508 1
0.53332907925052 1
0.318281269797463 1
0.284517764520579 1
0.0458268353029209 1
0.456226583964244 1
0.545533398370256 1
0.181622821486081 1
0.757856520559913 1
0.594161464451257 1
0.946476753584558 1
0.802383871716233 1
0.121892368750882 1
0.146775814493307 1
0.242140235517732 1
0.708982194770816 1
0.830454754631195 1
-0.110154493920384 1
0.496969167315959 1
0.562488198970787 1
0.269365959171755 1
0.0457214873756843 1
0.8085188054356 1
0.341433314524487 1
0.226077043636279 1
-0.223204004216485 1
0.400370006617144 1
1.17832331561846 1
0.28915986122539 1
0.00183256084383102 1
0.633166997714694 1
0.649765199643179 1
-0.0208524874353346 1
0.493477482763526 1
0.894944274314502 1
0.208749243361165 1
0.441877770598139 1
-0.0922919931182097 1
-0.076358273708341 1
0.239138264637092 1
0.0420341845423545 1
0.120945719375174 1
0.751549442402092 1
0.087707219180614 1
0.666545381009909 1
0.36576274527258 1
-0.0464525581253471 1
0.187112111325168 1
-0.210214878443666 1
1.0828225934215 1
0.776203173947269 1
0.130106340006409 1
0.0668845041154593 1
-0.272566531275296 1
0.454397985578547 1
0.887501476252031 1
0.910059065898408 1
1.22041893119162 0
0.295378852875891 1
-0.288811681084358 1
0.0645936661692472 1
0.396857536428003 1
0.318877846666461 1
0.810047356225876 1
0.417147039163898 1
-0.699882142900019 0
-0.111143011892054 1
0.424116397551761 1
0.800998423836405 1
0.0583817408312662 1
0.371519284894639 1
0.740792390043076 1
0.284343760107893 1
0.208550762075596 1
0.554898381534958 1
-0.09918748218454 1
-0.333505376887591 1
0.379419883893899 1
0.125287348495969 1
0.113934768555105 1
0.0357161743108179 1
0.452586221704499 1
0.33533233932787 1
0.0253981566408414 1
0.166708098843629 1
0.77833259893814 1
0.63718388110637 1
0.481102961266369 1
0.773440477915013 1
0.527493295516841 1
0.0735838106278616 1
0.117104996923817 1
-0.561737419377025 0
-0.260455375642445 1
-0.0791380599588481 1
-0.199571177687744 1
0.255016242183968 1
0.515180841521418 1
-0.056850076674366 1
0.73383683224165 1
0.0879460910282207 1
0.617415693668258 1
0.227510651768322 1
0.540306548043705 1
-0.154414027782244 1
0.0604952842294519 1
-0.0664132124853538 1
0.0151064632868454 1
0.613549441210128 1
0.67898069595843 1
0.17473515885166 1
-0.140470702484085 1
0.334914916911521 1
0.569587697254044 1
0.519624757902963 1
0.924238070304752 1
0.624712838656206 1
0.600093585354614 1
0.92132158679557 1
0.710278015660625 1
0.802930567031528 1
0.364824134571941 1
0.228309981510499 1
0.232288495735512 1
0.510071333883041 1
0.510932860312395 1
0.226469089955388 1
0.496162913995706 1
0.737062212207623 1
0.347074021585244 1
0.3673525622405 1
0.630132365087525 1
0.79154764729211 1
-0.205111745939663 1
0.365260095116581 1
0.193740583167517 1
-0.111168880862263 1
0.143657852050311 1
0.0689154749252394 1
0.154533041355613 1
0.140466445487616 1
0.442565687473369 1
0.180500256243751 1
0.200520469617433 1
0.543645821839813 1
1.00419360445126 1
0.0162606844282865 1
0.459030920853131 1
0.690363611087308 1
-0.0855303033523819 1
0.0822397424868301 1
0.815013479632136 1
-0.225113016935081 1
-0.170434477752327 1
0.464596646885183 1
0.576420588002371 1
0.622354826662643 1
-0.00515282541150153 1
0.375789357178742 1
0.600020979238054 1
0.552078488195935 1
-0.1326432289802 1
0.183221752971078 1
0.140532174516063 1
0.308583999064681 1
0.35713442265525 1
0.671704491742155 1
0.387879145765294 1
0.916530897673664 1
0.0198651988273716 1
0.220909713553976 1
0.389026864181742 1
0.664824226844054 1
0.154210145436329 1
-0.0834197291744256 1
0.535082520048328 1
0.330196947551377 1
0.403074854534596 1
0.641920332896722 1
1.21372031411913 0
0.339244086277774 1
-0.377972939915468 1
0.169645544951282 1
-0.656934397218109 0
-0.111543424583171 1
0.187169364922754 1
0.422742765181119 1
0.483075895677586 1
0.912602305782112 1
0.107114736136157 1
0.153644359801332 1
0.607054252341463 1
0.390915417446254 1
1.10434360866058 1
-0.0149287029062048 1
0.503675477118145 1
1.03974174143422 1
0.541637653990475 1
0.378590825117727 1
0.102118365907994 1
0.631047429248016 1
0.577381516475477 1
1.03806231683657 1
0.295888548754003 1
0.631695582973356 1
1.28975896804303 0
0.778556021271524 1
0.411224601797793 1
0.966925684492454 1
0.518633180208742 1
-0.401572814916632 1
0.43811528380689 1
0.871525819227656 1
1.09336742664027 1
0.0806223355846695 1
0.34159521375774 1
0.289410086313448 1
0.218035087705641 1
0.956174536163966 1
0.290669186951184 1
0.374981792696193 1
0.804336365438402 1
0.903368514359317 1
0.802763421370824 1
1.02029071860092 1
-0.0438478076056324 1
0.941220297419716 1
0.569228328962099 1
0.770506970245446 1
0.21644211569457 1
0.851006815966658 1
1.06548426978239 1
0.523159850452307 1
0.363546911140295 1
0.0685585033855435 1
-0.384835645985895 0
0.320201036831187 1
0.56478218662875 1
0.271475058545009 1
-0.0746964276007765 1
-0.158810461473355 1
0.45975150645107 1
-0.143702907392783 1
0.385383535341641 1
0.27912817388525 1
0.294290440373992 1
-0.167701343116436 1
0.422974106986246 1
0.870422976462445 1
0.127820042539626 1
0.763276632026604 1
0.571425897074973 1
0.891029575570468 1
-0.0427055203811258 1
1.21511467144701 1
0.310808410544821 1
0.728552535103913 1
0.0435862520674483 1
0.598237753618074 1
0.308463862648506 1
-0.305089689712385 1
0.269610803750503 1
0.520216436371589 1
0.752691684444006 1
1.31575123332882 1
1.00915049667865 1
0.0807148053108769 1
0.30027018142504 1
1.38311918823778 0
0.595752347337815 1
0.0671910710524737 1
0.369761262820129 1
0.524895866261944 1
0.65518198019458 1
0.281809934737246 1
0.325324388498165 1
0.869315239061518 1
0.190889968717707 1
0.717733818944179 1
0.618507366462453 1
-0.0832923141517637 1
-0.00570989358957233 1
0.988973493944196 1
0.711718454190524 1
0.362099069239934 1
0.0246939553836352 1
-0.038871904501222 1
1.11119063377708 1
0.339517750829309 1
0.447613384097597 1
0.722793096272117 1
0.251311399571122 1
0.754943905063614 1
0.712067396740252 1
0.779906447508005 1
1.06623054619094 1
0.841660674200689 1
-0.157498741869595 1
0.27614093357986 1
0.86316879547592 1
0.141085351512387 1
1.0162748618475 1
0.737295036138071 1
0.526587666052306 1
1.00261004715466 1
1.09683429927415 1
0.579233755032989 1
0.528571787817984 1
0.256151084114023 1
0.475281212287401 1
0.72195683820549 1
0.294607573370836 1
0.0814356002784189 1
-0.126213169493462 1
0.120349171118325 1
0.302727864171838 1
0.454363306852777 1
0.302371969430263 1
0.269245964662791 1
-0.173696999675758 1
0.423939405311009 1
0.482203939452012 1
0.145306726292347 1
-0.0968677282611366 1
0.4878991570858 1
0.214123574473283 1
0.881937557135234 1
0.242854640231975 1
0.80614498115358 1
0.888239358290639 1
0.30099987261017 1
0.527796051979955 1
0.456184698553673 1
0.299551695416809 1
0.421927788941428 1
0.414880323443676 1
0.65570474251076 1
0.700820136237094 1
0.532973232249155 1
0.389088603568896 1
0.365621159903156 1
0.471796491265162 1
-0.0800462478037782 1
0.0827631345732433 1
0.185032679698382 1
0.16788482458792 1
0.247497596707273 1
0.326080547878341 1
0.318631947826096 1
0.224057426447924 1
-0.0355055794655666 1
0.428947150294151 1
1.31310240633476 0
0.39222549890633 1
0.435011538434165 1
0.329188422655836 1
0.594087770679441 1
0.198122203144668 1
0.238909351177126 1
0.422414953303858 1
0.0847118089495107 1
-0.0314131199117082 1
0.253672323537548 1
0.150439952915154 1
0.904245308084911 1
0.111752378169746 1
0.280438857878292 1
0.699342336412459 1
0.0513885432061943 1
0.569278875229041 1
0.515033852167235 1
1.09004543111734 1
0.667386991814594 1
-0.0350590524706147 1
0.622280047878733 1
-0.012684451855242 1
0.16259919127616 1
0.0130588035808199 1
0.048763596490963 1
0.161381239836493 1
0.881516897201535 1
-0.170996830307527 1
0.887366947076195 1
0.874124342388978 1
0.389014280258964 1
0.363498375442939 1
0.128706002570081 1
0.621802385499132 1
0.25318056206002 1
0.648368210475895 1
0.526571177197639 1
0.518323345976217 1
-0.274700055159024 1
0.0395677648055895 1
-0.0126137469680603 1
0.236525307509857 1
0.0917041075132741 1
0.609369507828364 1
0.795266550201358 1
0.323526374704506 1
-0.169236294614155 1
-0.335913312316597 1
0.335789877369467 1
0.150913252062769 1
0.717196681918945 1
0.615836784772821 1
0.747834640928623 1
0.349518474691775 1
0.465867698557687 1
0.262702620831907 1
0.761373488478864 1
0.499742917675958 1
0.37962062167911 1
0.246260792490161 1
-0.182595333680187 1
-0.0151309313949058 1
0.156540118350968 1
0.461330476053736 1
0.73369273770422 1
0.479444895515913 1
0.546195085061036 1
0.476906973701413 1
0.712339635202915 1
0.101042608518462 1
0.66298249509461 1
-0.319309648532965 1
0.489466290686681 1
0.414781031064343 1
0.545544980573294 1
0.53727754021858 1
0.457648388776308 1
0.434359345109876 1
0.800013538471932 1
0.0656140795004963 1
0.752389501338874 1
-0.229696801946321 1
0.392461659761762 1
0.508181992251839 1
0.376943955619693 1
-0.00842378724679312 1
0.299572290787512 1
0.0124053055796104 1
0.0451925587232932 1
0.776571033154647 1
-0.0261310533646533 1
0.370779917548427 1
0.0175385738828445 1
0.990325535651754 1
-0.200113499642493 1
0.795101382440324 1
0.384615090762334 1
0.620710277618048 1
0.416693961968636 1
0.325406438324161 1
0.481884839643998 1
0.0540111175921602 1
0.0947671040074147 1
0.0600245236013814 1
0.685571796569259 1
-0.290683851140583 0
0.883641290964189 1
0.696981005199929 1
-0.664346040100792 0
0.635822306118966 1
0.327038477861243 1
0.614617388183743 1
0.27640682638869 1
0.387697613001096 1
0.397852532448108 1
0.958272608031275 1
0.0739654107866394 1
-0.302397941431681 1
0.503071194597497 1
0.209501435881438 1
0.435525140542893 1
0.100581843648517 1
0.776522672759043 1
0.448966626446137 1
0.932466040415476 1
-0.306430767291664 1
-0.646313069325852 0
-0.103269521338666 1
0.203448925847613 1
0.841423689929275 1
0.184667210212451 1
-0.208608015023303 1
-0.151432727379822 1
-0.311100215736058 1
0.635952994934504 1
0.574974413033309 1
0.357606941754505 1
0.682580018491708 1
0.119277313952897 1
0.67859308895339 1
0.93466450952831 1
0.412253545017506 1
0.135125472782102 1
0.166420824109096 1
0.307359081825851 1
0.0723633266230622 1
-0.286959624720064 1
-0.597403079859509 0
0.636462402604026 1
0.664853436115725 1
0.0526553501694482 1
0.51026087476493 1
0.671562259311406 1
0.184952861758413 1
0.463084323959722 1
-0.37034314985187 1
0.681171327165146 1
0.481790046122421 1
0.759582568276301 1
0.176884691838544 1
0.76357262237573 1
0.216907328428818 1
0.185892727892298 1
0.187415988673274 1
0.664605992862823 1
0.895511808773098 1
0.680077595448856 1
0.602166933615321 1
0.930977253899149 1
0.0178857107083265 1
0.233599981079493 1
0.193899304102286 1
0.47564449670754 1
0.510592500256659 1
0.381557138095901 1
-0.327206535552861 1
0.345551047170497 1
0.208231415656085 1
0.319381670766646 1
0.249978703941507 1
0.620957123261858 1
0.073326128682943 1
0.657383268551187 1
0.258737926731707 1
0.910189348480583 1
0.518324185852417 1
0.37462575436783 1
0.88590070941562 1
-0.0356642734151781 1
0.0814290657129205 1
-0.395665325345762 1
0.0523132793696333 1
0.945943889614349 1
0.981529899267965 1
0.475067124014604 1
0.500212388132373 1
0.791117265197167 1
0.227925929947939 1
0.834582615427752 1
0.145098023422125 1
0.409395558856701 1
0.465981570789497 1
0.750135374939213 1
1.30872684379901 1
0.670815285234889 1
0.182247534650929 1
0.559039426383376 1
0.0606424930953445 1
0.526833680378604 1
0.330005632771072 1
0.755806572372804 1
0.308784626111863 1
0.438314371094419 1
0.399686441125171 1
0.124043761746559 1
-0.366080714008866 0
0.293610732620126 1
0.350692399118118 1
-0.607134929875392 0
-0.298598031402156 1
0.644114110676391 1
0.729201824967725 1
0.284407803647386 1
-0.416830170961933 1
0.605164809466072 1
0.614271821550157 1
0.836169601082726 1
0.729587406038457 1
-0.301019380922493 1
-0.102271360981129 1
0.237965329702714 1
0.480244546393497 1
0.718109133359453 1
0.274080754317419 1
0.288754990312624 1
0.02623616903563 1
0.493425749590014 1
0.195181630064464 1
0.105684627355674 1
0.884827147418413 1
1.02430965116221 1
0.276007124727045 1
0.0894858125719644 1
-0.122432502614582 1
-0.0999859824792037 1
0.391832531430426 1
0.390724863743801 1
0.772979727268779 1
0.00670336803898627 1
0.4669057564685 1
1.14527664212149 1
-0.299624254605879 1
-0.239346587562022 1
0.950279902155854 1
0.203556558759951 1
0.737785199782891 1
1.0758911752247 1
0.0969906464783933 1
0.587213096083934 1
0.422159791658891 1
-0.0195524943054267 1
0.590895243292617 1
0.448897752548673 1
0.611951806238666 1
0.502467602190439 1
0.0313060584712752 1
0.0977212506740022 1
0.83851983075581 1
0.252513642940928 1
0.14579944273181 1
-0.165483278110755 1
0.855469286808012 1
0.447701734820069 1
0.0671756697639935 1
0.0926501139943033 1
-0.12859397158869 1
0.28380224291847 1
0.679687119135537 1
0.929753409090857 1
0.406214178153663 1
0.436818100022105 1
0.517278826951089 1
0.2336243381351 1
0.492729604551812 1
0.118767887229151 1
0.586709410510525 1
0.426789972288176 1
0.0685883333945461 1
-0.377249803337023 0
0.190426135519511 1
0.0622010509219979 1
0.293779884884457 1
0.232870709868305 1
0.287465956758887 1
0.272360252310583 1
0.0644667390187555 1
-0.26178632704641 1
0.125402065425616 1
0.326734056676096 1
0.792791358367277 1
0.46258216667762 1
0.903480022346679 1
1.12215908891182 1
0.445889357782526 1
-0.20893205383972 1
0.219030698179303 1
-0.108243881433468 1
0.425001376654572 1
0.135681263650913 1
0.373829358951597 1
-0.27798786506479 1
0.611634022690808 1
0.240710840764155 1
1.0077446557966 1
0.997666915184359 1
0.498734643034235 1
0.874183809869461 1
0.508395707428141 1
0.438316186731514 1
0.548295160734855 1
0.821381854024213 1
0.718854790932862 1
0.57197238126129 1
0.819240594607144 1
0.362239317986991 1
0.177617838827351 1
0.0476871113030062 1
-0.263416155957075 1
0.697794161977267 1
-0.162882666312731 1
0.0299248638429381 1
0.334380445038986 1
0.0243436696093834 1
0.955251746479854 1
0.523632334639873 1
-0.263145888824545 1
1.25666951682584 0
0.621108307308472 1
0.651169306157472 1
-0.17739794145252 1
0.166282282182435 1
0.369899375313211 1
0.727032610855537 1
0.67322838488822 1
0.184629790451121 1
0.40394969827079 1
0.00477032693495591 1
-0.0550636303787562 1
1.13294326353157 0
0.61325872323622 1
0.258493678353133 1
0.217782309921786 1
0.992170632853462 1
0.299495884105564 1
0.444714176227756 1
0.138688243663506 1
0.801755189962346 1
0.57439740101214 1
0.399191530051178 1
0.831088410339104 1
0.576914594425476 1
0.0106902819416724 1
-0.0023627741749354 1
0.55433819723836 1
0.383780761152507 1
0.889109746372662 1
0.644091532144889 1
0.491373943458482 1
0.143223640545585 1
1.14764338146237 0
1.11990933092569 1
0.269174642431371 1
0.81079669831288 1
0.757646100872315 1
0.474658617529495 1
0.164049995192716 1
0.512409008218265 1
0.120643386137171 1
0.466014015581701 1
0.0812385313255077 1
0.60656145121835 1
0.027399157548286 1
0.230600799808912 1
-0.0618315297487787 1
-0.172462318127554 1
-0.0322186606296965 1
-0.655572463989331 0
0.81407738752816 1
1.05695237733098 1
0.123744554147347 1
0.504985491018639 1
-0.114154296711203 1
0.406388959247791 1
0.913994743606316 1
0.235781093570149 1
0.72171172932802 1
0.0283943795300095 1
0.534424840710902 1
0.622728923869846 1
1.02891294071353 1
1.50188577664585 0
0.513916926257907 1
-0.0666713959105692 1
0.402667967778648 1
0.755263293394312 1
0.0430082448925307 1
0.444802623781058 1
0.816804266531169 1
-0.0978879141427313 1
0.606823309560876 1
0.6089836117412 1
0.314527900521714 1
0.595864038644055 1
0.782707575413066 1
-0.0867382725896063 1
0.640214940176436 1
0.398600531714854 1
0.525376431438486 1
0.301149618530111 1
0.679061331088824 1
0.71156018241036 1
0.638577467812732 1
0.134766489632864 1
0.112871054323771 1
-0.101149104904365 1
0.410532238374327 1
1.15120005151473 1
0.0726736758246328 1
0.727278123294011 1
-0.524744692277056 0
1.13616724214659 1
0.256941583748626 1
0.628360534573916 1
-0.0228870155128857 1
0.394420510320579 1
0.815326358183761 1
-0.231501918918727 1
0.291182425548703 1
0.592365617933726 1
0.641731515736001 1
0.102261447751968 1
0.163257496829164 1
0.0148006835903116 1
0.324050033211373 1
0.0188998646811108 1
0.512730687409745 1
0.80103777502693 1
0.378301704849923 1
0.246105207605544 1
0.17386230256078 1
0.0202260512749409 1
0.166219744106141 1
0.42654356588371 1
0.199421026591201 1
-0.21163033064292 1
0.115090665407928 1
0.11182542264637 1
0.416896459956956 1
-0.0215300803831413 1
0.0674531110964577 1
-0.101145622859735 1
0.302174026348702 1
0.0474681056020668 1
0.0190701498040046 1
0.392195977171949 1
0.276101826735273 1
0.766272419741324 1
0.209225608880632 1
-0.29813429026199 1
0.685954162715218 1
0.544961841309989 1
0.337104060001139 1
0.934848448526447 1
0.576863032072723 1
-0.101583405375176 1
-0.156715904798616 1
1.60591652595362 0
0.171887179708397 1
0.814330807567964 1
0.28092116178442 1
0.0951652526146834 1
0.0726466840853437 1
-0.177375338383508 1
0.11325082098621 1
0.818161473252839 1
-0.0510567154481714 1
-0.0135964455330401 1
0.01456433883835 1
0.162187302705043 1
0.444757785478707 1
0.30038496590967 1
-0.315751219313487 0
0.291110475513322 1
-0.0463935316994335 1
0.658178867653872 1
-0.24159690402982 1
0.43208854791486 1
0.763285107860287 1
0.504960099715907 1
0.500678720939533 1
0.801597007020392 1
-0.753021943180869 0
0.558767896042263 1
0.553883900844822 1
0.192932897098603 1
0.542957221243511 1
0.45216820756838 1
0.461191076706988 1
0.159590399563492 1
0.13163100110837 1
0.126967033808648 1
0.0499183396804803 1
-0.186676819867833 1
0.0525227887201273 1
0.56094161546107 1
-0.0780748884770527 1
0.254373400514594 1
0.432424763796614 1
0.42864095494062 1
0.857520413527666 1
0.393773973827535 1
-0.293012467526874 1
-0.119563939469802 1
-0.187572455881697 1
-0.0128660123287807 1
0.674817199697447 1
1.16254974913434 1
0.149131511083412 1
0.730145976466765 1
0.361909029484967 1
0.275310765168874 1
0.328163467679541 1
0.526338696490471 1
0.340512084219639 1
0.803925341139531 1
0.907111467349989 1
-0.305645619500493 1
0.492655253055294 1
0.33849290566927 1
0.211730371748672 1
0.462007664728076 1
0.0254688790332171 1
-0.117511066926018 1
0.628904803919535 1
-0.0209297157599189 1
0.227269453054566 1
0.513379239910929 1
-0.204813857895698 1
0.72949981974793 1
0.512724879112517 1
0.968182279902391 1
0.559035437682877 1
0.269337535302763 1
0.868835679758249 1
0.875860672229273 1
0.991533413517068 1
0.0660627176368705 1
0.547849773042253 1
1.00165242458986 1
-0.285426634371562 0
0.766765398535468 1
-0.164711644560915 1
0.19002749769 1
0.284936578942713 1
-0.023338943830566 1
-0.309830856592462 1
0.290997433117794 1
-0.143350729170608 1
0.667138732432234 1
0.403927207491103 1
-0.279612524686185 1
0.132244444238827 1
0.718701471815461 1
-0.125330853505743 1
0.853770415288001 1
0.264795547465837 1
0.31333704529353 1
0.175535448733117 1
-0.368147586689271 1
0.0949471529925646 1
0.237609402603796 1
0.56071184173105 1
0.252730565226202 1
0.207976245727185 1
1.10965237379697 1
0.294499224911199 1
0.0269533509853253 1
-0.0888145036726971 1
0.444711314212589 1
0.809370961604633 1
-0.102003137811915 1
-0.0447295532828252 1
0.117350133835297 1
0.768018197671444 1
0.160191259636591 1
0.703337800992214 1
1.05910287903304 1
0.549704402709505 1
1.28812823412318 0
0.356105622638604 1
0.396926375820294 1
1.20681789662239 1
-0.375022557669145 0
0.201514584615261 1
0.913428832109759 1
0.012236422258851 1
0.300400352798608 1
0.474100782422368 1
-0.12236138870838 1
0.269869565897796 1
0.540814438546123 1
0.59507774075633 1
0.0656986295283249 1
-0.110982475767329 1
0.70912930997758 1
0.294902314773653 1
0.659313476858393 1
-0.136290056751771 1
0.996557530455308 1
1.02438925570464 1
0.332164703712929 1
0.70496061730066 1
0.10385768663644 1
0.559477179716371 1
0.870992659960417 1
0.227852257546213 1
0.220540486353238 1
0.329540933639712 1
0.106157292323742 1
1.3495407421291 0
0.279453297438691 1
0.361091971993681 1
0.224103769731607 1
-0.168037604715613 1
1.11881004760796 0
0.754522067305859 1
1.27286597272256 0
0.139576784930324 1
0.726541432097992 1
0.803558427523945 1
0.415817609868746 1
-0.056534345371282 1
0.360856315704214 1
0.255391598666855 1
0.392343186706045 1
0.371737851011438 1
1.41061794944655 0
0.616813296512796 1
0.437953370482682 1
-0.0482233063864461 1
0.0960088002640705 1
0.470887838787883 1
-0.396910078634973 0
0.0695297288626926 1
0.0551464855443665 1
1.09240368269333 1
0.363561348266416 1
0.888564656536081 1
-0.0426451659856606 1
0.432455702770617 1
0.727999043926122 1
0.897460059189507 1
0.100535872782526 1
0.654865838755127 1
0.170978690519645 1
-0.0226050591378659 1
0.272276552435384 1
0.582945341584756 1
-0.367112112517509 0
0.385849556773154 1
0.480261605891622 1
-0.24064154987236 1
0.601289454879181 1
0.374493500209071 1
0.827598187449149 1
0.328903510967099 1
0.291384999820269 1
0.0986597920887457 1
1.00659528781827 1
0.200808525670775 1
0.190014474699446 1
1.30149859105093 0
0.227513905437792 1
0.0561831165567896 1
0.732432287086747 1
0.234720928005271 1
1.11747856501348 1
0.181314566631728 1
-0.464056059637238 1
0.508426278410771 1
0.181007505753477 1
0.418300853319568 1
0.174387722172448 1
0.354419590220347 1
0.79412240034823 1
0.456048084491474 1
0.58559883373625 1
0.0862020437575615 1
0.21732612659345 1
0.093842054528156 1
0.506630430293392 1
0.632324472829346 1
0.789638340415108 1
-0.135550753342252 1
0.469692980869751 1
-0.02754950232458 1
0.709132957196696 1
0.24003520152302 1
0.302508007740667 1
0.459290785415872 1
0.72494651591213 1
-0.120529775328546 1
0.254761795977979 1
0.435719120497894 1
0.593666588440462 1
0.568030950294899 1
-0.373073484420138 0
0.355634837108343 1
0.62128540315894 1
0.427264445879842 1
0.640373426129776 1
-0.17532768294843 1
-0.475321714315647 0
0.406639276569011 1
0.719000751729293 1
0.297658282484866 1
0.325751481977907 1
0.321092958989978 1
-0.232899456083762 1
0.44833517602204 1
0.544103630939761 1
-0.0637973095461207 1
0.741366129828316 1
0.876634585073944 1
0.208443936006416 1
-0.156157621987721 1
0.0755207453789637 1
0.813458214611193 1
0.903428366717233 1
0.416976496338156 1
0.221266667104266 1
0.229416653710048 1
0.776130995244371 1
0.0987855087337712 1
0.127931373035595 1
0.0210577753850566 1
0.733628232445408 1
0.104305009329327 1
-0.143006641818878 1
0.222103515799558 1
0.844954085683881 1
0.184791699813089 1
0.14617970276615 1
0.0744468627876187 1
1.06939078196645 1
0.296868189255503 1
0.278737028025153 1
0.248052144137121 1
1.02918125018056 1
0.269286758058656 1
0.439276600655895 1
0.488144221876468 1
0.571786512830963 1
0.0853291306014105 1
0.762810978031114 1
0.0625804812988401 1
0.692275899935619 1
0.928607840139984 1
0.351918492596369 1
0.658965646316601 1
0.195702466583135 1
0.0937222948277337 1
0.674115436784865 1
0.460555925823045 1
0.241428125024235 1
-0.158940936397118 1
0.45945328405459 1
0.355099656258012 1
1.05043810658443 1
0.545436479660592 1
0.177530022280893 1
0.596355815730695 1
0.497279754225467 1
-0.0143944322066038 1
-0.581117978457728 0
0.672997792290993 1
0.273402716034457 1
0.301894136146322 1
0.529384177015596 1
0.264674346769751 1
0.0645166411235717 1
0.749429955941345 1
0.0617717297248452 1
0.987160870743407 1
0.626258774701898 1
0.00500284988896763 1
0.659519350383679 1
0.717846441835819 1
0.310160950446042 1
0.336608008602365 1
0.712607015166001 1
0.236150993723339 1
0.292487252482905 1
1.00663226726931 1
-0.114295740027916 1
0.64205613295968 1
0.350310769517979 1
0.330670540174694 1
0.0100043949855413 1
0.802487074945332 1
0.231454229675371 1
0.597936484873082 1
0.142009204355596 1
0.898874946458108 1
0.545310014133041 1
0.579885696846421 1
-0.193681672820493 1
0.218356735934485 1
0.23685939138508 1
0.97110993962109 1
0.558094815150683 1
0.475106404377254 1
0.199041843008632 1
0.600512818701089 1
0.439805031264101 1
0.0244242840756554 1
0.821854020034074 1
-0.599980844052182 0
0.675493614066977 1
-0.145836091590454 1
0.0130644239619249 1
0.751803799354691 1
-0.0783159305914607 1
0.103858978077883 1
0.189914614354348 1
0.206773875001535 1
0.406514714691418 1
0.67692661857776 1
0.905428335932013 1
0.423871077840303 1
0.593130336782858 1
0.636064967147892 1
0.996489051652172 1
0.574830893984172 1
0.682518797066346 1
0.219366457071046 1
0.72351996333965 1
-0.157591529465005 1
0.482366879700164 1
0.33717838489241 1
0.109433543194468 1
0.698106790776189 1
1.112189582411 1
0.973329162264879 1
0.187024778764855 1
0.959053696048259 1
0.198351229408338 1
0.175098600246563 1
0.347096934983663 1
0.21953876367791 1
1.20903963047811 1
0.583101974639967 1
0.302923159734917 1
0.393456924111943 1
0.572356533931398 1
0.368832254612581 1
0.542804917891534 1
0.668427383027554 1
0.614810825175166 1
0.674471183955114 1
0.619114385019877 1
0.855300989087787 1
0.601249017095899 1
0.338458774394669 1
-0.35430683548019 0
1.0596394924833 1
0.29983796405462 1
0.30108622875634 1
-0.36690375692404 1
0.53435913513837 1
0.223289188391028 1
0.541869871482466 1
-0.0176358184492265 1
-0.77766889245719 0
0.230573419140304 1
0.337129077433687 1
0.900623205569071 1
0.377880352250993 1
0.448655464534433 1
0.203460580128723 1
0.511928064432942 1
0.278266585160738 1
0.359516073337924 1
-0.269546336630928 1
0.0476258828436499 1
0.676903625182001 1
0.433466669552586 1
0.876405008039634 1
-0.109514472233083 1
0.117292684351317 1
0.326224313783962 1
1.50443632183405 0
0.40631197662119 1
0.559491865709299 1
0.476708929769576 1
0.417457763929209 1
0.663571161650898 1
0.551559206809198 1
0.469593504001293 1
-0.386134578534122 1
0.0544914037083782 1
0.374676777132001 1
0.89552927417986 1
0.86208560129744 1
0.651136026918044 1
-0.19866078818646 1
0.839504283347527 1
1.56918642410691 0
0.820251572057487 1
0.97230913529027 1
0.541840014896394 1
1.020880581985 1
0.811109257480072 1
0.163874070516686 1
0.310889873309527 1
0.65935013794077 1
0.354779589597705 1
-0.0251284405527422 1
1.41815079412827 0
0.581853460145403 1
0.236923320686775 1
0.978119178572214 1
0.366712445973395 1
0.426973297024456 1
0.513500171811139 1
0.199073627120722 1
0.397644536049019 1
0.640792167607546 1
-0.0637188534489527 1
0.110511863955229 1
0.213358096580461 1
-0.405274239612045 1
0.633699241587061 1
0.924914226485998 1
0.801116756745035 1
0.368372029607471 1
0.170471739083717 1
-0.0695822892657583 1
0.0904223127209726 1
0.681715120595134 1
0.421841284270818 1
0.337904018049049 1
0.302274003866703 1
0.476929633781004 1
0.226424307208575 1
0.606042666053761 1
0.0646682649607179 1
0.385200285981914 1
0.528528050392235 1
0.0677333183451792 1
0.499363497098778 1
0.0804510051031977 1
1.03798368558039 1
0.507241742327574 1
-0.0368424121342021 1
0.308285955633253 1
0.327135877683222 1
0.361401535903459 1
0.642162919101974 1
0.563098166382429 1
0.236944030653906 1
0.464922055912363 1
0.829940267853531 1
0.284378508788328 1
0.532709868114688 1
0.362869072792389 1
0.781181610488917 1
0.0624485152080969 1
0.0272505824520702 1
0.606292171717496 1
-0.502901370295152 0
-0.224335470966198 1
0.523663822934474 1
-0.010461904223929 1
0.38185854837155 1
-0.115385666847151 1
-0.527829061066506 0
0.455257447751509 1
-0.128625157506901 1
0.140666641373408 1
0.0167042965656252 1
-0.125654018905597 1
0.920857104124485 1
0.903280529142499 1
-0.438554694836195 0
-0.208550023307598 1
0.806567001535684 1
0.575536455071531 1
0.509425880098645 1
-0.348331889452974 1
0.211739214881927 1
0.194607661950247 1
0.591951688467834 1
0.162268702509105 1
0.344340323436048 1
-0.332935196821108 0
0.175907644629953 1
0.627043976073067 1
0.539624431617853 1
1.0802425071323 1
0.254821066278197 1
0.450973658869447 1
0.185929107588317 1
0.496017556801305 1
0.0461212584494734 1
0.200616903553043 1
0.26606386657913 1
0.703436978784491 1
0.77749826500176 1
0.257925610093365 1
0.709113896665591 1
0.440841455927013 1
0.0119930567266016 1
0.753772511052128 1
0.144984885767389 1
0.1943085745857 1
0.568827296692706 1
0.138665200010682 1
-0.328049345415758 1
-0.0241332635022096 1
0.449027553110194 1
0.499434362692013 1
0.576493019568087 1
0.0640115233682898 1
0.692578193663151 1
-0.0990567546747558 1
0.667181418130098 1
0.90721604696497 1
0.903673988247481 1
1.2161501979615 0
0.165002982163179 1
0.363594016928109 1
0.411431165990261 1
0.371325152844999 1
0.751422178786405 1
0.071301268175437 1
0.752512088691885 1
0.332674967451922 1
0.0495306773670937 1
0.240408636073777 1
0.541768697349997 1
0.618797582280639 1
0.709479959271391 1
0.274578777265198 1
0.0294990612882122 1
-0.0360861052523817 1
0.734626906394264 1
0.776845358808447 1
0.159997049124911 1
0.563025545564738 1
0.295682612032193 1
0.393673098125289 1
0.0754557748816696 1
0.508892767849716 1
0.0941205803214245 1
0.483566589193574 1
0.759150594155615 1
0.239424319820865 1
0.758644444820237 1
0.830751380254327 1
0.629903601908403 1
-0.0547953100748565 1
0.976618997363982 1
0.472147712555529 1
-0.0266399252577795 1
0.0170536873004946 1
1.42349454942235 0
-0.0426467847488372 1
0.182744594585715 1
-0.611808290749318 0
0.266822809410709 1
0.0662308156249555 1
0.0720128892581071 1
0.036312761744248 1
1.20864311269722 1
1.00945953403788 1
0.390076643445884 1
0.7574517678394 1
-0.569972327104112 0
0.105616192446434 1
-0.149220127196029 1
0.433796703508491 1
0.959504643835408 1
0.618206926696189 1
0.576671403635078 1
0.769494925205211 1
-0.0771584614861027 1
-0.00416741711540611 1
0.269868669351618 1
0.83587936009471 1
0.768580067492638 1
0.972127731582306 1
0.226272337939346 1
0.812170559650873 1
-0.0587358603971949 1
0.179040614402283 1
0.0413770716895959 1
0.254982834828336 1
-0.0835324181207742 1
0.57421807305006 1
0.503541020893578 1
0.166389931802116 1
1.16773569551077 1
0.219248735496924 1
-0.108449412252447 1
0.0248300672173904 1
0.662177885403551 1
0.687879090229886 1
0.456081731901308 1
0.244433009643261 1
0.474290086850615 1
0.189828477999012 1
0.810291994205785 1
0.508354061008005 1
0.0451926433664343 1
0.245049813503975 1
0.0244321393410813 1
0.171525153920905 1
0.658023985619297 1
0.602403723611291 1
0.635070609277614 1
0.128682953786121 1
0.56841963237758 1
0.312399566238525 1
0.750981923257221 1
0.303076967764639 1
0.153062558537645 1
0.650982546245262 1
0.0553791004010697 1
0.786821397544245 1
0.364552090206608 1
-0.361051944083338 1
0.228205737125535 1
0.633053727995941 1
0.176613423459872 1
0.877717155466355 1
0.60278391822821 1
0.0984354482772553 1
0.386920258315237 1
0.459179756476021 1
0.74879844443825 1
0.664222752561522 1
0.433232433259135 1
-0.154758356701377 1
0.943176594779206 1
0.0165564168042443 1
-0.0311626963656694 1
0.391129003865703 1
0.56204505731454 1
1.12188830117085 1
0.14018124530011 1
0.0220318531330016 1
1.07391144038853 1
-0.266867522042388 1
0.638390912111217 1
-0.269070042734961 1
0.731479368728007 1
0.496990475064806 1
0.348527678965324 1
0.518374846365693 1
0.577897837904635 1
0.0317889126000535 1
0.661881116941187 1
0.355587450853515 1
0.642619340239792 1
0.744728498428564 1
0.609068465412464 1
0.634008311780773 1
0.436454018542909 1
0.0381046726628717 1
0.292771339073302 1
0.415680880413406 1
1.30881102680081 0
0.255535386178462 1
0.853834242734746 1
-0.0750248710461994 1
0.836935718226752 1
0.807805418638683 1
0.366513432777579 1
-0.260744665932373 1
0.135532571288773 1
0.567671930893284 1
0.780141531118715 1
0.254334740560331 1
0.420741561520509 1
0.32155091597723 1
0.33402022291029 1
0.947642605232128 1
-0.121844061651885 1
0.324790885661802 1
0.612685141965181 1
0.528440955522574 1
0.282075667199812 1
0.0744167406370661 1
-0.0359574506252989 1
0.680542686429093 1
0.246426189875915 1
0.518298314426504 1
-0.108005006819683 1
0.446059770058393 1
-0.0557998754999071 1
0.520534282990531 1
-0.223211293637873 1
0.91104948231115 1
0.434417784002985 1
-0.127965436014249 1
0.0916659493587357 1
0.0850169001071737 1
0.511650167971707 1
0.845770322877135 1
0.262727990111921 1
0.648835318366175 1
0.175384966520744 1
0.643899934765494 1
0.82549211075466 1
0.0317500154657507 1
0.0591560071296166 1
0.747669728294207 1
1.03664797647676 1
0.740104718837808 1
0.247917918206771 1
0.366703973623995 1
0.427210198077442 1
0.393122001539684 1
0.106295462774278 1
0.57694005602065 1
-0.0672557916094458 1
0.651330753984926 1
0.278651528611894 1
0.730621623257814 1
0.141836642999757 1
0.511911744529482 1
0.389007429854782 1
0.390166821980983 1
0.401518769478723 1
-0.0907979740378496 1
0.117618484108566 1
-0.223343407737811 1
0.353792243992893 1
0.378140058949564 1
0.524169177985351 1
0.435683443912019 1
0.744737789736826 1
0.145720002551688 1
0.640197182688583 1
0.640906926639847 1
0.471332970907098 1
0.138161176833128 1
0.311341203431294 1
0.276586855977215 1
0.214596400774444 1
1.10764741087362 1
0.742142536295359 1
0.77887886062409 1
0.287764613934289 1
0.502548036810643 1
-0.0392964299554435 1
0.427407734865589 1
0.0541042869293185 1
0.117822138880042 1
0.360843744416089 1
0.518285279470397 1
0.747281823534511 1
0.0170113281297343 1
0.555249742418656 1
0.325129314398147 1
0.600467147443029 1
-0.120896886177645 1
0.856015362346353 1
-0.23522113655287 1
0.504012414204684 1
0.380776399304798 1
0.240313965550632 1
0.465471642010095 1
-0.0150083896774472 1
0.078897108889509 1
-0.0518775055420756 1
-0.268160032074772 1
0.551808498402826 1
0.122185974713334 1
0.719206034015699 1
0.296924285642642 1
-0.0566075388974015 1
-0.376251687199842 1
0.38206952884088 1
0.377825221281617 1
0.483205570600009 1
0.554078372198813 1
0.413520808026104 1
-0.0361243485592601 1
0.252838036951066 1
0.182522348693776 1
0.259411746322574 1
-0.0819444018841204 1
0.353584126852819 1
0.448728463460154 1
0.783292283602458 1
0.393334483178638 1
0.154872960084993 1
0.517867888407692 1
0.247543034446966 1
0.303802427482134 1
0.604479583924965 1
0.266281001032523 1
-0.123171182270889 1
0.85190727543798 1
0.705239573966815 1
0.587897620339934 1
0.232599424113228 1
0.594713232687636 1
0.0680120673334375 1
0.137157616716722 1
0.834565163045746 1
0.541998135980854 1
0.597289771062132 1
0.466234135076383 1
0.0386960554066492 1
0.918233601517407 1
0.439635469052339 1
0.00495588025333221 1
1.3221737972723 1
0.752184607040126 1
0.684974373504469 1
-0.00663490988523674 1
0.139722165106736 1
0.37418357952051 1
0.0674409992233217 1
0.812528842582461 1
0.73762429239851 1
0.74015380359334 1
0.635245082218527 1
0.556902526933928 1
0.765483066910876 1
0.560265741130914 1
0.048382298252672 1
0.745974056575365 1
0.42829175016713 1
0.261379347463042 1
0.606951625673234 1
0.705511795656063 1
0.468751450391886 1
0.194636306360343 1
-0.197837860976849 1
0.208989114852527 1
-0.438560987747863 0
0.0158811773495682 1
0.620855448547141 1
0.418005236384172 1
0.0844369669933973 1
0.213477632119581 1
0.0913679330341011 1
-0.521732141750511 0
0.198511753910418 1
0.660869495975359 1
0.197542865527025 1
-0.0798784361804207 1
1.21550777274065 0
0.853883048648003 1
0.522120896965587 1
0.448731315277554 1
0.341334957351751 1
0.18721871815018 1
0.639387167101625 1
0.863321032314554 1
-0.00310619233351676 1
0.292081380158501 1
0.168264764878306 1
0.620794303950509 1
0.282837816493909 1
0.794148743567793 1
0.688896261709682 1
-0.0906075039045894 1
0.0893033148827062 1
0.484188103222814 1
0.593807166516873 1
0.899166211212549 1
0.726899192647246 1
0.426950121789837 1
0.590466709022808 1
-0.696053225433815 0
0.890858503991178 1
-0.0326346696658862 1
0.575344002202136 1
0.1311752799131 1
0.193130114601194 1
-0.267290488041008 1
0.299646490896102 1
0.425640644638358 1
0.0812680823758574 1
0.183303250381701 1
-0.0637054089264212 1
0.756954110759495 1
0.431933479649921 1
0.0831777206248991 1
0.106656347707691 1
-0.103651330690718 1
0.324679897953034 1
-0.377038021611096 0
-0.0730856474623906 1
0.822852334733317 1
-0.107463661866283 1
0.179740842584879 1
0.666594241114402 1
0.311101720483695 1
0.017916856129864 1
0.678286234248911 1
0.05221995846992 1
0.791139455384681 1
0.737446080017964 1
0.553779050969273 1
0.225667759243252 1
0.439567129936352 1
1.39320210327508 1
0.280574340088113 1
0.565948467814276 1
0.185509244794655 1
0.0652843314947321 1
0.144949607702404 1
0.578861279106795 1
0.416695562634538 1
0.794873403325893 1
0.150680310282051 1
0.168758312905172 1
0.753215612733913 1
-0.0117693468584214 1
0.284542653628284 1
0.851867401279755 1
-0.101551385933373 1
0.633538288941516 1
-0.236197012143113 1
0.962728357980094 1
-0.184318515546723 1
0.445589745581277 1
0.314466527922354 1
0.132613908773498 1
0.288274894255486 1
0.519044839887314 1
0.33615191574393 1
0.976931318862664 1
1.13142809219969 1
0.440253093725872 1
0.200206286998955 1
-0.0254501845611676 1
0.70728712929191 1
0.134317412824187 1
1.31352757381689 0
0.554210932635079 1
0.577915594793311 1
0.275035658448864 1
0.327210080046398 1
0.0857609015024145 1
0.606183442481841 1
0.174845766622678 1
-0.0607268659659794 1
0.0240503278322788 1
0.443132895192554 1
0.488129277216419 1
0.372899655998432 1
0.541203795346833 1
0.30361855878466 1
-0.276671920644914 1
0.038807668414462 1
0.267218804556068 1
0.702320814542907 1
0.598131671657147 1
0.342932569784769 1
0.0529961928943017 1
0.222271527770766 1
0.752034986463592 1
0.12629835435653 1
0.80690894650463 1
0.754612827704841 1
0.513390210368264 1
0.431991851410483 1
0.526317529511133 1
0.350312623052633 1
0.51836460227919 1
0.645554971426824 1
0.8808142954454 1
0.328701833304056 1
0.816617896418636 1
0.594863494598671 1
0.855254136626372 1
0.307792521902959 1
0.0217174019312086 1
0.473256158097116 1
-0.0325181496726104 1
-0.0327284391303468 1
0.110114697754399 1
0.550560131736344 1
1.07944835357095 1
0.754576409885925 1
0.1316894159937 1
0.867291455497679 1
0.831867732585489 1
-0.381234484914381 0
0.497241369364058 1
0.482976731035847 1
-0.12245309474066 1
0.566205893485595 1
0.483181898799365 1
-0.00150436021593814 1
0.455217318863423 1
0.818531968013245 1
0.250838142331022 1
-0.000272147195307271 1
0.141345323386722 1
-0.13266753310042 1
0.00868075619455143 1
0.696928730964734 1
0.455146215950318 1
-0.263099193662299 1
0.316702356655684 1
0.149447581910678 1
0.361612621823498 1
0.040413397066323 1
0.55790515407132 1
0.70977259198959 1
-0.0385886369783522 1
0.90055589649316 1
0.471087279312709 1
0.094729555035358 1
0.635467976263937 1
-0.0501337869240899 1
0.159388608017407 1
0.376276771637893 1
-0.0336304582746159 1
0.150779753573456 1
0.323390844897197 1
0.215211076590898 1
0.758991591293507 1
0.380445290465449 1
0.233041000557103 1
0.661658831533006 1
0.452470851897785 1
0.490753485832882 1
-0.488079740185592 0
0.849870224637541 1
-0.0549397077403636 1
0.354397986632728 1
0.0921661965042926 1
0.753676692163754 1
0.539194903241109 1
0.0843377836153064 1
0.52738037373352 1
-0.0213696424881692 1
0.682276511685956 1
1.00958869256986 1
-0.358293311441519 1
0.614484601356449 1
0.222289116704569 1
0.738318205433783 1
0.361696140125333 1
0.697547971178096 1
0.522410616434278 1
0.741708115051748 1
0.448640897944582 1
0.195903024565245 1
-0.161217776888294 1
0.198108505367352 1
0.825404958342009 1
0.0785547972014315 1
0.350637871705026 1
-0.276407227900064 0
0.755194900823186 1
0.87655077291764 1
0.265630974004592 1
-0.326256828086052 0
0.909645265227496 1
0.363256175050023 1
0.425605573292939 1
0.469193829033959 1
0.477591986298199 1
0.0298962500579701 1
0.199335280700143 1
0.88933018360457 1
0.746313197985768 1
1.05886939942445 1
0.433569713596271 1
0.17750445842235 1
0.35181615574573 1
0.274455237343138 1
0.255432498691882 1
0.674038735547788 1
0.232834946077235 1
0.291945197083235 1
0.0409173097970852 1
0.170982357850381 1
1.06140860389577 1
-0.286507660517774 1
0.255809982649325 1
0.16135999423882 1
0.45230006798303 1
-0.0598838166518191 1
-0.250029793484184 1
0.382038678581839 1
0.19543589070795 1
-0.227186518119129 1
0.38088995738365 1
-0.257085209516971 1
0.203626813533635 1
0.51139001772054 1
0.440529366746067 1
0.209972577834748 1
0.631357525526177 1
0.397232518377289 1
0.608241160737426 1
0.189636121958517 1
-0.0476731038512021 1
0.352560723078727 1
0.654248809733329 1
0.282075316902338 1
0.135418131369735 1
0.599443471699215 1
0.233097106691444 1
0.236541474358504 1
0.647794804611211 1
1.12034847324424 1
0.492401985713687 1
0.633027106406602 1
0.332691952358229 1
0.59005964308217 1
0.368854360411586 1
0.775223669320976 1
0.0375157480256336 1
0.715784284070082 1
-0.241249618748735 1
0.957886363297147 1
-0.00679959908294175 1
0.103690676436264 1
-0.425617416300392 0
0.464979683765718 1
0.724954370078369 1
-0.215475417792772 1
-0.177241022447557 1
0.0816226731867269 1
-0.114314093934832 1
0.347997592662294 1
0.211675143256913 1
0.154940322968042 1
0.694604390467974 1
0.397778919592863 1
0.694125677912718 1
0.398753261332637 1
0.545110161534882 1
0.715639026211589 1
0.0581319666784488 1
0.275446669219977 1
-0.100833644496692 1
0.777693368149368 1
1.03744644499416 1
0.812310983800414 1
0.90868567484358 1
0.267381913135204 1
0.254060419714282 1
0.33344884521408 1
0.391384936632833 1
-0.0301939476662894 1
0.970275019322418 1
0.174853179488365 1
0.458462520556344 1
-0.183137825874603 1
0.222143591306162 1
0.264044704676704 1
0.80592416339388 1
0.606233863448684 1
0.600114099635688 1
0.0956305799392261 1
0.379413857006182 1
0.562450930497362 1
0.718015747528623 1
0.150525984958455 1
0.703099304841753 1
0.454449345610607 1
0.269094230026277 1
0.193971265608199 1
0.418599974583592 1
0.637173441497245 1
0.831709051303876 1
0.917264191617221 1
0.305339845318248 1
0.188296033305813 1
-0.105375743882796 1
0.266493374288493 1
0.234021682766907 1
0.811944973957633 1
0.344903098100381 1
0.0376421076862706 1
-0.00376692206666075 1
-0.10654775798445 1
1.1744837302932 1
0.225820558939604 1
0.771468930458119 1
0.38930551546844 1
0.0476182032459845 1
0.0554958232756321 1
-0.164365273750463 1
0.129534685648358 1
-0.0612053272896383 1
0.0325022170544303 1
0.231850632995964 1
0.454356752896956 1
0.377009191494033 1
0.652204104011346 1
0.205695203712528 1
0.3984281151428 1
0.547852686402727 1
-0.222063408630447 1
0.167757492274653 1
0.208833912844577 1
0.764952134343378 1
0.392845742502278 1
0.227392566080145 1
0.54031143929646 1
0.00266691632325429 1
1.03679791007827 1
0.959294387905361 1
0.443469455642029 1
-0.128085510826104 1
0.577480294531984 1
0.567198945758397 1
0.928451261918307 1
0.946931166292182 1
0.582179419501036 1
0.623635016884439 1
0.396844931312025 1
0.64788491568467 1
-0.352022926137764 0
0.490504911024214 1
0.937753146790157 1
0.0186940786819248 1
0.962199586200118 1
0.595956912784119 1
0.215856655718754 1
-0.168104123064972 1
0.457621794755926 1
0.311484224973912 1
0.475542655892061 1
-0.347836283789906 1
0.054644311022739 1
0.0407255458919171 1
0.56527240153463 1
0.119427314716347 1
0.715575456575136 1
0.139787237851392 1
0.364318039380441 1
-0.330339546393578 0
-0.326629726299428 1
0.176523787815555 1
0.634605247048733 1
0.777639074593527 1
0.331373890160612 1
0.706252804473993 1
0.306670428113837 1
0.383746914016738 1
0.87837164536109 1
0.43843551507488 1
0.281989635539511 1
0.273400141379741 1
0.635939943107108 1
-0.05372916034328 1
0.184931062050386 1
0.597792606902085 1
0.691091309958882 1
-0.264250652474684 1
0.379096326982349 1
0.357431827940276 1
0.119610580116813 1
0.822098690300277 1
0.647372101709716 1
0.485819032176931 1
0.0298664393727196 1
0.0983684034898287 1
0.0544194117004034 1
0.253829458596613 1
0.376258816752611 1
0.30836463695634 1
-0.0416664269872986 1
0.295762704884837 1
0.429386124547753 1
1.34129312013034 0
0.816563754410593 1
-0.203463335789037 1
0.797125918638698 1
0.609516284798917 1
0.0982365039801341 1
-0.380594909542783 0
0.211606979220398 1
0.304861439843665 1
0.0109803014128528 1
0.203537869306922 1
0.702020602042818 1
0.94488054154288 1
0.604893812274849 1
0.593220553615559 1
0.888895916467361 1
0.430856038337646 1
0.512427705571894 1
0.353986304503915 1
0.155616031488877 1
0.577680592042537 1
0.223181153173394 1
0.429668878493782 1
0.461580828009622 1
0.347239501753419 1
0.229910307898957 1
0.498751258582647 1
0.69950172542697 1
0.668186295710174 1
0.131952306925606 1
0.238113215120895 1
0.588767121008352 1
0.371768224451703 1
0.0746249137491252 1
0.844602392391468 1
0.298734052147451 1
0.373096488693126 1
0.417564043710296 1
0.337013608168091 1
0.835933568133144 1
0.0793965871086862 1
1.43859816086509 0
0.364129261914376 1
0.00189631396340742 1
0.383104657013892 1
0.754977860425517 1
1.25060805064538 1
0.00337263399955648 1
0.5058194419974 1
0.648721523636258 1
0.930177696367238 1
0.164710172060327 1
0.244760367036652 1
-0.824701298274476 0
0.0970339616396221 1
0.900232844019227 1
0.0630258545546213 1
0.984323720021539 1
0.90521724075461 1
0.747570686619043 1
0.201344700112397 1
0.746061223458854 1
0.484319953229026 1
0.451212815695296 1
-0.492411230422101 0
0.0654940568815648 1
0.362213758894744 1
-0.280191383583657 1
0.925935635324964 1
0.36643114918636 1
0.307150679974796 1
0.605949648364395 1
0.49510341202068 1
0.759495661093356 1
0.13792118506933 1
0.143353573443218 1
0.680459060094377 1
0.505680666441116 1
1.08554776832232 1
0.753698864634867 1
0.0806294571279512 1
1.33370361200936 0
0.583453354606333 1
-0.336283107063485 1
0.149767238910903 1
0.167028091388563 1
0.832249112885548 1
0.423600732960952 1
0.371193290636334 1
0.522634431046369 1
0.570539041552824 1
0.632340923771405 1
0.61625665727422 1
0.200475887271019 1
0.486532072700264 1
0.681910340467128 1
0.490229412156535 1
0.331001964164118 1
0.367975697371839 1
0.641222592793913 1
0.298734003822947 1
0.43794894296748 1
0.504508563587831 1
0.106813179904618 1
0.376692564117871 1
0.0755193133923767 1
0.799242398715706 1
1.07636037046679 1
0.511925449920564 1
0.27572282191206 1
0.500670727303261 1
0.111006060095258 1
0.621257409681328 1
0.714983747139307 1
-0.0792347576389583 1
0.693710808443133 1
0.420871734785323 1
-0.260607311318729 1
0.996130131341584 1
0.504017442135545 1
0.470196780781069 1
0.262220830832092 1
0.617470483701054 1
0.155146971517699 1
0.313444287386409 1
0.467652326778448 1
0.441324957095926 1
0.249378815159119 1
0.239342116597461 1
0.182546741699905 1
0.686048437240482 1
0.647991371694002 1
0.246557365360762 1
0.358807172424324 1
0.0736461343798844 1
0.214473852881145 1
0.696806403693489 1
0.276420303385578 1
0.740905151282718 1
0.409790332309698 1
0.430041464377298 1
0.477260473321637 1
0.239938793039479 1
0.611789734146604 1
0.786323112677493 1
0.05127620616267 1
0.683273528984191 1
0.746343264857837 1
0.420798247833854 1
0.0426690173009184 1
-0.368186617353356 0
0.138332687925868 1
0.775357724969879 1
0.488274948927211 1
0.554833922223271 1
0.389133413456502 1
-0.332200095781832 0
0.452127366955212 1
0.291292894776431 1
0.668829301407432 1
0.622661443660456 1
0.446010797647008 1
0.449068034526871 1
0.72522943001938 1
-0.261389283864262 1
0.64624091998647 1
-0.282392930711269 1
0.0522511982507175 1
0.198405753617455 1
1.14055312643894 1
0.128756692761598 1
0.387681431292129 1
-0.0601873592030395 1
0.323916806435987 1
0.845605919222122 1
0.751745957466645 1
0.0267798132516492 1
0.804654217244322 1
1.1939377333857 0
0.884837125369587 1
0.427600105741484 1
0.148176158962304 1
0.49841622411765 1
0.0638536624449855 1
0.134296253090868 1
0.0342689956897737 1
0.161291961751987 1
0.468805863334303 1
1.19456895975592 1
0.105025300831154 1
0.881754452269288 1
0.536076353604761 1
0.102751131088749 1
0.197398315345575 1
-0.161377082740734 1
0.511456115757993 1
-0.0496007627713536 1
0.94497366878784 1
0.229957346089032 1
0.657275112517851 1
0.286365689318468 1
-0.122566268445015 1
0.448588097409887 1
-0.108134850678604 1
0.596451704706951 1
-0.0876264010277262 1
0.0972617611991442 1
0.0192810381583728 1
-0.458565501799754 0
0.157024664975382 1
0.0267056395733712 1
0.23138000880504 1
0.916639662600818 1
0.434000615781682 1
-0.141967736546384 1
0.741283761186578 1
0.405701387497021 1
-0.0294057502888525 1
0.480177799877308 1
0.698693078028869 1
-0.208513663241041 1
0.43368263216711 1
0.375050579686393 1
0.505508673006752 1
0.69829294483682 1
0.361931288481571 1
0.079899618709469 1
0.946919475325612 1
0.413432819843027 1
1.1420530017435 0
0.864343443517646 1
-0.262433995808018 1
0.217250787142843 1
0.301532497649797 1
0.324777060144811 1
0.73532236030802 1
0.207567539289254 1
0.733021576036701 1
0.171735117807263 1
0.720736819880826 1
0.912364972592678 1
0.708785930216258 1
0.183127716772984 1
0.576065096591199 1
0.321432252786773 1
1.14150077016586 1
0.385730112374699 1
0.142642603479737 1
-0.0426195172867353 1
-0.00131804733909502 1
0.0596526085421517 1
0.708240477942647 1
0.335211791552165 1
0.973951315478337 1
-0.0284968785312376 1
-0.102069074296581 1
1.27942399822331 0
0.717608368235106 1
0.504086924233652 1
0.581920312293184 1
0.515118500661353 1
0.514216160873253 1
-0.101602700127237 1
0.344312024869986 1
0.29139259504951 1
0.0720092074052136 1
0.612767465102335 1
0.514260405311421 1
0.762250423622667 1
0.462983463436105 1
-0.0907351996428713 1
0.091774667021097 1
0.468478696551593 1
0.95822212572089 1
0.496367995600062 1
0.451604180704724 1
0.330165908775757 1
0.251200221834283 1
0.270902847928551 1
0.523541580425847 1
0.577041104140671 1
0.383785266046775 1
0.676037398230358 1
0.946523336740798 1
-0.0201223205462781 1
0.65179080774788 1
0.284077383215668 1
0.616983335645525 1
0.416503315586476 1
0.493682594241375 1
-0.0546579858059676 1
0.854463783310339 1
0.0229896772898657 1
0.283957257772248 1
0.490610285486293 1
0.630438249584182 1
-0.242857343068633 1
-0.169160113556369 1
0.551896297197958 1
0.820177721244845 1
0.907562094015445 1
-0.0520538561076063 1
-0.0209396772433664 1
0.213774598693482 1
-0.160603275194564 1
0.626281074962364 1
0.296575306401681 1
0.456537337016122 1
-0.222217453422938 1
0.453255390182032 1
0.85855037409774 1
0.447237037535928 1
0.479378946468892 1
0.564713229440074 1
0.588141338324661 1
-0.101009109979641 1
0.321876779105606 1
0.911490453221242 1
0.574064903821177 1
0.373033280067521 1
-0.0686476181659618 1
0.278855203441217 1
-0.405309479609649 0
0.126435053695159 1
0.0275986596531197 1
0.867555151025564 1
0.457311695598038 1
0.353106675328927 1
-0.0153090464088069 1
0.725712849215007 1
0.634213211151023 1
0.355008268077252 1
0.414195572521944 1
0.509185184694331 1
0.199917865432792 1
0.599020892872736 1
0.531781637326966 1
0.557713314232274 1
1.12424894588297 0
0.143085783194189 1
0.763403970172186 1
0.845168046841688 1
-0.433026740074433 0
0.194629707755634 1
0.959563990224436 1
0.0546194654032006 1
0.388871224103253 1
0.218492541743267 1
0.186399247795935 1
-0.115576783456015 1
-0.213879189994525 1
0.0890992711583414 1
0.223146363043506 1
0.593384413962365 1
0.55392343514317 1
0.0673695877755459 1
0.442360908470999 1
0.579576926777608 1
0.351246207426737 1
0.491931801869323 1
0.404681922906584 1
0.603290595282513 1
0.730332710844275 1
-0.232724832043778 1
0.0624666452969916 1
0.41021072406309 1
0.341080880636586 1
0.0898277037067367 1
0.298467362258239 1
0.427439399569066 1
0.724592554933419 1
0.804855498904768 1
0.870175215047768 1
0.0176784374825286 1
0.500198089015143 1
0.597603738867758 1
0.853595168760227 1
0.472627326336048 1
0.403154761536069 1
-0.240000465643706 1
0.905386773159653 1
0.353982029295526 1
0.379123169051582 1
0.364367881320296 1
0.193505615890137 1
-0.441051800434635 1
0.11024010016235 1
0.147780949802207 1
0.31901472331337 1
-0.31193507527645 0
0.321032801881659 1
0.380569827193934 1
0.267949723224785 1
-0.0274676001018449 1
-0.0103290168459104 1
0.184651877255308 1
0.454322709754694 1
-0.0939855876309326 1
0.268795380153675 1
0.749996502126733 1
0.451584379598148 1
0.136563183328566 1
0.41037865429869 1
0.268914659248868 1
-0.243081889243054 1
0.979274224958129 1
0.440406215417125 1
0.205217288492369 1
0.235237473310516 1
0.35752009506036 1
-0.190955056010772 1
0.145021696374179 1
1.28547807838613 0
0.402769036020646 1
0.204879367840096 1
-0.402898471222021 0
0.685210961167867 1
0.131806757988206 1
0.694828261428269 1
0.357463594171608 1
1.01924439597555 1
0.290109061117873 1
0.514029611069583 1
1.12949958094746 1
0.406529379030835 1
0.102202730587195 1
1.04833484664304 1
0.691913483805803 1
0.859634179017051 1
0.121104545795978 1
0.394913391159733 1
0.267461549408965 1
-0.111513544053013 1
0.254864678929636 1
0.11628319983973 1
0.65849125734463 1
0.605830381076632 1
1.14155263089804 0
0.0551696518195499 1
0.446425319356281 1
0.866875896383522 1
0.22623819930705 1
-0.237692403076008 1
0.165389459880515 1
0.275937767381656 1
1.04599149615478 1
0.0153747253457162 1
0.934977015121894 1
-0.0947345887983471 1
0.247299864898938 1
0.177525686649502 1
0.711542182804583 1
0.263818558627259 1
0.181675122981442 1
0.416661810079391 1
0.630139223353478 1
0.673914261294507 1
0.373120552224748 1
-0.135103804125541 1
-0.0775572576798397 1
0.491826905163096 1
0.279791032046237 1
0.775643280032044 1
0.0817933797583405 1
1.08476730378498 1
0.830808969503636 1
0.480943606251064 1
0.382534113609367 1
0.507949211011509 1
-0.189337070018632 1
1.01201974148351 1
-0.0163517640769255 1
0.387769132014406 1
0.106951896422656 1
0.460655091423761 1
0.934964988653534 1
0.326903734490185 1
0.0287837081546838 1
0.471048692012337 1
0.104714809440895 1
0.445149424218663 1
0.342977371450404 1
0.900146106521901 1
0.187333380388884 1
-0.198913539378683 1
0.515046325346549 1
0.125486376385461 1
0.669293000068086 1
0.203768432750101 1
0.260636776959375 1
-0.0719872067965799 1
0.356787718150609 1
0.797003723319051 1
0.448148001153003 1
-0.0766328135918908 1
0.0942741909561675 1
0.177050401119271 1
0.44656826614701 1
-0.119208937725143 1
0.706317291639862 1
0.327282488775969 1
0.251479562163512 1
0.356043362157625 1
0.181823983409682 1
-0.481575347906888 1
-0.00676878024114266 1
0.234291587687268 1
0.234456014685239 1
0.467676493218038 1
0.0590577408191687 1
0.0245153131075839 1
-0.249089157554696 1
1.08914473383696 1
-0.339586618975594 1
0.489966481664845 1
0.459296748184835 1
0.845375083959634 1
0.107204153490043 1
0.185474556239758 1
-0.132388935973202 1
0.323418709834033 1
0.0757380677692188 1
0.0552553654673598 1
0.0670964880380136 1
0.252004518380113 1
0.889772445026255 1
1.18711909590479 1
0.0715180576705491 1
0.932190845158855 1
0.79897451766329 1
-0.0911773304534505 1
0.146660460973587 1
0.71364937380591 1
0.637737236226471 1
0.422920640808634 1
0.549414291996382 1
0.00922606241243443 1
0.284169397388908 1
1.32287287395422 0
0.394918845047233 1
0.0905739931074433 1
-0.0165702403921718 1
0.481595730681871 1
-0.0839567851689384 1
0.151596247619201 1
0.0295812210174013 1
0.263676635861916 1
0.305639284528506 1
0.65418820867395 1
0.928986572937815 1
0.65606678151036 1
0.0592175614798384 1
0.540829258614697 1
0.370465949053714 1
0.809750306255537 1
0.595068462988214 1
0.402667665687603 1
0.313341796325111 1
0.329623587362266 1
0.81745595597136 1
0.445055592858095 1
0.194271572448472 1
0.424800229456612 1
1.09090758660043 1
-0.353801810498646 1
-0.536568393739984 0
-0.284779156837135 1
0.0238084654411845 1
-0.0313794549674873 1
0.524056236002342 1
0.665592111555766 1
0.405328326097215 1
0.539739887705321 1
0.0625960862923907 1
0.21074629386009 1
0.562545432822815 1
0.286151271471431 1
-0.782365428038995 0
0.911489726342816 1
0.405203306814932 1
0.110084787771427 1
0.145267719520142 1
0.320264222707369 1
0.0435859696390846 1
0.210749109022906 1
0.538390582564022 1
0.462904773524189 1
-0.55539942069548 0
1.03316418509232 1
0.145857141472554 1
0.592841952364729 1
0.212784501166831 1
0.765787511807314 1
0.233966652021081 1
-0.0899285266838051 1
-0.0596229643851893 1
0.203089005784974 1
-0.0510351406117761 1
0.327939642779265 1
0.146974403712436 1
0.0485225717945341 1
0.906017463022764 1
0.586767373692784 1
0.184484299198071 1
0.477503732794511 1
0.555422229332343 1
0.207285202337159 1
0.881988467457408 1
0.367318227256243 1
0.527680895671782 1
0.340086616694428 1
0.396322220416188 1
-0.0501459295588239 1
0.313611935800149 1
0.90902548197457 1
0.542563290960882 1
0.0561263306529397 1
1.19966708903358 0
0.323137959784584 1
0.539403823720925 1
-0.377466786012317 1
-0.149120176271992 1
0.57448468726413 1
-0.210648343709947 1
0.460311931551447 1
0.335561653871074 1
1.04636288779589 1
-0.632942114247393 0
0.284996498400788 1
0.128125710492141 1
0.682622834600541 1
0.172934138463235 1
0.395360352467718 1
0.292482685609363 1
0.878847120934401 1
0.758554634704533 1
0.99792426928066 1
1.29502517531663 0
0.527368315022568 1
0.132562799080525 1
0.17267947671553 1
0.12308408336382 1
0.219772045050275 1
0.880091927207587 1
0.608903514685477 1
0.790042162688285 1
0.587119230119661 1
0.406812948618878 1
0.0920896246795869 1
0.061399987838282 1
0.32364484833905 1
-0.0462422501647042 1
0.400799384696498 1
0.141909874986713 1
0.110718217161505 1
0.532867346811369 1
0.0529311079354798 1
0.410292930704845 1
0.276956774861665 1
0.124486959908176 1
1.07306489694605 1
0.538514949587134 1
0.130728746131361 1
-0.00387478616323444 1
0.147867048019295 1
0.195565255433025 1
-0.275771824497335 1
0.338522485914452 1
0.268672534612839 1
0.212351451168734 1
-0.134233037877685 1
-0.0865273535100644 1
0.247911685735561 1
0.780587299095831 1
1.03796192007234 1
0.589348853668473 1
-0.138785468397045 1
0.0328535417254303 1
1.23108495234607 0
0.474773279034091 1
-0.0870757406861602 1
-0.35020488898981 1
0.032810190899364 1
0.33083218234274 1
0.515696736773673 1
-0.329770354657605 1
0.154956271167166 1
-0.0250389833801707 1
0.917553272328766 1
0.218562975042158 1
-0.389717126217336 1
-0.0981031508976229 1
0.78091821436358 1
0.487722004894548 1
0.867145622258187 1
0.953593905382727 1
0.302553686868777 1
0.445045345415339 1
0.11169260632597 1
0.517258582284909 1
0.349328777790422 1
0.473879610327241 1
0.145919665658282 1
0.100727707440198 1
0.437611798265117 1
0.174321443600376 1
0.609592996554821 1
-0.00781846649599521 1
0.382200442038421 1
0.827664835390415 1
-0.242500161754747 1
-0.0299178116561775 1
0.408408892043692 1
0.0574362400213282 1
-0.0219601985412083 1
0.235643584764504 1
0.521846326727986 1
0.49832876396228 1
0.353137395725872 1
0.781555111937193 1
1.07308470683072 1
0.56423665249641 1
0.503382993234873 1
0.670688962539394 1
0.582843617298948 1
0.127123736722562 1
0.236858791175464 1
0.654247840202067 1
0.536737620188421 1
0.134877930543829 1
0.105769284981529 1
0.56984522755922 1
-0.03587411811492 1
0.227218104814178 1
0.686146316515744 1
0.402652659128155 1
0.93298117341593 1
0.298980469356514 1
0.968726732395176 1
0.648852127772178 1
0.689362850009516 1
0.256594410704294 1
1.49269321000248 0
0.7918202450935 1
0.531958316411144 1
0.425944917747358 1
-0.0305845817053461 1
0.84001393701753 1
0.156582989111952 1
1.04538417600663 1
0.531779025813807 1
-0.145053588860047 1
0.0366813279206005 1
0.0356306458693722 1
0.297127252593567 1
0.182703536843574 1
0.253698399625719 1
0.268348728519082 1
0.36095787823296 1
0.183937610001732 1
0.494941219629101 1
-0.196592527947241 1
0.355360377774499 1
0.167777328088665 1
0.821471782030415 1
0.471684681662823 1
0.450135447686295 1
0.33316087390867 1
0.0874315049902 1
0.352139039370097 1
0.210379229520668 1
0.629786976935295 1
0.697457471993735 1
0.710185546600111 1
0.461706628379927 1
0.50507183869934 1
0.358130402790311 1
0.282712377316771 1
0.519325400364406 1
0.0430848809749081 1
0.227163326084272 1
0.449025029722264 1
-0.0572164251862065 1
0.123938161031878 1
0.62828672771786 1
1.18744753359275 1
0.416112847657648 1
0.584255620373248 1
0.517631093430083 1
0.66209266220509 1
0.230463157417523 1
-0.0734354627403563 1
0.4392648746558 1
0.861506408976458 1
0.688414770300294 1
-0.143814059733487 1
0.508135271858536 1
0.469596566606634 1
0.76563950288762 1
0.563756439548204 1
-0.156420051703132 1
0.48973878791617 1
0.495351635296868 1
0.0415323919736494 1
0.204285721874737 1
0.322986685348146 1
0.496867804483255 1
0.629922656433176 1
0.0879873257623486 1
1.25777478554559 0
-0.219500859869799 1
0.176863368024766 1
0.351968721553189 1
0.308676480445521 1
0.724130157985005 1
0.6154685303256 1
0.345160426314981 1
-0.0133788013383417 1
0.0628599626730389 1
1.18679063705883 1
0.621409950247746 1
0.17328425790038 1
0.873847054857347 1
0.066578110116851 1
-0.0294442340634676 1
0.253896517409816 1
0.651940065273622 1
0.509907469613151 1
0.131727630710787 1
0.392435094221202 1
0.374723078043892 1
1.49330963105073 0
0.791180161635578 1
1.02157091913986 1
0.812137059479057 1
0.0199727555164039 1
-0.71128905367766 0
0.421696033342025 1
0.000436977083070778 1
0.297211863575178 1
0.776106269968324 1
0.270115605895397 1
-0.313475355638677 1
0.642580277498414 1
0.517919813554504 1
0.252497776436303 1
0.180727688967958 1
0.284762599084409 1
-0.270938931354078 0
0.0525490114536427 1
0.663212450031259 1
0.436126864730676 1
0.475736031288014 1
0.330855209841874 1
0.121525624810407 1
0.0817373764670825 1
0.391600105441587 1
-0.0275524415110016 1
0.255100859695135 1
0.473446546741201 1
0.297065913891073 1
1.24678257100241 0
-0.264285386420942 1
0.45617462267766 1
-0.336411261262618 1
0.132701733839176 1
0.15088505313273 1
0.347670837609511 1
0.585446270263193 1
-0.416923272776984 1
0.190345202776864 1
1.00325488211428 1
0.635348717491965 1
0.597090083090913 1
0.722499205215264 1
0.548653645640814 1
0.578946084442083 1
-0.542538776846562 0
0.469584934877323 1
0.309533775465745 1
1.06775358538791 1
0.780606686645771 1
0.655291486410416 1
0.0597864964448859 1
0.51075561114121 1
0.652504496137832 1
0.669257808803724 1
0.190299916864946 1
0.424312914104663 1
0.0573044139118474 1
0.0948845353996034 1
0.0205092151021788 1
0.484331766638644 1
0.582010542465005 1
-0.170315348739018 1
0.647577398317503 1
0.162414222626259 1
-0.425317312619053 0
-0.0345267668183606 1
0.134713822607251 1
0.548299123863384 1
-0.0730210784826644 1
1.20590056541393 0
0.219832996104583 1
0.43385190273997 1
0.155279393312126 1
0.560729721206719 1
0.337310526850926 1
0.304023924160775 1
0.526891485558288 1
0.552687544925271 1
0.690690551292807 1
0.0530048338517456 1
0.479983796708522 1
0.23149780149171 1
-0.153120705133634 1
1.08422279327646 1
0.216921645285468 1
0.278728648619793 1
0.395745167849797 1
0.513525799739392 1
-0.11350539582377 1
0.881990117348028 1
-0.0542108385221084 1
0.707037610699957 1
0.677345908433247 1
0.232527489391593 1
-0.190969852600658 1
0.316186498720345 1
0.65103803346542 1
-0.0434802541825257 1
0.833777448395325 1
1.11294265662234 1
0.313507053312074 1
0.733883575841201 1
-0.194425111959176 1
0.239138623086859 1
-0.0783502956572221 1
1.42238867064574 1
-0.00985887555119681 1
0.148189729877337 1
0.368984749742773 1
0.239315824693679 1
-0.105393312967898 1
0.175847780595628 1
0.320164120306072 1
0.121092064239324 1
0.182027605425907 1
0.59001247310581 1
-0.119331703049321 1
0.144025860027844 1
-0.317183412069585 0
0.830886604398575 1
0.880498235186508 1
0.333470435058533 1
0.357907788732388 1
0.973668646960435 1
0.706858920054716 1
0.708314458569612 1
-0.205795308782947 1
-0.0796700947811667 1
0.404213520373104 1
0.279423991708122 1
0.143867371394313 1
0.697559161029681 1
0.616711580662224 1
0.665696398034302 1
0.410356309934819 1
0.236517679042782 1
0.586350343952367 1
0.686108703355085 1
0.160991139917908 1
-0.333631552932352 0
0.162868203336959 1
0.187184032569758 1
-0.750293648359826 0
0.584586137246861 1
0.226827502954899 1
-0.0556988363347248 1
0.0217352706785196 1
0.259573960411357 1
1.04437900045206 1
1.02474620168992 1
0.971592866857711 1
0.703237682197968 1
0.612387256718064 1
0.879682710714933 1
0.671596473660841 1
0.441846785692528 1
0.348195857899641 1
0.979374870552398 1
0.940891104846557 1
0.352295623278391 1
0.284945124984392 1
0.126685409333037 1
0.998290033339197 1
0.759849112482182 1
0.733697908107668 1
0.209377385151662 1
0.33235203516022 1
0.489531257911392 1
0.250037800949407 1
0.679224782153535 1
0.690657590987893 1
0.095583836757801 1
0.0657614186660653 1
-0.482913353399972 1
-0.0142614861018732 1
0.214168220264042 1
0.0134663158880006 1
0.865203542818744 1
0.856711613057968 1
0.266582469571931 1
0.134682181607618 1
0.866311371324829 1
0.584508405546011 1
0.090755659328793 1
0.749021966857348 1
0.522030641239313 1
-0.160091532857971 1
0.860963490165025 1
0.163628800511688 1
0.557163798127297 1
0.744981459614437 1
0.0770911938977565 1
0.346272929947134 1
0.200964387574249 1
0.395189993077523 1
0.639472685453148 1
0.858231070485902 1
0.101056713019578 1
0.861338508091529 1
0.0900369827554745 1
0.765326497962102 1
0.0942697336698299 1
0.655448270944863 1
0.592861963858531 1
0.700461315023369 1
1.20780737135888 1
0.668129390959546 1
0.563953345453814 1
0.246345098217212 1
0.242555461403523 1
-0.212727835059174 1
-0.0915756005287257 1
0.186755935030921 1
0.0541189374465834 1
0.273931579564163 1
0.556576306728748 1
-0.315440234608088 1
-0.135803841590477 1
0.794802361821816 1
0.525059825816818 1
0.0617998667028831 1
1.27846648305057 0
0.57319112669983 1
0.146146363423198 1
0.707626779342997 1
0.449600044379118 1
0.434036866437647 1
0.163154886503721 1
0.576625366462212 1
0.813397734286578 1
0.379650691413251 1
0.0852582209750198 1
-0.118158720192922 1
0.352425245784423 1
0.277140487581226 1
0.391614898216673 1
0.191041565085652 1
-0.430698459092569 0
0.48684304198808 1
0.792410842244109 1
0.556542740896838 1
-0.0163662090401843 1
0.190176853432171 1
0.5431314331905 1
0.539489162304247 1
0.343739992664837 1
0.628297806433396 1
0.34733039023986 1
0.672971979702252 1
0.691809293016639 1
0.537821975673783 1
0.694843583033298 1
0.307605397786928 1
0.430837108777225 1
0.755051498192663 1
0.407674263861219 1
0.258539256180533 1
0.23271232900617 1
0.810844398791609 1
0.471911101583003 1
0.300009181534846 1
0.333455337922942 1
0.202814024317255 1
0.670826026660029 1
-0.13648486129178 1
0.14109146935024 1
0.142149657140569 1
-0.674812896474382 0
0.495192118340368 1
0.456071599026085 1
1.01731841499968 1
0.515400826562722 1
0.60385800494588 1
1.16071729821265 1
0.346770811002529 1
1.19571644703528 0
0.81072313344572 1
0.0452909636321054 1
0.929080521333814 1
0.735260164153349 1
0.423715036341371 1
0.62043990961714 1
0.252278182810008 1
0.433050313578642 1
0.837605414301243 1
0.249111711653491 1
0.0427063994180465 1
0.545618967067057 1
0.182667134768118 1
-0.285181961127115 1
0.38213369484882 1
0.443361725654291 1
0.0788353398522206 1
0.0424801835015806 1
0.501488231991388 1
0.16870270815671 1
0.0591403280776959 1
0.273173136503665 1
0.585372519553271 1
-0.208944322386602 1
-0.167193765748543 1
0.313024145097442 1
0.0927507605627467 1
0.680533116356535 1
0.350181587295634 1
0.507421064855082 1
1.12439483078081 0
-0.476533872991949 0
0.237066826620155 1
0.452287439009705 1
0.703067708356718 1
0.694820812764879 1
-0.109626794267762 1
0.652126870293266 1
-0.189129750275877 1
0.586506955674217 1
0.908125389730895 1
0.334731251464944 1
0.187082332408833 1
-0.301403091239025 1
0.270519444699478 1
0.424791400337635 1
0.379102852442203 1
0.179443735891919 1
0.370395100592553 1
0.634250885865674 1
0.204777822604086 1
0.403335391193527 1
0.480925709153128 1
0.684955311058081 1
-0.207966644715378 1
1.19787820021605 1
0.164852153631412 1
0.525125142682228 1
-0.24811555730652 1
-0.0657099916925658 1
0.181329366321623 1
1.03351958072314 1
0.921309140100373 1
-0.0208032396735386 1
0.541205145664062 1
-0.141924687414247 1
0.183269077878202 1
0.0199254502593255 1
0.905841665300329 1
0.299799260565697 1
0.703173709425189 1
0.17882149386899 1
0.183428366627542 1
-0.0806619411723818 1
0.432097417762098 1
-0.165940930012979 1
-0.229393224072288 1
0.235774717190698 1
0.519599011690369 1
0.141009846866241 1
0.862480822953187 1
-0.130023811198411 1
0.14396657052881 1
0.448579098279951 1
0.217202505620353 1
0.372612169726501 1
0.703939456833201 1
0.502776521879155 1
0.665095112784809 1
0.374584918248227 1
0.727307735938915 1
1.04498410302688 1
0.53161803888572 1
-0.208987141584813 1
0.528623260284681 1
0.148830524816975 1
0.729823095898673 1
0.563680317204542 1
0.522173039002256 1
0.277636530252796 1
0.563198590401977 1
0.654966564796794 1
0.451747020936154 1
-0.110994291487228 1
0.252063526021716 1
0.46989956825164 1
0.0520786196827979 1
0.869886886114237 1
0.026904433599646 1
0.792599859351026 1
1.13527104256724 1
1.00673739033443 1
0.180193204309322 1
0.576678350534066 1
0.477864731641149 1
-0.678868642140579 0
0.168567398964318 1
0.200872110485911 1
0.261088134573168 1
-0.213688057723485 1
0.121135111818873 1
0.135898648974681 1
0.202944507248444 1
0.504869943380603 1
0.360052439641258 1
0.29103205435442 1
0.114708231786211 1
0.027607992911393 1
0.349557811383373 1
1.29843393824247 1
0.233560638475194 1
0.486133827460779 1
0.172549443119302 1
0.500437565962697 1
0.689030177879443 1
0.77247014268035 1
0.340676648258142 1
-0.00010584780278064 1
0.250521971058691 1
0.513341411482362 1
-0.269850535731869 1
0.0166831824153434 1
-0.254551503647096 1
0.372447188654641 1
0.688507898337446 1
0.924321537742615 1
0.983408989259803 1
0.362708568764976 1
0.0592177678272939 1
0.436037717743866 1
0.0705457748911417 1
0.387568885257243 1
1.06237702826869 1
-0.404083716802473 0
0.165099719321906 1
0.472487899262456 1
0.684896476001738 1
-0.51412052591436 1
0.655243071579039 1
0.285106167925763 1
0.853052925679067 1
-0.262139443727483 1
0.0977217656606311 1
0.0782136572863684 1
0.505593594395689 1
-0.484376917407761 1
0.691172050228036 1
-0.552238642497849 0
0.285754058433729 1
0.568857305683106 1
0.521328560686075 1
-0.19581257812339 1
0.0975144481970316 1
0.533844209750737 1
0.54038585126381 1
-0.126682960139897 1
0.619830467085933 1
0.673736431735937 1
0.245415663925503 1
0.0851564318784689 1
0.252209598092217 1
-0.216680618433121 1
0.289149643152039 1
0.517296516499662 1
-0.158767061738569 1
0.177740835096868 1
1.04465079283658 1
0.451320656418419 1
0.369918002795039 1
0.319968042162256 1
0.266455604167809 1
0.422422327665158 1
0.0879412001517917 1
0.479922191520548 1
0.441357373303213 1
1.25980887573533 0
0.3845162645117 1
1.34405067527566 0
0.560002226529898 1
0.949898152424834 1
-0.248203968430602 1
0.311242463705584 1
0.0619657413364121 1
-0.231626083081497 1
0.108766599164532 1
0.419777160800223 1
0.895052125875024 1
0.606743017421685 1
-0.0891754858066515 1
0.726763162847453 1
0.0834352412311771 1
0.246422257306945 1
-0.70297067592854 0
0.721307498749066 1
0.333818374702872 1
0.452662013749681 1
1.09629310531414 1
-0.121294004971582 1
0.519831375504802 1
0.564377093903934 1
1.19062474576799 0
1.04557894932294 1
0.0746929023257607 1
0.327952069527872 1
-0.29380442456296 1
0.426513492315221 1
0.208596102336743 1
0.0925558160183189 1
-0.0357557302266769 1
0.869492182734736 1
0.597539172271397 1
0.606727254418054 1
0.335061809158044 1
0.775252405218345 1
0.412166014330589 1
0.845571939713306 1
0.801399444804144 1
0.471356888490892 1
0.259300183048859 1
0.586442254673056 1
1.05846531335801 1
0.301435774869655 1
0.499530784523973 1
-0.191679487229097 1
0.704754729473783 1
0.524546050994686 1
0.386144331307629 1
0.370641700050374 1
0.736741624391779 1
0.144085827208548 1
0.0752713411825844 1
0.704866417965236 1
0.0327790197170504 1
1.05457798634605 1
0.202074278865545 1
0.484731764000061 1
0.199742924676473 1
-0.230943087963837 1
0.897288853718949 1
0.221132620814806 1
0.131925322946411 1
-0.176170774101941 1
0.742886201591488 1
0.0620397441621368 1
0.254529005325553 1
0.839696459036577 1
0.297359991058469 1
0.774631432557072 1
0.933343517508556 1
0.357495880603369 1
-0.286480732311987 1
0.332130643924857 1
1.0654458517265 1
0.65054180421153 1
0.700451074591053 1
0.862641489495218 1
0.0829578759538003 1
0.578565228952267 1
0.0184611196777017 1
0.465199561064201 1
0.922009305305252 1
0.33318780206303 1
0.426094977013336 1
1.12746123359562 1
0.76329293229822 1
0.355003306985936 1
0.104355239802091 1
0.307273947663286 1
0.741412165813173 1
0.604192318856788 1
0.116173528903822 1
0.0589402332539086 1
0.446958898794868 1
-0.0147329942041253 1
0.387752397156201 1
0.0428121254523976 1
1.51389454763794 0
0.742698743392365 1
0.341247825757474 1
0.936889878424797 1
1.17395929071708 1
0.546143883315378 1
0.827844556888672 1
0.480465637042257 1
0.05331734741521 1
0.0829442108170809 1
0.810377465781322 1
1.13420344982478 1
0.599254850960415 1
0.452697981762347 1
0.271926275348994 1
0.388963926882408 1
0.604244199272806 1
0.556316886923944 1
0.302967173118036 1
-0.172426862168257 1
1.20169910757244 1
0.35903279048016 1
0.213872353946896 1
-0.477707173182617 0
-0.0283329695625904 1
0.757423479253725 1
0.496027832389271 1
0.530254401496629 1
0.482863696699342 1
0.183461290032183 1
-0.0509493242814029 1
0.413210075761202 1
0.265504441381999 1
0.38498971247092 1
0.217126390828076 1
0.31921509357747 1
0.433111658019572 1
0.933218820187202 1
0.469252161702853 1
0.544867938741027 1
0.271245104848704 1
0.0685017958530321 1
0.668314453955581 1
0.42894592167155 1
0.800648265031851 1
0.970558794032119 1
0.843425960173056 1
0.455201094074816 1
-0.162130782191277 1
0.392938119696505 1
0.604319241806646 1
0.819515302779163 1
0.406634769881004 1
0.952507315378875 1
-0.0657103612605704 1
0.477625160978892 1
0.553444018617641 1
1.1097161261443 0
-0.0421657043885352 1
0.865566635060195 1
0.176827378907617 1
-0.628816808677859 0
0.68408968306641 1
0.644893617113354 1
0.353656144959251 1
-0.0816309615535744 1
-0.0708011078338002 1
-0.275521318530586 1
0.701642395013575 1
0.177426476033845 1
0.605976030823446 1
0.718947854263479 1
0.381688671447691 1
0.944333235243523 1
0.0142413668917966 1
0.109412507449055 1
0.226030356599016 1
0.564850345798991 1
0.258959846365133 1
0.721861993401053 1
-0.0260170899675835 1
0.0799152466090174 1
0.265942139353268 1
0.6128174648334 1
0.804214233302892 1
0.0843776653378893 1
0.774561880363036 1
0.335382861346937 1
0.765482518405905 1
-0.0050681958229043 1
0.342236329980975 1
0.724584657791932 1
0.475020887485365 1
0.0252233838735144 1
-0.179898425737796 1
0.551416950664143 1
0.29932486978524 1
0.358363388353954 1
0.258842825414882 1
0.304512996076482 1
0.631338257033772 1
0.851726691275772 1
0.170937205683841 1
0.320928203854444 1
0.580877905231993 1
-0.140217784647548 1
1.12348246145344 1
0.468562889783276 1
0.603397803697194 1
0.294220485015711 1
0.884438400362717 1
0.334546828490633 1
0.751352293333029 1
1.05730443825939 1
0.805013654250181 1
0.131048663807423 1
0.399229832644781 1
0.636592841249154 1
0.447935107297116 1
0.413791584052459 1
0.696760878232311 1
0.533165969775476 1
-0.0437088839616196 1
0.569753268305551 1
0.646060010872245 1
-0.0508667641354396 1
0.132046304564947 1
0.802521004579912 1
0.281223116376062 1
0.353400835915983 1
0.25824914526907 1
0.847552833293968 1
0.814758031789708 1
-0.444156507032237 0
0.201326321265519 1
0.33523743400828 1
0.0132256349326908 1
0.22876154383827 1
0.568273024115726 1
0.308276228969086 1
0.172645642895693 1
0.535776269777681 1
-0.1256907211437 1
-0.169741849233528 1
1.15532660639561 0
-0.0819726118972751 1
0.875950330131471 1
0.33736283157992 1
1.04767382923784 1
0.0890033403349877 1
0.525853057579686 1
0.484536176133096 1
-0.188363915628877 1
0.428219165902582 1
-0.148381253607738 1
-0.0171516563648595 1
0.60718598126735 1
0.727741400114976 1
0.296035623756099 1
1.13500868263204 1
0.512739149731149 1
0.417301126916269 1
0.377244542298014 1
0.129359986076084 1
-0.0107562866756085 1
0.355581419752015 1
0.636578867562015 1
-0.0516884278675092 1
0.0243558686504435 1
0.439546860751469 1
0.544202925974207 1
0.623481262474286 1
-0.0952727309480382 1
0.264266590105284 1
0.286203422254881 1
0.635960469601059 1
0.954699150112499 1
0.1678064677524 1
0.0281957667372666 1
0.548668867147113 1
0.163541714284272 1
0.143768434155043 1
-0.410099298746929 1
0.489837046907337 1
0.942651181783007 1
0.856465585068723 1
0.445049492876766 1
0.108545082115542 1
-0.131307630217063 1
0.262429753239976 1
-0.135878177559149 1
0.208939998521188 1
0.942009111195665 1
0.87640071468739 1
0.19108222056429 1
0.724176230405841 1
0.290720377912176 1
0.571319877076904 1
0.883358682489993 1
0.423582563404692 1
0.0619063027246224 1
0.745113278301024 1
0.00222030287568444 1
0.903486729708127 1
-0.128049523209395 1
0.312884636494804 1
0.575688891807029 1
0.461832179257416 1
0.810569938439851 1
0.557753556115485 1
0.698696558864994 1
0.659255945573096 1
0.119316885129668 1
0.541875866329952 1
0.220027332913207 1
0.0542581596305663 1
0.400632510828661 1
0.21164176064668 1
0.624981765997451 1
1.00901306011277 1
0.744015909844396 1
-0.0772757276503752 1
-0.282875082159494 1
1.30822268766447 0
0.385994995953306 1
0.947382630211348 1
0.296996407500228 1
0.483838664527721 1
0.273659849826547 1
0.835390174036877 1
0.617441234530247 1
-0.0473464596582802 1
0.47935295106195 1
1.07855149449367 1
0.323800204809727 1
0.50213020785527 1
0.882423946820562 1
0.346137870230297 1
-0.24183647338148 1
0.281500414343103 1
1.08096001130827 1
0.352638690460753 1
0.582731125526847 1
0.585375818171764 1
0.126707458808206 1
0.303249309857532 1
0.168165288377067 1
0.154279455439172 1
0.8779912713617 1
0.500737450984314 1
0.308386769581309 1
0.468308455429628 1
0.582088127577966 1
0.347005876232932 1
0.0051865323901574 1
0.469020989937665 1
0.363798912713339 1
1.01718746428066 1
0.0934606601733724 1
0.242955743726677 1
0.377065795010463 1
0.460891310685275 1
0.0208865969171391 1
0.103666692114859 1
0.953910528343059 1
0.698887377906917 1
0.328597325219402 1
0.40814945221368 1
0.575302953081019 1
0.0352100404636497 1
1.03561974332142 1
0.182194170688792 1
0.109174778198009 1
0.389368540056197 1
0.168565737438757 1
0.315785856217247 1
0.0987044314342814 1
-0.317195965333218 1
0.3614779320029 1
0.36873818361286 1
0.826057542752947 1
0.624349293073763 1
0.130861450080891 1
0.121740685090074 1
0.569009266573189 1
0.636040218152574 1
0.861073527584434 1
0.411259043063881 1
0.067338223860206 1
0.894374349760279 1
0.255194384615234 1
0.674639257401381 1
0.219284095534822 1
0.547940901668743 1
-0.0299637909290376 1
0.686048116889961 1
0.50030931824081 1
0.819611189829034 1
0.343850868433284 1
0.390046747800075 1
0.141715490972354 1
-0.146415015647333 1
0.677573218512229 1
0.816905748477578 1
0.78653815370338 1
0.140108844093613 1
0.582282507441908 1
0.484467856871503 1
0.228790301325473 1
0.00356861745806136 1
0.673895211715483 1
0.29829458262243 1
0.00115913923619079 1
0.147320669391144 1
0.00761958567610976 1
0.723694044829378 1
0.000287987317804397 1
1.10314860786053 1
0.376827752826983 1
-0.441777321930562 1
0.0376748693289594 1
0.436977296314002 1
0.0956591851283429 1
0.560605261845699 1
0.207366934927959 1
0.788151853968659 1
-0.395045409120413 0
0.609472086986702 1
0.635688645325391 1
0.466036851422511 1
0.718846844444432 1
0.807451859503842 1
0.315207652043194 1
0.512667419789427 1
0.306124547387914 1
-0.110503675566781 1
-0.0441185793110362 1
0.620001777754481 1
0.481161160676068 1
0.580306666920825 1
0.499343493232552 1
-0.149592185611642 1
0.537520991775692 1
0.140253827115169 1
-0.458381673320661 0
0.514416691325765 1
-0.0321321750965999 1
0.425804098252643 1
0.231318747027615 1
0.554028432843555 1
0.554479398761497 1
0.490664244843478 1
0.0439507256410072 1
0.701101460086973 1
0.665854550136608 1
0.150682022721372 1
0.07171884235564 1
0.682026652769228 1
-0.123860166948529 1
0.713536723264022 1
0.358607830832216 1
0.822662548502236 1
-0.282951911327973 0
0.531436308059887 1
0.166882124187195 1
0.256695417532011 1
0.518153956721918 1
-0.229292468458321 1
1.2867028752268 0
0.600557402587564 1
-0.134018407212811 1
0.506588389009038 1
0.790970419718972 1
0.986731707993644 1
0.630293102809477 1
0.480858540084695 1
0.652143831503161 1
0.516158569378773 1
1.19052443236164 0
0.71451555453888 1
0.564236426699724 1
0.642875530091302 1
-0.209822506389944 1
0.329765331430609 1
-0.103656874992221 1
0.54971372790033 1
-0.49452410332877 1
0.399964681178671 1
0.640115307589762 1
0.594632365870517 1
0.528848442065083 1
0.202124999393763 1
0.26891881523103 1
0.141134206737348 1
-0.115115812836817 1
0.329803952937498 1
0.463821497517817 1
0.667681258337228 1
0.344514272355469 1
-0.164041587181422 1
0.677499935865907 1
-0.774710311389826 0
-0.0623870518031439 1
1.00796534554623 1
-0.365025072806406 1
1.07474616482903 1
0.330741808858461 1
0.00612042024794361 1
0.207396677555683 1
0.691439913464502 1
0.578966913128788 1
0.464828395549609 1
0.788674948288921 1
0.377757978346482 1
-0.0148355883100309 1
0.702529170578813 1
0.274714742388731 1
0.59735798375011 1
0.574490468658028 1
0.319568915169225 1
-0.504901675492225 1
0.443604511882838 1
0.246174711282281 1
-0.112458027766396 1
0.186422572478124 1
0.501419064100874 1
0.54788242508316 1
0.244608193810113 1
0.58106915628967 1
-0.00733437681681304 1
-0.305942291913957 0
0.198639320912915 1
0.0534570724626528 1
0.484801719064509 1
0.381642716419093 1
0.367983860645578 1
0.489942935845343 1
0.571695209927094 1
0.314242186626719 1
0.315501993279286 1
-0.0766354331659187 1
0.761223518404979 1
-0.137541555616187 1
0.523875483473758 1
0.814803181392032 1
-0.255920283472022 1
0.502815748999519 1
0.462460061465447 1
-0.136002642875959 1
0.212835458620906 1
0.347332524344969 1
0.442042519679072 1
0.329490085731463 1
0.0165459471171017 1
0.491447051863453 1
0.278352633470042 1
0.176573154277077 1
0.143093225057221 1
0.198758850363258 1
-0.237705402201067 1
1.37908121046734 0
0.412760495287908 1
0.846700489901033 1
-0.0472449650505369 1
0.261586812491446 1
0.197525683844875 1
0.365379563248115 1
0.599513882382588 1
0.316766390146893 1
-0.0159845619308912 1
0.64375185645333 1
0.781394031813699 1
0.752901294473256 1
0.499229849066422 1
0.107423741164606 1
0.541735512996928 1
-0.651830841489905 0
0.609369072737956 1
0.0623297712659813 1
0.702610877004537 1
0.056471537947723 1
0.26618476485219 1
0.277523928910909 1
0.0717000321245767 1
0.682987762540907 1
1.00339468081018 1
-0.243247608105085 1
0.726513149897261 1
-0.305051849550239 0
0.736808593777047 1
0.459651034822566 1
0.662012130210563 1
0.354307652370386 1
0.743651059986055 1
0.72894479781023 1
0.304142301485609 1
0.533725135823116 1
0.585125815398617 1
0.857891660272661 1
0.321710086498202 1
0.203813872456994 1
0.91017112590254 1
0.0990228483808836 1
-0.105505545900708 1
0.0678578404584715 1
0.290983852783445 1
0.0225169033870277 1
0.242698301600495 1
0.621806009755741 1
0.68949103298903 1
0.439037556590612 1
0.258581072283701 1
0.343534798431122 1
0.949737330501515 1
0.778816103880509 1
1.118582351101 1
0.421631450745086 1
0.652417790033517 1
0.787325451681338 1
0.628313925711056 1
-0.0254880531320526 1
0.535666932536651 1
0.361259897960045 1
0.33826634745562 1
0.272141988401131 1
0.198943418190041 1
0.63143186833155 1
0.476123761742126 1
0.383363329858488 1
0.228285892654562 1
0.690432938849559 1
0.564522083523868 1
0.927637978975345 1
0.359002539604155 1
0.152388544895191 1
0.479247566702614 1
0.422284493184776 1
-0.206009843114286 1
-0.24123893494781 1
0.0472005730542565 1
0.262016767181884 1
0.640436445819225 1
0.639854961105004 1
0.184276641527669 1
0.197992810399082 1
0.165919091383594 1
0.291207751489803 1
0.690579660544153 1
-0.0427444458461943 1
0.613767537182482 1
0.465699692575068 1
0.58823309508783 1
0.198680124650025 1
0.252487210677231 1
0.206927331822477 1
-0.287307600616497 1
0.748321538046712 1
0.18807515831105 1
-0.152053033555656 1
0.521088620665104 1
1.29153670642302 0
0.499214807713027 1
0.0805082127193014 1
0.914049271063969 1
0.405143531450035 1
0.418549344115295 1
0.597817786936954 1
0.159617059606383 1
0.231219794022018 1
0.012875970953966 1
0.72520561483435 1
0.307251443300025 1
-0.22899900725862 1
0.534390590547085 1
1.06290082891621 1
0.433483469226193 1
-0.0926205977935675 1
1.48523159185064 0
0.37511864919725 1
0.261328473517003 1
-0.100881811856257 1
-0.193892964369162 1
1.03981070860952 1
-0.23532077272561 1
0.90721722942425 1
0.470729250517275 1
0.0500854718654772 1
0.0907005161501444 1
-0.177910633208194 1
0.235066069754955 1
-0.0210997654262249 1
0.97748925706815 1
0.68651641983246 1
1.21023960520679 0
0.0692359330977424 1
-0.0313023444281229 1
0.950766910207861 1
0.263802565828042 1
0.0919143572192535 1
-0.100269784448909 1
0.704342612914146 1
0.420927833862346 1
0.111651460849604 1
0.138785012242667 1
1.15003822997604 1
0.252999116490546 1
0.505337014114913 1
0.538945240444257 1
0.401136810842169 1
-0.524347369349811 0
0.733255937830405 1
0.56190870898018 1
-0.35959863559735 1
0.0445721774149242 1
0.0791327149016976 1
0.465417638493478 1
0.0499897732447273 1
0.0297268949892494 1
-0.557368994953892 1
0.608312930650845 1
0.0120938127807179 1
-0.0601612432951376 1
-0.115542696510528 1
0.433609103251233 1
-0.211487670178646 1
0.107767304339218 1
0.551697706763049 1
1.03002195907674 1
0.310502007550317 1
0.511784667572971 1
-0.123719914732069 1
0.406284316308357 1
0.459793394271912 1
-0.102977489606126 1
0.420617662691488 1
0.212567188215046 1
0.292849428323776 1
0.803289780442124 1
0.0797012056047754 1
1.01012667177502 1
-0.165975450520109 1
0.611394244575106 1
-0.181324801304739 1
0.936851904755355 1
0.415986759167217 1
0.457429589488907 1
0.0284549889487773 1
0.541204777375093 1
0.163557834232721 1
0.234454542745327 1
0.701991285213555 1
-0.0919977592422991 1
0.200820958453859 1
0.336653852517348 1
-0.171803059635195 1
0.436465969987244 1
0.144892830179581 1
0.569691496194451 1
0.477124015122805 1
0.458405199570845 1
0.44597789487281 1
0.505207729160536 1
-0.341880741090614 1
0.732533547373232 1
1.04713516828699 1
0.455242695839831 1
0.611201996584715 1
0.191340458533437 1
-0.0416260310384155 1
0.0532485253480477 1
1.04855788512573 1
0.986094283291579 1
0.483644265764538 1
0.0978215218870023 1
0.45827477300543 1
0.450358210255349 1
0.604743948085342 1
0.0627643935247019 1
0.22962158126033 1
0.282926868296126 1
0.248390837556175 1
0.71630909947083 1
0.305311254795745 1
0.580001913531016 1
-0.25322221309676 1
0.820352037814616 1
0.273752915104681 1
0.0639224574113094 1
0.421327970669715 1
0.166362650771512 1
0.248721127482716 1
0.52278125680016 1
0.341288541670995 1
0.355825333121532 1
0.764878981281369 1
0.400321010583945 1
-0.248930228922079 1
0.985490066346346 1
0.458816163712754 1
0.788080978199398 1
-0.440760766578461 0
0.224746129230719 1
0.0432949081946091 1
-0.105015266089689 1
0.202983387283707 1
0.552858947384761 1
0.308586276442445 1
0.839739710749676 1
0.38113029784266 1
0.684116275038442 1
-0.0871364838805338 1
0.217808905741981 1
0.675983732031902 1
-0.236073384369885 1
-0.296511454855079 1
0.388660137796348 1
0.329511154303365 1
0.21339392128501 1
-0.0500062443359065 1
-0.283786128682663 1
0.220024835446633 1
0.101475362138454 1
0.325359042279987 1
0.601850216455119 1
0.795557585157611 1
1.13723541170917 1
-0.113748659742536 1
0.756659855515066 1
0.324312176040184 1
0.770486534764336 1
-0.12595032562734 1
0.463482666343675 1
0.820813247776515 1
0.696906992937047 1
0.583344004545314 1
-0.0431196845302055 1
-0.190546630508827 1
1.23683059110347 0
0.0459553336897553 1
-0.0921451677557952 1
0.230562030782366 1
0.320871285543179 1
0.212170038708622 1
0.431676065388704 1
0.692283285840056 1
0.405645385301978 1
0.214599298247717 1
0.141786722693281 1
0.380335920405971 1
0.659324975335722 1
0.294203642459213 1
0.598231454089783 1
0.788048879389418 1
0.251145255296884 1
0.688766973275031 1
0.92512581335704 1
0.1598532686313 1
0.196390906399128 1
0.419629484518095 1
0.943017779461682 1
0.257848220678017 1
0.639699926318114 1
0.36991634273598 1
0.896300484002122 1
-0.0933062678079104 1
0.479942422812503 1
0.0331179435995408 1
-0.0308000325771868 1
0.772770755928051 1
0.658282917762331 1
-0.0970799596514244 1
0.452684981982332 1
0.481243982749106 1
-0.109970493827234 1
0.303275789691544 1
-0.0280287906064346 1
0.609292771709377 1
0.482438789234136 1
0.0847650957891209 1
0.182052701789561 1
0.196606186213869 1
0.271191547970056 1
0.391038686712876 1
0.752764778436367 1
0.209510087031382 1
0.189590832983906 1
0.452354086487986 1
1.1221491886062 1
0.347822471715376 1
0.798945296023982 1
0.801643728952917 1
0.483501987632129 1
0.24835269069371 1
0.693583085213073 1
0.872624587881673 1
0.664481559872569 1
0.220047085051937 1
0.679383425813175 1
0.459664782167143 1
0.221139721516356 1
0.0175997926404421 1
0.138072386137566 1
0.685055211550188 1
-0.0664227955774265 1
0.278020396187195 1
0.139684454564396 1
0.378556369880443 1
-0.0956634935868449 1
0.464570573709882 1
0.501054379291282 1
0.0644949078435977 1
-0.139986056529088 1
0.582748153203878 1
0.357835022208931 1
0.350947003102966 1
0.544670891809445 1
0.511044469462146 1
0.446675716443132 1
0.414829595781947 1
0.782821444604615 1
0.25123287714627 1
0.793029217300405 1
0.375238664415891 1
1.05285773606286 1
0.350721624379327 1
0.187736988169923 1
-0.418453643308882 0
-0.17056992503428 1
0.0972657888069983 1
-0.0858547661374137 1
0.0851281091810145 1
-0.00899278863210998 1
0.232055056893662 1
0.393410375528463 1
0.437930535261233 1
0.778783811522397 1
-0.402529740373073 1
0.647932708230901 1
0.306466767642533 1
0.727322637916995 1
0.137167216881145 1
0.87311267528342 1
0.472372669017535 1
0.0953076841402057 1
0.183386418084144 1
0.60313779321665 1
0.716958449562869 1
0.169601340822873 1
-0.297335768682487 1
0.163848707372089 1
1.04215539131531 1
0.763096165824712 1
0.674049592510979 1
0.589883539691742 1
0.503142338915467 1
0.578330197295317 1
0.590272241503885 1
1.1241476573131 1
0.483576670477652 1
0.853884989888484 1
0.329457391889274 1
0.310871257561932 1
0.491594882614747 1
0.07039153886117 1
0.461470990077543 1
0.0497378466080019 1
0.377470598070625 1
0.447319071916763 1
0.227399461684152 1
0.35525988515957 1
0.714126472068257 1
0.766058067330696 1
-0.0407972658098499 1
0.594199572185394 1
0.75814493845339 1
0.15029768946941 1
0.26772326323176 1
0.80016729653023 1
0.526220536172034 1
-0.334612772351548 1
0.712851998316754 1
0.357060278618113 1
0.266454286961482 1
0.785989163822449 1
0.459733787143082 1
0.196219397232251 1
0.857408166155358 1
0.522804670215528 1
0.570584297406391 1
0.633121959974593 1
0.587550771505447 1
0.960640382152512 1
0.282690868509606 1
0.577834353059995 1
0.8014581256525 1
0.159365424920563 1
0.912752106974353 1
0.434948422298362 1
0.60405424016608 1
0.453630694862132 1
0.192825614918045 1
0.105613499845034 1
0.59957077479 1
0.791597946997127 1
0.246298284869032 1
0.0775313419051765 1
0.0352906679995464 1
0.723911477395744 1
0.773753394911767 1
0.71092936348193 1
1.08472263941306 1
-0.579304521955823 0
0.291650956771424 1
0.423303572041468 1
0.790537964574194 1
1.02571168906105 1
0.666952813356713 1
0.797116297614906 1
0.22575429296283 1
-0.266858693536594 1
0.802032623210363 1
0.266867976219048 1
0.0422484904547463 1
0.249700429741753 1
0.811483511610311 1
0.666090831677439 1
0.0663166755232385 1
0.609715246918633 1
0.163254273970469 1
-0.0395221255170745 1
-0.271258891147872 1
0.0188198204707857 1
0.547475997153962 1
0.861032899040001 1
0.347123242021219 1
0.000954255022922214 1
0.552151707258638 1
-0.0547670216962196 1
0.498136852008391 1
0.165520566221864 1
-0.274933879084716 1
0.984792571030516 1
0.907023834924672 1
0.201192115671002 1
0.0125944430856916 1
0.15922972852297 1
0.533915435734887 1
0.02593122263639 1
0.721523244587587 1
0.260889829111752 1
-0.132847129354958 1
-0.0789216665349183 1
0.139322591110877 1
0.37021523734606 1
0.58950312890531 1
0.745813331760048 1
0.789011786830396 1
0.0497148575274395 1
0.365084445874966 1
0.868214821417836 1
0.558736360716017 1
0.198372370873761 1
0.263567122365895 1
0.594187861086154 1
1.11186417868738 1
0.564306860590761 1
-0.0657489952547863 1
0.165039155851911 1
0.394541138478725 1
0.211802172823581 1
0.374336063966347 1
0.716605662035865 1
0.24017988432351 1
-0.132030605508935 1
0.721576354288882 1
0.287440442181142 1
0.701985531079524 1
0.269966335127541 1
0.457519222945003 1
-0.100596482958504 1
0.397464453411002 1
0.331790069147362 1
0.247658966907578 1
0.152861393808679 1
0.621995089825053 1
0.805242688312894 1
-0.0516474264047358 1
0.754304035855639 1
0.0219984382387131 1
0.698823235811167 1
0.703292499545989 1
0.189642398729459 1
0.221333813610665 1
0.421672262107307 1
0.464220451833954 1
-0.164792122772035 1
0.84648453654755 1
-0.0501286182777959 1
1.3456371071834 0
0.275096167262646 1
0.162385099426035 1
0.976515958100882 1
-0.156340510849991 1
0.897200738201576 1
0.00680238799197789 1
0.122385514455204 1
0.305562316380199 1
0.428762233671456 1
-0.226700705202638 1
0.168292243340446 1
0.746024219656406 1
0.210335374306569 1
0.648444530677882 1
0.453243360700225 1
0.00702549398421075 1
0.278937997524222 1
0.287275739614852 1
0.424190381482027 1
0.533170891310441 1
0.237215707981761 1
0.088825812733936 1
1.03346203859328 1
0.924078562398672 1
0.473985688613876 1
1.05867705271037 1
0.0065016696212613 1
1.18032182993313 0
0.629837731282419 1
0.967163917100716 1
0.96062427558682 1
-0.455258556349846 1
-0.232747645502692 1
0.431661155214389 1
0.326987599292914 1
0.181839028420625 1
-0.0283240001407548 1
-0.174243288131006 1
0.303425970336867 1
0.363347984647407 1
-0.0149466149131819 1
0.729300000139915 1
-0.0302433888964313 1
0.530582964880857 1
0.350895060682836 1
0.395687951015839 1
0.436551758985057 1
0.663057141259608 1
0.994045355044766 1
0.256101776416136 1
0.440320775463694 1
0.740864440099974 1
0.78445146235541 1
0.389469694836213 1
-0.243257681921649 1
-0.122525456534353 1
0.675239197905032 1
0.73544661795201 1
0.680733142129506 1
0.61548389029385 1
0.0788329954717113 1
-0.625929514240392 0
0.373758661231981 1
0.845876866842309 1
0.325269898076494 1
0.390587652175012 1
0.158120977625568 1
0.960604939183351 1
0.324594237625014 1
0.255282271160513 1
-0.221081266932118 1
-0.0119133287077813 1
0.263247366888095 1
0.752860502558765 1
0.390695368016659 1
0.350652194189181 1
0.686402156163783 1
-0.520720393555666 0
0.654147801403974 1
0.633646717303772 1
0.260030884792567 1
0.263090114783698 1
0.921266176010446 1
0.627558818367993 1
0.237691339374218 1
1.09012581216055 1
-0.110340009188038 1
0.606810398888935 1
0.0996082643292949 1
0.55188569421936 1
0.347753308412218 1
0.577319536153247 1
0.348871432052909 1
0.48489759809779 1
0.302873076615127 1
0.0384083798439585 1
0.664137725754263 1
0.633845100823256 1
0.758505849325271 1
1.03344489087156 1
0.0900994781772621 1
0.297945473361984 1
0.703938834307637 1
0.670347595919783 1
-0.508945663454076 0
0.447931306970893 1
0.430989388660302 1
0.41506752903911 1
-0.0358084093187689 1
-0.0201385514107076 1
0.470521408108014 1
-0.18093240491926 1
0.0862577158741649 1
0.52474930252556 1
0.280936469378816 1
-0.395185044821202 0
1.27077810210488 0
0.960751127521112 1
0.0610768962043637 1
0.679132336917422 1
-0.140613897465866 1
0.00297126700829694 1
0.229518327084888 1
0.866133424424708 1
0.0799550741171741 1
0.34883180042414 1
0.485452218357589 1
0.289726286822422 1
-0.471284980366687 0
-0.644048972495868 0
0.233006713261766 1
0.180416252036606 1
0.594717300014907 1
0.828239587645834 1
0.423184182611488 1
0.692448370133323 1
0.671330185288271 1
0.242089710815952 1
0.589784479546621 1
0.968776922915869 1
0.345427990088566 1
0.104706317780649 1
0.0032761255030547 1
0.14714076648172 1
0.593201012470422 1
0.36703259551571 1
1.11733030883254 1
0.654714883501504 1
0.396799955847367 1
0.903040340852301 1
0.738121065499418 1
0.258490021712211 1
-0.123595872589067 1
0.104679591052283 1
0.402354811406087 1
0.690537612334434 1
0.268956434695129 1
-0.218253304291159 1
0.356560270141868 1
0.350250179723541 1
0.776555743805775 1
0.611704121468651 1
-0.0215079999183102 1
0.0893106513018282 1
0.314668856715141 1
0.515706279739428 1
-0.463691540623747 0
0.306963994271823 1
0.973279164604062 1
1.16644612900475 1
0.28723773920359 1
0.268759943111483 1
0.389929730953512 1
0.0286356244275775 1
0.654855523414246 1
0.429789425597284 1
0.589400040369862 1
-0.0343699450956102 1
0.878774637871316 1
0.979465945499057 1
0.0762196300944454 1
0.824173549923255 1
0.661830963873801 1
0.0338624502415247 1
0.643094551731513 1
0.0804791869309145 1
0.270870288950291 1
0.111172414435825 1
0.367515026938849 1
0.382944710667316 1
0.110518101192166 1
-0.367364342460199 0
0.579352752393803 1
0.632527508757395 1
0.513893726412085 1
0.406400402554276 1
0.103862794915083 1
-0.0550213623351227 1
0.85985914963648 1
0.913245991740378 1
0.882710293893291 1
0.468550573091231 1
0.425427072040908 1
0.573519565348702 1
0.37191882552171 1
0.188252081552218 1
0.0296081863216451 1
-0.0981667914800947 1
0.182929897240021 1
0.441831552021351 1
0.0163506594416969 1
0.112230348872204 1
0.245891541166815 1
0.644035976813782 1
-0.0256652140993724 1
-0.102271853953334 1
0.167324662443147 1
0.458849921065014 1
-0.0075412065904249 1
0.132454590242595 1
0.460104401696221 1
0.215582227689162 1
0.218061221661088 1
0.415495277920437 1
0.607141152849173 1
0.595265915746924 1
0.213073065543912 1
1.02605709146588 1
-0.0692108402165353 1
0.0854029032901967 1
0.599420903767988 1
0.475977265447988 1
0.133408026802587 1
-0.0143616368309194 1
-0.156574825655801 1
0.325669817573562 1
0.491902043290791 1
0.952184692375123 1
-0.0345038582211641 1
0.557529344474111 1
0.207139348058895 1
-0.069084967744067 1
0.868720053002822 1
0.788019619414193 1
1.21706903768053 0
-0.192397505754284 1
0.463633419561802 1
0.213962658945453 1
0.184025990369388 1
0.26678553555949 1
0.236415650701141 1
0.881303425808422 1
0.850714089507691 1
0.479971512944108 1
0.241845540893267 1
-0.364223910708588 1
0.091781011665718 1
0.878401799025521 1
0.619833070796483 1
0.615827341874204 1
1.42308816832148 0
0.279757632679032 1
0.377249463474366 1
-0.0327274023823814 1
0.225123331014383 1
0.4760824898311 1
0.693212642219855 1
0.421566206499939 1
0.156826874211023 1
0.255119054798179 1
0.0374465243758028 1
0.00488625390328401 1
0.456941853643704 1
0.526243078095822 1
0.19840227926472 1
-0.0491890496880185 1
0.358097183490252 1
0.371686485957856 1
0.711023773514869 1
0.0663384706820469 1
-0.0223131132765666 1
0.297377973320982 1
0.751519515177146 1
0.173581356453605 1
0.878724859183251 1
0.45737448224222 1
-0.355160995849095 1
0.727029018082012 1
-0.240432991596623 1
-0.31982399209063 1
0.298140212561519 1
0.0139193282198181 1
0.727411888380879 1
-0.016303818035171 1
0.256965932062247 1
0.630357167691852 1
-0.278169713941206 1
0.363498370804057 1
0.874200860389258 1
1.09284889669618 1
0.934055977444904 1
0.562144659154981 1
-0.0556861485732463 1
0.028810130456751 1
0.337725130961766 1
0.322805939856071 1
0.649763047339495 1
0.512399775335535 1
0.537214227654334 1
0.266979774633168 1
0.938226765177031 1
-0.0838136765318481 1
0.343567356162299 1
0.5268271467494 1
0.126224359181888 1
0.419439206095032 1
0.367277412304566 1
0.296485680782236 1
0.196115034281399 1
0.0934049983536011 1
1.20461701802082 0
0.733483642433567 1
0.739277805734672 1
0.109958553119634 1
-0.2513155850567 1
1.21875999308778 1
-0.189004579402937 1
0.569810165352435 1
0.0791862972727799 1
0.181741993004283 1
0.480024942810926 1
0.276931455495824 1
0.325790587175103 1
0.21371255028958 1
0.135740814900386 1
0.00413812082807302 1
0.451011958963545 1
0.916220546004612 1
0.959996658447968 1
0.424788819286976 1
0.0985888088014739 1
-0.282095769968954 1
0.359598390320043 1
0.71898370774346 1
0.391156668936947 1
-0.217883792266166 1
0.577733676594254 1
0.721918824162083 1
0.692111531589028 1
0.331390598757774 1
0.842021550852312 1
0.336054480413163 1
0.874959209010092 1
0.382945048800455 1
0.341190465049865 1
0.410318741204137 1
0.204363660224483 1
0.262355160969542 1
0.318659675656099 1
-0.0814723258191241 1
-0.194307485596395 1
0.843496019257666 1
0.0629879675695891 1
0.383227479515021 1
0.0803164102334105 1
0.2710571231151 1
0.487415301661675 1
0.200940001634859 1
0.921280328442269 1
-0.0519714460224709 1
-0.151619349820315 1
-0.195549199488178 1
0.274024476871443 1
0.557168100602226 1
0.823185122364154 1
0.214520757901412 1
0.352173457864648 1
0.2210647119599 1
0.599942238474097 1
0.465025575397111 1
0.370386269674105 1
-0.117402136951867 1
0.520622561272039 1
1.13229300835513 1
0.600547767262624 1
0.352993408778937 1
0.570871972136835 1
0.725975355023452 1
0.185091564688019 1
0.35954048274691 1
0.370588944151078 1
0.833118312907242 1
-0.126903105651355 1
0.416063764071506 1
1.00540145095027 1
0.110776270338284 1
0.658397922495976 1
0.572485229453905 1
0.561476820304181 1
-0.0955153487320435 1
0.31756517153647 1
-0.0302770115107433 1
0.322009566012979 1
-0.203535417996102 1
0.561685187302586 1
0.224519094244475 1
0.797476228768259 1
0.667387715863564 1
0.784953618512386 1
0.535181414318564 1
0.271992346187427 1
-0.0300032645285275 1
0.132250928237814 1
0.574068213995491 1
0.876196863959029 1
0.770833790072776 1
0.709003986634054 1
0.018704342236006 1
0.734953307777092 1
-0.589817665029771 0
0.653845753821509 1
0.54894804905584 1
0.25301784390849 1
-0.470031371624653 1
0.698437609445388 1
0.262215348963496 1
0.698539763351617 1
0.382157868593108 1
-0.260322959961457 1
0.672835421886276 1
0.535428723460439 1
0.106150361148347 1
0.262536804050408 1
0.648183189634995 1
0.550840086449428 1
0.027236050452327 1
0.419422985228252 1
-0.189274812639294 1
0.0785097432418059 1
0.645026371539476 1
0.0803159944173085 1
0.208737739598447 1
0.0869814022583416 1
0.783711468367536 1
0.489337839319329 1
0.43034916223537 1
0.185048339281784 1
0.416575313153578 1
-0.0197110456910781 1
0.260075077659275 1
0.543001892544696 1
0.239171160899279 1
0.510458770058825 1
0.130787084915834 1
0.559978789293196 1
0.649185777549588 1
0.356428976835994 1
0.89285206825368 1
-0.0379901036142978 1
0.611776512065055 1
0.0847640729516374 1
0.181719883175336 1
0.540804359731264 1
0.750238610387207 1
0.937993140823191 1
0.840314263798039 1
0.205122222186769 1
-0.391313863431208 0
1.2937461896329 0
0.188799383089115 1
0.0490616678155085 1
0.642959887579838 1
0.417816238870144 1
0.76400419060933 1
0.67554697991371 1
0.890353870507672 1
0.0425216769529511 1
0.869268078260877 1
0.400947510910804 1
-0.360483736158764 1
-0.0201735603549457 1
0.596780000556076 1
0.674098074223667 1
0.522241735907281 1
-0.175992305903447 1
0.0711986701257665 1
0.382946624399407 1
0.453369656883781 1
0.720932401600247 1
-0.00457079158724247 1
-0.221449558185773 1
-0.180923325513951 1
-0.214091775890363 1
0.332203332645835 1
0.214177893409764 1
0.423460670216735 1
-0.0234667969716437 1
0.552033283789776 1
0.0197760982610926 1
0.66068796610443 1
0.344543353614437 1
0.683773441756649 1
0.0421765089781522 1
0.378414355883664 1
-0.138350172082231 1
0.0066912406205013 1
-0.0457339974564343 1
0.38319823921998 1
0.308076501571373 1
0.339418639948363 1
0.359121399457668 1
0.791003555278331 1
0.1557983275331 1
0.412808329559241 1
0.40710256943328 1
0.916475885413178 1
-0.694081617570318 0
0.870982142465218 1
-0.0692473307440905 1
0.26560570472328 1
0.735963970869809 1
0.482397842712274 1
0.0196584920457324 1
0.250435760305831 1
0.414252301690297 1
-0.505575941333056 0
0.352444279071574 1
0.377590440115025 1
0.244878792626028 1
0.0861490880040092 1
0.266456346508523 1
0.408362276843844 1
0.137544413048463 1
1.30802879884879 0
0.392976046926788 1
0.311961925784312 1
0.28507695293006 1
0.0585848653721609 1
0.742487958237327 1
1.34268501626527 0
0.140444399675988 1
0.801392526230833 1
-0.231942246913616 1
-0.039079526273253 1
0.689089094311415 1
0.414017174407663 1
-0.231773067967805 1
-0.17988255198215 1
0.423121979321863 1
0.481334132691111 1
-0.354042444689986 0
0.00352552959637507 1
0.106004698241814 1
0.961497711638413 1
0.0446231584042429 1
-0.157396852531706 1
0.541070475971746 1
0.679825749394005 1
-0.033175591847583 1
0.396226829053884 1
-0.0869868976055953 1
-0.403067578160655 0
0.140157538815314 1
0.7031420670301 1
0.457445674392769 1
0.0731927608914247 1
8.26488557791882e-05 1
0.21364983638315 1
-0.199246307032796 1
0.779250417922052 1
0.289084588913491 1
-0.405129615664095 0
0.495629062978663 1
1.17430355857492 0
0.927849001457382 1
0.786619679992394 1
0.852385268166096 1
0.541520557935961 1
0.49159684244197 1
0.480219188403003 1
0.561424481038025 1
0.16286626495131 1
0.417592696350227 1
0.154878933695167 1
0.508332161988747 1
0.5385450487733 1
-0.153888570098902 1
0.319658819016156 1
0.407782182998527 1
0.911143836245659 1
0.425921130150003 1
0.778582913558101 1
0.439392908348234 1
0.0207216120095844 1
0.219404168194135 1
0.110422189407571 1
1.03135793807369 1
-0.08998750321477 1
0.045916935802136 1
0.0922993516355341 1
0.640728968086856 1
0.383356914225899 1
0.556770227284316 1
-0.010580204198159 1
0.759165763463671 1
0.817751739202666 1
0.591974213309788 1
0.0192267724202885 1
0.517608263074646 1
0.91027364595118 1
0.407385872623527 1
-0.147365667781566 1
-0.665179427613395 0
0.531013575924844 1
0.156709175873488 1
0.466960539092823 1
0.392480186702326 1
-0.614877692022434 0
0.990188606877827 1
0.209112404203173 1
0.196301976510039 1
0.413781196823654 1
0.135809328162666 1
0.327656865229024 1
0.860282264119612 1
0.671989557350077 1
0.643983069602798 1
0.73839576847155 1
0.515991294263024 1
0.41518994591503 1
0.614440051053591 1
0.06636279687678 1
0.366565383635895 1
0.32186144304886 1
0.598216854823418 1
0.261162556045206 1
0.195152197594282 1
0.125235206555913 1
0.52826134920294 1
0.295748475457662 1
0.468491183683597 1
-0.0628199097963273 1
0.211230971797229 1
0.0991456287246067 1
0.34412282514533 1
0.310028473986912 1
0.298173358419714 1
0.461176238207423 1
0.0231927020373371 1
1.58291258370579 0
1.01077526990942 1
-0.125788903834215 1
0.114695728518632 1
0.486428688631333 1
0.685318863804463 1
0.879354566512385 1
1.1107188379473 1
0.0250568628439288 1
0.914614726348188 1
0.402877199503227 1
0.613370693369698 1
-0.0399790485285415 1
-0.000893812452933275 1
0.457442712406661 1
0.88514927122594 1
-0.461449912124795 0
0.804952837570585 1
0.110985326111237 1
-0.0393550790534885 1
0.204760243318296 1
0.386481609948433 1
0.212482043488706 1
-0.283746534424471 1
0.0987158883153629 1
0.198975928609276 1
0.347848947215159 1
0.600784011005902 1
0.574121967947808 1
0.152209067041854 1
0.492533957392198 1
0.613741037839192 1
0.824622521809675 1
0.616388499422019 1
0.437298082022732 1
0.994290497896011 1
0.40030879357267 1
0.221131010072989 1
0.266627299333337 1
0.35133507893573 1
0.209410727285751 1
0.500214303468963 1
0.554940522944781 1
0.138777369299461 1
-0.128974141529667 1
0.156033003083863 1
0.837021897256224 1
0.824760323379736 1
0.15418162271792 1
0.610637135590393 1
0.106363276869916 1
-0.0289788468576873 1
0.485978571518765 1
0.884676383025551 1
0.0579445961534774 1
-0.0108997113109609 1
0.473747782281574 1
-0.00422925054024589 1
0.229407068109639 1
0.246588457556396 1
0.477277131669052 1
-0.118027616668285 1
-0.0324163188408943 1
0.771602948727697 1
0.716837851649845 1
0.980009428033886 1
0.695379311387055 1
0.840353988873183 1
0.750400741808177 1
0.894611906182693 1
0.358481043195445 1
0.5903920388489 1
0.617968199282496 1
-0.158321150735439 1
0.405887507751219 1
-0.134874271927344 1
0.211861648662286 1
0.684283529619439 1
1.12184182408145 1
0.259939759249337 1
0.349801659630253 1
0.804516993955961 1
0.1660562969982 1
0.561975145559623 1
0.905831641424185 1
0.797993725041005 1
-0.32312156347806 1
0.411887782406426 1
0.555643260177439 1
0.02528406075262 1
0.0495140990356285 1
0.198536266232853 1
0.751161322485613 1
0.588216184762667 1
0.366544030760155 1
0.474712593113377 1
0.433565188831683 1
0.18476954431251 1
0.835777286741291 1
0.571777197926481 1
-0.323599450238053 1
0.0925841412096465 1
-0.0490799590252795 1
-0.073306826993163 1
0.108272784435063 1
0.644943132128967 1
0.685052610963024 1
0.99586388154884 1
1.25629467361699 0
0.463466198121431 1
0.840868407952482 1
0.444956791303424 1
0.173951315033843 1
0.795305183454576 1
-0.127601671706973 1
0.815815075130446 1
0.191685469838331 1
0.476452110516316 1
0.341048806264448 1
0.60554756707401 1
0.298021196284135 1
0.308435577874911 1
0.466856304649342 1
-0.3931959452426 0
0.579267312137722 1
0.449876540378215 1
0.381863085264446 1
0.0581112710298749 1
0.563201729598982 1
0.715984235511993 1
-0.214924206364487 1
0.253449918032256 1
0.912074057889458 1
0.437341059182284 1
0.325877591248499 1
0.440405752883999 1
0.174448191308693 1
0.567814719286552 1
0.394795241575424 1
0.558938497176655 1
0.2729293609763 1
1.17443382838761 0
0.171021126499266 1
0.574930043294319 1
0.271493729493291 1
0.287898221390686 1
0.517520037759569 1
0.909050016444682 1
-0.363711303689366 0
0.454634441947241 1
0.403155583328918 1
0.227574840153167 1
1.15849434190232 1
0.451522131136964 1
0.335531323249466 1
0.532862828608976 1
0.125165537597524 1
0.0520859538589974 1
0.716637887727293 1
0.039496634718765 1
0.353260694910182 1
0.572047059901004 1
0.671702105800989 1
0.4483124526464 1
0.366272665746253 1
-0.0125487557658286 1
0.476957618663687 1
0.123625231809286 1
0.0838622008735104 1
0.0915901062070834 1
0.496536871170171 1
0.552962165546397 1
-0.287296600889192 1
0.662985803933385 1
0.217882481799972 1
0.705006591206472 1
0.425582572165843 1
0.143409639108387 1
0.696994420986116 1
1.20666289972867 1
0.4279479018275 1
0.69530442623637 1
0.428824512977752 1
0.44723147222109 1
0.210954369005019 1
0.0687752705435218 1
0.981093911446232 1
0.729380110009526 1
-0.040762797497663 1
-0.0346696507926776 1
-0.176749184633799 1
0.818858103834917 1
0.498980100018996 1
0.335620889377061 1
0.0274501268357414 1
0.794118571530899 1
0.603133224078047 1
-0.388320947588697 0
0.000300039767360486 1
0.858789958041289 1
0.227204201540349 1
0.204110749278635 1
0.260122150231693 1
0.289291370070986 1
-0.0872081387237318 1
0.929793826280418 1
0.557856235067492 1
0.679220626058865 1
1.17771047719006 0
0.0835779858491033 1
0.509695627048119 1
0.565812572506719 1
0.615638666976101 1
0.642155630430831 1
0.304501447694744 1
0.340765421194546 1
-0.30278245270741 1
0.685701721315535 1
0.391811401293595 1
0.540486131408471 1
0.332549877678298 1
0.924587428779046 1
0.528188907485743 1
0.385836163430936 1
0.28089650637746 1
0.879195477763767 1
0.17861696394816 1
0.0879418230580012 1
0.0994532495564566 1
0.0818033161701128 1
0.200035076833624 1
0.856362770440843 1
0.175746895083723 1
1.13593996992707 1
0.84374987861806 1
0.366146453338219 1
-0.0668739597508059 1
0.667701411557786 1
0.0548252009996913 1
0.431513504940961 1
0.292092641374799 1
-0.0865745969150178 1
0.696571646666892 1
0.553648940354625 1
1.32313716921053 0
0.0582719344984211 1
0.406778562664827 1
0.420158506156374 1
0.540858257611967 1
0.81659365850744 1
0.124541613674609 1
0.0422852849541438 1
0.65900200843045 1
0.452114816499749 1
0.521341380986689 1
0.672790089501157 1
0.301848417102322 1
0.380798278304085 1
0.447067233923456 1
0.36974272202669 1
0.512630706398671 1
0.164414643044517 1
0.13902654545646 1
-0.448305178233553 0
0.191456570702034 1
-0.123449839438904 1
0.356397156542262 1
0.29613805153689 1
0.732523283198926 1
0.374302118103338 1
0.842282009751917 1
0.247839366076533 1
0.802012353715679 1
0.525995769801263 1
0.100583367163604 1
-0.0680828392954091 1
-0.0907822651748308 1
-0.286112663334745 0
0.537917210426477 1
0.370722080394463 1
0.3935041087112 1
0.515913475619972 1
0.791035091060684 1
0.387063478604344 1
0.781023264822299 1
-0.142070535359147 1
0.367140884975786 1
0.157795786464262 1
0.909443483755965 1
0.253945815565843 1
-0.101473695706845 1
0.731562349309791 1
-0.339666860451822 1
0.359637442157849 1
0.74695199390949 1
-0.172337339905883 1
0.534072122038209 1
-0.458592768834987 1
0.421257135386546 1
0.572021105648517 1
-0.0240199121368767 1
1.0373120348338 1
0.278577524837637 1
0.525644616195469 1
0.6036676255984 1
0.561469857529445 1
0.485140423430766 1
-0.119594441835966 1
0.452043591064802 1
0.533684450960979 1
-0.523699612987009 0
1.17753737357765 1
0.94652444825005 1
0.859909524871043 1
0.170161681016993 1
0.0237632663115935 1
0.163666690053886 1
0.0461064864507579 1
0.553041936900527 1
0.037007270153272 1
0.631742180688501 1
-0.461445209282744 0
0.347311258424327 1
0.824973290168729 1
0.502057013979694 1
-0.0361238253603201 1
0.245655783691019 1
0.294897871279892 1
0.809018243762899 1
1.01832218096916 1
-0.47998223302504 0
0.518404991931024 1
0.690983961485406 1
0.933311683351219 1
0.243829030613066 1
0.00497280820239557 1
0.622775785199342 1
0.191330369992819 1
0.882102675613558 1
0.21152829731519 1
0.331910137121539 1
0.0323599614106951 1
0.85394607094453 1
0.372512500906141 1
0.399464403288947 1
0.278679549455706 1
0.380710221304526 1
0.332713702198899 1
0.602358225177201 1
0.999136589571408 1
0.606996961737644 1
0.583785381388933 1
-0.195945617027518 1
0.580021920454176 1
0.612548757530384 1
0.53376049593319 1
0.519273348753313 1
0.297280612261419 1
0.195497417791589 1
0.305269693667151 1
0.608806579986911 1
-0.237688831741289 1
1.35440600257033 0
0.292306734669624 1
0.510158306671397 1
0.328592925765741 1
1.09990512185711 1
0.124834749557255 1
0.468433812164223 1
0.708469971062177 1
0.566469984038564 1
0.0477221604629004 1
0.51499447481498 1
0.213323359722958 1
0.0760343114285799 1
0.293243725022888 1
0.283463139379956 1
0.754457934826923 1
0.60230753389987 1
0.452262955448231 1
0.767818058322968 1
-0.0683188890808729 1
-0.0457007482559464 1
0.572027702479701 1
0.282017279974402 1
0.364582178025823 1
0.0268037866061171 1
0.462402848099668 1
-0.0646576996818752 1
0.510235904149257 1
0.420499028276091 1
0.17273021773653 1
0.47729831148252 1
0.617115834960599 1
0.513931039460572 1
0.280331787457335 1
0.900677566753774 1
0.45361719051333 1
0.521139901953646 1
0.597343588663719 1
0.708297351896102 1
0.0170048357724831 1
0.324642444944574 1
-0.16391401762948 1
0.399952139450508 1
0.249867930217168 1
0.15174344099699 1
0.744380483954701 1
0.69876586362701 1
-0.319014388992864 1
0.482208533276003 1
0.393355126564496 1
0.1475725910606 1
0.362277818513191 1
0.395734943032934 1
0.501173854869171 1
0.448324594288714 1
0.940523253253576 1
-0.162078287468679 1
0.644880520796566 1
-0.23382469412747 1
0.905269826687523 1
0.873713306281743 1
0.755592690307168 1
0.75347965171274 1
0.365046315377202 1
0.838422990739714 1
0.227126769339387 1
0.659613564369175 1
0.355338340079802 1
0.143374430891586 1
0.227854819422474 1
0.821409564664168 1
0.180287190187738 1
0.399187733302274 1
0.755888500994642 1
0.175529911938318 1
-0.502026424988022 0
0.0943798686873264 1
0.0303962452779431 1
0.620470761384933 1
0.355722185932806 1
0.40316809578206 1
-0.554625205535593 0
0.159032497863754 1
-0.569626588586002 0
-0.115983553519383 1
0.478163419465204 1
-0.0966844291917854 1
0.442353881686144 1
1.14513841118531 1
1.02763212537768 1
0.275107414882753 1
0.888726786046027 1
0.336550987707328 1
0.0980921658951941 1
0.500494056310573 1
0.504546590626161 1
0.4520915495916 1
0.286789408303594 1
-0.0732310972835388 1
0.42106115895778 1
1.22424690475907 0
-0.0887982140479519 1
0.510125003323294 1
0.187608333190144 1
0.61014741453031 1
0.236376933783979 1
0.5907234002681 1
-0.539587063821985 0
-0.0188618536185484 1
-0.172019287532721 1
0.494725310358843 1
0.917137948155895 1
-0.160388898040168 1
0.213101140758045 1
0.294032849778804 1
0.656600819997212 1
-0.0198430181535456 1
-0.160386372353414 1
0.492566406639037 1
0.289282871039781 1
0.575728212837258 1
0.780806382439259 1
0.237736461244498 1
0.151888354722294 1
0.350220323020264 1
1.16221844342821 0
-0.814643662586416 0
0.446434491964441 1
-0.375777024013297 0
0.4083472663876 1
1.20548093670375 0
0.185640999727199 1
0.485632631284363 1
0.283305589642606 1
-0.033902448820855 1
0.422281605122897 1
0.846619597539292 1
0.248773289949749 1
0.210827677084401 1
0.858280672943017 1
0.301488484555635 1
0.801672223120124 1
0.449605729030003 1
0.355532508038866 1
0.202365345506834 1
1.08407663631092 1
0.205313716078667 1
-0.204785789790263 1
0.211019226565453 1
0.636427304821255 1
0.615563365695861 1
0.341000530539728 1
0.698982290573633 1
0.437544290387823 1
0.672415333903444 1
0.0389564810441187 1
0.328308440953804 1
0.503295168334393 1
0.0393982401357512 1
0.500370335022115 1
0.680400018482163 1
0.232982671194225 1
0.795264936868966 1
0.354598106240627 1
0.394102118643486 1
0.226395913708344 1
0.743651686879739 1
0.814126934491289 1
0.694544191223608 1
0.568516283447293 1
0.149890754063759 1
-0.00680629017014114 1
0.826858889644466 1
-0.80816199934634 0
0.494580094096527 1
0.382573819102553 1
-0.00129123589088936 1
1.08010953292724 1
-0.0553073319657578 1
0.267721024074206 1
0.54843086297743 1
0.414811857030391 1
0.624083397742945 1
1.08895391684543 1
0.593435777958132 1
0.34141217496783 1
0.528021374039033 1
0.370785800954614 1
-0.179107597087021 1
0.877448003283945 1
0.0500456475052073 1
0.454996795909679 1
0.371505903433347 1
0.334166325106601 1
0.377920856249774 1
0.600129852128659 1
0.476750162343805 1
-0.421650962875398 1
0.615255699110996 1
0.191209518169522 1
0.693377009573707 1
0.527072161365532 1
0.138971943949116 1
-0.138738733454237 1
0.465428404249927 1
-0.231436347058527 1
0.78671706645634 1
0.14543877120175 1
0.415025928509452 1
0.0771696720816712 1
0.659201958923828 1
-0.160271117187696 1
0.83775712270034 1
0.788825233938477 1
-0.23788840612216 1
0.0812707202429008 1
0.153879314481694 1
0.670088520996848 1
0.454064602381561 1
0.489144303411741 1
0.240197818161386 1
0.524752760195426 1
0.914124381544968 1
0.269807167025298 1
0.862283936175058 1
0.942007565984454 1
-0.043152560078801 1
-0.144180671786796 1
0.773193792955087 1
0.0293224825126133 1
-0.00957528695710649 1
0.154255305267815 1
0.460208336434742 1
0.230991081102641 1
0.26823427750733 1
0.393799465982256 1
0.105680522772159 1
0.420901787196639 1
0.755760132393797 1
1.04542548848986 1
0.416277536425739 1
0.193088277839452 1
1.31952207622971 0
0.278566216055235 1
0.236746254813071 1
0.875844216562961 1
0.479073903188781 1
0.527188095821529 1
0.457490950947684 1
-0.4681725711222 0
0.00728660735876291 1
0.327823484271076 1
0.5740285660846 1
0.0292531068991045 1
0.089853415997598 1
1.10805117033634 1
0.592668796258713 1
0.174376514402231 1
0.0536971497635731 1
0.184988320455736 1
0.581856901996348 1
-0.10647314246029 1
0.252470716333351 1
0.591302176423514 1
0.189081286035017 1
0.965380475342709 1
-0.147884728245113 1
-0.244521255018283 1
0.317579247699974 1
0.922758457235696 1
0.485909205862761 1
0.174541570537196 1
0.793362155178683 1
0.648592381859059 1
0.379908274704126 1
0.187687058562252 1
0.37036211108839 1
0.116731106833569 1
0.237170106043756 1
0.182178100509879 1
-0.338803384850535 1
0.319015260334886 1
0.390251979489961 1
0.445408640941031 1
0.0350014086725001 1
0.190960508921957 1
0.44033275058798 1
-0.171428338350652 1
0.180389561631081 1
0.223506740737055 1
1.24878230787976 0
0.301024129422154 1
0.476040355497396 1
0.923949833495399 1
0.140160540104134 1
0.561746178371889 1
0.697284373074204 1
0.663583859083639 1
0.369491386732384 1
0.971382126337532 1
0.359735768307341 1
0.402332033580221 1
-0.151665010087225 1
0.306859676092303 1
-0.122832256144158 1
0.484174069114902 1
-0.16258208234416 1
0.545642455140405 1
0.549225239835723 1
0.801175075383419 1
0.39911148567254 1
0.370054087931491 1
-0.0159267927298675 1
0.457470798245207 1
0.821117436163981 1
0.671763622509406 1
0.228636048785279 1
-0.24756403302491 1
0.656407382877932 1
0.593123456586984 1
-0.447926159061898 0
0.138048780775991 1
0.504717091994634 1
0.647547504360507 1
0.220663928738348 1
-0.495285651760036 0
0.100595759536177 1
0.25171949481936 1
0.786252845531417 1
0.607357530510236 1
0.586064668316706 1
0.594323168516975 1
-0.21444610421493 1
0.167235343027456 1
0.735658131083988 1
0.615459450924534 1
-0.0913302807692474 1
0.256805160661971 1
-0.207933081972654 1
0.707799997305185 1
0.977940611573321 1
0.161630071610202 1
0.690354016168722 1
1.62680744989024 0
1.16020476827171 1
0.951213554187485 1
0.217736327903454 1
-0.0518011247858802 1
0.00803189851416544 1
-0.112942167276012 1
0.422700427523079 1
0.310637888448737 1
0.567622151940088 1
0.511314288522047 1
0.328252221730497 1
0.342636894931072 1
-0.0327898269474641 1
0.224406896758668 1
0.547874321877166 1
0.0645916285801989 1
0.0317815483950893 1
0.432409611054995 1
0.208240799589263 1
-0.0154602630127632 1
0.779801132849174 1
0.140589702688307 1
-0.273650542425712 1
0.773822380767656 1
-0.333402084819215 1
-0.0192283150333553 1
0.599126395372605 1
0.888788043220768 1
0.232322839795407 1
0.285858202457826 1
0.383720459452779 1
0.152377799315245 1
0.184678578273168 1
0.111861794351424 1
0.377741548899606 1
0.19999855904238 1
0.131696595454678 1
0.429396676501264 1
0.104407964118526 1
0.127886357162717 1
0.432696728598832 1
0.13463363608964 1
1.15939760006585 1
-0.0570238218585993 1
0.714050550963792 1
0.373256954862778 1
0.165039951129313 1
0.373390841163239 1
-0.150146659716498 1
0.0228861664284299 1
0.300479553380127 1
0.183927094790255 1
0.521902472395645 1
0.367076478685682 1
0.612518488872455 1
0.899779917860017 1
0.442474479745414 1
0.431192123413257 1
0.515105462102619 1
0.373060587413696 1
0.6105889449321 1
0.22510271173504 1
0.969209196906824 1
-0.194651356675158 1
0.370255400859438 1
0.319338156684523 1
0.203344495461487 1
0.250077107250529 1
-0.147562235885632 1
0.629110155416817 1
0.148991350301267 1
0.431756694997012 1
0.803043781095485 1
0.583899506910202 1
0.642794742704493 1
0.457444221708218 1
-0.400091063831902 1
-0.501145944728895 0
0.170712391336828 1
0.102713485477541 1
0.536959912659173 1
-0.00654449611464339 1
0.694271745907005 1
-0.449306308960652 0
0.234546487238581 1
0.860820391464679 1
0.853392501942675 1
0.659828551275003 1
0.49065666417114 1
-0.155094363023226 1
-0.0964982491952149 1
0.718287264114435 1
0.510018040617687 1
0.289436140233664 1
0.339589922945798 1
0.742885934517112 1
0.198261549643608 1
0.337795081063858 1
0.615542928772332 1
0.938255002487585 1
0.357949741538353 1
0.235533639922294 1
-0.105657251695864 1
0.541249838884638 1
