# Supplementary material for: Bias caused by sampling error in meta-analysis with small sample sizes
Source: PLoS One. 2018 Sep 13;13(9):e0204056. doi: 10.1371/journal.pone.0204056 (PMC6136825; doi:10.1371/journal.pone.0204056)
Supplement: S5 File — (ZIP) [file pone.0204056.s005.zip › results N = 10 theta = 0.4 tau = 0.5 sz = 100-500.txt]

"dl.theta" "dl.cp"
0.356119090098298 1
0.06231500311269 1
0.339685741292358 1
0.407559675176477 1
0.399430306258051 1
0.453761596544633 1
0.190575914825808 1
0.269549399053402 1
0.191228701712279 1
0.613235887884349 1
0.480169420221002 1
0.531384190985381 1
0.612984484301073 1
0.319577769795673 1
0.57240069840739 1
0.210821215679753 1
0.334924558778439 1
0.287293675913205 1
0.492416488390855 1
0.481397584325721 1
0.565759493969794 1
0.386144585587954 1
0.503983404778433 1
0.118094930368006 1
0.357708303181765 1
0.822751105147196 0
1.04248150293757 0
0.360533253531938 1
0.444956505929598 1
0.213896909914662 1
0.305435561268513 1
0.120662947536705 1
0.491664785948988 1
0.469086001591833 1
0.739895870024684 0
0.390204732443728 1
0.310368577786873 1
0.703821707357625 0
0.301172059085382 1
0.344581781250767 1
0.599498678251707 1
0.199014878230993 1
0.318969153529068 1
0.292515832633492 1
0.0702289493379057 0
0.614348828797766 1
0.822827462026961 1
0.248770209000661 1
0.239637383215576 1
0.585371074987051 1
0.396455559087437 1
0.413511642993577 1
0.395192525497163 1
0.596404708481663 1
0.318825959661441 1
0.787947339498912 0
0.239806731582276 1
0.466847695677615 1
0.357607944038127 1
0.413329905930849 1
0.150625976770313 1
0.325241099612824 1
0.375727454941425 1
0.385396199024903 1
0.0150001419251194 0
0.449372377863946 1
0.586180773787729 1
0.26242778397299 1
0.530870613067374 1
0.190990970140355 1
0.801853849449057 0
0.322499308614643 1
0.560157269371032 1
0.0907441815713297 0
0.0797546597294678 0
0.277384542254478 1
0.669828529577502 1
0.539630376392204 1
0.402592402795535 1
0.172614704682976 1
0.400406361154681 1
0.228972873869464 1
0.569169216049583 1
0.204019586319732 0
0.636394674593291 1
0.360318250436432 1
0.51066792610995 1
0.473981228555337 1
0.474680150742112 1
0.465832383897256 1
0.345439447475731 1
0.44084438790951 1
0.471049823443436 1
0.50054669870334 1
0.334902665373854 1
0.250942233551737 1
0.057078409581338 1
0.422855574109618 1
0.274131702296621 1
0.122783765294533 1
0.685014965981624 1
0.428938777299234 1
0.460772153986695 1
0.197496165889777 1
0.476925616512847 1
0.44782830632108 1
0.186770552007319 1
0.294299334322717 1
0.0902488827526478 0
0.12584325724253 1
0.549249194240734 1
0.540442576738206 1
0.2119307145808 1
0.503180979980439 1
0.712307308211699 0
0.397325930615453 1
0.52262027278715 1
0.394861096262432 1
0.443587569005514 1
0.273505411388507 1
0.364562106269063 1
0.24034003788442 1
0.595528961775486 1
0.421676408786538 1
0.132976018479277 1
0.445706767599925 1
0.630918899432031 1
0.140264981285315 1
0.0439267477079557 0
0.431599154803375 1
0.204548318821966 1
0.643782448339399 1
0.663915945115504 1
0.269327739861533 1
0.146021586454539 1
0.184503789161082 1
0.286028039779441 1
0.360404009676699 1
0.544759139755662 1
0.398103997463723 1
0.690442056964462 1
0.720718214801846 0
0.775775017422387 0
0.638020046850486 1
0.602842683635196 1
0.286829499889841 1
0.594577571291691 1
0.632085027699271 1
0.454947395747791 1
0.391395867774867 1
0.412808089809636 1
0.539398772064165 1
0.647253890972074 1
0.455349184482065 1
0.198032294229541 1
0.378197494026025 1
0.311340996842885 1
0.28799493973345 1
0.637748094299156 1
0.427900016770233 1
0.497694710174575 1
0.427761218375861 1
0.312208138783758 1
0.28839169824938 1
0.241650015887562 1
0.502956514470855 1
0.847524686379278 0
0.488062116903789 1
0.438093315306155 1
0.407341177754076 1
0.314954285496876 1
0.289860363443418 1
0.276614968966032 1
0.605825624186919 1
0.513740594834639 1
0.518875948554834 1
0.251748186331595 1
0.241422847933168 1
0.208502243304651 1
0.0818775113293131 0
0.376654531696981 1
0.426586943452711 1
0.60432651427867 1
0.274345862531611 1
0.402431877901068 1
0.530956645326648 1
0.62199127587354 1
0.293806810783069 1
0.605150818651547 1
0.566019440782703 1
0.237024182863023 1
0.389538023650509 1
0.448333021394774 1
0.726284733339368 1
0.66007315515457 1
0.48387279391942 1
0.275108548963003 1
0.24549991330081 1
0.315466156222067 1
0.538312883594607 1
0.318025603458437 1
-0.0270342988963395 0
0.500041115072388 1
0.571421581263109 1
0.494125881539845 1
0.346179206431422 1
0.354179676937879 1
0.347031951757729 1
0.257194611173574 1
0.321650609527451 1
0.588385780433318 1
0.653311986154821 1
0.0858143481249185 1
0.353599228447724 1
0.549275710826595 1
0.51256674428955 1
0.602573629138146 0
0.482645822379015 1
0.437921683530817 1
0.720561381289198 1
0.281969049043721 1
0.317086769551411 1
0.354971616280472 1
0.186253470615568 1
0.433687775435965 1
0.607873745633938 1
0.236290037215972 1
0.317823918786815 1
0.473949407823137 1
0.724831667550158 1
0.695574741355789 1
0.470071721817981 1
0.361089086616233 1
0.548603477258169 1
0.514248547607253 1
0.642324079206677 1
0.333683565093842 1
0.210087122027135 1
0.50504300858785 1
0.299796530386028 1
0.40247674204999 1
0.50806356625907 1
0.533143027628813 1
0.11684232271131 1
0.591356663646882 1
0.402757430022872 1
0.447481230195901 1
0.349844463187867 1
0.541279561492733 1
0.418591958114388 1
0.494981417418233 1
0.0361618843054319 0
0.261326862630596 1
0.602650869686334 1
0.696668128386973 1
0.605627343070881 1
0.580404199736808 1
0.262130206482381 1
0.362303142896693 1
0.515537893495904 1
0.549657442040524 1
0.5196226413974 1
0.149834513196319 1
0.566863809707399 1
0.44530080586465 1
0.482846183724617 1
0.459291792218708 1
0.480186764204255 1
0.250820931169275 1
0.349756427459476 1
0.407555358948179 1
0.621603960255266 1
0.343183197042207 1
0.485644231496169 1
0.411441184310513 1
0.485073316014889 1
0.396682296556198 1
0.483392457197515 1
0.867318933430503 0
0.302655357409409 1
0.264223006211978 1
0.351745584214002 1
0.357517653785109 1
0.711984078308028 0
0.360568952498677 1
0.663472795536632 0
0.509086812645003 1
0.534800182869206 1
0.251848026329798 1
0.49495873323244 1
0.420981434755666 1
0.500794325035485 1
0.160490585772869 1
0.378254148929528 1
0.322720331949816 1
0.135532708586617 1
0.544867716491393 1
0.268348491206423 1
0.450271199853707 1
0.196096590037071 1
0.485966253278484 1
0.147435644790305 1
0.663983411686248 1
0.123336148936512 1
0.230279367782805 1
0.610974554134069 1
0.270839126674677 1
0.507953056880126 1
0.317345415454914 1
0.494571665907065 1
0.753438032789818 1
0.357562449757529 1
0.650377274419537 1
0.736770085540247 1
0.297836814237137 1
0.564056197203177 1
0.619969833471781 1
0.608872745199994 1
0.0646447423415703 0
0.461004155974571 1
0.164489933880986 1
0.316598498950849 1
0.534028804609878 1
1.02977535528573 0
0.383227969481182 1
0.599916580470459 1
0.453939668027197 1
0.358381168017577 1
0.616151267330865 1
0.303526059247362 1
0.390838770155864 1
0.450026987823953 1
0.710641509169803 1
0.44886860565483 1
0.343687957925235 1
0.689299114080989 1
0.362742010814137 1
0.288009909899682 1
0.53798495084371 1
0.65526833072168 1
0.305371561658494 1
0.384782623125661 1
0.0434086810420422 0
0.444861808583146 1
0.453631548584543 1
0.537982379891666 1
0.171158080239806 1
0.103213173013375 1
0.434371431236312 1
0.555121466102732 1
0.497238229871701 1
0.208991723662858 1
0.256932704888505 1
0.0606028185587105 0
-0.108292211620308 0
0.636053692668032 1
0.41743552943755 1
0.217085315287435 1
0.588432064066292 1
0.247548622581616 1
0.420390827390698 1
0.758944569744631 1
0.140377712514923 0
0.259570871298494 1
0.522919075125857 1
0.43711119193551 1
0.196070931989376 1
0.379183101176905 1
0.759017602850767 0
0.128999767131392 1
0.194923972757109 1
0.437558351861509 1
0.259662805841151 1
0.463068092506665 1
0.197392348574482 1
0.501571890824588 1
0.535931366993652 1
0.307542430789956 1
0.432607658681492 1
0.201561845250017 1
0.329396071249407 1
0.38246154988755 1
0.321952530413966 1
0.326173555671951 1
0.547866067358088 1
0.657848205578192 1
0.490883128206883 1
0.55626972300714 1
0.19590387092277 1
0.530342107626663 1
0.462402967331651 1
0.521699631701824 1
0.557337472565057 1
0.348940475338713 1
0.616353216870885 1
0.356188059182083 1
0.253219614790829 1
0.336847007792527 1
0.430339221785063 1
0.233361490167378 1
0.459481027909859 1
0.403153388978474 1
0.415744729371963 1
0.424995272886971 1
0.316147578866875 1
0.54703946464641 1
0.27618341896405 1
0.60914466083729 1
0.294345666139233 1
0.416218319701863 1
0.545259513762036 1
0.39962891873357 1
0.412334069340453 1
0.245538088444304 1
0.43114889375067 1
0.59668718323981 1
0.560627281626486 1
0.308029077289392 1
0.285389680186924 1
0.617264187434438 1
0.502189742453801 1
0.425946428090476 1
0.309601864414216 1
0.43363236803582 1
0.243634027749834 1
0.154816540146569 1
0.342237093757592 1
0.311006441840421 1
0.254014272818685 1
0.5069786752779 1
0.378615139729575 1
-0.170418254027123 0
0.417771826913205 1
0.413033948765877 1
0.499198097425504 1
0.801158651227868 0
0.256718505319991 1
0.426468256947649 1
0.471633497593531 1
0.355418340509065 1
0.460176062119303 1
0.479311099726342 1
0.344627583793785 1
0.557056834413422 1
0.346827499414114 1
0.683286778496604 1
0.617063727635126 1
0.414608562994915 1
0.477926257757438 1
0.266658965495487 1
0.669119500158372 1
0.453293816400627 1
0.463852930360035 1
0.309533758152235 1
0.284177087616349 1
0.302377436885047 1
0.229293416924218 1
0.714645313928447 1
0.537510814000585 1
0.779257100790585 0
0.22719349459432 1
0.508081364453443 1
0.42035978076647 1
0.540809540956192 1
0.225923009041822 1
0.400592944512094 1
0.351675275859516 1
0.377166900588436 1
0.176339830802183 1
0.41570282463654 1
0.417837651139479 1
0.760504821748952 1
0.611345044818415 1
0.456266233598949 1
-0.0566979678860588 0
0.461238071598473 1
0.157406767784492 1
0.29296812634343 1
0.525905985251765 1
0.666914413491717 1
0.377659703571999 1
0.691362112360164 0
0.0752853940932175 0
0.131443719259267 1
0.0696645446847481 1
0.551792126638627 1
0.364693671903443 1
0.256696516782536 1
0.516618312127782 1
0.325036614362825 1
0.378321801433238 1
0.774046585969256 0
0.276583376365392 1
0.292565728630344 1
0.472258657311732 1
0.579906008815979 1
0.373335977543234 1
0.497815929194307 1
0.214540444715767 1
0.675292875120471 1
0.311133048375714 1
0.165138859134561 1
0.364599261190344 1
0.243600277965716 1
0.250097994142803 1
0.344486276965742 1
0.489125296946185 1
0.576893922616882 1
0.558801560304298 1
0.338149481834187 1
0.478924626541053 1
0.258337652151159 1
0.325712657524374 1
0.346542794572136 1
0.374238290646329 1
0.622134989251104 1
0.48462999750638 1
0.283728583647504 1
0.340387605147417 1
0.850921315031657 0
0.473150795717405 1
0.539411103462264 1
0.393995907380804 1
0.210920775468205 1
0.102445862637139 1
0.303407434330488 1
0.376862268045067 1
0.465992807480546 1
0.454139831101682 1
0.54133419628759 1
0.503504106063417 1
0.357858641263103 1
0.391719365944875 1
0.448484249996593 1
0.285458134408462 1
0.271398347225402 1
0.779611238240669 1
0.137243467532638 1
0.326379211301545 1
-0.0618266326137852 0
0.382017767781233 1
0.519589931521781 1
0.546689821109886 1
0.177123134543562 1
0.169546878772595 1
0.403580797896987 1
0.250048656913744 1
0.470514299166903 1
0.371242670126201 1
0.130687285834682 0
0.268157038249185 1
0.706033808380008 1
0.17943715506363 1
0.922671653503455 0
0.31425520483838 1
0.103839491517026 0
0.452304384439466 1
0.09550839435855 1
0.663084002913656 1
0.167991715499817 1
0.651757191597388 1
0.52833470389907 1
0.358987020817586 1
0.409835659304559 1
0.601492483730084 1
0.669048792906558 1
0.455540017822376 1
0.58280044616759 1
0.367344351266565 1
0.129400096341295 1
0.563092192889744 1
0.392005971305955 1
0.0929201618850585 1
0.249900755172385 1
0.492365483604675 1
0.45501529258073 1
0.399917349598563 1
0.145611506050924 1
0.180270900335289 0
0.599551978666343 1
0.114934457812295 1
0.0622536005252931 1
0.483264924242328 1
0.697974049567418 0
0.232993530460932 1
0.624262764091254 1
0.302615606238572 1
0.369070606395125 1
0.624303264029226 1
0.33914386610432 1
0.0355999862549744 0
0.465406040116092 1
0.365756902379033 1
0.819062006885697 0
0.13136927454015 1
0.185372516181389 0
0.15285948063391 1
0.609499614529899 1
0.400295447513664 1
0.450120049135515 1
0.482110671257881 1
0.166477203625282 1
0.603529129838921 1
0.504695043277983 1
0.35859348459947 1
0.60988769592702 1
0.227569408151748 1
0.297865688012801 1
0.501131973664979 1
0.527611721509165 1
0.56978432429757 0
0.311332996898922 1
0.439703825667967 1
0.576044802729987 1
0.366406557423859 1
0.470798679063352 1
0.213782601584285 1
0.326847625157302 1
0.364419240801248 1
0.476113705650459 1
0.453804476824478 1
0.461565165001007 1
0.63185038070546 1
0.43827193670545 1
0.454774201724407 1
0.275780515182414 1
0.47111320422014 1
0.325926551412549 1
0.765028200728106 0
0.220418375570909 1
0.475897572272859 1
0.677897202945344 0
0.589579833646546 1
0.1685422540966 0
0.53993353031275 1
0.315340774179643 1
0.232823971279644 1
0.327463842470748 1
0.438510037511425 1
0.285869859204941 1
0.29379203327858 1
0.40651498184676 1
0.774413717516325 0
0.416453332104576 1
0.417135337052345 1
0.173500501512133 1
0.122496430188819 1
0.257314571423575 1
0.284789177888789 1
0.00846299972469835 0
0.473285787306 1
0.581936593164465 1
0.341355921303624 1
0.435480089790214 1
0.388398245201671 1
0.30850385421709 1
0.152024259085654 1
0.185930857024928 1
0.276523902225395 1
0.486464838507771 1
0.588929065602142 1
0.0052118017089322 0
0.32883227835053 1
0.489580369277313 1
0.335860498321847 1
0.320471593755483 1
0.336200521869284 1
0.470244521830023 1
0.458147317396594 1
0.440520441583214 1
0.575938527879129 1
0.0925981883057514 0
-0.0434876346141601 0
0.550458306537801 1
0.0197768478478733 0
0.694889132945353 1
0.0356050882791644 1
0.468981069126726 1
0.390511964769421 1
0.474546426493506 1
0.232769223560191 1
0.268663268469489 1
0.313523773455311 1
0.363405135929708 1
0.330058650907407 1
0.733538338966577 1
0.375257341504646 1
0.0641414760327436 1
0.381612158981155 1
0.245933444396253 1
0.35581006613349 1
0.557089501353854 1
0.459945499582074 1
0.438732770222225 1
0.688185478325021 1
0.440900995502672 1
0.351779025222694 1
0.339486201751524 1
0.409264758140508 1
-0.0433813466474797 0
0.405818550272324 1
0.510008611562639 1
0.557205910947925 1
0.412083999004095 1
0.38343701917533 1
0.655013684253754 1
0.365965322458262 1
0.358950509345217 1
0.463115897353196 1
0.380715536133096 1
0.491425791621238 1
0.440797987095223 1
0.124839120823039 1
0.484456748864323 1
0.438859134930983 1
0.0542830266997374 1
0.298254020632371 1
0.780530019668529 0
0.2438887859206 1
0.435041348507962 1
0.369918210129598 1
0.15152613206629 1
0.472100097220674 1
0.205085348957821 1
0.311697217599701 1
0.43878806240684 1
0.518003970203833 1
0.346651898559239 1
0.517548125504261 1
0.146417965076372 1
0.510806044557024 1
0.309801068936172 1
0.163209185784197 1
0.123437816399736 1
0.531988385498997 1
0.463276331057869 1
0.377277618666509 1
0.640762266326715 1
0.250724630944832 1
0.160979652854898 1
0.131016608852971 1
0.201912112342653 1
0.233691251551588 1
0.0592332062893371 1
0.56291214273388 1
0.445983166558356 1
0.448559976837647 1
0.706411405164984 1
0.329011622776929 1
0.410269460584444 1
0.540982374942517 1
0.423906443350161 1
0.69627148379138 1
0.522069185712475 1
0.545013571871886 1
0.397892793958955 1
0.676368619259764 1
0.00647467660238294 0
0.336337812339562 1
0.228307732730329 1
0.378200101137264 1
0.428596623184131 1
0.232952620855128 1
0.375825773702445 1
0.597716562890376 1
0.445356889067316 1
0.278758446289225 1
0.507471111926334 1
0.248763679963371 1
0.0717091140220277 1
0.195840434563305 1
0.143836547927935 1
0.599828002432359 0
0.719711118990702 0
0.131937560718595 1
-0.0232570130353709 1
0.679633262608753 1
0.443922221862309 1
0.470493448757937 1
0.518987213465992 1
0.316399710375174 1
0.277162653599715 1
0.557461680392089 0
0.232905725929786 1
0.411424324613244 1
0.253200717883026 1
0.536725429793112 1
0.201663553107086 1
0.457280863725245 1
0.469780267122201 1
0.557087858741918 1
0.671407729097314 1
0.26883586372581 1
0.666139610270667 1
0.587605989135785 1
0.468608099493898 1
0.407351858656564 1
0.296778089596568 1
0.100668245803558 0
0.239408486429096 1
0.494595663679194 1
0.482887157046245 1
0.299141589200848 1
0.368256684524578 1
0.209555127502816 1
0.622858703364163 1
0.0363036533225355 0
0.537140025103258 1
0.583352190225008 1
0.499154477992909 1
0.168937772826054 1
0.484311329373961 1
0.638838985752216 1
0.501767133745556 1
0.48475861940267 1
0.368307772866011 1
0.275889532489068 1
0.159767778383469 1
0.327017711852162 1
0.517057925237728 1
0.333791503494727 1
0.04426297774765 1
0.670129721465022 1
0.326193268020841 1
0.500377662338823 1
0.400228105859882 1
0.0775576250953067 1
0.328021133351098 1
0.477198202840155 1
0.456487450652785 1
0.506319762754327 1
0.612503625363568 1
0.198675868576346 1
-0.0415240210253587 0
0.465729837269467 1
0.675617304810021 1
0.780633802780739 1
0.300701474954287 1
0.214909907844371 1
0.239826435418919 1
0.285096413755347 1
0.250840523380728 1
0.523008895416245 1
0.268933182304784 1
0.0242741920710169 0
0.136121359282964 1
0.462530306007287 1
0.687278455340577 1
0.479390437081871 1
0.156276801466627 1
0.74551971614806 0
0.270396768450793 1
0.476755144421121 1
0.491579875078125 1
0.630787194098195 1
0.460455684303923 1
0.197167866574556 1
0.135678470267672 1
0.284170603475739 1
0.579714373968979 1
0.294160835377514 1
0.747627880516638 0
0.191184671817425 1
0.263205157930174 1
0.150180971561891 1
0.276614005011168 1
0.242472044514713 1
0.128227715242246 1
0.521875221325424 1
0.418459046689465 1
0.287874857742969 1
0.453120143471907 1
0.435835687534284 1
0.130179098851339 1
0.49514913045829 1
0.416285568404414 1
0.487583941611631 1
0.786836311293694 0
0.262433773972715 1
0.523092056962252 1
0.365407575108989 1
0.439991238751947 1
0.504966110778865 1
0.511304568988307 1
0.117589822634295 1
0.169033838623766 1
-0.0439297696315758 0
0.577206051081879 1
0.404220297825298 1
0.212907667716818 1
0.792243606025808 1
0.382269183930266 1
0.229764049965344 1
0.0885215112430444 0
0.430453740668969 1
0.781832575870221 0
0.235012245031719 1
0.589420094382175 1
0.582833171790579 1
0.474198973581118 1
0.441094977099303 1
0.332968880524047 1
0.362249644949835 1
0.439599736196491 1
0.606185750859956 0
0.640193481996139 1
0.235787330942935 1
0.291813945767928 1
0.713631153075833 0
0.347658629846576 1
0.260093643577758 1
0.307108351636428 1
0.650200669069806 1
0.286265035960214 1
0.222979459658645 1
0.506000833722284 1
0.475200463763446 1
0.0044822215391115 0
0.604588920401652 1
0.684389848694639 1
0.269659563099603 1
0.373883587563045 1
-0.0160754173008372 1
0.242877413839628 1
0.313644728786504 1
0.466142429164412 1
0.546043550993763 1
0.464105561576035 1
0.606140357407423 1
0.426367570490527 1
0.23231445600569 1
0.0739140661299453 0
0.532861826548825 1
0.0421377834968855 0
0.309636136560894 1
0.229938714571236 1
0.541462345149149 1
0.418152975147028 1
0.465726939155072 1
0.0454994757566607 1
0.27478172230969 1
0.241423027220704 1
0.61563697019323 1
0.451262475801941 1
0.511392563645538 1
0.63311080632317 1
0.317640060215824 1
0.261185731564356 1
0.428886071618576 1
0.738214404294656 1
0.167660248551657 1
0.47654150715876 1
0.617937520453348 0
0.568980814792859 1
0.245902797962098 1
0.779383991660421 0
0.855925285596895 0
0.378871328773725 1
0.530795784057272 1
0.523976897859008 1
0.509570844681915 1
0.396807440131383 1
0.341217780898845 1
0.214679101053484 1
0.45446556138601 1
0.612929040995244 1
0.571365744051541 1
0.219437915642571 1
0.321978543255455 1
0.452431774808741 1
0.457763692504474 1
0.521176910764312 1
0.382542033408262 1
0.59636762144216 1
0.158957134789409 1
0.255262690032891 1
0.341700697868777 1
0.32749822965326 1
0.722097114129517 1
0.458885351659266 1
0.442751824786828 1
0.773517544287165 1
0.444979851033492 1
0.434159970010098 1
0.21225979067134 1
0.499572948167385 1
0.57680398304979 1
0.287911112100455 1
0.529428023305198 1
0.446722229497287 1
0.38268499732188 1
0.450731177657036 1
0.38516791025472 1
0.196033415581277 1
0.269963903135232 1
0.333472664434705 1
0.398468926077083 1
0.138536071222906 1
0.550568211826508 1
0.538731019902314 1
0.37918726302471 1
0.372220497157386 1
0.325114763019472 1
0.367314556394863 1
0.538460201079693 1
0.552516387507356 1
0.244102090972133 1
0.768083203863739 0
0.236918225154455 1
0.462848794375561 1
0.372689016536623 1
0.58238116908543 1
0.0670079723764656 1
0.29938805526069 1
0.3315666969747 1
0.578570154480518 0
0.474986641961384 1
0.870999860425129 0
0.0843364219803622 0
0.231707641138053 1
0.391986783131396 1
0.252540925190747 1
0.352988191826728 1
0.361839894853494 1
0.16077906685971 0
0.548860306885858 1
0.148737276447296 1
0.310044863476485 1
0.210693802647812 1
0.465310706312336 1
0.172850667395087 1
0.599319249321686 1
0.278083684576554 1
0.392861167630957 1
0.666425476930498 1
0.629560025016257 1
0.376819647628676 1
0.131893855611995 1
0.248807063176755 1
0.586583333737899 1
0.526464341994941 1
0.41943324979006 1
0.509331545131958 1
0.272945949448121 1
0.33586116429378 1
0.683085789243513 1
0.414688444634522 1
0.314360000376149 1
0.28598976777184 1
0.784221410448423 1
0.409446247378811 1
0.763547446224174 0
0.241900342078988 1
0.281963637466673 1
0.564740488307738 1
0.51861414607013 1
0.793384490160056 0
0.0272061128332489 0
0.432139958507759 1
0.651849508979729 0
0.48432100437765 1
0.710638140369852 0
0.195320421920933 1
0.0633692153210437 0
0.266239979509824 1
0.597250967533815 1
0.435402291194487 1
0.508369364157814 1
0.400245027036406 1
0.464997178562933 1
0.461126981438745 1
0.484771344495998 1
0.523418374958845 1
0.156208256778989 1
0.618296607568189 1
0.136612738805094 0
0.266213076760714 1
0.299480310676132 1
0.418911771624402 1
0.56000103639789 1
0.607142333798494 1
0.490675447729783 1
0.348511018075475 1
0.4083153850266 1
0.573392116725943 1
0.313764648938395 1
0.557544613918376 1
0.51166578211069 1
0.360484622605934 1
0.375248700325712 1
0.452692525587242 1
0.40025724986111 1
0.548031798444794 1
0.242278216616726 1
0.305707098088457 1
0.45630649975815 1
0.321809235206413 1
0.32219636787277 1
0.293240902947366 1
0.505641594920081 1
0.323398450642594 1
0.191447229934775 1
0.774120276546581 0
0.377608786243985 1
0.174879367780352 1
0.515716467126742 1
0.197022642437598 1
0.494068058632558 1
0.599051102585411 1
0.439842149772553 1
0.467686358065918 1
0.166278399164413 1
0.0560025870563317 1
0.513591222821938 1
0.37333170394471 1
0.298694214921109 1
0.290377633221222 1
0.315249761029284 1
0.494973800034002 1
0.380729079356047 1
0.464813034306168 1
0.193405712523467 1
0.490221794011389 1
0.424709539764419 1
0.220268152456184 1
0.505471164951385 1
0.120589258804102 1
0.448764309294471 1
0.359133112212593 1
0.575537987278482 1
0.427277346534464 1
0.268854073757642 1
0.593107362144081 1
0.155501188028787 1
0.327357617591333 1
0.227365659563805 1
0.377169221356475 1
0.309489674671775 1
0.397648187484547 1
0.312611695252484 1
0.641560610129177 0
0.572257088544702 1
0.359225740605326 1
0.458831545051086 1
0.545842287920942 1
0.438392535306131 1
0.417268252629213 1
0.847010219533541 0
0.449245583253451 1
0.599127269940451 1
0.52996611858593 1
0.230731322432743 1
0.513968453782811 1
0.455275400625064 1
0.297282730032006 1
0.17265277573767 1
0.195185235725329 1
0.125129420025827 1
0.592165538227097 1
0.384059370154461 1
0.445339945799139 1
0.35823073300062 1
0.18632856647675 1
0.407445112133271 1
0.472607783021101 1
0.37658853438967 1
0.543890058956127 1
-0.0548320235780368 0
0.440867109676381 1
0.601924255431215 1
0.582793130701187 1
0.449513888812501 1
0.183557744877605 1
0.662079462072469 1
0.443830748513036 1
0.236083024731071 1
0.102156486183287 1
0.273622937267198 1
0.296849849623088 1
0.274209380850907 1
0.357066448290423 1
0.533053606102768 1
0.251368382233992 1
0.619355393201947 1
0.572820748796857 1
0.392380994418528 1
0.253764175505679 1
0.739928157844354 0
0.545081780129166 1
0.247729536394894 1
0.427996586950409 1
0.287910303243432 1
0.557475842682295 1
0.911982417099189 0
0.500579340510037 1
0.487839488513215 1
0.337975214165355 1
0.327910315420983 1
0.419840681327421 1
0.369183293581553 1
0.204683607272666 1
-0.0766353020836947 0
0.487228810830288 1
0.525432013479476 1
0.326417007574765 1
0.461327807790206 1
0.463110003452369 1
0.185279760247375 1
0.121656656988812 1
0.461433349905189 1
0.328385889399404 1
0.307655711525741 1
0.623133519162974 1
0.221075369572579 1
0.469159957570053 1
0.371597612644462 1
0.313222726371336 1
0.228211225767553 1
0.677100360742659 0
0.358407139473869 1
0.868322245495042 0
0.41034963295143 1
0.302110343371816 1
0.507649453641301 1
0.609645909926285 1
0.232537518663459 1
0.414502878647873 1
0.479702103783354 1
0.261231275820562 1
0.50519460140143 1
0.688250164488194 1
0.594935123689421 1
0.191754475693296 0
0.567688527144785 1
0.326655527124776 1
0.558279772672868 1
0.295031953165059 1
0.393945569412496 1
0.705796285946393 1
0.330414647320729 1
0.412096515593781 1
0.526048927627279 1
0.393462931703554 1
0.528166481929209 1
0.267924103231113 1
0.35835400038548 1
0.362827353128534 1
0.748490256805773 0
0.0659917638164566 1
0.185156972972885 0
0.56394285668615 1
0.332976931626091 1
0.483756150850574 1
0.310276291338443 1
0.519508309630858 1
0.445707501716126 1
0.47803304458399 1
0.435266489799137 1
0.501011080372908 1
0.0265915065451282 0
0.166229815556267 1
0.501963854958788 1
0.424381283498562 1
0.231200097565716 1
0.535042705118337 1
0.176021520323262 1
0.54280916271994 1
0.78022787001343 1
0.419803834561356 1
0.276344735537651 1
0.562074310420812 1
0.389389081574037 1
0.283570155082628 1
0.468028009459394 1
0.268457883387029 1
0.477972014804196 1
0.367151965397892 1
0.359119862637405 1
0.372550773005943 1
-0.127502449642997 0
0.152794436612012 1
0.118270390129412 1
0.832931924044217 0
0.390522099430806 1
0.546955992709295 1
0.438035237847229 1
0.652099095561496 1
0.356697984265512 1
0.157707125136358 1
0.421881896503395 1
-0.0161436549748997 0
0.382573414754187 1
0.515369407500111 1
0.341025396964143 1
0.377489456038668 1
0.158922042828421 1
0.253227491888543 1
0.297705673206565 1
0.559153690640198 1
0.41703825451963 1
0.253762345367955 1
0.403179625437444 1
0.388386272326622 1
0.32979528964942 1
0.346067693844252 1
0.562049591679924 1
0.59784809850512 1
0.320931417964785 1
0.391870041617707 1
0.436616856417028 1
0.277663344575673 1
0.511718477317793 1
0.623557494272626 1
0.52121902981728 1
0.787049180088647 0
0.709321969790543 0
0.690756245760919 0
0.362829644862604 1
0.573803764442412 1
0.28396914331076 1
0.0814168862354212 1
0.610256340907389 1
0.045923393676332 0
0.447120476339456 1
0.567615773825256 1
0.31827106364557 1
0.333803010918559 1
0.693630215123567 1
0.519574216195012 1
0.240934312336384 1
0.168704692388008 1
0.263798984960688 1
0.320624253781031 1
0.449213573795064 1
-0.126371252683848 0
0.342983365773056 1
0.225767427268074 1
0.168333486859129 1
0.327336953356938 1
0.314863663570035 1
0.10713998084744 1
0.190523667603376 1
0.852583858941597 0
-0.0633618913116428 0
0.346804250404533 1
0.453090273272378 1
0.757814358680043 0
0.554002085175712 1
0.379383421154771 1
0.292072217390072 1
0.505790003674029 1
0.423812151472229 1
0.632733304060283 1
0.0879908886986928 1
0.732450771594122 0
0.280206903198147 1
0.60772411209922 1
0.0509787896422809 1
0.384813567123827 1
0.588004494028838 1
0.203416024577792 1
0.588923865371075 1
0.163128977259997 1
0.576629531382268 1
0.535705515878972 1
0.47087685148905 1
0.342514407033919 1
0.384251810941743 1
0.446153539608879 1
0.190188967191372 1
0.544307634140368 1
1.00282443667576 0
0.174234662317829 0
0.29371084475133 1
0.603569052662004 1
0.209550256767693 1
0.53233990068503 1
0.446750746914059 1
0.441964545888116 1
0.377121421189743 1
0.493551148117582 1
0.449447096783672 1
0.760021634391887 1
0.642181815092168 1
0.231431808777785 1
0.486382121787974 1
0.540657577233046 1
0.371837992270625 1
0.216363488426623 1
0.604962056052697 1
0.708053140703776 0
0.639394192178204 1
0.520369784719708 1
0.392624834629523 1
0.473780770183383 1
0.322615208878224 1
0.312723758722567 1
0.306628745487947 1
0.199559199723595 1
0.508934125930126 1
0.460850728747434 1
0.529830151368798 1
0.557105714258147 1
0.399459498867142 1
0.46744428593898 1
0.336400567480405 1
0.534231858360633 1
0.241256904726304 1
0.434796162741497 1
0.59141461860208 1
0.294793837417007 1
0.457683737607177 1
0.352927458186191 1
0.480373186715373 1
0.219188882442585 1
0.662121185826684 0
0.437730395356236 1
0.466881419094019 1
0.476758339297528 1
0.382802625120363 1
0.537299906979205 1
0.45170054466081 1
0.399556320224837 1
0.357068181603307 1
0.201826990226662 1
0.575620143653959 1
0.244828999438953 1
0.177508217746839 1
0.258096469419375 1
0.389255360435232 1
0.420872708950356 1
0.413870913672703 1
0.30746068990976 1
0.359328098330074 1
0.307384639709058 1
0.0614337970038082 0
0.256202906810635 1
0.399142076171626 1
0.661028519586287 0
0.529869076609744 1
0.440378508897608 1
0.500329251968091 1
0.18648085454843 1
0.15723529278557 1
0.373912606962575 1
0.179062039083689 1
0.399288922975287 1
0.633546822055596 1
0.346350184837902 1
0.269059717430064 1
0.292453832314784 1
0.613858042639705 1
0.2742601171001 1
0.781308840900359 1
0.287140588452267 1
0.166507168597693 1
0.755695665830236 1
0.729011935440607 0
0.454753178945893 1
0.272733906280097 1
0.305700791610336 1
0.346321053534953 1
0.621391576322489 1
0.286629108993862 1
0.122079802704923 1
0.485066500012647 1
0.412424950648471 1
0.343676624430964 1
0.613708086203314 1
0.615301193280048 1
0.227143127765265 1
0.439904979977464 1
0.398951776279891 1
0.258562726491149 1
0.347539543408116 1
0.0043295726264637 0
0.394126802779942 1
0.570238134543484 1
0.304336076590872 1
0.445250482801606 1
0.511642438937969 1
0.555995448577504 1
0.541895901753943 1
0.591706829619693 1
0.460421058551665 1
0.513804261739323 1
0.257714757188169 1
0.419225296698893 1
0.181349213399962 1
0.609925601808054 1
0.446418165812082 1
0.353351941189397 1
0.305417065817665 1
0.351258913547965 1
0.664589328693034 1
0.447545388490465 1
0.405458125494788 1
0.310213942822185 1
0.43119741803561 1
0.286432463557333 1
0.644385621005833 1
0.558821654221993 1
0.371258374153322 1
0.467613742189621 1
0.553060112633961 1
0.411503929729034 1
0.361008890728374 1
0.336192883542263 1
0.633994949712875 1
0.43533861406826 1
0.329148616777314 1
0.512080128449997 1
0.319240024564059 1
0.346476405749666 1
0.587961687470613 0
0.37238822081774 1
0.47026937015785 1
0.403463816421599 1
0.411308542456961 1
0.253798238502113 1
0.352743871756641 1
0.392640073069576 1
0.630927952044359 1
0.436322385684505 1
0.473014682232046 1
0.105436062460547 1
0.555081069238368 1
0.578717320110983 1
0.383378417318016 1
0.351282562103429 1
0.550231000628234 1
0.281929886876303 1
0.498343806068627 1
0.475239950231073 1
0.563232209975416 1
0.234656985820928 1
0.303962129443881 1
0.564379146967293 1
0.375964515818311 1
0.107488739534915 0
0.138340173714154 1
-0.130526093505407 0
0.320745639109672 1
0.471274647618917 1
0.423926397612176 1
0.225239843541678 1
0.375875110547939 1
0.480034489311059 1
0.435440789329028 1
0.460240997529625 1
0.83025124847257 0
0.696329665943391 0
0.213692202800701 1
0.358019699972246 1
0.536358885062938 1
0.338879128710707 1
0.3587130442898 1
0.367824285032104 1
0.56559574360181 1
0.478506777629958 1
0.429878498421047 1
0.436075481560748 1
0.359284311381725 1
0.573905811689158 1
0.280825511570815 1
0.317043778409356 1
0.0387989664604863 0
0.419120797872528 1
0.304536001237788 1
0.189682745808701 1
0.419066540440775 1
0.314027604382278 1
0.54748252980488 1
0.245098099850117 1
0.604370067881076 1
0.418913140880685 1
0.166601544473136 1
0.172293524524957 1
0.35885534384285 1
0.335412938664466 1
0.305390146260628 1
0.64953370167829 0
0.183806423368392 1
0.331303740233679 1
0.454705043106902 1
0.565424160465906 0
0.528500583668491 1
0.302144021805425 1
0.726806064744203 0
0.490962993988412 1
0.440127884518394 1
0.502475213312197 1
0.407394487362589 1
0.274018031267226 1
0.177844301927377 1
0.115460206565982 1
0.512571367113807 1
0.214226656482886 1
0.257054731749301 1
0.253413744894541 1
0.411092879200791 1
0.111806973405641 1
0.588046093087516 1
0.697900255867102 0
0.14688793016378 1
0.0536146293126978 0
0.122473143244562 0
0.766080453913721 0
0.489883330301691 1
0.408401027585195 1
0.649968422490715 1
0.481189389204985 1
0.40945854328252 1
0.464981582159154 1
0.392929778903583 1
0.477941571800344 1
0.612926969239737 1
-0.0170736286667648 0
0.437397174654218 1
0.206215795284814 1
0.474759240427605 1
0.309896649064784 1
0.301128720570732 1
0.515404522862991 1
0.453371470619693 1
0.60107786630006 1
-0.0381589251412888 1
0.569315561908628 1
0.129398158919074 1
0.317900776491305 1
0.214745156287366 1
0.796220776979257 0
0.282184419189983 1
0.229864953591305 1
0.760755884122815 0
0.251132968636317 1
0.39192979341602 1
0.242634362067679 1
0.421839981495851 1
0.0127544870680387 0
0.417802177694904 1
0.516242636574865 1
0.438311024339736 1
0.590036025439994 1
0.599128698983344 1
0.457045115114279 1
0.735617418725918 1
0.478794665244316 1
0.426858262028379 1
0.437774254066813 1
0.433768098022687 1
0.176264315358415 0
0.38884745840627 1
0.684927136917249 1
0.28151428736556 1
0.381005154320636 1
0.396766430337509 1
0.696105739391219 1
-0.000933424955649874 0
0.215240691859824 1
0.142651940223291 1
0.38442544881176 1
0.48391089551684 1
0.343437310137893 1
0.49254984418099 1
0.246033700288213 1
0.418604608829264 1
0.522440449301952 1
0.380884888926226 1
0.498487147596092 1
0.393652761821927 1
0.387183392122746 1
0.258209474931119 1
0.540991211908028 1
0.446909342197919 1
0.577543728441819 1
0.188078229307404 1
0.753637261145825 0
0.63873874319814 1
0.385907872079842 1
0.543492754829305 1
0.357023150581188 1
0.397053278027218 1
0.47792800011636 1
0.476221946800666 1
0.277436813174334 1
0.717181802821867 0
0.234018520048609 1
0.0368970442171169 1
0.32420900107798 1
0.481683574884467 1
0.506835526972918 1
0.341180923890917 1
0.178421221598461 1
0.577543731176811 1
0.324236967665259 1
0.589892272588064 0
0.288982483492036 1
0.269652604163029 1
0.0526573039301008 1
0.441072641904424 1
0.466711743518651 1
0.391165492400052 1
0.31223390377625 1
0.160216214873962 1
0.189946340676151 1
0.769998526305626 0
0.0402705280506553 0
0.303533748902261 1
0.487885180762756 1
0.291367898710587 1
0.315281964469373 1
0.409835402651034 1
0.226867848533285 1
0.0913845835522021 0
0.421071886939152 1
0.303269816166117 1
0.24475814436455 1
0.575169928485964 1
0.526278953357078 1
0.302969301521617 1
0.325065661165522 1
0.740855778765936 0
0.350012370035192 1
0.376086602199682 1
0.730177159847682 1
0.536862284619026 1
0.234699933388991 1
0.865934390303932 0
0.473591995973871 1
0.594657562251013 1
0.306793689509951 1
0.598265871695798 1
0.504142215262894 1
0.508126437092302 1
0.349466346655685 1
0.382321476908121 1
0.463481655770261 1
0.582653361765939 1
0.515908478299715 1
0.699538239583564 1
-0.0508647415985294 0
0.240571795796718 1
0.335185518554124 1
0.190616436005063 1
0.59198661992944 1
0.390897462682081 1
0.368960747964045 1
0.395270428533811 1
0.289317561671463 1
0.637574761859188 1
0.558816475339186 1
0.347684416379087 1
0.785952342369635 0
0.296296141526762 1
0.273555683006797 1
0.425704704321463 1
0.289184600692342 1
0.581419788162864 1
0.795553123878306 0
0.701187755109076 1
0.281743868307497 1
0.402032622511743 1
0.255029558968346 1
0.551269262743147 1
0.195153396279398 1
0.171360529562502 1
0.342282927735268 1
0.457807311458062 1
0.211524245048966 1
0.392064433781914 1
0.373212512978725 1
0.697198243901139 1
0.279157665941418 1
0.155626571487499 1
0.358698211220046 1
0.355855080993274 1
0.42813973835254 1
0.298127738978719 1
0.380461219398717 1
0.563506840181021 1
0.341633913285695 1
0.604281941441816 1
0.322348360408564 1
0.0535791042275626 0
0.372953486198406 1
0.477839822866292 1
0.707300247480904 1
0.103579822222506 1
-0.00937720805441167 0
0.437038378815569 1
0.721094196080705 0
0.510517222899549 1
0.236346860808025 1
0.0848118905925112 1
0.462995317603684 1
0.547149516547921 1
0.513560593214454 1
0.451979889177254 1
0.787015189544114 0
0.273040656680163 1
0.208042194478451 1
0.424587511613228 1
0.614457419419247 1
0.123680379724394 1
0.458458955075499 1
0.256234686233627 1
0.0957012989991899 0
0.323802187575625 1
0.188741217289227 1
0.119595123676238 0
0.471117470999863 1
0.399029871518251 1
0.497122643243555 1
0.345232461454695 1
0.496593445778904 1
0.124366525834165 1
0.323834702924691 1
0.0432122976572446 0
0.175439263966125 1
0.467798548100094 1
0.280451911063103 1
0.402059064630906 1
0.354429139691447 1
0.611441976247105 1
0.228265840767113 1
0.214283837848706 1
0.402528515722118 1
0.557829850250975 1
0.387573403334494 1
0.51804172737683 1
0.123071657962304 1
0.272152712922449 1
0.527404092223508 1
0.654102666462342 1
0.359464773176065 1
0.306458222601461 1
0.365656146678996 1
0.299009866645713 1
0.412755521917891 1
0.110023061193235 1
0.362353910034698 1
0.251790751282242 1
0.683701302104517 1
0.619469097748853 1
0.352743239625415 1
0.60878171544744 1
0.653863216964021 1
0.473914435181518 1
0.597332577262924 1
0.315155959382721 1
0.489933581980879 1
0.504281655021222 1
0.563219481033276 1
0.536691018979166 1
0.247774048155027 1
0.59913248708587 1
0.415107430457796 1
0.55236457316413 1
0.204510569850741 1
0.747091040087853 1
0.438154708715675 1
0.217581448463803 1
0.106736183657893 0
0.377126758773295 1
0.0709119020717097 1
0.449952359171051 1
0.185259580807553 1
0.534232264936817 1
0.565085286345186 1
0.289651469452275 1
0.712986084087959 0
0.370145788720695 1
0.402173613755527 1
0.616354062891486 1
0.166942829355078 1
0.571704364516934 1
0.208516466311717 1
0.36791948374068 1
-0.00759545387025473 1
0.379621245082623 1
0.678822463241926 1
0.681017395396206 1
0.138515239449838 1
0.124487922418411 1
0.0603790368745348 1
-0.0942990960622121 0
0.564463227665827 1
0.177418462577928 0
0.872340203925985 1
0.218107034043681 1
-0.0599355834051319 0
0.352483284154817 1
0.338095800144202 1
0.573511823912732 1
0.423950431266074 1
0.474903413029867 1
0.138032192001009 1
0.419534096327711 1
0.424606655439147 1
0.410432239536416 1
0.605276529422973 1
0.0871259133137075 1
0.263979329839838 1
0.21175662471544 1
0.345917410710796 1
0.0573986093274226 0
0.475554906693074 1
0.388058213772113 1
0.297728811223469 1
0.297822183254791 1
0.244041122036835 1
0.567543766797234 1
0.578034002551956 1
0.540059005860198 1
0.67840124673558 0
0.107863683376626 0
0.422987613695093 1
0.304841432951406 1
0.362829610434364 1
0.373225158662837 1
0.886487154380775 0
0.314373168170705 1
0.200235348321231 1
0.689014421276617 1
0.447745222165351 1
0.534615728874294 1
0.285276421394974 1
0.271634693672897 1
0.413812043585295 1
0.319752795925749 1
0.316007211360752 1
0.552468814772334 1
0.217010519419053 1
0.504017993666484 1
0.186127571444869 1
0.357481595907382 1
0.0157168818871572 1
0.266028259537041 1
0.241965462048765 1
0.277825682063786 1
0.381298895742264 1
0.291047045315093 1
0.326514906309834 1
0.409180093934161 1
0.324389222267125 1
0.143836235697502 1
0.222102474787222 1
0.374163449217538 1
0.237929379963483 1
0.552346928943857 1
0.424372288954727 1
0.257640401112333 1
0.722923366719823 1
-0.0987116724287736 0
0.661277712372136 0
0.371716339940929 1
0.390722476458094 1
0.346988336689465 1
0.133222080602218 0
0.543705006839855 1
0.362395207983659 1
0.248690310061116 1
0.239204836036578 1
0.204680001224728 1
0.289742959090156 1
0.423405119560909 1
0.227839526594928 1
0.640521144447803 1
0.148825807524857 1
0.343064452309743 1
0.599822399176065 1
0.38833960065338 1
0.605052520090655 1
0.200884398176725 1
0.134918020899878 1
0.563843272759333 1
0.516800999231143 1
0.407162062280176 1
0.192135921842639 1
0.68693307079465 1
0.141168069138297 1
0.422127581622758 1
0.0944220338134575 1
0.687070311688664 0
0.0103227200672218 0
0.395986421326714 1
0.261935193841277 1
0.24028517205199 1
0.589542154776793 1
0.573272969179978 1
0.159059618456662 1
0.47892306547009 1
0.446554740450405 1
0.567492625507452 1
0.117936045119274 1
0.233280528732673 1
0.509725870644402 1
0.305781569971854 1
0.517240801878305 1
0.35202289346677 1
0.470007594300795 1
0.0466844223469094 1
0.364477060447551 1
0.552022223861684 1
0.0127557074872925 0
0.459376393945743 1
0.672488523625083 1
0.452494546199951 1
0.33412865411791 1
0.491456021829439 1
0.145615078905807 1
0.655613618608796 0
0.295209471452575 1
0.316742709577171 1
0.260323568552449 1
0.649868119498018 1
0.332685724618234 1
0.217300243786983 1
0.58899302306963 1
0.26943069791934 1
0.224578952820989 1
0.940833429227084 0
0.235131048286462 1
0.604658028604879 1
0.766689732858195 0
0.194910127694269 1
0.263221464438164 1
0.336249589173401 1
0.65652240423734 1
0.664537640640409 0
0.372996273947044 1
0.668027755220766 1
0.594056225545062 1
0.177066370844026 1
0.54041933497528 1
0.767387928840736 0
0.592985831087517 1
0.569330997889454 0
0.151772080117046 1
0.488933809865241 1
0.405940161330347 1
0.28238922912506 1
0.428927220635849 1
0.546070492029528 1
0.504261332388742 1
0.569428861444392 1
0.229669134692638 1
0.409906599031017 1
0.205748165609352 1
0.0810074386784111 1
0.382582980932129 1
0.421146142849024 1
0.527775360264185 1
-0.111421392835511 0
0.234774763882285 1
0.471111322804697 1
0.13368098880135 1
0.828344967617591 0
0.212776850718269 1
0.100294598031833 0
0.619603633948426 1
0.183403836973565 1
0.335169617590807 1
0.796096040881939 1
0.311547514147134 1
0.347494467752342 1
0.438826406235535 1
0.291354078300197 1
0.446614423195576 1
0.5117226195069 1
0.270604960504631 1
0.432890502015479 1
0.367776205892103 1
0.223389869449112 1
0.652033887075305 1
0.0476430995368973 0
0.518012930023743 1
0.49107705765915 1
0.472989477527752 1
0.194022515608867 1
0.364573893507355 1
0.386207536708029 1
0.618775119337796 1
0.647465057496145 1
0.0983074510972909 0
0.371934364263888 1
0.44109986357783 1
0.460626226962589 1
0.121308739002693 1
0.476896224645885 1
0.122282625892516 1
0.297052430139929 1
0.300866273508223 1
0.548789815067729 1
0.518733579864097 1
0.0550785877438055 0
0.519386244083412 1
0.388973635473045 1
0.507918986059712 1
0.394587984524192 1
0.577255040885107 1
0.495096767463015 1
0.227998875477598 1
0.404464762255518 1
0.405047347349338 1
0.567915390064202 1
0.159387831898403 0
0.800107550928011 1
0.585233754222532 1
0.253505786622293 1
0.219651393930995 1
0.231955851953512 1
0.0240111326428062 0
0.806228716771508 0
0.332154915525965 1
0.595497301617911 1
0.394588708037531 1
0.427232661551393 1
0.304926793338243 1
0.656260342653076 1
-0.047459839374646 0
0.691996908218938 1
0.345772113658038 1
0.228879012024217 1
0.306428622082497 1
0.501113149119117 1
0.40554309451012 1
0.21407930046789 1
0.102118911992842 0
0.3617182553759 1
0.600183591304755 1
0.333815732082321 1
0.539935108269683 1
0.475344388861679 1
0.354863581976646 1
0.372493874466204 1
0.708938239780219 1
0.500687964128467 1
0.160105443232731 1
0.418307459418778 1
0.426969320810466 1
0.294987758607795 1
0.475729748194525 1
0.36646145769567 1
0.503661666899179 1
0.598677528176187 1
0.449927410658195 1
0.596873460397279 1
0.187932636694619 1
0.381984414178165 1
0.439978043614285 1
0.388536962481936 1
0.2800897506643 1
0.496381490804671 1
0.160517896354652 1
0.588023921933716 1
0.479706965416291 1
0.395130185729595 1
0.843353906600284 0
0.220387939426146 1
0.647750011001765 1
0.499077643458888 1
0.434348355312215 1
0.633389513592826 1
0.69904355694627 1
0.385736658773544 1
0.469799020489401 1
0.56092852913766 1
0.835639058449779 0
0.510868507801748 1
0.222405990854198 1
0.0419189417138365 1
-0.0540893797203563 0
0.298487583770624 1
0.390890077900956 1
0.525302534727815 1
0.421974019542293 1
0.169439837658023 1
0.478645248354169 1
0.272977166678631 1
0.307713263885229 1
0.513390160077615 1
0.289932360792235 1
0.0562596265887975 1
0.388253097002919 1
0.29587243637386 1
0.715103517178463 1
0.211788325407299 1
0.117433092522813 1
0.334647909264248 1
0.461579552376988 1
0.14790496961688 1
0.211491341917479 1
0.351264945087114 1
0.470835983569325 1
0.0315613954569025 0
0.612877843444459 1
0.291460967741315 1
0.293676752628748 1
0.230164658665264 1
0.284175075224888 1
0.264002061068026 1
0.512101354070853 1
0.563739525349137 1
0.240845336641247 1
0.442262435556528 1
0.513146743598737 1
0.595523065892673 1
0.482665109300479 1
0.565737676764928 1
0.568306287828482 1
0.124432129775093 1
0.26683581351957 1
0.57459883790398 1
0.329455945784803 1
0.296915032722245 1
0.558973544902594 1
0.258274315742441 1
0.427575706592276 1
0.478141228188039 1
0.465808516523845 1
0.414547611322498 1
0.322242497746738 1
0.41343868146343 1
0.611244233650649 1
0.302932529464356 1
0.535925169651823 1
0.482192590187357 1
0.402083525547588 1
0.371260258344233 1
0.368637157479777 1
0.262898887802074 1
0.506709582124021 1
0.139068855839399 1
0.47505467227212 1
0.604296846974535 1
0.409870280253855 1
0.113751863116255 1
0.325467167288504 1
0.592863830351389 1
0.449647344491222 1
0.268985258040039 1
0.23611374257287 1
0.226072418663402 1
0.56424268262352 1
0.442436663114946 1
0.581281691691968 1
0.324565118472587 1
0.531940902250501 1
0.380244536783844 1
0.522886982914865 1
0.505827344691353 1
0.709128930303107 1
0.422931377591681 1
0.247825151274181 1
0.126594087447757 1
0.603242359510642 1
0.645233621216083 1
0.41659284329533 1
0.29778652338531 1
0.463275898046292 1
0.384462355365925 1
0.704917378235514 1
0.202778747627273 1
0.454125553913632 1
0.284634468440406 1
0.368969373935479 1
0.470093085393993 1
0.378006397064083 1
0.596876495471944 1
0.506152291125915 1
0.352933862904369 1
0.339813162108687 1
0.745984379670111 0
0.327506470055556 1
0.448589180385169 1
0.451378565714542 1
0.303159777501557 1
0.374579544153357 1
0.327587596746546 1
0.301729502678796 1
0.455002627584531 1
0.413844364882186 1
0.560817508137378 1
0.334064641978427 1
0.345012772542398 1
0.446573420514858 1
0.263929310629483 1
0.310784779109059 1
0.192694773011234 1
0.00402107071453095 0
0.34836979809353 1
0.251299959594552 1
0.563457319374811 1
0.355303464366702 1
0.371402118490072 1
0.444997591859409 1
0.517165196163945 1
0.378958393748855 1
0.431710674405295 1
0.113674531054934 0
0.600770779596838 1
0.620386867135716 1
0.560925268876338 1
0.340743616664005 1
0.72823357290932 0
0.650403321770089 1
0.265693795877707 1
0.5441841619395 1
0.267650218523027 1
0.364231055513019 1
0.4229536529393 1
0.474485462346071 1
0.48402680798342 1
0.215243592906869 1
0.249315000401796 1
0.313283135208391 1
0.342110186338964 1
0.572517604089125 1
0.595503761282428 1
0.366516882448397 1
0.398736551183095 1
0.0322354085352686 0
0.578280538236744 1
0.381779840318699 1
0.275205947594508 1
0.56292378221225 1
-0.0168465303336838 0
0.427450910449459 1
0.413646668456255 1
0.274575992688157 1
0.207878501967946 1
0.428658930777931 1
0.390319675451292 1
0.525047544440304 1
0.215743394991403 1
0.373455959799967 1
0.383612045917269 1
0.59857777940171 1
0.0957726313863768 1
0.525674630583901 1
0.215510800413129 1
0.751611938095604 0
0.373470438061825 1
0.13532610037474 0
0.670771066952834 0
0.546333812489071 1
0.206702665428591 1
0.125250236441083 1
0.183899340857119 1
0.3667540098654 1
0.389606846720616 1
0.552721121995729 1
0.482387134739117 1
0.374504880066929 1
0.583147306673736 1
0.203940285151589 1
0.143683204110812 1
0.503223798841974 1
0.534137213818422 1
0.644079760784327 1
0.303383875226152 1
0.379838555214426 1
0.583120402669574 1
0.203686381438456 1
0.355562337933082 1
0.58268824690918 1
0.319563492650938 1
0.380036016429437 1
0.245759276361884 1
0.247454868742681 1
0.34834466342703 1
0.26494542066453 1
0.125772786415178 1
0.575731489939664 1
0.623160611138455 1
0.314009087375859 1
0.415150681426961 1
0.297092059496096 1
0.792124198308018 0
0.301609316943513 1
0.554216773238256 1
0.392258922088396 1
0.355908447379451 1
0.31128079534029 1
0.629288826568706 1
0.467818860187641 1
0.271394577466269 1
0.161268127031924 1
0.515720815275376 1
0.56613567356129 1
0.179412617683415 1
0.41837791156857 1
0.308450561896396 1
0.431733703908571 1
0.62949374830293 1
0.232214717114226 1
0.663644465167349 1
0.327946419432955 1
0.0965640253468206 1
0.736556305943437 1
0.383612904052662 1
0.418169215879626 1
0.00369683688242661 0
0.430181279931118 1
0.562528674743819 1
0.391180823769259 1
0.353263618891643 1
0.517553181119508 1
0.408884611813785 1
0.530725707701446 1
0.530374668996528 1
0.553816980331779 1
0.518750782840468 1
0.361440001061608 1
0.599918813153115 1
0.522241280761946 1
0.501564729739969 1
0.450017211383561 1
0.0546721464951489 0
0.420508130335833 1
0.328377100601549 1
0.450861788207032 1
0.274396072605149 1
0.368038453485365 1
-0.014528562942586 0
0.147300939749898 1
0.201085005256891 1
0.541926050901479 1
0.371510164133383 1
0.422417698478603 1
0.0394733194554442 0
0.449717084042895 1
0.554333526512642 1
0.342496025484549 1
0.439755158141726 1
0.477443724185212 1
0.338351581562631 1
0.518753332510806 1
0.46844222035268 1
0.556394571528949 1
0.505542518714153 1
0.378032966186158 1
0.461938991961863 1
0.191151018694778 1
0.384774459586031 1
0.60346890034841 1
0.452178183845074 1
0.754550005926187 0
0.534481325429222 1
0.292383420462111 1
0.534479288262413 1
0.307913200449634 1
0.383013698549401 1
0.252488083666631 1
0.276934707634062 1
-0.015498283886078 0
0.484225500283273 1
0.747677052862406 1
0.13374918244898 1
0.355970665981536 1
0.650831364462927 1
0.0463869360430465 1
0.514379331488395 1
0.518736526661412 1
0.306379988009262 1
0.208369143285245 1
0.408171709504246 1
0.42081608373856 1
0.394893890523685 1
0.707707709712013 0
0.365526215060871 1
0.765196062920613 0
0.327208420414356 1
0.883880587227868 0
0.0481008561468631 1
0.622234719389619 1
0.112956109869978 0
0.596781650159327 0
0.215835400663074 1
0.685410901815575 1
0.347030897691077 1
0.715434382405168 0
0.0425465618375043 0
0.317207275671173 1
0.246436259386194 1
0.301579273489493 1
0.336711079168607 1
0.54817130872886 1
0.524789571387771 1
0.567854823198737 1
0.250207051859408 1
0.480596846377427 1
0.380603528951074 1
0.525087963189063 1
0.433285552580344 1
0.270290742923364 1
0.223915989220121 1
0.349180811940683 1
0.66398844281642 1
0.506777718635508 1
0.426057107116753 1
0.239065073896907 1
0.313769849501284 1
0.492229169667179 1
0.54915297912837 1
0.49553411260097 1
0.0331112431144225 0
0.411337594824498 1
0.128700466625877 0
0.373482331128414 1
0.522621745180364 1
0.477036542339401 1
0.263368820192644 1
-0.0745838992672125 0
0.591682336737754 1
0.441502319897615 1
0.623274917905484 1
0.230832976753383 1
0.439090977381378 1
0.338989994825026 1
0.405308174167282 1
0.413937252496107 1
0.455376785969655 1
0.323699035715967 1
0.190246525238517 1
0.630368146317601 1
0.203005865583669 1
0.4579619257038 1
0.339901994702101 1
0.273950753314765 1
0.301702276886707 1
0.593587421206824 1
0.538854880725959 1
0.39228175570036 1
0.227662150362764 1
0.54990296374896 1
0.282080692002486 1
0.41763627159995 1
0.127505863932258 0
0.458683816816168 1
0.344277755694372 1
0.390968033228444 1
0.0409928580596627 1
0.461518525861087 1
0.248288085879674 1
0.317912810388748 1
0.402484683161615 1
0.845585844939804 0
0.240059896377177 1
0.44355635248916 1
0.344845866760337 1
0.480904301651931 1
0.35561774998053 1
0.511713271283255 1
0.421768825755983 1
0.578377309918908 1
0.4308299372801 1
0.560748036080808 1
0.600629002509996 1
0.484113117994029 1
0.552412589399874 1
0.457242466364289 1
0.459298051125649 1
0.439411585597217 1
0.0138914958369957 0
0.559535264826911 1
0.719172064140868 1
0.0979623990024419 0
0.177699965457593 1
0.40803552398264 1
0.270029135382722 1
0.209798444945594 1
0.40601222207883 1
0.443714752934959 1
0.505681491984082 1
0.629590699112162 1
0.27902953449204 1
0.51975588114133 1
0.174752257918401 1
0.289113387095124 1
0.355532143660758 1
0.472890257899176 1
0.424254521365105 1
0.618133476499775 1
0.214648838747041 1
0.425579227543372 1
0.501233993502284 1
0.433395553403732 1
0.541885995973967 1
0.580720950396075 1
0.425749913081748 1
0.475933357230692 1
0.274907588137586 1
0.521062222828786 1
0.440028913999833 1
0.465345609842778 1
0.441196497083866 1
0.317747356891662 1
0.508967175222511 1
0.396351873301478 1
0.369346480945152 1
0.323138324462115 1
0.577616334126468 1
0.441718319610502 1
0.260253749450777 1
0.258876715285375 1
0.545684479150013 1
0.399716709386683 1
0.413971178136584 1
0.28247260116191 1
0.454518970087271 1
0.164901767224531 1
0.397151865324513 1
0.701611595700372 0
0.38691974879624 1
0.641933123173773 1
0.382109262503067 1
0.513202653654506 1
0.229733629497445 1
0.858755168294184 0
0.58705965550356 1
0.403440414472293 1
0.701772650241098 1
0.43092538713967 1
0.106505416115539 0
-0.0869061917370368 0
0.464178519138934 1
0.376315346597684 1
0.453698110202112 1
0.419614022278477 1
0.257740258809958 1
0.194996889778465 1
0.367307096639301 1
0.468836420531627 1
0.325909966960244 1
0.147592020412471 1
0.506203672300224 1
0.720052509550123 0
0.348845502133393 1
0.214541812357059 1
0.581231151713735 1
0.738429322945901 0
0.686717470497839 1
0.181830881044943 1
0.497612552199031 1
0.465549028686534 1
0.240804894923942 1
0.165966762610803 1
0.423137605449694 1
0.419550669894514 1
0.33604796918903 1
0.230202177709626 1
0.442295026148372 1
0.223647544246205 1
0.333307057287601 1
0.567586467914385 1
0.174768160723122 1
0.468055295885563 1
0.325952651312399 1
0.573732890139034 1
0.393839507140855 1
0.201886033960865 1
0.572919253390816 1
0.412161193813706 1
0.271196225194589 1
0.603022091556972 1
0.792032706329458 0
0.366170277660265 1
0.561894899330637 1
0.481902500452052 1
0.289104474254442 1
0.319186078621764 1
0.312666765019218 1
0.142574972721281 1
0.518190704673533 1
0.375638879003438 1
0.477923820053252 1
0.257486216474559 1
0.405828179816226 1
0.231525083337916 1
0.503836857446324 1
0.524648015258592 1
0.352254522318976 1
0.263753597632128 1
0.415567577469086 1
0.592033419873455 0
0.383256632791753 1
0.247028455939691 1
0.659972170069901 1
0.682292679120553 0
0.504208565704504 1
0.645022613765418 1
0.302595894591617 1
0.354479324519692 1
0.394860318418063 1
0.596529460249672 1
0.209645501278521 1
0.45511126361053 1
0.470278770396685 1
0.301564401761455 1
0.45447367986021 1
0.564580421455907 1
0.416111779084018 1
0.153600937759829 1
0.371419093810478 1
0.40667420882018 1
0.18395108094765 1
0.549462072564209 1
0.689102188579747 1
0.670876567860514 1
0.413175753288258 1
0.452993621656031 1
0.277873128802931 1
0.172730833289759 1
0.595625085329846 1
0.630663074737331 1
0.468658295618877 1
0.494594002414907 1
0.22440992441858 1
0.247924577035698 1
0.273922092676261 1
0.530589718107779 1
0.611053239080825 1
0.295814545166293 1
0.517097883272649 1
0.644696986742206 1
0.695951559579425 0
0.412236753890065 1
0.138308676545125 1
0.252901628011798 1
0.718719100418485 0
0.724049595930272 0
0.403765670103901 1
-0.0796973143287157 0
0.442448023934177 1
0.131623117273035 1
0.50373398319495 1
0.075759512912817 1
0.483154888067413 1
0.358684956540999 1
0.216446868094774 1
0.207918411134223 1
0.457569385692181 1
0.0387899481146732 0
0.570323847130581 1
0.269237293871683 1
0.439093682522396 1
0.577549889398935 1
0.133047669520323 1
0.356549747435331 1
0.0517679183786049 1
0.367860423221651 1
0.501954677002787 1
0.609205395860688 1
0.448643933731474 1
0.444932335791207 1
0.212450616183729 1
0.51267466451752 1
0.253351783577363 1
0.256265552622829 1
-0.00940800995329785 0
0.0578391338492278 1
0.315158149370666 1
0.456581027936533 1
0.272082597396074 1
0.498715935381094 1
0.0691229189940767 0
0.33944463279275 1
0.148136449718148 1
0.688078205515628 1
0.579228426611545 1
0.560143775285956 1
0.461377146579161 1
0.605118936300489 1
0.5182032442002 1
0.57885061316896 1
0.366099054413468 1
0.399630052647248 1
0.500600694596637 1
0.601975075187609 1
0.372227256095543 1
0.295356585732437 1
0.254707041189504 1
0.583520535343576 1
0.496235646370657 1
-0.00553257217305716 1
0.516009699063564 1
0.437022052482129 1
0.262493516495759 1
0.42261788164166 1
0.604720871923431 1
0.285061810331485 1
0.391765562945061 1
0.388578379361411 1
0.132630438433886 1
0.33260870745952 1
0.228884520556231 1
0.417226739232766 1
0.408417875255022 1
0.103083530073651 1
0.358544861839309 1
0.357342887397556 1
0.564952687730145 1
0.551526965604861 1
0.591109461017699 1
0.660643769091488 1
0.574940495373596 1
0.315858812058069 1
0.253027561535464 1
0.211562513625291 1
0.379945576180477 1
0.364146097125436 1
0.851413274177595 0
0.372079577073971 1
0.638090947729485 1
0.427203946166283 1
0.686997047542002 0
0.29190355807265 1
0.267545085177784 1
0.280661217454792 1
0.543183596805964 1
0.273838902090005 1
0.684685835358723 1
0.212147733254896 1
0.754716877630771 0
0.216739155160121 1
0.404964149687388 1
0.362190704196352 1
0.455216372246262 1
0.443522665576393 1
0.334462150682265 1
0.410254262522031 1
0.602187079364336 1
0.424186361315601 1
0.205272401691473 1
0.242017890317353 1
0.474659600872385 1
0.534647259508426 1
0.5002143540732 1
0.81602524474806 1
0.0500623486618823 0
0.392087089589106 1
0.358601512088361 1
0.325102163151423 1
0.572535515305582 1
0.434463780169639 1
0.20908491446862 1
0.29720494399646 1
0.473222284393949 1
0.39648243074388 1
0.800644396512779 0
0.490761142895818 1
0.57814124729846 1
0.083207363427395 1
0.584169793722899 1
0.149435745089022 1
0.318469494595465 1
0.418945877988177 1
0.300034671843663 1
0.0779440658063186 0
0.312565617283439 1
0.822537020620266 0
0.363760931922588 1
0.681070470954114 1
0.328524655651659 1
0.568539074382051 1
0.422040986353956 1
0.436772381491479 1
0.555364031262949 1
0.585558478533149 1
0.388067163430057 1
0.366624158319212 1
0.76259742158476 0
0.532298436593342 1
0.438735947496309 1
0.692097900387453 1
0.19674732143033 1
0.169510018318499 1
0.343854101760283 1
0.236568506247217 1
0.230461450182449 1
0.518739970519847 1
0.384988149528034 1
0.769332538426571 0
0.420135061602801 1
0.459730171171113 1
0.36004187536844 1
0.481018851971124 1
0.366640075392193 1
0.495037155556503 1
0.382978507104086 1
0.436122657031623 1
0.159099877651161 1
0.17415891097454 0
0.627791668622329 1
0.35345409665143 1
0.171152971224678 0
0.610032549548494 1
0.621128816205562 1
0.549610972999229 1
0.488284908844178 1
0.610417081140249 1
0.323021462743773 1
0.256708610753761 1
0.221337664462588 1
0.0426367410311447 1
0.419365286719144 1
0.268510829569495 1
0.338117331261177 1
0.532235763078555 1
0.340765477680444 1
0.451690711418643 1
0.338024929986486 1
0.672734624616438 1
0.324693195315704 1
0.691277037044018 1
0.351930495452893 1
0.329105772209469 1
0.39603669847183 1
0.289481220214923 1
0.164845745843686 1
0.328066518172603 1
0.0845595708305356 1
0.74877282438402 0
0.232146209217389 0
0.281583549877264 1
0.58109562345362 1
0.593654200914039 1
0.187897650618153 1
0.534660501736679 1
0.239575340360533 1
0.346654875870325 1
0.445375950527497 1
0.307868324260562 1
0.34369365718656 1
0.0916546647029791 1
0.700980928079811 1
0.513106033629952 1
0.33496135148895 1
0.651708494444669 0
0.332047129608357 1
0.356392578385537 1
0.268478298988056 1
0.402184387090397 1
0.816588640172206 1
0.158331123179892 1
0.717392936500013 1
0.474842331879081 1
0.15795903185919 1
0.206573619245806 1
0.62811377270551 1
0.385959547177046 1
0.38705927554011 1
0.480865582182575 1
0.503020885832881 1
0.612720427458149 1
0.515949778920432 1
0.567723479805644 1
0.415065376363978 1
0.359188883704688 1
0.292361932711713 1
0.370205069458854 1
0.639374624111472 0
0.372228165375512 1
0.340894281545943 1
0.239781660570392 1
0.303862387191394 1
0.344204613673916 1
0.54738204545007 1
0.644427588391277 1
0.565104546332475 1
0.507484601843499 1
0.222977058538963 1
0.554695509449916 1
0.182373137166349 1
0.600383834618815 1
0.571530966202766 1
0.315035083215769 1
0.365110254558954 1
0.342903506998875 1
0.360524662110706 1
0.0325562779573478 1
0.339617216895228 1
0.40901883983674 1
0.36391381131687 1
0.334220280331533 1
0.86665706576805 0
0.608929530033997 1
0.282940308009526 1
0.49468005683877 1
0.680761462239511 1
0.25299193742155 1
0.374860524515417 1
0.497333475293643 1
0.280521053160935 1
0.250486711394554 1
0.553243285465712 1
0.407864881866578 1
0.383567568360844 1
0.175912995430961 0
0.185857406548986 1
0.215239694490135 1
0.30977817697103 1
0.0486699196424293 1
0.428532753942561 1
0.370929516874926 1
0.726794876362561 1
0.558926844269804 1
-0.0233031663795441 0
0.324739914136094 1
0.703438008624747 0
0.318183684301166 1
0.164826757047829 1
0.474424192013628 1
0.258136785354126 1
0.521977412637893 1
0.435321236423898 1
0.378628603087844 1
0.344749939342952 1
0.485373884665026 1
0.45949735430043 1
0.175697419599043 1
0.831601129710984 0
0.564110965523029 1
0.481416278685894 1
0.212153430348817 1
0.288410998139468 1
0.301160383598827 1
0.516834390095282 1
0.530012732150076 1
0.169439896464981 1
0.229654831915231 1
0.389940511806679 1
0.569423624534672 1
0.556926316261785 1
0.482612098544503 1
0.556249746564413 1
0.0210384983267804 0
0.376078950839089 1
0.211451355175911 1
0.671579247090846 1
0.449245451850333 1
0.713427382911183 0
0.224839690290288 1
0.356297977298593 1
0.49789687204803 1
0.387624795042513 1
0.265846593869842 1
0.486508130393642 1
0.332542313368241 1
0.142642941646704 1
0.351191501812355 1
0.263137354298788 1
0.332568417351108 1
0.324960989078282 1
0.459464131405448 1
0.776683540086662 1
0.501312273941002 1
0.289628199918144 1
0.257895511000521 1
0.610205795605692 1
0.455467712989467 1
0.488737581453611 1
0.384830133829465 1
0.634084010671268 1
0.286272090674468 1
0.35475963859186 1
0.831117465938799 1
0.511267561671371 1
-0.0708144057504892 0
0.275434770448514 1
0.339094781696759 1
0.194616716634664 1
0.387272568610156 1
0.166818788131598 1
0.0446100323295269 0
0.274863137886294 1
0.424339900675015 1
0.322168726321125 1
0.199966256047099 1
0.528543601908262 1
0.295963023993651 1
0.439200669054054 1
0.167509753041809 1
0.799290559398955 0
0.479824378797561 1
0.390658364539379 1
0.447627538728572 1
0.387229671919791 1
0.368476865471936 1
0.248294145211617 1
0.566526555002433 1
0.670034910723086 1
0.291691648838013 1
0.354321798436754 1
0.555501997021695 1
0.103962303317628 1
0.200145424118118 0
0.401704622964342 1
0.340838964951132 1
0.559744822248727 1
0.294644855945007 1
0.729756646945447 1
0.491687918244102 1
0.102942322882912 1
0.409243661378237 1
0.371579028754562 1
0.511682939156665 1
0.481571924588458 1
0.399103541314351 1
0.489924797352824 1
0.00800394453550606 0
0.180311530357622 1
0.636829545368734 1
0.510809171883749 1
0.191749277774159 1
0.222346347373037 1
0.644990958861005 1
0.587533575498562 1
0.352334508439959 1
0.44243624290846 1
0.154160355640798 0
0.242947409958432 1
0.40096635098095 1
0.223296402237858 1
0.441916846764429 1
0.247413266629351 1
0.376741317848582 1
0.413798596016352 1
0.540495820534123 1
0.441532604513288 1
0.344137465641918 1
0.700681791505785 1
0.669484977091193 1
0.0265991388463367 0
0.461809548940386 1
0.560176106312243 1
0.598135855442848 1
0.840938891474299 0
0.158201352994735 1
0.415729184447834 1
0.428702041127688 1
0.395691844350054 1
0.170357071037415 1
0.225540161590909 1
0.192067626555454 1
0.235202012544715 1
0.796629244684491 0
0.538240930056612 1
0.46748397763302 1
0.436940628532639 1
0.333742975711374 1
0.501964830866388 1
0.182740694771921 1
0.293001000274087 1
0.439617656158035 1
0.321927313497601 1
0.74385178595131 1
0.464962556593517 1
0.404060331858844 1
0.368818010207415 1
0.354102384726461 1
0.24033970295722 1
0.296302740791942 1
0.411595402266765 1
0.260603041072208 1
0.243919123332049 1
0.309236152440021 1
0.602507163905651 1
0.523357254732539 1
0.502597552502594 1
0.49568792937308 1
0.185599447123979 1
0.23537882027505 1
0.516903034364061 1
0.404511266047616 1
0.489408248678217 1
0.464616602729837 1
0.549970515097496 1
0.304489840897956 1
0.33710424281725 1
0.641372576719502 1
0.428562451964572 1
0.540567801258128 1
0.423616125851978 1
0.322073360837676 1
0.360579838828612 1
0.357622588998761 1
0.347454373522075 1
0.535875793668545 1
0.628454550929401 1
0.284005693327624 1
0.15916122650199 1
0.337588328798825 1
0.527634016062821 1
0.177322341482229 1
0.399053331178407 1
0.58178280468109 1
0.305193943530528 1
0.664040778223416 1
0.322812769080554 1
0.560508927213236 1
0.462263004949724 1
0.219256214876239 1
0.232374380701657 1
0.392858839670245 1
0.255550938909987 1
0.26532956705603 1
0.369136505457157 1
0.0868626959274518 0
0.432289408467714 1
0.557013412093374 1
0.462834175654068 1
0.555800800782361 1
0.102917167223927 1
0.267803717487622 1
0.335074295758777 1
0.432445815951899 1
0.290327303522169 1
0.149177108267918 1
0.544116628422341 1
0.227975399609824 1
0.322139399578301 1
0.198094416578924 1
0.536084459216017 1
0.309732176753929 1
0.354890388194203 1
0.258165523929595 1
0.328882033345513 1
0.0340317022823157 1
0.570012175116636 1
0.419211902799869 1
0.4428463196451 1
0.483570784745258 1
0.425545337578647 1
0.604600619586067 1
0.15773924257457 1
0.253407976628738 1
0.298174084946878 1
0.327124985898353 1
0.508260442862048 1
0.374631693309223 1
0.333997607665925 1
0.45475065778342 1
0.360474462737561 1
0.492996502904129 1
0.315260483850388 1
0.315668152690547 1
0.528219735851174 1
0.172492211438549 1
0.267187955496091 1
0.141796751753572 1
0.309047528870678 1
0.224289975017866 1
0.603473306871507 1
0.422420007452732 1
0.615191341197711 1
0.597804686960951 1
0.588768674931477 1
0.648044997994864 1
0.324219317620766 1
0.292944540301689 1
0.579089616504173 1
0.646897535820868 1
0.389644764635568 1
0.351894487794029 1
0.411418641978379 1
0.281029481847858 1
0.559451969698718 1
0.246726668116855 1
0.513429014450598 1
0.214986119791539 1
0.547978661739059 1
0.347027875588292 1
0.387663135486896 1
0.293079094940534 1
0.274224548310696 1
0.501553153635346 1
0.547078116752362 1
0.332653594703968 1
0.249505001371964 1
0.549389143754688 1
0.234895465625576 1
0.549177825659551 1
0.43831705093064 1
0.350808964029295 1
0.266629245831714 1
0.377705197222611 1
0.586115547265008 0
0.490981300578932 1
0.584660672802301 1
0.146431083096866 1
0.14602863509207 1
0.305323984518842 1
0.329030575230936 1
0.508219587248745 1
0.819434038285725 0
0.450874244850058 1
0.639714582591749 1
0.313174276084272 1
0.524355586266365 1
0.586979865483377 1
0.28328137509006 1
0.448006159947161 1
0.646026013550637 1
0.514123137054124 1
0.670854639998161 1
0.686233340747308 1
0.204786439288112 1
0.300716254025601 1
0.539395570074477 1
0.377380614361573 1
0.52526438185653 1
0.329484766987018 1
0.189711797251115 1
0.269059694069271 1
0.303254947273385 1
0.313106904480965 1
0.730354757203296 0
0.438241345096168 1
0.282166466438697 1
0.297111811147791 1
0.427881659420246 1
0.755678329548269 0
0.445745693881075 1
0.530034527404293 1
0.404558387569254 1
0.487636962294099 1
0.326314013263417 1
-0.0311153990420871 0
0.560600775916821 1
0.348926417701575 1
0.188080533567456 1
0.646546091258818 1
0.500016656205195 1
0.33672771587577 1
0.415089708208912 1
0.759536266978278 1
0.637963155609713 1
0.574351854313368 1
0.432656554551887 1
0.398204806056391 1
0.646310067876172 1
0.110248185565283 0
0.344759402618235 1
0.645960327244714 1
0.366028655866338 1
0.0942414575516888 0
0.600216571782905 1
0.340209303236581 1
0.55626341139689 1
0.397477751574405 1
0.323060981224128 1
0.215965394260272 1
0.796023130224352 0
0.441128737321956 1
0.633383905545478 0
0.333485772213017 1
0.398698938521794 1
0.508676930719469 1
0.59174120029197 1
0.235842645618978 1
0.0442605990946382 0
0.474389181168622 1
0.642242801756867 1
0.343170321076082 1
0.286127878593075 1
0.380329905905488 1
0.573377421055634 1
0.407548864058014 1
0.322868958125971 1
0.433480331732836 1
0.450676721094685 1
0.312958095060925 1
0.469533221090571 1
0.252605091934587 1
0.479630552824504 1
0.539298840118139 1
0.565278482026281 1
0.31718254117615 1
0.387658167170416 1
0.270553782651657 1
0.744724756928477 0
0.242909957065286 1
0.727801036321746 1
0.490546122598178 1
0.367954570161462 1
0.144817263724977 1
0.491813430827643 1
0.379169691316615 1
0.171298825132682 1
0.205288844239759 1
0.693665140119259 1
0.49892646626291 1
0.210207097849735 1
0.577818334055426 1
0.443537625512249 1
0.290184291672209 1
0.379644782629208 1
0.741224398473661 0
0.138049769994109 1
0.384322426929547 1
0.431905887322758 1
0.498887249729888 1
0.771932670398326 0
0.310056449236182 1
0.239444877301553 1
0.261045885674039 1
0.474066875076828 1
-0.17477880829973 0
0.186245955954813 1
0.227709587128363 1
0.461393286144381 1
0.491657562845492 1
0.31090436481508 1
0.264171284872818 1
0.350442333784847 1
0.387429032130781 1
0.142313233968964 1
0.3776061336392 1
0.156068038790501 1
0.157010590600137 1
0.361471685732641 1
0.359860262576189 1
0.282256630141097 1
0.266952004640317 1
0.516179920723999 1
0.536464884181379 1
0.341872301626718 1
0.217716820679088 1
0.33944344374047 1
0.554636363594686 1
0.424002185177895 1
0.457411894663132 1
0.215161975665354 1
0.456582670834022 1
0.54185474237755 1
0.540858601074667 1
0.328315971917786 1
0.33076015774475 1
0.477633539412711 1
0.333020420580934 1
0.32358898775029 1
0.279986980017495 1
0.34774149477323 1
0.184694045029787 1
0.337161376976095 1
0.109418540415561 1
0.641646154248179 1
0.522605575598516 1
0.491836035523158 1
0.43530608258058 1
0.592438221549358 1
0.0192567461844668 0
0.211318268107768 1
0.505213307581692 1
0.353538891607905 1
0.436247295705116 1
0.489430114950799 1
0.562766795414743 1
0.184353980155142 1
0.540575349717977 1
0.0875801968264069 1
0.651461303923829 1
0.68893260078473 1
0.321571069725996 1
0.533898616614859 1
0.219851741036257 1
0.38214281145442 1
0.409392912314186 1
0.115059432087543 1
0.378090214476599 1
0.27741117500621 1
0.390878090075815 1
0.062785293274817 0
0.33350902072287 1
0.526167581495928 1
0.662358445138484 1
0.311070990778384 1
0.573005669081004 1
0.193386585086348 1
0.423149009999366 1
0.491909018016581 1
0.443416584143405 1
0.128576369142022 1
0.424940846478959 1
0.33527965113894 1
0.5988996884692 1
0.331183623836108 1
0.45080520675238 1
0.857387947291556 0
0.463833002934809 1
0.251821396315707 1
0.292782246532307 1
0.456730168209971 1
0.356201303972229 1
0.181263580946426 1
0.565808258642234 1
0.621015794418436 1
0.607000640568721 1
0.159317101071058 0
0.390193319876452 1
0.222998267636177 1
0.255206249472337 1
0.298755767306742 1
0.713159523597755 0
0.156367747774464 1
0.109377144762842 1
0.393899040946106 1
0.0289508075665784 0
0.490316076854092 1
0.121319641518165 1
0.4029600932719 1
0.634359393473736 0
0.531207065877142 1
0.67177174495852 1
0.780244252030844 0
0.431817585414074 1
0.0919817600709351 0
0.397115573462944 1
0.122037274400253 0
0.559853824904066 1
0.387495016417579 1
0.453352797587983 1
0.359776993606305 1
0.207020592019589 1
0.245980063342127 1
0.317483416971616 1
0.433502638647896 1
0.470449529896494 1
0.76038371429151 1
0.444843446367853 1
0.301837710883054 1
0.427209705401893 1
0.520071823696031 1
0.484329235671559 1
0.404256842733078 1
0.337818052897782 1
0.535303386185687 1
0.632979560955672 1
0.564332941804636 1
0.348009598294446 1
0.39322088522422 1
0.406599700930814 1
0.0780716821518716 0
0.692875137261683 1
0.579640852432514 1
0.510155109727456 1
0.129554846706114 0
0.125164077697288 1
0.341932109339705 1
0.54481019891824 1
0.112364369544963 0
0.702803192358127 0
0.189430387102492 1
0.186854050681533 1
0.206343378082147 1
0.173651433749336 0
0.436019265138458 1
0.677097462237835 1
0.226483872504088 1
0.482243016487026 1
0.480723473591523 1
0.184595020316446 1
0.357386339817592 1
0.364107491297813 1
0.434021009720919 1
0.295283582343168 1
0.0655543041199199 0
0.398839347841694 1
0.799945635753605 0
0.541520367751864 1
0.429073069260908 1
0.269815459211492 1
0.397633098788105 1
0.586065815501161 1
0.175884571783767 1
0.493103692565114 1
0.179642044008317 1
0.229939874401683 1
0.0433323792857162 0
0.779871868617756 0
0.422093845344083 1
0.40491177392406 1
0.204461917066272 1
0.327645254334337 1
0.397349389439257 1
0.721240835433333 1
0.71797392250136 0
0.478627886926175 1
0.169603600797546 1
0.564791063402297 1
0.536822572097027 1
0.378766045380195 1
0.4378055375958 1
0.449736356360814 1
0.168249185109418 1
0.377419034056308 1
0.438033491838368 1
0.185245001531444 1
-0.0121999988572215 0
0.49901768202741 1
0.665128973679019 1
0.279472889952764 1
0.695840790095303 1
0.306571851358119 1
0.393509762655038 1
0.411161119368546 1
0.358316735559412 1
0.444219875359224 1
0.2254751044936 1
0.53794370743318 1
0.841205168382969 0
0.46883280029632 1
0.723442456575334 1
0.157232454002443 1
0.393659595074415 1
0.430204080233057 1
0.328495586364667 1
0.603590086029359 1
0.666229681480132 1
0.532034383981742 1
0.145280480481247 1
0.256826567340769 1
0.170155399734095 1
0.0991931858662948 1
0.4064925394791 1
0.557803962302341 1
0.269469801833387 1
0.328530563753534 1
0.17972933819137 1
0.520969622484665 1
0.496568477616284 1
0.517335714125115 1
0.299021414340754 1
0.481778044199307 1
0.476750437883387 1
0.446603925252424 1
0.0880451855384509 1
0.435401799613717 1
0.614303595954165 1
0.36866420211887 1
0.459994027217856 1
0.661035733400111 0
0.410489845529316 1
0.213451529289129 1
0.130552261315641 1
0.224688704450054 1
0.306044073193004 1
0.569244255181651 1
0.308079465669534 1
0.421497899757173 1
0.14849642746168 1
0.0850526107617575 0
0.400430349167337 1
0.614481921245508 1
0.691004600039936 1
0.246979877698854 1
0.492573617600263 1
0.402273173190526 1
0.111939653393181 0
0.52061479456957 1
0.544280797063214 1
0.33411068534875 1
0.253567249897328 1
0.00646601956657028 0
0.202175928879836 1
0.5459257337667 1
0.318106373595472 1
0.592634889288196 1
0.195133880614228 1
0.705188059894789 0
0.295683269468453 1
0.471639426077994 1
0.290415718547834 1
0.285919417093785 1
0.678789790055854 1
0.181153342533506 1
0.112616322122384 0
0.546562347803979 1
0.857686859421103 0
0.151270894302491 1
0.583809294867559 1
0.400264067644788 1
0.210576475105703 1
0.098766940269136 1
0.449487726728489 1
0.351173503024596 1
0.510169264071321 1
0.242676451722013 1
0.390174865262911 1
0.157891002648829 1
0.478220466676347 1
0.480958413897348 1
0.341079838578667 1
0.537900488628527 1
0.283096773550051 1
0.36459800811116 1
0.455380768611283 1
0.424587899562492 1
0.356484247659516 1
0.304312496127779 1
0.451458890340074 1
0.346444549094598 1
0.835543763453313 0
0.223959931761028 1
0.302287112782269 1
0.193850257367297 1
0.577769056283351 1
0.497815047035399 1
0.344586332681758 1
0.419263345269347 1
0.557056015157326 1
0.565041213788483 1
0.464456050007508 1
0.239184890561608 1
0.35624602672275 1
0.608167577324986 1
0.411235219680518 1
0.400372414049472 1
0.287829677937044 1
0.731880356861222 0
0.345231968269689 1
0.103715288510175 1
0.571964725168971 1
0.843743017347314 0
0.410242167810185 1
0.140267798303898 1
0.307066367352509 1
0.599910985417755 1
0.308414633065298 1
0.431675199646605 1
0.26368312762315 1
0.455105173569418 1
0.273533779725382 1
0.64179085573139 1
0.293624142230022 1
0.592698161090301 1
0.451922773370639 1
0.541452572578141 1
0.487238756790195 1
0.274251219273868 1
0.582764434742766 1
0.329955836049649 1
0.703452470603875 1
-0.0864330524812578 0
0.606293261340269 1
0.151548125915971 1
0.310664566581364 1
0.209033139610232 1
0.391009283713983 1
0.535737319448589 1
0.669081931688243 0
0.400284516765498 1
0.518388544866587 1
0.448675303625154 1
0.415739402198826 1
-0.164566758493407 0
0.0539621757315789 0
0.181895312906162 1
0.300714653861037 1
0.824289551048918 1
0.441873777341506 1
0.426912216327947 1
0.253662046172963 1
0.397336825603596 1
0.397462232107483 1
0.0303201513982719 1
0.133278158735441 1
0.457517974973915 1
0.3561618213754 1
0.275110308927906 1
0.329820962246531 1
0.241832152786994 1
0.726235524432735 1
0.516744178441185 1
0.407685186537004 1
0.496497657519712 1
0.353490474426065 1
0.227571318704288 1
0.557463378021342 1
0.383327287224128 1
0.324396962315557 1
0.343415540813352 1
0.226323977005261 1
0.358884412094689 1
0.820731104881765 1
0.291156727009898 1
0.402930109517668 1
0.32839362590259 1
0.210681717139153 1
0.0759188660191985 0
0.363754614697697 1
0.590230581535898 1
0.609519640889178 1
0.13704043618241 1
0.080650240218336 1
0.516555207710475 1
0.50233384216386 1
0.45040593701774 1
0.343840191060434 1
0.55717999403534 1
0.382317571589365 1
0.558219626035994 1
0.314596981173662 1
0.730112903359321 0
0.662502527667835 1
0.455527700703899 1
0.336813234288244 1
0.391660884464167 1
0.498494836118909 1
0.33280856445763 1
0.443316128647041 1
0.565066890832012 1
0.465749522671886 1
0.434940801689678 1
0.215396311652168 1
0.749769705703758 0
0.275753430229562 1
0.285770217899895 1
0.315265493760695 1
0.52940269235031 1
0.32264684716671 1
0.315330488330905 1
0.452090754111144 1
0.541891044714762 1
0.707141217813703 0
0.57125002707339 1
0.358983936336096 1
0.661555188137532 1
0.531256087732638 1
0.52348777854409 1
0.373212625106646 1
0.248339790660716 1
0.34226142594655 1
0.474740845444794 1
0.292956997897156 1
0.881745087323509 0
0.468216218984934 1
0.888518896683373 0
0.255242338365933 1
0.450739991992275 1
0.109590667968739 1
0.291313340131812 1
0.156809044158336 1
0.175196092439875 1
0.108994650946107 1
0.374681344948768 1
0.371314124933305 1
0.355207885337446 1
0.723732958357102 1
0.427046877443348 1
0.449489377456133 1
0.425043420398562 1
0.486466156022364 1
0.689070005614346 0
0.111968765492812 1
0.307749834767251 1
0.275752952598149 1
0.461453392461159 1
0.228463487519769 1
0.524357735547019 1
0.372389150877383 1
0.542843071561536 1
-0.260174450026074 0
0.370366151360834 1
0.452584609626942 1
0.500382733362739 1
0.561674039691601 1
0.322593497190572 1
0.521812583573911 1
0.0660906624794649 0
0.299805372609325 1
0.687560829204897 1
0.1333789876254 1
0.516957890257269 1
0.829126863306677 0
0.545834780841067 1
0.565042720600619 1
0.470419085657137 1
0.418427082744298 1
0.781645392225151 0
0.473135217165199 1
0.748744145100677 0
0.511723223737789 1
0.369557811626868 1
0.146889735640079 1
0.363293076212434 1
0.410722920098676 1
0.797091031739877 0
-0.00155906850348429 0
0.432000814081509 1
0.385413190109694 1
0.515857258693246 1
0.540178522063006 1
0.622900193240431 0
0.413578699190375 1
0.521483661817025 1
0.585609860850287 1
0.430087344482781 1
0.236048046764842 1
0.324284187183877 1
0.792555468881685 0
0.416819215287162 1
0.423933045135136 1
0.0042777557471092 0
0.399506597531536 1
0.720460909087385 1
0.365452004740224 1
0.149683616549112 1
0.595780983634959 1
0.558808275144743 1
0.462662427492777 1
0.427972887368123 1
0.178261895142981 1
0.301642737973198 1
0.349766245779967 1
0.715190555829431 1
0.372795404457022 1
0.296414251513806 1
0.277547535130007 1
0.441324329165619 1
0.310486968519547 1
0.455225153786058 1
0.32842733097008 1
0.369827116371093 1
0.674335620529041 1
0.466534229967027 1
0.168521974209141 1
0.528259466835622 1
0.759857790421207 1
0.318861853786274 1
0.122395498896239 1
0.347348720848785 1
0.322198533665044 1
0.332510517220392 1
0.251920931199037 1
0.405053388832472 1
0.701272315086641 1
0.650832765909253 1
0.423252459640491 1
0.288019141708067 1
0.41843494638138 1
0.53252312221498 1
0.169628215704893 1
0.603938759232118 1
0.668829172410013 1
0.255217706822763 1
0.515323014300017 1
0.650024827963654 1
0.470216231879058 1
0.683843312241509 1
0.281262982606213 1
0.497111264516446 1
0.184638492283524 1
0.364251695958992 1
0.346792839873685 1
0.271221813931623 1
0.688370186051209 0
0.436472279707043 1
0.449992759761287 1
0.263546183659366 1
0.444655071785379 1
0.37202910737405 1
0.406242810420526 1
0.316542105682707 1
0.160616853783091 1
0.283225517340927 1
0.327160064472907 1
0.279072058613328 1
0.132202192617458 1
0.479438487090037 1
0.251247229688838 1
0.0449556252459183 0
0.775160716022687 1
0.596106079693302 1
0.740662202553511 0
0.380864101613261 1
0.733274474082105 1
0.193394787229625 1
0.379023521822482 1
0.58478259345279 1
0.394040807844818 1
0.653213298333763 1
0.397229100704934 1
0.592568227412957 1
0.335309260916896 1
0.303985100433204 1
0.218547143370961 1
0.331337260377169 1
0.502316630085154 1
0.427840748850586 1
0.536365823994802 1
0.556011303755923 1
0.225574613384116 1
0.333447732591219 1
0.148385430136037 1
0.313961955661871 1
0.282364678691995 1
0.394010376001976 1
0.683087717847818 1
0.449335167560691 1
0.426506419962869 1
0.433865170179367 1
0.304299847262524 1
0.232343193457584 1
0.613622181635725 1
0.547204927613113 1
0.325791596731049 1
0.351583102886694 1
0.479825041601471 1
0.182620913432975 1
0.555587104154134 1
0.338336416060417 1
0.399879502414201 1
0.233019720558116 1
0.220190450228356 1
0.514573379040782 1
0.721412933948804 0
0.202381961840415 1
0.267403538401553 1
0.136736947045466 1
0.370166611339692 1
0.23741074323322 1
0.46488442539677 1
0.516277989494731 1
0.589386512524596 1
0.381024069861564 1
0.552936086669981 1
0.469359844396174 1
0.476521082490316 1
0.455857395168488 1
0.223019520754837 1
0.714399449238846 0
0.31152144114513 1
0.559169620405658 1
0.49607396658711 1
0.118882022453741 1
0.274984253735888 1
0.316090408746583 1
0.397230947158397 1
0.449890954021178 1
0.21119329710438 1
0.126938586653374 1
0.565645360330058 1
0.602669469682525 1
0.336031595799363 1
0.363193588936706 1
0.377006483510397 1
0.490625258826046 1
0.0404428019287353 0
0.304887890745356 1
0.235809590134296 1
0.0105602541042751 0
0.263648631607008 1
0.268253790072997 1
0.259779335987006 1
0.0848039656246277 1
0.37113349318983 1
0.355045141379648 1
0.693515505554786 1
0.482688753021884 1
0.04826583188605 1
0.515757707198021 1
0.495236131048491 1
0.541889487667658 1
0.179391207505968 1
-0.0198619110983596 0
0.31657485821613 1
0.226123712870709 1
0.243613873328135 1
0.454856688193917 1
0.382881479793193 1
0.386497085499932 1
0.636875471160011 1
0.620694888762413 1
0.517113774887558 1
0.539777618567406 1
0.387348399146222 1
0.707378986860472 0
0.489515323786473 1
0.152036332234267 0
0.455539615231379 1
0.178187402447877 0
0.328226242089455 1
0.22565374819482 1
0.202432966456365 1
0.0773728768990486 1
0.56501401364448 1
0.405812988034404 1
0.407661531263369 1
0.119838880620374 1
0.444885872506328 1
0.361817076458855 1
0.765930252140426 1
0.333105454615567 1
0.432701374913762 1
0.49621854374376 1
0.265991433075113 1
0.317227988033062 1
0.32842496965696 1
0.179826888549059 1
0.742747560529769 1
0.420257508670286 1
0.460378044163002 1
0.737336240097072 1
0.379494028280907 1
0.42819538109454 1
0.383226075150964 1
0.689674953807893 1
0.577705746086064 1
0.916422631867981 0
0.552947490843394 1
0.41351053184063 1
0.470569045438147 1
0.29873372011276 1
0.483584001465088 1
0.529658221688104 1
0.518577938816509 1
0.308635756244674 1
0.280890998209603 1
0.371798995267222 1
0.524892943122713 1
0.119951771280209 0
0.245039007498194 1
0.461509398320911 1
0.271461953743187 1
0.387484990153815 1
0.345748103424235 1
0.27596394715955 1
-0.00885736267131286 0
0.414282496765104 1
0.30611116236049 1
0.363925303749966 1
0.421173846141008 1
0.360749139347654 1
0.542553083825934 1
0.261320624164933 1
0.487984162477051 1
0.323837341911837 1
0.16959740046313 1
0.457878125766561 1
0.458991723407814 1
0.356455442986185 1
0.407472166840598 1
0.672480213826086 1
0.246699305056295 1
0.305296173394791 1
0.393086835338941 1
0.231252250536182 1
0.703872659284138 1
0.698698121445967 1
0.135563853508421 1
0.488234551793222 1
0.136674676476034 0
0.542468006953478 1
0.384262331478992 1
0.347208023842769 1
0.507018366838256 1
0.582855613730254 1
0.700926084200256 1
0.336521019717075 1
0.110008616568372 0
0.707322058921687 1
0.122042844765588 0
0.253790650790023 1
0.390090748524378 1
0.228985202369955 1
0.497392015665891 1
0.441307824221532 1
0.446195431054757 1
0.271796015442172 1
0.000798353948162855 1
0.482519263507861 1
0.0501482983466532 0
0.226187844847128 1
0.327216121165745 1
0.593898211722092 1
0.381345132110255 1
0.591033667106996 1
0.274172422582889 1
0.511994390206251 1
0.421619232372367 1
0.413814676890315 1
0.471679858291011 1
0.487405538740778 1
0.36141589206086 1
0.404066034740486 1
0.401561032117811 1
0.227692813514511 1
0.372362761850944 1
0.49703845523543 1
0.550942169921188 1
0.576019216610722 1
0.459967722005641 1
0.426250395080295 1
0.596656534875658 1
0.741550844966764 0
0.419887810988576 1
0.309719404560493 1
0.57417146364786 1
0.301921530595368 1
0.386697738158533 1
0.438386899156808 1
0.294790143864602 1
0.61455015826682 1
0.609415841751052 1
0.56346394952857 1
0.575268481378723 1
0.507900567031492 1
0.614590776469212 1
0.503899901628732 1
0.387401654483724 1
0.560049915463106 1
0.433814506377923 1
0.68853544486391 1
0.654970832203782 1
0.256071768197631 1
0.473227125334492 1
0.568275693587119 1
0.423141258105707 1
0.511663008981349 1
0.460436990209455 1
0.65034627761231 1
0.505051660244673 1
0.432439110823623 1
-0.00429109256673628 0
0.359355243514003 1
0.541343026370408 1
0.231337222425073 1
0.356353426877151 1
0.28860488361743 1
0.389559196981104 1
0.268798990074346 1
0.402721013317053 1
0.38126169054594 1
0.357675996561519 1
0.509349279600532 1
0.414057632303606 1
0.551260413700796 1
0.267332519630823 1
0.51180491725319 1
0.515918609227931 1
0.605587194722973 1
0.0163330030569879 1
0.767566158824182 1
0.275681822727012 1
0.6608992850172 1
0.442837434577182 1
0.64660968659757 1
0.128657615323647 1
0.105556896273112 1
0.167803371860174 1
0.498703648937485 1
0.491537136054949 1
0.406192176549856 1
0.717575722287175 0
0.435329604120355 1
0.510733493352855 1
0.795540165708042 0
0.478186992193899 1
0.585135348148419 1
0.390976923770961 1
0.635565826791616 1
0.476476616108391 1
0.610681964037928 0
0.516483104765982 1
0.225013592571444 1
0.00267527741999749 0
0.541391912694846 1
0.5269025392027 1
0.199240513377483 1
0.309092786959923 1
0.529982572372526 1
0.206648043771564 1
0.234284968787296 1
0.164410719367226 1
0.239090622607012 1
0.538656917100304 1
0.669114491854509 0
0.307124410720335 1
0.639740199188087 1
0.43481951983561 1
0.34013655074501 1
0.818602149457719 0
0.481970623067339 1
0.449003200389939 1
0.515922319820343 1
0.118337491662566 1
0.182447390154601 1
0.452813698610405 1
0.387503085216548 1
0.649189150092266 0
0.589174692715351 1
0.626064229372054 1
0.398252538746325 1
0.361905193378771 1
0.625413895156561 1
0.316919696897016 1
0.404696559186344 1
0.50872791117199 1
0.135540340955703 1
0.118645944245403 1
0.380166915521986 1
0.155648383983789 1
0.0249554707339986 0
0.221674634442194 1
0.322381739656601 1
0.33394931234339 1
0.369725782170962 1
0.126783254870004 1
0.482801722894285 1
0.540273749662998 1
0.324987753548424 1
0.319136074284706 1
0.553051022744482 1
0.523333805045506 1
0.882712301912646 0
0.216559559130474 1
0.487885701200923 1
0.589894706912466 1
0.400248916933908 1
0.101230503968297 1
0.275181433026603 1
0.365815694877484 1
0.321079994433352 1
0.409493546408663 1
0.631785951226795 1
0.745694685156874 0
0.380665344905948 1
0.337202243233646 1
0.347006808866385 1
0.273605018935437 1
-0.00653257756808801 0
0.196297687965329 1
0.378409054210753 1
0.342119389094429 1
0.442603475630819 1
0.615312627260671 1
0.374585829817999 1
0.251173565893067 1
0.437581867213144 1
0.454290655479453 1
1.04438140038896 0
0.331374447514309 1
0.214915637188797 1
0.257228461609496 1
0.3761139292188 1
0.479256959685507 1
0.65510123815939 0
0.64498316075232 1
0.358910122686287 1
0.273847644632978 1
0.265226380955314 1
0.304021985632918 1
0.347671795340287 1
0.514048472570225 1
0.321176181855172 1
0.451266112168364 1
0.0140911983190736 0
0.73873258788535 1
0.174775823296448 1
0.577461537074442 1
0.301829644347836 1
0.319150226038685 1
0.307246429350479 1
0.360888564476151 1
0.201607816413664 1
0.197783788063472 1
0.345798615234386 1
0.24749632404839 1
0.505834857792543 1
0.49256179091169 1
0.817721882884531 0
0.515866811679963 1
0.513928309894872 1
-0.0479357207883337 0
0.287290670904349 1
0.682025903437618 0
0.485418986124125 1
0.598454055921093 1
0.433994610366639 1
0.278654934337639 1
0.0695898581763177 1
0.12494598192787 1
0.0765218981004522 0
0.468113880579223 1
0.287719674886107 1
0.464924725850113 1
0.428475534166424 1
0.463788014011532 1
0.276699741680142 1
0.232440626352486 1
0.47886990582768 1
0.531115861074301 1
0.314751172937902 1
0.488604463407325 1
0.450983688810334 1
0.483160550558963 1
0.403344319476805 1
0.344508910489272 1
0.768138026911891 0
0.626487892345329 1
0.717799614639067 1
0.305514762699068 1
0.256882929658543 1
-0.0106522754247479 0
0.457609964523555 1
0.584214194504943 0
0.805328580726184 1
0.651987398856823 1
0.422903397211111 1
0.771191492352942 1
0.239965080791834 1
0.333650077669547 1
0.346061195805653 1
0.26454305475682 1
0.261394267189696 1
0.665545493278548 0
0.438698803514657 1
0.440579255283695 1
0.150237627245333 1
0.446190229963226 1
0.355550931657165 1
-0.011185054369953 0
0.365057160214963 1
0.520148288078695 1
0.42704175842699 1
0.159707160898684 1
0.38085575711861 1
0.366818341749624 1
-0.0292658844839779 0
0.0688368593030148 0
0.363099737055563 1
0.232293763424803 1
0.0534516100087643 0
-0.0934131478114189 0
0.431920961570815 1
0.74715581944376 1
0.0202452149686794 0
0.50489778270401 1
0.295941787022038 1
0.600111430667698 1
0.0802119498590716 1
0.651116298959514 1
0.6255264828457 1
0.129540813923347 1
0.223567699776225 1
0.112064240691614 1
0.391245116919849 1
-0.00820933620491743 0
0.536787691611554 1
0.285254813419434 1
0.347737528431029 1
0.463245451068494 1
0.379379208600285 1
0.322329548711248 1
0.471654746194924 1
0.384310184046101 1
0.35893063084713 1
0.586319581142863 1
0.0230204863088486 1
0.411384244783614 1
0.531999031513251 1
0.349727081049863 1
0.548649658138917 1
0.25618435722047 1
0.618832200236911 0
0.0768743507076457 1
0.582050187338112 1
0.346209587271649 1
0.138540302486413 1
0.387758617089318 1
0.693403863900713 1
0.836217303114307 0
0.24353992403842 1
0.234482884478385 1
0.0689103135523194 0
0.439766765117652 1
0.633166323800488 0
0.581514382199312 1
0.200794377672104 1
0.0968370371902217 1
0.486863804891184 1
0.676955318847778 1
0.510059819988981 1
0.602697179255772 0
0.301210429443615 1
0.372170508149845 1
0.235731083391966 1
0.19435580780682 1
-0.0126317408041574 0
0.247735581381297 1
0.401075429235191 1
0.450173763529457 1
0.172703217452102 1
0.615514981405104 1
0.771116442483719 0
0.528071210467559 1
0.112148006186342 0
0.247944356413873 1
0.49837121174212 1
0.169308500985053 1
0.418178338127996 1
0.341113423086705 1
0.587331855527807 1
0.356851413919562 1
0.0425510511784219 1
0.240072397523423 1
0.52798997757364 1
0.595818858804034 0
0.140142916421164 1
0.642887156170772 1
0.34646562513532 1
0.655878097424443 1
0.615464276591232 1
0.612295832602544 1
-0.03872597714745 0
0.399881212195528 1
0.695724544412541 1
0.061966657214274 1
0.127534831862845 1
0.491928905666249 1
0.695160094265579 1
0.143458267757445 1
0.625207149730996 1
0.244707887420398 1
0.555464392112488 1
0.373988926350278 1
0.142614588997464 0
0.205892618351829 1
0.500576946959124 1
0.239916051933907 1
0.244968927305568 1
0.474979237173062 1
0.404719012861719 1
0.393606932712732 1
0.478795160595688 1
0.354325957286718 1
0.327855286799518 1
0.31998618076268 1
0.582637492973009 1
0.371124544167776 1
0.600615575609293 1
0.354288604190557 1
0.425863730574383 1
0.495217897139494 1
0.0648967825069146 0
0.35795524340159 1
0.109655718630449 1
0.102454367808022 1
0.400224767837066 1
0.256504111107175 1
0.246264504134931 1
0.430738371098777 1
0.0890621170345551 0
0.602582192005145 1
0.545056995711983 1
0.105936182144599 1
0.328931770890266 1
0.00967164954114459 0
0.301718013866943 1
0.61394197909437 1
0.29662666442469 1
0.223599299273474 1
0.4449977621919 1
0.501794645740653 1
0.431525987051803 1
0.316848268283769 1
0.318171124364865 1
0.277297913666408 1
0.547601362621875 1
0.293225914587494 1
0.0950939640287492 0
0.168607356224667 1
0.756796548401627 1
0.327209472346773 1
0.550118115659266 1
0.182766360848897 1
0.480269691692387 1
0.47151071165189 1
0.316472947292641 1
0.739084914085108 1
0.623682082450692 1
0.517108120565642 1
0.58889896929984 1
0.220435610588359 1
0.199584726769614 1
0.383385481953232 1
0.526987147401785 1
0.533873977902269 1
0.175155302583709 1
0.53373726930783 1
0.382197734567147 1
0.641860721290794 1
0.336940539055502 1
0.338281414241354 1
0.295128267010757 1
0.530950635032569 1
0.504594650650536 1
0.555312327611755 1
0.295853667617827 1
0.538114649268447 1
0.463156608071644 1
0.494126839067977 1
0.51340815498441 1
0.402958973805215 1
0.462227920058617 1
0.596983686539724 1
0.532974071806775 1
0.5735634461519 1
0.726770194529584 0
0.198536564912156 0
0.0792951068914487 1
0.267903988415171 1
0.219903421758799 1
0.483295492741159 1
0.351069626210421 1
0.231099624370734 1
0.262022657328261 1
0.449200950265261 1
0.467156621546013 1
0.404100952373018 1
0.554211838001779 1
0.577843317783121 1
0.408651916649969 1
0.614006725236517 1
0.224729499352979 1
0.500211854336238 1
0.234307768009988 1
0.351680791490287 1
0.688101933940467 0
0.550062996289595 1
0.116339459957941 0
0.48632715795297 1
0.304067233680881 1
0.278531255895845 1
0.271337886811816 1
0.386839982038634 1
0.453907536229017 1
0.306955166388983 1
0.273568758040667 1
0.411164644087887 1
0.69347404187628 1
-0.0493235322505318 0
0.441184856095153 1
0.47617606069675 1
0.454718295207128 1
0.377811126855513 1
-0.0219155906969675 0
0.28218486152378 1
0.215693915506616 1
0.761236106352906 1
0.455628767378309 1
0.516521724702506 1
0.101763594172093 0
0.471374378829767 1
0.420002981327801 1
0.138799428175006 1
0.425675099555011 1
0.130483732044235 1
0.463439917699386 1
0.389545854637297 1
0.407279702881323 1
0.135372483210466 1
0.198487616601153 1
0.299032925791848 1
0.158961267194369 1
0.435194748233277 1
0.55708722075023 1
0.498829377153634 1
0.255150289784757 1
0.289268190750312 1
0.522148201339317 1
0.303397038168089 1
0.458991640787538 1
0.685500000440784 1
0.298258206977477 1
0.123254973821145 1
0.185177870142778 1
0.200698888214804 1
0.357055379834138 1
0.388329478584685 1
0.538985269151097 1
0.231291611548165 1
0.489848462124343 1
0.341348013359365 1
0.525762823415095 1
0.307662022251677 1
0.189229149807235 1
0.221344307694959 1
0.44483843472616 1
0.387631780246327 1
0.525261064354724 1
0.437793398093067 1
-0.038541697177511 0
0.433345667224243 1
0.436057529352111 1
0.576201406275706 1
0.349955472611926 1
0.295507053351452 1
0.522024113485104 1
0.357163675469857 1
0.441646039650922 1
0.254157191449641 1
0.289692960383407 1
0.45308040696603 1
0.0430497711250243 0
0.588941428667777 1
0.347722159513549 1
0.347530805261298 1
0.67130827694425 1
0.183803509544674 1
0.543103952453657 1
0.514864656516819 1
0.748659293331231 1
0.133370276544827 1
0.341197205953277 1
0.404260896869462 1
0.320561884021988 1
0.385536959741892 1
0.270590693644749 1
0.511772109164522 1
0.362479394946399 1
0.224495954588756 1
0.525903106883103 1
0.246016858025731 1
0.123079440284205 1
0.318907430149506 1
0.369864068237282 1
0.108791901054165 1
0.192780220398413 1
0.264250083359779 1
0.330702874927836 1
0.316578962759951 1
0.659334428384828 1
0.754995497998811 0
0.228933509136348 1
0.556712341180612 1
0.238851221294144 1
0.282558122564884 1
0.235414126727906 1
0.530711235710399 1
0.600211224312527 1
0.625338205118821 1
0.31688614751178 1
0.349810155925877 1
0.330601840568441 1
0.156779417295788 0
0.59150886365974 1
0.273527955059731 1
0.271301720115976 1
0.694083278725846 1
0.160841499166118 1
0.403062245316471 1
0.494084020346056 1
0.511417696388101 1
0.439411473353559 1
0.27107111969556 1
0.387897605625892 1
0.361732457324597 1
0.414891931305822 1
0.380090576517847 1
0.524550003073064 1
0.665766485892365 1
0.514798079752938 1
0.278117149583156 1
0.0738298860395762 0
0.506160446285735 1
0.382199848663294 1
0.399417212152312 1
0.81854350057854 0
0.364843811952942 1
0.592600978929042 1
0.204599491118871 1
0.659700787706272 0
0.374045901611539 1
0.447643559123661 1
0.555024656230213 1
0.38750936607492 1
0.573066361075758 1
0.282830849975592 1
0.214420503411717 1
0.555998201058746 1
0.231814682974085 1
0.117527952211856 0
0.269776330262022 1
0.236678076895121 1
0.339714556239846 1
0.223776720407898 1
0.716202376725059 0
0.386065306890831 1
0.255254438828819 1
0.275613224265527 1
0.612801008706135 1
0.261941959895344 1
0.338802320535631 1
0.269139179032386 1
0.493256801154245 1
0.239586542585891 1
0.0420727954240383 0
0.535836733114695 1
0.474533545239808 1
0.179321304815088 1
0.609844878050259 1
0.143350902264675 0
0.147940093185795 1
0.486238471812131 1
0.286614453015035 1
0.306165055292247 1
0.545600528308636 1
0.47589939010547 1
0.448318144713908 1
0.121243751627013 1
0.518209206202552 1
0.72072948158085 1
0.0744987365193768 1
0.645607656590909 1
0.22138761303037 1
0.234831064363449 1
0.278266546541823 1
0.570297111665578 1
0.168510666280633 1
0.453941017949018 1
0.418216692224405 1
0.215972177336277 1
0.163840829074168 0
0.199263255435467 1
0.154765812601832 1
0.918124838753903 0
0.353127403835725 1
0.450261307994207 1
0.224937113482707 1
0.212350299547622 1
0.368128581066 1
0.202592039162814 1
0.499822639561908 1
0.248413343212318 1
0.25275526761933 1
0.622402038177185 1
0.120163541866371 1
0.659952896269581 0
0.505724971057144 1
0.608846029725341 1
0.519471664064029 1
0.386968938178839 1
0.295398622383227 1
0.346578129466779 1
0.399478526641657 1
0.192893370929369 0
0.274893662670314 1
0.415701756008843 1
0.365557468368504 1
0.480167238654321 1
0.373091675179089 1
0.507116655200294 1
0.627637595009454 1
0.125649792952089 1
0.291050813153767 1
0.390620956535603 1
0.179181748895549 1
0.210091761432162 1
0.441024701245495 1
0.39367324181311 1
0.341161090172417 1
0.294125336028562 1
0.315716205359387 1
0.203789427898816 1
0.282585852507041 1
0.584418032424151 1
0.69088342320458 0
0.515632897975398 1
0.0713643522233224 0
0.497405229307937 1
0.39176176501298 1
0.182215862680872 0
0.309153360904635 1
0.489636713034491 1
0.263403976966668 1
0.538942798514879 1
0.26094523919712 1
0.394773273603035 1
0.570294393478129 1
0.599101404551002 0
0.28022072132041 1
0.455421099889414 1
0.362955619882415 1
0.626434673172382 1
0.593027182676422 1
0.234233459535491 1
0.551926188196872 1
0.0408043562273225 0
0.539107252015181 1
0.504787925794693 1
0.523446963992661 1
0.7617687075785 1
0.523694041862287 1
0.441949325750794 1
0.6441450845528 1
0.603972097500186 1
0.367084723665441 1
0.53450537185004 1
0.620631419250483 1
0.675869059004482 1
0.224166287105121 1
0.770726791795678 0
0.517804812211855 1
0.501356564575262 1
0.115064638182016 1
0.0722380826211592 1
0.474982702701185 1
0.420139586166714 1
0.596728103103912 1
0.383493892382437 1
0.624036921863957 1
0.230291683568474 1
0.40185068998297 1
0.503653277564038 1
0.361398160558815 1
0.280870504613913 1
0.20028989636996 1
0.427962312114289 1
0.549094801380302 1
0.411941018956751 1
0.17702346598318 1
0.455158911932371 1
0.313161526981038 1
0.152877096802109 1
0.234962412979136 1
0.606515988481769 1
0.322396866993268 1
0.359162846088489 1
0.638560947344235 0
0.616984930134272 1
0.305811685498368 1
0.371736091241102 1
0.231735324299114 1
0.228818516927922 1
0.0934690695579317 0
0.199468093324682 1
0.422432618745157 1
0.390005389802643 1
0.519024183233012 1
0.116297446399663 1
0.392276503191095 1
0.342774389392612 1
0.380371866821806 1
0.383523801219779 1
0.415508877978988 1
0.503297044960936 1
0.509924690130958 1
0.619549903016763 1
0.254409081698766 1
0.39451807390591 1
0.426435149372134 1
0.0483212633584197 0
0.51416184467695 1
0.139007888693983 1
0.227815978232889 1
0.411238361530093 1
0.614251000784561 0
0.5098641295038 1
0.333925897608012 1
0.699780907454501 1
0.66002920051496 1
0.292495010390032 1
0.422232010135985 1
0.624649996489244 1
0.505146165709457 1
0.268239617917127 1
0.561803719298553 1
0.648398657829006 0
0.477203510942988 1
0.361384459549051 1
0.187920322111215 1
0.328853205113546 1
0.505703584713917 1
0.543179811398234 1
0.105002509606525 1
0.412549151660141 1
0.415376996320022 1
0.376900733547975 1
0.506017623327924 1
0.652683716767338 1
0.510188066186487 1
0.618306406618286 1
0.29710536639581 1
0.239511514083073 1
0.238080946192814 1
0.308579200585173 1
0.264971780110466 1
0.577478989820411 1
0.413292430851049 1
0.481095797533112 1
0.433312659664236 1
0.374599329336689 1
0.135483637904988 1
0.269821841524906 1
0.153274905169002 1
0.405022235116267 1
0.703268454053034 1
0.455567927661533 1
0.478318768856739 1
0.259977838099319 1
0.382522310817456 1
0.561021339701539 1
0.321536254687182 1
0.146223310035973 1
0.538723017410936 1
0.291119203296213 1
0.654504172066206 1
0.513268311503397 1
0.60182845784463 1
0.33496527448339 1
0.308580026015615 1
0.564664277068831 1
0.238613996268882 1
0.467588921239512 1
0.31182099087525 1
0.709363428580227 1
0.14290148545802 1
0.565688054112113 1
0.637616270955112 1
0.45922070183717 1
0.451016163975207 1
0.311385815998486 1
0.488845122140679 1
0.450428456552477 1
0.317766031744627 1
0.609110004940665 1
0.338839352859082 1
0.66801956200333 1
0.421240985820079 1
0.279544303810717 1
0.523897581178598 1
0.25837248893732 1
0.353362817877827 1
0.368663474528619 1
0.471290101699563 1
0.444815565467852 1
0.558932815403162 1
0.516175816804896 1
0.409266890480188 1
0.127461806794363 1
0.152877627754253 0
0.428477937599169 1
0.581899843725195 1
0.82037833459215 0
0.314893342743648 1
0.303869213748361 1
0.377611365891927 1
0.506850032632092 1
0.469309198443221 1
0.196749297625159 1
0.449305873091589 1
0.37830363760901 1
0.408156509038283 1
0.183674865385946 1
0.321490998712078 1
0.264870503274132 1
0.606367600153136 1
0.256200048311437 1
0.588708687058058 1
0.299571333492692 1
0.266796047039801 1
0.330641485126749 1
0.265955014733485 1
0.127585060035862 1
0.299254985213746 1
0.251743917884014 1
0.285789464149381 1
0.503436342817411 1
0.111138983891486 1
0.494233848862988 1
0.676901022010906 1
0.494240721708387 1
0.41158667390269 1
0.618234532250486 1
0.564793914036893 1
0.414372794578963 1
0.365955643284545 1
0.610779345354886 1
0.220829570172701 1
0.551479680859611 1
0.350501153805076 1
0.39524213849187 1
0.342737282264674 1
0.562286613303941 1
0.288289761316327 1
0.326346091611253 1
0.425108637747536 1
0.618898257008297 1
0.559666534454461 1
0.366277571195654 1
0.311268900006804 1
0.489798027724972 1
0.647801004076243 1
0.0343840217185891 0
0.485944975581058 1
0.482484946014228 1
0.563682578787412 1
0.628813436489793 1
0.6335061030141 1
0.541683839888004 1
0.322081054151126 1
0.403066661986145 1
0.827041883601489 1
0.242786561201117 1
0.242003817943206 1
0.204201464709757 1
0.292997112209214 1
0.475648992007295 1
0.454197683666328 1
0.603846726236328 1
0.494430670480347 1
0.266758323893496 1
0.319950790299159 1
0.472353407157546 1
0.25364589161667 1
0.367484293655136 1
0.358407629616032 1
0.483841520211289 1
0.487825343805801 1
0.452754500872136 1
0.248567929059226 1
0.227636624003524 1
0.306967477199889 1
0.537576676605399 1
0.16384967563145 1
0.0865297196357689 0
0.708775149826848 1
0.143023002442939 1
0.2559886386956 1
0.385694934822926 1
0.374646581799589 1
0.4661300437909 1
0.356816529377155 1
0.579683248277343 1
0.1684166374079 1
0.253200076167877 1
0.293443370900475 1
0.35088178109937 1
0.349390667048768 1
0.349647358029868 1
0.538194739988177 1
0.684224052889596 1
0.532700466410233 1
0.563161559056711 1
0.643011339435694 1
0.573938511534305 1
0.40917728052626 1
0.34340061886888 1
0.456084519939823 1
0.598605813344252 1
0.54910699399957 1
0.574210223507406 1
0.489229859791306 1
0.613852711497708 1
0.317472675051181 1
0.280264411235442 1
0.313809075410719 1
0.102274175127387 1
0.508420851523664 1
0.541585185841448 1
0.345860229729183 1
-0.00132170507760556 0
0.604457905223122 1
0.428091832749567 1
0.142849936725722 1
0.371229041973518 1
0.433167276818003 1
0.359526382185215 1
0.112808554546131 0
0.262525942110615 1
0.230453986467804 1
0.419789575208699 1
0.43176678831797 1
0.247377985131046 1
0.273372504562854 1
0.355345694667476 1
0.357578289424705 1
0.292495655815304 1
0.366983157383296 1
0.741765238444627 1
0.503381339446872 1
0.110757288941674 1
0.190879790683512 1
0.554878804440384 1
0.511510956171385 1
0.337020729891034 1
0.316386103523339 1
0.310667762667537 1
0.471003998769777 1
0.391876262031575 1
0.226744649020006 1
0.408695225613 1
0.250246855316687 1
0.740126597138712 1
0.511011791729001 1
0.388824067279957 1
0.319308956682082 1
0.0129818799926976 0
0.371146732161986 1
0.256020930856351 1
0.596083614142413 1
0.406710654141966 1
0.582801354415434 1
0.516557045441071 1
0.317712981246253 1
0.441605848769483 1
0.452297281712443 1
0.538559102902365 1
0.38155016404001 1
0.259240643597437 1
0.276534105595055 1
0.552823397046563 1
0.59950105428073 1
0.422319813390016 1
0.390122575056557 1
0.225392368688654 1
0.418870092525968 1
0.376922416982786 1
0.313652371512162 1
0.357577669524187 1
0.3965923202933 1
0.440280715824062 1
0.57896686839376 1
0.154794614284729 1
0.0346658157070318 0
0.429584088985807 1
0.312196193445179 1
0.417661212140827 1
0.19247046921208 1
0.242092377903581 1
0.506435346197882 1
0.536126357238047 1
0.839667850424087 0
0.383821029785313 1
0.452530473149809 1
0.301547697932748 1
0.365433822852696 1
0.486417770351225 1
0.493534757447953 1
0.828406870843641 1
0.410467339083739 1
0.410226841961822 1
0.851573001270829 0
0.449399632611784 1
0.435024596144371 1
0.700372323120434 1
0.287741458379664 1
0.444871529859945 1
0.518765697129419 1
0.389198860817752 1
0.120251066862564 0
0.244664600300477 1
0.704364695885071 0
0.389405068994153 1
0.854075528145756 0
0.231604248490272 1
0.0432145453838335 0
0.470691603546761 1
0.548100956218719 1
0.533576634844318 1
0.278626777513992 1
0.522036004436023 1
0.601984162101033 1
0.224939020684742 1
0.101667917224451 1
0.341531962162097 1
0.609519736328013 1
0.203765545916674 1
0.378338854080881 1
0.550638028032828 1
0.152225898396824 1
0.394326740918194 1
0.593729164728733 1
0.364618203785393 1
0.283545242603244 1
0.3566787206882 1
0.36430383094961 1
0.433552711189581 1
0.237787746408645 1
0.622840937994064 1
0.22172993557029 1
0.43432528321172 1
0.0638114159377888 1
0.284878037477857 1
0.446140977883151 1
0.439182751034286 1
0.469966268325383 1
0.21018619368559 1
0.236938102502369 1
0.309610586331679 1
0.524855575147871 1
0.402481321520254 1
0.657860605076119 1
0.0607384887905132 0
0.386334529268202 1
0.218182343043447 1
0.398042535307329 1
0.578268330100055 1
0.0589451820097428 0
0.442851572770833 1
0.424532495842393 1
0.505180161280014 1
0.676622273070822 1
0.552671161171666 1
0.526799881520971 1
0.483835737603598 1
0.411547904175463 1
0.201697984575077 1
0.368045149532623 1
0.535910873223208 1
0.363044885265981 1
0.174239920044826 1
0.508546520885992 1
0.462869458975845 1
0.37586673104069 1
0.370360153044505 1
0.393296184265771 1
0.630545376191583 1
0.131593121203401 1
0.316625391172789 1
0.365115308623296 1
0.352332963877059 1
0.228366732254835 1
0.515650536052389 1
0.215547463841586 1
0.35369529582705 1
0.23222084823805 1
0.264939001207892 1
0.476161107990675 1
0.287588743445083 1
0.388777731048187 1
0.3541979915442 1
0.37717897017199 1
0.487701244381357 1
0.607696937926953 1
0.254614582219985 1
0.404954670640123 1
0.395867159596661 1
0.633032169413697 1
0.402703705673861 1
0.594910853881501 1
0.328523960110186 1
0.285663679553535 1
0.421844513024529 1
0.336225174131581 1
0.662374931826877 1
-0.105930870147728 0
0.331964213889481 1
0.486677493658678 1
0.452851881549584 1
0.40100211847426 1
0.359895210667137 1
0.626882863115279 1
0.382285929231584 1
0.759615307264263 0
0.514686904996203 1
0.00636982335996529 0
0.145960023935274 1
0.490020148123835 1
0.45644798989763 1
0.0397478214089136 1
0.363933689663477 1
0.442531192878087 1
0.695034220832582 1
0.382093332317616 1
0.25164506269144 1
0.319363410902049 1
0.423163091039072 1
0.447053978914085 1
0.376170459470953 1
0.255884883054765 1
0.238324511140111 1
0.24911150503262 1
0.216764424655555 1
0.392429172652073 1
0.152295603433483 1
0.173197968479578 0
0.44624863946222 1
0.551816171404165 1
0.356422461153458 1
0.408364693339057 1
0.297098338590636 1
0.456576740333928 1
0.517867990034149 1
0.425839313386435 1
0.131512608480576 0
0.192828869839903 1
0.301754220715157 1
0.323528083665579 1
0.318788898622033 1
0.286329694682954 1
0.397013745867321 1
0.549403404189661 1
0.348528579883369 1
0.55318739503865 1
0.506991851875509 1
0.444123943815586 1
0.335185894807442 1
0.407761498473907 1
0.0214067955013334 0
0.427747311509927 1
0.528803862665052 1
0.549777342224059 1
0.325805507814733 1
0.361907824813209 1
0.260412810859629 1
0.673481012766788 0
0.475502921187805 1
0.63034408506523 0
0.533405130969352 1
0.641178872465299 1
0.666849024017336 1
0.341009625338499 1
0.50339666113089 1
0.0355094637527469 1
0.208102325040741 1
0.580533050385311 1
0.345501063100899 1
0.571535392836851 1
0.353621217055005 1
0.231326435773377 1
0.57226802641528 1
0.423608548224795 1
0.328148839386037 1
0.464426405073234 1
0.538752259975495 1
0.286065741498745 1
0.418759599060582 1
0.494762048017341 1
0.294654665009948 1
0.15647868698439 1
0.565051047182389 1
0.421744281386194 1
0.506410458397338 1
0.3664528918915 1
0.425881717471825 1
0.565141147366419 1
0.551660855874311 1
0.10740399900323 0
0.497980578772093 1
0.330808627684092 1
0.538449470269305 1
0.56561820116712 1
0.451043773523817 1
0.77429198282559 0
0.0966510036621277 1
0.354272729827808 1
0.212173968873833 1
0.284334973777565 1
0.0856403071358209 1
0.425379999453465 1
0.3699819671753 1
0.0428937426535689 1
0.506236650034739 1
0.266581755076448 1
0.365090933234229 1
0.410282448007879 1
0.693089253681389 1
0.283608086717409 1
0.349153783971127 1
0.534922714625943 1
0.45690631744654 1
0.505673228093137 1
0.371856844563767 1
0.319378924692345 1
0.347300652707378 1
0.396426032718955 1
0.39793624892003 1
0.115746204102065 0
0.580391305966405 1
0.674735687220191 0
0.643189319835072 1
0.536443855412508 1
0.34869185035935 1
0.497224099016912 1
0.770430488085261 1
0.259661237363154 1
0.562083066507044 1
0.674077991500326 1
0.469118041847598 1
0.401235829062894 1
0.148884582948666 1
0.343821663277145 1
0.687424553377749 1
0.311810314280515 1
0.334239256554614 1
0.600763329628722 1
0.36237213048912 1
0.318566578889292 1
0.285442785275024 1
0.438967162666291 1
0.465909418369265 1
0.425548079106954 1
0.182185144381392 1
0.435701380312883 1
0.493306585719008 1
0.39770424808974 1
0.293132797338941 1
0.473348252338604 1
0.480044143748946 1
0.470839656278142 1
0.266044424892028 1
0.439538942066481 1
0.655762175832772 0
0.0621987699090955 1
0.699024320555763 1
0.348023569271417 1
0.418945829003671 1
0.544232847581155 1
0.537540748551747 1
0.504670669862862 1
0.27631240305281 1
0.335253707507435 1
0.167686232210164 1
0.486092118901688 1
0.410274088910835 1
0.612643825871845 1
0.489890976411728 1
0.712253233208612 1
0.124612795048879 1
0.245010802416058 1
0.157719251711896 1
0.267527728862402 1
0.606850712676878 1
0.143470472467081 1
0.459485142453581 1
0.289670368269194 1
0.577888271897941 1
0.403205958059664 1
0.418363082420095 1
0.515108068843187 1
0.237657674597322 1
0.451852601175067 1
0.678378191630125 1
0.394850499953479 1
0.218829151957401 1
0.645887737656311 1
0.355374847313257 1
0.548838477047215 1
0.293226752177859 1
0.540530696163666 1
0.537368780152351 1
0.189383964652329 1
0.157029323786657 1
0.519366332699422 1
0.352403915875917 1
0.639530049699797 1
0.715385742555211 1
0.347704068198126 1
0.314680351538028 1
0.437745090878212 1
0.523458130727951 1
0.55057024670836 1
0.538646153847259 1
0.404577679481152 1
0.323852546867351 1
0.685115258305255 1
0.413815914035773 1
0.00633459268227592 0
0.331287184140267 1
0.372121869493755 1
0.533027564286715 1
0.315757222204503 1
0.508047609685703 1
0.19437062200778 1
0.011864871722603 0
0.410251835670208 1
0.137403038238161 1
0.574873752816994 1
0.65276759258876 1
0.284490455269036 1
0.2350839035261 1
0.299263045271025 1
0.270935129658651 1
0.450150356756112 1
0.435542162386609 1
0.497739047306703 1
0.359966449308799 1
0.27367649275856 1
0.453028016660593 1
0.733313497079919 1
0.467485957359037 1
0.548897071997891 1
0.411730553752571 1
0.00308106354325992 0
0.114164334885858 1
0.0366864723653611 1
0.498907842521125 1
0.547490636724027 1
0.92235312906143 0
0.371518263586364 1
0.575721595309961 1
0.658603266570961 1
0.568080534432415 1
0.0596236255372928 1
0.516589865707264 1
0.521776600353297 1
0.21529637414267 1
0.333840144333296 1
0.30354267578421 1
0.525545994719892 1
0.636525956247491 1
0.570043304207373 1
0.402145736556714 1
0.344867150810867 1
0.360445722167601 1
0.370539992375088 1
0.277275375488999 1
0.239319486491658 1
0.233218408625576 1
0.192146860506757 1
0.515801146579941 1
0.357477558972951 1
0.464554173933878 1
0.330821992294873 1
0.419872653765485 1
0.423146022437711 1
0.239459944446112 1
0.537778937485403 1
0.160273519647922 1
0.344316847029077 1
0.423800184472962 1
0.43517065779692 1
0.289348343623336 1
0.307613491930851 1
0.372148057252633 1
0.261514330322226 1
0.521036045563057 1
0.322828379079321 1
0.368104993130259 1
0.369787162153133 1
0.330863707469355 1
0.369122923507156 1
0.209796199333347 1
0.289397233822796 1
0.509986230040198 1
0.515500090703109 1
0.0334249002514293 1
0.308437186837317 1
0.353977477604038 1
0.330025004767653 1
0.598644666398051 1
0.31499713867033 1
0.295635153385685 1
0.453974641067943 1
0.397283922262483 1
0.487525664292111 1
0.330918994837157 1
0.392467669715806 1
0.481909985078335 1
0.257350669402767 1
0.314582371703111 1
0.480324385378009 1
0.358984628851923 1
0.503254594619956 1
0.516149344619824 1
0.452968765648774 1
0.371565396248962 1
0.1067391299506 0
0.375452613350893 1
0.201975433291033 1
0.27615150412062 1
0.4727166794604 1
0.594107862869924 1
0.343360772486112 1
0.336682938268271 1
0.485370537891585 1
0.468687227003957 1
0.401797505165811 1
0.572207778782171 1
0.312343246590917 1
0.243907650371757 1
0.394288761122793 1
0.527228458706223 1
0.505847596415992 1
0.230752780824813 1
0.419361072600117 1
0.143485087553254 1
0.497942120697067 1
0.691126347648412 1
0.36469542258821 1
0.533573351639083 1
0.677972576831635 1
0.315896563790556 1
0.0184994959419667 0
0.317705243077975 1
0.396175528839974 1
0.254293070705819 1
0.395824195570934 1
0.24897939856589 1
0.644876340992364 1
0.0753616262736771 1
0.166221485516178 1
0.348583500646298 1
0.110963078542499 0
0.186287077052245 1
0.164610441474146 1
0.583043126757629 1
0.356831849501506 1
0.413509797482285 1
0.428580547860391 1
0.62691746853381 1
0.26203661100914 1
0.425294214866731 1
0.591526970232777 1
0.411751739757785 1
0.196686956920553 1
0.570764661121419 1
0.744941771428113 0
0.592814550716423 1
0.188838290207115 1
0.105082853098263 1
0.344924272329149 1
0.696089159859612 0
0.640376109182453 0
0.676484880861408 1
0.471782743357521 1
0.36589854308065 1
0.306516567279953 1
0.453912142995145 1
0.535686327306623 1
0.380466591052829 1
0.457932193018275 1
0.587272824519387 1
0.421993483715399 1
0.511712325788255 1
0.509547603326563 1
0.661129094098428 1
0.459458064130703 1
0.291071505278433 1
0.122957244144492 1
0.620728812867401 1
0.443789985476014 1
0.337213017472953 1
0.0305747961258369 1
0.404514608046493 1
0.284542938297734 1
0.573110055449791 1
0.263087253482557 1
0.379405078823161 1
0.590413942535813 1
0.360914436832395 1
0.529600961929158 1
0.313720513403815 1
0.307144393937378 1
0.0786899428137437 1
0.277706013173139 1
0.568784554207569 1
0.301320692231006 1
-0.0551638162956219 0
0.691704535662422 1
0.388017394099695 1
0.335612269139962 1
0.428593749152145 1
0.20398954960644 1
0.508383377407175 1
0.472425213894432 1
0.377474437829482 1
0.576750588605495 1
0.482173526462324 1
0.662193713647061 1
0.469071038257511 1
0.666932429746552 1
0.472336379978484 1
0.397883801361407 1
0.33513629088832 1
0.162837492585291 1
0.34611726491674 1
0.244522364463258 1
0.430700283663729 1
0.370545595606529 1
0.407693909926485 1
0.127203145818502 1
0.471825295255186 1
0.331539853080815 1
0.343055354801256 1
0.39423877633801 1
0.413364383156896 1
0.478946459631194 1
0.804380493490479 0
0.177671621140856 1
0.610486229350749 1
0.277305868749813 1
0.388926864110952 1
0.321186593127371 1
0.147945083272389 0
0.124359894833461 1
0.539684491195062 1
0.290766542692631 1
0.282046455839217 1
0.337700449421452 1
0.43988334335815 1
0.327362312537365 1
0.339956402532212 1
0.385805410350414 1
0.139145217110887 0
0.607898454954814 1
0.304238044037272 1
0.224445822824641 1
0.321989836612279 1
0.357112283079918 1
0.356396742893995 1
0.24647696269859 1
0.436680272920679 1
0.291398004332923 1
0.395072741466462 1
0.280384759878798 1
0.647509126497519 1
0.497757045225031 1
0.300122683757346 1
0.489112355167655 1
0.423440473673064 1
0.361985534482854 1
0.357623895759065 1
0.156956423220994 1
0.237463184820729 1
0.614346940571918 1
0.28819133003476 1
0.355273753536514 1
0.410471636026658 1
0.422795031574665 1
0.630039697776711 1
0.353239300793533 1
0.583236784902997 1
0.48576820760864 1
0.599087831677798 1
0.283317057526705 1
0.159720052509833 1
0.257379889703669 1
0.468641872339329 1
0.36988237535971 1
0.834899101699602 0
0.528553543931717 1
0.756672754699869 0
0.551956618824266 1
0.165217781007019 1
0.717641454329161 0
0.242484559472531 1
0.230610640129139 1
0.210699242232758 1
0.325425057130931 1
0.223047145881562 1
0.769030651074494 0
0.578672306127175 1
0.691561578807851 1
0.426258573080532 1
0.48261772515832 1
-0.0697448826149938 0
0.382616680828998 1
0.476029534008276 1
0.487735138176796 1
0.549808434773525 1
0.572877582835945 1
0.315577519022907 1
0.548504718041764 1
0.287308140082632 1
0.168919534741956 1
0.303649525679306 1
0.170587435696621 1
0.103066722933807 0
0.0571454844403217 1
0.15680332990164 1
0.421111901858655 1
0.160102202111937 1
0.0236882594494283 0
0.436874753087239 1
0.108604953053334 0
0.515929036196412 1
0.192382402949057 1
0.281002028045397 1
0.438046259725552 1
0.22333638865156 1
0.290461624688314 1
0.414631248450177 1
0.532039253774074 1
0.46663965338993 1
0.281498087520569 1
0.48810733481141 1
0.541628118803565 1
0.163630977060319 1
0.380816397902926 1
0.438679520980315 1
0.298425898651384 1
0.194694222847748 1
0.374786127796544 1
0.199095917306015 1
0.546783333247792 1
0.241904247680552 1
0.66540939812484 1
0.360890676737913 1
0.348220497074733 1
0.35559140542756 1
0.638885539552879 1
0.338977557847581 1
0.40337562161487 1
0.3234197597141 1
0.252390168390574 1
0.603763329405619 1
0.532937737158428 1
0.527587198828261 1
0.41216623442295 1
0.302635403399711 1
0.788833459173272 0
0.367932134369567 1
0.318428621501469 1
0.563498444764722 1
0.324239833191161 1
0.332071969986813 1
0.568267617493674 1
0.414106237758584 1
0.606879999731914 1
0.417625485347571 1
0.110251499883466 1
0.572697254887932 1
0.242483408259368 1
0.447327040618619 1
0.467565123176403 1
0.560869521889057 1
-0.132446550133743 0
0.483820508950216 1
0.425787354230231 1
0.08221103376657 0
0.125942786597106 1
-0.0155606428750034 0
0.325846625405923 1
0.66849675011083 1
0.149327201428222 1
0.300983616962075 1
0.301293503368387 1
0.384089251060387 1
0.470696286281678 1
0.422005459929322 1
0.383175329664362 1
0.585633859287617 1
0.240914079210162 1
0.448319841830833 1
0.752626014112327 1
0.314370812639269 1
0.464988565248064 1
0.648940866699229 1
0.499412416146618 1
0.174296936964794 1
0.351567257355266 1
0.35208943816675 1
0.47586487596053 1
0.145725847952542 1
0.487844958318326 1
0.472851128233114 1
0.258869547080989 1
0.438231222267685 1
0.489072957865148 1
0.500941566623479 1
0.328814364764954 1
0.444745255224956 1
0.195957866482936 1
0.534359969462837 1
0.36326939140177 1
0.518267641458149 1
0.240980965040589 1
0.177517548107197 1
0.289636270924103 1
0.471009977095078 1
0.308560035761561 1
0.533551028822691 1
0.282671990570923 1
0.373654898433128 1
0.110453280020692 1
0.361471801286954 1
0.303603414426374 1
0.589738537934179 1
0.30937976626282 1
0.683921565666247 0
0.462199458437462 1
0.330700933538713 1
0.422734261455782 1
-0.0562030372311143 0
0.196544515853905 1
0.519113607553987 1
0.468406659511925 1
0.314607435422451 1
0.392276367778838 1
0.103209113026589 0
0.298571308810414 1
0.402071161364768 1
0.326615632836246 1
0.706160778166556 1
0.462956063769495 1
0.307164439319892 1
0.323596092276698 1
0.591718066915937 1
0.362620677977276 1
0.43817200795502 1
0.343333144574984 1
0.32527082424318 1
0.265346650660373 1
0.371792539896632 1
0.377549943601639 1
0.210453495823862 1
0.361937676610149 1
0.490526559022777 1
0.436490747322806 1
0.285227781648144 1
0.381414353079015 1
0.771128233795899 0
0.391349968697878 1
0.253550593128013 1
0.520258984874234 1
0.170362409509602 1
0.150839877364613 1
0.758650264346832 0
0.471402263932249 1
0.759538305481698 1
0.224690015459315 1
0.602873456497564 1
0.581882285767616 1
0.129144397555506 1
0.294816661560392 1
0.442910860746952 1
0.587407130942135 1
0.140736971759529 1
0.324471409136237 1
0.606768946027219 1
0.422388052781893 1
0.464015169617883 1
0.480423322223502 1
0.460459504974701 1
-0.197535282975919 0
0.521226780409534 1
0.478949096866006 1
0.603957862038063 1
0.390953081486247 1
0.615862473892215 1
0.296706072281667 1
0.50423123047536 1
0.395037657902408 1
0.36913281781838 1
0.544341064562188 1
0.184504471960158 1
0.325537729359449 1
0.484669075421007 1
0.366331748285336 1
0.652846700975098 1
0.559548944634603 1
0.290372061603469 1
0.470188955406015 1
0.361668492518065 1
0.375026597436621 1
0.0635222349372667 0
0.319031893843649 1
0.225133503667019 1
0.481232373856527 1
0.287198885856815 1
0.413435471205484 1
0.548420824486758 1
0.329314796002461 1
0.3543492019765 1
0.588764461700223 1
0.574244049837616 1
0.0203113714908454 1
0.182595167709125 1
0.621104761551559 1
0.587992251479478 1
0.466880989343398 1
0.537467279213607 1
0.550432229866172 1
0.273466753485738 1
0.427727081054783 1
0.789634090011479 0
0.454921522989937 1
0.199617636619159 1
0.598828242845736 0
0.692756401562958 0
0.746921962500868 1
0.692017506316791 1
0.401881625032652 1
0.594804467385114 1
0.443616153504539 1
0.35188461059835 1
0.414823583356765 1
0.463368763987124 1
0.145958807819997 1
0.359281409817147 1
0.351002958260414 1
0.372494097080017 1
0.530828439948914 1
0.053855921470632 0
0.570128943112598 1
0.117412763749297 1
0.536751538600715 1
0.0926742368600898 0
0.516581460231405 1
0.528537284071927 1
0.637385137566154 1
0.271086201756923 1
0.541430572690144 1
0.370273371087584 1
0.478618098211356 1
0.454252929215069 1
0.480956728918659 1
0.167160625271853 1
0.428727198999812 1
0.584467802219297 1
0.520571602877541 1
0.485157074779958 1
0.407440909472643 1
0.360697006303663 1
0.495615022737665 1
0.487938936875532 1
0.410629500591239 1
0.223021768992466 1
0.513676726981511 1
0.0695116561999146 0
0.450293119418464 1
0.334650084740402 1
0.580471440543083 1
0.184664964707208 1
0.601192092284838 1
0.28290680096723 1
0.377379553701882 1
0.389907348063287 1
0.189801272401573 1
0.684100609913683 1
0.367902735132722 1
0.344035331327715 1
0.450498749027562 1
0.369995011284929 1
0.415931945007643 1
0.38531999662201 1
0.170309905890031 1
0.725416299329023 1
0.491189373521445 1
0.422112297909723 1
0.294176244196463 1
0.0746221518959174 0
0.592020342289851 1
0.484406819562822 1
0.517437819349965 1
0.139561670065155 1
0.220869243970365 1
0.305857008662716 1
0.388641536739278 1
0.242837300597556 1
0.580928808437862 1
0.453144730136958 1
0.435902527365645 1
0.331411044305577 1
0.758739821473096 1
0.0533979649030773 0
0.306429167664958 1
0.358471806360287 1
0.0585110875315095 1
0.493862307634771 1
0.516002211161984 1
0.290286377728475 1
0.53347996795014 1
0.435182981992271 1
0.388730792687263 1
0.448390262797976 1
0.472091261872864 1
0.49560209379825 1
0.184347936933122 1
0.195538379968551 1
0.570293193031855 1
0.568377068292987 1
0.468312822236854 1
0.532477868570027 1
0.16596439614263 1
0.572916262692547 1
0.288453023393011 1
0.568083098426302 1
0.46945148047005 1
0.518276964561782 1
0.650653558764567 1
0.186986089579992 1
0.150713182197879 1
0.624745873508356 1
0.651335025240522 1
0.386398387006192 1
0.221793502346346 1
0.356283007306441 1
0.424991614547459 1
0.428600143971094 1
0.327062639137352 1
0.479212617451123 1
0.0802394147454215 0
0.360060089605618 1
0.704664919375041 0
0.237398717147584 1
0.421405287848229 1
0.545466494594167 1
0.809468022143214 0
0.288808164299414 1
0.7006763520852 1
0.38900694422058 1
0.695725178110782 1
0.0271217965393013 1
0.25667812388833 1
0.182326266723233 1
0.127720298928681 1
0.509880785731987 1
0.212138321836303 1
0.408180405563703 1
0.350431606574992 1
0.438020115738424 1
0.208910336978564 1
0.183731539995012 1
0.635862735506718 1
0.191482302281066 1
0.65291321952556 1
0.378563025208508 1
0.517939788593511 1
0.234607660092903 1
0.804355457955383 0
0.342412951833436 1
0.598878268913046 1
0.562598898884418 1
0.339266897034833 1
0.230600030997512 1
0.296319619464854 1
0.324490952339906 1
0.283620520238215 1
0.295019544052711 1
0.530618628877443 1
0.236032226287757 1
0.199026080124754 1
0.560601964440036 1
0.43588853749781 1
0.207773596864763 1
0.315565475493094 1
0.57491566896877 1
0.410518434723419 1
0.322531896089152 1
0.628187892386292 1
0.506136172544263 1
0.350768033324853 1
0.393997691626388 1
0.362441171182935 1
0.836060469559521 1
0.610684903849579 1
0.618835826548919 1
0.272855181368942 1
0.464608198811719 1
0.4642380865926 1
0.322722039957781 1
0.187927667067227 1
0.311296045571679 1
0.533710028179145 1
0.203576077708866 1
0.0867957482590723 1
0.432233475543035 1
0.63379782264994 1
0.580128894704461 1
0.191142306407117 1
0.428072977424801 1
0.166975765269698 1
0.418653905976645 1
0.276472773545188 1
0.405511269238191 1
0.213435481892926 1
0.464079902003859 1
0.272309179408609 1
0.308534623619086 1
0.306711138363431 1
0.538491248786227 1
0.453781336226547 1
0.645296108118059 0
0.353694152270196 1
0.640360049638101 1
0.405134077216105 1
0.335903710133818 1
0.376137345335745 1
0.156739703180467 1
0.434469859484185 1
0.389431543160532 1
0.425752260098972 1
0.339623059455705 1
0.218557843661937 1
0.616926718178633 1
0.63052129396645 1
0.4528190818712 1
0.335362837440547 1
0.302572096997738 1
0.165648759477612 1
0.464970503060384 1
0.267189890450171 1
0.323897777217185 1
0.53258138558896 1
0.538838170044145 1
0.608236155431248 1
0.62659717429131 1
0.510854827699578 1
0.304780965500083 1
0.396615368863733 1
0.578212703442557 1
0.204887132789139 1
0.557832516291343 1
0.190289548413281 1
0.249661869264779 1
0.393959845481513 1
0.240096390704476 1
0.621759344598556 1
0.296818118476317 1
0.221366429283798 1
0.303033012883518 1
0.45943853145977 1
0.589385965894827 1
0.556796956931468 1
0.44220518319398 1
0.575637217870301 1
0.681530272708181 1
0.409346099357081 1
0.311659536614848 1
0.19350763710047 1
0.518918905638374 1
0.210266940086849 1
0.45316511314902 1
0.491380132219049 1
0.172202280373364 0
0.285411369639076 1
0.39215953419041 1
0.590271784435503 1
0.540809018583134 1
0.381088415203256 1
0.386716342351054 1
0.385006728847687 1
0.656308348115851 1
0.727919114833653 0
0.231861310882439 1
0.70427423716495 0
0.335527370214409 1
0.0973841278176885 1
0.538381204364342 1
0.635976245917116 1
0.576759857432692 1
0.413010822991523 1
0.294332958541296 1
0.086012413119238 0
0.157672987390939 1
0.200693100950715 1
0.0949608998454931 1
0.421450295844274 1
0.187360490777214 1
0.464055073892191 1
0.589251213060851 1
0.613521143801492 1
0.0589082190117391 0
0.644434091845311 1
0.438461590973127 1
0.322122145206476 1
0.233263902676207 1
0.377556225807393 1
0.285736114234672 1
0.515445025185027 1
0.529882272578959 1
0.331744635244065 1
0.485514239312102 1
0.235828988502401 1
0.511603118342399 1
0.334175135529604 1
0.251275118501103 1
0.642545336745496 1
0.31846622830264 1
-0.0723696538709077 0
0.394036019114049 1
0.670501230586736 1
0.276350285406032 1
0.462942251987894 1
0.479994215373603 1
0.557920887746955 1
0.299358949088755 1
0.405521476101345 1
0.403185006711895 1
0.369618299875977 1
0.448584509718621 1
0.244149173795026 1
0.30180653040489 1
0.713589473941153 1
0.350080952184707 1
0.100432190051087 0
0.297047585309493 1
0.329785899155587 1
0.222361499936284 1
0.288727772242604 1
0.189551394854152 1
0.41473674006989 1
0.166119656457872 1
0.0235288428877594 1
0.549808460294418 1
0.0929312354537148 0
0.400948552132364 1
0.244877891913806 1
0.491960135662465 1
0.278059032073858 1
0.207728109987511 1
0.39127539174655 1
0.174865409862694 1
0.588254922793838 1
0.532097837582034 1
0.479773158732816 1
0.385868028125028 1
0.0514422302891273 1
0.269077886090023 1
0.413137964485003 1
0.371460409776985 1
0.586687484755105 1
0.35346476463347 1
0.561475377394737 1
0.234634251815644 1
0.166295072105948 1
0.104398507382922 0
0.413303124539468 1
0.386988668225032 1
0.387441149336791 1
0.31924047171833 1
0.739401818872042 0
0.441369823951832 1
0.38765835026843 1
0.137280438278087 1
0.384209269060133 1
0.247455524592991 1
0.515913248279822 1
0.066306649212443 0
0.273374078368703 1
0.290824253564049 1
0.188805345707096 0
0.748072384902043 1
0.51007592590633 1
0.451406939575481 1
0.237335213846552 1
0.580256804810072 1
0.442068480631437 1
0.391398103667839 1
0.349271406410727 1
0.630676768243833 1
0.312701600092556 1
0.539857285910929 1
0.524059822785 1
0.598329351363919 1
0.508099327758157 1
0.199726558956975 1
0.178626253904208 1
0.585837290094774 1
0.527223726981873 1
0.647485887785403 1
0.758262592961951 1
0.333398100967195 1
0.708703006307428 1
0.496764214976257 1
0.66158758443571 0
0.131135281628162 1
0.355634290977126 1
0.352173047498169 1
0.21220959852032 1
0.00968682931482488 0
0.352209499165455 1
0.197648252797151 1
0.683232017865795 1
0.352462551171628 1
0.522788861362192 1
0.385400975992922 1
0.432209831864099 1
0.292339116941133 1
0.540259438129609 1
0.306132622504474 1
0.352156499940441 1
0.158206932393677 1
0.329091762101472 1
0.326549884465905 1
0.4268624263672 1
0.462008639600036 1
0.415512851118972 1
0.163822111258815 1
0.540247777613733 1
0.299708875851818 1
0.168668008855603 1
0.503385041326985 1
0.503778763443556 1
0.276069004165367 1
0.591360913269057 1
0.457636917694641 1
0.584516785126175 1
0.0509778912974645 0
0.417868736719456 1
0.311533599749976 1
0.544679693105507 1
0.680089381782158 0
0.363643103982529 1
0.276379666163773 1
0.270000524762785 1
0.475835068324842 1
0.195665360233054 1
0.251179906455454 1
0.400584127422175 1
0.300318992854087 1
0.155880576200673 1
0.407260034205859 1
0.46111903437591 1
0.331449092236016 1
0.433882778220505 1
0.223847219290715 1
0.430714809148676 1
0.578845856650662 1
0.953879525649554 0
0.565328524555496 1
0.268275895902504 1
0.323257791967707 1
0.257413791027863 1
0.468152007399537 1
0.333915026670107 1
0.264829328536293 1
0.175092940519377 1
0.515529263051478 1
0.559322747357145 1
0.477290938016072 1
-0.120745119335745 0
0.647288984655607 1
0.139064208878968 1
0.684086878808058 1
0.621471025373944 1
0.210583498634608 1
0.30986349764552 1
0.260279724388708 1
0.465722414549914 1
0.0819416698579746 0
0.26269651986617 1
0.593445198121951 1
0.432685687879371 1
0.58581604791482 1
0.279371189001773 1
0.74529712307486 0
0.75727038917457 1
0.352100339099899 1
0.517277949578913 1
0.618280574282309 1
0.511627121812167 1
-0.101563437025721 0
0.495307141076474 1
0.350440460895567 1
0.355111725835345 1
0.280964833132617 1
0.614946513342451 1
0.411057160596436 1
0.48658408853274 1
0.385583308462742 1
0.816472040438639 0
0.282935802816225 1
0.298326945594728 1
0.284411550501494 1
0.303602009017839 1
0.352857556958754 1
0.187486188032438 1
0.706752905249453 1
0.299136087435198 1
0.397204970292567 1
0.450286390114084 1
0.451541401131361 1
0.1511274239821 1
0.656452765205654 1
0.0841599959629741 1
0.234522033973043 1
0.0449312599025973 1
0.250015774139837 1
0.187897120138881 1
0.337114183845248 1
0.502898528368527 1
0.601295774762157 1
0.432231730905161 1
0.375055491080337 1
0.598282226982549 0
0.385436280740507 1
0.116826471414727 1
0.488167760484646 1
0.230024613327796 1
0.311849389337285 1
0.348736123420718 1
0.265377488275635 1
0.326025611206168 1
0.278817897106888 1
0.436498913029984 1
0.0205088577208427 0
0.118908957316715 0
0.218668320409872 0
0.391706587140789 1
0.514013609933784 1
0.238794870101977 1
0.448056328473358 1
0.141883138274563 0
0.319191942139792 1
0.536880548211917 1
0.445978042166746 1
0.48869268599553 1
0.452976617882255 1
0.244678219840402 1
0.612624678169319 1
0.438962331714124 1
0.344487047213174 1
0.936212552932976 0
0.117898002941836 1
0.6658893052243 1
0.544370992056614 1
0.31215738502407 1
0.851814236838666 0
0.424868663787081 1
0.306566507603816 1
0.399354600721073 1
0.643657576268264 1
0.36503823529426 1
0.472041643417012 1
0.356586871501185 1
0.612791212402354 1
0.470293391609137 1
0.165115580444882 1
0.24635845040878 1
0.374023417573856 1
0.188137307399019 1
0.578022313018355 1
0.16057152351738 0
0.159876188238228 1
0.312981198427917 1
0.276003183247384 1
0.386674394731801 1
0.448565021720604 1
0.483914385451541 1
0.339838587909174 1
0.598230591292457 1
0.327348167445451 1
0.317972916026426 1
0.535164910421203 1
0.398103892664127 1
0.255878251479597 1
0.275000690828279 1
0.471885485440578 1
0.451700042268908 1
0.54357404135946 1
0.268256287353653 1
0.314058387307449 1
0.323627672823105 1
0.400582648094114 1
0.260171900936693 1
0.323463329768415 1
0.618663356272578 1
0.385115912008017 1
0.379988458703563 1
0.536100882380224 1
0.0548795567346733 1
0.333054971818694 1
0.388883383951205 1
0.526659308670874 1
0.227775511536918 1
0.592932441793454 1
0.125184453852502 1
0.203141795727229 1
0.5475727392628 1
0.250883235037924 1
0.2288087413314 1
0.408099130512589 1
0.503560223355047 1
0.415455731242571 1
0.372097518401072 1
0.525730536566491 1
0.645591106541075 0
0.28643526302047 1
0.296280126098865 1
0.364258600374707 1
0.566237871784281 1
0.352011122051361 1
0.510778909125923 1
0.0217986601286711 0
0.232065923998562 1
0.61596388928348 1
0.363953766145156 1
0.373791132293537 1
0.134291942537271 1
0.569029411720687 1
0.114233132268976 1
0.394681929272898 1
0.343606090293207 1
0.0916150615437351 0
0.117663406935244 0
0.596337058452617 1
0.513823377940237 1
0.705559952047312 0
0.295695691577373 1
0.495087985461571 1
0.346441302167361 1
0.477146270263379 1
0.58589413107421 1
0.611153046576319 1
0.199982991639511 1
0.643658704375846 1
0.496899173974448 1
0.517955526306914 1
0.336386885253136 1
0.199014366211192 1
0.389371417451785 1
0.109344459390071 0
0.37135777545908 1
0.222071323817059 1
0.363575788344678 1
0.19500414084324 1
0.439787380724605 1
0.498068721924018 1
0.324612124156884 1
0.4015254735294 1
0.493102169659056 1
0.29745953915082 1
0.511358830531389 1
0.468546689397261 1
0.275679613277399 1
0.4166673180305 1
0.28204199368342 1
0.352253341901632 1
0.37763285912506 1
0.584256714081193 1
0.172095570753847 1
0.373468955292834 1
0.508163891671926 1
0.355019561337484 1
-0.049298553561446 0
0.376478587803942 1
0.350611443882818 1
0.0771977751308302 0
0.291973630192981 1
0.48241914694459 1
0.511518922099177 1
0.0749428493861243 1
0.338953321488414 1
0.452845052632757 1
0.432934326690476 1
0.457281995156743 1
0.462741729136849 1
0.305263179021749 1
0.700281098768216 1
0.584855588680639 1
0.361414935259118 1
0.302470192032792 1
0.501895946685679 1
0.218526928157551 1
0.426611059746364 1
0.441790718641322 1
0.717075075296536 0
0.499980277353709 1
0.441992063971213 1
0.549638368673356 1
0.660555832107341 1
0.298509979378236 1
0.0965787619311309 0
0.319290817396451 1
0.796502562347126 0
0.332972719418152 1
0.380620036168835 1
0.43423241421069 1
0.595808560123572 1
0.396661037564541 1
0.197976785846348 1
0.395619631408005 1
0.659017508289546 1
0.545036672811266 1
0.323898374686928 1
0.300002365969843 1
0.429324750556136 1
0.472582543325144 1
0.298540301762934 1
0.419245185526683 1
0.330702579080518 1
0.617805367086216 1
0.059204095951783 1
0.579760993933422 1
0.47463739452996 1
0.375622651522548 1
0.138298215265122 1
0.403241390607517 1
0.825211895296137 0
0.339696486630138 1
0.500324104277247 1
0.357643010073352 1
0.66218225797831 1
0.52323649994525 1
0.350466406531074 1
0.324226166007254 1
0.496457340702674 1
0.367352955225328 1
-0.0252592179055893 0
0.41191354889539 1
0.354725679970884 1
0.532528774740252 1
0.308131079308113 1
0.326930253165587 1
0.52060710312219 1
0.687233123988215 1
0.328197149785714 1
0.427338797451061 1
0.250803956612588 1
0.0807881373280841 1
0.117380990659497 0
0.283711458561365 1
0.191504169289943 0
0.263202619873694 1
0.221749282115971 1
0.537853565132345 1
0.342072971572664 1
0.288393778544556 1
0.798466174521238 0
0.11415347685529 0
0.52498121749121 1
0.383754850094617 1
0.372933507898615 1
0.0786800047249687 0
0.363481538065082 1
0.790718310300951 0
0.309179332172084 1
0.321616156634947 1
0.397298403806088 1
0.722935544229073 1
0.394518632356021 1
0.327826135148892 1
-0.186497575877835 0
0.40604700549736 1
0.0482840535544937 0
0.383876225944254 1
0.285339233523722 1
0.168921987390338 1
0.218980797076716 1
0.277600839679876 1
0.753672033331343 0
0.436542970969871 1
0.262218989053766 1
0.171896689983621 1
0.412635269329289 1
0.571416549254841 1
0.460725194164145 1
0.342661492635449 1
0.235035673371219 1
0.212510765085949 1
0.393980252997791 1
0.414034472001773 1
0.58525926518332 1
0.519114422088564 1
0.30888916804976 1
0.365199720178216 1
0.709880150518834 1
0.241310382927292 1
0.107030402778192 1
0.401883475463631 1
0.157103212647879 1
0.385800408648864 1
0.801978819941936 0
0.429856098541414 1
0.19487695980225 1
0.336858877690017 1
0.728285288940649 1
0.806919931948318 0
0.727419506483232 1
0.347574193444443 1
0.660316579046772 1
0.217765562428662 1
0.398381517388944 1
0.648515453697156 1
0.424761115452703 1
0.592564960292751 1
0.382088516716887 1
0.495082131288151 1
0.561824762402877 1
0.26268870904094 1
0.253255310527738 1
0.712477032571835 0
0.331011149752777 1
0.318697932309594 1
0.55855341106451 1
0.214208970333112 1
0.539731550046754 1
0.466485400675221 1
0.615684492915178 0
0.41191493709673 1
0.710769679553461 1
0.374670283119961 1
0.281155279756928 1
0.245947897476271 1
0.643165946732845 1
0.762870792794928 0
0.474588955236337 1
0.244529107426521 1
0.180409092446946 0
0.480587389394996 1
0.611165260887991 1
0.465910484811724 1
0.450919138183439 1
0.555512057576039 1
0.480240030364522 1
0.386762040558116 1
0.186354199622141 1
0.65816067553521 1
0.450423737563171 1
0.571433632529784 1
0.522485271193039 1
0.667514004195635 1
0.665856634717467 1
0.572158817605456 1
0.536528330430661 1
0.276095634926138 1
0.493898660522918 1
0.326673321840778 1
0.467899131953994 1
0.48654111998957 1
0.190411339857966 1
0.590603510417879 0
0.478870782658748 1
0.283974200213909 1
0.451606656426011 1
0.383718806517573 1
0.383666201700347 1
0.358054849225013 1
0.506392151551424 1
0.342836554324248 1
0.19048491458739 1
0.663454061172407 1
0.660652803588008 1
0.493365195059345 1
0.44467779542451 1
0.435378055451803 1
0.288069963357708 1
0.433698655232812 1
0.455182191380727 1
0.0488161241430486 0
0.589231867663166 1
0.25862968058413 1
0.333827131387583 1
0.362773941959462 1
0.536735398528597 1
0.712175707833394 0
0.376153318694268 1
-0.0891434440580862 0
0.216381546215397 1
0.499392249932249 1
0.600423629902295 1
0.631329845814553 1
0.536822176781352 1
0.414850084143011 1
0.512558223095503 1
0.63860563977178 1
0.521467661200364 1
0.380644070324036 1
0.417657295861555 1
0.613222296810327 0
0.567342345289624 1
0.426538162525507 1
0.317193943054124 1
0.427662492362298 1
0.509872678387771 1
0.455505702493741 1
0.353165338313418 1
0.176668829897923 1
0.215428702664537 1
0.351798973635679 1
0.137239405141934 1
0.302690676932 1
0.286490824549265 1
0.765345519496606 0
0.644343664094301 1
0.453655679589443 1
0.467987303713511 1
0.407684491192696 1
0.732930141160319 0
0.575604204086721 1
0.31308041231531 1
0.228158324200036 1
0.400415581576954 1
0.208413107990086 1
0.502962268371714 1
0.240928457389306 1
0.568657385573768 1
0.543807709337686 1
0.342425406724347 1
0.254495405703312 1
0.497911861815163 1
0.559363278258674 1
0.180787530346584 0
0.580056663193841 1
0.25109153896608 1
0.116698408124673 1
0.372078029925041 1
0.438464965182949 1
0.338977764742325 1
0.381765417949034 1
0.650558656606522 1
0.211869511943091 1
0.122559791023692 1
0.244745099940974 1
0.250457327276573 1
0.0550652305487235 0
0.397231410559406 1
0.470314187980514 1
0.0634966420341906 1
0.301405692599197 1
0.376933114377252 1
0.223822244564701 1
0.130914724872626 1
0.2944638862213 1
0.145072857983446 1
0.529521758557872 1
0.00360307183474138 0
0.673347157444699 1
0.572271204226614 1
0.285805189153722 1
0.237322165255345 1
0.388933352544954 1
0.507266923895579 1
0.497654175988855 1
0.11065726847212 1
0.557207425982992 1
0.288173576718291 1
0.29851114012476 1
0.359444463221338 1
0.68354375389164 1
0.351190026469663 1
0.216788239987963 1
0.273675064931501 1
0.392631787895851 1
0.570138272857266 1
0.0959605618193072 1
0.268632807033179 1
0.332242929204044 1
0.253026203284672 1
0.18029818465352 1
0.389653321601362 1
0.286028703536581 1
0.545996735640773 1
0.466318718787525 1
0.25250503363734 1
0.374291392306432 1
0.588628018365021 1
0.503514880719726 1
0.418242552624346 1
0.389445872738006 1
0.264021791626056 1
0.380047625458264 1
0.581506183488602 1
0.505483294263408 1
0.560248917723567 1
0.0697479213349212 0
0.520519309940441 1
0.414752854497343 1
0.192495064407182 1
0.356072948197557 1
0.565772679549671 1
0.211159210317543 1
0.211214557771471 1
0.579939866870582 1
0.311545058517658 1
0.248574868242292 1
0.427043268700566 1
0.0215575168280517 0
0.442989423799615 1
0.581762168886864 1
0.559186424652495 1
0.345890747280163 1
0.696357175980936 0
0.366954513385449 1
0.499343917460684 1
0.338956933086169 1
0.403798252894822 1
0.511323389041894 1
0.540754716736453 1
0.463519286512977 1
0.00108897111141685 0
0.22767365193997 1
0.45988288134121 1
0.364066722626566 1
0.266696346786795 1
0.639360257372784 1
0.338132719509595 1
0.273796626117564 1
0.238694576288035 1
0.624765307637088 1
0.281269971282296 1
0.257803473300526 1
0.604176628609379 1
0.244313363458988 1
0.256705327177304 1
0.429056522620126 1
0.332703093233822 1
0.505009476074198 1
0.0900529936674062 0
0.474682557020516 1
0.419703333999175 1
0.465562247056469 1
0.114560000261221 1
0.485992871469365 1
0.601634279792023 1
0.707919984593827 1
0.570689853638307 1
0.269544289430836 1
0.556462980025974 1
0.314701641723673 1
-0.00253373358870761 0
0.405962693435735 1
0.293827814751298 1
0.636924866243924 1
0.310146814877966 1
0.484350264086844 1
0.155139632024806 1
0.305399521893772 1
0.240680982595774 1
0.309673588303103 1
0.294332624770546 1
0.444728852649294 1
0.194838482461122 1
0.278578841160577 1
0.716261864632922 1
0.206663737957439 1
0.541500275248722 1
0.297359176757744 1
0.264428734168801 1
0.309768680545443 1
0.876877495806869 0
0.6348324123865 1
0.475886749670988 1
0.458077231186556 1
0.470512752285798 1
0.349004461289731 1
0.395521800775013 1
0.587431123430633 1
0.645239441088302 1
0.621152024981997 1
0.218677309108505 1
0.230690060325286 0
0.634984049293959 1
0.696943136543215 1
0.475137892510532 1
0.458473897357097 1
0.558164519391484 1
0.384122346040041 1
0.176678465320585 1
0.660658748403462 1
0.20663985127225 1
0.376932356556105 1
0.3840260625682 1
0.251900558453197 1
0.418559949340296 1
0.295974649057451 1
0.178034564027191 1
0.171570180720066 1
0.450633931844776 1
0.487785952938584 1
0.415385061708439 1
0.575467599776277 1
0.493860120478921 1
0.475901428001791 1
0.375394244504836 1
0.619342175409921 1
0.368893347989568 1
0.477793259418016 1
-0.0514972513248658 0
0.616255588612649 1
0.581869287212942 1
0.279692040873421 1
0.253157963423714 1
0.651907388870577 1
0.429230451036725 1
0.377467267495583 1
0.826287549109422 0
0.37747464808032 1
0.59395298901423 1
0.266259922461546 1
0.558138593861352 1
0.375823858802402 1
0.492818629024481 1
0.454712608247126 1
0.307042607245426 1
0.494721018485946 1
0.525482379108349 1
0.403335575964482 1
0.475969866048791 1
0.326979887949967 1
0.313032929631612 1
0.439974795832882 1
0.558284796046155 1
0.231638199934073 1
0.449579062625912 1
0.424277892558123 1
0.0533134620294728 0
0.537603177485876 1
0.38583899747927 1
0.596738245901764 1
0.502927310136141 1
0.555057498204121 1
0.467956382441968 1
0.371817735000497 1
0.505814625234225 1
0.420899618802523 1
0.658959070317982 1
0.346697969478335 1
0.532768753154018 1
0.445347040235757 1
0.461116245024341 1
0.551103812807207 1
0.244908246314954 1
0.358257311344164 1
0.361124480952213 1
0.440247430444575 1
0.409294081993204 1
0.197144283461797 1
0.492758862390908 1
0.381970051920965 1
0.618508729996376 1
0.262117668279854 1
0.297498016198025 1
0.32359281588387 1
0.398069626239056 1
0.469379336467941 1
0.583675026192456 1
0.466892024541512 1
0.761112227739718 0
0.293120171534519 1
0.453947735609516 1
0.32841788817542 1
0.391791455296969 1
0.253976741629257 1
0.413036310179206 1
0.671497315832152 1
-0.0712014449015912 0
0.212088927885807 1
0.177679352513202 1
0.275967258458424 1
0.352975467243849 1
0.318968540504262 1
0.188375199851338 1
0.51273416801135 1
0.326594041784491 1
0.168305095763191 1
0.334340608220659 1
0.229167444437842 1
-0.172334097856076 0
0.497695445098579 1
0.440918844955589 1
0.523384926734337 1
0.370025007668473 1
0.417912884645831 1
0.297623841426431 1
0.821013390958673 0
0.439693922126584 1
0.285656868451217 1
0.596775893462306 1
0.307507495905076 1
0.503862294706105 1
0.457526821362621 1
0.0961006771721247 0
0.375942958747069 1
0.42386538970316 1
0.231050628374 1
0.240309413690763 1
0.32407094860031 1
0.21561364598365 1
0.130685121429953 1
0.609828735244429 1
0.381456756851021 1
0.333018571156772 1
0.230063224801625 1
0.497219925121536 1
0.226938277917764 1
0.204972942099102 1
-0.105030594052603 0
0.501157724514765 1
0.281018871648918 1
0.101499978180726 0
0.299838277605396 1
0.264025471110379 1
0.340054412348349 1
0.438860209786148 1
0.579087975893782 1
0.526495991859987 1
0.0339068748155242 1
0.302828764126683 1
0.209747224186982 1
0.560336855651593 1
0.372697594832393 1
0.454738462093049 1
0.357053203142777 1
0.317539122514946 1
0.483363728187874 1
0.714441775503678 1
0.620843396698665 0
0.336768447535247 1
0.321023397643911 1
0.349684552037763 1
0.287381804661786 1
0.43205685588531 1
0.499246543933923 1
0.628775597507203 1
0.218809327031916 1
0.0418771417109231 0
0.388879804242614 1
0.591707224512914 1
0.537387780951569 1
0.223188244642539 1
0.59302028316721 1
0.770926621426919 0
0.461942173744621 1
0.355625035796792 1
0.620689505920105 1
0.384104667812633 1
0.483228156243604 1
0.623723100622634 0
0.104972230511839 1
0.563901652881642 1
0.200969506176617 1
0.176542860963109 1
0.2820926916443 1
0.490470325704655 1
0.564105853219598 1
0.501355025064561 1
0.352982296733411 1
0.742860183685315 0
0.528072559064105 1
0.148494277461818 1
0.284963219081453 1
0.00459706040113318 0
0.282540239183782 1
0.3324540871397 1
0.469989274682307 1
0.404893969497561 1
0.200987270199344 1
0.443299914380636 1
0.305002248814499 1
0.0662369836470522 0
0.174384329839436 1
0.339891500691883 1
0.391456976383641 1
0.761973538643632 1
0.467455054794699 1
0.451163646368554 1
0.430061810573078 1
0.235473007532717 1
0.281232754723108 1
0.505398309557889 1
0.463980244068363 1
0.7743603201543 1
0.344321716010453 1
0.636375952618716 1
0.346007829256082 1
0.572752456464384 1
0.328730452591416 1
0.594053093376926 1
0.102494181499742 1
0.378917943253934 1
0.33196238146671 1
0.3017255726159 1
0.626317135413203 1
0.287467503573049 1
0.471391813546296 1
0.879748807671784 0
0.456753173940613 1
0.422105559219108 1
0.589162122867504 1
0.230350664875753 1
0.526587693594135 1
0.311399922389825 1
0.39780208152323 1
0.547020927869239 1
0.292558502794113 1
0.0822952336106839 0
0.189354568332176 1
0.539064416304315 1
0.25500709279742 1
0.399029855350595 1
0.543375444540642 1
0.4022247766945 1
0.482102521685177 1
0.228124611464609 1
0.724836231935537 1
0.226596048776544 1
0.627577712136896 1
0.1462432131925 1
0.274170459421511 1
0.596208563777603 1
0.413993572998007 1
0.395400859373997 1
0.437511095215716 1
0.43126645323494 1
0.457706086423674 1
0.533981760903341 1
0.43982836011698 1
0.0554226141867615 0
0.355230153414352 1
0.259611350705927 1
0.440535831215643 1
0.482671715293608 1
0.495981920320131 1
0.471806814622518 1
0.281179771897453 1
0.49524096197686 1
0.470565767902822 1
0.712089450486001 0
0.0500165944133593 0
0.0486572289881994 1
0.263661669603061 1
0.494300492394329 1
-0.179852675092261 0
0.621766953667241 1
0.697960615993703 1
0.258896925249088 1
0.157182166917827 1
0.484609561530589 1
0.329092600522841 1
0.229709373239508 1
0.240892471119002 1
0.303815075033691 1
0.384453959248315 1
0.244835776101136 1
0.31293536419325 1
-0.0558224457097813 0
0.123402728221623 1
0.738042955239929 0
0.557651942446205 1
0.293086992959275 1
0.427577716181677 1
0.462034367691246 1
0.548692944198085 1
0.170772971672649 1
0.390471061037184 1
0.653307410572876 1
0.0152701258444597 0
0.552599713782079 1
0.7074306568799 1
0.604308144766162 1
0.709439900576643 1
0.379719198515792 1
0.629516102725664 1
0.342557998212703 1
0.545925357704731 1
0.654470252085556 1
0.390760957604487 1
0.441274898705393 1
0.302897289007155 1
0.435522073501395 1
0.445361696946413 1
0.314086942415317 1
0.667221776715497 1
0.550963001397931 1
0.440348763113505 1
0.475270388603229 1
0.360675784869062 1
0.276542752407059 1
0.214385750208484 1
-0.0760502185126925 0
0.248240602264692 1
0.374364848168342 1
0.387220691460966 1
-0.108281197121349 0
0.360794526586358 1
0.464127290173666 1
0.459337172159328 1
0.0970114554149503 1
0.50646873690904 1
0.2855470150296 1
0.50874637867453 1
-0.0128564345118844 0
0.0339546743956499 0
0.387304436731493 1
0.452238599447212 1
0.417174938044907 1
0.549156275424049 1
0.307181635175884 1
0.109949215283121 1
0.285549966836667 1
0.227922415692821 1
0.288197654058396 1
0.449321077163291 1
0.512703779739873 1
0.452984663730253 1
0.279745823560749 1
0.512184735578971 1
0.219260720095185 1
0.293065994077368 1
0.414340345352282 1
0.664506102936292 1
0.423058654092859 1
0.420879607107673 1
0.3373082051084 1
0.136491398206432 1
0.889143597273094 0
0.282447457127233 1
0.56848090303088 1
0.140357208600967 1
0.420011720064686 1
0.505990542102611 1
0.407237915018845 1
0.518989493960876 1
0.388887872582968 1
0.119390191320459 1
0.419450201870901 1
0.472486299724627 1
0.371822876287027 1
0.165246276665016 0
-0.0530034768398754 0
0.338529209561943 1
0.547403979635411 1
0.395083857097055 1
0.601128991725201 1
0.410877971855627 1
0.369534807010592 1
0.26657455421038 1
0.212518581680941 1
0.358088150213949 1
0.53285064268253 1
0.69143879150655 1
0.611233295061889 1
0.50726772899148 1
0.550166629752849 1
0.238202419617589 1
0.22376838163937 1
0.292672602023753 1
0.487484677567811 1
0.268557363243625 1
0.219346838609108 1
0.330083053038414 1
0.125262952630781 1
0.307629987143349 1
0.189681343978748 1
0.504546907368068 1
0.352498052899789 1
0.589532507544359 1
0.402922124942795 1
0.672105627469084 0
0.530768515493862 1
0.678019551908374 1
0.290953937600404 1
0.297022735725945 1
0.414097582283944 1
0.691211643364649 1
0.301913491677697 1
0.45597035940926 1
0.558840300465557 1
0.568785227871973 1
0.0771530767292643 1
0.155688023284276 1
0.999215879787102 0
0.38112316189174 1
0.582602606918331 1
0.523255124686696 1
0.571671213581536 1
0.438748338806178 1
0.239421414077569 1
0.616049769977879 1
0.1509693911526 1
0.524648398169944 1
0.727411202876884 1
0.373467794171364 1
0.214808683002906 1
0.404153891815185 1
0.278131962995788 1
0.597308561299208 1
0.675514687404336 0
0.584598386551849 1
0.448329414394663 1
0.255298896564656 1
0.341809971533759 1
0.569288897254074 1
0.481688102731735 1
0.244609663620522 1
0.317568630680226 1
0.487947879708972 1
0.446826892912954 1
0.291494324916619 1
0.577087862333778 1
0.353525184018469 1
0.165774219753648 1
0.357382701961447 1
0.306218934683848 1
0.110194501017162 1
0.51982548539872 1
0.607081438223029 1
0.270989157798064 1
0.36646480222704 1
0.635313379485074 1
0.360578735627543 1
0.496087878263969 1
0.679685934235064 1
0.525441121882405 1
0.251024618085919 1
0.260719907744898 1
0.61153829428664 1
0.173742041622282 1
0.121515526775179 1
0.253878148345918 1
0.390297245602154 1
0.595077152121132 1
0.288401795835004 1
0.599746300892929 1
0.489453800711125 1
0.202019437115981 1
0.403554535423052 1
0.331127328511194 1
0.611012785822426 1
0.374754147176663 1
0.460274376665871 1
0.100580615407514 1
0.19121608392072 1
0.589708328924973 1
0.541837756803545 1
0.0129278591053005 0
0.591876298840547 1
0.324675104708371 1
0.395903749365577 1
0.625869563744623 1
0.490274887114819 1
0.189867488989639 1
0.442599190314154 1
0.326412094956797 1
0.740187641955534 0
0.304319396404029 1
0.25823826775352 1
0.361950419393028 1
0.273161359643287 1
0.494438302357151 1
0.594480811483725 1
0.122218563893635 1
0.364106796329039 1
0.142107389715316 1
0.584176083760366 1
0.556757569915299 1
0.242389087085482 1
0.385041216076714 1
0.353931667082602 1
0.226776163147121 1
0.457507537364375 1
0.572418894629754 1
0.492011169853185 1
0.616585468137924 1
0.28224132529673 1
0.132891008563452 1
0.684907864569629 1
0.049711677095993 1
0.124886968752534 1
0.0813904529649354 0
0.305952098246334 1
0.303035505967031 1
0.519666890258806 1
0.593636306492692 1
0.286425812328918 1
0.108434864325144 1
0.0250764567296733 0
0.530832398225416 1
0.342998962056097 1
0.223990022063996 1
0.420527592416072 1
0.514544609667996 1
0.510461303498836 1
0.588107517343649 1
0.479514396071108 1
0.330908055393457 1
0.358980184068723 1
0.345796882094221 1
0.368717702172298 1
0.439631174688205 1
0.372653838419268 1
0.208361280719648 1
0.46739442262708 1
0.270174461843925 1
0.110795139879955 1
0.515058970212286 1
0.302908618056356 1
0.429455967181281 1
0.609813257327282 0
0.384601387473108 1
0.424771484624828 1
0.587839591318367 1
0.731036473965745 0
0.35864340613325 1
0.166998490712969 1
0.243884434437453 1
0.503441005918829 1
0.709149236206548 0
0.272553073140614 1
0.262327648005301 1
-0.0103490697951268 0
0.292416641590937 1
0.554968215921625 1
0.448253165777887 1
0.377658465466502 1
0.548558705891198 1
0.384909167440304 1
0.813627748317468 0
0.0438289315045494 0
0.430973472464972 1
0.365771608666843 1
0.141588638504554 1
0.298876255046401 1
0.469372746346178 1
0.37316846970481 1
0.411461417452978 1
0.176229125142399 1
0.884118251716845 0
0.597707766048487 1
0.460251196437559 1
0.512065632939167 1
0.349993731122653 1
0.367732231382368 1
0.358330525768412 1
0.663347245782145 1
0.321827923705303 1
0.345481462389104 1
0.924380189632168 0
0.229076094704685 1
0.366749235269522 1
0.121596096226862 1
0.323170588916415 1
0.309237300523553 1
0.214668978190657 1
0.205144119270908 1
0.452112253355792 1
0.323334663375653 1
0.559395267119356 1
0.396828555110716 1
0.249100293878663 1
0.552264677444639 1
0.324539560329574 1
0.470466789767975 1
0.307226660938852 1
0.350596883902223 1
0.276737527456074 1
0.308693292109833 1
0.373496470121914 1
0.166515429112786 1
0.45061843669811 1
0.394551425708277 1
0.561589360402445 1
0.207055324706315 1
0.764610856053507 0
0.347595260507664 1
0.356158081271401 1
0.559743591593999 1
0.37662999612003 1
0.385305293855962 1
0.656924403218386 0
0.403028032142829 1
0.163087548917234 1
0.527654442206649 1
0.468008941009858 1
0.636388786483664 0
0.0541269894273359 0
0.347272105460604 1
0.389892103114059 1
0.363736859230861 1
0.682945061765535 1
0.662392202742434 1
0.512663956347608 1
0.193610519620444 1
0.0939640836165591 0
0.625216294233824 1
0.435840384669676 1
0.503348472616195 1
0.553980581221632 1
0.48118739975313 1
0.790747940598002 1
0.339814590048135 1
0.579000045107344 1
0.252414817254423 1
-0.00273273145346081 0
0.676363080750647 0
0.36272950184263 1
0.257401035676974 1
0.497039893151823 1
0.269581478838227 1
0.28889131483671 1
0.575907554008319 1
0.704792699585596 1
0.539757808576069 1
0.463286862859718 1
0.32444178177881 1
0.550336055626203 1
0.204431660024896 1
0.371377326551233 1
0.139656582435714 1
0.268892010581766 1
0.72315092396193 0
0.655882448870059 1
0.402387805489882 1
0.425308004167005 1
0.371021603735166 1
0.47154937533637 1
0.458452470964104 1
0.396831933640076 1
0.277316600894162 1
0.710000447798953 1
0.374645155082886 1
0.489326663990831 1
0.531616398554915 1
0.380536678802947 1
0.424705912878822 1
0.780696592234147 0
0.290633572245196 1
0.467088054266211 1
0.526631811300354 1
0.545784609884359 1
0.294129741649283 1
0.563678816308149 1
0.637252810652376 1
0.115118695485156 1
0.228037991943171 1
0.703700504970032 0
0.670756634569265 0
0.43020210408591 1
0.262158704122675 1
0.502936348200109 1
0.217929865265674 1
0.675286327474316 1
0.295783545393518 1
-0.0071779011067411 0
0.680308485791379 1
0.215097548976099 1
0.361092713539571 1
0.261009436702762 1
0.424601232826465 1
0.453680322563756 1
0.411469290103932 1
0.641427893130251 1
0.270506486845079 1
0.320849464323829 1
0.381292487251259 1
0.247741946240772 1
0.578104679868857 1
0.348777171307458 1
0.537468361197978 1
0.562431104710954 1
0.37941976832711 1
0.25801941931211 1
0.619810436863913 1
0.365829747606401 1
0.726803155397949 1
0.369148299556121 1
0.663029881079764 1
0.224969834784014 1
0.505507928026522 1
0.417595294349673 1
0.593453400484219 1
0.433072763322161 1
0.231665729050979 1
0.31645613356786 1
0.474087608742088 1
0.310961983929763 1
0.298208811725556 1
0.489380246627264 1
0.438690753477223 1
0.482079075819376 1
0.644640634819097 1
0.66718361226642 1
0.115668662396354 1
0.479326166756262 1
0.489368827166829 1
0.344457536457586 1
0.596471499073237 1
0.320553551917433 1
0.661165123074385 1
0.579050257554995 1
-0.0805364451101982 0
0.281730355249882 1
0.259966800106113 1
0.125060658996325 0
0.587825868589616 1
0.487111599735189 1
0.812129979792126 0
0.431596698958725 1
0.521822147954848 1
0.329295440264629 1
0.69243967424159 1
0.274916143862374 1
0.303581835173791 1
0.267908990489886 1
0.313077247667723 1
0.382071036039885 1
0.0822810955014891 1
0.414955854860244 1
0.348281719561626 1
0.114616022828526 1
0.629327225556137 1
0.521337802010974 1
0.421487971165814 1
0.391121758469859 1
0.46922802088285 1
0.3148943544716 1
0.524741527729107 1
0.377676830526773 1
0.301383529082055 1
0.28929993928818 1
0.249360542712622 1
0.501650671116834 1
0.442261572848224 1
0.0423307439985937 0
0.541405399812375 1
0.330543650624181 1
0.228817977933648 1
0.555479246503211 1
0.386017875355598 1
0.505713779312666 1
0.59124817844418 1
0.545895832572163 1
0.531848092392224 1
0.386760015542513 1
0.546266323450291 1
0.157495072268499 1
0.257885536217794 1
0.321715570206917 1
0.233640260293005 1
0.617310383473514 1
0.532843937528296 1
0.396630167541772 1
0.432136145854895 1
0.345051661430138 1
0.493454188115484 1
0.684692384994063 1
0.519000548861497 1
0.468853789328064 1
0.615452858916393 1
0.450173498034884 1
0.459914479207015 1
0.749170423377068 0
0.661279514022892 1
0.00639726118708987 0
0.508474041140965 1
0.415003947109096 1
0.370746148471106 1
0.202995666689417 1
0.520473250431879 1
0.39993986597177 1
0.23719726287498 1
0.545021012392273 1
0.241354525972769 1
0.405102930438905 1
0.178615418596949 1
0.367702680360363 1
0.475012673948272 1
0.504676717420723 1
0.217388250561146 1
0.756957649589069 1
0.271650559747691 1
0.531204772051031 1
-0.103577421468755 0
0.410042786513216 1
0.694555331470938 1
0.283833256012835 1
0.18214914104879 1
0.281045242468532 1
0.14129002489442 1
0.188868463914217 1
0.248588083375169 1
0.677601641504367 1
0.455728501514513 1
0.302000798227365 1
0.25513744359056 1
0.369386513162475 1
0.356270729549314 1
0.300372860158928 1
0.691155287825179 1
0.4573487159018 1
0.582060809329842 1
0.076349062969521 1
0.715928134964179 1
0.254211452606383 1
0.203348468540322 1
0.335641292453607 1
0.330238125822682 1
0.374333891390596 1
0.339045933355463 1
0.276241344433651 1
0.358585055268068 1
0.591957083380853 1
0.49877166459764 1
0.479831176398206 1
0.564306105048664 1
0.43141510083727 1
0.466777288572273 1
0.416891223343842 1
0.563516350053448 1
0.319811837591858 1
0.38295057848218 1
-0.0210766831933889 0
0.761850085195071 0
0.364872253399096 1
0.166020968850004 1
0.432441820840033 1
0.329286686560636 1
0.365697546544197 1
0.545880716876089 1
0.618435736982108 1
0.411163865965122 1
0.186979113627307 0
-0.315113094279191 0
0.32513375993868 1
0.511430590316585 1
0.205892087061267 1
0.387298126944261 1
0.308995350167111 1
0.354501686052651 1
0.594736779656434 1
0.268048047280851 1
1.2367346588206 0
0.289965206017067 1
0.721432054273925 0
0.291796893309957 1
0.370995630275997 1
0.339432741296062 1
0.328295792250263 1
0.316031372466864 1
0.499638872798434 1
0.0411102816636427 1
0.427837992531739 1
0.618846816638319 1
0.593551169847952 1
0.345021963550364 1
0.554340302195891 1
0.255337654760223 1
0.00724703640039615 0
0.530273557337946 1
-0.297553853891369 0
0.405418645814264 1
0.516835993618927 1
0.382446126805819 1
0.279807328200295 1
0.233992317410048 1
0.578003433850527 1
0.433862110057176 1
-0.123716140195566 0
0.680443862528513 1
0.250851286064502 1
0.476521299263795 1
0.534361224280707 1
0.351862619698735 1
0.103166862845907 0
0.775052548785833 0
0.3838054789983 1
0.431936603386473 1
0.305545891838631 1
0.26651034381534 1
0.701590429000026 1
0.377859859927685 1
0.357085040495309 1
0.682564671379585 1
0.564402671957558 1
0.376389388676022 1
0.188327578031485 1
0.724734874000291 0
0.0140807204585226 0
0.207511440088198 1
0.150662140462625 1
0.374596468284698 1
0.445635978579427 1
0.355501013405818 1
0.615306461932322 1
0.545103988526473 1
0.593290327218618 1
0.454595645245567 1
0.492329279072796 1
0.41012313012983 1
0.140969465772599 1
0.303889770560365 1
0.440479012757851 1
0.520645702081391 1
0.0635063387153746 0
0.633253790896 1
0.0962140793560868 1
0.180562485112696 1
0.135614352797299 1
0.455467439119575 1
0.214042576703943 1
0.382975981191244 1
0.454453197230034 1
0.7266265321721 1
0.399798299173477 1
0.320651673854951 1
0.525262589845375 1
0.684819302604311 1
0.474436143119624 1
0.341720175646417 1
0.282434768101226 1
0.0142391172442499 0
0.412619219806958 1
0.53238777083845 1
0.47144404673507 1
0.0163299109769394 0
0.501967325222069 1
0.553413618796197 1
0.308190174584083 1
0.290522166454651 1
0.210286208392004 1
0.600080091609824 1
0.934152393348897 0
0.178331479150248 1
0.502663594154957 1
0.117130048746395 1
0.546378952455989 1
0.298245120102443 1
0.445117397944626 1
0.353272372394352 1
0.164490776822218 1
0.279305177904952 1
0.391839598736615 1
0.472528476396108 1
0.171223541628395 1
0.30515969352008 1
0.742408235022679 0
0.351520568614938 1
0.565308274503024 1
0.385805586338055 1
0.406425768037974 1
0.24476429085184 1
0.218847868737821 1
0.565520377676788 1
0.142223640080599 1
0.325488365561061 1
0.737090275194564 0
0.421204398499166 1
0.513120499096523 1
0.552385118028864 1
0.175967636584863 1
0.00414445123163781 0
0.273186927668441 1
0.302993138302995 1
0.545535043437677 1
0.448612956568676 1
0.535645139693989 1
0.450888092745236 1
0.165004995345497 1
0.182793443531435 1
0.331494772786696 1
0.520980848387073 1
0.45200204443687 1
0.30715562977651 1
0.355037445934973 1
0.459975170410412 1
0.400603170180485 1
0.192750638743813 1
0.424278744187018 1
0.355983489817719 1
0.302700004683172 1
0.309094901400427 1
0.400007207510875 1
0.0570166784507058 1
0.457816117064254 1
0.0888969937789457 0
0.346128213464724 1
0.503489227812211 1
0.407931682921964 1
0.16477454392135 1
0.584089635927914 1
0.166749116665872 1
0.533244576770867 1
0.572378479107066 1
0.1887821966629 1
0.212994100676392 1
0.309933125547305 1
0.323875632868107 1
0.390498541479337 1
0.247039801742996 1
0.275317895766047 1
0.718169507691138 0
0.288423223669227 1
0.43753236178536 1
0.265462576737099 1
0.567140703030675 1
0.0282310097551748 0
0.123413431239568 0
0.818986720706753 0
0.404382913380663 1
0.451595140609411 1
0.365514584796217 1
0.274074001896559 1
0.220641156679554 1
0.265487112657821 1
0.507505681590617 1
0.280978829338356 1
0.270990099419885 1
0.698177129451339 1
0.719054956880609 1
0.26838366530422 1
0.598646849982867 1
0.14889520605409 1
0.404590636351038 1
0.60541813781051 0
0.638520324699499 1
0.348987760271358 1
0.52147984893884 1
0.146808879880837 1
0.240726456773961 1
0.138538025935944 1
0.358152207917696 1
0.60847506487283 1
0.289287757154795 1
0.480677226913667 1
0.481000543227753 1
0.22461482956284 1
0.51387475614391 1
0.354241503663061 1
0.404927847096729 1
0.434306621523588 1
0.392336076668594 1
0.490231806505786 1
0.364595444221172 1
-0.0557418162616532 0
0.447446765613352 1
0.433188147718895 1
0.155337826300497 0
0.35670998144789 1
0.625991157886272 1
0.650508159055491 1
0.369514562130302 1
0.724824449566451 0
0.210216162641311 1
0.0995824507899601 0
0.798448314746697 0
0.314395016768451 1
0.431965702406686 1
0.453733736902683 1
0.302041356409795 1
0.200657769065163 1
0.443904444235067 1
0.47671225212926 1
0.39731325205471 1
0.487557578181793 1
0.458393000999109 1
0.175627443729554 0
0.604276451223068 1
0.252921477274107 1
0.563598245993932 1
0.18685774718284 1
0.0392654056810305 0
0.355260017850777 1
0.316290537690149 1
0.556932250853656 1
0.340682486722525 1
0.544422962306685 1
0.520384290467548 1
0.320992466306193 1
0.343189097238493 1
0.2758468230062 1
0.681229769607941 1
0.135461930557968 1
0.142611925654806 1
0.37594201040008 1
0.633730385182769 1
0.402568005778758 1
0.223366851094842 1
0.415119691457284 1
0.288633117320635 1
0.608117891895197 1
0.555226201891414 1
0.107773410991371 1
0.541492407069055 1
0.351176558501735 1
0.243676006614298 1
0.206037655641492 1
0.560433349903027 1
0.4241248872357 1
0.54567171960953 1
0.308192907712728 1
0.386561639137967 1
0.727045085114298 0
0.51932604323055 1
0.351141793223931 1
0.237458892207358 1
0.624262561378278 1
0.449713148837855 1
0.17643528198581 1
0.343180539683838 1
0.443514226073643 1
0.507131959206116 1
0.653916359259609 0
0.515585847405509 1
0.318420893282088 1
0.505348929069836 1
0.64224603925776 1
0.0685446255043434 1
0.122670352202115 1
0.609499294210533 1
0.447566734157905 1
0.211372801070875 1
0.358220578908368 1
0.0692941490222077 0
0.578404389208018 1
0.588429541458221 1
0.399171517627166 1
0.243283885591417 1
0.448225905940199 1
0.253330671871684 1
0.428304054391357 1
0.711443412173756 0
0.383947075031614 1
0.630125082692586 1
0.537908178539993 1
0.322038179579543 1
0.451470170513301 1
0.200603889575616 1
0.258525356178949 1
0.283673299528042 1
0.465669455342283 1
0.513880244429035 1
0.561076496988815 1
0.586468628360903 1
0.316100973224375 1
0.348543333643987 1
0.377114648585417 1
0.506287607522045 1
0.60982546534197 1
0.461772440811249 1
0.815071456513844 0
0.737525995279776 0
0.0230745423952136 0
0.287970660255199 1
0.679944615678045 0
0.459586116341245 1
0.215052069095529 1
0.280391935376444 1
0.567896845898973 1
0.405427490846667 1
0.26233986695206 1
0.23553596013027 1
0.259980760126915 1
0.23028697946221 1
0.499998724425028 1
0.380734931434117 1
0.219328649923273 1
0.513802921860898 1
0.319754732262771 1
0.685074351780353 1
0.187657736539587 1
0.335558922323729 1
0.65684669192784 1
0.31220625436665 1
0.515895841835035 1
0.561319915730004 0
0.546847786528159 1
0.389067254742435 1
0.321315133060394 1
0.538647199486613 1
0.428539888684165 1
0.458153827615225 1
0.492535894305671 1
0.202900138350139 1
0.458530068975663 1
0.144358003516559 1
0.403948894792997 1
0.545991644229976 1
0.609920071731462 1
0.378755811401433 1
0.525748085175162 1
0.426360368085809 1
0.604532293361054 1
0.118571989889922 0
0.72940104966283 0
0.316782581460331 1
0.259452382404091 1
0.581548274751452 1
0.36614417637051 1
0.357479670561758 1
0.477062499711779 1
0.552840825774294 1
0.463092456150731 1
0.566462253909555 1
0.495449048857494 1
0.142538286589119 1
0.144600918668481 1
0.604388947303447 1
0.393219283703646 1
0.081050293777536 0
0.501688810060587 1
0.229517731912263 1
0.438792300718937 1
0.361567766888787 1
0.129539546189075 1
0.477308808876909 1
0.823988179521577 0
0.333665751326378 1
0.292916493629278 1
0.489523584341092 1
0.25777160914777 1
0.573222863038516 1
0.155007768954942 1
0.261830206527946 1
0.138019633394133 1
0.130637974528717 1
0.436346302847762 1
0.547440376116942 1
0.370202829032381 1
0.276933958539131 1
0.465147915213706 1
0.544900991319019 1
0.319199457552393 1
0.498005586539005 1
0.453831943889979 1
0.343906198661388 1
0.20724544197496 1
0.454757631339832 1
0.486027268259729 1
0.368697420650663 1
0.252576263376159 1
0.61233143366361 1
0.489693603691808 1
0.364711257181349 1
0.403562267548515 1
0.317628239674964 1
0.609477904515034 1
0.474738990332583 1
0.333135398215949 1
0.45276445230405 1
0.430780621681076 1
0.443063531734411 1
0.678582241053744 1
0.485564597464315 1
0.366457394010915 1
0.544561738436493 1
0.341221974945992 1
0.396762359885892 1
0.195262615766692 1
0.284561702874536 1
0.49728557463912 1
-0.252273342577147 0
0.613281025438592 1
0.443586846352594 1
0.473553343176822 1
0.650024564529962 1
0.538413028916235 1
0.257133280889852 1
0.649956181570246 0
0.307284010774495 1
0.40569299917686 1
0.654628218131679 1
0.512894129799401 1
0.0660864702154776 1
0.326606467037739 1
0.575897855029711 1
0.418951379793475 1
0.717731003212503 1
0.515389729755787 1
0.279139702060385 1
0.707682245087029 1
0.189560565289407 1
0.324364238901635 1
0.429448507316119 1
0.470981488382816 1
0.494177390516117 1
0.411864563599196 1
0.298979534981235 1
0.424705081778187 1
0.533636350775102 1
0.445068042131173 1
0.496462439097022 1
0.572747023604123 1
0.165421389584906 0
0.493445724870141 1
0.435519742596916 1
0.431744680908887 1
0.364243841012735 1
0.648422517205439 1
0.539096531047398 1
0.458206687973041 1
0.287348507711886 1
0.177084622078772 0
0.509214101747254 1
0.644315366291634 1
0.905983154343633 0
0.5107118949339 1
0.559236691011608 1
0.439548785767642 1
0.514934122676283 1
0.534864634280267 1
0.132714172308871 1
0.235435923762707 1
0.457055495189737 1
0.629245593002438 0
0.342633601127614 1
0.47112381030609 1
0.448806081508372 1
0.501272177421848 1
0.214113948494591 1
0.434695120455157 1
0.194040060832562 1
0.192952094692477 1
0.359311400096261 1
0.509941092966987 1
0.584535580487729 1
0.133165104217634 1
0.305578550252884 1
0.381939428666147 1
0.180545004943082 1
0.469451749153323 1
0.321661569492772 1
0.223827531732118 1
0.134132401036423 1
0.753575648150669 1
0.29589489779547 1
0.637411117612279 1
0.72551227320921 0
0.289901575622613 1
0.413482133006184 1
0.491098895228758 1
0.454035740250281 1
0.492140832840997 1
0.648548022360232 0
0.317914541135077 1
0.296391980782107 1
0.332595181606077 1
0.100513951482386 1
0.291965743519786 1
0.283001977211865 1
0.273496440758372 1
0.52111583232891 1
0.361189246499338 1
0.526226934737616 1
0.410401878170955 1
0.361319587802353 1
0.355823616773589 1
0.303575041791868 1
0.519971755919691 1
0.350251660335901 1
0.158511484353219 1
0.498585672973146 1
0.643552396432174 1
0.436406402688446 1
0.223696875619897 1
0.433070035871229 1
0.676370592730489 0
0.693103427095135 1
0.104084083845797 0
0.102735192408452 1
0.590747301665408 1
0.459007219224031 1
0.453026889941263 1
0.154056212846528 1
0.396280960059036 1
0.383046059402339 1
0.449523599074116 1
0.402386729735214 1
0.68282743947881 1
0.550528195815305 1
0.451939799722019 1
0.552774963875872 1
-0.00934306100796537 0
0.347389175165495 1
0.0945693527857804 0
0.616514137423418 1
0.386026391063645 1
0.196183949150142 1
0.461203866292811 1
0.377657392663353 1
0.154767379429697 1
0.229622140300551 1
0.501549484872063 1
0.53080988096197 1
0.232532111370405 1
0.221706642819923 1
0.305577903711944 1
0.669293913684503 1
0.275342392466421 1
0.22968186060435 1
0.138287409402681 1
0.509428929186021 1
0.249960054799495 1
0.819484767210476 0
0.621715014831958 1
0.459273330566923 1
0.59105909149811 1
0.50019532610328 1
0.604624975183473 1
0.427144589272205 1
0.526138446737747 1
0.384931446136852 1
0.25472628481376 1
0.195699020192814 1
0.482416025165215 1
0.6966526539079 0
0.257568818397037 1
0.500054171835251 1
0.0759609924898725 1
0.332385072539743 1
0.41158098690902 1
0.306151388721516 1
0.281274723904416 1
0.320243659175972 1
0.359850958882702 1
0.403628073963325 1
0.427925950572376 1
0.484135534666743 1
0.29515910075939 1
0.534668247541998 1
0.426542985785129 1
0.345035094519383 1
0.332369037850295 1
0.596518931804098 0
0.210572302291813 1
0.113534220692764 0
0.483136314907441 1
0.657324849080191 1
0.612999033287989 1
0.618189015718706 1
0.223550746996542 1
0.148458336462688 1
0.572377690671843 1
0.345374404869927 1
0.518955052645472 1
0.285120095859742 1
0.580333521453755 1
0.326859561894668 1
0.392109128260243 1
0.516554672042092 1
0.509214668999441 1
0.505646227760132 1
0.521466869150732 1
0.270518593285969 1
0.60204727753792 1
0.57488498148495 1
0.401187046695698 1
0.366205823196951 1
0.0488191638085067 1
0.239277268303535 1
0.383928845418734 1
0.196012700017266 1
0.543738434851548 1
0.538137456961998 1
0.710916847150172 0
0.626264129199162 1
0.786511391140997 0
0.23670286370059 1
0.582748563481214 1
0.498248031841136 1
0.433704316724202 1
0.409162145041996 1
0.796667041367239 0
0.504578613125217 1
0.436016104637132 1
0.558048076441103 1
0.20577920811285 1
0.530190216581498 1
0.686351368273643 1
0.848954591221409 1
0.335109576751503 1
0.459597659663035 1
0.321804686221313 1
0.485752282763004 1
0.457672208201746 1
0.55888845173956 1
0.146840814014347 1
0.347086702307393 1
0.589451566992406 1
-0.00122228992638627 0
0.527064532787768 1
0.37865080582456 1
0.403704839253044 1
0.279032497218535 1
0.420613886950024 1
0.484803632330623 1
0.211482444175845 1
0.661356270577237 1
0.489922703392845 1
0.321759617533571 1
0.674461962448764 0
0.229913280266248 1
0.595165957122433 1
0.468755388567984 1
0.718002952655142 1
0.341610783016134 1
0.34357399876283 1
0.589377920828714 1
0.247093438961278 1
-0.0680499781987058 0
0.171802508694435 1
0.743114903841871 0
0.149452314832359 0
0.22794558789441 1
0.532802604236125 1
0.265053718068331 1
0.556183825395734 1
0.195129520080381 1
0.19067421269568 1
0.477988331600497 1
0.397288404366912 1
0.339983856895746 1
0.160196638627529 1
0.457812141875601 1
0.598775316655984 1
0.48424551640872 1
0.671317811909773 1
0.762731608235833 0
0.525992378412727 1
0.117017915913582 1
0.502984150037363 1
0.562118138730958 1
0.496008896332272 1
0.275106184345285 1
0.590734508598307 1
0.260831754776128 1
0.233110190907369 1
0.558591163525304 1
0.428016432621846 1
0.488663478272271 1
0.478868305526145 1
0.991722180545029 0
0.375618546536839 1
0.417791396190048 1
0.220639002089991 1
0.131594945288745 0
0.345559130775038 1
-0.0200259778217605 0
0.445705971350254 1
0.540508639582241 1
0.460721487897384 1
0.271242545130274 1
0.354481728709239 1
0.38120610970798 1
0.367121219600105 1
0.423856983935437 1
0.303627574179805 1
0.340577470975741 1
0.322307868224081 1
0.537318469172735 1
0.3137261113029 1
0.38740719602464 1
0.66104473214195 1
0.416199698470488 1
0.426774951390572 1
0.485942537386566 1
0.339992234088265 1
0.123870619105321 1
0.292815173697079 1
0.410474450340119 1
0.411371168332016 1
0.0301722551076311 0
0.0976046319360217 1
0.120332120847511 1
0.205391021419555 1
0.0341555458806159 0
0.669393012502632 1
0.414069200495081 1
0.384232115030597 1
0.491798638426939 1
0.578991427961609 1
0.375611569771146 1
0.649763653816306 1
0.380249916786288 1
0.587259254822329 1
0.135364666185212 1
0.428722861255997 1
0.0782449011365875 1
0.408164381592511 1
0.102782404855822 1
0.387155588545511 1
0.115830658275842 0
0.57761199612367 1
0.3200276670047 1
0.29473656694655 1
0.461426329810733 1
0.170818044215717 1
0.221729481425569 1
0.569555727506571 1
0.53926576119524 1
0.338332417936187 1
0.655053631347328 1
0.36531878946652 1
0.448699493174154 1
0.151972984093501 1
0.540314820835989 1
0.558717689679214 1
0.323227274400111 1
0.253541528855755 1
0.449116339160428 1
0.168566670017922 1
0.24567064201625 1
0.106983676849746 1
0.329061323820503 1
0.279151245237195 1
0.198685665105066 1
0.199020380335562 1
0.307699556006822 1
0.698261781520074 1
0.13401171831903 1
0.372720162008323 1
0.473173617367208 1
0.540681391959468 1
0.529551385835885 1
0.0796520928547629 0
0.438333037821135 1
0.511557786359917 1
0.541005048486488 1
0.056573628956249 1
0.541376991684022 1
0.380060819349796 1
0.228979486368653 1
0.619105982239632 1
0.203725022953531 1
0.587540497263193 1
0.0184492202100543 0
-0.0825411213128263 0
0.572355874850484 1
0.478441370870647 1
0.260439397905435 1
0.445248891491306 1
0.504993125325469 1
0.562001619137192 1
0.546921158749816 1
0.0281619259946414 0
0.245942888391578 1
0.251000981889343 1
0.277126329957328 1
0.352757192646396 1
0.0844801261075714 0
0.422263677191184 1
0.353844072295035 1
0.181429213214485 1
0.775647915804581 1
0.429787605415366 1
0.277148385433546 1
0.234914250766098 1
0.0500041017533707 0
0.625487122034723 1
0.483317248695682 1
0.505884769515866 1
0.82397193474584 1
0.375482300029866 1
0.653887423050765 1
0.262968112664179 1
0.548111190079524 1
0.271430774699927 1
0.0395856583707673 0
0.443417618605313 1
0.504519143074955 1
0.428362333485333 1
0.256611660387985 1
0.269371139773538 1
0.465470686849978 1
0.37271063041373 1
0.575873766512524 1
0.473154057228742 1
0.192152264445749 1
0.499004749079886 1
0.701045540916653 1
0.323479347726191 1
0.524348643605754 1
0.236785524339251 1
-0.0542646560957791 1
0.616811767931626 1
0.649223550348173 1
0.164781823054447 0
0.3598153515509 1
-0.0151243509944779 1
0.295091078308277 1
0.712749645680128 0
0.107485064151302 1
0.218275217694803 1
-0.000668665183636778 1
-0.0115994114822171 0
0.246580827688128 1
0.553682432476466 1
0.240986675307281 1
0.369622305153498 1
0.429084201912503 1
0.438796222891175 1
0.464664244005377 1
0.415130263088362 1
0.433580686522463 1
0.448174399561377 1
0.283725724838484 1
0.594762952380071 1
0.047702988110276 1
0.765258820010754 1
0.457602954826828 1
0.245286738209964 1
0.429397754827586 1
0.478512411986368 1
0.440326969643846 1
0.425745664715862 1
0.45380939049425 1
0.22134180832469 1
0.572374569433585 1
0.207844429512886 1
0.431223317323517 1
0.435345926346332 1
0.0819304656359667 1
0.207062972664375 1
0.31279653547334 1
0.277000661643306 1
0.737901796099149 1
0.506979555764158 1
0.353053767855423 1
0.749535213422321 0
0.544737683595314 1
0.620719535374829 1
0.651813949068551 0
0.444869182639777 1
0.233654161505341 1
0.247840079078266 1
0.260065290193415 1
0.472778200028695 1
0.083661285796605 1
0.154415339416342 1
0.267121810957845 1
0.579644168399536 1
-0.0277498615525203 0
0.459985163454976 1
0.438706831555292 1
0.482528205755638 1
0.557047494576061 1
0.263671001635428 1
0.441928988220243 1
0.413813307787627 1
0.584046440756123 1
0.364698279148482 1
0.21110572535453 1
0.377078211737241 1
0.312746542434606 1
0.303047294079426 1
0.931086315061442 0
0.550077547220481 1
0.444456883284337 1
0.615984431850942 1
0.436847005424467 1
0.274447280032228 1
0.389349864271525 1
0.43468457981522 1
0.572545374572855 1
0.397458282786077 1
0.27860848827381 1
0.340129930259386 1
0.39268932006676 1
0.14565296791577 0
0.569552572493894 1
0.492162472337538 1
0.562295014957132 1
0.23335644306796 1
0.128887005563458 1
0.647161373883923 1
0.550157121997512 1
0.350603804948658 1
0.499799020388757 1
0.529055367445163 1
0.390513531277066 1
0.404303748709332 1
0.270819841514628 1
0.499331435607153 1
0.563295149794362 1
0.14265563780115 1
0.2093704439774 1
0.185233032187325 1
0.363712172539176 1
0.449029487369263 1
0.383417313390619 1
0.204597549215777 0
0.289287400274239 1
0.403223866851543 1
0.175280985917023 1
0.0915926348379466 1
0.421731907780415 1
0.361415758489946 1
0.622962816743686 1
0.584844893722974 1
0.650573931374244 1
0.0822768056088472 0
0.236842442967548 1
0.554897500819929 1
0.556681793355772 1
0.479184472749627 1
0.459672161614769 1
0.57691089138094 1
0.461792704833919 1
0.5717773604416 1
0.0577423732150807 1
0.538714993693509 1
0.504725856748156 1
0.171662681002151 1
0.24382467128694 1
0.453699460159253 1
0.321467853776144 1
0.4448514962687 1
0.351314047684873 1
0.395638370788122 1
0.533764867690588 1
0.218198493750598 1
0.0298038212514817 0
0.822134655233353 0
0.490736102533718 1
0.502445856531332 1
0.413213589477966 1
0.56746116430859 1
0.13790507129818 1
0.559958709963373 1
0.393773218172396 1
0.749557489151461 1
0.490083111880261 1
0.459739845890396 1
0.199510742084241 1
0.322687419634932 1
0.400511321064431 1
0.476793257432394 1
0.11419697821235 1
0.674440651080972 1
0.323484078121378 1
0.63777642327589 1
0.62739178735841 1
0.639499684432283 1
0.579622202787094 1
0.270188846994552 1
0.898668652760507 0
0.226189512106685 1
0.170799118480709 0
0.425253201295934 1
0.46761570873001 1
0.328866166473987 1
0.428268390838555 1
0.341457265087753 1
0.0453827026680462 1
0.229687685857976 1
0.594797078144918 1
0.675894593898533 1
0.423857761939943 1
0.566573838985811 1
0.362948140186454 1
0.282236619042217 1
0.315254722621498 1
0.761068072737531 0
0.564154960518841 1
0.523568612182472 1
0.190177260737709 1
0.378589008015988 1
0.568862527336166 1
0.448423749040597 1
0.357296328010614 1
0.379480151319612 1
0.200628367835063 1
0.152494238688911 1
0.260184085316995 1
0.168781949862407 1
0.320214082419405 1
0.436948304426039 1
0.418362740922467 1
0.193249570638818 1
0.508645282061805 1
0.635657440128897 1
0.586285039614815 1
0.365596837918497 1
0.507639159715676 1
0.120437530247448 1
0.256658936874421 1
0.190020213899481 1
0.0282058487477791 1
0.653813842372022 0
0.61557861286854 1
0.467615713737612 1
0.345137639757025 1
0.560369945689325 1
0.704294551870766 0
0.26983703953064 1
0.552383385159098 1
0.597433572483207 0
0.54948856744854 1
0.527752202081166 1
0.390120281799815 1
0.343237138501129 1
0.160038078093607 1
0.54191187676929 1
0.500723676630564 1
0.192360891361525 1
0.350515908168791 1
0.367557786069898 1
0.204837186568865 1
0.21253965061008 1
0.684632485293833 1
0.0851409968268931 1
0.570333059898446 1
0.419461605712916 1
0.357904678195562 1
0.465925034574188 1
0.55350700972071 1
0.331514470161982 1
0.560527830650235 1
0.312586431655243 1
0.545799396073223 1
0.675066337991395 1
0.40722953382617 1
0.468551747211564 1
0.133380046642886 1
0.247147347649997 1
0.424242109924043 1
0.570446323031825 1
0.13055618848303 1
0.250607749393477 1
0.227474109308784 1
0.509182807515328 1
0.329866958141454 1
0.500203034321073 1
0.36032617963002 1
0.60041174663019 1
0.490790375105721 1
0.370365284414478 1
0.672443672214384 0
0.283002366462138 1
0.935469164389647 0
0.396615131106319 1
0.517936293886809 1
0.394938700169805 1
0.462530499983657 1
0.487438140536324 1
0.414515085688291 1
0.0341794514229079 1
0.548440139462917 1
-0.0970581243328375 0
0.231903892487219 1
0.718117780342088 1
0.357168360602727 1
0.350155784816337 1
0.137576717197815 1
0.41944313179607 1
0.370615750789148 1
0.328186746900142 1
0.439958337823291 1
0.63805669017633 1
0.202903981436087 1
0.207866191410305 1
0.599182241113071 1
0.181925481439217 0
0.586513811556104 1
0.453607183070594 1
0.229772880141355 1
0.330608288422585 1
-0.0663702717291351 0
0.464459143898544 1
0.580735779054863 1
0.338032363821874 1
0.519618603362228 1
0.553730382839987 1
0.664314365622101 1
0.28289054040131 1
0.299078957328252 1
0.362025843863439 1
0.507819805796217 1
0.410669341195424 1
0.303513255489112 1
0.264671911419087 1
0.456059666643929 1
0.576429646254901 1
0.518927236649048 1
0.084737702802821 0
0.507922311890788 1
0.551857435242882 1
0.355209038774534 1
0.273198307938038 1
0.351413806322379 1
0.788343176308943 1
0.436175871592498 1
0.369964097952447 1
0.333885913342093 1
0.507837572665646 1
0.597103507729365 1
0.257106991832699 1
0.750341847689446 0
0.314188017573825 1
0.532194828740575 1
0.468261745821678 1
0.767168382510304 0
0.263772449945078 1
0.579290836180219 1
0.0238428446347631 1
0.528658822595121 1
0.424747526210643 1
0.386783545254315 1
0.375946863213469 1
0.582314168535619 1
0.38924599417272 1
0.190512681906635 1
0.342512179782781 1
0.371135667530484 1
0.632577367394716 1
0.241139392724468 1
0.302503936714671 1
0.207035349425404 1
0.375903759489883 1
0.531696708889395 1
0.392149414561686 1
0.190652446174418 1
0.430136760421085 1
0.111073570274261 1
0.22411278623597 1
0.621584918010399 1
0.364187224488171 1
0.341307556141621 1
0.545294810984818 1
0.352857504154379 1
0.639537562648748 1
0.431212385259302 1
0.321339769796703 1
0.376238416393787 1
0.137505247441576 1
0.10734428912279 1
0.765736465789932 0
0.657465986153033 1
0.290361441244422 1
0.500971434268023 1
0.2818263959426 1
0.25371537246381 1
0.466219210265242 1
0.296073218572569 1
0.437714204079962 1
0.301299527364997 1
0.377463331086659 1
0.586393130881316 1
0.0253771760470375 0
0.140886284130241 1
0.523566352977193 1
0.667281885029229 1
0.496994367854325 1
0.221237033236197 1
0.133968732223938 1
0.575050984722631 1
0.305628938111459 1
0.53702866851228 1
0.254396182485314 1
0.437521258772397 1
0.513937054002306 1
0.550449121522953 1
0.398571927009129 1
0.327137614260758 1
0.220157878568174 1
0.309110472053823 1
0.662014067962493 1
0.457061690119568 1
0.281934589165866 1
0.295170043834974 1
0.241719364231669 1
0.599821329974997 1
0.778198309653528 1
0.242173470264742 1
0.0643104453229768 1
0.426502021323319 1
0.49848382264882 1
0.324730462055334 1
0.429660450979092 1
0.399327242537874 1
0.463630408837133 1
0.586186248430275 1
0.390809610650317 1
0.361216442417487 1
0.22952161030246 1
0.448590213465632 1
0.624443230123929 1
0.420187179902179 1
0.361479095060339 1
0.381685909350641 1
0.760433274134995 1
0.329835123054957 1
0.396991751850748 1
0.405558838934649 1
0.25380843666428 1
0.468568919985326 1
0.454181957361945 1
0.210736295393558 1
0.699858891247831 1
0.585157680168035 1
0.162752510964384 1
0.27451732340544 1
0.29560561850927 1
0.301800063962655 1
0.623689542935327 1
0.334084663609812 1
0.125451131670608 1
0.47784280521128 1
0.378580399912603 1
0.246563914462184 1
0.393446020500478 1
0.405265890054234 1
0.614152071603511 0
0.418616111144362 1
0.649915786390177 1
0.445535703058521 1
0.364285449287047 1
0.589418268069454 1
0.537582002429999 1
0.461696507118652 1
0.571170468571125 1
0.655424082655496 1
0.700275114002143 1
0.386040728470679 1
0.444042481914835 1
0.140626102812223 1
0.393151198332827 1
0.280236729269623 1
0.327539965970943 1
0.639731117327042 0
0.0113491721943492 0
0.410231670057265 1
0.181127095544232 1
0.356043403982224 1
0.247787940828785 1
0.311939939886274 1
0.508708090393651 1
0.659609421004177 1
0.501148074683102 1
0.622757957456642 1
0.646709355448463 1
0.259330333142597 1
0.334894080317197 1
0.560708918528757 1
0.334071658885086 1
0.286119281178049 1
0.564312692583385 1
0.715248751903364 0
0.588543429255677 1
0.364793734816735 1
0.374354478838823 1
0.192673873860301 1
0.542391794602075 1
0.341402853193477 1
0.450051878098922 1
0.237714427079803 1
0.450128654738155 1
0.362104708967551 1
0.456386898873203 1
0.512290494708691 1
0.289594033153064 1
0.468153886866413 1
0.616397402770031 1
0.572295218275177 1
0.342242327577798 1
0.495353562988207 1
0.474270727743586 1
0.561082245956128 1
0.116330420224048 1
0.362137677887716 1
0.338490285334274 1
0.361311805916504 1
0.39367929871102 1
0.500944541695532 1
0.258692757243044 1
0.373463885152215 1
0.544468963240961 1
0.435414743589609 1
0.462511838178088 1
0.472444552652937 1
0.525170275003836 1
0.480917425716068 1
0.757017196375244 0
0.275532815506143 1
0.257878908646131 1
0.517726456780033 1
0.255395361833952 1
0.329519856424883 1
0.508467175233336 1
0.30741131792376 1
0.358742423221282 1
0.455967118099095 1
0.558213826775836 1
0.429689005042879 1
0.657954731099821 1
0.0436439492988856 0
0.313226669797249 1
0.304137274283533 1
0.193804504563166 1
0.573152093848014 1
0.720216433947689 1
0.0944124584947887 1
0.509067025512552 1
0.649031041552372 1
0.316445581010909 1
0.481735172740524 1
0.544176204193086 1
0.134348767434019 1
0.335932492490904 1
0.445981828964652 1
0.442857953470213 1
0.472114740067156 1
0.628588665246609 0
0.657976581890134 1
0.588215336894323 1
0.326825393904899 1
0.568970419733374 1
0.457888057846443 1
0.205688255642572 1
0.329929936500958 1
0.185805380428691 1
0.806617671343705 0
0.192707460966142 1
0.199900550264704 1
0.215019051354907 1
0.43121954023964 1
0.563389143298155 1
0.228170032721467 1
0.372548260318827 1
0.441271910807456 1
0.406933224981443 1
0.567343923127709 1
0.667071795848354 1
0.267962394149247 1
0.384882396957342 1
0.41736645530317 1
0.349294914419118 1
0.266288760668882 1
0.660804279901053 1
0.188445796505508 1
0.37577168144767 1
0.255414408897668 1
0.563445128591893 1
0.277336268512182 1
0.267000469639966 1
0.226288126361687 1
0.148318946448998 1
0.637932755169311 1
0.634202267375898 1
0.514760989664214 1
0.435280868993232 1
0.401999128894762 1
0.587962317098507 1
0.387022040582998 1
0.260751104387168 1
0.0620139402259653 0
0.436781054210089 1
0.382070316745856 1
0.089591445461947 0
-0.0677792077346837 0
0.287835113533459 1
0.416236863390288 1
0.474204698230684 1
0.455582978029175 1
0.303025413441983 1
0.489242909523786 1
0.321165222561637 1
0.464717193795399 1
0.329351689662631 1
0.449413040376533 1
0.557003991042134 1
0.368253434087116 1
0.596318233915747 1
0.287459006061067 1
0.86134479162823 0
0.350206384289332 1
0.436972083306674 1
0.523214185429205 1
0.286419528132783 1
0.581388259677465 1
0.396836792669957 1
0.396714647761251 1
0.443221901075899 1
0.338814562213041 1
0.365988434632735 1
0.116617062806744 1
0.859073464412556 1
0.24871946174717 1
0.483509895866569 1
0.565719728525118 1
0.155387841751044 1
0.518665192304319 1
0.382906931588761 1
0.198410217550628 1
0.460852398132463 1
0.076604927661155 1
0.540658713571406 1
0.199191660067831 1
0.0125429947705004 1
0.245303330527411 1
0.482034524811914 1
0.571436502285741 1
0.294889791447952 1
0.762217836848656 0
0.274809136438038 1
0.328236256739274 1
0.186168487639096 1
0.0282714969791978 1
0.34460071063215 1
0.176053758902244 1
0.386619009277734 1
0.506612480188656 1
0.631427036123705 1
0.639780281334958 1
0.295799133616584 1
0.144355721119091 1
0.547062826184615 1
0.197326092697399 0
0.323020393184168 1
0.251738562829143 1
0.103433926824675 1
0.671101330791967 0
0.357338221986543 1
-0.0465810345269398 0
0.359966657937288 1
0.121753167678886 1
0.502694415353506 1
0.0263788820288606 0
0.255722291703285 1
0.474983266683479 1
0.284276218776154 1
0.51666316231048 1
0.322756289975116 1
0.611543769798361 1
0.629690009010249 1
0.327398661495232 1
0.426133057532776 1
0.604023525025183 1
0.332860754466001 1
0.284070299344366 1
0.155250686861859 1
0.278603726446157 1
0.508038766634961 1
0.495227868860773 1
0.294483883643054 1
0.191729635663469 1
0.0224868227999211 0
0.291349778500356 1
0.655662809825425 1
0.206787646919975 1
0.668255153896888 1
0.141954553640795 1
0.380671896051859 1
0.737582448837976 1
0.515941193077932 1
0.0988110399043382 1
0.498498047413302 1
0.423767118475555 1
0.591782708544891 1
0.369473657548024 1
0.153949033510021 0
0.352736346078299 1
0.318278359835797 1
0.367511847018163 1
0.626760514357392 1
0.55709890987402 1
0.554365690514311 1
0.346962984900781 1
0.742541262078754 0
0.257206253926138 1
0.480129289344719 1
0.0684796393485343 1
0.592283168113751 1
0.324613714035789 1
0.44889587109481 1
0.214378444193197 1
0.510481219298849 1
0.257026092523216 1
0.462597145370697 1
0.619535156868664 1
0.779156056815088 1
0.514170258128767 1
0.653131559967685 1
0.63091288065886 0
0.40976387478926 1
0.421607013793201 1
0.452166498414608 1
0.293344548907206 1
0.642896131829642 0
0.258677043077928 1
0.37254171151131 1
0.0738347211926828 1
0.543101243198696 1
0.290252956905565 1
0.626170302274557 1
0.256787135455766 1
0.504554543860963 1
0.249078515717873 1
0.384160778399054 1
0.368229376911862 1
0.680213168034974 1
0.464228593986383 1
0.512892979683005 1
0.455238458860341 1
0.183225038974793 1
0.196927439042732 1
0.479058752538478 1
0.461076124608261 1
0.637361533216068 1
0.501403657075491 1
0.466009329611237 1
0.46897126360432 1
0.234842781428337 1
0.388765813538917 1
0.314261735172013 1
0.575822609561081 1
0.431539889362938 1
0.595866363276331 1
0.314332310624035 1
0.479800565516338 1
0.57770295665098 1
0.335803314067281 1
-0.000162898221195168 0
0.649920786297236 1
0.451817809690179 1
0.500063272673171 1
0.439866172483155 1
0.308680156995822 1
0.531434846957694 1
0.418859723566544 1
0.353917058766495 1
0.531706144150112 1
0.618760364859314 1
0.615002238198708 1
0.378375452824486 1
0.601465524848791 1
0.161109471142188 1
0.651558956804491 1
0.38638424530231 1
0.418602260153972 1
0.467161292967263 1
0.662220184820917 1
0.308605946468924 1
0.235603885724342 1
0.273831411125158 1
0.357430354729792 1
0.0878130893674667 1
0.590842010345602 1
0.153363704698029 1
0.536646196620852 1
0.00175655272717967 0
0.493446803000271 1
0.338843590288798 1
0.48090752285022 1
0.427329798124555 1
0.171446869985363 1
0.690164610353453 1
0.888924882207688 0
0.26130901815093 1
0.689052181545206 1
-0.0422366376510132 0
0.571003442292259 1
0.399409757315843 1
0.416631331392754 1
0.24628587906879 1
0.57101634620586 1
0.429329238196703 1
0.034143761864668 1
0.484853010509207 1
0.445826522686034 1
0.456020200147396 1
0.907001378621773 1
0.37154028317899 1
0.514336223262448 1
0.436893143715662 1
0.332548334423868 1
0.0848138230171171 1
0.249553680400978 1
0.199820128886483 1
0.45342414045262 1
0.3309019376927 1
0.65416542477651 1
0.482300631941196 1
0.771606981363739 0
0.323874258034808 1
0.347569606349125 1
0.415948663264558 1
0.555035693939486 1
0.607468805916114 1
0.301092562173136 1
0.150692571984064 1
0.611426610447388 1
0.705018524206816 0
0.161149638791181 1
0.282726984385864 1
0.157853004836722 1
0.355949331641473 1
0.195833177701941 1
0.530234912798274 1
-0.15681997762025 0
0.228722022552973 1
0.28599481320907 1
0.371263582403478 1
0.369448783350985 1
0.33261910030001 1
0.375873249805631 1
0.367576369357025 1
0.38147233679176 1
0.386397267856238 1
0.267274559482738 1
0.43036869630391 1
0.318384962486254 1
0.246554914634021 1
0.693704392549384 1
0.195679664707008 1
0.299186339359237 1
0.745087773296755 1
0.5122694863818 1
0.106610910040299 1
0.27473753798611 1
0.0882307257885748 1
0.510384051396249 1
0.532588755699055 1
0.251073017716427 1
0.422682241986608 1
0.369587030718605 1
0.224924892845421 1
0.478200267662687 1
0.343404915612299 1
0.281530699492901 1
0.221682813468837 1
0.378128976113909 1
0.292126878915139 1
0.284106865898331 1
0.479871183769135 1
0.498739308100398 1
0.343305945659794 1
0.416408634828234 1
0.281501536283553 1
0.436580240255153 1
0.480653517361337 1
0.230352115612172 1
0.468922582544379 1
0.292555280401803 1
0.610172351031681 1
0.387793030641445 1
0.532874010484956 1
0.39809869252928 1
0.188819965704494 1
0.524834841495082 1
0.368902968024373 1
0.607085354572737 1
0.736245826485193 1
0.23910995073497 1
0.500096547386752 1
0.399458010602156 1
0.510198681264528 1
0.661311233748571 1
0.46678518560672 1
0.35801370035739 1
0.229631627822375 1
0.67847098007766 0
0.367844948915731 1
0.110540802549224 1
0.427059990701716 1
0.0404015686901003 0
0.618441999613725 1
0.268264155843272 1
0.379370794930672 1
0.416038439023268 1
0.335130479525368 1
0.125635247076776 1
0.753944278214696 0
0.240597448102429 1
0.65539364477851 0
0.631455704937506 1
0.404207000691713 1
0.159360022756509 1
0.528029581936968 1
0.536522388972642 1
0.338129285856957 1
0.848720289629848 0
0.22321880367279 1
0.398670639929897 1
0.402852422792654 1
0.338787739451529 1
0.235384668574946 1
0.436388185383503 1
0.4859886643765 1
0.198547880269102 1
0.496744528584993 1
0.298258437237728 1
0.507310236739973 1
0.399967999904448 1
0.209452610912075 1
0.133466133195223 1
0.412789441122885 1
0.61834796129952 1
0.615148788822934 1
0.456441629197805 1
0.388135795169701 1
0.088618879894956 0
0.499459878266435 1
0.315779014556929 1
0.813211841195125 0
0.414385146032609 1
0.057668428273636 0
0.449875557338598 1
0.0334459990795804 1
0.319056675652255 1
0.316849432514617 1
0.387884904147884 1
0.416040782412733 1
0.599342246615057 1
0.572370790089328 1
0.386561534739903 1
0.386755226522918 1
0.354255258460239 1
0.317317813566117 1
0.321555615777859 1
0.451369125105795 1
0.359902272467135 1
0.411332258605374 1
0.515183877700938 1
0.339262863716043 1
0.475270286800637 1
0.499214062191766 1
0.13101654328488 1
0.444067839143133 1
0.374774587233678 1
0.511312637092664 1
0.69883525825041 1
0.52010418753229 1
0.335721549218931 1
0.305737366940919 1
0.0581471414700861 0
0.289708060038639 1
0.52710888921428 1
0.265705867406142 1
0.366027672382124 1
0.287097467697489 1
0.0923754099554008 0
0.53143057066038 1
0.471488971519328 1
0.479402921782393 1
0.347169857760301 1
0.363498982097402 1
0.552699402732344 1
0.25247086568527 1
0.432197646047974 1
0.197677678951815 1
0.367132129000488 1
0.512132326282771 1
0.43608080016909 1
0.306448795577887 1
0.476820397314663 1
0.449143270600717 1
0.445083812546829 1
0.425603639077195 1
0.482551382163372 1
0.247963925379921 1
0.280837509370241 1
0.464312725831096 1
0.426766257558211 1
0.440044634684549 1
0.313803768107037 1
0.500053898978614 1
0.54030446947596 1
0.209089508863714 1
0.179497378019521 1
0.37303378406004 1
0.289110274950672 1
0.2081928730444 1
0.556214014060411 1
0.41483737537534 1
0.578450166919595 1
0.236403803038766 1
0.490038124002699 1
0.454587278925848 1
0.134442685789978 0
0.401889023626284 1
0.5088600793418 1
0.480163877491001 1
0.410307529751719 1
0.372934075278325 1
0.462966617739481 1
0.566158813942688 1
0.197497149743112 1
0.414008298316015 1
0.65282327547454 1
0.52225831881155 1
0.0914895935164923 1
0.238442840546042 1
0.348332233624781 1
0.605134383953455 1
0.424899906826069 1
0.346011201940448 1
0.507551299638903 1
0.36853134064264 1
0.384862043824373 1
0.70479933515282 1
0.493405829484536 1
0.370686603642736 1
0.503457632790103 1
0.313159109334065 1
0.429595721791888 1
0.924460466970709 0
0.523867581682781 1
0.247366853924991 1
0.393576399308856 1
0.574070286544908 1
0.533609360736296 1
0.346305006397446 1
0.1861102202874 1
0.367485969564737 1
0.39200880903939 1
0.219331749411199 1
0.1751473201038 1
0.337422335268159 1
0.170067678032829 1
0.223231229196523 1
0.0483960820908322 0
0.122390479152281 0
0.70181788007748 1
0.182604954710895 1
0.420159665803555 1
0.590012295001227 1
0.27186645392775 1
0.421194175778465 1
0.466926000945759 1
0.154034028550214 1
0.515969906581669 1
0.642775840660566 0
0.255475968155517 1
0.712999046870211 1
0.701259126800691 1
0.596941965101917 1
0.519791576822437 1
0.14457397999916 1
0.348487477880108 1
0.512987180325315 1
0.344729170023667 1
0.644287665545774 1
0.304780543266781 1
0.56470974997821 1
0.136705206283371 1
0.466229558141013 1
0.475302318828275 1
0.0148158540593165 1
0.509317209547658 1
0.4507841121751 1
0.368729418564309 1
0.368888635589646 1
0.510890542569704 1
0.400793481788434 1
0.215620032774991 1
0.340014236210073 1
0.447886908374832 1
0.417810130405023 1
0.634182338729028 1
0.171132809866668 1
-0.164391817053867 0
0.473938756710486 1
0.327137351994916 1
0.214157778378211 0
0.387580471363186 1
0.505651228532577 1
0.644675255452163 1
0.430569886425964 1
0.363520420729453 1
0.156183329962175 1
0.236350112992509 1
0.317575168592306 1
0.481447650845442 1
0.429552877122841 1
0.128870249713138 1
0.413670005181963 1
0.168792548246162 1
0.417023189526818 1
0.502792530683454 1
0.525891888848692 1
0.285558176824612 1
0.325139655155285 1
0.277647303481318 1
-0.0291587597452102 0
-0.0975296056303621 0
0.141978357140277 1
0.277945393551862 1
0.215077044906203 1
0.234946026415106 1
0.784321096900277 0
0.360252466557714 1
0.211445851362939 1
0.0959550042209685 1
0.795131167583763 0
0.429109495483205 1
0.31302053057885 1
0.243656559682604 1
0.0873087399775962 0
0.204564398091879 1
0.380684787304268 1
0.436128085379749 1
0.258126124703408 1
0.331903238921838 1
0.143398700919473 1
0.267879096075378 1
0.446310363457966 1
0.426190492490708 1
0.285624581464982 1
0.576082974037984 1
0.463477886996744 1
0.285124420882228 1
-0.0372320906749533 0
-0.0158772394473438 0
0.562740163056969 0
0.413589223483265 1
0.40360007097316 1
0.218655798117336 1
0.630774043190333 1
0.378254773913121 1
0.609781478678675 1
0.831412317172211 0
0.545682713005798 1
0.526443912905363 1
0.547649069162734 1
0.669729979218681 1
0.0641966420466685 0
0.254013043119485 1
0.498115704521571 1
0.336060446649564 1
0.589708253366709 1
0.572802740610791 1
0.423046277043767 1
0.369939228882128 1
0.704642458434921 0
0.630047125060759 1
0.470723634101021 1
0.563525063767781 1
0.217649369612639 1
0.569413092661637 1
