# Supplementary material for: Bias caused by sampling error in meta-analysis with small sample sizes
Source: PLoS One. 2018 Sep 13;13(9):e0204056. doi: 10.1371/journal.pone.0204056 (PMC6136825; doi:10.1371/journal.pone.0204056)
Supplement: S5 File — (ZIP) [file pone.0204056.s005.zip › results N = 10 theta = 0.4 tau = 0.5 sz = 20-30.txt]

"dl.theta" "dl.cp"
0.338636494461499 1
-0.0491070981036698 1
0.148221061648401 1
0.18993391663738 1
0.494942641187453 1
0.483249784737564 1
0.537007678559046 1
0.0991805954677726 1
0.0545376053554817 1
0.291734471989162 1
0.504707526043009 1
0.810071730029072 1
0.562463613170198 1
0.278978690832547 1
0.877319080440954 1
0.521032155821478 1
0.0132726801283229 1
0.199521737791599 1
0.241278260100453 1
-0.123628116809226 1
0.804159976330753 1
0.649352790077377 1
0.48223184171174 1
0.14742396007514 1
0.22402576130348 1
0.767329750791429 1
0.425192490578899 1
0.587823318991143 1
0.626813438847909 1
0.235592689676561 1
0.675772967567074 1
0.233197314423881 1
0.541512349400245 1
0.239806861074863 1
0.985222387307351 0
0.284024560792782 1
0.368212773391228 1
-0.0747633172899355 1
0.348407832679653 1
0.264852074912095 1
0.633556660818559 1
0.0336629254853792 1
0.475073673858235 1
0.0198828207672761 1
0.447472627790336 1
0.572127596307884 1
0.403750238189745 1
0.539699100850814 1
0.333642656523981 1
1.05436946582419 1
0.522828797332644 1
0.738947772601364 1
0.287814825511166 1
0.710894473149345 1
0.768059051834753 1
0.651232229322214 1
0.0812206525501898 1
0.357357248561819 1
-0.093256761705811 1
0.58332797004749 1
0.427584254769281 1
0.167116640074052 1
0.506945851492281 1
0.0400979954423435 1
0.479340740462811 1
0.288804624730399 1
0.785434561387058 1
-0.0923153763060333 1
0.248048121799993 1
0.375311690133574 1
0.712319151807863 1
0.505739223742211 1
0.74013443335856 1
0.202035591305022 1
0.273596594275782 1
0.169056824771763 1
0.667343356071472 1
0.736438431784358 1
0.161752095468131 1
0.715312037446521 1
0.469084881707339 1
0.189510741902249 1
0.549368406073954 1
0.382630769928664 1
0.703055902283538 1
0.37049350587057 1
0.708247269807057 1
0.126654667794806 1
0.211762161356589 1
0.785205150254227 1
-0.0478915509894785 1
0.345054791979668 1
0.850805972451341 1
0.279723168211236 1
0.388653026562763 1
0.602778183262541 1
-0.137957646064921 1
0.276287499157333 1
0.531985923656052 1
0.157247787086104 1
0.444947474091986 1
0.078136351837482 1
0.53176391009105 1
0.375035245627087 1
0.775295137942552 1
1.0016535717373 1
0.410980631040818 1
0.230979877461042 1
0.193957223140911 1
0.0681437324541564 1
0.121764442223349 1
0.800319581782413 1
0.660574046691487 1
0.607502485210999 1
1.02403764111667 0
0.236643153557708 1
0.94024742909282 1
0.475908297419763 1
0.195457454835314 1
0.814948142756729 1
0.0568674138921707 1
0.601802411269448 1
0.782234486107693 1
-0.165638300189181 0
0.287100350984008 1
0.260478243002879 1
0.562002219199916 1
0.020880425451813 1
0.710248009539654 1
0.542191684469865 1
0.750584397095448 1
0.67939296624458 1
0.764774771483567 1
0.31408728262285 1
0.603672605507945 1
-0.467630920237781 0
0.455313601643824 1
0.791201823240693 1
0.69722666328563 1
0.122143911720713 1
0.898018028551737 1
0.204621906148828 1
0.882660206162377 1
0.884697054142285 1
0.834579581982616 1
0.127580931647671 1
0.472373700296853 1
0.395530565404297 1
0.70516062040117 1
0.217473379168166 1
0.275783345103776 1
0.56779136145322 1
0.26135884453674 1
0.221238277639561 1
0.343285395356735 1
0.690149602835781 1
0.185509055607234 1
0.249926308082678 1
0.648829633076333 1
0.247503716916481 1
0.533796199442369 1
0.541621177168511 1
0.662339942381299 1
0.470412294277908 1
0.175720654242958 1
0.94011387597421 1
1.25499905203242 0
0.611093891780936 1
0.556973570972253 1
0.30406439818222 1
-0.154577391396124 1
-0.0591238281024006 1
0.44642661894977 1
0.642714406631572 1
0.759098012273403 1
0.28631907504308 1
0.0634238566929616 1
0.0787587147035147 1
0.649561451540854 1
0.389048481963575 1
0.56526272694046 1
0.285243207196875 1
0.518380570508122 1
0.235774354412272 1
0.354765801862123 1
0.588650476941841 1
0.399221714359621 1
0.108912947724851 1
0.712846169560126 1
-0.0114984375077535 1
-0.000821052881304032 1
0.379745227167297 1
0.0203606171304977 1
0.463098826963386 1
0.832911831791418 1
0.569327984707067 1
0.180276244283678 1
0.0208570515758022 1
0.362994797703258 1
-0.218630183284709 1
-0.187661100030627 1
0.0527312009471233 1
0.747871066235249 1
0.726669132723187 1
0.386604446542016 1
0.513356954112981 1
0.236767347107905 1
0.303035002070645 1
0.0219053086385747 1
0.121952513952989 1
0.872802097695756 1
0.554256148079493 1
0.184146944514468 1
0.365696732698588 1
0.618028094673813 1
0.534588930222124 1
1.13642325313996 0
0.67997309397359 1
0.302129743605435 1
0.218433394898731 1
0.167035558323007 1
0.830810358399476 1
0.596877932961575 1
0.131277835882243 1
0.0575638689878129 1
0.587036364086426 1
0.210160528790908 1
0.438975711936829 1
0.43792086286978 1
0.870860235361931 1
0.470404580769553 1
-0.30684451203843 1
-0.166260940085945 1
0.410656152373954 1
0.393254830065608 1
0.619769927258801 1
1.06087460781274 1
0.00210696488441312 1
0.448724949898914 1
1.0288266314171 1
0.973365191634276 1
0.389704547519192 1
0.635530844622441 1
0.085941090944274 1
0.37941969616508 1
0.370352080787019 1
0.219000653230274 1
0.396632742622313 1
0.42814876341947 1
-0.0463034106538822 1
0.28954439536427 1
0.430061866981701 1
0.132356395404362 1
0.806829806945094 1
0.391636093604855 1
0.398695570050861 1
0.456975515942315 1
-0.107468950774638 1
0.265523468981152 1
0.179241801316752 1
0.535500268436864 1
0.537035805141844 1
0.0782795509378051 1
0.591195360554742 1
0.273877256368664 1
0.179673500001442 1
0.812715168155237 1
0.33966651135634 1
-0.00466917177745307 1
0.517866402151238 1
0.683462587205447 1
0.649650071444917 1
0.565472591738266 1
0.304511736080101 1
0.543184626305978 1
0.483821052839564 1
0.0972062240682929 1
0.761099773762188 1
1.23026150142805 0
0.474483220032864 1
0.60056769737018 1
0.813088714155351 1
0.796992151398204 1
0.475332561715462 1
0.725613168940385 1
0.92420006860988 1
0.512679215253172 1
0.850979290054732 1
0.416276618961485 1
0.784776697213828 1
0.0135124303640115 1
0.496940203784604 1
0.03468762822734 1
0.500640897727643 1
0.339430635613859 1
0.419527407461365 1
0.771257020886305 1
0.175236329340502 1
-0.0216441031716028 1
0.163177493760502 1
0.308854564323333 1
0.363454620544518 1
0.749019556129545 1
0.566224915013751 1
0.634865085250194 1
0.703064440108458 1
0.434580749648217 1
0.273069866632317 1
0.1473055420259 1
0.474413263861131 1
0.67824800833036 1
0.728698242947003 1
0.812184841219531 1
0.929471347101822 1
0.0536172629992261 1
0.512232328659021 1
0.595179525530145 1
0.374694307674213 1
0.36547731853368 1
0.179705280192053 1
0.44386360571575 1
0.477929647865314 1
0.465549995709132 1
1.21885529985498 0
0.0694400888076394 1
0.166077242400947 1
0.51116914687983 1
0.275333222732297 1
0.494111581737093 1
-0.0600981527041377 1
0.540139472966615 1
0.129022625819817 1
1.03888645539943 0
0.7476282077838 1
0.374347041840426 1
0.223299006755142 1
0.322392540138958 1
0.484423865909721 1
0.623262825439205 1
0.716810927676027 1
0.537917852449235 1
0.59467425915996 1
0.101758627959203 1
0.648669464283428 1
0.500093389204788 1
0.760000068579919 1
0.700838761873497 1
0.0467888425667498 1
0.445366382447473 1
0.36184037367642 1
0.413791432413051 1
0.876771612402836 1
0.699065750044594 1
0.0511260427461321 1
-0.0195145567341567 1
0.776482212124504 1
0.188203027984987 1
0.176745795284007 1
0.265797330939421 1
0.319524319171754 1
-0.0725490612552484 1
0.371007635622498 1
0.392894314673441 1
-0.0522802838030514 1
0.418924235418206 1
0.1266215274074 1
-0.136585125227803 0
0.46567177887191 1
0.281844682144956 1
-0.126539272184408 1
-0.218002045865424 1
0.296678839846388 1
0.14761328291787 1
0.367052025799379 1
0.365010201442265 1
0.909440502705103 1
0.382696424310336 1
0.139058039070365 1
0.318036185947852 1
0.703259410236506 1
0.764907806654492 1
0.43286637569255 1
0.701043245570037 1
0.129063412752035 1
0.50884488227677 1
0.00265633687502953 1
0.60023672015744 1
0.482309891287236 1
0.54175870351141 1
0.718699530937214 1
0.212198470141963 1
0.69090861358351 1
0.673744919394521 1
0.344386085965629 1
0.570932428856505 1
0.350936167326519 1
0.285546296208846 1
0.33075363336588 1
0.850491806558507 1
0.0841389292928375 1
0.432690627392103 1
0.434356496161942 1
0.124199723896986 1
0.465430431847672 1
0.594837878005287 1
0.3859585243138 1
0.297571289926655 1
0.0885084487684487 1
0.456395173836219 1
0.4046121324231 1
0.405385046745419 1
-0.0366275052203268 1
0.131358834891856 1
-0.501007211723776 0
0.608796712150783 1
0.549636024017532 1
0.466672967756311 1
0.763984638390775 1
0.207228917257781 1
0.208358927167967 1
0.117499011042162 1
0.876843800645322 1
0.409609171641768 1
0.131314217401322 1
-0.0521846916207221 1
0.203370346866055 1
0.618776466958971 1
0.235379609586355 1
0.267956832352024 1
0.46509750546729 1
0.373170155878668 1
-0.199633536578728 0
0.681394657924781 1
0.721260597790185 1
0.645747632195806 1
0.246643558746271 1
0.192135977914014 1
0.279674126197295 1
0.813489918669232 1
-0.186244343630173 0
0.315165118120541 1
0.165795503126675 1
0.317125739336976 1
0.771402197995186 1
0.754051855998539 1
0.645317395737379 1
0.84282282267475 1
0.416853751296293 1
0.71854493736414 1
0.129068930873618 1
0.346054505603396 1
0.150494135844332 1
0.456205897212351 1
0.591009204908374 1
0.698015985528571 1
-0.0638224937538226 1
0.331943491015207 1
0.610919595490109 1
0.634453712028947 1
0.202522993421497 1
0.679673025575956 1
0.581770596728605 1
0.806840679708619 1
0.311321767714663 1
0.427090065021388 1
0.0406625482464764 1
0.260779174111173 1
0.367187473354988 1
0.0537140862911645 1
0.291990016233211 1
0.306581285052045 1
0.712388429715251 1
0.698997951503943 1
0.43428507733169 1
-0.752571088571036 0
0.210459614972596 1
0.183727306763985 1
0.327238677769074 1
0.0965689670862531 1
0.19148978320721 1
0.189360491171852 1
0.414600544497807 1
0.432546368112248 1
0.426559293058212 1
0.36660647067511 1
0.471868839678618 1
0.749147185466783 1
0.165841026605988 1
0.563148343484876 1
0.362351506572243 1
0.456430060428875 1
0.671609162480383 1
0.425557422454829 1
-0.0286993252134149 1
0.896233561908001 1
0.0138657037863594 1
0.381222987357242 1
0.492930152406694 1
0.293588131223997 1
0.592517728721499 1
-0.0240650037024074 1
0.272892455381135 1
0.43340002651796 1
0.639174550022905 1
0.116448063629071 1
0.585760418783989 1
1.07333897227569 1
0.601619681278613 1
0.944859875481769 0
0.140567982634563 1
0.70661127043535 1
0.644305766090926 1
-0.0710904809051535 1
-0.0374866686147328 1
0.396573135629837 1
0.676830076614644 1
1.04551047509051 0
0.167990558794923 1
0.670358223120362 1
0.405734300331653 1
0.0497432730896824 1
0.667652449038151 1
0.0203536407239487 1
0.176170867851338 1
0.335051505387122 1
0.14959080781938 1
0.630326547489137 1
-0.00215251835115364 1
0.274815633456913 1
0.292604035180405 1
0.619016862882629 1
0.428830988240817 1
0.658500780371227 1
0.390921005395043 1
0.43256567103216 1
0.552610353671213 1
0.862653290572661 1
0.435615543389288 1
0.249606301495315 1
-0.0651302702000615 1
0.567044789270099 1
0.296874637193486 1
0.482025152484438 1
0.456183464207887 1
-0.204329706784484 1
1.15241563219289 1
-0.323262700769046 0
0.516291116839777 1
0.391772611751365 1
0.456003711666911 1
0.230426752412311 1
0.658890409647746 1
-0.00598996275840712 1
1.3128149538601 0
0.48291466199209 1
-0.00861114368567853 1
0.80794974944117 1
0.124535393551946 1
0.964485592046014 1
0.144750121707055 1
0.393423061835993 1
0.401375448912751 1
0.211612400220621 1
0.407378495701969 1
0.151545992539808 1
0.727295895449371 1
0.600423578558594 1
0.36619219510328 1
0.40634287089268 1
0.231750400246622 1
0.800507779558376 1
0.120614570874126 1
0.573212483190813 1
0.288175105159586 1
0.347156600946524 1
0.400365216540748 1
0.226473988055683 1
0.06272984403354 1
0.260996227244559 1
0.9330550399802 1
0.0632528968287901 1
0.595908769966533 1
0.343992462458846 1
0.526599957274932 1
0.806940713856016 1
0.392090358462026 1
0.409790235699009 1
-0.0894700925602523 1
0.713986815554789 1
0.627226770179035 1
-0.0294038227248389 1
0.180727556178801 1
0.416349194745327 1
0.724886492941288 1
0.125972919692868 1
-0.25440202670149 0
-0.0990253349962523 1
0.388708839727698 1
0.9495469663797 1
0.381674267545751 1
0.497424496324983 1
0.0547824922365289 1
0.836638739342892 1
0.918210396227354 1
0.122995655333377 1
0.67223017206768 1
0.384823423363559 1
0.417766243078147 1
0.13522013245661 1
0.518439628095871 1
0.76806372403186 1
0.320365023424258 1
0.714300478610628 1
0.563336024397858 1
0.478679215624896 1
0.210461915389944 1
0.354882265720111 1
0.636152326158492 1
0.52498356641249 1
0.31078479483999 1
0.689866118172742 1
0.462697060108651 1
0.516863702768066 1
0.203908267958896 1
0.430543209692695 1
0.808349481174144 1
0.267704805300694 1
0.335594351678721 1
0.68997472883506 1
0.280291309307439 1
0.836603543009679 1
0.327218181760306 1
0.558205708425085 1
0.571306821220016 1
0.209410013484095 1
-0.170451377470059 0
0.0968597806342342 1
0.578500306265981 1
0.575398405210759 1
0.840490122970799 1
-0.0379883804318359 1
0.400202763465015 1
1.06977832316743 0
-0.0140956957118176 1
0.225564854323384 1
0.317196665202716 1
0.141451488618991 1
0.478830716562425 1
0.115272730502331 1
0.183823461467815 1
0.495411043590197 1
0.969542800187642 1
0.382068839709698 1
1.0070016510614 0
0.50214818980259 1
0.601037153982525 1
-0.45032773262473 0
0.250420744044574 1
-0.118901929976485 1
0.885679881890838 1
0.772556619135814 1
-0.0376097331033766 1
0.144691565981834 1
0.670305575884544 1
0.79069923879127 1
0.538425712831638 1
0.503848998463719 1
-0.0129374902455483 1
0.563464849713378 1
0.852853808191309 1
-0.450923230788297 0
-0.0443363976013406 1
0.131699810101561 1
0.469404395884164 1
0.437330169675827 1
0.331309838880521 1
0.371904545850265 1
0.477451698824789 1
0.533171939205011 1
0.64729516576045 1
0.0294782033203837 1
0.400484222449481 1
0.231614071293332 1
0.266907887059596 1
0.332608150045661 1
0.258829958794879 1
0.469620332633804 1
-0.212398163121554 1
0.351269270081641 1
0.407591025539331 1
0.19603367994977 1
0.948173941602371 1
0.302528491496504 1
0.260436470825569 1
0.865203230431335 1
-0.0370349856341411 1
-0.102393799155838 1
0.569148135486193 1
0.868701854997803 1
-0.350548340414634 0
0.821903708056287 1
0.297610986517256 1
0.516796895478595 1
0.901127035998464 1
0.30461903318892 1
0.362597912841201 1
0.571591116202163 1
0.733786536267257 1
0.0325644233583264 1
0.427718704847041 1
0.46275573266969 1
0.686986132316967 1
0.113190319321928 1
0.151666423185387 1
0.415474326020096 1
-0.333188852403086 1
0.676005890650562 1
0.157624339223851 1
0.387436814766617 1
0.336184071903671 1
0.517395165568517 1
-0.0245313043898221 1
0.209760853026762 1
0.258144435190788 1
0.12164420727594 1
0.808690848614944 1
0.355154058158122 1
0.208747660408191 1
0.0389263199295612 1
0.148280541644909 1
0.625753391066709 1
0.358988370838732 1
0.104164217117956 1
0.15046156866734 1
0.754479626369598 1
0.0900386177617992 1
0.566916233826872 1
0.268206966303301 1
0.10269461981679 1
0.637901109163532 1
0.0365587440279776 1
-0.298189654588569 0
0.444347586393596 1
0.0697451720727875 1
0.747198473993221 1
0.39636411646633 1
0.577924240654529 1
0.667371178213078 1
-0.0132687380580076 1
0.689735535465068 1
0.728537212611026 1
0.405267395875491 1
0.506817326292139 1
0.496935120665091 1
0.395303038583766 1
0.519683912466073 1
0.549938311433481 1
0.0217127229151507 1
-0.0953454679969755 1
0.105318979607145 1
0.703457309827114 1
0.16017635781563 1
0.139020956143546 1
-0.017772951859519 1
0.698985471866089 1
0.00780926131033988 1
-0.25434934217885 1
0.663117811708569 1
0.287589305248821 1
0.0777994569318773 1
-0.339964831794476 0
0.661226668230015 1
0.652486336939475 1
0.994983632858996 0
-0.0999574705432675 1
-0.0262496008994497 1
0.541838920543511 1
0.163058675636189 1
0.409726053264698 1
0.351200150701383 1
0.315244926633172 1
0.218809912589414 1
0.658663859932276 1
0.561751526821896 1
0.56973454912029 1
0.143747809066814 1
0.14096401787103 1
0.404134515327572 1
0.836563551963004 1
0.176325791805552 1
0.340426875840522 1
0.191945448140813 1
0.350734496546536 1
0.75049291732215 1
0.787829928426316 1
0.366837470197521 1
0.29843360727513 1
0.0987403821815014 1
0.168190887977837 1
0.340331903968343 1
0.659381997855332 1
0.802989206291309 1
0.475688180131227 1
0.365257411739911 1
0.245282737182827 1
0.354140706773243 1
0.477335588359968 1
0.428944689044666 1
0.880062156860667 1
0.548151635344877 1
0.144663005978214 1
0.825506025460783 1
0.112386129446614 1
0.353322873923609 1
0.47456680843164 1
0.611978380429657 1
0.135362067432407 1
0.0686637976317576 1
0.920749804627054 1
0.601027027207879 1
-0.0390002145234415 1
0.257522471968077 1
0.509043708651076 1
0.378171637781008 1
0.686995925716923 1
1.09568278479816 1
-0.159255866850614 1
0.114916893563156 1
0.275959753258462 1
0.626395328529987 1
0.82490913920313 1
0.338593996960811 1
0.317391233894645 1
0.204320064695518 1
0.240837957188983 1
0.440947681281184 1
1.09703636468493 1
0.423941126592285 1
0.151734985564533 1
0.306037039489718 1
0.0638332076838677 1
0.0313659550524036 1
0.424455993696648 1
-0.162981900846467 0
0.458561262731705 1
0.226343095599517 1
0.549136275351021 1
0.996952351682656 1
0.603798485749157 1
0.339304269619282 1
0.346537197350385 1
0.15156612336618 1
0.561255431209888 1
0.602669886263528 1
0.52465574994799 1
0.377411395834374 1
0.0517404777359885 1
0.622595029796686 1
0.283321697021226 1
0.427117152843873 1
0.44669246035176 1
1.02777196211731 1
0.189340437212323 1
0.512367357089788 1
0.192351675481231 1
-0.278327576679637 1
-0.220142159399763 0
0.0702312520867409 1
0.241719310361308 1
0.576457375243554 1
0.635149306618018 1
0.906530145200748 1
0.327183077865063 1
-0.115635305342343 1
0.61295911928038 1
0.322198268197256 1
0.450547790822673 1
0.312089906000863 1
0.201163232892635 1
0.258067013009115 1
0.434995415371273 1
0.169773286347526 1
0.7732874048927 1
1.09068729588726 0
0.574460088196833 1
0.206001148227611 1
-0.0947384746252921 1
-0.132724813887437 1
0.318973225000395 1
0.229175152764265 1
0.780460241824266 1
0.104196675712434 1
-0.198461347000345 1
0.0940810682930738 1
0.525236993329345 1
0.572257245229321 1
-0.244598525398666 0
0.484582817915043 1
0.441568763075155 1
0.343675392363097 1
0.462901076163515 1
0.547826654065115 1
0.27768806355785 1
-0.0719587142746503 1
0.843405555312022 1
0.540168327950939 1
0.469903041740517 1
0.361702405996599 1
-0.00713686422000831 1
0.289051131967762 1
0.311837721043168 1
0.738751639736284 1
0.487897688797578 1
-0.0239000818226756 1
0.616476547938971 1
-0.41207194206055 0
0.59922883765627 1
0.388449697890783 1
-0.0156406043978046 1
0.330548063832837 1
-0.0609666426653643 1
0.161800924576416 1
-0.141966366197051 1
0.484282716810778 1
-0.0720427686973273 1
0.639204988011076 1
0.540484111320557 1
0.287683383752784 1
0.986666309129997 0
0.391794459860461 1
0.845883734425195 1
0.067529533799113 1
0.383835579983366 1
0.44755723838047 1
0.578298420785051 1
0.536151440029526 1
0.759455512876567 1
0.190935777376904 1
0.288597055350811 1
0.642537779590168 1
0.190529158447648 1
0.14623447834116 1
0.024198201336985 1
0.415432049937027 1
1.08682399408203 0
0.0707914821273287 1
0.824294911028245 1
-0.168656648345336 1
0.546218558176133 1
0.572193200544143 1
0.0694596168537292 1
0.411399896500036 1
0.603518448137358 1
0.52388828792681 1
0.516362190691954 1
0.374180874249717 1
0.972457257775235 1
0.342762378432005 1
1.01436896950062 1
0.375589525558525 1
0.26258695036748 1
0.247939671010149 1
-0.129410420202994 1
0.269561645467525 1
1.14763814527674 0
0.782889722661964 1
0.432644947628568 1
0.102083334950492 1
0.248765993885442 1
0.211641538185899 1
0.342029184486506 1
0.724719263887477 1
0.217924335722609 1
0.318498787847232 1
0.0631007808300663 1
0.920217611979577 1
-0.206212343074406 1
0.213064107806309 1
0.83195045225083 1
0.509487990144883 1
0.167743576047721 1
0.961473207300218 1
0.179904381515992 1
0.839462218843589 1
0.24564505133741 1
0.386260475306611 1
0.0324546998025162 1
0.439778541314575 1
0.64397082336469 1
0.441728735641518 1
0.68991689210193 1
0.20080104276784 1
0.529444040064227 1
0.19565919524752 1
0.486536043653038 1
0.786349147554565 1
0.636595485484144 1
0.356180090822101 1
0.394809725403429 1
0.579331976507061 1
-0.0203597367639652 1
0.44111045518189 1
0.498432751492719 1
0.13829046210695 1
0.242313467171323 1
0.686579632917775 1
0.0851072105946366 1
0.366220288345553 1
0.119383596251112 1
0.0998302047510947 1
0.893041961220605 1
0.354096834358847 1
0.245361790133396 1
0.74510963164808 1
0.163871351878059 1
0.422059889166507 1
0.19558420282532 1
1.04023107590904 0
-0.0421645983897803 1
0.51542525262608 1
0.384641000163426 1
0.507434792539157 1
0.420305340106014 1
0.440061890634447 1
0.22042984368999 1
0.399513348051896 1
-0.576798705444369 0
-0.251273873855186 0
0.15384609532488 1
-0.170544161555664 1
-0.257459369618572 1
-0.3303488656348 0
0.115299624245877 1
0.293996291582943 1
0.637780391665491 1
0.67242819850641 1
-0.0972441783525187 1
0.321461645096932 1
0.307153925928564 1
-0.0436818254288065 1
0.59967813203469 1
0.560311092117047 1
0.701716923805021 1
0.501833934295192 1
0.308719923193253 1
0.214832896829733 1
-0.345590258928675 1
0.579969731337849 1
-0.162748172129444 0
0.853595898456438 1
0.553915677973849 1
1.07578409934179 0
0.10702335368995 1
-0.00888653051420815 1
0.222937229212089 1
-0.0893793104380198 1
0.810412308601676 1
0.711523345890877 1
0.767999026694968 1
0.851905837074187 1
-0.0571617306783591 1
0.437703946122934 1
0.242538746175629 1
0.170853571606849 1
0.195891192147082 1
0.0548160229909886 1
0.769667240185479 1
0.34753307537795 1
0.198623308043271 1
0.784217737318426 1
0.830030296688893 1
-0.126694140820344 1
0.788818267040266 1
-0.084561811539528 1
0.436902944722421 1
-0.137656189295772 1
0.250422665918078 1
-0.0442075364781549 1
0.161692290520036 1
0.405318183340674 1
0.779582678899337 1
0.353107596229151 1
0.917774361078733 1
0.40499921881082 1
0.327471767593012 1
0.0815469060626551 1
-0.0586532104272282 1
0.0017717607560437 1
-0.0581151800039649 1
0.469678363325999 1
0.26710069549018 1
0.414081024695364 1
0.354221865565062 1
0.528705953660643 1
0.0617765136620509 1
0.616526911180447 1
0.117183966833857 1
-0.12430728467838 1
0.506034631716445 1
0.281290607949814 1
-0.161324634716365 1
0.861178563690206 1
1.24786039104797 0
0.427262749202356 1
0.217046206308192 1
0.553778722387947 1
0.515043747365495 1
0.59928615983677 1
0.81628847208783 1
0.0367412657201387 1
-0.0411228736221126 1
0.0740568393455245 1
0.270435338131927 1
0.886331381578664 1
0.491990497020977 1
0.448895249700548 1
0.169431176727395 1
-0.167463749052565 0
0.217075614172212 1
0.185730857774936 1
0.328692961334852 1
0.0665271929213334 1
0.507244138703642 1
0.238986615977965 1
0.0213820834426527 1
0.741196380599383 1
0.0175506523300491 1
0.605963153040231 1
0.454366392476864 1
0.658456418698783 1
0.248607915952461 1
0.212158909044926 1
0.513664421287923 1
-0.317739153884813 0
0.418162097282722 1
0.687605759570493 1
-0.0664439476386341 1
0.584786665300903 1
0.701912276202667 1
0.491728069676655 1
0.784956253520624 1
0.826355637529097 1
0.253271281910731 1
0.666258494398678 1
0.335892656119283 1
0.742986526381545 1
0.627177980570956 1
0.365632668957483 1
0.28153675855483 1
0.230347256922223 1
0.289428056735813 1
0.0579967345580286 1
0.261377265374704 1
0.469245289219168 1
0.216463885934617 1
0.133627602292175 1
0.257496895682313 1
-0.428551682185859 0
0.595864657017383 1
0.491115729585097 1
0.83316016328778 1
0.275188215782925 1
-0.0578726088300184 1
0.036847733310583 1
0.863896120510535 1
0.35434084406332 1
0.604839273685326 1
0.0843060348185512 1
0.401355999338965 1
0.465614881558301 1
-0.171429995406246 0
0.209016245990644 1
0.488872253696726 1
0.848687484306913 1
0.469815792838117 1
0.220727413619729 1
0.332936887501947 1
0.579959253403323 1
0.385345511322818 1
0.80447391969585 1
0.587339605029136 1
0.614476074347002 1
0.267490330128458 1
0.548307092270086 1
0.681454668781376 1
0.0289561059706558 1
0.0692715894510794 1
0.114728470778548 1
0.272471338773996 1
0.239441493869083 1
0.46266122684478 1
0.0807579234704221 1
0.349443216728127 1
0.549525614171741 1
0.738509695796034 1
0.0255747624030132 1
0.21407226324794 1
0.690089230994545 1
0.266729518877886 1
0.440166549257161 1
0.33196049906658 1
-0.324309507826016 0
0.218568302246097 1
0.91099982593824 1
-0.235508088763824 0
-0.00658721597914945 1
0.575353408241862 1
0.295842440251755 1
-0.029731412189564 1
0.545979384200175 1
0.130618845132769 1
0.25420610568293 1
0.74944957284957 1
-0.0571014641869819 1
0.786959123682471 1
0.472765071315572 1
0.749040607530567 1
0.435427695992348 1
0.405357837459755 1
0.508191591685712 1
0.810388009746787 1
0.577287118552085 1
0.388243298747271 1
0.280083676967378 1
0.506746500999083 1
0.355698069872305 1
0.167814733889411 1
0.711987636326415 1
0.30080757743729 1
0.115855053524008 1
0.542428120972483 1
0.541724199326408 1
0.176069427673388 1
0.550691707575734 1
0.465797411549658 1
0.729833818339399 1
-0.0198660773649393 1
-0.476037173257024 0
0.753658713407983 1
0.0664103920229418 1
0.0902547546332717 1
0.376186391377076 1
0.843025800887842 1
0.519381949895216 1
-0.0950486207092674 1
0.155450102718684 1
0.145402808486923 1
0.868950163023501 1
0.364175578799051 1
0.321235336961037 1
0.405316572260574 1
0.415036791434469 1
0.54593160405894 1
0.725493673956318 1
0.470265729254546 1
0.422948333668522 1
0.0603971407901375 1
0.494037950581196 1
0.638568639409817 1
0.433807409114005 1
0.0710373384555604 1
0.916293380401933 1
0.636215246445176 1
0.256784313020908 1
0.563386216868834 1
0.251691593453512 1
0.6293143937979 1
0.543184580648276 1
0.715804383856945 1
0.511078870396561 1
0.812899178043772 1
-0.0134526814942197 1
0.236572967781838 1
0.323774058658135 1
0.48870496603659 1
0.00890898720476577 1
0.478275890991225 1
0.113704289620111 1
0.989363408593816 1
0.0349246713694466 1
0.143181362381154 1
-0.320218618693339 0
0.801388112311456 1
0.318911996219079 1
0.372675840846062 1
0.528452566605738 1
0.645039434609331 1
-0.25141364144243 0
0.225423944486985 1
0.340318025580123 1
0.217108696931004 1
-0.183262605506202 1
0.598998664911926 1
0.1848514553226 1
0.535068101488855 1
0.266071196605541 1
0.636569545929027 1
0.0223290914872585 1
0.554049530216824 1
0.453491426980428 1
0.20056482974748 1
0.517563698516869 1
0.354382332862547 1
0.575604578548074 1
-0.0373859556714115 1
0.712394908860982 1
0.281804918094742 1
0.477138989596126 1
0.390389532938895 1
0.475295103979361 1
-0.0160199293130562 1
0.523461957124133 1
0.125518018652143 1
0.75480295335583 1
0.550571895716154 1
0.588629803744054 1
0.0512636817540322 1
0.699405109195211 1
0.402704309058499 1
0.301697449933932 1
0.591865282984799 1
0.572137394535917 1
0.429314654992303 1
0.621651942073896 1
0.494035472095363 1
0.426140982805491 1
0.775922741139238 1
0.243345642916923 1
0.192255961259143 1
0.209673053353449 1
-0.156731933955781 1
0.399207649984726 1
0.393887894962599 1
0.16175071475827 1
-0.934287695301787 0
0.271557877964611 1
0.403843275250388 1
0.116093053050484 1
0.142208897465408 1
-0.150367008123574 0
0.379953838163748 1
0.154505155748502 1
0.856749295513178 1
0.0242136573466068 1
0.173753317495677 1
0.585522086441881 1
0.710465503135532 1
0.269307374715924 1
0.503570154523962 1
0.258081267025121 1
0.44572919606118 1
0.446802407262953 1
0.117790289158311 1
0.57475806491197 1
0.928772916912554 1
0.0332324727270865 1
0.769536968659663 1
0.0395010529545081 1
0.117902428346841 1
0.982216408997737 0
0.140747884014325 1
0.607894166935826 1
-0.269690139533444 1
0.599661633297699 1
0.132518562904079 1
0.583057840030493 1
0.32007112998311 1
0.236503931224034 1
0.481693449451908 1
0.497577199052228 1
0.663859232845543 1
0.979100132724103 1
0.0515656824155977 1
0.522478606539287 1
0.847739395212413 1
0.14507900324886 1
0.332603337390522 1
0.24294471237564 1
0.450651188536092 1
0.210396856542651 1
0.444458935145562 1
0.859484716205374 1
0.768276909212233 1
0.820940137173881 1
0.119487230121336 1
0.940062404504476 1
0.283111396851523 1
0.328768687205938 1
0.372407878641468 1
0.292971372320996 1
1.01179391928105 1
0.508725980489972 1
0.328926479291132 1
0.177014233255733 1
0.70061013809945 1
0.493795284040046 1
0.0659466145156462 1
0.32917789251908 1
0.504630129066733 1
0.671293597683622 1
0.53620276612215 1
0.426267926350922 1
0.0828088879856915 1
0.120102888049246 1
0.40494401285719 1
0.361941780001399 1
0.58868725796529 1
0.654180475622594 1
0.535273051944809 1
0.580299487166453 1
0.0343379232041112 1
0.56415244594813 1
0.41334652276656 1
0.519271270939878 1
0.228312213378547 1
0.874336298707641 1
0.266998743651116 1
0.350347805887116 1
0.317006529532992 1
0.516017821975528 1
0.588517658757369 1
0.589689940075248 1
0.29644505690138 1
0.0471048764997138 1
0.449994024276938 1
0.409145798918387 1
0.266208699955949 1
0.191369967819534 1
0.241983451034684 1
0.265449743642972 1
0.332501636005467 1
-0.0170817566663417 1
0.1066719200347 1
0.257811795113731 1
0.343057874914248 1
0.308039086271375 1
0.351766432794695 1
0.679788831405179 1
0.521236248157811 1
0.785203911834625 1
0.603323206194025 1
0.235192966933219 1
0.414204648969345 1
0.11846130653698 1
0.187255830830096 1
-0.234047052898907 1
0.662945440831474 1
0.952974994397789 0
0.84082739664079 1
0.624514371371972 1
0.460675224704725 1
0.340808029071369 1
0.323776994840433 1
0.892026679165634 1
0.284028410803836 1
0.4462167311801 1
0.791903093182633 1
1.10818867317895 0
0.609106869824828 1
0.230593370584404 1
0.579367632262672 1
0.616070897239682 1
0.294888059277778 1
0.181715073082151 1
-0.250199812588261 1
0.899993921400281 1
0.290378417002153 1
0.28354055410866 1
0.519245337451365 1
0.315679907690733 1
0.184956982934554 1
0.447342025690505 1
0.462084764690743 1
0.628359566836087 1
0.50280533621433 1
-0.281665685782666 1
-0.132990497529413 1
0.333257711577654 1
0.147958994464575 1
0.468184346248376 1
0.566465864492407 1
0.317032406767149 1
0.835528482522975 1
0.357279851097831 1
0.335595291910867 1
0.214604611019593 1
-0.0570306201365123 1
0.515992200970306 1
0.698542080950066 1
0.954482641759286 0
0.75276628447438 1
0.442675015995468 1
0.399780427932996 1
0.576859361464335 1
0.545247911438935 1
0.297839191491258 1
-0.139213512447957 1
0.182033761884637 1
0.250631091564892 1
0.386231490415586 1
1.1681241424298 0
0.391385637711252 1
0.621392004914472 1
1.28562706844719 0
0.538372336005109 1
0.52295006213679 1
0.315459607974274 1
0.431863248486863 1
0.456898292725371 1
0.679088582737648 1
-0.183047726554652 0
0.825152478904798 1
0.315334795538029 1
-0.0989586131083771 1
0.761786107541107 1
0.188875870343442 1
0.159024166631248 1
0.164437022411408 1
-0.330325054845137 1
0.105140304213618 1
0.512390185231357 1
0.586142184306757 1
0.156606194641377 1
0.752525279159627 1
0.259543881401584 1
0.0977909207230778 1
0.861883735100698 1
-0.0110969645621759 1
0.575916576475978 1
0.495440391207035 1
0.445192885546436 1
0.617968162556292 1
0.403903351925284 1
0.393982245329433 1
0.258889385052637 1
0.679376482849837 1
0.378812954863706 1
0.279256290853192 1
0.373785554639127 1
-0.260742756528223 0
0.185712129491626 1
-0.55885038771624 0
0.0202868657489451 1
0.499040113483053 1
0.710692993868809 1
0.441345559342276 1
0.46140831283929 1
0.360123707315029 1
0.0544790262167848 1
1.15120288569662 0
1.29039576341727 0
0.492948451228195 1
0.731101290088037 1
0.174800165357301 1
0.850702639806976 1
0.257713464826874 1
0.415616844815917 1
0.899319012476788 1
0.114758229654363 1
0.465254269791796 1
0.478138048804457 1
0.489431496899659 1
0.325618785877426 1
0.148301560022812 1
0.104904638518796 1
0.644573530780654 1
-0.0133411980405644 1
0.535080800834483 1
0.401709637687323 1
0.428728342095866 1
0.319926056540646 1
0.0205236337815133 1
0.308971191402046 1
0.324195239164919 1
0.650924740485185 1
0.420060676421429 1
-0.0868898966396469 1
0.183330464720458 1
0.249013707403811 1
0.410366786948686 1
0.450065669540869 1
0.50032400783775 1
0.266213614030593 1
0.801668422812685 1
0.280708792051224 1
0.689785327963243 1
0.697428459486831 1
0.472921532785728 1
0.480841729957467 1
0.330077967926824 1
0.0358026570405195 1
0.473587754315452 1
0.497949235009957 1
0.417151139305129 1
0.248439412046293 1
0.290932731130821 1
0.825031587672888 1
0.453712923614638 1
-0.0073840418865635 1
0.100596776215388 1
0.686624166721371 1
0.485500218276605 1
0.758032031780863 1
0.357888706611287 1
0.406028962750277 1
0.339603438343332 1
0.523354671778096 1
0.949212886923477 1
0.635662276643282 1
0.63477986749129 1
0.775311507671847 1
0.929348403531226 1
0.462072236126826 1
0.513714637330662 1
0.161492618235614 1
0.631846831514854 1
0.559551768427533 1
0.524623772526316 1
0.371418433828165 1
-0.142434956973364 1
0.459415319347752 1
0.575193189797576 1
0.318967490626527 1
0.988235272401382 1
0.599669209130002 1
0.53820948728952 1
-0.421790034558051 0
0.95887695919361 1
-0.451286886067978 0
0.761349231573232 1
0.170377428861596 1
0.598753039744038 1
0.494096408720903 1
0.145098997582224 1
0.446489355828695 1
0.0802389486604273 1
0.593669834567959 1
-0.165799091684868 1
0.733919647901841 1
0.386515585874323 1
0.624984648856658 1
0.753203934913855 1
0.683019880199969 1
0.448274037654548 1
0.75967692371274 1
0.45143282671578 1
0.754121573892203 1
0.396132556899249 1
0.245952514184575 1
0.309100714150146 1
0.631159327302843 1
0.111141488688463 1
0.651937040749811 1
0.631728834450189 1
0.21414185733169 1
0.607630058514255 1
0.708749662232778 1
0.53482773864272 1
0.134909009283652 1
0.284801842587025 1
-0.0595502251631005 1
0.592935755250614 1
0.260934053857953 1
0.699221610811701 1
0.340593679342775 1
0.619203314355782 1
0.0832268580322096 1
0.624128579579846 1
0.604805092801648 1
0.792789891921855 1
-0.192492063773003 1
0.844425932987161 1
0.786060628427274 1
0.560666157240395 1
0.359129607340712 1
0.162243363107071 1
0.127932230565006 1
0.959323769437959 1
0.244033345296871 1
0.793039624676141 1
0.398890911960617 1
0.0579483142710129 1
0.526058701982906 1
0.523581194743615 1
0.848389805149879 1
-0.0345496480903859 1
0.509095855360869 1
0.166970467953628 1
-0.170346779658363 0
0.0636791675009276 1
0.503502841670858 1
0.237759414567311 1
0.260907387049751 1
-0.110050712180529 1
0.455175886012367 1
0.669900858714182 1
0.249221801154493 1
0.164611933248701 1
0.105182930863314 1
0.382686137039594 1
0.460630241744374 1
0.539375378809704 1
0.352394138375377 1
0.453268166923522 1
0.0611592013959254 1
0.347274985623248 1
0.729060922518069 1
0.233640587302222 1
0.0716469646959527 1
0.593168388864483 1
0.468846728077236 1
0.243779969130054 1
-0.321628523225715 0
0.052754746630745 1
0.29004560445456 1
0.278576841030276 1
0.480281814633046 1
0.19543574299106 1
0.866179861600267 1
0.0177845926381077 1
0.273366282198967 1
0.0387541943669199 1
0.356745693871998 1
0.421559576316158 1
0.143563188099183 1
0.671126906427753 1
0.213044605356097 1
0.227868776846309 1
0.39463468578914 1
0.354732898680186 1
0.780806206921247 1
0.873780041269698 1
0.146061643201604 1
0.277574701698257 1
-0.021656048903388 1
0.548108226112085 1
0.0746369640347543 1
0.643310810842448 1
-0.112432453106059 1
0.788383347295954 1
0.403897869626895 1
-0.526863903053497 0
-0.0436348328109578 1
-0.311737398314485 0
0.230437141849716 1
0.223621582942519 1
0.773077241605522 1
0.143617962540885 1
0.390968352052367 1
0.818567964492301 1
0.414143962473425 1
0.583586094890611 1
0.956039606276383 1
0.397766975142783 1
-0.0442295295047294 1
0.972294642599738 1
0.124319775570932 1
0.116561121353862 1
0.366706545548221 1
0.623054260486857 1
0.798137337153976 1
0.25593801594844 1
0.47264312280116 1
0.488293704327545 1
0.765198457075211 1
0.29098863941568 1
0.266619819763674 1
0.213439617069347 1
0.604598838400239 1
0.524608810350552 1
0.244355555645078 1
-0.023479014148214 1
0.781128011056047 1
0.0808719570248339 1
0.371967942247881 1
0.831883755013472 1
0.0571960464994785 1
0.456798439088384 1
0.584992591578935 1
0.240860754615007 1
0.0830509242830789 1
0.367428702298791 1
0.181047099881121 1
-0.225728468800543 1
0.0274517691365841 1
-0.00361003478433289 1
0.690253530416824 1
0.374362512320068 1
0.387157566001785 1
0.0629351094775725 1
0.744485931675013 1
0.472771231519358 1
0.763720334573491 1
-0.0850964518843513 1
0.193659418609738 1
0.443027631057121 1
0.676008330279916 1
0.821198615140087 1
0.584273167988141 1
0.952970637676715 1
0.438392906087135 1
0.498284838981799 1
-0.032303442455577 1
0.706408026827732 1
0.465283224961357 1
0.203357999482 1
-0.217232738179883 1
0.427314646038965 1
0.560811457126674 1
0.16473412452192 1
0.288342076471525 1
0.807050335085205 1
0.274793787843638 1
0.400229804177012 1
0.223584626211255 1
0.340121435412755 1
0.190107510546197 1
0.22882631213215 1
-0.226380744928079 0
0.254307074850291 1
0.388530295347468 1
0.689267291936106 1
0.550778001618116 1
0.113219989425437 1
-0.0109249576206757 1
0.152686540594304 1
-0.0884765095965005 1
0.280360030693449 1
0.644015473921191 1
0.0325042092922785 1
0.107599684356536 1
0.184775470812347 1
0.208002444105049 1
0.498191776652576 1
0.347447786134826 1
0.101361475179778 1
0.470543334518754 1
0.106976926701819 1
0.444017365080907 1
0.36569022355809 1
-0.0849191504241877 1
0.111029420159785 1
0.222856583629796 1
0.634439889036051 1
0.450899138682781 1
0.28123972375885 1
1.05516719428665 0
0.497336203606002 1
0.0862143669462924 1
0.555991334364876 1
-0.163062014464654 0
0.640548545279065 1
0.548169446117385 1
-0.107157515836775 1
0.749202578913101 1
0.471791133928766 1
0.904695473363407 1
0.590856369001866 1
0.0948359646840941 1
0.0792104843999584 1
0.619344291569586 1
1.09983608348605 0
-0.0180983300567585 1
-0.172928332509154 1
-0.0468131050535065 1
0.156656171888669 1
0.631151573236691 1
0.00111670167124925 1
0.411962143733747 1
0.480286392281105 1
-0.218068434918165 0
0.675239904600416 1
0.106198178650676 1
0.926217536263058 1
0.605339106857092 1
0.36246444080027 1
0.135940146902334 1
0.859821112896654 1
0.567454003526745 1
1.00940498031305 1
0.0406806166965504 1
0.425184923061347 1
0.34684380802929 1
-0.157972850063161 1
-0.0208878887069597 1
0.257687855611686 1
0.312825818624603 1
0.582350352292172 1
0.0381751005995711 1
0.0469580198278806 1
0.127912840294138 1
0.0916818875301269 1
0.362271185251408 1
0.797017367652879 1
0.373322043171435 1
0.843708816524067 1
0.661397358017267 1
-0.200575982495706 0
0.458355106051555 1
0.080835471190207 1
0.691266307593119 1
0.503723501922536 1
-0.364025815036837 0
-0.0833492408671494 1
0.375840406237447 1
0.138687640136505 1
0.150294015432015 1
1.05560816383655 0
0.739334017863918 1
0.356238175445442 1
0.354091594990532 1
0.293178118446022 1
0.497036907528868 1
0.371707159897241 1
0.476521786005556 1
0.592363254543837 1
0.151873664132674 1
0.884334721682158 1
0.0835370505423532 1
0.410665889534753 1
0.606400955628117 1
0.763743866568587 1
0.615051927951666 1
-0.0773196563617229 1
0.226924557534417 1
0.487347735460054 1
0.722977535544775 1
0.538384814890456 1
0.473916027399526 1
0.739864480554994 1
-0.079155753343415 1
0.533938726204296 1
0.741934748518891 1
0.178465416880559 1
0.474281748250651 1
-0.150462049937534 1
0.487617052103857 1
0.0461119994296887 1
0.338555603734513 1
0.753653000117138 1
0.774835740741266 1
0.474234257497029 1
0.319087608093658 1
0.148269153567814 1
0.207561593523548 1
0.118207796889199 1
0.192645513524929 1
0.387948405361097 1
0.481469415938502 1
0.577358128955524 1
0.506551241929746 1
0.794497506282948 1
0.132135358753353 1
0.870180445185864 1
-0.127334911599701 1
-0.0171663568117874 1
0.319389732322025 1
0.578514721542727 1
0.344090114623132 1
0.12486951514269 1
1.01642102376314 1
0.173246686704744 1
0.998805700283113 1
-0.042463215974682 1
-0.244115799327556 1
0.129358668741026 1
0.317518438012461 1
0.324531727742436 1
0.523577646671011 1
0.42552386856631 1
0.382224284592695 1
0.373544566306456 1
0.333734465200991 1
0.35686155727926 1
0.425827632014826 1
0.139774196744181 1
0.431197450736254 1
0.472276060404108 1
0.0181609555338637 1
0.0776270517289582 1
0.232954269770903 1
0.536880345342701 1
0.27421606948831 1
0.0811685210892419 1
0.637399774132432 1
-0.0545305489065552 1
0.31790081860207 1
0.179827391241729 1
0.408352690665015 1
0.49769782010721 1
0.618577530677293 1
-0.0374090154723191 1
0.167334558164784 1
0.393677905211141 1
0.84886152585598 1
0.335219813951702 1
0.317795353012416 1
0.539200223893068 1
-0.0716358010181802 1
0.132184310263678 1
0.815246769434647 1
0.986357103934575 1
-0.123893297475102 1
0.41466714236175 1
0.267292597089064 1
0.614334941932246 1
0.440542790179145 1
1.18796192811897 0
0.341745829028306 1
0.136337412043504 1
0.302852686802071 1
0.396236246622188 1
0.726604311848889 1
-0.175512909004859 1
0.0680289908191547 1
0.157995947503729 1
0.770268451273685 1
0.295659781087361 1
-0.0388050176472898 1
0.133693699605096 1
0.273128013539325 1
0.0621817864659227 1
0.569618209826669 1
0.217264741033059 1
0.514575610045715 1
0.299349885960656 1
0.485849517420322 1
0.158773597115483 1
0.755900574376956 1
-0.0824077574232797 1
0.85618490534405 1
0.168478624123081 1
0.829151021052731 1
0.664243681852595 1
0.300799567500886 1
0.468021327619457 1
0.819050846638345 1
0.522337189547746 1
0.995042624816206 1
0.431286925520745 1
-0.0727680599418435 1
0.614254677630113 1
0.316463709727644 1
0.614085990759966 1
0.156142882822813 1
0.55199920117653 1
-0.138509827343839 1
0.587995376709197 1
0.827569622472478 1
0.50084762131224 1
0.866931161501497 1
0.585638082750126 1
0.395495814339592 1
0.763474815365939 1
0.302460671815911 1
0.00236865766606681 1
0.480710793117609 1
-0.290774939322614 1
0.945129013969821 1
0.424968827872093 1
0.425389872589896 1
0.731583444200408 1
0.086772726819537 1
-0.0641156284398461 1
0.580400089101759 1
-0.0616966625201295 1
0.222766994993942 1
0.608017778166123 1
0.0410373099820859 1
0.433152676951566 1
0.345915546268204 1
0.0772218466967847 1
0.825113862247138 1
0.498626761064865 1
0.504180397867799 1
0.607041765905071 1
0.067674577216304 1
0.539095034247425 1
0.548835427787525 1
0.559215291977531 1
0.249456318132398 1
-0.0186205516274935 1
-0.0958972320509634 1
0.543223409308239 1
0.383753024711099 1
0.612345493870598 1
0.831644904073414 1
0.185127136583631 1
0.536605277079024 1
-0.0716481496725488 1
0.78110910462993 1
0.160628068193252 1
0.243533342808176 1
0.44578885509693 1
0.350141700970866 1
0.510297075544173 1
0.291419004104833 1
0.494007210853508 1
0.329375558997144 1
0.758733459414335 1
-0.0244496137964328 1
0.294315396098802 1
0.496672900736357 1
0.435275113959699 1
0.153337704422498 1
0.351829341100821 1
0.11967841220294 1
0.0432307483430721 1
0.232079976611337 1
0.691516290397864 1
0.0983740923230451 1
0.143855498965111 1
0.405764585398671 1
-0.0543970423640291 1
1.01694804901157 1
0.21583880988842 1
0.267267885839223 1
0.486341763629763 1
0.187178380322967 1
0.223609188349598 1
0.830879527863318 1
-0.0115990441555864 1
0.228668396437135 1
0.354623207433917 1
-0.153064268188574 1
-0.00433783850821584 1
0.165744640741874 1
0.280073015981352 1
0.16832823924478 1
0.196639773416202 1
0.231456609820741 1
0.511353050757518 1
0.153423039049243 1
0.436586767187995 1
0.45380177871528 1
0.381432920368243 1
-0.00560386496812222 1
0.668709994697339 1
0.66737865144656 1
0.0387039879032082 1
0.0420788451522609 1
0.446598924757992 1
0.639938440027077 1
0.018309965819813 1
0.34042276199802 1
0.147860930370042 1
0.696439575222663 1
0.871807373524783 1
0.933578280496688 1
0.378396634539834 1
0.0558494392726778 1
0.227699504779865 1
-0.310404319790333 1
0.612983807694132 1
0.488978159572414 1
0.139685406469597 1
0.543177193278985 1
0.403660447794598 1
0.935316738271551 1
0.657720900688705 1
0.896187507634597 1
0.790624163513745 1
-0.0860748884171325 1
0.929989269903566 1
1.06908580772445 0
0.844905093605834 1
0.307397924120377 1
0.429398356374006 1
0.701946294440651 1
0.753824554237163 1
0.535616382159862 1
0.408462707995772 1
-0.507247639259314 0
0.0991853458408546 1
0.230144974896986 1
0.422189289977992 1
0.00201365205368177 1
0.278787849414681 1
0.147916829119163 1
0.334043967943912 1
0.577344603796235 1
-0.00315134096097597 1
0.232549676935311 1
0.306697499776737 1
0.00646861508317333 1
0.39532532304424 1
0.373477306641674 1
0.601186740698223 1
0.513245983825263 1
0.285448327468034 1
0.604343809752589 1
0.323653391653108 1
0.123441061587899 1
0.0117585761238666 1
0.970261565260897 1
0.656106403677533 1
-0.0582600820458338 1
0.551295436361975 1
0.644290359687589 1
0.712799655696463 1
0.394169463322449 1
0.834359216008067 1
-0.00390229574709829 1
0.643043919902504 1
0.494714342739533 1
0.15076030873764 1
0.349313411007049 1
0.594832692561141 1
0.690887582590468 1
0.039381818304344 1
0.636776195724769 1
0.396752378504236 1
0.117345413023889 1
0.397627608146958 1
0.276529090165169 1
-0.0690498525654283 1
0.380339565685951 1
1.10899144159866 1
0.599453688009684 1
0.292468790428122 1
0.480156926144446 1
0.473160176008835 1
0.392709834180632 1
0.178039416186588 1
0.537807099923765 1
0.180629389467688 1
0.311798130489867 1
0.130788607807328 1
0.703071850703612 1
0.276321119213137 1
0.0310852278057832 1
0.219518155611308 1
-0.0118366270320984 1
0.840086851854698 1
0.24550032398329 1
-0.230391095319071 1
0.51658877413438 1
0.413885731708235 1
0.348865375740791 1
0.460705818161243 1
0.127380739046511 1
0.780363887503443 1
-0.0901045335611214 1
0.0457977338891698 1
0.376819916600489 1
0.555033274805437 1
0.794073913853999 1
0.577278855165353 1
0.0627378353401481 1
0.392902295244666 1
0.650876954612158 1
0.41172144215418 1
1.22820740505903 0
0.348415092853549 1
0.843540569810535 1
0.445198210760439 1
0.0903618531109147 1
0.120740539883657 1
0.667567692350774 1
0.759278380114871 1
0.217497646743924 1
0.0577113849062725 1
0.563041184610259 1
1.05279331919818 0
0.138855819380963 1
0.22358610357876 1
0.0683778484102177 1
0.337722030117641 1
0.199798540310004 1
0.437091720993359 1
0.904334756977371 1
0.308822078965023 1
0.499329576787293 1
-0.207479538351901 0
0.704511733333685 1
0.331807248788256 1
0.240128747668254 1
0.643071118273478 1
0.00738879254177538 1
0.549565361092703 1
0.320575352158787 1
0.139445704066345 1
0.231286773082377 1
0.399832533248363 1
0.691047044138234 1
0.759074051236171 1
0.320284373866933 1
0.523189204136714 1
0.124775616020798 1
0.0760786416253235 1
0.112262978503584 1
0.0700641904454099 1
0.369457451023188 1
0.679412177500914 1
0.843770850140677 1
0.329805159003197 1
0.254337251323587 1
0.592556688211057 1
0.975366437648984 1
1.17441052251705 0
0.317997321742293 1
-0.322724392129955 0
0.446563826702737 1
0.716193629599183 1
0.519013854278487 1
0.0671310563927087 1
0.626186956116996 1
0.607245898388828 1
0.205520034084607 1
0.809312241109275 1
0.295076537882103 1
0.344864280430069 1
0.466013297257721 1
0.852313075554733 1
0.588218814080982 1
-0.0738958329130309 1
0.167805242735093 1
-0.258925864587075 1
0.0808512801104743 1
0.266697500071853 1
0.845531007496895 1
0.17822956766233 1
0.401069178910302 1
0.225795940701119 1
0.265365820488561 1
0.846429709511193 1
0.286494655736577 1
0.676102455945057 1
0.388071192080956 1
0.385686243340627 1
0.599432130378451 1
-0.522411532056703 0
-0.0148821546109373 1
0.491481171464951 1
0.30756196117755 1
0.570058876394427 1
0.345290422730272 1
0.0853467842461786 1
0.330307685625113 1
0.363200693526388 1
-0.0539084857326797 1
0.54388988791677 1
0.182244496605503 1
0.429937728124842 1
0.797130567825773 1
-0.0616208750253434 1
1.10044919156102 0
0.679232025785458 1
0.312199437286117 1
0.305676162891748 1
0.594433136583042 1
0.288020599961773 1
0.2547052958315 1
0.279704240035765 1
-0.0263639344546177 1
0.415763387923687 1
-0.0103911503821749 1
-0.205715660632148 1
0.14520656765477 1
0.747298663380625 1
0.468544499523074 1
0.32191453542173 1
0.770878389714866 1
0.182913104375183 1
1.16739249197511 0
0.486899949868921 1
0.35158666689289 1
0.794031827370718 1
0.034771320837504 1
0.353889370669253 1
-0.01937479499647 1
0.11062983217509 1
0.906621472651166 1
-0.0630953119568327 1
0.390961234219749 1
0.520081688271211 1
0.768479922898033 1
0.478574183244927 1
0.197140010976596 1
0.200556242035149 1
0.524341372606673 1
0.612022555181288 1
0.736485491281461 1
0.0975810629029173 1
0.393788851378246 1
0.0725535069863616 1
-0.145503253040467 0
-0.0733490945163404 1
0.386102180059502 1
0.294359685345158 1
0.381301119376455 1
0.322732386784454 1
0.49567668729406 1
0.423751383250798 1
0.338096795116301 1
0.180608833867583 1
0.371682329277065 1
0.291338706924691 1
0.535915332882626 1
0.415871742936101 1
-0.120929770270777 1
0.554856014977508 1
0.221738489761283 1
0.641013914305538 1
0.248737673027828 1
0.537472877179227 1
0.341694613021313 1
0.486339890933805 1
0.536605939810759 1
0.599207383745197 1
0.36641379474122 1
1.00684097928581 0
0.464084539020068 1
0.556700798375689 1
0.328530846674165 1
-0.158716192437661 1
0.293606003635324 1
0.46405976481303 1
0.676201529395293 1
0.321832412382379 1
0.0329745890745641 1
0.510065041384387 1
0.294662454019483 1
0.440808181873599 1
0.486298389451339 1
0.603762402613554 1
0.0403257227911025 1
0.398843306451536 1
0.317525369624235 1
0.556689863534578 1
0.348051247055563 1
0.726598062004955 1
-0.170649494912842 0
0.189042166724959 1
0.803867357543373 1
-0.0493351272716064 1
0.382754524757669 1
0.306315684661769 1
0.45945011086436 1
0.207153740015338 1
0.0921826329587462 1
0.347265528296677 1
0.553359947915568 1
0.36056693991128 1
0.804887435630886 1
0.342625507658414 1
0.647526228639962 1
0.938177584299616 1
0.680874082565724 1
0.688418857362192 1
0.270028046919741 1
0.406661183860877 1
0.52820476980206 1
0.715175646640484 1
0.111774903874162 1
0.489192179011648 1
-0.0633593613651877 1
-0.285997938229869 0
0.585729275294063 1
0.71484738384145 1
0.611359599820154 1
0.914508674309827 1
0.314148775908628 1
0.401107339932825 1
0.97891360892791 1
0.462588360917278 1
-0.0810680449280039 1
0.252578916823805 1
0.55240652251467 1
0.223139297681932 1
0.47319198306362 1
0.388336037615188 1
0.17238288903582 1
0.398977788853206 1
0.583923881473859 1
1.06781847810092 0
0.081218100464231 1
0.743456614110236 1
0.263095056753227 1
0.592492934625225 1
0.37800523619956 1
0.453022790829542 1
0.157137727050538 1
0.444335392646338 1
0.218618402849865 1
0.340280866594111 1
0.125998589220648 1
0.17467233172052 1
0.164821725073523 1
0.510213557433177 1
0.773371823864269 1
0.281485998589154 1
0.49967372062362 1
0.334178340689211 1
0.525964035966877 1
0.304360277352511 1
0.502137979849532 1
0.154867739411635 1
-0.0350570637950134 1
0.598357617388509 1
0.172216966264346 1
0.703246489942259 1
0.270318925489199 1
0.135093398530297 1
0.460665679939931 1
0.178552973784858 1
0.761523111769862 1
0.414204117136721 1
0.0322484233218105 1
0.245117016209192 1
0.564880380461225 1
0.283094152383544 1
0.620824502358789 1
1.04740923114861 1
-0.197833294823227 0
-0.102494587424055 1
0.338663026147193 1
0.161731235211694 1
0.940625094979223 1
-0.0812678687597414 1
0.373514612031746 1
-0.0326964923273712 1
0.345823161184485 1
0.443359056998111 1
0.852066052078119 1
0.412306084495319 1
-0.517949945512254 0
0.449016078668802 1
0.505791773512444 1
0.343109418052158 1
0.349946485835719 1
0.202456259070436 1
0.530369732305365 1
0.481216643686584 1
0.456669518789849 1
-0.141178402970086 1
0.738631973230383 1
0.560315483293453 1
0.255723961055578 1
0.278116357150083 1
0.403163627779742 1
0.524319166421106 1
1.03484029357663 1
0.0137966571813079 1
0.710973914592884 1
0.510935331215892 1
0.305585812874035 1
0.206161546651938 1
0.481422690280456 1
1.07289496803786 1
0.288465852235084 1
0.375786859775321 1
0.423612092269274 1
0.468619698073585 1
0.0977401738003355 1
0.479432402603231 1
0.483447539720905 1
0.567565344655181 1
0.423244990542987 1
0.597917643635131 1
0.680983329792621 1
0.447951407193812 1
0.342770465353243 1
0.0771180758077704 1
0.321823102370633 1
0.372762215946477 1
0.0668083939151211 1
-0.046304877165396 1
0.781536332324837 1
-0.132985577004814 0
0.000489519845926965 1
0.817998351787288 1
0.16670872566011 1
0.118741348921417 1
0.29008514366097 1
0.158624786444697 1
0.553094868432906 1
0.517357865738158 1
0.156432819212705 1
-0.515647285123196 0
0.427649906002056 1
0.321306446663256 1
0.609276534835309 1
0.295675298006233 1
0.0524731009202674 1
0.475194443835775 1
0.568669014235995 1
0.0912763484538008 1
0.165953275556121 1
0.874486671172046 1
0.244710757301306 1
0.270707391807555 1
0.497532570145806 1
0.497045820343998 1
0.188868342724754 1
0.563532926248222 1
0.852404340308481 1
0.303359955684183 1
0.726811040120548 1
0.613651916037188 1
0.620091878551144 1
0.518016907033539 1
0.222755604976535 1
0.368601604374875 1
0.61771958647934 1
0.57083848111031 1
0.418358283750958 1
0.248127024578789 1
0.300252240206156 1
0.246537140745034 1
0.547646670507175 1
-0.00866792799043206 1
0.382152062497211 1
0.479392889180914 1
0.963629689168684 1
0.740743605482827 1
0.169913527448365 1
0.536284613217751 1
0.179639381054934 1
0.465149226708378 1
0.490874703580614 1
0.793520348880018 1
0.37615519704719 1
0.797353090020508 1
0.74506286000465 1
0.45476628019867 1
0.0607754429377907 1
-0.0677034957330624 1
0.197673266370968 1
-0.175320515644261 1
0.0762124260896475 1
0.294936409820558 1
0.16893594566436 1
0.219333388958222 1
0.695207927975055 1
0.206202787108005 1
0.582631721443451 1
0.346854159709201 1
0.924945885616585 1
0.287698115717375 1
-0.0053721365850047 1
0.0603809300532522 1
0.43539063419099 1
0.753889322400229 1
0.907135693122578 1
0.456853899827602 1
0.349166398372151 1
0.195467110605011 1
0.256322986238895 1
0.128428156979072 1
0.536217866704146 1
0.430801144604541 1
-0.010172581661501 1
0.283419072694677 1
0.711829255087261 1
0.634002246421711 1
0.503591933588381 1
0.0499244717474843 1
0.109097425496244 1
0.597890753621319 1
0.299585652043983 1
0.240021074051872 1
0.0101615202958448 1
0.387525243212358 1
0.641045329363877 1
0.175869505545139 1
0.326477203723966 1
0.19957326436818 1
0.433878226590953 1
0.154454283998484 1
0.681877776834738 1
0.148109879868227 1
0.345042199213168 1
0.283724437063963 1
-0.109275857892703 1
0.0033803308929339 1
0.530179180079167 1
0.523979830386913 1
0.982609791741254 1
0.270615123921653 1
0.0500599961864073 1
0.421872877859631 1
0.212229122730694 1
0.56013321895527 1
0.1440319068337 1
0.551711440912954 1
0.149262985444645 1
0.928072722105674 0
0.681421552088227 1
0.180123845325092 1
0.655391116141799 1
0.275924851971437 1
0.567569106788382 1
0.346857734910118 1
0.00555404548865455 1
0.19973599571371 1
0.0770561688891271 1
0.879830302702669 1
0.0341877751774865 1
0.457172988063373 1
0.577457988941541 1
0.108538707259913 1
0.467608247310922 1
0.578526133796866 1
0.248290451178995 1
0.0871257941168646 1
-0.12709269445861 1
0.971742724925301 1
0.450101603588889 1
0.768691589412284 1
-0.311392822837463 0
0.544559603642486 1
0.264867565984468 1
0.163755603097636 1
0.257743993563449 1
0.142489271770545 1
0.177802087331572 1
0.470831114671591 1
0.167508027363018 1
0.199567799364333 1
0.283734735510999 1
0.197029758893401 1
0.389354329078571 1
0.408643729959961 1
0.856400120932515 1
-0.263966700784665 0
-0.199237030840399 1
0.456194488506066 1
0.336401839899286 1
0.421001123643867 1
-0.00295493025405205 1
0.732838861647953 1
0.283306757089339 1
0.72301972435589 1
0.561016281948148 1
-0.0313390951332582 1
0.431844442003411 1
0.0211458942459148 1
0.538226675586237 1
0.290853265392881 1
0.382771760172795 1
-0.125527468771033 1
0.451844411215221 1
0.323133515771007 1
0.469890218431735 1
-0.452910406811824 0
0.421761418656052 1
0.378555184816652 1
0.0118201883829477 1
0.385243536408986 1
0.473580754772527 1
0.340914958313263 1
0.0903403847423682 1
0.565494178070316 1
0.358420805418273 1
0.514882886698406 1
0.251402254129723 1
0.445665902021566 1
0.524516231772862 1
0.219602272999047 1
0.178847565511674 1
0.556533699045525 1
0.115255292019743 1
0.0823375102183348 1
0.0426918774815955 1
0.641234082982034 1
0.194806632793206 1
0.294362990771665 1
0.476193588102148 1
0.048819262304698 1
0.356523430254261 1
0.558539791927448 1
1.16083057742153 0
0.387832315955419 1
1.05270552626618 0
0.254990255444237 1
0.867826955960928 1
0.646989469502596 1
0.451460519168231 1
-0.00861973901899638 1
0.360726602713286 1
0.391593560193293 1
0.568823962656159 1
0.510613540480442 1
0.0831511655656423 1
0.32523041487648 1
0.662030187295632 1
0.19716702537022 1
0.326655659599993 1
0.396048775897054 1
0.0557192506531823 1
0.824211726780425 1
0.433069997981701 1
0.365881489822063 1
0.210586043397599 1
0.5644370412715 1
0.00327930397954614 1
0.595235157194759 1
0.309279807499701 1
0.204223512822399 1
0.331624970030601 1
0.0187284530125798 1
-0.0282027979820218 1
0.0563690350765054 1
0.059027611098018 1
0.47922268328335 1
0.891385882530197 1
0.486095909458385 1
1.00419153911555 0
0.128797217004484 1
-0.147644171239042 0
0.0370698335920526 1
0.40922125164977 1
0.141473984872071 1
0.684417728476587 1
0.218448986950203 1
0.308309943313997 1
0.624605417801484 1
0.566503908762824 1
0.222170874426608 1
0.43606249891249 1
0.130013884013857 1
0.766024105125018 1
0.476952346987996 1
0.665588733453516 1
0.13815790654931 1
1.03280082951825 1
0.0117994932414473 1
0.513923532017713 1
0.401768633377679 1
0.817462240087962 1
-0.0173198333196549 1
0.335223281716557 1
0.0785424199140235 1
0.894186285866344 1
-0.0242373978867042 1
0.116877805505572 1
0.445273970975803 1
0.140685431894822 1
0.267436858526067 1
0.653819684274284 1
0.486782627469897 1
0.411070250809558 1
0.450489248565008 1
1.05324708934912 1
0.744563103276823 1
0.706288236181093 1
-0.0952968683632948 1
-0.0200183355971234 1
-0.1370143039092 1
0.72661947122352 1
1.3454795266711 0
0.431393181511938 1
0.289630727819418 1
0.972443328086993 1
0.0660720154529649 1
0.187377357003169 1
0.251076402370723 1
0.111647350291495 1
-0.156355396208838 1
0.00141976423158975 1
0.149787689278982 1
0.474096817122365 1
0.656178995769264 1
0.211721455754046 1
0.784205051559039 1
-0.307893555195613 1
0.607550884548978 1
0.353230827007451 1
0.418049008352272 1
0.479164859982519 1
0.53865193276271 1
0.311171590410393 1
0.166442267142637 1
0.710982586748555 1
0.822717455582864 1
0.155381076441126 1
0.161322263354489 1
0.67281092488038 1
0.432630715185316 1
0.253057326904264 1
0.459843667297255 1
0.330640430979838 1
0.592106189462933 1
0.187978400258179 1
0.809608938737385 1
-0.00743824411626365 1
1.1260738911385 0
0.499958384125611 1
0.54382167932513 1
0.515908715682841 1
0.65201236851712 1
0.627847203756682 1
0.439763871446752 1
-0.0816194885779454 1
0.243715836021887 1
0.723071185289559 1
0.611948252919549 1
-0.036501698015791 1
0.53478273002836 1
0.452013565084151 1
0.306522784655231 1
0.812971312905111 1
0.97983779533684 0
0.534648930039246 1
0.605947177300673 1
0.289619172720715 1
0.344887657262839 1
0.475703409128638 1
0.663190524499901 1
0.378010929506285 1
0.556717116847645 1
-0.256290282597726 1
0.455633967964018 1
0.13911759372407 1
0.617261912444878 1
0.533692854854239 1
0.536574726835692 1
0.123760635287452 1
0.321537785402857 1
0.642405375803877 1
0.264026683161055 1
0.444911592576742 1
0.277238604767465 1
-0.118048889813384 1
0.42591962313056 1
0.00800647968571715 1
0.0805288384963443 1
0.931834884292547 1
0.621630275217078 1
0.353161505021773 1
0.56437419654296 1
0.365153728299673 1
0.77366399927334 1
0.418474760349933 1
-0.0341284064599504 1
0.548933364762146 1
0.239910674473777 1
0.236504992084708 1
0.43591764336235 1
0.419390256373184 1
0.128278343031344 1
0.399597065555062 1
0.253347886687129 1
0.243850210363309 1
0.30463213359621 1
0.447688878560646 1
0.386784411551731 1
0.33869765546904 1
0.217944014129741 1
0.468431201810309 1
-0.161639825760963 0
0.185803572013584 1
0.378991542419249 1
0.614960962085905 1
-0.0645419406251563 1
0.0142960869089182 1
1.15604500635634 0
0.229202214118645 1
0.797894702204699 1
0.225459137706099 1
0.491512624992815 1
-0.134403496392218 1
0.0388377068842908 1
0.530691776334512 1
0.339069418451551 1
0.574151977943307 1
0.144125747676704 1
0.171933536969743 1
0.237107855736803 1
0.560640973364149 1
0.643688515699959 1
0.586359828294614 1
0.748964045862677 1
0.689987654941057 1
0.60240460912595 1
0.335271744245918 1
0.234191128754808 1
0.379596230760171 1
0.19495854050564 1
0.631559022423841 1
0.23351314587147 1
0.686108164078587 1
-0.69184487235841 0
0.305848460958249 1
0.526105754037957 1
0.44387847426553 1
0.503309253100255 1
1.1217832124103 0
1.03828337768449 1
0.229512250193061 1
0.561973731992503 1
0.63653676520977 1
0.576655351974862 1
-0.126234515146541 1
0.227300872010304 1
0.0655773224181583 1
0.10985101835332 1
0.553778259753907 1
0.200245889160637 1
0.475995257888518 1
0.460742141107195 1
-0.0298178733450681 1
0.348826380291814 1
0.349270436508954 1
-0.0949986998473023 1
0.301186079831898 1
0.505968195243141 1
0.600918752994248 1
0.511174331229262 1
0.376233217640705 1
0.54444165725297 1
0.823430487549054 1
0.313108754431299 1
0.425937359217371 1
0.509279913641152 1
0.50298166039534 1
0.952917605330317 0
0.458554480046081 1
1.16559347357269 0
0.716625148735719 1
0.775292988327798 1
0.401584242220002 1
0.439973693585845 1
1.16270037841715 0
0.59039914249805 1
0.815605744672509 1
-0.0498200604717832 1
0.108606333338405 1
0.269769380894545 1
0.342090207473952 1
0.854743158610324 1
0.197382185721729 1
0.67343226186332 1
0.573507319039066 1
1.04088244581731 0
0.761134478573857 1
0.62065878997283 1
0.110058323876783 1
0.1239407096395 1
0.343729699036148 1
0.441352212246081 1
0.778209558976065 1
-0.176885192436968 1
-0.138245074956906 0
-0.140527317945014 0
0.440771250645379 1
0.669041557690257 1
0.518611407511484 1
0.040978059075644 1
0.790591331237297 1
0.0753991424901854 1
0.334700806595408 1
0.110497488784461 1
0.321674842177199 1
0.515177309136182 1
0.309559021387003 1
-0.108092626199414 1
0.494769288475853 1
0.559699013753356 1
0.457556263689627 1
0.0898172207854039 1
0.505450865736182 1
0.936375665605558 1
0.914850377750627 1
0.379915319764003 1
0.880102886186577 1
0.0850238165475515 1
0.419868752992224 1
0.384989576261803 1
0.345321594017211 1
0.0330689109301265 1
0.277188316179226 1
0.543749596622845 1
0.546756118016816 1
0.277046014055888 1
0.323367438394156 1
0.0277580777792089 1
0.324192836078998 1
-0.0706853869562161 1
0.352907394656248 1
0.0848940000569732 1
0.687179513457031 1
0.428457845076943 1
0.496444345032229 1
0.0539399751647101 1
0.530226360322381 1
0.600927157116457 1
0.285159025725366 1
0.364269770514027 1
1.1278965872661 0
0.486366961021296 1
0.419929354901887 1
0.0977585590799742 1
0.276486417450328 1
0.118004787042573 1
0.491273805749401 1
0.623737894990956 1
0.245244190138662 1
0.430899839549197 1
0.406619946357277 1
0.251338800785722 1
0.65699168675035 1
0.200623010794524 1
0.378929360578474 1
0.672512566886577 1
-0.270615046688121 0
0.434405644539838 1
0.91839432108517 1
-0.0664698873808876 1
0.428954855109924 1
0.566412290635402 1
0.517020458805499 1
-0.0470015555748952 1
-0.182841655902656 1
1.03621527847454 0
0.444079347426641 1
0.409617984379291 1
0.154840929779629 1
0.486582958487719 1
0.878783863972797 1
0.29487711662877 1
0.349768626501205 1
0.0531418231375021 1
0.371565479053173 1
0.270441935843337 1
0.159327758563289 1
0.331410386473345 1
0.417308732338012 1
0.930101394764049 1
-0.261923247520307 1
0.929590283340245 1
0.270008874003239 1
0.41316037253225 1
0.665419846069391 1
0.625234029526557 1
-0.17517708953801 0
0.778194900556285 1
0.524188924620757 1
0.125761310473092 1
0.41857684130808 1
0.393874972207125 1
0.212276092512996 1
0.656274074784259 1
0.2606819655229 1
0.0278836381469601 1
-0.108796997390427 1
-0.00778422020020769 1
0.111038487711631 1
0.848673035606926 1
0.113327587183254 1
0.342907401798976 1
-0.1109133314977 1
0.105137543639404 1
0.738669409155955 1
0.318098255626984 1
0.145422622808297 1
0.0311006640833614 1
-0.0383537472590928 1
0.83670426777848 1
0.421712287530608 1
0.260702929765045 1
0.328933628379866 1
0.587693655073584 1
0.342669382465371 1
0.312838853429254 1
0.895483147235418 1
0.719922325710641 1
0.816742389502936 1
0.336006850458702 1
0.777149539370985 1
0.100528311255768 1
0.624637173755505 1
0.378369104505187 1
0.244625241175597 1
0.520454312266137 1
0.17710299306895 1
0.398674882614888 1
0.765067819873432 1
0.46546924435614 1
0.35225551317482 1
0.0609633773042284 1
0.216708307327472 1
0.49483728559692 1
0.542694457115974 1
0.336304497514152 1
0.840056145991044 1
0.49946149009401 1
0.596393427820122 1
0.287161431518566 1
0.252246454792713 1
0.399178439464327 1
0.728666727080158 1
0.228274793728159 1
0.722265203798814 1
0.353203115890228 1
0.817586764048893 1
0.546214044431357 1
0.632862162396895 1
0.567589175140029 1
0.656704478880891 1
0.73464971325452 1
0.390860648778516 1
0.692635567786744 1
0.617056928644784 1
0.582705946258361 1
0.482586410227564 1
0.591666869889208 1
0.247459279504449 1
0.393380897280659 1
0.377904433977355 1
0.12243430243099 1
0.453520800883617 1
0.246102164249418 1
0.740066180404122 1
0.871035298955287 1
0.350278098962865 1
0.270975235073755 1
0.555391803281941 1
0.0086360894643607 1
0.0628012800463136 1
0.158995951978358 1
0.737438260394176 1
0.393761379465455 1
0.0969570660065795 1
0.59532617489331 1
0.540848726338918 1
0.425936660693507 1
0.524018533249085 1
0.440604821807682 1
0.0221473941654257 1
0.176155970687687 1
0.886636268202988 1
0.487883559766502 1
0.152103366644566 1
0.301850279341479 1
0.365111501147944 1
0.350228857104952 1
0.736085433906765 1
0.233181043940317 1
0.0242279068717556 1
0.467209410798722 1
0.559800427326736 1
0.164920566608323 1
0.0597838852731501 1
0.607837721159395 1
0.637286503254432 1
0.515243762017259 1
0.386471998443381 1
0.6041080709852 1
0.319267165233102 1
0.535695818795095 1
0.368078782384305 1
0.219009122198259 1
0.182623444276412 1
0.350190363782573 1
0.497950163089755 1
0.255114523726901 1
0.367170180299324 1
0.59328285769758 1
0.66790891609967 1
0.573644101431375 1
0.428225173181438 1
0.0378228826797438 1
0.573907932452941 1
0.405730177704432 1
0.194116436491604 1
0.994513049523095 1
0.835150048537182 1
0.112803706789869 1
0.534514326917739 1
0.297909800524155 1
0.367986917439173 1
0.576747258660452 1
0.341843858687201 1
-0.0950659211110564 1
0.261660120084145 1
-0.126239975153621 1
0.833719842433226 1
0.30327036995112 1
0.92912340429163 1
0.101390362652317 1
-0.1692128351582 1
0.833345534847611 1
-0.173143240155154 1
0.43822642365822 1
0.493337488368 1
0.774083428617778 1
-0.0132427683802546 1
0.764509104772243 1
0.926965058836596 1
0.658072080038699 1
0.744828572548749 1
0.000840007606063835 1
0.302061964501872 1
0.237830661586101 1
0.800205256558757 1
1.22472097322276 0
1.22699832037818 0
0.38172798079711 1
0.559273682109236 1
0.860469098705599 1
0.421439494003935 1
0.119128621603613 1
0.212942316534049 1
0.483992733313216 1
0.473224791538734 1
0.659030987871345 1
0.337472382107855 1
0.549489498243928 1
0.00208815263829454 1
0.192690573656832 1
0.387972001152964 1
-0.114874306791442 1
0.397098320517926 1
0.579033501968546 1
0.256886956459932 1
-0.005692920075069 1
0.849191411552556 1
0.229693261566877 1
0.994953286368895 1
0.661520117157148 1
0.466053958389849 1
-0.00466674124719994 1
0.337317366340199 1
1.33727978277607 0
0.281595521495243 1
0.773363597291322 1
0.598539671948708 1
0.376633904880004 1
0.262756461393464 1
0.104255168686517 1
0.574483924991874 1
0.324320722616851 1
-0.1305626759199 1
0.935741066076881 1
0.219352169735254 1
0.591847967124027 1
-0.0569474165640683 1
0.454270445472927 1
0.50437532561659 1
0.493738971770736 1
0.621123817476264 1
0.550888618430512 1
0.186671850577813 1
0.210411631121102 1
0.194774506803158 1
0.742067733872821 1
0.127905959929303 1
-0.17769390937016 1
0.338012368499368 1
0.616932083855206 1
0.450488822336315 1
0.333468722088647 1
0.506089802111487 1
-0.653307007649991 0
0.62765924568383 1
0.649455848749833 1
0.357103534525631 1
0.0583159372655759 1
0.344668399841603 1
0.651854656391976 1
0.380300546292904 1
0.610568647997485 1
0.173740741198529 1
0.723971728657359 1
0.214099207086787 1
0.466811452166327 1
0.310532490239984 1
0.410618091621377 1
0.488590953070335 1
0.412697150905657 1
-0.115682873675964 1
0.680028827804956 1
0.447065937377804 1
0.0826641156665274 1
0.931501122886981 1
-0.128072745782062 1
0.476834954207413 1
0.738451178131199 1
0.518818288738759 1
0.247702856651441 1
-0.176371933845292 0
0.223992776439422 1
0.913654334681466 1
-0.0544917628183231 1
0.315387056520929 1
0.605118455250506 1
0.685908705555763 1
0.631653391455134 1
0.700117287627117 1
0.572089064814109 1
0.129135313581025 1
0.296323910313009 1
0.484271213562178 1
0.693228360897377 1
0.0924362231079084 1
0.203769036060566 1
0.137178548521728 1
0.276346253233535 1
-0.0465269948900872 1
0.629830928932777 1
0.367420258574086 1
0.384557641919987 1
0.272697919506121 1
0.146822727202411 1
0.824373915797681 1
0.170182245413001 1
-0.149273154754524 1
-0.217859527383259 1
0.504712029941225 1
-0.208680357473811 1
0.0663306096497864 1
-0.255600373157565 0
0.515074550971471 1
0.516161850330292 1
0.709163927833323 1
0.381252371804799 1
0.655529315817173 1
0.639072810229027 1
0.376058266430404 1
0.196132507269697 1
0.124018291829955 1
0.179798114044778 1
0.172014496632647 1
1.01781937151409 1
0.317463033270486 1
0.759406097546173 1
-0.0420614732935587 1
0.551659934079955 1
0.24292303353343 1
0.151570204503648 1
0.384215241986009 1
0.0634544312885068 1
0.362450776893788 1
0.519318202842039 1
0.501688552507904 1
0.978102001481275 0
0.618088465546929 1
0.34227528537188 1
0.109908429377753 1
0.255842349445988 1
0.260042594014599 1
-0.135646122725733 1
0.236420697287368 1
0.0208265109043386 1
0.72953946438349 1
0.481541521996871 1
-0.355129165444067 0
1.00081850735474 1
0.460293874777026 1
0.524174148302852 1
0.859544346348801 1
0.236845893073556 1
0.564986083073528 1
-0.0676606424836435 1
0.276022707429493 1
0.423823795057321 1
-0.0131226010853703 1
0.351340513848444 1
-0.000743167298130509 1
0.482003251498546 1
0.196099787491727 1
0.0521495840220205 1
0.100202861642095 1
0.316070373727883 1
0.11048817500377 1
0.152359743433344 1
0.379520236322862 1
-0.156726579854453 1
0.466075177997856 1
0.187687006971966 1
-0.077578505929099 1
0.488277284248425 1
0.42610992751707 1
-0.0681939912445078 1
-0.31067393924605 1
0.520624552580602 1
0.117906353669866 1
0.676300656945094 1
-0.132993868613889 1
0.536014348196722 1
0.151729669371798 1
0.649639108155663 1
0.273787445078952 1
0.856626726491561 1
0.214985778931892 1
0.215452766636486 1
-0.0769203267139294 1
0.574410005189595 1
0.366058096780347 1
0.695655322446999 1
0.758373652612419 1
0.398582335517563 1
0.461312890263518 1
0.53518327909996 1
0.38261041459865 1
0.467454437752007 1
-0.160300115007612 0
0.802545818610812 1
0.508041992290367 1
0.197389444624991 1
0.3628133281286 1
0.197123747239501 1
0.814370144406859 1
0.202437974961914 1
0.572994385603762 1
0.980771479834754 1
0.148999801862569 1
0.438300521790304 1
-0.00748291969069947 1
0.16469912865019 1
0.254559206121598 1
-0.154063651749542 1
0.568817984510616 1
0.756776901026665 1
-0.117479700650994 1
0.358919622355796 1
1.20439685434156 0
0.587465769811865 1
0.061576006425139 1
0.26466880969184 1
-0.428984380112945 0
0.525055372361227 1
0.337761434083915 1
0.474528747998488 1
0.463991029038459 1
0.645620607128474 1
-0.196963787353986 0
-0.0311272089142652 1
0.404753089374257 1
0.846599960703411 1
0.65834225682157 1
0.854056341356104 1
0.647014659381372 1
0.649006816584672 1
0.560263593379222 1
0.288841611778517 1
0.770172828362195 1
0.118718841620222 1
0.903009454220802 1
0.865703491048821 1
0.374419333536321 1
0.50528305423452 1
0.111930499870533 1
0.714173054470368 1
-0.0959961987960536 1
0.7615390036478 1
0.812626108809788 1
0.704148087821036 1
0.144297615772658 1
0.279560880858053 1
0.439422756396296 1
0.389204824168632 1
0.464598903100263 1
1.11271567024069 1
0.337851892309559 1
0.310680802069654 1
0.125943470185888 1
0.000585393249386765 1
0.0875059786575452 1
1.19113473623035 0
0.337225593886264 1
0.308852815911469 1
0.433188563934968 1
0.192004430595855 1
0.401519432515499 1
0.503439839453547 1
0.291942041486838 1
0.062559424883909 1
0.499898136723025 1
0.758465559023957 1
0.896640389017962 1
0.0713961810365701 1
0.23739324533152 1
0.0809123875262018 1
0.500573825476275 1
0.869513179321337 1
0.435423495582928 1
0.641369070399827 1
0.0517695730892327 1
0.377183099097308 1
-0.172872421636096 1
0.412983592760886 1
0.430704556174193 1
0.72729701180204 1
0.408033135871191 1
0.418096758114228 1
-0.142611267705527 1
0.681693452330405 1
0.479488281894445 1
0.35426672057619 1
-0.148626238994776 1
0.640690491946608 1
0.591131964992316 1
0.400643702747001 1
-0.0874180029382123 1
0.536381602694088 1
0.0890383471482918 1
0.519108038464626 1
0.146013975436668 1
0.901638740699715 1
-0.236183435550425 1
0.572139778442362 1
0.799116887838327 1
0.250446578390513 1
0.494353999035414 1
0.270637466863895 1
0.36851177452406 1
0.620264011057132 1
0.455212784647568 1
0.585691316328115 1
0.204672203462274 1
0.223247394063371 1
0.768730466029787 1
0.248525654935151 1
0.223185290560926 1
0.636321375192266 1
0.389259210153504 1
1.03010967265207 1
0.264038015046324 1
0.337102813162055 1
0.580754853701737 1
0.428109070993206 1
0.100628507896469 1
0.223546327923812 1
0.696083316479462 1
0.514220087648287 1
0.352218364654882 1
0.712102658638706 1
0.316962690097242 1
0.715630665465311 1
0.114826575823514 1
-0.0851129424664617 1
0.0488938025177475 1
0.500416680352598 1
0.393300034967988 1
0.515555686588659 1
0.908841240647574 1
0.236506724499533 1
0.0575679997374543 1
-0.0516181705623197 1
0.762056575436483 1
0.414869382187 1
0.708317393012009 1
0.385302391554956 1
0.835232955239728 1
0.105571398562068 1
0.42214512810943 1
0.527841252471152 1
-0.0565272491963472 1
1.24876198594458 0
-0.12128607568085 1
0.53941462408301 1
0.623325106530682 1
0.209277280767312 1
0.645141559440456 1
0.665005486128993 1
0.84282631192854 1
0.383968793285653 1
0.572837503919088 1
0.578880351395553 1
-0.450376659334766 0
0.298140054251939 1
0.348924827958892 1
0.225143027063494 1
-0.104453562996978 1
0.545434451077871 1
0.499607695787741 1
0.73987366285408 1
0.299822000143212 1
0.477809370045709 1
0.110013239202071 1
0.852917819606522 1
-0.173086814033796 1
0.455597892862601 1
0.824939448746862 1
0.332949075660961 1
0.459173154912959 1
0.0158361490570983 1
-0.369374269860443 1
1.07704759218618 1
1.12850873220847 1
0.117207266658527 1
0.60022360161328 1
0.860778775913193 1
0.251839481633009 1
0.508233005415197 1
0.41090629824391 1
-0.110419089297798 1
0.38511252705287 1
0.508418374712477 1
0.516057827489402 1
-0.094775453469844 1
0.312311502423806 1
-0.124571465743733 1
-0.129245828149532 0
0.336999921205721 1
0.465876379664958 1
0.279821564480072 1
0.502408912857125 1
0.565057878803178 1
0.239577352733972 1
0.395348496595454 1
0.217599706109131 1
0.427181895277797 1
0.505373759802022 1
0.035643967621701 1
0.285380420775536 1
0.00973365209571143 1
0.535221229682828 1
0.489700141969115 1
-0.277540741283092 1
0.394194268515624 1
0.565322024686139 1
0.790072555998578 1
0.63978972733385 1
0.418874460345336 1
0.587952015806169 1
0.414739791348706 1
0.37313332752041 1
0.649859173727679 1
-0.0876154267065622 1
0.454200007119447 1
0.375423609020506 1
0.142598537202532 1
0.106382466939228 1
0.664096596937208 1
0.374076643286102 1
-0.143843491279958 1
0.33715122573381 1
0.71073270362344 1
0.559974344574283 1
0.597474865905801 1
0.414411652910233 1
0.548564444711694 1
0.389367189586066 1
0.456805854036918 1
0.135345805628357 1
1.03994002467317 1
0.622311124302387 1
0.937973436853008 1
0.431195191758321 1
0.38084622475975 1
0.205244730778018 1
-0.00283782005454669 1
0.543487669777603 1
-0.404285416387464 0
0.506822746661997 1
0.160606679835491 1
0.557233412700484 1
-0.0846908016467068 1
0.037595113638185 1
0.648629280349865 1
0.440976394872411 1
0.310636584789086 1
-0.154727137562468 1
0.818681903183697 1
0.061762189626732 1
0.130469746214617 1
0.225147155502178 1
-0.296595631282998 0
0.444862047790278 1
1.07497781815251 1
0.415419665819577 1
0.701824966845246 1
0.525414045693103 1
0.0561298426570684 1
0.311533614009989 1
0.124353872638366 1
0.732292906048108 1
0.375879154826208 1
0.0344369443916603 1
0.292089645009403 1
0.579213150092747 1
0.647642189209069 1
0.879974835972013 1
0.753885961935995 1
0.587708712407361 1
0.578804191067285 1
0.383000489986697 1
-0.0977200961921162 1
0.27151526942204 1
0.0825900489040806 1
0.140863117776653 1
-0.243230837160286 1
-0.0968218218789865 1
0.336996326737306 1
0.983465520942391 1
-0.0229322719332106 1
0.660897991639213 1
0.536313037779832 1
0.129892750002936 1
0.158588372586416 1
0.0867396278537046 1
0.394146752874444 1
0.306062852207633 1
-0.0316224935296161 1
0.198220642677934 1
0.824700811753501 1
0.227894268664648 1
0.542672660264288 1
0.0384962254001275 1
0.518250722849711 1
0.592649514745367 1
0.383619136563032 1
0.408255913518075 1
0.237468745565646 1
0.669059160394624 1
0.485076034568407 1
0.456916080220656 1
0.449313050605456 1
0.281565310050676 1
0.357826464252062 1
0.449071652467736 1
0.552010482758718 1
0.282521735466691 1
0.811419375629724 1
0.41803181112732 1
-0.0227283254481405 1
0.31454133257788 1
0.191482130639819 1
-0.0313424622712296 1
0.984499810908235 1
0.269395624911763 1
0.176112101851178 1
-0.196710572910442 0
0.146459958769909 1
1.01846333194901 1
0.531289870661861 1
-0.0441633806505528 1
0.552454144494447 1
0.447316668454289 1
0.326400562414432 1
-0.103435427567928 1
0.485482889606453 1
0.313589094948326 1
0.455651786848909 1
0.150113667423478 1
0.814122565398288 1
0.444421060707142 1
0.723580521504068 1
0.526699634322176 1
0.481038108080744 1
0.239112004813107 1
0.229770363733075 1
0.188528725132345 1
-0.0973400674067366 1
0.206861634361868 1
0.952183128125384 1
0.0148424373954886 1
0.738249469308991 1
0.520326407061685 1
0.565046629858275 1
0.431420496485512 1
0.301302683848373 1
0.688455674486897 1
0.355209532743876 1
0.0128705711080216 1
0.257375888638565 1
0.499930070467271 1
0.37054919132642 1
0.466331218923232 1
-0.0641754001076333 1
0.554751900761033 1
0.364705499502375 1
0.300851327010782 1
0.655299268133696 1
0.473554118233027 1
0.569043765248661 1
0.623375806996887 1
0.318267419501355 1
0.470015719338676 1
-0.00332742331877496 1
0.362215434388395 1
0.234266700912166 1
0.0970905623945149 1
0.542072281604848 1
0.725145578054221 1
0.762687837016821 1
1.23193494900017 0
0.298726740824266 1
0.476356220179316 1
0.477490384935531 1
0.579240518628157 1
0.439021894149301 1
0.365537404334547 1
0.500344204638272 1
0.18486090608018 1
0.0684426771615931 1
0.604546980043345 1
0.407201042587939 1
0.0160280788973633 1
0.393035579993321 1
0.310638205866021 1
0.861668654806302 1
0.3865784758563 1
0.559283752553225 1
0.436267936705376 1
0.468541489893238 1
0.620735286085723 1
0.989617063598354 1
0.0856227368293656 1
0.37018008762522 1
0.511087230359661 1
0.1931217120938 1
0.509890064275777 1
0.441580512383268 1
0.319711969021016 1
0.687733986123298 1
0.446632546241381 1
0.799274515429981 1
0.507850334440577 1
1.09091999423199 1
0.0824038755240286 1
0.338357066216326 1
0.295984098100973 1
0.900306314624951 1
0.382922495952201 1
0.453939304027626 1
0.128887669604649 1
0.36731911643081 1
0.22096147697066 1
0.286444514986089 1
0.0813060572856523 1
0.273125080091834 1
0.0709067985196088 1
0.367357725069837 1
0.42858350548324 1
0.51803705440119 1
0.439626437392562 1
0.310161533491625 1
0.328465268279911 1
0.219068597449239 1
-0.110827385182492 1
0.0768341975933142 1
0.417820112663263 1
0.277626617592711 1
-0.0358176068165738 1
0.240723575049243 1
0.729960874827201 1
0.707861328668633 1
0.56765805557142 1
0.62892265494379 1
0.756197036979867 1
0.599904163331142 1
0.443423682571361 1
0.58259590013441 1
1.12316416395501 1
0.539590958817687 1
0.901075768051433 1
1.20319465750123 0
0.155874673282677 1
0.421709813052096 1
0.0548377665619095 1
0.635497367568711 1
0.215857357986733 1
0.112465009751937 1
0.535505843227144 1
0.106953662160302 1
-0.028769987739603 1
0.900720991023808 1
0.754428133864681 1
-0.0867577757651079 1
0.616159470103375 1
0.167596588317305 1
0.0961108895055358 1
0.109620675241595 1
-0.014302209767386 1
0.111555473835121 1
0.848240460825014 1
0.853576321572912 1
0.0292485327346199 1
0.998283505131004 0
0.0347404409702775 1
0.137910178385408 1
0.245642434214639 1
0.801223053794596 1
0.548242639750249 1
0.253676365231558 1
0.469623442490233 1
0.546956179743454 1
0.337653028454652 1
0.250389124629981 1
0.48829551232237 1
0.718429165199824 1
0.218317598178838 1
0.181741589598236 1
0.676175727176324 1
0.274795577937884 1
-0.132676734190481 1
0.214276978362323 1
0.17357311154798 1
0.690091749912685 1
0.575211821608503 1
0.378896852232834 1
0.18570154093691 1
0.105971262557224 1
0.426161786231214 1
0.486245967227927 1
0.0778987442434546 1
0.557802885171611 1
0.535535654915584 1
0.804261680999436 1
0.707653516075836 1
0.215132905274356 1
0.367923201612779 1
0.194067796771968 1
0.763792362985184 1
1.03355995750452 1
0.0669610822393944 1
0.368054276145635 1
0.620901416783448 1
0.321838550104185 1
-0.0514320560314798 1
0.895162156162482 1
0.32387171336102 1
0.144774095797706 1
-0.0589518943314356 1
0.457236001160712 1
1.06867829584084 0
0.34945217080121 1
0.0812576912745912 1
0.579485513339341 1
0.521640622245928 1
0.134556761339406 1
0.518965283924423 1
0.791258625681053 1
0.430177369351356 1
0.456365234193898 1
-0.0960549124536366 1
0.180764724477808 1
0.171526889908091 1
0.160517211519599 1
0.299557546681442 1
0.844455088509331 1
0.12232681590478 1
0.595374404752102 1
0.249608656628436 1
-0.0918281316241329 1
0.32887224368699 1
-0.112268440559735 1
0.993871082156499 1
0.598752048148348 1
0.242417108090658 1
0.185402337532268 1
-0.178436180079918 0
0.464808966306529 1
0.940627194440121 1
0.747038903881219 1
0.998325162124372 0
0.428512411387172 1
-0.18719765744222 0
0.0604324742141997 1
0.443559691501715 1
0.299315964364457 1
0.727901096023122 1
0.31129266660987 1
-0.482597551301846 0
-0.103682744844209 1
0.41718093429267 1
0.59447886533345 1
0.436238169971953 1
0.494387266853396 1
0.676937715571619 1
0.371424388282899 1
0.300981898426137 1
0.789373208768582 1
-0.205217790072341 0
-0.205592063662818 1
0.292526292940242 1
0.172076469472657 1
0.0982457268961559 1
0.118674996347537 1
0.439795120170773 1
0.322156709015306 1
0.175791315300824 1
0.241200636856218 1
0.773829127415588 1
0.586248668028024 1
0.328400783565739 1
0.690595693712629 1
0.49948868991646 1
0.136515176118035 1
0.132659837753099 1
-0.424715127486785 0
-0.190474851852203 0
-0.0707173120013234 1
-0.133805700428392 1
0.177748748795909 1
0.494963393858146 1
0.0351856036569706 1
0.69414293286864 1
0.039717556133097 1
0.55308702203273 1
0.276468838304258 1
0.657636596903145 1
0.0551142577173167 1
-0.0446176707809906 1
0.0858704578127991 1
0.0982804454508744 1
0.495326064429713 1
0.587563101751901 1
0.209816259908259 1
0.0456446314469527 1
0.332882569423117 1
0.658119736274752 1
0.516508781290631 1
0.777235964399145 1
0.556205185934292 1
0.571493383974533 1
0.964819639364024 1
0.626258354670401 1
0.840030895463677 1
0.320650512611964 1
0.262835593035658 1
0.354745840153004 1
0.464688862192593 1
0.520152876054348 1
0.38924457474835 1
0.545690338812415 1
0.690985050331801 1
0.168687835256597 1
0.276091178174444 1
0.641327719633671 1
0.702981116854938 1
-0.0181396942079011 1
0.312684444184755 1
0.284545791758382 1
-0.144154106786162 1
0.205096600283555 1
0.115994183377993 1
0.112640124319939 1
0.286698235833704 1
0.430604530259367 1
0.202927896940726 1
0.192465713290216 1
0.563460262111434 1
0.920165994871085 1
-0.0517426181108659 1
0.419235469008405 1
0.634154501867499 1
-0.0573773684644017 1
0.119613078315774 1
0.731445230070617 1
-0.0506788708362787 1
0.10150251179084 1
0.448855443885843 1
0.431341251882975 1
0.532209588135044 1
-0.05653754274018 1
0.330279681036092 1
0.55001593 1
0.602426806960022 1
-0.032959455561004 1
0.285294455614256 1
0.112230806640789 1
0.386794927416047 1
0.230368058851852 1
0.514783275346895 1
0.458805977257086 1
0.89736480794587 1
0.213515850248608 1
0.125752477595367 1
0.356470378844352 1
0.632712057751021 1
0.133639207909653 1
-0.0499354044263403 1
0.60870608173864 1
0.514432616861093 1
0.313902592293408 1
0.456681274240841 1
1.01273238795491 0
0.275923241384185 1
-0.289327631692126 1
0.187420306950048 1
-0.435967568006257 0
0.0659567482153452 1
0.27309022043395 1
0.421438956396724 1
0.46914233695164 1
0.856580551010858 1
0.154885735411796 1
0.299389352700564 1
0.657442267821007 1
0.439859748295853 1
0.905356476998685 1
-0.0328826340759621 1
0.591102800469748 1
0.838160627127594 1
0.476948811501832 1
0.393724097717578 1
0.186474013571692 1
0.606754250064256 1
0.518580640317476 1
1.02622328078383 0
0.243707813749761 1
0.653577818409521 1
1.08349608275965 0
0.85737432301108 1
0.503440732284871 1
0.833917790871446 1
0.492631667687613 1
-0.255114041446083 0
0.4281978011901 1
0.814952814256265 1
0.963862371728036 1
0.252851826275358 1
0.315464730550607 1
0.264272547954801 1
0.295529224823841 1
0.744997683852704 1
0.312261328157489 1
0.500221976171215 1
0.647761287661167 1
0.8468780131133 1
0.758686138338416 1
0.863525025045778 1
-0.0510768833261782 1
0.881378007406479 1
0.592359470955146 1
0.668345941116688 1
0.38316919859631 1
0.762079035601556 1
0.973722629763739 1
0.540826985963441 1
0.316153105778866 1
0.154407376331403 1
-0.417488495947952 0
0.382471731324642 1
0.368745931318611 1
0.399334164675526 1
0.016058159820218 1
-0.00369944276728674 1
0.483909507985438 1
-0.0906047586714501 1
0.360942988601425 1
0.327984382962071 1
0.264193048084687 1
-0.036861802531277 1
0.474928117645683 1
0.611733130956128 1
0.184932826141351 1
0.70230283535568 1
0.585182047541114 1
0.668838114598652 1
-0.136444704099913 0
1.06661243770015 0
0.236010622726682 1
0.788142245764869 1
-0.100436340293834 1
0.56567430599328 1
0.32462255778998 1
-0.221674711769579 1
0.431652374790197 1
0.542924723295987 1
0.635297759122195 1
1.18081878602037 1
0.900744533155932 1
0.275961670185228 1
0.39125008650103 1
1.17500867029524 0
0.518467323355533 1
0.104536180953683 1
0.419141698043719 1
0.701758083272846 1
0.547108455374803 1
0.434793077391114 1
0.39901376172593 1
0.768866017087402 1
0.182757625249855 1
0.584305631706216 1
0.522385201158094 1
0.0156889159551028 1
0.00314301577207966 1
0.815694952185699 1
0.451444856939664 1
0.319467095010904 1
0.0559740116325196 1
0.0648713284964548 1
0.942376844247814 1
0.464579198429648 1
0.414118837019142 1
0.778459746014556 1
0.312477072668615 1
0.628901179075235 1
0.690293486615818 1
0.733267921347747 1
1.03525232826218 0
0.771648405664291 1
-0.155777076874254 0
0.488249951703019 1
0.844055859006056 1
0.244334495436427 1
0.903706455894747 1
0.735056454354941 1
0.440018703848899 1
0.808354659860703 1
0.958240977904369 1
0.531046699980076 1
0.497646910074013 1
0.285749606976209 1
0.400639880864621 1
0.443440895439118 1
0.0782178302146628 1
0.179012725306363 1
-0.0873059624330552 1
0.192319598728291 1
0.149526981594371 1
0.488452976859051 1
0.416157131568159 1
0.104740483869076 1
-0.19080491444167 0
0.456189070310158 1
0.596271295988338 1
0.190752755465477 1
-0.0363985664700854 1
0.396149869476296 1
0.464163198632757 1
0.873032402800474 1
0.16203915088242 1
0.940982534189551 1
0.797478650182456 1
0.139288501361878 1
0.467177007533909 1
0.317374771355232 1
0.165514158897994 1
0.485477370770063 1
0.463492681817391 1
0.517252818797993 1
0.539973874978162 1
0.603459856216252 1
0.504183870312154 1
0.325294063252925 1
0.568959717007447 1
-0.0215881016622017 1
0.181224110732498 1
0.177173226198766 1
0.191867864808315 1
0.153297996618765 1
0.573417695246796 1
0.553064657463883 1
0.286568124909679 1
0.0804719784992126 1
0.528933764754731 1
1.13387608546951 0
0.405003857101785 1
0.50778973339673 1
0.283854490820762 1
0.462915461979401 1
0.295174153741517 1
0.28409745409138 1
0.503341420681244 1
0.164435702032749 1
0.048066460414089 1
0.405255702796216 1
0.123498872122942 1
0.754281301720193 1
0.234219221027836 1
0.269384042515136 1
0.597800743825805 1
0.149916472776567 1
0.566185662562103 1
0.349286120486588 1
0.908186892694517 1
0.688257077365565 1
-0.032546807791416 1
0.649415174659473 1
0.0685780334928351 1
0.224020867758285 1
-0.00332735134427187 1
0.0893425707597286 1
0.0399617541145787 1
0.752409713195867 1
0.0677048816483472 1
0.697015001679217 1
0.836225177022777 1
0.352708228329028 1
0.347652227842063 1
0.121249616774975 1
0.745331522805413 1
0.237656295441143 1
0.568507010244892 1
0.555089761607779 1
0.3049860910196 1
-0.0906399476680291 1
0.158477494636394 1
0.0826583958741288 1
0.337309159573182 1
0.23843346000761 1
0.532767438000589 1
0.725717242984096 1
0.374566629895415 1
-0.127224154528913 1
-0.412172493989321 0
0.408866119921363 1
0.154712400541669 1
0.550751606497775 1
0.631553981215721 1
0.649928805536407 1
0.388557552520436 1
0.427313572752003 1
0.308750198425965 1
0.879298740256674 1
0.641474450857541 1
0.418220630640583 1
0.337453941728432 1
-0.0827559128305332 1
0.0663045071636976 1
0.176725434948012 1
0.495435608441374 1
0.588615247535208 1
0.438363854178683 1
0.532340954899152 1
0.413477561647031 1
0.519205698448335 1
0.117193798465893 1
0.588447394655983 1
0.0164021996462843 1
0.520040707972275 1
0.448663343538025 1
0.36601144933563 1
0.514837013942918 1
0.445679828509694 1
0.440060963675193 1
0.652427854629177 1
0.0810189133109886 1
0.6193063928243 1
0.0322810872003999 1
0.394818067689228 1
0.391572917492927 1
0.427372970592475 1
0.0967913696245365 1
0.327044352062112 1
0.134597983941404 1
0.159706326074063 1
0.65318706500018 1
-0.0329648519313734 1
0.399725521757369 1
0.202063519546926 1
0.839663078925624 1
-0.219499678157669 1
0.611292767665869 1
0.269577638240452 1
0.714021641940015 1
0.459480593650184 1
0.318349329420764 1
0.615955585863723 1
0.199805454215145 1
0.016258570796762 1
0.193065709959079 1
0.678041229091574 1
-0.152346448394796 0
0.725966354681042 1
0.613533858814511 1
-0.441528335469253 0
0.553959760064704 1
0.363671728177369 1
0.541473857978124 1
0.275059180895246 1
0.423540514553072 1
0.36772172944921 1
0.777653991887887 1
0.145322530153108 1
-0.0949189430104141 1
0.33988027629305 1
0.171996391078752 1
0.41066500969917 1
0.151512067233133 1
0.706111830808888 1
0.315435014650307 1
0.840886377403066 1
-0.2258973443522 1
-0.453077722633565 0
0.144786231974349 1
0.335627859208694 1
0.709287118532293 1
0.16759075785486 1
-0.112569309718895 1
-0.261717403454429 0
-0.0994563949925585 1
0.603263290337625 1
0.539079628527762 1
0.419798552581107 1
0.641322933837267 1
0.309644818089514 1
0.712988854023807 1
0.876441701244964 1
0.303291840093037 1
0.193785141874953 1
0.117733130325189 1
0.347185120752478 1
0.0473379935257633 1
-0.309743558392255 0
-0.385593012576991 0
0.573659131071205 1
0.613409232133719 1
0.179687839640032 1
0.380066335017235 1
0.573079262306248 1
0.114589712228073 1
0.25589676181294 1
-0.225827497415228 1
0.669411192029282 1
0.389744454505389 1
0.56554452353724 1
0.281454353632546 1
0.658968061000672 1
0.156735277722997 1
0.129151507529083 1
0.285531179660951 1
0.562913015101587 1
0.879814434262193 1
0.714981296563484 1
0.517631781794296 1
0.750660290015872 1
0.293675361531157 1
0.274971232234423 1
0.296618631649002 1
0.30907828941276 1
0.557332962248975 1
0.500138904196316 1
-0.284832648848811 1
0.37322212386711 1
0.30451760753175 1
0.348241311953491 1
0.183431282713479 1
0.617650230283271 1
0.0891431727887958 1
0.675573899163084 1
0.310557875644146 1
0.61670494959827 1
0.515619935799915 1
0.441128450025439 1
0.876461071773488 1
0.0340531230919083 1
0.194588091050357 1
-0.198805580188746 1
0.134438625586831 1
0.790849874259377 1
0.782483394275224 1
0.30379331693012 1
0.430901320051301 1
0.786978266195421 1
0.330569969428269 1
0.721084236528153 1
0.149047901322503 1
0.405026452516969 1
0.532026849532892 1
0.648656912341817 1
1.17616082885717 1
0.525522318337269 1
0.244993482964027 1
0.355153970439729 1
0.191284723759816 1
0.540723201390128 1
0.299389396827974 1
0.76559624016939 1
0.302421320621797 1
0.425205259715541 1
0.435307227458387 1
0.136178497527134 1
-0.280087533092843 0
0.30820783269558 1
0.442277067041752 1
-0.276270878353713 0
-0.0783542779623493 1
0.617160652326362 1
0.692836697737989 1
0.366488956051411 1
-0.169984061023597 1
0.477564297333759 1
0.585482365660301 1
0.583855314404732 1
0.595890608720837 1
-0.29723963270803 0
-0.0920100598159557 1
0.20957847677331 1
0.514908639086888 1
0.673628729565993 1
0.0724037576234348 1
0.37167763708135 1
0.258322034893761 1
0.449304245519554 1
0.386981241437168 1
0.221835449427323 1
0.889079230302592 1
0.872295483702694 1
0.317000210521091 1
0.0430025303172322 1
0.0816061045057541 1
0.0851086143860699 1
0.290963048863652 1
0.447011689570775 1
0.69150386140057 1
0.0951277096677605 1
0.432315513395314 1
0.91049064978158 1
-0.175600981407185 1
-0.00499820805318452 1
0.984982649630851 0
0.235256355731305 1
0.660068795444256 1
0.986103357199842 0
0.234793568707695 1
0.538363631321652 1
0.505526617618541 1
-0.0576067293006499 1
0.570691681531164 1
0.40358118114071 1
0.551537950300769 1
0.476536599282531 1
0.232328306195451 1
0.23684213380913 1
0.616340639290568 1
0.103026185043972 1
0.151489532496403 1
-0.0477807110088512 1
0.7837715275303 1
0.376965628326818 1
0.0401781292406764 1
0.054155873517465 1
-0.116233304924106 1
0.405325677365747 1
0.655137147241243 1
0.92738338399109 1
0.421723323131948 1
0.51076555663099 1
0.585070638890764 1
0.218930320332037 1
0.467077675771898 1
0.242170584212714 1
0.614991727624346 1
0.571567096303593 1
0.204237573994221 1
-0.0553564519954651 1
0.254433037641913 1
0.30998435962513 1
0.220481503201968 1
0.227658987821705 1
0.296958325129338 1
0.182743931420097 1
0.107622815065127 1
-0.132240748928559 1
0.289497595898981 1
0.307344559568091 1
0.737557541648916 1
0.500188723348869 1
0.720977066246969 1
0.866376197463896 1
0.428528237368367 1
-0.118758862635597 1
0.372026174722674 1
-0.0785764512837329 1
0.439546017380298 1
0.197827272480344 1
0.439765210389532 1
-0.181434336182409 0
0.614266587879837 1
0.229035627065535 1
0.878093582162647 1
0.868945888967223 1
0.590520446097433 1
0.864773999550765 1
0.47706710001734 1
0.439916442420914 1
0.395363951789409 1
0.688016091121282 1
0.62755344392403 1
0.699525607924991 1
0.723496015080185 1
0.477343254270387 1
0.203645757826476 1
0.0926430126688979 1
-0.218699784800981 1
0.583618027297651 1
-0.0731840695110393 1
0.136387706465326 1
0.460553901588219 1
0.0460668484623468 1
0.620624042405585 1
0.331550926692476 1
0.00867617414627768 1
1.11449685581345 0
0.598860921099476 1
0.598939350644438 1
-0.0193633743335848 1
0.300364424481865 1
0.354561587753687 1
0.494627882655329 1
0.459694206118659 1
0.193367628731639 1
0.434872433793957 1
0.0788849934519856 1
0.0233131046058262 1
1.09842261539432 0
0.514304291340034 1
0.291718333557245 1
0.217273579765129 1
0.823230112659978 1
0.299129512662149 1
0.443204487064906 1
0.274976078122325 1
0.780127792651482 1
0.543431082031691 1
0.331120047099832 1
0.534079888321882 1
0.321397980461277 1
0.053975360224442 1
0.0287401600369491 1
0.505311869159641 1
0.318420309602882 1
0.8519700116986 1
0.658791426966685 1
0.53364833628298 1
0.218193329760312 1
1.09244635973526 0
1.11138497295898 0
0.257488572794899 1
0.739889041150697 1
0.828648060845328 1
0.457951791368012 1
0.286807369911971 1
0.392724844370149 1
0.0989683038758281 1
0.410400451825581 1
0.0791112022072918 1
0.520740522979155 1
0.124499156712862 1
0.27645325049156 1
0.0192765241197588 1
-0.0602090287512804 1
0.133122891689414 1
-0.58019114361541 0
0.652962413545967 1
0.844164129986435 1
0.207775565735899 1
0.499799839347173 1
0.155238653914129 1
0.379369141907091 1
0.791184161809142 1
0.399548479194666 1
0.734525968654302 1
0.035734910899372 1
0.612866269329823 1
0.693307990120551 1
0.878014132596713 1
1.27481743021588 0
0.493159591253722 1
0.0505669800987983 1
0.4732173853944 1
0.819133852822003 1
0.248224359296209 1
0.303066626093082 1
0.709585730459032 1
0.0710702286756236 1
0.566289373955694 1
0.625814725381801 1
0.403906011182577 1
0.596111906727727 1
0.755763130329516 1
0.133105917048218 1
0.777463348855043 1
0.439363804911356 1
0.409755394694247 1
0.286552093271675 1
0.730506473437984 1
0.613477513202711 1
0.521697302510103 1
0.107071413497625 1
0.328707578427077 1
-0.057480688714637 1
0.341044890987982 1
1.08977207334849 0
0.171875742558817 1
0.710826270292599 1
-0.167935107106866 1
0.993834745046595 0
0.238970435912651 1
0.481589795774512 1
0.143001336504643 1
0.43562513191475 1
0.705126985288953 1
-0.188055026515417 0
0.382844894936511 1
0.602072964935072 1
0.50906943729349 1
0.137125256404973 1
0.213435274035955 1
0.143180334142027 1
0.226280657866336 1
-0.0494681302019208 1
0.575890465065101 1
0.80907229932583 1
0.454247279582179 1
0.344526482329983 1
0.109586940952215 1
0.117665652203147 1
0.159679571351388 1
0.475676511374912 1
0.312558529862473 1
-0.199595155462605 1
0.106646111869277 1
0.302228205416164 1
0.603560327378245 1
0.0513656991664107 1
0.0694228251026191 1
0.0178726048897625 1
0.280011664467579 1
0.206912470753011 1
0.111303928331769 1
0.429067396314917 1
0.362674393531361 1
0.714407613805274 1
0.131612215547597 1
-0.302814811146806 0
0.644408590715809 1
0.452067515004129 1
0.334591042060106 1
0.87427327352161 1
0.607323973369114 1
-0.0913684738152186 1
-0.189658402410162 1
1.28918025362511 0
0.0706435076429832 1
0.751423820185532 1
0.395092807294447 1
0.0736104421458347 1
0.0154828530602279 1
-0.0529772221842375 1
0.0977115403089894 1
1.01443788957099 1
0.171166108711041 1
0.102764088836106 1
0.118375750154058 1
0.185286809961638 1
0.376758567251112 1
0.324759498449822 1
-0.184663628816665 0
0.231299119252853 1
0.111777097320559 1
0.63451407015113 1
-0.104395101437645 1
0.432772665925343 1
0.678256405753072 1
0.533060974006457 1
0.528665551954958 1
0.720851060638583 1
-0.581334827141516 0
0.495984485230424 1
0.65433383734853 1
0.191758678624253 1
0.477638078447856 1
0.365399271165155 1
0.326974449747109 1
0.261018386211453 1
0.0739761663305079 1
0.239016951598671 1
0.167557086037321 1
-0.186697208384761 1
0.193773358410208 1
0.570671144463447 1
0.0598638569980578 1
0.210631648637785 1
0.232076502550837 1
0.459489508089998 1
0.710392179618929 1
0.372384864988857 1
0.0259352864440812 1
0.0271571300106397 1
-0.0358976104576505 1
0.200790459354678 1
0.796654440938237 1
1.04881952672295 1
0.147399867702797 1
0.655450557940501 1
0.350925496943732 1
0.291633055662199 1
0.276000727573376 1
0.482197151812468 1
0.443652006393924 1
0.67665552693425 1
0.713867292081082 1
-0.0852553437975325 1
0.417888416402832 1
0.328115264707912 1
0.268539849320205 1
0.517958174274539 1
-0.0151774078768627 1
0.040238257678558 1
0.466977598131321 1
-0.0276274930069117 1
0.206543067782811 1
0.491215828952448 1
-0.0897420048500787 1
0.512693311033477 1
0.715667756091567 1
0.867327998278669 1
0.583212790761906 1
0.308742491197635 1
0.831961728920078 1
0.875653671592283 1
0.952502733730512 0
0.209054934398485 1
0.53841743584596 1
0.99442563250796 1
-0.212469841688674 0
0.894444642759483 1
0.0814809548451009 1
0.178851364862776 1
0.153299945710761 1
-0.0253754089764695 1
-0.0597845282138422 1
0.370126227469686 1
0.0886877724037226 1
0.752760659190044 1
0.414154766469666 1
-0.141887723000999 0
0.173644816659095 1
0.654230591093011 1
-0.119168598937645 1
0.652203379304226 1
0.226342975233852 1
0.418913234860964 1
0.321667224297813 1
-0.280828232762113 1
0.132375049576233 1
0.261412729865016 1
0.505632805340038 1
0.131455902349281 1
0.235820347218846 1
1.0337381972233 0
0.512167439184681 1
0.0780614790329025 1
0.00935398241303025 1
0.515559979903181 1
0.835743236908913 1
-0.00727258485491498 1
0.0441100026419064 1
0.226665541941282 1
0.661163317303564 1
0.0986640996514031 1
0.791687264136275 1
0.870005506255308 1
0.444021411702575 1
0.965680857948101 0
0.414801011819564 1
0.35968538712137 1
0.938520338770423 1
-0.136208572179268 0
0.12054520879292 1
0.857023478997509 1
0.144285151383987 1
0.413045871035021 1
0.45403264385472 1
-0.0765366791190547 1
0.370202098826025 1
0.491906891423039 1
0.500473817120063 1
0.101601150310739 1
-0.0107056412240746 1
0.559320950638799 1
0.331068733710008 1
0.490572258281303 1
-0.0111173217721584 1
0.864254009999263 1
0.866326828797271 1
0.287465440064489 1
0.768608821353382 1
0.190260266078492 1
0.533818948954751 1
0.721455260508897 1
0.329682939480054 1
0.232838229388005 1
0.323934815405308 1
0.194734799269658 1
1.03002905002982 0
0.252866897395378 1
0.395235241368752 1
0.176602223249765 1
-0.161234267852845 1
1.01145610245457 0
0.653233868135755 1
1.15673756386716 0
0.195040545005256 1
0.630308289837617 1
0.69297418201636 1
0.44067589896932 1
0.115188178753182 1
0.381141353735486 1
0.168012495672518 1
0.341982575057517 1
0.267085940975865 1
1.06887231835225 1
0.519290642341979 1
0.340840357428143 1
0.214657872084913 1
0.06885008254413 1
0.434737353741128 1
-0.226187180533192 1
0.0646714077688984 1
0.110971341041444 1
1.01196352035724 0
0.410161867674072 1
0.911561242822255 1
-0.000568230574263969 1
0.532119888551007 1
0.734326098834966 1
0.760642346680936 1
0.0511410410580544 1
0.536357958306153 1
0.197198022357324 1
0.364367327005408 1
0.367313189734042 1
0.494690537237826 1
-0.0942929257577798 1
0.310363284863554 1
0.427401085902781 1
-0.179974202548668 0
0.606823473792699 1
0.518820264582929 1
0.725746109437229 1
0.477259512108326 1
0.42053779586909 1
0.161067589060719 1
0.871319815418975 1
0.215504474601937 1
0.258800257803867 1
1.08619526041989 0
0.368314551696653 1
0.212328274343243 1
0.713065107121066 1
0.227943678745177 1
0.756185370209752 1
0.218998606682235 1
-0.336071919866583 0
0.396363720596477 1
0.238430453250288 1
0.330718405099104 1
0.281686373426364 1
0.484079891192127 1
0.723581202241697 1
0.517107357251502 1
0.581581246621989 1
0.113268229653937 1
0.300208226208502 1
0.0872951719069105 1
0.347545988070027 1
0.5514446411595 1
0.642893862147676 1
-0.0157250924338671 1
0.319932149706845 1
0.0344557089292411 1
0.66222001420295 1
0.451850897438781 1
0.25228684374776 1
0.427239378351539 1
0.570680899658553 1
0.0342351819970065 1
0.133071749412258 1
0.326999243867622 1
0.450590492381123 1
0.541109974810093 1
-0.124780627861028 1
0.474093387310548 1
0.633915922845732 1
0.494438226748171 1
0.587664725361121 1
0.00265101140357933 1
-0.249372242498158 0
0.340354055382864 1
0.657324853319523 1
0.21416737087109 1
0.373078203872624 1
0.303432947575315 1
-0.0569603970162814 1
0.530677791502441 1
0.542726714959721 1
0.105246921039165 1
0.516375733695314 1
0.902323988414988 1
0.300603522465758 1
0.00132193164642044 1
0.12233537296973 1
0.702542830420479 1
0.7539075867442 1
0.46969446314458 1
0.31069434777652 1
0.345691833749478 1
0.883274306989573 1
0.117732160300259 1
0.395876223438987 1
0.11373952935879 1
0.818655848049987 1
0.110564284117539 1
0.0373664101768493 1
0.160342134142086 1
0.792626073594362 1
0.295070537696355 1
0.0654456618252851 1
0.175476514294928 1
0.896692472429142 1
0.498641926555739 1
0.289878410616837 1
0.287148195091108 1
0.901503456783211 1
0.305435050076834 1
0.356044588212823 1
0.376085709312373 1
0.411382648472015 1
0.192733085719561 1
0.781681758176154 1
0.172279379350238 1
0.64365527480444 1
0.877156036814846 1
0.433869320083777 1
0.496473793247681 1
0.220091956277434 1
0.131115212362142 1
0.636426800501417 1
0.214322401488105 1
0.142132226223488 1
0.0435674147571382 1
0.505914409792977 1
0.318202246825463 1
0.901097210813316 1
0.506350549911969 1
0.255468647635264 1
0.615199977026924 1
0.59811886536028 1
0.19620902453492 1
-0.432204543491953 0
0.637812482772459 1
0.199060075325752 1
0.47027183989234 1
0.376442735867484 1
0.298596750756504 1
0.0530361157478637 1
0.596963545372201 1
0.0345966840319689 1
0.800745764572458 1
0.454984304542265 1
-0.0381570893998143 1
0.542484066749497 1
0.655973790086576 1
0.290703861813005 1
0.415043953231289 1
0.664661694961099 1
0.12342611328197 1
0.498504062562098 1
0.877881296191303 1
0.0447120942118766 1
0.562896127939388 1
0.252867852891181 1
0.363753194801044 1
0.152335959480313 1
0.640382750654142 1
0.344863739800031 1
0.54813605972424 1
0.253887766736388 1
0.743240178412236 1
0.676001887492825 1
0.634857727614878 1
-0.122613835122611 1
0.461624811984466 1
0.204395511943082 1
0.924685051459517 1
0.478877837513676 1
0.463381613566344 1
0.25163537712586 1
0.523793996499067 1
0.482168951894824 1
0.115798784807019 1
0.596775831927386 1
-0.439752810316986 0
0.615510851242189 1
-0.123389291982755 1
0.0455439395281449 1
0.663462514225136 1
-0.0924306866485604 1
0.178953636361327 1
0.272873674640529 1
0.311279185181024 1
0.277923031366468 1
0.650714979741865 1
0.863298354444923 1
0.347580966642616 1
0.541876988292914 1
0.508858549005057 1
0.688311687971909 1
0.640062113299365 1
0.609884146229119 1
0.139717252223332 1
0.57729565249382 1
-0.0429585401369351 1
0.516021458968014 1
0.330679700929034 1
0.22697771672151 1
0.475336201259361 1
0.934475968573125 1
0.842236078163364 1
0.23101105231698 1
0.753216512600505 1
0.181148182198278 1
0.245844125162028 1
0.43043170813025 1
0.210745457442763 1
1.23573421557417 0
0.5298355369076 1
0.313314203907995 1
0.346868358101588 1
0.518970557719616 1
0.270887787654571 1
0.478447167061755 1
0.635826494902984 1
0.561394073735247 1
0.474179744178379 1
0.52177483796411 1
0.652746951124282 1
0.572575259026404 1
0.419395902995359 1
-0.252500454630996 0
1.00578937841856 1
0.358899818712793 1
0.343331825273867 1
-0.324199777299148 0
0.499380745700643 1
0.420176514709657 1
0.5544164120691 1
0.0462394259242693 1
-0.589745440548856 0
0.311129528532539 1
0.47385401707931 1
0.82441657630826 1
0.511895116458549 1
0.361627721630813 1
0.266012985404879 1
0.583012271852635 1
0.389096181033037 1
0.416361343352793 1
-0.149418523085021 1
0.201405581950862 1
0.617327580141187 1
0.352160024199079 1
0.808727026279931 1
0.107321996836237 1
0.180062616645001 1
0.417156561773452 1
1.18149202139233 0
0.450351203799567 1
0.545658691244743 1
0.495384383057054 1
0.528042109243848 1
0.832935295764777 1
0.528197159563505 1
0.436941278273465 1
-0.268598617091187 0
0.0527393979295215 1
0.425815142475258 1
0.657798284995225 1
0.89434143693296 1
0.602810677900664 1
-0.122303835054445 1
0.794190398702709 1
1.33313159493737 0
0.791811510214144 1
0.753310868532313 1
0.603396679677284 1
0.759170234347196 1
0.771817065679142 1
0.115559471124359 1
0.283287650485089 1
0.643493735077137 1
0.304497453922116 1
0.0465330282622533 1
1.24289223067226 0
0.565109867991146 1
0.321487931124577 1
0.778005560638076 1
0.231251816541108 1
0.357427873456165 1
0.467786694823737 1
0.293367288669461 1
0.398421454215499 1
0.629564896728798 1
0.0903140204456742 1
0.060698194814987 1
0.303255275286716 1
-0.370719175989489 0
0.51480137406074 1
0.728766221754356 1
0.769759637293782 1
0.572645771639998 1
0.0851406198240243 1
-0.0536831099066647 1
0.166805713599725 1
0.814191682090899 1
0.425812046328993 1
0.298628457919343 1
0.295035034321953 1
0.375406519365411 1
0.102848359723418 1
0.506831778407013 1
0.101983345869945 1
0.382797932445866 1
0.477935568580443 1
0.237171529620636 1
0.590513061613618 1
0.194272831150696 1
0.894955486208218 1
0.487978378233017 1
-0.104587196442173 1
0.244154385290052 1
0.315568518212259 1
0.396817730660687 1
0.569963366153392 1
0.473427725738682 1
0.213517291432667 1
0.508354690820222 1
0.803374098353708 1
0.230619032859043 1
0.450061901507641 1
0.339253790273837 1
0.807083765724929 1
0.0686081337831443 1
0.0524799758607754 1
0.702071138893659 1
-0.241322817609274 0
-0.20682091541025 0
0.517951066452811 1
0.0858993148359394 1
0.370087249214076 1
-0.128728163465312 1
-0.348372805740155 0
0.397126495758385 1
-0.0556770294961794 1
0.132127596721984 1
0.064638352005145 1
-0.130409453998882 1
0.744969118170944 1
0.735957281537672 1
-0.1986855415206 0
-0.118535302338072 1
0.732318171499592 1
0.590448060902976 1
0.588341929492092 1
-0.0502745795850924 1
0.129083381410963 1
0.247551685889322 1
0.69374673620105 1
0.206691027029211 1
0.282300863308071 1
-0.239134695198294 0
0.382267636916412 1
0.562510766743672 1
0.440740533844113 1
0.977169868324097 1
0.324798780168324 1
0.423507963314881 1
0.253475309969994 1
0.773247376035964 1
0.221794864938767 1
0.20555132139808 1
0.317141069910774 1
0.62388866135232 1
0.764523510373986 1
0.17428349932311 1
0.673339815442071 1
0.364294511374623 1
0.137451075200978 1
0.676157348731142 1
0.076746624184354 1
0.303761462704708 1
0.44069935188121 1
0.252640096876674 1
-0.112817386727328 1
0.247002931062154 1
0.327285791665511 1
0.468528728614403 1
0.687868094033612 1
-0.0487551370673851 1
0.730709511247686 1
-0.142425723356109 1
0.531165532863364 1
0.851757407665985 1
0.903419393615658 1
1.02471825327745 0
0.229891398724005 1
0.404013587135304 1
0.575144506398553 1
0.356853764081113 1
0.565382345736153 1
0.174339603816871 1
0.732271646401842 1
0.27771124491945 1
0.0658940098712864 1
0.356061708669728 1
0.412932513611745 1
0.592156432366381 1
0.636133834862879 1
0.478644761205201 1
0.223615837605595 1
0.135837452434322 1
0.526874704694904 1
0.800414680187075 1
0.075955139516083 1
0.506063831175987 1
0.257832443748807 1
0.51895927048088 1
0.179881693031062 1
0.429750524151116 1
0.130840381745756 1
0.441099579203575 1
0.865147540782317 1
0.405808107753791 1
0.564681864670951 1
0.724780010951215 1
0.580039689204441 1
-0.043481634193495 1
0.985864904039378 0
0.34264534674192 1
-0.0165994943110956 1
0.0613551355224369 1
1.10719786339981 0
0.156902543400422 1
0.102635041029078 1
-0.43927381914878 0
0.40362433662021 1
0.0934067215053746 1
0.209469411081872 1
0.148929358052084 1
0.959096822111227 1
0.670633359782725 1
0.458913935508916 1
0.643977763041309 1
-0.213523368104412 1
0.092209971172898 1
-0.0327689061963597 1
0.453590846475853 1
0.85337209519401 1
0.494521868308374 1
0.593694192169323 1
0.761467201431027 1
0.167756056500747 1
0.086639965971377 1
0.285387193072363 1
0.608503465846586 1
0.84855318975141 1
0.882294401676983 1
0.237588387898008 1
0.955737192528983 1
-0.0513683088401618 1
0.309391640279489 1
0.156715531626352 1
0.170409337813772 1
-0.119309189901358 1
0.573563909457485 1
0.379207922780813 1
0.234350592442773 1
0.866949771092749 1
0.235173905984661 1
0.00231763609084416 1
0.172574883883275 1
0.54977927098529 1
0.602032082272515 1
0.362119309857623 1
0.451258922928782 1
0.54536015423213 1
0.335188491356741 1
0.728065444288883 1
0.6106578803105 1
0.161049971276111 1
0.281682941057012 1
0.0515926921687556 1
0.157564908050082 1
0.568859725460647 1
0.693666493877954 1
0.624731396734895 1
0.17582020758202 1
0.58801221449906 1
0.42130094671619 1
0.73019121949134 1
0.174758277708359 1
0.455847444602239 1
0.490026352962005 1
0.184965101388426 1
0.629282349523658 1
0.242688243767449 1
-0.149297517641964 1
0.230234520531215 1
0.499056340872601 1
0.171952903063879 1
0.896801871602358 1
0.53488903572884 1
0.183567814939726 1
0.360888408518584 1
0.602281857322396 1
0.906482618307545 1
0.569056255218819 1
0.408870647875659 1
-0.0435250300284992 1
0.820820679578129 1
0.212078039276456 1
0.0536325218456996 1
0.395301933705005 1
0.475170654653552 1
1.09404578513479 1
0.170092635732546 1
-0.0277893332245919 1
1.01262826516436 0
-0.082965356743207 1
0.578246716632001 1
-0.302684078600168 0
0.681302430878428 1
0.589859138676731 1
0.468131816164613 1
0.554354205264859 1
0.49361412974719 1
0.121181949438509 1
0.635558130971051 1
0.293659630556699 1
0.594823901341077 1
0.652923640571347 1
0.55339949158 1
0.607211927307242 1
0.406607279397368 1
0.158029354112998 1
0.105856898834014 1
0.379013626602943 1
1.27702574783994 0
0.339354694195156 1
0.852225680716085 1
-0.0139224946767695 1
0.781127947071959 1
0.682607950985477 1
0.372297014910862 1
-0.149509291849005 1
0.266745234004269 1
0.450326765243914 1
0.706635218104959 1
0.293546428994453 1
0.395183384611987 1
0.503000285552604 1
0.248538772611733 1
0.760337366671785 1
0.134618270714846 1
0.555328460108204 1
0.511659572758437 1
0.390475983453322 1
0.258581368535615 1
0.247363668292695 1
0.088367423934976 1
0.680446498139805 1
0.311403269116237 1
0.417092005754438 1
0.140611350439693 1
0.52434416143185 1
0.0182387509310815 1
0.51388352450217 1
-0.164554905395658 1
0.759597502038776 1
0.413839630422768 1
0.10281994799777 1
0.213028720143868 1
-0.0315944719801874 1
0.456952730646882 1
0.708698021384257 1
0.3247886994899 1
0.526319881974664 1
0.252100151712909 1
0.422007097915164 1
0.545969755579368 1
0.184918216664788 1
-0.0384279470611424 1
0.697374785589921 1
0.934519132197175 1
0.641164063058753 1
0.307264440329825 1
0.314981708479153 1
0.332708021207138 1
0.385805499629155 1
0.201115365610764 1
0.577139870435971 1
0.0756475483699923 1
0.639147642554608 1
0.171115219876215 1
0.778252756456239 1
0.219557126967699 1
0.481245504984749 1
0.418010814480289 1
0.50905726370501 1
0.386616336357085 1
0.048342424242888 1
0.295054133873767 1
-0.0250729385716165 1
0.431946313048781 1
0.365174349147284 1
0.453227906874256 1
0.583815625565397 1
0.709944732414636 1
0.214571780917029 1
0.535740048444949 1
0.570345340726829 1
0.388642699061629 1
0.244567816817505 1
0.273270719128651 1
0.291773432718056 1
0.306195174036599 1
1.0856693161443 1
0.760392651444258 1
0.740499240539037 1
0.344371822251527 1
0.360644546795356 1
0.0513131082697129 1
0.299517357875377 1
0.0273059410663603 1
0.141841620759254 1
0.395000886364408 1
0.496031099051601 1
0.760146012749801 1
-0.071537803337131 1
0.508676492780641 1
0.2390679749581 1
0.583885203543769 1
-0.00413200513309305 1
0.658708094888389 1
-0.0964965221033635 1
0.571848767832909 1
0.322154191296507 1
0.283462267592331 1
0.515203002684154 1
0.196003294362467 1
0.110028886268117 1
0.0695883930196915 1
-0.165111007476803 1
0.549192917351844 1
0.192051616733027 1
0.865742354774051 1
0.345985061374268 1
0.0291621406170923 1
-0.204048375920846 1
0.491996082827202 1
0.534755685281839 1
0.427392682876373 1
0.436198571552565 1
0.390469538458645 1
-0.00544825688855383 1
0.395321547538568 1
0.105300223577607 1
0.298807811709124 1
0.0325874484143933 1
0.395315902930372 1
0.415574518729622 1
0.648241790885403 1
0.387942984447043 1
0.177452579297466 1
0.5551245028083 1
0.364716216183399 1
0.290146744008723 1
0.476687342287139 1
0.285511523618797 1
-0.0750767783566197 1
0.744372381715657 1
0.758620363862557 1
0.620091486543682 1
0.204362387749148 1
0.591034583553138 1
0.232133705353151 1
0.119684595945449 1
0.879867676570324 1
0.498931269124485 1
0.509828870311329 1
0.432185355463721 1
0.166662932592121 1
0.730852550098596 1
0.541041362338688 1
0.0770027695667142 1
1.08173629253593 1
0.578153910841663 1
0.71765233434215 1
0.0677136252363982 1
0.263896890040431 1
0.43352862398005 1
0.0242393143984189 1
0.73559363560032 1
0.887372895932532 1
0.668820044749048 1
0.641675186875139 1
0.461540992404444 1
0.756697350285112 1
0.496556420067145 1
0.108441936916697 1
0.579956410340739 1
0.425860409280541 1
0.296569982531036 1
0.647808740385497 1
0.740129523004684 1
0.325345791526129 1
0.0489726386183447 1
-0.0213018956945899 1
0.173441226745351 1
-0.329909529905548 1
-0.0162239957401507 1
0.544483792399016 1
0.396347115276051 1
0.222942827732545 1
0.283858100580531 1
0.168646149796266 1
-0.47867631325932 0
0.446373988602859 1
0.678539623831457 1
0.424706912507843 1
-0.0798486943784744 1
1.04248804354214 1
0.876259678207325 1
0.381786730124533 1
0.419018408386016 1
0.247927315677305 1
0.291703931935054 1
0.623144322852255 1
0.780173845177456 1
0.238973682768476 1
0.360363263905889 1
0.312536225088557 1
0.605141834639112 1
0.260491806758068 1
0.722318758340866 1
0.701455074725662 1
-0.0474747937773067 1
0.0925391120341666 1
0.506195803202672 1
0.584210496364006 1
0.903613591409411 1
0.71703930509109 1
0.520777571437039 1
0.534248721399369 1
-0.341273358404877 1
0.813637754763027 1
0.0365920474652759 1
0.43816284125167 1
0.153287703906708 1
0.215925660129118 1
-0.138211824993631 0
0.287835479036674 1
0.546994705866465 1
0.0308684227101999 1
0.276632825204734 1
0.158706021514318 1
0.616622903517419 1
0.482914955874204 1
0.0517596176896207 1
0.148538382757527 1
0.0210312139291709 1
0.333589645540552 1
-0.181322431526517 0
0.00821809019343422 1
0.751647555117359 1
0.0393873038674637 1
0.280373301642468 1
0.442318597733734 1
0.253947930650058 1
0.199196851820301 1
0.493154927767305 1
0.0654864666334782 1
0.860213217689886 1
0.554851836692585 1
0.595711647175728 1
0.356337841930302 1
0.566190030294895 1
1.35334225274196 1
0.288969829464618 1
0.451598802649363 1
0.281968773875019 1
0.0754982209850142 1
0.141309922335446 1
0.485276027854171 1
0.298529593332813 1
0.603699355134142 1
0.112539170643995 1
0.26232384840174 1
0.741485661940861 1
0.0900940410023583 1
0.497865453915971 1
0.754812642982086 1
0.0784419517874329 1
0.625926387163846 1
-0.0395487959823259 1
0.834956489258062 1
-0.126301906720037 1
0.362031233271324 1
0.313889794095295 1
0.126242451994137 1
0.431516442804283 1
0.438298193472007 1
0.35609357555014 1
0.874023871797394 1
0.954680511533328 1
0.289397061301281 1
0.127848522827018 1
0.0633000314528508 1
0.674846439829129 1
0.241050390028336 1
1.0319354372189 1
0.52424847996424 1
0.499117420310178 1
0.41488341387821 1
0.16713500921916 1
0.0517627748896405 1
0.431710771619529 1
0.168275418535608 1
-0.0282448471790821 1
0.115590581765037 1
0.504239950530854 1
0.701125619851768 1
0.416153683788903 1
0.59979822418775 1
0.216302319230068 1
-0.0991482769935278 1
0.0308083081757864 1
0.320347568778359 1
0.505452247365258 1
0.402198024425501 1
0.384806725729302 1
0.0512999586855691 1
0.144201894412271 1
0.607937427157819 1
0.191394837214655 1
0.761264094981851 1
0.637622456706899 1
0.505983662940775 1
0.596719136920072 1
0.651629421925034 1
0.474853495207805 1
0.554443895674178 1
0.57406101056247 1
0.774157851222361 1
0.387302473510353 1
0.801275882255101 1
0.553637271996476 1
0.937709857608631 1
0.343148758431852 1
0.0183227763129485 1
0.514487527163805 1
-0.0141624674013899 1
-0.0622690662826732 1
0.104884856318924 1
0.486937756986421 1
0.891741080556747 1
0.732463950954769 1
0.474759440484061 1
0.807843827297659 1
0.674876229420321 1
-0.338622459773032 0
0.240141204080687 1
0.489552032265292 1
0.0293060739308852 1
0.638438563393577 1
0.310807520319262 1
0.170268284060564 1
0.433849153867941 1
0.746687278741733 1
0.410510606551905 1
0.151828082573079 1
0.184471261056688 1
-0.180211089661325 0
0.144895877742396 1
0.601781410422974 1
0.319615818089416 1
-0.141658834096448 1
0.155058884049477 1
-0.00646789306373266 1
0.531023380631858 1
0.0679084288137035 1
0.440823719363847 1
0.617191346649899 1
0.117463371899105 1
0.883732549014967 1
0.551114330508 1
0.203093483540488 1
0.534025219589203 1
0.0683232542047727 1
0.136048372488418 1
0.322049431413926 1
0.00544103871887835 1
0.137896377427993 1
0.319072437795882 1
0.286390489518945 1
0.676272380030899 1
0.435720714538167 1
0.293701968660766 1
0.724016096819972 1
0.373841545490754 1
0.560372896853514 1
-0.286086922677666 0
1.00907459927092 0
0.135733974764976 1
0.392425334366428 1
0.169968019991682 1
0.590108411024113 1
0.530535863398674 1
0.17563415638792 1
0.517917066789166 1
0.081339845895823 1
0.581629522114639 1
0.939873019084952 1
-0.214954985095046 1
0.576417655889205 1
0.32419984164876 1
0.787196400927807 1
0.475163709214686 1
0.730044873105588 1
0.50759498907071 1
0.691434719348627 1
0.357930206836393 1
0.361717132994507 1
-0.0746498960636096 1
0.363181859223916 1
0.652977762341635 1
0.129944875085282 1
0.365610986658373 1
-0.110863967426218 0
0.688574243490708 1
0.834017367236995 1
0.241365661114032 1
-0.242913506455765 0
0.768352122478229 1
0.355815463042856 1
0.38604406231193 1
0.328465430677883 1
0.393976263395544 1
0.0339210238555082 1
0.393037690245738 1
0.877370798802955 1
0.683583209201102 1
0.989360400500018 0
0.393018047252624 1
0.336954173939208 1
0.460654120116223 1
0.34919110531635 1
0.479629724756949 1
0.577608088077275 1
0.220425258006067 1
0.442871016227187 1
-0.113196322519094 1
0.386897428354514 1
1.01058545316532 1
-0.139845739393186 0
0.309474659233618 1
0.215436183051843 1
0.426191425576782 1
0.294455335417334 1
-0.117756523810378 0
0.520768625796866 1
0.206712128846358 1
-0.0769631282724397 1
0.371695921170579 1
-0.145497424258673 0
0.226973615857286 1
0.450807483517182 1
0.344244891658807 1
0.257182974697498 1
0.720274095755991 1
0.555317477530383 1
0.645212583950377 1
0.190280435211268 1
-0.0326282077453419 1
0.26548399513521 1
0.652061470671804 1
0.198921427849637 1
0.363281184654255 1
0.57760605465114 1
0.343873712397655 1
0.21448331197706 1
0.553923294461615 1
0.702994764530232 1
0.520966045026486 1
0.572304140221388 1
0.310527787102725 1
0.52009274533026 1
0.509254854943765 1
0.770794546924366 1
0.0159636565302156 1
0.485683656760467 1
-0.0882690229855967 1
0.783242006355468 1
0.0152932947306638 1
0.294409046339614 1
-0.326823814919847 0
0.413424060287108 1
0.646846209394814 1
-0.064797503674284 1
-0.0165400207601388 1
0.338358090467641 1
-0.0778649081675492 1
0.320104192830969 1
0.286006295061904 1
0.125506049482114 1
0.563541581934712 1
0.432168115971307 1
0.660882995691498 1
0.377646598641099 1
0.574132003618827 1
0.605172178923936 1
0.216472379213185 1
0.369017595958784 1
0.00585313881895137 1
0.639719269316412 1
0.752542588450667 1
0.583684364423697 1
0.829520820067478 1
0.263330388918092 1
0.30524844420865 1
0.437876373602474 1
0.475645757708789 1
0.0933808700827644 1
0.77178321947864 1
0.204290199979109 1
0.673056773823589 1
-0.100221123898074 1
0.179952728746445 1
0.306730223687143 1
0.6272521999636 1
0.659686599105356 1
0.690019039430724 1
0.181380481111216 1
0.221893872482887 1
0.558798809417075 1
0.706266967540165 1
0.224323513524165 1
0.789540269702296 1
0.509567889333873 1
0.304780334577253 1
0.0432781499082205 1
0.363845716718665 1
0.663077876011628 1
0.629033361776146 1
0.795020566857411 1
0.638628298067587 1
0.242269312998816 1
-0.0417260589906047 1
0.376753184503477 1
0.446496158608679 1
0.749596465850167 1
0.380037823009237 1
0.11548299059541 1
0.248183685689291 1
-0.127211701428025 1
0.979563680108601 1
0.251531796741199 1
0.496552071841157 1
0.345667265243102 1
0.0309801669381904 1
0.0449188236390519 1
-0.150779456412233 0
0.152637596659276 1
0.0859357667632272 1
0.206166870746146 1
0.223067002149603 1
0.506769991890939 1
0.280814359337821 1
0.596866085335504 1
0.170002917044623 1
0.518873952302883 1
0.445287459969421 1
-0.112134079045468 1
0.21863640657774 1
0.481040455382683 1
0.838215325297545 1
0.537317193264426 1
0.285723837231975 1
0.466459313427514 1
0.158318858150389 1
0.959183796642746 1
0.834821174985366 1
0.372828625462171 1
-0.0326090975221731 1
0.559932386525048 1
0.716152570721951 1
1.06352063179678 0
1.00566965627007 1
0.523395193411314 1
0.572510314828449 1
0.400953745641226 1
0.641881226659334 1
-0.144345251361503 1
0.434046673975916 1
0.828507224068279 1
0.0973144137307019 1
0.756550058551185 1
0.516723754936132 1
0.227547729004095 1
-0.21020049954722 1
0.478659840509992 1
0.349771181341461 1
0.595559628000124 1
-0.0923062056235487 1
0.27861084965352 1
0.0125516370067005 1
0.605479939006672 1
0.325471921075556 1
0.647265379557416 1
0.228844145368924 1
0.468302196922804 1
-0.242330362428609 0
-0.121965971724136 1
0.131197342256863 1
0.709565579752661 1
0.77438384070211 1
0.389809507144786 1
0.671432377462615 1
0.213727876294096 1
0.295279051107416 1
0.817317600270327 1
0.4569232091966 1
0.180847189854371 1
0.269872058851946 1
0.35907435900413 1
0.0879588821398035 1
0.299342446307626 1
0.682488655260534 1
0.57342017668406 1
-0.0946315254344667 1
0.334579298551474 1
0.505246909900118 1
0.236479083602681 1
0.689292615785119 1
0.674485747312933 1
0.53549205781532 1
0.147273383171486 1
0.241433702949904 1
0.141173527478826 1
0.402244361392541 1
0.473492116887155 1
0.240827610889118 1
-0.0289679862010863 1
0.432762228514151 1
0.637387274690582 1
1.14947449255725 0
0.72034079667164 1
-0.178208888190578 1
0.744265609521847 1
0.625675654848493 1
0.245702637144986 1
-0.150816761302374 0
0.130118246055654 1
0.384193058452494 1
0.150793052049032 1
0.219480889963443 1
0.742019126767786 1
0.843853259711356 1
0.585992362814636 1
0.667142026190428 1
0.774417571852065 1
0.30436735987496 1
0.444599702769255 1
0.263637150338491 1
0.183998999272047 1
0.424032534409611 1
0.268306813001854 1
0.407459166990405 1
0.381288045450262 1
0.260641889979572 1
0.244366435886976 1
0.495668855714145 1
0.679185913364184 1
0.699137566627334 1
0.113709831927342 1
0.318729624668212 1
0.548454029691636 1
0.435317524318405 1
0.213043733271016 1
0.760380463420427 1
0.264391265226229 1
0.405936606809687 1
0.427787657066421 1
0.540279506171206 1
0.74952229492606 1
0.32789264845848 1
1.13138789247542 0
0.412242275820034 1
0.118530573343758 1
0.416655165624935 1
0.705741737315488 1
0.990589050472335 1
0.220195616437724 1
0.516966574569584 1
0.708374947509366 1
0.858022194329701 1
0.229946339918562 1
0.309670285936772 1
-0.598550146321281 0
0.202963630500292 1
0.814957016838263 1
0.0760255828641021 1
0.924111112151104 1
0.710987127301128 1
0.939525202407219 1
0.194709977052892 1
0.725490261945376 1
0.458569016939492 1
0.608573713698131 1
-0.559638957320082 0
0.255047219809602 1
0.265816152433162 1
-0.239211847180681 0
0.787654260458495 1
0.317539822372645 1
0.21859390630209 1
0.473481291760698 1
0.443665095363565 1
0.664607997513555 1
0.105820974081981 1
0.155083825723577 1
0.536506120411432 1
0.599323266673538 1
0.875079854698676 1
0.557212158324724 1
0.0788217683221382 1
1.18196458920348 0
0.52853366622944 1
-0.147801433093997 1
0.347522718388212 1
0.184784518693148 1
0.756544282749085 1
0.291238513144061 1
0.430648657938015 1
0.576547709665046 1
0.463124276873322 1
0.697739833869861 1
0.666522627508445 1
0.262526173060219 1
0.53465000286167 1
0.64204085174464 1
0.540278195250034 1
0.403594797264915 1
0.315119830875393 1
0.675719026730616 1
0.341547498452489 1
0.448625021314446 1
0.445698219715604 1
0.189223227135288 1
0.389917437721452 1
0.358894160595649 1
0.764562265704504 1
0.972896278956684 0
0.739607429949194 1
0.164985193784228 1
0.437460676513561 1
0.269205029389431 1
0.492863362554647 1
0.543049338475305 1
-0.0501601744956861 1
0.67470815283966 1
0.346171192433037 1
0.0212653771428999 1
0.831111366221654 1
0.671559885330035 1
0.432005032534318 1
0.140588420290364 1
0.662495539928836 1
0.203816495771126 1
0.347201208877008 1
0.436638343715814 1
0.499911227592841 1
0.238194542775209 1
0.343906263228719 1
0.173805345504564 1
0.671449332739514 1
0.677356889189502 1
0.306703913233427 1
0.35138785694383 1
0.177778094507643 1
0.186514909335218 1
0.556027732633411 1
0.207364968359039 1
0.58382741000819 1
0.468672562047017 1
0.39503886699432 1
0.515553516795396 1
0.248018177449085 1
0.565152320080591 1
0.716743292568164 1
0.0690519815672684 1
0.511890970915465 1
0.777154492827893 1
0.430463968597593 1
0.106207174828654 1
-0.206845715756049 0
0.201345494439951 1
0.595444165514845 1
0.550008300532601 1
0.472982173899719 1
0.185709855142471 1
-0.0584317720006393 1
0.491392913646974 1
0.569400073611368 1
0.676780983334549 1
0.498073346253764 1
0.467418587868277 1
0.474169373771126 1
0.627075756075139 1
0.00217611822418173 1
0.600766551975205 1
-0.172904172435271 0
0.130193832598041 1
0.293561831454765 1
1.01563260141575 0
0.288577558555272 1
0.449268851454609 1
-0.154484944600628 1
0.379675428079387 1
0.901580253067674 1
0.844717314080018 1
0.125915610882136 1
0.813191565529356 1
1.1166494506514 0
0.698945825900618 1
0.419109166372731 1
0.130576549208294 1
0.445593562423346 1
0.0046271034366987 1
0.120630039526028 1
0.231440744232079 1
0.181018459216895 1
0.515928349492109 1
0.989230683013042 1
0.0770489970262015 1
0.867599124727935 1
0.491395898510764 1
0.0607885050252686 1
0.196762563816547 1
0.0936882483773816 1
0.655942690664565 1
-0.0130285113206444 1
0.997273309921176 1
0.292040066274971 1
0.60112888251456 1
0.363683053967092 1
0.033594352298318 1
0.553918900965758 1
0.0657355920178836 1
0.530399128667412 1
0.0104723327434941 1
0.0509562018440018 1
-0.0271429531626968 1
-0.287368590129428 0
0.159303185368871 1
0.103387441874244 1
0.295169459255224 1
0.881058316376749 1
0.547254200759035 1
-0.147073536396142 1
0.731668247927413 1
0.459899061288555 1
0.143261253378711 1
0.427532186290244 1
0.565140865401867 1
0.105441807104156 1
0.376619569444015 1
0.506147952763225 1
0.547137146628213 1
0.605142846386017 1
0.315575254151276 1
0.329663354462048 1
0.861608548839272 1
0.213539637504497 1
1.09759167065996 0
0.667022058197359 1
-0.312571243180038 0
0.196312302357787 1
0.347634859219875 1
0.284413739615532 1
0.736946730225799 1
0.240671786278944 1
0.671015594201303 1
0.133359764957226 1
0.586249216893606 1
0.755140567667847 1
0.69808638391082 1
0.164727725214743 1
0.581669536891882 1
0.306728737341683 1
1.0559760878987 1
0.429172826765178 1
0.390120992260476 1
0.104827825113074 1
0.196207703131397 1
0.0428850973185651 1
0.706282687278122 1
0.314853696916553 1
0.825303657894762 1
-0.093972114229619 1
-0.148680658550164 1
1.02579419773913 0
0.475051427977381 1
0.677367767499487 1
0.546894683144669 1
0.484770329189853 1
0.477274381205625 1
0.0204971075886218 1
0.472461788869644 1
0.343556620975509 1
0.123790551159227 1
0.616637014733551 1
0.449337163769755 1
0.608020976984135 1
0.484109817926319 1
0.00798190176181346 1
0.226083077904052 1
0.419250543622122 1
0.823828025447452 1
0.518891825959408 1
0.346708809616818 1
0.429715898964507 1
0.227406808033396 1
0.243783276532723 1
0.491211932179162 1
0.44970943884494 1
0.445019569033242 1
0.4832028468126 1
0.805368831875398 1
0.136120077504301 1
0.540050373420543 1
0.230660449462214 1
0.411385369126957 1
0.391418195503575 1
0.54537958932213 1
-0.0693433780724317 1
0.588206917967348 1
0.0858158189096157 1
0.520612316251921 1
0.611224171064357 1
0.513924645836099 1
-0.196785250727364 1
-0.147511321638374 1
0.48708072452411 1
0.87369375109662 1
0.757537598807789 1
0.102204865027055 1
0.241889413946908 1
0.287941941043313 1
-0.0608365346469568 1
0.60615228121103 1
0.405232002314106 1
0.37135665316222 1
-0.150904315243102 1
0.438617831045863 1
0.810893044523763 1
0.567271843016474 1
0.483340045971184 1
0.493359919901016 1
0.39331276841456 1
-0.0814892644325078 1
0.37135959542722 1
0.980337920447625 0
0.560846955458468 1
0.407002223206714 1
0.044821252265422 1
0.390846524262692 1
-0.297648724416832 0
0.230688419634902 1
0.187944001246972 1
0.833682411958372 1
0.425071586490233 1
0.357588821701804 1
0.0613872647270979 1
0.64296275161256 1
0.513614927432973 1
0.319033127642521 1
0.260478345253424 1
0.616420358011509 1
0.136602007991877 1
0.534590618965916 1
0.39962082625327 1
0.545265838167952 1
0.79519598986024 1
0.148665395426676 1
0.646164627469983 1
0.771399395442943 1
-0.304457253054438 0
0.265544416218445 1
0.832813497472468 1
0.233113855903901 1
0.326486620486386 1
0.393996050336415 1
0.263683990716492 1
0.150355153812402 1
-0.164366330938295 1
0.1565936879401 1
0.203583880503522 1
0.490201113885593 1
0.50472009360162 1
0.237416240341982 1
0.534191339967529 1
0.564381701187562 1
0.452174013156451 1
0.376533633937515 1
0.297174683540691 1
0.408342113728673 1
0.816280773777846 1
-0.0742520782726054 1
0.0435552482860769 1
0.42288554224918 1
0.354732758520332 1
0.158127161730732 1
0.234969079319336 1
0.469723113830883 1
0.811308249206192 1
0.862683618332718 1
0.891874826623873 1
0.0442903180781634 1
0.35224400549236 1
0.507011171550073 1
0.78221281047014 1
0.441123138374425 1
0.425672614516965 1
-0.175815202826226 1
0.636097309160253 1
0.437059569634299 1
0.36721716819784 1
0.281824950788484 1
0.347224569890586 1
-0.173297655379245 1
0.208233705636196 1
0.369459361708514 1
0.447592213033672 1
-0.190019483774298 1
0.29353522798741 1
0.484196382700261 1
0.376219431984793 1
0.0622865336240482 1
0.305346799535377 1
0.304225751217067 1
0.408782405160486 1
0.0230692938098163 1
0.321899256523974 1
0.799590518000516 1
0.563769767562955 1
0.346866317192693 1
0.464652128088543 1
0.364133455447461 1
-0.163432204959701 0
0.984017251353319 1
0.51099974923073 1
0.271351450193074 1
0.281923303711425 1
0.417245482688604 1
-0.0915868386004731 1
0.142100495284242 1
1.13611900802665 0
0.566464465562936 1
0.341140189192907 1
-0.280422492447715 0
0.582870258702465 1
0.18289907239006 1
0.63522801815538 1
0.357015153708574 1
0.902933718592905 1
0.269719345258929 1
0.375870091487199 1
1.07681575693075 1
0.478879013957483 1
0.00644938442504032 1
0.910045163349265 1
0.711288377775926 1
0.744044918529062 1
0.0829158310784027 1
0.46489731048869 1
0.294371998643107 1
0.0446140410553749 1
0.336141156649551 1
0.164657776857723 1
0.774437425262919 1
0.590140658619484 1
1.05162009539478 0
0.141864204623363 1
0.427656224485067 1
0.711058524990143 1
0.21197271214574 1
-0.123801067450928 1
0.18136661046949 1
0.236107378604098 1
1.01086454394447 0
0.301025742441201 1
0.912907407350955 1
0.00966986310686465 1
0.185305423744212 1
0.248336824791389 1
0.578843960390313 1
0.407102989969396 1
0.149334456795646 1
0.374384417978628 1
0.507810040698795 1
0.519341133484561 1
0.431686920661058 1
0.124346294404509 1
0.0898478605880579 1
0.388531422102526 1
0.199477617901812 1
0.763617027136024 1
0.245206335041013 1
0.873958686746026 1
0.732569714607558 1
0.503062443699987 1
0.478796618988243 1
0.516709226534558 1
0.124302482467276 1
1.05745414946165 0
0.110479861940356 1
0.449074489769492 1
0.13817865701278 1
0.587064624618434 1
0.88359898269318 1
0.383562082101012 1
0.0468519952745959 1
0.48875544221435 1
0.129588883462848 1
0.411751357059199 1
0.272067352031296 1
0.79598521733383 1
0.0925145039974825 1
-0.0313790769857712 1
0.338408829600235 1
0.226555828200693 1
0.551363536940629 1
0.198385464501316 1
0.308188913425317 1
0.103260591881621 1
0.450997792036846 1
0.712563722400189 1
0.521632434428749 1
0.0691063974293685 1
0.289565044757913 1
0.310699734974493 1
0.385025606104199 1
-0.126644659525076 1
0.575270754237452 1
0.228339796688854 1
0.327671154027527 1
0.271849124867296 1
0.0553445856711883 1
-0.22232774605957 1
-0.02680431593248 1
0.193308768968844 1
0.273180413264782 1
0.42196791352519 1
0.169237078781945 1
0.244756489535087 1
-0.125858007975491 1
0.96994141251171 1
-0.2467578220583 1
0.410867361453734 1
0.418486495054274 1
0.704594642401974 1
0.137904289693101 1
0.338394380959751 1
-0.0163138533602138 1
0.25754949466005 1
0.155463365384711 1
0.0958894114355311 1
0.135787273419816 1
0.427603122565739 1
0.840911651506793 1
0.917241554869814 1
0.101459235969534 1
0.962986025496268 1
0.712058201416315 1
0.0618565894477933 1
0.241011795756697 1
0.503009365413269 1
0.665215235768204 1
0.539246381095038 1
0.467173181810097 1
-0.0600686565119755 1
0.401814932997662 1
1.00700947053024 0
0.336093478447052 1
0.14825882034228 1
0.054992974567135 1
0.631974485596581 1
-0.149833595177915 0
0.150082428704551 1
0.0928890170776255 1
0.161892571645623 1
0.319071110506015 1
0.687854206816335 1
0.745181798789418 1
0.631373956634919 1
0.201220331858494 1
0.513933893994485 1
0.494156378690122 1
0.601834183976081 1
0.580049415204187 1
0.543661431467405 1
0.365855387451555 1
0.348756191614977 1
0.788492523091724 1
0.56553102767825 1
0.165444888261857 1
0.334551892841867 1
0.898351115467264 1
-0.138072769689143 1
-0.227324218375666 0
-0.197347768029044 0
0.0886874023419553 1
0.172429425126898 1
0.488249749158125 1
0.649271226920509 1
0.49656551754251 1
0.476159287209118 1
0.249234443071303 1
0.293905535518306 1
0.501098341996268 1
0.418835431811795 1
-0.41155198542146 0
0.71658424514155 1
0.22205118356477 1
0.270347254494647 1
0.184617986367506 1
0.418037481823335 1
0.138506227639424 1
0.421917004049418 1
0.426867815583564 1
0.514244478248027 1
-0.427817318927465 0
0.898482630837706 1
0.273485705333746 1
0.485190571649972 1
0.32192825259827 1
0.619239561277101 1
0.40728635190463 1
-0.0810801793952198 1
0.0917071441522729 1
0.199706167543087 1
0.00755816091703575 1
0.427617777811735 1
0.20322038210703 1
0.230852758408367 1
0.761265339895444 1
0.515518931055561 1
0.216858976998016 1
0.536998267270557 1
0.440704490699048 1
0.141915728544522 1
0.887014524553458 1
0.503161153495078 1
0.600726946647727 1
0.569194796707749 1
0.422538942199853 1
0.124022708202673 1
0.415856621525527 1
0.757505516811254 1
0.512125926415043 1
0.186530839880132 1
1.259471618094 0
0.412145976192479 1
0.548909499255302 1
-0.223426418477375 1
-0.0360575743306941 1
0.513518021591528 1
-0.0771955974379196 1
0.356913594018245 1
0.296649452485588 1
0.884155186683857 1
-0.44190411479626 0
0.120885383491314 1
0.149832984700526 1
0.46592911031306 1
0.106753498792627 1
0.522749440838837 1
0.463107758698786 1
0.879138632614862 1
0.670725658150943 1
0.824373023752516 1
1.08438333943306 0
0.489215579424865 1
0.17661123387221 1
0.302715858370754 1
0.327981070717825 1
0.192705290480091 1
0.727675545589614 1
0.551318733635553 1
0.785335616565859 1
0.653972775093761 1
0.423449137802024 1
0.179240623431039 1
0.13938830488098 1
0.360948728726809 1
-0.0186786662600922 1
0.452028126125613 1
0.169855730834644 1
0.177476206886527 1
0.527573562109385 1
0.0499456930592131 1
0.409034869506759 1
0.404903638176014 1
0.0183769206721969 1
0.718134068557321 1
0.366164192203361 1
0.10560743694132 1
0.00512948090665956 1
0.277827659935739 1
0.133291682750758 1
-0.247547070802781 0
0.336940426919455 1
0.399526151535584 1
0.168133463041215 1
-0.093954321007446 1
-0.0299347479288392 1
0.265855236689987 1
0.731172511331641 1
0.905078856285624 1
0.534296519435644 1
-0.136618684723636 1
0.122864185045246 1
0.973837057971616 0
0.391364801664903 1
-0.0343610967937984 1
-0.13360987622147 1
0.123042524264184 1
0.448656557108552 1
0.496992285325877 1
-0.44857670859294 0
0.201599990189779 1
0.000942728528080861 1
0.898041997590344 1
0.136712992523643 1
-0.198333083001989 1
0.164049289199734 1
0.734983830439748 1
0.363412357072991 1
0.854685309306952 1
0.706849125621889 1
0.349298500704885 1
0.285681692363583 1
0.211017505246881 1
0.362316381491777 1
0.221751088776283 1
0.310985469650773 1
0.17935929135029 1
0.180123988409751 1
0.405097454103604 1
0.233098153249757 1
0.614771699071223 1
-0.0223560813321066 1
0.531226447820257 1
0.806814945584776 1
-0.139164624711241 1
0.0379559086323331 1
0.495389145597685 1
0.0560916882561504 1
0.13746038548681 1
0.410019495123953 1
0.531648927490387 1
0.461964934684819 1
0.382810876228992 1
0.788493517630521 1
0.985698507375598 1
0.761775877126448 1
0.326194595783108 1
0.648812790397117 1
0.446979253867856 1
0.205157216108741 1
0.266436136006765 1
0.678708194127201 1
0.501354389967824 1
0.306701644915145 1
0.0153205678701572 1
0.427930853528611 1
0.142204062231777 1
0.31191719600567 1
0.642801401630626 1
0.435966067121086 1
0.793543369061216 1
0.392245458110407 1
0.780336031002427 1
0.497192323129549 1
0.525134455466731 1
0.224883774047348 1
1.30547593229842 0
0.740987205715443 1
0.405349964119611 1
0.464626610310075 1
0.00494518287786518 1
0.731234011368601 1
0.332147934172279 1
0.937111310962139 1
0.490144950401425 1
-0.031083793500604 1
0.134514797808348 1
0.248623220647064 1
0.330494253038698 1
0.406039259978696 1
0.244066380709321 1
0.342161787233342 1
0.33901018484435 1
0.267969397713873 1
0.514585818468694 1
-0.0839602515508904 1
0.312050461838055 1
0.316974250584197 1
0.725400992459856 1
0.683296346167581 1
0.533428742158823 1
0.405754811121674 1
0.185376530113377 1
0.327770026285042 1
0.321416965734505 1
0.512098705128025 1
0.712683066986925 1
0.442082403411439 1
0.417816265049452 1
0.448833959186019 1
0.440576887614068 1
0.403652408945164 1
0.359051396600124 1
0.103869567688528 1
0.209276102427585 1
0.431918067326734 1
-0.0143628383735597 1
0.230180262790056 1
0.723501260438017 1
0.924103032717884 1
0.403633139415402 1
0.69318838608817 1
0.541003182993571 1
0.531458217883208 1
0.291233052359989 1
0.0356930475665084 1
0.419520751357792 1
0.768119913293783 1
0.59707414024683 1
-0.0197015419703562 1
0.433765882386949 1
0.52175245678103 1
0.851099587226325 1
0.393595192195897 1
-0.169630748918399 1
0.26167069396678 1
0.670225463664973 1
0.198812367879171 1
0.275414257193629 1
0.369442494663939 1
0.515291588601617 1
0.57479952521528 1
0.268220133579294 1
1.06593842367116 1
-0.0444720543273454 1
0.358336012647973 1
0.386926501897982 1
0.396647802780032 1
0.576687370907676 1
0.697345312460243 1
0.361403250058726 1
0.116014435995831 1
0.185541554346137 1
0.944565995170953 1
0.395436047348149 1
0.235650606853043 1
0.717512773463315 1
0.110321267341524 1
0.0168389614062105 1
0.42651949293001 1
0.726378342477125 1
0.537511556775768 1
0.141786688688955 1
0.543364282012909 1
0.40554275383181 1
1.42721084345166 0
0.752127978003942 1
0.815650898229803 1
0.80509936857029 1
0.1184532227211 1
-0.436713804894387 0
0.436389842895692 1
-0.0514949690816935 1
0.377569679184359 1
0.672653253520249 1
0.192146646003803 1
-0.127203283419282 1
0.554088144974913 1
0.458005760836816 1
0.322728104675789 1
0.322470751098548 1
0.24277457829492 1
-0.148218979746754 0
0.151714073242027 1
0.728691931768383 1
0.354246936910216 1
0.410877412811927 1
0.380206661765287 1
0.117723821367261 1
0.00809687331875234 1
0.259931581946641 1
0.0114665977076467 1
0.315491806028674 1
0.466162148410311 1
0.432074931813219 1
1.04773631460212 1
-0.054913983353969 1
0.535679841247772 1
-0.104661023583482 1
0.216915221828968 1
0.114534943320504 1
0.31038081217537 1
0.551054990745672 1
-0.282574870971612 1
0.282559451915813 1
0.98554245499181 1
0.627663116162128 1
0.502136058980355 1
0.668548128691634 1
0.443708623702733 1
0.534549586181983 1
-0.333764436343107 0
0.489277735864875 1
0.280775848528993 1
0.969805865226704 1
0.757227632386746 1
0.5060910588481 1
0.0733822463027196 1
0.493659235998315 1
0.624295515987956 1
0.63005290984543 1
0.368893288559114 1
0.481869935187017 1
0.0466630106266455 1
0.0202821692377211 1
0.0484087733355232 1
0.475780305732841 1
0.46205397455522 1
0.00037824468452031 1
0.602019301928769 1
0.123177866777713 1
-0.314302342919192 0
0.00504623991224823 1
0.0933110010916325 1
0.468796976472885 1
0.0676295367155513 1
0.974080952296633 0
0.232006362900107 1
0.556454342504992 1
0.251721315448913 1
0.581037860890087 1
0.325304548595035 1
0.326446612845912 1
0.62796918359512 1
0.491268080041578 1
0.535396012510181 1
0.129474786667406 1
0.473814094394791 1
0.253643258803818 1
-0.0232937903405618 1
0.810198782943638 1
0.248757957641593 1
0.140955472182912 1
0.349032589549408 1
0.45011253766248 1
0.105476289195846 1
0.693570672134898 1
0.0994926592770092 1
0.598240912498586 1
0.678006743881548 1
0.252049014366368 1
-0.060050638976867 1
0.405552287755692 1
0.582345485523496 1
0.00574893550993164 1
0.821433686887164 1
0.77419869862643 1
0.277728989770881 1
0.517811633821955 1
-0.0301528514438582 1
0.345089172068282 1
0.147293795680185 1
1.16829805027652 1
0.0955745873014624 1
0.201599325021034 1
0.247965956586182 1
0.329958049661793 1
-0.0423229680402173 1
0.214966538022362 1
0.251169909217059 1
0.222767602968548 1
0.22464137891006 1
0.425501606196213 1
-0.0317177257713044 1
0.306815473198008 1
-0.0918153586798782 1
0.80900259846295 1
0.864962846945232 1
0.400720903735516 1
0.471638480048777 1
0.88815602497667 1
0.7646520563901 1
0.56122871395063 1
-0.0684439795478158 1
-0.026942819748311 1
0.474932807437302 1
0.253968385671555 1
0.105370035501113 1
0.602291866246235 1
0.541479560387696 1
0.568524509540223 1
0.521052443920737 1
0.163706723350474 1
0.476098267261339 1
0.623543351114979 1
0.0937440461097086 1
0.00792697962239228 1
0.0443870523750489 1
0.31604050504839 1
-0.500742103611238 0
0.474946701143534 1
0.194610256404167 1
0.0959082656703036 1
0.113146011826077 1
0.209033826659148 1
0.802798541026647 1
0.886802057765261 1
0.757204240252824 1
0.606732485240048 1
0.721213658047022 1
0.734108822648252 1
0.466831350839006 1
0.403238011008929 1
0.398148704864611 1
0.947676162302506 1
0.937831747100752 1
0.318953542126077 1
0.278467888643591 1
0.0212368307390889 1
0.926283476431591 1
0.863985540995025 1
0.582373748184644 1
0.222354526123126 1
0.419630146877279 1
0.60314258267761 1
0.221285905261776 1
0.716842746187702 1
0.722936419323684 1
0.149483087916282 1
0.173614502267152 1
-0.272685080248708 1
0.248334563734492 1
0.346035591585066 1
0.0829046398922718 1
0.716233681150144 1
0.599532184708098 1
0.304678448347156 1
0.112918883864097 1
0.73873244380872 1
0.59625394888741 1
0.0351148882844536 1
0.821059143430043 1
0.666889885256757 1
0.126401578485951 1
0.485768829556211 1
0.12800176641327 1
0.533706882305136 1
0.614973965702475 1
0.107823619061368 1
0.306766324222859 1
0.216231997051241 1
0.284039812863586 1
0.569764634874028 1
0.855277857570721 1
-0.0469919469800741 1
0.672205328626094 1
0.141290697527104 1
0.662305898737824 1
0.164242551710537 1
0.570026991770389 1
0.625186627023124 1
0.600941547312954 1
0.917981939818842 1
0.756417667523196 1
0.590354868687838 1
0.287626952008575 1
0.224464209107043 1
-0.0196549665242638 1
0.0907688064808314 1
0.441325044913707 1
0.0997337298498386 1
0.380533598801162 1
0.532766105350337 1
-0.331880658021739 0
0.233555767632295 1
0.558173141082728 1
0.508122417724766 1
0.170284373627969 1
1.02807326261387 0
0.533924907046372 1
0.240062989124281 1
0.693537389635815 1
0.435240551225261 1
0.530657733641924 1
0.169738444044834 1
0.68746387242737 1
0.735769238232922 1
0.511145962288169 1
0.145997247598059 1
0.0559626602402445 1
0.255250629395962 1
0.266804781386416 1
0.170623279913573 1
0.228337925991836 1
-0.209943319211177 1
0.522962467066665 1
0.660463220025885 1
0.545726394688149 1
0.0205162018972389 1
0.152438804155693 1
0.448761380283051 1
0.53579245357402 1
0.486918531145427 1
0.584671583753238 1
0.512938444705182 1
0.850171914566735 1
0.502732926960888 1
0.657260157179114 1
0.60337531506878 1
0.291918461296915 1
0.443005412836903 1
0.651916452354372 1
0.480203032288471 1
0.355292276404392 1
0.360473831436593 1
0.674350313716306 1
0.513083429984725 1
0.335431152559201 1
0.348924802233525 1
0.0641189919414341 1
0.635989424843403 1
0.0783222108969178 1
0.101281672057473 1
0.24214447343179 1
-0.499486397781217 0
0.244387434591477 1
0.519387403509803 1
0.761757534888094 1
0.625936168067913 1
0.633734600424069 1
0.893656513564646 1
0.300388532135693 1
1.09761837824874 0
0.715960230943049 1
0.141710831846613 1
0.804340525835099 1
0.509577867484641 1
0.392665475818932 1
0.637867109547437 1
0.194797241401905 1
0.392171120797615 1
0.846520281979908 1
0.0707600565598413 1
0.170311961829069 1
0.498822324864193 1
0.0766134766600801 1
-0.21006215875615 0
0.544515189630246 1
0.312807803858659 1
0.0949055476549982 1
-0.000835397003601038 1
0.594432068331499 1
0.158234641136348 1
0.131277433450486 1
0.121858000445888 1
0.653698037304158 1
-0.0338869983731466 1
-0.0467693088136352 1
0.116785014288581 1
0.104903845580088 1
0.541802680025187 1
0.338941452139366 1
0.533150974560506 1
0.900096676143987 1
-0.286251478448667 0
0.277392113836325 1
0.452343486145373 1
0.639051649913447 1
0.491378157135952 1
0.0645221718843736 1
0.578216401381362 1
-0.188289570792301 1
0.668864644472429 1
0.993358633384458 1
0.313285988131299 1
0.24875393672107 1
-0.192332502697663 1
0.41852354704452 1
0.409843005364672 1
0.331052295338565 1
0.326851951038447 1
0.298793013522627 1
0.616825487146363 1
0.126441532955041 1
0.373576043465902 1
0.380282952192459 1
0.629602974830644 1
-0.0939486161304954 1
1.0569964710626 1
0.128300191001729 1
0.556289285743012 1
-0.147383768608863 1
0.0875739011067023 1
0.334968188697574 1
1.09385141235647 0
0.816162190750889 1
0.00266625373827767 1
0.530563390641447 1
-0.118292786534202 1
0.30290895753765 1
0.0940708548569159 1
0.655110321118462 1
0.488083402772107 1
0.531102830516298 1
0.229364037487163 1
0.321653282598306 1
-0.0269426960265496 1
0.401520192386769 1
-0.135410161083101 1
-0.15574364013778 1
0.320346449972672 1
0.491782578138831 1
0.240137827264796 1
0.72213684717879 1
0.0320727323996424 1
0.0561116739476548 1
0.450337898632867 1
0.148045557230937 1
0.262173945799473 1
0.581293181500828 1
0.562570423365009 1
0.667923222148613 1
0.394118300011493 1
0.696829561508707 1
0.991953688261541 1
0.401361485270487 1
-0.102671173900486 1
0.558240353368255 1
0.31415045869242 1
0.771033385002958 1
0.636743426891711 1
0.475322070704311 1
0.363071008421933 1
0.469741727102806 1
0.64682130243425 1
0.375057398790302 1
-0.116298673116853 1
0.235241365518301 1
0.489267768513405 1
0.192790585087667 1
0.730115739610531 1
0.103869925289921 1
0.699315101672358 1
1.04500630085713 0
0.989427591318747 1
0.200402500540267 1
0.642991692696821 1
0.491449306837282 1
-0.39385243922272 0
0.242225980353198 1
0.427534519692511 1
0.545049798159212 1
0.0151682415347 1
0.272993769650534 1
0.121135715292522 1
0.324912554559982 1
0.376674304132602 1
0.434331730857168 1
0.187692710375546 1
0.158915501413569 1
0.0481388935009245 1
0.304605201385599 1
1.18970516946418 0
0.244948816592926 1
0.624744114920805 1
0.271658810248603 1
0.426105240427649 1
0.627031986486627 1
0.548787484675405 1
0.354968080496705 1
0.11964178453024 1
0.340832205304266 1
0.500439893961982 1
0.0998261785683263 1
0.094344162321649 1
-0.13470130090602 1
0.274714356986116 1
0.548206517117698 1
0.826745436821282 1
0.992056359099703 1
0.506663605239062 1
0.135371180524165 1
0.554080474949174 1
0.16876942122428 1
0.460734205188915 1
0.986249324441394 1
-0.288722052733726 0
0.143191046528211 1
0.473216450359833 1
0.523624004550925 1
-0.510263354397201 0
0.588863458550877 1
0.319537543820405 1
0.677292581488384 1
-0.243879849795507 0
0.193106743889748 1
0.286613816530117 1
0.440152274692888 1
-0.399341914653402 0
0.527783814080531 1
-0.450968468377008 0
0.204767795008616 1
0.441550769505856 1
0.271848799464587 1
-0.264940495323546 0
0.252472243438452 1
0.323833270032998 1
0.529045798251935 1
-0.186466621673854 0
0.618273391639082 1
0.623851333471082 1
0.144821131470422 1
0.15189585194984 1
0.445275566736715 1
-0.131043189296832 1
0.332197176450749 1
0.527448461637854 1
-0.0271911557133794 1
0.284319428993585 1
0.821536845032463 1
0.662454584705503 1
0.376986108098792 1
0.393887651991435 1
0.293293547554107 1
0.438729143633201 1
0.172186925255841 1
0.37976231159553 1
0.421095115513545 1
1.09955100341758 0
0.447834470244901 1
1.09574644148284 0
0.54357408213197 1
0.818888879997937 1
-0.170456383282988 0
0.351996024161286 1
0.241337101927698 1
-0.104604691632615 1
-0.0618007679443108 1
0.256457277739213 1
0.809704153512534 1
0.557468873183841 1
-0.168279654760093 1
0.893338686428673 1
0.208659676257504 1
0.315565748413495 1
-0.43087660837417 1
0.841234674826145 1
0.248012733132843 1
0.38489171744019 1
0.766689911048365 1
-0.141954676855565 1
0.395325323831426 1
0.488144322376871 1
0.912359036494391 1
0.8397255043565 1
0.0402589039609105 1
0.365696352289265 1
-0.228720225690627 0
0.386417261881381 1
0.246575419318873 1
0.0900893088496447 1
0.0803294133812186 1
0.624960326866022 1
0.460204628053224 1
0.558963099395765 1
0.281373436376933 1
0.680606271728444 1
0.347366977913921 1
0.647033795915304 1
0.771046969285659 1
0.505498854887527 1
0.262127410967945 1
0.49717347899986 1
1.06553337183185 0
0.557679954078495 1
0.447754985122209 1
-0.140373501600588 1
0.643497307054362 1
0.473881319739955 1
0.24257567393464 1
0.496809315802433 1
0.599167177515829 1
0.255398836467005 1
0.242210193291001 1
0.652969926564387 1
0.0122662175548517 1
0.754231859788787 1
0.24569778068218 1
0.584866421546067 1
0.20450512753806 1
0.0210113380656866 1
0.865704969161754 1
0.304917632024732 1
0.176107364610811 1
-0.0644364191440769 1
0.44533830896043 1
0.144207248960258 1
0.396151290752566 1
0.763379675739129 1
0.264417926855425 1
0.81833092098509 1
0.868413263987595 1
0.343524231132246 1
-0.149822862627362 1
0.33956570773186 1
0.806339257621109 1
0.381301942043159 1
0.600956783843561 1
0.747985919852106 1
0.169736532811214 1
0.546640994729629 1
-0.0704116837619189 1
0.585604294155573 1
0.894707129510512 1
0.487590476015861 1
0.449358826088349 1
0.953314747063131 1
0.678220768050442 1
0.518421659642068 1
0.203960273429115 1
0.25407956342396 1
0.482262454773069 1
0.557137051359367 1
0.142636154302667 1
0.188461449977535 1
0.401165050153546 1
0.0158850839369179 1
0.250059934182081 1
0.229013168939253 1
1.27756733897485 0
0.542501455681383 1
0.349819294232596 1
0.794108684202565 1
1.02970089987272 1
0.457639798438063 1
0.659908355189078 1
0.522143654790946 1
0.152888214250782 1
0.250849724719388 1
0.871305096920881 1
1.01211834267109 0
0.514256293917842 1
0.380397949917379 1
0.289537130567155 1
0.541621759808229 1
0.666975545416239 1
0.582922903553896 1
0.42797575039835 1
-0.0486395502433597 1
0.922316296043457 1
0.384793427137707 1
0.434567363569842 1
-0.133521503596221 1
0.0911943120478973 1
0.553141411483991 1
0.43477737677333 1
0.527349283671237 1
0.500898188614594 1
0.275211082136557 1
0.0274163793030882 1
0.328997214414477 1
0.354826465201161 1
0.379790304385245 1
0.164202480354799 1
0.476509181007945 1
0.348770180497922 1
0.797415089369396 1
0.462383019138416 1
0.519179432076537 1
0.235261786393982 1
0.185373018419341 1
0.617261352729476 1
0.429521352716712 1
0.66034865044594 1
1.10374702414846 0
0.704965406735166 1
0.375084428521791 1
-0.0793308748971245 1
0.347935340153073 1
0.638210890950561 1
0.740508681701296 1
0.423659793871586 1
0.824774292502002 1
0.0502285199521484 1
0.395530623834247 1
0.528841568260507 1
1.00348343913176 1
0.164989291937409 1
0.888078409232834 1
0.185599937216281 1
-0.39151908256788 0
0.649772342732073 1
0.547993858115096 1
0.279916116323031 1
0.0868317287981563 1
0.120634976010439 1
0.00339436413390645 1
0.730691126565021 1
0.332046938466774 1
0.51830691833915 1
0.55078074208721 1
0.30071130531739 1
1.08293498996826 0
0.262996945163373 1
0.201171425880971 1
0.377148687788811 1
0.416443118045502 1
0.321306391395455 1
0.741198845400123 1
-0.0139505297749534 1
0.184410284016873 1
0.325135141937985 1
0.600936256658782 1
0.810111428422313 1
0.329343430446967 1
0.720532438395447 1
0.311108273657557 1
0.587041091957966 1
-0.0193132731208118 1
0.302873334666781 1
0.664584138707123 1
0.538757269308521 1
0.090443868266962 1
-0.118438381600364 1
0.551200533976813 1
0.274222761229521 1
0.263406413983461 1
0.306369048112796 1
0.260800721095426 1
0.656345435935672 1
0.834216671105867 1
0.308506908211122 1
0.378584459293908 1
0.532381782467838 1
-0.0804827956737842 1
1.03944417861363 1
0.457052661748305 1
0.527006248093882 1
0.362979883251983 1
0.699938977728809 1
0.416124219638605 1
0.638684394876477 1
0.753571368538589 1
0.781551371363159 1
0.141280889099366 1
0.439181349632705 1
0.574630743202023 1
0.559038438342162 1
0.436507316062337 1
0.649820565136938 1
0.494799702492712 1
0.125805830557819 1
0.498626458180562 1
0.59532934803114 1
0.00818894319863946 1
0.223086390905857 1
0.87684463222083 1
0.256847710209353 1
0.27478108280082 1
0.34060435579426 1
0.877854146270617 1
0.609273970331561 1
-0.42633819163124 0
0.209309019178615 1
0.330230098548631 1
0.0732538119100183 1
0.185644381682392 1
0.631314982194614 1
0.299675589733914 1
0.232139956363119 1
0.511266384073789 1
0.0201045831549972 1
0.0954674655082033 1
0.98148632371087 0
0.00993271707784604 1
0.769884136118809 1
0.423059203774596 1
1.06346487867032 1
0.174107395260762 1
0.488200258948049 1
0.591834663557043 1
-0.10584921010795 1
0.321095516300126 1
-0.0636090144723906 1
0.0150293755564083 1
0.774042699738084 1
0.709990546317151 1
0.132487602608183 1
0.965956084771198 1
0.538072369128254 1
0.35600984548205 1
0.407931327224856 1
0.223332596566811 1
0.0441700106544198 1
0.447398904227357 1
0.58920256686552 1
0.037314839014471 1
0.158220723875713 1
0.608728718128359 1
0.367170700392832 1
0.573242864966264 1
-0.217682823369233 1
0.333835728747839 1
0.406748885675 1
0.640258838055642 1
0.799918485725505 1
0.208802299539648 1
0.0298545875146399 1
0.438293475651117 1
0.29154800483284 1
0.26108186470987 1
-0.348816252772681 0
0.31440267567533 1
0.781662439480927 1
0.671766172641207 1
0.408541961543605 1
0.210775176985444 1
-0.0721246710010676 1
0.29388874099778 1
-0.00337479649284128 1
0.0483835891881989 1
0.77206963223141 1
0.855051119733915 1
0.259201379080429 1
0.714922934227029 1
0.209303148902753 1
0.550420725193798 1
0.897368762886876 1
0.446302701665835 1
0.145828104979685 1
0.631780697689686 1
-0.00184991438442407 1
0.890683205625139 1
-0.0890902406291811 1
0.360635478930594 1
0.466548198449065 1
0.483159593008774 1
0.905018130811408 1
0.583860843354498 1
0.633591408416652 1
0.687857323884499 1
-0.0022926236951365 1
0.559721458058967 1
0.111920248912797 1
0.0473587751293892 1
0.497122175129929 1
0.275826713270156 1
0.609206110400415 1
0.833777950723273 1
0.778825110070591 1
-0.0429396163635552 1
-0.317702016832421 0
1.02031415077478 0
0.362763086672201 1
0.80688324570177 1
0.304125628378458 1
0.436469324404822 1
0.273139988102872 1
0.856922302858717 1
0.533385794848964 1
-0.0616682092490182 1
0.462310785103997 1
0.849002320407165 1
0.241452535773346 1
0.546366581712197 1
0.804102402876216 1
0.260243188295651 1
-0.0237066219783875 1
0.283882935116796 1
0.795224499239612 1
0.280643062792977 1
0.544262866631321 1
0.529210302713346 1
0.167812373841706 1
0.331499976818962 1
0.286997790113016 1
0.394802899361414 1
0.716136730720561 1
0.525245744395691 1
0.470316916426743 1
0.336938039322034 1
0.469771861932855 1
0.310034084587965 1
0.148920070918657 1
0.500971466908365 1
0.332874992025919 1
1.00500709096294 1
0.247678151553491 1
0.446845015604868 1
0.503768078424157 1
0.510580815517922 1
0.156580194551661 1
0.196246219358431 1
0.959504157389965 1
0.665356453841174 1
0.386099663179787 1
0.492450692758449 1
0.534847303845995 1
0.0995934509209478 1
0.938602842419931 1
0.203153825688124 1
0.10036933176986 1
0.358635395534613 1
0.173888606283627 1
0.392069694667931 1
0.00746635358318139 1
-0.0497669552877606 1
0.346474862256773 1
0.248118296200637 1
0.823412494948649 1
0.601256031851161 1
0.117757891501183 1
0.259785747949134 1
0.593619595329713 1
0.702984880324585 1
0.711418271720306 1
0.384220376965214 1
0.0568019155734776 1
0.724678727681314 1
0.408668635154985 1
0.66774236305524 1
0.288295742925247 1
0.507595277617364 1
0.0795411358828391 1
0.638626255599593 1
0.444902985407317 1
0.705096473277329 1
0.441008724863329 1
0.529851110710951 1
0.1271375548725 1
-0.114045794553743 1
0.693313464586663 1
0.702899843172738 1
0.643696345091509 1
0.135120198817587 1
0.51931981386025 1
0.498531715330387 1
0.210368012027527 1
0.0513218463696682 1
0.641119236584925 1
0.304684512861392 1
0.0921286460423184 1
0.193174904917297 1
0.0829839418286885 1
0.47747797262285 1
0.0752500796108142 1
0.91464060391719 1
0.397138279166013 1
-0.386091392347593 1
0.266662839243778 1
0.406040967158659 1
0.14096855966672 1
0.518579322292463 1
0.193376770527885 1
0.676656329518302 1
-0.0792813642524408 1
0.505608720317327 1
0.680417697021662 1
0.554978766048996 1
0.67255156705574 1
0.768947955178368 1
0.273676543037295 1
0.54041119348866 1
0.291963489694603 1
-0.0212858641538948 1
0.140414032639002 1
0.561197837201656 1
0.46586350822023 1
0.547916383926389 1
0.51763908084803 1
0.0701401669302875 1
0.407825355114351 1
0.251435464925768 1
-0.171777403301073 0
0.450919501202974 1
0.142098746248155 1
0.472522879406552 1
0.156170765811317 1
0.389979629000701 1
0.563612333738558 1
0.539893107265842 1
0.0487586024801951 1
0.710182196644132 1
0.544318824835068 1
0.203561079808608 1
0.0205948393790996 1
0.783019535753946 1
0.139926714063523 1
0.614033407038018 1
0.337272950500474 1
0.758697382521108 1
-0.0464516112165192 1
0.483800451409217 1
0.0341638175385851 1
0.143386427006563 1
0.611409870323545 1
-0.100313726907161 1
0.958192264768262 1
0.679586152564041 1
-0.037931667220978 1
0.495659738156086 1
0.74972087667215 1
0.941854227779936 1
0.763227188919898 1
0.503493110742031 1
0.695048297406497 1
0.584603549521041 1
1.02440571457007 0
0.618419715362484 1
0.543757413024393 1
0.654737838868348 1
-0.186638919041963 1
0.553356318801468 1
0.0273879911961977 1
0.493323071152569 1
-0.219504723004229 1
0.420871964117055 1
0.518296738985311 1
0.5864784559913 1
0.454468316604343 1
0.181513284402946 1
0.140294304383283 1
0.261147577030367 1
0.139247762659869 1
0.275784937148093 1
0.416501850701101 1
0.575429141178393 1
0.510079376834836 1
0.0895796572752589 1
0.599581292762249 1
-0.776180902492867 0
0.306702320897261 1
0.823631116188013 1
-0.246588715278348 1
0.761411468322772 1
0.464885339301022 1
-0.0739040806594333 1
0.264378534908433 1
0.611932130291863 1
0.585032424005003 1
0.483438894566697 1
0.620665422535186 1
0.323132779184698 1
0.134267270432823 1
0.565121517543159 1
0.154441327352748 1
0.56413426132069 1
0.554759202220275 1
0.502898335812272 1
-0.170701435399868 1
0.538639939343038 1
0.151449272755749 1
0.0487545828716995 1
0.109559764564724 1
0.440773738862091 1
0.58590064410155 1
0.377897753642883 1
0.531157918136058 1
0.173663548591796 1
-0.150339296855777 0
0.282421796067721 1
0.0782105055867245 1
0.534742916612102 1
0.32230899915622 1
0.356389814098877 1
0.740303415468844 1
0.694095188101046 1
0.214733716515477 1
0.434917817633161 1
-0.00310152945840712 1
0.632222000071866 1
0.048214203208298 1
0.487762938553616 1
0.661890671134296 1
-0.0344042156509882 1
0.463212160892586 1
0.590393460607273 1
0.0893028267799413 1
0.198468254721518 1
0.260530566658317 1
0.387376992304327 1
0.208553483452071 1
0.0435558026794054 1
0.472312416077264 1
0.389355315288152 1
0.300393434758451 1
0.263070697491978 1
0.207205201749053 1
-0.0193430875996764 1
1.45848173065419 0
0.44174946735453 1
0.880787237438203 1
0.116695268987627 1
0.300812352433535 1
0.203900970458877 1
0.171204361854059 1
0.533915426832919 1
0.335309849971499 1
0.0123521471337395 1
0.692221917481516 1
0.639086976714279 1
0.709599885673054 1
0.397060398855937 1
0.0635631821268221 1
0.283890492221211 1
-0.398127813069371 0
0.513014569152121 1
-0.00686273436474027 1
0.567730820924739 1
0.203903434908256 1
0.163183845522102 1
0.322525649741938 1
0.150995666326349 1
0.656663914188238 1
0.818121801279015 1
-0.0796408407565821 1
0.633285184688827 1
-0.272006913377165 0
0.601349547024093 1
0.662700820247928 1
0.664401653518417 1
0.362188858074869 1
0.785320796123249 1
0.751040667120925 1
0.14631444426773 1
0.46195129900651 1
0.409823182088109 1
0.758163426611817 1
0.250756300366543 1
0.373349547997792 1
0.920823209042607 1
0.126011472078629 1
0.218021156370423 1
0.16970986022969 1
0.270713656780733 1
0.177785263123882 1
0.290232918547205 1
0.545410502478926 1
0.5019205455415 1
0.430692649206659 1
0.297089104880538 1
0.359861137271285 1
0.891427164378316 1
0.769422707833023 1
0.952395544279816 1
0.487781007819993 1
0.730718226928075 1
0.600965617531206 1
0.578020368015868 1
0.175938822179363 1
0.635762254432185 1
0.306713041344819 1
0.53571784332447 1
0.153530498994503 1
0.107236339127922 1
0.51699281233593 1
0.418606517007472 1
0.31302044273091 1
0.185645818391651 1
0.517945718427892 1
0.629756767535944 1
0.951686051673373 1
0.483277373967088 1
0.256575456995349 1
0.492988377743225 1
0.406641479236968 1
-0.176022027181831 0
-0.14057727162123 1
0.133053653745065 1
0.229823437335814 1
0.715170606093539 1
0.550129694147752 1
0.108377375202504 1
0.304670244997762 1
0.101276235600432 1
0.252293943476644 1
0.497465986736089 1
0.0329566460220271 1
0.600951863748843 1
0.543829782570515 1
0.545970203913438 1
0.208820074438175 1
0.295573925173654 1
0.258056493434087 1
-0.0409181535216415 1
0.739740598496313 1
0.21010660678725 1
-0.215021156242652 0
0.518305321704938 1
1.21236949667465 0
0.528439705828951 1
0.0462629031409489 1
0.696371728107278 1
0.322713937299579 1
0.464652059655244 1
0.597135882264396 1
0.270595352880694 1
0.10774384459455 1
0.0946527474999094 1
0.693367145435438 1
0.322155420114467 1
-0.123015030456445 1
0.554881248605523 1
0.910284438814089 1
0.553847794504424 1
0.0675529523693889 1
1.38083728771026 0
0.565210822686629 1
0.219316561123592 1
0.0138498767766102 1
0.062683506006917 1
1.11465806066077 0
0.04217023855914 1
0.869197120535166 1
0.657810587265332 1
0.115158297666279 1
0.136673066083211 1
-0.0158494430676269 1
0.312987951732473 1
-0.0559744028747267 1
0.701702358909436 1
0.493532581779388 1
1.11567906378913 0
0.0806293134273106 1
-0.00326808017137353 1
0.812150168933542 1
0.333733837221973 1
0.10420678966337 1
-0.0549716725574117 1
0.56233186949084 1
0.420016067163455 1
0.228778414854438 1
0.185538663671237 1
0.977814927030107 1
0.347213970976057 1
0.68682663446342 1
0.659961992319927 1
0.368232630379941 1
-0.352013569941347 0
0.791820137449494 1
0.621390771897576 1
-0.316083795437596 1
0.150535897045309 1
0.203562348550253 1
0.531365922262214 1
0.160495031534286 1
0.0543904889523541 1
-0.294625180102086 1
0.583829433635631 1
0.10245575412148 1
0.044637347696205 1
0.0333252583718425 1
0.457578735994896 1
-0.0722901765398958 1
0.224484283013666 1
0.747863973670703 1
0.871318620058451 1
0.410510171094092 1
0.543244230876793 1
-0.125218806567684 1
0.296682496931097 1
0.372581570221456 1
0.0788915155043439 1
0.336862759484636 1
0.253414569993262 1
0.350360476751523 1
0.651535005008557 1
0.0242612822188718 1
1.09635065068837 1
0.0448148154676987 1
0.620313369022758 1
0.0441039248561615 1
0.88498003178905 1
0.478802499282267 1
0.567094037476652 1
-0.00802952525484815 1
0.561067806260281 1
0.0716372678214764 1
0.211968069228473 1
0.60842237034763 1
0.0429574153630835 1
0.269864880777191 1
0.32438369704593 1
-0.171724371465127 0
0.430387270617917 1
0.10188174015891 1
0.722925097127347 1
0.386412331607836 1
0.506676794320742 1
0.469733834402457 1
0.497583609289906 1
-0.253538357539442 1
0.697187503217797 1
0.88687323381135 1
0.345783216757133 1
0.456172971806035 1
0.352435493271717 1
0.00752610287816957 1
0.215143292452899 1
1.18703023683629 0
0.990499735680715 1
0.4064069541293 1
0.201009998755417 1
0.502377131190349 1
0.462744846956594 1
0.658247833662581 1
-0.0789842370659153 1
0.0831128734461861 1
0.183635046725751 1
0.29578643801571 1
0.576528435159147 1
0.294611025954681 1
0.506242668969776 1
-0.0780185365722273 1
0.853433358375528 1
0.318349294265253 1
0.0712685800864391 1
0.369897636707967 1
0.164310723334291 1
0.189401930625685 1
0.536410072529927 1
0.36294620149187 1
0.193048446477255 1
0.761721095415004 1
0.44291728113717 1
-0.181440751777922 0
0.910798048157196 1
0.506226195985936 1
0.654165254185835 1
-0.250926719757814 0
0.250657219377375 1
0.0781333800544147 1
0.0912855452553694 1
0.167775665982132 1
0.538548104045109 1
0.35412848805199 1
0.755511961467395 1
0.526462698840506 1
0.639144944802794 1
0.00395006911290637 1
0.374082252595513 1
0.655266321650715 1
-0.121985422858902 1
-0.106959195091582 1
0.467173036436826 1
0.27165494863411 1
0.231709274253643 1
0.197808748807694 1
-0.161087064222121 0
0.248428705628548 1
0.0688088814389954 1
0.461775077629523 1
0.399547158135267 1
0.675750867602211 1
0.885843262003805 1
-0.0328310907735448 1
0.528268662650035 1
0.461583560355536 1
0.77722092560446 1
0.0733391701469659 1
0.389616107685985 1
0.702282662740692 1
0.522398843518498 1
0.630647598426436 1
0.108838198608311 1
-0.131449215123781 1
1.04175052631689 0
0.275354264394501 1
-0.0296444464537296 1
0.279468350932389 1
0.316521899893015 1
0.250057965006758 1
0.460473672516365 1
0.570059958113746 1
0.352579660753153 1
0.131365715944239 1
0.245816745058915 1
0.288038968451864 1
0.67731641565648 1
0.400933100793768 1
0.678005229704656 1
0.789604687513765 1
0.283792431893168 1
0.752628518359231 1
0.928514285164152 1
0.234657096781465 1
0.1782332413728 1
0.41693181176098 1
0.826557835507 1
0.311808012301602 1
0.530768272610098 1
0.277592946165386 1
0.635823633011147 1
0.0086673619301345 1
0.457449278447931 1
-0.0176725724699556 1
0.17675813665837 1
0.816759354448549 1
0.607253341631002 1
-0.0465271726641064 1
0.485137463235537 1
0.491339713093152 1
-0.00103550358444017 1
0.323652614132395 1
-0.0901891820002191 1
0.630910894094008 1
0.450412126643577 1
0.17936221500302 1
0.278024940953777 1
0.183897963907521 1
0.255366719186034 1
0.351880867148377 1
0.573011025262501 1
0.123223041222717 1
0.28345292931273 1
0.362401993536453 1
0.980527195601003 0
0.426373091443772 1
0.641044620839591 1
0.955179596416682 1
0.428933249014844 1
0.32678966858369 1
0.666225050009379 1
0.841110120964061 1
0.598413569799424 1
0.257667703644021 1
0.57481216823719 1
0.262591053673897 1
0.345698628457541 1
0.0866711018602441 1
0.264039380391847 1
0.66766485813676 1
-0.00871732563315371 1
0.255978607943138 1
0.156325066561107 1
0.42440681305353 1
-0.0157849963786556 1
0.373615777828955 1
0.360533133263688 1
0.0925642201890273 1
-0.0659064607306762 1
0.718175334901712 1
0.363945640511119 1
0.546876956981122 1
0.617583424821704 1
0.590225095621012 1
0.405721292283214 1
0.370014484593832 1
0.712103410923909 1
0.214080716703409 1
0.722894900232749 1
0.385509721037417 1
0.836699004325604 1
0.271204390128473 1
0.235254963959141 1
-0.290595356176978 0
-0.103926294640469 1
0.158249561407765 1
0.224920941048283 1
0.378668872895273 1
-0.030337188663988 1
0.0667315436617549 1
0.569552551219004 1
0.485587939313048 1
0.753305846445938 1
-0.20142599180307 1
0.630998475029052 1
0.363927559318668 1
0.587984716715203 1
0.252083515898902 1
0.643195356980649 1
0.442224571284279 1
0.125529424749714 1
0.196175527727197 1
0.455206050315806 1
0.629945565766938 1
0.195914260805112 1
-0.134937745136219 1
0.256563043664215 1
1.09515976769215 1
0.70014955643665 1
0.508739401905504 1
0.395263300182323 1
0.370797980913007 1
0.560783670832671 1
0.498413544495248 1
1.05787858535038 1
0.245273777275093 1
0.868889243933718 1
0.410727298078555 1
0.355583762030436 1
0.505132846134321 1
0.146749613708261 1
0.414989192881653 1
0.197941369098613 1
0.325794159873578 1
0.4930915830456 1
0.435407550970813 1
0.475819175733234 1
0.860479407081896 1
0.7156821260992 1
0.00604002640679553 1
0.494184159469717 1
0.735035344373064 1
0.207441715395926 1
0.318757245825732 1
0.603915753346999 1
0.377507735357414 1
-0.175844400331319 1
0.777749924686917 1
0.424470135264591 1
0.234478474883111 1
0.748777067881882 1
0.360920580814089 1
0.277120484203241 1
0.747671022592685 1
0.432888843053292 1
0.529290923194448 1
0.617270556885833 1
0.618384045936122 1
0.7652623271357 1
0.430508443401825 1
0.545809965926783 1
0.729592609142773 1
0.219244692112028 1
0.75571778522788 1
0.372655513950406 1
0.631346432930681 1
0.304788892755408 1
0.17592156801262 1
0.0823450758124268 1
0.59322434212596 1
0.769956362236798 1
0.152443984139886 1
0.192016178692958 1
0.239588614922784 1
0.708979778980072 1
0.757410227371387 1
0.544161903116792 1
0.91160334125946 1
-0.326782226823684 0
0.359370476630111 1
0.457650541754452 1
0.816735889241325 1
0.747176343728204 1
0.73206578496668 1
0.70365812003175 1
0.346469668001003 1
-0.109907336721858 1
0.678714584967157 1
0.328808976150841 1
0.17475929894118 1
0.257741537196274 1
0.723568965378525 1
0.591101810480586 1
0.192951965324653 1
0.606438535841018 1
0.184303689177912 1
0.0272317133528423 1
-0.0598592223821592 1
0.0815388992736624 1
0.457459996615937 1
0.657326924106088 1
0.497682284516462 1
0.00354767962566738 1
0.494850491464459 1
-0.0511887721979467 1
0.402425413677329 1
0.252562431770757 1
-0.309904714701079 0
0.722188475841234 1
0.718769209160916 1
0.276682418009125 1
0.0500879917468763 1
0.241051311997691 1
0.426755493923554 1
0.146802685099052 1
0.717785350977073 1
0.229197354186804 1
-0.0829699106230531 1
-0.0633707570105714 1
0.263534316178665 1
0.5518429098437 1
0.674258898806279 1
0.736215050737259 1
0.678413352560212 1
0.127565665057108 1
0.321554470752884 1
0.886509968991091 1
0.536078601015282 1
0.345950432741693 1
0.37874809893482 1
0.564367607609393 1
0.964708926785874 1
0.511284915301615 1
0.0177457265765316 1
0.178994670007558 1
0.420907864317249 1
0.159868857502067 1
0.422808221236178 1
0.805330947304609 1
0.189514664699104 1
-0.00906009742520186 1
0.576675770156883 1
0.399426162079005 1
0.710126429960577 1
0.194242456253484 1
0.480742138311654 1
-0.0984145639397266 1
0.436324237059106 1
0.408249582281774 1
0.278701850472823 1
0.357550118617407 1
0.653668794190198 1
0.698598745439248 1
0.0343082251310889 1
0.658596635398169 1
0.149527068989166 1
0.588302478790534 1
0.470482067442941 1
0.22743915217459 1
0.245826200361937 1
0.511120529006079 1
0.652463315082983 1
0.0323066377603297 1
0.841212862585175 1
0.0914671232178098 1
1.19659301636136 0
0.336351218673627 1
0.158934072707767 1
0.922724327755569 1
-0.0256811014026404 1
0.770660184998856 1
0.0729923460655427 1
0.21898857976741 1
0.321683115967376 1
0.315507350987825 1
-0.186058955557233 1
0.306405277213156 1
0.579043433757753 1
0.350202085993314 1
0.538788026418585 1
0.238616551657131 1
0.116843195292256 1
0.23507366707172 1
0.270025823285146 1
0.361478391398829 1
0.307664466400141 1
0.42160047774652 1
0.22324088464931 1
0.926807202886203 1
0.917426554434884 1
0.622288877047869 1
0.95151772071735 1
0.0475126890285046 1
1.06945959173284 0
0.712865810982152 1
0.785436850531728 1
0.975220827015838 0
-0.376720383409347 1
-0.141654902781598 1
0.479836013284682 1
0.366273191677212 1
0.230786154130379 1
0.0945809333276212 1
-0.0357601042936056 1
0.320302970233074 1
0.394246000005472 1
0.0745154765617059 1
0.639893758980124 1
0.0754338167375865 1
0.444131471487791 1
0.398443817951396 1
0.304665577664407 1
0.496171217576216 1
0.411732595992282 1
0.857262036242724 1
0.266861202193391 1
0.338651876467654 1
0.612309241713161 1
0.713072374078089 1
0.548682784083872 1
-0.16594833658122 1
0.0465079109545369 1
0.617024162557206 1
0.663353939451642 1
0.536250745703444 1
0.680995772322824 1
0.075504296044986 1
-0.368490462807009 0
0.458749883197049 1
0.687801311830022 1
0.287661419276636 1
0.237143959372507 1
0.230748078353957 1
0.840125524989331 1
0.2227937320583 1
0.246457336620881 1
-0.0741527557285945 1
0.0250114522701043 1
0.203693949020565 1
0.862594502954393 1
0.467790393966308 1
0.468255080629655 1
0.592789187684296 1
-0.301794581529245 0
0.526787165000089 1
0.490050222321855 1
0.403172930194458 1
0.35476836091524 1
0.804839691893439 1
0.607233168161037 1
0.381735975551827 1
0.929781386326254 1
-0.0687574207983378 1
0.673255884376981 1
0.165049809934306 1
0.588680728476762 1
0.52071969442295 1
0.562340270719915 1
0.343973420885809 1
0.496329540722597 1
0.304260214482269 1
0.0373649409278163 1
0.552952425089911 1
0.624696021315032 1
0.800062859604075 1
0.946767006652462 1
0.176312224845042 1
0.29193907183585 1
0.643431753078405 1
0.623336813108802 1
-0.0358588545779495 1
0.295862455595045 1
0.361067563511327 1
0.570666367846606 1
0.0747427099108606 1
0.151967456846531 1
0.512872444510974 1
0.00709961604250098 1
0.242191282989742 1
0.531896023476178 1
0.390525778571342 1
-0.233102930434239 0
1.01180028771764 0
0.751218068836152 1
0.128956187466247 1
0.639486512361603 1
-0.138058886804519 1
0.0970775315082806 1
0.303946061046551 1
0.833334383384757 1
0.149028274388815 1
0.175052798098504 1
0.624240905685608 1
0.166566474248783 1
-0.216659158036523 0
-0.333754503972217 0
0.281097301709801 1
0.0959053454796709 1
0.442255657906566 1
0.795547412294872 1
0.242749201751897 1
0.711992187718452 1
0.577448753374471 1
0.196712367818916 1
0.59136332441364 1
0.880616956797845 1
0.477249342692267 1
0.0916801806628109 1
0.064139890555427 1
0.33543640089835 1
0.476748921476031 1
0.48284144478799 1
1.04364117392723 0
0.517753781552437 1
0.236604201363659 1
0.806013950932948 1
0.836225235308848 1
0.329757646875748 1
-0.152503450360239 1
0.080335743530507 1
0.268407913609226 1
0.360912970121724 1
0.233377386504897 1
-0.0776549292281853 1
0.473224975964263 1
0.463524387728082 1
0.931967433588317 1
0.323061128540489 1
0.201414871138648 1
0.115038386160395 1
0.346082879731006 1
0.459027523275679 1
-0.309676805503373 0
0.45373038728092 1
0.987370407366187 1
1.0761141852849 0
0.29918338821308 1
0.168414221429936 1
0.528546613275596 1
0.0955812020182673 1
0.687672066715864 1
0.35857301413616 1
0.492962175724536 1
-0.0267406340952536 1
0.788911611940869 1
0.918129364820422 1
0.216086413732825 1
0.87675407186532 1
0.483521284684265 1
0.121603579768674 1
0.50395290620575 1
0.135053195578787 1
0.242072041968647 1
0.104454072244618 1
0.353584467657756 1
0.352976027062405 1
0.266347819415315 1
-0.261759651487923 0
0.512612757353007 1
0.602360330750887 1
0.370113485560203 1
0.417762373870833 1
0.141372968966809 1
0.0775643731559058 1
0.799261121761143 1
0.710039767003926 1
0.743837522870423 1
0.458262043207501 1
0.397735292728196 1
0.528521080078463 1
0.249774219932103 1
0.342514589436214 1
0.100438712692404 1
0.0569673213070874 1
0.331136679029866 1
0.569358302262971 1
0.193973233295951 1
0.146726416116461 1
0.391391609919051 1
0.494720432078825 1
0.0691415680222147 1
-0.0283163631149901 1
0.179844428008651 1
0.697492183518394 1
0.150278167279982 1
0.339819290284083 1
0.572532782736924 1
0.330402885302299 1
0.268898264848921 1
0.405417046284995 1
0.625100762119995 1
0.677683761631562 1
0.398404853980423 1
0.903967372443466 1
0.10052071482279 1
0.111240906722081 1
0.478469300291445 1
0.460714917399595 1
0.150413978695519 1
0.171904717837516 1
-0.0126035422331967 1
0.418265080093135 1
0.564518365625899 1
0.964669990904468 1
-0.030284193639626 1
0.433496491236445 1
0.205105807793464 1
0.110093470405322 1
0.884197473681087 1
0.612480424071778 1
0.967051064470879 1
0.024204172100131 1
0.590912827844194 1
0.040431699239213 1
0.457706395598008 1
0.286433700031274 1
0.280393382087758 1
0.832213864033456 1
0.894303722527447 1
0.373344989305716 1
0.276071990328114 1
-0.239298396018396 1
0.191606113990982 1
0.638501835077836 1
0.332502656376339 1
0.565107291593763 1
1.31759181288906 0
0.24090569369011 1
0.407435369426701 1
-0.0211102492698917 1
0.199345109245796 1
0.346593593868253 1
0.434863443142649 1
0.379036245354115 1
0.0586821213409175 1
0.362247545760825 1
0.141542710228822 1
0.158438518590346 1
0.599564235628613 1
0.611391969641493 1
0.144437066255387 1
-0.0845223513527559 1
0.268484637440628 1
0.322326142903896 1
0.597634331896464 1
0.0987651628438674 1
0.0773039934778354 1
0.497959526215133 1
0.544128411667771 1
0.188889780922338 1
0.877043062954096 1
0.328102858560525 1
-0.211001091903882 1
0.803674998393109 1
-0.0850354743174111 1
0.0197904089722142 1
0.326167894917264 1
-0.0474223168969213 1
0.870799584230195 1
0.103660178572864 1
0.325636348210278 1
0.610170176300859 1
-0.136037932209232 1
0.511216466130793 1
0.889789620926372 1
0.938849824228156 1
0.818572040900308 1
0.456741452780153 1
0.00937237867399954 1
0.0444389675209348 1
0.415771249827353 1
0.559619143787603 1
0.589896042048407 1
0.35699554242021 1
0.5002261123564 1
0.38624387862818 1
0.743253247531132 1
0.0173092711829553 1
0.3772868127635 1
0.414156943214304 1
0.320306990844095 1
0.554676725169616 1
0.359898689745819 1
0.323948610477327 1
0.219428413565411 1
0.167352084143802 1
0.966028718755196 0
0.725608141034255 1
0.649867614102721 1
0.155601126199752 1
-0.0864763863119721 1
1.1371817153165 0
-0.135294513252827 1
0.637638064987672 1
0.198973385205596 1
0.252405646176861 1
0.582116560056232 1
0.348850566136424 1
0.410550183499464 1
0.340036385357945 1
0.277366570776343 1
0.09462157032751 1
0.428967997937879 1
0.765500986339501 1
0.766942664719253 1
0.371807716875403 1
0.0530591696227575 1
-0.216828696342026 0
0.299469700429846 1
0.602073657797459 1
0.422764069398486 1
-0.142665231509609 1
0.597947138622134 1
0.771950920055593 1
0.596312160914033 1
0.420605344036466 1
0.851847657013545 1
0.406228047372306 1
0.727560652147567 1
0.307617867238186 1
0.411148156576721 1
0.435529563485069 1
0.095467750852467 1
0.1681222722117 1
0.354481067007851 1
-0.0364967419148214 1
-0.129441469025183 1
0.788924175073498 1
0.0374502516113121 1
0.323439991700161 1
0.277123555496847 1
0.261929035182926 1
0.585470337786954 1
0.248291986056692 1
0.964174433856693 1
0.0869128875339153 1
-0.0908664096973564 1
-0.0475875042399851 1
0.216516688944662 1
0.405657841876699 1
0.895503126625527 1
0.21018391643762 1
0.469909366661016 1
0.295971760285029 1
0.541391720801361 1
0.417897357564632 1
0.310644772377447 1
0.0473250819256639 1
0.498372084627308 1
1.05170201800142 0
0.486183475899339 1
0.281060288036471 1
0.669204487107737 1
0.594632741018756 1
0.177397032909693 1
0.455359405128724 1
0.388440612446564 1
0.687079653358721 1
0.0521540971659644 1
0.382573952377189 1
0.926129732229369 1
0.171678295966502 1
0.579009342224197 1
0.75395838304885 1
0.477124391904745 1
-0.0100776094761179 1
0.2515790584071 1
0.0255859974069383 1
0.310417374074038 1
-0.204717710963415 1
0.446800414422193 1
0.22771944031811 1
0.734686737889342 1
0.645727907181978 1
0.77673128954499 1
0.31231893146361 1
0.336829691085679 1
-0.0309761002902828 1
0.22137880174321 1
0.522394627926479 1
0.631366911346033 1
0.653021025050319 1
0.725726631053129 1
0.149374782288031 1
0.741176198795513 1
-0.409856850634721 0
0.669306006484571 1
0.402110585296274 1
0.402061596250115 1
-0.211646305081762 1
0.668411066354015 1
0.341644157669792 1
0.502405185304953 1
0.353999131672431 1
-0.344721454772252 0
0.61222814953536 1
0.489132159150409 1
0.197420149100998 1
0.0983487187959273 1
0.592488193545695 1
0.491295918963335 1
0.171257987367002 1
0.404577333278847 1
-0.145530790982103 0
0.26004410735806 1
0.685204462511589 1
0.0750817553826329 1
0.27575773978553 1
0.267424099843418 1
0.881353773139874 1
0.374976734304218 1
0.455756790937089 1
0.190006022706608 1
0.520133300762273 1
0.186181292077265 1
0.454424289008833 1
0.52062484256209 1
0.332147067809297 1
0.539222734597009 1
0.110592752237632 1
0.621455830510089 1
0.562644002180863 1
0.404982532681754 1
0.697003836661724 1
0.0963130672266529 1
0.666938956412732 1
0.238608355327273 1
0.262242436800106 1
0.688203164156955 1
0.642823117418163 1
0.880393696991282 1
0.702427862450148 1
0.07987056554876 1
-0.10494483021364 1
1.00324758580191 1
0.248055366750836 1
0.0525763917517537 1
0.439897506011877 1
0.378558812155878 1
0.391305336870838 1
0.728530630108706 1
0.807477428460793 1
0.100087488924284 1
0.759700402482511 1
0.464898125137006 1
-0.115421895836972 1
0.0533467241711396 1
0.426739016924875 1
0.584400504632802 1
0.553203684627632 1
-0.133600714576027 1
0.156495255990248 1
0.344001341285793 1
0.438968536034717 1
0.535179918786875 1
0.171405615342189 1
-0.101022235365153 1
-0.19614061543652 1
-0.165647435916907 0
0.277371743276257 1
0.280234204893774 1
0.51699908721032 1
0.152942981210905 1
0.562740898803984 1
0.112037367449366 1
0.665968095193809 1
0.413274337667969 1
0.641789629088221 1
-0.0447083063093549 1
0.29745918915871 1
-0.110860139654807 1
0.119162949394028 1
-0.0913328897994177 1
0.327135992434916 1
0.254142404627854 1
0.459500084062155 1
0.459176920127327 1
0.784466084351891 1
0.322627184673124 1
0.476285851252223 1
0.523905842627303 1
0.956383206070016 1
-0.358918867978208 0
0.626332948663317 1
0.0246167684500358 1
0.274325980311841 1
0.684903210516022 1
0.458211674978816 1
0.0252628622714747 1
0.105567320577683 1
0.458982710423561 1
-0.413250180731734 0
0.339995346089273 1
0.443352071751755 1
0.366248161454239 1
0.0973140276297474 1
0.282094363203647 1
0.416309372702009 1
0.190826053361169 1
1.02746640242351 0
0.350484482043865 1
0.365428619544577 1
0.395605477364912 1
0.110346100332712 1
0.742452171496812 1
1.27083137870599 0
0.466507172865017 1
0.533218235329334 1
-0.206932840275702 1
0.173751431468488 1
0.69128794049538 1
0.463155703368642 1
-0.218257105403991 1
-0.133292892982038 1
0.310805281231628 1
0.508982480527969 1
-0.283971163321053 0
0.302547845475541 1
0.167105860064544 1
0.858950922086885 1
0.240331539708505 1
-0.17483863106243 1
0.556499746537898 1
0.56783561035753 1
0.281170457929377 1
0.517899080827862 1
-0.0183400802224827 1
-0.0205432542214091 1
0.249899175280804 1
0.71628330924172 1
0.35363700252822 1
0.264144624791829 1
0.271805010107473 1
0.256152983898337 1
-0.147526790045226 0
0.784733719395929 1
0.319707328725871 1
-0.295561318238602 0
0.218212233106091 1
0.881053358427024 1
0.785649819103571 1
0.642979419875816 1
0.696307853452459 1
0.571411511727884 1
0.413779959132384 1
0.357457350358247 1
0.650929054179547 1
0.0982428326791308 1
0.46864076268001 1
0.174185614301437 1
0.47296678942367 1
0.473462720076478 1
-0.162627921435306 1
0.30708158761719 1
0.60971093990973 1
0.829530663983021 1
0.44662474630531 1
0.890701715577734 1
0.554683981071626 1
0.152742216055135 1
0.195697378842095 1
0.30281053079768 1
0.871894056158217 1
-0.0220361449447702 1
0.25582358862543 1
-0.00264926251514108 1
0.641856465996209 1
0.353405673877289 1
0.673208872266837 1
-0.0272836078810427 1
0.641675602682107 1
0.951205304861894 1
0.532904451982401 1
-0.0127041034292406 1
0.768478785561808 1
0.883191021676779 1
0.538697689078534 1
-0.0289129307351189 1
-0.205825144154827 1
0.602414967904449 1
0.104781808981692 1
0.363346414455202 1
0.653661221194617 1
-0.425630001598144 0
0.885412592710085 1
0.0778007223925072 1
0.322863737765295 1
0.220041043527746 1
0.202945864878083 1
0.349574420135784 1
0.700125040308426 1
0.699196258345399 1
0.576547468949796 1
0.555298606130104 1
0.502244168074542 1
0.579691753480369 1
0.545593555431733 1
0.258395440410851 1
0.352223029858224 1
0.413487853997283 1
0.626225815338238 1
0.382857522088556 1
0.318633528512631 1
0.337802830629894 1
0.321093579918211 1
0.309900274258545 1
0.392787944680857 1
0.1711969036805 1
0.134480541813956 1
0.189024105706265 1
0.332836284153318 1
0.299538180479095 1
0.263532538775041 1
0.537904338468216 1
0.121538307454063 1
1.25901630491755 0
1.01118275019462 1
0.00473255548859472 1
0.232956518780549 1
0.463213284394842 1
0.45188248822383 1
0.901672079060059 1
1.15816979672418 0
0.0438733930331243 1
0.828618485253561 1
0.395198596008302 1
0.556120662845191 1
0.096119507123319 1
0.0255134852487886 1
0.595928735294455 1
0.6826669756024 1
-0.227950409181114 0
0.818798417577414 1
0.0941407978241923 1
0.00638469624570076 1
0.427883160599784 1
0.427857797666808 1
0.245628662705598 1
-0.136683536924249 1
0.180942124354169 1
0.386836911848354 1
0.349554149121364 1
0.636422600641941 1
0.471511766577483 1
0.194921143127142 1
0.542003109262441 1
0.578953138356779 1
0.72788486743232 1
0.489177896791655 1
0.474951275673288 1
0.845578839227246 1
0.367157124281371 1
0.410089047192969 1
0.330003574877682 1
0.422079035713142 1
0.244505403679515 1
0.509845642053893 1
0.6509021210631 1
0.150855139586323 1
-0.0072665244273557 1
0.239512245145507 1
0.726775335982103 1
0.701072195236879 1
0.210928250565883 1
0.600463282173996 1
0.249043062116912 1
0.253818862793206 1
0.475994238859062 1
0.851477259873802 1
0.109933040500402 1
0.101252642635333 1
0.548315709733183 1
0.224236573119468 1
0.126370919985301 1
0.282185238922835 1
0.529285045520844 1
0.0783078514146441 1
0.0801051478188004 1
0.730570893317651 1
0.635197252291628 1
0.886618790165379 1
0.724446948020012 1
0.705784674249719 1
0.819670353994655 1
0.988616161539182 1
0.275071459348377 1
0.349861613433259 1
0.479233158670513 1
7.86776468192918e-05 1
0.464246501817944 1
0.0783927527816693 1
0.278586937407886 1
0.597941505785423 1
0.832840417527295 1
0.24785831178271 1
0.214995431915842 1
0.714008072374814 1
0.455684445835052 1
0.588449042393983 1
0.83815894441872 1
0.75543988931225 1
0.0802320644419569 1
0.399159290294269 1
0.525266608971957 1
0.126028049078443 1
0.15044148457353 1
0.336173740260152 1
0.879042433760808 1
0.545621217952059 1
0.325580941113921 1
0.328429177116075 1
0.619577604708321 1
0.257100014644595 1
0.675619840737566 1
0.62111955281642 1
-0.23911974517086 0
0.266529487381449 1
0.106833619054063 1
-0.0873686927327873 1
0.111761287678458 1
0.677009589391932 1
0.645160206481561 1
0.943885626114619 1
1.30858159771609 0
0.549425390661779 1
0.753046144605669 1
0.472956537475394 1
0.179632792124384 1
0.627305836624926 1
-0.063097691590933 1
0.522091159190399 1
0.380714751111394 1
0.460631465507779 1
0.494298423600187 1
0.51846087167997 1
0.236838373696517 1
0.334332201145787 1
0.455700775167462 1
-0.196248278989568 0
0.526881583289114 1
0.415337870368011 1
0.403298032448739 1
0.0257830379620092 1
0.489867196576877 1
0.535079002020794 1
-0.0493665483133884 1
0.351392654449442 1
0.907771572595721 1
0.461750510849412 1
0.37651247532878 1
0.386177829951323 1
0.29022518024125 1
0.473935756274004 1
0.392538331255173 1
0.580564085093219 1
0.309932888498989 1
1.01975474317213 0
0.241273394312574 1
0.60262694305941 1
0.285132125488356 1
0.302951866112311 1
0.482427852663896 1
0.743234235822656 1
-0.0792070740446545 1
0.441600534453843 1
0.349562385567227 1
0.414600920174451 1
1.0997132968382 1
0.423107387731747 1
0.240293957121316 1
0.4382725739421 1
0.148912954384582 1
0.1734333855278 1
0.600310976716368 1
0.194497112172439 1
0.378426590884387 1
0.463424117621409 1
0.64199016544681 1
0.46452723361605 1
0.380330205600871 1
0.0291218113906061 1
0.26801352898025 1
0.0290875420340189 1
0.116284749485348 1
0.161906296532515 1
0.513563148933656 1
0.470025089220649 1
0.0320394580320389 1
0.627998033734484 1
0.242286425921443 1
0.603335769242927 1
0.337604100837154 1
0.187982480568717 1
0.559573491588195 1
0.868455193586124 1
0.379993641482444 1
0.567956139404619 1
0.377799622083341 1
0.338664271745952 1
0.349773537019973 1
0.200455414640854 1
0.889083599007753 1
0.606888021387695 1
0.0830453181280177 1
-0.0861662752496779 1
-0.0965310169228743 1
0.92015652944788 1
0.383649154106076 1
0.251828427328133 1
0.141902121589654 1
0.731507264699693 1
0.685105700576037 1
-0.27094589912596 0
0.147567167639615 1
0.821777196290493 1
0.28818056458352 1
0.364140317389005 1
0.226140378218843 1
0.154812175514408 1
0.140020753672499 1
0.729421566966931 1
0.484428131334594 1
0.598539638579143 1
1.13618410655839 0
0.224813082012368 1
0.345683357233071 1
0.321812848478066 1
0.433223297718967 1
0.559678952542928 1
0.300267990161082 1
0.353684752155297 1
-0.301137187791961 0
0.61615375121417 1
0.558523725469795 1
0.514385224271203 1
0.316804605197687 1
0.840149182443974 1
0.477070061864997 1
0.404006319848159 1
0.358350413570653 1
0.641324906606723 1
0.222472677032618 1
0.0846205284474906 1
0.17405660187507 1
0.118777096061318 1
0.20857965592994 1
0.798020370477755 1
0.19368535823262 1
1.10178671089275 0
0.74536943467666 1
0.379684978348044 1
0.0970821292270723 1
0.560454575334157 1
0.11051889463357 1
0.504496548662422 1
0.449005634471983 1
0.147051828950083 1
0.701635990553464 1
0.605233719395549 1
1.11175371981684 0
0.131029526580408 1
0.354465168654139 1
0.399037248578578 1
0.584462978882213 1
0.689282055657072 1
0.165788466508865 1
0.132054733113729 1
0.695847767632204 1
0.503530744277845 1
0.527524395134698 1
0.505382440892053 1
0.362959234694175 1
0.340639118596472 1
0.431772510096809 1
0.331208704924096 1
0.464569550066537 1
0.142293741959652 1
0.0888802588715552 1
-0.421794377734015 0
0.200830902155062 1
-0.0729122720702616 1
0.463439396962945 1
0.373381991117242 1
0.616758213821197 1
0.391612403623978 1
0.634895967090642 1
0.39679250998228 1
0.70181827541241 1
0.480341148590222 1
0.142878206886391 1
0.0107329826360037 1
-0.00965672132986862 1
-0.250951931571643 0
0.533934081948834 1
0.317434678677615 1
0.31657454499674 1
0.514648198833119 1
0.632471932806926 1
0.277147701833145 1
0.680113076066203 1
-0.0453565141151861 1
0.537587774916408 1
0.0229214305152961 1
0.794406536518982 1
0.290677038070248 1
-0.127713170934926 0
0.777278844669324 1
-0.166940657654138 1
0.309478645967532 1
0.770490255633853 1
-0.173804933390207 1
0.564331757149045 1
-0.345951719572167 1
0.32143931633173 1
0.478223190682705 1
0.046993589776619 1
0.979186921482032 0
0.208992725840948 1
0.478754416751582 1
0.554317115501391 1
0.48836675688794 1
0.505470171167925 1
-0.0129319623356939 1
0.557602361703895 1
0.626106437628214 1
-0.242862491959931 0
1.02258394497469 1
0.780411620738563 1
0.727196086827138 1
0.207945367304332 1
0.168023069481209 1
0.245136089445821 1
0.149539743215383 1
0.581158784621171 1
0.188235324143941 1
0.560480037717769 1
-0.270320003809717 1
0.132048041070561 1
0.845480240426768 1
0.356838807230157 1
-0.0109147096160517 1
0.258716469244315 1
0.295781378512873 1
0.708497398639878 1
0.825732473397366 1
-0.446331811264621 0
0.461295547425346 1
0.642407889231966 1
0.757962532931091 1
0.30148452732472 1
0.075043612639756 1
0.596683838285931 1
0.16322458286157 1
0.869764749783064 1
0.219045476388907 1
0.320666607314655 1
-0.0506890708612264 1
0.711557519473237 1
0.472245042385587 1
0.440882614402684 1
0.31588256112324 1
0.364338371118121 1
0.34452499488275 1
0.539301571267393 1
0.921447028942657 1
0.570672021773762 1
0.636557101620209 1
0.18843016205519 1
0.382741168496237 1
0.613455155244595 1
0.42685665185711 1
0.366604661574828 1
0.324401862996845 1
0.297793322250861 1
0.300926880438559 1
0.52753697932643 1
-0.165410126108739 1
1.05113902233185 0
0.26056667890847 1
0.467571035053618 1
0.446200022876111 1
1.0325876689818 1
0.148594884900058 1
0.331505484316608 1
0.573681448341621 1
0.614677471289587 1
0.195047987546213 1
0.59819568012031 1
0.33127418700611 1
0.146736800129784 1
0.379312167633609 1
0.307387501718671 1
0.679944031106826 1
0.661936486188455 1
0.457501970230569 1
0.685191476977493 1
0.0965622810644994 1
0.017593412959318 1
0.536875193435162 1
0.227997557170853 1
0.428269432779277 1
0.082194898396905 1
0.508998772072019 1
0.0834093440121212 1
0.448163234221152 1
0.578565107944342 1
0.299140270477267 1
0.422172598225387 1
0.640412904030208 1
0.416848718320344 1
0.357397193632147 1
0.986172799832302 1
0.481873868524026 1
0.558629401021492 1
0.481430957087477 1
0.736570129796887 1
0.15507868749031 1
0.412346233737147 1
-0.0339341762452575 1
0.272653201859819 1
0.40005984668606 1
0.0952280557569137 1
0.672038896561799 1
0.477125129621152 1
0.042459309807949 1
0.573705862709691 1
0.487146048323919 1
0.381399178503008 1
0.310580057363344 1
0.347535941703266 1
0.434031542057803 1
0.426942726748685 1
0.776472858109859 1
0.0195872111581621 1
0.495779989369006 1
-0.169810134938371 0
0.809922016334125 1
0.770746839856475 1
0.668561237998587 1
0.678465793462557 1
0.313840302397285 1
0.765840077809623 1
0.558768190374811 1
0.624030018546358 1
0.507961333144531 1
0.056703452019715 1
0.364645900372237 1
0.68820625059242 1
0.391337390976641 1
0.361591156840403 1
0.639034040724742 1
0.310173037563573 1
-0.242602792642749 1
0.17783490027564 1
0.129877810103575 1
0.556248478971205 1
0.543265871909767 1
0.449169244897724 1
-0.258514035070584 0
0.206808778450775 1
-0.422141675116028 0
0.076870969704244 1
0.427348964589661 1
0.0103610380161956 1
0.425596748905333 1
0.96868047498721 1
0.97093645597943 1
0.311333714683853 1
1.070771324739 1
0.329499502651096 1
0.117705999829826 1
0.477534778431243 1
0.408581025824244 1
0.475112920449746 1
0.240745091851137 1
0.0516311909847527 1
0.39168787817202 1
1.1888533044615 0
0.0390796559373339 1
0.455822840360103 1
0.205136074065204 1
0.657190955242011 1
0.14087841371645 1
0.477724836438754 1
-0.291375405592092 1
-0.00660296002969299 1
-0.0429579916611293 1
0.506540479635624 1
0.939430620853856 1
-0.113389426863675 1
0.204418675201797 1
0.109031853379186 1
0.51294602409871 1
-0.0614515005391092 1
0.0697770841980807 1
0.486462430425505 1
0.395616508418909 1
0.450344125386475 1
0.712273705579034 1
0.323637065513425 1
0.105896860267633 1
0.452620103744766 1
0.954565463656976 1
-0.593516916195468 0
0.391015786497555 1
-0.247817056463113 0
0.362691104829753 1
1.13034896287769 0
0.140141465740221 1
0.424823704777433 1
0.441489829078754 1
0.0106051293782791 1
0.327758146818896 1
0.77659126311565 1
0.180604131046182 1
0.22372548152784 1
0.861145096040894 1
0.370273844100963 1
0.532863448153111 1
0.460937852772947 1
0.339513965901219 1
0.301181243981513 1
0.960656792277674 1
0.215132347169751 1
-0.0525821328392174 1
0.272597749643852 1
0.547930393870913 1
0.621494836386826 1
0.349107858152736 1
0.6655599504303 1
0.424034340468957 1
0.714761916357575 1
0.176236062325894 1
0.236912530232653 1
0.620400184587826 1
0.00925845570153688 1
0.470957357897938 1
0.769461713320376 1
0.251000452336264 1
0.652237095922799 1
0.354857246586939 1
0.396655562318545 1
0.408080754363107 1
0.660692438672445 1
0.746835947532616 1
0.632306172059512 1
0.514066547199495 1
0.337224153626982 1
0.0485674154666365 1
0.822072120633098 1
-0.477118208614615 0
0.524219707253102 1
0.404901758585083 1
0.128767173231531 1
0.823135848822642 1
0.0986766365724361 1
0.195710115122066 1
0.510814349250149 1
0.344512427168588 1
0.685070634788989 1
0.957839836646531 0
0.530290455918756 1
0.136120983160391 1
0.647112806098988 1
0.33368643412763 1
0.121516464783492 1
0.933358753964434 1
0.119868533631885 1
0.407032677848493 1
0.37172575809773 1
0.382686276283757 1
0.379264770470311 1
0.429313651159509 1
0.612792160609094 1
-0.0983286496375534 1
0.565150794682054 1
0.26180577728686 1
0.658500258193158 1
0.508802885740276 1
0.226618329295556 1
-0.0876080050514735 1
0.458097583979574 1
-0.144027903743475 1
0.771972805787386 1
0.124201053377755 1
0.542697400115377 1
0.0748447719369879 1
0.52189187771414 1
-0.192302065436517 0
1.00521950728938 1
0.766210698624736 1
-0.137324507631439 1
0.123100748078481 1
0.1483267826748 1
0.551349265921588 1
0.308133187214501 1
0.399792175944411 1
0.0758532502957557 1
0.517768057054145 1
0.782416846655094 1
0.209832363827375 1
0.617577918555479 1
0.803227817098436 1
0.0667681661796866 1
-0.150781334234458 1
0.797858746482775 1
0.117604681211508 1
0.0291833432553817 1
0.245119935229974 1
0.584243856999 1
0.247404046626099 1
0.407979888035451 1
0.316456654724087 1
0.0817577314483965 1
0.514241047749628 1
0.682891336708091 1
0.902232278055543 1
0.345395484575536 1
0.286090257738209 1
1.05687276111184 0
0.183126126360799 1
0.321231708498527 1
0.803038025160266 1
0.480496682604176 1
0.505626531329883 1
0.313377904832411 1
-0.309970290478322 0
0.0429440668867544 1
0.364596606768632 1
0.516208707724999 1
0.0544169396856395 1
0.10453881845986 1
1.01909328010168 0
0.530263326874824 1
0.211919624442922 1
0.166062409681702 1
0.131883505070718 1
0.587407396515158 1
0.0404119042238898 1
0.199206399257854 1
0.635707940506017 1
0.266932839462802 1
0.885068235963876 1
-0.103439420575972 1
-0.0136081408493483 1
0.253134368142951 1
0.770432742927483 1
0.477939304751217 1
0.179479054152378 1
0.790416726225434 1
0.556702903185147 1
0.283738248531953 1
0.14494216813672 1
0.247737487052268 1
0.133740295515747 1
0.329489143060186 1
0.140666394421904 1
-0.271132819925526 1
0.371603552400877 1
0.564807914781329 1
0.362362769516001 1
0.098921121865198 1
0.215794913157105 1
0.354141587409462 1
0.0196181212883552 1
0.200739466579206 1
0.257996106333767 1
0.943680416940826 1
0.235277267816704 1
0.507031876205032 1
0.71757238831253 1
0.175242288165491 1
0.458550543421806 1
0.66819038767301 1
0.623076493304601 1
0.514997934581239 1
0.611171957922774 1
0.59681419072049 1
0.24719595006073 1
0.18256489471304 1
0.314018103445493 1
-0.145113231018193 1
0.503396703767065 1
-0.0472392615543353 1
0.428735931940633 1
0.550375735089914 1
0.634653422273157 1
0.288653879912164 1
0.387258911806728 1
0.0445076451588163 1
0.426249063691669 1
0.794638374474867 1
0.790153330639403 1
0.25813010617187 1
-0.147966095192578 1
0.632219459315398 1
0.651662887110261 1
-0.28373222875113 0
0.197404756655299 1
0.493635143392384 1
0.578175657930794 1
0.23643150829272 1
-0.463530597716321 0
0.0122937888621593 1
0.211537426770667 1
0.564372609484364 1
0.448280803194872 1
0.393420992601794 1
0.613410653857521 1
0.00128484801429332 1
0.240446891286871 1
0.491134670127289 1
0.578758401036298 1
0.0428545511348225 1
0.216355869666296 1
-0.037970268254314 1
0.634191111116991 1
0.836954795905308 1
0.136922331179218 1
0.751318939383333 1
1.65632312887115 0
1.01303611760224 1
0.847210516930189 1
0.194695881820482 1
0.0190842609832669 1
0.15483630264337 1
-0.0417806184698739 1
0.56506834496911 1
0.29480709483415 1
0.584071956585997 1
0.41687608764889 1
0.291319082773564 1
0.14931095187762 1
-0.0422542077986323 1
0.282356533294837 1
0.460607793013889 1
0.210946304728219 1
0.145656519644108 1
0.398145865232522 1
0.26776004726742 1
-0.0367795650687413 1
0.745202785648067 1
0.157523279985704 1
-0.174885391927442 1
0.646682418466732 1
-0.17410819837452 1
-0.107267125792893 1
0.513918903701475 1
0.787891074842454 1
0.365555948207903 1
0.362015182686189 1
0.402245532554587 1
0.284596869715537 1
0.275081804766036 1
0.162595653792878 1
0.401457837347571 1
0.278087515802362 1
0.296042731773934 1
0.499060347054218 1
-0.0107295410464035 1
0.293961366642639 1
0.521125985403655 1
0.212804720467553 1
0.866878390152959 1
0.301394874464239 1
0.607963143366959 1
0.465015588111812 1
0.0988890275789999 1
0.294302430355886 1
-0.0716265168954509 1
0.156667850548902 1
0.287223562571454 1
0.0467038696016914 1
0.540679893772484 1
0.255428472207194 1
0.558868991971824 1
0.836399958497791 1
0.350590999113594 1
0.425921493293802 1
0.615406780134674 1
0.25172714219782 1
0.445863867987524 1
0.152705615993839 1
0.758646614556041 1
-0.0541248316823787 1
0.411167857917121 1
0.37721446617805 1
0.193125249913784 1
0.198736350788998 1
0.0274698784142009 1
0.589981763953968 1
0.289234656299065 1
0.295503454898047 1
0.913932570579192 1
0.675716707516342 1
0.432149599760044 1
0.343516751692497 1
-0.298537732158998 1
-0.36770352563811 0
0.194846688076161 1
0.0434419506475431 1
0.514845067541442 1
-0.0888436762639777 1
0.613643059799845 1
-0.202192616901874 0
0.370750345293193 1
0.842873230757249 1
0.90165495791226 1
0.545354800331753 1
0.349576066650478 1
0.0460790151411712 1
-0.197968964636776 0
0.69986154332728 1
0.538011907282014 1
0.301194192961761 1
0.482579668160372 1
0.772616324915738 1
0.183894887625 1
0.280865664008634 1
0.529566052902036 1
0.924245676161929 1
0.236566660390233 1
0.323602551311019 1
0.10513611497933 1
0.51621051280023 1
