# Supplementary material for: Bias caused by sampling error in meta-analysis with small sample sizes
Source: PLoS One. 2018 Sep 13;13(9):e0204056. doi: 10.1371/journal.pone.0204056 (PMC6136825; doi:10.1371/journal.pone.0204056)
Supplement: S5 File — (ZIP) [file pone.0204056.s005.zip › results N = 10 theta = 0.4 tau = 0.5 sz = 30-50.txt]

"dl.theta" "dl.cp"
0.340004971877575 1
-0.0330862404954364 0
0.196602996057195 1
0.243521505587127 1
0.540462821255787 1
0.457519291387848 1
0.443869140129548 1
0.129540214837481 1
0.119707823775734 1
0.38025863656678 1
0.562085570106748 1
0.690072131811823 1
0.60049462722667 1
0.301664070134998 1
0.736635804470161 1
0.441343488667197 1
0.163476595809849 1
0.150670074078251 1
0.269548633082549 1
-0.0598143453309741 0
0.814686916565434 1
0.566077045983175 1
0.462796195203796 1
0.171892533976794 1
0.166015319949665 1
0.76262308832752 1
0.46975146185885 1
0.567046866137685 1
0.662841348749775 1
0.228654714900768 1
0.57831578461632 1
0.22981572674893 1
0.488285449776612 1
0.29924388579172 1
0.816326575046989 1
0.305184800974576 1
0.366817780029008 1
0.0313037004549577 1
0.369435479605245 1
0.24857465312021 1
0.597337870642432 1
0.0111129628132503 1
0.379314083949422 1
0.142378421308308 1
0.459244853754275 1
0.523377525324404 1
0.401172678168521 1
0.470460342526627 1
0.273044414220398 1
0.952105276382167 1
0.504364256417285 1
0.834725313915701 1
0.276432353175923 1
0.680017623440619 1
0.711906858520299 1
0.577401780284357 1
0.0992659425755748 1
0.304846566976694 1
-0.00267949927597444 1
0.473814872409636 1
0.409244176322744 1
0.160463305536164 1
0.594781032794049 1
0.135266351795629 1
0.370224966012727 1
0.196249808535178 1
0.794532568069129 1
-0.0459549860150699 1
0.366262763657429 1
0.423802340769723 1
0.719397631467745 1
0.525140729289841 1
0.552218020074295 1
0.206267714815237 1
0.245661865283244 1
0.181963321716303 1
0.655015689866886 1
0.659361495349548 1
0.296439651422285 1
0.696547438672867 1
0.350510799731112 1
0.283399052849559 1
0.501139450647949 1
0.261075015881458 1
0.690128504278492 1
0.413849859115565 1
0.696372658362566 1
0.211331464197218 1
0.243850582933593 1
0.745092181969925 1
0.0701402933512955 1
0.399783550900455 1
0.745040503642959 1
0.395861663120526 1
0.411279470486388 1
0.532541682167597 1
0.0334085440063714 1
0.340084125734396 1
0.480091759500912 1
0.139988437758199 1
0.440655019919259 1
0.216712938823828 1
0.480689117779828 1
0.369284086256163 1
0.77002383884054 1
0.924726898888768 1
0.326627445124375 1
0.193663782202109 1
0.17875364711283 1
0.13425602264777 1
0.200556057204943 1
0.662954628743657 1
0.564910087392279 1
0.61703736787938 1
0.917388805939199 0
0.225166440417739 1
0.916408405234114 1
0.504151921384817 1
0.367310468897141 1
0.765702583423538 1
0.0890193049208935 1
0.51961995122812 1
0.770187116413211 1
-0.105709093614499 0
0.175713843450494 1
0.286969548813066 1
0.587336817522362 1
0.0860729706047859 1
0.646492832760429 1
0.48761332252218 1
0.618368586261015 1
0.68281050088993 1
0.695735560400729 1
0.250382461470485 1
0.494965592384407 1
-0.258144343341744 0
0.42221361873995 1
0.694421998639691 1
0.703440230315997 1
0.179518655633887 1
0.858491736185598 1
0.239163451736372 1
0.909091417090798 1
0.813352966926098 1
0.808430741732981 1
0.210722456305259 1
0.544013072802935 1
0.467838691901802 1
0.659819222809784 1
0.218060192198966 1
0.464595429394338 1
0.511821259768375 1
0.385468783286504 1
0.302809502384863 1
0.28150111137798 1
0.658490330786926 1
0.316730360522093 1
0.325493302081978 1
0.544542792218526 1
0.333420435453056 1
0.412584047565337 1
0.418171924747938 1
0.563714700315513 1
0.443467406920822 1
0.208792109684496 1
0.823781381964319 1
1.13126452932597 0
0.614997734517002 1
0.523074584850046 1
0.323325809556742 1
-0.0442366298822612 1
-0.0245960606959851 1
0.374674226916634 1
0.621710002553448 1
0.654407500446862 1
0.355751049507568 1
0.130232227715309 1
0.12024895079547 1
0.665823059551903 1
0.257298323010466 1
0.548586002636239 1
0.308038667547558 1
0.517077449694906 1
0.269700779228282 1
0.3887962856258 1
0.62939049628382 1
0.386412846521694 1
0.106972123207528 1
0.689222339212094 1
0.0819932302812386 1
0.0357068337652886 1
0.413652977641919 1
0.0975616727037815 1
0.53828879810441 1
0.856525001200236 1
0.501269995072871 1
0.332870886572863 1
0.111049345924447 1
0.292528040501265 1
-0.009415139281229 1
0.0194270755198333 1
0.0496107357913725 1
0.660959941830585 1
0.738885036728562 1
0.334454484705972 1
0.553566710724626 1
0.194583881822869 1
0.384920880936389 1
0.0936996721588961 1
0.222701488262274 1
0.847010845079341 1
0.621476504391467 1
0.17385968430148 1
0.293650112398369 1
0.571549180190283 1
0.582888567729398 1
1.03764534752687 0
0.716282649355091 1
0.338381420346293 1
0.353397057961178 1
0.191763909185772 1
0.651302190960152 1
0.48930687085064 1
0.247599836457242 1
0.0612196106070647 1
0.584778682780092 1
0.249618367715219 1
0.418517284872927 1
0.373447510016872 1
0.71237988074341 1
0.500427552536849 1
-0.0823664935920832 1
-0.0480478981411798 1
0.370798769701436 1
0.434148030212986 1
0.63574320859783 1
0.970443098211947 0
0.0130406470565086 1
0.534995058893925 1
0.813692296368905 1
0.864392344063169 1
0.40206547816602 1
0.671805116205523 1
0.167277785677542 1
0.383908324385069 1
0.382842247951089 1
0.343992053615699 1
0.385732047419679 1
0.46547853351626 1
0.0917771202334466 1
0.362808047138331 1
0.383199035100209 1
0.203697054953873 1
0.827889294715064 1
0.446205914820322 1
0.546502686051142 1
0.480994732965917 1
0.0964633034108328 1
0.348287313466919 1
0.215967335502666 1
0.507588930764402 1
0.562247557024299 1
0.0944211438812118 1
0.569882823986255 1
0.358820840290817 1
0.273254501517124 1
0.776393481691314 1
0.408129793064216 1
0.161098176095941 1
0.489034588459822 1
0.596141010624511 1
0.641987653101561 1
0.552437716971509 1
0.36983516262434 1
0.391040093353467 1
0.522706876315615 1
0.0973186508539626 1
0.653264783052679 1
1.16951502074194 0
0.418264919272224 1
0.477309688212459 1
0.777390084234556 1
0.777703192433837 1
0.566989478303483 1
0.616371592075042 1
0.877233449687667 1
0.457673020805113 1
0.77627761712107 1
0.379363155979972 1
0.665656822613493 1
0.0248774496535061 1
0.566192881564204 1
0.000830117961620747 1
0.474182953839482 1
0.316476234243499 1
0.308000816675939 1
0.71045306860808 1
0.210153783701232 1
0.101067184314105 1
0.246478089413029 1
0.314880691576915 1
0.407208085749439 1
0.795206121735745 1
0.60895026035436 1
0.554043897667046 1
0.595417135745543 1
0.409908836227599 1
0.331672510579809 1
0.083280969809419 1
0.508805997344943 1
0.758038467290404 1
0.656223752880562 1
0.779753657397616 1
0.90656459924089 1
0.134819566372574 1
0.464635058479689 1
0.525204359255432 1
0.40988668503473 1
0.319403578192415 1
0.210692354840034 1
0.441338915709628 1
0.425427064857436 1
0.523909310191298 1
1.12967293358477 0
0.190368303711393 1
0.180434889977482 1
0.418840340790495 1
0.312005918297699 1
0.54228135262609 1
0.0656482465255547 1
0.54360878025314 1
0.179028199915697 1
0.939487725561707 0
0.670706030894402 1
0.39577323882285 1
0.370549077966224 1
0.311303095426197 1
0.440324566865189 1
0.599930814815917 1
0.718323325239808 1
0.547654689772764 1
0.603246110877675 1
0.0346867176004499 1
0.617489127087107 1
0.456935305770473 1
0.706065111742984 1
0.642396804113845 1
0.141466859559502 1
0.423077806737645 1
0.403811982074785 1
0.37808760670482 1
0.720825826096113 1
0.610522819509743 1
-0.000622728811624881 1
-0.0526149227108193 1
0.750683565549451 1
0.317288249629721 1
0.255311251772864 1
0.379191067280172 1
0.247538140609987 1
-0.0145355436462038 1
0.450727340684423 1
0.418716518710909 1
-0.052657438063904 1
0.426505461705858 1
0.228865399608215 1
-0.0889954932797503 0
0.487549828204049 1
0.386702806826332 1
-0.0418031401319703 1
-0.117299850546724 1
0.249798939724263 1
0.160399292241791 1
0.347914848969279 1
0.360040046254628 1
0.723902127631983 1
0.408661257041803 1
0.285539024877457 1
0.353007843645556 1
0.590869304126389 1
0.720414142602863 1
0.505160516353774 1
0.639126112469877 1
0.150379057442414 1
0.541234341699584 1
0.150580135162192 1
0.628546554611666 1
0.452607411026046 1
0.458846807606081 1
0.637723805223883 1
0.285292725436269 1
0.636423681893542 1
0.657803343432639 1
0.325226748248908 1
0.571669303648072 1
0.400104245126248 1
0.285958592853913 1
0.348695531170114 1
0.779618781129464 1
0.150797259300239 1
0.418681101134085 1
0.432559481344159 1
0.176525931528607 1
0.394616732113106 1
0.52651285882735 1
0.459440645596175 1
0.225729210256357 1
0.238147566845709 1
0.414746049421842 1
0.445046298601466 1
0.434869748464379 1
0.0407064382069157 1
0.216688657778021 1
-0.315550560606031 0
0.579554254412835 1
0.556897276068301 1
0.43037743490406 1
0.582440088473702 1
0.240282256784199 1
0.262814949466034 1
0.14871510879938 1
0.726317089621575 1
0.408460786667273 1
0.208443746787791 1
0.0298472031128878 1
0.24187013133892 1
0.542369243525354 1
0.209360476231136 1
0.234703036972172 1
0.486452677200371 1
0.404339860106224 1
-0.123369107494376 0
0.540299945452198 1
0.656782281158698 1
0.659224035333133 1
0.374067734250465 1
0.245943684964521 1
0.314906737937884 1
0.816382282384692 1
-0.0563288152373069 1
0.305176490439324 1
0.197325054464566 1
0.327492618466313 1
0.714657139231405 1
0.663895558077144 1
0.606392161361535 1
0.724435720754181 1
0.435558162558931 1
0.694177414642057 1
0.192049381772798 1
0.417294874178948 1
0.22333780760061 1
0.556262534044129 1
0.472737494367512 1
0.641302544191201 1
-0.0119156355521452 1
0.284002873190106 1
0.656594741258167 1
0.814213383321306 1
0.241492841136065 1
0.569694018073896 1
0.576172271207773 1
0.783384575632182 1
0.280953611538536 1
0.51473611057484 1
0.0905898579501091 1
0.239254597268614 1
0.313665233535581 1
0.153932408244191 1
0.330077803748863 1
0.291544030650763 1
0.751010339273984 1
0.645692718593758 1
0.466857953742962 1
-0.605297320679763 0
0.234507661487009 1
0.228118525427189 1
0.350052333290246 1
0.243120407721439 1
0.1754091249508 1
0.179636815551643 1
0.304044732415766 1
0.374285862995362 1
0.306451575642349 1
0.300452279905031 1
0.419011276548093 1
0.672241208311382 1
0.144742632846066 1
0.532549008775071 1
0.418481368707857 1
0.450033879928073 1
0.647806408861591 1
0.36033232506794 1
0.118749517756345 1
0.801782982596807 1
0.167438314725495 1
0.414925920195613 1
0.527726935716675 1
0.294249383886206 1
0.583753023979725 1
0.0962351245224129 1
0.17202955171013 1
0.451431026106517 1
0.575212777389446 1
0.154042221927446 1
0.514450954807795 1
0.908815439654102 1
0.709145450358702 1
0.778412690934282 1
0.158497426202958 1
0.660894771697836 1
0.627037271398569 1
0.14081287131799 1
-0.0186148336474567 1
0.32410998223338 1
0.637085907012456 1
0.916376865097284 0
0.179869853708969 1
0.563946583854257 1
0.512376016145578 1
0.168076359778006 1
0.595899404104358 1
0.0321012066284713 1
0.238941817155325 1
0.262193116515326 1
0.202210431537321 1
0.556699880490258 1
0.070727990698486 1
0.270473837444406 1
0.365045005592693 1
0.475396571478118 1
0.457425205699348 1
0.609137758704011 1
0.422930068379482 1
0.511367075606835 1
0.405468928199282 1
0.823641492276892 1
0.423837040603815 1
0.229226255657288 1
-0.142917813120538 0
0.518371197476273 1
0.306423567044257 1
0.570313078213393 1
0.423231213491004 1
-0.120019626781345 1
1.05491295992269 1
-0.221514941564167 0
0.47940893424007 1
0.415473647615734 1
0.467294027916605 1
0.226894474489685 1
0.711548482989576 1
0.0219830196785618 1
1.14905465973554 0
0.487995257105926 1
0.0334631330235899 1
0.733874807653272 1
0.0885864459737633 1
0.932070099866621 1
0.156513084818835 1
0.465357505844749 1
0.407303198870632 1
0.180979333130225 1
0.398259009744789 1
0.268531428764926 1
0.667213442688633 1
0.617690510619985 1
0.415230864036432 1
0.40971166991664 1
0.223040178752671 1
0.705944277444699 1
0.203132945260316 1
0.445105916029843 1
0.207553563847224 1
0.434435675714304 1
0.445482982232881 1
0.193967792442118 1
-0.0195038961776318 1
0.215349819051463 1
0.930083956125298 0
0.185867533471986 1
0.548835703363568 1
0.385851144042485 1
0.604877013987352 1
0.647501317917687 1
0.52111293798265 1
0.303389650818146 1
-0.0718379529953699 0
0.603680083912934 1
0.494115956203252 1
-0.0176790238371033 1
0.27492995688244 1
0.328927536223785 1
0.637482720366067 1
0.126852269597417 1
-0.185435892219142 0
-0.0127245149806793 1
0.406100941827701 1
0.885014317432849 1
0.316994435602052 1
0.613618737804054 1
0.0428253338842688 1
0.803174295856072 1
0.885537153059081 1
0.134582636085184 1
0.693836689491976 1
0.341744844786536 1
0.382344156442155 1
0.238143077793817 1
0.586115281991131 1
0.688535030251182 1
0.333167947961351 1
0.593263956031253 1
0.564273564019362 1
0.48624234336783 1
0.347917863268004 1
0.317637432437431 1
0.596384819024134 1
0.49802044466729 1
0.37711699914965 1
0.737639678072759 1
0.372499108768505 1
0.50181341934881 1
0.27847476891671 1
0.429840196346848 1
0.666340178485962 1
0.298083898623375 1
0.372156330606998 1
0.658126664929507 1
0.29784654135813 1
0.782156311473159 1
0.34489746887339 1
0.602397630690979 1
0.498816308347673 1
0.212906945982402 1
-0.046552053127526 0
0.111562921124453 1
0.519283366605976 1
0.607297504189096 1
0.730609612734241 1
0.0876544130974224 1
0.430556444315078 1
0.948846900084149 0
0.138223324030337 1
0.374172071666786 1
0.428550071298754 1
0.119398597986541 1
0.536123469299259 1
0.131948167043248 1
0.20487324444052 1
0.513874054692436 1
0.91467973349645 1
0.338171826623644 1
0.95210050958381 0
0.475082698711258 1
0.536390424437294 1
-0.203738884108613 0
0.345152915490233 1
0.0175532630874631 1
0.831731864584797 1
0.770864973481013 1
-0.0254587826162319 1
0.23721095867296 1
0.531455991576806 1
0.65189123583141 1
0.473405117487346 1
0.433123042996384 1
0.111484280944555 1
0.478081680968717 1
0.793955477811095 1
-0.244894037964989 0
0.0192644207792307 1
0.169280734451421 1
0.429367075329911 1
0.410545049125111 1
0.373098254019677 1
0.36974960119697 1
0.471090508818176 1
0.43524728487828 1
0.549016743058299 1
0.0972057710083369 1
0.358341341895619 1
0.159690114814163 1
0.289676503184074 1
0.365687770447929 1
0.433850860709412 1
0.445675092058835 1
-0.098556249937677 1
0.356365028201134 1
0.445980476144055 1
0.247464817018131 1
0.826236266588228 1
0.280064602994108 1
0.308654037789593 1
0.792711385554599 1
0.117562873615901 1
-0.0599071116627493 1
0.519002419397164 1
0.741478335348723 1
-0.318229191723934 0
0.76872771171615 1
0.317392058068557 1
0.473563948287628 1
0.833866323830721 1
0.32967198144073 1
0.430426024116853 1
0.495983323784618 1
0.656437503062405 1
0.191095304384467 1
0.403312001438226 1
0.43134015920602 1
0.586186737019221 1
0.116379555213552 1
0.253639025442964 1
0.495490231804682 1
-0.223241400370834 0
0.616032279008009 1
0.27836163658802 1
0.310626143704284 1
0.439736779624191 1
0.490983880507167 1
-0.00699347559346142 1
0.280079997040583 1
0.231907650518697 1
0.175038615977877 1
0.659210712444912 1
0.381540790140554 1
0.241158660893222 1
0.145453800027815 1
0.0831206199157128 1
0.681896188014394 1
0.379227969699868 1
0.173129727144578 1
0.0922858134716906 1
0.646890786632802 1
0.140955179683525 1
0.505497612529533 1
0.253958400826366 1
0.0913353603036991 1
0.529480716713308 1
0.0237964786411525 1
-0.223792921088644 0
0.386589126901255 1
0.123363756869329 1
0.673109912179906 1
0.332340187278508 1
0.609895133212566 1
0.770454460656417 1
0.00604987538651357 1
0.607782356125893 1
0.727944127632413 1
0.401906588115367 1
0.598428124209155 1
0.440805287894508 1
0.496497780171598 1
0.466332636684452 1
0.576194307978205 1
0.0290997368128826 1
-0.0375057293299959 1
0.176988906848339 1
0.59126434240637 1
0.295148806868811 1
0.263906993863066 1
0.0831661395040714 1
0.663711174872949 1
0.0363929536081621 1
-0.228887215730198 0
0.622974728967544 1
0.291698041162936 1
0.133239584862568 1
-0.233084719736724 0
0.654858830766015 1
0.567000377891364 1
0.944117340135792 0
-0.000933296012979395 1
0.0270291808967838 1
0.570603706546431 1
0.183125545405806 1
0.376898020876741 1
0.371055413559913 1
0.370945553798753 1
0.227667672057421 1
0.729139812190762 1
0.532303463814433 1
0.556804314620023 1
0.141740263827942 1
0.288333995114301 1
0.440366125847933 1
0.685825692446707 1
0.195275882586458 1
0.314340283303312 1
0.239744345245732 1
0.340664790091894 1
0.744582341609611 1
0.789677426586397 1
0.297057766882419 1
0.310522904993047 1
0.229134217452146 1
0.0824049440313452 1
0.254813816094915 1
0.604309157869343 1
0.73440883663769 1
0.385938201853693 1
0.369109392346403 1
0.222140573851408 1
0.402947490266541 1
0.317925348061076 1
0.451371903139646 1
0.816820860211366 1
0.498388854761586 1
0.179289396932395 1
0.819091470430826 1
0.152572662294632 1
0.448566777051413 1
0.51102644074421 1
0.574511825724302 1
0.192170930523114 1
0.0496452036814145 1
0.70686411293258 1
0.59605780663878 1
0.0955411558338679 1
0.206780580092837 1
0.525504898723615 1
0.410361958378404 1
0.63908672910217 1
1.04143946622254 0
-0.131355238322921 1
0.270530959128327 1
0.306099501623752 1
0.691901566136611 1
0.81423875527261 1
0.375737405809373 1
0.288977891952732 1
0.202796698989916 1
0.28501253443371 1
0.505949413978227 1
1.09664286648909 1
0.38458531253679 1
0.131315300667786 1
0.3452060800781 1
0.0732841426461934 1
0.0817729481022211 1
0.539765815103697 1
-0.0622663492413299 0
0.310357509342827 1
0.219063636282187 1
0.601359920372669 1
0.841293966045372 1
0.644142797695792 1
0.334419527215612 1
0.477804945270716 1
0.153238405592134 1
0.56300158850869 1
0.552547675939336 1
0.559526524201932 1
0.454821759894515 1
0.0162536637146211 1
0.507920857269769 1
0.348756778785575 1
0.433168978075999 1
0.324316238065772 1
0.868433420576356 1
0.136141266740401 1
0.455320544751112 1
0.168337180285214 1
-0.149973360938037 1
-0.172769845898872 0
0.152455504763554 1
0.315544350499175 1
0.570160558936198 1
0.496853643647073 1
0.734826055878242 1
0.316153806667669 1
-0.0171427131116833 1
0.5323337943528 1
0.397381786745777 1
0.481221774772524 1
0.363304828392209 1
0.167584452280839 1
0.303662554115506 1
0.401884563621683 1
0.138126780865305 1
0.603250836801457 1
0.909391737566397 0
0.537475869899929 1
0.169361994504617 1
-0.0754425994430351 1
0.0350805222708938 1
0.282260628534834 1
0.249042132059101 1
0.693113129009946 1
0.19605099206214 1
0.00760632982785899 1
0.116151240746652 1
0.547070049943618 1
0.580818840568258 1
-0.0436088772766061 0
0.501394994358057 1
0.464827188289263 1
0.349966153121274 1
0.38280476869755 1
0.541139000926101 1
0.337243526806427 1
0.108052875582344 1
0.816551358658202 1
0.548339802472561 1
0.440197105847477 1
0.306938914843134 1
0.104934906171057 1
0.230321905531237 1
0.280817199011292 1
0.7466551807392 1
0.505241341863837 1
0.0759914736195828 1
0.550443968614211 1
-0.135042583256512 1
0.557512772614525 1
0.264052027362817 1
0.118061926766359 1
0.435689189108001 1
0.0161323897042077 1
0.185851328387583 1
-0.00611990887558461 1
0.420925127583717 1
0.0595789466584664 1
0.56094824834196 1
0.499998566239349 1
0.318174789020216 1
0.911119386983974 0
0.364734993560538 1
0.807550342951557 1
0.0685482373802893 1
0.414331829240844 1
0.330720211734734 1
0.541567436213925 1
0.351096846061692 1
0.710544654797471 1
0.221120816721433 1
0.287834263125133 1
0.512121899030126 1
0.240514034566219 1
0.215653388901858 1
0.118413608076409 1
0.454982406476502 1
0.967043997584304 0
0.159295936557956 1
0.701081207588709 1
-0.0692890047695413 1
0.450102034415441 1
0.511022541965025 1
0.101758502328083 1
0.498919213999118 1
0.571440183539359 1
0.630850107776413 1
0.417175625167079 1
0.442812708504638 1
0.926152045605193 0
0.341172887794376 1
0.969475191495556 0
0.418907594969174 1
0.300929770131072 1
0.32084034759852 1
-0.0429838520736672 1
0.204889421818106 1
0.91870713690176 0
0.731001962144709 1
0.372648743239069 1
0.0874053790004362 1
0.33297539578389 1
0.274584310889539 1
0.42688354547863 1
0.650400032367048 1
0.144347229833427 1
0.355582055126027 1
0.0743989982659236 1
0.754218843886645 1
-0.185075133027033 1
0.401877315879291 1
0.786324133063759 1
0.497154534252164 1
0.265718046736081 1
0.882588609333178 0
0.252542161762958 1
0.879697927704006 0
0.330996275814213 1
0.346060222169193 1
0.213316205117755 1
0.500231887042982 1
0.658712101903525 1
0.400944553342659 1
0.5347487636034 1
0.166464695506458 1
0.545266747444705 1
0.246034553087035 1
0.386014559712589 1
0.690906904504044 1
0.517686743163591 1
0.376332008462233 1
0.356613542889222 1
0.564643016545791 1
0.0707827830020774 1
0.432985697252115 1
0.520681154084232 1
0.188668592419135 1
0.363962690482472 1
0.647198929441768 1
0.101999020559051 1
0.401868014611442 1
0.200908248564454 1
0.172139061164031 1
0.666278815495616 1
0.394801467702603 1
0.149801866319211 1
0.637944941320381 1
0.169242399024553 1
0.498361125133801 1
0.295542214110219 1
1.02048010240987 0
-0.0399804657298751 0
0.387455448358012 1
0.369324994735121 1
0.498198650527795 1
0.48901012274487 1
0.426402435616706 1
0.203008563507013 1
0.454042214703114 1
-0.373058267118153 0
-0.132578893781521 1
0.100007434185666 1
-0.0422165251421879 1
-0.146747334120253 1
-0.0745568859671145 1
0.213935933630948 1
0.290456350458011 1
0.59011835176351 1
0.686332289914723 1
0.0047487915497465 1
0.24937313949642 1
0.297298470047619 1
0.0671950863743258 1
0.610367134558911 1
0.662637505998101 1
0.669709549030009 1
0.436398023223438 1
0.321016884445471 1
0.253522541919316 1
-0.206089647222346 1
0.564612286347442 1
-0.0519821938536437 0
0.85695344628811 0
0.503348026027905 1
1.02745695897143 0
0.0749988588908286 1
0.123208372698105 1
0.250255037002881 1
0.0746818908094367 1
0.739854051450177 1
0.513624672990675 1
0.832635687567762 1
0.734991896260264 1
0.129960265686623 1
0.376648089330862 1
0.232744264011832 1
0.0851621467218331 1
0.142614419445639 1
0.217714653063244 1
0.820452203586348 1
0.32472073715027 1
0.305544128568335 1
0.721042645815099 1
0.813030660926435 1
-0.0453912555902115 1
0.79103082811558 1
-0.0692037585495595 0
0.385769209307994 1
-0.0429197188017384 1
0.220647322500524 1
-0.000933511869207419 1
0.163042456305029 1
0.47147100533887 1
0.738048967656524 1
0.376247097344444 1
0.883030434473288 1
0.465001294908718 1
0.39768909697925 1
0.104991379955098 1
-0.00301888006475061 1
0.0211931738876734 1
-0.0115846488435775 1
0.435811731423688 1
0.29186042661233 1
0.454708360117598 1
0.388588018911787 1
0.410448815592695 1
0.0810391045774403 1
0.669256776234976 1
0.209501759909469 1
-0.0821361985955404 0
0.478948973567101 1
0.30553288414602 1
-0.0855713707343634 1
0.750510971867386 1
1.06879053473164 0
0.367361831073127 1
0.21862793572973 1
0.530648264085083 1
0.408446106018045 1
0.588979879806613 1
0.875195803129147 0
0.023987279630147 1
0.0952681924050113 1
0.14964802385523 1
0.220974518170088 1
0.803801254134151 1
0.461441311657443 1
0.413757261124053 1
0.23482041951836 1
-0.021044617187067 1
0.257375320390872 1
0.0846514175810054 1
0.382154022321413 1
0.168157504536921 1
0.490688780978089 1
0.296411538880896 1
0.188675964825526 1
0.761444444454097 1
0.0256876834386005 1
0.595383629871502 1
0.418936576804679 1
0.604471146461923 1
0.354217221901595 1
0.230627389599812 1
0.53467693142 1
-0.174389406370648 1
0.418341227665443 1
0.672939806706893 1
0.0055577971714044 1
0.499568033047051 1
0.702740231539527 1
0.464200298749507 1
0.755429762674059 1
0.872124568134253 1
0.225684923240095 1
0.666953159065864 1
0.355581321275853 1
0.575430208038409 1
0.584056437815492 1
0.445167445865171 1
0.314055052130326 1
0.358117298550894 1
0.333801962315033 1
0.0442869017029979 1
0.347011189959004 1
0.434946874620663 1
0.149226593671351 1
0.117315918878903 1
0.299511280350469 1
-0.257771467020654 0
0.594824239391323 1
0.443069711107144 1
0.768311203928097 1
0.247448874283639 1
0.00954520182152976 1
0.111528433670665 1
0.756274834299735 1
0.400587775634675 1
0.533283322949004 1
0.114206383499695 1
0.448638166124469 1
0.440628536856656 1
-0.0230463925993448 1
0.258007704862801 1
0.434740229481756 1
0.838438688770255 1
0.418902443194289 1
0.221804676712013 1
0.324611738791864 1
0.511260661178148 1
0.431709076441913 1
0.739190171612289 1
0.541080643619699 1
0.671072052571793 1
0.250906267263625 1
0.575736332711919 1
0.599819648847456 1
0.140388078027535 1
0.128431155566495 1
0.26908496583404 1
0.327143048243786 1
0.244784457616212 1
0.391701344011145 1
0.103735838007085 1
0.486252369670031 1
0.598835090566364 1
0.755041877221954 1
0.139065205482076 1
0.183099076906201 1
0.695842391070378 1
0.424178347816414 1
0.508619044785238 1
0.284167309823097 1
-0.278974224664737 0
0.351691586115721 1
0.812075672306912 1
-0.0655681656601312 0
0.0280453761969317 1
0.614659912527822 1
0.30099425761768 1
0.0575936037823599 1
0.557296032871492 1
0.146503213370379 1
0.231684973088043 1
0.671245705089429 1
-0.027006078103759 1
0.672740582557374 1
0.402776034461447 1
0.678625773980738 1
0.371601706530063 1
0.450006988815437 1
0.515683849131677 1
0.850893750040758 1
0.549153161925403 1
0.336890880437526 1
0.363665365047204 1
0.499127608236562 1
0.342047822315674 1
0.246493036911702 1
0.709994752953717 1
0.257548124327548 1
0.325128659242167 1
0.59590959060823 1
0.466408688565931 1
0.153295236233277 1
0.583636457580806 1
0.485556288518264 1
0.773531999214347 1
-0.0191874212232845 1
-0.177559494328075 0
0.662347746669011 1
0.149888855054281 1
0.141749845487896 1
0.418165805715959 1
0.773490552945184 1
0.534127960303572 1
0.0433327525050294 1
0.228069296266912 1
0.231192064544286 1
0.828621142255976 1
0.279346058311128 1
0.368202792610417 1
0.50361125954874 1
0.320707482059854 1
0.523187560943121 1
0.630008437685056 1
0.516926261203622 1
0.392131531582856 1
0.181198880667118 1
0.423634615726365 1
0.595613222333853 1
0.395406932376933 1
0.21079323768023 1
0.812854996539208 1
0.650961376798278 1
0.296366582658634 1
0.477892115688523 1
0.310402451694671 1
0.508042449072283 1
0.515199578668297 1
0.67677627016087 1
0.514771734089249 1
0.736514479396509 1
0.0920971811021374 1
0.30397394184162 1
0.404109994957751 1
0.526070135162348 1
0.0564288366638251 1
0.452630305158335 1
0.172316443757472 1
0.983477183859966 1
0.0585475278512584 1
0.262535353198945 1
-0.219585088819159 0
0.740181605917483 1
0.30048347907549 1
0.42196312176265 1
0.570270545828058 1
0.678541190531786 1
-0.173479090184149 0
0.17164961991534 1
0.413461979350538 1
0.206009823069555 1
-0.0817308400249815 1
0.550789724275924 1
0.243913333917717 1
0.46592211157113 1
0.23981666609594 1
0.532429201833643 1
0.101219869035026 1
0.526587834796993 1
0.395980277400209 1
0.21100557246444 1
0.542184478759887 1
0.338615479545798 1
0.623382575727687 1
0.0461471331024801 1
0.685326427733597 1
0.363851855489079 1
0.448735278461425 1
0.480956669126379 1
0.478668043846491 1
0.0576527174301895 1
0.440212576712602 1
0.285702037158634 1
0.691932606696642 1
0.57941276584692 1
0.575698828136436 1
0.233122422252494 1
0.555330060390981 1
0.502220557066169 1
0.313846541254384 1
0.481902276991002 1
0.580560735447949 1
0.434350854471275 1
0.573762081437337 1
0.50787381198048 1
0.377355979436079 1
0.65938615009658 1
0.271253271426491 1
0.260700613338582 1
0.145860028485636 1
0.0205902850215648 1
0.415987238047291 1
0.366800115818385 1
0.267768210566687 1
-0.704539419323024 0
0.243351622476042 1
0.409777544673369 1
0.224655823727974 1
0.170113337424911 1
-0.0664245763671344 1
0.365834357199408 1
0.171676299290297 1
0.88789386584809 0
0.0876130818898904 1
0.119926966551127 1
0.715642185945471 1
0.765497500129988 1
0.338055715094046 1
0.426127257857723 1
0.23851495594251 1
0.44323308666664 1
0.283626559264135 1
0.212104522350504 1
0.491071502742617 1
0.927480822513108 1
0.158006499325188 1
0.780520392107499 1
0.0774332428753834 1
0.125303361643168 1
0.835330518495488 1
0.0970779673410932 1
0.561209284497543 1
-0.232839662185152 0
0.655606713970035 1
0.201053269105886 1
0.638814266186074 1
0.332894648254378 1
0.2289425786043 1
0.454200479565983 1
0.417715318736275 1
0.738581893669734 1
0.966513683570567 0
0.0201081989980712 1
0.558684297628879 1
0.741119223534123 1
0.159893868347881 1
0.349086538961897 1
0.278455642829486 1
0.452697046023923 1
0.223477302051303 1
0.483441567241078 1
0.884598607987863 1
0.765719146029462 1
0.827912166702095 1
0.193665652025172 1
0.866451202386649 0
0.389584876952707 1
0.339379840811178 1
0.309404635977816 1
0.331142638119127 1
0.93582990686163 1
0.605476750817266 1
0.339640113001115 1
0.255237346639276 1
0.68725405453696 1
0.51849973588337 1
-0.00450847037527695 1
0.390593297217213 1
0.461253637344647 1
0.655007885228921 1
0.547332709286241 1
0.461198159084395 1
0.151391717181143 1
0.260132361246167 1
0.397846751320351 1
0.334022029141126 1
0.567860208526183 1
0.608830119627901 1
0.520875849047054 1
0.580585427643999 1
0.0366466219967389 1
0.557319325124437 1
0.514054862655469 1
0.604111671281386 1
0.200000146887661 1
0.808128619328848 1
0.255444278972318 1
0.282632246883046 1
0.348979764635625 1
0.424204309063984 1
0.633485404425902 1
0.497962012710941 1
0.369078391579571 1
0.152296448440429 1
0.402396568498614 1
0.407971226024825 1
0.30274456070708 1
0.228196889433003 1
0.224609883309098 1
0.317711186478317 1
0.399872686904046 1
0.00682259871500449 1
0.156183770831911 1
0.265611470092298 1
0.387863232059522 1
0.208899768047578 1
0.352740915483449 1
0.605595180017435 1
0.556330958327848 1
0.737344789269928 1
0.534952349591954 1
0.282092365841411 1
0.35678562064312 1
0.172670321971847 1
0.23280658376101 1
-0.109779939687758 1
0.638378916431544 1
0.84545074858787 0
0.72094122986025 1
0.658861642609352 1
0.341437925558938 1
0.426358260321418 1
0.438038068216198 1
0.871827120403444 0
0.276225657936824 1
0.396837753616272 1
0.79831892200025 1
0.989247798000182 0
0.519459511945065 1
0.320386886698145 1
0.521096117372533 1
0.52308236375847 1
0.312646339055094 1
0.281329433667332 1
-0.147522065217257 1
0.783629261291771 1
0.246194624383561 1
0.350537837334663 1
0.620000013847507 1
0.386195925387168 1
0.20238656022737 1
0.441132130209101 1
0.476876962318346 1
0.550576072989931 1
0.513581617032679 1
-0.21218371454501 0
-0.0688727703302583 1
0.443152949191843 1
0.108903042915044 1
0.436935893348376 1
0.569414066451819 1
0.331473275784646 1
0.815391377334156 1
0.318078301757458 1
0.460127495067191 1
0.218772273156299 1
-0.0397304871794384 0
0.462715769365217 1
0.55033421309564 1
0.89264025251146 1
0.741790132834078 1
0.444348282645286 1
0.370830528521028 1
0.594275086493533 1
0.523540660828183 1
0.342656730426063 1
-0.164801463978993 1
0.148183990564411 1
0.158860228868925 1
0.398314033280558 1
0.937544142215633 0
0.4004350064685 1
0.444153893943937 1
1.03396198863562 0
0.507411437603195 1
0.548515172832225 1
0.352202908932015 1
0.407985925847725 1
0.339832124823616 1
0.69949117926193 1
0.0246171987785969 1
0.736020858603665 1
0.322672948032018 1
0.0626034555099198 1
0.65907688914173 1
0.292783645068074 1
0.296763441607768 1
0.147876143529405 1
-0.169138494633061 1
0.161347802097078 1
0.543491680762998 1
0.501050048828497 1
0.308688349077102 1
0.777812620139679 1
0.30936024844093 1
0.0530264682511162 1
0.737121202655614 1
0.11240358418099 1
0.458235651986663 1
0.521726260668531 1
0.518762347769748 1
0.591666989804798 1
0.420161172898739 1
0.467104200800764 1
0.302926675400947 1
0.605462705385464 1
0.436502787809471 1
0.286335803363021 1
0.401351295083627 1
-0.149801901170067 0
0.122191230649706 1
-0.505127776763518 0
0.0624903527075817 1
0.639984184909637 1
0.553887871679366 1
0.403889196494219 1
0.373494522512621 1
0.377032629172216 1
0.0497199754855747 1
1.03429507833623 0
1.20490433244418 0
0.509570851595593 1
0.675090161996588 1
0.182425303244241 1
0.740008650616241 1
0.26840294239006 1
0.457937016540869 1
0.719273318427571 1
0.242138018449397 1
0.391010092125858 1
0.447445345113992 1
0.538675540931289 1
0.358572806383813 1
0.206032896739511 1
0.101916303281995 1
0.523619124780826 1
0.0550734836811468 1
0.546871363847452 1
0.459358638185341 1
0.322294575766942 1
0.326714289216606 1
0.152210924124732 1
0.345897352471439 1
0.301654231715004 1
0.495884932618574 1
0.439624810649239 1
-0.0311179306360884 1
0.179206872000195 1
0.264529749908695 1
0.349454308329814 1
0.418853542873532 1
0.552700929921505 1
0.348920333221025 1
0.742377065311549 1
0.246470328311838 1
0.655983231926411 1
0.678344225906617 1
0.456990664653215 1
0.52367990697557 1
0.421418239050113 1
0.0805298565818013 1
0.493751913928591 1
0.457515010046803 1
0.384686176342344 1
0.17420818662682 1
0.274947830776686 1
0.785526767862302 1
0.451528498308058 1
-0.0372526845623565 1
0.129908834384514 1
0.593542542817836 1
0.489143777814025 1
0.69351108292976 1
0.332523524844351 1
0.386064251157175 1
0.27438015170462 1
0.42553541166417 1
0.844150201339976 1
0.680096556836672 1
0.575281465862607 1
0.761577354797581 1
0.848524721005827 1
0.49112826946429 1
0.507538115083311 1
0.29643010638688 1
0.603391191758149 1
0.584197549929909 1
0.421948578523657 1
0.317155851966627 1
-0.0907832400516605 0
0.421521765359129 1
0.595005425151884 1
0.343851221840268 1
0.872647032270487 1
0.513987291262468 1
0.43384785947034 1
-0.286623862441894 0
0.837166604281431 0
-0.401146785557611 0
0.639883024004017 1
0.201189325451252 1
0.665949275277326 1
0.41868398430055 1
0.228238124615068 1
0.460612280768195 1
0.158978989465343 1
0.617704982945231 1
-0.0527732174287767 1
0.687233038674829 1
0.329745864797232 1
0.627043927112499 1
0.642897651592465 1
0.674225396252614 1
0.531052689139584 1
0.723120557238677 1
0.437808621998677 1
0.645633688386469 1
0.354804146099834 1
0.257096211296052 1
0.341552251896158 1
0.655245151590776 1
0.118806295409972 1
0.6418374848315 1
0.570176396511823 1
0.243486947257427 1
0.505267458958396 1
0.71337746796104 1
0.681449764549588 1
0.120006864555774 1
0.223557757371594 1
0.0546023745137906 1
0.519493763631899 1
0.297434536492466 1
0.631993449561642 1
0.273628856530183 1
0.589027764502705 1
0.225948507875385 1
0.630740865114205 1
0.568508160119797 1
0.676747084233781 1
-0.0815927893278304 1
0.715380292458688 1
0.756465508239101 1
0.547168976963136 1
0.337346073707916 1
0.190927884683796 1
0.144008256595769 1
0.931159589998778 0
0.240173316282708 1
0.675891068188994 1
0.405741435444852 1
0.0939323120915707 1
0.524530871714471 1
0.534894872458346 1
0.75324576407139 1
0.00505816340274104 1
0.51349296239473 1
0.304083127996693 1
-0.0626409243524544 1
0.0824278340719106 1
0.520771155088188 1
0.40445163570621 1
0.300929514422429 1
-0.0678304865027279 1
0.511614010114166 1
0.519941920787451 1
0.333265002288958 1
0.145534363007121 1
0.17355725759399 1
0.388673079147195 1
0.413178655635354 1
0.539326003209834 1
0.386663639016307 1
0.466397576161149 1
0.103390280413964 1
0.373584594191153 1
0.732961182206528 1
0.204988446793743 1
0.133912356608661 1
0.640363040712581 1
0.351340612675882 1
0.307119504374304 1
-0.1168408600501 1
0.0975269119839039 1
0.255205168664977 1
0.330943581609232 1
0.389558862981735 1
0.0908379593830929 1
0.778489738441965 1
0.0875093091574102 1
0.305278153178284 1
0.237751793773383 1
0.387095689060257 1
0.398108026240029 1
0.190449691163495 1
0.759337536720993 1
0.284424881286365 1
0.207293151337231 1
0.470750891337547 1
0.405601518778786 1
0.715499672664079 1
0.7742436953862 1
0.242896070887774 1
0.305138214830742 1
0.0913361463204965 1
0.556643190241752 1
0.0849507779857997 1
0.652133724873618 1
0.0565455532175172 1
0.703889390017123 1
0.475769123015302 1
-0.462480059247196 0
0.117139701659911 1
-0.113768060353022 0
0.21016191951982 1
0.310591262912383 1
0.761461841975162 1
0.246150815691692 1
0.416777731355424 1
0.703604932761713 1
0.412052539672824 1
0.616467966532167 1
0.882643158540561 0
0.553285644513702 1
0.0649147705177047 1
0.894349269969119 1
0.154034255909311 1
0.181852401786592 1
0.442946106404004 1
0.692403982521471 1
0.746609904841606 1
0.369416599814413 1
0.473488770404949 1
0.484068752898904 1
0.729243701179791 1
0.264675972932104 1
0.250384814449137 1
0.245136473589751 1
0.606104107416204 1
0.531701930758438 1
0.310016371373454 1
0.040595661526552 1
0.70069602090331 1
0.102897013605975 1
0.365757284932764 1
0.726809176576757 1
0.159673009004175 1
0.451693789744015 1
0.516694463015418 1
0.262437551621746 1
0.161347098280318 1
0.400330370235876 1
0.189819323648693 1
-0.085503984746703 1
0.0878403725164667 1
0.171860207892943 1
0.665100052866568 1
0.472676984113801 1
0.332289398608527 1
0.05044872424797 1
0.705585900117544 1
0.469252179041662 1
0.776406504146418 1
0.0295677273120505 1
0.122273370670238 1
0.475536455397589 1
0.704336669012733 1
0.821236819715212 0
0.534186747051799 1
0.919660192248148 0
0.49565341272783 1
0.515122510581069 1
0.0250927106011306 1
0.661852758277834 1
0.376056012100273 1
0.249414450558016 1
-0.147914516566369 1
0.406951786086729 1
0.465174950028027 1
0.170814085678837 1
0.368517624053656 1
0.718731645941608 1
0.219841556835284 1
0.455854857621646 1
0.246723519986347 1
0.34268558275134 1
0.248548994891824 1
0.345128400348725 1
-0.114837800883129 0
0.242288852157935 1
0.44934406631735 1
0.575439714727284 1
0.546397425146202 1
0.209698146529708 1
0.0710964322510544 1
0.154135139948398 1
-0.0281446985406843 0
0.28268178675085 1
0.590357449441287 1
0.105202033845605 1
0.19115366799993 1
0.159933309157388 1
0.209297597914007 1
0.417701954763124 1
0.394824531231483 1
0.177231400775114 1
0.388613844811174 1
0.212148703784519 1
0.425376468463398 1
0.368528901139975 1
0.00353397094934645 1
0.147190472925636 1
0.18876705512344 1
0.60943819719059 1
0.460968512183354 1
0.301471840386143 1
0.974762699235939 0
0.473473777169183 1
0.199668230354737 1
0.577232908577029 1
-0.085454897245188 0
0.596643637111289 1
0.629948557787209 1
-0.000101961412579035 1
0.724066951887527 1
0.424582865098187 1
0.830934231298412 0
0.606275542846622 1
0.185458109150493 1
0.0139351697957042 1
0.675426546460961 1
0.953003466112892 0
0.0550842281494218 1
-0.0601728890706515 0
0.0941537394322639 1
0.155640645229919 1
0.556246028618391 1
-0.040995016188324 1
0.380793303391993 1
0.486996731004703 1
-0.0319838729698417 0
0.71431610477314 1
0.24262377822036 1
0.862049169242801 0
0.607702234101479 1
0.310474703121273 1
0.211146425933034 1
0.706277569694972 1
0.555964435153787 1
0.759417098347784 1
0.0466393529338631 1
0.454908405874639 1
0.33116089372617 1
-0.0421529304064457 1
0.0986009022989996 1
0.209046602846117 1
0.231115874693282 1
0.6010521692974 1
0.0377717461921655 1
0.16535619893378 1
0.2246682884719 1
0.000505261510512552 1
0.313097090781667 1
0.696376739139604 1
0.432870361680433 1
0.768819539072955 1
0.592623495130734 1
-0.084227767773065 0
0.446083544373336 1
0.123261125117425 1
0.61009893163329 1
0.601013104665197 1
-0.253056534032915 0
0.00973233480228926 1
0.412307387119774 1
0.20734644237465 1
0.15750869765441 1
0.934517140843858 0
0.753519927592094 1
0.187414982425145 1
0.39045314349371 1
0.289929611810918 1
0.616958138545161 1
0.351931433248581 1
0.546410953982278 1
0.521929546704642 1
0.0675086083228855 1
0.771020688519863 1
0.169893647302055 1
0.430747536759416 1
0.531718430281563 1
0.751555688151366 1
0.516161147838242 1
0.0372238743189924 1
0.281951750289752 1
0.392905056282902 1
0.73884324155597 1
0.581484258970001 1
0.334153244296751 1
0.660064149750758 1
0.0376005197386396 1
0.440459065977984 1
0.668791497003093 1
0.201678932260511 1
0.582957278263285 1
-0.0696240450266177 1
0.563140895786023 1
0.0343461139500535 1
0.399302769955627 1
0.516959941681438 1
0.668208101523459 1
0.377518785432881 1
0.418603013426533 1
0.107233202394718 1
0.237589284989508 1
0.194871309685048 1
0.230355246760611 1
0.370818035960645 1
0.431210972955332 1
0.492042173239395 1
0.543069897854983 1
0.744395118607151 1
0.133589197807002 1
0.795480759550603 1
-0.118173119357341 0
0.0630905385494793 1
0.329917248792565 1
0.534645987032038 1
0.431205572156513 1
0.0676171823234818 1
0.800141546840635 1
0.172282729196561 1
0.829656695943296 1
0.0245022706681523 1
-0.118834077510968 1
0.103275773502755 1
0.396167263941818 1
0.386919120920781 1
0.504167739101911 1
0.350090669928063 1
0.387738263171904 1
0.360167433542904 1
0.311128101014116 1
0.313615836487653 1
0.431717124817545 1
0.166683379523673 1
0.511133671022014 1
0.454816394851536 1
0.144124636320271 1
0.0438613229871993 1
0.293709423185253 1
0.445351061192145 1
0.248940042922634 1
0.122900047443318 1
0.609743320294521 1
-0.0077796628085115 1
0.249430317393184 1
0.134343255278645 1
0.307259387131517 1
0.600175716129712 1
0.599320652922462 1
-0.0213764326651337 1
0.186777066017874 1
0.302589298731313 1
0.815879357385976 1
0.317924889502534 1
0.327389491773702 1
0.473821050993916 1
0.0914448089309751 1
0.238193771581249 1
0.731107905314039 1
0.887558734774258 1
-0.0663887466185056 1
0.465863768295359 1
0.341451145750309 1
0.523882647471489 1
0.353342143614459 1
1.02553242856601 0
0.305003688235447 1
0.0458362412004021 1
0.350270364230479 1
0.286674002107006 1
0.711912069265175 1
-0.174986046278185 1
0.104156723316768 1
0.196665766888849 1
0.7428380204932 1
0.314864261901167 1
0.044018274533283 1
0.238485706557912 1
0.284490244840311 1
0.128726714522268 1
0.631835195421061 1
0.310555262641348 1
0.623834299929731 1
0.354545931617965 1
0.468307056437278 1
0.136934858167375 1
0.719034437095145 1
0.0863343052369308 1
0.802589829846307 1
0.206156093332247 1
0.757437384534843 1
0.734394291554683 1
0.312803847257661 1
0.414305065694801 1
0.744057044337391 1
0.454980202169132 1
0.959088367750362 0
0.457409822453677 1
0.0852214580014681 1
0.531306464169015 1
0.357015928386849 1
0.618682904535127 1
0.202238244774168 1
0.508938402509017 1
0.0792105906840295 1
0.553748687206494 1
0.792358502026277 1
0.371824911953814 1
0.787561823258718 1
0.561606110687662 1
0.43139470854963 1
0.66153015791418 1
0.239516566637056 1
-0.027455577263312 0
0.462411221171656 1
-0.218702371198946 1
0.989330247623946 1
0.342216872936451 1
0.411515911323008 1
0.782971364569811 1
0.0656182999999252 1
0.0312280105107055 1
0.563120789086182 1
0.0220095574664551 1
0.304334055240668 1
0.530309011444539 1
-0.0455323892942372 1
0.356689302771541 1
0.422901368118659 1
0.0798891530554742 1
0.745521316486005 1
0.545035512726815 1
0.456742692191954 1
0.627922959436777 1
0.0204506862244938 1
0.574081311205262 1
0.576207561560135 1
0.557487796376586 1
0.142055221748147 1
-0.0288536358305935 0
-0.040990199388702 1
0.494849546378331 1
0.400861799338715 1
0.503869281364292 1
0.702110431117255 1
0.283458922091519 1
0.511229860086331 1
0.0296044885455797 1
0.692615023952343 1
0.124708886253668 1
0.279211554804874 1
0.47963942488009 1
0.314774376686844 1
0.461255775724203 1
0.257328791089218 1
0.5875420686902 1
0.423237706383399 1
0.726370641283949 1
0.166160094274382 1
0.366836892672207 1
0.545565226291234 1
0.436083554545098 1
0.232558291158162 1
0.412855520755411 1
0.153592793391488 1
0.0905259503671139 1
0.337462414098834 1
0.638498218904393 1
0.2062305896292 1
0.20252413174008 1
0.351917019091986 1
-0.119151785697064 1
1.01030463820695 1
0.179133909129644 1
0.322814541930767 1
0.458485690813404 1
0.199308913859835 1
0.178371562615217 1
0.750155290253173 1
0.0177135404274529 1
0.234435538032546 1
0.408456139747296 1
-0.033210116446916 1
0.109720227208669 1
0.193663432705001 1
0.256189968595077 1
0.166137515411387 1
0.206927258348635 1
0.193517633229706 1
0.525242467121029 1
0.112417974444153 1
0.504233549980783 1
0.566669974209967 1
0.386721946892106 1
0.162424557497912 1
0.664473481103617 1
0.668265173870885 1
0.0725825645871792 1
0.0718358279513528 1
0.380992741499581 1
0.659899282521001 1
0.141866301171672 1
0.364598558547024 1
0.19773543610591 1
0.574921365076245 1
0.860801637610504 0
0.869596364234448 1
0.359450164212649 1
0.115610940434484 1
0.270736157375781 1
-0.212539034279118 1
0.629274365792163 1
0.519495975928128 1
0.153411035822972 1
0.51308101772331 1
0.444842585675036 1
0.879059587450662 1
0.749245373296971 1
0.712013672828663 1
0.737974060048861 1
0.012245256229114 1
0.935235346625527 1
1.07130786856781 0
0.792403313672252 1
0.28357468299439 1
0.43805984558807 1
0.643044706881152 1
0.651041170555116 1
0.562902990728052 1
0.353036982416794 1
-0.349961319471698 0
0.141106416160453 1
0.236199305054238 1
0.389826426320437 1
0.189936440762174 1
0.338061419069049 1
0.171058298745104 1
0.365509486330248 1
0.533306005860347 1
0.0896132701434764 1
0.338869428134423 1
0.290989694567978 1
0.0935744695477919 1
0.335859372320878 1
0.372505845769379 1
0.560926698956466 1
0.48704677659414 1
0.319601866952665 1
0.580790749260084 1
0.323027952440809 1
0.205816183489446 1
0.16685920409751 1
0.934943734519756 1
0.549669169865284 1
-0.0627201740223178 1
0.498216896323996 1
0.602280647260475 1
0.656813751588425 1
0.415670144906539 1
0.758422993748728 1
0.101285890919241 1
0.67747460175202 1
0.441705288633927 1
0.187539655759807 1
0.327169299513474 1
0.637851546392667 1
0.7126959581348 1
0.160094668952978 1
0.603173809816032 1
0.576800198302883 1
0.236221207323182 1
0.255544761275452 1
0.387964560102076 1
0.08965875034245 1
0.41377288436836 1
0.920238137689535 1
0.50971400161272 1
0.260227203062923 1
0.498792410632279 1
0.509493472370915 1
0.348011855561825 1
0.224938336406879 1
0.473851465469428 1
0.32227437016631 1
0.345484750984861 1
0.222631739203574 1
0.603349652722329 1
0.155956313525003 1
0.0879255920021532 1
0.277358476675431 1
0.0511417822526165 1
0.743935795842657 1
0.358351226552706 1
-0.085253599024411 1
0.554484134651903 1
0.382178887654616 1
0.30738275024858 1
0.425939854293058 1
0.165083808089444 1
0.64205411385323 1
0.0270731774995115 1
0.150846132254342 1
0.398155525183658 1
0.556734869576622 1
0.634310966958099 1
0.556003860575245 1
0.14845457152768 1
0.372931650668626 1
0.623560706197949 1
0.437931787492866 1
1.03386617455248 0
0.427039174791899 1
0.745903655540187 1
0.447547418483466 1
0.0892711896854891 1
0.212467679654545 1
0.741482678182124 1
0.734404998663358 1
0.20049055221611 1
0.16024896399937 1
0.54012438754386 1
0.976713056604824 0
0.0966391912672144 1
0.298255026639148 1
0.144749668388675 1
0.311420523877137 1
0.271615718931845 1
0.430557580380495 1
0.841027456053469 1
0.308123908442962 1
0.439868412036211 1
-0.0714995680110562 1
0.744987271007787 1
0.276946718189943 1
0.31792929750355 1
0.5910887643983 1
0.0620069442703732 1
0.50925889295165 1
0.322626546293871 1
0.129608264618744 1
0.215189379341315 1
0.500170671062174 1
0.594598905779624 1
0.740612241079887 1
0.35421113581092 1
0.552815855280365 1
0.164291368398319 1
0.0194428697521529 1
0.0615313700621532 1
0.030966911665762 1
0.391660851513259 1
0.570576782130118 1
0.76795127548467 1
0.375346268892815 1
0.343913791367416 1
0.55918099876418 1
0.791539497382488 1
0.957659556801918 0
0.390029629981401 1
-0.0946344483565703 0
0.358948522070959 1
0.788225243635086 1
0.49951818510197 1
0.16203479488809 1
0.618419510524248 1
0.621154220232065 1
0.216763156082337 1
0.757457567227527 1
0.262492595484315 1
0.38917269261824 1
0.436835230988497 1
0.719356309916283 1
0.521915691508421 1
-0.0826642229300983 0
0.247388324490312 1
-0.122687477868119 1
0.119401063209961 1
0.268554986837125 1
0.820814801652789 1
0.211051131066283 1
0.42282678875479 1
0.220789415747081 1
0.323317416260569 1
0.830774507572216 1
0.328463307279741 1
0.580955803182688 1
0.394988934116977 1
0.446348067053678 1
0.643773108693972 1
-0.393478606869161 0
-0.0207721099775863 1
0.443875259854891 1
0.324393477698327 1
0.714106414690298 1
0.29876492980977 1
0.286537308919232 1
0.422688465359621 1
0.302761393508763 1
0.0235750848097978 1
0.487538853515803 1
0.124568425798488 1
0.475059954566646 1
0.707055508853325 1
-0.0796320147519186 1
1.09596119988291 0
0.587381643785464 1
0.243597251014507 1
0.275586714085116 1
0.44427411693655 1
0.266941056255699 1
0.322563965877458 1
0.342415942032717 1
0.138637246969901 1
0.43068129919198 1
0.139611826998591 1
-0.0827450161538129 1
0.210285904748287 1
0.653669025351459 1
0.510609859587279 1
0.421091455942631 1
0.672262020740118 1
0.235892397410525 1
0.954885980029607 0
0.520702734710407 1
0.431868574119675 1
0.7610219776204 1
0.172013341302428 1
0.377164333013116 1
0.0183019925444833 1
0.107713923006504 1
0.868400821361954 1
-0.0144825970202485 1
0.294723112831434 1
0.51267474531809 1
0.747930371120854 1
0.436593619686541 1
0.211996245342483 1
0.20144010453674 1
0.515072285005145 1
0.533527699175345 1
0.70757099945099 1
0.0729668942991788 1
0.378996247345069 1
0.126090174562628 1
0.000460313028550693 1
0.010179734395783 1
0.475635257915814 1
0.28362415524315 1
0.42321150626411 1
0.423650835895703 1
0.423346422626416 1
0.495533992469763 1
0.343576922318198 1
0.20753046161652 1
0.358000825565492 1
0.350563167219026 1
0.528694192674201 1
0.373436673730705 1
-0.0332511011643623 1
0.52244984010396 1
0.306133047605454 1
0.595346403571978 1
0.175341798334455 1
0.610568560251473 1
0.42360692830942 1
0.371771074736302 1
0.575670437269913 1
0.653919266231749 1
0.411161446263844 1
0.897554789066229 0
0.497988328300945 1
0.521964375826461 1
0.333698569902554 1
-0.00762731540985959 1
0.454765775645129 1
0.479961869434144 1
0.592596204430088 1
0.411451179602831 1
0.0252443796560914 1
0.465480028811791 1
0.277820698110769 1
0.475247506862478 1
0.483137849328753 1
0.55325456811174 1
0.049684957071253 1
0.328291192559957 1
0.190422567941239 1
0.573094527459786 1
0.369815510167549 1
0.758032734418508 1
-0.121728223054516 0
0.155338757335878 1
0.720394585886863 1
0.0526196585890251 1
0.377533311193001 1
0.341162859733035 1
0.504742380781578 1
0.32326701005964 1
0.121735748472879 1
0.471405824530946 1
0.475322509596167 1
0.316085683701906 1
0.810560623037459 1
0.331239040590509 1
0.471727988983133 1
0.89446966583481 0
0.629844533434228 1
0.698301457738904 1
0.288565589926309 1
0.344049536421081 1
0.510445984536496 1
0.708552547767997 1
0.141424785266656 1
0.43633379252699 1
0.0356553148912729 1
-0.221156482481968 0
0.584879598347899 1
0.785302885892071 1
0.449564691781003 1
0.731452294092814 1
0.303738729048369 1
0.293930192405964 1
1.00496814514708 1
0.461269590516054 1
0.0828859716117093 1
0.33042200083577 1
0.499739155688992 1
0.423644885260544 1
0.481973483191055 1
0.54117624317842 1
0.109178132419717 1
0.464325918635513 1
0.505821078813084 1
1.02754955544858 0
0.114737251987042 1
0.713727313231769 1
0.264527896245241 1
0.546901919102194 1
0.362935263853581 1
0.485978021964291 1
0.273987411724535 1
0.446380600472072 1
0.247433817333308 1
0.328432138678841 1
0.160201623756206 1
0.185705046812349 1
0.252485400608811 1
0.570352853559404 1
0.735039896182422 1
0.290290698130706 1
0.393723325082138 1
0.257363491236012 1
0.528269259840065 1
0.272806872666981 1
0.446971923344654 1
0.260065561446429 1
0.0298556820304614 1
0.587313411668691 1
0.236424091736057 1
0.635817303511103 1
0.354422879606145 1
0.141548260190627 1
0.448387038721097 1
0.286458233927156 1
0.681772771979166 1
0.435616061340286 1
0.00235653180871903 1
0.35330861608415 1
0.474459553372489 1
0.30042403473848 1
0.5919511002034 1
1.03524990423586 1
-0.025049416621697 1
-0.0233061738155039 1
0.511481063120262 1
0.141922264757185 1
0.871413570339121 1
-0.0246885731047466 1
0.374524937485475 1
0.0972194784525577 1
0.388659347509558 1
0.455079531364863 1
0.727404396447046 1
0.447895543782827 1
-0.338161631103178 0
0.535209996319507 1
0.431811793139688 1
0.414109439557333 1
0.330145855216241 1
0.287854286977796 1
0.480441793080218 1
0.548785498830303 1
0.514521791855488 1
-0.0657280571176137 1
0.637351597616552 1
0.566404030433762 1
0.276606828702192 1
0.357716480955146 1
0.312505076486098 1
0.508695926407285 1
0.955598292760242 1
0.0879497246062876 1
0.566354865304381 1
0.492588788637048 1
0.302961524980954 1
0.177344238222421 1
0.54414307135198 1
0.968856021525608 1
0.25346023234098 1
0.33950093243063 1
0.417184316470588 1
0.358823707175468 1
0.100491962960655 1
0.502866691622993 1
0.532961224953265 1
0.517568638798305 1
0.466737716774956 1
0.606655542008531 1
0.691563193802 1
0.431282060341062 1
0.44259815543275 1
0.14082622950678 1
0.324555131658934 1
0.414500159725305 1
0.0067030435256521 1
0.0421795853172727 1
0.784490360362908 1
-0.0662981778020253 0
0.0591197675041917 1
0.719012350517966 1
0.174617387637966 1
0.106149504247687 1
0.221905369594963 1
0.246414782192555 1
0.585202692702655 1
0.508564161640641 1
0.202819705114572 1
-0.271595911584288 0
0.428298954864852 1
0.357705237230404 1
0.529932750447447 1
0.340894307494476 1
0.112339261845422 1
0.423849900338906 1
0.554389226260212 1
0.184137055105146 1
0.245005252618743 1
0.678946568487024 1
0.313815138654274 1
0.324532375684579 1
0.455966062173246 1
0.498209309062096 1
0.186052347163127 1
0.487314917734514 1
0.825534462007045 1
0.271012808382746 1
0.647896938310617 1
0.490069742408495 1
0.547684980964986 1
0.489948481160724 1
0.235855032263847 1
0.419609207520306 1
0.566745332236296 1
0.451060124443438 1
0.407879001371862 1
0.334916390719151 1
0.388707599199547 1
0.278299291005621 1
0.575562900537007 1
0.0385810743055166 1
0.459231110518005 1
0.324597639238923 1
0.810700015423637 1
0.713961408965333 1
0.198542215643685 1
0.665537120412947 1
0.289633072618912 1
0.419319268293332 1
0.518119356731826 1
0.785659584558122 1
0.464256980360333 1
0.848743923309868 1
0.769277152377959 1
0.471799198683811 1
0.0229273248760124 1
-0.0267035034348598 1
0.225236133807168 1
-0.0740880145698746 1
0.190277541344772 1
0.255323051259753 1
0.156965655946341 1
0.209049810719456 1
0.577047072439868 1
0.22319555015912 1
0.603077846229285 1
0.264853042866921 1
0.809255664438491 1
0.388628316251059 1
0.0272862632284721 1
0.0587040481851414 1
0.455485721469069 1
0.568804442444829 1
0.872955492737991 1
0.429059787039539 1
0.396906028310653 1
0.275591213836211 1
0.212872322867658 1
0.140240937596153 1
0.52743897025699 1
0.449059489032255 1
0.0498159410074805 1
0.252828319282474 1
0.656725867809375 1
0.478077931634961 1
0.552825330622377 1
0.264118187083015 1
0.0827488588568071 1
0.582790132536164 1
0.25824068415122 1
0.262613882487446 1
0.0519846304870248 1
0.356186037407121 1
0.622421234046557 1
0.185940537765484 1
0.271880680519523 1
0.322820772282709 1
0.5709803219349 1
0.123893112244518 1
0.740455182912842 1
0.19221747952899 1
0.40398573325428 1
0.263882769377932 1
0.0139053820860589 1
0.0080809777843109 1
0.530206767300131 1
0.450088110855646 1
0.878589687122668 1
0.318990115824111 1
0.138624354394161 1
0.370931758310896 1
0.253973146086403 1
0.573238004466051 1
0.111466547828833 1
0.522759637010869 1
0.270229485964468 1
0.899809336937454 0
0.602906567810173 1
0.220640359124404 1
0.613736528159079 1
0.316092322665085 1
0.575597903098513 1
0.340566935144404 1
0.0395557663125387 1
0.27488025522892 1
0.210793747567462 1
0.831050693598141 1
0.13809197880831 1
0.487231495589763 1
0.526205210376951 1
0.181884355505672 1
0.484617183417676 1
0.639126274317052 1
0.37974960499626 1
0.135753833119818 1
-0.0193821448925265 1
0.808545873118276 1
0.378652836037393 1
0.661925890186536 1
-0.087259057251061 0
0.583352307561633 1
0.296146402463375 1
0.239665516596937 1
0.301330173958936 1
0.223298219291563 1
0.28406191182587 1
0.527333121722156 1
0.246515904462945 1
0.27671203572204 1
0.242250436432072 1
0.22051238578234 1
0.246517280669274 1
0.481982234883481 1
0.841376685205092 1
-0.19910545720576 0
-0.0706113536266103 1
0.52023316948852 1
0.532084712689812 1
0.442311237629475 1
-0.0467430892071126 0
0.617180210864438 1
0.386319262377601 1
0.746958192908318 1
0.618147646658385 1
-0.0658751490512345 0
0.494201864196266 1
-0.0150156284897558 1
0.598850094150804 1
0.235378247845543 1
0.442573593992079 1
0.0436422015694776 1
0.450825213220365 1
0.354456173210396 1
0.454634956066628 1
-0.301144723487021 0
0.489791189761857 1
0.407353616704108 1
0.0672297776900877 1
0.441142615883745 1
0.441234923620035 1
0.324265354373983 1
0.135727970679813 1
0.66676780625211 1
0.306955417472562 1
0.487067574352391 1
0.311471912686991 1
0.431362072033967 1
0.419789634516138 1
0.332283636654432 1
0.115168172320422 1
0.502526524371866 1
0.0739865067428149 1
0.0973077755169601 1
0.136631186768786 1
0.617741479297822 1
0.260400498594255 1
0.349899341448291 1
0.383248796859252 1
0.0307987687045079 1
0.300906747395948 1
0.527939320217518 1
1.05919318480745 0
0.418856893376403 1
0.964403295252012 0
0.304153276054766 1
0.795801300979361 1
0.634940475106336 1
0.42901673350173 1
0.096939533321125 1
0.438698607639581 1
0.421613621138149 1
0.554067930409528 1
0.513277623559891 1
0.0976655151221878 1
0.472701222046484 1
0.673014605666561 1
0.121865772758414 1
0.415897889441217 1
0.471005161283744 1
0.100386153796794 1
0.722402717533114 1
0.574829277462434 1
0.332194769768153 1
0.289237386085352 1
0.527993362002199 1
0.00801716501872773 1
0.602666105967121 1
0.350193262559759 1
0.295674514577108 1
0.356120209391214 1
0.023048645798199 1
-0.00261934940826213 1
0.176973695177404 1
0.182920744095731 1
0.538338115074514 1
0.905481059407722 1
0.486707721438215 1
0.910160694812637 0
0.155896678781522 1
-0.0308264186000838 1
0.0871772002078447 1
0.465234723558404 1
0.183590282116055 1
0.72132291992803 1
0.271731096074914 1
0.333340721025169 1
0.632958555101424 1
0.588631864618036 1
0.261527059785568 1
0.475991741510353 1
0.0996939101172035 1
0.738469802875337 1
0.454377613057012 1
0.747879483794393 1
0.15703238315802 1
0.985015150147978 1
0.0834274388699541 1
0.47648602160939 1
0.391725859788175 1
0.711654783504217 1
0.0762859803831191 1
0.374915051182272 1
0.138633847701201 1
0.915470682352258 1
0.0265961753301003 1
0.119118441924467 1
0.467941400568101 1
0.187379242288992 1
0.308647980411083 1
0.612978714017824 1
0.582086608762155 1
0.40848492584507 1
0.443595564038514 1
0.955537271587174 1
0.768325710810076 1
0.640906464580996 1
0.030213182192829 1
0.0261896676428799 1
-0.0888872970241882 1
0.638337801444708 1
1.08411216189229 0
0.488640577280581 1
0.26117081781819 1
0.895893414931634 1
0.0650560085233805 1
0.230410931001182 1
0.261018575284438 1
0.162574235736025 1
-0.0211225478766273 1
0.119036730608791 1
0.24817185526739 1
0.433720424099496 1
0.725176531489919 1
0.359197397142083 1
0.719065141933775 1
-0.163286290164201 1
0.563987763213816 1
0.409232053280593 1
0.442173934840788 1
0.565309330968819 1
0.666965929809234 1
0.270486396582712 1
0.186253974905637 1
0.79889575969599 1
0.744686612069328 1
0.264235928110914 1
0.345970211853256 1
0.622874372048359 1
0.284129496934849 1
0.248328842302273 1
0.445140252093172 1
0.362704474241046 1
0.554311365025807 1
0.251324033706995 1
0.738706635071476 1
0.0748146436935383 1
1.05207734694773 0
0.505097267018897 1
0.567011819696149 1
0.380967896040459 1
0.670012279398719 1
0.50751463307406 1
0.425135326581152 1
-0.0835610387021548 1
0.152243895297269 1
0.677855917956257 1
0.566843526941604 1
0.0343066561543705 1
0.510277038804465 1
0.456172730462926 1
0.326049472077068 1
0.790427508990371 1
1.01832411982651 0
0.464435227794692 1
0.459865990049506 1
0.326398159537182 1
0.269505082625814 1
0.483604660673445 1
0.577320954305407 1
0.36778415997511 1
0.520030498824133 1
-0.109781528780594 1
0.346916010359559 1
0.17085051866089 1
0.681714952183409 1
0.441089398189111 1
0.53493444675878 1
0.156706949041078 1
0.45478926896483 1
0.522690709722616 1
0.320465620773556 1
0.365618775689552 1
0.178145101198619 1
-0.0176532267728382 1
0.422034115824032 1
0.0482405524504888 1
0.161436876443604 1
0.806669461207504 1
0.587720687597972 1
0.374144515393867 1
0.530976489790981 1
0.379458509675877 1
0.717400442135776 1
0.42597812464071 1
0.0024771727288182 1
0.375000426814591 1
0.29765733689446 1
0.297701868276129 1
0.53429424808902 1
0.371169301181458 1
0.162827996740618 1
0.430132326097687 1
0.214770625529828 1
0.281336532452809 1
0.255334541078047 1
0.51965666498919 1
0.408038710147885 1
0.448059336919942 1
0.253980778952331 1
0.436413879743571 1
-0.0482478811517976 0
0.228684343994103 1
0.300457824769361 1
0.603020154151315 1
0.0877954895218765 1
0.0936069564182954 1
1.08430372983528 0
0.28236706722203 1
0.725032361885361 1
0.209147172122952 1
0.453625834629453 1
0.0116845693500108 1
0.0552720363639544 1
0.541871130747983 1
0.414323328747444 1
0.583394073180964 1
0.170121220476658 1
0.154078056706699 1
0.305652067276705 1
0.573952916909577 1
0.664946825877178 1
0.595276911280711 1
0.683586462214255 1
0.573089450869784 1
0.53525401146186 1
0.238421992914298 1
0.349692415321768 1
0.459099284912522 1
0.199736638478855 1
0.63955144906436 1
0.169373333398918 1
0.565943073139767 1
-0.608661265161742 0
0.259085374843649 1
0.526682732831122 1
0.438500646280352 1
0.42251387193009 1
1.10826362576143 0
0.925566338741432 1
0.311281751854786 1
0.483522246528001 1
0.682536373833105 1
0.471915506196927 1
-0.0339105346799558 1
0.292297249645532 1
0.0986341976744833 1
0.0795108111919636 1
0.507647956002962 1
0.160212300647734 1
0.487576077264253 1
0.432781749074065 1
0.136178719833809 1
0.345772864619567 1
0.370966140590225 1
-0.0412383236157231 1
0.364355500824651 1
0.527975010066183 1
0.509663479559325 1
0.523298620697956 1
0.294309521026814 1
0.48718810965082 1
0.931114533952679 1
0.296223950436307 1
0.391466918612234 1
0.574407528665644 1
0.369922843061724 1
0.912783799575076 0
0.423226746327567 1
1.14019723330554 0
0.602950171221275 1
0.667497509625987 1
0.40884906036063 1
0.417602890461968 1
1.11257738365377 0
0.52798318742054 1
0.786127876185378 1
0.0617475753820878 1
0.15479938368685 1
0.269090858134743 1
0.376677024165541 1
0.809884399922452 1
0.182758336723875 1
0.570694600149549 1
0.481693480821414 1
0.9997260586463 0
0.795280783707281 1
0.649025680513156 1
0.193113423407075 1
0.15456639028272 1
0.419247150800324 1
0.430788602271721 1
0.712548876003231 1
-0.0893524703031996 1
0.0599912607389852 1
-0.0797353053766173 0
0.352133728573979 1
0.608692952735716 1
0.560285332707652 1
0.119206716406338 1
0.755993113524289 1
0.178725976069141 1
0.253541057571972 1
0.264339874901526 1
0.303482632943235 1
0.516897307473017 1
0.274690770057618 1
0.0208900758527892 1
0.517642530129712 1
0.518718926744312 1
0.451968220181294 1
0.102757082706557 1
0.561678232010475 1
0.767174797178899 1
0.870099574370308 1
0.334826105801497 1
0.710360789675551 1
0.220739315731348 1
0.384282481661583 1
0.433040815885784 1
0.291904809633412 1
0.122231886031869 1
0.157224514059186 1
0.435753469013994 1
0.442060130674758 1
0.222969071302105 1
0.324864411326689 1
0.0349400808859988 1
0.417828247121247 1
-0.0162544722977497 1
0.407215447500873 1
0.115876743456903 1
0.562022598609943 1
0.424960531906736 1
0.512273055353604 1
0.05224490543977 1
0.572907798186798 1
0.597099283000982 1
0.268335226029595 1
0.334898914428139 1
0.874582136427334 0
0.429480658450063 1
0.356003641986139 1
0.184705414706354 1
0.314962061454637 1
0.216603884876263 1
0.472951324026851 1
0.635596894375729 1
0.266136538938288 1
0.304832548459573 1
0.383775377607542 1
0.216237370762714 1
0.712772570405476 1
0.22785094287371 1
0.439498893529649 1
0.752696280947972 1
-0.217250676923818 0
0.378914724154955 1
0.714687445020419 1
0.0938456968720285 1
0.470681434862452 1
0.555871318829242 1
0.519000919155852 1
0.0129805916682538 1
-0.128361065593932 1
0.894310483013312 0
0.536153139823311 1
0.323659143862287 1
0.218882826046177 1
0.513424179469846 1
0.779064079251857 1
0.387639570581215 1
0.364573874271201 1
0.0185498453254841 1
0.406713874172137 1
0.326145141847755 1
0.152665873638839 1
0.378086842384529 1
0.429950456186252 1
0.826387505867361 1
-0.228533167589519 1
0.949722910432631 0
0.321553661273895 1
0.239329297418652 1
0.660684677649906 1
0.525907676459364 1
-0.0822496682190256 0
0.550656616901249 1
0.467530015589684 1
0.175267525315508 1
0.386692024451258 1
0.40515226115553 1
0.243797373677774 1
0.533543864854566 1
0.342143163421652 1
-0.0162501492108324 1
-0.0275348591621046 1
0.0792622559256861 1
0.112431723153933 1
0.82189157173632 1
0.271978358054538 1
0.393095054490537 1
-0.0542424783992493 0
0.235757131548059 1
0.698681651857741 1
0.3129684906098 1
0.0930748942363865 1
0.087146934864045 1
-0.00642965580262389 1
0.880249899475934 1
0.364665335481541 1
0.325599722534162 1
0.394824486303203 1
0.573183092219443 1
0.334891079687863 1
0.310966525707069 1
0.89977291587751 1
0.576723756156115 1
0.700461831292573 1
0.37206498906221 1
0.688618577789716 1
0.168943955809384 1
0.647585957343861 1
0.400695676183233 1
0.258147550560702 1
0.518867095355338 1
0.282040578611659 1
0.409377018506124 1
0.752861505386884 1
0.480609372178997 1
0.390866571129973 1
0.244989874795181 1
0.254939270893863 1
0.555266736637799 1
0.486876491509401 1
0.386520286927469 1
0.824514156573255 1
0.540126274961145 1
0.569329336749468 1
0.29904272819753 1
0.192241330617922 1
0.38164852937444 1
0.737816444050892 1
0.208822306506894 1
0.550059170732151 1
0.326613643821599 1
0.682402964226414 1
0.483820990649394 1
0.607030244302563 1
0.551494318745093 1
0.538585577443457 1
0.608215104826682 1
0.391060983139472 1
0.720039743540548 1
0.61823093737327 1
0.512587994237821 1
0.466514757099425 1
0.579641393854613 1
0.24620018895914 1
0.370498825261939 1
0.373199969023853 1
0.0857595710944537 1
0.485266204900802 1
0.271172302387781 1
0.707125473320823 1
0.812025540566672 1
0.337414752513993 1
0.284940618313699 1
0.517606821379304 1
0.0530050170781158 1
0.138828767117249 1
0.0906460218184483 1
0.726313075690925 1
0.408335949351768 1
0.180974821905643 1
0.568237531294515 1
0.440036685900728 1
0.506640091229181 1
0.53326203725473 1
0.402817841715111 1
0.0823816047890347 1
0.234114577896216 1
0.785516974137543 1
0.51460060729849 1
0.206063444286955 1
0.292656554798347 1
0.387411141545257 1
0.392526169154183 1
0.626896489533244 1
0.2149567917944 1
-0.0452817509476229 1
0.405814027370848 1
0.5757442699484 1
0.304851730628978 1
0.109418575585007 1
0.436935658299452 1
0.558767841599045 1
0.507089479263404 1
0.403839563112765 1
0.534665281527721 1
0.329814393351014 1
0.463399471452029 1
0.265094452470483 1
0.218806919301815 1
0.17777562775278 1
0.28511112781523 1
0.534231777232224 1
0.251484869397793 1
0.42379147789349 1
0.635647268302782 1
0.58464914618453 1
0.518719399599356 1
0.451255654976821 1
0.0898740720232749 1
0.564482673488861 1
0.458956180280859 1
0.192833150379464 1
0.824569630343477 1
0.753597840934795 1
0.112477962774994 1
0.413005562038203 1
0.311078104406827 1
0.260281355116808 1
0.474680177723252 1
0.271583563835831 1
-0.0453354644068336 0
0.280014460090421 1
-0.0227267874434697 1
0.690577623569465 1
0.398922904882835 1
0.90745507798759 1
0.155777812932839 1
-0.0775624288337264 1
0.736895468181483 1
-0.0773488472595494 1
0.486380368612011 1
0.498744513951693 1
0.640745805870734 1
0.0337130374270813 1
0.657500538163138 1
0.809914839648283 1
0.658603418910483 1
0.719808392154525 1
0.0791316085777772 1
0.291256434862367 1
0.327792497534743 1
0.743032086166671 1
1.12633028954178 1
1.16871892535068 0
0.468735063518048 1
0.569599710884459 1
0.79682101375249 1
0.493171680370511 1
0.223905609285814 1
0.266445425525208 1
0.45317667759339 1
0.516148806209449 1
0.641612210862047 1
0.384307053474375 1
0.585780062263657 1
0.0887900787760421 1
0.28843319463842 1
0.448390295669175 1
-0.0713741244419555 0
0.389080751987192 1
0.627279003204239 1
0.202533169112936 1
0.0629218908285756 1
0.78331852463435 1
0.205299131997559 1
0.945742782335289 1
0.609579184802627 1
0.470195920579372 1
0.0582364937131889 1
0.369617914975987 1
1.26857767199924 0
0.296061424367429 1
0.77817611971801 1
0.580666312766016 1
0.428865934765059 1
0.275451282818636 1
0.0794750698492531 1
0.531052929923485 1
0.243757585100513 1
-0.100362259291223 0
0.926245361587137 0
0.30840902866425 1
0.490132843717412 1
-0.0708836956637274 1
0.449177291203682 1
0.52789871486899 1
0.476402346352118 1
0.574179427571068 1
0.478561208001873 1
0.278227639955715 1
0.210228537806267 1
0.16619060995007 1
0.711399318149911 1
0.227222570114369 1
-0.185397111476123 1
0.485585782410615 1
0.57223357733028 1
0.422360532582446 1
0.312844068703627 1
0.438320295620869 1
-0.36101993706216 0
0.625928306852002 1
0.518706862847748 1
0.455891770696299 1
0.127990082283323 1
0.388651145955968 1
0.64213289964256 1
0.531256714372925 1
0.486694028436577 1
0.111972856439322 1
0.59291554600453 1
0.346204882988778 1
0.396109454480817 1
0.376213491744654 1
0.44151189574115 1
0.456924946123245 1
0.315621819542657 1
0.0162167380931927 1
0.668882103225012 1
0.432682412256022 1
0.145095797896211 1
0.808523391806257 1
0.00624097088980889 1
0.465333519434373 1
0.68844351862753 1
0.486754128723534 1
0.322939656122674 1
-0.0428912551862162 0
0.266646030705014 1
0.829514446140133 1
0.0368572947151992 1
0.404181335193553 1
0.407724807253269 1
0.605701665306601 1
0.633810253093695 1
0.709807188073858 1
0.517193721996202 1
0.169436760846708 1
0.286060763654444 1
0.600495016467716 1
0.694581622903902 1
0.178694467813712 1
0.332285320711941 1
0.122108240548234 1
0.326717035034837 1
-0.000309191995431501 1
0.684799636988699 1
0.325871591068565 1
0.327101299603956 1
0.383687803807782 1
0.166232737230911 1
0.760530694283138 1
0.153148128196414 1
-0.180801635922524 0
-0.116867533465832 1
0.56196682877167 1
-0.102607355036583 1
0.180255472528952 1
-0.134409993529618 1
0.537953401871054 1
0.594833814800951 1
0.543587220792453 1
0.394585491878549 1
0.734164712368374 1
0.615838043246205 1
0.296881733424172 1
0.205318919589542 1
0.155362302512747 1
0.299878044366671 1
0.246133189318528 1
0.932085382712799 1
0.315568736578301 1
0.650780453141626 1
0.0286180176760097 1
0.474455894857575 1
0.398013550890644 1
0.115722113324705 1
0.409389626743307 1
0.0921439443557248 1
0.48954655058622 1
0.497730582483141 1
0.459131960916197 1
0.837280867635183 1
0.593861638365588 1
0.440968778261638 1
0.119075894875914 1
0.229416183354508 1
0.234922921240319 1
-0.156162943397029 0
0.314851884648612 1
0.0732316251244129 1
0.683508170969633 1
0.417393426800097 1
-0.132472120177321 0
0.851669717775362 1
0.392918320307982 1
0.470222851982316 1
0.764745615603003 1
0.222995520907281 1
0.560194157448863 1
-0.0130820888251748 1
0.267782635002578 1
0.397884993890347 1
0.105707056513257 1
0.357722440956168 1
0.123514356475323 1
0.477471412244042 1
0.0900488747125527 1
0.144704257810839 1
0.242304608112836 1
0.463382568580088 1
0.258107717176695 1
0.176289086368709 1
0.412224430557909 1
-0.0489000111468746 1
0.476602339505795 1
0.128969941448092 1
-0.11528084209366 0
0.413798056879559 1
0.447029930146556 1
0.0435563743630576 1
-0.135416074339504 1
0.427205071811929 1
0.173891892949369 1
0.654845711378212 1
0.0056460288921262 1
0.480145115245976 1
0.208603250887831 1
0.62060196545999 1
0.342979948214147 1
0.791631299291211 1
0.17268875487814 1
0.293315915446101 1
0.0166440585146403 1
0.592094573689815 1
0.371914124329737 1
0.633977639438388 1
0.698332589257115 1
0.435134060428123 1
0.396991662023113 1
0.527842457444573 1
0.483125342236047 1
0.410261237118256 1
0.00104727404881869 1
0.776811041905744 1
0.51686715557416 1
0.323958996880627 1
0.20394865841387 1
0.239733161532916 1
0.702731196669476 1
0.325365222532792 1
0.503282111648655 1
0.814374840450752 1
0.237296679652063 1
0.345168053299209 1
0.0709767614374427 1
0.125023608938488 1
0.271142855411673 1
-0.0996102224984694 1
0.525829339255331 1
0.659417017446677 1
0.0689746696428419 1
0.374839197719877 1
1.00509300507313 1
0.664303951091037 1
0.0871862031917565 1
0.328289232898515 1
-0.221875185818475 0
0.597282755264659 1
0.35762219232355 1
0.489037376199043 1
0.532055847547644 1
0.616361797773943 1
-0.0225337551164518 0
0.0200685026596412 1
0.399511655163591 1
0.818489303057458 1
0.582666412715257 1
0.823380211688777 1
0.556733947047321 1
0.679697908581838 1
0.540962160268266 1
0.303681332236405 1
0.661037217333649 1
0.250099973701445 1
0.807090764571098 1
0.763153504864777 1
0.315807589005222 1
0.433573107799962 1
0.105747852964619 1
0.616719272460637 1
0.0245008321223463 1
0.731897262212112 1
0.64118061513935 1
0.553927587496639 1
0.217006916692168 1
0.374010094800454 1
0.435492052217751 1
0.4236125844433 1
0.42804295008614 1
1.0515271511847 1
0.350855855681449 1
0.295304129975322 1
0.154469529220532 1
0.145755215058704 1
0.0939955243037681 1
1.07233170716897 0
0.308725636030917 1
0.302845492693258 1
0.46715074981228 1
0.253472877274791 1
0.335820081923783 1
0.47527763882848 1
0.369959503430535 1
0.0652542554709307 1
0.416803093122468 1
0.673920368117288 1
0.817616013686264 1
0.173674323767271 1
0.323304123719367 1
0.180008876930465 1
0.597625360505927 1
0.778620060261304 1
0.438261574290635 1
0.562717472455841 1
0.0651544134727911 1
0.345357558158637 1
-0.101262932249781 1
0.507386116301698 1
0.369587680113638 1
0.716515062545991 1
0.358889860843969 1
0.448025046451241 1
-0.0123259027464837 1
0.776878062527185 1
0.52566325157766 1
0.376735870033717 1
-0.000936593577452575 1
0.529690040167578 1
0.550746644138463 1
0.396913821186407 1
0.0628660114369363 1
0.476019102189241 1
0.157070100505497 1
0.452942494575735 1
0.252995800495168 1
0.746338292989435 1
-0.201738771820889 1
0.478437579509756 1
0.764900384026943 1
0.247551458110006 1
0.571291732393592 1
0.288675756315743 1
0.323669877577683 1
0.554836836013089 1
0.446679241601492 1
0.578742644500699 1
0.222315838752993 1
0.326383159867685 1
0.804293504097439 1
0.345778202605552 1
0.194073734788377 1
0.492561519841227 1
0.357996130391864 1
0.946136067648212 1
0.251988499346625 1
0.41325869980849 1
0.554171386399996 1
0.484630006977644 1
0.193364738448202 1
0.1566693124087 1
0.669816018538443 1
0.445720730559757 1
0.387525885611487 1
0.809254299356339 1
0.3006717762799 1
0.586743716603076 1
0.125540272222136 1
-0.00993982963333211 1
0.231192554427858 1
0.472416088868753 1
0.381851953425151 1
0.526042304254256 1
0.84960994200722 0
0.420478297419215 1
0.0154977324774224 1
0.13376032410251 1
0.714680785569775 1
0.476359864786758 1
0.589926520255163 1
0.457725432173601 1
0.775635917108145 1
0.0879274639860525 1
0.411279188473409 1
0.429347791186308 1
0.0163232689178824 1
1.07548515061837 0
-0.0228484173464897 1
0.532453744606559 1
0.597374829870689 1
0.137128484640636 1
0.756248447942071 1
0.645703240945941 1
0.790704889930581 1
0.353020073068006 1
0.590832018616344 1
0.606364898598245 1
-0.284944750095055 0
0.268012515294104 1
0.310515964784452 1
0.310780329869759 1
-0.0468949911492063 1
0.372997206224136 1
0.46792095995107 1
0.624431617195667 1
0.315006498578892 1
0.469170206188395 1
0.153112326967668 1
0.807837193017371 1
-0.136131961082916 1
0.511703436644081 1
0.782124401610069 1
0.388706298047601 1
0.635917417497209 1
0.0618051112936173 1
-0.229201659432783 1
0.910544754678659 1
1.01698712510714 1
0.130735428361846 1
0.485379294615135 1
0.836484103871306 0
0.238132930529858 1
0.342620143750177 1
0.376442141969083 1
0.0113850564312523 1
0.415712292639247 1
0.433091156602097 1
0.526789729387565 1
0.00858973623067255 1
0.348373438064331 1
0.0236321624432058 1
0.0166026163290656 1
0.494991881325871 1
0.36500077625005 1
0.31935973855361 1
0.524541578743681 1
0.46712009326948 1
0.353629930016896 1
0.360285031554614 1
0.228094168751854 1
0.370178339029174 1
0.556022561769453 1
-0.00875286543224948 1
0.319261599603175 1
0.0413014278414696 1
0.591484545865835 1
0.482321761292886 1
-0.138804993104626 1
0.404895086230078 1
0.557831295171138 1
0.775560268796119 1
0.496116562115462 1
0.385658011104483 1
0.577788919030942 1
0.55218770209223 1
0.35590201913154 1
0.630315043929969 1
0.043291526653974 1
0.486245987325286 1
0.383937505139973 1
0.233494386280539 1
0.252167655336088 1
0.783764874437179 1
0.31295009483966 1
-0.115435364944547 1
0.288878629242615 1
0.663849294306817 1
0.507294741849898 1
0.55984566464691 1
0.35787863259387 1
0.491872096726592 1
0.460515237232492 1
0.490008072825361 1
0.216964548934233 1
0.984819010178951 1
0.478019627394021 1
0.868689877867004 1
0.374416793927595 1
0.276398887970955 1
0.254137635127448 1
0.214653886699908 1
0.516095436828178 1
-0.3836315370522 0
0.614386017335293 1
0.163611085697945 1
0.578194301562938 1
0.0440720719073418 1
0.131605159182788 1
0.663010446702687 1
0.460832926352794 1
0.309470922615397 1
-0.0176460468302195 1
0.76036101239891 1
0.138489892435729 1
0.15788125566771 1
0.247337891589132 1
-0.151539284800911 0
0.378741739609108 1
1.04928498997249 0
0.385985926786929 1
0.710481673623349 1
0.558341866032591 1
0.280557567369935 1
0.379463892405749 1
0.221077809849542 1
0.617886902730213 1
0.450702657052997 1
-0.0283548929076838 1
0.272487893435175 1
0.558182918786319 1
0.515471643259385 1
0.822968177580943 1
0.689845185351203 1
0.564369026997274 1
0.562831376892507 1
0.353350653684648 1
-0.0142563857316632 1
0.46007552894819 1
0.143625168499239 1
0.218437203663465 1
-0.126946305974024 1
-0.0262284035229739 1
0.351218519248626 1
0.955746652056017 1
0.0477636605492574 1
0.588536644284772 1
0.576020681588977 1
0.19676384274112 1
0.147174132089974 1
0.131285680149331 1
0.38119147595365 1
0.311633266202859 1
0.0660513241928003 1
0.140620909509915 1
0.759428474205243 1
0.372141656949458 1
0.547525484729247 1
0.115557500260658 1
0.491427738166467 1
0.46302200965959 1
0.446839281188675 1
0.37154707700453 1
0.347776215980862 1
0.704852658743129 1
0.57649084384365 1
0.41710181921609 1
0.369866798477548 1
0.265253586010098 1
0.371306608609971 1
0.474057262397341 1
0.553188725452117 1
0.273228304262949 1
0.756127446782882 1
0.426608494371561 1
0.230270035640322 1
0.346386010288003 1
0.232154593213482 1
-0.0531594920602845 1
0.851715571565435 1
0.329307064271535 1
0.182637575910116 1
0.000450840003018649 1
0.242318376477057 1
0.94645823865784 1
0.564806576411704 1
0.0871424932800241 1
0.560898968561588 1
0.416101324868749 1
0.398273218359023 1
-0.0043272350954237 1
0.524529597127962 1
0.22834337376711 1
0.486233862272095 1
0.184577479693681 1
0.820167449217341 1
0.478716599687883 1
0.741956360855836 1
0.409245375929085 1
0.485119372103448 1
0.154856584811264 1
0.241335418534935 1
0.190569035485237 1
-0.060559568357501 0
0.143720644313518 1
0.86028164864593 1
-0.0362487883957633 0
0.648741071198815 1
0.500768407886625 1
0.595359474272005 1
0.442217503814471 1
0.22891275840871 1
0.668263341948781 1
0.457874060865684 1
-0.010961575302313 1
0.17730879166999 1
0.494251018426726 1
0.362023204983733 1
0.390215965211515 1
-0.0378990315842453 1
0.59097777976104 1
0.400609363713164 1
0.0823594333347531 1
0.595410905317359 1
0.45641332501745 1
0.485945090075463 1
0.602960868490818 1
0.399798931112469 1
0.497676817614066 1
0.0459313424608166 1
0.330285061236765 1
0.336045470152637 1
0.13495715710128 1
0.551438252343268 1
0.821324883856363 1
0.606972778964158 1
1.0326491488844 0
0.332889444517757 1
0.511552900654311 1
0.53122142020581 1
0.525495510405076 1
0.522578232192928 1
0.423438454457341 1
0.440445455346888 1
0.198222572441813 1
0.128319552556631 1
0.582997725698528 1
0.410593779397987 1
0.0165240413925502 1
0.461544347666743 1
0.304983117715897 1
0.782744412745146 1
0.407273319493287 1
0.546343371889018 1
0.5034193762195 1
0.469358350684007 1
0.636449526405005 1
0.978084961903477 1
0.156058285488445 1
0.414975142535574 1
0.553488272245287 1
0.179942946766529 1
0.58680333914844 1
0.402098781080591 1
0.243223324487805 1
0.841762786884771 1
0.456371893983029 1
0.721524115593371 1
0.523995013721493 1
0.968901669233309 1
0.19358895023265 1
0.351699664327275 1
0.212168441022147 1
0.747689390088152 1
0.391821847682068 1
0.555194068155544 1
0.0701638951057702 1
0.362979734675761 1
0.124622048445413 1
0.320380596155151 1
0.191304534553883 1
0.384024107541052 1
0.210234179823309 1
0.302288716395965 1
0.376823835789599 1
0.620894266605935 1
0.396388814525333 1
0.35749794908074 1
0.34931233279138 1
0.212634263953743 1
-0.0561617211725409 0
0.122128297035596 1
0.280485811508143 1
0.250840009967266 1
0.0358089965798266 1
0.369410389986578 1
0.70520790691928 1
0.678299515241763 1
0.480899294299491 1
0.551154103300575 1
0.669982373264992 1
0.612243182865801 1
0.387302538098189 1
0.741248276261377 1
1.07890007704315 0
0.587155811210126 1
0.782485133444897 1
1.08836452324943 0
0.218512809359499 1
0.479992668023022 1
0.179046187427664 1
0.627831877693949 1
0.247781857510356 1
0.0676539222508064 1
0.408906665036437 1
0.145033223784556 1
0.134055164058676 1
0.826209164098283 1
0.730579678669754 1
-0.0147210219051249 1
0.583022061628772 1
0.231844945408155 1
0.214007851822515 1
0.238990917856417 1
0.128428185118132 1
0.225379254598557 1
0.751870577537921 1
0.73561410083169 1
0.0214810414533835 1
0.898158801984168 0
0.134298552536567 1
0.197428986801735 1
0.36847106376828 1
0.780375522028219 1
0.58342227369701 1
0.274105635658366 1
0.456077671325214 1
0.490379470999072 1
0.376179274538558 1
0.427981631658205 1
0.540437690175465 1
0.650624867404628 1
0.224362911502356 1
0.109897771894058 1
0.632787903358642 1
0.318909586831901 1
-0.0831066837362117 1
0.267555917505042 1
0.317889638421422 1
0.72349416994389 1
0.560549946333949 1
0.331966296813334 1
0.279451479510209 1
0.171132193544654 1
0.318391744269934 1
0.468284139980887 1
0.19508312380747 1
0.537715571281884 1
0.636652123106615 1
0.754526940716341 1
0.719439673533775 1
0.233747827026302 1
0.385899839411493 1
0.3084446220671 1
0.587521265226703 1
0.94457065181903 1
0.129010039249173 1
0.404675748064398 1
0.543642053991893 1
0.216371262977416 1
0.0795848710026385 1
0.843054167911322 1
0.377391478790407 1
0.193351072543481 1
0.046436606860152 1
0.414152840464605 1
0.952034181204453 0
0.304818473960859 1
0.134425878226078 1
0.568400648678478 1
0.571431417806762 1
0.101119916688999 1
0.557024413381676 1
0.777939902558757 1
0.409267017053123 1
0.422346380176818 1
-0.0330362991544558 1
0.257060422930233 1
0.287915842045339 1
0.204576335523003 1
0.243845250954273 1
0.731395704526207 1
0.167171803975537 1
0.657996135393659 1
0.338028177942864 1
-0.048727180940262 0
0.290030530816355 1
-0.0248351537254659 1
0.867696784810022 1
0.612363268568935 1
0.22425273996615 1
0.251711101697248 1
-0.0220681967223324 1
0.384350644373456 1
0.88541127131367 1
0.660424344386993 1
0.907473590629622 0
0.419234851650701 1
-0.149377370459588 0
0.148539148393794 1
0.295478645917865 1
0.335425671929759 1
0.642636384034551 1
0.33066374146819 1
-0.486921747484329 0
-0.00537639525340488 1
0.380409479816516 1
0.579828672139175 1
0.506960111825094 1
0.513827212677529 1
0.50012311699222 1
0.539724205839328 1
0.296713148792169 1
0.751458161508326 1
-0.066469036439687 0
-0.165405127983456 0
0.308822642389957 1
0.287692036671591 1
0.112930059658262 1
0.135627226186098 1
0.418851755204946 1
0.347722567471144 1
0.27960600279285 1
0.35635846899855 1
0.672596383237644 1
0.615258594363076 1
0.340008750098527 1
0.698396698553188 1
0.501585015396811 1
0.070612734151795 1
0.228562699514579 1
-0.156186936370282 1
-0.0644809424128895 0
-0.0156976483706628 1
-0.149201762255891 1
0.10297360469697 1
0.440545137778107 1
0.117919918543574 1
0.715922713958958 1
0.174524536687768 1
0.523538152512998 1
0.178168426120915 1
0.679898911069622 1
0.0749636684516177 1
0.126044557321145 1
0.16292006645195 1
0.105153153802724 1
0.452948946710973 1
0.544959497596443 1
0.234335051672431 1
0.132082567049046 1
0.377158636667401 1
0.616611363118301 1
0.592809907816771 1
0.658280771612866 1
0.531154317342499 1
0.523104210358067 1
0.815640954196724 1
0.667941736807993 1
0.924426829901881 0
0.400424811092881 1
0.291997019631398 1
0.357843891026965 1
0.413408325596086 1
0.500998897283371 1
0.53782658008517 1
0.574075502707266 1
0.557760043691134 1
0.256213125753393 1
0.25614051388455 1
0.590294381406452 1
0.546720382416992 1
-0.0277361429395488 1
0.425880556253179 1
0.254440415797728 1
-0.0743080552743552 1
0.178082351592206 1
0.10845658452897 1
0.120256201545445 1
0.267143061167711 1
0.388462445369683 1
0.28113669054329 1
0.274051007086392 1
0.496408145072023 1
0.852027055315019 0
0.0097723805059345 1
0.429674271382395 1
0.588343570429513 1
0.0367481743554469 1
0.21417088433809 1
0.641392302749717 1
0.0366010581261334 1
0.125232134036697 1
0.527803960965166 1
0.437882742847991 1
0.414154985212924 1
0.0811852233863819 1
0.311480931094694 1
0.514775138925556 1
0.595119733480422 1
-0.00957542754556448 1
0.315255911750554 1
0.137769315735349 1
0.530111517463023 1
0.328143482369454 1
0.499761360974519 1
0.477237180721614 1
0.789844746540359 1
0.301725679625618 1
0.157111057633995 1
0.279362417254365 1
0.643531101245529 1
0.117975433419744 1
-0.0147391337449742 1
0.53214759546553 1
0.386401200102163 1
0.433483395253149 1
0.449168416965815 1
0.951529271395701 0
0.373676974704787 1
-0.186508229799661 1
0.35093098980279 1
-0.30894803786271 0
0.0428793747627071 1
0.309380033617991 1
0.439133402123747 1
0.42286313800394 1
0.756282449594747 1
0.115698624095571 1
0.238829797902011 1
0.650439854349796 1
0.361829071947006 1
0.757797251683736 1
0.130342858297988 1
0.448874231651099 1
0.799119055053355 1
0.458185028036152 1
0.400474225064664 1
0.200009468813907 1
0.532400373584349 1
0.497232177295266 1
0.920802328067761 0
0.25894324022454 1
0.549995570314734 1
0.966682413354937 0
0.761058934633435 1
0.488249822977557 1
0.754575494875993 1
0.501110788724428 1
-0.195926241292689 0
0.446703554947669 1
0.728634669723016 1
0.883684468703149 1
0.368324450633094 1
0.33867478485578 1
0.312962317011833 1
0.340778440976897 1
0.718209854063405 1
0.328207385946802 1
0.472316626290895 1
0.636454046533523 1
0.797876742439584 1
0.669801768111149 1
0.861678476710516 1
0.0240958187915704 1
0.679960203710853 1
0.588845590452098 1
0.685579169946216 1
0.428861062222904 1
0.649633819468292 1
0.939082630381032 1
0.553218030899496 1
0.408919365536974 1
0.173394344366282 1
-0.306992862300503 0
0.381736267595034 1
0.450166399203659 1
0.430282667974163 1
0.0705089161169856 1
0.122439767802228 1
0.483948533909997 1
0.00444563506926927 1
0.319537801404941 1
0.321527262303202 1
0.289800472848662 1
0.0613570277512268 1
0.501836794960473 1
0.637345408696329 1
0.183151999084836 1
0.769806819992623 1
0.618442732844678 1
0.716892475846807 1
-0.0466448126723798 1
0.983673771715314 0
0.218649562397128 1
0.73944573356887 1
0.0858777643686745 1
0.629380955817134 1
0.204086678724812 1
-0.206543736536692 0
0.34363789788695 1
0.581799334952592 1
0.619867173191497 1
1.1406671094724 0
0.901089157400588 1
0.286004849675646 1
0.273997108513694 1
1.03615501809392 0
0.514053878485115 1
0.184422561080562 1
0.461399173866443 1
0.599592261862872 1
0.559639567480978 1
0.424603719331549 1
0.47780248692331 1
0.55581749477566 1
0.0750998593055462 1
0.481490190452946 1
0.53053956412962 1
0.0521117848376647 1
-0.0242724375824124 1
0.791191493063724 1
0.447513516049871 1
0.282625754454332 1
0.1668677488634 1
0.0950421779817977 1
0.899778351574299 0
0.553150863868676 1
0.375937546299455 1
0.755063380145436 1
0.30154230217323 1
0.603396452810292 1
0.641377287049542 1
0.752394480033938 1
0.770723996299862 1
0.715368483901767 1
-0.0704487064582944 0
0.405833676005019 1
0.649049886162382 1
0.271466487597293 1
0.843889350647507 0
0.709797489652264 1
0.477831710735177 1
0.725640674503256 1
0.834190298626567 1
0.531574648650116 1
0.458049993009643 1
0.319629082019143 1
0.403843295814755 1
0.411350221775817 1
-0.021131508296403 1
0.294229881779213 1
-0.0524996003872489 1
0.157939850693284 1
0.130102607412916 1
0.478810584803475 1
0.374047467073129 1
0.186908135940552 1
-0.0793701363891027 0
0.505618974870822 1
0.613592600495058 1
0.179342493597331 1
0.00749586452347727 1
0.397993096729532 1
0.405158230742817 1
0.83607786385633 1
0.206771252521507 1
0.795861523959715 1
0.763960746224392 1
0.19779816959678 1
0.465011077974689 1
0.351214924024279 1
0.193523478866819 1
0.428954636480572 1
0.347554314879141 1
0.444438606848498 1
0.580458255376997 1
0.544591937273168 1
0.476164715507701 1
0.386897330694829 1
0.49514261471267 1
-0.0720467702030294 0
0.16079995817154 1
0.228513541297374 1
0.244977040661492 1
0.238249619879772 1
0.519306073581483 1
0.355997799076476 1
0.23272084997472 1
0.0958172101509775 1
0.494722440678252 1
1.08773260341277 0
0.432296043498445 1
0.457281439197346 1
0.305333221000063 1
0.409753621755885 1
0.308490734933387 1
0.335558466379616 1
0.60565020465363 1
0.212340149245739 1
0.15323327129038 1
0.380386371169374 1
0.231498188763079 1
0.698746300337245 1
0.312913903098872 1
0.279384024263226 1
0.587502132941181 1
0.209822018225759 1
0.600314048532632 1
0.290314567632933 1
0.767699366073864 1
0.545042598857884 1
0.0475198075042838 1
0.607796321941092 1
0.0914989580966708 1
0.20006211809729 1
0.121185645707348 1
0.0594034077969816 1
0.109459701889501 1
0.735555148252266 1
0.173708623901817 1
0.757684209806517 1
0.80131143893928 1
0.390208163202044 1
0.294615749608241 1
0.211770171307916 1
0.707178901272474 1
0.298103175278659 1
0.650182029655783 1
0.605926557957472 1
0.272033200605658 1
-0.0462130118721709 1
0.22423647470089 1
0.0781263614744376 1
0.417265218494178 1
0.267605793738186 1
0.458826783003162 1
0.611689215698449 1
0.419240994506996 1
-0.0561999305340785 1
-0.197262165811199 0
0.348994332601165 1
0.177937468681926 1
0.553847042379959 1
0.57219613784937 1
0.648439347410822 1
0.41834160816694 1
0.411284353727157 1
0.328163438231268 1
0.821136861427968 1
0.671346391329333 1
0.446824365951208 1
0.374301595572055 1
-0.00224163754158088 1
0.0657311747087412 1
0.200601443255267 1
0.458261237217936 1
0.749581356715806 1
0.469879527587121 1
0.58631289139296 1
0.489426108860218 1
0.4248473432591 1
0.126252564340488 1
0.534008435914937 1
0.0630597870364012 1
0.4753374210614 1
0.466756167875483 1
0.408196082369931 1
0.488934896268523 1
0.354496462757464 1
0.470473838328704 1
0.672555549984867 1
0.0591053061403756 1
0.606629144263426 1
0.0924809898290091 1
0.4921127376244 1
0.334165938552937 1
0.45814913586105 1
0.0879204133179222 1
0.345782419750401 1
0.07959971112273 1
0.169789132942569 1
0.63331161898483 1
0.0774066073071961 1
0.304344277518326 1
0.2417605582289 1
0.840254551239066 1
-0.217249392017194 0
0.564520455709354 1
0.319124756901052 1
0.658721032054206 1
0.357279650898541 1
0.466510847037138 1
0.560441849148146 1
0.294485948457501 1
0.0937965395111659 1
0.135249313608884 1
0.618856192587183 1
-0.101130174932855 0
0.62012744840926 1
0.58609631047225 1
-0.199188415649252 0
0.525090964624534 1
0.302422390010761 1
0.468825734503035 1
0.278699328083403 1
0.412734708897291 1
0.408258421659836 1
0.776117646239865 1
0.119848602240406 1
-0.0469130631693258 1
0.407705777072174 1
0.154629653747003 1
0.412186947997284 1
0.175631869913877 1
0.658264073377711 1
0.33215556396916 1
0.876751520946751 1
-0.0535545791335389 1
-0.331861629549815 0
0.232151952156203 1
0.508233416428434 1
0.670468250344215 1
0.129240532433587 1
-0.0400646726263793 1
-0.148936994274102 0
0.114057551007752 1
0.558549247054503 1
0.556059343521712 1
0.365809290962448 1
0.588997146317872 1
0.340773155249787 1
0.76662178747433 1
0.77093194748984 1
0.346120702754852 1
0.219662030035872 1
0.193810015834151 1
0.30198295319659 1
0.0319352623423699 1
-0.181190189544787 0
-0.255045379820383 0
0.581993038378329 1
0.552787115058363 1
0.197556258308298 1
0.418471230524859 1
0.628617596016831 1
0.227407097427326 1
0.2800386555695 1
-0.155761831688455 1
0.569178937509281 1
0.374695537676721 1
0.530542239467648 1
0.312366415031004 1
0.737118704886432 1
0.244512536842913 1
0.134453126324604 1
0.326347773449659 1
0.555536462992788 1
0.798338393055372 1
0.630007001567342 1
0.588423922105464 1
0.691911578866045 1
0.353581464954993 1
0.354330241060617 1
0.303938505893996 1
0.241806903414339 1
0.392777909979228 1
0.498958754986443 1
-0.237396659126937 1
0.279851780576877 1
0.335825672135092 1
0.422318696981904 1
0.136385330594816 1
0.647040155632848 1
0.117209609890963 1
0.645366024311579 1
0.307169581949915 1
0.567233292019403 1
0.454559011232571 1
0.511269600667605 1
0.648441892234177 1
0.06571865464224 1
0.249215184632224 1
-0.086001942446192 1
0.163924401166552 1
0.733730924810513 1
0.754440004289152 1
0.306806635760887 1
0.47309849535013 1
0.766215077049638 1
0.322831152702098 1
0.723296237505804 1
0.168217120915726 1
0.372498802106141 1
0.561291308136294 1
0.556618062245144 1
1.11464214096827 1
0.551065842744562 1
0.227814388262718 1
0.336439676488495 1
0.19898992092439 1
0.521169268825519 1
0.353860494543474 1
0.646147387699345 1
0.382405559628638 1
0.453815747193907 1
0.422007462914803 1
0.285046058628209 1
-0.133433914917678 0
0.421582381348243 1
0.40569158361603 1
-0.168686785090142 0
-0.0681501710764327 0
0.592298946775554 1
0.675157015732811 1
0.372526371329278 1
-0.123082561772815 0
0.462822356168976 1
0.471828005870351 1
0.622339624630782 1
0.597825315381016 1
-0.26244957769152 0
0.0140523935323922 1
0.305022907104767 1
0.483535003950875 1
0.709345952254226 1
0.294880516333416 1
0.435384648866346 1
0.279561941801345 1
0.410246749515746 1
0.37571970726526 1
0.309835542860386 1
0.739536487114364 1
0.727653175655451 1
0.223142291412711 1
0.112393682974397 1
0.141478172005617 1
0.147283496899517 1
0.437791225104676 1
0.481680845472724 1
0.686666364957342 1
0.193221950731357 1
0.499309661571872 1
0.820276110921189 1
-0.083657211084356 0
0.0876778405456602 1
0.937786125858668 0
0.271017228907636 1
0.559962029216422 1
0.889529510580084 0
0.397025783268241 1
0.474715027807301 1
0.430763096119704 1
0.05817904185007 1
0.578162308445254 1
0.404909338043459 1
0.563610557301201 1
0.478444599091375 1
0.327678291031362 1
0.357033995436029 1
0.553840693331013 1
0.11881898172013 1
0.165123066580357 1
-0.0211179762532578 1
0.760986184704161 1
0.386096062454378 1
0.0964735462240907 1
0.095101018385723 1
-0.032264030612763 1
0.495219001023348 1
0.527833770138234 1
0.863481321483294 1
0.42963918467566 1
0.391095225175478 1
0.62886607686209 1
0.27892937943358 1
0.469052191564408 1
0.207167221944867 1
0.496863534739482 1
0.531178675174671 1
0.227814451278182 1
-0.152670966504598 0
0.283297560965621 1
0.213970566762844 1
0.285230660378207 1
0.234484373211577 1
0.366019789530586 1
0.258821215347893 1
0.108540047655528 1
-0.0650631219498639 0
0.355924868103841 1
0.36809673177554 1
0.645879768189448 1
0.599542190840356 1
0.674927255569757 1
0.791290053297758 1
0.436971796107833 1
-0.0982362546725165 0
0.425072302070891 1
-0.080099022624838 1
0.429155094691673 1
0.300951597082635 1
0.412978290024515 1
-0.0855539035734694 0
0.537319691496237 1
0.295678006571841 1
0.750197555711507 1
0.765856765471189 1
0.513908111664625 1
0.807651893731461 1
0.393044451526393 1
0.469282433811764 1
0.352682435783377 1
0.581459828420978 1
0.602516908487272 1
0.655842046307127 1
0.692463918260436 1
0.53738439035157 1
0.315538827950961 1
0.0523477167844466 1
-0.129560700597769 1
0.567811407121331 1
-0.0679380941742239 0
0.118004878178261 1
0.445045567236818 1
0.226752934416035 1
0.584386190269373 1
0.379414423854908 1
-0.0522769182521673 1
0.938252865802065 0
0.588010901510436 1
0.598487897724411 1
0.0990142642755332 1
0.364054476893035 1
0.391651941537296 1
0.554276740651585 1
0.52884706402228 1
0.208347926690595 1
0.433100900755478 1
0.21179596025763 1
0.134194762549378 1
0.921956701262146 0
0.537475213645454 1
0.218441047758693 1
0.195997395010142 1
0.787185992062131 1
0.365815567695014 1
0.432124511152546 1
0.30550067731558 1
0.7866602342163 1
0.481459979541996 1
0.326296408244373 1
0.580039107852181 1
0.347978460995549 1
0.169785317039859 1
0.0736656877276852 1
0.556213883711861 1
0.358269802853538 1
0.723860780766448 1
0.660808577676321 1
0.412154583061607 1
0.231978296444403 1
0.889121607446296 1
0.964245395671292 0
0.242243312916836 1
0.676925438178406 1
0.657749573733156 1
0.482677720613117 1
0.27909220691835 1
0.372050951797899 1
0.264879832369192 1
0.444968818106921 1
0.065750728673849 1
0.546186437621797 1
0.0999499188463398 1
0.200906492398564 1
0.0957539788084364 1
0.0833011783787075 1
0.212233101661849 1
-0.430554705174513 0
0.61665946826541 1
0.795266546883618 1
0.171501947886784 1
0.552618279220333 1
0.195044291181955 1
0.413833922925814 1
0.761374539374118 1
0.383174548055552 1
0.601503665420184 1
0.0626122274134124 1
0.584009412992753 1
0.648235026191025 1
0.824184685193373 1
1.0918758604861 0
0.46914077788719 1
0.154666086689771 1
0.451879755691067 1
0.775881431243455 1
0.153621682214125 1
0.325805594856585 1
0.739388239903093 1
0.0952469242196635 1
0.516619330124321 1
0.576290901441317 1
0.392462891518131 1
0.56410729945593 1
0.678486586758725 1
0.210025704169742 1
0.570368369178622 1
0.445751962002839 1
0.410019173397354 1
0.302611075743675 1
0.758388935762458 1
0.567331890168339 1
0.49424631378443 1
0.110858359263494 1
0.279789127365228 1
-0.0280543238369752 1
0.281125422779925 1
1.03419785433368 0
0.256801488004332 1
0.605185152364678 1
-0.129826054230327 0
0.905242333438995 0
0.273655897553826 1
0.483869372915483 1
0.224069940080506 1
0.438662681033212 1
0.655240857633359 1
-0.13427279163987 0
0.341509216769377 1
0.536039669882006 1
0.524360440256054 1
0.172958752283062 1
0.174763444158998 1
0.148466126594909 1
0.239263541012636 1
0.141702543026363 1
0.596366338187784 1
0.632326935085768 1
0.384648842678615 1
0.233521266597359 1
0.283780677066441 1
0.109068222469041 1
0.208147581985302 1
0.506727588111343 1
0.325241435969727 1
-0.125565880393663 1
0.0882338820206533 1
0.355815070743411 1
0.530502639224576 1
0.118873298867564 1
0.222283639100213 1
0.0487711846529079 1
0.272269829401692 1
0.237894645597454 1
0.157543636051031 1
0.460718917959414 1
0.382594789728418 1
0.575292722677623 1
0.239188576793215 1
-0.275661552497567 0
0.660996190018078 1
0.44698170092448 1
0.288177745759563 1
0.881930869802031 1
0.581376198305368 1
0.145309793299688 1
-0.05073058365259 1
1.15193595997295 0
0.127980452110614 1
0.685221951549481 1
0.502241399708941 1
0.0534834343748146 1
0.0251462548660023 1
-0.00412615316163087 1
0.143670286674566 1
0.93822601133694 1
0.206099914373236 1
0.231877824702413 1
0.063282550014877 1
0.215881768269 1
0.311333821521022 1
0.277356830463607 1
-0.0157268880498033 0
0.198985097403248 1
0.104376183775638 1
0.536358975184878 1
-0.0438491773385768 1
0.555539343303583 1
0.62778718058578 1
0.554465404857369 1
0.476488695807854 1
0.667784879459302 1
-0.451457572262215 0
0.526799623023463 1
0.610457381746209 1
0.259086556188936 1
0.409829651302643 1
0.412615355953859 1
0.438629674993681 1
0.230115612593903 1
0.208427495621125 1
0.265135283749514 1
0.20909944152097 1
-0.0493888201870213 1
0.211663953442717 1
0.423663527090188 1
0.0336021130276205 1
0.295039305958794 1
0.285493452904586 1
0.472720988008312 1
0.606161730796019 1
0.389751148372843 1
0.138538383498024 1
0.0414874014555572 1
0.0166589333637702 1
0.236628570537284 1
0.714593809432578 1
0.992825695998346 1
0.168373886582232 1
0.654340721684763 1
0.304404272925801 1
0.27072522033334 1
0.304575641988179 1
0.535240212506929 1
0.444819760483247 1
0.534017512993965 1
0.655212582370015 1
-0.0961077320091445 1
0.435149563900983 1
0.393027673632871 1
0.220270771548714 1
0.436293929076495 1
0.196330914521679 1
0.139440935823186 1
0.528503138732905 1
0.0384954965927166 1
0.220203991934008 1
0.376411560202758 1
0.100691726941019 1
0.487520095031026 1
0.6588574770047 1
0.784311819431213 1
0.516769299049397 1
0.3139211582918 1
0.783167242186105 1
0.805199147523152 1
0.810009503757718 0
0.264220950980138 1
0.491965106522176 1
0.945265168226165 1
-0.0890218784189546 0
0.845415462026911 1
0.14778710406096 1
0.258553816252602 1
0.149041801333113 1
-0.0358074499825578 1
-0.0160926974152637 1
0.396107839873755 1
0.197827767179698 1
0.545872299192719 1
0.551699631402066 1
-0.0712416141556037 0
0.293199211729325 1
0.65965062285466 1
0.0155890741972169 1
0.546498459533826 1
0.308095974741691 1
0.429600545689556 1
0.366549327631302 1
-0.0953494339456734 1
0.157800191803843 1
0.294956269660904 1
0.461292925094978 1
0.120172652286997 1
0.194682658477673 1
0.990879566996396 0
0.424926966654011 1
0.125081908793413 1
0.180752879563274 1
0.543757149960704 1
0.744583340322478 1
0.0863178676823898 1
0.214286216826448 1
0.233338141183584 1
0.580289454290827 1
0.00674824979209766 1
0.660114332025949 1
0.793425450152216 1
0.420584115607832 1
0.7976327675667 1
0.456250452357351 1
0.451249165817886 1
0.863001471383801 1
-0.0118709316053042 0
0.226695072945074 1
0.925405510512359 1
0.161431586930964 1
0.495666075204153 1
0.425162413101625 1
-0.0300807808307586 1
0.379494372435241 1
0.430794311907029 1
0.447302200483695 1
0.16363457834959 1
0.0195323174559928 1
0.468649481391693 1
0.339363129052823 1
0.596509948579808 1
0.0732921381977845 1
0.854184557911564 1
0.868939690438506 1
0.36941950038244 1
0.664471492753264 1
0.294124068079656 1
0.56743083377088 1
0.596225176183059 1
0.28198975430191 1
0.343826034954657 1
0.437691339450016 1
0.207114593538792 1
0.875846874353174 0
0.28611869824181 1
0.38426484429157 1
0.265843543074746 1
-0.110239719070056 1
0.934671524220271 0
0.656565741579777 1
0.902121462807555 0
0.160132524846187 1
0.662584225553928 1
0.594802471086491 1
0.421203941511713 1
0.184066030315261 1
0.339243398320111 1
0.216536556032099 1
0.415626863359749 1
0.331617327238801 1
0.982165952107904 1
0.566807750796949 1
0.384268866643814 1
0.199112232040258 1
0.151481125788518 1
0.398004544472772 1
-0.0765672246972829 1
0.169694394462647 1
0.151219338785772 1
0.948865881968967 0
0.415266368952629 1
0.821363788487544 0
0.0271711106132131 1
0.553524077442147 1
0.629668240094552 1
0.663043268215236 1
0.121141967168407 1
0.598725397961473 1
0.300584992431926 1
0.375637288879353 1
0.471619924849969 1
0.536757998503826 1
-0.00144546984067809 1
0.235321431902806 1
0.467471815911011 1
-0.0698376476306609 0
0.560114046125765 1
0.483487259262554 1
0.747202160226787 1
0.405653077193042 1
0.471889985833244 1
0.188100116568177 1
0.863757066398581 1
0.27881163519376 1
0.165210591909232 1
0.919793267306173 0
0.34937825686737 1
0.213975937717709 1
0.659904822678532 1
0.242072128991651 1
0.855732968169938 1
0.304030982958854 1
-0.196134403105418 1
0.440020055869525 1
0.181122829411063 1
0.300412244810754 1
0.311642336637408 1
0.486074029134942 1
0.657212854757623 1
0.467783569990015 1
0.545398031997166 1
0.195002264304208 1
0.207885473783913 1
0.0932597989687393 1
0.455646164967641 1
0.52766025214217 1
0.704017537083085 1
0.0725579364048398 1
0.312011063291884 1
0.0586042900364015 1
0.660372411269063 1
0.371685794517904 1
0.199646777674174 1
0.435737579811562 1
0.503892330710327 1
0.188408474661902 1
0.201493408710731 1
0.354166495072643 1
0.453872734298505 1
0.604880869243341 1
-0.0761160614661675 1
0.449230409423266 1
0.656013307457072 1
0.431649418782289 1
0.470072305806244 1
0.0843121292118068 1
-0.163821352169944 0
0.359843869983905 1
0.538731940024951 1
0.249496141521692 1
0.323533670086026 1
0.263590910869234 1
0.0595452531075194 1
0.616630796027702 1
0.451666748535835 1
0.131306706144639 1
0.512052229463176 1
0.782444406489086 1
0.271115420792023 1
0.056611432551967 1
0.220488637634482 1
0.633705012240404 1
0.636436080868892 1
0.402635092048744 1
0.260636418704259 1
0.287360574813583 1
0.707804741791261 1
0.154572286559505 1
0.28645279838667 1
0.230179393500961 1
0.723472453160171 1
0.255472989555073 1
0.0804533585700833 1
0.226916621170657 1
0.797986963985411 1
0.392787629517468 1
0.113664219093529 1
0.1959915254694 1
0.7858969296032 1
0.490168773820017 1
0.382874438115459 1
0.40896668707916 1
0.818400172712593 1
0.273685309251593 1
0.400943181180293 1
0.474773355340202 1
0.346431489558685 1
0.129193053633542 1
0.670256863001172 1
0.231464308915844 1
0.631658158342959 1
0.732299428612899 1
0.472572196578095 1
0.524542561258527 1
0.239654853609189 1
0.163609017445099 1
0.623173542474438 1
0.243967244339886 1
0.119793127162944 1
0.00636098046214617 1
0.582446683738456 1
0.31396382574242 1
0.800133657498311 1
0.427418755707096 1
0.248435341725104 1
0.579702314435461 1
0.562280012183367 1
0.203508489651618 1
-0.329710883189872 0
0.672410081774557 1
0.275836570151438 1
0.360716956384186 1
0.352538421458603 1
0.333134281105134 1
0.121408215206936 1
0.622534190098799 1
0.183809661977592 1
0.616064163512229 1
0.408150900756547 1
0.0062537152132452 1
0.545782453744914 1
0.569067557528946 1
0.281959440888245 1
0.461385596786317 1
0.705078729119472 1
0.236794473343375 1
0.467081970527877 1
0.784116696244173 1
0.0468892468839241 1
0.593203694541024 1
0.207015119877042 1
0.339047119878139 1
0.320983733822201 1
0.665776731435995 1
0.404969449697478 1
0.613689693604042 1
0.311117126141213 1
0.699146010959802 1
0.558946867234443 1
0.627522499418479 1
-0.0413707881838275 0
0.558718479737775 1
0.386699772636707 1
0.819814637994589 1
0.415332496840173 1
0.520483430914122 1
0.279743262094925 1
0.430228305872681 1
0.495119511833318 1
0.229281010820134 1
0.566408302344653 1
-0.30047889661234 0
0.654130317782112 1
-0.132378916324415 1
0.147786515782246 1
0.581139583717503 1
0.0249190633504023 1
0.196363516328776 1
0.350596797369599 1
0.303679080820172 1
0.251913247723705 1
0.704912404129015 1
0.845761267214252 1
0.32286508542739 1
0.479466372832225 1
0.27628041349503 1
0.763584664087118 1
0.607350925486852 1
0.513613050262127 1
0.199802112209314 1
0.57173126424781 1
0.0152301726829172 1
0.50600866539914 1
0.283096075698628 1
0.253440973851657 1
0.555330101567294 1
0.926856451430226 0
0.732030934992348 1
0.251662745279645 1
0.640815683970396 1
0.0920390546675714 1
0.327365286464255 1
0.492910555207948 1
0.306964049241496 1
1.06390242736611 0
0.567187468092769 1
0.340976022352934 1
0.342297681335612 1
0.458792186712559 1
0.476487170835071 1
0.474183797696798 1
0.573907084291989 1
0.421614462821293 1
0.4173832075022 1
0.515374926961538 1
0.692440527364336 1
0.587510144774718 1
0.522585188089075 1
-0.148775363503811 0
0.899909673479492 1
0.448989296879886 1
0.312873799720475 1
-0.262142996689417 0
0.52016789883872 1
0.344405135035838 1
0.590119433525085 1
0.108429371601364 1
-0.522374703884362 0
0.301108130559544 1
0.388908833182585 1
0.763798390334583 1
0.421405869175464 1
0.450046310804243 1
0.397876486739777 1
0.514951205705754 1
0.562482726436161 1
0.382114125185454 1
0.00830116058263071 1
0.24555999820962 1
0.677442234619509 1
0.358820221183105 1
0.802723503227138 1
0.306205472955982 1
0.255287599208381 1
0.37112825712872 1
1.09445515669095 0
0.464732338436224 1
0.575355090070729 1
0.43685680957356 1
0.436081611981087 1
0.681594509693864 1
0.511499141872951 1
0.435476984941512 1
-0.136076123700844 0
0.124641896379286 1
0.45072467178075 1
0.682405806793716 1
0.832078253240781 1
0.57665200520892 1
-0.119525041488952 0
0.646197660731367 1
1.18866134728243 0
0.724925974845386 1
0.653674687191053 1
0.549110228017899 1
0.734446186457507 1
0.691876161587545 1
0.0432970531802269 1
0.31452492984393 1
0.624996110133631 1
0.278443756881702 1
0.0846536413051777 1
1.09002818261991 0
0.466483454900955 1
0.348971140901615 1
0.716414948875715 1
0.201465487581615 1
0.343014188368246 1
0.514107189527452 1
0.272756390900983 1
0.40664090265888 1
0.515007144722069 1
0.136613758889746 1
0.176018615963092 1
0.289112182098431 1
-0.294530700190484 0
0.56128779808174 1
0.699979438049197 1
0.646686497877915 1
0.565938866529408 1
0.138475546208894 1
0.0746893279973941 1
0.17977895894786 1
0.673371974472001 1
0.516292214128643 1
0.358558952531417 1
0.234048576681856 1
0.335902629749638 1
0.07930057113254 1
0.560428030191273 1
0.180577804047255 1
0.375861721086635 1
0.433323575509955 1
0.292667092992505 1
0.53168557345977 1
0.338166212975614 1
0.804090092201815 1
0.426672058408607 1
0.0896149748504535 1
0.299246459161262 1
0.330732175451972 1
0.334325576202568 1
0.508158995539786 1
0.503238330525613 1
0.184986623844239 1
0.572640355971357 1
0.749810381852152 1
0.338029227972029 1
0.363102752192583 1
0.301777690641654 1
0.810355825017899 1
0.0981181674898917 1
0.0853657239368887 1
0.71435719682238 1
-0.176483201803136 0
-0.0416133205999392 0
0.57059581450722 1
0.190439763126611 1
0.362522389714044 1
-0.0768082430997483 1
-0.221508030595436 1
0.434142281914616 1
0.0656160044294917 1
0.178500496019554 1
0.19497815899706 1
0.0945469927296488 1
0.616746779026769 1
0.70583446858192 1
-0.0636813273298296 0
0.0184396531220115 1
0.698347626566018 1
0.645850043969517 1
0.51264919469974 1
0.137322198869866 1
0.31720248396617 1
0.251254454791903 1
0.644999695565202 1
0.220383841163987 1
0.353669913226768 1
-0.228560181323508 0
0.353048804191315 1
0.582872436005973 1
0.464831237470669 1
0.857756991588611 1
0.326773713314294 1
0.409433006604165 1
0.265012398622313 1
0.655863623942738 1
0.229365367357604 1
0.131607987391483 1
0.298512643565572 1
0.650261331033424 1
0.657923409281111 1
0.219400424607534 1
0.574335808706247 1
0.393579218674059 1
0.293719619211842 1
0.605061710763392 1
0.116169054068894 1
0.295030477125525 1
0.514847625885975 1
0.337486439687813 1
-0.0391586340110273 1
0.204593253532631 1
0.262831359725428 1
0.405114005617447 1
0.573887684438501 1
-0.0158053706071072 1
0.636345425149317 1
-0.0843372771780038 1
0.67984897048962 1
0.837672195676696 1
0.751368388473472 1
0.892239891310855 0
0.346278505397042 1
0.37405276927877 1
0.519173648639535 1
0.357743895733426 1
0.557218511227533 1
0.242082784830326 1
0.555725257624743 1
0.276164403760359 1
0.169271425535412 1
0.281597057759727 1
0.413239120233651 1
0.54193357369631 1
0.565532100751554 1
0.515525330570386 1
0.362532450213814 1
0.16701098584099 1
0.610692919241874 1
0.714286660962725 1
0.0626175935014325 1
0.562272789753604 1
0.343337240364885 1
0.603482440469661 1
0.168521536791968 1
0.43770010208041 1
0.187695387458445 1
0.454325513523814 1
0.814179914508436 1
0.428249579101224 1
0.534480359857464 1
0.6927536450824 1
0.586910997984337 1
0.152841784115201 1
0.778162105563945 1
0.264230849555461 1
0.0356635117650285 1
0.203302833465265 1
0.866595649969676 1
0.272676581804056 1
0.202092755038989 1
-0.319208262005703 0
0.431108410199906 1
0.135697083308302 1
0.31647874703599 1
0.236982628338111 1
0.87828599623211 1
0.668620353880192 1
0.413425562718018 1
0.73489982469849 1
-0.0732962612136609 1
0.128653360205015 1
0.0673943429544294 1
0.350617514578328 1
0.780558375500131 1
0.511136440031998 1
0.629787741202891 1
0.753275777227219 1
0.252647002836874 1
0.136664566271869 1
0.328257776762749 1
0.529340096603711 1
0.784217242031733 1
0.711681135143786 1
0.349880337799029 1
0.890391525194982 1
-0.0510715697324603 1
0.2951477392497 1
0.0853290759993712 1
0.203183516663521 1
0.001818159713325 1
0.545550319937524 1
0.54841455018758 1
0.182434897829176 1
0.760937574490725 1
0.339372349385404 1
0.0608730958785047 1
0.214073818275555 1
0.636636788670712 1
0.587387890577551 1
0.363748998035407 1
0.471279279191114 1
0.395045197981503 1
0.311602298118824 1
0.643702659606242 1
0.460322537512941 1
0.199107670130802 1
0.302973695624267 1
0.156781151339397 1
0.142635975044364 1
0.717937118712712 1
0.69492316915544 1
0.700539853289461 1
0.253087067212648 1
0.496447644790855 1
0.349796092330679 1
0.798463246780844 1
0.209518867861065 1
0.581359562223776 1
0.529989924710953 1
0.295787764023565 1
0.519455976265754 1
0.334473814117287 1
-0.0789400542618098 1
0.348491740553337 1
0.462788964749783 1
0.181691390297616 1
0.871937995124681 0
0.466104762556668 1
0.22285778354733 1
0.302952449324477 1
0.537498852904188 1
0.792725874564465 1
0.540377921135109 1
0.477456358013976 1
0.0294164346983943 1
0.903791757618154 1
0.23649975898211 1
0.122202797743297 1
0.414204047158091 1
0.547795245684033 1
1.04749397571451 1
0.161538116782372 1
0.0920976554952069 1
0.898780082139724 0
-0.129998660344736 1
0.612916673323503 1
-0.121825001149594 0
0.474498869261379 1
0.578987235252472 1
0.451968779710612 1
0.559909994664555 1
0.450034352239114 1
0.160155973517804 1
0.510510582243439 1
0.350298931770513 1
0.626433098000738 1
0.765111801295502 1
0.586296847250211 1
0.654372716487158 1
0.3224180732677 1
0.236934032022711 1
0.226794232055942 1
0.358126903260401 1
1.14203786363929 0
0.288188901141515 1
0.749300987069966 1
0.0915470203208101 1
0.753854636373171 1
0.652728317897843 1
0.431030550235248 1
-0.0426577377574018 1
0.168366093735443 1
0.518101105045942 1
0.644263972681243 1
0.344407748374975 1
0.329848473144226 1
0.491662015678302 1
0.241987346334062 1
0.683137424025902 1
0.181663829084889 1
0.51882080798932 1
0.502062476104239 1
0.303702210857294 1
0.281244032799163 1
0.325436847209484 1
0.231689727240716 1
0.757980100904743 1
0.364256509629326 1
0.429543007147459 1
0.157461013645563 1
0.486619842350223 1
0.0510580420435499 1
0.492085148891294 1
-0.0657644558617974 1
0.732850224354746 1
0.345516411753828 1
0.275786852218602 1
0.283835243128131 1
0.0382074165039268 1
0.429590915348525 1
0.710944300446288 1
0.280455116275195 1
0.433303203031446 1
0.290882013009207 1
0.416254776191702 1
0.555182547738781 1
0.223128296304454 1
-0.0267169495380789 0
0.619687541872532 1
0.78905458800691 1
0.622700108176382 1
0.391184168443836 1
0.396543824459923 1
0.259001252409435 1
0.423054543643731 1
0.184223505873187 1
0.555965775850975 1
0.117884322342262 1
0.564648953996999 1
0.189984411198848 1
0.824317385793477 1
0.339686102542531 1
0.507900213627864 1
0.337985586489762 1
0.401203316240126 1
0.340495731809102 1
0.0421391670613606 1
0.342396537570638 1
0.0682093464932042 1
0.560477679178992 1
0.282257125299766 1
0.46039804765203 1
0.519908426961738 1
0.675221133652992 1
0.22013839408011 1
0.552896532021216 1
0.556227716064008 1
0.327197270841777 1
0.23147298560276 1
0.371899677938385 1
0.286056619216662 1
0.379067152920495 1
1.06003511471664 0
0.670294257665148 1
0.73048868512589 1
0.285307030406521 1
0.353945951599981 1
0.123309241932996 1
0.355053002517702 1
0.109368823055743 1
0.197562369915963 1
0.398127298849022 1
0.41551893522825 1
0.598716861770044 1
-0.0185574189405232 1
0.511019067270341 1
0.274950811359291 1
0.510932492216483 1
0.118719700367625 1
0.509941618944248 1
-0.00427986471539957 1
0.511184354450666 1
0.32217494020398 1
0.275759148937581 1
0.401101792116149 1
0.223211516580828 1
0.272542491619346 1
0.150301493532697 1
-0.0613856230945389 1
0.49788180302351 1
0.180125612022503 1
0.725951039849095 1
0.374738723260697 1
0.168657242385778 1
-0.0420574909191735 1
0.532327458962736 1
0.514582050168514 1
0.368339942424726 1
0.52525480015846 1
0.473823242884676 1
0.0296495531123131 1
0.455471725165225 1
0.0867466030143522 1
0.361605217560229 1
0.167811785253019 1
0.388647900903759 1
0.454510662982725 1
0.578951802422964 1
0.404159765048658 1
0.178203368141708 1
0.461022109457412 1
0.348929436719935 1
0.351330956028522 1
0.474724491645159 1
0.39267235381106 1
-0.0428314506035413 0
0.656046836120947 1
0.633366209872564 1
0.588419178457754 1
0.282996980945301 1
0.507690761202105 1
0.165320184543679 1
0.131690526396767 1
0.832172762797207 1
0.511057986566694 1
0.605026356876995 1
0.421648922187052 1
0.189425459158396 1
0.580760587028477 1
0.536523537283507 1
0.103251065491073 1
1.04672748411182 1
0.582005871886334 1
0.677603543818594 1
0.140480335643747 1
0.265865371691384 1
0.470655033685699 1
0.138106688500403 1
0.675342589562393 1
0.850454052587095 1
0.65005528229959 1
0.572435123689296 1
0.530613215293697 1
0.611323886340224 1
0.426854543021555 1
0.181766674918113 1
0.646538240262694 1
0.348264069085026 1
0.291041916410788 1
0.591143526049333 1
0.6690214832986 1
0.39004789801771 1
0.0860172500259275 1
0.00510639194002467 1
0.136317669918339 1
-0.202274198828669 1
0.0819279285532868 1
0.543478096414883 1
0.364020407877832 1
0.167322652566395 1
0.289767874504674 1
0.195717603874427 1
-0.325964013744397 0
0.423744240225335 1
0.628211396928969 1
0.359302307102058 1
-0.00272113629338511 1
0.999815382174607 0
0.841496133583798 0
0.514697398673652 1
0.277046502715869 1
0.263526409231254 1
0.252525495071339 1
0.603032062268663 1
0.692116053424395 1
0.356656632243779 1
0.473546908975644 1
0.357380452103487 1
0.541332425719336 1
0.295042758331828 1
0.683086064007224 1
0.569014239761866 1
0.0785109196983503 1
0.268559873786124 1
0.408432122341052 1
0.512738144735237 1
0.843765439260874 1
0.653923533131329 1
0.490620604189028 1
0.449243219071711 1
-0.182612969973652 1
0.79734332144309 1
0.149601467122426 1
0.402588569471135 1
0.125769889561777 1
0.227879412119526 1
-0.0393354964034437 0
0.355893461758119 1
0.515747327130014 1
0.206683659119841 1
0.250849320128777 1
0.106803648645779 1
0.612369200200027 1
0.393160649291759 1
0.161044821394263 1
0.135084378643557 1
0.0417755147502124 1
0.362441941460213 1
-0.12540009009562 0
0.00245354431727425 1
0.740675695815848 1
0.125257914115046 1
0.268229117422423 1
0.585066695631173 1
0.33412040772004 1
0.148341524159584 1
0.494299131070543 1
0.184221018463984 1
0.744565291593517 1
0.568533381470117 1
0.580524154487381 1
0.430331186282882 1
0.649296749324239 1
1.08482946576146 1
0.249489092728424 1
0.502434296279756 1
0.179052596679553 1
0.107343772419864 1
0.0616933081585945 1
0.506154279909278 1
0.285966859548673 1
0.684590390402294 1
0.121888672098991 1
0.255534371129845 1
0.621264840781071 1
0.141329425727147 1
0.436541894907566 1
0.750952615816749 1
0.145040102350838 1
0.75453251329868 1
-0.069253141366728 1
0.819598143250225 1
-0.0256325027201936 1
0.365616732843909 1
0.307013182817652 1
0.088222902521169 1
0.35314374553912 1
0.525405581097445 1
0.339609614984174 1
0.743239474589048 1
0.900557406726155 1
0.268280305799052 1
0.160942071338299 1
0.160899586662952 1
0.607742000114765 1
0.161352105458233 1
0.897950223310627 1
0.511495492714466 1
0.442455695794536 1
0.366483644247888 1
0.22165792013801 1
0.1541546639171 1
0.320910169965583 1
0.213954279649923 1
0.00335306196330445 1
0.152617657819479 1
0.406357827438775 1
0.622370464367849 1
0.431610201973468 1
0.528182205185461 1
0.258016940929129 1
-0.0140694542177826 1
0.085141106044303 1
0.354120278043968 1
0.410659979981346 1
0.463057925647511 1
0.392151014194581 1
0.0914421295514056 1
0.146965178968642 1
0.604294959822648 1
0.266851189207888 1
0.706972492083724 1
0.567420456547024 1
0.497987352673739 1
0.504112664337767 1
0.637758096411135 1
0.465214611153728 1
0.445688307358409 1
0.489126873824437 1
0.715808341800694 1
0.445623033503593 1
0.796205771762118 1
0.538742764199643 1
1.0103356659208 1
0.379535471445983 1
0.119764665232149 1
0.564686771115196 1
0.0517078242423978 1
0.0147278078122935 1
0.107428567614347 1
0.474121725017681 1
0.721405790973503 1
0.709058874390815 1
0.44914663467094 1
0.77945575387379 1
0.582632255529105 1
-0.0518286346405075 0
0.2723756708637 1
0.480994565081958 1
0.0591608316986137 1
0.554041256492552 1
0.402131446500785 1
0.362344668724494 1
0.455815977560406 1
0.655123271191949 1
0.328423379813883 1
0.0567000050548931 1
0.233365339710685 1
-0.0818258011567953 0
0.234942970467236 1
0.686725716575694 1
0.227949879115845 1
-0.0657935378132263 0
0.189624207492273 1
0.072733604999337 1
0.546682269263231 1
-0.00205330827731557 1
0.472401705708758 1
0.439081657976333 1
0.0513705158709049 1
0.718511603500031 1
0.475127668056904 1
0.167177475937354 1
0.442100127097181 1
0.317252443209155 1
0.23388444704896 1
0.354628154891939 1
0.124265867004233 1
0.187560593981919 1
0.284540722664669 1
0.327993054219204 1
0.591224550672539 1
0.380329239600543 1
0.254243556969703 1
0.700100701439133 1
0.34468113332341 1
0.465359933785329 1
-0.22924911099524 0
0.841535548643128 1
0.172716813110539 1
0.411801820442753 1
0.131630196593128 1
0.615117075843045 1
0.467466855756489 1
0.183196631052751 1
0.424075477456901 1
0.0818038712211645 1
0.63740354540908 1
0.873909766428337 1
-0.108665408078182 1
0.563938453367211 1
0.34141636717006 1
0.721917074214354 1
0.463808292593074 1
0.690498830306836 1
0.48029619823993 1
0.580293916674576 1
0.346054887284551 1
0.540695584426792 1
0.0208008267468323 1
0.460647120017588 1
0.662186822035654 1
0.133745097167404 1
0.42362412056567 1
-0.0689481263796725 0
0.672279886207121 1
0.773316692899267 1
0.414136733469219 1
-0.23644633203269 0
0.71958710962492 1
0.423509619643391 1
0.335077225012418 1
0.362418201536295 1
0.332108245730985 1
0.0130285082444561 1
0.447170049356146 1
0.781460170866624 1
0.564875548753871 1
0.891829017734592 1
0.438360349120741 1
0.392245756668507 1
0.435550542318076 1
0.331602898595929 1
0.453112361683348 1
0.474440486717139 1
0.24476736241506 1
0.520139453240969 1
0.0319850704381591 1
0.35335286117049 1
0.885239135556211 1
-0.0833726019615351 0
0.230448992300667 1
0.207001152250475 1
0.355026568810649 1
0.275379540617088 1
-0.0368329911739127 0
0.489215908695497 1
0.229282194993832 1
-0.0497028319214 0
0.411945165819284 1
0.0165085840088381 1
0.203752474752055 1
0.484142415417859 1
0.404183020950908 1
0.27480916637129 1
0.711888526902783 1
0.425021910751206 1
0.504859551221451 1
0.184161333858732 1
0.0441570211881587 1
0.290829105301309 1
0.59304613279075 1
0.261004072451456 1
0.362659737656261 1
0.519961718897578 1
0.287734933385029 1
0.143383018284333 1
0.442219580476193 1
0.615730187794154 1
0.59331165274515 1
0.503174409786323 1
0.44230619829105 1
0.651264916127497 1
0.421151676214642 1
0.635306662452697 1
0.0036481190355077 1
0.343093602595487 1
-0.0100416166218095 1
0.68008706544006 1
0.142658167073712 1
0.331443301210752 1
-0.253089069658513 0
0.442526707048541 1
0.581821001889811 1
-0.0134824412404254 1
0.117074905642251 1
0.248624053596593 1
0.0478808730437406 1
0.32196722716778 1
0.333626804808744 1
0.261667050438904 1
0.552901910085845 1
0.352764106170258 1
0.635996504479638 1
0.371410393256654 1
0.503627735093531 1
0.58410098071987 1
0.207392388621841 1
0.381126626940352 1
0.134384617958678 1
0.546673807035533 1
0.645212456578068 1
0.625891334124227 1
0.810039172710354 1
0.273609977915941 1
0.243473045069372 1
0.472863062735404 1
0.404497487598202 1
0.0476439420243897 1
0.795092173130835 1
0.25769602505374 1
0.693057320755027 1
0.0135053356900765 1
0.351437479052179 1
0.367597743751473 1
0.663418110289195 1
0.572706357113115 1
0.661182380256156 1
0.167584275091234 1
0.22444113445556 1
0.455784875145662 1
0.649185364379757 1
0.353880658049696 1
0.738296260331307 1
0.443912845173709 1
0.271863712615759 1
-0.00750805567199114 1
0.398997125552704 1
0.649814405102504 1
0.675080202496999 1
0.698775521060078 1
0.603702641707678 1
0.214904824974455 1
0.0697537832327521 1
0.297303829206117 1
0.419339786398516 1
0.718430249363796 1
0.326731153373834 1
0.219240609182206 1
0.263068174972298 1
-0.017091028082415 0
0.929803471093876 1
0.308844619815419 1
0.502874601868879 1
0.360401488387738 1
0.14975475836805 1
0.182166869832506 1
-0.0540227400882357 1
0.22243314786715 1
0.109750953277653 1
0.290681638049532 1
0.279121926809233 1
0.467875225885829 1
0.374106350916102 1
0.529889260616176 1
0.235270107308481 1
0.496789547371178 1
0.461932886330941 1
0.0142982888943954 1
0.18511373310634 1
0.532157842197105 1
0.692777920824771 1
0.537753709558086 1
0.33240969135437 1
0.496407966104281 1
0.167684834090996 1
0.900785760149849 0
0.778920509202845 1
0.488762092387528 1
0.0700752216693611 1
0.600307110624609 1
0.709432962526721 1
0.901847267115264 1
0.938648109940515 1
0.469315507879401 1
0.629419222460741 1
0.382412751040704 1
0.631499986128098 1
-0.0990150252809092 0
0.467260163830699 1
0.66515051866989 1
0.122951674161677 1
0.675634078120895 1
0.515033918114306 1
0.302858442230552 1
-0.0778666299743059 1
0.507864055491953 1
0.384268287107489 1
0.483489510792586 1
-0.0711054623845012 1
0.274507145213666 1
0.167243614457741 1
0.678239471872508 1
0.24369512280615 1
0.646852651621273 1
0.2031936313653 1
0.310263880814327 1
-0.0800833089548754 0
0.0250468218274392 1
0.165644368566951 1
0.651567930291373 1
0.793029942381426 1
0.470919798017526 1
0.596109811192711 1
0.306155554985558 1
0.398497429700614 1
0.778367734203358 1
0.441094753144239 1
0.191414459787248 1
0.229217996088813 1
0.481859148741621 1
0.118323282836417 1
0.338623183844568 1
0.644941944335766 1
0.557233341844923 1
-0.0874220605194124 1
0.442987746680539 1
0.36560720973728 1
0.310043797573199 1
0.664978971302728 1
0.599300344923926 1
0.578029026922742 1
0.154473508234215 1
0.251025311368641 1
0.145852758744867 1
0.35332534058203 1
0.412705339092529 1
0.351958036534802 1
0.0261635400327867 1
0.45828315442908 1
0.582854375396114 1
0.955148586622464 1
0.7162840402998 1
-0.127015095800349 1
0.738759691070218 1
0.540822361263053 1
0.339177474115686 1
-0.0408468582911087 1
0.152554727075396 1
0.431816925885672 1
0.174725810462578 1
0.233641838596352 1
0.696895689578152 1
0.707899907578819 1
0.585102300908226 1
0.554253046736633 1
0.805142099368098 1
0.288789573734186 1
0.358864983148467 1
0.251962193682954 1
0.18402685624183 1
0.492544540509833 1
0.290657894159177 1
0.455849169188974 1
0.482867125776853 1
0.33861861690984 1
0.245967291132017 1
0.415835533829301 1
0.596955361664448 1
0.660162084921512 1
0.139773846247788 1
0.209721000748046 1
0.564608015454916 1
0.438350757575239 1
0.272259015465015 1
0.651755730363008 1
0.239761439714315 1
0.417254546127481 1
0.447394188982229 1
0.505781978073687 1
0.72003818330889 1
0.317407877999525 1
1.06181006626681 0
0.336023435377361 1
0.168171597909715 1
0.482336090887337 1
0.670749980948796 1
0.899827801270848 1
0.230441609971033 1
0.47026589310349 1
0.645673591262376 1
0.775141649897669 1
0.275695436278386 1
0.315871591754624 1
-0.482607405222008 0
0.210036984119681 1
0.866213867390067 1
0.200925494552727 1
0.87997706001013 1
0.704322841062735 1
0.934936053816382 0
0.219705919215886 1
0.714767427750749 1
0.391861433485314 1
0.579667263434168 1
-0.306979865256039 0
0.31194854146414 1
0.233229685945561 1
-0.138045085197144 0
0.788568655354398 1
0.332360982318197 1
0.223471271104324 1
0.445924593980432 1
0.466778029116222 1
0.550519628178494 1
0.172460592367643 1
0.28694883065225 1
0.491218861081959 1
0.550177397176902 1
0.780219657464158 1
0.639006998413691 1
0.0525117957346558 1
1.08138386527905 0
0.52118989541473 1
-0.0370513742582079 1
0.436911305176618 1
0.196528110288757 1
0.697190071718045 1
0.282961974217377 1
0.363020412783592 1
0.454938521929694 1
0.434588491227793 1
0.653702373814788 1
0.568303706239104 1
0.293484548654443 1
0.604656385188337 1
0.600580461746242 1
0.454599979588456 1
0.387851669004099 1
0.462004946121276 1
0.586158058920461 1
0.357524428008388 1
0.408691153001162 1
0.528939960228783 1
0.209165874535188 1
0.319062728421008 1
0.316296649384533 1
0.697346917072373 1
0.947518646981926 0
0.662791931536406 1
0.248948318441532 1
0.444552793073424 1
0.250723609720659 1
0.393126284627284 1
0.39981611280344 1
-0.00771923229554486 0
0.764112712252511 1
0.249037721201696 1
-0.0508660111813292 1
0.706447343607317 1
0.58107964203199 1
0.453812231604999 1
0.17965107784575 1
0.657904901816685 1
0.255232354246431 1
0.358534162053381 1
0.418850190586423 1
0.492659385281276 1
0.190990100739159 1
0.297179831211824 1
0.219268060747818 1
0.55866032230437 1
0.674857918900655 1
0.345011721116214 1
0.389256816596536 1
0.218684090894299 1
0.230116857729149 1
0.568982515910697 1
0.377807099208396 1
0.522244850810908 1
0.402282459689316 1
0.417514109603783 1
0.568475563293512 1
0.275313503978009 1
0.530615552001104 1
0.639111974848983 1
0.0559212201613029 1
0.570144524804605 1
0.733785675406102 1
0.51208707447068 1
0.19901469080204 1
-0.164978197474471 0
0.1179556138911 1
0.622603399061404 1
0.453116424490943 1
0.457367049338065 1
0.291993157715593 1
0.133224264662892 1
0.554571762354553 1
0.599015355987615 1
0.655531314291051 1
0.547275262912666 1
0.387369282982671 1
0.499948644479204 1
0.495722795866874 1
0.113236498367677 1
0.520243368084472 1
0.000913864716833825 1
0.100167247294559 1
0.240469420705835 1
0.932274762075017 0
0.143480087622877 1
0.455469242296283 1
-0.0431438394649607 1
0.350767027126974 1
0.918706255506487 1
0.749329379807455 1
0.238997570710542 1
0.852560537856484 1
1.072765798135 0
0.556201388213291 1
0.348663592206967 1
0.118497231444814 1
0.465923053657893 1
0.0597346845602849 1
0.172120513536157 1
0.246919402080132 1
0.218601290196081 1
0.470766503629269 1
0.842552231226111 1
0.20479046928639 1
0.790362166525969 1
0.518413680291078 1
0.190166975669021 1
0.21245307033685 1
0.191797904449095 1
0.643650650853881 1
0.0608600767008345 1
1.00882268612557 0
0.221590819196097 1
0.50266505834243 1
0.416254848803524 1
0.112643563382185 1
0.59775235824298 1
0.0986478086266259 1
0.469625623116416 1
0.103362111681059 1
0.118085868077689 1
0.0339034482588714 1
-0.120033984532306 0
0.274761479494819 1
0.16782748468373 1
0.348383080839625 1
0.802790931699608 1
0.58005843577774 1
-0.0441914296805676 1
0.74984859665631 1
0.44685298916047 1
0.200906024890503 1
0.339147805014245 1
0.540489908513525 1
0.109204415365281 1
0.389331479973893 1
0.486851856060585 1
0.53041294649594 1
0.608220832125395 1
0.235602034036819 1
0.290796196694779 1
0.751941191856097 1
0.217768584824232 1
0.950103392065436 0
0.656611630286617 1
-0.275455580906493 0
0.124198708720949 1
0.406343052218352 1
0.285196778887648 1
0.575672001861291 1
0.278223499469233 1
0.678005120494827 1
0.221773598718194 1
0.483397057488383 1
0.668194100309787 1
0.651505364918505 1
0.184842065899 1
0.53777642397505 1
0.273959542949734 1
0.928709654723933 1
0.422188639694219 1
0.295245318999981 1
0.207168154273239 1
0.222288040522888 1
0.160115842252937 1
0.640108320481106 1
0.339504447328086 1
0.716802399668283 1
-0.0626001887727354 1
-0.122505039658385 1
0.820704665872626 1
0.423959079738143 1
0.533929634629654 1
0.469503890731263 1
0.426347757788062 1
0.440084472276714 1
0.0117290036833129 1
0.441233484635772 1
0.360502587311636 1
0.273833660531907 1
0.648980335251466 1
0.534883503079131 1
0.579770556565359 1
0.289988846783232 1
0.123705165827462 1
0.237141629047357 1
0.485001798393852 1
0.790036140881396 1
0.468500901940375 1
0.438613993117275 1
0.363646189459504 1
0.272240327256692 1
0.272675977990912 1
0.504512194951731 1
0.56516154279303 1
0.499078597735036 1
0.453061030818292 1
0.738760247530061 1
0.186746113531256 1
0.487223688792117 1
0.20850838677406 1
0.366594159912395 1
0.376062398054244 1
0.555817658661475 1
0.0718143901789515 1
0.597083308009767 1
0.104186073809 1
0.462803892106143 1
0.640852931689737 1
0.493785423041588 1
-0.122429294025394 0
-0.0718938544381357 1
0.497436154475608 1
0.736355762533984 1
0.705865155852884 1
0.153640947049348 1
0.362328818786521 1
0.237302190335727 1
0.0314197018812436 1
0.577155399816947 1
0.56976707776566 1
0.413691612489085 1
-0.0224897966207055 1
0.383114093159337 1
0.820490902452459 1
0.57124627803749 1
0.561410812242177 1
0.552365817689617 1
0.396680462989243 1
0.115817003564993 1
0.317323490050319 1
0.857195982724934 0
0.479578860483573 1
0.316164123667091 1
0.0534376504703865 1
0.404399463223068 1
-0.18069320260086 0
0.305679881594161 1
0.115746939773942 1
0.838816086798002 1
0.290519978146817 1
0.443941285186707 1
0.0972611247003997 1
0.653874958428731 1
0.431975226682087 1
0.344648480466153 1
0.354817171759628 1
0.561109473468141 1
0.149298741110461 1
0.473143949309886 1
0.446520508826576 1
0.507320876961414 1
0.871544728663076 1
0.180065204584384 1
0.563869385046781 1
0.654638472419525 1
-0.126934343294604 0
0.277293373734149 1
0.680341590597389 1
0.283380319394739 1
0.295398071890616 1
0.430784284229174 1
0.304124538709804 1
0.154697637876056 1
-0.0747937003457369 0
0.220498626820412 1
0.194398914791334 1
0.539739229311114 1
0.514929530892193 1
0.182645943368251 1
0.545685553863191 1
0.4772169861207 1
0.443671659945552 1
0.354147937898781 1
0.276727233751513 1
0.483734304332921 1
0.642906323541044 1
0.0262259128411084 1
0.174605648665365 1
0.467227975846886 1
0.37743833372224 1
0.241231711600466 1
0.309939436979531 1
0.540564997602674 1
0.782637651180584 1
0.865299055928239 1
0.858681851591922 1
-0.00291796261428 1
0.39894621908525 1
0.47750920224641 1
0.63980596742109 1
0.389952442568098 1
0.371479946074127 1
-0.0848266330538466 1
0.622196238099854 1
0.509281802122694 1
0.328515877157051 1
0.290130260132066 1
0.419472023438938 1
-0.0955866746415221 1
0.189806209009405 1
0.32441316308013 1
0.413556007901268 1
-0.115998379694693 1
0.301689681695658 1
0.491818001438319 1
0.243734122244704 1
0.131149207944654 1
0.384628098294638 1
0.278476938025607 1
0.463147089542959 1
0.159594838155718 1
0.440847020105179 1
0.761020997321534 1
0.504434136537614 1
0.314593560321158 1
0.461618876846033 1
0.370925398956486 1
-0.155495833437683 0
0.943541071961386 1
0.551733685807948 1
0.245348352861169 1
0.309000745538753 1
0.388570412575046 1
0.0102216053060133 1
0.236664890097567 1
0.972115247022677 0
0.555352724930121 1
0.297194751529544 1
-0.112863267421854 0
0.501329131136441 1
0.297998898693549 1
0.586843028264883 1
0.312204986350878 1
0.850200166493849 1
0.190521332672843 1
0.390574118154566 1
1.01882422370193 1
0.516876313663261 1
0.0911256589795419 1
0.879939486386222 1
0.554131188290783 1
0.664458577018336 1
0.054235767784675 1
0.419134424232221 1
0.360281614295853 1
0.102976783273637 1
0.324840410779218 1
0.308227010132201 1
0.687840792053971 1
0.516709218128671 1
0.924605500386646 0
0.154870418282321 1
0.357703302908529 1
0.611368183814369 1
0.237659997158784 1
0.00402503303924916 1
0.21604548978578 1
0.207375595307455 1
0.892212955879181 0
0.331639143618529 1
0.801554079336139 1
-0.0410592605861631 1
0.169026753018039 1
0.196957981321645 1
0.641399278088757 1
0.35185564598361 1
0.117952620048825 1
0.372620642321668 1
0.500727083711266 1
0.534431387127981 1
0.451501548984909 1
0.169045521302728 1
0.133608691676125 1
0.414585983913112 1
0.170989250317159 1
0.731253649895163 1
0.316092801876639 1
0.805091795947114 1
0.741221072627992 1
0.475084039671603 1
0.481817753782743 1
0.594698260526775 1
0.159811570241099 1
0.956250143048181 0
0.266637590077358 1
0.345814909164122 1
0.216242465055375 1
0.582900607448688 1
0.771980828128441 1
0.513921801299962 1
0.138994159563165 1
0.470357668789255 1
0.203675897295089 1
0.441245057385347 1
0.284325508250529 1
0.78341074790077 1
0.117687242572754 1
0.0662370248350608 1
0.358759829806487 1
0.199707495255467 1
0.455802240212143 1
0.233451527619827 1
0.282467323961708 1
0.119972161719373 1
0.430931818085506 1
0.664615880180172 1
0.513120513410699 1
0.0879072477191202 1
0.387582701601761 1
0.284346578494876 1
0.405200745939479 1
0.00944905200779235 1
0.547767159374677 1
0.236313573392851 1
0.313881881036862 1
0.437003944679955 1
0.166319931669771 1
-0.157974700522368 1
0.0824692649671952 1
0.193313983592737 1
0.278699872818702 1
0.402548593146815 1
0.257304864693379 1
0.291090973496899 1
0.041476385200638 1
1.04371578922456 1
-0.214819206389317 1
0.411310121361623 1
0.37527090030972 1
0.694102447704028 1
0.162026597681327 1
0.418660062059866 1
-0.0226777240081638 1
0.303007010332411 1
0.199100849234778 1
0.128176642158043 1
0.107387210691941 1
0.411622085933609 1
0.700028928373459 1
0.880528006387039 1
0.1257120480118 1
0.843115968512782 1
0.706858226811573 1
0.146153297481677 1
0.27036243516296 1
0.535432128896626 1
0.633192557785492 1
0.521488294917511 1
0.515237766488183 1
-0.0554907833562729 1
0.311767822630313 1
0.912740675941473 0
0.381259209901579 1
0.11072717477855 1
0.140949570085383 1
0.67659544668406 1
-0.0979966907320192 0
0.143203122380906 1
0.180994103665782 1
0.124776118008026 1
0.231714201697877 1
0.665068049213582 1
0.706418822462635 1
0.605218449164391 1
0.145603165217157 1
0.524110600105902 1
0.450599746450254 1
0.629233787275038 1
0.645273369190218 1
0.488818306695589 1
0.280117914698195 1
0.457621925884608 1
0.682416883462723 1
0.573101056918566 1
0.24882560081792 1
0.345676200222606 1
0.899714362614006 1
-0.136977790424831 1
-0.127246158716247 1
-0.160232768266795 0
0.143932025825757 1
0.143135554408299 1
0.509530963762019 1
0.703886374819431 1
0.4301571640605 1
0.422146295803734 1
0.244018334651176 1
0.29643812741837 1
0.512474876507659 1
0.539722801635571 1
-0.327728942148088 0
0.631146199836803 1
0.273073506845401 1
0.310728691547684 1
0.25450344030278 1
0.453841430241907 1
0.141344951338418 1
0.503246597348508 1
0.452938958854455 1
0.411111038344817 1
-0.387350188522436 0
0.808016161354404 1
0.351693577225687 1
0.369956989913447 1
0.332826414970871 1
0.608318571899486 1
0.405219175599004 1
-0.0584869737147315 1
0.0800487378908588 1
0.268220893114647 1
0.11908853604694 1
0.35503302671356 1
0.211544563380596 1
0.244572076264343 1
0.780073380375795 1
0.493327928738214 1
0.294418606551082 1
0.537590927471637 1
0.471544383773943 1
0.248051968749303 1
0.86967941084657 0
0.534179766907873 1
0.594237961484495 1
0.570494664215352 1
0.396452003600295 1
0.157056844644081 1
0.392217844040375 1
0.701940620822657 1
0.45595244410019 1
0.233210354925258 1
1.09857255816989 0
0.426473134150164 1
0.537830525069719 1
-0.0448479568411886 1
0.186741555518089 1
0.412895610511964 1
-0.0276189682362109 1
0.347215923351283 1
0.461108885500683 1
0.742580865901155 1
-0.280407748118663 0
0.213055132096926 1
0.1655110356492 1
0.476192428399794 1
0.15085912682473 1
0.466245575342666 1
0.371386891554203 1
0.900521035150362 1
0.641235803192495 1
0.780060683988403 1
0.87437549890778 0
0.424712648921983 1
0.153425836277728 1
0.339946857227676 1
0.339201306761513 1
0.236100927602127 1
0.69040226720795 1
0.572513658023634 1
0.748215870517719 1
0.66542348019597 1
0.41354552330753 1
0.153765955753101 1
0.197255910688467 1
0.449182118439718 1
0.0525011206885711 1
0.437459114985895 1
0.254788574883946 1
0.314924709797075 1
0.479062324154805 1
0.087848676832286 1
0.45168918622586 1
0.432176242008641 1
0.13937709229932 1
0.635642402731473 1
0.432175931363694 1
0.0455916654260944 1
0.0986689102556204 1
0.160145966568509 1
0.19028175197414 1
-0.107868446788195 0
0.33832683559913 1
0.362158646373138 1
0.215315401380267 1
-0.0327148261157112 1
0.164045368956685 1
0.312599526942273 1
0.645734696734455 1
0.726638704831667 1
0.48972944551249 1
-0.133980550508487 1
0.178088325937893 1
1.01305314094345 0
0.405649238332794 1
0.00397946944246225 1
-0.0404670445975485 1
0.11538434446144 1
0.384842231112049 1
0.461038694891494 1
-0.369996453888806 0
0.198552816611327 1
0.00255760525364376 1
0.845577113096791 1
0.155932935397123 1
-0.124855673561978 1
0.115131932077739 1
0.572835185072525 1
0.435777005132237 1
0.770609952765971 1
0.622445838814534 1
0.310553533454696 1
0.325158875950013 1
0.270942762229432 1
0.361420558819047 1
0.232288777328998 1
0.247703983428147 1
0.214819956452991 1
0.234193994437368 1
0.485240856539662 1
0.250713445071159 1
0.511299096901912 1
0.0696662045514704 1
0.579101208211782 1
0.833250474753265 1
-0.0708669994065091 1
-0.0467087217882118 1
0.442754494301186 1
0.104307688717402 1
0.273888461046001 1
0.500149743875003 1
0.51530150998057 1
0.456040929937609 1
0.291199982744664 1
0.688246979810106 1
0.956788771286715 0
0.737391549834427 1
0.410700479929823 1
0.585113757990262 1
0.348132238870028 1
0.333527943423939 1
0.374700252433756 1
0.577026718706489 1
0.620651448802129 1
0.320602872771179 1
0.0992933058568101 1
0.536618589860068 1
0.0133929318756361 1
0.287716694345616 1
0.646506123978847 1
0.382926007807618 1
0.598633906638167 1
0.460389745597691 1
0.667855118080979 1
0.397823288933663 1
0.450236089273423 1
0.391240834492476 1
1.19445442587 0
0.728390838691866 1
0.393716086245143 1
0.415901855706897 1
0.0978536253842754 1
0.666961281049381 1
0.241279211889561 1
0.841844397207796 0
0.424874532124841 1
-0.0349286801430354 0
0.19376248352936 1
0.226005085144952 1
0.36173833194129 1
0.3763175584239 1
0.356302613244104 1
0.479952085252414 1
0.434234793305895 1
0.268046291772062 1
0.516552461944199 1
0.0200031330198788 1
0.368477827614407 1
0.399861448177718 1
0.714450254290128 1
0.68561947714954 1
0.525197596447748 1
0.411342210115004 1
0.18769456116434 1
0.313979027529202 1
0.277296429136377 1
0.553929673187541 1
0.658620361387776 1
0.430997607827334 1
0.487343802136401 1
0.423541398220485 1
0.330623819950052 1
0.38548460927295 1
0.48794988272207 1
0.158415005607002 1
0.260353947779628 1
0.464864847143765 1
0.14494466863548 1
0.17082656314685 1
0.668611594898401 1
0.849967430268738 1
0.39666448152491 1
0.520105651909875 1
0.512100930253348 1
0.537329183016795 1
0.306314360404703 1
0.111719527148863 1
0.418694029028425 1
0.678051947518863 1
0.490502112854833 1
0.0454127117530936 1
0.373084541901655 1
0.466886403639509 1
0.74336990140891 1
0.46040933243245 1
-0.117434394738092 1
0.341760898588339 1
0.67321194171457 1
0.22067871794871 1
0.419448113660404 1
0.363000901855966 1
0.48059447976611 1
0.563446802054133 1
0.342152138677508 1
1.02224216833147 0
-0.0226529178299125 1
0.349722063212743 1
0.456017247207597 1
0.445314710870182 1
0.562804272413887 1
0.563559573566288 1
0.384144800643744 1
0.186774670632158 1
0.303529984968263 1
0.811530139043492 1
0.355839137383594 1
0.203065588928112 1
0.745208184094704 1
0.0786794010277727 1
0.0616136021965694 1
0.432000706542915 1
0.668122212028552 1
0.543128607935512 1
0.205783277017509 1
0.488985773416796 1
0.40401715112897 1
1.13860750878345 0
0.663286262643321 1
0.682639197297174 1
0.719951273207826 1
0.153250023973884 1
-0.339326439404627 0
0.346697942694191 1
0.025366895569054 1
0.384644479441218 1
0.651718829923961 1
0.194147603038001 1
0.0219576048361709 1
0.493497938264002 1
0.496861427016806 1
0.323886420677675 1
0.327274275966808 1
0.228179786533286 1
-0.13658041222965 0
0.171737533285246 1
0.617201969954112 1
0.35494290712306 1
0.430925632043437 1
0.353716924895136 1
0.186081517580828 1
0.0398586279227202 1
0.198185009447693 1
0.0476366294324122 1
0.309913297471579 1
0.429655870555735 1
0.404873538744848 1
0.822280785952593 1
0.0184315056200355 1
0.478799211568521 1
-0.00138597065237585 1
0.182052597759019 1
0.139621170989262 1
0.27782012818594 1
0.586079583078396 1
-0.221350965722782 0
0.308431628294253 1
0.856181852888299 1
0.476180465909371 1
0.503498150348661 1
0.579125840445215 1
0.484154868594221 1
0.510677795345806 1
-0.248813572716798 0
0.608430137056595 1
0.262785310043785 1
0.809690568844325 1
0.648370384230306 1
0.639476329071782 1
0.195024896344635 1
0.387497226251606 1
0.57093427756971 1
0.555339347324599 1
0.32682878931127 1
0.343426699687124 1
0.107085426804851 1
0.0617076722115554 1
0.0975903660898568 1
0.404091815792709 1
0.467134710235544 1
0.178583209410812 1
0.556963117845541 1
0.292063712906871 1
-0.180962493136015 0
0.0782777125674677 1
0.104567100597948 1
0.517073599281528 1
0.13602013708856 1
0.830407247290492 0
0.249085744044142 1
0.526040297398468 1
0.241383921695252 1
0.540717918856517 1
0.357726884494661 1
0.290361839968323 1
0.665068536831626 1
0.489612072154566 1
0.438679299846455 1
0.206870606804275 1
0.470855901526824 1
0.262201933977804 1
0.037493105833887 1
0.739430449110295 1
0.262309251607369 1
0.182269400356824 1
0.298547787607746 1
0.37666738972892 1
0.152636952135823 1
0.674674427092461 1
0.199959458657513 1
0.566358807749389 1
0.717796085142572 1
0.224486355072374 1
0.0281479796577566 1
0.36750019774628 1
0.675945039974235 1
0.120966659804585 1
0.798753025157844 1
0.793783205765603 1
0.27882081458132 1
0.355390931251468 1
-0.00618574080012774 1
0.319794510493555 1
0.145861483164093 1
1.11118458370719 1
0.19967662665547 1
0.225039780804535 1
0.275217860310563 1
0.38572118585675 1
0.107066243477148 1
0.238002087120467 1
0.311331635282826 1
0.187750578818442 1
0.339183586500548 1
0.525228769922042 1
0.0539449486146386 1
0.313764089669845 1
-0.102766637315004 0
0.808534799617042 1
0.748199867848574 1
0.296132189444079 1
0.318838169833286 1
0.832076547369495 1
0.647732162440247 1
0.603203416005579 1
0.0386012503930748 1
0.132253793664429 1
0.413486475869483 1
0.233894339730289 1
0.0869243819682394 1
0.575536493959532 1
0.515699039431048 1
0.49348949653229 1
0.487279421876253 1
0.272498396634145 1
0.486370846877721 1
0.675510071148367 1
0.16187335573102 1
0.135637882400359 1
0.195372823384287 1
0.320320697506219 1
-0.312769624015424 0
0.422695234120939 1
0.300759459181174 1
0.132556201217914 1
0.154852390815331 1
0.222164271704874 1
0.695168536140112 1
0.715650377602349 1
0.772842124161049 1
0.623842261231099 1
0.627421229426231 1
0.658097722580083 1
0.524180022859866 1
0.484743057874968 1
0.425329148421076 1
0.95163716417184 1
0.862411803683369 1
0.378683562687371 1
0.33595869362194 1
0.0229426588385527 1
0.87832234423906 1
0.789634500492181 1
0.527346694405529 1
0.250325243245809 1
0.501006548445856 1
0.626761692943969 1
0.256410523368562 1
0.659952092341942 1
0.607919662688078 1
0.1775866561451 1
0.247312636370631 1
-0.207140747883555 1
0.165144599436726 1
0.36249387804242 1
0.110582778090176 1
0.57010298244369 1
0.605691667168702 1
0.336712841452227 1
0.0997139604865039 1
0.689401685293753 1
0.569361376954589 1
0.166665764975397 1
0.69753813969285 1
0.631014896889337 1
0.131465076982502 1
0.513406574843903 1
0.0503736007592191 1
0.582787553154575 1
0.635249889323142 1
0.0758499190151243 1
0.402868557949703 1
0.299335689924665 1
0.369941281979848 1
0.56859268658359 1
0.819081891722668 1
0.0660798688534037 1
0.730548231682552 1
0.137203999531855 1
0.635496862830849 1
0.173557568825711 1
0.52795391855466 1
0.597761782381983 1
0.631853600807917 1
0.784300541154903 1
0.600789499143316 1
0.548999533268944 1
0.267508045169159 1
0.328487424756251 1
0.03970389514957 1
0.0325490897416264 1
0.315793706844884 1
0.123793324356124 1
0.395219899617454 1
0.475095014618543 1
-0.158324638874076 0
0.281725519627652 1
0.555275584272327 1
0.458341527361474 1
0.183108381557929 1
0.925320896682502 0
0.506437135770047 1
0.328699354027461 1
0.654232667403484 1
0.447056388994694 1
0.522493126156487 1
0.249493475442123 1
0.663528277122376 1
0.731803200842372 1
0.44181834561659 1
0.203197771065179 1
0.0871031651996435 1
0.379148677462232 1
0.294189619228412 1
0.179003771216146 1
0.297756815888514 1
-0.135411687463659 0
0.646048110456325 1
0.619302403199731 1
0.558905597218928 1
0.0638666328730917 1
0.253524626427699 1
0.556337141331407 1
0.552924012206119 1
0.490353992803218 1
0.594954932732071 1
0.481091034797149 1
0.726836299010243 1
0.473782782197777 1
0.633032643402905 1
0.575283981433712 1
0.269494066901206 1
0.34462637866471 1
0.581735544665734 1
0.470879487459229 1
0.22398010401583 1
0.298101061464533 1
0.550069794126576 1
0.467145190089131 1
0.383491396689318 1
0.385243799224971 1
0.0872454724688696 1
0.536363012736122 1
0.0831123155483956 1
0.139434395181607 1
0.216644215733671 1
-0.357654432556528 0
0.157968186418354 1
0.480215981149485 1
0.721221707030002 1
0.561296482144193 1
0.590537532134597 1
0.730553724839823 1
0.411535539984111 1
1.06171467444173 0
0.637515606581857 1
0.0891065929579731 1
0.677199816161181 1
0.518532161689446 1
0.385833345659921 1
0.626321700977316 1
0.200818386854856 1
0.392137819848381 1
0.821261764080134 1
0.169837839736579 1
0.184626084878365 1
0.421886321154374 1
0.146236247835608 1
-0.106651655810039 0
0.506848888472525 1
0.361402686585981 1
0.136213479003368 1
0.138649552162457 1
0.532836597038007 1
0.154689769026231 1
0.110420815006889 1
0.226477408253631 1
0.584261116492694 1
0.0903999736567292 1
0.00202324114280847 1
0.210723839550059 1
0.202892417730311 1
0.569160218721511 1
0.370368513094745 1
0.489764502664099 1
0.75864635093508 1
-0.271206345607033 0
0.280143528412356 1
0.335512057213471 1
0.565172341519056 1
0.491844867334192 1
0.0451580945134879 1
0.548620695676022 1
-0.0744469966961138 1
0.609875209817294 1
0.838032288752155 1
0.365136438796545 1
0.242636993862314 1
-0.141300163275081 1
0.334004320848545 1
0.461764456327524 1
0.400994677914874 1
0.417530460443717 1
0.35537912625765 1
0.466997845494062 1
0.100741584872174 1
0.425984676660885 1
0.407685956300473 1
0.595505118639301 1
-0.0250732353087462 1
0.984520208615731 1
0.291982033016439 1
0.515238328626369 1
-0.107873881626815 0
0.164747239699126 1
0.322665237610629 1
0.88018015048718 1
0.771467678282008 1
0.119323317243286 1
0.561364470229867 1
-0.137901994396604 0
0.201696887753975 1
0.160095168022263 1
0.742480608805478 1
0.49797045470795 1
0.517793251801179 1
0.279539884517698 1
0.303483198410258 1
0.119981302176098 1
0.309914702941187 1
-0.067622216304738 1
-0.151862214108939 1
0.359291717579914 1
0.409159196575588 1
0.264034142998915 1
0.715580481671078 1
0.151567020196801 1
0.120713140082017 1
0.411319466068773 1
0.295467568421131 1
0.27104353249109 1
0.550312882311749 1
0.499812263725087 1
0.601005216642587 1
0.470779088372775 1
0.658607881080597 1
0.830426290690246 1
0.398734194729982 1
-0.0491684657533146 1
0.569394863677432 1
0.383449469890098 1
0.757264282295613 1
0.476806617245796 1
0.539900457387257 1
0.392257069421596 1
0.500759378136745 1
0.621274237623685 1
0.378269437090963 1
-0.0920842171896681 1
0.204946599372163 1
0.457851999344789 1
0.188670439582472 1
0.720987159283317 1
0.0676260865792606 1
0.679880143987396 1
0.963862542529866 0
0.84897616185576 1
0.322750305667814 1
0.64731558703829 1
0.468011577173194 1
-0.238106409647388 0
0.237722612615977 1
0.299191927661863 1
0.550217975493275 1
0.00330479817982011 1
0.284045471998535 1
0.167577181701312 1
0.313895318152643 1
0.360788935878062 1
0.367768000562622 1
0.293786030982008 1
0.247142800687594 1
0.164891598586022 1
0.351109277984545 1
1.10939226345763 0
0.40141625878448 1
0.538879771632288 1
0.2242200369179 1
0.434755307627061 1
0.619314519136328 1
0.550738847784751 1
0.393614134250051 1
0.1495964289801 1
0.438730007480167 1
0.435140694307827 1
0.212315511646985 1
0.174576626091998 1
-0.019011715837875 1
0.324463557976596 1
0.541773418361236 1
0.745971969100289 1
0.846636728361168 1
0.501824098259236 1
0.238327957223628 1
0.323739672387031 1
0.263618221197689 1
0.511462323935543 1
0.960013461638031 1
-0.236609738254924 0
0.139182086152386 1
0.443293632667802 1
0.600366842139481 1
-0.484333442594156 0
0.569324073418732 1
0.461063219395204 1
0.621927155606046 1
-0.126875441129162 0
0.261285608061526 1
0.242512238071801 1
0.428905863724621 1
-0.281154634264411 0
0.553391763989547 1
-0.233870724643512 0
0.249836087293292 1
0.439803403946368 1
0.258769556390281 1
-0.1437892042392 0
0.360416085730739 1
0.366928889087025 1
0.434238340455997 1
0.0445046484259312 1
0.670792189589813 1
0.620386109102692 1
0.200137458732432 1
0.216597536918506 1
0.434416982062424 1
-0.104036762276558 1
0.469101618831494 1
0.570059850672228 1
0.0894927891334633 1
0.392117865103729 1
0.783866021861236 1
0.543433824054678 1
0.417418296829171 1
0.427641588480859 1
0.419163316911482 1
0.401011432440244 1
0.173876662688585 1
0.404253533990903 1
0.425716227268799 1
0.969047750175381 0
0.470020778715708 1
1.01368214870737 0
0.510647710054915 1
0.676941832320215 1
-0.0210929202144672 0
0.283406299613743 1
0.281946391804848 1
-0.071919072270159 1
-0.00608731790770051 1
0.302754529760358 1
0.766638672930055 1
0.543060544478936 1
-0.0104760037375705 1
0.712583633637508 1
0.182286184375619 1
0.415397907852613 1
-0.383308676791339 0
0.777896516834824 1
0.275102741604274 1
0.355600970673446 1
0.601630149157507 1
-0.071936910166892 1
0.453853907589281 1
0.481016514306464 1
0.738409832752399 1
0.828312484712509 1
0.0975516039775517 1
0.346330541949068 1
-0.119230418277592 0
0.373256919065586 1
0.236469670378083 1
0.177979713963035 1
0.196648966477719 1
0.624374245648152 1
0.427855797903313 1
0.568836698964681 1
0.353580400007225 1
0.556964926624395 1
0.432748980069604 1
0.659528656646246 1
0.671017171992353 1
0.522966300541017 1
0.278572184252957 1
0.357822131214964 1
0.963762246807529 0
0.47027463484986 1
0.461700904195822 1
-0.0726597148358826 1
0.646863025076858 1
0.583413987497557 1
0.260536796475596 1
0.44314962089102 1
0.543149659826722 1
0.232326390508981 1
0.273010999152975 1
0.635949275591441 1
0.0378675448980912 1
0.608166401669297 1
0.183592774961158 1
0.603132996389637 1
0.293857534922312 1
0.0690365099456963 1
0.761426184010425 1
0.301112304819103 1
0.269830576953764 1
0.0132288357302406 1
0.405982951769327 1
0.129016468113527 1
0.322713214376117 1
0.725734470196485 1
0.378757972462221 1
0.656043151310093 1
0.716774410617908 1
0.261301286152552 1
0.0452370651125391 1
0.221598456112306 1
0.825738708564726 1
0.384169836851037 1
0.569687800606281 1
0.793209219353372 1
0.179711997762609 1
0.514554251538279 1
0.0877780022674724 1
0.587614103826799 1
0.795988205612755 1
0.440023751901341 1
0.541222388605937 1
0.94629912538835 1
0.70891692246199 1
0.494251099684064 1
0.238088855879421 1
0.320783065502128 1
0.453841733994445 1
0.563431875204368 1
0.18214680166298 1
0.216303277196682 1
0.339175736794531 1
0.0863150061778268 1
0.218762762224705 1
0.188324809567663 1
1.19670097461113 0
0.559839022061094 1
0.379254711362461 1
0.805021542079705 1
0.981987826894077 0
0.469487416042167 1
0.560313098670053 1
0.527981522704505 1
0.162916483590295 1
0.292028687354213 1
0.852128539935441 1
0.934139652536536 1
0.575747681473803 1
0.416860649991313 1
0.305990000925351 1
0.545389080917721 1
0.68417463990807 1
0.594291551331867 1
0.392396446712529 1
-0.0666851884064346 0
0.818116393086178 1
0.45140581887114 1
0.448210995615235 1
-0.165510056235918 0
0.075747428961708 1
0.542141539722934 1
0.408031727942132 1
0.454874116629974 1
0.594219243960634 1
0.353175563067814 1
-0.0249371905417103 1
0.344715297002106 1
0.289059520131462 1
0.282090017626031 1
0.175584523672723 1
0.512817266209058 1
0.319106149502733 1
0.689877498984937 1
0.434950763390321 1
0.419170222663556 1
0.286873523617627 1
0.310340334714176 1
0.58234519353062 1
0.448682577955053 1
0.545763552460659 1
0.976713281976045 1
0.613241803339955 1
0.3857648515775 1
0.0773320242401631 1
0.411885551761012 1
0.678050534455583 1
0.655473519229954 1
0.484545467509578 1
0.772978245199866 1
0.0661647092182505 1
0.310205008205926 1
0.492721163637822 1
0.858041710053281 1
0.17231253711185 1
0.822696930025741 1
0.174309448103075 1
-0.246560753465457 1
0.582605359961986 1
0.588222634834769 1
0.299774562532712 1
0.152673011649196 1
0.105521067876255 1
0.141138147571567 1
0.690141807636756 1
0.367463319339003 1
0.511625548354564 1
0.526394996591192 1
0.295948975313941 1
0.965612338676548 0
0.283325759224606 1
0.268982483573136 1
0.256017848830537 1
0.373877384560051 1
0.345789404436042 1
0.792624692122053 1
-0.0315744647887228 1
0.212415996015313 1
0.29157345512924 1
0.57130569419747 1
0.808630318314214 1
0.313292756069437 1
0.822777382070414 1
0.37998914109803 1
0.592678459527307 1
0.107397361958788 1
0.275986879058207 1
0.650923644836045 1
0.543947601873894 1
0.0845537006614599 1
-0.0644570672395273 1
0.578572520055267 1
0.206983437314731 1
0.268844122319094 1
0.277680183275486 1
0.225910747653892 1
0.575012343443764 1
0.870571779821717 1
0.33469169188629 1
0.383598819623368 1
0.433111229926355 1
-0.0897779018515857 0
0.959380188677367 1
0.455262029868389 1
0.445734012515043 1
0.411269833478766 1
0.623524432749599 1
0.46968196029037 1
0.712285547360084 1
0.607125275132974 1
0.667635105009569 1
0.117371666679905 1
0.410261828549365 1
0.546271302563014 1
0.487196826158772 1
0.40208062212694 1
0.517568243817511 1
0.479188284436835 1
0.15191347785368 1
0.366515531390414 1
0.553097180232044 1
0.117837800589286 1
0.21331510298322 1
0.825546197984846 1
0.338349446671806 1
0.370178363615721 1
0.403322935012695 1
0.770339014150837 1
0.67945796248251 1
-0.19997980727786 0
0.139029586571971 1
0.424941579764995 1
0.169953729910569 1
0.187585563176355 1
0.555383033108121 1
0.280482613997007 1
0.309995435067187 1
0.481229169634581 1
0.128212481347763 1
0.0975933150377624 1
0.890045296801381 0
0.0300294485547477 1
0.881365589513575 1
0.279578868790751 1
0.94619123351513 0
0.164334906851892 1
0.454372816222225 1
0.549133115647764 1
-0.00015038779655367 1
0.374720814269422 1
0.0866462638432622 1
0.143298437255341 1
0.857147902413433 1
0.641996774829728 1
0.241546499248357 1
0.820618747087191 1
0.515416958500747 1
0.434195232866213 1
0.411514939208801 1
0.278759438702544 1
0.095561404676413 1
0.492181776141626 1
0.758353434412178 1
0.131898536955416 1
0.124207746856133 1
0.479818250844422 1
0.334472146575327 1
0.410892500221002 1
-0.0654934099242439 1
0.364236248013213 1
0.436221688799302 1
0.497913528514367 1
0.737641473631957 1
0.143358403216596 1
0.0470066537272082 1
0.515562701677907 1
0.352799480566163 1
0.342418887843694 1
-0.212630755862046 0
0.271613522576355 1
0.681626226483514 1
0.568920378166902 1
0.388692146409825 1
0.210921324312749 1
0.103401108680151 1
0.291336082492428 1
0.207774017637264 1
0.202744053674599 1
0.866714646817416 1
0.65020805695213 1
0.335078048709961 1
0.655586238299572 1
0.254029914822472 1
0.446234621506633 1
0.799650547542707 1
0.431854242944237 1
0.152537692469582 1
0.616986639785085 1
0.182632061816697 1
0.90950037062254 1
-0.107544893297396 0
0.387173215468853 1
0.434968978745531 1
0.475320464058434 1
0.838911993249404 1
0.631058605273568 1
0.584444983383083 1
0.557523654776597 1
-0.0162273590049767 1
0.530302591732083 1
0.204795662085704 1
0.102465922131523 1
0.497917170169537 1
0.296256066675926 1
0.626993759939681 1
0.729521184079383 1
0.750987511837395 1
0.00128346076470877 1
-0.209446222921995 0
1.0941613370682 0
0.385410141539869 1
0.762074784409085 1
0.361620734501591 1
0.365410452849299 1
0.243594975565379 1
0.764791936510147 1
0.567254615925008 1
0.0476224176596756 1
0.560133278119154 1
0.745576556790183 1
0.408708202279225 1
0.388136714658233 1
0.713130581691151 1
0.273667517718476 1
0.0506695686601444 1
0.339362696848301 1
0.839636997522128 1
0.41599530530104 1
0.449638914848358 1
0.483336078599267 1
0.229260412146842 1
0.372070206265064 1
0.270589630703971 1
0.262431511411976 1
0.719959779694204 1
0.47376408876591 1
0.602019300284857 1
0.381407045145043 1
0.435824377385134 1
0.415257194403472 1
0.194305231307061 1
0.416023761463625 1
0.273394854376941 1
0.89907410843641 1
0.272791354384831 1
0.360974784168696 1
0.404928256256379 1
0.482267087064667 1
0.182934790151306 1
0.126857855860822 1
0.921001203943192 0
0.708218041003404 1
0.398323953065801 1
0.419957372466091 1
0.547264867723388 1
0.0485857463713149 1
0.907302231401192 0
0.298873360315173 1
0.0779683052954796 1
0.465293946686423 1
0.157111984242482 1
0.363931740293052 1
0.0927861695810416 1
0.0124247551726719 1
0.383399190831029 1
0.311454699770369 1
0.801414861028315 1
0.484010480576876 1
0.125737258243461 1
0.292174509932963 1
0.566449077180289 1
0.609585797272174 1
0.618375563712519 1
0.396658768044425 1
0.169798365784774 1
0.707493258834783 1
0.382043678184512 1
0.567615819627299 1
0.322838310737381 1
0.490718925613368 1
0.153191617825756 1
0.626781665591229 1
0.375820863199135 1
0.699467443502429 1
0.379697314770546 1
0.507415844127088 1
0.215703714682678 1
-0.0516552165754521 1
0.659498011083277 1
0.607116303683714 1
0.577678294441261 1
0.134807600030792 1
0.477796377903383 1
0.501092493409426 1
0.323388104191268 1
0.226606906925385 1
0.653190298276948 1
0.205448942140016 1
0.0983372037656609 1
0.171945606699184 1
0.201402655680802 1
0.507032416950578 1
0.0671013006921786 1
0.86296397414951 0
0.444874080119606 1
-0.31082824566683 1
0.258550794965265 1
0.286786586883762 1
0.0757611613073112 1
0.471198213377981 1
0.213850466619573 1
0.771184884488094 1
0.0167016880172473 1
0.546957255871414 1
0.582656462804606 1
0.555381667689665 1
0.582568367870699 1
0.598995083458168 1
0.28523334162325 1
0.431557883661688 1
0.378005196489404 1
-0.0491378468883682 1
0.183175516114508 1
0.568566561798469 1
0.554905659200879 1
0.535479461780353 1
0.464837371355742 1
0.101409792137009 1
0.397363145903736 1
0.274741244595671 1
-0.0763117209837102 0
0.562553302777678 1
0.191525089250286 1
0.42367819445794 1
0.20442293759584 1
0.339626571699959 1
0.553670062573415 1
0.440647082940594 1
0.0874639291823803 1
0.679602428148167 1
0.463395956690108 1
0.230924297033008 1
0.184018863313992 1
0.707527202364843 1
0.225105920051843 1
0.656273604439875 1
0.351092724899491 1
0.637098820277076 1
-0.0410590545172634 1
0.56027323851276 1
0.134018325396007 1
0.171461258560779 1
0.617759342741303 1
0.00362896779119595 1
0.955780013286659 0
0.67787260806563 1
0.0693366081574217 1
0.392424880982379 1
0.67415880727108 1
0.946705077460763 1
0.72335926471322 1
0.461752891737922 1
0.667745823676986 1
0.577852813358963 1
0.877399337273794 0
0.529325360933409 1
0.505405013055421 1
0.550260873142429 1
-0.0925064595134243 1
0.500426007205782 1
0.0800145141230739 1
0.430809843299925 1
-0.109532765926564 1
0.422247440110262 1
0.433209956672138 1
0.482545255333946 1
0.436316863359454 1
0.13934997290173 1
0.198516032499389 1
0.309345180150446 1
0.196624968764906 1
0.333583776954252 1
0.411345833560372 1
0.565382244792827 1
0.558048398314225 1
0.124696863952205 1
0.638946064069182 1
-0.609016132654963 0
0.281931036100177 1
0.834643503537364 1
-0.105147947420065 1
0.625575756736731 1
0.376249549069126 1
0.0468700013714651 1
0.257548368252864 1
0.563092840887621 1
0.605962655733249 1
0.452526786725163 1
0.547669525981468 1
0.308518713488137 1
0.183056860237724 1
0.4406787821097 1
0.2794582624891 1
0.613038179541635 1
0.525587097379581 1
0.512223830612845 1
-0.141191848538727 1
0.63116388340706 1
0.239683351964509 1
-0.0439630640400388 0
0.206578266463664 1
0.515554955560111 1
0.564668596752086 1
0.348847515329901 1
0.481838433772041 1
0.266887056561811 1
0.0529108940265651 1
0.297569659009769 1
0.208198812229788 1
0.525019790234578 1
0.244979961920955 1
0.421100365673215 1
0.689865236661232 1
0.611027025797018 1
0.337248215769693 1
0.43743022522261 1
0.0602577513745682 1
0.736324003620984 1
0.157664403455482 1
0.383447201592362 1
0.559365699102649 1
-0.033587271679373 1
0.469523363350522 1
0.434806978321841 1
0.183710355261414 1
0.188712177316599 1
0.187074438978578 1
0.223863154106227 1
0.313303410186023 1
0.0412697615641956 1
0.384827331865323 1
0.36242090301869 1
0.3519621216811 1
0.308618571709796 1
0.340544423960896 1
0.0302172132134015 1
1.43668968361379 0
0.422113230816422 1
0.829765292011854 1
0.161818221152985 1
0.35630630052916 1
0.337270577764814 1
0.206845145665411 1
0.462264914259114 1
0.466023474310747 1
-0.00754576065410884 1
0.646788902842731 1
0.660328179764429 1
0.618615902005532 1
0.391864356720943 1
0.178974475720895 1
0.206623387300585 1
-0.350121156248858 0
0.583971783185234 1
-0.00934774104015082 1
0.670078310846611 1
0.321130120754651 1
0.358034072088146 1
0.319597258635518 1
0.144006288367451 1
0.569162622300591 1
0.684111331192118 1
-0.1350263320329 0
0.596404488676378 1
-0.0943338660763427 0
0.59363954997117 1
0.642569183330497 1
0.561106491861722 1
0.322563954437851 1
0.723620502386902 1
0.612861204709842 1
0.187544219101577 1
0.375097483951568 1
0.221454337363114 1
0.803529202234403 1
0.266734622099775 1
0.246222958242301 1
0.768171029205648 1
0.173975417994467 1
0.202564070075047 1
0.163698475235072 1
0.42190567797197 1
0.132695094938118 1
0.279971784128968 1
0.497913661311801 1
0.540703827211842 1
0.480110248819463 1
0.299373491145137 1
0.393888511454475 1
0.840952762145367 1
0.751443432071408 1
0.79261651790367 1
0.358508450715564 1
0.712446776782033 1
0.57356176344423 1
0.505229031620363 1
0.247359914434658 1
0.665031271521813 1
0.36583969478093 1
0.563620842471401 1
0.157511876995499 1
0.123337225043245 1
0.431827881691402 1
0.367752156049692 1
0.330628756519447 1
0.222579488393594 1
0.585268482835147 1
0.652619255090268 1
0.818965071827207 1
0.385965856480038 1
0.316436958923555 1
0.501958994032602 1
0.444242236384276 1
-0.0499942902856441 0
-0.060273308638258 1
0.196496003363305 1
0.362294390309578 1
0.593497489031906 1
0.467240350842442 1
0.168381720056942 1
0.263073754026241 1
0.194048854525298 1
0.328804111969481 1
0.461306752027826 1
0.0930111364469115 1
0.600743807940362 1
0.643864412018804 1
0.495768868055401 1
0.202854065871908 1
0.33559797739276 1
0.311731343406985 1
0.0252657417897862 1
0.649671412253492 1
0.298959521552093 1
-0.0751204248779569 0
0.524189801153803 1
1.04239201185525 0
0.519198735366439 1
0.173359197569654 1
0.716654284410418 1
0.383841672661888 1
0.33635469628044 1
0.570070879410867 1
0.316400970178213 1
0.199247421303592 1
0.124245465524 1
0.587376863249996 1
0.328474568430598 1
-0.0969761841764355 0
0.516032489115324 1
0.876130502093945 0
0.531773318406804 1
0.103042962165095 1
1.1763778842022 0
0.514338350869067 1
0.235252202852224 1
0.0685482396873415 1
0.104827971131028 1
0.979261387483759 0
0.187771943991391 1
0.779955516253952 1
0.668683674925561 1
0.140806798151132 1
0.127189208408354 1
-0.0432864561514148 1
0.374735707413397 1
0.137876882794493 1
0.723262981687641 1
0.468921607203026 1
0.932120833829405 0
0.194442059368073 1
0.0554937824435397 1
0.812037105857975 1
0.207763601509255 1
0.0877280232783537 1
0.0182445384682096 1
0.59312378679681 1
0.314785627756291 1
0.29685017348188 1
0.175852554493008 1
0.84128146740436 1
0.459165971517555 1
0.69928746624135 1
0.511092245577145 1
0.412054000078553 1
-0.181589461015555 0
0.774934300789553 1
0.521609699371948 1
-0.120072166252602 1
0.161222639556589 1
0.264645125080103 1
0.49021753442882 1
0.222537228656057 1
0.0977688162601089 1
-0.0887625509446209 1
0.620208129826519 1
0.0801147632972848 1
0.108804236642415 1
0.047727688793506 1
0.352858533867505 1
-0.115894153097109 0
0.150493203326628 1
0.735105746042266 1
0.769290672117266 1
0.444581216882225 1
0.47163698545296 1
-0.0363868384920546 1
0.20145768855527 1
0.399921259157135 1
0.143525511287368 1
0.358750602318306 1
0.378047307464229 1
0.385870958947016 1
0.693786128944399 1
0.0916189792739804 1
0.982219748386876 1
0.018285803782371 1
0.545047046108584 1
0.065946575933268 1
0.929251967812844 1
0.432719005393316 1
0.583502968960735 1
0.0260568123385233 1
0.618042522032343 1
0.074803872306725 1
0.294300720929285 1
0.59685161266527 1
0.0261986450005742 1
0.308487478967868 1
0.363212032931595 1
-0.116650198283266 0
0.416103456074105 1
0.140963498514003 1
0.614706979650957 1
0.410499183994653 1
0.613503406895749 1
0.501473161673308 1
0.454923090259914 1
-0.177827326222627 1
0.693803057778688 1
0.799121681210476 1
0.340687892090823 1
0.462606944484583 1
0.383411662387647 1
0.108687446603896 1
0.276052020052656 1
1.07114444457298 0
0.799670103057537 1
0.336627959302008 1
0.283777415176244 1
0.466648968069129 1
0.448562058711613 1
0.55802331140756 1
0.0530143747788023 1
0.114912425268376 1
0.220354661838478 1
0.36594049062441 1
0.571800199371958 1
0.289009455330641 1
0.61889891783445 1
-0.0401359000632677 0
0.800640254528118 1
0.383644568897896 1
0.168267246512878 1
0.419780724382422 1
0.0865597896625396 1
0.330598995884995 1
0.442721221755533 1
0.494029406771487 1
0.256357940361294 1
0.724436140017644 1
0.445898959511769 1
-0.108539342192154 0
0.774466896919313 1
0.560151340362993 1
0.735620330693075 1
-0.159685667054942 0
0.20732359846387 1
0.168233490987579 1
0.178398329590464 1
0.244581350663233 1
0.485537019231261 1
0.34577483079526 1
0.678644466025375 1
0.527657292821949 1
0.628327993277439 1
1.5229987818572e-05 1
0.398445242489024 1
0.480193739532033 1
0.0183607305551497 1
-0.040951123433066 1
0.500977579669213 1
0.43074131926268 1
0.369640324453228 1
0.198738275562103 1
-0.00961162803455666 1
0.374225209317481 1
0.134419260626334 1
0.325028516435864 1
0.382115732959992 1
0.622146171856516 1
0.812120692742218 1
0.0101027215128328 1
0.518250474662276 1
0.414615602646057 1
0.774337514883713 1
0.190715893571977 1
0.451429859384902 1
0.746340909395967 1
0.511051392053348 1
0.592688215062324 1
0.136019596262826 1
-0.0718247267501241 1
0.86656082721832 0
0.233974126074392 1
-0.0562677618310666 1
0.300485881791934 1
0.328228725786481 1
0.324963787995596 1
0.460752904531817 1
0.509675616782747 1
0.307473956983117 1
0.200929907094846 1
0.25172050823051 1
0.353211084977085 1
0.682134533688515 1
0.479341286907517 1
0.625008966334748 1
0.746396256245556 1
0.272930698673282 1
0.64404788000088 1
0.761317469801548 1
0.20447730153115 1
0.164279427777792 1
0.464072609553558 1
0.898892550723316 0
0.276426043312848 1
0.590933704641315 1
0.367098679074668 1
0.64741183896999 1
0.113267288171743 1
0.46129853760304 1
0.197107055555821 1
0.190906917257654 1
0.813912513167862 1
0.620265242510811 1
0.0155094290526924 1
0.416130733961639 1
0.521639992774625 1
0.103782178173114 1
0.340722805963674 1
0.0511332543166294 1
0.607015543690308 1
0.360627982104905 1
0.214242030230369 1
0.277703669649567 1
0.218585502592144 1
0.205390872909783 1
0.350002739538189 1
0.611667783271694 1
0.362736429874709 1
0.325950522588037 1
0.324297574383055 1
0.95670952657489 0
0.391048265088911 1
0.675155989076033 1
0.93059476195978 1
0.387183287694115 1
0.410590117330423 1
0.719864565683419 1
0.70708886257693 1
0.565815970922429 1
0.286948647558532 1
0.613085488577339 1
0.315527251710393 1
0.351590304785365 1
0.138966347808033 1
0.215637656917466 1
0.62451101007163 1
-0.0162217264080309 0
0.226482414951891 1
0.16455124884616 1
0.431564579044062 1
0.133013622749617 1
0.417596989590969 1
0.393448471364351 1
0.235723681695159 1
-0.0370203337608367 1
0.708110489352057 1
0.382244447451115 1
0.466058664835471 1
0.631670389104035 1
0.569383721093264 1
0.328083967797457 1
0.437037069449751 1
0.652372760898747 1
0.308363243555535 1
0.778896872787607 1
0.455511535525644 1
0.663452658340825 1
0.245723119439947 1
0.408600967536176 1
-0.135285680870471 0
-0.0521330537970987 0
0.208920934467045 1
0.198119537556555 1
0.285185535607591 1
0.169763783966993 1
0.0814276186933842 1
0.535828771833964 1
0.599326537985599 1
0.606829161624578 1
-0.0991259390710201 0
0.657604269056606 1
0.363507882064789 1
0.616205163988026 1
0.242070703994702 1
0.580724182993432 1
0.400375003156833 1
0.126432077990609 1
0.369135195639983 1
0.464595024810425 1
0.55073573208788 1
0.248792638985728 1
-0.0750471506294855 1
0.31660263583368 1
0.877655741906427 0
0.705908445527215 1
0.50630600009356 1
0.413414630839695 1
0.359734295422195 1
0.631834309777906 1
0.5051685762491 1
0.905202390696777 1
0.165324434629434 1
0.79610484702756 1
0.389602559155119 1
0.39736574635587 1
0.412988603020998 1
0.103714643064884 1
0.464041072819546 1
0.214799942867819 1
0.35443482251858 1
0.423143864788645 1
0.328179825900849 1
0.469930102017255 1
0.772317972625302 1
0.6225522492659 1
0.125684536191314 1
0.460754077292072 1
0.650314215078239 1
0.269333699108316 1
0.314219675989197 1
0.527762380643674 1
0.458240104566234 1
-0.273675491900568 0
0.693340386803554 1
0.492475495905748 1
0.40175379174398 1
0.637903549670308 1
0.352726202647941 1
0.288026036104836 1
0.680939589394714 1
0.418722539483841 1
0.471641174296858 1
0.620989697681712 1
0.637522067081035 1
0.6958072156326 1
0.383401225551324 1
0.537762526781638 1
0.677084904757538 1
0.401900688537359 1
0.763895376288514 1
0.341179896024662 1
0.66723952138144 1
0.332293577204871 1
0.262640064805693 1
0.0917395437359164 1
0.608577655352773 1
0.660989785316668 1
0.262485651117297 1
0.266444139749473 1
0.273591035542546 1
0.646723885129812 1
0.713075674415641 1
0.484951037417725 1
0.765789739792525 1
-0.156075710925415 0
0.326641976051841 1
0.428422782316644 1
0.765395030216659 1
0.741641705154234 1
0.612842794324328 1
0.728160068714118 1
0.359830747078696 1
-0.00439034335231841 1
0.595540517421167 1
0.394386390513355 1
0.174480909596242 1
0.413074372313526 1
0.689384135448684 1
0.614125804267036 1
0.324079198510619 1
0.524143809213148 1
0.287053171608632 1
-0.00139417612501 1
-0.0689195470657314 0
0.157806686376154 1
0.52852388497266 1
0.622417533103589 1
0.472253317755737 1
0.112628581590144 1
0.536838811400226 1
0.0436328864218763 1
0.483770271224813 1
0.258226464172692 1
-0.182266170789829 0
0.699293678257975 1
0.750701715154549 1
0.304098578515536 1
0.0159069929737706 1
0.240074987865022 1
0.347433317365256 1
0.173950378772552 1
0.681891715872849 1
0.255571415707325 1
0.00706965090439617 1
0.0871978746241878 1
0.341402484410409 1
0.492946786543433 1
0.620598633685092 1
0.773227162031503 1
0.583290933458107 1
0.278584966055773 1
0.394895461156403 1
0.799525565753926 1
0.601984928118849 1
0.395099583726136 1
0.357574486663835 1
0.432912535010223 1
0.860136269108197 1
0.395913994303611 1
0.121597358966006 1
0.165126480156722 1
0.361426308870592 1
0.297449175710938 1
0.360687103945284 1
0.877151296449483 1
0.17342086590774 1
0.0485321809338855 1
0.565783897352285 1
0.375919015622856 1
0.675901591513159 1
0.287026785014841 1
0.338188918805589 1
0.0604242660074894 1
0.39424832342275 1
0.341446117362396 1
0.212955179609778 1
0.332587463988208 1
0.612195957631166 1
0.673075935898026 1
0.136279334296839 1
0.572943458730311 1
0.266632743034146 1
0.541939403665363 1
0.553680041231459 1
0.277459790437874 1
0.219896731436151 1
0.444969678136684 1
0.629111721561953 1
0.167313475496905 1
0.744976647687396 1
0.234812359671946 1
1.09579939528873 0
0.350035482412655 1
0.061962334934842 1
0.686491978250433 1
0.00509129802088391 1
0.727852504806146 1
0.17228937664833 1
0.190552198015798 1
0.366100785808257 1
0.288913114990352 1
-0.103919444748991 1
0.368406053084656 1
0.619085386719992 1
0.408028108346824 1
0.560039819906709 1
0.283096068828387 1
0.0523814451987345 1
0.400302194423948 1
0.221701846166724 1
0.353514686809721 1
0.350482087107799 1
0.385814740154263 1
0.232702240280742 1
0.937525040893466 1
0.74067317051542 1
0.623404218397116 1
0.806004272716575 1
0.162016860610442 1
1.00996382261643 0
0.579032446075639 1
0.752181812353344 1
0.822765170559795 1
-0.303550510362111 1
-0.083984606980374 1
0.41024760910994 1
0.414702700262072 1
0.163530724982878 1
0.101842122617302 1
0.0748233956277952 1
0.365840935621405 1
0.385140176408433 1
0.0957470893479321 1
0.638753484777 1
0.156942226233423 1
0.433265536250432 1
0.322666264550092 1
0.35748141044654 1
0.514376673182628 1
0.474720446427708 1
0.7583927470804 1
0.300874428202044 1
0.36868085865787 1
0.60112401109821 1
0.673036139183653 1
0.412304315420225 1
-0.134016826556692 1
0.181099514279972 1
0.654783547325298 1
0.670164529197598 1
0.583920056331553 1
0.580307507061087 1
0.136368815842253 1
-0.196074768486498 1
0.430201130947611 1
0.658312490859189 1
0.377674315643943 1
0.396561966735901 1
0.359994985133702 1
0.754527728681392 1
0.347393311006262 1
0.329273447641028 1
-0.0218301628067626 1
0.16018463920991 1
0.221677015728497 1
0.78135399514211 1
0.500078248672672 1
0.470221864804638 1
0.555282490161965 1
-0.170467269847635 0
0.586186625184011 1
0.531648120589347 1
0.317049219909949 1
0.432995715247114 1
0.831882883383337 1
0.59994378305663 1
0.392681568898372 1
0.933379882025438 1
0.025975080924943 1
0.706829489929721 1
0.255897187740849 1
0.502770022480973 1
0.454164914558928 1
0.607991186373245 1
0.481363573499169 1
0.520974847733646 1
0.382601491407794 1
0.0752695086503181 1
0.573147613997522 1
0.718390554202876 1
0.873110570107594 0
0.758916907197023 1
0.324956796618231 1
0.279713920497731 1
0.670004224451025 1
0.631306887547865 1
-0.00344089840324324 1
0.360861422917649 1
0.354163060415082 1
0.557252681721047 1
0.0526551790118398 1
0.287005465338898 1
0.595609669144093 1
0.107356243590524 1
0.202094398299248 1
0.551844185654222 1
0.403526730414584 1
-0.102736093659962 0
1.09853263717247 0
0.809940635765243 1
0.157964499282714 1
0.680212085241657 1
0.137245997672593 1
0.211900213003694 1
0.329495941271524 1
0.931480433490935 1
0.162131835428034 1
0.181331864836711 1
0.533382817517253 1
0.255730392791008 1
-0.246780821277002 0
-0.258611165101765 0
0.335158190589537 1
0.176721707817947 1
0.467985992225813 1
0.675645177425011 1
0.288609502621737 1
0.648642957303865 1
0.560262976514374 1
0.184995090018094 1
0.5416238059314 1
0.808490871439905 0
0.480102567640836 1
0.0520658638499414 1
0.133838767788922 1
0.30559834461737 1
0.422308979692627 1
0.543477921619391 1
1.01364734922613 0
0.575451354947948 1
0.209472301242826 1
0.71912104036324 1
0.799189023032874 1
0.32977787981512 1
-0.0470322437183414 1
0.1738415518185 1
0.308486488929864 1
0.334238122029881 1
0.297792292890115 1
0.0328043872122133 1
0.43823781108772 1
0.320939620923863 1
0.824397541667855 1
0.374437085542872 1
0.196293385238352 1
0.136051701781031 1
0.410591445278511 1
0.444719049334692 1
-0.272469386640622 0
0.430143686813822 1
0.961590724344337 1
0.962239261015333 0
0.302344697162527 1
0.211450824577715 1
0.480135923748707 1
0.197836514549438 1
0.594904500003579 1
0.37495727363755 1
0.433347838819167 1
0.0623055288345012 1
0.701926374848709 1
0.731233142762582 1
0.264212864869916 1
0.817553350695619 1
0.534099877432536 1
0.214142142686134 1
0.553903193609692 1
0.199807357018105 1
0.165474475898384 1
0.174038938413333 1
0.35214843056859 1
0.323695823890634 1
0.161300463033264 1
-0.215093651754371 0
0.439294068136636 1
0.53190599595267 1
0.311454954336186 1
0.529194533630779 1
0.162329304262402 1
0.153406415696715 1
0.707124473455926 1
0.783383001566083 1
0.661422604496435 1
0.486924889770171 1
0.441883202465615 1
0.446101938594256 1
0.247278590151192 1
0.321357017193263 1
0.150292002154068 1
0.216101871627791 1
0.20851217224465 1
0.520392260602101 1
0.210875540692216 1
0.264136538894978 1
0.338839456282517 1
0.456538813241547 1
0.0621292904422332 1
0.0771300471566985 1
0.235259215014599 1
0.611907268722875 1
0.276774035370951 1
0.283472482985736 1
0.609447196956492 1
0.254693389727202 1
0.319186384861019 1
0.354079191466284 1
0.61545104417034 1
0.647657075277918 1
0.38230932249913 1
0.81519649503681 1
0.199001974357769 1
0.0977604664907922 1
0.397223465161511 1
0.324076065949676 1
0.222373688482055 1
0.163648381450485 1
0.0333340408720973 1
0.375425549833384 1
0.590312160600751 1
0.926490510875464 1
0.00162710294982601 1
0.385315497282952 1
0.225983739322224 1
0.23989717428963 1
0.765094388691118 1
0.464424366456734 1
0.844797332880677 1
0.0743141346978931 1
0.591311564055325 1
0.011241342312365 1
0.380908456706168 1
0.253352755511433 1
0.217354314915935 1
0.801311847033146 1
0.712133420111287 1
0.449739943879765 1
0.268978041203178 1
-0.152651260656796 1
0.338116832690126 1
0.67101660294521 1
0.395514824239578 1
0.573772465168856 1
1.04030131796523 0
0.340342214278938 1
0.475568555773242 1
0.0475737260972419 1
0.204304509635205 1
0.312969108034507 1
0.439295750265969 1
0.396482933727061 1
0.0804183191753644 1
0.362139139445388 1
0.213777305949101 1
0.116688488219289 1
0.640146491508674 1
0.518985257440449 1
0.180616230248353 1
0.00263638523800147 1
0.162565266497346 1
0.290967276386057 1
0.571519510102215 1
0.217653920892607 1
0.243002309443143 1
0.427803799147545 1
0.598564163611268 1
0.196567554703097 1
0.805020145277513 1
0.324143737069717 1
-0.190757898360222 0
0.669408135826592 1
0.0657462896659371 1
0.00276299858809675 1
0.325149986692237 1
0.0840736270595086 1
0.738873894567847 1
0.173019436358943 1
0.396557847016417 1
0.542042694237831 1
-0.0600400967701543 0
0.512057671993667 1
0.866965109035901 1
0.765703126816198 1
0.760307171367737 1
0.37786519934194 1
0.00736544691216763 1
0.0829490469352064 1
0.450321177080396 1
0.485316021654024 1
0.478299881425927 1
0.395785210799666 1
0.433622708094772 1
0.434188568187297 1
0.633489711417884 1
0.0930604221371382 1
0.345632670415299 1
0.323187579880938 1
0.199155568101888 1
0.517209955110446 1
0.382517786350133 1
0.419151232497418 1
0.176762389217789 1
0.249183136422121 1
0.916590471016679 0
0.604003206659476 1
0.692619715084001 1
0.206278329227295 1
-0.0262537648812966 1
1.05714673132106 0
-0.0224775658340032 1
0.676180537683847 1
0.303688422028816 1
0.24294723335395 1
0.546407884222686 1
0.428915697873657 1
0.463280247679845 1
0.370827848191368 1
0.206225475365163 1
0.103123583973533 1
0.471394011359991 1
0.717576764955261 1
0.679422317363392 1
0.439981644465234 1
0.0465184975944397 1
-0.0835599217700372 0
0.251854053139025 1
0.562792465138647 1
0.498766280704184 1
-0.0315867393379043 1
0.564210124092083 1
0.765290554358341 1
0.659396619755651 1
0.375211963026693 1
0.816966131069494 1
0.32528127523028 1
0.587064463957324 1
0.355255220528285 1
0.373498031339691 1
0.510090197283936 1
0.0536143228810233 1
0.204744090181252 1
0.313507945802694 1
0.0726200974728368 1
-0.118016559164319 0
0.752625105666409 1
0.214823891492675 1
0.36862376087121 1
0.32309654275046 1
0.305376553664542 1
0.554367896454852 1
0.348870632236096 1
0.9388698700904 0
0.141128955587041 1
-0.0359334757143676 1
0.0458720927062876 1
0.290071255318753 1
0.468001002216058 1
0.77739254531979 1
0.286499873177584 1
0.470368095614337 1
0.450219136856793 1
0.539781208900276 1
0.394026830707181 1
0.337469838695557 1
0.0924184015755925 1
0.563047632516666 1
0.883013997216763 0
0.486001007440833 1
0.293737494460067 1
0.589902043783271 1
0.523011603861104 1
0.216510906052443 1
0.371574234895076 1
0.43544773576219 1
0.578614797020421 1
0.0841721792818029 1
0.473421193012023 1
0.862284343085207 1
0.255920146557079 1
0.536028716243204 1
0.746766081177648 1
0.470169038977881 1
0.0369557663075556 1
0.278168152546638 1
0.078475424025099 1
0.492310760237119 1
-0.123635646033593 1
0.416997543652935 1
0.294383324247826 1
0.588070763894955 1
0.72867219129016 1
0.629980879761161 1
0.273397212572628 1
0.323159895883017 1
0.0346762423629361 1
0.173015520871145 1
0.418925193618234 1
0.575472546982155 1
0.562543724338704 1
0.669805504382197 1
0.238982436986431 1
0.755984821698133 1
-0.351795327069808 0
0.538774311744114 1
0.363281014001643 1
0.381571613770602 1
-0.0839742156037092 1
0.673395658390205 1
0.405281564817847 1
0.557641482065317 1
0.509144269616583 1
-0.123205396440872 1
0.558624856026571 1
0.44973309509558 1
0.131798752656801 1
0.207997369308296 1
0.540861162886165 1
0.490670211258962 1
0.208212739791251 1
0.358538878941798 1
0.0206078487428989 1
0.271052817661382 1
0.551180899469595 1
0.079442206466054 1
0.506090869682821 1
0.177167442133325 1
0.775315467826802 1
0.419013526822389 1
0.475206173909112 1
0.242028809651208 1
0.447534470184151 1
0.26937296288839 1
0.538161229765505 1
0.504184489720545 1
0.383687090842787 1
0.481679510760298 1
0.124431178417772 1
0.608651313131735 1
0.645603335236335 1
0.320745209974535 1
0.660674982147385 1
0.108252687853018 1
0.625138391758671 1
0.265373688250359 1
0.222782449359996 1
0.596221387614747 1
0.759508468958931 1
0.9412815002124 1
0.635008573258011 1
0.158371832264462 1
-0.0609559551724494 0
0.895141627137251 1
0.264046632696211 1
0.0665374616047421 1
0.433245711697568 1
0.446443935393105 1
0.448350669941324 1
0.727699478542043 1
0.709524033341052 1
0.188466538927103 1
0.80108352763041 1
0.459071484282063 1
-0.0547187421702534 1
0.127438864926292 1
0.50667237756039 1
0.525106276531567 1
0.591694886969555 1
-0.114811734954102 0
0.132881440464457 1
0.401007492877638 1
0.343987749555651 1
0.561081754247531 1
0.214406754551951 1
0.00408282287718965 1
-0.0110285617413467 1
-0.0735676061487934 0
0.293352213333799 1
0.335504833280647 1
0.515603232510438 1
0.147913372050433 1
0.527862562419327 1
0.200266505699472 1
0.651893378039169 1
0.547655091220219 1
0.608775125012491 1
0.0722812579215907 1
0.330808319212505 1
0.0340181648474423 1
0.19964482275382 1
0.0487045109055526 1
0.453062557694565 1
0.326153576854886 1
0.436289617047934 1
0.346121542621181 1
0.690915993441733 1
0.352793042674218 1
0.519052831605922 1
0.446999195452758 1
0.784031797045504 1
-0.109146361833547 1
0.649816391593907 1
0.180020521531432 1
0.271694003451197 1
0.572757969490549 1
0.514108108817062 1
0.142906653979467 1
0.10746577897384 1
0.410431453970923 1
-0.222799082212797 0
0.35480849490217 1
0.410146000906618 1
0.38591979752169 1
0.146093642223011 1
0.425369182506026 1
0.444301966272205 1
0.240652684682065 1
0.946201187457036 0
0.405330141755261 1
0.34004763916045 1
0.460367591337491 1
0.192982253188495 1
0.705231348763628 1
1.16925544390435 0
0.357974660554257 1
0.540773304555486 1
-0.169042121986518 1
0.148697720249197 1
0.570354425290092 1
0.553347812560363 1
-0.062731727011205 1
-0.0513988937471742 1
0.308996454838626 1
0.483509811323451 1
-0.133475275736716 0
0.273624341016461 1
0.253725082433038 1
0.812929383342598 1
0.287915816381592 1
-0.089161438037519 1
0.453573471966529 1
0.638750681093195 1
0.399243509353404 1
0.405639223216153 1
-0.00781336750038339 1
-0.00785898952332388 1
0.220740835685871 1
0.665779169437492 1
0.361962808490385 1
0.172173196310219 1
0.214903839877347 1
0.215651733738741 1
-0.0316005994043272 1
0.734130891114211 1
0.337588841261192 1
-0.118645088367215 0
0.182733374839512 1
0.743215889846712 1
0.746623739300043 1
0.679426857381981 1
0.667534671560632 1
0.66298315976637 1
0.517799767554182 1
0.372681129595534 1
0.727725601271627 1
0.165646005173028 1
0.463686601310045 1
0.173462705071568 1
0.318306307762281 1
0.562066032008648 1
-0.156787701113062 0
0.3348887484176 1
0.591891091147259 1
0.647723952428914 1
0.469634565734252 1
0.781079128908766 1
0.591459713852198 1
0.124025459579965 1
0.198244203132684 1
0.24194567155085 1
0.78100179494419 1
0.115234376430181 1
0.331074062689618 1
0.134298531926685 1
0.592216830332831 1
0.444208665596443 1
0.559644701190334 1
0.0590238842294091 1
0.663886980580154 1
0.851283782249856 1
0.48461070701977 1
0.142014239903698 1
0.615904034132606 1
0.839861830631768 1
0.524579025625153 1
0.0646626465457749 1
-0.128789779758686 1
0.612407468760241 1
0.195362609981037 1
0.304499840408172 1
0.5998568984681 1
-0.275737459148318 0
0.842564853020258 1
0.155650160678787 1
0.437130241125346 1
0.333806585947277 1
0.278522196979816 1
0.279478777686551 1
0.739655357181036 1
0.635950821045639 1
0.606454884570446 1
0.416397880924282 1
0.541921559493392 1
0.543822622185436 1
0.43007578635066 1
0.286198179033171 1
0.351079111039723 1
0.417947746799063 1
0.518038779338135 1
0.405817182463941 1
0.233721419277878 1
0.346090149034049 1
0.411590611204438 1
0.302987540651284 1
0.286696202826828 1
0.231202342923693 1
0.244574256980981 1
0.0910945877160338 1
0.40130110781233 1
0.391221487024423 1
0.31415199985877 1
0.585806533938065 1
0.211903074758359 1
1.15920021361008 0
0.953648610555531 1
0.0350312969688745 1
0.370013708166906 1
0.423070887993829 1
0.482191030490046 1
0.847331201032477 1
1.0307523196245 0
0.0685264231146324 1
0.829501818953656 1
0.369233383870281 1
0.428444709441016 1
0.126976372008706 1
0.107697353960657 1
0.491782998980201 1
0.668828236757418 1
-0.138698097529453 0
0.758461098007266 1
0.0530714894423747 1
0.0297491966827996 1
0.445476836714191 1
0.424314600186029 1
0.408760342931805 1
-0.0724555738885449 0
0.170378450548595 1
0.377418321624857 1
0.30758576774502 1
0.566323293172959 1
0.389192648679369 1
0.225837557825995 1
0.479554708617203 1
0.534299221934443 1
0.680667426899986 1
0.53770476823476 1
0.357632275219491 1
0.777499015688577 1
0.402670426579164 1
0.420549422224227 1
0.384499440812509 1
0.430923068520911 1
0.239844582161573 1
0.556782244094133 1
0.593024114386547 1
0.235834089660358 1
0.0261701771892983 1
0.371042387507637 1
0.634319239918101 1
0.621071042380184 1
0.182135763708424 1
0.51472963834409 1
0.22159108756981 1
0.27750413168309 1
0.583776243212025 1
0.783168760698281 1
0.148892564177202 1
0.192827593524117 1
0.545274203085157 1
0.209890190863492 1
0.157487704515787 1
0.303444831913319 1
0.655288118315909 1
0.118222888242322 1
0.130411999454895 1
0.640892320934479 1
0.637127960051574 1
0.731817399972272 1
0.614114746744085 1
0.569565646124075 1
0.816063948062978 1
0.85158607034621 1
0.337935267424369 1
0.464996557503001 1
0.485055956151745 1
0.114182504384759 1
0.565544034231254 1
0.190621899699664 1
0.240298144385174 1
0.629448362273697 1
0.746224693094465 1
0.219529462719292 1
0.319600285383397 1
0.64950880923802 1
0.485059156473306 1
0.518146511609611 1
0.812679057004059 1
0.792179988632257 1
0.101532480710882 1
0.40964808515589 1
0.518587237893905 1
0.172827121408059 1
0.174754330802449 1
0.45813594963127 1
0.785129306739231 1
0.565247721209965 1
0.456072616786687 1
0.354560226733901 1
0.555690904921271 1
0.357095106600981 1
0.533274247760436 1
0.571870236935488 1
-0.247482764854704 0
0.325661501296096 1
0.18020689182062 1
0.0172357850641377 1
0.161011478645363 1
0.672523148403399 1
0.557205761739273 1
0.850111089950683 1
1.19613529918275 0
0.47677306751105 1
0.793667680087281 1
0.49144121903903 1
0.235132266782165 1
0.547330219990025 1
0.0878685758675363 1
0.545908609929027 1
0.391218656227598 1
0.554142302862289 1
0.596144498271974 1
0.531315924155627 1
0.342106151735282 1
0.319678956905596 1
0.531443343807858 1
-0.107321323873466 0
0.504317386532099 1
0.395945661010024 1
0.431084470134253 1
0.0591760304010698 1
0.532372944925395 1
0.546089918201395 1
-0.0157640774726353 1
0.425092956198478 1
0.917334802316315 1
0.521117338857801 1
0.403500174888972 1
0.337682738714397 1
0.343798315325571 1
0.497464955476934 1
0.388006102330435 1
0.605390108497419 1
0.331852757145417 1
0.867372634243388 0
0.256998557656118 1
0.562777687057846 1
0.324806204330109 1
0.318104984752277 1
0.533157415876788 1
0.747257416378861 1
0.102241932184575 1
0.435844364445431 1
0.427455677271494 1
0.385128294704517 1
1.01393480894519 1
0.437357601765912 1
0.200252265702014 1
0.387818112887139 1
0.195224702429496 1
0.212502465595239 1
0.605126911262229 1
0.283066593943945 1
0.338462826779875 1
0.38973401942462 1
0.600419376650306 1
0.617628997929231 1
0.384014159907385 1
0.109643952283447 1
0.319565152382094 1
0.114326895821595 1
0.139359080498883 1
0.285814939829882 1
0.490519943457332 1
0.361338694855864 1
0.159390117167843 1
0.639937133655287 1
0.263052710490574 1
0.536566657396448 1
0.393300709745546 1
0.127203958869661 1
0.535203869816017 1
0.794507555357153 1
0.420211642959482 1
0.57756960777311 1
0.509870476040226 1
0.365163976786635 1
0.37262690798821 1
0.209057742822643 1
0.907915899067072 1
0.663974068661441 1
0.142499086396627 1
0.0542759475190924 1
0.00996199215097903 1
0.852655827221396 0
0.349311407148942 1
0.28730457648323 1
0.155908987815357 1
0.67815732727943 1
0.649167861023263 1
-0.219300626197428 0
0.250326586386354 1
0.711026614209903 1
0.294714055172491 1
0.343881996945804 1
0.265939422618663 1
0.177769701894101 1
0.267262407118363 1
0.650406888918225 1
0.483572180493184 1
0.451881701578953 1
1.00291153647517 0
0.201356840029535 1
0.325338700150837 1
0.265933236292181 1
0.521469929513436 1
0.519055120188477 1
0.333259529006338 1
0.368026125849483 1
-0.187528301122725 0
0.687625113050538 1
0.577501704906462 1
0.601128156179313 1
0.438155176987463 1
0.642251732260178 1
0.425431884250012 1
0.413391113183542 1
0.323746514439733 1
0.621471453524162 1
0.269789995292568 1
0.176902602152274 1
0.293288932798942 1
0.179509860596432 1
0.251169771450421 1
0.730917979753515 1
0.230115767824105 1
0.983236723323299 0
0.625918207392837 1
0.42146299478978 1
0.0672020715928791 1
0.572332957633906 1
0.247701103072649 1
0.442481251096482 1
0.483948407624648 1
0.143871506737144 1
0.775669794138373 1
0.520771886613595 1
1.06262292799204 0
0.302420168372584 1
0.345852263680989 1
0.45400637653826 1
0.517990192320865 1
0.646477701425517 1
0.227585595252042 1
0.197081127273653 1
0.664504003688864 1
0.442617677695033 1
0.542333728971754 1
0.425803122341221 1
0.392646718282402 1
0.391944275620453 1
0.449992357350527 1
0.406285498436906 1
0.401718921296649 1
0.241650610357202 1
0.161294425327411 1
-0.228872759923449 0
0.210579475799607 1
0.0113793355468427 1
0.526362481800979 1
0.40816257562281 1
0.504681766301142 1
0.338039442119228 1
0.572124629469631 1
0.439261823448165 1
0.707799687206861 1
0.617764223380571 1
0.137945826706803 1
0.121854438250715 1
-0.00383138732824404 1
-0.204549786972348 0
0.434818345750246 1
0.32016465081277 1
0.47288910508122 1
0.521731387146892 1
0.568509146500878 1
0.379459679449919 1
0.569235172493078 1
-0.0278514740597369 0
0.555313730518207 1
0.126423663827109 1
0.664188283952772 1
0.195737364908408 1
-0.0406463578731282 0
0.699557584033938 1
-0.0993071176487976 1
0.223581137709573 1
0.70070118875592 1
-0.059332579289849 1
0.604422788851068 1
-0.292348070248272 0
0.374076864396574 1
0.51811574733921 1
0.0790249601852384 1
0.82321119658266 0
0.182783662641028 1
0.543759084063493 1
0.607542190613404 1
0.364402402881752 1
0.496537026133571 1
0.0285892500557107 1
0.451145677726835 1
0.437347356825589 1
-0.197272888383148 0
0.916817831852737 1
0.728341204611805 1
0.766643750619555 1
0.24318228710011 1
0.137935017348132 1
0.207775456956625 1
0.105100493450017 1
0.569178614169793 1
0.130651711352492 1
0.540476235331306 1
-0.102266712121965 1
0.237861647678108 1
0.876987852688774 1
0.405105217381314 1
0.0823798209827708 1
0.305469681119446 1
0.252562994516849 1
0.644425861947448 1
0.777562315074832 1
-0.259938615952343 0
0.420003004415313 1
0.462215312054074 1
0.646603445385897 1
0.357722657121211 1
0.184276360383383 1
0.534230518850578 1
0.149502612265739 1
0.80976118535133 1
0.26279083502061 1
0.357178549339127 1
-0.0133085916147906 1
0.640763692100575 1
0.407704000846807 1
0.384732158408587 1
0.253894355305397 1
0.374865548722428 1
0.348683072601253 1
0.428836365456289 1
0.848106737398317 1
0.692240190258026 1
0.484960428667144 1
0.304013845867642 1
0.544884498855708 1
0.629019521691014 1
0.449511092798537 1
0.368106421603848 1
0.291432704701072 1
0.352354835692356 1
0.265144913201028 1
0.490543806920849 1
-0.0606766753862028 1
0.991513562492803 0
0.308677563624893 1
0.522169989168634 1
0.441351142336722 1
0.939909537013775 0
0.237693699618831 1
0.373688891887733 1
0.657802705287157 1
0.535783370213325 1
0.217406615281987 1
0.575259390273507 1
0.358129391703254 1
0.192114483008514 1
0.370698392553299 1
0.376381563066418 1
0.762563002654862 1
0.509383969952398 1
0.474574545384722 1
0.609883089434043 1
0.188385033904863 1
0.0973596099158183 1
0.533418623569272 1
0.326377520230978 1
0.418446118033838 1
0.189310315218131 1
0.545358749874839 1
0.0458899499249186 1
0.398358133251592 1
0.53403772201066 1
0.304446487767089 1
0.383980769918827 1
0.700047544118555 1
0.567522879950131 1
0.442801537100436 1
0.850558781299651 1
0.510839592862114 1
0.65040041979198 1
0.515615946203358 1
0.680622425534028 1
0.195139210532518 1
0.541686346483925 1
0.0482572526727453 1
0.337450378554607 1
0.468996493494892 1
0.109967160738747 1
0.710831708283518 1
0.483475041176834 1
0.100703388621391 1
0.523789047047277 1
0.505974599827333 1
0.342892066250777 1
0.380176970048635 1
0.279030087561405 1
0.426528739731387 1
0.298237931982174 1
0.705756250727052 1
0.0664692063818252 1
0.535994084184145 1
-0.0909178470074523 1
0.658351644965374 1
0.680070718738226 1
0.680716600167274 1
0.588738440170183 1
0.287360108850464 1
0.733425935017757 1
0.589603313215003 1
0.547317556896713 1
0.476097636237564 1
0.0666952758338896 1
0.435567056559944 1
0.808464093303698 1
0.258579420217142 1
0.350963511736585 1
0.617314799695167 1
0.197441204216716 1
-0.26126341014437 0
0.271576530562425 1
0.156612409288329 1
0.548440933902783 1
0.529805972254642 1
0.495568574496756 1
-0.238667317474485 0
0.156756510136428 1
-0.209919463102874 0
0.0415295409079948 1
0.391281996737569 1
0.0362356225939026 1
0.46046525194962 1
0.894461124546805 1
0.969037224751569 0
0.330112657369236 1
0.959921907404156 1
0.35938160945532 1
0.18413699177524 1
0.437660636287041 1
0.389356221496463 1
0.415621756228119 1
0.256487154941287 1
0.119053054502441 1
0.465024674042268 1
1.06806675109224 0
0.148417399663854 1
0.431593664917377 1
0.19849215102503 1
0.578157827485 1
0.154390663234665 1
0.539809553496041 1
-0.297542826030398 0
0.0551427933703131 1
-0.0520462080311017 1
0.520017684079796 1
0.84694878212787 0
-0.019747899933428 0
0.239648963962689 1
0.0974768822359147 1
0.482931856916138 1
0.0375653158857031 1
0.121030503980868 1
0.481999326815493 1
0.261681754767745 1
0.469803111442985 1
0.682583078214325 1
0.268255204631373 1
0.0842958298908556 1
0.514047363811283 1
0.844306352423307 1
-0.456368657242159 0
0.434502032944091 1
-0.101058556352852 0
0.30919097228354 1
0.971662912599135 0
0.185011692347092 1
0.488267558889487 1
0.388721127214973 1
0.135527983737578 1
0.346910394549377 1
0.744286732703754 1
0.249445554631028 1
0.218506455201007 1
0.754305745403249 1
0.271558765622862 1
0.544924012505649 1
0.472636787682186 1
0.424591632478944 1
0.194363337218423 1
0.832695938638089 1
0.223737031036397 1
0.0385265067909432 1
0.244419342696445 1
0.394080762484556 1
0.527030422513076 1
0.373607969600793 1
0.620857844963913 1
0.4252414094075 1
0.803362077376852 1
0.174956452500487 1
0.232859860295553 1
0.592294746635394 1
0.137039537427983 1
0.510695820287843 1
0.743505179094788 1
0.2250985561432 1
0.676593976178728 1
0.385607146232182 1
0.442646939996974 1
0.515847059769027 1
0.637204797317632 1
0.6948127981161 1
0.579372447263509 1
0.593726523589034 1
0.270930541992186 1
0.0912618220679881 1
0.801583821791906 1
-0.395632584604997 0
0.531634926592298 1
0.360644597085381 1
0.228903431560254 1
0.725805222505563 1
0.156706007131811 1
0.188461121383507 1
0.483714461660288 1
0.311698008523505 1
0.685600384095589 1
0.849224495797327 0
0.521654366868358 1
0.20497850645935 1
0.6265654395874 1
0.395108138539653 1
0.177554710707806 1
0.909591950371226 1
0.188698035822914 1
0.370030856608991 1
0.40082957307856 1
0.362508706730404 1
0.379054292543896 1
0.439976443875968 1
0.507412197413783 1
-0.0703946914203771 1
0.578571957215637 1
0.301290014743342 1
0.700625666637815 1
0.474853698576321 1
0.177485436600777 1
0.0426196477910656 1
0.469393690020862 1
0.0572303999746734 1
0.720822766096322 1
0.16125188422297 1
0.534010757881651 1
0.102198236093095 1
0.557654807300905 1
-0.0249134326436219 1
0.90209386490203 1
0.716027973414667 1
-0.0668467957650939 1
0.214955279736008 1
0.062334980127126 1
0.595332104558516 1
0.321487413164238 1
0.444721074321534 1
0.231189824325619 1
0.576142682820312 1
0.789400481367092 1
0.241606064704952 1
0.634636959272966 1
0.68176646671977 1
0.0923260630397492 1
-0.0270159034191939 1
0.736223534578029 1
0.192183880981426 1
0.067224837097923 1
0.253380464148738 1
0.560746905660139 1
0.251977603971033 1
0.356691219838789 1
0.388574837710286 1
0.191608211132463 1
0.470263205762895 1
0.676817954003303 1
0.831016330194606 1
0.385826064905517 1
0.32264070677299 1
0.993942068274248 0
0.153728292522715 1
0.348195962213768 1
0.784857966916478 1
0.384964949169722 1
0.393525032661801 1
0.301138955923598 1
-0.249150542760621 0
0.155343804889244 1
0.283183326954793 1
0.528733477425507 1
0.216553575565109 1
0.0917346693410647 1
0.910087670523344 0
0.5492887389046 1
0.293144520030418 1
0.14048125383747 1
0.115895502321842 1
0.561255616442136 1
0.0875891248844923 1
0.260682117661974 1
0.602361874833115 1
0.286024789614669 1
0.762309613889768 1
0.0370279236848144 1
0.071885558039175 1
0.253579259275266 1
0.648235799876576 1
0.442640809421166 1
0.178689045754796 1
0.67168558902552 1
0.549277473727961 1
0.536110680769215 1
0.206547893109575 1
0.228243116869189 1
0.19990181609665 1
0.363754836345528 1
0.198362799427493 1
-0.240770843718406 1
0.371764763642129 1
0.513245110641281 1
0.452427463232304 1
0.137923388391088 1
0.298022132819155 1
0.382233867830716 1
0.0807516253738444 1
0.294454956147406 1
0.316719030406111 1
0.86046291973716 0
0.364530626915196 1
0.491346485887343 1
0.701500008459639 1
0.164490330866822 1
0.377276113646355 1
0.702604249083912 1
0.727309305309198 1
0.587932212185192 1
0.581787534208511 1
0.591312925330389 1
0.31840688030711 1
0.173730564849127 1
0.312087836882279 1
0.025599482256636 1
0.568615000509277 1
-0.00798938038261335 1
0.466162086867705 1
0.581855603028348 1
0.620437876538894 1
0.295966086312797 1
0.394681621808448 1
0.0628033075275102 1
0.500215497655062 1
0.798055111735989 1
0.733621735970379 1
0.314178987003593 1
0.0619189396029174 1
0.655877406032296 1
0.61627072989987 1
-0.11976737915775 0
0.226397427050472 1
0.457756626554568 1
0.443540935120201 1
0.208096808529321 1
-0.280035761076775 0
0.0754401670452169 1
0.240229514396638 1
0.510321312006293 1
0.408154451380844 1
0.260725496127409 1
0.613029023073249 1
-0.068286312131186 1
0.295511007400113 1
0.622428470008111 1
0.535303261891597 1
0.15251962088304 1
0.267548052563855 1
-0.0323763940086294 1
0.625700987029262 1
0.753187652167585 1
0.122112293981398 1
0.757828610412739 1
1.45953375925942 0
0.984104141226191 0
0.716096558177384 1
0.181410087769948 1
0.100814930922094 1
0.28199960243056 1
0.0454595205463077 1
0.664130708511062 1
0.267058448379994 1
0.593447609866927 1
0.34411534463334 1
0.403694278190389 1
0.214780275385285 1
-0.041816522594712 1
0.33210029853159 1
0.448136462560651 1
0.276219397537301 1
0.168232369191215 1
0.446141201807042 1
0.325026026612602 1
0.0688829992545308 1
0.611545886494916 1
0.160100873268311 1
-0.0789139094171391 1
0.600522680389078 1
-0.0778408255239129 1
-0.149133622452987 0
0.39545140882992 1
0.650082526902993 1
0.345224836850441 1
0.397522264247869 1
0.462876686185407 1
0.294139498737857 1
0.331041359346654 1
0.20958222781774 1
0.342326302052091 1
0.314617137863019 1
0.259145706868063 1
0.467246292535758 1
0.123958177324654 1
0.21691709170931 1
0.545870363555894 1
0.259304608279022 1
0.756279162785143 1
0.37472962667055 1
0.546663554562604 1
0.4149869532624 1
0.178761462477039 1
0.382160458771764 1
-0.108689028630352 0
0.212760026098812 1
0.253763200851021 1
0.210067173718797 1
0.424327679514127 1
0.302391455057708 1
0.527020116767617 1
0.707323592882062 1
0.279256122487189 1
0.360187707183419 1
0.562350737656767 1
0.294838959276357 1
0.379506022050764 1
0.195578928245043 1
0.650523966651723 1
0.0187983444325884 1
0.435932111785742 1
0.409699635476176 1
0.273361554371156 1
0.228204380546124 1
-0.0526214092997958 0
0.496702415765341 1
0.347819141260736 1
0.384048542938908 1
0.763487079081077 1
0.656628198091198 1
0.487912459443606 1
0.360456673300295 1
-0.30479663769566 1
-0.312719414916038 0
0.281602334797626 1
0.108317948090787 1
0.480030943687537 1
0.0540215252561345 1
0.621315336660808 1
-0.0287951753491301 1
0.40147096215576 1
0.938221115244291 1
0.857088329677472 1
0.584803124867466 1
0.493709311589874 1
0.208071335574582 1
-0.120164454793639 0
0.577304057481878 1
0.39213592793993 1
0.339807537404772 1
0.469226422715023 1
0.768564985333992 1
0.260819344021571 1
0.284979316096382 1
0.542587110376653 1
0.87083087720575 0
0.337037164843289 1
0.431329129517843 1
0.0991831700809239 1
0.511510919377583 1
