# Supplementary material for: Bias caused by sampling error in meta-analysis with small sample sizes
Source: PLoS One. 2018 Sep 13;13(9):e0204056. doi: 10.1371/journal.pone.0204056 (PMC6136825; doi:10.1371/journal.pone.0204056)
Supplement: S5 File — (ZIP) [file pone.0204056.s005.zip › results N = 10 theta = 0.4 tau = 0.5 sz = 5-10.txt]

"dl.theta" "dl.cp"
0.17241666755064 1
-0.125637101861055 1
0.0388824716864692 1
0.349782017587011 1
0.571413955650109 1
0.452119486360443 1
0.644900663346994 1
-0.149005597590245 1
0.0130238795374283 1
0.103882320696664 1
0.650682216971859 1
0.920189618580555 1
0.685893728161685 1
0.373258559762229 1
1.31010892864059 1
0.486190252250147 1
-0.378671208902652 1
0.123784387170829 1
0.109689878378963 1
-0.486827405845104 1
0.967542837614959 1
0.73623506385314 1
0.505023363201639 1
-0.156864889350296 1
0.0901302532041823 1
0.876186309050967 1
0.066552094429954 1
0.580068568750269 1
0.544638316746723 1
0.56381036943762 1
0.825239813074451 1
0.252240090298565 1
0.545134807138973 1
0.393755350898925 1
0.985449809970369 1
0.198725344171194 1
0.517430452552643 1
-0.38138740715878 1
0.0965469568161014 1
0.348282140135279 1
0.464484793119769 1
-0.297074155159039 1
0.50850297441009 1
0.1041100777427 1
0.655943584859561 1
0.217261274635191 1
0.170956894289678 1
0.450905106358999 1
0.139777685402077 1
1.16476431168907 1
0.456472518425746 1
0.803475065205153 1
0.0396409193481881 1
0.549841864959503 1
0.829053302223352 1
0.470836923812277 1
0.141811674596481 1
0.140392418524499 1
-0.263939591705758 1
0.839144184039464 1
0.340894221918651 1
-0.0381857995353318 1
0.994654321968209 1
-0.150598519411777 1
0.382286993028109 1
0.124787166758874 1
0.941590698849233 1
-0.410963044889173 1
0.106139655173697 1
0.549110776041019 1
0.217923528654346 1
0.946496767826892 1
1.0630446796416 1
0.175538930651916 1
0.374911528040201 1
0.00919993186241263 1
0.282857644563151 1
0.813584268539203 1
0.0501607108285047 1
0.702605690820646 1
0.240745981544905 1
0.266605194401491 1
0.647995974524465 1
0.379984198408756 1
0.877998547295244 1
0.478772199219328 1
0.590094108275985 1
-0.13831256134552 1
-0.0328919033850629 1
1.17437000084592 1
-0.306985927281742 1
0.502416448822906 1
0.894212501745197 1
0.324550600104654 1
0.327223505077784 1
0.700919411103832 1
-0.26070496287685 1
0.177829464808419 1
0.548786397737148 1
0.157856384280476 1
0.350207281301531 1
-0.236126352477048 1
0.44844491998835 1
0.562245225331754 1
0.927573153057263 1
1.36629519736361 1
0.614064022511806 1
0.0281930438027015 1
0.121544361928809 1
0.0921064458406876 1
-0.301497469085718 1
0.69826391908472 1
1.18893456683106 1
0.711748411534233 1
1.20543507893571 1
0.161010442606714 1
1.03506988279261 1
0.399897408849228 1
-0.0632110354029942 1
0.9388462145665 1
-0.258024436469662 1
0.877449158897966 1
0.840938090385329 1
-0.584803754450737 1
0.143077266505053 1
-0.0404783184744083 1
0.272148956960887 1
-0.111499444047895 1
0.924189970772908 1
0.420935633783498 1
0.816293239808962 1
0.659076165573656 1
0.668772113158145 1
0.211925906421463 1
0.719586986926409 1
-0.712767583239277 0
0.428211643877574 1
0.832318669648272 1
0.914057640173797 1
-0.112158169854683 1
0.486770903083943 1
0.100486015540838 1
0.846356901697641 1
0.68153915259648 1
1.08564843384997 1
0.150772312403265 1
0.545860884446482 1
0.502040335589032 1
0.601862203695738 1
0.0989914397127957 1
0.530637719996884 1
0.41209745363972 1
0.354859756915922 1
0.479343564052319 1
0.137313835482721 1
0.858209756587487 1
0.204236909964579 1
0.247107138806501 1
0.562677385621663 1
-0.0699602676367419 1
0.341726659744068 1
0.438995517723225 1
0.789834526964774 1
0.658123625910281 1
-0.254136245251981 1
1.01934509038595 1
1.19628837698287 1
0.621488282233722 1
0.724598502041805 1
0.0152149041922923 1
-0.561254380460797 1
-0.601198221877948 1
0.503177443922801 1
0.505846169513866 1
0.942382071323113 1
0.365172862975823 1
-0.119318750551118 1
-0.259229004243279 1
0.976101860630082 1
0.47840079170491 1
0.616127006182045 1
0.246150740804134 1
0.557291865860189 1
-0.117768563547585 1
0.327357088498336 1
0.70070880365324 1
0.225827857988337 1
0.105211282756235 1
0.522095623119317 1
-0.454711144852548 1
-0.326796345361347 1
0.296595560574036 1
-0.125448753518571 1
0.435050147096083 1
1.01729348316763 1
0.153157055300036 1
0.137876254969602 1
0.100243798116386 1
0.380290000862083 1
-0.595371837370578 1
-0.437656151069327 1
0.0660936513284498 1
0.869162071898286 1
0.942866550958924 1
0.223962537962476 1
0.549356304731634 1
0.25779809588644 1
0.210694658055108 1
0.022165007426845 1
0.0629668107990485 1
0.794613452480406 1
0.104318737522361 1
0.0756255288534629 1
0.402253686222767 1
0.883940670329204 1
0.576515055605578 1
1.21490441695675 1
0.593489393166143 1
0.100196864415276 1
-0.134007029366531 1
0.0306923265129143 1
1.15650123360886 1
0.50031310271699 1
-0.0100620326704809 1
-0.15679615001101 1
0.559828648462392 1
-0.380015426272179 1
0.222672738783631 1
0.115979783433767 1
0.92412773355578 1
0.186441730496161 1
-0.451849588885791 1
-0.80335210812621 0
0.514125122821739 1
0.270050624720516 1
0.688266644826378 1
1.42231496150906 0
-0.125518266472857 1
0.104523543580055 1
1.09775157646918 1
1.05762170112148 1
0.604345895925252 1
0.515544762979746 1
-0.222913346212399 1
0.289270485621793 1
0.169481882999344 1
0.28611106061798 1
0.207952341628797 1
0.166228411445261 1
-0.193475233508524 1
0.252224229304498 1
0.593860810156306 1
0.0817921684097984 1
0.993806875827532 1
0.164896536228608 1
0.449790386806086 1
0.217579167416377 1
-0.288858188548376 1
0.162192170366715 1
0.0365924009880067 1
0.662595559319513 1
0.669536597067161 1
-0.233971874306816 1
0.335695187997708 1
0.233054207236057 1
-0.0143130321372159 1
0.818889486225148 1
0.308131399296206 1
-0.0537553922413175 1
0.514797194906478 1
0.633546969570035 1
0.422637742527432 1
0.863852237842453 1
0.173977158331701 1
0.38743591580798 1
0.73012430155786 1
-0.31969615139784 1
0.843195072168948 1
1.4951039580184 0
0.636575235368138 1
0.528545091835848 1
0.840728210034759 1
0.959088085903036 1
0.341292821194653 1
0.856110764244818 1
0.997349288950207 1
0.444048745782892 1
0.893663963288096 1
0.336849876795571 1
0.98182413963771 1
0.18142728125984 1
0.637465088317889 1
0.216299387577412 1
0.40991917148091 1
0.536550464534391 1
0.875921977927674 1
1.02332806515147 1
-0.0489965128256428 1
-0.340196715581736 1
0.036020683341869 1
0.449932625689497 1
0.394313900602255 1
0.838985305915845 1
0.619241752446402 1
0.544668695682023 1
0.663640745050105 1
0.198664880028472 1
0.632905813165395 1
-0.101627810739011 1
0.261054918536606 1
0.522861205016641 1
0.971963504711475 1
0.933336725093011 1
0.838540684446594 1
0.139294509004329 1
0.502437590600864 1
0.372700902649306 1
0.298307652198432 1
0.686376593987121 1
0.199029336060824 1
0.349386093949162 1
0.633880834407324 1
0.484823365048541 1
1.06358025786035 1
-0.206044829949987 1
0.179146109572898 1
0.441607223316868 1
0.301833235947841 1
0.394972147409036 1
-0.226681295501429 1
0.713037077652296 1
-0.108267555241742 1
1.36376051960589 1
0.80125597152861 1
0.253310302416263 1
-0.175380354087789 1
0.380896246385677 1
0.609967428986709 1
0.595475985956818 1
0.845432675348561 1
0.654774058876689 1
0.708263008946961 1
-0.0328854086238898 1
0.487044970781352 1
0.405989421337633 1
0.63874219977291 1
0.945934038365058 1
-0.190845543245982 1
0.483778242279003 1
0.226574100616727 1
0.383028924386131 1
1.10913216470938 1
0.595799468692325 1
-0.113436637866977 1
-0.103787820218473 1
0.970738803241275 1
-0.121588424169586 1
0.477194269822881 1
0.125398813360519 1
0.24193721913506 1
-0.23015482181659 1
0.0120771060755986 1
0.574701500337999 1
-0.415605448497017 1
0.577831934492795 1
-0.29584287410391 1
-0.196306869221635 1
0.649938371910905 1
0.264800065584853 1
-0.30708655156024 1
-0.312901873685601 1
0.213412317964371 1
0.0665534916864493 1
0.158474295991575 1
0.0464095564518865 1
0.823495059735558 1
0.25906173612582 1
0.0639417849993559 1
0.217809743989316 1
1.14011568189862 1
1.20246879187782 1
0.233783210577521 1
0.954737122751458 1
0.133329552501721 1
0.592613355882819 1
-0.366911755488448 1
0.487239902330838 1
0.26211574763074 1
0.454752930022627 1
0.872294310932551 1
-0.0353632612584113 1
0.891310233999885 1
0.819428519801221 1
0.0968816776077435 1
0.91585979939823 1
0.516814540377565 1
0.399957641393563 1
0.310319472760712 1
1.12007801757576 1
0.0232968957786492 1
0.458040925519893 1
0.287083128605978 1
-0.409920465759132 1
0.402693314214173 1
0.41168147867213 1
0.0436691488021028 1
0.0754675125219377 1
-0.27946873423299 1
0.555839509487782 1
0.302013037770512 1
0.824339419353364 1
-0.490782131714179 1
-0.149907368390673 1
-0.768138154684835 0
0.602804704295681 1
0.892297800753032 1
0.404211202446811 1
0.658068099985757 1
0.0905394823071561 1
-0.0681377697840506 1
-0.343688108053433 1
0.90614431321406 1
0.338551533058372 1
-0.168297751488025 1
-0.411621552967102 1
0.237699892187376 1
0.852120799459501 1
0.252635537873781 1
0.0901271174996507 1
0.510498924630791 1
0.353476057509197 1
-0.478703437115503 1
0.798278970798371 1
0.597503595131402 1
0.986140686853214 1
0.070747304522416 1
-0.0384877497171872 1
0.0272745631010579 1
1.2618046710881 1
-0.599781683398951 0
0.126980633214116 1
-0.0827125184293852 1
0.266566567002318 1
0.78484685165759 1
0.634786763869295 1
0.59530824291205 1
0.751661869071448 1
0.257987220674438 1
0.655425682165081 1
-0.130222947265246 1
0.349716715464483 1
-0.198595030969078 1
0.366816916912618 1
0.560767677393369 1
1.21544392586319 1
-0.440489259624371 1
0.457847998011949 1
0.497317537510497 1
0.972439754601999 1
-0.180397124784919 1
0.782510183397375 1
0.577006549476325 1
1.12868613059468 1
0.231937156905835 1
0.911918269378197 1
-0.240629550540931 1
0.277068520448679 1
0.251771529441686 1
-0.125623491612133 1
0.174227805947121 1
0.645992507950585 1
0.461776474804545 1
0.92040292662933 1
-0.0231658028907082 1
-1.2496270436397 0
-0.0617283761300076 1
-0.0184937860548647 1
0.288037642974888 1
-0.374001312019757 1
0.174342437740938 1
0.163484418032938 1
0.125163787180317 1
0.465507969556193 1
0.498977765718298 1
0.324506016774022 1
0.516201019120124 1
1.00288106339397 1
0.059393367656975 1
0.514148185542331 1
0.724871983266059 1
0.523852192721751 1
0.563310035155826 1
0.494269408620161 1
-0.280931346627994 1
1.04820655342617 1
-0.134630233106542 1
0.490704627626237 1
0.140831332327683 1
0.411953637609066 1
0.538500566877283 1
0.178992757034013 1
0.141712799453543 1
0.699574385605469 1
0.852373347233671 1
0.171235788769094 1
0.7213386913026 1
1.17312256670987 1
0.708062892805612 1
1.50394026571363 0
-0.0925978202969023 1
0.590588826494135 1
0.858917633819879 1
-0.276710999493157 1
-0.236479842391704 1
0.412154551180916 1
0.602274792707273 1
1.39481610401832 1
0.249182040979809 1
0.954296416786878 1
0.0220940821058297 1
-0.188828796923217 1
0.703934934708436 1
-0.200162490777025 1
0.105060873308525 1
0.556357153801627 1
-0.0436820090100058 1
0.840441464100994 1
0.0903763823626438 1
0.268716036680968 1
-0.00722510339058556 1
0.942464636734803 1
0.479828226077752 1
0.831933403873834 1
0.439433515840759 1
0.349053320531954 1
0.750459314482877 1
1.11405427543125 1
0.17062190635398 1
0.00653348691236066 1
-0.0772541979945869 1
0.676739710815744 1
0.107798278153689 1
0.50426486337036 1
0.724025339724445 1
-0.545825028593928 1
1.14390509613616 1
-0.436225119164717 1
0.669242886495588 1
0.227331042055676 1
0.534170888881762 1
-0.116115710815458 1
0.551549793882636 1
-0.278307128835467 1
1.61031202990015 0
0.389386024887756 1
0.0352296773625924 1
1.13554066648624 1
0.409781282537033 1
1.08042941595057 1
0.149231410344474 1
0.312386258948197 1
0.33092186638487 1
0.0855659443170518 1
0.30657446561894 1
-0.173826453338314 1
1.03728653261819 1
0.347532581354597 1
-0.018429053688482 1
0.182690724931818 1
0.342508542298823 1
0.917141974430406 1
0.152002139941239 1
0.477444428766383 1
0.192551453357611 1
0.185559883148981 1
0.34378586065567 1
-0.00283311672011037 1
-0.558481284226124 1
0.369128361912269 1
1.24799740078806 1
-0.0977485340309988 1
0.977318569137166 1
0.196637225104471 1
0.62687773938044 1
1.18337727920014 1
0.206969213133974 1
0.18714451001731 1
-0.391206101740161 1
0.634509785905865 1
0.70258166467181 1
-0.154301876631896 1
-0.277247433763556 1
0.184030255069335 1
0.157941821540094 1
-0.151182569974276 1
-0.502174659508135 1
-0.434469386358386 1
0.418729552978947 1
1.28285592128983 1
0.545345322012195 1
0.237587865661246 1
-0.157033126518672 1
0.753084999004117 1
1.43372405715093 1
-0.0484564743657489 1
0.638998396500785 1
0.565114936720774 1
0.268658257579834 1
-0.36523160058789 1
0.574721832033359 1
0.848724968004941 1
0.157629870823115 1
0.844995020047414 1
0.346841449903721 1
0.702473721022447 1
-0.0340463953396991 1
0.312031250146312 1
0.682382045832918 1
0.663156450104116 1
0.623885991275357 1
0.744878494091072 1
0.166210365672838 1
0.323265281941725 1
-0.248638285642776 1
0.65899643442057 1
1.12123772827244 1
0.0541611496933666 1
0.349375423503288 1
0.661577709284479 1
0.646045994732784 1
1.12661434153154 1
0.267217393991708 1
0.239879990047227 1
0.807641254586651 1
-0.351514135558216 1
-0.299237555729836 1
-0.132698821624043 1
1.21476679504135 1
0.454124065671532 1
0.845424566578694 1
-0.0697229800545395 1
0.411254853972258 1
1.11744136261098 1
-0.240830533704507 1
-0.0264336093532573 1
-0.0967194826690736 1
-0.191810177456561 1
0.341350650635905 1
-0.0491437439338109 1
0.260590927856627 1
0.536366002605161 1
0.930040687328678 1
0.305307392370506 1
1.6637266129149 0
0.36679502591458 1
0.63442583505277 1
-0.837693810912758 0
0.207035126977928 1
0.0161203839674654 1
1.01143761447546 1
0.868562604700293 1
-0.324559120757156 1
-0.0464609986659684 1
0.646874815738677 1
0.718541846218581 1
0.691910435205627 1
0.615909417362957 1
0.0411034389662362 1
0.205271558792277 1
0.789967745153691 1
-1.07614499213568 0
-0.331762584395804 1
0.113553351470893 1
0.335419539139258 1
0.802253381498239 1
0.391047298254462 1
0.4111424969413 1
0.452707303231055 1
0.533597857961714 1
0.553651018983193 1
-0.178020626590304 1
0.309800256999147 1
0.194777507748347 1
-0.050463275406019 1
0.462728781683826 1
-0.0219766804400572 1
0.368266050829691 1
-0.451960144144476 1
0.774390292663895 1
0.845383528396798 1
0.23966566524506 1
1.10786963217333 1
0.034468699759136 1
0.140699338792317 1
0.826231111010522 1
-0.496768052616982 1
-0.373816597076643 1
0.776177119034528 1
0.972328095631518 1
-0.840159849867266 0
1.10431166160308 1
0.112669353155216 1
0.446844607393252 1
1.42774320716539 1
0.360392668933928 1
0.044926154074464 1
0.637580128025482 1
0.63318780968857 1
-0.17624539140874 1
0.620272088572383 1
0.336381367735854 1
0.487676946898898 1
0.125572005938759 1
-0.0657265153616911 1
0.413870688946998 1
-0.822090837497085 0
0.963872600230779 1
-0.00775166737454383 1
0.0658952038505717 1
0.20811582202618 1
0.57601514761811 1
-0.259816432638435 1
0.257405238736165 1
-0.116516516369441 1
0.0159754856794416 1
1.19824632920601 1
0.212794128315215 1
-0.0698385365789139 1
-0.250252248449255 1
0.236706156475094 1
0.899934984310374 1
0.403384862323227 1
0.171906526919559 1
-0.00485235077188062 1
0.507119744216861 1
-0.070335646316286 1
0.870801268146787 1
0.0263685015875523 1
-0.179002548715354 1
0.41657306237543 1
0.0304313694917574 1
-0.681035069592307 0
0.561362204160172 1
-0.101322260000266 1
1.11112601659152 1
0.145211574357375 1
0.691109062705877 1
0.645378448399659 1
-0.348837502191925 1
0.832516089133565 1
0.82000667583185 1
0.574188785472359 1
0.526464942476872 1
0.26457614910002 1
0.329080928455923 1
0.347942423608768 1
0.63050194171405 1
-0.32235229507543 1
-0.112831810691622 1
0.0388709739569214 1
0.770148646582312 1
0.0862622047383666 1
0.319070622095007 1
-0.406714985542896 1
0.604464355632014 1
-0.332856066541576 1
-0.726150986381559 0
0.845853486235686 1
0.655204813816416 1
0.047744743525493 1
-0.605526980514356 1
0.920812252453742 1
0.483223535859907 1
0.952591150577468 1
-0.515659176516405 1
0.0875481997852768 1
0.305682012462062 1
-0.295356553414899 1
0.669410823802601 1
0.420386027661107 1
0.187148702324394 1
0.121517093071303 1
0.694031817848104 1
0.501326677877683 1
0.813543482566133 1
-0.271046721564662 1
-0.33553799502452 1
0.491994459317506 1
0.916635111990643 1
-0.0899542521609675 1
-0.147023492090577 1
-0.105315659984318 1
0.446669093732729 1
0.882271016120966 1
0.92450032141713 1
0.105292106799025 1
0.278977634952929 1
0.160402177277762 1
-0.0353586591738165 1
0.313452167878207 1
0.800681214059527 1
0.863759723795778 1
0.557852998574439 1
0.164322588482717 1
0.159437112143323 1
0.188493024534901 1
0.600268482807939 1
0.555444227430834 1
0.909547095910537 1
0.549855101911501 1
0.11297835577513 1
1.20224449593312 1
-0.311875745277485 1
0.223465852788019 1
0.218668906703411 1
0.82577341284561 1
-0.10716673052964 1
-0.595115507734223 0
1.13130913720482 1
0.436219329530471 1
0.0728019413386758 1
0.484939396056078 1
0.546218391946982 1
0.598121253856616 1
0.690517098791998 1
1.29824826633598 1
-0.0630240710522148 1
-0.298952700085648 1
0.395007851825393 1
0.811485748787682 1
0.822767088910721 1
0.226743664299243 1
0.43244639281108 1
0.237846491020776 1
0.294710485527842 1
0.323560223516776 1
1.27208834641146 1
0.52826950911499 1
0.338845289634647 1
0.29272624915344 1
-0.17000552743636 1
-0.0079988694126451 1
0.332711770669473 1
-0.350655982233863 1
0.47711581107706 1
0.497479505716592 1
0.961728821464885 1
1.13003334506829 1
0.919110515992025 1
0.613763481849869 1
0.226239774186106 1
-0.216212802971283 1
0.7402419338041 1
0.306030549744501 1
0.50825865504613 1
0.24505827565202 1
-0.242907541729538 1
0.757068875374106 1
0.378580610747527 1
0.279002502109841 1
0.63064498039758 1
0.975417191907826 1
0.408468262772008 1
0.746971412571745 1
-0.112855754686622 1
-0.421985985455178 1
-0.68894214305856 0
0.236406789954008 1
0.055404547455276 1
0.698247956251572 1
1.09831369029863 1
0.923263833379477 1
0.114026325270958 1
-0.289814519199315 1
0.567903081082342 1
0.189503790214298 1
0.403338388528862 1
-0.157883638251813 1
0.0159580523192048 1
-0.0726516644059673 1
0.36144852318411 1
0.192525655547809 1
0.965380395881857 1
1.19346162303932 1
0.841673856373041 1
0.389534079307933 1
-0.136010998124817 1
-0.436156309216205 1
0.324163005954798 1
0.127163300715736 1
0.734168708398978 1
-0.159728603114666 1
-0.669954890342941 0
-0.240021430931939 1
0.452953489293662 1
0.606868157085183 1
-0.561313686005942 1
0.21268861386408 1
0.542033882631415 1
0.0989938981206983 1
0.424611763491302 1
0.727181433297694 1
0.761464893750293 1
0.232337478980006 1
0.945582774925836 1
0.665589812197214 1
0.685641611365016 1
0.393523705395629 1
-0.37396223045066 1
0.00277854606416764 1
0.11057802399877 1
1.09113477831902 1
0.401156569051975 1
-0.391180517491624 1
1.02537565426658 1
-0.378443714497188 1
0.270979313669974 1
0.653086253396281 1
-0.375872639255676 1
0.0243800826459971 1
-0.392173355840221 1
0.168534799361146 1
-0.321874153466898 1
0.340263351522183 1
-0.180912811852279 1
0.803753207356079 1
0.369647520215297 1
0.14710829634756 1
1.296122064938 1
0.0499229038006482 1
1.28441701450203 1
-0.241570458769895 1
0.363108064435538 1
0.578392578646712 1
0.763671772574127 1
0.533480498685872 1
1.04235983734136 1
-0.177355897082543 1
0.125875680915231 1
1.13530299594847 1
-0.217227709164623 1
0.122329108525412 1
-0.413396080660472 1
0.598226078080256 1
1.02937551732969 1
-0.442508979265724 1
0.997448436878295 1
-0.350478328571047 1
0.76176020466337 1
0.574379545570832 1
0.0114153215605843 1
0.395815739401803 1
0.653669570224838 1
0.513703732908035 1
0.630647055617542 1
0.589957386200595 1
0.922493963863583 1
0.470099305145188 1
1.3318399395044 1
0.735337921214896 1
0.0817690942417595 1
0.28248520162487 1
-0.522459504369098 1
0.220519553933105 1
1.48544625976482 0
0.808566131343257 1
0.351689461328527 1
-0.0934171690895844 1
0.000852948526871983 1
0.0214064355843366 1
0.458246122903673 1
1.04826137735906 1
0.128730525639975 1
0.261958290758398 1
-0.0299562482762051 1
1.27634461475298 1
-0.681105413048727 1
-0.0619386695057943 1
0.867100117611328 1
0.417457829977369 1
0.101454252625257 1
0.920822804323257 1
-0.136466431433321 1
1.13245806327072 1
0.243401380634959 1
0.286325827597377 1
-0.00852981627120412 1
0.685008327251611 1
0.536118889828627 1
0.528034870751669 1
0.486904270803221 1
-0.308703617685237 1
0.757071327910498 1
-0.0698130315991319 1
0.37077786408594 1
0.949045777802876 1
0.821921937813866 1
0.469895256060919 1
0.169411778690252 1
0.583724292386617 1
-0.162576589550192 1
0.530208989700067 1
0.39746045680216 1
-0.116400714966805 1
0.179900715539133 1
0.792167682172951 1
-0.0149430632427677 1
0.175645258162294 1
0.0741427385207719 1
-0.14337487728774 1
1.17636931984922 1
-0.20569854658056 1
0.135650513005857 1
0.822169610879013 1
-0.302822139497487 1
0.337498366549752 1
0.381550231339707 1
1.13490797389935 1
-0.0099686428325445 1
0.702107942420305 1
0.223805594758436 1
0.449243697334144 1
0.668945565192499 1
0.570450491476934 1
0.171921530026552 1
0.337226048462244 1
-0.821307083077173 0
-0.403631016517616 1
0.0873922510532961 1
-0.70903643765309 0
-0.365551012480812 1
-0.986972357338709 0
0.151619994823122 1
0.0909081581946904 1
0.704890272918981 1
0.650086528069833 1
-0.423963677524508 1
0.565333553943371 1
0.190210785732783 1
-0.631631698720496 1
0.419072956913283 1
0.654186130030734 1
0.729527607475591 1
0.323755340061813 1
0.327783722107661 1
-0.0871084101987508 1
-0.782159725554783 0
0.608442973925713 1
-0.82181827058634 0
1.25952101224781 1
0.656324975325722 1
1.1184968014416 1
0.140204615096931 1
0.0539449065160329 1
0.110452387364495 1
-0.578683125872509 1
0.836924562270664 1
0.756522378931415 1
1.0753614584622 1
0.825421066131791 1
-0.217653002918375 1
0.299777458835466 1
0.014068804994572 1
0.107225681506861 1
0.347794273124623 1
-0.153716071472752 1
0.819947327836755 1
0.294504623124292 1
0.123019451731385 1
0.933417379483286 1
1.13180365609192 1
-0.624956181076873 1
0.835441317768639 1
-0.306420815573914 1
0.478564815078085 1
-0.180716503438452 1
0.450820883482098 1
-0.231984643521057 1
0.0247008312431047 1
0.360372418839371 1
0.919546230648918 1
0.459142258775599 1
1.29771908981712 1
0.391746871548977 1
0.0947267897825451 1
0.123142987317226 1
-0.655757306785109 0
-0.207710526389194 1
-0.331153880567337 1
0.822483314913072 1
0.0698702729787298 1
0.317975043072996 1
0.300321596278753 1
0.659642026657943 1
-0.247253530087485 1
0.37567620750308 1
-0.070543911617015 1
-0.293367065190706 1
0.730307835959313 1
0.124781602028865 1
-0.492243476560392 1
0.87533028828005 1
1.30775992590429 1
0.580630095627939 1
0.139058906802804 1
0.643177097547561 1
0.750417240006953 1
0.437138214324065 1
1.00260851782024 1
-0.165950492522557 1
-0.488331987261093 1
0.108124213243087 1
0.320477490742255 1
1.02735857406472 1
0.506059192222552 1
0.53443092909583 1
-0.22383653765169 1
-0.367049825360305 1
0.1896029967442 1
0.264116842531905 1
0.29589621008545 1
-0.11549911241732 1
0.428810183583759 1
0.152761868612946 1
0.0405854830623493 1
0.762504077458612 1
-0.365835467793467 1
0.909852007919247 1
0.447357160585492 1
1.00151828488832 1
-0.0725859148419227 1
-0.00773782779180915 1
0.676972623983463 1
-0.766007479992334 0
0.29257110758594 1
0.974441837890824 1
-0.347001023630722 1
0.60812545773258 1
0.644031575900848 1
0.306768811027197 1
0.918219412626978 1
0.736593842523242 1
-0.0473288905098826 1
0.643969485098467 1
0.435825647720872 1
1.1066978377468 1
0.546538684298689 1
0.181846825678344 1
0.0660303448350918 1
0.404804885433405 1
-0.0413247017092316 1
-0.2129461085325 1
-0.138438382773146 1
0.576843896611589 1
0.330420391472449 1
0.0839247190262912 1
0.189534323055463 1
-0.7544756746194 0
0.426097946022554 1
1.18284839445683 1
1.07763455174284 1
0.187376023615092 1
-0.0811289242731878 1
0.145713233224733 1
0.993016018278492 1
0.423572894681712 1
0.410164656105892 1
0.254618427029663 1
0.662490617199191 1
0.453988959257322 1
-0.386559133470252 1
0.043604695483537 1
0.620465394610727 1
0.686761036104614 1
0.600502021331312 1
0.145406133725575 1
0.502547727446199 1
0.862743439126647 1
0.590594548156272 1
1.30051893477285 1
0.551065808536687 1
0.45150058952961 1
0.315983236044898 1
0.60096413378856 1
0.716665168019005 1
-0.354151794281607 1
0.0420965528379925 1
0.093483484980101 1
0.176517417969157 1
0.0966771240581803 1
0.620553569443982 1
-0.0421654485450226 1
0.249258492618391 1
0.135514085389203 1
0.963863105122903 1
-0.634958808342041 1
-0.304604228320542 1
0.727063539716831 1
0.647654080887263 1
0.293141991605311 1
0.439504716174238 1
-0.472631184258888 1
0.134666249563567 1
1.26619368400593 1
-0.581471278992255 1
-0.113490059240798 1
0.616732015644646 1
0.451524204349499 1
-0.15320373509346 1
0.474281328257985 1
-0.147688502141949 1
-0.0884573908719101 1
0.832848156341593 1
-0.268671435985878 1
1.00561105296087 1
0.25166792288857 1
0.669704637290963 1
-0.0029214290349574 1
0.938903626736789 1
0.734047857283869 1
0.756891256010903 1
0.839236812168861 1
0.184301200374456 1
0.184970144221577 1
0.418096193925776 1
0.154069885012319 1
0.215139199580369 1
1.03087921219832 1
0.162522606932729 1
-0.301658312755528 1
0.542033063679995 1
0.503695149729089 1
0.326782693933992 1
0.660763721423022 1
0.463849111693503 1
0.806077217563067 1
-0.228671241721127 1
-0.659580303205862 0
0.900085153521704 1
-0.307133253724635 1
0.153620727244792 1
0.261454272816328 1
0.869006094516088 1
0.525339328560619 1
-0.264434106309896 1
-0.128749108860462 1
0.325955290398898 1
0.847520401794534 1
0.249429180428029 1
0.161437569732052 1
0.307612660844819 1
0.717238964376026 1
0.557774499104282 1
0.780803716093271 1
0.283447032976217 1
0.355941793393915 1
-0.103694744665824 1
0.252859145120961 1
0.877066838743009 1
0.510832445895552 1
0.147760728675577 1
1.23537086362513 1
1.036710941237 1
0.347928698428521 1
0.714343365983444 1
0.241675844779131 1
0.66155205001964 1
0.237033583236532 1
0.950236320357645 1
0.571091885100812 1
0.733674475592001 1
-0.669091472665487 0
0.349062673112762 1
0.505154765072181 1
0.626718431518692 1
-0.335692651623358 1
0.518175254756327 1
-0.268945575529686 1
1.28325676158545 1
0.128739168469231 1
0.0815214489924179 1
-0.680354650649118 1
0.829175952810252 1
0.431483127429608 1
0.178640772233898 1
0.665680874695979 1
0.458532901516748 1
-0.77417533938963 0
0.431334137279149 1
0.366607996178929 1
0.459042514581666 1
-0.41163259169224 1
0.336738527515758 1
0.217198135752187 1
0.670073224137609 1
0.316580329368647 1
0.803422212725521 1
-0.0324080261662539 1
0.778771542596071 1
0.484693864291754 1
0.250103244053981 1
0.163427766481446 1
0.069192677992181 1
0.817796783854328 1
-0.331913500839298 1
0.997020772053841 1
0.360543724310456 1
0.501659421280207 1
0.247068389381419 1
0.613957459484885 1
-0.44338183920287 1
0.432141884593245 1
0.138311916016647 1
0.815002377051743 1
0.336899538774991 1
0.74811679342334 1
-0.128017879573374 1
0.779543443008447 1
0.354616252107655 1
0.247338469366311 1
0.70008185537254 1
0.165540055971157 1
0.871124537656583 1
0.763605672689624 1
0.307864221345706 1
0.343165509703234 1
0.930209419755964 1
0.0932015333064894 1
0.139229366552014 1
0.350503031844025 1
-0.5705014468484 1
0.640999523466236 1
0.305743719537415 1
-0.0167557312852294 1
-1.46755020985647 0
0.060671086832258 1
0.614669008461831 1
-0.0362168655470217 1
0.159310724950398 1
-0.470207471694591 1
0.600732611398693 1
0.0250150644901603 1
0.83818549310859 1
0.227763772982195 1
0.213402250714306 1
0.722217854871511 1
0.755004608606525 1
0.295002374415224 1
0.547208888090289 1
0.115836830922005 1
0.452312287688945 1
0.194119210478362 1
-0.0508902572213734 1
0.993465192028707 1
0.812262885590631 1
-0.207144173481863 1
1.06161931879272 1
0.164741784938485 1
-0.0464792473540264 1
1.16286998695184 1
0.211428069304239 1
0.65998965181846 1
-0.77202075685286 0
0.643569168836712 1
-0.0390184916207885 1
0.593242100066911 1
0.478723085723393 1
0.399451521912116 1
0.413344001196416 1
0.567614323665016 1
0.835746385111466 1
1.23669126558228 1
-0.314193253378396 1
0.905383293281726 1
0.879429161720985 1
0.201811824562855 1
0.223665593570904 1
0.136584247488926 1
0.515399298328122 1
-0.18646800924154 1
0.200351034397298 1
1.08931745135694 1
0.909905640696353 1
1.00167102322027 1
-0.00392545773439784 1
1.35571236094645 1
0.0810167571546827 1
0.33394256130871 1
0.1318697737548 1
-0.148047522134212 1
0.826261381457462 1
0.386441578432583 1
0.462721374081974 1
0.0966729411181567 1
0.537957063966353 1
0.416304672810951 1
-0.117125693236679 1
0.58727396672703 1
0.735280712103358 1
0.693410676425376 1
0.51513050127895 1
0.635179368901135 1
-0.60735362169045 1
0.294658759966691 1
0.425075290183466 1
0.447999442182811 1
0.442221238453407 1
0.756889990714366 1
0.607556169740995 1
0.572837996206484 1
-0.410745180860292 1
0.54007792532244 1
0.172981656917167 1
0.346399973212251 1
-0.0812426386190536 1
0.802978256588898 1
0.265608623254431 1
0.122426046339024 1
0.371478546698617 1
0.485363397913098 1
0.727184336344885 1
0.525503787827686 1
0.194453893380005 1
0.0270402664751862 1
0.708202358913311 1
0.448448239326181 1
0.252984804363555 1
0.527940139911212 1
0.136906349426182 1
0.359047195385383 1
0.478320454561542 1
-0.264833577813189 1
-0.189161943174904 1
0.312325432906042 1
0.380500623249693 1
0.409514771018493 1
0.27462888354785 1
0.502500575521602 1
0.360747812665874 1
0.757895161909073 1
0.740295996610279 1
0.219348461950652 1
0.596527509783015 1
0.177008474747965 1
0.134184187005378 1
-0.277203710138041 1
0.611857817923441 1
1.23903020717739 1
0.920977059383748 1
0.920530694086006 1
0.224315940333585 1
0.0668613493231669 1
0.384403068379014 1
0.75778463604052 1
0.320398246032981 1
0.578110780617954 1
0.909372510558277 1
0.917061247846691 1
0.117863182868205 1
0.56962789285047 1
0.524620491428112 1
0.67128030887092 1
-0.00177612462119515 1
-0.00220126797554998 1
-0.37152691455267 1
0.842274424325066 1
0.0332562186831107 1
0.303007296995082 1
0.403528630890362 1
0.0592123544908044 1
-0.184742971758361 1
0.318209113451119 1
0.731315417715797 1
0.612070687316754 1
0.659866954016906 1
-0.171143861748103 1
-0.386244555359039 1
0.269765484805137 1
-0.142696067793922 1
0.484165775591948 1
0.592002442093519 1
0.512955996255676 1
1.23629149894996 1
0.265975753467544 1
0.232436828868614 1
-0.118423471052582 1
-0.0906306334166546 1
0.349860121124021 1
1.09414060099405 1
0.973044742054357 1
0.950710367868923 1
0.507786918643477 1
0.4462971727994 1
0.759801785478763 1
0.600037617616976 1
0.310274408323383 1
-0.190570427258816 1
-0.145746395796941 1
0.0829051417357551 1
0.226170159224909 1
1.60088907859583 0
0.311000506340615 1
0.525743095690442 1
1.39284628159226 1
0.231619396363871 1
0.728542881899469 1
0.409976202738529 1
0.247429902254072 1
0.308126902847288 1
0.50607578927882 1
-0.446488006591105 1
1.14569635720977 1
0.252505213208164 1
-0.16071521729424 1
1.11993163302475 1
0.120132273793196 1
0.14012373959946 1
-0.200251751862967 1
-0.382781871096203 1
0.104544603037578 1
0.904429902684509 1
0.577223618666456 1
0.0592625194400726 1
0.896089793322806 1
-0.0390320695395434 1
-0.202747991858324 1
0.719582282987312 1
-0.29924964750452 1
0.754246374891036 1
0.652806480981481 1
0.27537500820456 1
0.598489306475738 1
0.484847299564487 1
0.283362446519702 1
0.165086372902413 1
0.744932279709814 1
0.426898064795896 1
0.0605236339599119 1
0.233215083671842 1
-0.404818647214486 1
0.00663635142552479 1
-0.706875904541973 0
-0.217333264619295 1
0.436686989782179 1
0.880217448744887 1
0.545287407113151 1
0.536240873896035 1
0.440016623570231 1
-0.108672394155953 1
1.51235084796453 0
1.2832424778397 1
0.338957291429722 1
0.739617037382355 1
0.4440203958997 1
0.367981727795918 1
-0.069679082428051 1
0.436557961998007 1
1.23575861455404 1
-0.138860470496663 1
0.739250520854046 1
0.535724955884617 1
0.613950306310251 1
0.437751055898336 1
-0.197473964800223 1
0.0568540158559666 1
0.650222019741285 1
-0.207995107988254 1
0.580516540442411 1
0.246218764241222 1
0.357428323211409 1
0.286289346088619 1
-0.151406047085699 1
0.0550031969466186 1
0.185597038397752 1
0.530872648433961 1
0.601945572610663 1
-0.191135540987086 1
0.0917295238330143 1
0.149621708459143 1
0.374550650555668 1
0.517786342172982 1
0.326624126642105 1
0.257449887467805 1
1.14912717570415 1
0.506317604004458 1
0.741374602907407 1
0.435907980150207 1
0.741190545255546 1
0.314685762252895 1
0.118953023292966 1
-0.0490717233581427 1
0.470829680890154 1
0.821294984548529 1
0.250647704692812 1
0.181920368789594 1
0.298601054087867 1
1.34303991448411 1
0.517858210622238 1
-0.6304251492741 1
-0.107586383262223 1
0.482460233417068 1
0.609524921498954 1
0.443288070490808 1
0.171237300941449 1
0.470617627561079 1
0.219227306273576 1
0.492788688291034 1
0.801696451131817 1
0.822180601290557 1
0.715021957976917 1
0.92806822268336 1
1.19050338119126 1
0.395309071306484 1
0.160390585371871 1
0.294616985388132 1
0.678448085045916 1
0.770263498986134 1
0.76901209111999 1
0.459914535190151 1
0.131376063288548 1
0.408480524452814 1
0.560846062399905 1
0.599633387483629 1
0.853304334349838 1
0.60117657265354 1
0.387531524093871 1
-0.80748485726095 0
1.20953057721865 1
-1.21634324954015 0
0.94736798793092 1
0.283889462776878 1
0.827264561145808 1
0.581451442822749 1
0.0660991153718811 1
0.0225501517088425 1
-0.0234653739185586 1
0.472447198970529 1
-0.409532363002269 1
0.620724410664197 1
0.986137814549532 1
0.826390613432175 1
1.12595472516949 1
0.912861198110564 1
0.246972181984502 1
0.932269753832492 1
0.804749101236391 1
0.665242783053091 1
0.169248312195088 1
0.486515445401589 1
0.441601344069941 1
0.890537936418019 1
-0.012112359212904 1
0.58480275914635 1
0.563332585621595 1
0.218600188339522 1
0.740635497709127 1
0.785990996950697 1
0.735277446747212 1
0.5530186067388 1
0.407921268758902 1
0.199775063697554 1
0.633372652736525 1
0.0086850236667308 1
0.447698018241191 1
0.174687548741655 1
0.851554505055975 1
-0.13990975773256 1
0.948816140475526 1
0.56142401087432 1
1.24039267786618 1
-0.520328259167097 1
0.980034372386297 1
0.964487780619539 1
0.558480647349366 1
0.2372943704749 1
0.0380976846116545 1
0.0390886925728736 1
1.15618525876999 1
-0.0372022647841224 1
0.817410985834063 1
0.211078254802261 1
-0.387877012778965 1
0.171352379601806 1
0.733762035178521 1
0.927861583190503 1
-0.349989804951355 1
0.455138210590542 1
-0.173174008011034 1
-0.553400893013007 1
-0.217583882574347 1
0.583472657778369 1
-0.178177509164887 1
0.0315582620692637 1
-0.451880520522506 1
0.44629489006406 1
0.661271809735577 1
0.124528913081786 1
-0.101242764136154 1
0.175944346723195 1
0.538891803283034 1
0.522888941541716 1
0.631083256328101 1
0.193898850107126 1
0.624436486765222 1
0.192815958660799 1
0.375871080457186 1
0.83364351974805 1
0.115083061368341 1
0.112473691700485 1
0.671861962354918 1
0.607061381041942 1
0.165537580036661 1
-0.608328190635027 1
-0.257383880553919 1
0.594568592130188 1
0.0370655355237037 1
0.74134885659435 1
-0.106185693848412 1
0.961331104352137 1
0.050429791774713 1
0.195154371676798 1
0.000565193571575612 1
-0.211950742138712 1
0.324401409354357 1
0.270935139346838 1
0.608562215693403 1
0.0960946578103224 1
0.319418870411233 1
0.222242629105531 1
0.274107290414123 1
0.685302651018762 1
1.09293746948038 1
-0.172301701920113 1
0.114225855342275 1
-0.713925852415633 1
0.590023628570698 1
-0.0918442463725691 1
0.992810753598018 1
-0.210011325887663 1
0.474717615942009 1
0.255118390943539 1
-0.461818470478806 1
0.115147202073699 1
-0.72168245414177 0
0.313332621167626 1
-0.0124040269650434 1
0.900180284554421 1
0.115963623217125 1
0.866724707519627 1
1.28475745858171 1
0.163863867339144 1
0.515386086082433 1
1.24275510323123 1
0.270840396305091 1
-0.166054313861684 1
0.812942960526554 1
0.0704238583338772 1
-0.103304250132378 1
0.161790734695665 1
0.758229201735187 1
0.925782256679195 1
0.22940075692587 1
0.173035870845799 1
0.868471733561037 1
1.04603222551283 1
0.253483825944661 1
0.367354815149403 1
0.0420296486628556 1
0.38950846028392 1
0.713695120038746 1
0.240845115840321 1
-0.20433998057065 1
0.906245488801503 1
0.00661110003760568 1
0.583621616821276 1
1.3138817039927 1
-0.044016204139411 1
0.547627567879853 1
0.78647619763604 1
0.0745467989194932 1
-0.609858288083895 0
0.248917930481591 1
0.150124892379698 1
-0.460179809770888 1
-0.308604610883048 1
0.0970231234375215 1
0.953923166000277 1
0.00589703867696628 1
0.372922147820909 1
0.267795331026214 1
0.89972502055212 1
0.586341776578621 1
1.11216481197587 1
-0.0455988243248624 1
0.304806891235399 1
0.509972601472534 1
0.538148479235746 1
0.913952394272494 1
0.649442700423577 1
0.965206182275746 1
0.673476895492447 1
0.444037042299796 1
-0.424320327650294 1
0.706805090685225 1
0.684514836152063 1
0.0180992238972744 1
-0.326867755091101 1
0.696598942777643 1
0.669623151111787 1
-0.271098165512867 1
0.634954785183405 1
1.02025088184441 1
0.381634450658546 1
0.495087551586363 1
0.183282249797105 1
0.297506970155996 1
0.349992263761559 1
-0.105902846541104 1
-0.48580523713278 1
0.306678427097182 1
0.70837832346267 1
0.796158264165507 1
0.427267179765179 1
-0.104290928082751 1
-0.258364161977629 1
0.0823108942871741 1
-0.274214860536019 1
0.0228328156202929 1
0.604427665274047 1
-0.373659180854013 1
-0.119493460005205 1
-0.119862021719345 1
0.137730358612307 1
0.494869965190078 1
0.243840727083362 1
-0.175025860890282 1
0.665609573716085 1
0.0322225533519536 1
0.53017572198077 1
0.298777386173635 1
-0.234160475485558 1
-0.193935795546031 1
0.207643387003971 1
0.507439131287781 1
0.549590351397209 1
0.594573010989806 1
1.16398797901493 1
0.392740494199213 1
0.0374855437862492 1
0.544648285270842 1
-0.308666793524703 1
0.593105885089894 1
0.636116637087445 1
-0.691311881695989 0
1.06313124914612 1
0.581052759376921 1
1.25747490614918 1
0.619137826836835 1
-0.174167453438877 1
-0.0682704708057291 1
0.899148543070294 1
1.54485258112218 0
-0.180834382512047 1
-0.199073310791211 1
-0.638530296489056 1
0.223876411262385 1
0.656942089956912 1
-0.261928419407419 1
0.22448015900183 1
0.411790324989819 1
-0.306784315696777 1
0.954454970286908 1
-0.166490485133595 1
1.48461151566561 0
0.701444621074083 1
0.308115860522928 1
0.1526676272792 1
1.18698621770477 1
0.720587159094465 1
1.35931680172587 1
-0.228346268436184 1
0.168083436906451 1
0.229922701873794 1
-0.333610122978077 1
-0.0263933639838584 1
0.156674343287015 1
0.54619052882781 1
0.639615546670909 1
-0.159011474652148 1
-0.397574521963339 1
0.120865618138596 1
0.288570402797749 1
0.169438742147012 1
1.20612319353378 1
0.420652161985483 1
1.12415956773854 1
0.446710450771835 1
-0.621826412228507 0
0.5151112320567 1
0.229913199113941 1
0.662493883406504 1
0.672550172506756 1
-0.374328338604009 1
0.00420558629009712 1
0.478259539120903 1
0.0492859871845133 1
0.0614118364083709 1
1.03450317396228 1
0.74065955942846 1
0.205334733815131 1
0.332189830950533 1
0.120177202696183 1
0.183752359343453 1
0.323462007134732 1
0.718409085150243 1
0.381225724502187 1
-0.193488850918806 1
1.09291296886495 1
0.230401476762436 1
0.104654041116765 1
1.01720842146894 1
0.82750753124311 1
0.536096883449475 1
-0.528195842515197 1
0.0292563711378895 1
0.717734752429351 1
0.682654578302595 1
0.46302079566733 1
0.516619091319567 1
1.13375520574708 1
-0.0263202155909031 1
0.389118759519646 1
0.669978780592562 1
-0.050615595595987 1
0.380514451105247 1
-0.617608977884979 1
0.840475126661212 1
0.0361610239061468 1
0.260922272742236 1
1.02041609341437 1
0.882090346984187 1
0.47712864038387 1
0.571200177277947 1
0.434334515989488 1
0.417633324780556 1
0.121048137461314 1
0.341052841305672 1
0.281660339340314 1
0.559782710545932 1
1.04302120579054 1
0.461098167879906 1
0.840538132570635 1
0.125157403431147 1
0.836695598827203 1
-0.25092377516246 1
-0.714913957151869 0
0.0803520400374971 1
0.898146718024409 1
0.377060296207781 1
0.109207678852651 1
1.4023783687607 1
0.0124353720360847 1
1.46439884793092 1
0.00482470110851144 1
-0.187850748865709 1
0.00376079298358789 1
0.0818998007492484 1
0.593342951363261 1
0.557870883411344 1
0.469551853850395 1
0.440447177409234 1
0.0460489077779473 1
0.407965923614744 1
0.0557180795030371 1
0.545763622555373 1
-0.134614680071481 1
0.809655596262074 1
0.416934599151665 1
-0.0353734876607619 1
-0.254226466573602 1
0.241921481600879 1
1.15878691350298 1
0.250000115430679 1
-0.154673175691242 1
0.408968371625055 1
-0.212229399387355 1
0.378456338355336 1
0.166063888866603 1
0.246932792413147 1
0.734536912955036 1
0.687922873389021 1
-0.333118894325805 1
-0.159849930118337 1
0.272007754874698 1
1.33659057737883 1
0.565854740786469 1
0.553491618458481 1
0.280706964091578 1
-0.472352419289991 1
-0.087159585202137 1
0.922403878071718 1
0.980021936866408 1
-0.558470238331121 1
0.476183336890213 1
0.360086850963352 1
0.916179717543697 1
0.38682551705049 1
1.33894078258897 1
0.313248775330568 1
-0.196164001070323 1
0.363153235053353 1
0.462593940322892 1
0.816413856171018 1
-0.343178548228874 1
-0.0940365353562415 1
0.229324957455812 1
0.678028632253391 1
0.0815357366465861 1
-0.176799010848286 1
-0.186056379054434 1
0.258015627419261 1
-0.334806410053139 1
0.279682622081542 1
0.0943568654927444 1
0.56882918992954 1
0.151873886271634 1
0.904945089436116 1
-0.0865761908250252 1
0.841731860657726 1
-0.534959373665722 1
1.0222766558591 1
0.258407096894484 1
1.04933869062392 1
0.902686616997659 1
0.247667246461828 1
0.356677079147054 1
0.682856085319227 1
0.347106608798548 1
1.25146725766057 1
0.572235627410023 1
-0.573261628923281 1
0.707255632200144 1
0.57702710465096 1
0.584047872728564 1
-0.160653051693859 1
0.683432510500541 1
-0.516556421043071 1
0.421516485076207 1
1.05691440639374 1
0.737363953618425 1
1.01972788553879 1
0.660738577992835 1
0.520592998154125 1
0.925820761106623 1
0.586117166438208 1
-0.279127150217335 1
0.272386912243084 1
-0.857284934820786 0
0.878400739155993 1
0.334294587764235 1
0.617931483555124 1
0.860936372459904 1
-0.249312782534051 1
-0.454408271662095 1
0.457404090488403 1
-0.712768603545224 0
0.0443228302423864 1
1.11230297542519 1
-0.138687904612241 1
0.241897703523942 1
0.363045156394847 1
0.0458409484107527 1
1.01553169365114 1
0.555264249164023 1
0.708673760218226 1
0.750449615740406 1
-0.475145349380609 1
0.683981006545188 1
0.55444709125467 1
0.204923993682089 1
0.341833116670852 1
-0.469497212819273 1
-0.181789694346271 1
0.47470710590957 1
0.0417959315586013 1
0.723521517145756 1
0.952051638375659 1
-0.122560173605515 1
0.608668729091029 1
-0.0693796680924462 1
0.838590155446436 1
-0.351368134477575 1
0.510626358617401 1
0.647736886299869 1
0.0992100301271397 1
0.498808831635868 1
0.371696870001859 1
0.657163382339267 1
0.294981839573452 1
0.814671225620961 1
-0.156945135319234 1
0.397377439978857 1
0.478144322295672 1
0.333538001130891 1
-0.206455171534457 1
0.246896713821491 1
-0.148104608268405 1
-0.0647074493829983 1
0.0379523727422733 1
0.660104295748659 1
-0.0569824824659843 1
-0.129663580634681 1
0.376108301801105 1
-0.312172304740326 1
1.25019673027655 1
0.200334653228199 1
0.0225308079898781 1
0.439864940428614 1
-0.033273723237037 1
0.273570228471732 1
0.953351530902421 1
-0.171450118370294 1
-0.182673222896486 1
0.167862586748864 1
-0.147263253958228 1
-0.40103857749605 1
-0.0816529127509383 1
-0.0087647861831638 1
-0.048078972391995 1
0.116113759142486 1
0.150920860993113 1
0.640176474860377 1
0.193845208046077 1
0.46619871551145 1
0.479252978423794 1
0.245949208959033 1
-0.0958917226423868 1
0.579795583176789 1
0.958042552516184 1
-0.137277373316035 1
-0.38368852884812 1
0.490024714376636 1
0.676208636903347 1
-0.646657205492012 0
0.224672693706596 1
-0.296431806621568 1
0.642599472043379 1
1.00585020443711 1
1.19990874530189 1
0.514708186886594 1
-0.183957872055201 1
0.113814912348137 1
-0.748627793308407 0
0.761027681771322 1
0.335441136694576 1
-0.136127265157599 1
0.684130855515328 1
0.386791267874646 1
1.01753773467088 1
0.758074229640251 1
1.06205963287936 1
0.864145751879947 1
-0.429349695200559 1
1.01972632683697 1
1.19508111759022 1
0.621063075997475 1
0.222565557966827 1
0.633341005501431 1
0.74146016199697 1
0.387042291624265 1
0.240735150947558 1
0.283325149132908 1
-0.761735380313606 0
0.381218148589089 1
0.0911400554916569 1
0.678476677447563 1
-0.304061872093672 1
0.256961094279538 1
0.331491958319704 1
0.0636104911296437 1
0.641056086177591 1
-0.52266914879266 1
-0.234879759138718 1
0.19093572181267 1
-0.0576657559005743 1
0.297340450147003 1
0.504889791611399 1
0.635598953197087 1
0.636888053968674 1
0.378651520332859 1
0.627587735445444 1
0.240684511086864 1
0.175298918255331 1
-0.178807613805762 1
1.13679389916458 1
0.669836870911824 1
-0.167630832237552 1
0.582938713046185 1
0.508565860750414 1
0.65836273746522 1
0.456659017463119 1
0.99510435122824 1
-0.121724920618868 1
0.607567557252268 1
0.235497661130115 1
0.112618488692659 1
0.483517028340942 1
0.608491962968783 1
0.821158474320955 1
-0.13043383275771 1
0.692409070756799 1
0.411548306966957 1
0.154787042301722 1
0.31537725637447 1
-0.286266304985674 1
-0.148470760278245 1
0.365022095071069 1
1.55405305941764 0
0.630687668073828 1
0.0689389308299646 1
0.577311188920396 1
0.327466266267033 1
0.270187961588576 1
0.0211703172074821 1
0.536147523736919 1
-0.244280772233099 1
0.123833792068231 1
-0.119473717192206 1
0.806753310672641 1
0.0839116624498804 1
-0.376883002021501 1
-0.216554091695979 1
-0.0937847523996315 1
0.894432080591258 1
0.431895892560179 1
-0.400261176988801 1
0.21142823161563 1
0.562666019160394 1
0.568196357249214 1
0.584612689766419 1
-0.267041540961523 1
0.986255668670593 1
-0.151815125101553 1
0.152574485993222 1
0.157334447266539 1
0.365983215643631 1
0.767867870245881 1
0.625969578535387 1
0.139606657674673 1
0.38426430734496 1
0.678814760529356 1
0.511322358453391 1
1.42890831529053 1
0.297100652894833 1
0.916829414032862 1
0.436700894683939 1
-0.0612541710640868 1
-0.146949923649758 1
0.963003634488221 1
1.00305181285412 1
0.248129681274747 1
-0.207015385027436 1
0.604082028425982 1
1.35133306065796 1
0.124141784795691 1
0.106664704520923 1
0.0977750246090935 1
0.292785443634818 1
0.0183207785450926 1
0.304970157413496 1
0.9413316713306 1
0.0915606463012468 1
0.699802313702673 1
-0.440809228630162 1
0.882118928999519 1
0.468464824903666 1
0.0212094918725499 1
0.642139035584343 1
-0.243010175940489 1
0.460419306925389 1
0.424600683073074 1
-0.0372519210237188 1
0.391288023284561 1
0.222133818904581 1
0.732127645352745 1
1.01298670950864 1
0.206283969136881 1
0.600453961062061 1
0.135675746529325 1
-0.0484622930654385 1
-0.114877606297605 1
0.140926046287329 1
0.442256946552724 1
1.02115011903211 1
1.1970884245947 1
0.438132505599623 1
0.356426867285774 1
0.466212118204662 1
1.00954496836296 1
1.44250315797482 1
0.327051630107508 1
-0.71321267146928 0
0.0548805058371629 1
0.711969711734406 1
0.38435503254442 1
0.418172231390371 1
0.40708428501558 1
0.259931780142371 1
0.278602173957815 1
0.678927099848598 1
0.28930544370276 1
0.40434741954629 1
0.268549738791563 1
0.726620558322107 1
0.541106683264329 1
-0.27493492368688 1
0.24475426288382 1
-0.788760283425732 0
-0.0863033748920497 1
0.365093530039203 1
0.711331004502747 1
0.0033218011163879 1
0.512575419366413 1
0.503453229749479 1
0.170528311770114 1
1.19003790033379 1
0.444442363505426 1
0.755212066300389 1
0.411596305215152 1
0.414735664677349 1
0.704464605337782 1
-1.04347573150137 0
-0.139544094184726 1
0.569217723803119 1
-0.108410846190504 1
0.758697993373572 1
0.364215930034036 1
-0.136177974958184 1
0.577024055979518 1
0.191060676490947 1
-0.288062243773104 1
0.489680987992635 1
0.123820252791409 1
0.263933009644504 1
0.948358205757601 1
-0.168265713730409 1
1.94324071087833 0
0.904024596769454 1
0.344479120842612 1
0.633512101234373 1
0.912724878898121 1
0.00330146910609547 1
0.312942664019155 1
0.207155482193461 1
-0.277373304223099 1
0.670651146132048 1
-0.128303636033465 1
-0.234468320779906 1
-0.176598643598418 1
0.794662139276373 1
0.29111843893709 1
0.20082787454828 1
1.01925102960395 1
0.0889426537103362 1
1.28114072138587 1
0.28701229393078 1
0.440487574284401 1
0.752159062293618 1
-0.304118993634422 1
0.497790355579613 1
-0.190552812408561 1
-0.0798838754963955 1
0.844700096420406 1
-0.301841900892866 1
0.0145858221425169 1
0.479092889105117 1
0.805731082933196 1
0.459411581182509 1
0.0346562309167978 1
-0.0143468311279488 1
0.264543985973023 1
0.806568447805679 1
0.777274044383617 1
0.0256162098601276 1
0.583654622028439 1
0.0495901618536066 1
-0.706397931380022 0
-0.644833140702886 1
0.428510108276444 1
0.0161507134968401 1
0.387010964982493 1
0.00199951267718915 1
0.559982885323996 1
0.304209740465203 1
0.356525512873726 1
0.0990380210764795 1
0.325741558602463 1
0.361708900714544 1
0.354869946527389 1
0.253445898082395 1
-0.0690438289292595 1
0.674496296809626 1
0.125805824597143 1
0.75946682965062 1
0.258628296349324 1
0.428588916782436 1
0.0801881801359987 1
0.607604665861045 1
0.504181165545559 1
0.54537547846749 1
0.412795232990144 1
1.24542089310993 1
0.323474228270736 1
0.425387211348434 1
0.0342994557862091 1
-0.246360443123982 1
0.473435467275176 1
0.709578588744046 1
0.583803748680838 1
0.234377366136102 1
-0.0152753839981854 1
0.824551967402844 1
0.678497680767641 1
0.319104380808327 1
0.407896755040976 1
0.730921454153416 1
0.0217931686847276 1
0.38696808485566 1
0.202730979339583 1
0.383109608087316 1
0.36851075036213 1
0.749734308201498 1
-0.22274819234436 1
0.0667896590453059 1
0.955281438146658 1
-0.48222857733076 1
0.519314629407287 1
0.428662219889896 1
0.642334879587671 1
0.0541999201337546 1
-0.33082575452687 1
0.22668712994805 1
0.489871336476194 1
0.025639363606014 1
0.797489301909754 1
0.162687722534669 1
0.49874978508494 1
1.02680517819386 1
0.543857112777201 1
0.781047990163093 1
0.605567527351434 1
0.293665882098205 1
0.349570778880509 1
1.00634042237317 1
-0.170048759095673 1
0.427863112342334 1
-0.0652829176882153 1
-0.597309250409809 1
0.562866952342452 1
0.951079556729913 1
0.588487625585761 1
1.14105402241576 1
0.332587845991022 1
0.617718574951589 1
1.37362684788577 1
0.34809278055809 1
-0.445010986878377 1
0.373235710728931 1
0.592397261166174 1
-0.207950987724842 1
0.557109725025192 1
0.350343230734658 1
0.0476321619157409 1
0.14683164568673 1
0.917068454008695 1
0.837397516106576 1
0.277718090679624 1
0.586073387834896 1
0.238978373016725 1
0.750879862767015 1
0.391256543246194 1
0.41847495100057 1
-0.124365593239507 1
0.00102974500860387 1
-0.0638011556035003 1
0.402682454789277 1
0.058381411127861 1
-0.211585204381192 1
0.0660311278446709 1
0.781010859032878 1
1.08287953272202 1
0.311766525430734 1
0.608960495412715 1
0.0220021256279955 1
0.512198148872435 1
0.0242605393281458 1
0.54307959917099 1
-0.045351612502273 1
0.0503285887655577 1
0.925133593777564 1
-0.0268371181001008 1
1.0024712202216 1
0.197629583316879 1
0.0359369529657856 1
0.378376070265798 1
0.130279461241604 1
1.00143060694973 1
0.410630428430419 1
-0.1302544286483 1
0.31407144160432 1
0.724666918236802 1
-0.00844324149779113 1
0.860380529373526 1
0.939034679316301 1
-0.759699227526384 0
-0.360139215871251 1
0.156905760953292 1
0.171576445586712 1
0.86569463426125 1
-0.417352987898532 1
0.0447549831102532 1
-0.244810255967321 1
0.156495440084456 1
0.515346713401514 1
0.978028979858133 1
0.129366723915869 1
-0.722943751895926 0
0.324073691346351 1
0.785608352273227 1
0.24554978327212 1
0.238754535422153 1
0.0901924507608033 1
0.504846278017968 1
0.358302304980642 1
0.58647594624639 1
-0.564539711570889 1
0.862271348694116 1
0.663761079449212 1
0.348095356403018 1
0.287109070251953 1
0.230317216022429 1
0.384536054835933 1
1.39731433459525 1
-0.330341918796819 1
0.709235311281803 1
0.839851952925436 1
0.433953412913001 1
0.204502594026698 1
0.212211514526184 1
1.14107280591646 1
0.268336350314982 1
0.527574483844897 1
0.415705247963511 1
0.569460112082824 1
-0.0171432706045411 1
0.575063684435901 1
0.748443996984335 1
0.460338751333655 1
0.377431064078566 1
0.616900869025134 1
0.59099666395277 1
0.320331452949204 1
0.230442840605589 1
-0.212656740677417 1
0.000674247269272593 1
0.356222435625553 1
0.0230199998702829 1
-0.0702047891995891 1
1.09167998941228 1
-0.524834890881359 1
-0.139936118813116 1
0.833898714042153 1
0.191067002207425 1
0.181557906770827 1
-0.192871387336204 1
-0.0515891203889018 1
0.64476528312655 1
0.491444187814828 1
0.0810568253834903 1
-1.21027342953848 0
0.487368960797431 1
0.545776220784285 1
0.526931779973449 1
0.0424843244751992 1
-0.27329335862066 1
0.324738964209653 1
0.585752638760998 1
0.232343973417239 1
0.0829626968728483 1
1.30277577820918 1
-0.170514220342549 1
0.0452428710775121 1
0.405987724053704 1
0.155262006441798 1
0.0651352584932272 1
0.443894482450538 1
0.783586373890645 1
0.217086997680591 1
0.836950591486886 1
0.717609599235314 1
0.981792432953962 1
0.645803008954643 1
0.298787842462916 1
0.333344640143565 1
0.873094963013477 1
0.473395655198792 1
0.603764022315415 1
0.470528463989479 1
0.42035289026616 1
0.11199386243318 1
0.608870426958626 1
-0.164798112268642 1
0.259219912144628 1
0.778739359058988 1
0.828048887791875 1
1.04433251898091 1
0.22554455884542 1
1.00885698062132 1
-0.170792327300763 1
0.259589154169163 1
0.732581308920422 1
0.803759397861247 1
0.302252908373669 1
0.853888457688298 1
0.841915541071608 1
0.526853126664012 1
0.0751003819686745 1
-0.422553281736295 1
-0.379332902741518 1
-0.559774590598089 1
0.0490475564710889 1
0.263688991169109 1
0.0527746253880048 1
0.25162719873369 1
0.759225317413232 1
0.00131354887244414 1
0.464169869404301 1
0.488184810157944 1
1.00295004822945 1
0.262551902164963 1
-0.190186594484298 1
-0.0853471738145143 1
0.186591777600996 1
0.66547022605243 1
0.798518634685214 1
0.737533040817119 1
0.152905667822207 1
0.242626957385239 1
0.315167540124374 1
-0.176407062621478 1
0.462748542191709 1
0.348860594123379 1
-0.0772313075626069 1
0.447007740833602 1
1.120801586313 1
0.569024046898657 1
0.593782275162896 1
-0.171867872915996 1
0.198751622124429 1
0.825801620310296 1
0.178792812202563 1
0.0339291830021923 1
-0.0485481503718899 1
0.315518758448293 1
0.719639900224788 1
-0.0403554150972943 1
0.411111344257585 1
0.129036915844601 1
0.505994309820141 1
0.189800927849027 1
0.635427244199824 1
-0.194758036682847 1
0.324693604589986 1
0.344612612544046 1
-0.341691776013022 1
-0.196745585641703 1
0.465215225706937 1
0.564436207051614 1
1.13260897555318 1
0.087157725648874 1
-0.297528978762442 1
0.367209613280456 1
0.233157403881917 1
0.378301393300878 1
0.178987075155638 1
0.595575977636213 1
0.0453924949681627 1
1.18465215387101 1
0.589062368250236 1
0.143673177338597 1
0.658283886768379 1
-0.153076404607134 1
0.883693689921111 1
0.395627921673941 1
-0.284523042968183 1
0.128549249855384 1
0.0304314202903903 1
1.14047076246249 1
-0.1104146528512 1
0.501463690470483 1
0.480992173428833 1
0.130453737401425 1
0.0789851335495651 1
0.433264344887156 1
0.127552946247137 1
-0.0740432564882345 1
-0.410565879867164 1
0.593129814625845 1
0.390023673876678 1
0.89729743875732 1
-1.0994033881165 0
0.602530403128713 1
0.311389643243305 1
-0.106184912431365 1
0.200962389394552 1
0.207233457124999 1
-0.0936883294602131 1
0.511769456777653 1
-0.0476483401299321 1
-0.112117169938338 1
0.153406584426292 1
0.155215965170525 1
0.48011479856358 1
0.468487031899702 1
0.735658378131302 1
-0.489716403365321 1
-0.403078691142021 1
0.453962564960915 1
0.336544121050705 1
0.522701532375716 1
-0.485502335028073 1
0.972503663558889 1
0.0837753442104831 1
0.755778952968973 1
0.813395980515299 1
-0.266194997838076 1
0.423107913836466 1
0.0114800492576603 1
0.295255497466667 1
0.531884663291898 1
0.428532004826005 1
-0.620824958399054 0
0.533399710852606 1
0.378103109824314 1
0.614610222578534 1
-0.758383383861847 0
0.0712820136592343 1
0.526459984763932 1
-0.0757656245967031 1
0.0340491600860883 1
0.75636824177414 1
0.476689782667235 1
0.4959029983962 1
0.734773014092319 1
0.184066223213455 1
0.590824747132309 1
-0.0679082207632211 1
0.438798577615805 1
0.721937898432476 1
-0.023646535972894 1
-0.179382511645221 1
0.61545066615584 1
0.0671424956243736 1
0.282266088106509 1
-0.132426504773384 1
0.88130689183713 1
-0.131496902658289 1
-0.0153711931846106 1
0.37365682542914 1
0.227365178184688 1
0.325037757510704 1
0.222921117970084 1
1.35958293033876 1
0.245350736274434 1
1.28299029268685 1
-0.219650306304708 1
0.764706361587415 1
0.792074195431457 1
0.537320937681341 1
-0.433672522438586 1
0.107338098081301 1
0.301615464806787 1
0.694318618175556 1
0.870110881902897 1
-0.316670347544236 1
0.467812422173935 1
0.734833532931614 1
0.196326880101339 1
0.410863221895796 1
0.39374364843616 1
0.264473210052033 1
1.18739654915014 1
0.516004642563294 1
0.489464801691543 1
0.27838331707713 1
0.538666378401731 1
-0.26557512621752 1
0.553949862307427 1
0.637832356240141 1
0.181030358018718 1
0.31284089480411 1
-0.132461205382711 1
-0.305000030095405 1
0.012010484155641 1
-0.401784771570709 1
0.549501554907363 1
0.940488866891303 1
0.570874486528515 1
1.31119888601086 1
0.118620428140019 1
-0.354676032263371 1
-0.179781907356928 1
0.34114606372575 1
-0.196575221817751 1
0.606314126028985 1
-0.0932072028960849 1
-0.0465248795273267 1
0.846657640354378 1
0.573480036783877 1
0.186443002155437 1
0.548960991466301 1
-0.0629708517077682 1
0.804642411235782 1
0.506975792634751 1
0.62087274486703 1
-0.0881662531171095 1
1.06722943871278 1
-0.301459250128835 1
0.383453668887334 1
0.174785030953844 1
1.2266851647053 1
-0.302155654360503 1
0.195186198917344 1
-0.417368432278123 1
0.924529193235091 1
-0.51984809985617 1
0.0152152491317911 1
0.73616852525796 1
0.289134506852651 1
0.135514898448439 1
0.708733260794043 1
0.245003303747475 1
0.706440222162782 1
0.526076027737448 1
1.27281733879554 1
1.08363671892035 1
0.354444249816338 1
-0.410658496897641 1
-0.280340574742293 1
-0.651969186150562 0
0.691939166322169 1
1.54358146756523 0
0.31320802873669 1
0.129269179019465 1
0.890680327505352 1
-0.17842441783292 1
0.0877917509003806 1
0.359886290136682 1
-0.00363446132986645 1
-0.553302312973983 1
-0.0829201446503658 1
0.47698672573072 1
0.84224654805532 1
0.226090811016468 1
0.356075309756701 1
0.945978157876475 1
-0.071231153784206 1
0.700503704743257 1
0.214415039472073 1
0.264654177342319 1
0.501111290882592 1
0.651539484580017 1
0.490753508328171 1
0.178615053664728 1
0.810585942007321 1
1.02924670056111 1
0.0704282030050745 1
-0.0551400621955919 1
0.53913917149177 1
0.584860638387848 1
0.175933181794772 1
0.762532845809755 1
0.739818489623162 1
0.38645786397727 1
0.230979348475369 1
0.235501576046634 1
-0.191332984949727 1
1.36266027977931 1
0.665886541932627 1
0.601929378459475 1
0.726280408258666 1
0.377214504144091 1
0.65180865300305 1
0.345800025728409 1
-0.540656885037784 1
0.156359534899949 1
0.905459671802361 1
0.918352604268685 1
-0.0891959263338029 1
0.499388323953021 1
0.728989267352924 1
0.218514224571665 1
1.08925186926711 1
1.22324380427268 1
0.643109776953979 1
0.628660449119823 1
-0.128259456493415 1
0.21968852839528 1
0.342657825830616 1
0.915615229601775 1
0.561888790691563 1
0.491743826860323 1
-0.539288482777918 1
0.547334685801245 1
0.0654084517131128 1
0.570796858532354 1
0.480419852809908 1
0.367424806408536 1
0.197075871819236 1
0.44748076384942 1
0.612153672716893 1
0.324803666718463 1
0.452829404988978 1
0.203692248609613 1
-0.306962280824042 1
0.155475141712434 1
-0.121020659490768 1
0.0170609065923819 1
1.16002870694958 1
0.438198955785096 1
0.225697686106279 1
0.416751637007399 1
0.062162152765817 1
1.20668621142298 1
0.351783094797485 1
-0.0877097065684378 1
0.652687768483971 1
0.12080104888356 1
-0.149845324043937 1
0.464699373327103 1
0.378204885701804 1
-0.147539370145283 1
0.504624552146845 1
0.489061815326987 1
0.0678843281469384 1
0.148017511553758 1
0.485908049322019 1
0.613657548643838 1
0.455536983893404 1
0.153038597033154 1
0.544408753076694 1
-0.415333113749082 1
0.0204830689171928 1
0.352072700980253 1
0.985401958417054 1
-0.54708708341634 1
0.0452414112495475 1
1.25225561694848 1
-0.125361161964551 1
0.675814137710815 1
-0.0657376101913518 1
0.521794193141615 1
-0.61937044078623 0
-0.0534424416693417 1
0.585814958036519 1
0.364092886245252 1
0.675514408942045 1
-0.0337022118285706 1
0.272512210058363 1
0.276981146928864 1
0.892804241395311 1
0.49865233066785 1
0.579938819669262 1
0.902107095336614 1
0.963077519461085 1
0.760493690297306 1
-0.0767587349501848 1
-0.0454501548857864 1
0.248845202622412 1
-0.197038151259303 1
0.926628298088154 1
-0.29489807023491 1
0.600815109936306 1
-0.815568708246346 0
0.317530157126328 1
0.10168724987704 1
0.332392399029158 1
0.903442207268713 1
1.30706374089526 1
0.996175475942538 1
0.189697468759071 1
0.39474624302157 1
0.451850914597259 1
0.883933973779912 1
-0.119594444339311 1
0.372469701237551 1
0.05051159718944 1
-0.0806648359807859 1
0.301902617647137 1
0.153951617044772 1
0.67767383888938 1
0.595863634317062 1
-0.00692184633872869 1
0.353152371646024 1
0.41933048738106 1
-0.0864657655614779 1
0.275645420202643 1
0.452231842300125 1
0.628300967545282 1
0.544738916870337 1
0.384162894856391 1
0.549620651482216 1
0.658235273685073 1
0.182537279759036 1
0.482890141793676 1
0.629550777435858 1
0.445021361330963 1
1.27317901748957 1
0.471873057204991 1
1.79112526516848 0
0.557215906836113 1
0.792144083589669 1
0.332864209117299 1
0.65018438394187 1
1.38803196624832 1
0.468837080759754 1
1.00819526940408 1
-0.224308099211776 1
-0.00354052496039237 1
-0.0243733683764463 1
0.417106172125993 1
0.76140706214824 1
0.184535611086358 1
0.602277873043416 1
0.644464200933378 1
1.33850151090607 1
0.90212727008563 1
0.539380458152521 1
-0.0430254423120986 1
0.421030641169855 1
0.594598948631752 1
0.712668040502367 1
1.0596476360624 1
-0.513002832243631 1
-0.676392928734382 0
-0.628064040028739 0
0.344931486604297 1
0.96586721232309 1
0.689764881281656 1
-0.321245715192546 1
0.971993092969934 1
-0.261730358156169 1
0.53827485004271 1
0.273938261695617 1
0.497216597638275 1
0.471291059864372 1
0.154979810859729 1
-0.477200470753583 1
0.586976053394032 1
0.573824055333672 1
0.636864305812158 1
0.173135049893256 1
0.4452551463177 1
1.42225589743918 1
1.25130459297118 1
0.495840668117981 1
0.985189474077241 1
-0.435410455229239 1
0.33399168075104 1
-0.0284177827227073 1
0.134652822263169 1
0.277030317872572 1
0.0937043475994513 1
0.956555769632708 1
0.447237470682468 1
0.189484867533032 1
0.354974467328568 1
-0.0740675897407085 1
0.475643903138344 1
-0.433793052854183 1
0.434740048582557 1
-0.260296976894023 1
0.698750385879606 1
0.500218214419108 1
0.29832183934249 1
0.00812852324734567 1
0.402200610681977 1
0.220709774848179 1
0.17332919527318 1
0.424758023677285 1
1.62933525508569 0
0.437951918271404 1
0.52985523250902 1
-0.316988871071997 1
0.341002962097723 1
0.349804371335998 1
0.43920302307146 1
0.592093615745208 1
0.284591262721934 1
0.403369504739214 1
0.541172868100207 1
0.296095747194314 1
0.705360145442488 1
-0.0430553470237625 1
0.195240535126414 1
0.845653043035622 1
-0.739056924357612 0
0.487453254155978 1
1.10020397886928 1
-0.0378473732892149 1
0.428184237434124 1
0.302184579312962 1
0.500021966318107 1
-0.106215318221004 1
-0.410166578991108 1
1.58042898522626 0
0.137657071283725 1
0.861935165558385 1
0.309990709096058 1
0.693951664772837 1
0.803235832224364 1
0.0346785595585503 1
0.206501682058314 1
0.0105926563830619 1
0.236058645831072 1
0.00842947319454229 1
0.021132794301397 1
0.00222126384318669 1
0.376998927529743 1
1.21236393236674 1
-0.442948055180915 1
1.2195754410642 1
0.513301506482725 1
0.51436010535653 1
0.489563190034116 1
0.502458481285793 1
-0.42579870378232 1
0.673290878689446 1
0.352721491870108 1
-0.295563911650001 1
-0.050879485799541 1
0.363695500007931 1
-0.0842472825746503 1
0.753300002156209 1
0.418037346355304 1
-0.0431411011779632 1
-0.480705122511148 1
-0.163402156844716 1
-0.145930029553606 1
0.879655813440388 1
-0.0759534945596692 1
0.182546129037397 1
-0.46301352810003 1
-0.444572420447396 1
1.08662488961711 1
0.601522055390477 1
0.210717339207759 1
-0.0590445172267079 1
-0.275245228270371 1
0.788746859538416 1
-0.00553864036446856 1
0.367638392132385 1
0.263201529678912 1
0.643292750195057 1
0.424570678340455 1
0.128365247653504 1
0.968934838359582 1
0.882515091745846 1
0.830438396858288 1
0.261054863275803 1
1.12646776754098 1
-0.077825969621074 1
0.594691468368725 1
0.334732702508088 1
0.209018833049959 1
0.198825437440655 1
-0.0358594271566715 1
0.0684412682084593 1
0.840399010982415 1
0.739444293458178 1
0.351239285418141 1
-0.0373872056022656 1
0.222077289601839 1
0.175662612338076 1
0.502540489820983 1
0.364646860449349 1
1.28932304498012 1
0.681776679197829 1
0.86740297948476 1
-0.163439034368375 1
0.0779888178143164 1
0.306785601301264 1
0.548091355446219 1
0.296649629678894 1
1.08181026158096 1
0.0257480726053191 1
0.792533845916011 1
0.449506361274541 1
0.642060627340881 1
0.495323310783348 1
0.553284044386888 1
0.779338434071874 1
0.571444541553806 1
0.688366981840098 1
0.76526255339803 1
0.665772290996344 1
0.638435113556034 1
0.651599414474972 1
0.057186700767458 1
0.412129661526127 1
0.222407781084497 1
-0.159201338442064 1
0.565361083682148 1
0.193166747446514 1
0.447463428661612 1
0.866791138280741 1
0.398916145676806 1
0.0894692157586345 1
1.00788909764632 1
-0.242601510157095 1
-0.177475015148343 1
0.3071958758059 1
0.598465827153213 1
0.786314543096631 1
-0.358849333862827 1
0.641741775635781 1
0.315962139295924 1
0.54111462803375 1
0.574518853382618 1
0.690731991318892 1
0.106100324283567 1
0.19276901078936 1
0.660879126573645 1
0.350821132971151 1
0.0709003846501926 1
0.133206820130138 1
0.455793161916681 1
0.150810959153829 1
0.848287802755411 1
0.0525187615703267 1
-0.124971556936917 1
0.69494879137345 1
0.796042447849167 1
0.0316085508263592 1
-0.332819260376015 1
0.483901257441126 1
0.487707086055273 1
0.789254362140344 1
0.276831208978545 1
0.632035886414474 1
0.148499286095447 1
0.775227569311792 1
0.284550292554914 1
0.121479292752216 1
-0.212057811467085 1
0.0261468747438119 1
0.424191818746207 1
0.0585164806798489 1
0.384176057946133 1
0.566375467713725 1
0.718205300130704 1
0.327632475289794 1
0.257019358786841 1
-0.00419803663704824 1
0.576799574429965 1
0.465822542547863 1
0.0401729378462837 1
1.45497580263288 1
1.41223883246985 1
-0.0523047071064792 1
0.470974763476411 1
0.243762772689013 1
0.11724309176622 1
0.402656213049714 1
0.39600597619687 1
-0.693366607231344 0
0.204782699377255 1
-0.695741724291097 0
0.717289811722732 1
0.498872391125495 1
1.14647899768812 1
0.363331719326554 1
-0.563071246110414 1
0.58911195518157 1
-0.362662879622632 1
0.449339724269767 1
0.875834738673229 1
1.11722441172982 1
-0.0778296374071568 1
1.04494771049932 1
0.806362003407113 1
0.670597792080812 1
0.854510954385859 1
-0.422302476639683 1
0.519269485102816 1
0.364790362723754 1
0.989958139979001 1
1.31198783652346 1
1.58268183351763 0
0.418313079185505 1
0.608427781922308 1
0.989672195433141 1
0.271374155242289 1
-0.109534115981097 1
0.13834481720965 1
0.513146135024562 1
0.418027966449222 1
0.530646954855003 1
0.0449018429954927 1
0.676403514805377 1
-0.209632341475516 1
-0.131362758429124 1
0.291571594372472 1
-0.484271556161374 1
0.540701399702896 1
0.727214322385001 1
0.368181151530767 1
-0.203141787214406 1
1.08718617857228 1
0.386970303856824 1
1.19014609453005 1
0.750088444783603 1
0.774704637413402 1
-0.0414502226467827 1
0.195952007511274 1
1.78423039779061 0
0.288519392932951 1
0.954551034113245 1
1.14414373229258 1
0.386088843804194 1
0.0226974295159382 1
0.296813986996614 1
0.429597972880529 1
0.134955670561398 1
-0.452065749189976 1
1.18494272768758 1
0.0617832407553645 1
0.554078019353093 1
-0.364237085269745 1
0.322966910018388 1
0.384285720351163 1
0.334889423617726 1
0.617553087242372 1
0.267120424425778 1
-0.00992397930013156 1
0.0802708933458526 1
0.164184884906615 1
0.961117190450211 1
-0.203684133802998 1
-0.0275808441410147 1
0.223941757401755 1
0.912617062713609 1
0.769182510718523 1
0.10824118181413 1
0.885812807359448 1
-1.14788878618019 0
0.515790623292855 1
0.678097594330168 1
0.397686691145358 1
0.0700220896714846 1
-0.0457491392947241 1
0.5361528617891 1
0.474433702442688 1
0.341302523477376 1
-0.16281089321011 1
0.825251912897383 1
0.204570016058105 1
0.305882643125278 1
0.421150613279382 1
0.424637273219064 1
0.521620614878208 1
0.403607128939684 1
-0.274245164983206 1
0.697861099040293 1
0.432283675821464 1
-0.00341023957320469 1
1.43592923526039 1
-0.0464212030944708 1
0.597113605219391 1
0.742964226783612 1
0.324868411045637 1
0.10145660706152 1
-0.528252643074702 1
0.166186983983161 1
1.04441845419441 1
-0.296985034486829 1
-0.133990526675864 1
0.532836672277954 1
0.689323488667027 1
0.9842523666535 1
0.477766339207155 1
0.547471870681321 1
-0.098754780025558 1
0.312718244965788 1
0.347208477333616 1
0.659357792734389 1
0.25281299307473 1
-0.0461565205896925 1
-0.354383014407692 1
0.151401642902911 1
-0.398848489141666 1
0.316117572025156 1
0.525570305548356 1
0.371745423048463 1
0.249288374424244 1
-0.491953109480302 1
0.731651470586735 1
-0.0853990297050061 1
-0.574978296657705 1
-0.8533865661682 0
0.313830096588735 1
-0.220944160556361 1
0.108096436119287 1
-0.627435591750846 1
0.409989087966622 1
0.632836883227853 1
1.07845657451968 1
0.129506180254533 1
1.05369891543358 1
0.800442629945445 1
0.559540735447063 1
0.140893186233984 1
-0.135004555446458 1
0.161606926224054 1
-0.0782173015480992 1
1.11465559292075 1
0.512272404272812 1
0.951100181145557 1
-0.550510901388121 1
0.549222877034908 1
0.490227608298207 1
0.185837162496204 1
0.573299398445487 1
-0.264896406060063 1
0.371374151609134 1
0.478274435980943 1
0.755153589140222 1
1.19851384952577 1
0.545989188290564 1
0.157259607417493 1
0.045767451774998 1
0.196480390728296 1
0.13814374223735 1
-0.656597960256376 0
0.29988900741959 1
-0.434356787901832 1
0.646147527837019 1
0.711371783522796 1
-0.564643844364634 1
1.41885382143763 1
0.249767134694157 1
0.466199659805135 1
0.917970957901917 1
0.089658213149431 1
0.628209033778131 1
-0.188390379207713 1
0.263879130483628 1
0.328403589198264 1
-0.328075209673016 1
0.516685679043934 1
-0.0610475450495832 1
0.33664706760468 1
-0.190712355710071 1
-0.356986854865273 1
-0.155677214315247 1
0.158811078593136 1
-0.0707811122407534 1
-0.0861065102328287 1
0.227386842649123 1
-0.328622373518439 1
0.356915685195613 1
-0.0294566193801933 1
-0.609166204367077 1
0.553793429544207 1
0.228812159979626 1
-0.302582962065052 1
-0.339050753684277 1
0.568020116749271 1
-0.332751909915365 1
0.708438066950905 1
-0.408489747760292 1
0.238320887549495 1
-0.0506584924630882 1
0.529223759211498 1
0.192191474399317 1
1.03193371808827 1
-0.0385142684271165 1
0.128536505445212 1
-0.115152338962072 1
0.5000036124071 1
0.304918761408259 1
0.550684060236109 1
0.641013676576536 1
0.398990990598243 1
0.961706363518896 1
0.539501470927363 1
0.526089673528333 1
0.577394042567453 1
-0.701244858024312 1
0.95214915895471 1
0.483463601664654 1
0.502988024613265 1
0.228886478384342 1
0.3671984897782 1
1.22121370897521 1
0.215283343024116 1
0.664179828398488 1
1.17411513869493 1
0.180474291904022 1
0.370819907405219 1
-0.281577645310871 1
0.182534073558644 1
-0.334985739927924 1
-0.366228492702718 1
0.386880067665038 1
0.683906737202923 1
-0.389554257037605 1
0.440250499077557 1
1.46164919604622 1
0.823302994598708 1
-0.205492564715425 1
0.357295889286932 1
-1.2171978297114 0
0.437607579844669 1
0.0563995362517143 1
0.588992501022485 1
0.456882238118853 1
0.58753619109855 1
-0.413502627438455 1
-0.192592147525151 1
0.162988334912968 1
1.12960478719096 1
0.403411814825048 1
1.10299620107401 1
0.538815053903193 1
0.913224045351095 1
0.60553668315097 1
-0.159954384851315 1
1.04203530251653 1
0.152310647105942 1
1.12725121611234 1
0.697064056364126 1
0.0250567086821379 1
0.333877227222866 1
-0.210735419051707 1
1.15339848829057 1
-0.295280543299781 1
0.827677788117494 1
0.866260557727584 1
0.927578524830688 1
0.27271063396917 1
0.427567272539387 1
0.317552344875292 1
0.520340493939731 1
0.677348794912539 1
1.20906826732104 1
0.546060305510285 1
0.495058295615187 1
0.164531936572937 1
-0.0492269924058175 1
0.0919882475681595 1
1.29211453976305 1
0.418428153745011 1
0.479045622837585 1
0.19390958893061 1
0.429928046517207 1
0.220527400015276 1
0.285055573171329 1
0.033788761519621 1
-0.0939664850840555 1
0.687835239476628 1
0.672564116621588 1
1.04926224022917 1
-0.157282105895701 1
0.420224594736936 1
-0.175327789172917 1
0.421433498976759 1
0.84978909920203 1
0.39009511207181 1
0.657394941996589 1
0.00640814055956399 1
0.374721147996513 1
-0.544995450715902 1
0.403918088662653 1
0.508492803783837 1
0.807306463698919 1
0.17025969585763 1
0.63035299892875 1
-0.481372981227383 1
0.403438550073092 1
0.465826995479248 1
-0.0746357532942419 1
-0.389766520450053 1
0.532367805884692 1
0.525808977316786 1
0.470632541004391 1
-0.417877910306975 1
0.289259335461362 1
0.197014233717012 1
0.5302039825471 1
0.360683510689919 1
1.19304102204188 1
-0.352601699081766 1
0.55686674616584 1
0.607063003548343 1
0.332007245701396 1
0.0772972433056295 1
0.0750044974786354 1
0.206705043694312 1
0.416532679675509 1
0.272873131837648 1
0.393800529361477 1
-0.065962722841162 1
-0.182990242551152 1
1.1527480821249 1
0.384115886563642 1
0.0146675357514906 1
0.959471886339541 1
0.267068947623755 1
1.27308793975371 1
-0.137655833262959 1
0.297094030439165 1
0.517215343018111 1
0.597047272269344 1
0.0220771645111687 1
0.242814450985257 1
0.794093966365881 1
0.663575723691719 1
0.226001764803244 1
0.688427342226889 1
0.0536392726216265 1
1.06113086831897 1
0.188231780389832 1
-0.280727955660732 1
-0.0958204109031304 1
0.169767404299576 1
0.63573298622868 1
0.774299542935593 1
1.11030719440549 1
0.0677287480245799 1
0.0692381253754293 1
-0.735159478616909 0
0.92631262829283 1
0.513862866002656 1
0.468857288900556 1
0.244609899596219 1
1.16570142845548 1
-0.0891096355988375 1
0.283497534534579 1
0.676740657559758 1
-0.589515618957134 1
1.52661775857185 0
-0.289294584829124 1
0.548266921684346 1
0.447827216413004 1
0.348635892154226 1
0.740547318850405 1
0.756881232647544 1
0.982008654554042 1
0.522083759279127 1
0.819192354045011 1
0.936259832731771 1
-0.636713124968397 0
0.0841748937309193 1
0.119461319420759 1
0.272414206785296 1
-0.616140099696323 1
0.494265144688678 1
0.485155165341108 1
1.02506755981013 1
0.153717666156319 1
0.139659293234659 1
0.0224737766325226 1
0.629001769742028 1
-0.52089143194852 1
0.665870856069963 1
0.798113607499739 1
0.456939760859927 1
0.38713933443901 1
-0.490916088470853 1
-0.589545612210641 1
1.03994211716942 1
1.21352879088646 1
0.153388323427506 1
0.476656484693439 1
1.1360500481272 1
0.350784678769545 1
0.971254632795134 1
0.477594075538734 1
-0.355645906370404 1
0.413888530590022 1
0.452080083003671 1
0.313825007119 1
-0.174780222387303 1
0.237578139024118 1
-0.516194020334464 1
-0.279833290941931 1
0.0658096512896869 1
0.367059926956756 1
0.244843463387902 1
0.474241326340068 1
0.378821908340376 1
0.144784212580752 1
0.440028535717874 1
-0.186567938147168 1
0.499903283284782 1
0.0419077854033366 1
-0.393519093797633 1
0.442619418185734 1
-0.0885996614807429 1
0.621164176262741 1
0.626867997465769 1
-0.700567136868987 0
0.286723066560523 1
0.773572920425035 1
1.04761758860981 1
0.507483510808678 1
0.474717315840326 1
0.47976151705228 1
0.515009363723308 1
0.269914358830171 1
0.552204294318005 1
-0.232911748129937 1
0.201288981160451 1
0.298067095630844 1
0.0967132352539774 1
-0.42215084102155 1
0.340196995588204 1
0.273662385098851 1
-0.60598722891323 1
0.50300030732047 1
0.733286556582779 1
0.686212200512988 1
1.02015957267885 1
0.687639935726653 1
0.497597687046374 1
0.485585069604303 1
0.554969925953339 1
-0.0699593410507689 1
0.957372923548246 1
0.710842773502484 1
1.35835412820632 1
0.356009659235005 1
0.66545946660959 1
-0.0154592407363388 1
-0.167455761611492 1
0.644317366828735 1
-0.717760160871645 0
0.594819889825643 1
0.191590530320197 1
0.821144777980814 1
-0.107999841131196 1
-0.224115245491692 1
0.814238917743506 1
0.276546569758246 1
0.229179505675303 1
-0.361209150327615 1
1.0616689471685 1
-0.0042967784445839 1
-0.0557842848736527 1
0.604229681325332 1
-0.718177434671393 0
0.427670152948815 1
0.961963798195125 1
0.208856907203425 1
0.751555647664657 1
0.945713059785958 1
-0.0965042797501199 1
0.288477035117235 1
-0.165537082800561 1
0.878546808996381 1
0.193201643464855 1
0.0801592417315129 1
0.19304218187995 1
0.784034460346098 1
0.918589585792083 1
1.08522082854903 1
0.901058800827495 1
1.0326436017301 1
0.887966425745215 1
0.62049219219861 1
-0.394436091230254 1
0.220558780305091 1
-0.263757079043276 1
-0.00680730051006262 1
-0.466647070004074 1
-0.57757100567402 1
0.217436823674043 1
1.24460414821336 1
-0.352903674930782 1
0.750843644723515 1
0.561955802441145 1
0.0681662202282432 1
0.096636221978771 1
0.171895436334818 1
0.447959313488477 1
0.348633608538071 1
-0.334871381687219 1
-0.262776781480863 1
0.790864316779787 1
-0.116108625943489 1
0.794107877297949 1
-0.114894920048913 1
0.705508075579978 1
0.414712853420381 1
0.246666755550068 1
0.338361080860679 1
-0.100695437342622 1
0.449645903396932 1
0.811646097308815 1
0.220935769922158 1
0.615103692520897 1
0.166132878207363 1
0.376273038973014 1
0.121054123022064 1
0.393597133569437 1
0.309109935716159 1
1.55742576529236 0
0.816187117881405 1
-0.32721984493836 1
0.468888319116136 1
0.178425134073495 1
-0.309654219540265 1
1.50713539939036 1
0.120877072561949 1
-0.101460546846256 1
-0.68308704160189 0
0.165284649223475 1
1.26605179668221 1
0.663190537746379 1
-0.206059644310858 1
0.298819381225097 1
0.344466012040263 1
0.307469809996768 1
-0.462643268030219 1
0.766788527437531 1
-0.0566918377528777 1
0.454447546213032 1
-0.0889694714682523 1
1.00073090330955 1
0.525894429630047 1
0.956420358450733 1
0.608099182279877 1
0.51038348424293 1
0.380584242613841 1
0.348360568928267 1
0.232011267694512 1
-0.219037627632937 1
0.574515328098135 1
1.21301603138662 1
-0.104451063904211 1
1.02945527249952 1
0.307758931845021 1
0.757245401334808 1
0.287570248759164 1
-0.203916030546535 1
0.395762130700183 1
0.102711254868104 1
-0.329034748933876 1
0.123106908142841 1
0.800366964454736 1
0.328804645818911 1
0.800987458661202 1
-0.162510440991984 1
0.797805144516146 1
0.422975064692749 1
0.407279986432209 1
0.836288631732773 1
0.249251702639023 1
0.497190592179738 1
0.483366761363856 1
0.175497437489719 1
0.546909002164343 1
-0.0806433637933504 1
0.47078306323001 1
-0.0498847203172581 1
0.100693609830801 1
0.533184896706825 1
0.928866630499343 1
0.721184736917015 1
1.25338755660711 1
0.152163083196393 1
0.356835494381997 1
0.465244527563354 1
0.738652089245462 1
0.408944355187316 1
0.324589200343586 1
0.561768225542492 1
0.501337865506567 1
-0.160295317983135 1
0.589906957451626 1
0.0262405752627437 1
0.0642287013316751 1
0.417502346021521 1
0.0552079408088564 1
0.694423399744352 1
0.343454926361075 1
0.762263860306253 1
0.419544717162519 1
0.0433238563403603 1
1.17423611522573 1
1.36195083563193 1
0.0623487511365345 1
0.663387262391013 1
0.421314906646856 1
-0.0192348818453735 1
0.786374176793259 1
0.584730282311455 1
-0.00821679412046819 1
0.874854735773513 1
0.567992385531197 1
1.08192537561768 1
0.405151520519433 1
1.20639712320789 1
-0.0613158532947 1
0.0223351580105802 1
0.498147371368191 1
1.39528248541368 1
0.289608833300185 1
0.170804915978193 1
-0.210797714464634 1
0.466980886011468 1
0.140741542787449 1
0.148342840878708 1
-0.0301857305699521 1
0.274515691275272 1
0.1747576625044 1
0.620070602017201 1
0.18420065454039 1
0.469700504318589 1
0.56331754078466 1
0.11074539316876 1
-0.0347635387753049 1
-0.230850364085099 1
-0.23434505345539 1
-0.124931844983675 1
0.430717580629038 1
0.27128785340859 1
-0.0656553392694747 1
0.26385193089162 1
0.941504801078658 1
0.884946911117945 1
0.716812509437958 1
0.943037004502478 1
1.03061438188551 1
0.554684220909314 1
0.573914362770125 1
0.821585635966136 1
1.17089218698402 1
0.471291282612512 1
0.987292007885867 1
1.38739983088949 1
-0.0358627203254332 1
0.558363231028336 1
0.0276514929266175 1
0.624211782115763 1
0.108967328531626 1
0.380365754891493 1
0.574769702135552 1
-0.33490559217393 1
-0.92850972372247 0
1.31074598879164 1
1.09607069477596 1
-0.103706246516741 1
0.661825540155216 1
-0.0266907165089321 1
0.177644699973224 1
0.0248147707608654 1
0.0553424282286902 1
0.064714365985927 1
1.11767964034867 1
0.842529440546933 1
-0.239945004699151 1
1.40344581340146 1
-0.230944489188831 1
0.1153983603014 1
0.116429688033832 1
0.68415920797248 1
0.485950278057641 1
-0.0203345530868263 1
0.403283943301818 1
0.686881821477537 1
0.170499076423042 1
0.0459222115493995 1
0.630444541138335 1
0.702870032117095 1
0.0964009006169627 1
-0.182190706199122 1
0.930325313169434 1
0.568426165730328 1
-0.217232056236691 1
0.0204665907334553 1
0.0793383202542948 1
0.86565884127131 1
0.576225164213806 1
0.216020193122946 1
0.247153613592329 1
0.0527957773059228 1
0.388448613083605 1
0.741117991963264 1
0.111804785787796 1
0.799753863692242 1
0.59074395467456 1
1.03358863394623 1
1.00336808426869 1
0.00786534161705454 1
0.25575899742628 1
0.224768954036236 1
0.92966651266503 1
1.154871789654 1
-0.109240605617388 1
0.406250601260549 1
0.483465389483118 1
0.456743352140079 1
-0.093328261737912 1
1.08524777730309 1
0.398736780110216 1
-0.0310679890578558 1
-0.143127058161804 1
0.299761058133223 1
0.694521521578068 1
0.270936041193605 1
-0.00880202531297181 1
0.660212656869946 1
0.586263964882057 1
0.38595190112134 1
0.778903662033399 1
1.05305473502288 1
0.109719017361537 1
0.454209448710089 1
-0.161987156978433 1
-0.147272841207386 1
0.118262674782513 1
-0.0326899283184397 1
0.327719387050161 1
0.48130123009595 1
-0.407467893097218 1
0.458142739675843 1
-0.0253906705366079 1
-0.258968220127237 1
0.474318332789739 1
-0.609452167209635 1
1.13076950397507 1
0.583364916816723 1
0.280991238986141 1
-0.138523710799877 1
-0.439348045857426 1
0.231610053311645 1
0.767725116305892 1
0.914592331742631 1
1.37792874796646 1
0.233673950812791 1
-0.519110457067617 1
-0.0057985108150031 1
0.417318196842381 1
0.748521761531135 1
0.74929099165614 1
0.329155020874116 1
-0.98375304212827 0
-0.083239009690347 1
0.190490000534589 1
0.969478278549948 1
0.0679773662752386 1
8.38388917016319e-05 1
0.982666038836081 1
0.185953035063852 1
-0.271222887930911 1
0.742088232842205 1
-0.31291918362019 1
-0.261731482693215 1
0.119218223064543 1
0.284893426482995 1
-0.15588159256729 1
-0.0975451736110604 1
0.468897757805231 1
0.471551477170951 1
-0.0921629874869685 1
-0.0250676037039453 1
0.733861653479588 1
0.424429559202194 1
0.547222243121837 1
0.78233669259837 1
0.377516214063424 1
-0.114744326601092 1
-0.205299047298502 1
-0.86550415717847 0
-0.621474917421616 1
-0.459217889537134 1
-0.478495195969938 1
0.536341961651054 1
0.348609879092043 1
-0.0476150345143666 1
0.600680871547513 1
-0.0208938130128515 1
0.651752165052567 1
0.0825448739835627 1
0.286175554045416 1
-0.0524733692307635 1
-0.207575804294517 1
-0.37390788009365 1
-0.143962588419714 1
0.756387533403637 1
0.779868644459884 1
0.223795589392252 1
-0.568529262046088 1
0.335707371411848 1
0.819649331692766 1
0.43524591430348 1
1.02824899148058 1
0.600997691148603 1
0.74707459145247 1
0.830201658847567 1
0.912280995581415 1
0.592619160048915 1
0.336411751729809 1
0.162920645122253 1
0.301893500794862 1
0.75578663311091 1
0.83187258984609 1
0.0435065789052418 1
0.982950206476113 1
0.852262043601644 1
0.0867614672041151 1
0.116854613446719 1
0.725958888504416 1
0.853095745453387 1
-0.212579714347755 1
0.443722079298761 1
0.126711616854093 1
-0.216766349244078 1
-0.0349162071237045 1
0.219378319272523 1
0.225685070782894 1
0.157423992341101 1
0.376273674624012 1
0.0357738300537072 1
0.100469749205565 1
0.449071393357952 1
1.17370522799226 1
-0.322251995227915 1
0.292947112137888 1
1.0727258718585 1
-0.126655273830543 1
-0.101440983099872 1
1.20532019463297 1
-0.391691574055314 1
-0.42098091371652 1
0.0617675725542468 1
0.161898119328895 1
0.718693301013211 1
0.018741484992794 1
0.376363955854835 1
0.403021839078158 1
0.257002481665119 1
0.03106113729637 1
0.223631072407428 1
0.0209822311754877 1
0.0103604062643663 1
0.45246646863985 1
0.712500279815544 1
0.766203251879806 1
0.977581231765426 1
-0.184957585732349 1
-0.0156120183777072 1
0.285413393252017 1
0.422237416206424 1
0.22834599004842 1
-0.199711410979641 1
0.484416843407383 1
0.510280756645574 1
0.227460935539251 1
0.254215132873055 1
1.06490909114781 1
0.323851587172681 1
-0.628158097414331 1
-0.154299132002691 1
-0.518121480044732 1
-0.000696664621847792 1
0.0118760130666325 1
0.0939598918940146 1
0.53536064775154 1
0.994966946699344 1
-0.0677859933675813 1
0.0500675331579009 1
0.505491352033217 1
0.579304206800039 1
1.20507588919586 1
-0.102351303747991 1
0.585636746827891 1
1.00248211135124 1
0.313218055063064 1
0.48138239613557 1
0.0356735559985293 1
0.638526264427451 1
0.337207449373931 1
0.975700799785444 1
0.124136029576962 1
0.568841402060743 1
1.4691022384814 0
0.45580647976428 1
0.127989856778165 1
1.04444275384843 1
0.51233864350137 1
-0.565626852920271 1
0.582530111462175 1
0.923851684802695 1
1.26599342232863 1
-0.140584076313284 1
0.189044102728786 1
-0.0479109614999048 1
0.181438518358434 1
0.926836492933386 1
-0.010639495512705 1
0.568380929806791 1
0.65861704804671 1
0.916332661485767 1
1.05828245405727 1
0.899547312158341 1
-0.368730477040267 1
0.980361098227686 1
0.500300490317179 1
0.874192719904041 1
0.463052291039272 1
1.21014141804145 1
1.19715211813181 1
0.59392116575054 1
0.395136950700976 1
-0.0955285150816559 1
-0.600050320153021 1
0.45969478564958 1
0.388038758559531 1
0.20542608154979 1
-0.169842824665837 1
-0.330354237926451 1
0.604501421553113 1
-0.200453682840878 1
0.405606045760173 1
0.286308872816214 1
0.0125699590551629 1
-0.502950052834479 1
0.5668312016378 1
0.79754178023524 1
-0.0232277194430295 1
0.83119947520593 1
0.572593947093817 1
0.887520677349404 1
-0.335700890671811 1
1.21297912197585 1
0.247428231397728 1
0.75095444873778 1
-0.287330356426875 1
0.742321148858865 1
0.749581108371377 1
-0.54200644543807 1
0.373257584367747 1
0.499404690768494 1
0.657084811644226 1
1.20908300645232 1
1.21560557221095 1
0.240233005584796 1
-0.0906659051587392 1
1.46314868842232 1
0.591899359378519 1
-0.19071430367022 1
0.234318665536662 1
0.477653610622142 1
0.741780235851827 1
0.185022415192559 1
0.235137767042446 1
1.05348713187922 1
0.350321156810255 1
0.534689242329458 1
0.648091859127355 1
-0.211541908734855 1
-0.240872421389818 1
1.02142227410957 1
0.460350574778912 1
0.23517786845528 1
-0.070442103722428 1
0.0195183439661003 1
1.27933571224571 1
0.354582658281411 1
0.516495302275869 1
0.759141968559103 1
0.477102361678666 1
0.791221985747412 1
0.860489394081753 1
0.955706686521965 1
1.33873232474895 1
1.17200421710342 1
-0.333623156830353 1
0.450993472169463 1
1.07123173500006 1
-0.00333762741793946 1
1.33071180813664 1
0.757803373796819 1
0.437508207376876 1
1.24058038450242 1
1.5417482419073 0
0.625090859945011 1
0.44469831446686 1
0.573037028478745 1
0.0195423185407739 1
0.845528460671466 1
0.216258885258635 1
0.102684100202109 1
0.033153035950565 1
0.46337741822428 1
0.0794497230083377 1
0.38695836677261 1
0.386438596753246 1
-0.133481666716512 1
-0.720568136948807 0
0.159881471072118 1
0.715589735405434 1
0.103265126682595 1
0.00143567130915917 1
0.519215952597571 1
0.48617120623216 1
1.01755546585908 1
0.011131422625304 1
0.72604704944553 1
1.17018259318834 1
0.161880587612211 1
0.577355636897212 1
0.794607980716126 1
0.239812192702464 1
0.395481663547492 1
0.320610856515611 1
0.885115691254486 1
0.72972637213872 1
0.572073402229534 1
0.474623159903412 1
0.181510302252566 1
0.570867512950856 1
-0.150544922813056 1
0.106128995749992 1
0.306527839423524 1
0.43237441660609 1
0.0358753060395314 1
0.373497089052728 1
0.46161808156602 1
0.276181648107121 1
-0.325813298961383 1
0.454673333123061 1
1.32612515373035 1
0.400879050874547 1
0.635338118613547 1
0.181789263777972 1
0.573696552294637 1
0.100254689625093 1
0.48854605558826 1
0.294538261382108 1
0.0296919091808489 1
0.0954835867903116 1
0.274802000874683 1
0.378579654110678 1
0.99464585647625 1
-0.0385436762472254 1
0.234231490532684 1
0.438711625174667 1
0.346666516951446 1
0.24105687856823 1
0.47276067346354 1
1.33149449331051 1
0.820811741239816 1
-0.376562061502564 1
0.860284315723295 1
-0.118423374822738 1
0.0682866329549124 1
-0.167699022217921 1
-0.0504046412485602 1
0.285728607653986 1
0.933954307383112 1
-0.209421066056963 1
0.782144597983498 1
1.07886089767625 1
0.465899174018916 1
0.50274091296465 1
0.144344609784918 1
0.830713013611641 1
0.516970992835618 1
0.641942793773133 1
0.63183376707713 1
0.336818111029212 1
-0.345373621274719 1
-0.147139902507138 1
0.111518333325961 1
-0.106030184640689 1
0.226858534075955 1
0.280596599478664 1
1.24761544837811 1
0.211215849077999 1
-0.148086396158539 1
-0.741022162434755 0
0.241036943757866 1
-0.381713239867805 1
0.721496748345427 1
0.754113346859029 1
0.78421264903137 1
0.31655102741725 1
0.405867452296664 1
0.143066143244093 1
0.982099659288122 1
0.865181133762282 1
-0.0123659516971861 1
0.241068391615075 1
-0.235062011303534 1
-0.108028261824784 1
0.258140724328198 1
0.478007907129377 1
0.449554577168605 1
0.309377850892783 1
0.39186859856643 1
0.356943869974387 1
0.746447075108288 1
0.0863300201087301 1
0.818278459005593 1
0.0444150138061017 1
0.590661668312341 1
0.237005332989733 1
0.250569395218593 1
0.515742294873481 1
0.419822737420383 1
0.566500286552497 1
1.0612969838243 1
0.0091218416575635 1
0.733352807982451 1
-0.422686630026278 1
0.32449698760411 1
0.16038538244008 1
0.198708152215681 1
0.137430121122663 1
0.356706175689909 1
0.0306291162935776 1
-0.320046099273113 1
0.762296826293818 1
-0.113795625076038 1
0.87414261061234 1
-0.120060610828265 1
0.873266247269438 1
-0.0712775588431927 1
0.706387719155876 1
0.510887053791676 1
0.686957934452341 1
0.702034946200984 1
0.329257016086163 1
0.195961845313832 1
-0.0191971912178134 1
-0.0522228865388173 1
0.173486092077384 1
0.66807987831022 1
-0.459219093103852 1
0.709972079950023 1
1.10572256231031 1
-0.995292392566251 0
0.31201576876937 1
0.51971396703316 1
0.337496064253832 1
0.0984746606912662 1
0.383218569005023 1
0.509391132672245 1
0.780095774271155 1
0.254984120915743 1
-0.630283868117257 1
0.362713782149749 1
0.22099879444664 1
0.255008439634427 1
0.168367994350583 1
0.808009143781796 1
0.198542486105082 1
1.11625295533768 1
-0.349452034334587 1
-0.890329876640828 0
0.0592887352505352 1
0.429273362384577 1
0.841600280530961 1
0.0301135544707814 1
0.00642988349339402 1
-0.49600486666218 1
-0.368056342618217 1
0.723085617156088 1
0.400878843034377 1
0.263655164185634 1
0.577845015092158 1
0.00523256852482099 1
0.793649915303127 1
0.92946586398805 1
0.288333001158368 1
0.110994301684345 1
0.205504715741487 1
0.425675768728891 1
-0.0969279639035211 1
-0.528919596880252 1
-0.860800825603467 0
0.362808798960923 1
0.898076726209804 1
-0.0443263693972961 1
0.0313859360459769 1
0.231289254174063 1
-0.0700316853404065 1
0.103916934982964 1
-0.77202764723053 1
0.890534935092768 1
0.596060968485921 1
0.816670901484256 1
0.160551583263399 1
0.872684185964597 1
0.0754724147604338 1
0.23229726235689 1
-0.0690354968456675 1
0.661715911127234 1
0.781005137713771 1
0.6908720465119 1
0.490906003126244 1
1.14131011866273 1
-0.124341897632623 1
0.0772083956407501 1
-0.245259771282663 1
0.458711049432889 1
0.573328219008755 1
0.376159548251511 1
-0.521017185015524 1
0.199217523118805 1
0.0789508966252269 1
0.240767335563279 1
0.360333598717727 1
0.383983928831615 1
0.149627307610601 1
0.341968827302005 1
0.252154437616183 1
0.862157054650356 1
0.609594004270166 1
0.43660351926725 1
1.07879073428977 1
-0.175450011294879 1
-0.092371497313296 1
-0.668066821941648 1
0.143683512263455 1
1.13650362107482 1
0.988984274698218 1
0.170750980107722 1
0.527551917709799 1
0.808006367537149 1
-0.03845702448226 1
0.631570305167455 1
-0.0551711761183493 1
0.557098048327851 1
0.747418715370124 1
0.790787149315332 1
1.1207935453258 1
0.790699014312855 1
0.216338814542005 1
0.413622628915305 1
0.148373636456258 1
0.417101018895529 1
0.362369769753343 1
0.950852332764844 1
-0.0209200182657951 1
0.532440923630753 1
0.468192053712204 1
-0.165909121196108 1
-0.273325138502067 1
0.324481513468056 1
0.333994704843077 1
-0.762510386792183 0
-0.320062043093441 1
0.648036134865964 1
0.628568732469576 1
0.0865642544754762 1
-0.478382769954327 1
0.578255008765559 1
0.704148395383788 1
0.622589775861815 1
0.877466564265361 1
-0.596457450594063 0
-0.267774351933273 1
0.0474265274342273 1
0.528556509500159 1
0.774081479996276 1
0.295070381963434 1
0.231740726974712 1
-0.0966905640916512 1
0.290957840347576 1
0.387430918803711 1
-0.23527645595336 1
0.595184040489867 1
1.06500616286063 1
0.349341710832414 1
0.0520975892995419 1
0.0347323558500575 1
-0.302844579490489 1
0.0180378299519309 1
0.42453564319251 1
0.942307407912736 1
-0.103944168374267 1
0.487105120142546 1
1.27443570287054 1
-0.303229983683272 1
-0.473046896184618 1
1.27535697725567 1
0.12036700514328 1
0.677655049511219 1
1.18560877653244 1
-0.280937322018936 1
0.571377783562113 1
0.388742418146562 1
-0.205570711201958 1
0.514824258452596 1
0.264069322796449 1
0.773611288747965 1
0.386696513786734 1
0.173535268546493 1
-0.222564162057536 1
1.11197367924712 1
0.0974138518428541 1
0.075805701677127 1
-0.0238558714009028 1
0.925746070670817 1
0.362569464119029 1
-0.395835779615955 1
-0.1339787070786 1
-0.32927669422306 1
0.706600346676512 1
0.734901037580096 1
1.18491329125637 1
0.491729850895126 1
0.14864582773566 1
0.470074617587107 1
0.12929652063566 1
0.410307342348533 1
0.134641086853709 1
0.564342517008513 1
0.447597683416102 1
-0.00852627187900494 1
-0.240105236977167 1
-0.157388432589886 1
0.1888114728724 1
0.673445175666299 1
0.535083414665784 1
0.28785449171154 1
0.253166471174074 1
0.118394235553131 1
-0.496879537822221 1
0.0457828842688614 1
0.141192826149266 1
0.918438692306697 1
0.64316996297506 1
0.489993013172164 1
1.02158584581266 1
0.576422400660008 1
-0.229937597860482 1
0.255039049167519 1
-0.351807007043703 1
0.683194470173981 1
0.0511782567342397 1
0.580672813738043 1
-0.580304291202531 1
0.590368073992187 1
0.165399146315409 1
1.18276290302357 1
1.00825551692767 1
0.546196568820944 1
0.829724868462502 1
0.245597760553158 1
0.73585152569289 1
0.606424275309499 1
0.839085863879464 1
0.916562624537611 1
0.636292664252478 1
0.641559997126054 1
0.329743141734294 1
0.326388466534431 1
-0.380576104984526 1
-0.405596302985381 1
0.660438673745882 1
-0.248641600220951 1
-0.0179220851534654 1
0.223386424052922 1
-0.0295200356863051 1
0.923025895212935 1
0.382854189555386 1
-0.296626567368618 1
1.52358276602548 0
0.634840624105471 1
0.584253563431893 1
-0.377233316679425 1
0.272867560367807 1
0.191768443744986 1
0.570775806104445 1
0.644526145149116 1
0.160135198268587 1
0.40527574200459 1
0.00353112578685849 1
-0.197990614128689 1
1.55521270061546 0
0.503454010245167 1
0.26412596610691 1
-0.186747602297264 1
1.05397830791722 1
0.126843546427563 1
0.295847674345754 1
0.307460466705568 1
0.860620345288637 1
0.520559599467716 1
0.282998317726232 1
0.646861926928759 1
0.499750626499595 1
-0.1648679343647 1
0.00230702334044239 1
0.538268498550771 1
0.275811297838516 1
0.694955520517136 1
0.680211485126193 1
0.729315828004166 1
0.0138854193857923 1
1.2237045548267 1
1.22214767364933 1
0.0108679283299938 1
0.908647467681374 1
0.927986247732421 1
0.49096308100628 1
-0.00178914683327255 1
0.43082658472875 1
0.091945458204179 1
0.37664213619902 1
-0.0711674521294874 1
0.651701017343008 1
-0.143696479038941 1
0.133737424891215 1
0.0594701296758595 1
-0.289952377942733 1
-0.0106889252861695 1
-0.809427992246905 0
0.863905796012374 1
0.946237024556773 1
-0.131468917052191 1
0.499393786788255 1
-0.313639676008762 1
0.397790259802009 1
0.808894858820264 1
0.42415750805295 1
0.799102781001249 1
0.164450702279246 1
0.440861677264964 1
0.688430679538383 1
0.832511993042292 1
1.41831563613647 1
0.103874438885393 1
0.193997575789488 1
0.444594622722028 1
1.07288274567226 1
-0.15348851437701 1
0.326823540199017 1
0.860091472285959 1
0.12067422713583 1
0.586158673277293 1
0.452392500106891 1
-0.0336114065048634 1
0.478057818775567 1
0.916388101576594 1
-0.417853572406708 1
1.1195847464196 1
0.267643077811752 1
0.452654144701182 1
0.0205654610431123 1
0.519957227028321 1
0.615277747149735 1
0.626605012133579 1
-0.0355276352673397 1
0.0411933272784026 1
-0.306758761622335 1
0.365415410972426 1
1.42331767263021 1
-0.131844087272518 1
0.787827860941906 1
-0.422637889138175 1
1.27584282099403 1
0.404731126765277 1
0.39427719165489 1
-0.196240770941765 1
0.443872502740987 1
0.701223985896118 1
-0.479319891973466 1
0.303935013955771 1
1.02124398852816 1
0.453034546370523 1
0.359977315170708 1
0.123821507042486 1
-0.0616525382144661 1
0.434402320877115 1
-0.220274939619832 1
0.637722291394481 1
0.948921009028241 1
0.519581852821261 1
0.182748702353085 1
-0.021893850661041 1
0.00156880491420951 1
-0.1071444546819 1
0.586159477539949 1
0.0408704726384687 1
-0.572830710710757 1
-0.00602563739589923 1
0.125464845564185 1
0.525097850523907 1
-0.20156450807164 1
-0.0773282914193427 1
-0.414695345745114 1
0.193490153628962 1
-0.142007346689447 1
0.146967395993352 1
0.266470179470474 1
0.160755029472913 1
0.867357653899577 1
0.0984051312902708 1
-0.304290846875705 1
0.773792387662564 1
0.336122562663272 1
0.482147955942458 1
0.974530348601476 1
0.625631356397148 1
-0.211252142859071 1
-0.638320904405164 0
1.70116440743066 0
0.239769947575978 1
0.881468095079015 1
0.222927118922753 1
-0.217958107056733 1
-0.261273955831346 1
-0.224396887784737 1
0.0873002460329733 1
0.985148936097372 1
-0.337230478361406 1
-0.049462327880261 1
-0.0453509082961158 1
0.232332238339783 1
0.289466688978758 1
0.353879783672625 1
-0.443806380227004 1
0.215451660671754 1
-0.141111756762476 1
0.972515407168383 1
-0.500289069827709 1
0.47402517010179 1
1.1455772494923 1
0.368956581101065 1
0.548550032982802 1
0.720179541401039 1
-1.22070139233096 0
0.596943453541915 1
0.787281539551687 1
0.205746565386467 1
0.66921929122576 1
0.302591934746134 1
0.701388368456111 1
0.289401582766936 1
-0.044227776005125 1
0.123066800473531 1
-0.334445720848487 1
-0.700036514783388 1
0.321159371271374 1
0.933438767741522 1
-0.263827308238628 1
0.124433164627818 1
0.433605042556382 1
0.474726117333562 1
0.744862115711222 1
0.416207374838322 1
-0.553405259089363 1
-0.242371359834773 1
-0.22179316667834 1
-0.380596663662429 1
0.962702069850781 1
0.734104441309697 1
0.39545866381627 1
0.550529524135457 1
0.193476766867127 1
0.168794248913558 1
0.364539544358481 1
0.59828305368022 1
0.397507900964527 1
0.835825359850797 1
1.05607137619615 1
-0.276968255045206 1
0.496131989596729 1
0.196159401110859 1
0.109538423520357 1
0.496944665058186 1
-0.276353109100012 1
-0.0105024189013234 1
0.329394617714692 1
-0.203420071217488 1
0.154035337250105 1
0.622271176131515 1
-0.448111735262478 1
0.755072959899875 1
0.540673659293928 1
1.09077725185444 1
0.358859373145778 1
0.280419416289747 1
1.03684901386989 1
0.904424302778372 1
1.21572633630511 1
-0.139664709263147 1
0.498562141871665 1
1.20423941667652 1
-0.448116208985793 1
1.13093354276188 1
-0.391127532187588 1
-0.0179801031689447 1
0.445983045315737 1
0.0693814549697813 1
-0.497522779320553 1
0.186643224512713 1
-0.228425356613594 1
0.762116524593606 1
0.245437461028946 1
-0.387261160121709 1
0.0481698096318382 1
0.832378193248843 1
-0.408814434168353 1
0.726108519670795 1
0.462770943182839 1
0.238291657017211 1
0.122031051996494 1
-0.770218338366839 0
0.169064711968881 1
0.307648946459079 1
0.566772121252978 1
0.125904894495732 1
0.234075038473944 1
1.22522392933635 1
0.182029261977668 1
-0.263970701490683 1
-0.409928294762578 1
0.441622719388506 1
1.22067727992724 1
-0.151703552964085 1
-0.146266054856934 1
0.0971607576753599 1
1.07489151521858 1
-0.179453048798058 1
0.733660753547517 1
1.01826751206268 1
0.332503476306451 1
1.38315008979426 1
0.599559554559043 1
0.50104084685011 1
1.10485388508838 1
-0.593917677243377 0
-0.0267010172672604 1
0.801204825302035 1
-0.123110606151308 1
0.23632432991272 1
0.691824704589789 1
-0.292844527742182 1
0.575941408852902 1
0.610680513204258 1
0.5436009427621 1
-0.208940294768435 1
-0.0179372925217799 1
0.392049640946303 1
0.231497709115262 1
0.761149709516156 1
-0.128356914926932 1
0.959181700940314 1
1.30132339865669 1
-0.0970076544200338 1
0.821666677871586 1
0.0378539255361428 1
0.430399530779714 1
0.881639551577329 1
0.32920437214806 1
-0.140439796706279 1
0.270958425010791 1
-0.180046956901569 1
1.75360484291215 0
0.284771560420551 1
0.361578827615958 1
0.0799558364517668 1
-0.545413655902367 1
1.31887581952112 1
0.718610851651379 1
1.35458101200226 1
-0.00441909155078365 1
0.549168840814599 1
0.781100413628717 1
0.187925658204201 1
-0.227751705316895 1
0.546161387742773 1
0.138117136622806 1
0.289708280676009 1
0.137406855755673 1
1.45270930018329 1
0.943476191497767 1
0.239683704202147 1
-0.0900504993124409 1
0.139393888247951 1
0.260857548012616 1
-0.440122430117593 1
0.151099282354057 1
-0.128032636857155 1
1.46609899945063 0
0.262777552543506 1
0.789318368472395 1
-0.392261955448695 1
0.624818701398203 1
1.05303024296945 1
1.21638668919569 1
0.00795570420973786 1
0.77648486762539 1
0.0720469112326799 1
-0.0268737173012653 1
0.25662041150588 1
0.488461566380677 1
-0.417661076927956 1
0.376996997038319 1
0.45057203106359 1
-0.189040327745428 1
0.430118415792849 1
0.657631256472122 1
0.910183325114146 1
0.538896037070196 1
0.335967078330241 1
0.0180759173033506 1
1.28427043151098 1
-0.00221132094754328 1
0.0223474350166451 1
1.50161762477744 1
0.190134316049883 1
-0.0901383221504777 1
0.615901841790997 1
-0.136262427224776 1
0.809794017619822 1
0.217539699306059 1
-0.950698417965028 0
0.2074737556087 1
0.231845498692749 1
0.175624341060564 1
0.377524231752386 1
0.18034952686307 1
0.977530605661923 1
0.259565838928138 1
0.766829841448586 1
-0.0705560071241211 1
0.175592584577754 1
0.15315089927763 1
0.0865485045534365 1
0.736979865473932 1
0.628191155018502 1
-0.0558789667505367 1
0.420728665000545 1
-0.0344914051826099 1
0.892902740916082 1
0.370106317882859 1
0.304222326392345 1
0.541622217591857 1
0.753626900461769 1
-0.1200199776791 1
0.332116403616347 1
0.456578487342688 1
0.554103770547531 1
0.20456807216114 1
-0.195179050720162 1
0.328823596088074 1
0.690835777520109 1
0.522582322420061 1
0.674793280127524 1
-0.398999782302275 1
-0.677734334797163 0
0.205383471539507 1
0.970036359395643 1
0.0479756524217559 1
0.517792348899796 1
0.27349489926025 1
-0.374283413349811 1
0.0631393891454592 1
0.862492270555095 1
-0.0709006981631317 1
0.584284436979691 1
0.835788376288126 1
0.163781158162196 1
-0.240243173350241 1
-0.316708457321447 1
1.22466980635716 1
0.925184467639851 1
0.307429139555656 1
0.435804680749708 1
0.386428619834017 1
0.781046722188959 1
-0.293959551794009 1
0.0957784186101471 1
0.0397958788920194 1
0.783875978755014 1
-0.0629085510856459 1
-0.448350675899765 1
0.33850086746841 1
0.869656678885551 1
0.0413710811873297 1
0.302133042343616 1
-0.110018512827343 1
0.996337546231263 1
0.452800760879314 1
0.254251542840767 1
-0.105648537804403 1
1.3762267757739 1
0.48117490341474 1
0.154528740870983 1
-0.0849301788096192 1
0.46103356749301 1
0.143910472485389 1
1.05345935824701 1
0.122527610397481 1
0.635182224404043 1
1.17027901484302 1
0.277578116108731 1
0.318786394996251 1
-0.0458067845879133 1
0.049033690587289 1
0.581119093308713 1
0.34551367668649 1
0.189498726191643 1
-0.248414589255082 1
0.298204840450178 1
-0.0438851914374206 1
1.07835612893809 1
0.758706993453903 1
0.232995049562091 1
0.716712540433564 1
0.38933233488399 1
0.212506965691995 1
-1.04379521815529 0
0.554883005117769 1
0.411644802773349 1
0.190429255884058 1
0.822649649418086 1
0.411441699956724 1
-0.119524046713212 1
0.843943604344423 1
-0.512945866057275 1
0.840061242351446 1
0.721794744971544 1
-0.26777456085734 1
0.694414984378978 1
0.944141105389788 1
0.12792170349842 1
0.46068989827709 1
0.538548383655772 1
-0.146944381474107 1
0.107108542057379 1
0.797908858222768 1
-0.461082076787831 1
0.464246437925595 1
-0.00197952349199816 1
0.321671464926731 1
-0.283486980822978 1
1.00962026041064 1
0.130407647285265 1
0.566466444100038 1
0.282079479830523 1
1.12753718642738 1
0.88066974318606 1
0.8388988769597 1
-0.243430435735846 1
0.356040878362286 1
0.161335524115751 1
1.41625849894146 0
0.426539727002326 1
0.603585781604831 1
-0.0354176789300562 1
0.285614455941059 1
0.46752068828643 1
-0.158169103656579 1
0.570278926799894 1
-0.973144379117682 0
0.630381191906086 1
-0.11582374272506 1
-0.236002611912004 1
0.677907860529777 1
-0.18247539975778 1
0.0367919691192519 1
0.19983400928673 1
0.0440321515378875 1
0.533323911556137 1
0.86912495438844 1
0.903482599440673 1
0.197161155107309 1
0.823090750033211 1
0.584535422218937 1
0.841429221693649 1
0.669261234368475 1
0.684232397057634 1
-0.226179172894448 1
0.612355131946444 1
-0.079514305411864 1
0.433010880477712 1
0.179782043470286 1
0.152615265184387 1
0.734811669289814 1
1.31880821524112 1
0.857562211357586 1
-0.0180678321283394 1
1.01716048953965 1
0.112092314423088 1
0.0110063589888878 1
0.290926319875861 1
-0.0516860730312249 1
1.28909775280778 1
0.282529127979141 1
0.257113574032435 1
0.415817436559492 1
0.751716935056501 1
0.217602520874856 1
0.706333619372656 1
0.922320395214421 1
0.955553743900968 1
0.563654599053492 1
0.724526476575264 1
0.740707110946507 1
0.742535947533535 1
0.483727792468065 1
-0.384535949046496 1
1.20194411269226 1
0.331940417261464 1
0.713793969591236 1
-0.712779270817983 0
0.493365612802286 1
0.106431177701765 1
0.609184024101576 1
-0.161462726080312 1
-1.17070260993263 0
0.102615073384985 1
0.0919218968638693 1
1.01169952341774 1
0.0333144380859314 1
0.636100653446059 1
0.15950255054224 1
0.481687512247444 1
0.173427641665482 1
0.653781552412141 1
-0.564042798825338 1
-0.063880892503293 1
0.866888941704649 1
0.518376869418219 1
0.929542010408256 1
-0.17154568082358 1
0.407384684463217 1
0.26460072513099 1
1.15946262116961 1
0.13911991394344 1
0.622836964396924 1
0.23494105093134 1
0.732824772495774 1
0.698820345275488 1
0.397970758147697 1
0.492202354012669 1
-0.474425249990586 1
-0.334814515299561 1
0.371859355488645 1
0.667030642488641 1
0.851227814837955 1
0.382021491072054 1
-0.630220776512694 1
0.689390516495499 1
1.4123380299818 1
0.925805235607222 1
1.02205580486971 1
0.672879405753858 1
0.967535662347726 1
0.974901325699115 1
0.00426957822443205 1
0.00500138647007692 1
0.750421137804863 1
0.16233916326523 1
-0.167253749313161 1
1.36482520881116 1
0.618073325411411 1
0.253304278022689 1
0.72690383453323 1
0.103906349492569 1
0.538623286179438 1
0.390176342721795 1
0.382207139517246 1
0.115803222669425 1
0.584365464683768 1
-0.551707763881072 1
0.252531125942498 1
0.184080748367203 1
-0.782244277241892 0
0.709244871175838 1
0.953258838318505 1
0.63543653021955 1
0.444596836746938 1
0.298612048583196 1
0.0323977113612336 1
0.0513391336753835 1
0.61244563605033 1
0.528087737255899 1
-0.0566753679298882 1
0.274605345952624 1
0.203935044555415 1
0.235757343189135 1
0.593377957599573 1
-0.423717736738971 1
0.32409155126842 1
0.505638711919882 1
0.108914922419087 1
0.318608532120556 1
-0.189440480051042 1
1.41715539346524 1
0.470959735743742 1
-0.246167980674349 1
0.0687511949199177 1
0.34080350224857 1
0.300520839201812 1
0.43770255928598 1
0.807389954833008 1
0.10224402432989 1
0.562274220979058 1
0.918833353915752 1
-0.165611609460937 1
0.421282345887597 1
0.15484488551911 1
0.641785946502508 1
0.0205788890476404 1
0.057187265813693 1
0.819751096621328 1
-0.526054624592941 1
-0.542703932647906 1
0.477989552381143 1
-0.207381135664487 1
0.54892124130497 1
-0.175884659887805 1
-0.582398148316502 1
0.284690177638241 1
-0.523005712193638 1
0.0585373108466186 1
-0.00686967349183916 1
-0.27783174889556 1
1.01781243058646 1
0.836098300623704 1
-0.724636156023597 0
-0.281608775687691 1
0.848616772541566 1
0.569116761368448 1
0.305116946926123 1
-0.60232457195327 1
0.0237005603741311 1
0.197380361499352 1
0.710123142263842 1
0.170555054781426 1
0.350674680280805 1
-0.573093332180069 0
0.234152382818227 1
0.85588712893169 1
0.297407867933147 1
1.17322177291677 1
0.0188059999084495 1
0.209925113540684 1
0.325270023584901 1
0.370747507915759 1
-0.046332426208814 1
0.230433901484454 1
0.193451585171584 1
0.578411706625188 1
1.02172498871052 1
0.20415952977372 1
0.851799692677996 1
0.257341223798047 1
-0.0418916232343605 1
0.994126462737275 1
0.383991755923086 1
0.261852172137126 1
0.594792269350555 1
0.0908011881033932 1
-0.425789033736792 1
-0.242843343950105 1
0.187756524594554 1
0.617426218706148 1
0.759001263051085 1
-0.10520678703774 1
0.732885744642408 1
-0.542684449589996 1
0.801587011299901 1
0.987245693358802 1
0.967855957991986 1
1.38303556126105 1
0.445154825244467 1
0.228649816837212 1
0.652183751200424 1
0.2471879263704 1
1.0421846379261 1
0.0786962544625155 1
0.919332698689648 1
0.232984203740551 1
0.0868967594896786 1
0.460392794635344 1
0.347666573576435 1
0.73914834633654 1
0.851851645912082 1
0.425101716101947 1
0.0306472664831813 1
-0.0172803480461744 1
0.560746610131697 1
0.816516982180696 1
0.257031462655664 1
0.520136870951601 1
0.130519684837315 1
0.353079714506021 1
0.115336251036716 1
0.455488349033145 1
0.135814264167638 1
0.383587486714178 1
0.64923830574957 1
0.0547835560514421 1
0.656281205194831 1
0.756086143478864 1
0.494225932172522 1
-0.233892968561436 1
1.2055541906292 1
0.46785042833681 1
-0.285108611550306 1
0.0842221999776584 1
1.7300202289665 0
0.00733241347754712 1
-0.170487251799785 1
-1.11531028935567 0
0.164073845262622 1
0.0142040346424092 1
0.169398596992861 1
-0.108969834318326 1
0.992022778285514 1
1.13254869182761 1
0.332940038197891 1
0.879102116703698 1
-0.723401946034062 0
-0.310021257106273 1
-0.423646715432245 1
0.660386975124556 1
0.6710584376546 1
0.802864076555532 1
0.531012629690394 1
0.847430503949421 1
-0.232308729689538 1
0.136959639096066 1
0.219464399517796 1
0.897641422956709 1
0.961826687192626 1
0.930573216956693 1
0.278746994744594 1
0.940837797107607 1
0.00969512247177251 1
0.234616582639061 1
0.0852712882088581 1
0.370678353296012 1
-0.19687287265274 1
0.477340256546067 1
0.503307187667222 1
-0.0323574048945552 1
0.943536431513548 1
0.396453604416863 1
-0.144560779788244 1
0.0857795526556741 1
0.723307528639847 1
0.835086632618699 1
0.510492598770061 1
0.165807242551848 1
0.548732821637917 1
0.285696220461154 1
0.945445386692813 1
0.520134592474991 1
-0.0496912479935927 1
0.0470610953639972 1
-0.174615894952168 1
0.0815265436512041 1
0.479057546578072 1
0.784099018591043 1
0.840290989495872 1
0.370205234340166 1
0.804598798990216 1
-0.0275023879584914 1
0.635306587740039 1
0.210686947688233 1
0.103557701193165 1
0.565696718222259 1
-0.181954594126227 1
0.779628997308397 1
0.26405493626599 1
-0.506444909282107 1
-0.00689203581512593 1
0.450990310706571 1
-0.0962025524490203 1
0.970832790378902 1
0.600491981400261 1
-0.239386273031224 1
0.294669054377253 1
0.77382055185835 1
1.23595229411347 1
0.63064784433164 1
0.813987682649386 1
-0.428582535243973 1
0.769581650759127 1
-0.0907704898356816 1
-0.0198471033629589 1
0.40164732733362 1
0.273369743826831 1
1.09151284089662 1
0.0398732539339801 1
-0.2941151079384 1
0.98623895829901 1
-0.279359259610459 1
0.672822992065972 1
-0.638505058124596 1
0.746140238821771 1
0.466480142676513 1
0.425841523303004 1
0.641378255124053 1
0.622367208295777 1
0.0047915006355555 1
0.769549740194632 1
0.297696798825224 1
0.481773759904155 1
0.700539225821561 1
0.449766294448537 1
0.510496207414418 1
0.419932931512868 1
0.0227603222462087 1
0.099939909406644 1
0.426761646457629 1
1.67994647941953 0
0.680530623698057 1
0.79379286779944 1
-0.319471241911457 1
1.14842806670072 1
1.04467328546903 1
0.217992927763414 1
-0.440383590923359 1
0.0517469410998215 1
0.472613464636287 1
0.822114815158485 1
0.209584174001298 1
0.358249100578427 1
0.298822698761045 1
0.113039153268337 1
0.965329991894075 1
-0.150670749957574 1
0.520582144188461 1
0.50977992798149 1
0.644133513151491 1
0.235571857000181 1
-0.058363543595008 1
-0.399839954225118 1
0.499135781770838 1
0.12689877645869 1
0.690108336150107 1
-0.264675886658977 1
0.268315792250295 1
-0.0713932979492616 1
0.656806639745373 1
-0.331824965836402 1
1.00270275893179 1
0.570075720633104 1
-0.462486094700821 1
0.125571349436408 1
0.0978746528060519 1
0.622444689908635 1
0.781817767286381 1
0.192638481293034 1
0.45469628877471 1
-0.00939918294663793 1
0.701753058477345 1
1.01070352230646 1
-0.111535940940132 1
-0.15637297629399 1
0.998355983961182 1
1.07913329251882 1
0.901975282666837 1
0.255911274310881 1
0.379429301549814 1
0.486442939280241 1
0.31664931669043 1
0.30064548763916 1
0.711102208153862 1
-0.282435317147026 1
0.678923112301868 1
0.150206007721982 1
0.613156063707894 1
0.160812267462527 1
0.505087681242286 1
0.00970908528672812 1
0.449099553988303 1
0.361350297820591 1
0.0378226448945311 1
0.152090416805186 1
-0.208132824179169 1
0.51475430921598 1
0.321385491612985 1
0.591155960883767 1
0.511964471590547 1
0.861315183076805 1
0.0181986365670165 1
0.598059991160698 1
0.726793070250267 1
0.563425526513293 1
0.0913680332657872 1
0.498805926928155 1
0.0420346217322847 1
-0.00471768985434486 1
1.27663083537095 1
0.979579196658444 1
0.793382526805672 1
0.0958988228524659 1
0.556484923503441 1
-0.100977166117229 1
0.286848522726729 1
0.0371079607741268 1
0.0674884725810127 1
0.253837148681752 1
0.354930953484884 1
0.673410183449819 1
-0.0762776585924194 1
0.454707654519168 1
0.341438178927024 1
0.665786213668416 1
-0.203226792323391 1
0.825310412501611 1
-0.316097751044905 1
0.712589546743091 1
0.312770984187365 1
0.0740633338177116 1
0.330202369286945 1
-0.11439143124402 1
0.171488288807347 1
-0.199781062414025 1
-0.302347641614305 1
0.442847752074414 1
-0.311265896824203 1
0.933165537983191 1
0.301064816922239 1
-0.506320080224567 1
-0.374212188126594 1
0.433706438895101 1
0.364004017118236 1
0.56170275799317 1
0.421329036692675 1
0.533601048420179 1
-0.241462343434935 1
0.0580487496069496 1
0.183875310841714 1
0.0731302162032075 1
-0.300319161263956 1
0.450009952131575 1
0.188352878824777 1
0.954414338214635 1
0.299616352027922 1
0.0267659122416467 1
0.627474701300196 1
-0.00730280756206819 1
0.178672238200996 1
0.404055773659604 1
0.480808113865706 1
-0.289139890571529 1
0.984044297041797 1
0.960211751781086 1
0.926645349379398 1
0.208816377925718 1
0.943753453731474 1
0.396759306873924 1
0.187136804771985 1
0.935538109437954 1
0.777879136943034 1
0.484709921996315 1
0.360459917563969 1
0.110039713832175 1
0.872225982297332 1
0.399127740475022 1
-0.0839660501408358 1
1.45120394464344 1
0.644497938498786 1
0.686668137355337 1
-0.202517672377716 1
0.159782635805919 1
0.374446495917871 1
0.151753728508991 1
0.825394701255599 1
0.910316833092177 1
0.665532819705446 1
0.592388886051902 1
0.433598671567531 1
0.785994535538569 1
0.457043916508381 1
0.231572102775604 1
0.935213792152955 1
0.608729598849687 1
-0.00284488444933162 1
0.759987017593578 1
1.04364401188806 1
0.374078157152321 1
-0.0199275375657361 1
-0.272598860789384 1
0.393006028084733 1
-0.562597317309856 1
-0.00418900416265938 1
0.503734938448022 1
0.00220961732207778 1
0.0747534552151658 1
-0.0708434802582761 1
0.048307436563559 1
-0.666712921019298 0
0.271708603597947 1
0.540803656333927 1
0.134297519444747 1
-0.435266562953506 1
1.28017244303495 1
0.904845284018204 1
0.413918621772068 1
0.469561753658484 1
0.40750460391188 1
0.25560499676551 1
0.759783524351541 1
0.880434321816531 1
-0.266120631944554 1
0.253701023122314 1
0.204581208449289 1
0.632822864096872 1
0.0628094171659339 1
0.850279033852198 1
0.939550922735317 1
-0.0618806199748695 1
0.243987657940188 1
0.613772674185686 1
0.459508100505895 1
1.00813278380917 1
0.378410802376779 1
0.477254148842851 1
0.45869109740846 1
-1.2043652370509 0
0.922788982674866 1
-0.159541670788734 1
0.343642188698283 1
0.0859855607839612 1
0.347903435217419 1
-0.483377004221942 1
0.034213233273562 1
0.356267022267624 1
-0.0764238425046143 1
0.0184382374502084 1
-0.0839549157529185 1
0.560517577505305 1
0.362122611903474 1
-0.0362984302506699 1
-0.0167825889123804 1
-0.16161372311976 1
0.093706329878746 1
-0.377210576243099 1
-0.162823942130993 1
0.747699429287008 1
0.0989488586014605 1
0.0650637251122302 1
0.740938207256025 1
0.41320208113717 1
-0.0517103338476523 1
0.888627227812199 1
-0.335507332426271 1
1.03465311144671 1
0.607412997402771 1
0.481609139441111 1
0.102023811104098 1
0.392812332246567 1
1.19503237435309 1
0.358024764582966 1
0.349490530060392 1
0.190497302634237 1
0.0913400967350512 1
-0.0716148162989581 1
0.169458711251095 1
0.0926067904063765 1
1.07727332888328 1
0.404254229638857 1
0.278435906725648 1
1.13124912325322 1
-0.0890377310947996 1
0.624043188102126 1
1.08818130953214 1
-0.284576740754719 1
0.546497707334914 1
-0.231858193660931 1
1.11958552269751 1
-0.515844780005328 1
0.311158414315687 1
0.301118965033454 1
0.341574211222051 1
0.153820621453488 1
0.806563868320596 1
0.380865657995528 1
1.29392853654377 1
1.2317434613301 1
0.584853946733095 1
0.356046775034049 1
-0.10231862014534 1
0.775662227070451 1
0.432369613477601 1
1.24500835159142 1
0.573017713401022 1
0.493927174105577 1
0.123932031066107 1
0.309182571118454 1
-0.0494416362297171 1
0.725674102792146 1
0.147499061558759 1
-0.21121972540826 1
0.0593129509896407 1
0.234248534728883 1
0.405892538588882 1
0.391420780703535 1
0.723994856148481 1
0.0725018937018746 1
-0.22160840776768 1
-0.0344806755103292 1
0.180844566403895 1
0.980728770864822 1
0.469940323353928 1
0.0650668319508444 1
0.337016526477042 1
0.128283461404383 1
0.941757233979511 1
0.352202531251213 1
0.85275914719655 1
1.03447181861476 1
0.4455097912234 1
0.549820184214258 1
0.622983423617345 1
0.465720060152797 1
0.876887785895309 1
0.760940720766154 1
0.990878775558003 1
0.487739354325346 1
0.596898529261224 1
0.644622502121544 1
0.761637621284846 1
0.0720573101170688 1
-0.226479788207803 1
0.427155306215142 1
-0.143377322956262 1
-0.296834600291621 1
0.0660173283034706 1
0.562446523929659 1
1.11923473549169 1
0.639717387829775 1
0.290174710665902 1
0.966541601976701 1
0.924652614406839 1
-0.777093594472103 0
0.660525774276358 1
0.697563250700515 1
-0.224182877088544 1
0.597965813875858 1
0.135232955956595 1
-0.0288809737394025 1
0.258671016267635 1
0.814443888235085 1
0.55154720588119 1
-0.004876754705374 1
0.127932281782512 1
-0.290973596497392 1
-0.0658125660741458 1
1.01098557319291 1
0.297614337113065 1
-0.285356798787768 1
0.31322779375453 1
0.190999149196649 1
0.512688761107525 1
-0.0159336463423124 1
0.0548759134609672 1
0.893041237613642 1
0.0693415012588876 1
0.835305028842169 1
0.546852604080377 1
-0.229075871309624 1
0.782095352730582 1
0.0254398877320171 1
-0.0266193365835545 1
-0.0194529421054881 1
-0.446957388718539 1
-0.229499314775294 1
0.230252461746365 1
0.321717343905168 1
0.74626238391782 1
0.346037600032094 1
0.38889597897163 1
0.85672679457796 1
0.453691485984671 1
0.723247550674353 1
-0.646717422405427 0
0.865054171247968 1
0.0781113167776025 1
0.216072031173684 1
0.0528314815740869 1
0.584274026713461 1
0.595352730364473 1
0.144075148630074 1
0.421177901714095 1
-0.344314584196126 1
0.440556470342436 1
0.950635617881423 1
-0.780736798258676 0
0.66014642080289 1
0.4482597656254 1
0.442011290078232 1
0.524532893712459 1
1.08466134498494 1
0.494295853188668 1
1.10999969549518 1
0.393183851377216 1
-0.132522575271729 1
-0.251869181641755 1
0.187831438630928 1
0.543891021393408 1
0.110950996349711 1
0.219415778405778 1
-0.538013144170667 1
0.740391584349064 1
1.23129330917706 1
0.131204249170951 1
-0.710357529034063 0
0.991716944997136 1
0.137080438479392 1
0.673334703549323 1
0.271139894222576 1
0.741831318007138 1
-0.101373002591414 1
0.240212913109983 1
0.914896283003129 1
0.958189462514225 1
1.19309557388097 1
0.51710940816999 1
0.253896262371632 1
0.370659806046287 1
0.219873606709499 1
0.0930253796591897 1
0.950927545877836 1
0.0844266768616974 1
0.245551261315967 1
-0.326022816519927 1
0.213406216377529 1
0.76955220452542 1
-0.41653705875073 1
0.605006605491841 1
0.211620348325684 1
0.698614659379904 1
0.13841580875121 1
-0.29324715310625 1
0.223632069009185 1
0.315891858067411 1
-0.691226512358187 0
0.23497814527121 1
-0.539121604679869 1
0.0228411870947466 1
0.572749897133423 1
0.397190394385932 1
0.235015235979981 1
0.818932671194751 1
0.468618400898921 1
0.651549031399716 1
0.184580814572596 1
-0.371611162757494 1
0.165402490923543 1
0.681560944770068 1
0.289593517200293 1
-0.0304422831095898 1
0.303564371171423 1
0.0270605951733214 1
0.233916497112186 1
0.462354801914539 1
1.0153388976565 1
0.366919875936946 1
0.2427875578858 1
0.266617539983563 1
0.487850382786549 1
0.478600449076983 1
0.894292510750273 1
0.0609894078984404 1
0.60288743873102 1
-0.614251410121152 1
0.811068950228077 1
-0.0521875685983363 1
0.163500942761788 1
-0.511003028298075 1
0.485220828856075 1
0.776492597785002 1
-0.203091271203376 1
-0.50508846900893 1
-0.0142431584074437 1
-0.389132962761785 1
0.431567274885327 1
-0.0284718441755274 1
0.317619802553789 1
0.497618158008709 1
0.440948427459206 1
1.01172487178668 1
0.658272026566966 1
0.380150588609061 1
0.501706483009422 1
0.200881347307594 1
0.285066056311378 1
-0.396191331367499 1
0.724540168973732 1
1.22553606776167 1
0.919023446301234 1
0.927201799381889 1
0.148637988669101 1
0.299185061170017 1
0.161219880820777 1
0.478137362334563 1
0.0870423255390853 1
0.99733062140522 1
0.260692464194805 1
0.251902459725792 1
-0.280070276779049 1
0.147281503985349 1
0.13913504229979 1
0.781962551316185 1
0.901530537228901 1
0.811703348216095 1
0.266776746219322 1
0.433077055213387 1
0.508658254391154 1
0.931445180746777 1
0.146247658896961 1
0.681205218393206 1
0.522283854054842 1
0.437349939582194 1
0.38201822995056 1
0.271483907580204 1
0.614064608412801 1
0.534167995271781 1
1.27486487026556 1
0.660966632536506 1
0.24652729256847 1
-0.36220717270645 1
0.329873492575114 1
0.121849966844694 1
0.69065941004175 1
0.281975062005751 1
0.0406481093133408 1
0.0779267740930374 1
-0.158011764988388 1
1.12000601809042 1
0.222418952438004 1
0.599772343079135 1
0.470626351474809 1
-0.180796944551678 1
-0.0821796041940908 1
2.17737061778411e-05 1
0.347252358118558 1
0.0823080154999895 1
-0.0864990677916344 1
0.347681295864073 1
0.418460445687349 1
0.0837142155183281 1
0.729927152182536 1
-0.109479613472493 1
0.334218150437387 1
0.381958834585267 1
-0.344258587620208 1
0.0450870874435491 1
0.519958558946093 1
0.757287170200404 1
0.410190653966174 1
0.43404217142296 1
0.191464306302699 1
0.0148498354809587 1
1.23543501744851 1
0.73246058402556 1
0.275235498757695 1
-0.0825941633706417 1
0.571865755514625 1
0.489237437422639 1
1.07662786933521 1
0.990066776206651 1
0.506221537413788 1
0.417554334629539 1
0.144592743009697 1
0.691895268542826 1
-0.91637557393243 0
0.5046461201313 1
1.23692576460842 1
0.136500536849778 1
0.806764309922388 1
0.852931248452841 1
0.227806979377554 1
-0.547051473385833 1
0.309777568722985 1
0.381082948887888 1
0.480669612890131 1
-0.450832500150366 1
0.059380296522721 1
-0.101334342632522 1
0.524228933862182 1
0.0353665185086449 1
0.724608003952864 1
0.0329126472630899 1
0.300588889860442 1
-0.678420678491229 0
-0.453072436092551 1
0.105742787675586 1
0.913539387210253 1
0.707055318130059 1
0.364728881461723 1
0.761091516670741 1
0.321629386782517 1
0.292357701861182 1
1.04841785600272 1
0.419469503949415 1
0.491465243088944 1
-0.0263364696251305 1
0.491405953264752 1
0.0517322599115694 1
0.0261112984341971 1
0.778283931041258 1
0.747961867447069 1
-0.443717539770724 1
0.412712583761747 1
0.488076802072131 1
-0.0823495601063071 1
0.987286229423921 1
0.788728700190701 1
0.33354142974738 1
-0.169090793358252 1
-0.0128295415314785 1
-0.262959071177134 1
0.452543914591472 1
0.0735141393587445 1
-0.068345874246222 1
0.0803895180702015 1
0.346261364325892 1
0.391805950590619 1
1.68243573444533 0
0.827089580206824 1
-0.166675560503394 1
0.823848198278416 1
0.766474039724191 1
0.117522888549497 1
-0.0662016298237191 1
-0.0728464403649672 1
0.150625780049814 1
-0.0747999018295643 1
0.111183980101171 1
0.709424091431501 1
1.0224188808569 1
0.35900788563745 1
0.655145552139928 1
0.89144408432396 1
0.701376800152972 1
0.315619824476879 1
-0.0501070266306894 1
0.150861898940974 1
0.670485630965896 1
0.0451131453087638 1
0.582399343296284 1
0.439926721759114 1
0.353331180774102 1
0.259826344690613 1
0.399327692297878 1
0.523089079554562 1
0.569866549973905 1
-0.229022603077062 1
0.276067390753288 1
0.447805791813706 1
0.388759546207023 1
0.0894783996968769 1
0.946769714175037 1
0.292133561772285 1
-0.0262492289757683 1
0.632627934208885 1
0.283229354221117 1
0.801452649815478 1
0.0959485308761724 1
1.78777221493832 0
0.230981545488658 1
-0.158495149476071 1
0.383046113162403 1
0.520538226229721 1
1.20669889432596 1
-0.169150555990039 1
0.344800145869107 1
0.730884783039142 1
1.21353845550314 1
0.373087088016393 1
0.0615931002700877 1
-1.31112917934967 0
-0.0176631047698066 1
0.942256295157044 1
-0.19618108230956 1
1.12109445619601 1
0.484800889010247 1
0.734604449866884 1
0.234620360418046 1
0.725099296199917 1
0.481501585830004 1
0.354282067988399 1
-0.752473985067947 0
0.138827126974182 1
0.259251922281774 1
-0.485671394344371 1
1.06580773710085 1
0.324555532229546 1
0.27292889449453 1
0.474657052547532 1
0.754075630005791 1
0.782184592708006 1
0.176316146133606 1
-0.0141906571457775 1
0.709357993094498 1
0.318891389041608 1
1.09183577602213 1
0.822913622566855 1
0.0298560837099077 1
1.47154638290251 0
0.596925665452846 1
-0.787378508346059 0
0.0388155766810782 1
0.153486147164391 1
1.01167347133807 1
0.148190715449465 1
0.443062883994423 1
0.626784192734138 1
0.38555631372556 1
0.817193831140302 1
0.9877566070818 1
0.0069264464652383 1
0.264545287242598 1
0.650206881609174 1
0.596654004412844 1
0.478363392386169 1
0.221466205569692 1
0.772681277493191 1
-0.0161338920394249 1
0.224833296730616 1
0.473247738500959 1
0.205471830716621 1
0.233315311684576 1
0.149176534057248 1
0.694732586366243 1
1.18096793802031 1
0.509496032120142 1
0.0647993141386369 1
0.586961887986651 1
-0.0485995231058445 1
0.400969273714794 1
0.863714712677537 1
-0.412878535746419 1
0.982246496214197 1
0.288483224374198 1
-0.23168518325575 1
1.26534225829637 1
0.494113725163842 1
0.298263150213786 1
0.151364261580313 1
0.405333875592836 1
0.438834340469698 1
0.408058923392276 1
0.644392771814556 1
0.212912640665096 1
0.398773782539159 1
0.246857235806397 1
0.0289585581963465 1
0.511489125889677 1
0.756899680354605 1
0.369919795270935 1
0.426688871936372 1
0.0539691898780524 1
0.292846901908926 1
0.467278576922575 1
0.298311087848676 1
0.555089890870946 1
0.495887552632736 1
0.504078808754563 1
0.430613232743845 1
-0.147093598016826 1
0.755515200416071 1
0.997864589751755 1
-0.158857177904237 1
0.570919202076842 1
0.416254883809519 1
0.485264087501778 1
0.031670336945179 1
-0.574829713938444 1
0.0146569328257835 1
0.877472020327892 1
0.29581443541492 1
0.617579589423473 1
-0.00724999492485776 1
-0.667336262337354 0
0.240474967911578 1
0.391602399388487 1
0.625192288091155 1
0.664050229700021 1
0.529827431071437 1
0.670155639110053 1
0.737329619575918 1
-0.471273270153622 1
0.922477500455421 1
-0.312872589096691 1
-0.11944072185346 1
0.247122738319551 1
1.23178815325856 1
-0.0438123585898205 1
0.449378014933379 1
-0.337742371958164 1
0.243029198488407 1
0.843436245448937 1
0.829001070991643 1
0.0419623381158755 1
0.928935421938658 1
1.5530912468427 0
1.02094595751248 1
0.569781947783234 1
0.0697002751938738 1
0.477672718961345 1
-0.123399702137416 1
-0.130667185185868 1
0.148924211840712 1
-0.378232995731255 1
0.49313687438852 1
1.33642332153217 1
-0.517001308098517 1
0.60290782818974 1
0.250312573853968 1
-0.281891244790956 1
0.154281402676576 1
-0.474823703192056 1
0.356002498202984 1
-0.121251666080288 1
1.18076165198218 1
-0.0186719300171781 1
0.94755280443826 1
0.404976764343633 1
-0.449533913386333 1
0.309501551387735 1
-0.184676511947115 1
0.905971917905354 1
-0.498716279629965 1
-0.119677574401563 1
-0.170278817906111 1
-0.388712916211754 1
0.218573438941278 1
-0.345082237970689 1
0.074293993952659 1
0.920641221168364 1
0.471945551410957 1
-0.548900609134737 1
1.01647473660149 1
0.386824871882125 1
0.0419957935557813 1
0.360359456526243 1
0.969589354725786 1
-0.320906677583099 1
0.549475036876538 1
0.208290179249912 1
0.560767523623082 1
1.02158884317371 1
0.308886609890733 1
0.23835417618928 1
0.709189533961246 1
0.174463041163099 1
1.18186625402831 1
0.898511729718168 1
-0.413384917908411 1
0.17035323638067 1
0.201442282244471 1
0.198346519979833 1
0.816554429749627 1
-0.146171226419614 1
0.700155547176744 1
-0.00819262912104003 1
0.747028617061948 1
0.796180659827625 1
1.00357952728841 1
0.255776755762936 1
0.782930792379098 1
0.497795740283034 1
1.05446106490571 1
0.484801393969128 1
0.419123865791353 1
-0.0286616654155282 1
0.0964399465713531 1
-0.215211320257759 1
0.623472369466991 1
0.425659787179583 1
1.10106741318531 1
-0.262383073950822 1
-0.234505128895153 1
1.28509110813772 1
0.674361914695025 1
0.620096382097277 1
0.634423001693642 1
0.506860741768426 1
0.549564625830918 1
0.0687593713267681 1
0.615956673531609 1
0.382964755855779 1
0.0941465846181577 1
0.75221820305412 1
0.501050980824435 1
0.820500770530121 1
0.770948559206566 1
-0.274870768589431 1
0.0219677189548149 1
0.64946358526736 1
1.05221689050687 1
0.671819513286269 1
0.290332004458028 1
0.520379397951182 1
0.0693153234234413 1
0.311083341557645 1
0.493943574381983 1
0.32963540755853 1
0.569828226203583 1
0.772329997695732 1
0.857740724802424 1
-0.228716510468547 1
0.482621210260491 1
0.163795364703292 1
0.432361263528604 1
0.35373417859311 1
0.514595696689476 1
-0.0768351226680748 1
0.854066152435665 1
-0.0937478041017319 1
0.460741725027542 1
0.325808005520941 1
0.469932974302672 1
-0.517596743008945 1
-0.385729279703265 1
0.214878498818831 1
1.05384800569984 1
0.624297244454607 1
-0.250695909473981 1
0.0818744324366215 1
0.104977213054352 1
-0.471944078249274 1
0.486441763521714 1
0.0608820702097425 1
0.603039949766665 1
-0.318398977740712 1
0.246843025818946 1
0.865869444014717 1
0.386566931789847 1
0.423254942722065 1
0.253048593318803 1
0.617913389056357 1
-0.419261126111449 1
0.271316985677915 1
0.9915396109551 1
0.83998628367867 1
0.274319410235534 1
-0.0879367971974979 1
-0.111064023907114 1
-0.753078803655608 0
0.169984960106691 1
0.182825494749148 1
0.744092275459837 1
0.349294644117671 1
0.306802885897078 1
0.193587591533011 1
0.610299807868682 1
0.430985051812339 1
0.261304117042717 1
0.401236837135476 1
0.643626408612808 1
0.207191364084699 1
0.706123582152716 1
0.621452291314729 1
0.425263800734109 1
1.15933073851969 1
0.02370778755778 1
1.14485430665253 1
0.806468774716477 1
-0.699178014702406 0
0.205181849666818 1
1.02810312618164 1
-0.002411099594363 1
0.276431266696421 1
0.28646745697955 1
0.308859572026619 1
0.143544102735458 1
-0.259186175195017 1
0.0301409203382513 1
0.250549504904879 1
0.518109918365962 1
0.681146243354441 1
-0.0088505369141591 1
0.733325836264878 1
0.827901693611279 1
0.500177208466522 1
0.604272992978136 1
0.100025576316565 1
0.749416898922673 1
0.897789830259616 1
-0.452880571522634 1
-0.0627269824689902 1
0.203269497740584 1
0.145264507940198 1
0.127219907501402 1
0.194606288163676 1
0.216674467729355 1
0.812028111023304 1
0.770583278798963 1
0.771645354003015 1
-0.0589355012783934 1
0.452713033589164 1
0.580868288389816 1
0.815454024667089 1
0.126634559681339 1
0.417561321791602 1
-0.181270722490429 1
1.07052778636207 1
0.338314837644925 1
0.242436973366255 1
0.310185400598557 1
0.132739148674549 1
-0.574579105967604 1
-0.15439814085447 1
-0.0682858068766776 1
0.292065404698146 1
-0.715784390628239 0
0.259564532149181 1
0.260589876509069 1
0.303829167364919 1
-0.148445445229906 1
-0.0242241156945472 1
0.0967388716811173 1
0.635108957982602 1
-0.268820526651133 1
0.358049640428375 1
0.797189310193923 1
0.29521172712071 1
-0.0666896021460847 1
0.523406663688161 1
-0.0295953214527082 1
-0.489986823546693 1
1.09297067103457 1
0.392967328857215 1
0.355645823033668 1
0.419077296088739 1
0.311104682308672 1
-0.862233984175511 0
0.00120957639372536 1
1.3158582745567 1
0.242035771539119 1
0.0474739021743515 1
-0.794514580457264 0
0.576053059209392 1
0.241544505506433 1
0.533133952759697 1
0.448540430662684 1
1.07377834128034 1
0.164266804203111 1
0.42754185039425 1
1.21643921914141 1
0.304201247455009 1
-0.0533098693647363 1
0.960813846842594 1
0.554332339404119 1
1.13284417277716 1
-0.0150531967482931 1
0.657264682053863 1
0.155701497164533 1
-0.216230207675048 1
-0.0539583436836591 1
-0.0803406132807351 1
0.635855926410703 1
0.572510907518409 1
1.70323108256042 0
-0.256263553404106 1
0.883153235078587 1
0.659821988377537 1
0.113893288069092 1
-0.512363811447555 1
0.195098718713542 1
-0.0328832347871383 1
1.39751544505493 1
-0.078052858473539 1
0.840926281958976 1
-0.253526929425246 1
0.154635773287721 1
0.106576327569403 1
-0.00880553338575737 1
0.249892768469906 1
0.253544250345276 1
0.436125618020388 1
0.850948019517731 1
0.8745022432702 1
0.0836941638386461 1
-0.0723470291530772 1
-0.188561020344581 1
0.540240016127568 1
0.0506134229068396 1
1.04679789965858 1
0.235617457327275 1
1.2432574882602 1
0.819422871909722 1
0.661232636401154 1
0.0612886568469253 1
0.337929328798256 1
-0.0482783263508326 1
1.10262394696432 1
-0.414063263007853 1
0.284937283029394 1
0.064256526660234 1
0.604672985839379 1
1.46176890570544 1
0.235798067918334 1
-0.0539228571811194 1
0.50408145110881 1
-0.0951913300341511 1
0.388145068276124 1
0.289357032967624 1
0.821895833610427 1
-0.104094279433316 1
-0.0197896259198773 1
0.49306997603098 1
0.501152180258904 1
0.862345795317664 1
-0.292961282894087 1
0.23016736179975 1
-0.160649421774974 1
0.131749362983609 1
0.974262584722025 1
0.468993583220635 1
-0.258520568653198 1
0.0670060477941406 1
-0.121488504780325 1
0.506570943139149 1
-0.321628129283692 1
0.746558859939059 1
-0.227103347967065 1
-0.0291380186362739 1
0.380968324514255 1
0.379814502111623 1
-0.695825394612985 1
-0.25865991467142 1
0.289965911292379 1
0.466173273558065 1
0.656462688433608 1
0.135129390314041 1
-0.0889383312741903 1
-0.377492613859642 1
0.940314207962357 1
-0.296611455871265 1
0.449392040270993 1
0.247274727615571 1
0.848468936139319 1
-0.0645476292100023 1
-0.267411964076087 1
-0.315525702405796 1
0.224102966449991 1
-0.164894934665776 1
0.065510043007233 1
0.146259596697408 1
0.277935143172545 1
1.14499161990224 1
1.47276454523632 0
0.315074931968967 1
1.29614930392775 1
0.498163160252392 1
-0.147371162831271 1
0.12490042957944 1
0.734543739456181 1
0.497153847027595 1
0.637128080507627 1
0.634394414763738 1
-0.0517378117805304 1
0.0953906065217426 1
1.12741387981523 1
0.594696099068539 1
0.00802913297973584 1
-0.268234441802239 1
0.301497120973497 1
-0.302549141680265 1
0.0973694139562704 1
0.0713211172056922 1
0.0227658893675475 1
0.268889656381037 1
0.663910258854305 1
0.922592149480701 1
0.51929105567522 1
-0.0541989992934979 1
0.520251506856091 1
0.713566197724571 1
0.611468642572066 1
0.348025993982484 1
0.327761722945118 1
0.483466611591865 1
0.0330451205186529 1
0.829354387232003 1
0.753352513779341 1
0.266207383478096 1
0.293716657354598 1
1.56748453764758 0
-0.38605217888806 1
-0.625128754383192 1
-0.17315473126045 1
-0.391849160254624 1
-0.0154950112649181 1
0.411258889015172 1
0.462430941899191 1
0.624813952973899 1
0.60314278399698 1
0.167435461279502 1
0.372878764354688 1
0.420337988061833 1
0.421470805085589 1
-1.05202856202863 0
1.0020736057779 1
0.148912369319093 1
0.0456412587692424 1
0.221738338591508 1
0.140207757618377 1
0.112217062775168 1
0.202230835474595 1
0.414059451106097 1
0.441706638314988 1
-0.793333169517387 0
1.13344388244906 1
0.376106387304566 1
0.726445360325636 1
0.23757165445827 1
0.933828181694687 1
0.175037301061747 1
-0.0694143514039928 1
0.483340756095572 1
0.148819411018277 1
-0.0408083684492354 1
0.224819411792445 1
0.0377198388156412 1
0.0645325705142545 1
0.659129873137417 1
0.400636851849815 1
0.288519972158951 1
0.699773011039073 1
0.58106381919621 1
0.242326187305283 1
0.910110604464723 1
0.481860182662695 1
0.478561267284625 1
0.260504759718875 1
0.361452532377234 1
-0.099177050790679 1
-0.0890513642422607 1
1.21552968174548 1
0.582371530882626 1
0.125020360303418 1
1.54528302987645 0
0.559557984498781 1
0.501221117838293 1
-0.484341625446884 1
-0.256171968213386 1
0.264951189502489 1
-0.36291627475099 1
0.195381926948872 1
0.0933462311678967 1
1.07116384147036 1
-1.04226375408809 0
-0.146883905100253 1
-0.00776981834086552 1
0.704579665722302 1
0.224576419003633 1
0.360511557768201 1
0.374414072859369 1
1.01925596683353 1
1.15272519363554 1
1.05425918486727 1
1.30198410627804 1
0.574933918237169 1
0.19327183852438 1
0.100263371531532 1
0.0455848338705494 1
0.363550103641019 1
0.793173115736938 1
0.908588062360658 1
0.788507166124311 1
0.633496633560683 1
0.486655583726029 1
0.19174617535556 1
0.111012392551633 1
0.420803930275253 1
-0.101154195524354 1
0.266080886293074 1
-0.0407438859282766 1
-0.172545487453262 1
0.776576707747223 1
0.0836639984538241 1
0.539665768566952 1
-0.136648242250651 1
0.0730095909329027 1
1.20812218287737 1
0.43489458880884 1
-0.0786876075966524 1
-0.0255297062115518 1
0.0213718327294632 1
0.147509344480559 1
-0.52509626276441 1
0.502570162175022 1
0.319876819014918 1
0.141926151135674 1
-0.397490111545549 1
-0.397599234197003 1
0.344331235486794 1
0.808075226922097 1
1.40243263801786 1
0.577413372327243 1
-0.691167827538787 0
0.0488282303471621 1
0.996875166397076 1
0.536602022788301 1
-0.0758675382345173 1
-0.632538782049548 0
0.0805279027420413 1
0.455133414465079 1
0.702507860369083 1
-0.596528962450636 1
0.0772965186169294 1
-0.149280961259242 1
0.800542059309569 1
-0.00472747614392299 1
-0.522524881579334 1
-0.0871862587448419 1
1.06398062229708 1
0.517006047985957 1
1.0594010955612 1
0.888787259189494 1
0.463035864885177 1
0.396639731872552 1
0.114171772886805 1
0.464357628050883 1
0.25874602643764 1
0.681800219331934 1
0.00454299834598876 1
0.0211106083305796 1
0.524469740039631 1
0.102523149208177 1
0.521658556366779 1
-0.229927189453648 1
0.428647256090871 1
0.7785118507822 1
-0.258793307990611 1
0.164589507089229 1
0.267408670287832 1
-0.0687657041175573 1
0.104579044168758 1
0.0901767568254912 1
0.464966670764953 1
0.616438210700712 1
0.51915032117908 1
0.698600952174606 1
1.25997095550754 1
0.560740455276817 1
0.645876808443243 1
0.424621038574789 1
0.70708830271699 1
0.120260798923402 1
-0.0742698777236906 1
0.733111907035897 1
0.454961055851483 1
0.0624899309956503 1
-0.0268201803819719 1
0.280408074098063 1
-0.0611667866776566 1
0.127666165369433 1
0.498839600000569 1
0.301681665861607 1
1.31064896531339 1
0.362448551345065 1
0.827566262238359 1
0.575451354446545 1
0.427578120695801 1
0.0284488286951146 1
1.77770076746485 0
0.762883726019978 1
0.528998532224765 1
0.763282779721683 1
-0.39754207194693 1
1.01071275310095 1
-0.0833069929480991 1
1.08974242308932 1
0.450472281578461 1
-0.316834052499503 1
-0.127964420440186 1
0.131697495496782 1
0.546267445281368 1
0.205404939253937 1
0.0670994725071725 1
0.116076726249254 1
0.241557204969328 1
0.24185978602307 1
0.324163791509475 1
-0.318377698786289 1
0.0627862660931752 1
0.354146605776568 1
0.977512976104337 1
0.434528609300756 1
0.435585078839209 1
0.466970460024232 1
0.178678208566142 1
0.473830678626839 1
0.336760896002281 1
0.477706806998506 1
0.857495135696707 1
0.54903232642296 1
0.254146613625602 1
0.284952232428027 1
0.357494364599308 1
0.271774339903379 1
0.45370971868971 1
0.123955441201394 1
0.0835252831859853 1
0.217865068686935 1
-0.256626739462574 1
0.136185497862852 1
0.601888271090925 1
0.987078866674626 1
0.527180252434832 1
0.513272161023475 1
0.675420301365368 1
0.737773762543366 1
0.135411237923401 1
-0.104500990957489 1
0.375667669455899 1
0.508337244576795 1
0.961163688147556 1
-0.471839835763002 1
0.775366741873816 1
0.450205935115711 1
0.843290678467032 1
0.738735244700538 1
-0.240066470362045 1
0.343449803524013 1
0.755088969183336 1
-0.0669886654491084 1
-0.167381601558661 1
0.40917794724055 1
0.255341872985616 1
0.452272871864192 1
0.304550848510777 1
1.23560914434854 1
-0.602238684366127 1
0.283793262110825 1
0.302068069139269 1
0.536319346930642 1
0.471453831172893 1
0.63893172765451 1
0.26814827736778 1
-0.351686438797375 1
-0.367379881319485 1
1.59324982816559 0
0.666840558166928 1
0.0309524116427083 1
0.973608251660816 1
-0.0566999890222125 1
-0.223766121506971 1
0.383294565883521 1
0.692590615285244 1
0.671105256512437 1
-0.0325218251927558 1
0.429575488778179 1
-0.0515154444844447 1
1.60033530958246 0
0.808424641106998 1
1.26864891445208 1
1.14823077800842 1
0.0709517758139698 1
-0.939914090075821 0
0.250754524431171 1
-0.191007637674956 1
0.20766053246371 1
0.770795812282926 1
0.20920609704956 1
-0.60906674910285 0
0.662456469020795 1
0.556861350837316 1
0.328387298537265 1
-0.0994121315698277 1
0.21494856556009 1
-0.283847683479803 1
-0.0542256309609245 1
0.755433074713883 1
0.596802923660015 1
0.412392549772135 1
0.193171386468761 1
0.0345792478203581 1
0.0186856987134676 1
0.324511941879163 1
-0.142632112394378 1
0.317307035908887 1
0.631850968908845 1
0.191091713560703 1
1.19904601311974 1
-0.514403150614038 1
0.412670806421661 1
-0.356097744516991 1
-0.0047243262706064 1
0.0191610082048879 1
0.242318587835605 1
0.344829681750732 1
-0.627097912074521 1
0.0192410924596891 1
1.21243735168936 1
0.652544243993712 1
0.601450108002749 1
0.772806662342611 1
0.469198859810545 1
0.268865016154239 1
-0.641431154264186 0
0.0401543841393309 1
0.211061406052159 1
1.30198095235779 1
0.917433113678861 1
0.61611073622559 1
-0.222721139480513 1
0.670238394428893 1
0.733235706345884 1
0.850811633642012 1
0.263857305496727 1
0.493953691586194 1
0.149295614080105 1
-0.203699977189054 1
-0.042257195794598 1
0.796516812360345 1
0.651288635408471 1
-0.0980731090348654 1
0.958614140391637 1
0.277689887167636 1
-0.757138157164988 0
-0.0624989202695621 1
0.294510980376504 1
0.458834630256985 1
-0.37447756194667 1
1.38294575474175 1
0.253469015690321 1
0.759314135582859 1
-0.084701842173698 1
0.720487542316416 1
0.377636729288585 1
0.672524832774594 1
0.548213566989661 1
0.607431250633437 1
0.622027846288467 1
-0.04290697786275 1
0.797605965570523 1
-0.0305190448246933 1
-0.273932139079503 1
1.29091179972735 1
0.195763305781792 1
0.224864621930723 1
0.13251096821951 1
0.938207919513596 1
-0.14966934493205 1
0.865888254808294 1
-0.164797819352487 1
0.702802605348843 1
0.465937068337485 1
0.0414628829117782 1
-0.355023816850376 1
0.344421802991155 1
0.965095599430453 1
0.154876888900702 1
0.819524784018067 1
1.23424931185683 1
0.483721179022821 1
0.831290656692455 1
-0.500710455971753 1
0.232626990743571 1
0.26487538484112 1
1.36805647608235 1
0.0836872329181141 1
-0.0448396177627843 1
0.441247610299826 1
0.210126198711002 1
-0.0253212359085391 1
0.224992731874467 1
-0.0327241196250964 1
0.00176501159240422 1
-0.0578445970109712 1
0.7169923167856 1
-0.362498345246451 1
0.123979495999318 1
-0.506146241802144 1
0.411458763624709 1
0.83962645514793 1
0.335390641109331 1
0.429951518787601 1
1.20969105840436 1
0.703038486004815 1
0.687209666833147 1
-0.659797828340874 0
-0.320182219919796 1
0.374646148367479 1
0.169471903359393 1
0.0826394583910135 1
0.822247589920162 1
0.803476668848364 1
0.386133363017828 1
0.558202600846719 1
0.0554470187091978 1
0.579070818299579 1
0.699056590020807 1
-0.0609215674456074 1
-0.0838526450747345 1
0.0253215130371318 1
0.310463612831507 1
-1.17599555715865 0
0.6274616468861 1
-0.0101145182307014 1
0.165735676687325 1
-0.414748315354629 1
0.205271474450342 1
1.34932599289357 1
1.08472776700923 1
0.707134639691022 1
0.636674517655846 1
0.942201341256557 1
0.948528954075103 1
0.809735434240627 1
0.637400669041184 1
0.196922108953917 1
1.1621575735732 1
0.733324192254187 1
0.0535392557418874 1
0.507126018178399 1
-0.199658784463132 1
0.838970881944065 1
0.718179970818916 1
0.686933448489919 1
0.0927467674901616 1
0.211873002377863 1
0.595735064989831 1
0.518871057313403 1
0.639297046864947 1
0.950716994133001 1
0.169870429881668 1
0.327661221123671 1
-0.487408133842193 1
-0.181267951230581 1
0.181803405584022 1
0.0292730686402426 1
1.0159173498109 1
0.77669427895675 1
0.315019343303296 1
0.072580613435556 1
0.864166825099984 1
0.800397490944272 1
-0.249193684344442 1
0.878606879724157 1
0.871657409981937 1
-0.394176850305611 1
0.661504529163928 1
0.234520157836099 1
0.293689277915826 1
0.829354348007751 1
0.288580223217884 1
0.347253384733962 1
0.00162733095964401 1
0.316782759283643 1
0.908935779348219 1
0.750198213389374 1
0.0885203902251209 1
0.839080763822066 1
-0.164700017401734 1
0.438297794334817 1
0.217937640942595 1
0.259467631607196 1
0.871122948801174 1
0.751182581018485 1
1.1042593193069 1
0.611169455460627 1
0.676632667593818 1
0.293905825559063 1
0.109415859426499 1
-0.397964002665315 1
-0.109546627607119 1
-0.0126978689499581 1
-0.00489439696740096 1
0.57060242055988 1
0.659747077331917 1
-0.540396961931695 1
-0.0794958456582368 1
0.669439484582973 1
0.345970477870397 1
-0.30072359750175 1
1.24853816612937 1
0.419615509529459 1
0.237763069750133 1
1.03714243720465 1
0.500465616759943 1
0.541920193234494 1
0.0754032983963335 1
0.567704453749196 1
0.721385862648712 1
0.56392049031512 1
-0.367981078160646 1
-0.364346305805165 1
0.100081539960883 1
0.117639295551184 1
-0.00564516005922447 1
0.0257147476360519 1
-0.423582086259059 1
0.636750819324392 1
0.89330707810629 1
0.506854541979753 1
-0.0484722187420025 1
0.0342827048851531 1
0.468508046196713 1
0.534239492675976 1
0.292324042208862 1
0.470568454901931 1
0.334200959203368 1
0.852304336030787 1
0.673703412860156 1
0.540824659061798 1
0.459719098082349 1
0.223533777767229 1
0.650497416694653 1
1.01591867403553 1
-0.0575253095566984 1
0.093603654698268 1
0.573736765683267 1
0.954793916856811 1
0.514284612418215 1
0.199282386598253 1
0.13506484319067 1
0.064835417141757 1
0.524371591507111 1
0.119634608820019 1
0.0522824668547199 1
0.15515798692754 1
-1.01973860763071 0
0.691941493575864 1
0.758079251417686 1
1.07678458387162 1
0.117663080800368 1
0.5772436361837 1
1.14000372273672 1
0.34264402538183 1
1.28491424769283 1
0.887833544724217 1
-0.177703686274569 1
1.24309933076909 1
0.740590424153967 1
0.276490432122478 1
0.776270576474109 1
0.324781990932825 1
0.285862340724158 1
1.02741570403773 1
0.207964487227001 1
-0.00538846573949822 1
0.492759498829901 1
-0.142601457286541 1
-0.3138813737791 1
0.0400374167226519 1
0.477317574427889 1
0.0204587065367668 1
-0.257763061254461 1
0.441945819233432 1
0.110826175484617 1
-0.19241991288699 1
0.30208514868419 1
0.511901703094823 1
-0.161550815585035 1
-0.352972240395723 1
0.204427794142825 1
0.139636433877319 1
0.782993424765625 1
0.334228632433676 1
0.416422892885277 1
1.22633084174964 1
-0.487171885736997 1
0.369166460920699 1
0.428384821684629 1
0.674308705027909 1
0.556523816098345 1
-0.0859408411814165 1
0.58902277726311 1
-0.590716385333381 1
0.654131421688034 1
1.12679399308351 1
0.284315270856557 1
0.216848969280761 1
-0.438559084004198 1
0.246254075904538 1
0.508576375301385 1
0.393127026401384 1
0.365237682488742 1
0.637009527035338 1
0.474564062760356 1
0.0399358098801818 1
0.328620160238265 1
0.234385318792771 1
0.544454672723211 1
-0.0411935572357986 1
1.28701152845156 1
-0.209541625052357 1
0.491256972384147 1
-0.203577026669267 1
0.130284605979485 1
-0.0806592257129353 1
1.0815790874558 1
1.22299095457389 1
-0.249008761903841 1
0.172080344858796 1
-0.345611885102193 1
0.0250534521085361 1
-0.256640773364422 1
0.685165911797439 1
0.147023434947613 1
0.578627695212048 1
0.159601535919829 1
0.200049104588931 1
-0.274283505708016 1
0.46676208326264 1
-0.491229306596526 1
-0.380503701280379 1
0.346888013664921 1
0.974444462020715 1
0.285514099087934 1
0.910361905613911 1
0.230097300532596 1
-0.192471950942222 1
0.207672809502515 1
0.142236820349759 1
0.279478736412594 1
0.582026608718953 1
0.467499531116502 1
0.656244209863646 1
0.181070565930192 1
0.6601989690935 1
1.03718994747531 1
0.440353916354069 1
-0.416826142301679 1
0.532258986718673 1
-0.193295007339952 1
0.589841324230032 1
0.679169256791039 1
0.382127918735363 1
0.227423582946673 1
0.58745072517804 1
0.603624347986113 1
0.541847272429958 1
-0.133680358853949 1
0.136914890407907 1
0.300078599220477 1
-0.0371319034995721 1
1.07709230030388 1
0.136166463522606 1
0.720743199156349 1
0.783272204501728 1
1.34119759693117 1
0.144634746162986 1
0.655979180305525 1
0.530467472060894 1
-0.991064803052658 0
0.10189257494429 1
0.266000367228102 1
0.288865678617098 1
-0.261005095807197 1
0.137707818783797 1
0.193994958844382 1
0.0865604406136927 1
0.361628781012907 1
0.168291364371107 1
0.406139960882734 1
0.0902189183606825 1
-0.110462868684408 1
0.24657758506318 1
1.21942891355712 1
0.167700352493624 1
0.524762379273384 1
0.151289072906702 1
0.718210643397581 1
0.615746679470992 1
0.516125840904612 1
0.0289474195974219 1
0.0149570948924201 1
-0.0527678322111945 1
0.462681768356366 1
-0.382984606330848 1
-0.0419398096024435 1
-0.475826501401768 1
0.344935709147651 1
0.637044433572359 1
1.01012121683757 1
1.18350661795932 1
0.719412879788857 1
-0.0990548178773737 1
0.834996459604598 1
-0.260120803169497 1
0.510512602073296 1
1.20216737244062 1
-0.579429051116891 0
0.257587893255777 1
0.791497761112133 1
0.306895365865788 1
-0.814494088399395 0
0.690652535191519 1
-0.0354615935302615 1
1.13606051021526 1
-0.380484097814816 1
-0.0923911319152581 1
-0.26170182427713 1
0.672638363370538 1
-0.944416579391358 0
0.460137167897882 1
-0.93976244835591 0
0.288958719309024 1
0.732197625504597 1
0.479516492209491 1
-0.250392587349675 1
-0.00565022086447885 1
0.366203461855804 1
0.317074154110206 1
-0.146779691650617 1
0.853726950251442 1
0.460429767550423 1
0.0318021580358254 1
0.101467544550317 1
0.133048792556293 1
-0.174316039431854 1
0.404479398098288 1
0.312706517180073 1
-0.253311894330689 1
0.205995680314973 1
0.974705943186572 1
0.809625797301605 1
0.520191194283992 1
0.234958655596118 1
0.409157683875475 1
0.508484845497258 1
-0.185456381129766 1
0.499214550357553 1
0.335629216569918 1
1.01813822161716 1
0.603256525385491 1
1.5429218127823 0
0.506528028207086 1
1.03215249075486 1
-0.542771616655021 1
0.339960620036738 1
-0.0220021844104355 1
-0.494670480361776 1
0.127562510299633 1
0.070011701325532 1
0.679310974800822 1
0.527431795149389 1
-0.17823520665999 1
0.945163423825171 1
-0.244338704961476 1
0.0589269440513477 1
-0.630701362445657 1
0.716976436599692 1
0.0614396935464692 1
0.401023432949728 1
0.917771305942437 1
-0.0801382775853491 1
0.580493657933854 1
0.767076395502575 1
0.981154104003124 1
1.05752682050467 1
-0.0478299247426142 1
0.508509336233855 1
-0.672558477441087 0
0.272135191510888 1
0.18733239799898 1
-0.123288335406943 1
-0.168856700544454 1
0.73408295141171 1
0.592109313468902 1
0.419002552741189 1
0.233379792347615 1
0.914202390358699 1
0.248043131645564 1
0.688853899243546 1
0.835585101591134 1
0.369449000042058 1
0.0146344090114974 1
0.727468356303457 1
1.26895724099933 1
0.587310049924233 1
0.67190884522007 1
-0.181064929692714 1
0.588377558306221 1
0.304718101320108 1
0.0687550399839859 1
0.507329415862211 1
0.707904161810642 1
0.191608424346674 1
-0.112093350890466 1
0.818695376977503 1
-0.0284387752255041 1
1.23572968861613 1
0.176168452913722 1
0.787613375916416 1
0.148189160251216 1
-0.472350700556903 1
0.906290325554195 1
0.234431546696909 1
0.225458202121136 1
-0.420065805948432 1
0.780890424045795 1
0.251999355322894 1
-0.0635164992992383 1
0.846140660445555 1
0.335341573898592 1
1.03018864917669 1
1.006711181288 1
0.352480256280677 1
-0.440722898991589 1
0.656739426754678 1
1.07302907721222 1
0.527202190113939 1
0.646671327532131 1
0.655925425641509 1
0.181073138759075 1
0.545733715499017 1
0.320975063988521 1
0.411445408571967 1
1.22185598836893 1
0.449315914787896 1
0.503245394948401 1
1.05215716899935 1
0.691351977089333 1
-0.0219023266966025 1
0.298198672020057 1
0.527965547979308 1
0.83622745392569 1
0.664865875870328 1
-0.1728552283252 1
-0.00859607455466518 1
0.303704032068187 1
-0.456907386176498 1
0.227197919656412 1
0.259805715978814 1
1.69721448274889 0
0.64602347080903 1
0.153143953696795 1
0.642786429779142 1
1.32106939271594 1
0.479468314091891 1
0.905784821264552 1
0.22665580208938 1
0.0402869043396059 1
0.0791794149395373 1
0.697878819135869 1
1.3571861334335 1
0.44183520743233 1
0.541505506271832 1
0.253575609472688 1
0.128007596412657 1
0.786480855226469 1
0.715480097935955 1
0.479332852769172 1
-0.447537378159091 1
0.952194619136335 1
0.257807713140332 1
0.352831328919637 1
-0.466781057500852 1
0.00315099082581438 1
0.427999828935539 1
0.474214456619053 1
0.716289600081067 1
0.594550581231036 1
0.413415117727649 1
0.0281163387276296 1
0.561286387981329 1
-0.0347269609837221 1
0.276280310625925 1
-0.137438908286732 1
0.373252525402419 1
0.587765484116432 1
1.16086126606848 1
0.156666943207339 1
0.471040683190921 1
0.202180839110987 1
0.289828537969562 1
0.634112295908992 1
0.632282885712154 1
0.781839673939004 1
1.05922828267417 1
1.11519884991545 1
0.51137397329798 1
-0.237790844306127 1
0.224164175416777 1
0.433561903374415 1
1.02342659698854 1
0.636782232030319 1
0.952809592767485 1
-0.0101156535279807 1
0.372178809164585 1
0.883820589329459 1
1.11583267352738 1
0.00548672921831184 1
0.976696579970829 1
0.445438357148331 1
-1.07503897798173 0
0.511443740005416 1
1.1304220635127 1
0.366573330719251 1
-0.265585285722676 1
-0.202219260713286 1
-0.180096970493243 1
0.884748252176399 1
0.335168504351036 1
0.993111073035607 1
0.927243371092506 1
0.289226724421248 1
1.09899382102293 1
0.179543500318231 1
0.366703089279386 1
-0.0193734478072995 1
0.775033863439989 1
0.173541465413374 1
0.768359895143158 1
-0.293505735106177 1
0.0524137215233038 1
0.219173235502804 1
0.474116802224566 1
0.89614792027389 1
0.110177845248101 1
0.569784199475284 1
0.112105571122355 1
0.831752033581434 1
-0.371716037720034 1
0.153092775330141 1
0.968948115055294 1
0.2806867623787 1
-0.0635769880056961 1
-0.211152121675352 1
0.404707261557251 1
0.648866699242807 1
0.26023204407085 1
0.301936355251576 1
0.162339870730613 1
0.572220560708255 1
0.746314027792 1
-0.165613535886604 1
0.202745991998813 1
0.972515919100388 1
-0.29698280241768 1
0.887767908004065 1
0.701102748081097 1
0.595783597819354 1
0.0492195591448526 1
1.04085050709663 1
0.314916631514918 1
0.821333903617012 1
0.782835069760709 1
0.783474509222598 1
-0.104636324980015 1
0.850720618400586 1
0.662411284995731 1
0.432953872165229 1
0.292606835135326 1
0.786874728837823 1
0.52249939667674 1
0.108430021749894 1
0.542914450197853 1
0.664439750707931 1
-0.127720224732818 1
0.26001380747726 1
0.934974600812809 1
0.0667535246285629 1
0.356018061930308 1
0.285704438419995 1
1.01794507243679 1
0.704685885723038 1
-0.493651489397552 1
0.26647734064958 1
0.346858062931621 1
-0.153587541309336 1
-0.167902771227913 1
0.801478193831044 1
0.197014495219744 1
0.173794854977614 1
0.398449582594868 1
0.0321763706986016 1
-0.387508935889208 1
1.2387824462868 1
-0.574089860324178 1
0.707081797569619 1
0.795126781750331 1
1.17412423041766 1
-0.0616193368542705 1
0.45874898060038 1
0.77238430363684 1
-0.444765271128889 1
0.394367517203132 1
-0.423607839467895 1
-0.0157668750771648 1
0.652091306118789 1
0.820413015167896 1
0.196926997117601 1
1.07446801890828 1
0.517789921798875 1
0.321110604123893 1
0.459672550819584 1
-0.285206972794682 1
-0.218043888807009 1
0.548658755491891 1
0.406812728785454 1
-0.0050046063148621 1
-0.0370840590509412 1
0.419660362474146 1
0.662501326228744 1
0.372861979799125 1
-0.356424844628612 1
0.434801620141757 1
0.241988629271603 1
0.950601987067872 1
0.936653573737453 1
0.14927328277747 1
0.00293417066667195 1
0.247548910741898 1
0.202325273163994 1
0.340422212603853 1
-0.437924345378754 1
0.219959351204136 1
1.26729602476141 1
1.01083708781028 1
0.504788101324518 1
0.233849662299276 1
-0.2913286662969 1
0.0734285137767068 1
-0.0923516762654724 1
0.0231682565165037 1
0.939142010767047 1
1.02113557441918 1
-0.0360127860020377 1
0.850631066260057 1
0.2880012417459 1
0.448627835514765 1
0.97884316618347 1
0.379937569699696 1
-0.0560621557285175 1
0.911094131654243 1
-0.186704559821865 1
0.941382302831992 1
-0.137962160734344 1
0.256981813540372 1
0.492593040074248 1
0.299831283966767 1
0.811332122824526 1
0.597438769588767 1
0.69666960037624 1
0.864422116683211 1
-0.0944574680558802 1
0.6721257555937 1
0.0879820453909573 1
-0.264049129691578 1
0.42063003586133 1
0.242925079196855 1
0.50899227445276 1
1.06948528823081 1
0.483409228178289 1
-0.102374777141324 1
-0.497605617058274 1
1.16426367158543 1
0.274838253115585 1
1.2954632212291 1
0.0518990123901698 1
0.118900169743385 1
0.160726372539407 1
0.663944727284126 1
0.520271890524035 1
-0.233275071329233 1
0.587023008534551 1
1.44262010179206 0
0.198549777266349 1
0.483770674759401 1
0.88867780464866 1
0.350563408794943 1
-0.367447333797942 1
-0.10907688046204 1
1.02394154153405 1
0.033520832241182 1
0.468225835452485 1
0.74438845940094 1
-0.343375274471555 1
0.330689987136291 1
0.239872127230623 1
0.300833745651151 1
0.960385722389216 1
0.550228233046508 1
-0.0255548591083084 1
0.202472781058286 1
0.456303007411121 1
0.0845173930079842 1
-0.0451300593142553 1
0.70474911293254 1
0.138011013508584 1
1.35873029903714 1
-0.082117047518723 1
0.582118233045282 1
0.13851149218033 1
0.205838583631986 1
0.0943439809409621 1
0.0828526481440067 1
1.13772564708461 1
0.557969031375656 1
0.275603222793477 1
0.546722906862723 1
0.628295233309307 1
0.0665418394830671 1
1.17863506729705 1
0.212230051086576 1
0.177210038136607 1
0.296681346045061 1
0.189398352452103 1
0.435492163333289 1
0.0330201180696628 1
-0.487366605490343 1
0.363259120379501 1
0.188584273557168 1
0.87864730529423 1
0.697723360887391 1
0.0631608581173596 1
0.0497122923399658 1
0.567012916571143 1
0.431024528929379 1
0.849470698982056 1
0.292366732735426 1
0.034245755710917 1
0.860614551811257 1
0.528221287873672 1
0.822834092069563 1
0.224952347129101 1
0.279898467815275 1
0.0208432161738577 1
0.721556751326279 1
0.714828998420081 1
1.12163225049555 1
0.373907647523504 1
0.284797304314559 1
0.0389207659704616 1
-0.444920537229633 1
0.645807641765054 1
1.02081841729595 1
0.967929998427451 1
-0.107364497675995 1
0.380918410801877 1
0.126776131801951 1
-0.148436635558428 1
-0.225242456808408 1
0.592908005408904 1
0.368745787668283 1
-0.00973878060475679 1
-0.0218000062781598 1
-0.337405260222709 1
0.574158946266002 1
-0.172772115102947 1
0.875559388771478 1
0.455119416476381 1
-0.514819523508523 1
0.226674906336809 1
0.571162481020842 1
-0.18101545996166 1
0.467676269110642 1
0.222748953705421 1
0.254622697400778 1
-0.852702206454939 0
0.607572804566272 1
1.12690528474308 1
0.378780427284591 1
0.629919096715056 1
1.02074198011179 1
0.410986465096225 1
0.399224688655068 1
0.287429937801317 1
-0.0242376085267459 1
0.159559009806198 1
0.790902819898297 1
0.640507440868974 1
0.731378906284248 1
0.396780468967118 1
-0.275693252003516 1
0.456964453022229 1
0.179952415622217 1
-0.528234808737901 1
0.514219957551213 1
-0.204784025239062 1
0.617928875134025 1
-0.0364598938943803 1
0.406525771010551 1
0.822836826405927 1
0.505932879269088 1
0.147836252336997 1
0.856870762651562 1
0.672647438717049 1
-0.082403559062001 1
-0.372393873510503 1
0.884126618315622 1
-0.399960861972521 1
0.842425222136134 1
0.296898126387304 1
0.96463221958182 1
-0.478172835382267 1
0.438071970661442 1
-0.101741123914249 1
-0.00432108639698545 1
0.530811099502417 1
-0.425980062475892 1
1.16460422260999 1
0.673966228566695 1
0.159927032663702 1
0.398836436075366 1
1.27289479740867 1
1.16020082243924 1
0.559846439941224 1
0.453471111822045 1
0.596558799778768 1
0.570708750590792 1
1.80203655229207 0
0.440112035562432 1
0.37475556874781 1
0.739747239911646 1
-0.250763803471136 1
0.280436215177958 1
-0.277582768767329 1
0.49847005596497 1
-0.357288701950691 1
0.0450465182243355 1
0.728137785311726 1
0.646579144437142 1
0.345994712555342 1
0.0689022044834361 1
0.118487066281776 1
0.0110004606841692 1
0.00488041587797811 1
0.353743983460563 1
0.344079065136822 1
0.720004348252853 1
0.273744440398693 1
-0.290395267202409 1
0.615130945615418 1
-1.16558988016094 0
-0.0160466564266836 1
1.13055711515036 1
-0.715199111900305 1
0.741524929208782 1
0.627236615394313 1
0.119859328252631 1
0.182087993890872 1
0.583862190654631 1
0.534287035733261 1
0.280519506159527 1
1.0329195050361 1
0.293250928598666 1
-0.235581154284676 1
0.647531813182249 1
0.142985399676939 1
0.542787171094331 1
0.553255226667428 1
0.360746142811638 1
-0.623294407732691 1
0.303369585363098 1
0.312466427834662 1
-0.164053287763336 1
-0.276918104561883 1
0.394384467526544 1
0.64840532250119 1
0.156675938271775 1
0.627286777233687 1
0.0458634385614107 1
-0.60980795964189 0
0.264623864152375 1
-0.193339415704979 1
0.335642857684741 1
0.370430819129222 1
0.0811546843619 1
0.827056518495746 1
0.635877552787031 1
0.136128258830199 1
0.2714187818701 1
-0.344855197055932 1
0.709820754975172 1
-0.0844337790138148 1
0.589847792143527 1
1.10721941474134 1
-0.441772915311548 1
0.699696791664769 1
0.746744993525914 1
-0.0522569060948166 1
-0.169667163852362 1
0.387621109403158 1
0.435499838528937 1
0.54738772179053 1
-0.13779006056921 1
0.622559809016074 1
0.459636341692736 1
0.0230066949943624 1
0.0889037521891582 1
-0.157789056047174 1
-0.454131666938382 1
1.48450828959548 0
0.437093628144915 1
1.04529858143322 1
-0.106749987061236 1
0.144313933981637 1
0.243295950438624 1
0.250645934729529 1
1.10381556074113 1
0.309566627735537 1
0.0667149906582059 1
0.774514969984974 1
0.688096736792549 1
0.763688383643548 1
0.581033649669544 1
-0.199405635592298 1
0.523028926345082 1
-0.703446435016373 0
0.475450995562371 1
0.154772671091552 1
0.658205355077194 1
0.192571666826402 1
0.197823051722204 1
0.226896114491049 1
0.174226306052602 1
0.779640247965405 1
0.838435622480374 1
-0.390423846373893 1
0.476398512351386 1
-0.571966454782459 0
0.910839620725822 1
0.461621954738995 1
0.675198397595897 1
0.320273434669619 1
0.876227792092297 1
1.04503767058858 1
0.0752685617682151 1
0.376862959116895 1
0.50373628031831 1
0.806444017272468 1
0.0825356980727089 1
-0.0981507089408466 1
1.01502806503427 1
0.0559288520561126 1
-0.260288842979008 1
0.0469341270028407 1
0.0119613525562516 1
-0.0266160945197518 1
-0.00785114606802342 1
0.678629738810276 1
0.632190507781097 1
0.0780602156707497 1
0.304468955857783 1
0.242803217996418 1
0.986701388368127 1
0.868580542093248 1
1.13620689824231 1
0.10873806417808 1
0.956987271499449 1
0.933679107588928 1
0.565160053736693 1
-0.100504845803889 1
0.654447006125958 1
0.365323349351335 1
0.227168911183107 1
0.386222939743445 1
-0.205659639524817 1
0.755076763800279 1
0.0958390062168993 1
0.453969549504195 1
0.251889354800809 1
0.494456878393265 1
0.450400340604965 1
1.23905505291269 1
0.105962282340661 1
0.0514485036832614 1
0.363083768610371 1
0.461001442282218 1
-0.761327564282373 0
-0.287942143511431 1
0.13288484823119 1
0.370649859688123 1
0.812906265626196 1
0.365845789307132 1
0.0705443345236541 1
-0.0163476217296079 1
0.0666475524601819 1
0.312275243758422 1
0.556754179643621 1
-0.0383971935298071 1
0.855503524272832 1
0.245404239580405 1
0.59367122001796 1
-0.175324670383442 1
0.421915126108856 1
0.1690778990056 1
-0.453456695769644 1
0.899339525535184 1
-0.066207281341942 1
-0.650696175736827 0
0.70537780989498 1
1.44170820041132 0
0.78056527076554 1
0.0970434089065409 1
0.896172980758397 1
0.198344205075099 1
0.390143225375526 1
0.640659955138981 1
0.11859727978683 1
0.187031190492879 1
-0.111679066942123 1
0.686834776978039 1
0.234525156069013 1
-0.60601360494616 1
0.456703439625852 1
1.15244470741232 1
0.392101378207495 1
-0.206746301799655 1
1.60483562401851 0
0.673203749603805 1
0.344495700142168 1
-0.224375544643267 1
-0.207440138626519 1
1.18838267954245 1
-0.361126907880536 1
0.774548959390716 1
0.459831943110335 1
0.0495998659066043 1
0.0563885022516771 1
-0.334118230277439 1
0.0180651420088005 1
-0.359077593786756 1
1.05539277167769 1
0.697208144990527 1
1.29624177743345 1
-0.0942205312105068 1
-0.0506378604190828 1
0.890107727961994 1
0.30123007952047 1
-0.0529561808136821 1
-0.0976302186530141 1
0.644162474309848 1
0.730258286743185 1
0.0427017654637937 1
0.153820363009997 1
1.22974085038735 1
-0.156450514397786 1
0.413936512790403 1
0.731072637961159 1
0.428124164675641 1
-0.773239640817154 0
0.819981761921757 1
0.561910938870314 1
-0.495679990970299 1
0.148212150954013 1
0.174711077929223 1
0.662791005398026 1
-0.167765516782333 1
-0.0558369881126047 1
-0.485935234622078 1
0.480728613327421 1
-0.258354280512166 1
0.0335739887132752 1
-0.1338635799553 1
0.399586187580567 1
-0.550599856028459 1
0.252074707844562 1
0.352327894791827 1
1.25161391509509 1
0.31259012349539 1
0.363192791317226 1
-0.0542059525778504 1
0.235272178819299 1
0.545527331689849 1
-0.473053345974359 1
0.441460555413934 1
-0.0707765943127385 1
-0.118374479163323 1
0.581046463765665 1
-0.0911509140492279 1
0.951932137436806 1
-0.313233113757405 1
0.590810353598029 1
-0.14928712395856 1
0.699819813969178 1
0.548190957855965 1
0.334706302938891 1
0.0485051155252852 1
0.653422719574142 1
0.128055719834347 1
0.229116631691041 1
0.36155741883959 1
-0.139095572922796 1
0.224568977175193 1
0.267003858062588 1
-0.389108432541033 1
-0.14649035468026 1
-0.191681264134561 1
0.580933403363506 1
0.417393318340714 1
0.499285430541415 1
0.217102446082786 1
0.465609065084591 1
-0.637693385838411 1
0.658618573746569 1
1.29148949920077 1
0.828082032651063 1
0.36376369066307 1
0.167711253376881 1
-0.26936982895561 1
0.347235169851645 1
1.2561791239815 1
1.08092186499387 1
0.478661301673961 1
0.0397342030773324 1
0.112156264818429 1
0.360629809619142 1
0.599139510027934 1
-0.220984217996979 1
-0.0111446079934974 1
-0.0916725634126897 1
0.333325629164864 1
0.715979910495427 1
0.278806050737254 1
0.714397609069512 1
-0.420089503222098 1
0.706273201618963 1
0.288027013500733 1
-0.0150263025322751 1
0.159723608800119 1
0.145701161404689 1
-0.0892155569057256 1
0.354497041347566 1
0.196000599950992 1
0.223192056189436 1
0.81279783514206 1
0.443800866835384 1
-0.440116446000395 1
1.05144308974601 1
0.259201660047861 1
0.808435318568817 1
-0.533827203164944 1
0.127593127377334 1
-0.233425194905933 1
-0.49482689243973 1
0.413474700810529 1
0.795433928383867 1
-0.0530758132383698 1
0.478085969535619 1
0.412998337433618 1
0.582959642434614 1
-0.547433000272546 1
0.128160767077305 1
0.60226330957759 1
-0.218588506548948 1
-0.190434327029017 1
0.381648629955907 1
0.210587070971136 1
0.208286657527943 1
0.00421790738137176 1
-0.300996280825802 1
-0.179497218218022 1
-0.0689101138836967 1
0.356955761257077 1
0.729927626049252 1
0.597191078733638 1
1.103804614922 1
-0.20547637179107 1
0.952509356859886 1
0.284806984227956 1
0.563554207816837 1
-0.506735239261611 1
0.225583209371438 1
0.957193641264261 1
0.635673405219771 1
0.74579224778498 1
0.0651809200826806 1
-0.487910804813813 1
1.20776556748387 1
-0.349637342901609 1
-0.0378536850924856 1
0.213963250216055 1
0.0824434154296605 1
0.257141054343482 1
0.192201546255683 1
0.644937883202324 1
0.213575771564312 1
0.277795778855723 1
0.0184958962018836 1
0.23174961148167 1
0.7940252675891 1
0.29049722834652 1
0.621025648270305 1
0.878413783169679 1
0.453560885042049 1
0.773560962201694 1
1.28509303660054 1
0.107539942323406 1
-0.201323120832482 1
0.55270546906902 1
1.1868743843635 1
0.19803258491489 1
0.519481107529499 1
0.479646046536441 1
0.984686917976176 1
-0.0896705352038641 1
0.696739677016128 1
-0.261011812594874 1
0.0257520541756772 1
0.823558630884509 1
0.472071070449827 1
-0.326722399782301 1
0.525097801330507 1
0.277093485497713 1
-0.320808434165405 1
-0.0276013306810381 1
-0.141797997047489 1
0.588017292873328 1
0.245720963993282 1
0.142651557703641 1
0.0862168875412977 1
0.0485059252460584 1
0.414046628165042 1
0.30810536794706 1
0.764894459848878 1
0.154984913525391 1
0.135711008525461 1
0.40322712723178 1
1.03900632444147 1
0.390231675518542 1
1.01171132103067 1
0.718255440123483 1
0.602685085395942 1
0.25012648745875 1
0.583615798236352 1
0.767070086896895 1
0.724238224446555 1
0.115223445495438 1
0.821647633776251 1
0.306742998787408 1
0.154546923777032 1
-0.203017066994381 1
0.229327703636674 1
1.15639645619411 1
-0.180840079493779 1
-0.10045816557128 1
-0.0524516408674489 1
0.159813548114472 1
-0.214558206588823 1
0.389843821837173 1
0.318728095149378 1
-0.111483007667851 1
-0.173525744326888 1
0.177860557015055 1
0.535603777243121 1
0.219673969578209 1
0.519615830204312 1
0.200715579864639 1
0.532194028483291 1
0.427690612167224 1
0.835521222405568 1
-0.044688647866704 1
0.41972705540712 1
0.604171697166599 1
1.00997265345444 1
0.23346302454168 1
0.108431706853933 1
-0.704963140371596 0
-0.220485806555958 1
-0.00296315799675159 1
0.143822955213304 1
0.260178258564286 1
-0.435509686593227 1
0.209866623723767 1
0.458472624163749 1
0.468723770266056 1
1.10089879441293 1
-0.525088116066476 1
0.792899550550609 1
0.0898719633187957 1
0.57035307005995 1
0.226462679714892 1
0.752414521699125 1
0.572406975506974 1
0.356415112762349 1
0.0992332087116962 1
0.640068346330857 1
0.782683210563431 1
0.0176981308602168 1
-0.578345480821235 1
0.0292861939784183 1
1.06075707981179 1
0.26670991212652 1
0.705451196329948 1
0.250961404998298 1
0.493627601181436 1
0.760084854060478 1
0.375495162039792 1
1.10014689704905 1
0.370343327000055 1
0.891932824178547 1
0.324240665197984 1
0.232577223731343 1
0.432736180170777 1
0.0143827302823198 1
0.32113019665111 1
0.170439961013293 1
0.49384642468004 1
0.71968584304409 1
0.117492196262533 1
0.398885675268046 1
0.815525528032022 1
0.904877795172468 1
-0.0386578659275926 1
0.705370976418659 1
0.678885822705995 1
0.0497153318527623 1
0.11921043926516 1
0.895663232420605 1
0.585976244230776 1
-0.200639019789714 1
0.784588136921228 1
0.245503997789218 1
0.13479212270563 1
0.310091452729021 1
0.319125019887343 1
0.195620196018864 1
0.854210685484414 1
0.467877002207155 1
0.553563318368422 1
0.72316282875619 1
0.256562627039229 1
1.15981778325336 1
0.543976761808012 1
0.379070568908328 1
0.977994298991959 1
-0.128809323723927 1
0.936341851400893 1
0.462893847349068 1
0.55823422406581 1
0.5874824190069 1
0.209116767491405 1
-0.0892031664225709 1
0.67293209679533 1
0.94513476754835 1
0.122895606448242 1
0.321798199730193 1
-0.0408641933364436 1
0.837357838812379 1
0.773180483847577 1
0.636070271667886 1
1.22331613852457 1
-0.878672925909804 0
0.253504527722802 1
0.745589099348643 1
0.889494837218097 1
0.986628537695656 1
0.403883999586691 1
0.816585198709955 1
0.155443704731715 1
-0.46003963172243 1
0.801440390712693 1
0.228561506614671 1
-0.112142950118769 1
0.364502579735288 1
0.570536493336648 1
0.672680995796062 1
0.126058685339906 1
0.62593191961838 1
0.0663224741490748 1
-0.203436426630528 1
-0.401514501325828 1
-0.201784663899782 1
0.34785359749651 1
0.747262897454883 1
0.375273802821849 1
-0.186107965955248 1
0.393822346787591 1
-0.367087061366226 1
0.529339739219669 1
0.319395353443563 1
-0.764265721857045 0
0.713924900846563 1
0.828014582775638 1
-0.0148865658181981 1
0.0913292284017459 1
0.0324161777992535 1
0.426084300706127 1
-0.0660028189970266 1
0.650074497187037 1
0.188363619860164 1
-0.239619977158502 1
-0.203226136018679 1
0.136724992394345 1
0.170626437704962 1
0.705234596720436 1
0.955251736390294 1
0.930989979283349 1
-0.0240029927010838 1
0.603041954377205 1
1.02622079543525 1
0.458135893972816 1
0.162402802027385 1
0.378118352588026 1
0.421425165025647 1
0.93342243306023 1
0.896633235173313 1
-0.515227525613806 1
0.157419592009479 1
0.264469682261603 1
-0.201274502160438 1
0.0802394555497038 1
0.911636562753046 1
0.0779399261763849 1
0.224002109782657 1
0.546825220570215 1
0.375079111466433 1
0.824157671776504 1
0.406697916584738 1
0.3633837696116 1
-0.453800415837265 1
0.433011565219883 1
0.597294616481642 1
0.395588613683951 1
0.362472932348408 1
0.745453236597897 1
0.91428878808985 1
0.0901522759571552 1
0.703389895749834 1
-0.0627273663453884 1
0.77141722409631 1
0.880290240395405 1
0.207396520110363 1
0.322442765503543 1
0.420365039192169 1
0.568429044785613 1
-0.102445979833141 1
0.9506890733057 1
0.0301589831935111 1
1.58929699043441 0
0.135173349368959 1
0.407413132879161 1
1.01230827809392 1
-0.267832579947537 1
0.834600620763607 1
-0.126852099586039 1
0.36864911716884 1
0.427503587135526 1
0.301048013660157 1
-0.190629198466531 1
0.214126332454809 1
0.444947325388227 1
0.0916169811542318 1
0.414685208381036 1
0.409229205338218 1
-0.12104310918344 1
0.363128066396781 1
0.326237338415034 1
0.392480021193984 1
0.481901806467641 1
0.187069837607474 1
0.0257692800744424 1
0.86670914743218 1
0.851670495413494 1
0.4220495990558 1
1.23767370348321 1
-0.160324029748642 1
1.21127954653436 1
0.741302149756886 1
0.754748957189372 1
1.3777832759871 1
-0.633427531127113 1
-0.307854753716334 1
0.535185043491102 1
0.261364828683277 1
0.265611753233272 1
-0.210020138505183 1
-0.0614411282612044 1
0.219485266292308 1
0.314101987968504 1
-0.0238175871818687 1
0.969538021735399 1
-0.287580687915833 1
0.500010832603432 1
0.316506934808489 1
0.274361454649845 1
0.35427066150714 1
0.530648038617535 1
0.833357431327358 1
0.501905495490017 1
0.199971006433617 1
0.8937135030594 1
0.56999592935319 1
0.331340072487515 1
-0.460036826516935 1
-0.38911210048284 1
0.772371913211037 1
0.540545568461243 1
0.650459653052473 1
0.757989827755442 1
-0.138451394923021 1
-0.95478661274225 0
0.259609513142656 1
0.864735186763021 1
0.448914878030901 1
0.199771480465944 1
0.233211026428592 1
0.835435089080509 1
0.42852628909736 1
0.0591196866848855 1
-0.0754305598722965 1
-0.483360035146841 1
-0.0623925694082711 1
0.798331383856799 1
0.0456880714063509 1
0.565157314758733 1
0.673807207597552 1
-0.702550279108365 0
0.854869586319049 1
0.605443290863981 1
0.393901228294131 1
0.415054803794896 1
0.980427610053821 1
0.467176177558986 1
0.197070965286972 1
0.907543362943022 1
0.00160515454164795 1
0.654004076530035 1
-0.144525598085815 1
0.900321433060672 1
0.462214021795751 1
0.441583104457147 1
0.228564886786122 1
0.334271777432454 1
0.285393984737725 1
-0.0283722618175256 1
0.479957001599464 1
0.678506557631972 1
0.750511618013694 1
1.13515514869961 1
-0.0263982684941941 1
0.120942846401761 1
0.754639187738774 1
0.827726513079706 1
-0.624954128614113 1
0.401821436530212 1
0.372645226757475 1
0.645933290275597 1
0.176394174788908 1
-0.375633184802386 1
0.291196149639285 1
-0.448905010497059 1
0.15454628118138 1
0.513633109532314 1
0.371391395546602 1
-0.449655233595057 1
1.45797076756156 0
1.01106972543568 1
-0.166387106972334 1
0.789753378446462 1
-0.524711018614244 1
-0.0353540491063875 1
0.028359072454878 1
0.853206975630022 1
0.0632306961471513 1
0.16755495822334 1
0.385640387978794 1
-0.0522580901183163 1
-0.296409340415994 1
-0.507712037680332 1
-0.0690704931563941 1
0.180015044762892 1
0.583071430754855 1
0.88445941581963 1
0.4992725524522 1
0.799888198868899 1
0.626569666952583 1
0.329515674504956 1
0.679350806707967 1
1.52721282511181 0
0.594266552648337 1
0.0680564071664419 1
-0.0599712337631811 1
-0.0246460599967942 1
0.644286484596591 1
0.475886198914496 1
1.38118563002209 1
0.512436730355848 1
0.182775958240016 1
0.92262204828894 1
1.00403304581568 1
0.434486696264754 1
0.058197475958381 1
-0.133360056257778 1
0.323114214322464 1
0.879661274910898 1
0.235839434156296 1
-0.0117453917185 1
0.118166908068646 1
0.456143956837602 1
0.703780585328111 1
0.46547146419877 1
-0.11997749758896 1
0.023944165224017 1
0.385666390507566 1
0.728257620942941 1
-0.605994809630861 0
0.148710036154374 1
1.02358319493867 1
1.24333180929468 1
0.259926822501594 1
0.312665879607823 1
0.580573925166953 1
0.0157374409149869 1
0.841978349273309 1
0.608359811053977 1
0.815722329587756 1
-0.342636295225584 1
1.21814962720647 1
1.0135831741508 1
0.343052784409259 1
0.843783064617481 1
0.647370581960738 1
-0.24945658239739 1
0.658604165838191 1
-0.284484118008311 1
0.50344569645027 1
0.150438110511022 1
0.439450832732387 1
0.246517147524637 1
0.12440741783781 1
-0.708702960817756 0
0.964764945022267 1
1.06465253421183 1
0.416052874908151 1
0.0751683062644335 1
-0.148780950953199 1
-0.185900674913045 1
0.928232813989069 1
0.846475955058476 1
0.63194979778817 1
0.228292987228377 1
0.457093958742846 1
0.614169244678647 1
0.277282104432567 1
0.0387359508876697 1
0.208859396414633 1
-0.139612817269724 1
0.421205909725731 1
0.512852684459148 1
0.141532049784481 1
-0.277712190815012 1
0.501370576578633 1
0.744172935190376 1
-0.529471133952705 1
-0.344100554616058 1
0.244468949783316 1
0.591826332080909 1
-0.277058562866899 1
0.0316561969123712 1
0.571823864171791 1
0.218375855376958 1
0.19412632222041 1
0.715243781153279 1
0.76697115845903 1
0.850064323482677 1
0.303623251985598 1
1.21869233649726 1
-0.332867240800416 1
-0.0428372721449337 1
0.670065285332261 1
0.795104890189969 1
0.153644263464116 1
-0.11025345042184 1
-0.20300063094868 1
0.585874208460746 1
0.690643803935365 1
1.3057058033726 1
0.0689997006926198 1
0.367369455037035 1
-0.00535655174809985 1
-0.221330036075708 1
1.30397142003076 1
0.869070137132401 1
1.08806717261516 1
-0.397807672564864 1
0.553617548015909 1
-0.343689748694993 1
0.0786123809985351 1
0.151575165440033 1
0.154038543275801 1
0.874170851037569 1
1.36557270833862 1
0.409585328802186 1
0.378268816424788 1
-0.598001140334066 1
-0.105104506327557 1
0.930978070766045 1
0.651560985774625 1
0.507820340847776 1
1.31536743939259 1
0.344491554465673 1
0.354386106184027 1
-0.116561062190438 1
-0.0588827085133522 1
0.424949180550919 1
0.611940605200856 1
0.525961279016815 1
0.172739490211773 1
0.287352561734684 1
-0.050244370993335 1
-0.00217229693444521 1
0.631542725304625 1
0.597904622250475 1
0.0988859905504692 1
-0.148324954725726 1
0.285718201983211 1
0.361705861136424 1
0.410934074701099 1
-0.0676964908862993 1
-0.228466958135113 1
0.336295361688722 1
0.638016152280853 1
0.123557000541819 1
0.946572425279368 1
0.151778245491534 1
-0.119817362777079 1
0.873396849618908 1
-0.366818336171512 1
-0.375065219624078 1
0.246440205838418 1
-0.215736509725415 1
0.736454353325798 1
-0.247949737099865 1
0.285283628252916 1
0.727479017335406 1
-0.617818467609498 1
0.514795273517535 1
0.860582412816714 1
1.21468688792838 1
1.00919180908072 1
0.55028860651409 1
0.0585320728493427 1
-0.0978915987069873 1
0.240251096296976 1
0.775120525904139 1
0.384459365016585 1
0.409816988427431 1
0.854853914169524 1
0.171794558888311 1
1.3616365230351 1
-0.225857326988849 1
0.413813714025995 1
0.889261375266958 1
0.264821853992573 1
0.55804299745271 1
0.201949451165691 1
0.253300685344681 1
0.203542506546858 1
-0.115325750542494 1
1.331223670534 1
0.828377185473106 1
1.15339809231196 1
-0.339632376475487 1
0.00830471841691854 1
1.37444265322657 1
-0.363963787889198 1
0.54261093169859 1
-0.103595225854083 1
0.264127238271308 1
0.458973190873152 1
0.281024640290394 1
0.599904030602906 1
0.153637238702442 1
0.266815589206568 1
0.0387260259280708 1
0.529733976166563 1
0.973203045746157 1
0.768429225012542 1
0.599972360035294 1
-0.173890846294841 1
-0.421557317882761 1
0.096023947159537 1
0.590562243696367 1
0.298479198335304 1
-0.674925865793551 1
0.926323529028235 1
0.926557055942509 1
0.893028499586871 1
-0.071542255821319 1
1.00215938906521 1
0.413027356171475 1
1.07671589989649 1
0.287098552174111 1
0.66500961703652 1
0.387970364186407 1
0.347283889200134 1
0.167976848007499 1
0.434319216440552 1
-0.219478768507279 1
-0.340769700596606 1
0.652663569969501 1
-0.20995384854668 1
0.311271840155524 1
0.268154969424228 1
-0.0690089497456061 1
0.284688132778208 1
0.0396573655691227 1
0.879266469864306 1
-0.241821957705096 1
-0.281570807376245 1
-0.47930395554008 1
0.271987338844695 1
0.485375402781755 1
0.643598587427411 1
-0.200945978450964 1
0.640005825849408 1
0.219751837852054 1
0.507379355109612 1
0.244450946115629 1
0.339590093902084 1
-0.316063592003215 1
0.352561007436712 1
1.362625104595 1
0.440595433219647 1
0.574283315364246 1
0.857752926046142 1
0.95194786543719 1
0.0533582804096758 1
0.300970544754988 1
0.168365714308193 1
0.787065141469795 1
-0.382808172841834 1
0.534964627082225 1
1.11493286770696 1
0.209335643156026 1
0.522324064531494 1
0.75771784166206 1
0.785545429323569 1
-0.258227397920858 1
0.190028615609076 1
-0.230221650328309 1
-0.0470925882618611 1
-0.058853280159607 1
0.371837780438108 1
0.279602021878467 1
1.05720145392374 1
0.816006783644313 1
1.15859023576165 1
0.434462974844233 1
0.212196843313945 1
-0.365621381074995 1
0.259696490419935 1
0.809115035780479 1
0.828350762503942 1
0.908125061369121 1
0.60219308912013 1
-0.213328504651708 1
0.887156719714071 1
-0.981160581050555 0
0.599587554748901 1
0.464909048658873 1
0.300879340350761 1
-0.684886739235579 0
0.730242337852553 1
0.555403800751283 1
0.603678107996292 1
0.0866227994940727 1
-0.519246398367911 1
0.888269716651362 1
0.362222228183388 1
0.104494692256065 1
-0.102130760852167 1
0.524120418842474 1
0.568936831135802 1
-0.110109462582699 1
0.281798416094412 1
-0.727342889584344 0
-0.128443527014281 1
0.692817360772742 1
0.258501556958617 1
-0.029980657753422 1
0.240454475202358 1
0.84819998198507 1
0.224305381277563 1
0.212818913512876 1
0.323300758262885 1
0.324178545415068 1
0.0883328683981059 1
0.217743965077555 1
0.483108031772998 1
0.132089078053166 1
0.490266456436432 1
-0.215912738880682 1
0.672960318071078 1
0.894648369767176 1
0.806185693833257 1
0.837146505689567 1
-0.00565551007865778 1
0.240518135206145 1
0.0637493305630403 1
-0.0586164518871867 1
0.563217639547139 1
1.00955445846621 1
0.600866288173472 1
1.19471653852708 1
0.120372280599919 1
-0.471427154796141 1
1.21679692604091 1
0.34893846602612 1
0.0699573869240719 1
0.405785074867564 1
0.500854406685482 1
0.554548846846319 1
0.512567033175957 1
1.09925209800903 1
-0.185681441148976 1
0.785184349150146 1
0.723880232259051 1
-0.305992931464977 1
-0.250947825340764 1
0.354777649561188 1
0.609682558497545 1
0.585880308938078 1
-0.349415749180961 1
0.196067677160903 1
0.300703011138014 1
0.22210474003593 1
0.528030927366494 1
0.11143167836031 1
-0.529117691393143 1
-0.182075810506181 1
-0.277968292644467 1
0.341432661514514 1
0.285122241492306 1
0.652910176596615 1
-0.30331952323542 1
0.470300576657274 1
-0.00954979234052039 1
0.452762516135684 1
0.207165522742253 1
0.773269184364581 1
-0.15633954568108 1
0.869790464775434 1
0.0306327092355175 1
-0.349605772206483 1
-0.0467084992026974 1
0.176508625269031 1
0.138218967091401 1
0.417641148491446 1
0.609666871590718 1
0.690620480436816 1
0.0310841330634294 1
0.571259912906453 1
0.231493356674184 1
1.08117133823477 1
-0.946978939332815 0
0.865238632617886 1
-0.26272137605116 1
0.0400735189829869 1
0.821390889657963 1
0.55691118903718 1
-0.413565262269889 1
0.176041448807798 1
0.617602303347624 1
-0.929166411627478 0
0.321776005067017 1
0.3362149356992 1
0.432607616582413 1
0.0513389030027844 1
0.276014922250315 1
0.446925083290812 1
0.143920807091072 1
1.13093775088152 1
0.359851166694917 1
0.198860987220684 1
0.112884321633799 1
-0.0173804365945766 1
0.489933238056396 1
1.59745584681199 0
0.412152821990909 1
0.684312710860518 1
-0.36077599672213 1
0.00973574044794828 1
0.779663890192895 1
0.589318294950985 1
-0.446748542646398 1
-0.248907457195789 1
0.391915717537927 1
0.245812445495581 1
-0.739800388263843 0
0.0289922894747655 1
-0.201938205628614 1
1.18272100267584 1
0.277726822251081 1
-0.658958803063386 0
0.460265051743626 1
0.691003939171587 1
-0.214049018283124 1
0.464922735682895 1
-0.356724669582782 1
-0.416368634885906 1
0.218292833320863 1
0.603435060884034 1
0.426111474930185 1
0.0217727367176574 1
-0.201194265094834 1
0.598092248127848 1
-0.461444384846009 1
0.884082528467195 1
0.184116724782248 1
-0.955078741909533 0
0.429933799635418 1
1.31070986670396 1
1.3078780162325 1
1.00087652156629 1
0.764764686220933 1
0.499269532457474 1
0.368767702114034 1
0.502923591055058 1
0.513906634062517 1
0.101147211510113 1
0.260877876777372 1
-0.0079684260062574 1
0.417876448597111 1
0.545798610406032 1
-0.418723063068879 1
0.375915509362043 1
0.639388233907712 1
0.939530556229694 1
0.490634821626196 1
0.910802901932509 1
0.396028549979766 1
0.0268122624989729 1
0.14006876465393 1
0.281821285954015 1
1.26251155330866 1
-0.253480413931879 1
-0.0375870135032521 1
-0.218507253979458 1
0.743831872459391 1
-0.134302757177794 1
0.357590965291177 1
-0.123503673212049 1
0.710875212556121 1
0.886919763759335 1
0.574901522768548 1
-0.265159056198682 1
0.55264586658804 1
0.889387420354749 1
0.595238860052737 1
-0.131858476766587 1
-0.402184315687154 1
0.880386700850959 1
0.0136418403983807 1
0.615632253542332 1
0.0985870191692191 1
-1.10721258963677 0
1.33090447391035 1
0.0262603377956814 1
0.23550770579711 1
0.235830641572037 1
0.26603402424 1
0.425179706176018 1
0.957529243148145 1
0.856389622015778 1
0.559543795426752 1
0.535312386838146 1
0.732442404725593 1
0.484277089791752 1
0.725042521878008 1
-0.0615891837981479 1
0.580703493316669 1
0.446835823741124 1
0.635387225352276 1
0.504651559052586 1
0.369121381317094 1
0.0602198533760199 1
0.675735993598629 1
0.45237333899317 1
0.27407174006034 1
-0.0694897470510207 1
0.111986347212514 1
0.0520997218606286 1
0.0180049434519322 1
0.379525907167527 1
0.539989280121358 1
0.322405341198714 1
-0.0300119341160734 1
1.24949991264831 1
1.1428385865489 1
-0.240225755933537 1
0.0565937598043352 1
0.799567294278115 1
0.873418873635013 1
0.850554309877316 1
1.1526702738835 1
-0.119400187508961 1
1.01609593486448 1
0.406571916160823 1
0.703015186118783 1
-0.0591626326630733 1
-0.299189434712966 1
0.510441011479842 1
0.803371570319342 1
-0.538550291581284 1
0.496497998644433 1
-0.0127353547765644 1
-0.160507636081068 1
-0.105721722640201 1
0.352163454682987 1
0.163294191296059 1
-0.176824502784644 1
0.0137642949384699 1
0.0652287954911846 1
-0.00937049044116489 1
0.682769225205826 1
0.553635653587444 1
0.0217744998788093 1
0.346328460161365 1
0.517235099769114 1
0.794573346959969 1
1.09510566755939 1
0.544355067922233 1
1.40127338036241 1
0.406386188193422 1
-0.020078479306125 1
0.240507778614644 1
0.532453525867258 1
0.267311263878184 1
0.777255850205011 1
0.549921881765107 1
0.234545727161517 1
0.0580444915232937 1
0.00127461894228877 1
0.646360787687465 1
0.696803352157226 1
-0.200804222017797 1
0.788038664316204 1
-0.0478115256715652 1
-0.367114939798046 1
0.467123576184417 1
1.25313176543174 1
-0.232859227228023 1
-0.270503141999716 1
0.185138126111811 1
-0.188205314665016 1
0.0178304009520936 1
0.21160478645508 1
0.481110561349587 1
-0.197289902628224 1
-0.342218517807482 1
0.787906122331348 1
0.752556510025272 1
0.959071959949748 1
0.866341025196547 1
0.817850667215908 1
0.82240530661655 1
0.773713310560045 1
0.541484712122092 1
0.603119322120818 1
0.496165850570645 1
-0.174455240711111 1
0.519039462712438 1
-0.11053730688463 1
0.328855034618949 1
0.852490617415725 1
1.16996494746962 1
0.391077342088023 1
0.0647428779009254 1
1.11503448495025 1
0.0757288903917516 1
0.462083268169566 1
1.27103901996168 1
0.892140151294806 1
-0.633390289962789 1
0.548410659332289 1
0.544404137521269 1
-0.115091561424857 1
0.125812196119389 1
0.059925578901963 1
0.949622674094854 1
0.497766492124641 1
0.193281750012261 1
0.441090075424272 1
0.615204006398412 1
0.181854494898448 1
0.9838579986054 1
0.582709304143104 1
-0.388374569611525 1
0.168934098240881 1
-0.398335063586394 1
-0.504034627439168 1
0.161076949897245 1
0.0542816244189978 1
0.712118711726113 1
1.13435635452971 1
1.6018927863286 0
0.572428601939784 1
0.696073629520728 1
0.395619915237541 1
0.0612637856336582 1
0.755097322829109 1
-0.213829488890277 1
0.682837247043771 1
-0.0492487081317499 1
0.558182176913092 1
0.31995774597968 1
0.572185735652873 1
0.493578162669038 1
0.326201183430083 1
0.523598707842485 1
-0.304478812987966 1
0.54953015911926 1
0.784748692495169 1
0.33861891750399 1
-0.0800646683127321 1
0.376626873223595 1
0.546976019188332 1
-0.274687364140935 1
0.264503389905991 1
1.07032310247531 1
0.41581400616185 1
0.46286557367914 1
0.343986989901804 1
0.0969231425512935 1
0.303431890839711 1
0.547245654335356 1
0.569557946902299 1
0.279422578206983 1
1.36282037751306 1
0.0714515151089682 1
0.633593047802218 1
0.453421036905501 1
0.334788251042376 1
0.537717106453647 1
0.905362866094158 1
-0.368638752904742 1
0.483715360840335 1
0.408267327336919 1
0.188490371676275 1
1.01913805230279 1
0.365362043553418 1
0.286527759776895 1
0.43336707504588 1
-0.0532554125872682 1
0.185013999260084 1
0.782139817894916 1
0.00537123257407633 1
0.238836734136777 1
0.492349109847901 1
0.712676651155544 1
0.476053511328502 1
0.252401152555341 1
-0.190004045450929 1
0.456522862714129 1
0.221538555892036 1
-0.0283727259633548 1
-0.169736722244528 1
0.361347408853519 1
0.326832621055938 1
-0.478269326435889 1
0.519232641491133 1
0.103519887166324 1
1.11948285263212 1
0.284976270224045 1
0.205175936584048 1
0.820005869387237 1
0.990773952514378 1
0.191479238645654 1
0.927502549709099 1
0.0855446780889945 1
0.108445753933972 1
0.235004322052128 1
0.327707035849974 1
0.896000053422232 1
0.376183247008607 1
0.0759246718275361 1
-0.295399175072502 1
-0.180257015140806 1
0.843082432671869 1
0.542098820466204 1
0.319900430044054 1
-0.1170395371784 1
0.875207549576182 1
0.978050339781104 1
-0.536800397010633 1
-0.0269013837797372 1
0.734574016967862 1
-0.0764579543534613 1
0.0878127864554292 1
-0.0920491537523852 1
0.382650839844706 1
-0.0477042860104603 1
0.777104788432873 1
0.327754578265433 1
0.660194271981859 1
1.29890562326897 1
-0.00870411377977179 1
0.566038342118729 1
0.328714050205945 1
0.322174323663037 1
0.624803077318247 1
0.108102871778994 1
0.44594434257086 1
-0.441449982837721 1
0.736044477778666 1
0.392883407447548 1
0.506765871217156 1
0.124155441551516 1
1.12409242287086 1
0.499050395671506 1
0.470652604795547 1
0.440249212825577 1
1.02473288093234 1
0.118765780018117 1
0.0143920898294322 1
0.391962915059733 1
0.0559015820389083 1
-0.0185740941383078 1
0.974790846906197 1
-0.251667517494334 1
1.07648089774119 1
0.935281318621202 1
0.526827832385144 1
-0.0283161511918048 1
0.626737790443588 1
0.015818597719531 1
0.400084880192507 1
0.283977560000006 1
-0.0557094582718693 1
1.00747949277832 1
0.723247248839416 1
1.6317140052665 0
-0.0950900502248452 1
-0.147836530584791 1
0.230416354372594 1
0.698414385265205 1
0.874749800601118 1
0.0182138414991008 1
-0.00497433269801957 1
0.938854570652815 1
0.510266544302098 1
0.816082934833914 1
0.799437356321693 1
0.317557752904964 1
0.415569660145246 1
0.444004178355941 1
0.228980541569693 1
0.847195808224301 1
0.123338722193639 1
-0.111484488803839 1
-0.811685826738345 0
0.0234987185584317 1
-0.166345027250698 1
0.412910423884942 1
0.435908071962423 1
0.846116548108633 1
0.435787947734965 1
0.761363495483631 1
0.401545980562197 1
0.529021615462705 1
0.397725440786295 1
0.0963376545174377 1
-0.0820801066076899 1
-0.231100928570288 1
-0.272487755175681 1
0.872206258200957 1
0.184793033966846 1
0.395309657666415 1
0.307267843948002 1
0.578627985853318 1
0.0916004580224654 1
0.707814833365292 1
-0.613388549860319 0
-0.091552667756852 1
0.076623361676735 1
1.17708757130741 1
0.308772606669077 1
-0.130141047539715 1
0.681855794771032 1
-0.432980681364606 1
0.621973481612994 1
1.05966760263681 1
-0.0537977178320481 1
0.691412611172389 1
-0.363717983554865 1
0.203832390601656 1
0.477934205235487 1
0.0404243767464812 1
1.22239467970556 1
0.312677891476164 1
0.317865043652901 1
0.499498449874505 1
0.495653735244274 1
0.458865774359086 1
-0.260614742919774 1
0.467570050215978 1
0.507666833085623 1
-0.575021471533877 1
1.282213024228 1
1.09211187164773 1
0.955878155348839 1
0.132672780039337 1
0.0199100647970564 1
0.151654506594457 1
0.109952011633559 1
0.705443689200326 1
0.0298599837852949 1
0.65898554045679 1
-0.610691541609825 1
0.0473673668291335 1
0.965309901026942 1
0.415355298962325 1
-0.0798558468116765 1
0.157983050572313 1
0.471409602535103 1
0.744938224106172 1
1.06579980671118 1
-0.665902239522359 0
0.544281493031775 1
0.727884422626405 1
0.924493326161217 1
0.159207149469488 1
-0.272907988463187 1
0.654523422506478 1
0.0138269547846452 1
0.909830426066407 1
0.116129362210035 1
0.283763824705024 1
-0.0425215202723108 1
0.52292144780533 1
0.780116113330153 1
0.430544026410839 1
0.179165675255346 1
-0.115539696740311 1
0.318231027075088 1
0.568223634311482 1
1.13089665749361 1
0.20650183478724 1
0.813335413088042 1
-0.195675722717269 1
0.998162947212514 1
0.605606250601433 1
0.485272528139157 1
0.731575650945642 1
0.511696259947566 1
0.0489067752804512 1
0.319360075142636 1
0.198717555193478 1
-0.36848754568725 1
1.40356278047009 1
0.196662123857954 1
0.426951474312949 1
0.241352305535659 1
1.16979105943128 1
-0.091865836804794 1
0.0880760798799946 1
0.660543643784879 1
0.498046287265667 1
-0.0842353382810657 1
0.642390903355747 1
0.0752328853642395 1
-0.0707022367601029 1
0.246534740060148 1
0.310933919749009 1
0.790197022969926 1
0.577249281127619 1
0.421194908168574 1
0.851352029194377 1
0.0015510158456534 1
-0.0743069746336747 1
0.66276104816303 1
0.296987524650038 1
0.0729100596237979 1
-0.0941876405719446 1
0.285283261746763 1
-0.280017442623818 1
0.385339138229298 1
0.316117984437366 1
0.264330018374304 1
0.256797975879194 1
0.641166106456268 1
0.459916211517437 1
0.310254262881836 1
1.25154547372208 1
0.417005540562828 1
0.166939318428986 1
0.642736844924044 1
0.92436774799458 1
0.0620003131577122 1
0.205867392253956 1
-0.518475339319708 1
0.405157300247987 1
0.273803258185264 1
0.240217654133251 1
0.821729766032218 1
0.602148755651481 1
-0.343101066444536 1
0.779539515006889 1
0.373677550788622 1
0.275614833585692 1
0.34550717589311 1
0.699909740805839 1
0.568197107707929 1
0.49173633865565 1
1.26594861052031 1
-0.163754611626456 1
0.690780552805845 1
-0.00273104970155877 1
1.0463499664704 1
0.992614017859672 1
0.98908305001874 1
1.0100550822876 1
0.417892640613488 1
0.903469290882624 1
0.395437509643805 1
0.678897360259409 1
0.203132904392447 1
0.253345743426904 1
0.0679058854085964 1
0.678320187717365 1
0.0879433095291683 1
0.432067329169878 1
0.819685242509508 1
0.130748468830858 1
-0.570168969095441 1
0.127830575076747 1
-0.0960544543663066 1
0.608211601621785 1
0.128895642626856 1
0.38008026850439 1
-0.756683409897705 0
0.139125739062752 1
-0.986294528344334 0
-0.429131740225123 1
0.175569663408721 1
0.00104170495114828 1
0.547769158234452 1
1.19093281661443 1
1.08836402888082 1
0.231540553280038 1
0.808971744787181 1
0.142911705447963 1
-0.0405276614379635 1
0.316676216686434 1
0.331627518347645 1
0.409098123705617 1
0.254467957801077 1
-0.383094129118699 1
0.0686250123641113 1
1.46748372946507 1
-0.327791373734729 1
0.592121869526132 1
0.253889007646613 1
0.668177622698268 1
0.0569821295288659 1
0.755786052199189 1
-0.671981571170369 0
-0.193772085835783 1
-0.176719396249154 1
0.801910429224602 1
1.14480482704018 1
-0.432329993680638 1
0.288920126480248 1
0.128901336951758 1
0.579902736643862 1
-0.331844366972403 1
-0.140849385483511 1
0.450900264132425 1
0.237766588744695 1
0.527147822572461 1
0.623654615678246 1
0.287445711033161 1
0.10132760561103 1
0.0587897297234253 1
1.17709284120809 1
-0.679691815005644 1
0.550813715448557 1
-0.502787340773146 1
0.309039669212145 1
1.53365772721327 0
0.255109057447098 1
0.278894900756351 1
0.183821491281847 1
0.0311571154683424 1
0.527914003377911 1
1.14827106319369 1
-0.107296575860972 1
0.07606912811607 1
1.1190832732511 1
0.154009672397252 1
0.96998257231595 1
0.480544909884594 1
0.376488546804286 1
0.279421381474321 1
1.08075475361886 1
0.162012963426597 1
-0.556963843335554 1
0.135169552858524 1
0.934013493299797 1
0.765776959139173 1
0.177956224316532 1
0.794528727502646 1
0.581188226690898 1
0.63685568194156 1
0.037085933213009 1
0.351835873230531 1
0.451211490494641 1
-0.251126713765337 1
0.438590661320796 1
0.988174195546009 1
0.00167065583749872 1
0.658965937869541 1
0.0823989431147533 1
0.205589035084366 1
-0.108892952697051 1
0.755778969714211 1
0.755742383633137 1
0.809558547759386 1
0.492234092984563 1
-0.127545568154279 1
-0.325615862339767 1
1.17059590536833 1
-0.968849297815807 0
0.431902493351403 1
0.202209194395179 1
-0.234376419502601 1
1.09869935938809 1
0.00887974402238131 1
0.250145321506813 1
0.730150724586585 1
0.483634990733248 1
0.329592603118802 1
0.991256518888439 1
0.790640439415197 1
0.27113743054786 1
0.421251020489521 1
0.357557644570829 1
-0.0521272195113307 1
1.04523896808508 1
0.158116991583829 1
0.496484159625888 1
0.529119084560571 1
0.324723551417314 1
0.629042957594295 1
0.613662208001913 1
0.640051723266531 1
-0.511529778718577 1
0.63600612407737 1
-0.128432535136776 1
0.588496877172982 1
0.43771371788511 1
-0.0485780590619099 1
-0.394256508046999 1
0.40336267544759 1
-0.294442422338144 1
1.13843065497656 1
-0.0826751171973251 1
0.529588771722837 1
0.154581783259678 1
0.712947754866944 1
-0.376202788825503 1
0.427859658223427 1
0.939340783455237 1
-0.295580206272699 1
0.0516124186436508 1
0.327350475809383 1
0.606012180413069 1
0.371768534120814 1
0.614010471257033 1
-0.0188576969710685 1
0.810684349658005 1
1.03930180088178 1
0.215764635048129 1
0.893762562324834 1
1.15171570434998 1
-0.0566000449451383 1
-0.276141333205442 1
1.19993005398834 1
-0.180643424904233 1
0.134326078346878 1
-0.15210024108322 1
0.601053176455681 1
-0.0910553396607216 1
0.0424380964943959 1
0.273173962670509 1
0.152954048255457 1
0.481876948727065 1
1.09718559545456 1
1.00512642976072 1
0.378827177163606 1
0.398549381887536 1
1.19506705061577 1
0.119518833979002 1
0.244971161076344 1
0.792209431364974 1
0.65053442382286 1
0.560343141813471 1
0.618994450264846 1
-0.709300133571147 0
-0.490264846108015 1
0.206366546819227 1
0.675369965667238 1
-0.0252450086748523 1
-0.127997793826334 1
1.12444859793024 1
0.546980567958498 1
-0.19712488566 1
0.0637685623365958 1
0.0416794562618062 1
0.682631662771927 1
-0.166634362085467 1
-0.280153653222804 1
0.373814878088901 1
0.436175628117576 1
1.18402761380962 1
-0.146531069495527 1
-0.354736989671764 1
0.199576590873163 1
0.98620677013508 1
0.464391489100408 1
0.395997516602103 1
0.784449819154972 1
0.687126239533169 1
0.0985091482562304 1
-0.196334820396125 1
0.393716546339084 1
-0.0293215157452559 1
0.318122693431866 1
0.0324944560570637 1
-0.294689521745256 1
0.29044284537297 1
0.558175967209748 1
-0.0114870088288316 1
-0.151334213490078 1
0.200601438905005 1
0.417718400130377 1
-0.169638566648484 1
0.0422231178014369 1
0.0838755392045702 1
1.3783353546592 1
-0.0518656207172418 1
0.579163992729648 1
0.705712599880506 1
-0.0264933101934709 1
0.660817475205682 1
0.676501015262301 1
0.130836943780962 1
0.27595115149129 1
1.24828835286618 1
0.682824053622518 1
0.35007189462801 1
-0.542540197955072 1
0.321653679874149 1
-0.240349126666193 1
0.274053371567856 1
-0.0543234026917787 1
0.651830779339773 1
0.727002179873233 1
0.711317175036811 1
0.0654335110143911 1
0.30860912263973 1
-0.0950802439521469 1
0.434585506847389 1
0.847574971317629 1
0.717782053107971 1
0.324991717814481 1
-0.465704500940547 1
0.799699509051412 1
0.359763450659351 1
-0.847616083656538 0
0.200467996100153 1
0.563596957283168 1
0.544508581711235 1
0.0568627903453843 1
-0.766234108801091 0
0.0283942067713162 1
0.105971253430049 1
0.492595670436658 1
0.681507222937823 1
0.542534190833452 1
0.409088916404052 1
-0.445840858555408 1
0.148478689871634 1
0.786011675099125 1
0.873234975989209 1
-0.145116396502397 1
0.367972393529754 1
-0.292528822483457 1
0.765783097890191 1
0.767625730630063 1
-0.130972874235492 1
0.798156313270247 1
1.68038435590384 0
1.47249005317818 1
0.906347229314454 1
0.35181457715015 1
-0.062052054661869 1
-0.165944811419776 1
-0.416639253835274 1
0.0594973818049508 1
0.407856729098706 1
0.481110162428707 1
0.656308815663521 1
0.0572593618314745 1
-0.0830986223273256 1
-0.182722433660686 1
-0.138483407518339 1
0.615578538801778 1
-0.070971285296846 1
0.13318253081451 1
0.250394930446063 1
-0.305673436619226 1
0.0411984013490446 1
0.966457492411146 1
-0.231192106197441 1
-0.449572312142567 1
0.623143580802654 1
-0.341126516469315 1
-0.0929940760561673 1
0.383276990559389 1
0.975464880255018 1
0.289172260736305 1
0.3697594386612 1
0.360342075769782 1
0.131110083133567 1
0.0664105148518888 1
0.0789496410612486 1
0.57176306621437 1
0.342818104721827 1
0.28798710366969 1
0.381560510509744 1
-0.175346249340887 1
0.47353414076263 1
0.351509857990476 1
0.195879583813028 1
1.33548917920498 1
-0.00689269233038928 1
0.659279871376657 1
0.574622593735193 1
0.0591636855820177 1
0.384673745440327 1
-0.195271092597402 1
0.298514475200532 1
0.222538361912194 1
-0.209274949799593 1
0.4531411135051 1
0.449083976554804 1
0.35646312497015 1
1.05288301193887 1
-0.0092113335831501 1
0.822703497944643 1
0.305356587511943 1
0.229157474095879 1
0.73735128672017 1
0.130685174122104 1
1.0763479703775 1
-0.232478671914557 1
-0.0110496800484771 1
0.147040779504901 1
0.312734349151546 1
0.317659593044939 1
-0.290700996916949 1
0.630725738222704 1
-0.0206127511386812 1
0.214229378856135 1
0.996069570908086 1
0.485446538126084 1
0.412018270245387 1
0.44901327253497 1
-0.400665399216028 1
-0.555564679922173 1
-0.190330192616681 1
0.110348060609066 1
0.683648819079764 1
-0.225636723464706 1
0.54913423798899 1
-0.68960285774052 0
-0.115631939297447 1
1.17278882793363 1
0.757527047623246 1
0.618506576671785 1
0.280601727207332 1
-0.246834581373781 1
-0.0241709356006717 1
0.999651393333551 1
0.327341301544733 1
0.196910113854259 1
0.468975746114638 1
0.857659331011214 1
0.260599170882265 1
0.452882568251887 1
0.579109595406244 1
1.15228012089615 1
0.101143459234061 1
0.226807693038545 1
-0.196219001822504 1
0.570675269311049 1
