# Supplementary material for: Bias caused by sampling error in meta-analysis with small sample sizes
Source: PLoS One. 2018 Sep 13;13(9):e0204056. doi: 10.1371/journal.pone.0204056 (PMC6136825; doi:10.1371/journal.pone.0204056)
Supplement: S5 File — (ZIP) [file pone.0204056.s005.zip › results N = 10 theta = 0.4 tau = 0.5 sz = 50-100.txt]

"dl.theta" "dl.cp"
0.322335201450152 1
-0.0054520172049532 0
0.246877260013014 1
0.304199925311891 1
0.53431087732864 1
0.489898071751427 1
0.386132975908661 1
0.179847941033627 1
0.135356145183843 1
0.451809951315917 1
0.49911342144926 1
0.656955264783656 1
0.619931800750839 1
0.303218857941704 1
0.728021196322361 1
0.367737634331213 1
0.241045551236902 1
0.207745804738239 1
0.306061324927352 1
0.09028405516556 1
0.684886801357486 1
0.513298195371567 1
0.490509751916042 1
0.152774611043803 1
0.217862304982525 1
0.715897085097369 1
0.574322900395732 1
0.523740365376103 1
0.616270828566556 1
0.261382979213519 1
0.517583942900891 1
0.213539839354821 1
0.451429495519232 1
0.274791396799779 1
0.80884365659648 0
0.320469399697296 1
0.365326461612704 1
0.196997130401691 1
0.433976138864445 1
0.307375512582368 1
0.588101376038906 1
0.0582815747468166 0
0.46761543430202 1
0.159936548692481 1
0.343798379711222 1
0.4939340078927 1
0.482191233936565 1
0.421562028568784 1
0.299424169434737 1
0.79658856725746 1
0.507408755119222 1
0.710641762966765 1
0.278902412131035 1
0.736040309715294 1
0.586366579451359 1
0.628219958877854 1
0.137165563859201 1
0.396341580251744 1
0.105353699658203 1
0.467973352919834 1
0.380426789749909 1
0.235541066537567 1
0.468818856142491 1
0.296924684144846 1
0.281646623515437 1
0.314261080055799 1
0.715089514197989 1
0.00196663469514023 1
0.391641490294692 1
0.334225904438079 1
0.670826980034797 1
0.458169099772781 1
0.549386333081814 1
0.230287524249048 1
0.195134446887623 1
0.229465825723686 1
0.617282019670212 1
0.644504967068996 1
0.306418488736743 1
0.556836965109424 1
0.417725511938774 1
0.25144211653648 1
0.608704230129789 1
0.293724832872521 1
0.685821883385613 1
0.390753765883381 1
0.616859295095502 1
0.305946506128047 1
0.329015659588354 1
0.622155247771661 1
0.225947634276784 1
0.392339336118753 1
0.655066188576146 1
0.46819974140182 1
0.298537806003019 1
0.440847054880136 1
0.0653202784688871 1
0.318505353291584 1
0.416527451608712 1
0.149684408190715 1
0.484122689271692 1
0.311328446208661 1
0.469896818491333 1
0.359874089360964 1
0.688046743871237 1
0.878099502063548 1
0.32161150798086 1
0.222478424496126 1
0.156518142058418 1
0.120576626371548 1
0.353763216889176 1
0.615473607647531 1
0.447999323000325 1
0.588598257301745 1
0.896289012794459 0
0.296788999760078 1
0.813488883532535 1
0.494041723285337 1
0.389379650903664 1
0.601591166218041 1
0.18525610869889 1
0.435083561680919 1
0.79282399638467 1
0.00456456333384356 0
0.209431092367526 1
0.315399302297426 1
0.541371917659485 1
0.129775445074326 1
0.604717900293127 1
0.468853396439716 1
0.561962335082231 1
0.684366845847576 1
0.667072551443269 1
0.249798932790362 1
0.39855030499868 1
-0.197307912349163 0
0.382737714934525 1
0.646595230552167 1
0.593269203842683 1
0.196209830644953 1
0.832743419619505 1
0.356403356359384 1
0.843893564910418 1
0.805368593293859 1
0.79364934446812 0
0.19184497795123 1
0.479341411496534 1
0.492863379741116 1
0.543409869733228 1
0.24139270323393 1
0.448035872316902 1
0.542345731411952 1
0.440820694166342 1
0.306304125642907 1
0.281443151097803 1
0.590871433967486 1
0.277231075032756 1
0.264759682429681 1
0.507493531563546 1
0.366348899911422 1
0.397674029202874 1
0.405313437441894 1
0.529965415770095 1
0.463853129085874 1
0.205992885775865 1
0.735203462056542 1
1.04582012035183 0
0.57093930059407 1
0.471670277577308 1
0.34568507790553 1
0.14092442852321 1
0.0893242944833764 1
0.38929929386187 1
0.588794348776059 1
0.580836759338016 1
0.394824373518036 1
0.165414776981179 1
0.209111514006148 1
0.491978360201956 1
0.240803677074164 1
0.478144500959086 1
0.264472878806677 1
0.576368156676785 1
0.275884526293759 1
0.408495159747034 1
0.595027459417309 1
0.448927853059149 1
0.236061727370426 1
0.645808412585288 1
0.197510278814606 1
0.0874274919103142 1
0.388558476393936 1
0.212716516839201 1
0.560317099944723 1
0.776439122416435 1
0.512153529674506 1
0.29754431238501 1
0.161813189982297 1
0.280335881540276 1
0.154972474453438 1
0.0873008895631695 1
0.0370196410600004 0
0.649356571015201 1
0.682165887904726 1
0.30796266213061 1
0.497440158302959 1
0.245583537201154 1
0.376949046256669 1
0.143729195737823 1
0.263635427136935 1
0.817553549236293 0
0.650641881543052 1
0.17959948274758 1
0.307280018298996 1
0.560209192462062 1
0.586838717514817 1
0.915540568606858 0
0.662376639548355 1
0.368137400093393 1
0.421460097102632 1
0.191385866748989 1
0.527186852066702 1
0.520783243730382 1
0.290060027182267 1
0.208688377589269 1
0.582438999502392 1
0.271998546646469 1
0.420866000937029 1
0.433348701633504 1
0.688961966769044 1
0.554130013693312 1
0.127297610150169 1
0.0653270732964879 1
0.377720932630722 1
0.41649176846761 1
0.559584552462066 1
0.824776049530605 0
0.081733183397991 0
0.55710839001062 1
0.733734415498915 1
0.773872010653725 1
0.423734396154036 1
0.653277785199984 1
0.141753835148399 1
0.437943151626833 1
0.438055114591808 1
0.339213968842538 1
0.389187716247794 1
0.526695249627512 1
0.161802807298905 1
0.380210293665885 1
0.37579157994744 1
0.215419447368088 1
0.7984243108372 0
0.513965183491154 1
0.578228292424655 1
0.502591478066506 1
0.184001154109029 1
0.373374140938925 1
0.244044425327565 1
0.523926177425446 1
0.546862198680818 1
0.0891276508881418 1
0.61362217397864 1
0.406958491521037 1
0.248321891402456 1
0.68980037404044 1
0.420531266423307 1
0.175169590602938 1
0.485426404450862 1
0.559806011089329 1
0.652509619869027 1
0.4408980490091 1
0.359645445416027 1
0.451043584898141 1
0.511627182612546 1
0.223308999553561 1
0.614316161525074 1
1.05917279617325 0
0.402228675122865 1
0.380398595191086 1
0.692860736599471 1
0.635006076723438 1
0.587936576640796 1
0.495922270533556 1
0.817574051026296 1
0.481482848748168 1
0.664234416509446 1
0.343488435412105 1
0.627756875085429 1
0.171559123377797 1
0.541162532176634 1
0.0605819194519661 0
0.518119393041948 1
0.269190003348001 1
0.245851782424428 1
0.666249204665428 1
0.278184641203517 1
0.230304938431015 1
0.261461900079924 1
0.429649948511306 1
0.315569714362793 1
0.814191788955764 1
0.515239568730139 1
0.465232622871926 1
0.600544007555701 1
0.346353490956498 1
0.333000963834068 1
0.164678846202352 1
0.50753776492245 1
0.693422837525072 1
0.581612705962553 1
0.748821476827228 1
0.89117317354888 1
0.194891273408644 1
0.475408498946102 1
0.515292604263549 1
0.449827246560506 1
0.269262481942727 1
0.23301591014614 1
0.383981346481532 1
0.418314928074244 1
0.524123408310884 1
1.07241357885303 0
0.228144822939091 1
0.300999927061985 1
0.493929243127504 1
0.306383529940293 1
0.535795728669201 1
0.130989708852443 1
0.505095026271059 1
0.260212628644095 1
0.845445146465891 0
0.657187509831111 1
0.331289063131192 1
0.418264547714811 1
0.312354464620705 1
0.408114254676658 1
0.626594432294709 1
0.694383861799871 1
0.49294450547697 1
0.517390946954944 1
0.0638764130921092 1
0.558455476341581 1
0.492895036019696 1
0.699024205856886 1
0.530922483341335 1
0.137252770384856 1
0.431083155154868 1
0.442891788074864 1
0.398854742612816 1
0.61605297985135 1
0.523122046635077 1
-0.00293641779747383 1
0.0144623212373144 1
0.667147174409906 1
0.394062108753355 1
0.232123322035588 1
0.39891720917282 1
0.226858215007218 1
0.0198655133857663 0
0.508626111836787 1
0.377732066874139 1
-0.00399078867117693 1
0.43774389541893 1
0.199611082147853 1
-0.0518412587234294 0
0.421814316289793 1
0.433666238396734 1
0.0192963510761494 1
-0.0882904833477405 0
0.324507933477412 1
0.204048058704091 1
0.476109489961474 1
0.371677797940797 1
0.742893789718793 1
0.485611254150838 1
0.257057935422831 1
0.367962657190598 1
0.51058157134651 1
0.610546388192705 1
0.498337359759931 1
0.537500956632447 1
0.229530580006384 1
0.498078398363346 1
0.222098453073793 1
0.535324379816306 1
0.466561259282753 1
0.350173192932754 1
0.605838140412626 1
0.311902580028576 1
0.604742111587497 1
0.588006334587995 1
0.321081504507774 1
0.554597983680637 1
0.353542874207364 1
0.294449825997015 1
0.337705046279817 1
0.704508865658278 0
0.192685406181896 1
0.433391747617792 1
0.371263013301128 1
0.255659600390115 1
0.464569555429129 1
0.48446165887104 1
0.634119258871551 1
0.237120329309006 1
0.34546329222967 1
0.431539733357098 1
0.459705331089419 1
0.453564852345752 1
0.039976332971915 1
0.278231748529622 1
-0.182817813391434 0
0.593549953159644 1
0.582719026919046 1
0.458014148062917 1
0.573859198693467 1
0.239741820456047 1
0.298200024775878 1
0.271729994593438 1
0.649192276848227 1
0.346000234195866 1
0.188021344524083 1
0.153140979592433 1
0.220449745394856 1
0.507764612107039 1
0.214147779199275 1
0.229684596276773 1
0.392232713633556 1
0.407246608398365 1
-0.11232233435885 0
0.50663274909475 1
0.608646963682767 1
0.626186862123047 1
0.424807510401672 1
0.229433801401456 1
0.398405824593399 1
0.679915089225217 1
0.0178298166180418 1
0.337346598615786 1
0.267276525229085 1
0.378755171467518 1
0.731690496285949 0
0.592031429928982 1
0.529485071261913 1
0.792898902577127 1
0.44005841356437 1
0.638119648846238 1
0.193678026559561 1
0.486934245104242 1
0.239062286870813 1
0.585311067078541 1
0.453928340315256 1
0.549516952449419 1
0.0398216565676288 1
0.272439298365009 1
0.633175261234158 1
0.706307454540575 1
0.380481397775087 1
0.558006188602544 1
0.547937538721028 1
0.638899909756178 1
0.336532675133221 1
0.411079063624114 1
0.184948003091175 1
0.299319014793806 1
0.279681056097772 1
0.190406536293485 1
0.353114871229031 1
0.306118528558606 1
0.743632324748675 1
0.640770829633098 1
0.472260452099149 1
-0.40929643121973 0
0.243545640665449 1
0.190798969725076 1
0.308085770187802 1
0.343364969915689 1
0.302719178852427 1
0.206225936074467 1
0.378021214305984 1
0.302561349487102 1
0.304839963591917 1
0.260876749654884 1
0.463459841531582 1
0.622399809629242 1
0.184490812150513 1
0.534779204865407 1
0.426433733406636 1
0.440441417157976 1
0.653182932307097 1
0.313221937761365 1
0.180102738839788 1
0.767286001285634 1
0.296516956145291 1
0.392836374424755 1
0.465059163716294 1
0.34107140357006 1
0.564585254608631 1
0.0765586025455027 1
0.267303409524259 1
0.407523083815087 1
0.589662950666901 1
0.239558736411321 1
0.441243041684553 1
0.777970723525356 1
0.696528765381785 1
0.731167486485368 0
0.213218998616765 1
0.663088987750652 1
0.478854227957995 1
0.17624469318605 1
0.121096817566189 1
0.353292330855344 1
0.578795964127995 1
0.830987190736027 0
0.182940965593069 1
0.51119867713977 1
0.584209653123851 1
0.237041717186628 1
0.594725986639083 1
0.12319308379213 1
0.237235927848435 1
0.229548680185667 1
0.269123293523175 1
0.454962711981085 1
0.168286423172977 1
0.293589602962749 1
0.413729759973097 1
0.48050029272331 1
0.408470569167345 1
0.559129071838578 1
0.430320833512962 1
0.503513667488197 1
0.351607512447146 1
0.840462151854384 1
0.347992054061696 1
0.219583849413132 1
-0.0701170152995709 0
0.468620321170082 1
0.378962908089362 1
0.597243062593326 1
0.406871755676231 1
0.0262388815755902 1
0.911364462624296 1
-0.115008731647512 0
0.494927235435039 1
0.432647921669222 1
0.327421521529054 1
0.290049315802902 1
0.684490986684984 1
0.0711465157730982 0
1.13226474533434 0
0.426864931806157 1
0.0235172126250438 1
0.663646245071885 1
0.103380772633359 1
0.847128906217073 1
0.204972106986535 1
0.53467321117876 1
0.455625011640346 1
0.241600847507572 1
0.379655012039568 1
0.360060960271134 1
0.640355155833859 1
0.594753572576701 1
0.465836496819195 1
0.371623652211929 1
0.265083072451655 1
0.671746599750409 1
0.155553741157452 1
0.397796499789235 1
0.2743908173062 1
0.380794433911405 1
0.441620406402594 1
0.291458307934625 1
0.0154171834881391 0
0.202482512272108 1
0.862839251645234 0
0.203918816098211 1
0.422228369627769 1
0.405193180458894 1
0.582693743496636 1
0.569178794276243 1
0.479922986295974 1
0.33080817804962 1
0.0170606343688412 0
0.645895446180482 1
0.432133551491339 1
0.0638043873021454 1
0.301153250792241 1
0.34474192229173 1
0.718546106229319 0
0.122346416489347 1
-0.127438626232102 0
0.0324918271018013 1
0.44730769871441 1
0.71951993009121 1
0.310441210714037 1
0.580665711734706 1
0.0407342517076967 1
0.736002516435781 1
0.758836386903744 1
0.220806620255681 1
0.673812482324059 1
0.356120433293105 1
0.299728575979182 1
0.29563127552091 1
0.528927159163416 1
0.691118647036587 1
0.330697619866687 1
0.556518946136436 1
0.552840515410861 1
0.449912243628545 1
0.397481986550653 1
0.281248493347815 1
0.551832503560877 1
0.490770428741114 1
0.42844373677005 1
0.63527534807327 1
0.411581702084294 1
0.550657097803691 1
0.315548082631252 1
0.401051000687465 1
0.56953880338961 1
0.322908169797942 1
0.366331068994559 1
0.713550217405848 1
0.27627879643228 1
0.758709607095396 1
0.406958068202146 1
0.568834926089659 1
0.46461586089546 1
0.318006522383231 1
0.0631169405446354 1
0.156408383754858 1
0.499515326667256 1
0.583156647517234 1
0.638754641106417 1
0.103704688602608 1
0.38973287210337 1
0.900125687737535 0
0.20045673680666 1
0.326807145444924 1
0.377338146824712 1
0.112533869762962 1
0.544269349918253 1
0.169965361080031 1
0.143714529773928 1
0.494555250357681 1
0.855585623591417 1
0.402478638972045 1
0.839498819727053 0
0.356003954077681 1
0.455631342182716 1
-0.135119929964994 0
0.309415409070123 1
0.0504431986480608 1
0.699001107963363 1
0.67669187192869 1
0.0296018268259301 1
0.251321001337915 1
0.541528477641269 1
0.557426853082439 1
0.451766880601366 1
0.424664273734399 1
0.237641108407518 1
0.511743983778309 1
0.699965793330426 1
-0.0335938605048827 0
0.0437390954625574 1
0.126957758060836 1
0.412733141237028 1
0.359451643865201 1
0.367111407348877 1
0.292042361088106 1
0.462252298753047 1
0.439191804800545 1
0.52559660805467 1
0.127422562547757 1
0.413430532448214 1
0.233868605390512 1
0.272218902653904 1
0.359371298068963 1
0.490335942702754 1
0.421866779426371 1
-0.012346626798163 1
0.363601665539861 1
0.364656146765658 1
0.250985395381651 1
0.76261986948427 1
0.364539693578201 1
0.306420426925245 1
0.77068877231086 1
0.139921196205366 1
0.0357527222507189 1
0.512612599919821 1
0.706551766149433 1
-0.236863404068486 0
0.685905584753654 1
0.319800446811023 1
0.497769593400247 1
0.700123279722841 1
0.353746125284931 1
0.47556128557773 1
0.490026718335599 1
0.619867672911655 1
0.246443912370409 1
0.360547706963288 1
0.509334454397678 1
0.582211766788596 1
0.0620328093616905 1
0.285066629234077 1
0.489290096667398 1
-0.164067453958713 0
0.517797398694573 1
0.329963102906851 1
0.30960226122392 1
0.42684957280797 1
0.516259297980033 1
0.0230637485688247 1
0.277839578441211 1
0.201825517667151 1
0.25399803705375 1
0.657503048175023 1
0.403719847249534 1
0.26353173283823 1
0.250105968306319 1
0.119262979014475 1
0.608941929384455 1
0.336450438196509 1
0.242223408713765 1
0.100015845764178 1
0.652418784918542 1
0.227083899442259 1
0.501078382134855 1
0.329800920287598 1
0.172783747630887 1
0.450873048321811 1
0.0885562649586564 1
-0.0534233810926408 0
0.365203629623102 1
0.165713170493096 1
0.616759594100274 1
0.391208741872993 1
0.609790201826896 1
0.74060711466394 1
0.104423077035224 0
0.59679224846624 1
0.692367002605515 1
0.43275255736366 1
0.586559882378284 1
0.486372862488836 1
0.496773141383431 1
0.483306328732286 1
0.575322554202606 1
0.0218787823171097 0
0.0731832263103757 1
0.161267131963665 1
0.51645190612231 1
0.313875105990367 1
0.226384734252118 1
0.166854128809437 1
0.739153511983131 1
0.0772254966883126 1
-0.105284446497734 0
0.586506525383798 1
0.270049154216437 1
0.142353670451411 1
-0.110767842118958 0
0.582432015939344 1
0.591692056099396 1
0.855971359821558 0
0.0165897878736955 1
0.0434155369785807 1
0.546943881172185 1
0.197675091704078 1
0.403496792040028 1
0.420451827208231 1
0.353376837678445 1
0.201615929673839 1
0.706347202579949 1
0.509945050236634 1
0.492784831333426 1
0.214355545545367 1
0.365630728717213 1
0.373387223739329 1
0.605995163522207 1
0.303679683785897 1
0.327879100248892 1
0.33251951534732 1
0.346352937100928 1
0.751326669971798 0
0.774465676019359 0
0.335570446492135 1
0.306830738548539 1
0.217525211231126 1
0.118685564937987 1
0.337063174774885 1
0.515999848594701 1
0.733141394438403 0
0.334024672581017 1
0.387391358733251 1
0.258853964711503 1
0.421969663020515 1
0.300681719435939 1
0.490096847040811 1
0.750411309504319 1
0.449670424575143 1
0.191394191555212 1
0.697701003803113 1
0.311882112287502 1
0.466958486031136 1
0.441242018645061 1
0.465132796252986 1
0.213454294651066 1
0.0378491352326858 0
0.685896742855679 1
0.54976525018283 1
0.196639625437227 1
0.184905753657809 1
0.55234862544486 1
0.413255257554686 1
0.635257878848913 1
0.845994762613795 1
-0.0623528153795645 1
0.3219299535483 1
0.459067922303169 1
0.653564348172113 1
0.745164813732576 1
0.40697371874679 1
0.268289648067967 1
0.145589931086006 1
0.334201803672261 1
0.540773539808719 1
1.014912910427 1
0.406029885410579 1
0.207406387329531 1
0.31978158449434 1
0.120981767307742 1
0.12700029160622 1
0.502803420081685 1
-0.0409784469517259 0
0.285221885771591 1
0.261648993766734 1
0.624402916894358 1
0.810693839654817 1
0.601765752399511 1
0.305304900414465 1
0.505121582262139 1
0.086769418347066 1
0.525318822435388 1
0.499633152310282 1
0.61240076462196 1
0.460984954403378 1
0.0996246815410445 1
0.431110469919985 1
0.305889010368547 1
0.485349393269219 1
0.360842821884378 1
0.831216474188516 1
0.173558820303353 1
0.399333501574838 1
0.213633873641048 1
-0.0817015691426419 1
-0.0635281905566795 0
0.153432540286858 1
0.355804280462251 1
0.496589308792425 1
0.457625919971005 1
0.681918744569742 1
0.318745099033717 1
-0.031812282350741 1
0.52440654271665 1
0.448673322519258 1
0.46605233488203 1
0.474635621295792 1
0.261290613183561 1
0.390066264223862 1
0.417443691008229 1
0.14859480111274 1
0.58080437985944 1
0.82757304366007 0
0.407615889571275 1
0.146557243090238 1
-0.0378802313489934 1
0.121978550994257 1
0.351454916658511 1
0.240658232948694 1
0.718616179687023 1
0.239632332353643 1
0.118200175594657 1
0.148468349235621 1
0.570977601517156 1
0.566757376189133 1
0.0617359582887691 0
0.47622196946446 1
0.52113126602613 1
0.387020415260947 1
0.458680289313279 1
0.488627954361847 1
0.359062974376485 1
0.102868060333844 1
0.750007901860193 1
0.529208184019264 1
0.368405283668324 1
0.331739445703003 1
0.225216539568767 1
0.249291400972954 1
0.240585965659054 1
0.637555494777121 1
0.606901315767948 1
0.118852316069453 1
0.483730492880899 1
-0.0380552794011704 1
0.539639985988499 1
0.233818463102613 1
0.178379648710288 1
0.495543374281416 1
0.062030558375652 1
0.243668132613495 1
0.0551767554174426 1
0.431721807927002 1
0.0485944000399354 1
0.519116729109942 1
0.54965759508481 1
0.358666294116342 1
0.847734854541591 0
0.403720345112516 1
0.661265650695054 1
0.0870456727483449 0
0.460064045035628 1
0.293628018091153 1
0.502747562587782 1
0.367030141716315 1
0.655802375130554 1
0.294314103802672 1
0.343764420005289 1
0.44864388322585 1
0.285485725322613 1
0.265907423691482 1
0.239527540797364 1
0.480284265747188 1
0.873220123151555 0
0.299174456273862 1
0.554431732978616 1
0.0667647748707724 1
0.422624623691598 1
0.537371922168412 1
0.157565093374621 1
0.457510320593588 1
0.629225700882629 1
0.576650920929148 1
0.47099004236544 1
0.426414606634489 1
0.927135621566618 0
0.356393708132726 1
0.866914867591858 0
0.405863458178359 1
0.360008857014154 1
0.342456697137992 1
0.043916385343122 1
0.240714764952231 1
0.823093930179414 0
0.716778759740139 1
0.418607790038677 1
0.111884613723137 1
0.32827393573995 1
0.262425371254122 1
0.385450950223074 1
0.614399912336912 1
0.183572596837851 1
0.415209852314801 1
0.114118152610782 1
0.665025927671149 1
-0.0521433562083989 1
0.386742752800417 1
0.721709247086211 0
0.459917066363431 1
0.335950651296627 1
0.868730035919655 0
0.284231135491059 1
0.706193596789063 1
0.307824059209225 1
0.403314260768801 1
0.312615867558873 1
0.438421641503105 1
0.61172957337682 1
0.36240308637859 1
0.537718559800592 1
0.219010561626412 1
0.507276997612697 1
0.263211626447318 1
0.379351619904151 1
0.593554260757712 1
0.53216838424191 1
0.384699605136855 1
0.46514358154829 1
0.567319426077727 1
0.138402675071396 1
0.450041243325105 1
0.490064295217117 1
0.21940956607922 1
0.39454972571952 1
0.663532429317384 1
0.120159181884386 1
0.498643034945729 1
0.18706439656359 1
0.262615296169342 1
0.59436199072782 1
0.485535099825552 1
0.110621926331528 1
0.544070450222692 1
0.233397246118057 1
0.505147634392967 1
0.403189634807482 1
0.936380918245419 0
0.0185243481436316 0
0.451518696797842 1
0.379609397561802 1
0.448003757742033 1
0.375954572055042 1
0.501600585591829 1
0.157381240940134 1
0.536859798114108 1
-0.207630767436451 0
0.024548358505502 1
0.0786988660626596 1
0.0530859577474233 1
-0.0245493260658478 1
0.0898235855766824 1
0.217602699345277 1
0.359169725718538 1
0.586015294269469 1
0.684902096223839 1
0.0595828954565365 1
0.262237671596775 1
0.287891131520809 1
0.174724950406469 1
0.670652659051894 1
0.552295083602532 1
0.631575958994423 1
0.431670407105161 1
0.318144110044419 1
0.321469249267608 1
-0.0897615786921498 1
0.459080072775339 1
0.037644513802565 1
0.774470132711019 1
0.537599227636819 1
0.967310052826744 0
0.124748931829465 1
0.172686313742009 1
0.337740212898148 1
0.216837067825762 1
0.78750203437024 1
0.416416295445422 1
0.711040348309068 1
0.672072926495807 1
0.201851024376977 1
0.433479759715069 1
0.180936487824802 1
0.117532518248858 1
0.20903802857481 1
0.306984493040435 1
0.728255537847338 1
0.278225974698248 1
0.299622260649631 1
0.682629858658796 1
0.728983365371054 1
0.0918440260647133 1
0.685043080937653 1
-0.0260703206654735 0
0.4378465714566 1
0.0348620844406174 1
0.310346497655866 1
0.0763504568844864 0
0.239963059482137 1
0.505124114721555 1
0.668194706638044 1
0.389367278464807 1
0.740473871754368 1
0.41445242747814 1
0.44172064041863 1
0.189156348466305 1
0.13306730826482 1
0.160306697408435 1
0.0963692277798418 1
0.389318761201411 1
0.318707355608239 1
0.438336068707495 1
0.367984819912157 1
0.429625565756103 1
0.158542999893024 1
0.605136784102276 1
0.272408238509106 1
0.023359961934628 0
0.453517050880121 1
0.349067435175285 1
0.0593101369074819 1
0.687016818360935 1
0.985322783010109 0
0.408860667083809 1
0.303539426545548 1
0.479925806173531 1
0.367702555570881 1
0.515647159534059 1
0.771619275624235 0
0.113015317198849 1
0.196450671334072 1
0.215663130380466 1
0.181105733725783 1
0.730935285039831 0
0.459320013924785 1
0.418802880824089 1
0.271640784973753 1
0.00988543216821167 0
0.312620601336054 1
0.109187185534749 1
0.424139103492505 1
0.177418061757455 1
0.552274456618742 1
0.292960499050413 1
0.179013998363033 1
0.770928879840247 1
0.0915065811673347 1
0.525943344499584 1
0.425968695799489 1
0.616112413730363 1
0.412588021929734 1
0.301068328349966 1
0.568560047670248 1
-0.070101359294331 1
0.36649275969196 1
0.52156826244823 1
0.0895189533621107 1
0.45154702492331 1
0.661768186975165 1
0.39867165626371 1
0.739293559393996 1
0.816125498643271 1
0.268069429847455 1
0.606693711620669 1
0.389083051181358 1
0.519132201580865 1
0.540188105532949 1
0.503164002263298 1
0.34571622579227 1
0.399360888146771 1
0.38847127467071 1
0.0457915151591076 0
0.428911892799235 1
0.453921504372812 1
0.223728952468552 1
0.151869020443088 1
0.357377987891014 1
-0.137044376796267 0
0.59614083539913 1
0.404399403057514 1
0.685514713041268 1
0.310541654512611 1
0.0441902154864723 0
0.137683461313793 1
0.719088165614133 1
0.43050144653093 1
0.529971685493348 1
0.0883928155002684 0
0.384256090401785 1
0.487284519749761 1
0.0398306813824238 1
0.251356826753312 1
0.374873785368615 1
0.794817072692663 1
0.423289826311336 1
0.196351661664011 1
0.279333797269473 1
0.496565930408668 1
0.33232133259738 1
0.635210628062385 1
0.5411576978947 1
0.650178842956305 1
0.24883742253531 1
0.514446428065155 1
0.604580431225782 1
0.218372734482634 1
0.1504252067918 1
0.368924494167753 1
0.386911788136279 1
0.252870256498701 1
0.472299026342795 1
0.150614054426512 1
0.507870645771368 1
0.70452580188043 1
0.581141007745574 1
0.242423599618645 1
0.225212119868371 1
0.626552158202994 1
0.371385392810723 1
0.463925778861754 1
0.319619919729961 1
-0.233281911221487 0
0.410276557216533 1
0.725404756289923 1
0.00980685009661188 0
0.0837776538846931 1
0.601031002052882 1
0.313826779182115 1
0.116493434524928 1
0.494906123297731 1
0.192832134559143 1
0.270999115032187 1
0.656157431817972 1
0.0190024560617481 1
0.650334576408719 1
0.387326285154762 1
0.534644614254957 1
0.343547954688395 1
0.404165701766857 1
0.425739699303226 1
0.780752540090268 1
0.545096898814828 1
0.35766632509052 1
0.366253689326833 1
0.480781976309573 1
0.35843598920029 1
0.320169746061996 1
0.744957250462743 0
0.265041059132762 1
0.308352553186014 1
0.580711755332904 1
0.606300576515553 1
0.116704581568824 1
0.525571310266466 1
0.410856441826743 1
0.685549747992438 1
0.0981435233872481 1
-0.0532001657284308 0
0.614263277210281 1
0.181400471367371 1
0.250292280734439 1
0.417536780710286 1
0.724707307417698 1
0.531004167187247 1
0.0859810312671669 1
0.182635649206147 1
0.274220744788106 1
0.734257831831608 1
0.219564742145023 1
0.293155559881022 1
0.496255376260364 1
0.308091379571672 1
0.529375541161501 1
0.553906569368256 1
0.498822333783341 1
0.40898204776944 1
0.290552535072802 1
0.393625607356936 1
0.530582474709653 1
0.311196362179707 1
0.150750845916781 1
0.755485780911922 0
0.552242511081213 1
0.288615391420957 1
0.512380898398415 1
0.312683747828782 1
0.453495627104981 1
0.58711463501437 1
0.637549605124145 1
0.460960379618164 1
0.641603304705367 1
0.12998020671471 1
0.310917855780839 1
0.450344418871909 1
0.446109100700479 1
0.112550424750887 1
0.450781919525516 1
0.24783909607692 1
0.795416769375141 1
0.0624828195311462 1
0.246538351800696 1
-0.101902676612733 0
0.733787552152309 1
0.320481271808617 1
0.392502763721061 1
0.52600784526544 1
0.621889423857365 1
0.00174564607661403 1
0.195127428261947 1
0.478213830560938 1
0.167140710604782 1
0.0297888182037395 1
0.549489074214809 1
0.297215073624491 1
0.448813315858372 1
0.233243950547004 1
0.525191591942486 1
0.146804421702147 1
0.526809886651127 1
0.42883362326605 1
0.235193029619102 1
0.622957895324517 1
0.328788516780756 1
0.540136957280279 1
0.1214763346637 1
0.675032244854597 1
0.461162486617722 1
0.421898717193212 1
0.57200439698302 1
0.434594895581028 1
0.140868794915379 1
0.497978417607951 1
0.337919838915556 1
0.61368197313618 1
0.548090533716595 1
0.534422633375723 1
0.33168953044105 1
0.500757969222854 1
0.578093436045116 1
0.358598674830815 1
0.416251688663029 1
0.582078440645125 1
0.33653225575431 1
0.558081060303948 1
0.469583991528303 1
0.408054055832222 1
0.57618833526632 1
0.375815157232572 1
0.31621165183602 1
0.14608767908965 1
0.0194540655985048 1
0.426748470989231 1
0.358024322717084 1
0.298870179833811 1
-0.514055778962181 0
0.299391598366703 1
0.337650406022771 1
0.210212498537351 1
0.204489984984853 1
0.109122640596929 1
0.317677885413212 1
0.211460550328492 1
0.848905651287465 0
0.0335899817390696 1
0.201556645998928 1
0.668456735338761 1
0.72409905891003 0
0.422574581028416 1
0.430870545910069 1
0.234214054023451 1
0.453319356077888 1
0.398732693551074 1
0.313084253415182 1
0.317177188649908 1
0.808446260989345 1
0.205024859275371 1
0.716210946297748 1
0.105945933119037 1
0.162977280057955 1
0.729176062389302 0
0.168470378196691 1
0.538679990839882 1
-0.139672161264321 0
0.57011417925473 1
0.284529805208038 1
0.559458498028254 1
0.39725626199131 1
0.255249604451318 1
0.482318539095419 1
0.374514862997308 1
0.656235974387744 1
0.936624968985769 0
0.122274547402455 1
0.435346155105249 1
0.68197638688582 1
0.208474949003727 1
0.400153016843828 1
0.286424671694647 1
0.42263795763336 1
0.273480448259899 1
0.462102923914807 1
0.739025159680484 1
0.784500082237445 1
0.822385461558591 0
0.154598762888684 1
0.748368915897186 1
0.396443181127318 1
0.318453740644784 1
0.327753825988625 1
0.412381480141983 1
0.864657049690245 1
0.610228619511338 1
0.320821988234418 1
0.33294707809448 1
0.62841718688028 1
0.449874303219134 1
0.0573023609934759 1
0.355747827202959 1
0.363457005600107 1
0.669551721476155 1
0.527324264924272 1
0.502688381051532 1
0.199050856097733 1
0.292626991199389 1
0.372603493200966 1
0.336709236607629 1
0.514180895806819 1
0.531937422999456 1
0.54895155623717 1
0.603674483098749 1
0.0949414240409747 1
0.523707031227827 1
0.472236353303866 1
0.589094520283849 1
0.230349402922553 1
0.801797707576008 0
0.316826817466769 1
0.377659703157293 1
0.320074766223601 1
0.503617378472501 1
0.652101291971052 1
0.531840585886752 1
0.376640103527292 1
0.191229342140662 1
0.324582051027704 1
0.430812715084467 1
0.245845516580882 1
0.221092627033458 1
0.241096807288732 1
0.288154791797687 1
0.416352951520816 1
0.167628696336818 1
0.165934019538707 1
0.259338343150975 1
0.354280997233296 1
0.17250932848958 1
0.364855795647679 1
0.574949367898333 1
0.547667449964312 1
0.68611775830029 1
0.427936845518693 1
0.357484307614582 1
0.408666448790752 1
0.177613209350208 1
0.236793721180261 1
-0.0694267694592173 0
0.568275870242762 1
0.794256890734281 0
0.665348744961973 1
0.602874760693276 1
0.359259559749902 1
0.443332616313432 1
0.316009276783493 1
0.887141030708086 0
0.268612204543795 1
0.341523676764748 1
0.761141166187909 1
0.93674787777008 0
0.511731134292783 1
0.276479962087991 1
0.539760963285296 1
0.536582772418129 1
0.384242584717912 1
0.260648105152182 1
-0.10446597668993 1
0.737036267303094 1
0.285526301785377 1
0.345596967219875 1
0.554631540036909 1
0.422435231769095 1
0.252200906650629 1
0.441397664948157 1
0.448447391816179 1
0.545895546530797 1
0.449465290362029 1
-0.212645825194483 0
0.0414511109968074 1
0.464229877327979 1
0.193700341442024 1
0.458566853123894 1
0.562791720354387 1
0.390506684641958 1
0.710674171954377 1
0.398361440719245 1
0.508020430933458 1
0.275978397321002 1
0.0271047109986284 0
0.511273751725427 1
0.469659971071473 1
0.810112969004485 1
0.649205957983513 1
0.407164184078033 1
0.301367014556787 1
0.443647032506599 1
0.585305528451818 1
0.371160452557028 1
-0.0296695974774392 1
0.184816537699365 1
0.236280226962836 1
0.380919026847838 1
0.801460165493515 0
0.461270143211514 1
0.461143395999176 1
0.935738688659222 0
0.541460214906311 1
0.562312480467929 1
0.336460862299283 1
0.448082700149276 1
0.440650230592109 1
0.641508295370615 1
0.0942763487144899 1
0.624805251590556 1
0.359361919964378 1
0.14823045723553 1
0.616060049312873 1
0.326999127767684 1
0.343506160462999 1
0.203859106965997 1
-0.0289576347008556 1
0.227378070139853 1
0.50171704378794 1
0.469446796913873 1
0.367191987981023 1
0.71971633666687 0
0.350344509870693 1
0.0949895158728881 1
0.721200312748991 1
0.243888869888244 1
0.420420057664124 1
0.518942491670652 1
0.508155772234458 1
0.469953428686749 1
0.363112505542874 1
0.437552085765752 1
0.333321398956275 1
0.535574807042749 1
0.390360513361394 1
0.369186992841853 1
0.424002874060679 1
-0.0547105588859876 0
0.132737510768841 1
-0.403957542519661 0
0.111166689872021 1
0.571575234369159 1
0.543626677243136 1
0.327673458876154 1
0.342663672194513 1
0.389584077030417 1
0.166279134268921 1
0.817483924556469 0
1.11819563579493 0
0.519913471338452 1
0.557752112097457 1
0.180486206595243 1
0.680525607841031 1
0.326432992197744 1
0.434352307044812 1
0.564264538815267 1
0.329266703822647 1
0.398801508532557 1
0.443620268540202 1
0.530681650859086 1
0.397521661954774 1
0.270704893510339 1
0.151912925765593 1
0.486045327362131 1
0.0495758478212906 1
0.458987309261111 1
0.448433255250003 1
0.291350050781999 1
0.323210967751809 1
0.192141829946007 1
0.328907107367934 1
0.313751342790032 1
0.540821286734438 1
0.492250951623288 1
0.0674732302654069 1
0.22317285269983 1
0.296111611958373 1
0.328051404396054 1
0.418755635258934 1
0.622128525627997 1
0.28874240970655 1
0.60169839012538 1
0.303928162819046 1
0.547931413411674 1
0.625022472451379 1
0.420189761412936 1
0.526550503837379 1
0.37258784687433 1
0.191021824083146 1
0.46054593234609 1
0.51817462800449 1
0.412443727466788 1
0.215427617913174 1
0.131323250350209 1
0.678304121021583 1
0.419340491741437 1
0.0257780430080534 1
0.184551478693488 1
0.553673343985197 1
0.418633999828375 1
0.700745651710201 1
0.418832750090978 1
0.338130256704443 1
0.242815894279081 1
0.321398211010373 1
0.830110894712147 0
0.589223517881619 1
0.557605048999781 1
0.681781896169378 1
0.73997010637828 1
0.416499987747473 1
0.545574691517664 1
0.337130990120452 1
0.611904718005838 1
0.596995965922885 1
0.338610681843707 1
0.325607932070131 1
-0.031579647966548 0
0.448859871201344 1
0.544933540107658 1
0.329597153785488 1
0.884794853742907 1
0.479887770248155 1
0.464842447654985 1
-0.1780843610904 0
0.738969166822706 0
-0.219988745481742 0
0.531307016388603 1
0.235704306694622 1
0.649649499845293 1
0.389743353948147 1
0.230494428825915 1
0.579698513099899 1
0.188502503698812 1
0.56078209992986 1
0.0148778729465605 1
0.60881215900248 1
0.276159581003553 1
0.579861383579513 1
0.577101527080101 1
0.629646540909622 1
0.521693126132222 1
0.700471094915977 1
0.374658137390238 1
0.672089554544916 1
0.381145521832876 1
0.358810952326937 1
0.445632929844267 1
0.610083744768316 1
0.124052066140742 1
0.592242232441373 1
0.586041596657903 1
0.245873722381869 1
0.431226044072207 1
0.703174811070222 1
0.624202733363876 1
0.0720652717365991 0
0.222593250323832 1
0.100553943139046 1
0.492332311844688 1
0.370256355407655 1
0.601949636390475 1
0.361829962069981 1
0.548627800159107 1
0.284564971734301 1
0.653307006375241 1
0.517632125118776 1
0.641819710679671 1
0.0872530391375875 1
0.638327519452537 1
0.635639288066497 1
0.505186560755975 1
0.452642591939705 1
0.360730125453008 1
0.116570265636449 1
0.846706183092547 0
0.381661914110604 1
0.563116848047939 1
0.431687474481492 1
0.138636709864112 1
0.51980404656651 1
0.548578310205767 1
0.689323164681724 1
0.0452095902681296 1
0.565828551262184 1
0.367672836407971 1
-0.000568515935087575 1
0.149446734432114 1
0.529045547233684 1
0.398525623512812 1
0.350910811134293 1
0.0432186415650624 1
0.507853654242512 1
0.441033482547562 1
0.31713833079624 1
0.215436255045042 1
0.206526469302507 1
0.303251249277985 1
0.482502145506977 1
0.515982053162664 1
0.359737383769371 1
0.404689490259676 1
0.131466068982837 1
0.318004454945881 1
0.678390646993989 1
0.159165667887162 1
0.206445083815417 1
0.56687069979083 1
0.334003026490831 1
0.339021613436962 1
0.0255701354922266 1
0.166607333161661 1
0.24258846819886 1
0.366196407397034 1
0.370532080779327 1
0.142826774996207 1
0.781813737315537 0
0.208388651033642 1
0.30750167012098 1
0.271821047138331 1
0.429488683472627 1
0.381284206839746 1
0.220624252166691 1
0.717106776038014 1
0.316354648996065 1
0.185191358163687 1
0.545037901282147 1
0.438609145130423 1
0.687404100252632 1
0.600497691209504 1
0.297390484535597 1
0.367833297061963 1
0.180021031326247 1
0.468398732981549 1
0.160108554915209 1
0.638315154518297 1
0.228248777785712 1
0.632455746887764 1
0.523632969666949 1
-0.318760512738679 0
0.121114819413277 1
-0.0170735495852795 0
0.196857916287351 1
0.312357167572353 1
0.702765153001632 1
0.275505766014044 1
0.368131834922614 1
0.596054575906531 1
0.40867703591674 1
0.551643900928213 1
0.740776504955049 0
0.604902674886841 1
0.12158332131975 1
0.78081686581402 1
0.254453368792142 1
0.209492422785695 1
0.487420814226698 1
0.701425150436406 1
0.775216636676848 1
0.359735407911982 1
0.507701315550773 1
0.393551061117078 1
0.685395287318514 1
0.270339465784773 1
0.230601922796721 1
0.255779519315323 1
0.575782193332325 1
0.456781465593436 1
0.347195332166324 1
0.145106971884595 1
0.687992653362673 1
0.157954257990151 1
0.342763138447812 1
0.644135854220771 1
0.227928443033456 1
0.409321861942159 1
0.462162584604359 1
0.271270152158578 1
0.261186874009513 1
0.400343246557634 1
0.290157601877007 1
0.054936311389856 1
0.152906151572395 1
0.275170960796691 1
0.589268085903884 1
0.503596763047491 1
0.316721907928356 1
0.082115318900293 0
0.640613850346153 1
0.573033691305285 1
0.667730718193974 1
0.0931685227710744 1
0.0939749304091593 1
0.469027709307216 1
0.603323884909501 1
0.760461560399677 0
0.516859036995681 1
0.928483234904769 0
0.466814662980792 1
0.514392137715575 1
0.133112806088734 1
0.66918716053573 1
0.307132358158419 1
0.311406106919996 1
-0.0947509624478115 0
0.279462036907094 1
0.377996809120576 1
0.153955788809927 1
0.29345970618385 1
0.659401381042672 1
0.281662854831709 1
0.439908938859689 1
0.296729577882327 1
0.321983316242497 1
0.23963021612109 1
0.396891116423701 1
-0.00977599447598823 0
0.203660169620924 1
0.50011767798061 1
0.498962404435103 1
0.515072170007168 1
0.293856215643076 1
0.214833911831962 1
0.186847966620712 1
0.0910437504570511 0
0.312132710638163 1
0.550559636995747 1
0.148872895054928 1
0.280048507488858 1
0.227583178600284 1
0.231085682140816 1
0.429300026998045 1
0.441989235814227 1
0.189317706960177 1
0.361695084094242 1
0.226737343307548 1
0.40821646621726 1
0.400539412641355 1
-0.00114554091957014 0
0.163755764501069 1
0.159741844783504 1
0.625476894335336 1
0.506829383256584 1
0.287818802274024 1
0.915537837760858 0
0.45951887277439 1
0.206229346565316 1
0.573909146245333 1
0.0215397276227895 0
0.529601924053924 1
0.581518263235474 1
0.155854344784863 1
0.650679375191749 1
0.41920732235745 1
0.719961774500224 1
0.588018048914679 1
0.237150612514645 1
0.0736468191235932 1
0.656058672859474 1
0.806624781743187 0
0.0866532091096307 0
-0.0594935497025285 0
0.160888632711899 1
0.159941848677415 1
0.552833883806398 1
0.0285211745478574 1
0.406323292986923 1
0.508206036680504 1
0.0788223050917616 0
0.674218168115138 1
0.246062105651183 1
0.737775700388375 0
0.598274738621898 1
0.330792385219499 1
0.315143889709623 1
0.565773318663686 1
0.544732143601614 1
0.657969412811729 1
0.126902453661511 1
0.490575922456533 1
0.434384920377665 1
-0.0298063449244605 1
0.0364561284321276 1
0.188516111003088 1
0.154997789805706 1
0.638554985174228 1
0.091004532433926 0
0.310333409084099 1
0.245416837624881 1
0.0549759586339291 1
0.383744644101586 1
0.631949957174714 1
0.439312845356816 1
0.70694835145357 1
0.56813772510219 1
-0.0378132669852307 1
0.46501920429919 1
0.196216742613889 1
0.558803157497338 1
0.603616900424725 1
-0.139337064643707 0
0.0873182602817881 1
0.330570367472949 1
0.317170556920109 1
0.108432099089318 1
0.771252742676151 0
0.638781003233107 1
0.21393713419651 1
0.356473529552514 1
0.394895303766132 1
0.565987471577501 1
0.37852484267105 1
0.550743311871584 1
0.560449556861187 1
0.125980344748633 1
0.693869225035282 1
0.197885416352397 1
0.475416369872929 1
0.421014447015126 1
0.755134664333982 0
0.458347627759983 1
0.129723698923933 1
0.353312830374164 1
0.334922051393305 1
0.753757518709784 1
0.479917875155426 1
0.30184001484322 1
0.600129761437423 1
0.197264664591383 1
0.483716017469765 1
0.62218257992315 1
0.243024043688117 1
0.51655537480531 1
0.0102630421965108 1
0.543511045673994 1
0.0890400428224012 1
0.386533082361632 1
0.424406659862575 1
0.541324589097322 1
0.360331470021583 1
0.375415517319473 1
0.163917378517026 1
0.244509742395361 1
0.223461922307732 1
0.265150857580658 1
0.338347465226527 1
0.313938167677502 1
0.443676556361411 1
0.5381346151726 1
0.71411493568309 1
0.197238931236981 1
0.728045240343333 1
-0.0291142097066462 0
0.259060721111942 1
0.298010575204718 1
0.535801577967761 1
0.459062312109714 1
0.130065430024683 1
0.69507879724774 1
0.168813753759205 1
0.670581118551568 1
0.146400772436563 1
-0.00890848018606718 1
0.142449576383998 1
0.359474081206696 1
0.311485974050174 1
0.560559514366466 1
0.285522456744155 1
0.393662029461674 1
0.453789570183985 1
0.293640979763218 1
0.399776984490037 1
0.42878252637712 1
0.158040866515575 1
0.540142032425639 1
0.48180593803138 1
0.192049197413881 1
0.064573390367941 1
0.333139889164641 1
0.331262928446722 1
0.304362977331339 1
0.128940950748999 1
0.586498449151927 1
-0.0225046493533351 0
0.311047687833499 1
0.222081606472501 1
0.324986357365448 1
0.515546642802918 1
0.520959363275483 1
0.11343554816341 1
0.264643207752783 1
0.420486856729689 1
0.71218639140014 0
0.250239704272173 1
0.251091081166485 1
0.501246492968304 1
0.138605117141236 1
0.303684129356305 1
0.666493591029817 1
0.837876637922896 1
-0.0322717743480268 1
0.380083569118424 1
0.324888101873278 1
0.435250133124789 1
0.33328454806619 1
0.916516102367323 0
0.344556319895334 1
0.152975960875833 1
0.419964551036693 1
0.210175638667439 1
0.709748542842698 0
-0.0358831038427052 1
0.0934105620482392 1
0.212430063019872 1
0.747064532021303 1
0.360118681550949 1
0.117356569259052 1
0.332132326918152 1
0.318495110983835 1
0.117074251157 1
0.667280333172987 1
0.31910815411484 1
0.61796316349261 1
0.413936498293131 1
0.414002436984393 1
0.2158069457808 1
0.573365971801143 1
0.185897182939434 1
0.774094286630278 0
0.243847175070085 1
0.742173424539964 1
0.673967035153913 1
0.272101701155986 1
0.453399519399557 1
0.720187850940449 0
0.456180715320504 1
0.826448146110738 0
0.397573123543055 1
0.20085370824703 1
0.511909954876512 1
0.307074299443228 1
0.603397974220527 1
0.241447064830537 1
0.476450631918778 1
0.195393797037693 1
0.548434200123392 1
0.672192686772319 1
0.295504861531461 1
0.669462381939018 1
0.505787702082326 1
0.41679077281834 1
0.576599493417611 1
0.176813770919373 1
0.0511734084220762 0
0.494571905185146 1
-0.173548106484641 0
0.953835143353778 1
0.391343866401723 1
0.36023511202398 1
0.683554674276307 1
0.124430313722314 1
0.0721409890517802 1
0.679736810166852 1
0.14678001097366 1
0.337115791251721 1
0.539954663154844 1
0.0757053002831124 1
0.425593815017902 1
0.45720744015096 1
0.119042304652433 1
0.700093463898668 1
0.494508832835505 1
0.397833817644322 1
0.627664459152037 1
0.137208384582615 1
0.502579414758082 1
0.568203976682699 1
0.531448247352912 1
0.172245686556781 1
0.117767563404974 1
0.0636731308546168 1
0.443834256374735 1
0.489093148232921 1
0.439161386446477 1
0.627693179694547 1
0.272671545305516 1
0.506310855244817 1
0.026000845220862 1
0.661082481849731 1
0.1621127566405 1
0.325314998905787 1
0.44375791376031 1
0.390239278821295 1
0.474759459915351 1
0.202220278397844 1
0.579360481526977 1
0.431225293949512 1
0.659479423629607 1
0.176257013995725 1
0.329522625222064 1
0.508734892711175 1
0.380332794318947 1
0.335414508008234 1
0.404711565982671 1
0.246418465135641 1
0.0930161656024567 0
0.378842757282394 1
0.620949565897811 1
0.312379129832476 1
0.251900887216096 1
0.333773399022317 1
-0.0169259642919974 1
0.910092388959808 1
0.292964403295394 1
0.427997575593963 1
0.432349661374494 1
0.246253315377459 1
0.223229991059709 1
0.698130510577185 1
-0.0132812155452958 0
0.36293352746396 1
0.45482964491789 1
-0.0408216853069301 0
0.179379882982758 1
0.296491701054715 1
0.316717050615216 1
0.218298852997465 1
0.208405370789586 1
0.24008222908198 1
0.46212817430954 1
0.21322459765346 1
0.517628608072087 1
0.483669889025888 1
0.393331091557659 1
0.186129941859914 1
0.602694727394652 1
0.635199009086969 1
0.087784292752695 1
0.171579926141339 1
0.380122360296161 1
0.577677328295447 1
0.263477134918063 1
0.34556420889753 1
0.264536752992788 1
0.607318342769068 1
0.774852171446529 0
0.855239516157112 1
0.30036756542366 1
0.124081621313897 1
0.266003597553019 1
-0.0524417279890293 1
0.590349799624988 1
0.487546356477615 1
0.135081767713944 1
0.573034341782339 1
0.467733580930659 1
0.784948366081355 1
0.725272197018887 1
0.583165372144058 1
0.701102326257456 1
0.137361155323898 1
0.849580182488243 1
0.941969426186652 0
0.734745775980562 1
0.348641102956134 1
0.440735718514372 1
0.592822896449836 1
0.710901486340233 1
0.585061391860076 1
0.380826380046503 1
-0.24676619607652 0
0.0785824665316599 1
0.254963160069323 1
0.405659700292879 1
0.310531921005285 1
0.354663425495856 1
0.202271853242546 1
0.406855009223242 1
0.56035762027563 1
0.166829899219941 1
0.406889053102262 1
0.31714856879015 1
0.0789494022287915 1
0.360862305277885 1
0.307623882343565 1
0.565917424059277 1
0.426723647150687 1
0.29061929366922 1
0.464033760011157 1
0.414966774272534 1
0.241297596625836 1
0.219209521247385 1
0.818360117068897 1
0.531206268717715 1
0.0265748619982135 1
0.47521873234516 1
0.58843530358301 1
0.599838787575372 1
0.360942461607631 1
0.626855955130851 1
0.1753640950332 1
0.669716178710027 1
0.378694821294469 1
0.266047845929669 1
0.324924038482572 1
0.580363994102117 1
0.614385922808971 1
0.215802455221175 1
0.571410284464819 1
0.529669916489033 1
0.272484387646404 1
0.255887808257577 1
0.429621081339781 1
0.127257981586304 1
0.377627413274146 1
0.811801396517371 1
0.426360018400286 1
0.327370139876548 1
0.482230788895785 1
0.535906874294126 1
0.329107048128356 1
0.257987985790014 1
0.418615639527941 1
0.407916450070538 1
0.315636392575726 1
0.300778597799941 1
0.572669478507681 1
0.327001692426298 1
0.142970519215124 1
0.306192459701333 1
0.0994350934090609 1
0.716810944566375 1
0.316708847884168 1
0.045188390681933 1
0.639453434629263 1
0.413226384165117 1
0.271158637944339 1
0.424793199486594 1
0.293024896502619 1
0.59876674244541 1
0.112861398242787 1
0.208610772341164 1
0.407834646313336 1
0.500950270304412 1
0.606230255513289 1
0.523503970097607 1
0.176636056384613 1
0.422372525402172 1
0.637470215572721 1
0.459340779773313 1
0.891288716844096 0
0.45318101184696 1
0.643826109759559 1
0.458177802939295 1
0.104402191672634 1
0.26395127227111 1
0.688724601396075 1
0.622339603908726 1
0.212348702799416 1
0.203423095550144 1
0.516489775358376 1
0.861676951645255 0
0.105425810632386 1
0.302097968473172 1
0.160036384317894 1
0.359286284346636 1
0.352307575857995 1
0.430897144921342 1
0.749674444428178 1
0.331234970511659 1
0.454190135762323 1
0.0681332734191033 1
0.75075507101129 1
0.2819482288639 1
0.334266445490341 1
0.520760828629992 1
0.141005252225936 1
0.495894197273963 1
0.285987314987255 1
0.123102544627956 1
0.219235646125764 1
0.431703795216941 1
0.572704634416086 1
0.668524189861549 1
0.371993632443007 1
0.476358394736172 1
0.225093163453306 1
0.149395609386308 1
0.12130610810215 1
0.120483995790311 1
0.386008789699776 1
0.546763670680168 1
0.714813296388397 1
0.351260793974903 1
0.322821453533069 1
0.53269601107071 1
0.698923554334117 1
0.833245614674185 0
0.428854335784985 1
-0.0135046530860616 0
0.4380319427965 1
0.7649622165179 1
0.615650953448813 1
0.169331188722143 1
0.608522507528275 1
0.620820607614194 1
0.295417873669666 1
0.683650895269072 1
0.290916226065033 1
0.447962347801453 1
0.47793163486127 1
0.657942876838265 1
0.549460174608272 1
0.0175069159858945 0
0.136672424690152 1
0.00415763490818238 1
0.176668730097855 1
0.32613995140945 1
0.781023118523563 1
0.216748189195823 1
0.443001940446354 1
0.210093483495845 1
0.32217124540346 1
0.738594033471456 1
0.365227971464535 1
0.620213364707556 1
0.320923310088205 1
0.443230952865537 1
0.645731020583503 1
-0.236890074850481 1
-0.00227691272362615 0
0.478402324591426 1
0.330613518685595 1
0.627137624008963 1
0.245576350898296 1
0.328072599492414 1
0.365179734233982 1
0.413672183631544 1
0.0579428266434009 1
0.487549082911652 1
0.157490928358122 1
0.520105548660495 1
0.634221894853746 1
-0.0433702448775241 0
0.981303355630466 0
0.521181980408499 1
0.250931976188903 1
0.193323954552646 1
0.377136199748661 1
0.349817903034409 1
0.314984733015782 1
0.345980703812226 1
0.21944372574038 1
0.419987293019468 1
0.258568955955784 1
-0.0480504633660257 0
0.226748235000865 1
0.648384921348056 1
0.510346262514954 1
0.470205960857991 1
0.634896523313021 1
0.326000341828089 1
0.843535487163229 0
0.456200057055053 1
0.417187215007575 1
0.694117773045772 1
0.237618312967178 1
0.397007772641875 1
0.0656436500922154 0
0.157820604566397 1
0.736020244724395 1
0.0673425256624534 1
0.324231485658265 1
0.577445040307248 1
0.679860466571842 1
0.414261767487737 1
0.259817984692906 1
0.212362752492663 1
0.530811212027049 1
0.470997147744451 1
0.647334654966679 1
0.148739287765583 1
0.431469189395823 1
0.217456366970885 1
0.148808550394734 1
0.0348657207707542 1
0.471789691641669 1
0.212003815409289 1
0.469349936827675 1
0.369101829816122 1
0.377299736174811 1
0.476586870646245 1
0.362674829231683 1
0.200362199804644 1
0.404385569232169 1
0.288969129297798 1
0.515509079367018 1
0.364907743996555 1
-0.05623891703971 1
0.507982661957976 1
0.402588140630374 1
0.540061594892441 1
0.199321244416777 1
0.587671610418263 1
0.451936753672146 1
0.403284271874558 1
0.498863440204794 1
0.570078483703338 1
0.38309546141233 1
0.839826113040098 0
0.482280147457974 1
0.494745756026185 1
0.386221995231582 1
0.0856231256746332 1
0.478479823275465 1
0.500286377147255 1
0.574797360603849 1
0.405706234310728 1
0.0119076508453218 0
0.475305668772354 1
0.26324137550647 1
0.493947107372534 1
0.439498966619485 1
0.480493371128393 1
0.0425885370088453 1
0.396843961440421 1
0.262512760339072 1
0.581355605357016 1
0.323800786654636 1
0.743877046307637 1
-0.0179095905524553 0
0.214894209320214 1
0.60434677399171 1
0.149358795879987 1
0.342945350411364 1
0.386852687009207 1
0.468206337915332 1
0.352630583278191 1
0.215980955306574 1
0.476088549233099 1
0.565899792653855 1
0.310528457688421 1
0.706452442084087 1
0.307170920452674 1
0.475047661326193 1
0.799691255322475 0
0.629233977616113 1
0.7146622508584 0
0.414154613820454 1
0.357930160483463 1
0.508244923908072 1
0.631513070827945 1
0.227050460770163 1
0.381692837916599 1
0.129518684379881 1
-0.201799092676029 0
0.528040857795457 1
0.732596414175143 1
0.356368724197549 1
0.690903937473062 1
0.367190296177111 1
0.248037646173128 1
0.852904396444643 1
0.493220810894352 1
0.136446513421988 1
0.33713485895196 1
0.444621654993282 1
0.4307161901313 1
0.419000645000456 1
0.518269710866623 1
0.204774551447996 1
0.585492823585292 1
0.417287460218748 1
0.936678949800941 0
0.0972583590778362 1
0.740440681627825 1
0.225307762428727 1
0.554243489765351 1
0.325616058726661 1
0.51943211252741 1
0.297502617748041 1
0.44958301272792 1
0.234960580648321 1
0.380641321178202 1
0.269323140885063 1
0.318742158917995 1
0.229922019871023 1
0.543475683004445 1
0.609252183954332 1
0.333449838731619 1
0.402240126026626 1
0.335502972233781 1
0.43381510572787 1
0.354662093058015 1
0.439911550894542 1
0.27680648765136 1
0.0707152551037799 0
0.521447191089193 1
0.331763899665094 1
0.612375540793214 1
0.432339394894203 1
0.100118741097312 0
0.389479113855115 1
0.332806286787436 1
0.617481836746397 1
0.444109460989909 1
0.0810989577250524 1
0.36788528843139 1
0.398690470243413 1
0.331128757507131 1
0.568789667056002 1
0.88502995579056 1
0.0453383555171935 1
0.0157456161272774 1
0.491444648879493 1
0.187344010519244 1
0.826820533016938 1
0.0663334516937938 1
0.397179457740504 1
0.112640049661341 1
0.408934831050743 1
0.435651905030225 1
0.692474835296873 1
0.405546569577181 1
-0.231349242097601 0
0.591216810176192 1
0.406910507502168 1
0.407952696836625 1
0.351655609370989 1
0.341833148570277 1
0.471229756680557 1
0.504265324005103 1
0.504157872717009 1
0.0548531453882103 1
0.553152802550126 1
0.515238124257685 1
0.293013408585231 1
0.38602975349875 1
0.314130477696974 1
0.505127225536422 1
0.785334540929772 1
0.186829814379116 1
0.487689514095478 1
0.47190531789501 1
0.323650964627605 1
0.250388994531616 1
0.579779126578152 1
0.787758595061542 1
0.21056587744202 1
0.321078157961883 1
0.464098192940513 1
0.383040224781449 1
0.196698323074547 1
0.447217883817257 1
0.472442463369342 1
0.553052819447054 1
0.426126352368506 1
0.500376888035788 1
0.622932085762698 1
0.451322896634992 1
0.468623696820903 1
0.220942856992004 1
0.390639098891486 1
0.413822538752345 1
0.0384484306873182 1
0.188759227349032 1
0.779696068643739 0
-0.0117712021458136 0
0.0868455139504478 1
0.633770038163885 1
0.231720770337464 1
0.137042891002063 1
0.271620986607857 1
0.312412980445425 1
0.594162981111298 1
0.597882318711757 1
0.237519131220503 1
-0.0752037595603267 0
0.387550266896395 1
0.297662112381529 1
0.504313216290137 1
0.388971684659516 1
0.164679699555694 1
0.421543160847777 1
0.519442465073592 1
0.204536472336615 1
0.296402449376468 1
0.624348066253686 1
0.394804806776988 1
0.462746024734859 1
0.475758616631611 1
0.50407034388536 1
0.226367189950203 1
0.487836918225236 1
0.734698612588609 1
0.336587322994921 1
0.631614866247404 1
0.460326391071692 1
0.564835525630438 1
0.457628032839659 1
0.270903902442192 1
0.456963437304208 1
0.625476059392223 1
0.394416260396236 1
0.337088446491177 1
0.300048917820968 1
0.424985513149423 1
0.315468765874949 1
0.503193664616288 1
0.145625677909957 1
0.352575525719989 1
0.310239536389185 1
0.74389194970961 1
0.678080672023942 1
0.277133017429402 1
0.665227965155403 1
0.365775917515105 1
0.444486250688096 1
0.478037902267032 1
0.794270371924963 1
0.49515366504421 1
0.760797851390072 1
0.752178633883053 1
0.42191499768886 1
0.0236328060237231 0
-0.0351471606158476 0
0.360018678304605 1
0.0412102735759264 1
0.203810382389835 1
0.313107810323207 1
0.192239279986316 1
0.158701688817529 1
0.512381260871471 1
0.270805699359587 1
0.482866347718534 1
0.228621256547678 1
0.775306910687059 1
0.469144345316567 1
0.173260891869465 1
0.147349807569253 1
0.483848765157084 1
0.558811185436425 1
0.762646752492649 1
0.358196780037827 1
0.407559591228192 1
0.278545817935663 1
0.159869327040417 1
0.155998654230474 1
0.480942081767137 1
0.402587337771754 1
0.133174452082951 1
0.231019699415564 1
0.580814938998745 1
0.384312152012614 1
0.476850065681769 1
0.293442243367172 1
0.142155351090367 1
0.557142123413821 1
0.299986205311514 1
0.35202735105575 1
0.135857580407422 1
0.318827737188063 1
0.640287482916323 1
0.229185431554398 1
0.270540781208341 1
0.409540411398869 1
0.636907635444452 1
0.192313389212753 1
0.770062139669746 1
0.263308966038435 1
0.390263769548823 1
0.287450500387599 1
0.0886960855946441 1
0.071345362420335 1
0.497725971952553 1
0.401277338498034 1
0.785042351362814 1
0.319756796966128 1
0.223727200808641 1
0.325306282632721 1
0.328312272048214 1
0.597229858246593 1
0.150043185394349 1
0.477512244086531 1
0.315127955470149 1
0.790335685355999 0
0.572843188182244 1
0.230099495868356 1
0.589477270268602 1
0.381236077870824 1
0.539962073645077 1
0.401249963386834 1
0.112065299121024 1
0.293304041149714 1
0.223145897140484 1
0.818233901722968 0
0.131145866300821 1
0.475718927641917 1
0.469189388095271 1
0.214249386899544 1
0.437325033261137 1
0.633850804351036 1
0.359004483522059 1
0.160553034909631 1
0.0691439709532249 1
0.745310220288587 0
0.333304489917524 1
0.591190289037697 1
0.119281407604087 1
0.598112128339842 1
0.346333495568511 1
0.294429775733928 1
0.2635325009785 1
0.18952608140368 1
0.342527867710874 1
0.572392502846014 1
0.277262258677281 1
0.39591689636189 1
0.25908921476305 1
0.224787142489575 1
0.314203007226318 1
0.480766607479698 1
0.711701969706187 1
-0.0617758588465329 0
0.0736078411104877 1
0.52836790887235 1
0.562327913017907 1
0.32995436896886 1
0.0123124424977643 0
0.541601997827177 1
0.395834102330695 1
0.726209696764272 1
0.532219192461918 1
-0.0643747769204345 0
0.455678744622644 1
0.0227406439839171 1
0.570159981519177 1
0.171926498230884 1
0.417974315634622 1
0.150065311382414 1
0.413816229955874 1
0.311990275890594 1
0.440196860440161 1
-0.275580228815017 0
0.502542787870482 1
0.395783637075335 1
0.138363449355764 1
0.445070675076957 1
0.372213869736443 1
0.344631798821983 1
0.050351967104518 1
0.584632133894577 1
0.357091330624515 1
0.556338576090568 1
0.326033326467807 1
0.466854604107962 1
0.379770991025299 1
0.354949642408929 1
0.179001318418747 1
0.465990103647408 1
0.134778943092385 1
0.140847824789911 1
0.182293814900464 1
0.609693326117303 1
0.303760837333157 1
0.394457805669709 1
0.317736968121822 1
0.148500797576026 1
0.362765375944948 1
0.582052163811692 1
0.883199655085134 0
0.439075902468413 1
0.875198839213517 0
0.371152614673002 1
0.732873166146061 1
0.607132272252606 1
0.42824887162566 1
0.196733623885064 1
0.496406425862606 1
0.49544780595818 1
0.473671488236175 1
0.44755625292011 1
0.206637857311294 1
0.47253737760627 1
0.603175432473948 1
0.106732729668999 1
0.453520581075843 1
0.552599365600334 1
0.209330019742542 1
0.656622252546187 1
0.573384951872596 1
0.344402694212064 1
0.318240273515693 1
0.518929965719371 1
0.0266673398402088 1
0.554991505323741 1
0.255199741373118 1
0.26630868050973 1
0.384513915429728 1
0.0195232334330284 1
0.0651261991371118 1
0.197087419979354 1
0.193781684642755 1
0.527190477444014 1
0.800789484271446 1
0.513772365895283 1
0.79880142973982 1
0.218107790038616 1
0.0264131883328688 1
0.146609859212879 1
0.468261087941902 1
0.193410278484891 1
0.805923879778055 0
0.338109441823186 1
0.435447676215506 1
0.519126715149232 1
0.602038210392381 1
0.265198655044171 1
0.433246606110612 1
0.10027424153167 1
0.625746397103276 1
0.373245125755327 1
0.730261597796031 1
0.181304710748149 1
0.851396138140399 1
0.15234916639698 1
0.427854616515619 1
0.369381141152242 1
0.654679413633969 1
0.149023357344951 1
0.357866355787721 1
0.228757482867281 1
0.785808703862641 1
0.143860886013048 1
0.222792011879232 1
0.402517654883926 1
0.309307308833207 1
0.336659477973451 1
0.622533490509981 1
0.590801594512597 1
0.350238058671826 1
0.432892520181116 1
0.838926623703772 1
0.692289690798869 1
0.606009376485439 1
0.0784050511529917 1
0.0858117556903565 0
0.00459339020402033 1
0.620595306845714 1
0.932081498276959 0
0.578763932479895 1
0.277290938914779 1
0.849023126399724 0
0.159502507180774 1
0.367231078561917 1
0.148836029084547 1
0.221145543859983 1
0.0617166155347043 1
0.152232572616623 1
0.19464259453977 1
0.4166216563046 1
0.693524652611672 1
0.34811600279543 1
0.683754457982696 1
-0.0452289332762155 1
0.576378587136813 1
0.380640895026403 1
0.456013299809827 1
0.582408350798497 1
0.668246511527193 1
0.217409510252831 1
0.239088616318437 1
0.747496578882061 1
0.638988821124965 1
0.276627597596302 1
0.489929904756467 1
0.615973304496956 1
0.303806693299609 1
0.290940266107916 1
0.410207863194232 1
0.335070983537223 1
0.539746466237063 1
0.253787081301993 1
0.734647267875546 1
0.141583792527018 1
0.946509124121335 0
0.482495696550487 1
0.502689046246222 1
0.400667316876906 1
0.663793793561153 1
0.469792626925754 1
0.394921666112377 1
-0.0111508044387307 0
0.161374050927132 1
0.613456164363657 1
0.494266521075481 1
0.0362333684475097 0
0.547457092842593 1
0.490392107920369 1
0.406767608980659 1
0.654659446981947 1
0.907575488340026 0
0.427438888608719 1
0.46711614242015 1
0.320274091045348 1
0.240554026086492 1
0.516376978355676 1
0.542868539525168 1
0.348956893746604 1
0.505703910760524 1
0.00286983232475679 1
0.437672605493667 1
0.171185852056842 1
0.620913946481881 1
0.413442651986434 1
0.626784181783335 1
0.183114319659396 1
0.433448451708012 1
0.491938033454921 1
0.267937696183662 1
0.278681630515025 1
0.247474675744605 1
0.0200789727407238 1
0.460081688971764 1
0.0879363740800142 1
0.137961049525815 1
0.737457528832887 1
0.553999462655916 1
0.401847631128338 1
0.560042833744668 1
0.351415422012057 1
0.597862499757895 1
0.41180084759395 1
0.0288300594895278 0
0.410394134833185 1
0.324057531412996 1
0.367479460469653 1
0.536953234739543 1
0.325617333837692 1
0.307060657279158 1
0.435992243302518 1
0.218516398144747 1
0.2940437375024 1
0.32307309323997 1
0.558218348836519 1
0.336310760249601 1
0.432846122160495 1
0.288061408982534 1
0.367745162604102 1
0.085694653453198 1
0.320774138963617 1
0.365671254563446 1
0.51207442320197 1
0.179630398247776 1
0.160480383083772 1
0.92004176109055 0
0.296826641931434 1
0.66263081886437 1
0.323816056683461 1
0.432507233987167 1
0.0898836774510261 0
0.181700683168558 1
0.600985173061473 1
0.389524497254699 1
0.516932982096377 1
0.208351444795622 1
0.23705049485596 1
0.292306009109414 1
0.513645513417605 1
0.722087109983345 1
0.553843686749584 1
0.640532459424159 1
0.522678500895835 1
0.500528886754027 1
0.280741497678433 1
0.408669764308027 1
0.489596563606858 1
0.22044202804264 1
0.581570088759078 1
0.241416554017558 1
0.504004023407124 1
-0.458319931864161 0
0.29576986904993 1
0.532974229049409 1
0.461549358189342 1
0.3862176070317 1
1.03519381011913 0
0.815550005347641 1
0.275442657865545 1
0.514226985747512 1
0.629289335834219 1
0.428405938226881 1
0.090804511707351 1
0.351267908953959 1
0.137270238344092 1
0.161616806615631 1
0.513174324166226 1
0.169275220316916 1
0.467068119349309 1
0.448115298995974 1
0.152003492439232 1
0.38170762403364 1
0.349902173556954 1
0.0142600207446597 1
0.365394357411368 1
0.498311398030797 1
0.551118977578118 1
0.489642884699706 1
0.214455348703924 1
0.461721991236285 1
0.919729030830889 0
0.357595900956352 1
0.373828701114779 1
0.577209376544736 1
0.387405484769577 1
0.809753791605064 0
0.48358786686929 1
0.887842026335298 0
0.561407143599507 1
0.574529888594118 1
0.35278033322614 1
0.343635798534746 1
1.03541794671411 0
0.47619883264391 1
0.721989630755562 1
0.144548447644976 1
0.155476662072949 1
0.300411008734082 1
0.414013888512787 1
0.798181382261247 1
0.2563520198696 1
0.505471618729569 1
0.387601129488201 1
0.95263409878595 0
0.689514109416176 1
0.572505832229642 1
0.329400130881288 1
0.170365765824713 1
0.370224756189907 1
0.357872156888909 1
0.726665276657382 1
0.0563033068989622 1
0.155842362044887 1
0.00108309651996565 0
0.383210413858867 1
0.598659279936526 1
0.476241965599566 1
0.172289016361765 1
0.672659855961417 1
0.219836435459501 1
0.264814922879757 1
0.20238544307572 1
0.238191428846254 1
0.456061381088703 1
0.33850859332199 1
0.118479650890588 1
0.555431582873322 1
0.538973490503331 1
0.397739236976763 1
0.161266126624165 1
0.560811393880534 1
0.641363254166941 1
0.783828422682848 1
0.34366647057346 1
0.690817837361881 1
0.226114087145987 1
0.385546029450795 1
0.497307648959047 1
0.32658636537431 1
0.0769104607768299 1
0.210720581974939 1
0.386988454813425 1
0.391688213026284 1
0.194062825192945 1
0.337891256097659 1
0.0167800586638296 1
0.434655828695011 1
0.0866506542569573 1
0.360587384217214 1
0.227809486911594 1
0.554658113052047 1
0.373978375686707 1
0.544614769409268 1
0.0915534579797774 0
0.615645916673802 1
0.554744359968784 1
0.314634771674625 1
0.371047686671867 1
0.729412568151139 0
0.488422606272295 1
0.417655400130646 1
0.28994748742273 1
0.401752250448459 1
0.213290505536252 1
0.469779437057614 1
0.653948263277383 1
0.177305256818871 1
0.236263571253126 1
0.331129870656258 1
0.205801823737236 1
0.65917081653638 1
0.212987458447162 1
0.425146889457584 1
0.687363043815536 1
-0.143609956515957 0
0.397090881517044 1
0.600160796718137 1
0.273749851960073 1
0.462284619043592 1
0.523465359807295 1
0.504293769201362 1
0.0128344630280545 0
0.0364862317620255 1
0.823884539079068 0
0.495316266653963 1
0.295815440744144 1
0.233564546119781 1
0.540586176760509 1
0.72597775601932 1
0.375019562515376 1
0.378903267179345 1
0.0717365664682046 1
0.411830598820165 1
0.288886179081761 1
0.173144935097721 1
0.398062999867285 1
0.368146948159623 1
0.769066627076163 1
-0.122386435145979 1
0.831764839385111 0
0.35957529601583 1
0.254702226734524 1
0.641231566951228 1
0.536300516801978 1
-0.0689607015239052 0
0.495828532985738 1
0.456526358890589 1
0.288983628198513 1
0.522657090602444 1
0.360217166890383 1
0.315168948809178 1
0.457216511468628 1
0.417833742893045 1
0.0311384211032463 1
0.042268333224308 1
0.104389421198736 1
0.216978502191896 1
0.851492785371545 1
0.339697109903083 1
0.410194732541224 1
0.027408448152228 0
0.288509614566205 1
0.585292811377001 1
0.295018268037514 1
0.179727026129946 1
0.169137213711206 1
0.0632992668999158 1
0.877859994076199 1
0.412398269925958 1
0.330085671433369 1
0.37154102965532 1
0.555488832456053 1
0.316691333650096 1
0.304640695670909 1
0.777960049785179 1
0.501581621614892 1
0.558468785530252 1
0.323772999993172 1
0.616977342075954 1
0.22793475313853 1
0.575709157286888 1
0.420587487119591 1
0.259936318668632 1
0.474867441840808 1
0.363883146023245 1
0.423438547705061 1
0.682874200739895 1
0.506191035466838 1
0.434332291265085 1
0.271306832592465 1
0.266138283513722 1
0.604820045148161 1
0.463807016566941 1
0.385662812505877 1
0.716634856707193 1
0.487130849755738 1
0.460127402832264 1
0.377123376760879 1
0.251731018932018 1
0.410913287473248 1
0.705036764974802 1
0.228686181176172 1
0.483501633945641 1
0.34640405435239 1
0.653980362518841 1
0.462986733472104 1
0.588530133328158 1
0.510976990476191 1
0.449160622746453 1
0.658415438768409 1
0.358265154240607 1
0.667028725642645 1
0.578104080283423 1
0.431553970050581 1
0.429273390870568 1
0.435891265671819 1
0.354781792364109 1
0.379062983677849 1
0.336332181201265 1
0.15740009863715 1
0.490254450749899 1
0.352327968042327 1
0.613418765119579 1
0.696576943575713 1
0.292719853017582 1
0.289022933369336 1
0.467365534111914 1
0.198245252697674 1
0.20514964490722 1
0.113829028894413 1
0.690831952869341 1
0.368892150767879 1
0.200172747816197 1
0.510996599594149 1
0.471985694919931 1
0.411645697373686 1
0.539410994409568 1
0.441999420148175 1
0.0676975602518775 1
0.244646039062519 1
0.78140561375009 0
0.490547433571788 1
0.190222479047163 1
0.379936242513364 1
0.458503660275727 1
0.450536965739164 1
0.459337755961561 1
0.247014553312321 1
0.156044044589011 1
0.368929452604969 1
0.565721501591318 1
0.394644483692564 1
0.163426005917015 1
0.485437089137391 1
0.52207136232652 1
0.530693771319563 1
0.446404835521217 1
0.552267407483426 1
0.420245726607733 1
0.356519048505256 1
0.283891142729224 1
0.175159711048473 1
0.188519512625228 1
0.302248734403211 1
0.545184082509342 1
0.34443383128108 1
0.486198283333831 1
0.638877453319677 1
0.560133591506355 1
0.461072316318739 1
0.458565836089936 1
0.167636598909281 1
0.59135956089159 1
0.5063858044629 1
0.219858725780177 1
0.687061800172359 1
0.673845879533447 1
0.21202780580962 1
0.465480421188717 1
0.30124982192682 1
0.361936843847734 1
0.392851084334797 1
0.369425289712678 1
0.017337263134384 0
0.3275768693752 1
0.0803269775856131 1
0.649247349466211 1
0.336740171956925 1
0.828751637336463 1
0.220763250043909 1
0.0101985504330143 1
0.696814514619085 1
-0.00172850195029562 1
0.52854567799426 1
0.480780111830713 1
0.560152454225662 1
0.068005033088284 1
0.540777346698745 1
0.75390389093951 1
0.610266607742635 1
0.700691538686352 1
0.114368815004798 1
0.233532198875494 1
0.337674588224598 1
0.614097420829689 1
0.992086687231672 1
1.16432773703224 0
0.465736347142718 1
0.582612005409452 1
0.69967143450747 1
0.399357799184002 1
0.353591927943614 1
0.272118323016373 1
0.488334161541839 1
0.508018891885347 1
0.65390777542128 1
0.446928123051642 1
0.608077003577401 1
0.1536413373862 1
0.248922572420977 1
0.440621067964852 1
0.00515343611976909 0
0.408991792261138 1
0.525899154047044 1
0.200326496194769 1
0.133170432303847 1
0.656649174309906 1
0.231215165268577 1
0.95780306056072 0
0.547163946901309 1
0.436063292829267 1
0.157704494528921 1
0.391051660137957 1
1.15163363810139 0
0.316285193177397 1
0.746028453717642 0
0.554458136464786 1
0.381826857652519 1
0.346826265386603 1
0.0874231613684429 1
0.508852881118409 1
0.261943550722575 1
0.0226701952673126 0
0.83714112805035 0
0.353212155421093 1
0.46412997732219 1
0.0748965645354292 1
0.516430880783318 1
0.535299293790815 1
0.567387906616773 1
0.639704522265627 1
0.498926450945546 1
0.315302797264193 1
0.249742936512616 1
0.219171188460624 1
0.689745939398912 1
0.297268492838885 1
-0.0871195121212981 0
0.471132846364744 1
0.472447150237096 1
0.475463574872107 1
0.352305097899352 1
0.361658796885157 1
-0.246296054387166 0
0.637408679332159 1
0.540922394461504 1
0.458554195968206 1
0.213761903353044 1
0.395684386892568 1
0.588325834885314 1
0.555264371703946 1
0.453177585166054 1
0.135729777841982 1
0.587822565029632 1
0.400005267588384 1
0.408034260002922 1
0.305900960191196 1
0.461951746196613 1
0.557380290847498 1
0.386077711624584 1
0.0597122855033623 1
0.63393155054503 1
0.378970503907403 1
0.139646082290184 1
0.688732567908835 1
0.0817910442253477 1
0.430317797353826 1
0.691975426462518 1
0.484641736362779 1
0.312673417346812 1
0.0486643691024105 0
0.252576952165955 1
0.746588386234905 0
0.124203736562463 1
0.47555355595621 1
0.446061455453577 1
0.538848501410908 1
0.586590774885317 1
0.618451355493417 1
0.484672320517703 1
0.212353359808767 1
0.238101834843037 1
0.591367952344528 1
0.652988571339317 1
0.188708132794233 1
0.472422262463952 1
0.20235622568626 1
0.407662423941345 1
0.087339474136783 1
0.713019207415864 1
0.316961594493191 1
0.324702071744543 1
0.364559373847289 1
0.263331528750341 1
0.745701442490953 0
0.273504595259113 1
-0.0764472868046396 0
-0.0275368234065614 0
0.585478349455996 1
-0.0581399524271743 1
0.123849383293834 1
-0.0522350599603112 0
0.561127109743014 1
0.623949046145937 1
0.497332811902707 1
0.359337701942357 1
0.630997911519127 1
0.585142252161519 1
0.308145167241988 1
0.196281968227939 1
0.119457873310635 1
0.260484385734252 1
0.264138132466867 1
0.830753132449959 1
0.329029804399224 1
0.587890472876528 1
0.136695641083626 1
0.515581552462331 1
0.446316504862209 1
0.180302383146112 1
0.393939417523615 1
0.240990950599959 1
0.50053154792385 1
0.484113346344132 1
0.414730909552774 1
0.765715866221622 1
0.64089711928836 1
0.446284761644629 1
0.139134986908085 1
0.314495314111856 1
0.275097373558989 1
0.021177827914146 0
0.304346840209536 1
0.120068879617866 1
0.612033485931919 1
0.390083029281426 1
-0.0442485429355632 0
0.649133290429813 1
0.424132226199948 1
0.508365978329197 1
0.763798843573241 1
0.301963708282972 1
0.539086047483786 1
-0.0149444252457411 1
0.299364419408624 1
0.462253828458397 1
0.117387716624458 1
0.392129337533262 1
0.265099392893592 1
0.577280336697222 1
0.17700095162631 1
0.307087728531445 1
0.272073091968705 1
0.49386246043128 1
0.305685523671453 1
0.162761085865247 1
0.430112257510201 1
0.00842824269159844 0
0.47880621500637 1
0.172632091040626 1
-0.0698278486546869 0
0.426890768077831 1
0.39516744471564 1
0.152193896548545 1
-0.0805193765203136 0
0.398131394003574 1
0.265524753317232 1
0.645761622252937 1
0.118051195333753 1
0.493675595471522 1
0.161908265498102 1
0.632927457095025 1
0.348257578773447 1
0.742318117537053 1
0.178363197427597 1
0.349481221323058 1
0.0927051111671686 1
0.603594792602693 1
0.373848211321293 1
0.642794740941109 1
0.721264709118156 1
0.408318897490681 1
0.300379795695313 1
0.529577011986559 1
0.459754776225727 1
0.432658689050365 1
0.0212271392060901 1
0.804926638660143 1
0.522485332667966 1
0.291239375916354 1
0.213652081153227 1
0.244792669219368 1
0.551333241911088 1
0.333297070654728 1
0.498082259755507 1
0.756233196264546 0
0.240021041580791 1
0.281729506372277 1
0.12872969311077 1
0.133106084009455 1
0.365550223403213 1
-0.0286318027954555 1
0.502244547749661 1
0.631465551653653 1
0.218996895094371 1
0.408235120620408 1
0.841628894528211 1
0.566307699634607 1
0.104147407277708 1
0.341650056874697 1
-0.123314697725249 0
0.533559339398148 1
0.410919069980193 1
0.502923686667669 1
0.506916864686257 1
0.535085019118936 1
0.104345220032107 1
0.162379157405927 1
0.453605209356309 1
0.71980415411419 0
0.642936040179867 1
0.715946770873961 1
0.526742474161507 1
0.661426892125444 1
0.541272097049905 1
0.377842309900071 1
0.612514977120036 1
0.276230875526447 1
0.760155464158358 1
0.70969767867935 1
0.393612428319772 1
0.387255217297363 1
0.262893846242506 1
0.512655591583469 1
0.0300441226835754 0
0.73189739749502 1
0.620805131457667 1
0.555686452579994 1
0.188114629265213 1
0.334228525309566 1
0.52510616973341 1
0.500436207421933 1
0.334024357195114 1
0.996270464984308 0
0.276616196513895 1
0.358070828716582 1
0.147416798098811 1
0.157831970996777 1
0.150245998548502 1
0.98603936825261 0
0.239962314426301 1
0.345882878975912 1
0.481327640907578 1
0.193128529156887 1
0.336358336911638 1
0.463907049390877 1
0.344255292065027 1
0.177337775645361 1
0.375698836848268 1
0.622903606712331 1
0.773867205723088 1
0.237691802467514 1
0.327871974492183 1
0.176504416494922 1
0.551631721337017 1
0.680048624383212 1
0.331301488684465 1
0.520726600512978 1
0.112651775519658 1
0.344194213608503 1
-0.0210546383894289 0
0.570572938419175 1
0.375922306136481 1
0.632057426438459 1
0.355031998626122 1
0.441652207583954 1
0.103685692327941 1
0.779860510471999 1
0.518639470125062 1
0.387161068142213 1
0.0269951527470388 1
0.578226596557729 1
0.582398402728272 1
0.37816522792798 1
0.149898487917223 1
0.51719374732488 1
0.13471384673634 1
0.414393895807209 1
0.288267678706339 1
0.667874228086192 1
-0.132039488616571 1
0.469798771585439 1
0.785997930783628 1
0.28396011708505 1
0.627947687158955 1
0.267285998897119 1
0.344844595817495 1
0.492362017841525 1
0.428456972961561 1
0.47326788060132 1
0.22879651891843 1
0.478213306468339 1
0.838338596212435 0
0.402118036890588 1
0.309002763448881 1
0.387548281254311 1
0.388068166438371 1
0.900650457281535 1
0.316046901915216 1
0.449015899926293 1
0.593920237249927 1
0.484472944067435 1
0.185461599257999 1
0.195664433784228 1
0.571248901880256 1
0.389873401201415 1
0.40754268339665 1
0.756332707796923 0
0.287930220863578 1
0.510812134835619 1
0.115375779869712 1
0.133845738046581 1
0.293072717635934 1
0.452179583183442 1
0.343252582172711 1
0.470327199492756 1
0.781681733621154 0
0.39209074964296 1
0.0240797738727278 1
0.166601836551773 1
0.69119906738344 1
0.511039022255485 1
0.597793823675881 1
0.531092301036872 1
0.685647163893445 1
0.15867174725575 1
0.380901575777082 1
0.396711233124128 1
0.049301524512242 1
0.967298240819059 0
0.034808674971939 0
0.52916736542057 1
0.48769300527425 1
0.0997621668214295 1
0.596315486644133 1
0.626436491938175 1
0.750852272049271 1
0.332951161127038 1
0.54158155801756 1
0.527024626722368 1
-0.185016137283163 0
0.288660020595277 1
0.415556135152402 1
0.306508579063572 1
0.117274599299569 1
0.324027770633721 1
0.443322019570525 1
0.582759591594923 1
0.365215436040021 1
0.512934331531693 1
0.154461315491342 1
0.745140833100598 0
0.0177068932938199 1
0.478983492176872 1
0.647379178356584 1
0.331206556970683 1
0.686847901386303 1
0.0966810541030599 1
-0.181624021165157 0
0.855053208366939 1
0.934217818366198 0
0.134060166190948 1
0.54755952362323 1
0.734762683643194 0
0.210467850823004 1
0.335173503524917 1
0.406722383802024 1
0.118587287232967 1
0.497023500709273 1
0.429753551562265 1
0.506788485409931 1
0.103838961579762 1
0.381588511409767 1
0.140694787068844 1
0.107770923069443 1
0.518647308873378 1
0.386630668720214 1
0.343335623108242 1
0.522533454269452 1
0.453564651378658 1
0.378286697646522 1
0.390999634209138 1
0.317315016591882 1
0.33646946164789 1
0.565911552438267 1
0.170616381335036 1
0.296552478721073 1
0.0731230676433935 1
0.585070953384316 1
0.485966374571485 1
-0.0413164259992094 1
0.413710747487748 1
0.507661863734433 1
0.68720308250037 1
0.599538297070046 1
0.349312754907481 1
0.530099701098973 1
0.552101883640328 1
0.3532993758022 1
0.550101305752554 1
0.119230676057175 1
0.535116478498316 1
0.433746952864804 1
0.255832104004123 1
0.287918465064742 1
0.788643227987935 1
0.325224202173779 1
0.00981142649392806 1
0.308488892412632 1
0.583831980724905 1
0.508859813254388 1
0.465139764039672 1
0.368065626712846 1
0.477462687397605 1
0.423021866074136 1
0.479434995505723 1
0.297166518995238 1
0.886307018990532 1
0.448777438949853 1
0.821950668506498 0
0.448590904668063 1
0.236425082561827 1
0.314541564458447 1
0.256516749151313 1
0.546797555752264 1
-0.271285200746064 0
0.595404712177606 1
0.154620699671093 1
0.485045301945265 1
0.078631638749085 0
0.284458654553853 1
0.554458699651688 1
0.427338032661891 1
0.403516997970935 1
0.095121541924899 1
0.679038479207431 1
0.182009434449964 1
0.126455828792078 1
0.232823002271391 1
-0.0475309189922057 1
0.399041133010634 1
0.978710319614027 0
0.378831755468398 1
0.569485525505882 1
0.485923144719188 1
0.291247783402169 1
0.396316835219965 1
0.14998397982473 1
0.497752947254644 1
0.436523202993352 1
0.0461710834621681 1
0.283059436886038 1
0.514410022318657 1
0.480576659245062 1
0.774078082663701 1
0.633549723974264 1
0.520792458731802 1
0.549090966846725 1
0.366223500702431 1
0.0301596634301488 1
0.538026596022325 1
0.194995191744125 1
0.265264085946992 1
0.000456527535266234 1
0.0199329290756898 1
0.328396172223191 1
0.913734808167086 0
0.106848819986656 1
0.543617855758077 1
0.488227203855388 1
0.228238607736649 1
0.189496301367824 1
0.198954947396921 1
0.419631295373938 1
0.371010740119112 1
0.0930063307174689 1
0.141328001312311 1
0.773717705806022 1
0.423017892731319 1
0.45479832705844 1
0.134598347475543 1
0.507741338047924 1
0.522738230793063 1
0.467038501734117 1
0.408954123226865 1
0.446805582286417 1
0.672924214690216 1
0.509449459798702 1
0.406965782206041 1
0.398798022870086 1
0.321659077274975 1
0.395388834307642 1
0.381471638045404 1
0.548569082980864 1
0.226845354544143 1
0.709181980932897 1
0.360008593400997 1
0.335140908124968 1
0.360111077459661 1
0.285323871895688 1
0.0802602935448154 1
0.764239314275059 1
0.280498367588753 1
0.194740139254244 1
0.106639684284679 1
0.246137959262797 1
0.821810584202057 1
0.478765842843503 1
0.103834359374463 1
0.575227672642915 1
0.48640267990976 1
0.441638537356506 1
0.174206206373577 1
0.498104980297597 1
0.282638733833134 1
0.523344864039869 1
0.176940812694415 1
0.856633047455747 1
0.503190974666465 1
0.761155547171062 1
0.381661387397866 1
0.523767071833017 1
0.162336071637216 1
0.231181351361042 1
0.295541410657538 1
0.010894420681767 0
0.15367924972298 1
0.743970287568232 1
0.0801938666873041 1
0.606764756091994 1
0.550301649794219 1
0.545792584437103 1
0.48459879902058 1
0.309232031792729 1
0.684640059848044 1
0.511699610918641 1
0.0741728814438846 1
0.212944535036632 1
0.415097542037254 1
0.388982667134796 1
0.361099106042099 1
0.116817422715892 1
0.479336006365902 1
0.475232532402475 1
0.0504556693970225 1
0.469954111714837 1
0.470515177521791 1
0.561530686119447 1
0.627786502457614 1
0.353043203693497 1
0.462384090636893 1
0.0640084471984383 1
0.344780772162097 1
0.37790348174648 1
0.198811325485788 1
0.601928161663488 1
0.831697537870468 0
0.546804774788431 1
0.952415784298854 0
0.321557994871211 1
0.486232282969087 1
0.637709549551622 1
0.498355891953451 1
0.582232894388699 1
0.438968574494287 1
0.40697945874597 1
0.170039523826571 1
0.203223473942273 1
0.536785013114139 1
0.480359233568683 1
0.0117866236648441 1
0.436398619130812 1
0.351443799498577 1
0.741421340307627 1
0.415103028920046 1
0.545754761426315 1
0.459849719154555 1
0.54259635196416 1
0.535239324083871 1
0.846830783008933 1
0.196778405854491 1
0.389777383366771 1
0.600865146610514 1
0.316471468265782 1
0.527074291502046 1
0.376689009051626 1
0.2702022405009 1
0.812681864249544 1
0.491302049640283 1
0.629945847266735 1
0.537185008228265 1
0.809010797530405 1
0.253507566375005 1
0.300694654099692 1
0.267446858240099 1
0.662442863547157 1
0.378245720038932 1
0.512357333797114 1
0.167083311031759 1
0.311953429472493 1
0.136688872285677 1
0.366379704249728 1
0.21831712817874 1
0.446958799618913 1
0.252287432646177 1
0.303239155846489 1
0.406110623614011 1
0.606046637002214 1
0.301637189093098 1
0.413204679352297 1
0.512110325509954 1
0.252868785028115 1
0.0247352687890659 0
0.161700134791987 1
0.357320170505848 1
0.235506606655931 1
0.134963631596121 1
0.308660886054711 1
0.650207351574006 1
0.674208578201544 1
0.476644757739534 1
0.431516899635838 1
0.577827272447696 1
0.564322646751964 1
0.337520001238349 1
0.657584308786915 1
0.938272938661112 0
0.571534681346785 1
0.654797384712561 1
0.965886183084705 0
0.283694588934317 1
0.526184685776446 1
0.261580069026174 1
0.563345511034383 1
0.222038584983609 1
0.136439332316793 1
0.385135654006264 1
0.165118391373607 1
0.329665450295709 1
0.701639190828827 1
0.644563186525501 1
0.0438208539123372 1
0.543093301383218 1
0.26746374487835 1
0.236399667948515 1
0.240764914026522 1
0.151858648255513 1
0.27001223469053 1
0.638673618364663 1
0.646802903503238 1
0.0711691232801248 1
0.832802573445413 0
0.208689370579555 1
0.17403273819755 1
0.428175495815584 1
0.72020738892115 1
0.576424935596915 1
0.366930630766438 1
0.52131340912017 1
0.392886527376244 1
0.463217358061806 1
0.419915500422373 1
0.496404607702453 1
0.634469985690592 1
0.295176937693504 1
0.295728368506047 1
0.604289850046606 1
0.402026538192235 1
0.0594884066049849 1
0.253412589505739 1
0.340127395803234 1
0.641971614278153 1
0.492911863221976 1
0.419294471650152 1
0.231882197035132 1
0.161445777675833 1
0.300896458400692 1
0.40843129687872 1
0.238148626993158 1
0.559537458879989 1
0.666671071218602 1
0.687845855441466 1
0.732199635881898 1
0.348556338730619 1
0.385495588443835 1
0.255565499887533 1
0.579915268449507 1
0.821727663976119 1
0.0984583459800994 1
0.349228001715481 1
0.506576165280723 1
0.194995956071932 1
0.17712003993163 1
0.720799784969955 1
0.38660433302233 1
0.192878452283802 1
0.0994066677103385 0
0.408724710921781 1
0.931891440957213 0
0.261591468492396 1
0.192031592113602 1
0.505620701940792 1
0.560336469228468 1
0.149323388009001 1
0.491667836030887 1
0.767131733454322 1
0.523850004186423 1
0.431506639835324 1
0.106501243841187 1
0.343784425206075 1
0.336651994971361 1
0.277536863434356 1
0.20237747244197 1
0.753706030519663 1
0.213768687559708 1
0.585693687579066 1
0.389162154065965 1
0.0416107858690977 0
0.315336038778576 1
0.0762444279792649 1
0.748329051087093 1
0.543953859093732 1
0.311614136152744 1
0.235967197942783 1
0.120420103781495 1
0.493242029730709 1
0.751176790644006 1
0.563990602610827 1
0.782851042241226 0
0.448371187474885 1
-0.0668633528370215 0
0.233098274639466 1
0.317676524027532 1
0.263025287760726 1
0.552442731605526 1
0.311453907148287 1
-0.302732058803418 0
0.00555269325255393 1
0.382217571916744 1
0.518024082949136 1
0.577827776381332 1
0.489664123246024 1
0.407052901771519 1
0.583801425364845 1
0.392872201762602 1
0.664666936811355 1
-0.00912413217428022 0
-0.176583000868093 0
0.275389727809808 1
0.376154984173572 1
0.157810136787643 1
0.241910009458087 1
0.389553085867374 1
0.287713265988833 1
0.286523784353914 1
0.413784456106398 1
0.682454294179781 1
0.586913382176791 1
0.364581087675872 1
0.659650833838713 1
0.526304901989678 1
0.0193998172343687 1
0.219468463449069 1
-0.00200993582892248 1
0.0642801208675942 0
-0.00103039175473579 1
-0.0830993020855473 1
0.118647952018888 1
0.447825201856496 1
0.155191430798826 1
0.685219959664818 1
0.248178139782339 1
0.534486677924346 1
0.224245015724446 1
0.699879276529979 1
0.134407285179583 1
0.219299694805376 1
0.281406271515905 1
0.178794357409572 1
0.462439679759804 1
0.472885542571508 1
0.247554260883395 1
0.292492543991228 1
0.360600012364162 1
0.588542716448111 1
0.626598272892379 1
0.611879092984512 1
0.564860855482709 1
0.512250265679623 1
0.732048334498811 1
0.666170241641529 1
0.849091395625663 0
0.41109729612458 1
0.279374072032802 1
0.386047769385719 1
0.361018978112595 1
0.442574312848087 1
0.460939602013214 1
0.578836377613971 1
0.499171089012261 1
0.262585703602115 1
0.251558338041732 1
0.594651538356346 1
0.444813873894082 1
0.0624330333195019 1
0.377997228262354 1
0.273835423187362 1
0.12019563068595 1
0.23065051605986 1
0.150899561088683 1
0.0511144191538442 0
0.248794423364046 1
0.363928460877844 1
0.272439364264195 1
0.282466104312885 1
0.471884627677777 1
0.798228240475471 0
0.0661387340501525 1
0.412705390810583 1
0.488354091470105 1
0.118911284734689 1
0.267682965942952 1
0.621201916481879 1
0.127445337612322 1
0.264275576629633 1
0.572453430220402 1
0.406363227560221 1
0.414509337792378 1
0.143944809339834 1
0.279644738962749 1
0.501316414562481 1
0.563918730657207 1
-0.0159208818100759 1
0.364422383583663 1
0.20267146508854 1
0.518786560073262 1
0.30687954249766 1
0.523587893849753 1
0.486273473700418 1
0.785411054810025 0
0.336323098172659 1
0.245399020640173 1
0.234005853570641 1
0.566518185663566 1
0.127035708409249 1
0.0556760193924803 0
0.525988545828604 1
0.288215511872234 1
0.378509521120264 1
0.415655264970963 1
0.862521624261375 0
0.325332186332719 1
-0.128207059086206 1
0.374851430920449 1
-0.271481370480801 0
0.0768645984960403 1
0.329595987825024 1
0.463413337599351 1
0.445471080394209 1
0.65013068943589 1
0.149328137579119 1
0.344557196037115 1
0.553961167838533 1
0.314891134613299 1
0.654421545786681 1
0.183855893875571 1
0.403702009868586 1
0.678322755922424 1
0.464452242232946 1
0.386314502084748 1
0.269259224630344 1
0.505062776189042 1
0.533495821563943 1
0.817483302708781 0
0.311164178476315 1
0.554662397496385 1
0.788101036800647 0
0.712394071982984 1
0.476145847671448 1
0.620399401407421 1
0.518862409659009 1
-0.0814341384818317 0
0.463427945578657 1
0.629276524933466 1
0.816576864566197 1
0.451738162576927 1
0.394104349992662 1
0.378803136810582 1
0.382194208936929 1
0.604627808718275 1
0.412953780121217 1
0.457857139911597 1
0.639345176637679 1
0.721881190976671 1
0.599457661531064 1
0.820043277823504 1
0.192597329958195 1
0.619660921428046 1
0.616475270954187 1
0.619158802004825 1
0.426046791908446 1
0.638335196710649 1
0.821493588944947 1
0.551075130894417 1
0.391352920131191 1
0.231622593755841 1
-0.232456044312919 0
0.403200721674049 1
0.51292424430697 1
0.350775108679774 1
0.106704924033224 1
0.220584795708949 1
0.444555447226881 1
0.0599083042197109 1
0.330126445783619 1
0.33856169085399 1
0.34150107085858 1
0.154460759565668 1
0.44070685078461 1
0.570797888127087 1
0.222689547387336 1
0.756103323918166 1
0.626488226856866 1
0.691136613294626 1
-0.0373486121241434 1
0.905498513691047 0
0.271935828898387 1
0.708522086556138 1
0.140434924289113 1
0.623031171509482 1
0.219358796926637 1
-0.0947995908123204 0
0.329683221055247 1
0.538173275543303 1
0.584456939872609 1
0.915550302441851 1
0.884982331864661 0
0.377589785566316 1
0.426639464234126 1
0.936474093218587 0
0.484245732808186 1
0.29388722234002 1
0.477980727039132 1
0.582424110065999 1
0.552146824065396 1
0.403058691424227 1
0.500211037795955 1
0.498035115302455 1
0.0723691691651169 0
0.521282921383565 1
0.479798163241052 1
0.0647191818591835 1
0.0462857608126886 0
0.716267637909017 1
0.348378666183293 1
0.305843790635601 1
0.160595173711522 1
0.114626910895093 1
0.746005100352341 0
0.607203619600831 1
0.386981418946545 1
0.698557531734527 1
0.345469683292728 1
0.478905160340664 1
0.580912470313338 1
0.637890733628474 1
0.685315943891894 1
0.605040272733799 1
-0.00556987632645928 0
0.324766599434466 1
0.584476654700243 1
0.274517694141804 1
0.790531702500163 0
0.6660543475455 1
0.478594306862768 1
0.662236687844467 1
0.693792924689295 1
0.575477756909736 1
0.449005346100161 1
0.374048581342339 1
0.392304068144473 1
0.376380481887539 1
0.0321916468798322 1
0.308646228189279 1
0.0542064792916784 1
0.0964963308757146 1
0.207276415827181 1
0.465617647501414 1
0.4290855217841 1
0.229790704768128 1
0.0280029589059189 0
0.454281797443159 1
0.503474388074372 1
0.291694215169453 1
0.0354017003296793 1
0.406898391256724 1
0.449194505465229 1
0.779711382677939 1
0.194827530307483 1
0.743173576819007 1
0.718631113068607 1
0.238286209842104 1
0.341957367655741 1
0.321609558225478 1
0.224458471239377 1
0.437554450252571 1
0.349533981622874 1
0.448529949449182 1
0.609132493060547 1
0.512417673859478 1
0.473307549620132 1
0.38820904191895 1
0.415712293968776 1
-0.0632694154028474 0
0.214541372462395 1
0.247904673331193 1
0.238599197576597 1
0.278338749212229 1
0.522141880356135 1
0.349706670458694 1
0.220606499349688 1
0.197018880390144 1
0.484880561420572 1
1.04178279006473 0
0.438951532984264 1
0.406639993381524 1
0.332195794018399 1
0.457074724695107 1
0.37981906851719 1
0.358733133248915 1
0.520902302122316 1
0.256851929446026 1
0.22834639884519 1
0.373712078719533 1
0.270485734834358 1
0.631360715280185 1
0.374711577534186 1
0.33565731121063 1
0.547264294339841 1
0.153382661977286 1
0.640647044636979 1
0.292618222531516 1
0.669455765458384 1
0.49403527051474 1
0.14436717972383 1
0.566390889242746 1
0.196311304333827 1
0.208437443783743 1
0.126224567794942 1
0.155280949909173 1
0.12621536024505 1
0.711807630452008 1
0.211196033881403 1
0.750468838859235 1
0.752751054173527 1
0.404028541216993 1
0.235625847160114 1
0.210882389101064 1
0.645450312493469 1
0.37669450755026 1
0.661377390771332 1
0.612742231572671 1
0.2603680007911 1
0.020375255227481 1
0.188120786708462 1
0.121180395078397 1
0.471596241548702 1
0.224914181068091 1
0.424816802148914 1
0.529978180247294 1
0.43879497596596 1
0.0330974803744226 1
-0.15814574087001 0
0.318082862978323 1
0.219635136424412 1
0.476987793570208 1
0.513888823270397 1
0.593465475283242 1
0.456260774960822 1
0.405663611680046 1
0.306865876550929 1
0.751850045184428 1
0.641200647332809 1
0.468914832690191 1
0.337673750632046 1
0.080392899960074 1
0.079608448284424 1
0.227254609820149 1
0.472612023639617 1
0.703303433444492 1
0.438036006850575 1
0.527616766954102 1
0.558223891484942 1
0.363441141519197 1
0.182161049964899 1
0.431030169627204 1
0.124847841201903 1
0.386884694813942 1
0.508808321408457 1
0.429392023148525 1
0.457870397392328 1
0.326118071929203 1
0.466703101945924 1
0.684508923895781 1
0.0943039798591965 1
0.61247856721685 1
0.194456763547547 1
0.527688508011814 1
0.272204246431824 1
0.401882682269164 1
0.135990110677642 1
0.221332427635014 1
0.0658668335582372 1
0.232876886853488 1
0.571345576054947 1
0.0884225550493385 1
0.204572760426016 1
0.337397078918401 1
0.786684061350302 1
-0.160487995437486 0
0.508883461136606 1
0.264097094525473 1
0.599889555801078 1
0.342729732089044 1
0.501979920055974 1
0.551041382255584 1
0.269616287625837 1
0.13900329129222 1
0.187091287055938 1
0.640629441117106 1
-0.0425272512961206 0
0.587251035287326 1
0.550709862252592 1
-0.10735715244932 0
0.594591707670274 1
0.311551002130191 1
0.430010532225996 1
0.316981844486536 1
0.393216946309665 1
0.418682526339153 1
0.799844286057803 1
0.0834289450706799 1
0.0834004419940706 1
0.408928040502019 1
0.204276923691139 1
0.438960818128464 1
0.216922882046591 1
0.658709164602908 1
0.210436330429467 1
0.75981649546019 1
0.0640344410190904 1
-0.226598948643818 0
0.209971913122551 1
0.528275375296987 1
0.717169091175851 1
0.216289918353312 1
0.0240103413824681 1
-0.152560156507747 0
0.141061300751634 1
0.543936654812594 1
0.560764550325679 1
0.375542241886015 1
0.523228363568715 1
0.376876813736525 1
0.682213906052712 1
0.69948366849151 1
0.335680084699206 1
0.256004596029492 1
0.213846688587498 1
0.27048701469385 1
0.114928626825036 1
-0.156756976468817 0
-0.104306314558502 1
0.508619728112361 1
0.513852233286137 1
0.172953338394807 1
0.446982169138705 1
0.681442995891619 1
0.299965717821112 1
0.282209556626075 1
-0.00235150860215734 1
0.599174648423029 1
0.328012659509089 1
0.49089606616029 1
0.369097078722453 1
0.657533609682036 1
0.270805876365288 1
0.152642898217387 1
0.301987811799638 1
0.580514491970455 1
0.758380740526641 0
0.556704560317412 1
0.582314636110893 1
0.605264737796078 1
0.496937416462515 1
0.407462844643326 1
0.384384580945386 1
0.181442967241101 1
0.391801796026068 1
0.546571291632886 1
-0.148079339359955 1
0.270864830290571 1
0.413713116908804 1
0.472968381156132 1
0.150919872276876 1
0.680012045108829 1
0.143633800127938 1
0.695190474830522 1
0.381522417505181 1
0.470067111403038 1
0.393430462080032 1
0.513350176324018 1
0.549729389325776 1
0.130675191677496 1
0.358286701193856 1
0.0809906928185234 1
0.285564752005035 1
0.657408557615682 1
0.686102358896098 1
0.322523234769644 1
0.424238316172443 1
0.744116072921504 1
0.273467321844773 1
0.709814205503257 1
0.212603360602104 1
0.375425055610017 1
0.56236023394782 1
0.429744814648866 1
0.927424183211387 1
0.490488747873535 1
0.22782890381676 1
0.376887192373043 1
0.213180638766107 1
0.458525429542535 1
0.330717943842498 1
0.521118937403965 1
0.446173101252833 1
0.446758105960348 1
0.319865141256577 1
0.348889644798913 1
-0.111741866752328 0
0.407216157308245 1
0.48801600643868 1
-0.027134216344428 0
-0.0158484209576422 0
0.535438033275218 1
0.587565373870739 1
0.417370372811135 1
-0.0673437603892952 0
0.462260411591129 1
0.41604521795369 1
0.621478467502867 1
0.573754588579822 1
-0.128883134072063 0
0.125042145709168 1
0.410949516324147 1
0.440276752265052 1
0.701938977511847 1
0.348081990027347 1
0.488755234434291 1
0.35949268468837 1
0.351802664179931 1
0.49084261034874 1
0.399120891707443 1
0.768694861870215 1
0.714829375123667 1
0.284319283903211 1
0.156715608723583 1
0.199778132652254 1
0.220941485659243 1
0.47524344740654 1
0.369166141856445 1
0.676971981792665 1
0.239037606067026 1
0.521204310818404 1
0.725482767758661 1
0.0399172540609501 1
0.133888883437768 1
0.819575806467077 0
0.295415471656105 1
0.57562220661456 1
0.796450332465932 0
0.437096888691547 1
0.457117293714221 1
0.446233045705717 1
0.191038432548227 1
0.53061921923287 1
0.374435612870687 1
0.518878365562663 1
0.505850354943231 1
0.371956479502106 1
0.425611701694774 1
0.462333580073342 1
0.126903851730781 1
0.165995790679593 1
0.0826037974848515 1
0.643742093120713 1
0.412009648531268 1
0.143023099640877 1
0.131196805826402 1
0.144706412566198 1
0.470046913951923 1
0.515070670070749 1
0.750645923731697 1
0.463519899422109 1
0.460563929719296 1
0.636472747772636 1
0.205895290338092 1
0.499931160980829 1
0.302487632565695 1
0.486192636890338 1
0.585840683250854 1
0.301656847842743 1
-0.0920066584729195 0
0.370321840582646 1
0.286764837996155 1
0.309298904435134 1
0.275836410110568 1
0.332809927920179 1
0.34148601845531 1
0.202689563723821 1
0.0362872018169781 1
0.420332152308277 1
0.350409591609505 1
0.489155704416026 1
0.602038447529642 1
0.593428767733852 1
0.715129222854602 1
0.434213446957691 1
-0.0918477195649582 0
0.425615775249699 1
-0.00505367914265689 0
0.48522633345953 1
0.339569585946421 1
0.463686385567823 1
-0.0258323628315633 0
0.567999319849479 1
0.39709795947791 1
0.605327966129811 1
0.689860427662631 1
0.466569491349798 1
0.690598294893153 1
0.385558206464073 1
0.425820312787035 1
0.286281270252462 1
0.484394479732988 1
0.51962110859692 1
0.506719603648851 1
0.632538230597544 1
0.530061088417754 1
0.324564604734806 1
0.0593494051201382 1
0.0466160491280907 1
0.555871563771582 1
0.0369773582833386 1
0.221764059532017 1
0.534810260237266 1
0.362967389889439 1
0.472237402500305 1
0.351178172996612 1
0.0910889556979024 1
0.797437840092822 0
0.511557832876616 1
0.61097447451988 1
0.152116662838475 1
0.358207140997526 1
0.303591264729759 1
0.526685170483076 1
0.524777287515131 1
0.213187870327193 1
0.431465352162491 1
0.230954816286595 1
0.173092497223886 1
0.761759126021594 0
0.532326710049563 1
0.19788616020334 1
0.224108681459496 1
0.721713108212665 1
0.381507439208204 1
0.375010120292895 1
0.313468090363009 1
0.7229491102949 1
0.434563512174738 1
0.349237133422182 1
0.515286006229857 1
0.415444755940511 1
0.243827339868237 1
0.0655381339644358 1
0.538070011547271 1
0.388073393731567 1
0.633016454997912 1
0.648916197469619 1
0.392180992809506 1
0.243405516942157 1
0.811233749974893 1
0.989080247307198 0
0.248571081008812 1
0.622897351319249 1
0.573532039176897 1
0.447262646815492 1
0.361134072979024 1
0.269294881048065 1
0.296563789528675 1
0.434845274785226 1
0.150403203373385 1
0.515151309268238 1
0.202221890796873 1
0.200745962415651 1
0.110641676442089 1
0.186688820348194 1
0.22539879496188 1
-0.273000558866479 0
0.57562761275438 1
0.6147941185982 1
0.235864354568659 1
0.543986642730071 1
0.278967762508863 1
0.365534353255725 1
0.718688768353591 1
0.339029699644638 1
0.483253550376168 1
0.110993451163563 1
0.54530129495847 1
0.666092237317192 1
0.794815589402795 0
0.921085478192481 0
0.459532142358761 1
0.219782062251244 1
0.369251339913883 1
0.750194831660239 0
0.205608064093948 1
0.330939749011619 1
0.744384013659693 1
0.155991909868525 1
0.51001665835807 1
0.549657527642427 1
0.450019032290726 1
0.531548735831971 1
0.605402055007924 1
0.303908291935057 1
0.491239756881363 1
0.45504231127218 1
0.433233090218977 1
0.381881092902505 1
0.728935676008882 1
0.601238255844659 1
0.430208985259826 1
0.105350888667954 1
0.316429171490706 1
0.0840600833367707 1
0.327587598660971 1
0.976184887860609 0
0.312747458555954 1
0.583048785540176 1
0.00624695336702354 0
0.778405733555939 0
0.302509321011907 1
0.458125577217747 1
0.294303654900594 1
0.376043056021909 1
0.640881525257212 1
-0.0713744817277375 0
0.295383884408117 1
0.506999868007887 1
0.452366200194428 1
0.154769964458769 1
0.222293616060125 1
0.210473537275788 1
0.21609354403159 1
0.0995135323617023 1
0.604215403015512 1
0.566091123115972 1
0.331412450870326 1
0.311110226209667 1
0.320614870155765 1
0.189188478688634 1
0.228883170700953 1
0.464403029278658 1
0.343240446164422 1
-0.0931516298050825 1
0.0785326571985582 1
0.373998188854204 1
0.493456211523986 1
0.134606595671329 1
0.263157167027235 1
0.0305003598898476 0
0.264023935192633 1
0.251061863559552 1
0.154230071253658 1
0.391172737233335 1
0.437888806862613 1
0.538589806991382 1
0.257546966368222 1
-0.143719511690172 0
0.632411580608738 1
0.590578177095814 1
0.212664075392669 1
0.781191309612021 1
0.499592532808096 1
0.172932612495871 1
0.0301183520657862 1
0.951326599193891 0
0.191042879435602 1
0.623504096897287 1
0.559569026795841 1
0.0546166109926838 1
0.0543838150578008 0
0.088336938430556 1
0.160889758223789 1
0.973847082449894 0
0.226001608863118 1
0.317665374432272 1
0.118315312694495 1
0.267054786053661 1
0.351124443857432 1
0.302064170626726 1
0.0925254154930242 0
0.247114288277292 1
0.20012861745609 1
0.553249689247117 1
0.0288183858717232 1
0.589960030463352 1
0.525201520305942 1
0.556387525478573 1
0.495806582073838 1
0.612845300886744 1
-0.281724974203206 0
0.508197044909174 1
0.563366759394505 1
0.252058490134764 1
0.381542848941969 1
0.452517784995081 1
0.378626937492989 1
0.311691466736304 1
0.194042833733382 1
0.282680329720535 1
0.351843335284636 1
-0.0454809804572412 1
0.189391170853645 1
0.382967666371049 1
0.0703643402925276 1
0.280049228578171 1
0.281569473449096 1
0.535982967802626 1
0.57209381363121 1
0.425923655634708 1
0.219130732947299 1
0.0839535931115989 1
0.0891986671569963 1
0.330375713531029 1
0.68222905757314 1
0.89577682875039 1
0.158314351974024 1
0.624055958460169 1
0.343658879196089 1
0.263932339412564 1
0.288132336471996 1
0.518844674305497 1
0.528391831045132 1
0.621401806624243 1
0.478990172947437 1
-0.0221073323005223 1
0.430210466139722 1
0.344908937463095 1
0.294798679905791 1
0.436803973628463 1
0.268169899285352 1
0.271425966993621 1
0.561397449817198 1
0.0516604816234924 1
0.30030606947325 1
0.323507515808332 1
0.199148290112682 1
0.461993266344889 1
0.596239125295222 1
0.810312140860895 1
0.511557943974983 1
0.319653783753416 1
0.721309034088234 0
0.801691181521489 0
0.6605472900889 1
0.260799081424373 1
0.54590642520141 1
0.906257160281029 1
0.00639636563672677 0
0.803182303165734 1
0.222333230949578 1
0.360709737732161 1
0.0947501474890083 1
-0.00153337628967576 1
0.168653721484159 1
0.41620035089192 1
0.288793566903414 1
0.53198905577659 1
0.554539086822783 1
0.0616327243343178 1
0.334891752115013 1
0.649779025258055 1
0.156776760309846 1
0.452189248148286 1
0.301885908381938 1
0.406875794871597 1
0.439236687409294 1
0.0666184762779535 1
0.209960225301236 1
0.322465684448389 1
0.492701338694449 1
0.188388423828166 1
0.201323678559308 1
0.829811978557434 0
0.414348428874173 1
0.139968001649294 1
0.29815946037666 1
0.604925494966182 1
0.607469557139178 1
0.154174454114117 1
0.239437966778252 1
0.282953972577817 1
0.508069093794275 1
0.0852616759517904 1
0.630097159891186 1
0.683448534391786 1
0.461231215664828 1
0.653735893780837 1
0.506640874723621 1
0.434023634609911 1
0.798957677039463 1
0.0779937496554192 0
0.241080680856077 1
0.78417332086216 1
0.249154333914734 1
0.512159135589927 1
0.398047346442977 1
0.0718239567941024 1
0.356500167445474 1
0.324901893559373 1
0.481403510582159 1
0.143544746813008 1
0.108279532049319 1
0.555140196990755 1
0.387464927482438 1
0.597054594676216 1
0.180058149679149 1
0.808629099846494 1
0.717634519113783 1
0.312158782754233 1
0.605399075700765 1
0.359964478513949 1
0.582663026865405 1
0.48692451342726 1
0.346906954833913 1
0.390568116051912 1
0.440799070435195 1
0.241307325560557 1
0.708501143688587 0
0.260788372580266 1
0.410462718798357 1
0.344211291307964 1
0.0477079224780882 1
0.698480840531392 1
0.668899159277458 1
0.833939686541968 0
0.327718718422457 1
0.611636139196703 1
0.587406625020461 1
0.492338576278373 1
0.209368496293305 1
0.312916076423529 1
0.228758833862988 1
0.415432498053219 1
0.26787430337038 1
0.837591785875221 1
0.538696320822729 1
0.436840153104913 1
0.238773033585995 1
0.180957249627377 1
0.428778423252056 1
-0.0331298276114904 0
0.185278918481408 1
0.276799929770475 1
0.895624615800267 0
0.337058714286353 1
0.739474589151655 0
0.0548137757404747 1
0.516915205061707 1
0.549940472614703 1
0.603495469246519 1
0.159072237749586 1
0.57083093968736 1
0.247168962443848 1
0.478585445048964 1
0.447444087836723 1
0.576824120957695 1
0.119799502730517 1
0.20891471204435 1
0.525146827763483 1
-0.012025422525004 0
0.541653338698562 1
0.432628909390958 1
0.703434982253443 1
0.328075989601343 1
0.497388484652183 1
0.305205767053017 1
0.69830542542433 1
0.267972875200786 1
0.208863008624364 1
0.843664944603957 0
0.410821433654844 1
0.225055001795716 1
0.662405273506808 1
0.272700004204247 1
0.779200930592713 1
0.309489184464685 1
-0.0171433540578586 1
0.465171774001255 1
0.231802246101025 1
0.346316465380924 1
0.278547446976565 1
0.474093890879412 1
0.594602498975123 1
0.447551616774668 1
0.546492536654048 1
0.273111147839554 1
0.23057046635058 1
0.157237434501682 1
0.448301021623009 1
0.556354497622756 1
0.700073633721211 1
0.12612746274482 1
0.324415326980641 1
0.113662746389451 0
0.613962269432405 1
0.420039470427163 1
0.23338859880597 1
0.398886310787658 1
0.473960232218559 1
0.214974671064093 1
0.165206534505933 1
0.340262201301162 1
0.41250040341571 1
0.599476825531468 1
0.0216404781637949 1
0.488047631101645 1
0.49680013108654 1
0.422980111657411 1
0.406316825024352 1
0.155864790222503 1
-0.135502453195926 0
0.313820128007101 1
0.468263878091513 1
0.253651116350307 1
0.372662776948091 1
0.242950691681055 1
0.148906715421299 1
0.575397416411466 1
0.416869069307771 1
0.199558405396744 1
0.534893001459314 1
0.77650358894321 1
0.311243607575736 1
0.158152568975834 1
0.333437342127425 1
0.523062178303489 1
0.596581404830987 1
0.480856439121096 1
0.280652145904549 1
0.337916371296206 1
0.687401707173025 1
0.171979169715612 1
0.296387286487419 1
0.277156463030024 1
0.757885343136377 1
0.287540348852159 1
0.213179375247272 1
0.21992945769256 1
0.748019904008232 0
0.440494252697459 1
0.14531257603637 1
0.272098578830869 1
0.737874758421398 0
0.525608617471947 1
0.420495624353116 1
0.450495022070641 1
0.706783286045093 1
0.254352966760852 1
0.362394261553699 1
0.553971080359499 1
0.364489405798313 1
0.181520603990767 1
0.537689103896981 1
0.217705527701413 1
0.535654342060331 1
0.63733659741189 1
0.556759289329594 1
0.466254129025174 1
0.253658712980087 1
0.226311347995054 1
0.551576238719551 1
0.253133478309459 1
0.218939721866843 1
0.114040494799884 1
0.565631549274201 1
0.396546854497609 1
0.709565440646954 1
0.406065284235606 1
0.206693632651166 1
0.547029681202032 1
0.545440151836797 1
0.235312635680922 1
-0.158144477985972 0
0.64964096172279 1
0.216273769767629 1
0.337533043068063 1
0.375707627377543 1
0.399100207997777 1
0.20846378991889 1
0.539393195538096 1
0.242285944548947 1
0.496243514477286 1
0.358677786563393 1
0.115645100783021 1
0.516827791610075 1
0.548035889024995 1
0.351996276365968 1
0.460109065766431 1
0.638136238540928 1
0.34623596674282 1
0.519002734748283 1
0.704328329315895 1
0.188584792774576 1
0.528316165351848 1
0.25585072282443 1
0.317867950175535 1
0.416638579193398 1
0.640139099877767 1
0.407671044252919 1
0.59977551283633 1
0.324637118430858 1
0.631345171861373 1
0.51799741538191 1
0.576559578145304 1
0.0173494219147822 0
0.510477522480492 1
0.394891978145933 1
0.68754516938796 1
0.331813325282807 1
0.48117846640513 1
0.388391690523828 1
0.355213398507144 1
0.459375876150528 1
0.298102815197354 1
0.544424257226385 1
-0.226879548401354 0
0.565089164824082 1
-0.0301302270793961 1
0.169319466740872 1
0.550467185348796 1
0.0661114150579764 1
0.232416351873937 1
0.283207054522091 1
0.331025464513883 1
0.301186873412638 1
0.557836774525497 1
0.841225511771681 1
0.37921009886467 1
0.348921518162363 1
0.235754899166083 1
0.675406215544585 1
0.615571295287525 1
0.511404326111695 1
0.228094344643016 1
0.500772313321244 1
0.111913339911958 1
0.462412862220566 1
0.351284563049649 1
0.331511374129728 1
0.485501863347899 1
0.849995739636607 0
0.697342204387586 1
0.269457144553818 1
0.589806712836925 1
0.0938168842856153 0
0.367979928461738 1
0.405366428465665 1
0.369176625141119 1
0.914342932793188 0
0.543297805909772 1
0.406013334452393 1
0.403781736720178 1
0.396921686639859 1
0.400450151813359 1
0.431653242406061 1
0.498770466428992 1
0.39872338296517 1
0.358525767317852 1
0.506354174018846 1
0.618025355152903 1
0.593542702524339 1
0.43881455661291 1
0.0029559206633939 1
0.720186313713592 1
0.407728258099876 1
0.320520580835183 1
-0.112089082031092 0
0.513667449060888 1
0.349777342386041 1
0.579831313420683 1
0.104474790172847 1
-0.34002930036739 0
0.441725170131309 1
0.347037173069634 1
0.64008223833022 1
0.422722683226869 1
0.431900816822785 1
0.390106173652968 1
0.570194176014763 1
0.613922704182507 1
0.341663990734608 1
0.157734788724032 1
0.168930257627092 1
0.528158605934644 1
0.363169426958166 1
0.667648781550964 1
0.351625139459136 1
0.271143897122992 1
0.40327992471675 1
1.00206815277063 0
0.50447396321236 1
0.567809217080216 1
0.557385618082693 1
0.402579092377053 1
0.686284233848186 1
0.537219329277895 1
0.460639803584712 1
-0.0882623446650168 0
0.204614691782662 1
0.438276623281432 1
0.593350257109995 1
0.75642131067816 1
0.498783385830823 1
0.0149151921834189 0
0.631017236657414 1
0.933345463100358 0
0.681511106304469 1
0.545092570514873 1
0.509403846378175 1
0.724094628584812 1
0.553341355938976 1
0.0869092618558929 1
0.304433642075869 1
0.578828771911114 1
0.275561653806623 1
0.184242551590045 1
0.946562249097642 0
0.372805257007156 1
0.337710731874566 1
0.716168162931573 1
0.312316210669551 1
0.319244440193671 1
0.511017697480842 1
0.279632710088517 1
0.429235822946019 1
0.497538751402831 1
0.293344679855897 1
0.203782642845163 1
0.283725524670788 1
-0.204448300837244 0
0.52154161092093 1
0.648595190274339 1
0.54269982277823 1
0.543452434870915 1
0.114459092982952 1
0.112308435167201 1
0.21527301294597 1
0.606926497095701 1
0.523491624129391 1
0.412096978218581 1
0.177801223617468 1
0.346591211501621 1
0.101924168946125 1
0.489902611341356 1
0.304334774759659 1
0.279387402115041 1
0.392963740344226 1
0.367274855530803 1
0.560240689882489 1
0.474525488915793 1
0.769061333554681 1
0.459029708432456 1
0.104351451466423 1
0.310576072318263 1
0.30894771614741 1
0.374574393925558 1
0.49562963697205 1
0.460563476983384 1
0.197138840309003 1
0.568449491567666 1
0.672561403056994 1
0.364440907210496 1
0.373081740612226 1
0.30078810243894 1
0.790612610046085 1
0.105638697518871 1
0.101124026482638 1
0.635862047254722 1
-0.108905048461416 0
0.0105014590880452 0
0.507000704715177 1
0.241471065963072 1
0.359394263677089 1
0.0274174363156103 1
-0.145394514299772 1
0.450924702590909 1
0.137402835389469 1
0.210279252217936 1
0.172672130157597 1
0.193859194828269 1
0.549612043405393 1
0.608896056504619 1
0.0530520284018222 0
0.134830209230913 1
0.638634667985733 1
0.614078278831169 1
0.434605712090052 1
0.28142347675134 1
0.346385231057354 1
0.208268914181892 1
0.593271651860488 1
0.239791907330618 1
0.402965148350606 1
-0.164934220356705 0
0.372302439494584 1
0.52669284034657 1
0.43674856469306 1
0.738397002960159 1
0.328780756283134 1
0.412271894832418 1
0.301415843419856 1
0.720819443387042 1
0.381304795942435 1
0.0902391633147662 1
0.290948882198453 1
0.599284963658604 1
0.62696160311614 1
0.201581475719425 1
0.553023862746508 1
0.365106908476289 1
0.363776308879411 1
0.590856505737083 1
0.109337539096654 1
0.286527591533529 1
0.431813523679213 1
0.350333728882468 1
0.13039797930207 1
0.254923218454665 1
0.299908215890229 1
0.384048072185893 1
0.558495161215629 1
0.103971846534984 1
0.545202960362953 1
0.0756137947539957 1
0.645829111931567 1
0.758253502745435 1
0.655927925662591 1
0.805692391660483 1
0.289814231043256 1
0.373265004795954 1
0.480965662471215 1
0.3645904053323 1
0.466396783954925 1
0.233416382797575 1
0.521445100391271 1
0.313422946542167 1
0.162785222002143 1
0.294383349695533 1
0.445621345583328 1
0.547978455759316 1
0.459016995590173 1
0.503513280370181 1
0.415152563174081 1
0.225057184126529 1
0.598184879286582 1
0.585408097454877 1
0.062669952328656 1
0.544401613285443 1
0.360697934195705 1
0.580520948229525 1
0.245255213195216 1
0.425104825825309 1
0.226381940977705 1
0.502792728981884 1
0.743413450124727 0
0.480007697198863 1
0.51369603650284 1
0.686277212987656 1
0.598152413143706 1
0.250189363628999 1
0.67245432448636 1
0.184356544910207 1
0.119266496232216 1
0.33166243051372 1
0.7782659010906 1
0.309198764848121 1
0.185036823680539 1
-0.149365134337821 0
0.460334829330357 1
0.251146846210865 1
0.318754696874578 1
0.292359903918751 1
0.815403429247189 1
0.558800838065704 1
0.432266105112255 1
0.642565042695193 1
0.0171663075111235 1
0.164031261495463 1
0.169598575749025 1
0.282684999455253 1
0.720987151209608 1
0.447865821437998 1
0.598479597519687 1
0.724630451158743 1
0.299848328852818 1
0.0529558121885654 1
0.356134447597859 1
0.4827187801106 1
0.766203066795482 1
0.680813368711147 1
0.347975455103156 1
0.784720399380933 1
0.0092334465824892 1
0.307055041981422 1
0.162185796469354 1
0.249185211421817 1
0.0197428756075238 1
0.463090645254511 1
0.479909420135456 1
0.108152948793792 1
0.677478634683733 1
0.400995307001648 1
0.156949735867786 1
0.194901423083112 1
0.642251915597335 1
0.516645120061318 1
0.311252416805134 1
0.469036020968213 1
0.426852339604324 1
0.386256969294245 1
0.630906370045506 1
0.430464085655249 1
0.241700657954877 1
0.347525738981715 1
0.188505005460454 1
0.185790567844508 1
0.743164354639384 1
0.672765159515841 1
0.614660553683463 1
0.331369541591073 1
0.491078689230764 1
0.465759316134213 1
0.857375386520543 1
0.231959961269929 1
0.620025707523846 1
0.505430153522211 1
0.364183245486745 1
0.486000615990137 1
0.324570245448278 1
0.0783291591076326 1
0.390026753424011 1
0.497638781673105 1
0.231151178181637 1
0.756863799105822 0
0.478083704426293 1
0.304139798605678 1
0.31213909557983 1
0.505937837791177 1
0.635905545365945 1
0.501654558894969 1
0.419435560952888 1
0.104801243502144 1
0.792031497696934 1
0.28659409401034 1
0.194901251298006 1
0.432349586786622 1
0.571316594116741 1
0.889246186208991 1
0.151703160341391 1
0.13489090255951 1
0.843424076754469 0
-0.0815731802411427 1
0.578757570477819 1
-0.0374622662738904 0
0.487239433652828 1
0.582294057362816 1
0.49301895449862 1
0.573090225473453 1
0.412426414637827 1
0.236574783402905 1
0.52530030201357 1
0.419372314303701 1
0.544440323576785 1
0.682183568070374 1
0.678177499957145 1
0.71857895454831 1
0.339963542409138 1
0.238027146155523 1
0.255816681663133 1
0.368825404900154 1
1.00019283954698 0
0.227629254171308 1
0.642935446605904 1
0.0976999619233022 1
0.66485762713125 1
0.577543204211601 1
0.476389903795499 1
0.0485386708671363 1
0.2369938828888 1
0.561857067150017 1
0.633633838355245 1
0.342981910124231 1
0.300234264310342 1
0.567422978886064 1
0.310837842112137 1
0.643720631044803 1
0.243241143356373 1
0.546109013732801 1
0.565876652927977 1
0.300223484169147 1
0.245560280529291 1
0.406757958427084 1
0.248649159637152 1
0.725415467764128 1
0.445598418355821 1
0.40807390410155 1
0.218356306931011 1
0.484673753258441 1
0.116950609088409 1
0.47795788325642 1
0.124766648740196 1
0.629204313334315 1
0.365696113388554 1
0.369385260539934 1
0.320179445069012 1
0.0609475289532688 1
0.404316765206773 1
0.620658444562391 1
0.384858209881428 1
0.430741143628009 1
0.348475953566337 1
0.393061401705999 1
0.380648247610792 1
0.314839275302954 1
-0.010694260731458 0
0.577801483261465 1
0.824640583903498 0
0.504693005461655 1
0.397505706467636 1
0.360002423828015 1
0.260661544545602 1
0.34552152675538 1
0.246480710712582 1
0.541033257976953 1
0.206557814357146 1
0.452869427751841 1
0.25069627565877 1
0.777571083272096 1
0.416350946436004 1
0.473312844210292 1
0.381199582764008 1
0.290154464522268 1
0.276247538810643 1
0.0551526634999137 1
0.327698864875595 1
0.141403854194354 1
0.616609990303848 1
0.373967896848455 1
0.43058691246459 1
0.53049928956232 1
0.657035221116163 1
0.17217590813039 1
0.527992741052918 1
0.608508655250419 1
0.289899712491691 1
0.246863001810474 1
0.36857463877487 1
0.294626300462343 1
0.399409292650795 1
1.00240004754168 0
0.632624112332202 1
0.656439260400705 1
0.324450325508875 1
0.324850806827747 1
0.129966612869865 1
0.37373468562559 1
0.187519809120863 1
0.192911778007674 1
0.437075480290849 1
0.453609485594474 1
0.591627717470483 1
0.00474588506067308 1
0.502335046841016 1
0.377552994647296 1
0.459595595557424 1
0.203209385431321 1
0.460196934847106 1
0.0834059337094659 0
0.508269396719365 1
0.346299750605919 1
0.29709951435147 1
0.357644005183531 1
0.208580358821367 1
0.290438086279347 1
0.272914941579167 1
0.0478398805781371 1
0.463132403987879 1
0.19500896720779 1
0.710206001365861 1
0.394205337488558 1
0.158208309592873 1
0.093543713613782 1
0.50314516334315 1
0.509497032592126 1
0.316588245373711 1
0.454608325299978 1
0.425267100120012 1
0.0799813722809877 1
0.43848580623417 1
0.0572917161687115 1
0.415843490451668 1
0.215062300651388 1
0.337394703242012 1
0.436739087612222 1
0.445350083389341 1
0.37243245323009 1
0.229466013849388 1
0.442681768205266 1
0.419143007801711 1
0.395566015993942 1
0.45923424896683 1
0.352904549279821 1
0.100514264040772 1
0.626629823292458 1
0.570372507989086 1
0.492394487040745 1
0.307068845140366 1
0.509699745425288 1
0.227184017885725 1
0.159325416641277 1
0.745940602559811 1
0.465694471975947 1
0.600611625255931 1
0.489031608293761 1
0.273892362129395 1
0.545141368394295 1
0.54094956355443 1
0.139050677176432 1
0.89753985416997 1
0.527203140131819 1
0.591734963409967 1
0.188915425708442 1
0.254957193823452 1
0.450347971248519 1
0.121189836217284 1
0.672324288144154 1
0.813788389423123 1
0.567239053117959 1
0.599551497596342 1
0.558729863279105 1
0.591570571367275 1
0.316129805756878 1
0.177252721650096 1
0.577609602496196 1
0.363820548978207 1
0.338930784481358 1
0.448080901169637 1
0.673929555061744 1
0.341481293804857 1
0.172944711882843 1
0.101928085669123 1
0.183661783027541 1
-0.128663024551251 1
0.0996282059327312 1
0.580943603045386 1
0.333287694362704 1
0.198756958317035 1
0.275498184366806 1
0.245249461611579 1
-0.212534593750311 0
0.438365629954186 1
0.634875932308006 1
0.409736469436571 1
0.0159973040443027 1
0.978687110778116 0
0.870222486995964 0
0.53576189492623 1
0.233760016220881 1
0.167688554525604 1
0.268239639513294 1
0.593663043963545 1
0.659826117849688 1
0.401766294656184 1
0.430693720211924 1
0.309318976416517 1
0.52544937189223 1
0.288736455258538 1
0.649708965192899 1
0.50800752726354 1
0.218748689777129 1
0.343037906647742 1
0.358790094073852 1
0.478451162356458 1
0.840512173794519 1
0.682818933484593 1
0.465745989181651 1
0.433815802053282 1
-0.0414224132833164 1
0.783890899139475 1
0.218064071132715 1
0.427192925245174 1
0.126109460764553 1
0.324243784055799 1
0.00494902932871709 0
0.406796438832715 1
0.499956216798084 1
0.198258824766756 1
0.303795001761277 1
0.174086902052415 1
0.657607730705791 1
0.341374760027665 1
0.190568445060747 1
0.116913124860419 1
0.0807050348734683 1
0.456958160813277 1
-0.00579376087694392 0
0.047636315005023 0
0.798518929936505 0
0.219660294330439 1
0.255622699813546 1
0.418517970352059 1
0.371399141058389 1
0.263730317930724 1
0.467350172734498 1
0.231395657051447 1
0.683898725195043 1
0.541141539322381 1
0.627477224982348 1
0.48034259035868 1
0.622015796879952 1
1.00095094240256 1
0.292049859982568 1
0.474581740814671 1
0.19892673800843 1
0.17252167461984 1
0.10508812446402 1
0.520637334888198 1
0.318651902794437 1
0.52591361676925 1
0.216108912618837 1
0.258614537361604 1
0.563617508795642 1
0.219508731904758 1
0.40340328779076 1
0.664013227933953 1
0.199976340537288 1
0.692562588609182 1
0.0437009383718277 1
0.761921592397288 1
0.0322797298859448 1
0.33482128893826 1
0.313118235140999 1
0.0715268223251741 1
0.288471982866056 1
0.497758398983843 1
0.311874007891151 1
0.602818923398467 1
0.720249787144096 1
0.29461661638287 1
0.199138624928568 1
0.193618909927586 1
0.542149891757514 1
0.229179794913629 1
0.799454202114004 1
0.454930154594944 1
0.424537053458961 1
0.316591688625034 1
0.250344151870068 1
0.179518369723765 1
0.345130602952784 1
0.218462206260996 1
0.0776166730903738 0
0.23100394339982 1
0.396359450159557 1
0.660354596966461 1
0.433563621165496 1
0.48382683053211 1
0.333299034421779 1
0.102469942318169 1
0.1603210459423 1
0.354059034909128 1
0.378293358816261 1
0.407757606389056 1
0.427342447746792 1
0.102796892754813 1
0.198627351928957 1
0.56368664133992 1
0.327161777933163 1
0.662723029718415 1
0.477657147011544 1
0.484286192781305 1
0.460791277849671 1
0.623340110201383 1
0.389410515250897 1
0.43527068983966 1
0.428076232425781 1
0.654995287124499 1
0.415740591958961 1
0.878887194742942 1
0.539834527569952 1
0.843755744405227 1
0.425204794781576 1
0.184420970689442 1
0.635070802616465 1
0.0889598597238181 0
0.0383852898108452 1
0.112127795037501 1
0.443472179892503 1
0.639066608060519 1
0.710154063297456 1
0.522989590794203 1
0.727101846676627 1
0.509829218799406 1
0.0646138910467291 0
0.224483173633258 1
0.484739866871659 1
0.109468600643602 1
0.544965223731338 1
0.448925004287395 1
0.394059626132711 1
0.468398305264456 1
0.599946008929518 1
0.345843892812225 1
0.0927571276288307 1
0.255279451562277 1
0.0178566333495634 1
0.243618669712765 1
0.542104162563985 1
0.206999540592607 1
0.0594545529929888 0
0.169837792184116 1
0.00727891495766001 1
0.537447253815358 1
0.0728888680803532 0
0.45323848744437 1
0.373946724361353 1
0.144346670263991 1
0.603471435238207 1
0.460825743734147 1
0.229294537911974 1
0.485427088208504 1
0.389605761601604 1
0.316719740775065 1
0.371823613211894 1
0.210832502445892 1
0.344587574001208 1
0.260171944476963 1
0.418327280284486 1
0.57691888851324 1
0.343884420396026 1
0.26953830872585 1
0.623349968599335 1
0.32763337934554 1
0.46094293001141 1
-0.0972236761784569 0
0.76806486622933 0
0.169882781516597 1
0.391600522663039 1
0.201840853964338 1
0.617780379550908 1
0.46766534680686 1
0.223324660708993 1
0.406646197355011 1
0.122688919148276 1
0.612955557557154 1
0.794976034859105 1
0.060883586186085 1
0.560756362574435 1
0.283431729337805 1
0.769279583391158 1
0.488332476643051 1
0.591126721438851 1
0.464156064937229 1
0.504955032023745 1
0.374166923478596 1
0.607938478320105 1
0.117852657810367 1
0.509614810628036 1
0.621559271302902 1
0.188154612964716 1
0.488771824397285 1
0.059510431763625 0
0.624327725440448 1
0.678329359382279 1
0.436231244021475 1
-0.154333573696029 0
0.635910030677677 1
0.40097444334336 1
0.23457830784133 1
0.34181354386321 1
0.264405694731318 1
0.136980528899375 1
0.449755016448305 1
0.629595493047122 1
0.474109964987996 1
0.674957415153766 1
0.413463653454692 1
0.409290098907897 1
0.409485831814979 1
0.368173727123488 1
0.448176104469273 1
0.373322660330535 1
0.279895218711887 1
0.577990559690694 1
0.102129054583649 1
0.412267552864947 1
0.795045703209524 1
0.0511871758641621 0
0.219135390175593 1
0.240703960052976 1
0.410727991490417 1
0.292313840530517 1
-0.0619019770443884 0
0.54319909030598 1
0.298662899040613 1
0.0846180581357662 1
0.49778396490069 1
0.0963804683881926 1
0.263063245105312 1
0.481434411741365 1
0.391426592302325 1
0.248947201287833 1
0.647719496483342 1
0.465507615118658 1
0.51912660512448 1
0.220782080299587 1
0.102919738815747 1
0.276164993980382 1
0.520576518642086 1
0.303935146524583 1
0.39936965478248 1
0.462722168539911 1
0.328687927814652 1
0.1660534125913 1
0.373048857713038 1
0.527725123400241 1
0.586585355730621 1
0.427886074233759 1
0.470943585609566 1
0.545121074336347 1
0.452283557502731 1
0.595555827034469 1
-0.0074014209378829 0
0.31501769382677 1
0.11850777510833 1
0.617523964704197 1
0.214590851843118 1
0.418256855562105 1
-0.0994747230668154 0
0.456823293402216 1
0.520651322535098 1
0.123571977153019 1
0.221686423498188 1
0.279350363667517 1
0.109903750984556 1
0.274882097937452 1
0.393938374446747 1
0.259252162599209 1
0.512049524763871 1
0.410385185576016 1
0.46631389568566 1
0.288825629056622 1
0.483169618018816 1
0.540154786734511 1
0.232691456823475 1
0.375877279444927 1
0.232905861502764 1
0.497535661716188 1
0.591850512526769 1
0.546737858252446 1
0.753468270930077 1
0.29337585885176 1
0.241800777956525 1
0.475595372398794 1
0.356226264943371 1
0.0850288563345843 1
0.74201898977263 1
0.289848116037015 1
0.663212626905019 1
0.0179971287747018 0
0.38817479920462 1
0.373127948368964 1
0.590373057916941 1
0.533035524345499 1
0.603467460908563 1
0.225804188889086 1
0.207078688409002 1
0.417664144844488 1
0.629534654412769 1
0.313317918544173 1
0.722711254079919 1
0.465269039664228 1
0.194992386478045 1
-0.055388545427788 1
0.403979978003778 1
0.627018612106498 1
0.62235363177548 1
0.606109829457928 1
0.625588400414662 1
0.281003172270703 1
0.168084041811912 1
0.34385187873158 1
0.419583145094877 1
0.652884276481174 1
0.328407232326322 1
0.246993846688672 1
0.286524666172099 1
0.031716832028974 0
0.817902961945757 1
0.389552961525141 1
0.434630145066238 1
0.385080457569415 1
0.153735323490597 1
0.230703164322618 1
0.0270401856980064 1
0.196557328083663 1
0.121081145552997 1
0.363387695757806 1
0.243429903963899 1
0.47403950586905 1
0.373954591856021 1
0.527900656793347 1
0.354062583191616 1
0.550501731300082 1
0.485915392537868 1
0.0905133065238174 1
0.209445525625604 1
0.510195980367452 1
0.70780554936237 1
0.553069214885381 1
0.334418467985285 1
0.528747713594296 1
0.148111266848411 1
0.784630211557733 0
0.768302135831345 1
0.449989794387212 1
0.0616156265279647 1
0.575117049097525 1
0.720324178066432 1
0.895471602346641 0
0.861137636154681 1
0.478657820394041 1
0.60190914580524 1
0.513763970379862 1
0.5783542547876 1
0.0827299640787366 1
0.481309919104643 1
0.592881908035452 1
0.206480799973082 1
0.611917878674351 1
0.455211357319091 1
0.322391286042565 1
-0.0236251219977039 1
0.565712178820268 1
0.37656370283013 1
0.491398999247912 1
-0.0217422505618262 1
0.343250200334635 1
0.263849115309294 1
0.672959837349072 1
0.244775019571278 1
0.642519707658685 1
0.242757485199696 1
0.334004032128778 1
0.0195357952977743 0
0.142491283121534 1
0.205646307643481 1
0.618589978284623 1
0.763529126546581 1
0.507737978878208 1
0.585154599022334 1
0.316727095794732 1
0.445067001168997 1
0.662875940359883 1
0.457882461726264 1
0.19995558597001 1
0.190530567941076 1
0.524924660466891 1
0.0826383644819556 1
0.364758128132892 1
0.546815665313511 1
0.521210131742813 1
-0.0272403066452178 1
0.505461898905858 1
0.367337932845491 1
0.300281735215957 1
0.602912428179876 1
0.504071223031143 1
0.612414648290907 1
0.263807136947626 1
0.262620018238323 1
0.176081468896631 1
0.37538671933914 1
0.45227045547692 1
0.345992976354184 1
0.0238432983088034 1
0.490576191588985 1
0.574377274590061 1
0.793415649248108 1
0.643305639371716 1
0.0378077394319856 1
0.699196961632727 1
0.545917744212479 1
0.357005801980458 1
-0.0265796704091878 0
0.207416722947013 1
0.424885893850621 1
0.218992498132806 1
0.222579615304664 1
0.723161399939521 1
0.713518234309588 1
0.56288797661417 1
0.57334460299162 1
0.740896950006631 1
0.266180690099914 1
0.343056992251164 1
0.258882871118116 1
0.147525021555414 1
0.538442461768713 1
0.349355838118211 1
0.336696776450759 1
0.504449294638645 1
0.367046426676152 1
0.270644549909982 1
0.347742460226019 1
0.612089905727738 1
0.595673093606694 1
0.131586836688199 1
0.237789273234511 1
0.561886356482854 1
0.453591291001462 1
0.33644607045566 1
0.69632091365317 1
0.182731609095501 1
0.455775282445535 1
0.395108670088146 1
0.48426196397662 1
0.683547166514867 1
0.371507408643688 1
0.93981818766773 0
0.305068408500199 1
0.192601278835309 1
0.554526330413899 1
0.725109435240119 1
0.798651217134526 1
0.278331781978607 1
0.482349657689628 1
0.611815061103174 1
0.66886677511051 1
0.299067013767931 1
0.408284547370636 1
-0.360797812776684 0
0.257413626915769 1
0.856101149271382 1
0.193133715867935 1
0.775561848312396 1
0.640732872310256 1
0.854773206016195 0
0.240726043997545 1
0.638973571214957 1
0.365884472903623 1
0.567008945822432 1
-0.290201086876937 0
0.283574596148584 1
0.248494647583453 1
-0.0388422502202009 0
0.697426383843293 1
0.312245478531293 1
0.254300157934371 1
0.401460085801556 1
0.480654710517539 1
0.530405701782193 1
0.24956295647303 1
0.334308367244884 1
0.458796498021074 1
0.570677137633018 1
0.704941864009934 1
0.587004527880393 1
0.0710721303223093 1
0.990400120122608 0
0.552327735574141 1
0.134320068917647 1
0.535633569556857 1
0.219564610323625 1
0.492883380503365 1
0.287268044729764 1
0.353963850371188 1
0.375534440564373 1
0.450223814616687 1
0.580165114493667 1
0.473484638062283 1
0.250437015628122 1
0.567028907826508 1
0.603264973907336 1
0.424985476395206 1
0.36285202841014 1
0.503488694980512 1
0.547312067041554 1
0.419435320419086 1
0.424245903127331 1
0.538073920652197 1
0.27661336076758 1
0.325688703536887 1
0.319697380255474 1
0.700828167962034 1
0.861333200681887 0
0.650626681907019 1
0.257551929119475 1
0.400324630894832 1
0.366618437607925 1
0.391086908008354 1
0.382028329153596 1
0.12367859385546 1
0.68125878152001 1
0.27765761143292 1
-0.0066684103566106 0
0.52525727994461 1
0.559632533293915 1
0.513851618381872 1
0.212009804230364 1
0.626452687363515 1
0.174439257726755 1
0.373786275693622 1
0.393358560532077 1
0.509694861184229 1
0.154405962909442 1
0.316059885491805 1
0.302615754872207 1
0.606981738155872 1
0.625111609347355 1
0.410473484145319 1
0.387326765173406 1
0.344594140926328 1
0.296391500525741 1
0.487611778958124 1
0.308323206868948 1
0.472182815905457 1
0.393998016967424 1
0.372169486597683 1
0.506692394652857 1
0.271077259259933 1
0.455982359437576 1
0.534704014992328 1
0.134882467996024 1
0.510550160205994 1
0.727419194838653 1
0.557445272491403 1
0.213928093731965 1
-0.0783669181998854 0
0.152778462068367 1
0.587482832843261 1
0.458986535023541 1
0.436935767668555 1
0.400643969119446 1
0.254676502221455 1
0.600831362948872 1
0.520761471582126 1
0.61732883345283 1
0.458049726891699 1
0.341563609273583 1
0.604435785553253 1
0.47251582458394 1
0.227625431896113 1
0.545471126892415 1
0.0148144800661705 1
0.170089141676726 1
0.24106039686315 1
0.836657218229615 0
0.190483375626769 1
0.428781613208039 1
0.0596132192766945 1
0.364014512634742 1
0.871587063349493 1
0.710895283582113 1
0.272845546180796 1
0.791120121241618 1
0.926533969937611 0
0.501979622473253 1
0.33196313819793 1
0.135822813136651 1
0.445134085824662 1
0.12554656444086 1
0.20290995185027 1
0.372624719436932 1
0.242225679555473 1
0.431311094175603 1
0.739572996072867 1
0.236681964153767 1
0.698991507010037 1
0.522411783611184 1
0.235894634337141 1
0.217083563588455 1
0.333349444365834 1
0.668454907402551 1
0.147691913465073 1
0.892641412919918 0
0.258247193799829 1
0.41324443902945 1
0.39837274658588 1
0.285314237872109 1
0.602324742548511 1
0.198503200313682 1
0.406828607025354 1
0.121828593714073 1
0.141765955968619 1
0.113130097498645 1
-0.0610616677590644 0
0.36292896678157 1
0.173028367970203 1
0.283385292555015 1
0.757507442661066 1
0.536198722581202 1
-0.0415965607319588 0
0.716424184709688 1
0.478013193903793 1
0.264379305622618 1
0.383783516207112 1
0.488468666850177 1
0.12824058221064 1
0.420537440224586 1
0.469663585297835 1
0.483345411442848 1
0.58246638350062 1
0.262327729018737 1
0.325962620452097 1
0.606631545923535 1
0.196614170659964 1
0.910677832037028 0
0.607609863302498 1
-0.206727886419061 0
0.180649638975997 1
0.436170687047695 1
0.338196178027675 1
0.582024994349117 1
0.348770564425343 1
0.573616355947079 1
0.258365761264938 1
0.450870725186245 1
0.619103929154471 1
0.59456855711668 1
0.254841127132197 1
0.48280416373396 1
0.29918206483303 1
0.840184383378055 1
0.347253425982461 1
0.231598926863985 1
0.220617256829639 1
0.345349824820494 1
0.204073176630818 1
0.57605904314213 1
0.341338747723067 1
0.665786798119828 1
-0.0671588399459661 0
-0.0972450518743702 0
0.700483995703197 1
0.395471408184258 1
0.548446243388261 1
0.403786246138001 1
0.482632981443264 1
0.444231545183215 1
0.123237202995667 1
0.467366044212836 1
0.37350057749625 1
0.325359554690581 1
0.564596757852275 1
0.508068621025401 1
0.515418066842545 1
0.262901823023294 1
0.156650016468012 1
0.321781327758871 1
0.429469081252667 1
0.673646237495604 1
0.410517215976175 1
0.434546383272053 1
0.32172074378039 1
0.207315395803777 1
0.260018154993658 1
0.455496117235453 1
0.512490384078349 1
0.444064159382937 1
0.433310929767552 1
0.715630571654879 1
0.223069077667683 1
0.456154104342319 1
0.233845545111049 1
0.299265161106494 1
0.387591296461228 1
0.577083724102043 1
0.120978567256376 1
0.511712489882547 1
0.168356025147657 1
0.46075342470841 1
0.619100401592226 1
0.502727869611264 1
-0.018354587799748 0
-0.0162015938789648 1
0.550566102086361 1
0.692360176571008 1
0.637793840995281 1
0.284448972163277 1
0.40417679476725 1
0.277050810277726 1
0.142265296061319 1
0.575816946032853 1
0.538207006353712 1
0.426378267047843 1
0.0659360633824873 1
0.31282538757332 1
0.74551267341387 1
0.528007350247473 1
0.562990823426082 1
0.583975863930765 1
0.39075716060579 1
0.253893766956307 1
0.383175683186335 1
0.823697792070821 0
0.448848160225551 1
0.360791619404805 1
0.150710625502327 1
0.366843887355085 1
-0.18666054785896 0
0.337921148524401 1
0.205323694797953 1
0.814201503928559 0
0.396872999927213 1
0.518401814725925 1
0.180587578944304 1
0.589386877466684 1
0.415297029122102 1
0.468141170536688 1
0.357302060499291 1
0.509576730326828 1
0.110823925906938 1
0.416527146413674 1
0.380146329459336 1
0.502327936417624 1
0.733423831708391 1
0.235512966288174 1
0.464357042199364 1
0.616008083601051 1
-0.0268702786025004 0
0.314992471886812 1
0.55923559681305 1
0.368663385369593 1
0.313506554108073 1
0.463213524798743 1
0.312550781682827 1
0.254311902767364 1
0.0198470269405274 1
0.32818944743206 1
0.266725231497866 1
0.521920841774118 1
0.548313629810756 1
0.220795185646279 1
0.535063526589901 1
0.43278481303474 1
0.492228973210326 1
0.289403912667422 1
0.29615103404426 1
0.437536881103224 1
0.580184540702671 1
0.0619130669748248 1
0.171502000600932 1
0.534494864666138 1
0.415339581748459 1
0.269101279068999 1
0.259966229709972 1
0.52703069824913 1
0.655088186555263 1
0.829892691640366 0
0.776434790337191 1
0.0782469589490817 0
0.332454398414474 1
0.436422589154361 1
0.567482026667101 1
0.364785740392919 1
0.40120402664237 1
-0.0333262944887432 1
0.558135137288381 1
0.515280708892175 1
0.364862139921311 1
0.18718723934332 1
0.45968484800677 1
-0.00175287326410137 1
0.25803439803161 1
0.404827215428528 1
0.449933095361876 1
0.00898331081264038 1
0.311526613018819 1
0.477787381506325 1
0.251873589089539 1
0.181602039687599 1
0.435261286339747 1
0.349473262047783 1
0.454267436518209 1
0.262053865432674 1
0.461931242245374 1
0.723057542529436 1
0.515029261076518 1
0.40568550872293 1
0.49580634148313 1
0.447129597402365 1
-0.123003806219865 0
0.759244295774273 1
0.488270366310215 1
0.240806568580039 1
0.31055287199755 1
0.495954624707519 1
0.118803264097517 1
0.252834939436805 1
0.79641779832954 0
0.666160876718899 1
0.282332658733034 1
0.00106324202275526 1
0.4206917854699 1
0.266248290237095 1
0.541634597690347 1
0.251608590786755 1
0.811582977754696 1
0.362968263338658 1
0.357589003842886 1
0.942574832300072 1
0.488545524947856 1
0.0899013804650836 1
0.89160951818289 1
0.453393611450653 1
0.546994087366698 1
0.049974527141623 1
0.402640942253107 1
0.321437059812438 1
0.177941751234877 1
0.423133147478826 1
0.386483364978493 1
0.629910942258176 1
0.460876901189111 1
0.865773127702649 0
0.23696381769042 1
0.328202114049016 1
0.541633379976319 1
0.221761333938388 1
0.0806150304386188 1
0.246064678238827 1
0.239703251535261 1
0.80604096351216 0
0.317993307849947 1
0.728632456882772 1
-0.0301555116892271 0
0.223551775327907 1
0.258780220593442 1
0.535618831074452 1
0.417119637122068 1
0.224118077382863 1
0.357726745275916 1
0.378504841274838 1
0.576960740256981 1
0.435993932149858 1
0.208936928789233 1
0.223865837216921 1
0.451466659695748 1
0.213076265543156 1
0.614121807769761 1
0.349555421703029 1
0.735261150862641 0
0.781571974392207 0
0.491593167449556 1
0.497817207810157 1
0.592819587494693 1
0.253956846445799 1
0.900865588382039 0
0.323959253147023 1
0.369455475634394 1
0.258656351532777 1
0.650075621400913 1
0.65610631685993 1
0.495028585057362 1
0.210146675056992 1
0.559221424425309 1
0.224177412548058 1
0.329147954541609 1
0.296056726082484 1
0.648617076340141 1
0.119766649279156 1
0.0987438455911708 1
0.329409492059683 1
0.190507054848323 1
0.437426937289613 1
0.277386738774424 1
0.287231615359456 1
0.254001396358212 1
0.475363627264511 1
0.579275821053954 1
0.612457887902693 1
0.17528194549696 1
0.386708490681641 1
0.279243523302148 1
0.379001218579254 1
0.0908824800673803 1
0.582920876810992 1
0.309426368800718 1
0.380398353912925 1
0.421164154010284 1
0.20929082637287 1
-0.0308112588743866 1
0.164904692095999 1
0.29035250118087 1
0.268398033513592 1
0.338768139196624 1
0.283060859038056 1
0.339710204438287 1
0.0994988876364221 1
0.859829581421578 1
-0.144841625738901 1
0.411722615304748 1
0.361165974795221 1
0.659196591761879 1
0.182620355514696 1
0.498306476743919 1
-0.0160375773793837 1
0.318836360069971 1
0.358989925157863 1
0.146346105781756 1
0.126675143446706 1
0.323698512848104 1
0.640098296569176 1
0.844465999320062 1
0.162207974493496 1
0.754540806442673 1
0.718319997497235 0
0.217002055399289 1
0.344368286096177 1
0.474707441034852 1
0.646623072505006 1
0.444985934751991 1
0.447095957246632 1
0.08532586284218 1
0.309474824854364 1
0.805115290295881 0
0.348059046209619 1
0.190395020099292 1
0.166506426127627 1
0.66143103960462 1
-0.0382024232911633 0
0.21599063659914 1
0.252146960524185 1
0.123663413909269 1
0.24042206486668 1
0.640658232056346 1
0.660100210573314 1
0.677802472465941 1
0.173726731741717 1
0.570636448095172 1
0.458679435064336 1
0.568961389922351 1
0.649771651595893 1
0.531031796664281 1
0.289249313900383 1
0.436828914319993 1
0.619308748091765 1
0.560058329962716 1
0.243526098787612 1
0.309171366701043 1
0.770541580794491 1
-0.0107572404104479 1
0.00357602310205202 1
-0.107111084552962 0
0.229204665775881 1
0.159191557058324 1
0.523864395152108 1
0.620955837658386 1
0.346882140934873 1
0.445210487240758 1
0.356960063713133 1
0.296537817671746 1
0.505865128141321 1
0.504343537330021 1
-0.168124317738431 0
0.545869451692575 1
0.239356247450511 1
0.279879598640956 1
0.339418801916087 1
0.443350049808724 1
0.184303437276593 1
0.496863387506796 1
0.428789148764983 1
0.380051048585133 1
-0.298571976609199 0
0.737172888293135 1
0.292531293238445 1
0.283325469660212 1
0.348853058824804 1
0.530900712141007 1
0.406766128097722 1
-0.0436220035972624 1
0.150994832331206 1
0.229076159562382 1
0.249543171227198 1
0.44898735557347 1
0.314182057151523 1
0.23419034742257 1
0.780032435104235 1
0.512048339762552 1
0.277478394579178 1
0.459199086104672 1
0.475952243421947 1
0.243794155316588 1
0.73255945520553 1
0.551370396989209 1
0.633111963154992 1
0.654578009032714 1
0.450684406546707 1
0.226534637971288 1
0.481935250293999 1
0.593018824748451 1
0.425204398350254 1
0.209706967175555 1
1.03632038026571 0
0.449783585780765 1
0.455139595043001 1
0.0894972206276715 1
0.280511584234378 1
0.420479173112354 1
0.0369142094574735 1
0.338008450698085 1
0.494386135547329 1
0.708849006755152 1
-0.100010315498792 0
0.20075519096681 1
0.288524978856272 1
0.446653079868559 1
0.210383135382016 1
0.431773170666017 1
0.317388746057708 1
0.888780005458131 1
0.553430421829345 1
0.637605215640812 1
0.719713415550093 0
0.481972293684813 1
0.197458757793146 1
0.345852278395467 1
0.39172172624212 1
0.263792040719911 1
0.652408775917644 1
0.48501288770649 1
0.785372350637423 1
0.65277079139287 1
0.383980899478547 1
0.1720746108507 1
0.22097225680886 1
0.380066260532562 1
0.0135204990693544 0
0.41109790130198 1
0.302405810519779 1
0.422007304267468 1
0.404558832601416 1
0.123835481872127 1
0.452868406506994 1
0.496904044419807 1
0.199591791500443 1
0.578556101727194 1
0.414929210780479 1
0.0775396004826829 1
0.0973454859842305 0
0.216981830733631 1
0.225335756678558 1
0.0217753401356981 1
0.258273322533135 1
0.417503479200784 1
0.267116198277854 1
0.0282348840148961 1
0.285221442122351 1
0.239495740625782 1
0.648152200766699 1
0.628766659889599 1
0.471640953208027 1
-0.0729168884483917 1
0.230383476425147 1
0.918137904724521 0
0.380531471721679 1
0.112067446816216 1
0.102745004482086 1
0.168389757276815 1
0.387087686958617 1
0.430898706320165 1
-0.332610695173905 0
0.228940766734527 1
0.00893326906777775 1
0.742278686215418 1
0.236999048125394 1
-0.0861544358566128 1
0.149463087583905 1
0.490398960424418 1
0.446955327800664 1
0.658011405388518 1
0.505384369310305 1
0.305379056780456 1
0.408707829656495 1
0.33062830282223 1
0.436145491256776 1
0.273372282727372 1
0.282619484294961 1
0.322536349313919 1
0.238474064682555 1
0.422140648655743 1
0.321741223787461 1
0.569432813531067 1
0.16759687363844 1
0.539861280390962 1
0.783929152716788 1
0.0616324297179026 1
0.0517618971567954 1
0.452414508934441 1
0.125811162805822 1
0.308843513968333 1
0.568302298560676 1
0.501591909383106 1
0.38146687823037 1
0.311428704298607 1
0.711238242050956 1
0.869903458047312 0
0.741091610150653 1
0.363127978524117 1
0.601063142605899 1
0.309974805038832 1
0.373955809433606 1
0.414120965137931 1
0.607933124231544 1
0.587377193381342 1
0.364408758968656 1
0.188915755092825 1
0.548516111254784 1
0.104038639319354 1
0.243287792309732 1
0.662402690610319 1
0.407915090557549 1
0.515773779226091 1
0.513283507346076 1
0.587531001866665 1
0.511766363819862 1
0.516624834914378 1
0.387311637748332 1
1.02128659744432 0
0.791960131141954 1
0.376675828957999 1
0.379793096913284 1
0.142157424845057 1
0.714744055971098 1
0.405220154059579 1
0.808863889360941 0
0.340271010982883 1
0.0572579130228405 0
0.260840861988475 1
0.362261815183492 1
0.353501436503164 1
0.348122774783314 1
0.412569744328988 1
0.459012020300025 1
0.395572208206307 1
0.289374656578323 1
0.590509182388259 1
0.121190175366151 1
0.410732881693757 1
0.398974077585548 1
0.739033806807647 0
0.691592228700934 1
0.56468383354801 1
0.455003535979977 1
0.270452202406459 1
0.368615669146004 1
0.27267860909623 1
0.526669970191901 1
0.600426610988855 1
0.381227760015571 1
0.483346744969407 1
0.46330383070618 1
0.289246832534243 1
0.444355204502869 1
0.462095104249831 1
0.190795613290471 1
0.266381180265018 1
0.528353309525681 1
0.188728272970304 1
0.236866055599455 1
0.615889119278661 1
0.793933722750405 1
0.408752583561025 1
0.500420717453881 1
0.503168775644336 1
0.478742017799479 1
0.303519281555443 1
0.112715500803028 1
0.353055377752457 1
0.66573549282605 1
0.397281456455084 1
0.133079070853641 1
0.354454379144156 1
0.449724525009867 1
0.722624494459577 0
0.46690606077849 1
-0.099297777401081 0
0.33144905339621 1
0.623558723718779 1
0.302972678001317 1
0.466666523352872 1
0.43574402949549 1
0.505015375234731 1
0.496003512074942 1
0.401144932451691 1
0.88548471683593 0
0.089067797542708 1
0.392386475886822 1
0.483108297812621 1
0.452976336217929 1
0.529055416279025 1
0.461110249713974 1
0.445766578797075 1
0.298467742026478 1
0.315773963730502 1
0.716697306805446 1
0.31737166463491 1
0.252492860513107 1
0.634239765873543 1
0.0990466251549111 1
0.122056822971415 1
0.467258985657237 1
0.682861205689793 1
0.574640388754613 1
0.292347420214685 1
0.541809464547496 1
0.460120005282449 1
1.0202267283735 0
0.600748718810569 1
0.628356611263979 1
0.623306117426765 1
0.147100967369968 1
-0.202204620391715 0
0.403241295507221 1
0.0674423298459647 1
0.420620311640909 1
0.639774282270151 1
0.223829635339166 1
0.057967625209499 1
0.501903090747016 1
0.508935013431759 1
0.259288081141034 1
0.381506445269153 1
0.243827010399271 1
-0.0603188592514658 0
0.195671646425786 1
0.535225503381977 1
0.340976113012423 1
0.445540641991342 1
0.419726611512482 1
0.252475614205727 1
0.0255843275213577 1
0.242647048714187 1
0.0881104640921268 1
0.270240444745929 1
0.496721640029884 1
0.43074828582803 1
0.582337677723847 1
0.12992144819204 1
0.478762035585041 1
0.0485812611175893 0
0.178148837903166 1
0.132713428589239 1
0.274730761327385 1
0.565914924476853 1
-0.131513850557257 0
0.363018412482923 1
0.81386379451035 1
0.445232601189704 1
0.402845864400756 1
0.5884029705265 1
0.498955968745877 1
0.513769690355214 1
-0.124989780502035 0
0.643564645596065 1
0.293474165839658 1
0.677629867404875 1
0.634166509213849 1
0.663104573306194 1
0.170212829268743 1
0.357415284127428 1
0.449015327290186 1
0.598776594285037 1
0.396192416733884 1
0.290213076559885 1
0.109333607283363 1
0.0626088590341259 1
0.130818385436728 1
0.342896862269983 1
0.418115762077429 1
0.230607229699493 1
0.55327734814931 1
0.385780948931517 1
-0.0405796253921288 0
0.120767892592857 1
0.211937630652612 1
0.632645570468652 1
0.241977451376741 1
0.689942329585882 1
0.248606347392065 1
0.545553323228998 1
0.301485345471116 1
0.523805068322331 1
0.368511066909137 1
0.240917797795164 1
0.595447044366069 1
0.428340466064459 1
0.370482696227567 1
0.280874335297984 1
0.572109701356847 1
0.310270743652033 1
0.0673754331316624 1
0.663066619646341 1
0.261850746096896 1
0.191694070088927 1
0.334249557798974 1
0.27788978283175 1
0.19880742168666 1
0.706217102011565 1
0.264471910355604 1
0.557706958886086 1
0.682918482136512 1
0.307519413865663 1
0.132972268894924 1
0.324413046677373 1
0.635431407016211 1
0.232082419706298 1
0.762180314966304 1
0.685290029767124 1
0.259998768039439 1
0.336861489420981 1
0.0885795148950729 1
0.329499557226217 1
0.222847009700059 1
1.00561160007244 0
0.18770472538452 1
0.223010801853149 1
0.277450953625728 1
0.433169354052302 1
0.132877126362465 1
0.240930662937237 1
0.370781109717787 1
0.202870903116118 1
0.303240449643636 1
0.533424310994414 1
0.156160168206463 1
0.369187787045246 1
-0.0629674140744327 0
0.768514050361611 1
0.62315035043383 1
0.341417414752493 1
0.323454841652397 1
0.831624171165477 1
0.654785466752552 1
0.561697701763796 1
0.226911892475211 1
0.158920592006823 1
0.458060559336565 1
0.304567872155107 1
0.126876052552587 1
0.506356089895312 1
0.561203262366178 1
0.599446852962482 1
0.383668701721622 1
0.238476833598312 1
0.37782315291908 1
0.596412770838728 1
0.235124558915655 1
0.180395534458255 1
0.167765847771793 1
0.322774413384466 1
-0.171738761877607 0
0.32723487833688 1
0.296012716731065 1
0.176995143113933 1
0.285949525617668 1
0.165663770471159 1
0.584746869310729 1
0.55479741924764 1
0.804824858835449 0
0.60473538832566 1
0.614611429470325 1
0.594343235695399 1
0.514177666582569 1
0.43046736025218 1
0.426076722834674 1
0.870146539972183 1
0.834348806434111 1
0.423311308517079 1
0.291416627419249 1
0.056555350041302 1
0.807776264315388 1
0.801744511726154 1
0.542850581898377 1
0.320031403837789 1
0.545111588762379 1
0.613718854565309 1
0.20048719409023 1
0.674004531102099 1
0.534598683573662 1
0.187043080794126 1
0.277597665109335 1
-0.112814729099362 1
0.260098389926538 1
0.364716606542607 1
0.135774756168242 1
0.411369739044788 1
0.584358041368317 1
0.316770998440786 1
0.147762281569335 1
0.623986356833789 1
0.585221304335397 1
0.242585394863185 1
0.619701010273925 1
0.610716721502677 1
0.243369956869278 1
0.482124515059602 1
0.043716027805101 1
0.592960613714451 1
0.620759121502703 1
0.148642282909288 1
0.289036951930096 1
0.408991078157187 1
0.41731760360663 1
0.554612853958158 1
0.874156783979945 0
0.0924577044610436 1
0.626330365741275 1
0.159708334571111 1
0.636498103609374 1
0.253364788883241 1
0.481361776010585 1
0.52910036943548 1
0.531428265625907 1
0.722199442153476 1
0.557290225930639 1
0.563078886035544 1
0.351682483883409 1
0.274325559209942 1
0.169302607909899 1
0.203663401306839 1
0.347579032055203 1
0.191637946766696 1
0.381808442276409 1
0.440064986785582 1
-0.0651448756154971 0
0.356853419335805 1
0.51638860719162 1
0.525019954600355 1
0.253991886632358 1
0.796492965101736 0
0.511373893389842 1
0.317532853981071 1
0.622141796817326 1
0.371996144572934 1
0.568565625139372 1
0.32973923432462 1
0.634205989348295 1
0.654813043478929 1
0.437315325209778 1
0.311028707153812 1
0.224050593663874 1
0.319579387497961 1
0.304806683354864 1
0.220011090219957 1
0.319049218248702 1
-0.114931576847942 0
0.63575253581823 1
0.508155411043635 1
0.544591913203738 1
0.106829901388684 1
0.297292563162221 1
0.4650190058312 1
0.542937568868593 1
0.526151229840798 1
0.573468859951156 1
0.486911849377782 1
0.714222516327345 1
0.473369407067485 1
0.592488679418804 1
0.5027341836678 1
0.30455922344472 1
0.350346687658563 1
0.556722264467352 1
0.458678044396447 1
0.140510011571518 1
0.288332186681362 1
0.480510631832954 1
0.468298629730054 1
0.389052435181032 1
0.369800668508851 1
0.119050902523875 1
0.599545037544427 1
0.14359014583681 1
0.104132343950906 1
0.248751651829287 1
-0.214348710647407 0
0.107981245176719 1
0.459660201317017 1
0.631496557988616 1
0.515909083910653 1
0.518861984404227 1
0.637372391058307 1
0.404842746048199 1
0.982037475031788 0
0.625605864204424 1
0.106507802861552 1
0.660579763451963 1
0.501756667748063 1
0.345271647808714 1
0.573133503126625 1
0.146873054547958 1
0.386675852715499 1
0.700465458390275 1
0.250744503769325 1
0.221288210423486 1
0.432457897712958 1
0.274758619317927 1
-0.0617879020102905 0
0.515041950570213 1
0.339352078730762 1
0.220025636447379 1
0.126420763490494 1
0.537302058850724 1
0.202218504448341 1
0.165976085128455 1
0.165732201390083 1
0.558083195649705 1
0.171484747054402 1
0.0898164004387987 1
0.231782749751979 1
0.286363258883478 1
0.579210543758254 1
0.377079939137708 1
0.50329379149268 1
0.713748770718623 1
-0.198457603431089 0
0.247090642287699 1
0.345548593071366 1
0.551793541531479 1
0.415800689971237 1
0.166251659493032 1
0.507292079872157 1
0.0585562290245688 1
0.591390616120781 1
0.714324737812456 1
0.411274480772451 1
0.344757227634241 1
-0.0392062349954539 1
0.409454187551457 1
0.454498402984692 1
0.402210064508421 1
0.444476095476979 1
0.406036689317713 1
0.40950428761244 1
0.053056667449178 1
0.407729755262188 1
0.415154416669298 1
0.600818520532659 1
0.0123189550362432 1
0.830887658988103 1
0.351634138194696 1
0.509696012279925 1
-0.0485670887308344 0
0.258416237198643 1
0.361943680334941 1
0.804055317194795 1
0.688063837017367 1
0.140558292089375 1
0.55939710510162 1
-0.00247502948975009 0
0.135503305468945 1
0.234594087183914 1
0.664345807007458 1
0.569724894595219 1
0.557861982255068 1
0.313622374913718 1
0.35927478826322 1
0.183635667265838 1
0.29555606438873 1
0.0729155756088645 1
-0.0598604985744495 1
0.356551289372808 1
0.392137025394466 1
0.304627627491152 1
0.620416990989001 1
0.172343583557166 1
0.234595163249045 1
0.385415105001521 1
0.274349683678131 1
0.220021208200354 1
0.439969746357616 1
0.47889397642979 1
0.657735547838278 1
0.434289013175987 1
0.626338776234636 1
0.745106015830308 1
0.375890431212256 1
0.0633184427017918 1
0.55933371258152 1
0.404004735594357 1
0.723000231012342 1
0.436420628264729 1
0.53757166739319 1
0.374736673719054 1
0.525917023684566 1
0.608421044551777 1
0.42436231597757 1
-0.0450173685092642 1
0.227377062969124 1
0.473881279803838 1
0.232753708510427 1
0.683169373286539 1
0.16108604710966 1
0.630854896661956 1
0.88995637667009 0
0.775766862320171 1
0.359236456595061 1
0.620447780588949 1
0.428645131802491 1
-0.0211837510715916 0
0.27188952015974 1
0.406565327301214 1
0.546736090620671 1
0.115994194457275 1
0.297232493446027 1
0.208769342138458 1
0.322016488184065 1
0.333360583130191 1
0.444569687790865 1
0.352144876790048 1
0.309645640377572 1
0.204954741654727 1
0.253053792455272 1
0.918192516819802 0
0.319910826960431 1
0.552491813343838 1
0.2733463553383 1
0.443246683488982 1
0.637175099463001 1
0.520187481182534 1
0.397867154656187 1
0.187541981856852 1
0.42646909730761 1
0.408248388899247 1
0.347206395910233 1
0.232752154804988 1
0.0276038700237996 1
0.334749426035712 1
0.477390019741267 1
0.642068321458739 1
0.801259623983869 0
0.48016000799252 1
0.36109895442176 1
0.332538033530521 1
0.258291931195977 1
0.485926589535437 1
0.962324885151854 1
-0.175911160394006 0
0.0927573370081829 1
0.396047636405854 1
0.58084543012227 1
-0.415196818181728 0
0.548361527055244 1
0.49357512778358 1
0.567272451987725 1
-0.0514977640298915 0
0.326127404853443 1
0.260756424811549 1
0.361877248505838 1
-0.0502937571150414 1
0.47364437239442 1
-0.111656423801022 0
0.227028992797507 1
0.392864692105057 1
0.203520273447412 1
-0.0715546272146346 0
0.391359513189224 1
0.417260242234026 1
0.437010749829164 1
0.0942470416692525 0
0.570099872850629 1
0.605927238684498 1
0.173633124700205 1
0.261598016980291 1
0.503713784906186 1
-0.0576743476560089 0
0.436523427656681 1
0.629006458178635 1
0.237001664230903 1
0.488265879374212 1
0.653146496367475 1
0.527521843497677 1
0.386599928613644 1
0.487203911123613 1
0.444458798129509 1
0.36529024135134 1
0.222347817567378 1
0.340062240615759 1
0.495100501376894 1
0.827546919367067 0
0.443291869633776 1
0.887953860682626 0
0.548622564882106 1
0.631271574236267 1
0.0814497828858024 0
0.309976574404184 1
0.259429513504119 1
0.0412791714995259 1
-0.0136512083498748 1
0.282504437938614 1
0.639620243843479 1
0.533760006283432 1
-0.000334091774419842 1
0.647161029028236 1
0.214536486458066 1
0.471898497604946 1
-0.290858853094351 0
0.731246589699785 1
0.249268975580047 1
0.420350463682524 1
0.476640161380105 1
-0.0397710398233292 0
0.485833452297946 1
0.478284143485156 1
0.6882962494124 1
0.74766719872324 1
0.141314792626373 1
0.291219099376755 1
0.001304434555264 0
0.329146918107221 1
0.227504031027544 1
0.293803161691719 1
0.265530002649322 1
0.609191982242186 1
0.412526884709813 1
0.52741722055014 1
0.349093782795603 1
0.560245163893126 1
0.434131474079086 1
0.670698967354496 1
0.655261447477722 1
0.506726545905966 1
0.292286789144344 1
0.318648818821388 1
0.904439898651207 0
0.444538367213813 1
0.500827647253343 1
-0.0474846820030486 1
0.587614893748063 1
0.581348808688614 1
0.223332778825631 1
0.448844902315002 1
0.526936028703228 1
0.239408047159608 1
0.294441822272796 1
0.559378769828148 1
0.13751432699733 1
0.46760840746215 1
0.150540222957258 1
0.575053177671845 1
0.382553967030652 1
0.092509346716351 1
0.742965144045566 0
0.342497016403375 1
0.233282109844176 1
0.0378492709870562 1
0.385491857993438 1
0.179831003591911 1
0.364017227503505 1
0.725540836039502 1
0.443668979718534 1
0.641435750768913 1
0.645861988342773 1
0.297473136159076 1
0.136670704367417 1
0.268711879368864 1
0.772307018406945 1
0.360427126782522 1
0.48345278177765 1
0.682828427844626 1
0.200138441447676 1
0.497755492182275 1
0.0879088568193274 1
0.568784929536263 1
0.739776077171674 1
0.502733085818384 1
0.549128132769101 1
0.822311251068069 1
0.676841396824287 1
0.500460605437326 1
0.227914200430284 1
0.291858134141753 1
0.467401100420652 1
0.580667123966978 1
0.206084031015385 1
0.271801823745012 1
0.502636930584011 1
0.184898386373917 1
0.262182223330783 1
0.222989420268992 1
1.16880888021164 0
0.519420926160524 1
0.443915221789298 1
0.726717524408868 1
0.812479733465822 1
0.491516528762772 1
0.501314952935512 1
0.513849255357349 1
0.171123507682234 1
0.359566987776748 1
0.787602857139843 1
0.80050479762755 1
0.570702277042059 1
0.432507062152977 1
0.330382371115905 1
0.567257781811718 1
0.675701231606019 1
0.569904775489345 1
0.430983408814444 1
-0.0164197757453055 0
0.704855865444028 1
0.426539476410331 1
0.390138997768008 1
-0.0264526918556715 0
0.150259070301678 1
0.482447647866338 1
0.436774999599654 1
0.371151454920157 1
0.543409941704529 1
0.256540319019861 1
0.0414608462132487 1
0.345693698298323 1
0.332837674328526 1
0.225846627343687 1
0.300639605104512 1
0.522606005498193 1
0.246735021062817 1
0.601495111486918 1
0.441059113648856 1
0.433959960884402 1
0.355771541585049 1
0.351383020348695 1
0.565017114424925 1
0.39654824412832 1
0.455421877478156 1
0.912279646060179 0
0.468010727422822 1
0.361823975869793 1
0.084237302893455 1
0.407000519248885 1
0.660493114556908 1
0.565625747112381 1
0.511213157610804 1
0.674921947200609 1
0.093417084297559 1
0.357493234941119 1
0.413920073174633 1
0.806267638548523 1
0.247705183314968 1
0.767136926601907 1
0.169484760280828 1
-0.0769616408129825 1
0.640194347893752 1
0.601149395337524 1
0.190924403913132 1
0.273422041257528 1
0.0483315463597067 1
0.256003155418938 1
0.625699953020268 1
0.351635519867941 1
0.363076982486085 1
0.522775312108177 1
0.364819487973524 1
0.886064130132575 0
0.317261305655204 1
0.320114027456254 1
0.345672141317575 1
0.348311442975349 1
0.387007750362794 1
0.721576336198174 1
0.0692920039015774 1
0.209440169803171 1
0.269782855937019 1
0.567982982270276 1
0.752518625595307 1
0.311419839815983 1
0.736446290024925 1
0.415283902641233 1
0.536699015119964 1
0.181052940427403 1
0.367258524340778 1
0.598861031395429 1
0.551220628277054 1
0.159373121890246 1
-0.00164860094020165 1
0.683300205552531 1
0.169164946944498 1
0.236593365688514 1
0.246042348927796 1
0.199695094392534 1
0.533211900668599 1
0.806466782572963 1
0.443291549552766 1
0.377127489991089 1
0.313795064260397 1
-0.0493971910675041 0
0.917243496377542 1
0.414558670419116 1
0.417778374695859 1
0.424670876488115 1
0.647301191156836 1
0.440786409211888 1
0.665300641205595 1
0.619911479441122 1
0.587737057805533 1
0.154517173039496 1
0.40946868215551 1
0.508687634375603 1
0.51374058920693 1
0.41344784898216 1
0.434628842583787 1
0.467379614768047 1
0.196889589809883 1
0.328245039280107 1
0.507261590405337 1
0.115048148437581 1
0.263251953353991 1
0.774991781536085 0
0.314167031732915 1
0.424364712843729 1
0.445164037318694 1
0.773141801765468 1
0.576682578280076 1
-0.12535597885048 0
0.217749512771221 1
0.469788729134026 1
0.26643834251837 1
0.230077250368095 1
0.477563870905087 1
0.270513199431156 1
0.283486414899791 1
0.482180824871527 1
0.202120704561479 1
0.259786909941057 1
0.762897271970271 1
0.110607803912033 1
0.895086772546493 1
0.196035268157342 1
0.81678707337357 0
0.205669849308272 1
0.379545532584042 1
0.555361204398473 1
0.17064237898076 1
0.340433706492696 1
0.207757206676162 1
0.143101592072335 1
0.799251286598737 1
0.609739708984444 1
0.292858718499928 1
0.755989017166429 1
0.525547495191602 1
0.392476882069103 1
0.421811663415499 1
0.359361933667275 1
0.199143602337579 1
0.491035787877199 1
0.738313693718369 1
0.156750604468713 1
0.155614455734333 1
0.370151153702602 1
0.329438642633289 1
0.412764052845946 1
-0.0116148115109355 1
0.310302292714788 1
0.415151056672478 1
0.473655058079269 1
0.696944910614861 1
0.236928994993682 1
0.108612373843239 1
0.567159034880194 1
0.369699974193898 1
0.358781001189453 1
-0.101293957857669 0
0.27096702268944 1
0.611196573530866 1
0.514832543219167 1
0.403417778993261 1
0.207239320606643 1
0.207669576999995 1
0.3095895498205 1
0.268127738151212 1
0.216281338019949 1
0.833148284005134 1
0.545758412258291 1
0.390030265699188 1
0.646558607938734 1
0.277819986132099 1
0.477173764231039 1
0.769421066826757 0
0.420182282956698 1
0.180167426978122 1
0.594195726990203 1
0.228323021366278 1
0.801309241170312 1
-0.0216110290291531 0
0.367807181352798 1
0.443032678518519 1
0.453409677664009 1
0.794478152125875 1
0.611721569633664 1
0.545440030362456 1
0.499507818552193 1
0.00973518711931178 1
0.582807611105867 1
0.293155879138364 1
0.224672785438897 1
0.51754645515622 1
0.351255751910373 1
0.635871187194408 1
0.576989899495866 1
0.674844519187159 1
0.058415684519161 0
-0.160190189416934 0
0.955557096709423 0
0.438172572151383 1
0.669054627565529 1
0.379802835310887 1
0.448579119247882 1
0.235491339864617 1
0.697990837997558 1
0.601074753053024 1
0.196200108352178 1
0.506836161483641 1
0.637342164670963 1
0.458525594207353 1
0.322788211922118 1
0.636287650960851 1
0.271919919905566 1
0.0774256978236973 0
0.448724729926398 1
0.706925211704283 1
0.406410623288611 1
0.437896679478979 1
0.443851869159319 1
0.335008886167432 1
0.32141474635677 1
0.305448346595428 1
0.261026499464492 1
0.685188230677571 1
0.417053677063464 1
0.542603106213869 1
0.40107744456763 1
0.498896072585662 1
0.367040055960169 1
0.309449699232748 1
0.338942104933914 1
0.360115672284111 1
0.765427991187592 1
0.359052191848918 1
0.323983492324242 1
0.429802869430678 1
0.547395165309971 1
0.160664099410106 1
0.157505028171395 1
0.854278143015206 0
0.731482924894453 1
0.414505172483491 1
0.333950201134536 1
0.532337961846073 1
0.0782542055334339 1
0.823740821292833 0
0.31615291172614 1
0.0567860317683777 0
0.501946728279486 1
0.219450709364902 1
0.398903717284564 1
0.148079538682375 1
0.155661392239577 1
0.361258165820302 1
0.376202880338142 1
0.811947686681143 1
0.481690017506223 1
0.150717925497564 1
0.299508866254963 1
0.466859811148714 1
0.724917056946344 1
0.576967039623065 1
0.443040680961591 1
0.256268315284252 1
0.629160436697181 1
0.396190166001326 1
0.565676836011502 1
0.331513846274906 1
0.484156047034783 1
0.158518014772282 1
0.652085639442756 1
0.382679832852918 1
0.606827436041678 1
0.37083249941884 1
0.5313083181685 1
0.258693949390232 1
0.0382509991653878 1
0.615544404903451 1
0.604811956660236 1
0.518443621771389 1
0.182808120044175 1
0.474924718118419 1
0.47118802006102 1
0.26489008911119 1
0.355596854199457 1
0.583786549269681 1
0.177323151034674 1
0.213704994056603 1
0.212956785102985 1
0.242541526905499 1
0.515940683289257 1
0.0785153871829157 1
0.83070281932662 0
0.489952403080016 1
-0.240701765542629 1
0.206270396541841 1
0.28945363404381 1
0.144473188083398 1
0.484876042569692 1
0.310092619833193 1
0.72819144638979 1
0.199928982439119 1
0.561212449551792 1
0.546451295697744 1
0.520410624789948 1
0.54772615620838 1
0.516419025742229 1
0.326497352655381 1
0.363861450947653 1
0.422450717591836 1
0.0181442155404336 1
0.272062128772674 1
0.515577460733253 1
0.416461768365967 1
0.574047778609916 1
0.430965443758638 1
0.201315004014714 1
0.30194761189601 1
0.350508757183597 1
-0.0340424300074848 0
0.620131809068476 1
0.246042215840007 1
0.447817594215583 1
0.252766719686148 1
0.350167061367365 1
0.548470561047842 1
0.409535942682793 1
0.206046603026837 1
0.60187338594142 1
0.443239990886211 1
0.243197975244503 1
0.255615608419561 1
0.6069208059088 1
0.261045178332558 1
0.631655307881289 1
0.381517908797971 1
0.620064410701192 1
0.0625947869516661 1
0.505210283327493 1
0.155095959901743 1
0.218960416032164 1
0.499112253825956 1
0.0620119982014856 1
0.815035046237563 0
0.606104441837822 1
0.169508580580349 1
0.443535374179782 1
0.646578790659345 1
0.827963320970933 1
0.691630292711576 1
0.429633262488813 1
0.673537988669988 1
0.556284435683706 1
0.804049366582927 1
0.543655553315425 1
0.565343373280604 1
0.564106025555541 1
-0.0607444526187015 1
0.548781483939117 1
0.212108104300153 1
0.467013177345505 1
-0.0854921350656696 1
0.485736092625199 1
0.468684072330153 1
0.426680145837296 1
0.439842528831216 1
0.167229327692858 1
0.175376930677645 1
0.278842820113568 1
0.207756107482185 1
0.357140223709335 1
0.404704198837205 1
0.457628744888557 1
0.570285606348783 1
0.174366973571775 1
0.586267429420458 1
-0.491882611871467 0
0.361365380254705 1
0.753139518487591 1
-0.0270368381521482 1
0.631285091145647 1
0.35886672704793 1
0.108550771743508 1
0.239705584771231 1
0.450373925022727 1
0.638754834604007 1
0.430645747595325 1
0.54171132601792 1
0.297890959858652 1
0.230933869751713 1
0.452681995648678 1
0.249097484370704 1
0.615114635952747 1
0.508528153642406 1
0.512623729724163 1
-0.128160866111399 1
0.676830803505823 1
0.261496649328098 1
0.0289797595854999 0
0.25854971905808 1
0.45684316578667 1
0.519695820383856 1
0.357773909565165 1
0.47471355649259 1
0.286912758680928 1
0.167272167099023 1
0.36239044796161 1
0.241477865804502 1
0.565081728162269 1
0.276336048546144 1
0.380363786469808 1
0.65341378659167 1
0.632214500606694 1
0.352208558728559 1
0.443725300092923 1
0.0570564733946035 1
0.688616950553026 0
0.191007805523335 1
0.360523025151189 1
0.531486836575231 1
0.027297183250848 0
0.384265982200334 1
0.419741185191286 1
0.311498044986024 1
0.258109632140213 1
0.247113219649919 1
0.0881983976102632 0
0.329821567395853 1
0.186696913483682 1
0.357369935258924 1
0.342820578001897 1
0.320287929521185 1
0.356156539100929 1
0.454848223513847 1
0.0545705507460614 0
1.4136125614523 0
0.363727371213519 1
0.811768794412544 1
0.219876489540483 1
0.388370835350793 1
0.377112680835061 1
0.247403488264499 1
0.411470470800836 1
0.436423822432083 1
-0.0222126837189513 1
0.688554937490939 1
0.634136849357748 1
0.635345290514336 1
0.344017363632647 1
0.213274407616532 1
0.219694330995859 1
-0.180101186980102 0
0.584904640394957 1
-0.0445239968083684 0
0.645341570483098 1
0.34374941915305 1
0.320414537231791 1
0.384017723832864 1
0.16509801089513 1
0.536346015640068 1
0.676940410298844 1
-0.103266761952402 0
0.662161688701164 1
-0.00407252366859846 0
0.529764927020771 1
0.667973863490871 1
0.498472698336105 1
0.308488734252376 1
0.760690800888715 1
0.583467561256089 1
0.222507979060417 1
0.36123533402768 1
0.267580947689504 1
0.813104518910392 1
0.352144031240719 1
0.269065404138214 1
0.720912378013026 1
0.24188614862163 1
0.253066378345283 1
0.172051593806132 1
0.492602872334312 1
0.188325096796589 1
0.296778263070375 1
0.405221250908358 1
0.491416846393892 1
0.522170463090729 1
0.387788401791759 1
0.450165227244774 1
0.813284062426508 0
0.659023403220059 1
0.775808734507938 1
0.442915230486197 1
0.625530113208259 1
0.502828757572334 1
0.460581981598195 1
0.368426162781543 1
0.630016241070213 1
0.322986362901521 1
0.644541100453979 1
0.171288481291874 1
0.128364073996796 1
0.345155329017185 1
0.417055423288297 1
0.338301711487401 1
0.275617750134086 1
0.549261046083511 1
0.673502073376536 1
0.70853091189069 0
0.377277044053561 1
0.339318122575448 1
0.486364134074769 1
0.372909780235809 1
0.0626040181220253 0
-0.0219812916676944 1
0.136039340445254 1
0.283303754577217 1
0.597326497286425 1
0.456260302698614 1
0.197547489279012 1
0.349117416683973 1
0.300568901051208 1
0.349021436012004 1
0.416566253604278 1
0.076723928324507 1
0.567905417523828 1
0.689323810604747 1
0.471920143262976 1
0.363814910814967 1
0.288021260671253 1
0.413655723287634 1
0.0784690925923543 1
0.605161708335516 1
0.329914610945633 1
-0.01892619835872 0
0.510293556806537 1
0.887707696978532 0
0.43706492416005 1
0.16215182040937 1
0.568999501722235 1
0.452789268086655 1
0.354181793450248 1
0.543492535134871 1
0.373788465469368 1
0.265595358776254 1
0.150037370534329 1
0.558141146002587 1
0.40382512113577 1
0.00535173608097163 0
0.517176001757613 1
0.825068508869541 0
0.561662426893574 1
0.1808470486397 1
1.02015371743454 0
0.396583276805155 1
0.10725842923906 1
0.125720263992598 1
0.1930595555785 1
0.905064163775639 0
0.255129282895031 1
0.684359097025766 1
0.622748305598642 1
0.154704647706315 1
0.178609756427247 1
0.0971152643791351 1
0.398468063605344 1
0.193576695716198 1
0.650126367487445 1
0.409613844402738 1
0.845356010216399 1
0.225498818946435 1
0.0318303067573868 0
0.713954836775996 1
0.235177292830238 1
0.133269222069652 1
0.0696098804176278 0
0.481863881889014 1
0.264940269413532 1
0.326723012710202 1
0.175402016024729 1
0.810966508104548 1
0.501447154320673 1
0.638037959179035 1
0.445637994381193 1
0.454828890349317 1
-0.0667907028914443 0
0.662428615834975 1
0.522552313225353 1
-0.0920662203812696 1
0.192063243053412 1
0.31994042645242 1
0.502158194759956 1
0.267804923581979 1
0.103077616095453 1
0.00290379979117064 1
0.618758434291181 1
0.131470893122654 1
0.210324578012804 1
0.0948791513485152 1
0.498776403318979 1
-0.0771299831640328 0
0.178441714355511 1
0.71986674756465 1
0.641865715853218 1
0.434186459466647 1
0.40367083334707 1
0.0186055522862007 1
0.23876514002536 1
0.370653268628869 1
0.260029518707789 1
0.381359121022904 1
0.375816895656782 1
0.443630372354762 1
0.661605075395474 1
0.167085567347613 1
0.898288083213537 1
0.0265605027996409 1
0.538226781069278 1
0.190545697236559 1
0.842490165402174 1
0.429919985422498 1
0.542979772767387 1
0.084510844783477 1
0.538144225013738 1
0.0431469803136099 0
0.305354911087017 1
0.57342764398772 1
0.117048266435007 1
0.404694741007245 1
0.374083138140286 1
-0.00919173519129271 0
0.487718071883929 1
0.17091810199361 1
0.518101105503034 1
0.379770635814163 1
0.514977229905388 1
0.49880646420636 1
0.431316966608417 1
-0.110077877303766 0
0.61819326197381 1
0.680190672161623 1
0.253111856208701 1
0.441586740011818 1
0.489926709076992 1
0.281725234268346 1
0.283482458338498 1
0.992617557514967 0
0.636372422963274 1
0.322693834209657 1
0.373468172899718 1
0.490498821216168 1
0.446529162904687 1
0.511995386822457 1
0.0986467806645936 1
0.152422590269283 1
0.275153422604332 1
0.396879565621735 1
0.550146948246128 1
0.306099566047922 1
0.581653665303555 1
0.100231904645327 1
0.857798781819154 1
0.346763871612844 1
0.259785317489354 1
0.387704408481472 1
0.140766786470019 1
0.351161504930738 1
0.39650273929445 1
0.527553267832195 1
0.309755742734914 1
0.712111321237193 1
0.449810554359985 1
-0.0178308835302439 0
0.68670034774926 1
0.472926905009048 1
0.653104206432489 1
-0.108796499359289 0
0.208396763523202 1
0.173063332849285 1
0.251184484734757 1
0.317190340436206 1
0.445995664010727 1
0.367589336442142 1
0.609496059314218 1
0.582298876126739 1
0.554347167415035 1
0.0506568453937978 0
0.408321576498105 1
0.445287957221546 1
0.0544454486160927 1
0.039268135864473 0
0.52424661829674 1
0.458904201047203 1
0.392867246432221 1
0.261397763485609 1
0.0810290664107423 1
0.494257652607255 1
0.225401871542452 1
0.362064742334494 1
0.339116976210069 1
0.662146452235703 1
0.720587587130997 0
0.100000630235063 0
0.500728085293323 1
0.398775170048101 1
0.688804101403474 1
0.215465068824999 1
0.482632342038467 1
0.606909312081394 1
0.549806754943189 1
0.572576097734631 1
0.116199594623271 1
-0.0170129139933339 1
0.771437712091571 0
0.349728254324094 1
0.124092148246138 1
0.303433994071992 1
0.2836984644198 1
0.361185700184296 1
0.469846176103715 1
0.497336546645775 1
0.280984431004944 1
0.249545797416445 1
0.266313665329324 1
0.364814985228501 1
0.663750177152649 1
0.444808081822699 1
0.660750028684657 1
0.63920354867559 1
0.311805615424672 1
0.627081953664246 1
0.647153606988376 1
0.250552811999362 1
0.179260732524912 1
0.464169258055354 1
0.761243690162562 0
0.284577150994207 1
0.564025063316704 1
0.333971369026139 1
0.613384875703449 1
0.212469739818278 1
0.447877774219924 1
0.231357190955786 1
0.294369522849856 1
0.800173784833796 1
0.637523886435427 1
0.0625946645632428 1
0.480073270384193 1
0.544566892825834 1
0.188755528637456 1
0.365830024552432 1
0.0896071552287791 1
0.517123396022313 1
0.452668069852434 1
0.234072008084812 1
0.336349874834732 1
0.307066387175671 1
0.244193289117397 1
0.358264551311015 1
0.586850803313955 1
0.323299537512867 1
0.385408175347192 1
0.327848614548058 1
0.892176687320163 0
0.367423399280945 1
0.625191846412735 1
0.867457607667192 1
0.388864877120729 1
0.443030690896009 1
0.680066794658452 1
0.629588665147226 1
0.552287569705774 1
0.269689155508117 1
0.558240283796258 1
0.358270649010661 1
0.386504797968948 1
0.201652478248744 1
0.240254240196134 1
0.560544371670037 1
0.070426593249658 0
0.286798886277695 1
0.258975012951743 1
0.445748556853227 1
0.208387553891365 1
0.399324332541066 1
0.388245940172124 1
0.296629824357572 1
-0.0663125686811638 0
0.704951118205988 1
0.406284078084619 1
0.529502675706348 1
0.593041499761414 1
0.554221632120014 1
0.376748524072785 1
0.495718817680598 1
0.665514707427017 1
0.283107834209452 1
0.693820602943674 1
0.43966636651276 1
0.570407532002648 1
0.28419891017932 1
0.472314018531987 1
-0.000114545304357713 0
0.00304903891394226 0
0.232116896389753 1
0.268268669555894 1
0.349598290092106 1
0.20411411378717 1
0.154601310405612 1
0.535253280037079 1
0.639738265603444 1
0.533031929783365 1
0.0438926607675142 1
0.603547340868713 1
0.319800813900291 1
0.61656386518253 1
0.23300978683986 1
0.527557853032047 1
0.373278343162983 1
0.176037506869152 1
0.3842753866424 1
0.507445510084697 1
0.530990948172827 1
0.276827871211671 1
0.0763137623758894 1
0.343795227652156 1
0.715139344053018 1
0.66447978959017 1
0.53689139126825 1
0.387516065699099 1
0.294368424198499 1
0.61454771633071 1
0.45428050621273 1
0.837233475234091 1
0.117354837610867 1
0.781443008929003 0
0.435077214833977 1
0.381098550930769 1
0.49601726278157 1
0.192136874722077 1
0.520511825673396 1
0.259175962691942 1
0.377315735936145 1
0.342619616675971 1
0.369272627086074 1
0.444109969448569 1
0.779984715055817 1
0.567390024120192 1
0.203406954714421 1
0.447902240671329 1
0.594441055867542 1
0.360812001423839 1
0.329010638384196 1
0.487900217472034 1
0.491204916757796 1
-0.23189260020269 0
0.672603258256651 1
0.473779750405786 1
0.387225959678248 1
0.623602106739765 1
0.38578449601002 1
0.282303935419055 1
0.684292841687 1
0.360658809551777 1
0.500808429770239 1
0.568975273149153 1
0.662984869964769 1
0.562439487123007 1
0.406122563335251 1
0.547924462811676 1
0.597283898576113 1
0.418235946657229 1
0.736803943213501 1
0.357375470555974 1
0.650046328748855 1
0.298197289545625 1
0.275758456043078 1
0.171812097046042 1
0.553667496738899 1
0.623354894972345 1
0.286114295265696 1
0.23214802797051 1
0.308249539188564 1
0.586782269781915 1
0.635845058058028 1
0.47220367995367 1
0.642398680807769 1
-0.0873594557726964 0
0.323567854631433 1
0.448822264201792 1
0.695487749874125 1
0.613463628865996 1
0.678687758196256 1
0.648978393863107 1
0.41849731236427 1
0.116787399246336 1
0.445904509161132 1
0.39707588858906 1
0.341406362314728 1
0.475553406635157 1
0.628771540329226 1
0.611438061192133 1
0.349253038072072 1
0.500949496720643 1
0.298336408183282 1
0.0683811889620982 1
0.107508024537389 1
0.251002812959271 1
0.570950978233223 1
0.573024385653959 1
0.52437198380204 1
0.193073406737686 1
0.516654441200369 1
0.141573501653877 1
0.479792731789951 1
0.283904825463984 1
-0.0217893338499613 1
0.601906716990487 1
0.73583355724742 1
0.33589433663679 1
-0.00194625137811841 1
0.193941646103254 1
0.386074341492591 1
0.189287350021759 1
0.602107784281516 1
0.285422598307353 1
0.0990929008925009 1
0.0520593587326067 1
0.401983976826015 1
0.472586624816574 1
0.624686019277968 1
0.764456836099088 0
0.503344510671186 1
0.341247547358439 1
0.305930858428894 1
0.740342907095465 1
0.602942968597314 1
0.463889765164534 1
0.351816972467175 1
0.430092965191038 1
0.830094449851701 1
0.286245648755699 1
0.195759272804059 1
0.242520305980542 1
0.392943812531236 1
0.38637652554438 1
0.328182640170229 1
0.811538473389761 1
0.232772825782445 1
0.0770413433193688 1
0.449498678832716 1
0.396669316049371 1
0.666937215931292 1
0.252802217591993 1
0.250833858850227 1
0.196315506254997 1
0.473397062562498 1
0.339425488396715 1
0.221809941916535 1
0.385765366398402 1
0.659236177757532 1
0.707145887848961 1
0.134308997806446 1
0.454997210505702 1
0.336846668327091 1
0.536954358681505 1
0.564524699340862 1
0.241315416419035 1
0.259241746933452 1
0.489113270647222 1
0.565476825691241 1
0.270976716417575 1
0.719296916046991 1
0.346727465940623 1
0.925130755265427 1
0.338584303991679 1
0.0935214627476255 0
0.628361640690047 1
0.0303051996190593 1
0.689998179947181 1
0.238301579022462 1
0.202593607536603 1
0.431643106494775 1
0.342458730561745 1
0.0368626971069183 1
0.333641781551174 1
0.568264349863044 1
0.40129164717662 1
0.522997110855002 1
0.242687993977123 1
0.11268692440681 1
0.472934230407179 1
0.209832830827978 1
0.312209311649331 1
0.272774764957551 1
0.427429762183789 1
0.213512302952284 1
0.862320802087807 1
0.737684596820495 1
0.559347571235116 1
0.735615176436025 1
0.243215284747204 1
0.895402047650636 0
0.497152332909564 1
0.719532785544153 1
0.737392401154029 1
-0.164780322126816 1
0.0159344228505581 1
0.436617911276924 1
0.460771249675582 1
0.256919483949055 1
0.212297299930747 1
0.0548712536756873 1
0.339007501243274 1
0.38031812498039 1
0.147654480098088 1
0.532047495846868 1
0.223344402940895 1
0.466949270702096 1
0.384633750386439 1
0.39979206784595 1
0.469254005964509 1
0.439826468820973 1
0.707570862730021 1
0.346468811009621 1
0.424104930707063 1
0.598201933773903 1
0.639918364658073 1
0.403274153585632 1
-0.0564996588059575 0
0.254735690132067 1
0.654221344953906 1
0.683604494413405 1
0.530219002818691 1
0.53951717871877 1
0.13473230713991 1
0.00265216243131443 1
0.397543629370663 1
0.655007737847836 1
0.369272899006778 1
0.409907652616263 1
0.34335282340258 1
0.629518063064555 1
0.354488390624247 1
0.37457428038308 1
0.105718293718305 1
0.189889101410783 1
0.268726959502801 1
0.739157337603543 0
0.525623952063759 1
0.478632974208708 1
0.491677540573726 1
-0.101732582824533 0
0.508872210360538 1
0.489332380606392 1
0.307002042116457 1
0.435210720742984 1
0.792817578678741 1
0.630031589668279 1
0.477820746536167 1
0.850639562818105 0
0.111987408100424 1
0.680802207980781 1
0.324828727236562 1
0.326871848872654 1
0.453148827952016 1
0.616835458799853 1
0.41272977654669 1
0.485623640798946 1
0.407988205449148 1
0.132999792740731 1
0.546035501198546 1
0.673040925357868 1
0.841587901431578 0
0.682288926260158 1
0.352310836476597 1
0.313357815350581 1
0.599357998465312 1
0.531196035852464 1
0.13878512458303 1
0.289932567006795 1
0.338117426790701 1
0.567724580505583 1
-0.00334180685639976 1
0.357582619098992 1
0.606409761791152 1
0.194911778676471 1
0.228565626035492 1
0.471419966061777 1
0.421302661762297 1
0.000354562721653312 0
0.940802487189716 0
0.695968237320978 1
0.18634651925687 1
0.666743756489963 1
0.146538277002719 1
0.312996410621735 1
0.349990691858416 1
0.936895244684131 0
0.279201615987199 1
0.245833511874911 1
0.564423057880236 1
0.251163507600899 1
-0.116325748814037 0
-0.118635920626156 0
0.37880276321047 1
0.225395065455788 1
0.373098462624285 1
0.646684684503703 1
0.269451168634977 1
0.646041030494999 1
0.50810391707112 1
0.160757538361764 1
0.501815456384012 1
0.71833470461031 0
0.440524969600042 1
0.140349656289745 1
0.197153129609549 1
0.35436584279037 1
0.469112775664044 1
0.602451803112 1
0.911618566870296 0
0.566264302818288 1
0.178366939473095 1
0.665147810016476 1
0.752572639539371 1
0.375697265188337 1
0.0592712091091462 1
0.234556022321604 1
0.297909086897232 1
0.332065051349171 1
0.422236834831638 1
0.0949017594213373 1
0.414343872878589 1
0.389722513056519 1
0.912435064961923 0
0.294697112863501 1
0.312598905845576 1
0.134057293568418 1
0.374439360009818 1
0.382391414300911 1
-0.206768175134792 0
0.430800047609398 1
0.842766665233091 1
0.86759192177726 0
0.295466865173825 1
0.260489621143216 1
0.402883306752161 1
0.252273397243219 1
0.54979212690095 1
0.380412154397269 1
0.47249619373673 1
0.140203490218813 1
0.675786043701325 1
0.635949324604799 1
0.271318490738152 1
0.783438646818659 1
0.433537290198121 1
0.234356173371732 1
0.445086221438765 1
0.270577968111863 1
0.185862577797069 1
0.214441245231672 1
0.364855233650177 1
0.374472680687622 1
0.113727462000956 1
-0.0911881743020046 0
0.358130234504141 1
0.462900728965812 1
0.257195577307444 1
0.602860580413831 1
0.227062444171946 1
0.206539494859529 1
0.659382770180659 1
0.708467585143494 1
0.656623212987036 1
0.527948817619944 1
0.436237225156235 1
0.507429147314249 1
0.214001805692612 1
0.436733641958559 1
0.133493522175274 1
0.240955671883366 1
0.259911055860586 1
0.423426955927688 1
0.198535316107507 1
0.338814051605887 1
0.313142381807594 1
0.443492105394619 1
0.201398724780644 1
0.111786277671179 1
0.287149124365411 1
0.572137182766406 1
0.362057082781631 1
0.331374571305903 1
0.620050592101027 1
0.260603707084382 1
0.358380571029055 1
0.345591698609009 1
0.617321331155746 1
0.53214095308134 1
0.476272462427729 1
0.748117953174376 1
0.224643097246717 1
0.110206101563349 1
0.380275628667711 1
0.277910413593004 1
0.242765699713565 1
0.186086458019452 1
0.103012889690713 1
0.357902571957175 1
0.539124545034001 1
0.864025135008066 1
0.0455835924291746 1
0.40787561223426 1
0.251331103999035 1
0.3350319239646 1
0.697670832195617 1
0.343339239754979 1
0.810735809577531 1
0.180280225436345 1
0.516972672053603 1
0.131392223003292 1
0.451510760949852 1
0.286782796478979 1
0.203452605710808 1
0.756240457760949 1
0.619196990158074 1
0.424101242930122 1
0.220261701902248 1
-0.0828503515604398 1
0.358419312734449 1
0.613674431762922 1
0.323642002897935 1
0.586469857256588 1
0.895555924849066 0
0.370638859916739 1
0.52073656041393 1
0.0170582794348064 1
0.215943557832724 1
0.290998059426236 1
0.362045227165651 1
0.392089828413954 1
0.135058558546392 1
0.331636765938919 1
0.294249359873133 1
0.153852754231532 1
0.649975047562803 1
0.524969580497917 1
0.142894330972911 1
0.0758070418228609 1
0.146563657346789 1
0.417574041702334 1
0.60341120451518 1
0.275396920105612 1
0.377542744028331 1
0.439189921407918 1
0.607768239765416 1
0.225863862532404 1
0.775980867316607 1
0.338725679614674 1
-0.118682706002683 0
0.618684878746522 1
0.186120164141879 1
0.101006723880264 1
0.252142993025311 1
0.154971353454173 1
0.739957272015205 1
0.176624931903273 1
0.43416880171498 1
0.514765204917873 1
0.0600057702425047 0
0.522095535107475 1
0.824404800926698 1
0.664048035675075 1
0.670929201470203 1
0.385688481562961 1
0.0674359236721193 1
0.198728749354402 1
0.504723684348491 1
0.44291678259673 1
0.462156612088266 1
0.392708146123422 1
0.366793966184747 1
0.468462178842654 1
0.519986552208222 1
0.11742570249202 1
0.210428362978107 1
0.323446618909189 1
0.185856361423745 1
0.480896088585574 1
0.331204558606617 1
0.421232050263592 1
0.281102858414467 1
0.358452975414087 1
0.804389232921593 0
0.554347118421648 1
0.641522508359616 1
0.30961805755468 1
0.0332833145276498 0
0.948113856914294 0
0.0314180366916097 1
0.760677881578437 1
0.404194453242453 1
0.274333767316002 1
0.441284167663648 1
0.467849578904903 1
0.491850039709081 1
0.38027956185801 1
0.269927540717402 1
0.185854453200611 1
0.383389043350907 1
0.60465073678793 1
0.603896537226819 1
0.477207658114544 1
0.0522703832853323 0
0.0283042614274903 1
0.349918650625903 1
0.505211440308373 1
0.520757448863613 1
0.0177377265312429 1
0.529003353794918 1
0.840782782220793 1
0.596893636767303 1
0.496640517693625 1
0.746141614379709 1
0.368047233115442 1
0.478457278180912 1
0.328551004461624 1
0.346522503670376 1
0.502312838719757 1
0.0730017771822212 1
0.195694815635595 1
0.312238463720847 1
0.142720450913192 1
-0.0541235892698965 0
0.724044560778119 1
0.298428177038215 1
0.382722493139133 1
0.346327570573439 1
0.283942538305519 1
0.548964812182562 1
0.372052820769117 1
0.912467018568232 0
0.167286061066703 1
0.124748142337092 1
0.120692954488133 1
0.355458744156667 1
0.415387750555065 1
0.779752302211171 1
0.337999643639846 1
0.512528553157819 1
0.445886212032265 1
0.496032843025381 1
0.412702773625059 1
0.363078451235928 1
0.158077792935888 1
0.549932645045757 1
0.785085903447815 1
0.456895666807369 1
0.277510925227334 1
0.520370113065719 1
0.457876321948004 1
0.283658412409745 1
0.411250963726919 1
0.446035882182345 1
0.480463253922325 1
0.141083692815078 1
0.500660885049498 1
0.777997781321562 1
0.278850367541667 1
0.530472440340292 1
0.720960931379738 1
0.420699471496495 1
0.112372807403852 1
0.258193033937805 1
0.172686695493739 1
0.491285192872527 1
-0.0974175047355237 1
0.338692138681657 1
0.283462732727792 1
0.579551632333791 1
0.644384945568901 1
0.602555685824584 1
0.276328607617465 1
0.311011891125353 1
0.120755747463552 1
0.17519773162018 1
0.324309289506355 1
0.549636626565608 1
0.505730886766412 1
0.690642545767599 1
0.31063456787591 1
0.667879588105987 1
-0.202477220987847 0
0.435775424905002 1
0.568903404212793 1
0.364415782954851 1
0.060081304001634 1
0.563033653129536 1
0.48406634607166 1
0.475413033809278 1
0.529847937691034 1
-0.0485900554730486 1
0.512435744142062 1
0.408291522447317 1
0.157157526748269 1
0.193307912344125 1
0.527115161364229 1
0.475403666973692 1
0.266061914124469 1
0.366400308047136 1
0.11729453335209 1
0.232257271871582 1
0.454847565639515 1
0.0507705325742837 0
0.598318262886486 1
0.234385172089909 1
0.717079315979821 0
0.424246389041939 1
0.511162926430736 1
0.163453049742193 1
0.451435437845439 1
0.308839573238578 1
0.640503923260676 1
0.483117006199234 1
0.424854346521514 1
0.413116976457851 1
0.229987508487837 1
0.553964768247863 1
0.588573187099858 1
0.303018617683389 1
0.609877823349217 1
0.158837492760018 1
0.630986855056518 1
0.311764439544875 1
0.328818921580114 1
0.563028734448906 1
0.634557586105637 1
0.943770313168714 0
0.572440057257967 1
0.177763526693948 1
0.087181953607955 1
0.790790606363522 1
0.287776491099717 1
0.201622240800493 1
0.428609782958969 1
0.350681867695577 1
0.365846691967833 1
0.713199258319251 1
0.620061744778558 1
0.225408096235538 1
0.715262550951537 1
0.406826050826889 1
0.0587483261051251 1
0.181399309216666 1
0.589685937309118 1
0.512284121262701 1
0.520685793049972 1
-0.0073547289420018 0
0.120945945264523 1
0.452892727005755 1
0.356815366298713 1
0.517524927714822 1
0.301257456033007 1
0.0554260250523147 1
0.01425128660514 1
0.015462032207786 0
0.2966137685399 1
0.374231761570414 1
0.55704567889868 1
0.194125906019413 1
0.427439025087599 1
0.244500893325641 1
0.61610480569419 1
0.502410636915555 1
0.52129804254633 1
0.181229460112594 1
0.264195241749532 1
0.0911683589364263 1
0.239398111425067 1
0.0838244274916275 1
0.546730018130838 1
0.370734281602208 1
0.431654442937775 1
0.390915798053287 1
0.697904087392123 1
0.441593298618721 1
0.447681612255007 1
0.481812886079632 1
0.697940896957017 1
0.0277245929195182 1
0.605184149945773 1
0.231413695275906 1
0.303028143301333 1
0.456735065112647 1
0.513875305652351 1
0.200167780586866 1
0.157087398223342 1
0.420068536771096 1
-0.125212012520877 0
0.373006174857745 1
0.420282963285353 1
0.487664079173491 1
0.174141332076718 1
0.449799240551459 1
0.434589863543972 1
0.310332936736121 1
0.858857493013048 0
0.422977497869611 1
0.313331108574588 1
0.476595650289696 1
0.210199912337993 1
0.670384406404295 1
1.04119973170306 0
0.362502442277362 1
0.467857203902399 1
-0.0676658175524197 0
0.247802916309999 1
0.565812707372412 1
0.548739401614402 1
-0.203629370830593 0
0.038971330309449 1
0.293457513065995 1
0.492780674452697 1
0.0140196892900041 1
0.344264651686656 1
0.255265237113804 1
0.684124551137654 1
0.287603266595501 1
0.0690684977364873 1
0.52981006683772 1
0.49307715865155 1
0.454812018160811 1
0.37822728502053 1
0.125780015448898 1
0.122365070978175 1
0.365712720087138 1
0.634943937416619 1
0.364134901097407 1
0.160292965010438 1
0.326779898213228 1
0.14042660179732 1
0.0408437791054092 1
0.725033197918456 1
0.363388458488823 1
0.0239583987692003 0
0.191190752997913 1
0.617028469630645 1
0.663381534356402 1
0.583622992329094 1
0.561604070872099 1
0.695816723712968 1
0.453264871265747 1
0.381406894562587 1
0.683592797944014 1
0.13501291204056 1
0.519631388814118 1
0.234058545437362 1
0.348709299761708 1
0.578460628028629 1
-0.18708805161025 0
0.364194925612008 1
0.62449448956402 1
0.532168019698585 1
0.428014018612863 1
0.699878666151411 1
0.550975713584771 1
0.169450874570581 1
0.237312874906125 1
0.260899851605297 1
0.708669146664068 1
0.225960618897785 1
0.314926183503839 1
0.162052420152606 1
0.553867630600058 1
0.440784195191639 1
0.556329705538723 1
0.0858274763652019 1
0.731150192799274 1
0.744531708518022 1
0.468446703307676 1
0.166238554499725 1
0.588309360543547 1
0.760877147108896 1
0.541644735998409 1
0.152422892014959 1
-0.0234285367742846 1
0.520723763323579 1
0.303841880035186 1
0.345178270627074 1
0.629838209688598 1
-0.109620172888659 0
0.687672484965981 1
0.264323379344953 1
0.489645773213363 1
0.343483280645441 1
0.318180834459951 1
0.221416272860955 1
0.599585101207869 1
0.622369371689496 1
0.586944673992476 1
0.463856084792036 1
0.546271859775243 1
0.529788196543405 1
0.430151604710628 1
0.365769228766736 1
0.347015694896168 1
0.442065530436691 1
0.491916354106782 1
0.368199333097037 1
0.294133274850078 1
0.397242136842936 1
0.40366203908666 1
0.33686596362872 1
0.281637184382877 1
0.349942473327072 1
0.189907691685457 1
0.136636810400163 1
0.42240759048159 1
0.401309060593619 1
0.341461022661823 1
0.546780180274246 1
0.268673252081374 1
0.990846602561727 0
0.814165906693621 1
0.136596092848868 1
0.386167762523374 1
0.350782303059418 1
0.407060403896295 1
0.751756224954434 1
0.94372146341736 0
0.137771383879311 1
0.781419896913797 1
0.358923529661749 1
0.356360523567924 1
0.218324261854184 1
0.156656710523068 1
0.53683499670923 1
0.548042756144988 1
-0.0036373953692292 0
0.686150143654272 1
0.112215064400026 1
0.0693048445366397 1
0.51270075566427 1
0.487234871951403 1
0.421602627371742 1
0.0198283006529893 0
0.144094636121104 1
0.402100614798245 1
0.351620051554469 1
0.511384982656648 1
0.368684458796084 1
0.360684875966123 1
0.499549498293515 1
0.532842829946699 1
0.642048730827747 1
0.527881911442463 1
0.317455779543947 1
0.5912369338697 1
0.434371630574393 1
0.452650039948594 1
0.4135046861468 1
0.418569678034887 1
0.221612962326305 1
0.534395649040752 1
0.69937025983152 1
0.201374936621224 1
0.0504397270674862 1
0.35568327129906 1
0.603429084919177 1
0.512350274036001 1
0.258194426352451 1
0.53813127451094 1
0.33073023711179 1
0.370030335100631 1
0.548181136197109 1
0.732819851802638 1
0.213471311014411 1
0.224882205104616 1
0.580610205753278 1
0.278096674418138 1
0.255750592553519 1
0.303752754622721 1
0.642113055408467 1
0.140860377322771 1
0.237476309060881 1
0.539998473708043 1
0.533053621584194 1
0.701243315653407 1
0.598720528956576 1
0.536579009798065 1
0.765985720903096 1
0.781384282704516 1
0.256394324181565 1
0.392305874959447 1
0.407568333846185 1
0.140391579533298 1
0.56208348698986 1
0.230933354616569 1
0.296556865534409 1
0.508765799368545 1
0.682567045643117 1
0.271444538798839 1
0.300257632976882 1
0.576786892859693 1
0.530230312000743 1
0.492581001733533 1
0.698714682866537 1
0.641255502561855 1
0.241398519452158 1
0.411456521602013 1
0.50117423222594 1
0.255332957869068 1
0.27256103424928 1
0.501464644411592 1
0.790887512049898 0
0.519723611421437 1
0.531330632410516 1
0.309561425637805 1
0.52510725120225 1
0.333927507193383 1
0.480319789519628 1
0.590270445286332 1
-0.125252951880223 0
0.334774763090148 1
0.195090011325826 1
0.0967427731527576 1
0.198401069407884 1
0.633158241301131 1
0.564760581122049 1
0.851983655070315 0
0.975239907100897 0
0.541995223128325 1
0.72248864890441 1
0.49256225089242 1
0.224066650018902 1
0.587197435576718 1
0.151812587087718 1
0.490904957182346 1
0.476272240814552 1
0.549548415376645 1
0.601267682271403 1
0.487474927042046 1
0.298975400182873 1
0.293788941410182 1
0.557734043574217 1
-0.00625113847212706 0
0.515838532057468 1
0.361129413338175 1
0.445464633650292 1
0.0990696702392223 1
0.471854506545767 1
0.606327545552802 1
0.0730732082610239 1
0.47596667626446 1
0.840109151136878 1
0.528709613994783 1
0.381977542403409 1
0.291568940553046 1
0.364881864050286 1
0.464084479793097 1
0.311300618930531 1
0.549465515966416 1
0.328165319553096 1
0.735308564033838 0
0.264455082360047 1
0.576279518482078 1
0.327342408700746 1
0.322855745320215 1
0.481598947649813 1
0.666016237443176 1
0.258157694979007 1
0.400757938037818 1
0.430469490222853 1
0.465777539696058 1
0.931742990383568 0
0.419058483418761 1
0.192751406091815 1
0.460059009918463 1
0.2041921496366 1
0.22331844092217 1
0.595547144477895 1
0.227308169416174 1
0.300396023250656 1
0.424759273850241 1
0.564534096926641 1
0.51535131267604 1
0.436983729142055 1
0.101997275691446 0
0.282285529509648 1
0.103352376692757 1
0.189955729305827 1
0.329363504337411 1
0.523278852078427 1
0.315091553950005 1
0.260781690525922 1
0.640146796904395 1
0.316411272053695 1
0.524943529126248 1
0.456423197209363 1
0.176345900791526 1
0.47989294862132 1
0.677288646450243 1
0.457503046122468 1
0.561640136665705 1
0.515733814027116 1
0.394924024013289 1
0.446956050259677 1
0.200186620332028 1
0.835691403606125 1
0.612237567749608 1
0.173159085520102 1
0.0867299970223175 0
0.0864009655940338 1
0.838057553438412 0
0.293832735563367 1
0.289060977111623 1
0.151944828524183 1
0.638327491747728 1
0.606459203249009 1
-0.104967115996488 0
0.248916610533778 1
0.692567262798391 1
0.402147458602875 1
0.43970709978657 1
0.366836553991332 1
0.136143275351066 1
0.240620535313449 1
0.581076698308258 1
0.469427491380169 1
0.449440497829669 1
0.912594273072245 0
0.179225754129317 1
0.32615085449037 1
0.230490218214213 1
0.538785034018313 1
0.41054250869462 1
0.285683890207982 1
0.315160724068345 1
-0.0875029353311576 0
0.614080695581039 1
0.596881439925524 1
0.600078300370489 1
0.408306588088347 1
0.568715039333009 1
0.475023810688573 1
0.423243009191242 1
0.330197156059978 1
0.50732901495756 1
0.265323845046812 1
0.18674738710941 1
0.213782731779426 1
0.0769979961783094 1
0.258073549690183 1
0.663617140625697 1
0.312791007891375 1
0.836436191027502 0
0.597251220470345 1
0.406847919600865 1
0.218846028547833 1
0.542734640026758 1
0.314140385811991 1
0.467541718197824 1
0.573452202347194 1
0.23471790857217 1
0.712805456081221 1
0.408612273489073 1
0.957241083741982 0
0.298093851273916 1
0.402258998160758 1
0.566369845529721 1
0.435828271437106 1
0.641723926486291 1
0.288907411022966 1
0.263697187473427 1
0.587342431866919 1
0.441277282881722 1
0.510842368885336 1
0.373889900903825 1
0.540419313000841 1
0.330788216843547 1
0.555503998405403 1
0.429396668086645 1
0.349931534344984 1
0.348436732049929 1
0.215999467834712 1
-0.167783118611529 0
0.229641474317598 1
0.0687811209565223 0
0.553747472340606 1
0.401103465199212 1
0.35485129601608 1
0.310109943397605 1
0.546631185955552 1
0.471639141884347 1
0.624772141626971 1
0.606697546907038 1
0.189494450921803 1
0.204066093782794 1
0.0786146931736845 1
-0.188722030461456 0
0.421423489243731 1
0.263401728473344 1
0.453498301592432 1
0.521601679452503 1
0.560246247267917 1
0.397956385705213 1
0.597266786898877 1
0.0655917083812911 0
0.567728487641656 1
0.167930576407354 1
0.58205916596547 1
0.228548989954548 1
0.0235567671428099 0
0.693174754346678 1
0.117142069774704 1
0.154955696097793 1
0.611631219195079 1
0.0220363294321418 1
0.56797000499507 1
-0.200766279491711 0
0.376969549650333 1
0.487814183091142 1
0.155230434257277 1
0.688141689178782 1
0.188113605896361 1
0.534762829903769 1
0.535444096617662 1
0.39703508114011 1
0.410480637267145 1
0.173854504021011 1
0.435218720768811 1
0.446956147951896 1
-0.11982144858985 0
0.784205298578319 1
0.61904257803572 1
0.680380978289328 1
0.249034371325166 1
0.161676869804707 1
0.213969102037124 1
0.198924149504211 1
0.555062718325203 1
0.167667350632929 1
0.56483900294928 1
0.00200916022489816 1
0.259037882857068 1
0.897930958879598 0
0.384716889528686 1
0.0582462200751515 1
0.379624088877487 1
0.284438679967774 1
0.615786144069417 1
0.674620413224959 1
-0.10066856727317 0
0.421518668248274 1
0.470668516200651 1
0.583071938284069 1
0.42679941723401 1
0.248290512290831 1
0.555065704159855 1
0.192641661985726 1
0.751485596139409 1
0.236221647416848 1
0.289172838865981 1
0.014955309114472 1
0.606553860630351 1
0.360279454430626 1
0.359142077889698 1
0.250246276828187 1
0.422981743172301 1
0.310838448569791 1
0.457047791727655 1
0.817195590055797 1
0.696456518307739 1
0.48901097867457 1
0.358563923864626 1
0.531652509204807 1
0.590887269891271 1
0.442188655463104 1
0.415125453276557 1
0.325968075275639 1
0.395783427069935 1
0.201003557837439 1
0.537793535692011 1
-0.0329191624275403 1
0.825849332475647 1
0.296917872750916 1
0.536888378893984 1
0.477544007026095 1
0.763555398705595 0
0.260215256103707 1
0.428372047416767 1
0.586262924784656 1
0.485646106130329 1
0.28026518179103 1
0.56010591416022 1
0.393884827154801 1
0.214758308231562 1
0.393080743655647 1
0.413321296269614 1
0.657405090297071 1
0.552024983582451 1
0.462951098120257 1
0.587230963168083 1
0.280068399367564 1
0.100684624846483 1
0.461930142656889 1
0.277477450012448 1
0.439400927621676 1
0.24486273519269 1
0.572572522668679 1
0.156694312904902 1
0.424585897175022 1
0.543008868531238 1
0.379313984912761 1
0.320297032854608 1
0.733139090796863 1
0.46796281236442 1
0.397436465783786 1
0.833016289591072 1
0.522181323706461 1
0.65602135496642 1
0.502581701471909 1
0.615691163476511 1
0.189543013467575 1
0.573687354180263 1
0.211065234275426 1
0.333105764801914 1
0.481239496091123 1
0.0945050501034106 1
0.676113975874608 1
0.518490187954542 1
0.230274717734816 1
0.519952056501065 1
0.561328759696787 1
0.357028407843359 1
0.371923717908439 1
0.289717898098183 1
0.413763672559326 1
0.31736868842103 1
0.674543274416887 1
0.138436107171929 1
0.532051892016195 1
-0.0492086527543641 1
0.670611283413847 1
0.601679274054264 1
0.65064805665536 1
0.574430076933474 1
0.33472055354877 1
0.670451568093487 1
0.617337234912052 1
0.513395800158208 1
0.509090760208071 1
0.122887755167063 1
0.50385243495648 1
0.770197618179749 1
0.244437087909256 1
0.416649246867465 1
0.629000311833484 1
0.267818449762892 1
-0.179095412237849 0
0.373031299187309 1
0.223441410413054 1
0.51750061553512 1
0.666038809629957 1
0.483102117387213 1
0.00353531049421658 0
0.221809332376108 1
-0.10709524631195 0
0.0547200521411439 1
0.312726494596219 1
0.112763322690817 1
0.523026057604277 1
0.747759086781419 1
0.904148919671672 0
0.362409759248873 1
0.860997971261033 0
0.370898342507829 1
0.244782258369809 1
0.412732153552641 1
0.468607385546742 1
0.501800127278519 1
0.286062829436776 1
0.178113896742391 1
0.526255763194622 1
1.02715350775334 0
0.163129348705016 1
0.357664764465044 1
0.214254415354934 1
0.561772863810943 1
0.154696233245435 1
0.472933433027925 1
-0.17971060529698 0
0.138139275782657 1
-0.0102567971756459 1
0.485928542869204 1
0.733026428565671 1
0.0114598052620637 0
0.268760861218087 1
0.169144877106371 1
0.415218365130237 1
0.160475591842448 1
0.168016084643175 1
0.474011008202537 1
0.377686972144467 1
0.475128554745936 1
0.698929102266482 1
0.240322954866017 1
0.164091551577007 1
0.518600237108046 1
0.776318021699171 1
-0.331260784130072 0
0.406861586449248 1
-0.0857365511464785 0
0.340713303435514 1
0.826519546317196 0
0.161300280613352 1
0.508848989367145 1
0.412544943261187 1
0.181689472367715 1
0.436543831085329 1
0.649838778667266 1
0.249681290073963 1
0.262792652254119 1
0.702986667865641 1
0.262988056333531 1
0.454190875767049 1
0.531546097490433 1
0.376400791732178 1
0.288451335121701 1
0.724379789354395 1
0.258482747809713 1
0.15899384468672 1
0.284776629434918 1
0.362165175783334 1
0.470253914315635 1
0.353607114640873 1
0.637791909091151 1
0.352940956542972 1
0.712401511239213 1
0.208168226966406 1
0.279811756391572 1
0.582620186780485 1
0.181334193157777 1
0.541041751475122 1
0.775764683385123 1
0.289484852631774 1
0.586475057452769 1
0.379724146547873 1
0.438566069220832 1
0.527112400858376 1
0.549055672155033 1
0.626817062763429 1
0.475610452298394 1
0.598884228174304 1
0.34042546949168 1
0.11868923232682 1
0.711743088438823 0
-0.222993677217137 0
0.557617415948986 1
0.415180771052932 1
0.251729965342733 1
0.633143113152278 1
0.239663730888505 1
0.167188940363722 1
0.536794430147033 1
0.30355858784732 1
0.647903406772644 1
0.782116099960538 0
0.494822002123503 1
0.188587294905393 1
0.674865835888283 1
0.445855497711376 1
0.238321065321397 1
0.829785134677518 0
0.184603124005431 1
0.414634768708669 1
0.377264474943502 1
0.358562328620521 1
0.353435203396833 1
0.400686118809282 1
0.526177118289766 1
0.0704482981083441 1
0.610240529272263 1
0.249912808618641 1
0.659925753495246 1
0.439722478132859 1
0.235534626587439 1
0.1009423696007 1
0.449291490016414 1
0.239924990616593 1
0.699635941025321 1
0.232090395220622 1
0.529622303726479 1
0.1105452581283 0
0.547474849847446 1
0.0645413452011165 1
0.844298680371556 1
0.61469496234159 1
0.0261518627683874 1
0.215059349851305 1
0.0484681273009498 0
0.52781723868588 1
0.346431803187775 1
0.463677490856215 1
0.29385730389286 1
0.604943845806703 1
0.729871646203952 1
0.245715992580877 1
0.564370024492701 1
0.634754104550228 1
0.217919502277751 1
-0.0466425441330083 1
0.630985670785337 1
0.240643613187998 1
0.115136753960394 1
0.309173317071558 1
0.487368890581886 1
0.381078701727165 1
0.402097792741035 1
0.294826430751913 1
0.256885765269729 1
0.426463716391633 1
0.576370140337701 1
0.786991291648696 0
0.389618667468071 1
0.341415248350156 1
0.797912025407838 0
0.0989416381140559 1
0.364340031125746 1
0.754890633249735 1
0.329179129910753 1
0.401953734589207 1
0.307932378910939 1
-0.0985589806987132 0
0.238156370790385 1
0.384032956402644 1
0.462137755314215 1
0.211282752267989 1
0.193874003170868 1
0.80525378266105 1
0.471192319362329 1
0.339671094700848 1
0.173097319193658 1
0.182042511171506 1
0.572998488768448 1
0.204577518920762 1
0.278267353474044 1
0.611536347831509 1
0.318809954492824 1
0.694147784731535 1
0.0680443977553622 1
0.185643054979588 1
0.314880179336199 1
0.542558655891179 1
0.455370468902408 1
0.239867590865594 1
0.660857346393309 1
0.482073538981584 1
0.504375346732092 1
0.279373038773366 1
0.188225693554192 1
0.22306163629906 1
0.343193788120229 1
0.182534192313487 1
-0.2259770870271 0
0.418844856987528 1
0.507118982637699 1
0.49452256666999 1
0.17485714965452 1
0.25716643745866 1
0.452439064987814 1
0.13359439621886 1
0.384421799269854 1
0.35651567314151 1
0.774860288965773 0
0.438211236792968 1
0.41639369043425 1
0.627853507736637 1
0.317064283899808 1
0.373900282909603 1
0.635136491132965 1
0.801043413543494 1
0.585710663231877 1
0.457379727005976 1
0.527144849381995 1
0.284868501178722 1
0.30388743502408 1
0.299796579619743 1
0.0731720439435702 1
0.544672802614042 1
0.0474176476166066 1
0.424541932014109 1
0.555520700876972 1
0.559836764805519 1
0.29556586655262 1
0.367887931339331 1
0.1272659052073 1
0.465207951855258 1
0.823905231885229 0
0.75725446133631 1
0.233608875058627 1
0.129275209863973 1
0.623780819414976 1
0.662166694105102 1
0.0195396499292036 0
0.217162384967382 1
0.470934612911547 1
0.492463719983256 1
0.256391630711783 1
-0.267519540246955 0
0.156914188826684 1
0.177049947645946 1
0.450235085349661 1
0.351760474128368 1
0.312209265385426 1
0.556740268413636 1
0.0308112518467573 1
0.304708125699967 1
0.572670360137341 1
0.479049678655009 1
0.256175012541923 1
0.296336687939233 1
-0.00194498611160736 1
0.547952152016649 1
0.73729823754713 0
0.214675518958968 1
0.670145352026711 1
1.2403843311204 0
0.857490256762373 1
0.688047607410703 1
0.160215674770988 1
0.20349292565579 1
0.310526327239394 1
0.153488173775479 1
0.654368915913274 1
0.340220650027559 1
0.57605328041354 1
0.274670516830416 1
0.372523112823774 1
0.284177132154096 1
-0.0557129996306389 0
0.345723648814985 1
0.449915126040623 1
0.292302877660735 1
0.276340740475171 1
0.467185274880746 1
0.434803069528146 1
0.158379525565594 1
0.558624996008405 1
0.263131252358184 1
0.0142952282837923 1
0.634546576542667 1
0.0162141236932986 1
-0.139602915517214 0
0.417550083532123 1
0.642480160442014 1
0.304921925034693 1
0.388984806776666 1
0.451132220451834 1
0.335254511846874 1
0.323762482523408 1
0.245637468113559 1
0.284919055789758 1
0.341768389884655 1
0.26074108859917 1
0.492210451235787 1
0.207134408534685 1
0.242668885085806 1
0.537049412551285 1
0.238322969423947 1
0.686484326892777 1
0.413995684129689 1
0.577806912178587 1
0.372052764866429 1
0.203547943887494 1
0.330210414102189 1
-0.043268287327608 0
0.118046910034428 1
0.288725635004337 1
0.175780583308969 1
0.452156769311313 1
0.237907332843752 1
0.612106581528824 1
0.638040923489742 1
0.252166130636608 1
0.263351648909538 1
0.604645508511179 1
0.326820698389648 1
0.41515654322275 1
0.221908521676993 1
0.523353665317741 1
0.0780970104935838 0
0.489219708175884 1
0.386954436341283 1
0.300467016342372 1
0.261460855151409 1
-0.027775112260555 0
0.487422716462305 1
0.348861819791129 1
0.394240672546668 1
0.640455035916619 1
0.563838263946009 1
0.491242066756591 1
0.361820165799121 1
-0.188851199846412 1
-0.200795576816619 0
0.413894223072753 1
0.23955549883992 1
0.467476706510917 1
0.0750052889644154 1
0.662147702001064 1
0.0804755941143955 1
0.420699438955479 1
0.874218519072118 0
0.810488704021342 1
0.542646820089374 1
0.483777220425232 1
0.306733725178669 1
-0.0380724136874361 0
0.477589509582873 1
0.460429225221362 1
0.386279348713984 1
0.493481595945628 1
0.716968547875003 1
0.237909199509829 1
0.277391413114401 1
0.521633563181901 1
0.834618288699744 0
0.332874057297797 1
0.438247991862205 1
0.102091610284484 1
0.53535230532301 1
