# Supplementary material for: Bias caused by sampling error in meta-analysis with small sample sizes
Source: PLoS One. 2018 Sep 13;13(9):e0204056. doi: 10.1371/journal.pone.0204056 (PMC6136825; doi:10.1371/journal.pone.0204056)
Supplement: S5 File — (ZIP) [file pone.0204056.s005.zip › results N = 10 theta = 0.4 tau = 0.5 sz = 500-1000.txt]

"dl.theta" "dl.cp"
0.389007579050624 1
0.137773505723988 1
0.283572061462186 1
0.352378988749832 1
0.418921717442239 1
0.514989245067548 1
0.291532468063664 1
0.326983057649224 1
0.15110191433994 1
0.497312466866763 1
0.522521412320567 1
0.467497230996041 1
0.603597898032883 1
0.28750216694999 1
0.604546886281255 1
0.231870883589721 1
0.584764527240462 1
0.28425900674643 1
0.429462683062819 1
0.417772282480854 1
0.524459345095493 1
0.459853601456199 1
0.50638066613474 1
0.3300388612055 1
0.293954158389321 1
0.593058842892735 1
0.80631800580697 0
0.33937644082656 1
0.319781038356714 1
0.325190551500687 1
0.260258784034339 1
0.119072995797409 0
0.327474598325556 1
0.298741591247449 1
0.63173948581001 1
0.338320906995964 1
0.3140600137763 1
0.559294550307157 1
0.53375547720719 1
0.318709613053835 1
0.519057162851984 1
0.144015588728752 1
0.461178704867272 1
0.23424021506501 1
0.192196652033726 1
0.380285553265341 1
0.81380343720832 0
0.270077474389164 1
0.370949501150748 1
0.56790415320977 1
0.52666325494924 1
0.478962696956834 1
0.297006330406707 1
0.66278109439843 1
0.419895804402707 1
0.75428091836767 0
0.195555310802538 1
0.544270935536424 1
0.413521772560778 1
0.310172857738814 1
0.414335464963628 1
0.223748876970867 1
0.2195962194944 1
0.427484623931393 1
0.169702365914198 0
0.43691050365504 1
0.620727570167755 1
0.307143210748361 1
0.369724216007566 1
0.247720870147229 1
0.639485145927255 1
0.270284136265564 1
0.453965792618213 1
0.154919453961158 0
0.071281674664018 0
0.184790274922352 1
0.435612244770322 1
0.56013204102099 1
0.440675738867777 1
0.29575969264049 1
0.444327555169542 1
0.374764450202934 1
0.461315664315917 1
0.4397419518232 1
0.651537957703536 0
0.317736478827006 1
0.448927341620892 1
0.353907422845844 1
0.373861111574933 1
0.502142429927282 1
0.419421955544012 1
0.425213911273671 1
0.474027546806105 1
0.532734108802477 1
0.178055680109102 1
0.249022759980034 1
0.184561681019692 1
0.412877295313823 1
0.250531925029854 1
0.245659664919089 1
0.652576334922133 1
0.572265798473446 1
0.558822406665115 1
0.411383447607579 1
0.531909133116802 1
0.607325263303188 1
0.319656623708462 1
0.283011144890025 1
0.00284587847675205 0
0.226539418691076 1
0.523710763588707 1
0.475105575362064 1
0.279637769966597 1
0.645079282268762 1
0.743031985029361 0
0.558169072509331 1
0.672936407633925 0
0.488791418877136 1
0.405550693048753 1
0.143335158527032 1
0.378802007964999 1
0.206647410222071 1
0.556961758769912 1
0.386939382155334 1
0.0239275082209523 0
0.358962668093736 1
0.686286081640865 0
0.157922051664014 1
0.306037519986987 1
0.333114943756279 1
0.435448096593189 1
0.534726917089708 1
0.590154110526443 1
0.213478510400921 1
0.237211914410054 1
0.0596146526882455 0
0.281473370979749 1
0.551704247535388 1
0.445136467471149 1
0.45101981880771 1
0.634405058180929 1
0.658126540710796 1
0.626852033268244 1
0.612166932156578 1
0.61027622365178 1
0.218939042517182 1
0.467097050844535 1
0.54735532659256 1
0.369548515630663 1
0.393034623869792 1
0.430740515774301 1
0.559552452254747 1
0.392417635573496 1
0.311849494035856 1
0.250954967994238 1
0.467750872844908 1
0.227470311321823 1
0.350741583289707 1
0.5081256157487 1
0.463033671124223 1
0.32199048216278 1
0.419251754510979 1
0.374978715564261 1
0.296736577376697 1
0.363304428484076 1
0.491063529074992 1
0.892671104988652 0
0.506756773851302 1
0.412671055359736 1
0.334620682508402 1
0.451169510646129 1
0.436254184731606 1
0.482255441001726 1
0.650031872285269 1
0.559111391235921 1
0.351474702629658 1
0.323956121389131 1
0.265986788913558 1
0.1059420711636 0
0.0156901646531621 0
0.370630182041666 1
0.266720422198016 1
0.678868653913075 1
0.337460228700583 1
0.35653701036499 1
0.473348599855587 1
0.508970092271469 1
0.520297250183464 1
0.492831950933845 1
0.541736222754353 1
0.244676200343661 1
0.499095000454696 1
0.348332320752053 1
0.572878770370398 1
0.573834140398671 1
0.506664714701419 1
0.244908963835108 1
0.288324497655043 1
0.195043264821224 1
0.509731043423297 1
0.23296100294954 1
0.189628144365383 1
0.532854222754505 1
0.456398406683269 1
0.407362743215996 1
0.392117645591415 1
0.434493709147848 1
0.308459148812593 1
0.333784903981762 1
0.259003899665118 1
0.528317118564757 1
0.678482139044889 1
0.222614892594646 1
0.288628879767337 1
0.491916221881761 1
0.632490929496272 1
0.580215366112391 1
0.460358725151047 1
0.25048839140615 1
0.629402288432546 1
0.264380499553809 1
0.307575545102745 1
0.386663963153589 1
0.263948971063219 1
0.38311159553502 1
0.5339888759976 1
0.316649332004955 1
0.286480963478234 1
0.456035851236253 1
0.518649952361561 1
0.584526247887497 1
0.484117639026366 1
0.344534346642836 1
0.364103494482891 1
0.451794685771347 1
0.580514621243828 1
0.453296984483222 1
0.297269505277521 1
0.592826214666383 1
0.406315465378021 1
0.571457979550277 1
0.393387678656903 1
0.576268354459531 1
0.0487378283086978 0
0.521605556296044 1
0.384383364975838 1
0.436757713687896 1
0.469484589226401 1
0.647504016170373 1
0.394934185015986 1
0.383951803725024 1
0.198232139265585 1
0.272801069100299 1
0.671666208305293 1
0.647760620820672 1
0.67274319740092 1
0.656603188159634 0
0.468923416402103 1
0.474021269284664 1
0.387935520415678 1
0.391122648474296 1
0.462241492495553 1
0.298139351490783 1
0.590310684723765 1
0.421133616329744 1
0.404740007122994 1
0.4763054593316 1
0.460723390050023 1
0.252904413213347 1
0.318640866901492 1
0.388710070857585 1
0.770792015833697 0
0.277003966804161 1
0.426023359619721 1
0.473516639534271 1
0.473119153141439 1
0.465247184967391 1
0.458024737500223 1
0.714355378995831 0
0.25462786580386 1
0.15396383020855 1
0.475311902504478 1
0.408281538813182 1
0.773466428228324 0
0.27821220986397 1
0.704143717062417 0
0.33882215326533 1
0.510383533918025 1
0.176453784397978 1
0.575491763907637 1
0.324377090684858 1
0.447399930264669 1
0.223353414728261 1
0.536518059781822 1
0.252612907665518 1
-0.0532584258680741 0
0.598609042292137 1
0.401972765193139 1
0.497732019866039 1
0.380574137705645 1
0.469481554690803 1
0.202949499943057 1
0.734480830354763 0
0.378087702031243 1
0.38241981044489 1
0.565152615982447 1
0.270746560997408 1
0.420876440714103 1
0.244014803955967 1
0.688984303879445 1
0.662456702362647 1
0.406523144166015 1
0.680328270717122 1
0.595226650295483 1
0.28166934302901 1
0.502742792404714 1
0.411636884456941 1
0.402940548062605 1
0.100093383317627 0
0.372854729939193 1
0.266428766256146 1
0.32081933346837 1
0.526297907087774 1
1.04765940229918 0
0.298734700300835 1
0.625151560582315 1
0.42446116875704 1
0.438786859048619 1
0.57821952024005 1
0.19638233841629 1
0.477411049057698 1
0.510189132976041 1
0.532978391101285 1
0.631151095787079 0
0.29505455792455 1
0.79105499942905 0
0.299936741424717 1
0.301824410290686 1
0.601981827510796 0
0.565188246982386 1
0.349948767807283 1
0.40256348833611 1
0.14297395237379 0
0.54775666584769 1
0.325490572101274 1
0.489472290883243 1
0.260161288963386 1
0.0704590691423495 1
0.402595519533991 1
0.579532031772482 0
0.477690636252216 1
0.315567816227885 1
0.240304237621812 1
0.0945454475586028 0
0.0952838230821441 1
0.551088269509587 1
0.513354319932314 1
0.171240012290051 1
0.393946038100497 1
0.37971017330919 1
0.374640010863122 1
0.722995261168839 1
0.296212224811628 1
0.135615766739567 1
0.374733955645512 1
0.248416827805559 1
0.154981981272392 1
0.318764938658051 1
0.507393444985508 1
0.246071733230568 1
0.218781575355003 1
0.399703077600428 1
0.282941682217271 1
0.53182816940808 1
0.20535287432099 1
0.450475693903348 1
0.446159622713242 1
0.321878500021956 1
0.316219146067806 1
0.246182952304791 1
0.34298276127675 1
0.453001876851373 1
0.294873439895356 1
0.311759896180503 1
0.49856730505729 1
0.525186088477302 1
0.529433436739359 1
0.462945257651867 1
0.170587347975486 1
0.401834495473902 1
0.444529867872831 1
0.493637130781916 1
0.507945841750205 1
0.462357227629414 1
0.502918051474625 1
0.206075403074683 1
0.312502418384916 1
0.337549368325568 1
0.451618457427297 1
0.32591038326877 1
0.468783751881962 1
0.375054494366305 1
0.519550858726981 1
0.44120576524615 1
0.357150338789226 1
0.519364022948101 1
0.415332305079112 1
0.517487634060987 1
0.366666847492477 1
0.457376179699889 1
0.347104962818686 1
0.364919238922726 1
0.516393471090271 1
0.241649993915282 1
0.478694081640954 1
0.613989445669585 1
0.503926968686901 1
0.397179870837984 1
0.326359853511638 1
0.471968952659932 1
0.426602930276176 1
0.397752868745533 1
0.215689235409332 1
0.43940530828259 1
0.170125379113318 1
0.276812290433365 1
0.25585843931122 1
0.220251388963154 1
0.259565499139987 1
0.454870792036212 1
0.328850839048778 1
-0.00498248090235683 0
0.347441245808883 1
0.499108288313998 1
0.559503776634571 1
0.791468824138869 0
0.272002483349893 1
0.3938124113631 1
0.458310444055492 1
0.29172082724224 1
0.390934406768899 1
0.295945304134542 1
0.517948631594074 1
0.655768303411739 1
0.484970242961548 1
0.640963535104886 1
0.622903803160295 1
0.423464583029713 1
0.424043070051793 1
0.203548620749592 1
0.492317223998358 1
0.412173696639598 1
0.599476604227111 1
0.381697098194758 1
0.252768682468059 1
0.265440135771876 1
0.231454317152587 1
0.694161213849738 1
0.584682120628927 1
0.667833585619594 1
0.448347639825368 1
0.587754329108496 1
0.404465487007159 1
0.508117110411076 1
0.302125620521626 1
0.283859900270262 1
0.317288143092722 1
0.219058341431104 1
0.278561017801248 1
0.460783206286263 1
0.251743436080205 1
0.924298777596832 0
0.632890681212439 1
0.396976366640746 1
0.0581108856152984 0
0.352522791903964 1
0.142181442945493 1
0.296645974556412 1
0.534495954339118 1
0.56523856840479 1
0.205615595667102 1
0.495815200969317 1
0.180783553786094 1
0.174046006774069 1
0.172087495969528 1
0.417679097643452 1
0.361614717442412 1
0.233105723660354 1
0.512165724993901 1
0.238337196859623 1
0.345834202647093 1
0.736503903480372 0
0.22652386228757 1
0.327333586782129 1
0.647104440189747 1
0.553056114147735 1
0.396629279732888 1
0.410873882089716 1
0.3224609315217 1
0.583740108745936 1
0.0150880992727635 0
0.273361277583303 1
0.30022670654274 1
0.321279879837201 1
0.188751174058792 1
0.4685287250988 1
0.420266458420895 1
0.57081981571815 1
0.482946044328425 1
0.390929374638225 1
0.535600367750441 1
0.205105969901668 1
0.517295386466486 1
0.322046564042912 1
0.308166145954703 1
0.486327218871158 1
0.500732247296923 1
0.279586743419913 1
0.281517156583074 1
0.83033258267283 0
0.39438649327779 1
0.485525720076694 1
0.434355050313006 1
0.314903731053348 1
0.230544785188593 1
0.410437343285089 1
0.405535351978105 1
0.433003728919826 1
0.425268143700319 1
0.480201203203785 1
0.352497328994918 1
0.360643965940478 1
0.33537811791396 1
0.474546888842055 1
0.432776708570052 1
0.136777142278924 1
0.78198942787277 1
0.162462801604076 1
0.393970651941834 1
-0.0601054707610817 0
0.307487072640811 1
0.542744886760872 1
0.488484980767251 1
0.239819385733437 1
0.315799769131306 1
0.574528311856044 1
0.213678365617307 1
0.416841807521895 1
0.383573409649602 1
0.182152677333303 1
0.381934771450074 1
0.525552508083285 1
0.307043979051993 1
0.785807581450564 0
0.155446295173713 1
0.122081164773154 0
0.378053175223167 1
0.0466661235618399 0
0.668790510441784 1
0.190338605262127 1
0.562819415863934 1
0.497502123594585 1
0.351345543502181 1
0.427156033248881 1
0.585182289583939 1
0.54365835645142 1
0.482197904973916 1
0.641241482448196 1
0.400415500731772 1
0.202385375092274 1
0.593494005089073 1
0.28372946530455 1
0.223374936164856 1
0.186653663159811 1
0.319947239682527 1
0.332266489518728 1
0.527548526961153 1
0.221616591813461 1
0.231988337562306 1
0.613856123462711 1
0.372292085804243 1
0.0538684670948778 1
0.39860071838707 1
0.605282830326945 1
0.275176250493472 1
0.607797323478672 1
0.22756212161987 1
0.367046261935272 1
0.661418646269883 1
0.251796069527006 1
0.1922932170467 1
0.413803826242841 1
0.354062519168801 1
0.715817114550687 0
0.0558707071897372 1
0.120909528833215 0
0.250460265178798 1
0.429840893635902 1
0.377131511556777 1
0.349406921977378 1
0.517136852219525 1
0.0904611808264562 1
0.649578992717831 1
0.472759515082723 1
0.289715496353961 1
0.506347329258768 1
0.281343324904759 1
0.208036239464994 1
0.534945228293317 1
0.392623334159068 1
0.581176935710055 1
0.455675195557452 1
0.501048622405065 1
0.611952828697647 1
0.366582327331498 1
0.497488012858993 1
0.25087742948347 1
0.364941459990944 1
0.472852494938715 1
0.380171809121408 1
0.540478045424391 1
0.385509615992282 1
0.641574338273941 1
0.509839123349539 1
0.384186427183208 1
0.175573851966744 1
0.382344933363367 1
0.329399563808927 1
0.70795196936688 0
0.130711233375587 1
0.508091158808428 1
0.551092831265732 1
0.570057034060598 1
0.379312189040907 1
0.529640736531116 1
0.289725267672573 1
0.347513343335189 1
0.367066689433368 1
0.474331285881281 1
0.28192163704127 1
0.42420772161291 1
0.388489792360408 1
0.703012759891639 0
0.3072030565107 1
0.428647450559019 1
0.255690618651329 1
0.205414033568281 1
0.412496101993137 1
0.392752457440764 1
0.109505502405717 1
0.525747154852812 1
0.64512017384177 1
0.555537585895326 1
0.519465347457943 1
0.362609637985614 1
0.146790905254843 1
0.145216304727 0
0.225834924769771 1
0.300228980971321 1
0.462584999129492 1
0.506838613574307 1
0.146342942354746 1
0.25379860621201 1
0.426084669645124 1
0.248427348083681 1
0.316633521329554 1
0.329526907540491 1
0.41213751955511 1
0.496209450953917 1
0.586531919017556 1
0.59799838978792 1
0.251764510750452 1
0.0793559178945133 0
0.485035897724006 1
0.120769646244735 0
0.507995663871111 1
0.224053998721169 1
0.469702322826971 1
0.326447795994386 1
0.470706574274353 1
0.101919429956801 1
0.397481962863956 1
0.280873547610278 1
0.392305868614679 1
0.223794157440363 1
0.611917806106733 1
0.291882929241034 1
0.0342035950012821 0
0.386630578353487 1
0.176352877229514 1
0.32771187345068 1
0.452753870660992 1
0.467189984151876 1
0.3417604636309 1
0.730834964442708 1
0.382704410989892 1
0.383727681382715 1
0.439198926451885 1
0.511819604271102 1
0.0224575208384291 0
0.416094628575989 1
0.406172147946748 1
0.579185789448675 1
0.418295078334036 1
0.453452833128801 1
0.471361374480363 1
0.434691549677738 1
0.486180514581212 1
0.440543330992563 1
0.332821351380371 1
0.531120184556388 1
0.415061596740864 1
0.0992009893149943 0
0.385911243960785 1
0.530006489324826 1
0.0771085397336587 0
0.308972695886784 1
0.614299977412436 1
0.483941539420681 1
0.501358629794683 1
0.450594160918557 1
0.253540704845003 1
0.262151282323001 1
0.289981345965225 1
0.265100303466717 1
0.558772445599045 1
0.453076653832486 1
0.511042234444168 1
0.576846213939553 1
0.126339259232087 1
0.457807554188818 1
0.366725280152051 1
0.316934295705559 1
0.216576229491285 1
0.538776098602078 1
0.491578077469802 1
0.368082316632942 1
0.449748413611677 1
0.301450545395069 1
0.313451589486824 1
0.138017986326362 1
0.258208756351625 1
0.142295679587176 1
0.220638319219155 1
0.411977172878983 1
0.499444485063856 1
0.409291170356271 1
0.812956468886558 0
0.281808232990545 1
0.424480543711779 1
0.591838869247482 1
0.434157921300865 1
0.530968162186533 1
0.639919056584204 1
0.503740586824001 1
0.430316044258987 1
0.492692091525608 1
0.0623494822810102 0
0.165738494719049 1
0.248189717259169 1
0.380793968011742 1
0.452025461793252 1
0.288123818539362 1
0.377865811671897 1
0.823364763499245 0
0.239823854634978 1
0.15635380203667 1
0.450391791517238 1
0.325139010330943 1
0.145072588590845 1
0.267259313315101 1
0.367490486391987 1
0.60333474154973 0
0.600059860133598 0
0.268758543353058 1
0.0822629664037001 1
0.767445579980742 1
0.307108596740904 1
0.362506237843457 1
0.509328932853839 1
0.37380790729804 1
0.223233442334937 1
0.641230521994873 1
0.476431887829176 1
0.289259340419838 1
0.361871093964504 1
0.449509489163078 1
0.151094811829272 1
0.328755759827438 1
0.477255281985543 1
0.403227002379455 1
0.639681660906472 0
0.240808235073961 1
0.661982401647805 1
0.575092125843102 1
0.470994605861529 1
0.404607935871337 1
0.31481174251839 1
0.00820305431532464 0
0.437468635878424 1
0.402378565770571 1
0.530057774000423 1
0.188408762077257 1
0.311751974374204 1
0.25005984320581 1
0.659655938243511 1
0.134571859269238 1
0.520346937214697 1
0.665606647964419 1
0.475125732900952 1
0.207507339081899 1
0.52918046194934 1
0.693411188116388 0
0.393889093252911 1
0.415879844060108 1
0.284932729395548 1
0.329076158378258 1
0.327495180992876 1
0.489599255124864 1
0.476412766413719 1
0.397629991240171 1
0.103610891633786 1
0.612780609747784 1
0.260126274304634 1
0.563249013674453 1
0.366732061551644 1
0.129693372420187 1
0.440469880729296 1
0.504036044755412 1
0.703350533192956 1
0.569957321202275 1
0.497677193508238 1
0.259103030410765 1
-0.107606472531764 0
0.396149218473734 1
0.608727330655977 1
0.772604835336875 0
0.352130335041553 1
0.379267182687556 1
0.134058063413078 1
0.186971104664905 1
0.212924311812964 1
0.603143234138128 1
0.192905838987944 1
0.120596408893714 1
0.13004241783783 0
0.470365375720419 1
0.648839522077753 1
0.374140100674484 1
0.226312814814539 1
0.691051616322542 1
0.172426393696464 0
0.594642535473364 1
0.424553736881097 1
0.481638193871243 1
0.43631539787179 1
0.283871905639132 1
0.270789751591806 1
0.195219391335338 1
0.580882700646252 1
0.278043628069166 1
0.653837298455717 1
0.207619962264388 1
0.246746030875593 1
0.201596800564881 1
0.122530065378887 1
0.194718956696739 1
0.0618782059905405 0
0.398623344273045 1
0.374962890942736 1
0.270568879372215 1
0.450386394634877 1
0.375304364687112 1
0.164531948780944 1
0.421971406067267 1
0.522124830903743 1
0.509667748286503 1
0.642241565615811 1
0.257679263234853 1
0.577836859850904 1
0.291969047159556 1
0.197408025252829 1
0.480534321324739 1
0.510500858165089 1
0.0833900339808662 1
0.0104706437460722 0
0.0263107754933012 0
0.48802835974649 1
0.367913881108893 1
0.264291114585078 1
0.703781261029987 1
0.422583246339012 1
0.418216796667325 1
0.18065640553561 1
0.347558794885386 1
0.555754947717677 1
0.311417063738132 1
0.563976786546903 1
0.52653421095097 1
0.418664482253528 1
0.484884870516189 1
0.221020034659275 1
0.397593520504322 1
0.312995284236346 1
0.664706411161974 0
0.365124561403277 1
0.35785781333622 1
0.437002412360664 1
0.569792155137572 1
0.41325374263973 1
0.0907744110375241 0
0.306707765531059 1
0.664190753173002 1
0.271844731451006 1
0.365481228989487 1
0.446256665511198 1
0.462320351994609 1
0.108944707986534 1
0.515422813009704 1
0.573046972014446 1
0.175274137819878 1
0.327732264597886 1
0.195108013981076 1
0.268607918349339 1
0.225957741362759 1
0.396329939315056 1
0.596638890332984 1
0.444295723204624 1
0.504164400161232 1
0.26661549655698 1
0.378854034759497 1
0.198172195012607 1
0.449293952016843 1
0.173372236800437 1
0.447803636973819 1
0.271809720480414 1
0.495352293930945 1
0.541569433909095 1
0.545387910576986 1
0.0433476157999349 0
0.35981585819312 1
0.32413748164637 1
0.648107814264085 1
0.423102556169304 1
0.6016822216038 1
0.692594409157528 0
0.331264776712942 1
0.107511726551882 1
0.323667635368996 1
0.422849844134945 1
0.371926225255183 1
0.437646498682654 1
0.621451880986943 0
0.694648192792165 0
0.351051553574178 1
0.401179085000189 1
0.933615824786581 0
0.376688010878537 1
0.581445399830655 1
0.43763265703491 1
0.498331295559586 1
0.345780791587824 1
0.344010872705629 1
0.221235675307988 1
0.465309050110316 1
0.66357056807147 1
0.411841751814948 1
0.199823018360433 1
0.370083050578483 1
0.380923622881725 1
0.290032113500208 1
0.541912911275582 1
0.260976960557377 1
0.539473294654428 1
0.14500816564982 1
0.234153448683804 1
0.320328241672633 1
0.284043745977812 1
0.664206859401297 1
0.455726495653307 1
0.477457192863575 1
0.672929306909919 1
0.465612638204303 1
0.381587147279503 1
0.22171514527481 1
0.368467892956423 1
0.474669110091368 1
0.267543129396288 1
0.667250746257788 0
0.290258352677998 1
0.404209714121001 1
0.424386206223622 1
0.484134776080221 1
0.393624826709209 1
0.275009719699879 1
0.541046240546867 1
0.437230639945469 1
0.314382014594448 1
0.553437677680224 1
0.5953573039609 1
0.367804252403718 1
0.51978287126682 1
0.368415836606032 1
0.362491002536373 1
0.52027454291335 1
0.71778690820567 1
0.180353292336507 1
0.688564927086136 1
0.174294617436441 1
0.61683306752716 1
0.411453301273021 1
0.727984837187508 1
0.16178875676906 1
0.274836819649205 1
0.35148200695248 1
0.49221501992508 1
0.500475995648728 1
0.725414817713267 1
0.109793078944184 0
0.311949795533884 1
0.499533061691208 1
0.312247897992777 1
0.376238576849617 1
0.591323000746149 1
0.127698957133929 0
0.491158513998665 1
0.319740279100806 1
0.37010678005929 1
0.146432858962667 1
0.350896495521822 1
0.235683660440116 1
0.503918468491036 1
0.264189147835346 1
0.556245815909337 1
0.562284866966896 1
0.638268481991891 1
0.283774103199755 1
0.268734931013538 1
0.287111620379358 1
0.570863648045068 1
0.57534885270407 1
0.456031115101199 1
0.614628153190894 1
0.345744104084261 1
0.274448084164944 1
0.685331224163737 1
0.206011101123382 1
0.270025122097397 1
0.402362244862584 1
0.739714814551421 1
0.50323564120377 1
0.789831443121422 0
0.210118434010566 1
0.313505021620447 1
0.599136427556584 1
0.507405958142718 1
0.713819328269348 1
0.223363410500063 1
0.57779316339831 1
0.461170830038069 1
0.433349059532842 1
0.503766019147189 1
0.16044470133373 1
0.202710991993522 1
0.294676976618478 1
0.604121317267169 1
0.516442914190267 1
0.225043618202627 1
0.449101229590199 1
0.565430744036714 1
0.485745693619112 1
0.39303950396573 1
0.582210072318459 1
0.0700861857190735 0
0.446702419358219 1
0.218645536873147 1
0.32187977293618 1
0.27758838380956 1
0.33361795929063 1
0.579202505552664 1
0.549316087959968 1
0.434248386140265 1
0.338005248898489 1
0.346964812057469 1
0.5683897496932 1
0.310589452386285 1
0.488290710996332 1
0.386060585099764 1
0.371692833698648 1
0.266440126014239 1
0.510294751112787 1
0.351197560303191 1
0.481792466821226 1
0.355527810226446 1
0.332377143418721 1
0.562002076526486 1
0.353443854074153 1
0.217252555594876 1
0.366610162009912 1
0.488991068192373 1
0.437655203658231 1
0.265841972114247 1
0.543572097184449 1
0.394030747999378 1
0.325580547485574 1
0.494471377617663 1
0.258195404935445 1
0.58190707371748 1
0.558134668686584 1
0.321094189599286 1
0.401673845930657 1
0.267725467319802 1
0.0665931046568123 1
0.604083566527637 1
0.439361616787707 1
0.430305925329016 1
0.392763311964892 1
0.206525599041777 1
0.364073954264966 1
0.236380604031966 1
0.441983172057203 1
0.305958718853986 1
0.537760569655624 1
0.390359609403346 1
0.252458731520474 1
0.693931835996685 0
0.123092727813268 1
0.423104067630254 1
0.404535814399029 1
0.50037419112528 1
0.467966424200652 1
0.250599560895815 1
0.557292698584693 1
0.200488318273947 1
0.284683034944115 1
0.304903742582503 1
0.281086491449903 1
0.309804831238526 1
0.726351093083318 1
0.312341066837074 1
0.648391703629303 0
0.5534535185715 1
0.376369278490909 1
0.476998216272678 1
0.507658628266363 1
0.335783687076555 1
0.473737575050138 1
0.691371608325628 1
0.445652720621778 1
0.565105153997351 1
0.65340813886984 1
0.230270688114862 1
0.574649534244866 1
0.490283371666353 1
0.378188713633243 1
0.132064762100737 1
0.372208217975277 1
0.350830304351035 1
0.596119439692158 1
0.29985196190516 1
0.384430491242534 1
0.463316008365234 1
0.28384301378152 1
0.181747694105312 1
0.547359796963832 1
0.55774225750011 1
0.46301630468492 1
0.0564744401876659 0
0.30222298730304 1
0.547168332564124 1
0.466112283638608 1
0.437378823795711 1
0.278877014064796 1
0.691019926202534 1
0.318447677934698 1
0.281249683597397 1
0.226679217462734 1
0.385495715343386 1
0.379158622048037 1
0.400626677417555 1
0.44904154811959 1
0.586344826166647 1
0.222321883749258 1
0.520366009614006 1
0.542678504927578 1
0.527119736207901 1
0.184240569773315 1
0.663543300388446 1
0.353704591415312 1
0.258625780211732 1
0.46372576344518 1
0.288519704068167 1
0.499519605343569 1
0.671017312979491 1
0.391530807800374 1
0.468050072067461 1
0.378126824250277 1
0.367760186261559 1
0.494772850352102 1
0.440662407580812 1
0.279687172599102 1
-0.0840056244020829 0
0.639334485532797 1
0.488484528426956 1
0.322118573591544 1
0.169722730024083 1
0.491904397493004 1
0.264924522795779 1
0.307020655391496 1
0.357526606266212 1
0.323617264107332 1
0.334757650243942 1
0.512870511921416 1
0.138266466437717 1
0.44392615660458 1
0.306734019682391 1
0.207314100526869 1
0.295102057139469 1
0.510880136215845 1
0.250060685635766 1
0.698664198266336 0
0.401527827910183 1
0.449014767444037 1
0.447175716649824 1
0.439344391030047 1
0.264017366986974 1
0.39380737458949 1
0.715017997820704 0
0.380997204831271 1
0.356609438093537 1
0.686427907902119 0
0.60502076193685 1
0.0934590168065286 0
0.394173457022173 1
0.42140787108838 1
0.600121361989599 1
0.21089561378495 1
0.344710638764818 1
0.505038434618205 1
0.491531077739206 1
0.420583979576494 1
0.478822218559421 1
0.579998631752469 1
0.484155796512228 1
0.264848143221975 1
0.249643559833535 1
0.388803568030579 1
0.641448897265808 1
0.0599283434736224 0
0.232429980461684 1
0.485194187415155 1
0.252526178549549 1
0.520849565276811 1
0.460864210535583 1
0.606675263170301 1
0.457934956424889 1
0.603453623677873 1
0.470922928363685 1
0.424098246827915 1
0.0466319455078433 1
0.195036123583166 1
0.446331977382864 1
0.38101327925895 1
0.231386921397668 1
0.556021742796825 1
0.253213318738019 1
0.479566950811014 1
0.704970730753871 1
0.468762812491448 1
0.354109683682261 1
0.572036150274872 1
0.309226323667335 1
0.268979979120743 1
0.478829460494953 1
0.325223323412159 1
0.395428563843336 1
0.363076011441664 1
0.447949116893706 1
0.333177789548829 1
0.00467514689392395 1
0.211440515975579 1
0.161433341206517 0
0.761409320797163 0
0.311117706600794 1
0.421713897025653 1
0.485519398046275 1
0.567915166142483 1
0.318703614740194 1
0.139608434951514 1
0.512106910964716 1
0.0470992261837409 0
0.395612253431777 1
0.467335598493592 1
0.290968819474638 1
0.394475190223216 1
0.210351701516821 1
0.443923138175994 1
0.319347294020948 1
0.59710317464877 1
0.447435582644089 1
0.324507100660252 1
0.61610043959893 1
0.391967010085349 1
0.26932620084291 1
0.232590086803929 1
0.737625361429321 0
0.470977090016033 1
0.409674396943927 1
0.532129585896251 1
0.416893964850554 1
0.303512266839424 1
0.740760318177963 1
0.477902457016201 1
0.589179249258304 1
0.684234507135705 1
0.382919504346392 1
0.729308603748563 1
0.3422273763046 1
0.599421506871232 1
0.241873736476876 1
0.297594222409234 1
0.671642273542747 1
0.153337877259368 1
0.502604771478771 1
0.656178238936402 1
0.42157198642082 1
0.324270209141293 1
0.682766532878766 1
0.429800472798711 1
0.259380249564622 1
0.298580630142793 1
0.237623024014419 1
0.437336980432769 1
0.473445927080479 1
-0.0712822057233698 0
0.250848357136161 1
0.348436265068281 1
0.17969993718271 1
0.360420334408051 1
0.356231137811016 1
0.312534501252677 1
0.349271450354358 1
0.807259846988849 0
0.0919178721036166 1
0.229483302109474 1
0.482821872141126 1
0.747854810060187 0
0.572309946767971 1
0.370250487133402 1
0.289710265951863 1
0.412014557321921 1
0.427906104992951 1
0.58225242479496 1
0.0772395533070042 1
0.632073150265273 1
0.327604024712444 1
0.538844985230053 1
0.085208603458239 1
0.258079814686564 1
0.392798594783459 1
0.234268626317137 1
0.490114152014322 1
0.233974893070101 1
0.589136355045938 1
0.467191811359555 1
0.442077215061476 1
0.447888252616028 1
0.259459082557809 1
0.520161716626377 1
0.18207298619368 1
0.66570837377697 1
0.81510923093604 0
0.239488067587905 1
0.257261138263477 1
0.500622207983575 1
0.290134583841991 1
0.555428629250542 1
0.360786050752395 1
0.379679367178623 1
0.3201067465588 1
0.535873066911591 1
0.400641806514807 1
0.759800269759046 0
0.659970390056914 0
0.309556008564458 1
0.570222836087076 1
0.453550395423634 1
0.402183552153842 1
0.567594451673702 1
0.568307086404021 1
0.691170222527195 0
0.618834190928337 1
0.340572234997849 1
0.472434229071658 1
0.423970225232006 1
0.329057192030456 1
0.228480321364305 1
0.280052983601198 1
0.121806369715673 1
0.451737036701365 1
0.587084465507953 1
0.556917298698723 1
0.396887242315657 1
0.367767719767456 1
0.373505596806068 1
0.301649493147373 1
0.614714328999211 1
0.291299303580729 1
0.528056363169604 1
0.498776355100779 1
0.207718292547477 1
0.50196889091125 1
0.507419641505352 1
0.574769451797171 1
0.317186907686921 1
0.806192244396127 0
0.29600076453677 1
0.466704110512497 1
0.342206206012387 1
0.556543291752454 1
0.624806389280145 0
0.500587947787226 1
0.471239400246051 1
0.223122236495643 1
0.140307590860494 0
0.443362519518225 1
0.267105236196227 1
-0.0082141401534619 0
0.208633281739432 1
0.308562634667105 1
0.447364758200514 1
0.463846958784279 1
0.308730336006832 1
0.284651459999293 1
0.479199020003577 1
0.129777133874468 1
0.299381254039828 1
0.45711545650511 1
0.617722931093415 1
0.656836339505088 1
0.361259614115186 1
0.372902385591704 1
0.39247821847868 1
0.18809279442673 1
0.220523094742807 1
0.223336589917518 1
0.424204101725883 1
0.606557303926784 0
0.518129640872226 1
0.39985224540028 1
0.288042442986518 1
0.575150295423816 1
0.243555081528167 1
0.703151722266408 1
0.195234078399418 1
0.376301142859417 1
0.673996197887051 1
0.629052784166469 0
0.395158157635207 1
0.349886013566373 1
0.509695615993362 1
0.336038103916831 1
0.594932517032787 1
0.319678459742005 1
0.0647317930199867 0
0.399590007023419 1
0.442759823270668 1
0.397726880491287 1
0.606467440866809 1
0.687004849355879 1
0.297215453762058 1
0.467343146291324 1
0.379318880123524 1
0.509575314849731 1
0.362915079885999 1
-0.0859109233107046 0
0.41546449009589 1
0.418359200878687 1
0.320589036741598 1
0.513632698889702 1
0.537770840562338 1
0.421130774192608 1
0.461080301482341 1
0.48729758337369 1
0.586580975198006 1
0.425692045455405 1
0.0838191413627531 0
0.541837332462947 1
0.106917988379405 0
0.625887481457431 1
0.456850556630547 1
0.339651335160574 1
0.156974595562835 1
0.342186804843325 1
0.624044631725436 1
0.454136492263513 1
0.286900316930289 1
0.389489577774817 1
0.412062826624201 1
0.359892114075571 1
0.522534787325365 1
0.522137607430438 1
0.362610082550132 1
0.492633482604219 1
0.510133636682139 1
0.516968651077675 1
0.292634575877851 1
0.310152259103629 1
0.508387027120944 1
0.634877375911688 1
0.320710596569232 1
0.440686161495578 1
0.367592281101976 1
0.376094761287445 1
0.476487161911155 1
0.525811844760883 1
0.370854923602703 1
0.329308276033225 1
0.374102654133773 1
0.355304176281852 1
0.381552149556841 1
0.399020933113902 1
0.50718039494962 1
0.621096863327335 0
0.513418561776476 1
0.0459751066250711 1
0.698479283751584 0
0.544977253235563 1
0.443305184379825 1
0.366218488719987 1
0.587409380174394 1
0.466151290750221 1
0.398070709279534 1
0.464945076857924 1
0.547629189401251 1
0.305648823221029 1
0.341159832276328 1
0.543796453956121 1
0.385993686624704 1
0.242082430704771 1
0.177380803393989 1
-0.186315518742873 0
0.288074198354787 1
0.559012789260716 1
0.388223739129495 1
0.211180958131063 1
0.306202528530869 1
0.326382766259611 1
0.299266565749769 1
0.453699908061066 1
0.886673414762999 0
0.632945532845518 1
0.357652711629637 1
0.298191872630486 1
0.528176365371825 1
0.388113326024944 1
0.389658521380852 1
0.311610545352044 1
0.493254953210601 1
0.336574505143323 1
0.374123027204097 1
0.543153800862231 1
0.459875791298146 1
0.370909073017569 1
0.253961253704527 1
0.396393342967834 1
0.0647251539440261 0
0.446843551756604 1
0.428287862702706 1
0.160955679777984 1
0.362610539564169 1
0.345968114634037 1
0.487077309181915 1
0.321350485091704 1
0.549675162197598 1
0.642447317375537 1
0.241522710155604 1
0.189899281256939 1
0.287611813353811 1
0.259055398454294 1
0.373762460821494 1
0.746650958755335 0
0.205899100593687 1
0.35648169641767 1
0.371813324397651 1
0.570267239190081 1
0.449338132505659 1
0.341270152573071 1
0.658952326590505 0
0.437420846657507 1
0.381710088732149 1
0.467374336579592 1
0.578193177993124 1
0.3615758630497 1
0.0257301369282271 0
0.0979539776683774 1
0.52230644649682 1
0.356081572364038 1
0.264665381103673 1
0.41501379200402 1
0.430209685099091 1
0.284413041835081 1
0.59629587884563 1
0.718986492364397 0
0.251890021291033 1
0.106518395873496 1
0.173893496506879 1
0.679755864886751 0
0.460857322494561 1
0.430009609674407 1
0.542262361816412 1
0.497264638566031 1
0.302808222779217 1
0.501031721443808 1
0.435031666908516 1
0.614235970415101 1
0.57327290833164 1
0.118651120074389 1
0.372674162097855 1
0.0393112398432232 0
0.448832502221539 1
0.341266809156783 1
0.344209854433873 1
0.626868283425705 1
0.409656810861408 1
0.445305015868088 1
0.0937460259535811 1
0.710404520116149 0
0.155238443135981 1
0.47417482771226 1
0.313744987788173 1
0.603802284983361 1
0.359869067144507 1
0.402317226333688 1
0.782855490279572 0
0.344037021507468 1
0.61031215402353 1
0.14844493245479 1
0.518980106908359 1
0.0831401678607077 0
0.411054132038197 1
0.361986490546253 1
0.437944941674763 1
0.63805163947497 1
0.543565216421257 1
0.48480377658399 1
0.692529536820039 1
0.434566763539597 1
0.502112535229877 1
0.582407148233757 1
0.474588845632306 1
0.243309866289402 1
0.581688898935996 1
0.648965655818417 1
0.285668779304096 1
0.36225730241513 1
0.49226648177949 1
0.721417395859645 0
0.0810138874860886 0
0.207067069226671 1
0.0675875136764665 1
0.302600512535611 1
0.483771192281069 1
0.525812587620266 1
0.432129611956357 1
0.237201519615627 1
0.378029385347141 1
0.489356150006423 1
0.43666747853549 1
0.50271770577609 1
0.399263976272429 1
0.418375839988916 1
0.299061351060669 1
0.399377602068484 1
0.56152864667035 1
0.615053084012284 1
0.1597154041523 1
0.72379424633182 0
0.626225475927839 0
0.398654350213104 1
0.542566354737048 1
0.501205334395961 1
0.463114556744841 1
0.464313881036969 1
0.623568102548189 1
0.302403796853993 1
0.661610246569618 1
0.458374238331389 1
0.170123308978519 1
0.316733002843979 1
0.517280562519581 1
0.465525981334707 1
0.392870576420382 1
0.173508992922757 1
0.60327180531548 1
0.286610032387756 1
0.48102255848683 1
0.524533183991675 1
0.295326637113964 1
0.243672723180188 1
0.478373036516194 1
0.47482026809572 1
0.355099566055218 1
0.348383349779619 1
0.155980353936052 1
0.165012319568858 0
0.609213889722324 1
0.0709854839423906 1
0.274515090675309 1
0.481982540871845 1
0.141056148059759 1
0.403110622554383 1
0.320402245901403 1
0.350782904704241 1
0.117362829568308 1
0.532254088162084 1
0.360540440577095 1
0.203628668388747 0
0.62928943979448 0
0.350587028254228 1
0.454212311268776 1
0.421303069533763 1
0.613103288336378 1
0.292679511379795 1
0.397875537286601 1
0.581877356286345 1
0.376448132260406 1
0.158855110737401 1
0.74891960103777 0
0.481769764140355 1
0.551564733071208 1
0.371261978671533 1
0.491634894589093 1
0.467127037184233 1
0.48248120754163 1
0.330093621632353 1
0.342047493699102 1
0.488214024809615 1
0.518020580990626 1
0.555876283104061 1
0.647488801170559 0
0.0399947695050807 0
0.163866321116313 1
0.35275581700595 1
0.104760251973878 1
0.440051790596219 1
0.593135155579829 1
0.318498550514417 1
0.194138748740748 1
0.353176325136274 1
0.554225078762837 1
0.48196128889315 1
0.468333838054012 1
0.934834748544221 0
0.213492989148873 1
0.523958159753415 1
0.382505105803018 1
0.427822711865442 1
0.426328978926987 1
0.716033408731886 0
0.685118173997635 1
0.318490477186443 1
0.554513487188296 1
0.251153515528154 1
0.465075126160024 1
0.303511092006358 1
0.147404140201767 1
0.268035901786877 1
0.617540575642193 1
0.30112301735515 1
0.39657908783461 1
0.385997157599574 1
0.648336331280329 1
0.296493620879776 1
0.11897309661043 1
0.455434770085337 1
0.375984189446269 1
0.377188220018143 1
0.228081036956446 1
0.357750304641968 1
0.64823916621322 1
0.277792037496763 1
0.475421523896431 1
0.348744537726958 1
0.344188329333642 1
0.40159080652854 1
0.354422107769697 1
0.614669897561698 1
0.101987444296118 0
0.0338520970814614 0
0.464293497028828 1
0.733176330430382 0
0.611127750324512 1
0.236634397038345 1
0.109648530959717 1
0.477489710949937 1
0.521825919173507 1
0.571855306921871 1
0.438121256024015 1
0.759454075814885 0
0.549215804624611 1
0.468072850047982 1
0.41718535514584 1
0.703495922983456 1
0.19370034259145 1
0.406108960507333 1
0.143301592367133 0
0.114912769542847 0
0.322120370999576 1
0.202386800226054 1
0.159505912017562 1
0.560124086185441 1
0.314129469884648 1
0.574614509402106 1
0.288021687364878 1
0.413212248033976 1
0.271489476624052 1
0.45003177579528 1
0.177829210563704 1
0.198677410295 1
0.506765999141383 1
0.174299087734339 1
0.389802619276087 1
0.451528070382017 1
0.592880522722461 1
0.290443675639147 1
0.233137098158507 1
0.494448206670844 1
0.482183116130525 1
0.312163803101815 1
0.563049311244794 1
0.177127135409622 1
0.296420926876578 1
0.462481083682497 1
0.42326500140946 1
0.22906603529075 1
0.278190300042847 1
0.279560439297869 1
0.344836019988922 1
0.54730362744679 1
0.222411745321788 1
0.215426308092994 1
0.227264234683145 0
0.663112359100734 1
0.577514653928052 1
0.298082841093326 1
0.694401857520236 0
0.58402928163478 1
0.371718279191599 1
0.453029706152131 1
0.243222693420491 1
0.273795133119983 1
0.513178609865277 1
0.580776767550185 1
0.58957248509267 1
0.352031939597939 1
0.541949247112936 1
0.45662223143871 1
0.455274234307672 1
0.0438046954432537 0
0.625946929550441 1
0.451420957439577 1
0.279862897384032 1
0.149142581901744 1
0.313976266354929 1
0.1196065719697 1
0.448647084386306 1
0.21567703719628 1
0.40691236011494 1
0.566472795539142 1
0.330989690825429 1
0.397824997489087 1
0.285386513084629 1
0.510531972036248 1
0.554751555216802 1
0.244333457967387 1
0.470537076411794 1
0.226518931678412 1
0.417763473701412 1
0.129230168742483 1
0.36249077267411 1
0.559715399321281 1
0.495927051697308 1
0.146911480209426 1
0.0993836444693946 0
0.112725250134573 1
-0.0680570257395519 0
0.581516891716975 1
0.2288858509071 1
0.756670054238899 1
0.233994985376441 1
0.0991009238914 1
0.347096003302343 1
0.35976724420181 1
0.4862321258965 1
0.545181690910461 1
0.496187440745121 1
0.178718437180234 1
0.276550126531825 1
0.305310811585971 1
0.408476569238289 1
0.444366335397275 1
0.126723042755946 1
0.195953188976214 1
0.395263040615738 1
0.42053244377552 1
0.29362902512104 1
0.575579361882996 0
0.513730458833979 1
0.23022405778793 1
0.313933849977221 1
0.352747141880067 1
0.500808477843347 1
0.392768536383902 1
0.463844314047545 1
0.652126489911194 0
0.107769327365419 0
0.406360302216101 1
0.105731306906294 1
0.606973767485428 1
0.434582933666502 1
0.683735939515098 1
0.291397162215777 1
0.274707052105576 1
0.577137133941573 1
0.376695823791185 1
0.745979352935734 0
0.325539965832363 1
0.140910346341131 1
0.480939831182301 1
0.358872393730368 1
0.468198597188968 1
0.585891629395636 1
0.238636935840743 0
0.547266855927747 1
0.212558441402531 1
0.430528045817384 1
0.179558084458852 1
0.356031493296392 1
0.209948737651211 1
0.356640181313037 1
0.262621840070051 1
0.243928432724512 1
0.244209206622851 1
0.277035659007858 1
0.267526432609586 1
0.216776631463276 1
0.242816641375086 1
0.387233377509784 1
0.254768432584875 1
0.708785938121973 0
0.574718716593679 1
0.202635760767932 1
0.630524224029122 1
0.0704575187429969 1
0.612458650789777 0
0.311843827949157 1
0.396366648577439 1
0.276386399145391 1
0.105043689453904 1
0.371734590926866 1
0.408375998733714 1
0.251819273956482 1
0.260909263205764 1
0.111335845102914 1
0.343309540068236 1
0.429526846841925 1
0.302243450659304 1
0.607024746519447 1
0.165117531328075 1
0.17688788465573 1
0.528789417715611 1
0.330876259029547 1
0.440521005447068 1
0.255403776426236 1
0.184965932597238 1
0.481365892820127 1
0.455965908394739 1
0.468411078357488 1
0.156501432241133 0
0.429995743542784 1
0.0739253178859933 0
0.30130141539062 1
0.248256512240191 1
0.664713631669412 1
0.125936596243332 1
0.432327224095762 1
0.191051937867545 1
0.271515064766587 1
0.595746322895392 1
0.472928593157376 1
0.135719384654341 1
0.505567644391882 1
0.564796700910033 1
0.461961695801141 1
0.253364333592325 1
0.275056045007183 1
0.546248706514626 1
0.469162545049308 1
0.481525153061145 1
0.444523434170963 1
0.511816791235092 1
0.122587072177244 1
0.31931795235027 1
0.484083773279662 1
0.0663485974367099 0
0.357858226293571 1
0.659174491058515 1
0.402250001808368 1
0.482006029897611 1
0.498875123445822 1
0.233828683341646 1
0.721592763246353 0
0.337006785895755 1
0.226314101576983 1
0.190440475442502 1
0.744670783879178 0
0.281511054961743 1
0.41380860949587 1
0.55589145118068 1
0.360939341591905 1
0.224770812311652 1
0.852530320769105 0
0.242867794128112 1
0.586146538938548 1
0.564734364587297 1
0.297083477802555 1
0.294762414794347 1
0.376577645377744 1
0.59692186421202 1
0.69549660336672 1
0.308397506240269 1
0.679434303923801 1
0.545698259410957 1
0.24355498755452 1
0.457147872728358 1
0.76241686196532 0
0.488316950240063 1
0.682037155646284 0
0.180567061766695 1
0.573459650905672 1
0.419675202220124 1
0.210916742968468 1
0.585454436720778 1
0.365816004605085 1
0.455473486126958 1
0.619627862887319 1
0.309484016822743 1
0.542419261086771 1
0.162814317008772 1
0.204448093938103 1
0.384926507206624 1
0.534880398748899 1
0.497572757838754 1
0.135790060963514 0
0.312071350750187 1
0.455310339686802 1
0.0823050973700768 1
0.774964172095216 0
0.331932505018823 1
0.149782788314976 0
0.523775690481354 1
0.335993983252713 1
0.315843215439255 1
0.749965953820028 1
0.426843050401588 1
0.496663277011033 1
0.451407233540657 1
0.253522827928838 1
0.345698042860795 1
0.516035481817029 1
0.263668698111019 1
0.55057941517681 1
0.455789126030466 1
0.168015954409072 1
0.644272417869825 1
0.273599630716217 1
0.546286223820302 1
0.531005219055219 1
0.402367065633463 1
-0.031527799570832 0
0.324926619991277 1
0.303638779955933 1
0.47928706290637 1
0.647679144822438 1
0.259480297868217 1
0.274477882702615 1
0.379576682308249 1
0.485848414178046 1
0.213719805014578 1
0.57871726317525 1
0.278474488702432 1
0.501861905583023 1
0.398999355066039 1
0.325452576175725 1
0.461106172342625 1
0.111183599144111 0
0.574799817669358 1
0.311787525841213 1
0.51448010229437 1
0.292907773322914 1
0.246891882910785 1
0.355760818654583 1
0.200002232740154 1
0.436716987512097 1
0.40850851488212 1
0.592751269857463 1
0.211672957183516 1
0.693324283882158 1
0.632220986783308 1
0.410685187097938 1
0.48259954596235 1
0.27729704501569 1
0.135661833320886 1
0.832081315990968 0
0.434140984614404 1
0.422629751297489 1
0.312273569882295 1
0.392279993992221 1
0.269285287737225 1
0.479122370750559 1
-0.098209664480796 0
0.662612609135708 1
0.463537796173387 1
0.237639142555234 0
0.501414323886468 1
0.504254843165035 1
0.473499629716804 1
0.39042422517764 1
0.206873394539247 1
0.281960444456984 1
0.555581189423423 1
0.266067540496184 1
0.666229770085041 1
0.422284365495547 1
0.485118865662415 1
0.310409766611701 1
0.627055733504441 1
0.547257175668416 1
0.116566774987844 1
0.486815428495884 1
0.519985564586319 1
0.415867888463924 1
0.51629989492692 1
0.334084456140868 1
0.406815336964423 1
0.561629468332086 1
0.512287664117875 1
0.575297719265796 1
0.173671796672508 1
0.362060447792336 1
0.471312869668459 1
0.334740191932721 1
0.489406570645617 1
0.4323577514582 1
0.284043685222113 1
0.586710875399508 1
0.505645092573677 1
0.654472914635279 1
0.801843917505758 0
0.252454387608268 1
0.719564812582367 1
0.436746657367017 1
0.684579825667859 1
0.741377669857186 0
0.569475098430591 1
0.421430399018961 1
0.439101026952475 1
0.506901344601214 1
0.777818095018155 1
0.508143571526374 1
0.487660285480926 1
0.111493307981849 1
0.0456257918128153 0
0.33354098514684 1
0.525236410792373 1
0.467140614959902 1
0.365855858022041 1
0.258944865705447 1
0.40316646691911 1
0.40332306781751 1
0.392338498919316 1
0.664613165400383 1
0.325719473328728 1
0.177844042176133 1
0.423496898071441 1
0.205233291679404 0
0.415294832943258 1
0.322351993716564 1
0.276793803331259 1
0.228528390425839 1
0.537020144237974 1
0.0657875847758761 0
0.287347176361738 1
0.438937488199726 1
0.432469423122526 1
0.186565148389442 0
0.445440273432575 1
0.482142064343959 1
0.482487787445141 1
0.151056865658412 1
0.515219920200505 1
0.333965454305428 1
0.522385412346576 1
0.353553758733543 1
0.483535094734558 1
0.204836325711813 1
0.326399467170876 1
0.55416370613865 1
0.409241292750794 1
0.52288722333329 1
0.586744185835417 1
0.24415490749674 1
0.12583128372963 1
0.464330160074135 1
0.27630828156554 1
0.3277963733721 1
0.4905574487408 1
0.207584222346116 1
0.502135411678624 1
0.425590986679293 1
0.632550679941445 1
0.335641213460588 1
0.382613894525612 1
0.295258276367098 1
0.614214975038592 1
0.278088894337312 1
0.565432585965217 1
0.444436394759279 1
0.525232817697541 1
0.272802994819428 1
0.523822848286593 1
0.295092166826986 1
0.589930273395821 1
0.281433147140188 1
0.381712697983385 1
0.544704153499225 1
0.410285173063251 1
0.145978963096183 1
0.294099553189765 1
0.530038775299183 1
0.413667558548759 1
0.339868905887291 1
0.368428566306266 1
0.347338751336134 1
0.48714138470268 1
0.336346742691416 1
0.52898980673162 1
0.31081807668388 1
0.368352052437589 1
0.556849348734136 1
0.347345534786144 1
0.660929644206875 1
0.626020916658286 1
0.373106602292523 1
0.426967467518618 1
0.155463032393829 0
0.350710340201241 1
0.640646988291348 1
0.547484534242639 1
0.309825470388836 1
0.314163004133327 1
0.456177114317167 1
0.626332176330744 1
0.171260273696234 1
0.348991988703977 1
0.342047277637983 1
0.453258916851617 1
0.466637937445363 1
0.489056729065908 1
0.546357997272412 1
0.412411363881401 1
0.481458106799429 1
0.458427992433633 1
0.692972446000669 0
0.347944228399193 1
0.401929398975746 1
0.385087409961276 1
0.318171526513821 1
0.492323901299565 1
0.361041463237092 1
0.189480128730657 1
0.305310435315956 1
0.396523134015365 1
0.602641210441488 1
0.427362212925899 1
0.223436614535477 1
0.47843549444334 1
0.320454977189283 1
0.409613096276761 1
0.264005567066203 1
0.0786554322034041 1
0.446325907970688 1
0.272667359474417 1
0.709930222081114 0
0.347595500183395 1
0.375714252888383 1
0.415255402716513 1
0.406622163134959 1
0.467243460309871 1
0.507280818193105 1
0.266273285207476 1
0.605352871922279 1
0.695455846520587 1
0.716778272739177 1
0.332729139923154 1
0.571441955180161 1
0.659919871275322 1
0.424915118529607 1
0.427969796263043 1
0.365739068902536 1
0.399772757673382 1
0.535412200579765 1
0.282480737941319 1
0.583688841259282 1
0.0614164561235853 0
0.187616206358726 1
0.296900012888746 1
0.367325688798621 1
0.422256624741019 1
0.700251833347392 1
0.411233658298111 1
0.356473780376653 1
0.086596221223172 1
0.408465259423865 1
0.470149951945274 1
0.295248083887845 1
0.614201224338211 1
0.249533177619862 1
0.319251940061559 1
0.605887789784619 1
0.23024158509184 1
0.152127659363977 1
0.42255530455929 1
0.442377337586689 1
0.616613627272847 1
0.202432078208081 1
0.454200418560898 1
0.37865321663758 1
0.59421361921529 1
0.129052488129841 1
0.503959135244575 1
0.177649588654059 1
0.585474868700275 1
0.502390694284328 1
0.0803557367013859 0
0.622522345772362 0
0.394264883280641 1
0.139854240923378 1
0.108113427369307 0
0.207363131348599 1
0.461770755778528 1
0.300731597453399 1
0.31183733930962 1
0.524874064231158 1
0.292689850526299 1
0.467585001637523 1
0.269104407425123 1
0.184453981147929 1
0.548652322339767 1
0.471998002902427 1
0.619190653368118 1
0.254670207699145 1
0.390134967723 1
0.566940636985912 1
0.327996663368102 1
0.393838978624515 1
0.523842126363895 1
0.411110787537595 1
0.416126037667925 1
0.16933299760559 1
0.265599558041697 1
0.280923618958598 1
0.300023848817661 1
0.26695929271299 1
0.427249573515629 1
0.644718747616977 1
0.289875039471483 1
0.325056073489887 1
0.160346898089582 0
0.640470312879274 1
0.304643317728056 1
0.544812781884495 1
0.320702145689226 1
0.299550465001736 1
0.325629131845527 1
0.692918572833632 1
0.321840072812235 1
0.462689052516578 1
0.222920111877854 1
0.472703746784515 1
0.416740197802434 1
0.238439511661628 1
0.342189893852285 1
0.339150759325964 1
0.352424261375267 1
0.590879877380601 1
0.297912393692016 1
0.551947024826514 1
0.292330258124514 1
0.0561547773071865 1
0.625895841885704 1
0.464503008543636 1
0.414993553522482 1
0.147349138795105 1
0.424903642131696 1
0.538341953631983 1
0.463823074274331 1
0.460069127533443 1
0.429222789316318 1
0.356634060431044 1
0.616886568094094 0
0.542880475081379 1
0.615970644918137 1
0.516379082363663 1
0.247867510805995 1
0.61817579986061 1
0.519326124317312 1
0.550483946238826 1
0.45497945379891 1
-0.0149719651227655 0
0.496918930588926 1
0.233682576827739 1
0.545616384318639 1
0.432638964532892 1
0.39845925975698 1
0.0386998658436596 0
0.226176745378483 1
0.17920304520039 1
0.423666907321479 1
0.282288526301328 1
0.56371198513554 1
0.139090903935015 1
0.355623304649639 1
0.425550530382339 1
0.296757526121458 1
0.298755539904169 1
0.376337955986135 1
0.381506968881824 1
0.480627758095414 1
0.461064179542665 1
0.547738786982313 1
0.541907386572619 1
0.345598697316096 1
0.541186426319754 1
0.207830419111277 1
0.379525436053471 1
0.61246088868015 1
0.610679096621001 1
0.840329097067538 0
0.527326628698856 1
0.344287158523868 1
0.426456481669519 1
0.434043825747037 1
0.389208903487941 1
0.299563670375238 1
0.305227069918382 1
-0.0839483213772878 0
0.486707679141247 1
0.57753197659792 1
0.0877910578502777 0
0.421750144612959 1
0.440429935133099 1
0.138491423291037 1
0.629704545147365 1
0.581094140898643 1
0.319440632062162 1
0.244662065279743 1
0.413199337398507 1
0.54383998619961 1
0.330082064854042 1
0.768508431514477 0
0.269853519218924 1
0.613182243136428 1
0.479414293618467 1
0.838199164159685 0
0.0545694177511031 1
0.650315952498562 1
0.1826522721015 1
0.478226133792207 1
0.172387349894503 1
0.626153415925097 1
0.457149119767626 1
0.567775977225861 1
0.180665387133246 1
0.353921374168087 1
0.357322108126348 1
0.523351666727472 1
0.158228100189826 1
0.59792354643247 1
0.413995563290265 1
0.468950238102016 1
0.303917461563756 1
0.364253620009007 1
0.414839470277738 1
0.679095436172244 1
0.434976572251474 1
0.354760235071455 1
0.125499472955985 0
0.240359724086455 1
0.643604144999985 1
0.503820699607801 1
0.570300706493548 1
0.260631897120882 1
0.358541605127834 1
0.533455183731452 1
0.501434200820028 1
0.49765177349049 1
0.136245039019222 0
0.437165357946113 1
0.194764083564033 1
0.407443587340513 1
0.350915588433814 1
0.551691397155148 1
0.411029512409371 1
0.134745088612769 1
0.620876518041492 1
0.355629727669781 1
0.573727950525923 1
0.261725785229978 1
0.286456970071275 1
0.251325204547338 1
0.532412737024572 1
0.512006185939413 1
0.531951612431973 1
0.329901514114555 1
0.0987913009286536 1
0.598288613096586 1
0.286268009524328 1
0.410839939060626 1
0.350815755695611 1
0.449770761677118 1
0.305570593617834 1
0.640065180338935 1
0.49056096707976 1
0.45045873755965 1
0.350794493976346 1
0.504712412889349 1
0.328826302600021 1
0.546241455000375 1
0.222232751558559 0
0.428695938011417 1
0.350363770271381 1
0.427614729837813 1
0.269172726789791 1
0.42099129353123 1
0.280084423316833 1
0.346641172711237 1
0.465059460115701 1
0.774648489959674 1
0.238835226045805 1
0.268600016276854 1
0.469593751318299 1
0.341479557046758 1
0.35811930483031 1
0.428508005220002 1
0.379863922367943 1
0.617212182088504 0
0.452271348988902 1
0.459103015330822 1
0.602401364006456 1
0.521613762659051 1
0.372687353520711 1
0.3792586160784 1
0.691356206588189 0
0.441739694233937 1
0.108010904775978 0
0.478496574889922 1
0.66114231248882 1
0.165826490286333 1
0.152172761020357 1
0.505774464725671 1
0.33196367613421 1
0.236255822255784 1
0.491278150320479 1
0.520882499811019 1
0.660991237263185 1
0.561703733088428 1
0.325906102949065 1
0.422743982643085 1
0.286330863855884 1
0.190882765910187 1
0.41793453672735 1
0.392357234494193 1
0.440461512120801 1
0.482128862813308 1
0.367012871209735 1
0.313797587925436 1
0.431993690912705 1
0.423893598372706 1
0.59272559132991 1
0.64718441689611 1
0.340236540793953 1
0.420247803657315 1
0.27975084094034 1
0.546625507351977 1
0.430950110520217 1
0.590062352476229 1
0.482489794775369 1
0.364856362170572 1
0.594070366909263 1
0.538087015818709 1
0.304475975434248 1
0.312001689925175 1
0.618506398080042 1
0.345170842454839 1
0.258028880111525 1
0.308062126308861 1
0.602911663488254 1
0.385721550162226 1
0.351064721315483 1
0.23211744907884 1
0.304598250480014 1
0.284139473612406 1
0.476768481833716 1
0.528228646162646 1
0.338646606585337 1
0.578680813635305 1
0.35362128906745 1
0.385987174636017 1
0.405757275987202 1
0.712223777994063 1
0.538438176365396 1
0.452050744513281 1
0.760598791034922 1
0.342839070085226 1
-0.080865414119876 0
-0.0836316822726165 0
0.530103008462167 1
0.395012154696942 1
0.290421112081184 1
0.320024137373722 1
0.259618675402032 1
0.263780696501126 1
0.443507442292835 1
0.296153748705471 1
0.270797773749539 1
0.184366046443766 1
0.62859627188256 1
0.527217176028227 1
0.456935291134327 1
0.283932980431115 1
0.587393587275089 1
0.511323800704288 1
0.487099371720756 1
0.137375255023152 1
0.582807970616882 1
0.222646615338864 1
0.157855363322225 1
0.221740511681408 1
0.328581626614509 1
0.318571279566491 1
0.315221275830071 1
0.327949568063556 1
0.287551122889187 1
0.194847037533957 1
0.373429986020195 1
0.646226007156032 1
0.184545065236375 1
0.546864631545854 1
0.463111845615167 1
0.467615816685004 1
0.360511644356064 1
0.390882284952361 1
0.614323067783939 1
0.26446293597278 1
0.165859550272584 0
0.515638925301716 1
0.722960282499241 0
0.413690421108948 1
0.561348734878447 1
0.369755877630286 1
0.434292721731626 1
0.216545498715511 1
0.329349081550016 1
0.143468638050234 1
0.580243829412029 1
0.231735407792558 1
0.483275065669417 1
0.259633519501802 1
0.36601878956174 1
0.252453508707889 1
0.465972335213984 1
0.554014144189935 1
0.370657305996819 1
0.413118282838199 1
0.410946185071997 1
0.575462829584329 1
0.396622970152401 1
0.258879349357707 1
0.658204655325972 1
0.639585285804736 0
0.387319250932453 1
0.631922440482223 1
0.276085913804042 1
0.404831032921206 1
0.382423013602152 1
0.748481807666151 0
0.304340107771812 1
0.49453685678267 1
0.409447910985431 1
0.335531216264074 1
0.453806569093833 1
0.669829418364727 1
0.432426214948082 1
0.16597188151255 1
0.519217738854629 1
0.437491075074924 1
0.283291259964527 1
0.486471049807419 1
0.763943250008745 0
0.639156751462018 1
0.359192573908328 1
0.533773946072886 1
0.246391942491595 1
0.304432201045997 1
0.552572397194585 1
0.581204417263889 1
0.490660921926037 1
0.463281089186612 1
0.255705481439175 1
0.390358387616896 1
0.23897983132113 1
0.525161596206806 1
0.490944406310754 1
0.318303336261087 1
0.533451273250293 1
0.518775662078989 1
0.568281525708303 1
0.190337733968339 1
0.157529787605451 1
0.276163320747988 1
0.492184005010042 1
0.54198228590363 1
0.245897592159358 1
0.0620549888939487 0
0.426771356498609 1
0.0454994534623404 0
0.628063431914651 1
0.0851279962421791 0
0.493339105423781 1
0.377644324270322 1
0.281519007550422 1
0.323227156774887 1
0.442023503212406 1
0.0639265505656438 0
0.528495890312744 1
0.302128156051814 1
0.240639754024516 1
0.522535035015292 1
0.253971379953229 1
0.277763126819798 1
-0.0241355635538727 1
0.522755499484337 1
0.6058577041978 1
0.654105489734367 1
0.469425672634316 1
0.366047123986615 1
0.252703275844216 1
0.425349846033664 1
0.37990832070407 1
0.244788089656778 1
0.121129979913822 1
0.202556852364312 1
0.277539946403735 1
0.538378224375412 1
0.464823121953118 1
0.431986967867978 1
0.250149694151072 1
0.26102442634268 1
0.302207099179208 1
0.508732883336924 1
0.490975352998075 1
0.597276952526568 1
0.598895098704931 1
0.556107321614584 1
0.407423884106889 1
0.441267392013034 1
0.423303479246497 1
0.372112135261489 1
0.472001122919865 1
0.646901518581556 1
0.365502055444538 1
0.28863993779962 1
0.649037270351771 1
0.608125170751359 1
0.416678198148692 1
0.0442762262750447 1
0.592390885372025 1
0.611516059614791 1
0.331344721407555 1
0.35492392112244 1
0.648791542809048 1
0.22655642560353 1
0.540362096368176 1
0.535074686216826 1
0.153926116621856 1
0.425935365632607 1
0.115325190602063 1
0.4771450433646 1
0.364495547142658 1
0.0353217683107876 0
0.362410408491036 1
0.350535504629066 1
0.451176461568813 1
0.509174664406242 1
0.664313397495231 1
0.532145748628742 1
0.565192911522726 1
0.285594151974348 1
0.297173633903188 1
0.182340813288823 1
0.430734553279691 1
0.275215812246351 1
0.758872890161243 0
0.301713140487143 1
0.558255357382293 1
0.347428517144635 1
0.703505666603828 0
0.388721958065903 1
0.399298472160901 1
0.169412250714661 1
0.481075486991761 1
0.266267783744447 1
0.548542163926044 1
0.312697500043611 1
0.682193541219599 1
0.193986051437858 1
0.353329767931695 1
0.474220284452662 1
0.40729841090573 1
0.397398728434284 1
0.2847249416241 1
0.509126434823993 1
0.512156453445165 1
0.46845056735049 1
0.243748378720778 1
0.216880374470599 1
0.329189966296557 1
0.491134531655381 1
0.480140629728272 1
0.626316545129476 1
0.170293067274318 1
0.373822377507987 1
0.357233114655814 1
0.574113780937533 1
0.457944675605866 1
0.330825204250345 1
0.276560089274056 1
0.38607243794525 1
0.432626126552338 1
0.402284162941948 1
0.779541333400143 0
0.366046860642725 1
0.610856939621679 1
0.194990264402126 1
0.511440448028952 1
0.166504107334253 1
0.348457336962705 1
0.400221051533862 1
0.311702381091848 1
0.0811662778847942 0
0.300246789293684 1
0.807136674122792 0
0.455883964005215 1
0.63392630953839 1
0.17679114104674 1
0.516314162523059 1
0.390693583234159 1
0.475481267564154 1
0.584771958259576 1
0.581259257724561 1
0.139453587269526 1
0.29332420108577 1
0.824593264792747 0
0.473271361664951 1
0.489733225976501 1
0.683696113164907 1
0.316001284401958 1
0.249628103091069 1
0.405712505624009 1
0.33869320689747 1
0.271836075605842 1
0.436128949429268 1
0.322170200746785 1
0.881057889278171 0
0.338966902290749 1
0.482262867695265 1
0.435991362465659 1
0.346336784039967 1
0.388456650204611 1
0.473489784127867 1
0.367121438107881 1
0.416341509287161 1
0.267643265371 1
0.167435969273796 0
0.578170848585544 1
0.240112365870943 1
0.0927497377416915 0
0.546073795527806 1
0.571743980958123 1
0.664936247924917 0
0.562763587386346 1
0.626479621925255 1
0.410391702453087 1
0.372109958389864 1
0.426897297371077 1
0.080401579205986 1
0.542054285370975 1
0.246438808243612 1
0.287508837631491 1
0.548782282645326 1
0.218832898423497 1
0.497622488244017 1
0.198424106474763 1
0.686818432199141 1
0.336402013673572 1
0.523416592428799 1
0.216416927231375 1
0.279334044372974 1
0.371714175457172 1
0.251836284230079 1
0.118704111234774 0
0.516023189544777 1
0.0982475602018298 1
0.511182060606597 1
0.249473967454443 1
0.262978767266614 1
0.548392109198162 1
0.506888231450118 1
0.406510587563132 1
0.461838351923978 1
0.311614103056203 1
0.239571939039233 1
0.415325932400836 1
0.264388466633757 1
0.316481908351732 1
0.39978907060017 1
0.616508557566281 1
0.427485752108365 1
0.295120617620537 1
0.507607915058384 1
0.439892512191602 1
0.196167406229687 1
0.334346915124411 1
0.417541209969461 1
0.673470517625891 1
0.149018420216865 1
0.623637304432232 1
0.454678168811616 1
0.256710359395705 1
0.239847279667508 1
0.518683192535822 1
0.368361083800401 1
0.313863029951769 1
0.429276508821992 1
0.408683154899824 1
0.474531774792912 1
0.38132658439819 1
0.510718623274825 1
0.344614132651364 1
0.321581746257231 1
0.435257053286981 1
0.476967746313608 1
0.694292470649732 1
0.366679841561782 1
0.396992462931423 1
0.322755464931695 1
0.321372125654553 1
0.32544638194019 1
0.356887537695334 1
0.687057636503171 1
0.493342025698855 1
0.46069141319594 1
0.340533016187156 1
0.575061411080354 1
0.178797869520643 1
0.638021551027362 1
0.442233462541815 1
0.239730156874644 1
0.476506782236731 1
0.467320120295494 1
0.417769373031572 1
-0.008677228653805 0
0.398594891736783 1
0.626510002988789 1
0.452993726499865 1
0.199242572611703 1
0.90820724580164 0
0.487999760250289 1
0.346175312928555 1
0.482366393781918 1
0.613379743287193 1
0.184708202117387 1
0.254276128656086 1
0.469259001415987 1
0.233460931519957 1
0.275723639531222 1
0.579384312600777 1
0.295355634321333 1
0.27331799979129 1
0.315230914538886 1
0.187612544995782 1
0.340042383644369 1
0.327966653896785 1
0.0292890478656815 0
0.439011105648047 1
0.456422981191134 1
0.784380800714242 0
0.514459561918051 1
0.135289200093307 0
0.479775270019378 1
0.689356163583744 0
0.454171332608582 1
0.21488686014773 1
0.635203082872332 1
0.21720889478496 1
0.548358982868721 1
0.56981569891429 1
0.363236248013002 1
0.444430496675541 1
0.465620814812229 1
0.3672460906558 1
0.187562096656805 1
0.858348993259245 0
0.545412822801269 1
0.583808642361346 1
0.378294069108212 1
0.136861180515061 0
0.351318403491461 1
0.43167150159921 1
0.582521532337625 1
0.219695231104004 1
0.313202772931395 1
0.28057616550627 1
0.576434631857301 1
0.50522600817605 1
0.560274261598057 1
0.618229285266655 1
-0.11765192538192 0
0.408329991711225 1
0.282931919733027 1
0.748785055962415 0
0.387861533573469 1
0.461135067950281 1
0.208383761249484 1
0.259128462805832 1
0.393503000677895 1
0.292291497561909 1
0.316750081628459 1
0.645922199380791 1
0.404870773331125 1
0.312645673705306 1
0.237677019104352 1
0.184991767068159 0
0.50543055727928 1
0.325372328532761 1
0.320931962211203 1
0.620908034112895 1
0.503763683860371 1
0.211959296054879 1
0.164259888252382 1
0.529211524490633 1
0.361325546130826 1
0.506662691231372 1
0.322905271699242 1
0.531079484837976 1
0.417893114926151 1
0.366743646647652 1
0.796652015429014 1
0.527759089626296 1
0.141624490558222 1
0.215289070005859 1
0.379279567780853 1
0.219326649914371 1
0.114447308714386 1
0.291761457499119 1
0.000821381244906841 0
0.448423878183322 1
0.333969327642659 1
0.336369760103649 1
0.306171345126648 1
0.499309804868072 1
0.233472774471221 1
0.510621304056388 1
-0.0160708499104145 0
0.665050282464119 1
0.454444600649981 1
0.331295100854226 1
0.410532570282557 1
0.289942005045779 1
0.426515477905438 1
0.316124574261486 1
0.445863708924893 1
0.444545363848701 1
0.229121924203378 0
0.392933885782616 1
0.619911620197473 1
0.228028160654855 1
0.113942000266957 0
0.178050843167126 1
0.286193937574146 1
0.636455229577222 1
0.203845599929171 1
0.526235149650192 1
0.5219320408069 1
0.0919328642035922 0
0.390297213657426 1
0.28368029729935 1
0.493499864324989 1
0.490409925585702 1
0.485150209694164 1
0.343405269721858 1
0.0680538877994022 0
0.275489947893094 1
0.56515113743538 1
0.509131378880594 1
0.181286830377988 1
0.221093163188251 1
0.509202599105108 1
0.529755729763141 1
0.39642832617589 1
0.466516402459327 1
0.129806968485974 0
0.284462174742296 1
0.304377080653262 1
0.21569403551512 1
0.468239627466723 1
0.268692670021759 1
0.378912496981754 1
0.394395315677998 1
0.62519333119744 1
0.404017043385799 1
0.457177747728804 1
0.580027110573709 1
0.599083262313153 1
0.0612580915639687 0
0.308132392092976 1
0.515464079231275 1
0.533911724720955 1
0.773379515448952 0
0.168715112447298 1
0.379393064457684 1
0.372276843941905 1
0.404025651798723 1
0.243716300357533 1
0.268694013557088 1
0.365619753979279 1
0.378968696163995 1
0.762302080786287 1
0.59952293167625 1
0.422951079331494 1
0.298922883367269 1
0.545084691647292 1
0.405970336418565 1
0.225556500739538 1
0.268439303775573 1
0.273552440091171 1
0.273995412113786 1
0.68885399426368 1
0.336251055990973 1
0.341726850558856 1
0.473845044160385 1
0.287305983739713 1
0.261577951352456 1
0.388056841943293 1
0.507837358722411 1
0.311047502705677 1
0.256454007444386 1
0.168723976044025 1
0.434625925918042 1
0.45664912615308 1
0.475959060454807 1
0.533554158853433 1
0.20758881540313 1
0.324520468430991 1
0.494259305012586 1
0.474984255285414 1
0.572225859282906 1
0.566578523710563 1
0.448016967098215 1
0.338360230783848 1
0.343754411610441 1
0.58864783899031 1
0.427392135961997 1
0.420401255549484 1
0.355209701482926 1
0.274963378468543 1
0.333826037297937 1
0.560634625685487 1
0.377803351510347 1
0.38440442759378 1
0.531449351443318 1
0.20914211217985 1
0.0916885415186606 1
0.36303829542869 1
0.482441547903981 1
0.433025306738367 1
0.528235010395612 1
0.524449863461458 1
0.312812767626554 1
0.488231726382219 1
0.397298604690459 1
0.541222152338103 1
0.533513141288805 1
0.333588742993351 1
0.306467618398477 1
0.371845500167711 1
0.393143362423807 1
0.359108144982028 1
0.429424090478565 1
0.191665340955229 1
0.579170377899279 1
0.60183892854745 1
0.529487308258928 1
0.605674761252803 1
0.199491087697012 1
0.218805106018748 1
0.33798484923457 1
0.588532318300005 1
0.349939705580277 1
0.0753284332144034 1
0.673672508789751 1
0.251451607868038 1
0.348741761669388 1
0.222147855475787 1
0.416435420561737 1
0.238850051325042 1
0.444069207915271 1
0.293341614556592 1
0.2524488053709 1
0.0184474360157145 0
0.707315618476454 0
0.554161066838239 1
0.437307078772746 1
0.516394281730636 1
0.381266980754351 1
0.488368344461236 1
0.192238938238746 1
0.323699577949106 1
0.535511150154167 1
0.347973168393871 1
0.65368720581405 1
0.499671868000944 1
0.291492650742727 1
0.489640688569488 1
0.407806041596971 1
0.543570759251525 1
0.458928886474995 1
0.550577053541579 1
0.531730011604979 1
0.159265429850956 1
0.178864714036535 1
0.175638712882856 1
0.394891577235787 1
0.361895799486329 1
0.579176616563768 1
0.402065074996468 1
0.639817271262708 1
0.666996461684426 0
0.382407235912055 1
0.484063236119918 1
0.291181006223571 1
0.327532178279877 1
0.628162022940238 0
0.562416632091483 1
0.320770056057627 1
0.316856392155342 1
0.366057082245182 1
0.339716978766335 1
0.387021286893314 1
0.236596448663752 1
0.423193778596941 1
0.305385291625757 1
0.364962070115907 1
0.212513621023712 1
0.385997158900006 1
0.417889950964035 1
0.357897964918638 1
0.438602085864956 1
0.646555386929718 1
0.337126072593588 1
0.143939689213928 1
0.489689730885241 1
0.251745152660456 1
0.638485351432586 1
0.238635821301178 1
0.479077844363214 1
0.245629460735631 1
0.329231553427128 1
0.670955442273912 0
0.511807179018792 1
0.564902596303332 1
0.23965053544547 1
0.103860676423057 1
0.422423832210727 1
0.251609278527223 1
0.466937129737488 1
0.906777617889394 0
0.494520094221923 1
0.598165416043495 1
0.381906369545042 1
0.496612986806836 1
0.562871957664805 1
0.424025092792184 1
0.60983057934485 1
0.503925846319597 1
0.569102637681602 1
0.567584054619406 1
0.780022432856293 1
0.230423895957779 1
0.225668805289431 1
0.440343775693811 1
0.236195465512982 1
0.544529928942787 1
0.45926229970538 1
0.142705975235588 1
0.257097930054259 1
0.436089965790956 1
0.312330825275671 1
0.704875154043375 0
0.48224788496423 1
0.243983206463657 1
0.346729774900697 1
0.551900124332876 1
0.673463384522672 0
0.383175193793884 1
0.487880801987735 1
0.501286639754952 1
0.377861103894038 1
0.362509028810166 1
0.0233072310232344 0
0.45881245124563 1
0.200098492353801 1
0.108469892111506 0
0.735223549944959 0
0.60057362905165 1
0.460711107324779 1
0.26568757377993 1
0.624812432629826 1
0.5517564617251 1
0.490878001339236 1
0.527442132977866 1
0.510260539265436 1
0.348433565875271 1
0.249238943456181 1
0.135272374368286 1
0.629923406613773 0
0.3994111689708 1
-0.0704071163142105 0
0.538805516880932 1
0.371611193663121 1
0.313663323656083 1
0.456433570512441 1
0.216892599316692 1
0.205901100838668 1
0.633428389858883 1
0.277534988475386 1
0.642333424737984 0
0.313963706548137 1
0.280070513359271 1
0.554760151256032 0
0.682495699137854 1
0.191808041409839 1
0.142773130494068 1
0.552896301019549 1
0.547270486377224 1
0.255586523806397 1
0.171880180559479 1
0.539205782658668 1
0.580901399965823 1
0.373072439896048 1
0.301253463454603 1
0.460663787195257 1
0.350174133151725 1
0.339681941476424 1
0.320938400751578 1
0.178052972993867 1
0.418235735054621 1
0.575163431759148 1
0.477625450619863 1
0.324522021288169 1
0.355989646296949 1
0.294071403473242 1
0.474006893625219 1
0.201162923777581 1
0.689369490736637 1
0.402768675131641 1
0.421815906691379 1
0.393922001679323 1
0.542874610164134 1
0.402411497674962 1
0.263231300605323 1
0.284376378957613 1
0.67816872410699 1
0.485313613724015 1
0.325777732508813 1
0.587977691246435 1
0.339244281715805 1
0.386511300156994 1
0.313822524759555 1
0.64167286125699 1
0.1725979656072 1
0.349816341416111 1
0.382656374763492 1
0.417043253246808 1
0.647051958498885 0
0.345412456719196 1
0.165631751647495 0
0.18861726385653 1
0.727628988261716 1
-0.0522686508753471 0
0.210978860919596 1
0.193101765976894 1
0.495277060727519 1
0.613342078101387 1
0.289741968172018 1
0.421663721453936 1
0.498255130109432 1
0.508134363675864 1
0.217483143894566 1
0.228147541544401 1
0.257267864922852 1
0.400693220623983 1
0.314465368846331 1
0.346805098784876 1
0.241237346025649 1
0.239670620897628 1
0.450183264788447 1
0.548165599960258 1
0.532184678255592 1
0.285585221389264 1
0.304428191245593 1
0.353891444185544 1
0.416776224466717 1
0.260584466297291 1
0.237003441066621 1
0.436375324907017 1
0.688740876789783 1
0.585541507341572 1
0.303313239344256 1
0.406784278918514 1
0.466745707791693 1
0.417014693483333 1
0.203616115602326 1
0.260644401052251 1
0.331893000608228 1
0.235429157987846 1
0.218012069821291 1
0.415831550738912 1
0.531462280972372 1
0.402665290063412 1
0.546475320368701 1
0.47804830557836 1
0.511883684914426 1
-0.0507799281339402 0
0.305741394172732 1
0.500916650976711 1
0.160445150133109 1
0.423766989287894 1
0.516716096500028 1
0.642157441758844 1
0.319180857908167 1
0.479384340812359 1
0.316803932693772 1
0.550500221553576 1
0.679886076839937 0
0.225819955693129 1
0.574558313043704 1
0.296631749873031 1
0.390907562598288 1
0.188030125541443 1
0.0785758407761381 0
0.412049894243042 1
0.358491316592703 1
0.437976231047492 1
0.0359701486546781 0
0.334948286260874 1
0.559255998364924 1
0.571689047768511 1
0.382996800649001 1
0.454405172534947 1
0.238117535452495 1
0.315541935855142 1
0.475413303869048 1
0.511951490146376 1
0.213135404123873 1
0.477416279464122 1
0.148242422880202 0
0.667685173433737 1
0.390964211244101 1
0.414596729627266 1
0.650792217617192 1
0.366030386781485 1
0.111748508309254 1
0.310213328469483 1
0.432428091520762 1
0.416172615177703 1
0.275787502025373 1
0.61740985162255 1
0.434457850081158 1
0.463588543127662 1
0.231815408062864 1
0.268928739429785 1
0.245089691348692 1
0.277453835399028 1
0.412048094766091 1
0.632075590420636 0
0.166424361814101 1
0.333914457545944 1
0.40336466008216 1
0.227882367460089 1
0.58634205727409 1
0.16901792952343 1
0.26940058011891 1
0.474008010226867 1
0.516223186897001 1
0.42521536314861 1
0.435273872107526 1
0.586231547475174 1
0.128714520293675 1
0.390092542545406 1
0.32969123794871 1
0.625209725441089 1
0.574363726245831 1
0.49178881584126 1
0.466075969161822 1
0.33670896757965 1
0.331756089355853 1
0.440605508536277 1
0.475403491154082 1
0.470663373308328 1
0.740391815063151 0
0.599847398923955 1
0.372243016835353 1
0.694299922130508 1
0.539957725379945 1
0.373468242323503 1
0.378547139700024 1
0.349311095106704 1
0.427077302389825 1
0.501666869547964 1
0.407144966574973 1
0.225196139483381 1
0.548696467425783 1
0.343003480230074 1
0.0573379717419297 0
0.60529182111643 1
0.565219633330787 1
0.509247958383652 1
0.121161757105305 1
0.321432269858469 1
0.256185373887904 1
0.686328656611806 1
0.185288789236071 1
0.697386338281649 1
0.0909495657113577 0
0.272598336774424 1
0.0506082453683297 0
0.294706835354443 1
0.347386657355057 1
0.768867198009853 0
0.126400069208163 0
0.470414539248389 1
0.557878465044599 1
0.203131972965225 1
0.400990287192052 1
0.308237104580301 1
0.404445985840523 1
0.214093885352619 1
0.147620459606542 0
0.395052954145722 1
0.67980919795316 1
0.403563545372141 1
0.378372988262997 1
0.268264582521806 1
0.566733648854414 1
0.579301196478803 1
0.18824256595137 1
0.465468740894332 1
0.23962473581019 1
0.267954909614277 1
0.207033450470579 0
0.624671325216891 1
0.326087094234079 1
0.565846111350525 1
0.251462294110127 1
0.353635273842267 1
0.366232016909864 1
0.795509299041617 1
0.512894041606983 1
0.430369177695305 1
0.286570500061258 1
0.433402409334409 1
0.703436829427553 0
0.429194493367255 1
0.404475282850833 1
0.514313385563394 1
0.230020428240504 1
0.282325427590179 1
0.442689626166136 1
0.40262052292137 1
-0.0554582440540285 0
0.480548984983706 1
0.657920877982975 1
0.163646512713593 1
0.848341881481569 0
0.189369176797035 1
0.340850579433511 1
0.461312439448944 1
0.414944419462473 1
0.289055903491816 1
0.262162472679017 1
0.701353187920144 0
0.821731080439571 0
0.515247107991292 1
0.51607075191215 1
0.161657601164551 1
0.459841584046322 1
0.594778823043099 1
0.36731769995652 1
0.274901861907953 1
0.636117401503594 1
0.556694041041884 1
0.243888339962243 1
0.313717360220442 1
0.341345358240838 1
0.233098368730214 1
0.422470475376606 1
0.819307959846595 0
0.297356394571758 1
0.341022060285619 1
0.154519928178799 0
0.211618459064588 1
0.482933112229212 1
0.585875251304773 1
0.146011193550557 1
0.356514382642655 1
0.623303082618308 0
0.593873657108424 0
0.090809943312579 1
0.421792953265304 1
0.683571961651376 1
0.324868603214613 1
0.550419089901336 1
0.677534734483903 1
0.438437955481983 1
0.319309995300317 1
0.313829163738409 1
0.147147299163058 1
0.468047827099868 1
0.583382489493216 0
0.303603080906481 1
0.408504946853799 1
0.191330526659426 1
0.00965778115470897 0
0.34526847246911 1
0.561375536192725 1
0.572359641940893 1
0.322868798062422 1
0.515257207056941 1
0.363408698697213 1
0.140075330728852 0
0.338240250925988 1
0.446848876565237 1
0.290552648023661 1
0.283834769505486 1
0.134929988892494 1
0.227352049288354 1
0.474685658759907 1
0.267620532649815 1
0.641960545777839 1
0.179690761301079 1
0.670843076337071 1
0.274595528415507 1
0.580547762940347 1
0.314814724646319 1
0.362224494678509 1
0.888466462651615 0
0.240838135889157 1
0.107095314574131 0
0.534604922839436 1
0.525149526915715 1
0.247964786547767 1
0.494693485870204 1
0.490360431208315 1
0.0991102778803449 0
0.146685103989733 1
0.332011620474443 1
0.302246498081246 1
0.509871206906453 1
0.273843283400676 1
0.425350761356462 1
0.262759462003878 1
0.459904807597101 1
0.519003613246587 1
0.428123840236696 1
0.564844006675635 1
0.411862933880192 1
0.470923183765426 1
0.444267805813327 1
0.368188436317047 1
0.439414445783998 1
0.342736112141005 1
0.431504618907517 1
0.329180530045838 1
0.756466038745408 0
0.276929912541572 1
0.328034890391224 1
0.105304875436044 1
0.63418386948288 1
0.476340730189174 1
0.381726410401313 1
0.393958264605139 1
0.47055778509004 1
0.438497348592354 1
0.542640535989551 1
0.296466950386572 1
0.296917854547686 1
0.644440177219923 1
0.431626973964305 1
0.453506853971813 1
0.349089695490146 1
0.639777870262521 0
0.339016601496653 1
0.33165334592075 1
0.464014566461615 1
0.735118494711667 0
0.307923695456421 1
0.183832092732481 1
0.315695970513267 1
0.535088381072782 1
0.465577978603904 1
0.298566981416445 1
0.250789607845022 1
0.524285908997928 1
0.359004108355214 1
0.544595335722071 1
0.49542343738014 1
0.514677194707663 1
0.517161777071271 1
0.439865225884352 1
0.522233136056332 1
0.261608290679703 1
0.495782816954449 1
0.406520986258469 1
0.581306539372348 1
-0.111920907594981 0
0.616745335054616 1
0.0790521599008058 1
0.271270199032549 1
0.257343230116338 1
0.487588319381623 1
0.38900569846646 1
0.520857860838706 1
0.421916760971075 1
0.381379042023255 1
0.467100175235852 1
0.309131312835574 1
0.000703718311137053 0
0.117909987570022 0
0.249992994888118 1
0.347713100517196 1
0.927742295910521 0
0.430975880514095 1
0.22207258624448 1
0.365187982346661 1
0.42986176769712 1
0.479421069598845 1
0.0439030483153104 1
0.192265693674425 1
0.45667814302363 1
0.196709375451105 1
0.376569694675576 1
0.438599521705066 1
0.329964639764506 1
0.685201785652073 1
0.660064982226751 1
0.417742635201901 1
0.470314345630331 1
0.15777675460023 0
0.202623833926778 1
0.553667389309081 1
0.352946988425314 1
0.376243960270994 1
0.42935010345508 1
0.36558977697565 1
0.412263025186848 1
0.755833953081439 0
0.273840064740325 1
0.391696046197957 1
0.300656480112826 1
0.184724714111244 1
0.104537931156549 0
0.346007598371825 1
0.505170813259113 1
0.517421997921065 1
0.216062509007411 1
0.0616891982730393 1
0.668958240431457 0
0.663402175822303 0
0.357034880518899 1
0.270267268116153 1
0.623067831980441 1
0.481424738153797 1
0.560467429857471 1
0.379941307305679 1
0.692544512434374 0
0.726244119300792 1
0.49709594689411 1
0.30365978000899 1
0.31039399368011 1
0.413234797850404 1
0.389435357196393 1
0.585092263892299 1
0.520149882510708 1
0.337399665382533 1
0.38898930737434 1
0.308154569816677 1
0.722253434304383 0
0.300599423124066 1
0.280616549168304 1
0.34872802403331 1
0.455501177757473 1
0.366794390956748 1
0.234501510434866 1
0.455347738011155 1
0.437935909804038 1
0.542118449671403 1
0.585049988491913 1
0.375229832866909 1
0.627558267170803 1
0.592091158610915 1
0.530363765826334 1
0.359892706128775 1
0.539730244077382 1
0.310892505091782 1
0.620974964189104 1
0.294812355018227 1
0.975857419162239 0
0.553830482460265 1
0.710143663715592 1
0.168761371990505 1
0.648740295876169 1
0.204013070772501 1
0.315397430525347 1
0.326840792093125 1
0.138058861606092 1
0.165432082273568 1
0.417784776107337 1
0.261248904732703 1
0.399882389914934 1
0.598434673354141 1
0.450284479667798 1
0.449261448300776 1
0.33070268624378 1
0.514184352205742 1
0.653303903270108 1
0.173201650694019 1
0.169665103664436 1
0.353253185242842 1
0.473408127657718 1
0.343820027207618 1
0.409849381956843 1
0.406307538072734 1
0.491718064425005 1
-0.158266338459284 0
0.302075685865897 1
0.595258738269618 1
0.493896082533564 1
0.453549830582816 1
0.453701367288861 1
0.455399415218179 1
0.125802749384901 1
0.328041413979535 1
0.558840964191586 1
0.352312543227951 1
0.542817396787496 1
0.772525135981897 0
0.388742928908234 1
0.661496462740402 1
0.395054377981191 1
0.470682300515144 1
0.724100734282942 1
0.4741179280106 1
0.687673461011995 0
0.471022335620088 1
0.257215978740012 1
0.146627369604581 1
0.419990179937695 1
0.290975272197256 1
0.652089755666844 0
0.0141609646559718 0
0.483128191891729 1
0.422697710501901 1
0.5433420940245 1
0.48570169092349 1
0.598510831979835 0
0.419149133094224 1
0.480940349700676 1
0.47505913981272 1
0.401349436304059 1
0.163336360593457 1
0.331370907876805 1
0.6855257408984 1
0.385398040905446 1
0.442089770031579 1
0.263495617205358 1
0.312292698546983 1
0.835373978146668 0
0.406388232337945 1
0.343683173807007 1
0.492542965738797 1
0.612648135365971 1
0.441340736307374 1
0.294215454135109 1
0.314439060509968 1
0.343476950410889 1
0.341204414318937 1
0.635494882242503 1
0.352769447883382 1
0.324061138678557 1
0.162021703878456 1
0.485521827819339 1
0.390013646243338 1
0.415850540682476 1
0.382454693151595 1
0.125297594832869 1
0.577162688215201 1
0.414948346851713 1
0.0952434563291228 1
0.507045088971467 1
0.757991989293941 1
0.417378703415316 1
0.161845821724333 1
0.378076462239847 1
0.310984764748642 1
0.482422062088898 1
0.368713733839566 1
0.443888363794515 1
0.582072067435963 1
0.551805853963379 1
0.552300497903917 1
0.272352864133205 1
0.439890538094342 1
0.501431078483341 1
0.203750139325383 1
0.659635398873055 1
0.766875971295511 0
0.452626552414942 1
0.414461955361337 1
0.573961801928147 1
0.462709749643319 1
0.622413055352224 1
0.404150280912796 1
0.351889162965328 1
0.177773873410993 1
0.289060010094855 1
0.160609015491795 1
0.274459165672364 1
0.669368388690599 1
0.482951008482535 1
0.437342491805513 1
0.179674907440143 1
0.454660282719757 1
0.398625243152556 1
0.384314089992209 1
0.314587434653373 1
0.185419012352069 1
0.317201765014177 1
0.484892218840661 1
0.344664918273453 1
0.301964993288026 1
0.55324374096722 1
0.462246076704169 1
0.0835931553843606 1
0.690834402697126 1
0.51589137966858 1
0.468423727085393 1
0.475931969979163 1
0.542083620786263 1
0.210720168877646 1
0.527981970330671 1
0.530747684925587 1
0.512032974861122 1
0.45880339022381 1
0.443501680470847 1
0.589489336012345 1
0.497257696894401 1
0.405735071623542 1
0.201952965724879 1
0.368903307597873 1
0.473842830872846 1
0.396811212756938 1
0.315279937296648 1
0.46407896571652 1
0.13540425016704 1
0.235615955926083 1
0.145148325994088 1
0.342596639229547 1
0.373099552055265 1
0.321447191737306 1
0.683977934820725 0
0.432665619648123 1
0.640949342413354 1
0.649197056218029 0
0.210314343309091 1
0.270090380743855 1
0.448673217917874 1
0.475998955436518 1
0.293670244076306 1
0.385707427518282 1
0.593003077679216 1
0.164793235667295 1
0.384530175212963 1
0.519011573597186 1
0.400545234279079 1
0.285253995683103 1
0.231542919777058 1
0.412840162836963 1
0.939243533894965 0
0.242114173943562 1
0.27704124313243 1
0.332882218927643 1
0.430808310796363 1
0.192692981484039 1
0.428828827167432 1
0.583107677358976 1
0.566109617409165 1
0.404060206838012 1
0.434086713051102 1
0.588094495134251 1
0.411461393034105 1
0.463015860162594 1
0.206779968100553 1
0.711844028881821 0
0.403951905779892 1
0.647600550242224 1
0.48877136070491 1
0.0732443975898745 0
0.337366246289326 1
0.407663924506625 1
0.48382871615533 1
0.439845000238146 1
0.402121934021113 1
0.269698826983201 1
0.617947486991938 1
0.568339373598522 1
0.43777218574251 1
0.356881260817027 1
0.325908449843027 1
0.490825653055895 1
0.172892180824694 1
0.393231542723403 1
0.24750442099163 1
0.0528702396645542 0
0.410718090603304 1
0.30367826669765 1
0.310082020882841 1
0.163791452049744 1
0.368200944062542 1
0.30585641569965 1
0.614887066413291 0
0.495918845387422 1
0.138068471362698 1
0.670622587494407 0
0.615078456829547 0
0.484127543737289 1
0.23719849653537 1
-0.104945143890837 0
0.259050983450531 1
0.419929948978545 1
0.419066486876827 1
0.476487810215902 1
0.246119224490459 1
0.180101664403538 1
0.510982187393787 1
0.671210199627335 0
0.729762292455062 1
0.573007934721626 1
0.277031256876748 1
0.561601247995251 1
0.465456765578847 1
0.104151432208409 1
0.368965841594981 1
0.303489156349396 1
0.366642569440724 1
0.166249540259005 1
0.184729137772296 1
-0.0472832226841101 0
0.419613703978539 1
0.371629245404515 1
0.53741604275219 1
0.325296839275684 1
0.364116783071273 1
0.342198668953382 1
0.703465369350494 0
0.315093192857918 1
0.389517979837882 1
0.431759650194773 1
0.198769633263936 1
0.508856879587181 1
0.330370071091156 1
0.251095908676619 1
0.768250967531002 1
0.388691206732404 1
0.495444342041794 1
0.643674781790297 1
0.383209184287361 1
0.633608729913441 1
0.271215127579893 1
0.532829269370545 1
0.505278552495553 1
0.872027904839018 0
0.583815549922457 1
0.389639359922842 1
0.583713277679468 1
0.387199929859325 1
0.499728317980403 1
0.451639221423764 1
0.517602703957958 1
0.26977096150867 1
0.128890069695589 1
0.26914503053666 1
0.502228050391646 1
0.123905685287621 1
0.332998540898854 1
0.539609831457174 1
0.28393585699521 1
0.436299019819577 1
0.322616908848865 1
0.257963584012515 1
-0.0489258564216525 0
0.338197975613005 1
0.214953349415181 1
0.403727215978386 1
0.365706767989791 1
0.460530614214065 1
0.623131527126848 0
0.172341052761902 1
0.314549187801624 1
0.354536530335885 1
0.41737978582281 1
0.430678646775813 1
0.476097062140649 1
0.247331064854948 1
0.463526887021666 1
0.679158322068432 0
0.374088670551641 1
0.412809386962517 1
0.371639908463713 1
0.207340324796169 1
0.455191423373159 1
0.527931478452548 1
0.0280088314244101 1
0.448100303194361 1
0.190467018822477 1
0.564310367414848 1
0.435124349145524 1
0.384415723755463 1
0.487467871654692 1
0.678912681055599 0
0.55864342070438 1
0.376273811082568 1
0.164819024887887 0
0.616485418838093 1
0.219413772792836 1
0.281650453035296 1
0.39824649799832 1
0.169845065811435 1
0.463979094095379 1
0.434061954049782 1
0.600665087735575 0
0.189982735628423 1
0.242696226701677 1
0.454043972154235 1
0.0901787598812018 0
0.268276966056756 1
0.354423206575303 1
0.494109358088127 1
0.348933582544463 1
0.442916848899108 1
0.15893903528576 1
0.518007975097039 1
0.519461743453385 1
0.276909575531291 1
0.355702870365169 1
0.439175724727734 1
0.367236424516717 1
0.407708087807012 1
0.39357633608091 1
0.306713084452649 1
0.287827379816948 1
0.357747888270516 1
0.591863317337008 1
0.573157856263611 1
0.267739808877646 1
0.585000335583764 1
0.446530440328499 1
0.570755690675335 1
0.529351855586016 1
0.329900767940447 1
0.520876078823888 1
0.186532600085873 1
0.316559051930015 1
0.518510876041325 1
0.462018404898921 1
0.688376344374535 1
0.510923226159434 1
0.496617933995331 1
0.459377453752853 1
0.38849526541321 1
0.576765042936532 1
0.510794344840624 1
0.418861077298583 1
0.551236535206307 1
0.439614572288861 1
0.702814712071708 1
0.539649816623196 1
0.29257042186411 1
0.623706130281943 1
0.589209949601267 1
0.48694591435391 1
0.537327735675801 1
0.610640977918089 0
0.559484467974186 1
0.542237290804022 1
0.37194758221837 1
-0.0342842508312262 0
0.390089852804902 1
0.471978659235718 1
0.383846852627092 1
0.381958966215147 1
0.523366835435366 1
0.566286183990808 1
0.230991723123307 1
0.244105573043127 1
0.267741000796716 1
0.458415886535335 1
0.443572374091145 1
0.445031069796945 1
0.476173376869534 1
0.228303113645649 1
0.528246732921933 1
0.561660493106492 1
0.688668915303305 0
0.110902339724266 1
0.700403168643195 1
0.278298874709616 1
0.501374289252331 1
0.383827081409683 1
0.517513317843761 1
0.202531211076133 1
0.336052246324292 1
0.226098145521306 1
0.437665015406187 1
0.419849129565802 1
0.455260518108654 1
0.802603835186541 0
0.428261000768026 1
0.545334030806855 1
0.680382264941557 0
0.345273866898587 1
0.575812901612003 1
0.508423691914049 1
0.434611676797984 1
0.37592183705193 1
0.488964963263215 1
0.671541165616321 1
0.163039078035348 1
0.0316436756218496 0
0.55049973266656 1
0.422708483940878 1
0.140574588735792 1
0.341330036891183 1
0.612274426807533 1
0.228639124932892 1
0.232374417473473 1
0.164268622981069 1
0.197793679357862 1
0.425020501256706 1
0.514273740787052 1
0.325980174971875 1
0.520435006440355 1
0.381050642131508 1
0.257317936832572 1
0.763655243490297 0
0.43705002919261 1
0.428894799034738 1
0.452977679138976 1
0.1569016393962 1
0.297375913344881 1
0.440445361341469 1
0.396806026032612 1
0.656337332759638 0
0.567907576132768 1
0.562281721843378 1
0.367651275517233 1
0.296680143787012 1
0.567930283841062 1
0.387653722004933 1
0.388694825314823 1
0.42072992943423 1
0.0852386115827538 1
0.131592872945068 0
0.332546984203426 1
0.257408084146394 1
0.0131041619105627 0
0.183048004996556 1
0.339191454119771 1
0.385101465674187 1
0.213242934310201 1
0.109935292645138 1
0.340063026621777 1
0.512739736254998 1
0.306747224231007 1
0.136593893774399 1
0.453666432888509 1
0.502947090166647 1
0.666787157034494 1
0.194774009148711 1
0.54972582142893 1
0.519190634290927 1
0.415071483291945 1
0.2243835472988 1
0.260595937216958 1
0.241014016014304 1
0.351801404373493 1
0.377773370061652 1
0.34317882915298 1
0.535069918406202 1
0.444019184492014 1
0.46464757971187 1
0.401540913208889 1
0.203846340079374 1
0.0695773293150926 1
0.138250235675058 1
0.331373872958026 1
0.264323821326196 1
0.379975479381863 1
0.649671958095591 1
0.278406592287738 1
0.263528295585415 1
0.394035698712494 1
0.524117307716905 1
0.913244405595773 0
0.396066094982408 1
0.360767674197667 1
0.330642631951461 1
0.405360343417735 1
0.527447856996933 1
0.532909536477401 1
0.529471139520048 1
0.337792693170182 1
0.318571727007919 1
0.425756061796488 1
0.34440554964457 1
0.393588274079891 1
0.604407715990622 1
0.256332278240367 1
0.554853904011758 1
0.213217395714867 0
0.648076811181259 1
0.290829883891223 1
0.522615260251239 1
0.277237209087516 1
0.318242554206601 1
0.369593867216214 1
0.321860243254625 1
0.167443549750193 1
0.273427893659922 1
0.32036995092277 1
0.284051365861585 1
0.6327057208567 0
0.393492988705131 1
0.710779920864954 0
0.463352413207892 1
0.523424993580734 1
0.0761743837742044 0
0.349257388061604 1
0.572104960192293 1
0.381225338890281 1
0.595313198760491 1
0.436095162679074 1
0.130555361953532 1
0.287221559561846 1
0.125181850650771 1
0.096905991673798 0
0.523449043678263 1
0.234572801767634 1
0.323351853764038 1
0.265180626626639 1
0.425812984871395 1
0.332573539020621 1
0.196467942720901 1
0.361454348169019 1
0.436060911187566 1
0.347990763821466 1
0.447516681979692 1
0.51128163694986 1
0.537980457112686 1
0.331520209992873 1
0.321983565615544 1
0.74435705613428 0
0.661873598669767 1
0.499470278220527 1
0.335579273724992 1
0.390501707051136 1
0.122854341984188 1
0.298959829246972 1
0.564774135506036 1
0.771692041823696 0
0.500146635209787 1
0.438443599960815 1
0.735532701237766 1
0.174236204897835 1
0.239758809560551 1
0.258407067922722 1
0.285889450404116 1
0.233302647663177 1
0.542426849874883 1
0.524565976641669 1
0.425602299813267 1
0.183297014644774 1
0.372094325371307 1
0.473350205673438 1
0.0709413431110609 0
0.507052073153514 1
0.573668817645221 1
0.646946136147602 1
0.152696002950365 1
0.358701804295544 1
0.253177294934521 1
0.144747355464378 1
0.0946744467076562 0
0.386845857455422 1
0.345549128338531 1
0.158707068232274 1
-0.0131682140480549 0
0.532863901176294 1
0.71289596865971 1
-0.0126499343847283 0
0.441968324445319 1
0.337032507218385 1
0.455237642972317 1
0.115245189847392 1
0.649858821149447 1
0.583096284665296 1
0.235319031116412 1
0.161729355074985 1
0.181516777856108 1
0.573030941671561 1
-0.0539775905036863 0
0.486216972007642 1
0.359736084831727 1
0.414526614398223 1
0.538808731300315 1
0.282401362694963 1
0.346122885195101 1
0.267830778131242 1
0.26477332924684 1
0.382856131146915 1
0.629435089511241 1
0.118047162700626 1
0.318578421615025 1
0.467303877094773 1
0.347533055237758 1
0.567825043876084 1
0.248382102298124 1
0.620706956382609 0
0.00858040212975312 0
0.501254116134178 1
0.361270005966575 1
0.127140894772721 0
0.361546009057324 1
0.75415216140107 1
0.625673351973907 1
0.315849366076902 1
0.27534763357538 1
-0.0317113131947924 0
0.41763798006898 1
0.362867640976664 1
0.579125319854718 1
0.292833043483334 1
0.396839802031658 1
0.54336915394791 1
0.701241526422498 0
0.453595758207962 1
0.378666126965203 1
0.356651287159556 1
0.337907190171428 1
0.308183188289995 1
0.211568771027735 1
0.0887501839614297 0
0.242441514647548 1
0.460627437709053 1
0.420755051724168 1
0.218411296575551 1
0.568913147146014 1
0.712297936703462 1
0.460112433311071 1
0.304390993728494 1
0.350165373817008 1
0.4974535083622 1
0.207104918938273 0
0.262683293495955 1
0.271770259073745 1
0.554760813058466 1
0.400333237866142 1
0.103585723537529 1
0.201347672371619 1
0.552106147145986 1
0.69750604676416 0
0.273221119309696 1
0.775370946828764 0
0.433276201694268 1
0.688052665718143 0
0.54986825037261 1
0.639080953299993 1
0.0693119129176993 0
0.294339102557949 1
0.626445955744649 1
0.0342097898573229 1
0.332670901388003 1
0.377766967350284 1
0.578252776431472 1
0.188503313767786 1
0.587226507185279 1
0.354211082105369 1
0.512616493714521 1
0.453503926539889 1
0.169749585183186 1
0.204570691189738 1
0.555728359316444 1
0.350276879532164 1
0.139483718454313 1
0.480988684557647 1
0.534544229856557 1
0.383959644493334 1
0.527306201004845 1
0.29222849062583 1
0.389454727807448 1
0.36827690006072 1
0.733828929288043 0
0.384521466349376 1
0.476113651748271 1
0.0571319072893114 0
0.42996992478007 1
0.510433254947532 1
0.0709963268798643 0
0.479332676706801 1
0.214370455596857 1
0.223188551338075 1
0.443222899734868 1
0.294232867398064 1
0.459565403396169 1
0.332413139973338 1
0.213622689724535 1
0.741577652197151 0
0.450630589637033 1
0.167789867256619 1
0.40899263030753 1
0.140538673366667 0
0.423860364250949 1
0.459579596484334 1
0.280148659088881 1
0.0444808425785745 0
0.402336307095892 1
0.555373722153496 1
0.536308656292933 1
0.281513715075981 1
0.457900729605414 1
0.313037510765346 1
0.510651682006464 1
0.486429613019622 1
0.146499914620456 0
0.40731512321649 1
0.653164429847227 1
0.273978034918286 1
0.56776687222973 1
0.269781996242542 1
0.525436066335968 1
0.474085999210744 1
0.30898856509104 1
0.603059417593678 1
0.679325348576095 0
0.538379396347849 1
0.676905186778324 1
0.239440504265175 1
0.128549935465919 0
0.299280355302326 1
0.433632327689647 1
0.623750656171669 0
0.196108609784777 1
0.651322299811355 1
0.40602243129902 1
0.674374483535838 1
0.323912975582636 1
0.360913498404437 1
0.396768181190725 1
0.610708756775591 0
0.381853576431744 1
0.498741730161368 1
0.601065115804031 1
0.609145959237611 0
0.49710092610928 1
0.554462422430676 1
0.491214816200962 1
0.449302100730908 1
0.382227259519873 1
0.601983353951612 1
0.379307457834466 1
0.526746898192684 1
0.708395298173583 1
0.0897585728142857 0
0.111736525030111 1
0.169068197878494 1
0.193704482155051 1
0.469999977212118 1
0.479189475533854 1
0.207209371353082 1
0.278394910158119 1
0.471593319920444 1
0.451598647919786 1
0.453933564910006 1
0.525500657599099 1
0.457688588879602 1
0.363916520859131 1
0.755153024166994 1
0.332686222652085 1
0.314802428139514 1
0.341962307785959 1
0.257018641977549 1
0.643677435336306 1
0.497256025806842 1
0.176258739178848 1
0.449851216437328 1
0.420204899755257 1
0.357077058335576 1
0.1898231847844 1
0.402943887594795 1
0.44794936063484 1
0.309061372173846 1
0.369773571456274 1
0.346528025469024 1
0.468996980651436 1
0.101406892609602 1
0.435720577998549 1
0.500659101331578 1
0.537973885462436 1
0.46037002227698 1
0.00827817671955906 0
0.402433751295043 1
0.327429573890698 1
0.541453529250653 1
0.355775918014342 1
0.546554791818626 1
0.226176011149238 1
0.246626364276692 1
0.494068567429119 1
0.113153756465851 0
0.528230171742147 1
0.320124240366542 1
0.470695076466158 1
0.24136966994805 1
0.427706453729976 1
0.0498444457466178 0
0.295950008923581 1
0.45062189427069 1
0.365245237018737 1
0.413956983556515 1
0.56924146670114 1
0.303624045614337 1
0.0951336088388453 0
0.330207985009931 1
0.470238062046523 1
0.28623648390682 1
0.495016092960038 1
0.723705048821357 1
0.400358037528124 1
0.141960485396801 1
0.282815584942195 1
0.423763597181288 1
0.388024456629161 1
0.309380598961634 1
0.624461148667026 1
0.322231110250251 1
0.453060068152961 1
0.281355197833928 1
0.470251057175501 1
0.466792985274764 1
0.2234958867817 1
0.382092431821908 1
0.386355401474501 1
0.375716498573154 1
0.532617363165836 1
0.555178519204911 1
-0.0264299464219533 0
0.428232774243495 1
0.592649528759489 1
0.512738735632997 1
0.356027266895344 1
0.448402696634167 1
0.462227775119054 1
0.339906520733103 1
0.368518483067958 1
0.3825927987912 1
0.309527981757698 1
0.391694503487374 1
-0.000741798135277416 0
0.636547591826872 1
0.453096485028973 1
0.558370811009247 1
0.620019228247639 1
0.189339764169941 1
0.515376714738108 1
0.485683306237642 1
0.702281502339584 1
0.238029263130071 1
0.431420716787557 1
0.234200569000882 1
0.427517033944731 1
0.346732334968914 1
0.117586896853383 1
0.380446248052556 1
0.439839538228954 1
0.185776870398841 0
0.484288972087261 1
0.263888213438402 1
0.169248600896872 1
0.198934313347052 1
0.317289209067592 1
0.279579340077218 1
0.224611764390907 1
0.386446094797575 1
0.203255898308282 1
0.45667504140197 1
0.666121173394645 1
0.638022706402777 1
0.306675351588656 1
0.507987381735376 1
0.330049438360172 1
0.217632799041775 1
0.168944149152763 1
0.632673901367657 1
0.579207372155057 1
0.68572591111974 1
0.389846213414595 1
0.424964789312161 1
0.466621430193292 1
0.319505676104337 1
0.550404982142012 1
0.189236559928406 1
0.272923317231726 1
0.698638780932771 0
0.294544360735596 1
0.439072180711752 1
0.507096485196786 1
0.483800808537577 1
0.439186289228561 1
0.328254607156549 1
0.498589501013987 1
0.397599171374843 1
0.390962135888548 1
0.427569269272943 1
0.487530541901069 1
0.560131427035987 1
0.474616007862178 1
0.40848772526861 1
0.16643689324568 0
0.416291860475131 1
0.368092441310373 1
0.338577875576332 1
0.759327651187249 0
0.347366446373623 1
0.416352612527415 1
0.345578907152524 1
0.635396671787527 0
0.371691760628061 1
0.442368096211076 1
0.421170946853147 1
0.431082647523775 1
0.619003046820984 1
0.196593588055984 1
0.282809075460929 1
0.409102039132641 1
0.367580510315469 1
0.192776917568147 0
0.313966638742538 1
0.279941892817001 1
0.139155432244076 1
0.310075537521353 1
0.657106583226637 0
0.461080718195498 1
0.374604983080887 1
0.399594767498529 1
0.504849693822566 1
0.236238075742442 1
0.372455648568679 1
0.263673860843053 1
0.532400603534978 1
0.226100834266196 1
0.0499601518501716 0
0.451883380590519 1
0.601448805770498 1
0.354695131345755 1
0.47909370581124 1
0.224415043683284 1
0.282406848992748 1
0.347081466616074 1
0.236787329548553 1
0.316206044365909 1
0.54902998945969 1
0.462992169831329 1
0.328398067631467 1
0.177225546048729 1
0.573799729733972 1
0.732820195275443 1
0.112429950525988 1
0.683082393193681 1
0.433633442583372 1
0.219966161514499 1
0.353433030198968 1
0.414935278757436 1
0.228947467464427 1
0.481282444508165 1
0.573268773139102 1
0.209377483470489 1
0.0799833736156914 0
0.295310880674347 1
0.296544134585379 1
0.855457010043628 0
0.24505671899095 1
0.494475177875718 1
0.113300376836854 0
0.405100080576317 1
0.358840532037999 1
0.371186384936286 1
0.375565092844799 1
0.307989057270341 1
0.296614444401905 1
0.439869698041294 1
0.204994899902589 1
0.658124706307441 0
0.261199275842415 1
0.602811519914727 1
0.345706723674627 1
0.413621337216385 1
0.152389854898898 1
0.351931387639437 1
0.396292555265307 1
0.24492878656817 1
0.292257782011323 1
0.411460465032101 1
0.461465841480753 1
0.315834075975233 1
0.27506670869302 1
0.355757872805545 1
0.676491950145095 0
0.123764666368851 1
0.345392910523884 1
0.360962089137769 1
0.114767002826999 1
0.311819367302779 1
0.391386896808354 1
0.523974989096064 1
0.404936086197715 1
0.305500460933644 1
0.537643284998925 1
0.363685795115079 1
0.319286029019443 1
0.608799253929467 1
0.532781942154 1
0.63073878003706 1
0.0586792570356709 0
0.552550111853846 1
0.46028833770613 1
0.183763319184121 0
0.348742711283969 1
0.477183043582166 1
0.396617374033557 1
0.546094721205989 1
0.257872487191268 1
0.237898571714442 1
0.494500338124792 1
0.604444592411267 0
0.309175515425114 1
0.443933565268384 1
0.498337094443875 1
0.621118083231185 1
0.605321276898144 1
0.211707176498103 1
0.445943415168605 1
0.166723368313577 1
0.490091581583161 1
0.378703419932576 1
0.366513417773434 1
0.660813984458908 1
0.409917180761625 1
0.422511495142027 1
0.544786433444139 1
0.643474720069734 1
0.456113451131 1
0.475901106234819 1
0.702362394550012 0
0.59808340523467 1
0.374152624497682 1
0.75491111931765 1
0.555172139269594 1
0.458696817260412 1
0.121278493919442 1
0.0152053891276883 0
0.445247373660366 1
0.469686208321327 1
0.570225882447689 1
0.384453505999663 1
0.598657164955116 1
0.239448086510656 1
0.507917586293594 1
0.491361761779603 1
0.330023845559068 1
0.301759414503663 1
0.279359513856597 1
0.498960291619824 1
0.571241989315274 1
0.470219692026348 1
0.344008468375981 1
0.292666211310837 1
0.493915911491123 1
0.193786960721787 1
0.4036428635987 1
0.63776736420559 1
0.478242786047686 1
0.375811826440265 1
0.661895153656448 1
0.778883733680219 0
0.437147822676867 1
0.500773754188107 1
0.330901516556571 1
0.263295128140666 1
0.207555536687987 1
0.293397951606026 1
0.48101490990475 1
0.386967819009238 1
0.512150430426097 1
0.155254704417826 1
0.508191974142189 1
0.474011660012413 1
0.466889829741487 1
0.401457018238964 1
0.371822840892682 1
0.610617334962793 1
0.431494590255138 1
0.509666501861902 1
0.331554723843144 1
0.335438680203382 1
0.304804176293763 1
0.128654224397726 0
0.365595570345909 1
0.239632966129131 1
0.231724517350741 1
0.560334660469243 1
0.283814941239614 1
0.396035904663036 1
0.390474914279136 1
0.754573028907257 1
0.530796711074938 1
0.282467412925511 1
0.4950693028631 1
0.654787334501586 0
0.411532095549948 1
0.259301858779986 1
0.641081996656711 1
0.587598969528666 1
0.509415677070828 1
0.242122076957308 0
0.300016413448078 1
0.197117401982901 1
0.457784273620449 1
0.455289512345215 1
0.218749039544057 1
0.375880395859386 1
0.488692609793436 1
0.517667355380312 1
0.34927269118631 1
0.627351520763818 1
0.505079521667928 1
0.608800192852879 1
0.251619161543313 1
0.416494053171867 1
0.481915376256954 1
0.471263415543413 1
0.290353328766639 1
0.532595374353444 1
0.41664157776348 1
0.555117847008182 1
0.294829093443441 1
0.263266026906677 1
0.258238706956297 1
0.192162836718842 0
0.16483019263133 1
0.547252518612694 1
0.798860882426161 0
0.420541906563909 1
0.54780325595944 1
0.123429288504488 1
0.325674791336638 1
0.444685753446054 1
0.372910970446395 1
0.24096745069822 1
0.473632038177095 1
0.373663225076045 1
0.691889149842395 0
0.470581508894679 1
0.456586329194958 1
0.305287611987152 1
0.150315308632772 0
0.476574265927215 1
0.0225279664356418 0
0.417897581937881 1
0.433099849338268 1
0.539547919018585 1
0.300845172100937 1
0.512463262933326 1
0.616311889128402 1
0.461309268675129 1
0.22449521018558 1
0.30927830785884 1
0.634479467765672 1
0.3913132166835 1
0.348995090838369 1
0.530406913631178 1
0.329307535367913 1
0.590185467249966 1
0.288290872429287 1
0.306793066859761 1
0.452008653467793 1
0.347506281954549 1
0.378554934079945 1
0.251059970222864 1
0.476673169353778 1
0.359231192418141 1
0.458891665668114 1
0.353026176122696 1
0.295722882272258 1
0.133474607402303 1
0.265312943984239 1
0.563813055142648 1
0.497675374658618 1
0.661988700855778 0
0.208212645737543 1
0.214561468969614 1
0.208138426433563 1
0.499800644128379 1
0.414829101508127 1
0.0909334207222799 0
0.525380860428223 1
0.284339074171486 1
0.410109754784448 1
0.217706294693877 1
0.325860051276716 1
0.36440755536705 1
0.583515215439329 1
0.32592764077339 1
0.634990240303656 1
0.235981101770069 1
0.291369626408615 1
0.249203123270285 1
0.209342369711382 1
0.109081765042392 0
0.177711457498093 1
0.185107010654061 1
0.270318143895951 1
0.415037290409782 1
0.0655642487975163 1
0.419980556465964 1
0.574822845274767 1
0.35976325452085 1
0.335468477127692 1
0.53593196824427 1
0.547772544705824 1
0.375753096392145 1
0.328406500586429 1
0.691414874817546 1
0.178545881428606 1
0.472875633171087 1
0.528018407059525 1
0.290710327826782 1
0.409567235781747 1
0.504655514398748 1
0.26854764503072 1
0.245346512455648 1
0.403184711795853 1
0.636754820981949 1
0.573491230480903 1
0.499223898310991 1
0.320281326086856 1
0.67294640445913 0
0.606211163258241 1
0.142931356352129 1
0.365590999095928 1
0.5904382470967 1
0.514440826872646 1
0.498256290007451 1
0.621553848417511 0
0.504290612651207 1
0.200171004434064 1
0.334047871902142 1
0.837164143185007 0
0.375052046489991 1
0.209315951613956 1
0.179055550720152 1
0.184916238821769 1
0.412081210855549 1
0.477212222063748 1
0.733985111479282 0
0.420119378795235 1
0.267444500308413 1
0.449257698535667 1
0.363194645686231 1
0.260919082915358 1
0.358652873469418 1
0.241715674279691 1
0.472218000994116 1
0.42968992105058 1
0.449523155886522 1
0.31700113677658 1
0.18049465170622 1
0.41708968725126 1
0.592479230085255 1
0.2912393904609 1
0.210587548426544 1
0.577723103064877 1
0.170891398051983 1
0.286833298231258 1
0.276135828100307 1
0.391435140908178 1
0.375911079499042 1
0.421451857078272 1
0.628827041526953 1
0.240868410848895 1
0.220890140161925 1
0.258859884816196 1
0.356329825255642 1
0.383772566396352 1
0.353617686682957 1
0.557077224788242 1
0.603467580794226 1
0.614397542049994 1
0.595623950843312 1
0.545868958554845 1
0.370369040624691 1
0.509943834823175 1
0.24409921345405 1
0.438650972784921 1
0.732463957382124 0
0.568193226182665 1
0.596041134739173 1
0.59773901694726 1
0.558971779235644 1
0.352833885507469 1
0.277275020625849 1
0.43350380547761 1
0.0673742980812537 0
0.484825393440714 1
0.511663023061528 1
0.361009574523772 1
0.125747178909036 1
0.617755824106216 1
0.49995750274894 1
0.358968980144865 1
0.327688795111811 1
0.421012947705356 1
0.479134026097927 1
0.103799039373085 0
0.274177568755481 1
0.116997414932862 1
0.384152035348728 1
0.464015765777082 1
0.31778831715131 1
0.234984859348845 1
0.302159244393628 1
0.449292037961459 1
0.2630462682189 1
0.348755023478684 1
0.634311984531434 1
0.439408747156752 1
0.154262783806568 1
0.106095988723088 1
0.509401628567534 1
0.497545116197139 1
0.38758579320473 1
0.446837298997008 1
0.405819391516068 1
0.369634822188085 1
0.453042508574794 1
0.300391700369052 1
0.475091519771055 1
0.434952269329637 1
0.66346220396952 1
0.64534439372846 1
0.557581980461426 1
0.363203828857339 1
0.000193728102712377 0
0.336427819114568 1
0.21926720612164 1
0.613793373429412 1
0.574140243343507 1
0.512143528688153 1
0.43568880797704 1
0.306847921382679 1
0.384561435134556 1
0.446540225376114 1
0.282814780147188 1
0.371768567403843 1
0.167527743529716 1
0.295031109092588 1
0.471168228910291 1
0.608198980674101 1
0.476678671293684 1
0.376150579345452 1
0.480364842334502 1
0.393503712250956 1
0.612717643897303 1
0.301590140324118 1
0.423113123644952 1
0.402745774662043 1
0.436082793749354 1
0.644297232938436 1
0.115952272533617 1
0.162700332143228 1
0.509322959503971 1
0.275190304479401 1
0.515412836702857 1
0.471098325808842 1
0.269802300667104 1
0.494863256518008 1
0.601200726691339 1
0.83625047034467 0
0.291125389986705 1
0.408872786395509 1
0.251152531253938 1
0.269187831441632 1
0.365675533057447 1
0.599952221463173 1
0.670755552305691 1
0.34959254599695 1
0.422246029577078 1
0.781884217830169 0
0.598420018298111 1
0.474694502659012 1
0.655255163208865 1
0.36602230877966 1
0.494648294374812 1
0.600393904572171 1
0.525501461973402 1
0.10971963904937 0
0.297890521845322 1
0.603054136793622 1
0.448630141500302 1
0.750561833184225 0
0.290165638869466 1
0.133683012829747 1
0.457579863122756 1
0.426844217579034 1
0.476292950159774 1
0.268954473736871 1
0.452062937028381 1
0.515452632263375 1
0.401227676638571 1
0.250309573945953 1
0.523259094422149 1
0.513558184379514 1
0.258540972751546 1
0.248258930418019 1
0.574105828518633 1
0.23397410167343 1
0.338915720232434 1
0.609384285555349 1
0.441863696271146 1
0.311770233951176 1
0.421096829315817 1
0.231993173451393 1
0.48854018528556 1
0.290352592363001 1
0.635947374710261 0
0.197922335568075 1
0.370086725686108 1
0.208857444109916 1
0.425259056451493 1
0.490069506954507 1
0.469228710781773 1
0.516434707059022 1
0.0823751930115262 1
0.314217589245632 1
0.232346739356067 1
0.575087987318869 1
0.441298403125886 1
0.605161399939672 1
0.140485466509003 0
0.414731464562518 1
0.130081546084193 0
0.363209290647482 1
0.677460545102973 1
0.143310445731872 0
0.398304983805041 1
0.553902654063428 0
0.655533531356481 1
0.849130836567645 0
0.61592585814978 1
0.488982739336554 1
0.485207348724109 1
0.417127548241518 1
0.213968093045933 1
0.418204834702294 1
0.477054608661457 1
0.382998924083113 1
0.215462093659055 1
0.626206780338122 1
0.373883331904646 1
0.435343472012505 1
0.475463938798686 1
0.375184660230704 1
0.60921460263626 0
0.162721830772539 1
0.248526486096546 1
0.513163771252203 1
0.157141015512073 1
0.363905326189698 1
0.409449288990211 1
0.264366496678028 1
0.215182271259606 1
0.249452707694057 1
0.306765798132397 1
0.413509612272918 1
0.254809675251102 1
0.37314325882475 1
0.274853299677594 1
0.409898322628956 1
0.34718716332598 1
0.478162935468543 1
0.312700094031308 1
0.341540014572053 1
0.476075367878895 1
0.628476166258766 1
0.261820056767738 1
0.770547265727243 0
0.418503266972024 1
0.208014649581682 1
0.617180613207735 0
0.263283389479582 1
0.515505459249695 1
-0.0851793733067942 0
0.453176659634631 1
0.501536911300698 1
0.482688505391838 1
0.288328840708883 1
0.341204693046066 1
0.412413073550997 1
0.273434614702302 1
0.781463158529608 1
0.463538445486298 1
-0.00539380254364069 0
0.25420337764415 1
0.46909645724341 1
0.382937723881758 1
-0.00595294053469832 0
0.37414971945204 1
0.373390896303072 1
0.664282788621225 0
0.355509779739139 1
0.196340132151778 1
0.346832369048737 1
0.261211929381353 1
0.48119778431953 1
0.47923862670594 1
0.253880065976208 1
0.301732334609154 1
0.22075415971925 1
0.451942524836958 1
0.336660388676076 1
0.367011920190141 1
0.276158914521705 1
0.57927362776401 1
0.592027924214877 1
0.601629122608313 1
0.505304647248246 1
0.270416967318933 1
0.307524010963366 1
0.418587510853795 1
0.419588095886222 1
0.277962337147241 1
0.290541855755628 1
0.386066655107363 1
0.382422806880707 1
0.370455439887278 1
0.220342821517486 1
0.391032703779976 1
0.585107978243364 1
0.294558094118706 1
0.548231813367725 1
0.510935384062462 1
0.436090723247456 1
0.45251251604547 1
0.341233750753332 1
0.00250346117555072 0
0.548058424844154 1
0.471030146879392 1
0.443250489823002 1
0.402890346482254 1
0.323887032198968 1
0.429910486233187 1
0.565542696959329 1
0.64529854461507 1
0.650213269945971 0
0.501749859542148 1
0.683083824630996 0
0.740049386847887 0
0.311688433087952 1
0.335771770089005 1
0.00832463899287969 0
0.257919679761559 1
0.621044750114138 1
0.364551306598407 1
0.455024510415934 1
0.328495812737505 1
0.315921390718903 1
0.613799084528064 1
0.562752452375658 1
0.264935286409978 1
0.441233557429262 1
0.606544475956413 1
0.460943658607318 1
0.493580769362183 1
0.595957205267074 1
0.373970496544533 1
0.208394086039145 1
0.460908244530569 1
0.217800091437501 1
0.539620240221197 1
0.40181287316543 1
0.383419923059207 1
0.576288982503975 1
0.428894295271504 1
0.165494413489493 1
0.424984803277691 1
0.286500356841733 1
0.669527356397089 1
0.494083649813124 1
0.351037127130737 1
0.644079241980934 1
0.0281356194916557 1
0.331415271863922 1
0.262345417689243 1
0.285345565846408 1
0.00495579211391826 0
0.404316412485695 1
0.427195071739835 1
0.228463934843303 1
0.453800096516134 1
0.294433844947181 1
0.445932552987013 1
0.363248411274878 1
0.700910041924805 1
0.300868248839952 1
0.293856799090618 1
0.507543595143169 1
0.281491429496377 1
0.5122727189264 1
0.577592567655054 1
0.181475116370868 1
0.355326826306153 1
0.362277738449895 1
0.336349537099815 1
0.226250712885883 1
0.691286987322663 0
0.684942439231824 0
0.576364205847582 1
0.42397806123593 1
0.399404987005754 1
0.590439673417369 1
0.84999494764271 0
0.311612250357297 1
0.592462276787495 1
0.596748868331208 1
0.550332844561583 1
0.471666869850807 1
0.354651052524324 1
0.401402536438471 1
0.545839749416295 1
0.274853552647116 1
0.261362599821768 1
0.520120346257353 1
0.271572939900496 1
0.507379916111051 1
0.210979511512305 1
0.48551172522529 1
0.452309029213622 1
0.504102822457 1
0.397617476356768 1
0.312076297548404 1
0.485601038632117 1
0.437134581818616 1
0.345895786562298 1
0.481152302369933 1
0.575312619210869 1
0.491994727648816 1
0.270248317608818 1
0.263310254000048 1
0.571804979289648 1
0.0618715937349164 1
0.653298931717579 1
0.219734110433135 1
0.415043127550899 1
0.480562347132313 1
0.501447301724389 1
0.553908753133992 1
0.45225323507718 1
0.338477399435344 1
0.296936096356547 1
0.544709505244871 1
0.332705491249393 1
0.562113221120123 1
0.626971192303688 1
0.677696106929687 1
0.363779874094774 1
0.336357472262596 1
0.250733073231826 1
0.277555504828723 1
0.677132390238211 1
0.180400675951201 1
0.38594356184573 1
0.317043208501969 1
0.497395667992595 1
0.326863758752182 1
0.466007981500531 1
0.329312098853241 1
0.404690316983121 1
0.618891953867773 0
0.543354979286135 1
0.369137419373265 1
0.306829386384149 1
0.600009401199659 1
0.308948188982458 1
0.574272806451209 1
0.335792403978803 1
0.493361908386311 1
0.66408802740869 0
0.208310263258375 1
0.221587296113553 1
0.585043938623086 1
0.291382443176279 1
0.698353499042413 1
0.445870122659905 1
0.272564386579892 1
0.407827249994539 1
0.513485296192618 1
0.453982577959061 1
0.465473850088245 1
0.458324171750662 1
0.380839967566922 1
0.307290906352377 1
0.607372101328602 1
0.465500342193823 1
0.118811861871505 0
0.280483687598726 1
0.37251048623322 1
0.38330699474611 1
0.376279317008123 1
0.4131852405406 1
0.17084101676096 1
0.123727588826327 1
0.428081677421659 1
0.112454667838668 1
0.474321350765015 1
0.643766701295526 0
0.317417943205355 1
0.380923214524164 1
0.375131768470809 1
0.136283770153759 1
0.293524998245653 1
0.381855039619653 1
0.506101002314588 1
0.31366955283878 1
0.251904972113032 1
0.270915514292938 1
0.76664443085609 1
0.551058457287954 1
0.408984091863057 1
0.413728367812529 1
0.0730011005264539 1
0.165923444836894 1
0.108608805576916 1
0.356586210608189 1
0.396278289365176 1
0.821489040763884 0
0.366481988513746 1
0.462611720280067 1
0.585323621211637 1
0.506994759951914 1
0.0895308221283493 1
0.536980882594575 1
0.675055211156017 0
0.130546162527531 1
0.324189332892442 1
0.359345912908722 1
0.431656414682806 1
0.563892201450386 1
0.716204107580175 0
0.551028251482656 1
0.428128607149701 1
0.362398566819543 1
0.170908616569059 1
0.327868128732466 1
0.36816014910626 1
0.44594219862776 1
0.264083222531658 1
0.564289084778498 1
0.395611482256989 1
0.447282177962744 1
0.185243300123655 1
0.544911620067603 1
0.40394318274459 1
0.248973967092589 1
0.468814082069783 1
0.150074785828557 1
0.334962343997424 1
0.465475972271962 1
0.352583622754326 1
0.382586837481748 1
0.294063049350453 1
0.540284239598414 1
0.395043053291551 1
0.334049000869359 1
0.472108059619502 1
0.378041513149043 1
0.546228571633059 1
0.474133738552489 1
0.437614152053969 1
0.431245746305743 1
0.375505439362499 1
0.441733474083538 1
0.524865972000597 1
0.107303870534496 1
0.35560482564506 1
0.46019223544136 1
0.247304192621071 1
0.599284006937844 1
0.0876811223496762 1
0.479548404861369 1
0.48433227450653 1
0.344169522539846 1
0.448172804387311 1
0.0901755044114076 0
0.332813567909831 1
0.419048757144909 1
0.324470025431542 1
0.486302157369205 1
0.52531419819795 1
0.359775729841376 1
0.449415950543565 1
0.388247395605861 1
0.492105502861596 1
0.249545776888037 1
0.285322139941128 1
0.383233102254191 1
0.212623889612031 1
0.229614706967392 1
0.379336798473806 1
0.514338783883095 1
0.355218925924213 1
0.460859244032462 1
0.546349810198292 1
0.358878046303521 1
0.320136849204285 1
0.440435153485774 1
0.26993322248121 1
0.39751864838499 1
0.366215598986764 1
0.37749403327229 1
0.402934015345313 1
0.311801374631754 1
0.47152800627864 1
0.166842726452968 1
0.49083372252117 1
0.720320838211761 1
0.42469825900438 1
0.482214680203283 1
0.684330382090047 1
0.327454450822741 1
0.166914193906234 1
0.261111337281157 1
0.464936994342822 1
0.259009312870304 1
0.355592293193494 1
0.240240047657251 1
0.548208760689787 1
0.229593218056795 1
0.221983171078234 1
0.390436885559968 1
0.197901731280294 1
0.334910341802549 1
0.137797696682832 1
0.565091281089077 1
0.290810696986603 1
0.257304513380984 1
0.461447080304762 1
0.558051886293455 1
0.155099793027087 1
0.490088537043376 1
0.511449113646846 1
0.45146464987753 1
0.102021812388239 1
0.578251919819508 1
0.740338497885027 0
0.538173084181627 1
0.189788198477946 1
0.181814337297547 1
0.339340463181862 1
0.637484639439925 0
0.625653887004372 1
0.682959222187319 0
0.537609776423781 1
0.365098582822081 1
0.456413271740106 1
0.328306255574632 1
0.720427875303038 0
0.355491489474709 1
0.413450625355391 1
0.508485064213035 1
0.325903457042411 1
0.602804062978475 1
0.691941777574232 1
0.682941282567505 0
0.439000075304034 1
0.436910974929937 1
0.287239312988894 1
0.686491264739632 0
0.41838622365746 1
0.294410661316459 1
0.0154552568636622 0
0.45529782132228 1
0.353487329990246 1
0.575439190216202 0
0.349018368640447 1
0.420914960086647 1
0.505675407239952 1
0.283290424538269 1
0.656127223436095 1
0.308033087352668 1
0.328876270635272 1
0.260563111695927 1
0.257179405740185 1
0.505730119576412 1
0.325780028827941 1
0.133292747728516 0
0.709438225508513 1
0.439609530272862 1
0.313901960076333 1
0.341349080199854 1
0.377860348957562 1
0.424632610904079 1
0.296876644640939 1
0.371204386821741 1
0.541749427123063 1
0.497198390616611 1
0.590859335515096 1
0.626928419763343 1
0.532365660498167 1
0.586121947459067 1
0.350018229830602 1
0.486790156786648 1
0.187164058423639 1
0.294090431662032 1
0.144382583362458 1
0.499468647789104 1
0.185086527585996 1
0.336038237292443 1
0.281385958287554 1
0.171685205130053 0
0.354343178813336 1
0.276568992713815 1
0.357870080366389 1
0.436422729313767 1
0.550981295270862 1
0.609068278932077 1
0.226573316905958 1
0.63267735871215 0
0.224151519696201 1
0.338112282077853 1
0.369371208052054 1
0.102190741365091 0
0.240420507402068 1
0.514958761271311 1
0.269460611515572 1
0.258419706754354 1
0.399888584756736 1
0.318846502345801 1
0.275231691987966 1
0.369370552588603 1
0.267378035064613 1
0.157836043011506 1
0.561736193789441 1
0.315076003153275 1
0.356901827736945 1
0.28944724825996 1
0.434862309041752 1
0.252411720822609 1
0.145080606136469 1
0.219544840492627 1
0.289942189209055 1
0.376047668985371 1
0.22007936502683 0
0.526795473280617 1
0.469423238555255 1
0.390146754574597 1
0.371424456628616 1
0.393722685322595 1
0.304122258135404 1
0.383695626985314 1
0.154837028098954 1
0.394962805599079 1
0.547923914841328 1
0.197290436793641 1
0.245778982641993 1
0.443461258946101 1
0.441912797335588 1
0.629641201783633 1
0.360114137319772 1
0.383526760486382 1
0.295859646084712 1
0.646817560164497 1
0.318358163449501 1
0.219455479469708 1
0.349605471581861 1
0.528185559244411 1
0.472053943868269 1
0.878881408093747 0
0.625168658314959 1
0.561545150441389 1
0.410287296599551 1
0.301911159754595 1
0.615283237501146 1
0.278334264688321 1
0.245158271748219 1
0.2659060014773 1
0.371653125510433 1
0.237442059672646 1
0.771641377048422 0
0.574478620342192 1
0.643628251719392 1
0.389554621148141 1
0.386854770684108 1
0.223251544945429 1
0.370294502563523 1
0.337029742327126 1
0.499236573250207 1
0.506047352717339 1
0.556165002143707 1
0.440710724046307 1
0.575707624687146 1
0.279509802362374 1
0.142181659998825 1
0.270195388374615 1
0.2899524818449 1
0.269841983100749 1
0.313963399955118 1
0.150714045722644 1
0.373079098559435 1
0.00886728018052232 0
0.0388127825335907 0
0.453606279323306 1
0.0895555669373732 0
0.376067624015511 1
0.141741371479493 1
0.29858220558146 1
0.480586182743716 1
0.364795768426501 1
0.157314328110523 1
0.443860415369448 1
0.560699041984695 1
0.515136692275049 1
0.461073078158007 1
0.442543588650088 1
0.552061556695853 1
0.258300368964496 1
0.515779253758095 1
0.463037446131089 1
0.209316452409969 1
0.377292313942207 1
0.506132929394826 1
0.130205421573727 1
0.322784548754004 1
0.232983136914339 1
0.683121733262088 0
0.371448942098373 1
0.45740379788539 1
0.35129396647645 1
0.455610335636119 1
0.430216468681278 1
0.21693430880146 1
0.400820658598687 1
0.250792107919858 1
0.575290814911434 1
0.630652435279748 1
0.564309851715591 1
0.464871207187004 1
0.311651067682707 1
0.71731165767361 1
0.38625873428968 1
0.421004364490363 1
0.47753526745413 1
0.235398070502796 1
0.33930578451558 1
0.804406148451887 0
0.367627631715868 1
0.65631173400678 1
0.616569339281406 1
0.435761043613847 1
0.509048840226802 1
0.273497546735526 1
0.568399964155495 1
0.486699877116897 1
0.54804167554652 1
0.00935037638966919 0
0.49806583294545 1
0.522551850434134 1
0.113482713387219 0
0.177223990503356 1
0.165853724349653 1
0.408463642753162 1
0.509291834969332 1
0.193788341119732 1
0.351422590408607 1
0.267377221680682 1
0.37050265232949 1
0.38016358208778 1
0.437541768143182 1
0.43065566076819 1
0.373272173674365 1
0.225185046794884 1
0.359131792624241 1
0.748593356297517 1
0.335655475033225 1
0.463638644155935 1
0.555073407420693 1
0.42978424202179 1
0.0849359736635681 1
0.36722584480292 1
0.503875728236981 1
0.49081676630164 1
0.0952219006153552 1
0.611952716290035 1
0.382940260062946 1
0.359350045000823 1
0.458087316642108 1
0.339987909400684 1
0.398250466842741 1
0.383197936366551 1
0.33866040792975 1
0.319012742242715 1
0.571423227462075 1
0.34811694490296 1
0.446982488751639 1
0.422634198320938 1
0.267600322002952 1
0.326051940154783 1
0.461260452038555 1
0.316077941547338 1
0.635786581628417 1
0.239872377707625 1
0.456387207247805 1
0.167742458219999 1
0.351290786251817 1
0.136972373534727 0
0.686796768068678 1
0.358659120638298 1
0.658134615470373 1
0.508652092474553 1
0.363510004467881 1
0.444224550857786 1
-0.045394010867626 0
0.128877327901711 1
0.351402392305285 1
0.379035412402584 1
0.441373799937038 1
0.529830852793813 1
0.114625837939095 0
0.45358253695863 1
0.345371937606544 1
0.366976759855855 1
0.594775344378521 1
0.496165713019132 1
0.358737174338614 1
0.299745436501383 1
0.629373569568844 1
0.355627143240642 1
0.590391073384975 1
0.390827466084097 1
0.248550182517881 1
0.380411758378833 1
0.427008643912418 1
0.478890699955406 1
0.301015704349266 1
0.277923764201572 1
0.517476637509924 1
0.337177671886267 1
0.327417356499901 1
0.421601362232626 1
0.555517649059563 1
0.335265343537784 1
0.220792159969275 1
0.544104605857716 1
0.232756155425783 1
0.0831464225590238 1
0.585777659549977 1
0.426680741925327 1
0.773567154277821 1
0.323948006046634 1
0.466919576769873 1
0.605122863114343 1
0.389179352080319 1
0.315219811531315 1
0.529300498096527 1
0.501244927729051 1
0.286150274545223 1
0.321928773825953 1
0.520884491016612 1
0.319454347364928 1
0.581543501466654 1
0.384592252672388 1
0.165294478884716 0
-0.0681924580857327 0
0.376479679386552 1
0.508638395566961 1
0.642998938595282 1
0.537939209615593 1
0.628834608384491 1
0.204957540133774 1
0.472353636217032 1
0.359442460846953 1
0.413751812320789 1
0.549485727510259 1
0.281979888150456 1
0.38968096746131 1
0.44700428493723 1
0.20170313835329 1
0.668524567918627 1
0.516823627224337 1
0.308604173514568 1
0.411446819862463 1
0.345938492326989 1
0.242356570408108 1
0.175082795991016 1
0.266105495611397 1
0.24210837754634 1
0.401048044848073 1
0.392962769571569 1
0.547348514961096 1
0.475041935490071 1
0.377868917925262 1
0.536549388422883 1
0.498053788138829 1
0.607960738134802 1
0.18328966998071 1
0.185137141965552 1
0.611848031240461 1
0.639512296263718 1
0.512484877379614 1
0.435533081922653 1
0.60688334403845 1
0.130762302810561 1
0.49189453121286 1
0.684483753261003 0
0.473485657722804 1
0.225059050449784 1
0.526921384041573 1
0.578637409147909 0
0.828553935106083 0
0.595041024880403 1
0.39241992357966 1
0.564337340930239 1
0.549204071105252 1
0.487662547124749 1
0.419341509787919 1
0.424432986185211 1
0.252363229163314 1
0.419586786250671 1
0.381694927113943 1
0.330254465030426 1
0.474806514418202 1
0.199944810162107 1
0.639977761903989 1
0.297179843225733 1
0.409152254154757 1
0.0104379375241748 0
0.42491320896003 1
0.5239527542775 1
0.678680985724383 1
0.321656980816107 1
0.578358778790918 1
0.494993463304857 1
0.461884942378314 1
0.348676183438576 1
0.401487891837548 1
0.282502311744977 1
0.464088934451132 1
0.683981887819983 0
0.635301716149737 1
0.429975750444043 1
0.367071808186458 1
0.530065988417753 1
0.398101360159663 1
0.393131486789761 1
0.33660175924425 1
0.173050003389954 1
0.423021695725743 1
0.207437317841197 1
0.501061977449606 1
0.341949855881107 1
0.388320100713775 1
0.251264733189394 1
0.523599863371683 1
0.386007132079393 1
0.507605111861044 1
0.314317239121992 1
0.178431897058059 1
0.521456194470492 1
0.384651592586051 1
0.479293697626893 1
0.332534047942333 1
0.280420038560689 1
0.418715714649133 1
0.502297411924032 1
0.113878702962092 0
0.528773467522712 1
0.559851372345008 1
0.358690135026094 1
0.289754530365988 1
0.310931857035699 1
0.656424437620598 1
0.472531419993217 1
0.579088258721229 1
0.252681405961729 1
0.27493897628382 1
0.439085937118966 1
0.366777879124314 1
0.277703714727396 1
0.65042686784415 1
0.526467453011406 1
0.517391849890815 1
0.477162605892828 1
0.601422372968897 1
0.105937429962254 0
0.344097756030705 1
0.312962639750881 1
0.208969495765969 1
0.592160146881573 0
0.604728269715992 1
0.263994846380602 1
0.557233798375106 1
0.529314204726842 1
0.300979894177355 1
0.225410302206614 1
0.386845887597318 1
0.467748282358856 1
0.298357617333146 1
0.2503946569151 1
0.508644863492336 1
0.56827383721135 1
0.423726486610574 1
0.526257103203468 1
0.213514689594216 1
0.444067463914238 1
0.188273730153539 1
0.557521184208493 1
0.568351537895822 1
0.457064191542056 1
0.518340950977099 1
0.243275982049034 1
0.277247663519073 1
0.558011032231134 1
0.731117989458441 1
0.470650231691519 1
0.411830191733501 1
0.584659307061162 1
0.313372233133207 1
0.430850312166119 1
0.47577427430754 1
0.524379003583165 1
0.0272493959329879 0
0.410420946249112 1
0.67975819094302 0
0.265528220429411 1
0.49384648708847 1
0.585175855410974 1
0.872213533479546 0
0.304093212046562 1
0.513405673441178 1
0.392514076760366 1
0.673655688616213 1
-0.00506128717772052 0
0.322393652334992 1
0.303526904762626 1
0.199607398695931 1
0.578631192355128 1
0.281569770343393 1
0.26825752157332 1
0.290644867812159 1
0.244925816019706 1
0.266457162146035 1
0.29748492947813 1
0.52966329156094 1
0.342496544881699 1
0.613921532863526 1
0.446427687937835 1
0.585321979351448 1
0.181046585186005 1
0.750228557524688 0
0.442780337668926 1
0.546198957111221 1
0.623620595241747 1
0.239455911669321 0
0.274692067453618 1
0.271366669451883 1
0.32388509289743 1
0.111803816213445 1
0.351316171746029 1
0.56372555267267 1
0.316459612460057 1
0.279434447827319 1
0.576362157768184 0
0.529033174637768 1
0.39332023113068 1
0.259158618204846 1
0.612003977560464 1
0.416135763699999 1
0.391127924347292 1
0.427108120746467 1
0.451651567381539 1
0.310212743610979 1
0.550728651716811 1
0.237863814241779 1
0.817528112768269 1
0.734992859308219 0
0.557724444849858 1
0.233923901930114 1
0.486771303508392 1
0.545230736568312 1
0.268241539268157 1
0.231880032185888 1
0.271494237014997 1
0.469366261071385 1
0.415081149475503 1
0.185341692451595 1
0.199155572421157 1
0.580394441000015 1
0.611432111879905 1
0.205188760645911 1
0.498501644729731 1
0.181326546329142 1
0.392932517635714 1
0.291187149930459 1
0.442314824318725 1
0.0905261784017642 1
0.303207547606438 1
0.306961230179149 1
0.34471788751503 1
0.401419963968098 1
0.402454177849533 1
0.479885472669031 1
0.531648730545922 1
0.331926023810138 1
0.460240957602827 1
0.359239936147081 1
0.346559009952357 1
0.35555707422073 1
0.321939796908913 1
0.469757137038972 1
0.330776285706788 1
0.382832679370762 1
0.339310191548468 1
0.168668852038279 1
0.424814085974064 1
0.527075090174388 1
0.341713572583245 1
0.375263600678128 1
0.125158652861819 1
0.178317504325969 1
0.428412803806811 1
0.396458481635657 1
0.372256379439297 1
0.506811387174742 1
0.560748340611345 1
0.782696692380884 0
0.560463917728442 1
0.571409119870967 1
0.331394740815556 1
0.247072731654299 1
0.610034918833948 1
0.354959215484908 1
0.531889900075596 1
0.364951230242035 1
0.289044794588777 1
0.428174303480771 1
0.358473148220628 1
0.651011386725028 1
0.280854342661821 1
0.353763998383069 1
0.226688816339594 1
0.322084525368043 1
0.680447583310343 1
0.534092841642737 1
0.323279465586354 1
0.613650867939653 1
0.734139355951805 0
0.231516866242919 1
0.221018509915295 1
0.289845538849011 1
0.422655764902272 1
0.304822967351424 1
0.209219882444559 1
0.591155836319618 1
0.292179752081875 1
0.247569573737902 1
0.531103884681207 1
0.525619765030014 1
0.441575587212529 1
0.411333195627923 1
0.391638740811581 1
0.326730688474479 1
0.700571900465614 1
0.72948485926572 0
0.402441418720208 1
0.729920126770801 0
0.326298170318374 1
0.0893535583726552 1
0.417589643698167 1
0.592282193846131 1
0.689196130004256 1
0.432648366008287 1
0.32988008317787 1
0.386312426868092 1
0.143167530084585 1
0.216151696620407 1
0.234018986135191 1
0.46970253559081 1
0.243532788335061 1
0.367988577973408 1
0.609610613341132 1
0.468376171500219 1
0.0888642816355199 0
0.700329459373149 1
0.516307090339069 1
0.353066145046337 1
0.279483635885503 1
0.303989135166284 1
0.268723597111925 1
0.479878755256194 1
0.46150689713416 1
0.479636783471457 1
0.457529039214189 1
0.286166564450844 1
0.472348770551419 1
0.377921628083769 1
0.351932008412435 1
0.559664427587122 1
0.390575345815787 1
0.020307519161329 0
0.410430397848119 1
0.486204684095865 1
0.299625449813092 1
0.514822000069719 1
0.468528577795203 1
0.385170424708386 1
0.238655551402819 1
0.230323467974258 1
0.38042073823944 1
0.516754192886532 1
0.48448890491537 1
0.331416344715313 1
0.395508224165507 1
0.492367591620943 1
0.282739013458759 1
0.121284332943375 0
0.447618139573298 1
0.351161211057619 1
0.213475926039178 1
0.398218186904768 1
0.341087927379025 1
0.355629929915321 1
0.107774372105864 1
0.0208857163080473 1
0.432573148494974 1
0.142830825114628 0
0.552548570093249 1
0.316322010875334 1
0.561786114860491 1
0.36550893185906 1
0.213911118350007 1
0.37950426023327 1
0.208158457336349 1
0.495271780548549 1
0.466005058758518 1
0.445479890402697 1
0.249649382988225 1
0.256353775830211 1
0.383121712177046 1
0.400868019258958 1
0.423858493817657 1
0.434179800276089 1
0.297552376882618 1
0.373121981947263 1
0.100717136416569 0
0.142810754161161 1
0.249808444113716 1
0.417880066217995 1
0.41186424092388 1
0.338221949269698 1
0.313388833731446 1
0.635698387742156 1
0.394586478862822 1
0.515737629715942 1
0.210605488419259 1
0.275534734589808 1
0.373334470559637 1
0.47118572458935 1
0.182090897795225 1
0.309068102702461 1
0.265266708969213 1
0.278311880358533 1
0.605502240853046 1
0.604047557256926 1
0.238841419809144 1
0.169660515909327 1
0.575720588546064 1
0.44043714432133 1
0.475056390907301 1
0.481821494552271 1
0.659875578256053 1
0.247348596367788 1
0.292997602424231 1
0.462322051299799 1
0.535257927039046 1
0.334253044436049 1
0.339211002259601 1
0.17688054553856 1
0.45565745071407 1
0.427056681730318 1
0.581864854483234 1
0.699778433944203 0
0.310038520091469 1
0.662056829910766 1
0.501031188288914 1
0.623342212907291 1
0.334355426912019 1
0.377762283944632 1
0.391508451030445 1
0.3118464763341 1
-0.0435756386574873 0
0.389784482027756 1
0.308299254407444 1
0.665304953210603 1
0.389556946826891 1
0.523232209612775 1
0.299398318374088 1
0.542261646248855 1
0.313928059782794 1
0.496129638519057 1
0.456250863632153 1
0.531712437048697 1
0.146262075507325 1
0.319213060331124 1
0.423450824401306 1
0.418208588412376 1
0.434922215720972 1
0.355564455313887 1
0.237709725376614 1
0.490772962774693 1
0.3060718603282 1
0.352267688468272 1
0.284898092576017 1
0.491903887458565 1
0.260251150034788 1
0.469504054163257 1
0.395561766404967 1
0.552742009428457 1
0.287351709939236 1
0.610763008429615 1
0.230082209355973 1
0.508061588010807 1
0.466810820396457 1
0.292938869309055 1
0.443464687431687 1
0.137838618041882 1
0.485101176614367 1
0.339706332260325 1
0.275382036272375 1
0.404187228470119 1
0.38650542622952 1
0.362171686506344 1
0.357535947012375 1
0.47486712306665 1
0.50729418344904 1
0.529801595198882 1
0.186276150760962 1
0.50600761811489 1
0.540958972568778 1
0.848573318605382 0
0.635345615204215 1
0.192699190203088 1
0.167730021185515 0
0.292055617757768 1
0.348108562783301 1
0.48006808506048 1
0.441133976261497 1
0.217074629572713 1
0.48180580910103 1
0.704997273962168 0
0.50918142259162 1
0.182803217581713 0
0.585043667839126 1
0.199043198811579 1
0.473625576640955 1
0.473319006408336 1
0.359599746632736 1
0.369352509502104 1
0.197137066880743 1
0.498964844063302 1
0.240861090619825 1
0.216992173616967 1
0.58013145905923 1
0.461493574520348 1
0.540408809396403 1
0.493422811701506 1
0.593396466467705 1
0.701820901845121 0
0.303776979074268 1
0.628663369180832 0
0.598967807057075 1
0.527871694528005 1
-0.0372495357516878 0
0.439213442896291 1
0.42439876391672 1
0.379766026838918 1
0.290062693668504 1
0.5058344131116 1
0.558004217169636 1
0.462689195676055 1
0.352613392127443 1
0.657124531500725 1
0.146785403671452 1
0.346788024900008 1
0.258067905170699 1
0.381732349022536 1
0.318568773583116 1
0.199295244494008 1
0.655385260044901 1
0.266483099159285 1
0.346041785220557 1
0.617230637267129 1
0.470747572757854 1
0.112877695504422 0
0.698552086612732 0
0.176312598484044 1
0.384508105975753 1
0.00986757848155538 0
0.283544649775999 1
0.245080274051118 1
0.306843828269199 1
0.521819804948054 1
0.691245402882909 0
0.428937798086952 1
0.291031651519579 1
0.593690144972331 0
0.457738057789499 1
0.178488908702858 1
0.400322687662631 1
0.230004593691147 1
0.465448070811713 1
0.213120277466296 1
0.226895737674469 1
0.380303604497733 1
0.388913519368555 1
0.540868626591963 1
0.0541091353810398 0
0.0764653022639664 0
0.2693352128095 1
0.397718073748034 1
0.572852467291866 1
0.283931209229756 1
0.31999914810226 1
0.205001848902601 1
0.42270221677102 1
0.569815424704085 1
0.3025724624669 1
0.407505466555891 1
0.595581308563129 1
0.296364263765899 1
0.440649821792066 1
0.516845031509256 1
0.50213803918685 1
0.811769471928363 0
0.155331159601786 1
0.562887557046684 1
0.543909065265721 1
0.483373942895345 1
0.668287858828397 0
0.590207612297131 1
0.31982239649593 1
0.274384298733007 1
0.677534351520756 0
0.372851841114973 1
0.462340768613883 1
0.407978149461294 1
0.546067725737383 1
0.381220987799609 1
0.303310093336552 1
0.298924012793944 1
0.386165292098814 1
0.221313495951462 1
0.327492173295594 1
0.167660893562989 0
0.252996621929429 1
0.268223138032492 1
0.34011501925082 1
0.382616164838235 1
0.507653915583219 1
0.470003461431853 1
0.474966366846725 1
0.62980704920651 0
0.371731570557162 1
0.35807842889465 1
0.50500506771176 1
0.281297555416553 1
0.374758440388543 1
0.406613459865506 1
0.458517959477714 1
0.407315296501317 1
0.467720165034721 1
0.220208529579052 1
0.232700570957324 1
0.318856072506898 1
0.32047621790509 1
0.310980261474424 1
0.315881187369577 1
0.438029455662237 1
0.446204061834517 1
0.431103347790409 1
0.590860118551711 1
-0.0227420062926895 0
0.31515167515382 1
0.587800683359594 1
0.504995573817087 1
0.2415940901156 1
0.656357509820014 1
0.0763042296466385 0
0.282105192102786 1
0.564542241435952 1
0.248447654568679 1
0.179627392591851 1
0.311561149106257 1
0.499814189969207 1
0.522774081091965 1
0.307398992785166 1
0.568726121349016 1
0.634322838621705 1
0.407299490916488 1
0.380635785031247 1
0.389501288661841 1
0.66716212380639 1
0.343574762905831 1
0.450376432709425 1
0.146475623295834 1
0.305726917282563 1
0.633192068074046 1
0.400722481071425 1
0.282587836460046 1
0.1847419964259 1
0.681041269381385 1
0.0939709365418284 1
0.412681831003668 1
0.457876000992474 1
0.173190070541935 1
0.134291745653653 1
0.591073577138222 1
0.483350398279301 1
0.672892107673624 0
0.240265038950259 1
0.558553418741455 1
0.428366123967196 1
0.421704817727729 1
0.658688053477998 1
0.479889155983287 1
0.303030257457044 1
0.5944196035505 1
0.443837429612038 1
0.394269155677093 1
0.261763060662265 1
0.286831008906427 1
0.5338270370123 1
0.22589463462968 1
0.373228114626991 1
0.189553543022781 1
0.317337724432834 1
0.279765328920263 1
0.487925651815961 1
0.434276588360846 1
0.200980697093923 1
0.532843706841319 1
0.511496150761404 1
0.215821893097217 1
0.541894857264888 1
0.549541038836641 1
0.187231923063049 1
0.383379163705197 1
0.160635219093546 1
0.405504526319363 1
0.386919868848846 1
0.527355503759139 1
0.185448292654594 1
0.586691343154724 1
0.474070755567923 1
0.339520078127074 1
-0.0634950431124684 0
0.388140319958379 1
0.279562529671051 1
0.0573321203991396 0
0.328768487936807 1
0.299169066413578 1
0.516222536903991 1
0.0390869134781034 0
0.282617380329116 1
0.352847502647415 1
0.358489103072566 1
0.345818773783608 1
0.427620314646004 1
0.33425514039609 1
0.749724605267316 0
0.642105656666222 0
0.362214055265488 1
0.434196980267225 1
0.448763164257761 1
0.276526689845607 1
0.544693614597569 1
0.451404782189247 1
0.716786832012256 0
0.603962612806203 1
0.388422999361859 1
0.52838615006949 1
0.606061691011806 1
0.430333403846624 1
0.204957329658084 1
0.309956937730868 1
0.692461597628004 0
0.422187223884436 1
0.315090346521924 1
0.489955462866592 1
0.470739180781584 1
0.439031529682965 1
0.237250727137694 1
0.163123146747788 1
0.783939310154411 1
0.490189096377578 1
0.312746740212241 1
0.439985663863761 1
0.39997256830158 1
0.481270230174219 1
0.155230463016971 1
0.47942899408455 1
0.353535177018878 1
0.6699058418642 1
0.191790436005724 1
0.441186773195908 1
0.391608065686076 1
0.429033930514546 1
0.194226437171119 1
0.43535212825942 1
0.608562586381406 1
0.218360147924294 1
0.500674560008021 1
0.265674142937705 1
0.756357994231616 1
0.496660888760795 1
0.430959839992679 1
0.248904093513655 1
0.373912053443054 1
0.332367787732017 1
0.0906583851991628 0
0.449950076175305 1
0.423576279478751 1
0.542798384425991 1
0.306658085595477 1
0.180845701976041 1
0.591657364167666 1
0.586011339849566 1
0.282467459907753 1
0.439151809487375 1
0.243000514192933 1
0.13199553510733 1
0.143004887163748 0
0.314053986746513 1
0.301384754296594 1
0.40780213173534 1
0.0309669707366575 0
0.536070896516449 1
0.291285678978746 1
0.217696867672148 1
0.787096187160903 0
0.215481872276504 1
0.538325048325101 1
0.251901126152409 1
0.376944684268438 1
0.1212462441675 0
0.162375311562496 0
0.760826477773129 0
0.237387584371264 1
0.171504448024193 1
0.396364767585743 1
0.373873207061381 1
0.381270046056715 1
0.524518728411889 1
-0.142210367644614 0
0.241886046527933 1
0.119920318983728 1
0.500218263769154 1
0.350011354364209 1
0.340157238612661 1
0.0982015619619843 1
0.210103004708829 1
0.578607072642396 1
0.386004078733523 1
0.379498501602062 1
0.18484845619581 1
0.413785535703362 1
0.58261192136707 1
0.477479573858188 1
0.348873518162888 1
0.114967216201555 0
0.506725556804999 1
0.270700052632908 1
0.527746096547357 1
0.449344170023875 1
0.548953063232284 1
0.301988834216198 1
0.508755089627947 1
0.716609723657074 1
0.288092876697423 1
0.242459648496099 1
0.431476178987854 1
0.250281196795857 1
0.479580178839473 1
0.714422380240984 0
0.438295097319426 1
0.312741967645377 1
0.196220018870684 1
0.578880011381121 1
0.676132911167872 0
0.810001332468939 0
0.329340339105799 1
0.56415570698508 1
0.0623281156766674 1
0.632036729084316 0
0.553098618103752 1
0.587104710991635 1
0.564772444890055 1
0.543010215160518 1
0.433416602172382 1
0.483528054069368 1
0.210758056110106 1
0.24978213404966 1
0.724098359046255 0
0.406198815758105 1
0.279153610675014 1
0.587707056517112 1
0.379036243085234 1
0.489488310305278 1
0.427925989920925 1
0.615123838935367 1
0.682447414672386 1
0.698101745691307 1
0.575971531852969 1
0.334477857453544 1
0.289241893059321 1
0.658268138448063 1
0.606501225476858 1
0.568788928368072 1
0.174908182517686 1
0.227226635642855 0
0.384747854921304 1
0.573901120583517 1
0.319397535058667 1
0.386495303970593 1
0.447125650078634 1
0.41807714359295 1
0.428641082419472 1
0.164121078443466 1
0.688477360761782 0
0.428354076486776 1
0.453897098380915 1
0.538646446033032 1
0.678404091454613 1
0.712554262661541 0
0.603765025347391 1
0.618704526967242 0
0.265419115928341 1
0.31952680262036 1
0.343551906569623 1
0.53821622704281 1
0.425743504839284 1
0.197758564754054 1
0.488352742654308 1
0.449528446760697 1
0.261370071558944 1
0.529489096345647 1
0.454867610879274 1
0.287585843076837 1
0.406758935102219 1
0.616638894013041 1
0.3812670575018 1
0.430087178247037 1
0.390766811125916 1
0.439357193998044 1
0.393328196629598 1
0.373434124589255 1
0.591247340765645 1
0.347967740402061 1
0.238407409428673 0
0.359897092872582 1
0.179246196705635 1
0.560854138883371 1
0.290148901786115 1
0.364598411249245 1
0.334498019748054 1
0.457568706012939 1
0.720257568334869 0
0.438994020770388 1
-0.0306600630120481 0
0.249763865890324 1
0.578710170788999 1
0.510585454450283 1
0.55876916461807 1
0.446823297974799 1
0.400580200066714 1
0.467745453307549 1
0.539139744505899 1
0.482739914100488 1
0.312704332646949 1
0.453987343749115 1
0.545523337077621 1
0.398941800979182 1
0.438245129863129 1
0.307300927086941 1
0.568420874541138 1
0.608637842520581 1
0.530223043569512 1
0.41438988690344 1
0.114010884321176 0
0.182493037222986 1
0.415531033259133 1
0.144045316088739 1
0.255638875690948 1
0.409483845532735 1
0.563445443060802 1
0.52491920113574 1
0.43929355825647 1
0.487196148053239 1
0.551011610598572 1
0.684640398405856 0
0.456970155182412 1
0.335501322416348 1
0.359248813938653 1
0.320790534513728 1
0.17319514007772 1
0.368836103641753 1
0.254817021697818 1
0.468896101889161 1
0.522092289379714 1
0.226483490453115 1
0.430020179145442 1
0.459161207232259 1
0.510218677917289 1
0.192603969549739 0
0.460882654861123 1
0.205314962927705 1
0.131715374439059 1
0.229447758437661 1
0.421064029493138 1
0.253510657250932 1
0.419458326831215 1
0.588745557191471 1
0.289368456576764 1
0.0668549280405925 1
0.19465447760728 0
0.243671221995857 1
0.179949703264467 0
0.427821188483509 1
0.414526306619057 1
0.155929610484505 1
0.386453396426883 1
0.555338929273777 1
0.278496705720936 1
0.155444667845852 1
0.256569524270232 1
0.283887207297048 1
0.54514155225357 1
0.111884481988779 1
0.600291929482343 1
0.510709556231404 1
0.221563024510663 1
0.260062282469008 1
0.384667076814119 1
0.544999443552471 1
0.565461230854709 1
0.149994362382264 1
0.640829164445083 1
0.242667728262853 1
0.42862154193618 1
0.372398877986924 1
0.789350418855962 0
0.339211603848326 1
0.238347732661662 1
0.327875010220211 1
0.396011665505138 1
0.477336426112451 1
0.241259136530426 1
0.287934116118108 1
0.064068633184377 1
0.35379343505609 1
0.231058043419561 1
0.273698298229909 1
0.317840940703815 1
0.443440992378702 1
0.567787771150194 1
0.247674207222606 1
0.332219730732313 1
0.396412849118058 1
0.646413969433748 1
0.517709631213174 1
0.361266457732988 1
0.178945424580734 1
0.345365438157183 1
0.431497336286138 1
0.501344688145158 1
0.485609499476475 1
0.157979105607142 0
0.570185694293597 1
0.318861538783524 1
0.276064116439786 1
0.498616511946692 1
0.636625182627314 0
0.316352633646673 1
0.112437493858945 1
0.408644491671967 1
0.361065546603839 1
0.195324213620797 1
0.37246747426086 1
0.120861797816514 0
0.411168364504683 1
0.472161791821642 1
0.517362408971526 1
0.318002964698541 1
0.606882768799497 1
0.429246198398563 1
0.427556247221895 1
0.276569582043382 1
0.607846830805691 1
0.388276874562523 1
0.594454653860628 1
0.460075803865694 1
0.227427438848692 1
0.149055160687706 1
0.361617744207185 1
0.326578818833315 1
0.36121855968417 1
0.759249887063777 0
0.351598428449245 1
0.333859861360796 1
0.201634504867153 1
0.474793980616152 1
0.187846696442307 1
0.291877413269115 1
0.609080064659608 1
0.218602023132159 1
0.31168052614132 1
0.464232099579253 1
0.451908217683296 1
0.412404825314014 1
0.0807226202446918 0
0.58100178071285 1
0.310112920664829 1
0.505142177526573 1
0.262589984887362 1
0.340709571971401 1
0.654024015060856 1
0.449292302435967 1
0.476520688006447 1
0.356603784001776 1
0.40917247539066 1
0.219077902715464 1
0.14190134806605 1
0.403927691778903 1
0.494605769139004 1
0.655158811134329 1
0.263314562199744 1
0.257458708759038 1
0.219053101503365 1
0.28452064887309 1
0.373534932996109 1
0.386639136006554 1
0.40939129206563 1
0.367491113311948 1
0.29541479655514 1
0.0630868792716871 0
0.528748513046464 1
0.323291561417744 1
0.634470318905716 1
0.235826753526858 1
0.363378456524556 1
0.21849671802235 1
0.742072593978943 0
0.617033061769333 0
0.461693010313006 1
0.246462012343693 1
0.471190565197492 1
0.314651917597687 1
0.585749387515359 1
0.684107835181195 1
0.760192014329222 1
0.637578862678215 1
0.348193363004119 1
0.112869915370271 0
0.481453646621851 1
0.734103511815424 1
0.416147437583165 1
0.393273088405174 1
0.60159036854163 1
0.420422286835161 1
0.223104115848521 1
0.691297249490963 0
0.367267765482459 1
0.280036309427887 1
0.428458131691263 1
0.158045031347388 1
0.377276822604013 1
0.360693941320197 1
0.168815566151742 1
0.0562996413204464 0
0.430988172623497 1
0.448670985662375 1
0.35884210627712 1
0.566822175812173 1
0.413534312108896 1
0.484069522038411 1
0.474720529758333 1
0.543571749278634 1
0.344287681186369 1
0.448760943285315 1
0.0289964092682052 0
0.589187249724562 1
0.42825674093026 1
0.299637480197058 1
0.236727134245252 1
0.568523982237913 1
0.306430939023877 1
0.528094972975594 1
0.812927684364549 0
0.291312064745973 1
0.416497218687598 1
0.302376371700676 1
0.654027096629361 0
0.497966253737449 1
0.47744075959702 1
0.410729800780794 1
0.281879304417837 1
0.517637815112829 1
0.446034397119476 1
0.48923051757891 1
0.359247234852843 1
0.430942124151043 1
0.45848459291653 1
0.411091812729423 1
0.45892145291143 1
0.214741384831022 1
0.513468528365687 1
0.347804952398465 1
0.214399458552193 1
0.460851432903868 1
0.398401030723256 1
0.556364972748872 1
0.46102038581289 1
0.603786167154496 1
0.480749001179626 1
0.338699158172716 1
0.543526651906897 1
0.324919715558147 1
0.553910091746753 1
0.405601013254616 1
0.653503992985201 1
0.405338791002996 1
0.448017915826299 1
0.483343625546237 1
0.545243570917858 1
0.409986964600619 1
0.39672312838836 1
0.395962451994032 1
0.418069996601613 1
0.167871894283884 1
0.567961000506337 1
0.426283585190604 1
0.610206023617778 1
0.215596261683475 1
0.219870756317888 1
0.480790791691283 1
0.51753756723588 1
0.702632441664106 1
0.607174158856124 1
0.580733885113611 1
0.778153389957442 0
0.422957367517713 1
0.437150040515995 1
0.338382063528445 1
0.494276425639245 1
0.349397368602628 1
0.452771087785456 1
0.550608547175148 1
0.0387798498077362 0
0.239673989832062 1
0.0735339402701426 1
0.37302562450676 1
0.322340659317246 1
0.286211521170786 1
0.286957732167804 1
0.484875050631609 1
0.235522739541608 1
0.171233313475511 1
0.372116598510531 1
0.242676809687603 1
-0.0951994161944419 0
0.518077022592977 1
0.413256196665293 1
0.435033152268303 1
0.316642419989938 1
0.412674933316418 1
0.426417949780429 1
0.79815232621308 0
0.474088273010698 1
0.176362429747105 1
0.477750503089785 1
0.309112220539334 1
0.390290715469555 1
0.530809157200912 1
0.091581731897435 0
0.402850445791866 1
0.510681072741048 1
0.32040948119459 1
0.428599876047482 1
0.405316073955021 1
0.287451733040518 1
0.114440297393553 0
0.57082721102256 1
0.31629132842802 1
0.289140537228506 1
0.226764158822641 1
0.442888866837204 1
0.266000179890947 1
0.149834391013609 0
0.0211717325426678 0
0.601392061479875 1
0.254597190743056 1
0.188554600843583 1
0.215855271677632 1
0.443103063811958 1
0.35474675698911 1
0.483560939024647 1
0.455700218471628 1
0.421130250411965 1
0.0155361628916191 0
0.342365556131222 1
0.0947095741754588 1
0.385663159556264 1
0.466247244038417 1
0.41524825395712 1
0.422530118347147 1
0.367745641860262 1
0.552323917786958 1
0.568056165004858 1
0.575225234200141 1
0.375038269402256 1
0.233102416357187 1
0.295877499690105 1
0.489648638975069 1
0.333147877598367 1
0.555639633251569 1
0.421540130119664 1
0.337676840177129 1
0.110478537129985 1
0.358396557127208 1
0.524540910223721 1
0.49024299937891 1
0.200232095889321 1
0.562040395537864 1
0.524959556263106 1
0.410557346132021 1
0.191937685388727 1
0.607200535444514 1
0.361963776885358 1
0.522537379454663 1
0.496273928121619 1
0.21665147502641 1
0.586397720614003 1
0.255436995098019 1
0.242367518895351 1
0.375822035226865 1
0.561770955131515 1
0.588751301526146 1
0.505685030316589 1
0.355998780856952 1
0.560116527873345 1
0.390095896905587 1
0.15409846608954 1
0.399157934438851 1
0.122516684743536 1
0.36911153704655 1
0.348627980848216 1
0.358792808707737 1
0.279364999958415 1
0.209304411424296 1
0.311070045418105 1
0.383270458485213 1
0.330598571521839 1
0.233968776083411 1
0.237520889907655 1
0.353671327750751 1
0.705147551534619 1
0.538363728932868 1
0.451523672151575 1
0.458461902802884 1
0.368754712516275 1
0.428982049595333 1
0.469197767647767 1
0.516070406479575 1
0.695141315335699 1
0.508409983499551 1
0.751677991053832 0
0.479041486789193 1
0.39243013312479 1
0.477764737179561 1
0.465159305164069 1
0.0834562837264943 1
0.318730123335003 1
0.402230224228918 1
0.277536178945883 1
0.426306682026135 1
0.164924244739703 1
0.511889111823572 1
0.77395379298126 0
0.551723049583267 1
0.522968100675813 1
0.525601308112033 1
0.206888156957713 1
0.533059295054063 1
0.345967530856295 1
0.401864108299398 1
0.41237163630432 1
0.274130377785167 1
0.316846900794776 1
0.308634585376087 1
0.355014539491148 1
0.384842023075403 1
0.601499193426313 1
0.542726860274802 1
0.391572221176629 1
0.492716731264658 1
0.138203104396491 1
0.522704873423374 1
0.212490551517535 1
0.518334034205057 1
0.35425783882209 1
0.327606555423338 1
0.709121173671827 0
0.475671899752 1
0.454981774381794 1
0.334229935877651 1
0.557713311870235 1
0.454586801801188 1
0.585002056041773 1
0.479959664782581 1
0.32012728101662 1
0.359920988961782 1
0.405823260249298 1
0.461183223659752 1
0.614681462325426 0
0.597741646283174 0
0.490883034753842 1
0.13462881349695 1
0.415117874938238 1
0.612822143809818 1
0.5463025712763 1
0.136704720787149 0
0.0866886114976241 1
0.34883903018608 1
0.629297853709533 0
0.0296151061728084 1
0.406043400067414 1
0.707090061523854 1
0.299619781762033 1
0.178375781200041 1
0.438280703968814 1
0.432899900991921 1
0.312786124522324 1
0.274116974267055 1
0.329202481808322 1
0.335495066590313 1
0.223640464584785 1
0.341837159645946 1
0.0329932404224735 0
0.119306767286785 1
0.588565963119341 1
0.460639383281815 1
0.432581568818934 1
0.326399700371922 1
0.40355786497112 1
0.532959883950853 1
0.183872783531657 1
0.396837934040143 1
0.594626348959316 1
0.0361003534695985 0
0.502633979701755 1
0.715302165028936 1
0.597184124643098 0
0.628767002945664 1
0.348072499437996 1
0.443153352260355 1
0.153249678910329 1
0.606907107656812 1
0.572079748514057 1
0.118858878556161 1
0.459354559784735 1
0.251090456044332 1
0.560373182692271 1
0.49516346044931 1
0.318425482714832 1
0.646832452252854 0
0.557980958708926 1
0.480110258781726 1
0.434157874883346 1
0.253283279532497 1
0.278129262745161 1
0.236639125795928 1
-0.173448892674016 0
0.207605421992647 1
0.380162006016234 1
0.54467705630422 1
0.0705401021716397 1
0.374127828694057 1
0.415158157765374 1
0.396750525618489 1
0.117233688762929 1
0.548369772653646 1
0.296138247997809 1
0.475177213444903 1
0.162589909615059 1
0.158304794799503 1
0.444687928355428 1
0.516620832726288 1
0.350419275180315 1
0.469495024432558 1
0.250600878006234 1
0.0747648767590834 1
0.285783730465096 1
0.332849287330996 1
0.266033822840092 1
0.447570433170003 1
0.35631979629831 1
0.48108125278177 1
0.141590227827979 1
0.535847621150503 1
0.38747079223019 1
0.396705915410235 1
0.466405146245476 1
0.708634009238175 1
0.532809794747184 1
0.540968446689843 1
0.451830885474642 1
0.139192045470551 1
0.680907752782688 1
0.318976797347384 1
0.504418454090836 1
0.0520950905680996 1
0.458369832125683 1
0.694955470485351 1
0.207855310123032 1
0.480408619660443 1
0.434905504655277 1
0.239378689428122 1
0.456571197297822 1
0.374431636747176 1
0.377745793563698 1
0.124326823902985 0
0.0324882962077724 0
0.416789951229532 1
0.491987125027523 1
0.167338985545004 1
0.820844401705829 0
0.460173412587114 1
0.284265172131577 1
0.327622955589671 1
0.232481163187659 1
0.263504404634114 1
0.457170591879068 1
0.545735762632973 1
0.649041051050232 1
0.439753526291715 1
0.482517645159168 1
0.30323367123443 1
0.301934154155295 1
0.370495798412416 1
0.554737873851801 1
0.299708962492793 1
0.331729232500886 1
0.256597030545059 1
0.184596915729115 1
0.40694697933356 1
0.16945382841336 1
0.444825192157827 1
0.417125736782629 1
0.659829918690449 1
0.493656420326936 1
0.63399509004942 1
0.597496308484364 1
0.591088326407983 1
0.167987853740758 1
0.25021714049788 1
0.39944568884424 1
0.696575569453012 0
0.322445322860167 1
0.247717907823192 1
0.548115887798822 1
0.424558066559135 1
0.257206143126117 1
0.320060073682878 1
1.01382490512908 0
0.431151476143912 1
0.625621994728672 1
0.489280448360312 1
0.549396691461724 1
0.393182880843078 1
0.234060343972807 1
0.492011878927683 1
-0.0189625660498056 0
0.502406274867188 1
0.585811158348173 1
0.478058623775934 1
0.412999722099107 1
0.370286431482085 1
0.407071898258662 1
0.542182746010808 1
0.686218351131748 1
0.478861912198588 1
0.522136088177967 1
0.247037667213285 1
0.402878898226127 1
0.57849872436651 1
0.394287552925302 1
0.161827809738881 0
0.296757774958702 1
0.573579255804893 1
0.428897640525887 1
0.196835228152694 1
0.625288656354044 1
0.429068079241939 1
0.104296653144419 1
0.220130825790964 1
0.374963015035237 1
0.145155061430731 1
0.464858083156496 1
0.631649134365118 1
0.282677347566673 1
0.512333866093703 1
0.50100322836177 1
0.36363037566206 1
0.619221154640359 1
0.551594498969038 1
0.536613159489473 1
0.343586666865409 1
0.141638964359668 1
0.577190893104687 1
0.193665441621637 1
0.283254323730083 1
0.371970580332125 1
0.443827158222731 1
0.6094337686417 1
0.245358859895009 1
0.637465062212095 1
0.578381717833275 1
0.10578179922789 0
0.402068869999186 1
0.445551609609112 1
0.625866411504924 1
0.427509325530532 1
0.64027954148851 1
0.0866542915794848 1
0.123635879993312 1
0.593685461790283 1
0.608854657465774 1
-0.0587039359835025 0
0.529546296788201 1
0.310826325243411 1
0.51582731456012 1
0.581705017678593 1
0.442362495270627 1
0.147843662186974 1
0.419839462392316 1
0.370304150505657 1
0.672274744140481 0
0.176358041489272 1
0.341020021066497 1
0.412091408394831 1
0.17706289074993 1
0.460533379068079 1
0.473971904292992 1
0.171381847208438 1
0.328476156350369 1
0.26095731827405 1
0.550384141590388 1
0.698744962048334 1
0.426729148258534 1
0.473947326967235 1
0.325637004978626 1
0.312825935836208 1
0.573744028780966 1
0.482567542452665 1
0.466128163179971 1
0.500148467449077 1
0.28325262138731 1
0.260932853707309 1
0.710729345391115 1
0.0217292382845962 0
0.0822321811958102 0
0.285632575392472 1
0.174897807268182 1
0.355664344898103 1
0.591837044339591 1
0.538822713166486 1
0.381279967383786 1
0.0729001705503754 1
-0.0380034825615989 0
0.582878863906621 1
0.282599961626815 1
0.239820013072921 1
0.455754186459515 1
0.473832665755673 1
0.484946701902427 1
0.684494825410329 0
0.513165942106858 1
0.236408820492303 1
0.33299857999582 1
0.336890889648223 1
0.397975125985472 1
0.440033897255351 1
0.498318127446363 1
0.256325907306243 1
0.530809157104994 1
0.281109161860672 1
0.167807951523423 1
0.548276783118165 1
0.280232433103575 1
0.42988690439658 1
0.678780555560824 0
0.277432706096852 1
0.378924346792894 1
0.554536154416458 1
0.652969905509812 1
0.422241114004265 1
0.242530635968165 1
0.134729123073651 1
0.498730423230928 1
0.44196070348915 1
0.323305618543952 1
0.393699986865888 1
0.0833931187623822 1
0.276827146068254 1
0.51993022624174 1
0.36190875799825 1
0.439761980060633 1
0.38335942451359 1
0.319271405570786 1
0.820782318434411 0
0.0425690770624482 0
0.443881403612511 1
0.280011144972878 1
0.191289972557767 1
0.295810719222802 1
0.471003007341853 1
0.375622279274634 1
0.398259324225393 1
0.130612212576043 1
0.895322547751357 0
0.308227807519726 1
0.461513240677466 1
0.471161119780504 1
0.22189925772918 1
0.451487281766663 1
0.392968139169145 1
0.598885785946388 1
0.441349092234663 1
0.514386170297458 1
0.807899639533756 0
0.2556764355963 1
0.309375063234002 1
0.309330233793631 1
0.264486964908111 1
0.257545677890401 1
0.0666423850740619 1
0.262335568054291 1
0.459674190791236 1
0.400700065525489 1
0.624812247294392 1
0.249883853255656 1
0.255117408181137 1
0.619151958428946 1
0.378430064957458 1
0.301889762791715 1
0.3144151542291 1
0.200580440355979 1
0.325561494739873 1
0.331255697206385 1
0.270500827716801 1
0.242850273345387 1
0.564230087461097 1
0.345217301431596 1
0.506603591897531 1
0.25592137725068 1
0.576194803772831 1
0.366267837417456 1
0.392059073957362 1
0.616196748909531 1
0.197039854662496 1
0.324810284310645 1
0.677094111003256 1
0.472440917085483 1
0.147620177002766 0
0.452060007389503 1
0.535466354944254 1
0.607885215627949 1
0.0349993730442746 0
0.330801060727224 1
0.404043109375478 1
0.318087883885078 1
0.752715174694199 0
0.670274975794463 1
0.5386994003078 1
0.200426692078974 1
0.120210929759036 0
0.496738701270691 1
0.488422320017629 1
0.539265847635032 1
0.565280820743987 1
0.526428467419293 1
0.715761317377181 1
0.176842111118132 1
0.455965847712735 1
0.18678104198107 1
-0.00821442527818076 0
0.583196981068553 1
0.480069489373415 1
0.312698807714594 1
0.556375393908453 1
0.455354783997869 1
0.205339020824006 1
0.567109708472985 1
0.563377737035073 1
0.546671864196302 1
0.522009101354325 1
0.393020785683208 1
0.686956229227569 1
0.302553810701985 1
0.409811038148578 1
0.148450366405902 1
0.256701915576156 1
0.511131694892553 1
0.511631212601034 1
0.451543411579594 1
0.387877476964874 1
0.325121504531493 1
0.566206157272392 1
0.295561904338313 1
0.427394367131397 1
0.271405974491514 1
0.554809493179992 1
0.177351630938054 1
0.582277378388769 1
0.353854826951792 1
0.481777018132499 1
0.353611535723958 1
0.606747123457014 1
0.125260124141492 1
0.386966670841024 1
0.464558158214977 1
0.621843369078524 1
0.309768736069761 1
0.539721354200747 1
0.563782050462396 1
0.197529560133776 1
0.239903188966673 1
0.59402606942863 0
0.619959494813181 0
0.524893802463391 1
0.225405641996624 1
0.504370954202129 1
0.243577723324427 1
0.671367433810694 1
0.33423759659226 1
-0.0454844088821655 0
0.540625585596483 1
0.269397294780381 1
0.45062192403579 1
0.312107399143823 1
0.631926916755956 1
0.283131857928468 1
0.507010399319259 1
0.767331432019371 0
0.361935591397566 1
0.320174208536128 1
0.449574034873754 1
0.397391613819116 1
0.658488139012073 1
0.379368154329521 1
0.543461389853623 1
0.523444092448058 1
0.469018171680139 1
0.253293228593124 1
0.51031366909244 1
0.488319977704347 1
0.593528402506452 1
0.286990605224341 1
0.595094208158022 1
0.381017290197835 1
0.477984819795252 1
0.347798953267109 1
0.618279019273537 1
0.416831552023841 1
0.275505010567076 1
0.521485751093802 1
0.47416362991688 1
0.355371918390359 1
0.313511524301012 1
0.467304367066762 1
0.556001247300147 1
0.334507619675657 1
0.681774386676335 1
0.468313836096645 1
0.165417497986243 1
0.479703277564644 1
0.337751221135649 1
0.337790635101037 1
0.598476923317159 1
0.314688521516131 1
0.574559199251657 1
0.514703429279287 1
-0.0288156705999872 1
0.161312706802668 0
0.166212247308113 0
0.0598294610668702 0
0.501378972756819 1
0.460874281964986 1
0.805337536800229 0
0.540225976968416 1
0.389170694031625 1
0.366563536869141 1
0.54816545801625 1
0.396872845485633 1
0.276556160015582 1
0.331684414281491 1
0.328493674061358 1
0.499254300518232 1
0.0843171359924465 1
0.498272687456595 1
0.301691355183325 1
0.219967499360625 1
0.598679731858834 1
0.382546774620549 1
0.384520871530238 1
0.147368964673229 0
0.40907353549629 1
0.180787760744869 1
0.671066927662584 1
0.387785969470376 1
0.428632134264126 1
0.252706253513086 1
0.309954376184 1
0.415851619571167 1
0.404034861065177 1
0.12733749223432 0
0.480339926897828 1
0.457077175594832 1
0.301657691039106 1
0.466461694739159 1
0.499969059449838 1
0.489908278512361 1
0.617463761776803 1
0.489240304879082 1
0.54767475094926 1
0.328897742517631 1
0.611103004718934 1
0.282206330909446 1
0.329287705448896 1
0.353942050001273 1
0.271522382557724 1
0.619474111890876 1
0.576601348025662 1
0.322542204031972 1
0.405672667818428 1
0.340543510260464 1
0.513153680890025 1
0.557442682886533 1
0.417541647045567 1
0.612801346012874 1
0.506952533107035 1
0.406301350986508 1
0.407774215040719 1
0.594044766055924 1
0.52527996496631 1
0.0123931307055008 0
0.438394602107244 1
0.445885518606717 1
0.348311282330331 1
0.155642129080848 1
0.472473969617594 1
0.372494905854993 1
0.200863024942914 1
0.496474827368557 1
0.157656784570348 0
0.300194931059565 1
0.331560266584252 1
0.364159576798466 1
0.290579516660991 1
0.349068074337299 1
0.216168530637247 1
0.628200115801623 1
0.487268069214165 1
0.542880273724315 1
0.068378596798826 0
0.409578694197223 1
0.525764996441353 1
0.357016962266143 1
0.494195425914075 1
0.423019771049456 1
0.189065557463253 0
0.283029092674957 1
0.310792437748513 1
0.63978523322278 1
0.526927898723413 1
0.472836480360945 1
0.218163463437004 1
0.41497717266375 1
0.249645360022835 1
0.399137746694951 1
0.653165453354333 1
0.462403373759213 1
0.653330171137511 1
0.0302008146949937 1
0.717564948337093 0
0.269744109270056 1
0.140404321059511 0
0.39245900236014 1
0.460719350575179 1
0.333973644342135 1
0.387413943479874 1
0.270705803049302 1
0.38055306851984 1
0.54382256956387 1
0.473264730043744 1
0.501378796037548 1
0.659317801211545 1
0.320862988124263 1
0.492741885803234 1
0.614606631778826 1
0.549529449686435 1
0.374473842886682 1
0.460460427205972 1
0.0686035580369397 1
0.634675003528241 0
0.314839216856119 1
0.260731624355486 1
0.328534321857497 1
0.257565181102484 1
0.303645287318797 1
0.404999396041009 1
0.578933784640774 1
0.396642288934801 1
0.254866642119834 1
-0.194545291534943 0
0.549869500523966 1
0.453479285884657 1
0.204285025556356 1
0.295085183840833 1
0.441937005308905 1
0.330279350376191 1
0.82750372055806 0
0.232987128673547 1
1.07435244989234 0
0.323898611885961 1
0.655098695930645 0
0.32929222522067 1
0.462984190999856 1
0.396665970959759 1
0.375178757006114 1
0.301703779078964 1
0.442468048270741 1
0.000905846887991852 0
0.661540601990939 1
0.642021665242703 1
0.582431569490121 1
0.264912706025971 1
0.408301686344733 1
0.16301340024397 1
0.0511587074937799 0
0.497270821222004 1
-0.281048187996415 0
0.442813156583318 1
0.389712334155345 1
0.344123937390922 1
0.45469008777945 1
0.157344588297475 1
0.565447231085009 1
0.363237285873579 1
0.00756530379884847 1
0.645748391670756 1
0.272736559123251 1
0.393749543839004 1
0.608335239321056 1
0.449369308447178 1
0.208197751716354 1
0.730927589159697 0
0.445568190869593 1
0.432197257546806 1
0.215351316332853 1
0.175480158905067 1
0.768634889492191 1
0.421804438563327 1
0.258092264572885 1
0.648535161776351 1
0.409738106844326 1
0.484022409323945 1
0.29431466067404 1
0.755432203255747 0
0.166707573426846 1
0.263569429160895 1
0.288674625090217 1
0.388005334155281 1
0.582634718289784 1
0.458951204375466 1
0.575358804060798 1
0.655767268524198 1
0.538905778351271 1
0.56833689155676 1
0.577394683429742 1
0.423664039268925 1
0.192902061420929 1
0.328254995296132 1
0.532474843167062 1
0.46296455401391 1
0.133166980456705 0
0.639273307834653 1
0.0941937576060087 1
0.16302818556435 1
0.043911571017635 0
0.474444518560168 1
0.162095393549086 0
0.366232533037615 1
0.470457226857 1
0.752774002624698 1
0.41402853280832 1
0.407824204315653 1
0.516171297354712 1
0.46809729896917 1
0.416769390683926 1
0.359359727100737 1
0.132580189916474 1
0.0612644713218717 1
0.337822570612308 1
0.43158377873817 1
0.427903295207137 1
0.229836985499115 1
0.476375859166524 1
0.56467289821165 1
0.470982787010503 1
0.327024530138019 1
0.159100559103456 1
0.494453890783812 1
0.686665666499637 0
0.268706540382667 1
0.488426722949009 1
0.128501041909227 1
0.507125496279112 1
0.2241719928654 1
0.518277763307196 1
0.505594257578475 1
0.26404949996874 1
0.303868113058849 1
0.429436742564915 1
0.404178070245864 1
0.328526899179834 1
0.218298571719546 1
0.679609085658715 1
0.327370207146198 1
0.546272739951593 1
0.335030276314991 1
0.39685115111451 1
0.1757402118487 1
0.248919356407227 1
0.464980756892543 1
0.339139104825506 1
0.380174000022782 1
0.650121332027712 1
0.642432141631275 1
0.342017783068526 1
0.464894378056846 1
0.303018223377151 1
0.159534172059622 1
0.321440377624451 1
0.413617481022662 1
0.685673223707939 1
0.431809790978575 1
0.449989982142628 1
0.48601602851231 1
0.257726913899661 1
0.18926161612462 1
0.422308892623642 1
0.40780533214716 1
0.390623334563219 1
0.365434614355222 1
0.307957241173186 1
0.482476524626595 1
0.381426036319958 1
0.0521771024840409 0
0.52361302303372 1
0.21510847245855 1
0.405548804018387 1
0.165875209497596 1
0.329283735629139 1
0.133595599543896 1
0.438774978733575 1
0.164412525487082 1
0.450574943117614 1
0.516499324530874 1
0.502251046574587 1
0.330490431486471 1
0.462279471051989 1
0.260403949822383 1
0.55341452476829 1
0.456835922072455 1
0.209196709756553 1
0.258899928116354 1
0.423028321297512 1
0.393952342906924 1
0.479206426297051 1
0.195459458339636 1
0.203746472590265 1
0.485490644836628 1
0.486396204572501 1
0.409514099570145 1
0.25480814294927 1
0.540835677190979 1
0.137248067365591 1
0.0503171130584363 0
0.831784620992632 0
0.4339020070014 1
0.520818018069091 1
0.264520232004701 1
0.199144773960847 1
0.271434699778007 1
0.243289863839064 1
0.522481893807335 1
0.455068460181858 1
0.445383570898641 1
0.547420520385939 1
0.621905125302482 1
0.320804667862952 1
0.669716509526888 1
0.138888291996119 1
0.436806805955405 1
0.469643226354655 1
0.555228997499663 1
0.46465831507125 1
0.432378059746409 1
0.264263868253884 1
0.304376942233909 1
0.0981732737495686 0
0.27748619589533 1
0.536882931059907 1
0.274201019920077 1
0.526904158820374 1
0.456389273328359 1
0.206218507327861 1
0.667821150243725 1
0.302459769094134 1
0.448576992870941 1
0.545911870856522 1
0.388027722069151 1
0.420642798543628 1
0.298167092026716 1
0.0909074916137073 0
0.536841984333639 1
0.403276562595557 1
0.097122476861741 0
0.308690090764107 1
0.560533718713429 1
0.720485660216519 1
0.33798527157852 1
0.826819318370723 0
0.31147868171447 1
0.161265644834631 0
0.730941625627777 1
0.475002046177066 1
0.449383637668641 1
0.297338671253563 1
0.431039872675839 1
0.100172601534956 1
0.440896140638497 1
0.536812494894822 1
0.442020598498163 1
0.305662536766862 1
0.520911791796947 1
0.342006493297158 1
0.698603411954175 1
0.434482980343028 1
0.54390026867681 1
0.257349332569755 1
0.171902721192457 1
0.463542117712752 1
0.307516524475268 1
0.678521800278796 1
0.359114299911714 1
0.735443621353548 0
0.474525880720547 1
0.18913152113408 1
0.422061645071413 1
0.369641765812825 1
0.645849119911869 1
0.217013634140022 1
0.230871073982836 1
0.379049780687638 1
0.523188474063389 1
0.239504629289112 1
0.366533936556785 1
0.399948791629183 1
0.496566035188022 1
0.677348380565499 1
0.609290808181475 1
0.247147786513676 1
0.497753478420046 1
0.409772171398229 1
0.180705102733314 1
0.328189543157419 1
0.447287896616071 1
0.521437698886741 1
0.518617444971742 1
0.428416900231668 1
0.399146730724165 1
0.717809895204841 0
0.420697427634839 1
0.246661097758963 1
0.271115151284132 1
0.529979665070477 1
0.430080246930718 1
0.276844676669605 1
0.33612016434951 1
0.44236388031849 1
0.542573883489699 1
0.267452895227327 1
0.495339109654749 1
0.363732686551797 1
0.481940502537623 1
0.644346973191723 0
0.21945471943209 1
0.151818217239716 0
0.621404792677941 1
0.44985043184726 1
0.314463822621669 1
0.237816117736869 1
0.188425830057922 1
0.629649629845035 1
0.640467975348077 1
0.430517673432447 1
0.157422468929127 0
0.345869005514224 1
0.303147824313961 1
0.480061098838872 1
0.632684051025477 1
0.544344648648169 1
0.625771723421327 1
0.616861885406721 1
0.201996077976144 1
0.497674175093478 1
0.335417935269541 1
0.353361188447088 1
0.312423431491735 1
0.508405605790163 1
0.743884124186859 0
0.403772263412521 1
0.546427813625979 1
0.42861833510892 1
0.359509279341324 1
0.514338499698322 1
0.452915420430533 1
0.49531935410661 1
0.475249726962929 1
0.806416979911923 0
0.79691673712165 0
0.133693763671749 1
0.55098784693806 1
0.572826159885199 1
0.436128720535741 1
0.39043526082137 1
0.21289890166803 1
0.46677854742046 1
0.316922305635513 1
0.419370396444823 1
0.362148624400912 1
0.338380330126167 1
0.379409552756441 1
0.43271237574102 1
0.32203019510783 1
0.354604869410273 1
0.565906522543589 1
0.161333046225035 1
0.717370822960482 1
0.343805914367072 1
0.411168048373424 1
0.814420947429132 0
0.31881040369258 1
0.506257620188485 1
0.624427291891534 0
0.433906342981757 1
0.442970879068097 1
0.506770032758813 1
0.540280532202691 1
0.450445781616456 1
0.477553274018538 1
0.457722206730884 1
0.270246684342837 1
0.447934623247952 1
0.239347615673394 1
0.380749465610765 1
0.478591377141004 1
0.477048223451715 1
0.340591778305506 1
0.436866356010282 1
0.237720556740602 1
0.472603127930307 1
0.0890081708836798 0
0.782568753188301 0
0.429208684887528 1
0.451301317541639 1
0.498212654854946 1
0.550015121031006 1
0.344785066395806 1
0.486008357668027 1
0.600279577571379 1
0.42873244634834 1
0.651993765613982 1
0.393684965200492 1
0.34440369834334 1
0.357347120144321 1
0.686633554538974 0
0.3398712496107 1
0.197682131612123 1
0.461870675092313 1
0.361645377751312 1
0.34793472071724 1
0.313755042474065 1
0.15235617796091 1
0.566993995582231 1
0.84275918711941 0
0.336381913093531 1
0.215970904275042 1
0.583304041343092 1
0.324047048543686 1
0.484817546254007 1
0.230476659963173 1
0.219331146130749 1
0.242363609470955 1
0.0674295059688897 1
0.384064203158193 1
0.590267454916374 1
0.482989490653713 1
0.290178824892397 1
0.474055367945244 1
0.350499107465569 1
0.427073313947002 1
0.388603274429531 1
0.503321653033473 1
0.344473979068605 1
0.152146266762566 1
0.518998223844827 1
0.446663795100716 1
0.6388757602627 1
0.00890055262534896 0
0.61858249466296 1
0.606453288696278 1
0.480933511522868 1
0.569183605364122 1
0.27731274965437 1
0.479553541871678 1
0.392658420940047 1
0.428311685937939 1
0.306242610952414 1
0.309200754134646 1
0.419046216648849 1
0.573591263583367 1
0.350056579758361 1
0.361843675054038 1
0.384417507392212 1
0.456055522237188 1
0.46522745900094 1
0.452184941431899 1
0.302440097729636 1
0.569173801072204 1
-0.223904569018629 0
0.681199913768838 1
0.46964180879091 1
0.466967389301633 1
0.512074088064659 1
0.577818886704937 1
0.158374835682758 0
0.63276152066812 1
0.24808110597091 1
0.482340856613712 1
0.581719085690743 1
0.628996235505405 1
0.26350740088394 1
0.401058523354569 1
0.587835171782462 1
0.421356825962077 1
0.576727440747574 1
0.622174329808753 0
0.394161964917165 1
0.663601987542165 1
0.301133081591823 1
0.327435033076572 1
0.279467979385168 1
0.404474349693629 1
0.395571121764102 1
0.376819809087255 1
0.236256588602486 1
0.415167477274268 1
0.511143241080378 1
0.535045716576351 1
0.357451274501734 1
0.426041045851174 1
0.137506495003173 0
0.246908315292788 1
0.342622682407323 1
0.50750421847217 1
0.358854195281679 1
0.565911728471083 1
0.446831550616137 1
0.552653725391823 1
0.408293759502391 1
0.107490508824583 0
0.465399167902127 1
0.690895653484282 0
0.820372388599407 0
0.558180224414785 1
0.667679288696891 1
0.38432281248478 1
0.417507070290691 1
0.559003534820268 1
0.087460164300577 0
0.391616192793051 1
0.491362390050867 1
0.582991256666666 1
0.421454403725536 1
0.380494127059066 1
0.333892969990696 1
0.525712763369633 1
0.354938418751992 1
0.5020572992795 1
0.287552845451209 1
0.176520971998905 1
0.358069113083162 1
0.541247033911508 1
0.558454183867066 1
0.0982943948489757 1
0.201246386158904 1
0.372836657094894 1
0.267778104020683 1
0.505745130700238 1
0.324885778534776 1
0.207350900017919 1
0.108485382196901 0
0.472294851654266 1
0.230696318420323 1
0.351766000107202 1
0.780660238085457 0
0.261474230355502 1
0.530029584446445 1
0.260667616921745 1
0.476152048624404 1
0.681906498283455 1
0.62109357000533 0
0.397434481454806 1
0.281783867604698 1
0.396445540451522 1
0.105710715973985 0
0.353886583633236 1
0.309468850102888 1
0.474062349644146 1
0.514144540539009 1
0.258202484673362 1
0.650462704306192 1
0.279971110548383 1
0.238056947604165 1
0.428904602927532 1
0.284909234200579 1
0.691584209348133 1
0.243710759655229 1
0.0910256708896572 0
0.412456759729826 1
0.575698937140045 1
0.403404424170751 1
0.183535366300657 1
0.458508603004022 1
0.5361907570463 1
0.733263394444412 1
0.183812035360734 1
0.162404393348835 1
0.660165417477101 1
0.689301107971066 1
0.412658931685597 1
0.159255438493989 1
0.227187238011481 1
0.471198880709316 1
0.584217156842849 1
0.517914911880756 1
0.653638032957741 1
0.557000690222438 1
0.544309211990739 1
0.489153503999837 1
0.0106351707178394 0
0.275111856538547 1
0.067506939003639 0
0.589050951242183 1
0.231007205382733 1
0.160347043543443 1
0.55209590876188 1
0.461705307411563 1
0.345436078970611 1
0.218736203220038 1
0.46311541954068 1
0.431812949711582 1
0.299164632105437 1
0.176325541370467 1
0.200156821575901 1
0.63695133868342 1
0.223510799996946 1
0.226979071029255 1
0.239876958858044 1
0.429644866140825 1
0.225346759542879 1
0.610546833146082 1
0.476303429652512 1
0.495059799725668 1
0.502728747631499 1
0.533098077256 1
0.56949157961661 1
0.360403712264823 1
0.57694239656119 1
0.264937793894078 1
0.102031384049984 1
0.29615535323009 1
0.338319419743553 1
0.444920946577678 1
0.463301884748239 1
0.450387912392997 1
0.287821150770922 1
0.505207267150484 1
0.422708720353219 1
0.348363053415265 1
0.243236751786465 1
0.328607782969553 1
0.41107093644631 1
0.317476886082978 1
0.387339361502542 1
0.445880483437608 1
0.379409778795103 1
0.534193212004666 1
0.32472596346263 1
0.395882457230328 1
0.428725833679316 1
0.537108563127866 1
0.290320142824391 1
0.202892066787926 1
0.520582965428078 1
0.702682565652513 1
0.668959449173343 0
0.531968096579511 1
0.252989397365562 1
0.15570666979538 1
0.458656342394972 1
0.38777522617904 1
0.539966635668705 1
0.225842672898954 1
0.416405667262037 1
0.382813548179495 1
0.461773949404699 1
0.329049207675583 1
0.478430990373184 1
0.423167288235502 1
0.420124968183274 1
0.34763582260747 1
0.758001449244393 0
0.585107958297539 1
0.377322620726083 1
0.40419423539228 1
0.248745767844365 1
0.358735677796723 1
0.359804162163104 1
0.341143902034156 1
0.498207097262478 1
0.725477337934766 0
0.717065178075367 0
0.579875976370186 1
0.811292321269485 0
0.159472415169803 1
0.668954258518944 1
0.450353930064295 1
0.0778533210762965 0
0.537899048039814 1
0.652363410149893 1
0.395619331242717 1
0.378524649762168 1
0.489579101602085 1
0.189311081273244 1
0.473134863780138 1
0.566017771876378 1
0.800419513615949 0
0.425686572057243 1
0.489524059932891 1
0.338630733555118 1
0.491611420993144 1
0.360497066816829 1
0.354878635814807 1
0.17492893281537 1
0.397061249699043 1
0.615766438890732 1
0.0118678103275273 0
0.6438050737367 0
0.46392702397121 1
0.65561397068336 1
0.337256269719293 1
0.491781083420755 1
0.530909602585104 1
0.288418326237202 1
0.636880476314747 0
0.413246078629922 1
0.399227896092944 1
0.608083113776141 1
0.230603184333229 1
0.560220233751542 1
0.397763483595152 1
0.729038151639131 0
0.456601028732327 1
0.311526480062608 1
0.553108692716116 1
0.365641932288238 1
-0.00525013249893146 0
0.365359393639269 1
0.674913716432429 0
0.103556906222836 0
0.296258160971553 1
0.470403543010842 1
0.339510619896073 1
0.617482638852851 1
0.29557485450521 1
0.141134291142558 1
0.346506603191489 1
0.520683401286025 1
0.417084701464807 1
0.230240242731395 1
0.383661113112359 1
0.412530875025514 1
0.440993780874851 1
0.628616455468699 1
0.655710710661015 1
0.560063004673709 1
0.155674779043952 1
0.530336620567407 1
0.771368047525727 0
0.39648378420025 1
0.307593911484434 1
0.558393904634445 1
0.283236666524306 1
0.293142717253913 1
0.637671060871655 1
0.466719249414815 1
0.383656029152986 1
0.318665815242586 1
0.965856841205983 0
0.183931443075209 1
0.473379215805493 1
0.266810797449108 1
0.320990367970087 1
0.181553253896914 1
0.0293556644946083 0
0.518621463108344 1
0.53619051405795 1
0.503100013315681 1
0.334599692868852 1
0.316542870830804 1
0.270222950260449 1
0.453412407937796 1
0.363084161597576 1
0.444150360911192 1
0.336773627958913 1
0.35930391032595 1
0.576278426942144 1
0.17438958530298 1
0.475559979698823 1
0.718440270797649 1
0.24473040891134 1
0.398758060317693 1
0.489495736998012 1
0.348154417956429 1
0.0147006001222944 0
0.40794280921456 1
0.34949520721736 1
0.334929840501493 1
0.154456622563208 1
0.170805473857696 1
0.130378987576261 1
0.264559330642425 1
0.23398134095604 1
0.762051998166309 0
0.462347531867854 1
0.283033113637832 1
0.532399858805654 1
0.697268235388431 0
0.532095991638119 1
0.645840496614032 1
0.414134138444262 1
0.531094048591151 1
0.232933396562318 1
0.542743653222327 1
0.058398628295861 1
0.401898394478974 1
0.17083156596823 1
0.45418439232551 1
0.196398238147863 1
0.545527456427389 1
0.281060472906937 1
0.392081495508298 1
0.533218615836048 1
0.161128591059566 1
0.135367875729068 0
0.635729271866627 1
0.679420802017239 1
0.486403468447335 1
0.704595341136681 1
0.350216402931736 1
0.489409309504666 1
0.248974489938803 1
0.597039720887708 1
0.483956087292651 1
0.498600462919558 1
0.529385534288881 1
0.413141449543464 1
0.209858426294601 1
0.351099175882282 1
0.121457395292058 0
0.281060999955609 1
0.216355056541491 0
0.186642194075871 1
0.15737193735943 0
0.300645244504513 1
0.620105742080433 1
0.271366242020976 1
0.428325622213187 1
0.398610576693654 1
0.603819321433743 1
0.519061567590583 1
0.0454827680370124 0
0.457559932139516 1
0.418800913856743 1
0.476693087449969 1
0.14474803602651 1
0.57256179426638 1
0.441102851045847 1
0.14193319755695 0
0.609564477846439 1
0.170142329291806 1
0.500021449424536 1
0.011142161988647 0
0.00252653357072374 0
0.443121461556473 1
0.436158097202109 1
0.201071095844518 1
0.497713574583802 1
0.451446628845385 1
0.462773455302473 1
0.543983911171221 1
0.108519011879991 1
0.316752666657555 1
0.264479339887295 1
0.228602265027986 1
0.472695516658455 1
0.293937551784187 1
0.350892738299492 1
0.484181945268463 1
0.248994158516102 1
0.736931958123669 0
0.609609341563929 1
0.19856972278924 1
0.27944708327909 1
0.0155702932687295 0
0.505010403658682 1
0.461333964801247 1
0.386427303176732 1
0.746813885572345 1
0.520515427324116 1
0.581566760256749 1
0.326439627118334 1
0.588531169266127 1
0.30086202020431 1
0.101134016633968 0
0.35629132205941 1
0.559852854867379 1
0.1996877132906 1
0.141889131481758 0
0.42128896609085 1
0.612011011825866 1
0.437146749668375 1
0.426633949319535 1
0.524238566326877 1
0.27928876754284 1
0.536494882566204 1
0.566457805889696 1
0.249179984360176 1
0.519805293620153 1
0.31351575762883 1
0.0341323965814695 0
0.429229573628011 1
0.695002380552398 1
0.355740273483922 1
0.392838929270116 1
0.306747067647404 1
0.224306407326758 1
0.603600765461009 1
0.10542449403043 0
0.178811784074962 1
0.0266484300263728 0
0.105323121603954 0
0.293938024419494 1
0.50462645079883 1
0.402869271882513 1
0.543514335182705 1
0.422434301104676 1
0.568384253791351 1
0.47476894462619 1
0.484021336419165 1
0.420575505339999 1
0.484068398035948 1
0.352268700092419 1
0.6180075574085 1
0.210480868994559 1
0.722332564032687 1
0.741872852466992 1
0.405827972005004 1
0.342275164859802 1
0.502543556202435 1
0.52545324662375 1
0.455585024874743 1
0.414800101406454 1
0.232678518001366 1
0.418099279038246 1
0.340939954993058 1
0.276053959991182 1
0.463563853605019 1
-0.00358514834341793 0
0.257677330955433 1
0.336510867108896 1
0.310870912456629 1
0.611981548605227 1
0.310451458157721 1
0.358001139742477 1
0.692255425362786 0
0.478843348611418 1
0.618917420271718 0
0.487238701070248 1
0.444400497629242 1
0.222022805602727 1
0.469841541754819 1
0.22463053574273 1
0.390168367021699 1
0.165627652991341 1
0.154450495158727 1
0.297311804716826 1
0.472916166022102 1
0.183587234722056 1
0.624019847506833 1
0.532042769389466 1
0.515229816437474 1
0.549596529662531 1
0.395658904673736 1
0.435592705875021 1
0.486543817550316 1
0.699674638071956 1
0.33501276430902 1
0.293234648485035 1
0.440274693178919 1
0.414791496755117 1
0.415345315211249 1
0.835369888141655 1
0.520192454374137 1
0.634954988728039 1
0.523042663144336 1
0.284642381207666 1
0.325621278268097 1
0.458171974316483 1
0.462752815391012 1
0.489752675784728 1
0.282205527495957 1
0.240921546710623 1
0.202427610117456 1
0.324541661729404 1
0.130710212461215 0
0.442090053234129 1
0.516421713360231 1
0.480032086255036 1
0.256233583455027 1
0.344855402962362 1
0.635322019036504 1
0.476050909642026 1
0.371515180635995 1
0.414151341068002 1
0.633679426922236 1
0.335841648950843 1
0.298577866919231 1
0.371544020277728 1
0.423420397730068 1
0.477486879144744 1
-0.0713210043256669 0
0.256885556748203 1
0.256631495279773 1
0.460731878020066 1
0.548287474937322 1
0.463918557809115 1
0.0839348969757471 0
0.280280585915007 1
0.268396746042619 1
0.258074308332356 1
0.151422825672898 1
0.428815257056046 1
0.273060344469813 1
0.466609715688409 1
0.491830214387173 1
0.57067534199766 1
0.205203240542595 0
0.144155814773788 1
0.521239986384085 1
0.347371861414974 1
0.505928066914268 1
0.310424644314043 1
0.540566024298421 1
0.37621807185502 1
0.619416568104227 1
0.185085926135527 1
0.453063293047822 1
0.373111035623447 1
0.157105015078467 1
0.281198186910378 1
0.444472407519014 1
0.322393668423734 1
0.423913359259119 1
0.400786562955672 1
0.366400182351476 1
0.372659535299929 1
0.347661151830601 1
-0.00650831616294853 0
0.906728232418651 0
0.352126152145085 1
0.614512478195674 1
0.430485357522978 1
0.582311581906341 1
0.0617277467298205 1
0.501671758058307 1
0.506759189793192 1
0.697001591277585 1
0.473900073198703 1
0.431129185800013 1
0.2836436519608 1
0.224693929402255 1
0.548472358012627 1
0.53230632576994 1
0.122060544189271 1
0.484905013827379 1
0.256474352570946 1
0.663310230309561 0
0.299805707084133 1
0.570875875889478 1
0.477605351730387 1
0.32167223638848 1
0.733000601810135 1
0.48632720208488 1
0.230826223275947 0
0.38738674544848 1
0.394691639648525 1
0.247873926966568 1
0.344257451932422 1
0.525005560089786 1
0.204474080253231 1
0.263562768479276 1
0.656238801601498 0
0.444412080065598 1
0.47761250584195 1
0.564373785829758 1
0.232134209666474 1
0.292109814744564 1
0.321875772864857 1
0.738009075494942 0
0.397910428398975 1
0.39166000175769 1
0.122176655833686 0
0.205860092021006 1
0.594114703000809 1
0.459440670140329 1
0.367456080442357 1
0.319612848721282 1
0.390650606118999 1
0.253889992779008 1
0.338938292913647 1
0.0957976595493634 0
0.338006636062571 1
0.422538087855865 1
0.321128482961738 1
0.168455933612057 1
0.342319088998879 1
0.603155596818673 1
0.662530410842851 1
0.424661648953746 1
0.436060979920892 1
0.0958648646216159 1
0.407131951229755 1
0.319008300361403 1
0.154984836415915 1
0.64558643124884 0
0.439917604541714 1
0.433457931119908 1
0.307199514768232 1
0.558951765299978 1
0.487211682244089 1
0.423296858831121 1
0.505004515392334 1
0.438921472068167 1
0.55666525725209 1
0.472617929465713 1
0.488369252206234 1
0.33189317123007 1
0.0994059150612241 0
0.540574302141268 1
0.570456280003903 0
0.214327063505635 1
0.321730454072709 1
0.284404284809379 1
0.403321995949305 1
0.401674724797207 1
0.676836202860029 1
0.261471895040196 1
0.397305702521949 1
0.474328024014777 1
0.413733692809715 1
0.545266238439285 1
0.463672913563159 1
0.29506834448201 1
0.450036425392122 1
0.326545750128923 1
0.617298938815366 1
0.648505919794012 1
0.451648591958168 1
0.488316819702099 1
0.113462342010711 0
0.330646564498676 1
0.388452125465575 1
0.552364220666726 1
-0.120328025257017 0
0.292393001659402 1
0.336029651691805 1
0.57581585840523 1
0.352927654062991 1
0.459620081807337 1
0.50177467888512 1
0.508292839812928 1
0.312903055381935 1
0.351117917383031 1
0.31428731388003 1
0.341408216783729 1
0.758058289418701 1
0.387776015425434 1
0.296535086679278 1
0.282583787736875 1
0.484733366312159 1
0.568346505019613 1
0.319888378619635 1
0.0798308328158005 1
0.561392064779288 1
-0.0195535539396361 0
0.265650719713765 1
0.591832539481865 1
0.297252477329377 1
0.46785153412936 1
0.0718832806594581 0
0.30071175738014 1
0.290211797004624 1
0.394514160857637 1
0.409875892894465 1
0.600883479458648 1
0.332893571530302 1
0.36566852939607 1
0.742149784104602 0
0.262389526547516 1
0.536592972233432 1
0.378219595862581 1
0.175505261794062 1
0.502600617437535 1
0.0512216963496683 0
0.472937776029295 1
0.663287624829938 1
0.21167378712648 1
0.497006920954381 1
0.522818533670573 1
0.660178135806856 0
0.294266896303309 1
0.279689510005329 1
0.293988826369001 1
0.626551019822862 1
0.494447350913811 1
0.34950673716569 1
0.280478544803331 1
0.475292983691236 1
0.510374369320114 1
0.435805507830012 1
0.200902568021175 1
0.586631106851145 1
0.475875093889891 1
0.414909162051025 1
0.333737615968535 1
0.331662271216691 1
0.596693100682449 1
0.539174169387933 1
0.300604774182187 1
0.367771120314542 1
0.47910369529485 1
0.520098856684136 1
0.255473348025802 1
0.678038588472368 1
0.204804543563567 1
0.504415617443626 1
0.417549123844089 1
0.630270918903213 1
0.420406690253419 1
0.421513781954729 1
0.139817936079491 1
0.527214201191409 1
0.439973202256718 1
0.651616606472943 1
0.374196827698196 1
0.645762455408757 1
0.445743882086014 1
0.221303374277196 1
0.572954730414558 1
0.312785761219098 1
0.429990795724623 1
0.40333833835967 1
0.387298884950854 1
0.263659956260175 1
0.393176397430145 1
0.31276083474614 1
0.220131743599265 1
0.139814666467754 1
0.520366560947693 1
0.153640409617557 1
0.224359312250663 1
0.5051909868842 1
0.288127069554102 1
0.444850770430018 1
0.456993193028448 1
0.418865545516861 1
0.644825293801906 1
0.539040746294774 1
0.406383669939503 1
0.492774435296603 1
0.140659681323087 1
0.151259351135274 1
0.761364836786022 0
0.639155477359915 1
0.314831264025324 1
0.530628004039576 1
0.251962222073596 1
0.277897035704797 1
0.273181976677477 1
0.344830172807234 1
0.488647612411142 1
0.302938980441823 1
0.259804805699848 1
0.641143590936657 1
0.0972724095919762 1
0.0214346050943665 0
0.621357013319191 1
0.503924261327566 1
0.563753507221779 1
0.134864826918956 0
0.163266276632371 1
0.445791191751457 1
0.331055177015507 1
0.372927212360938 1
0.240533172037815 1
0.385086242585232 1
0.447576092448533 1
0.488282018477293 1
0.454514928663175 1
0.377081736824741 1
0.261482845769004 1
0.22156244786831 1
0.521985969651892 1
0.534371014749186 1
0.482896206117029 1
0.324848834835723 1
0.30881220095006 1
0.648433038073076 1
0.732427667756916 1
0.250248993406568 1
0.0413114422959231 0
0.442530394747424 1
0.590477211284968 1
0.312713511900258 1
0.420730567490474 1
0.477253005083187 1
0.412937691317414 1
0.664401068919895 1
0.456446616844779 1
0.314159126729654 1
0.33549762504365 1
0.325460812361216 1
0.560557126558924 1
0.345383807326161 1
0.501073507574295 1
0.411611439337754 1
0.689933428371162 0
0.220544099865439 1
0.466217263447673 1
0.317773104457211 1
0.337387518524305 1
0.51759398463744 1
0.46278759216179 1
0.217722270976945 1
0.700797275667465 1
0.57069620978935 1
0.152715003322619 1
0.283034197910046 1
0.3540024466814 1
0.328685342892974 1
0.731123525582589 0
0.383820975645264 1
0.239251214121309 1
0.344981414533417 1
0.525272236122499 1
0.308438140404605 1
0.385486125211223 1
0.29583542025584 1
0.630744909336615 0
0.298520962923574 1
0.42812716622026 1
0.376067846277015 1
0.455434477045066 1
0.391706899094416 1
0.505489303120246 1
0.521084951233855 1
0.520423206561595 1
0.650019952715181 1
0.829803208937147 0
0.501348190102331 1
0.489380298844762 1
0.12134925720637 1
0.439714533792633 1
0.402344362174855 1
0.237827018256803 1
0.619996649313541 1
0.0661462465882681 0
0.410633857947721 1
0.286464910663982 1
0.330596667046015 1
0.222213531194606 1
0.375723554402282 1
0.468796594513135 1
0.534843548099365 1
0.465906755913064 1
0.675406068550922 1
0.7423250923409 0
0.555268624257498 1
0.208159171494964 1
0.377839394577097 1
0.325450851950094 1
0.314659179182873 1
0.555315725905244 1
0.669446953461958 0
0.705027854354836 1
0.312676496585854 1
0.431167696299295 1
0.213916019921748 1
0.579749816234255 1
0.337367912316199 1
0.586308864351174 1
0.283322746498308 1
0.48725012865248 1
0.233907492502023 1
0.379214685552635 1
0.625639563340023 1
0.21742126678919 1
0.520218517684154 1
0.73067562307399 1
0.501126620684114 1
0.410915700460278 1
0.258372165224167 1
0.469564964861344 1
0.341898776982506 1
0.175089222115887 1
0.537956250909936 1
0.421928273622131 1
0.412483922662364 1
0.382834560875065 1
0.45195727658281 1
0.286202921819201 1
0.354280511959141 1
0.516422818889615 1
0.484352783247156 1
0.534409061315591 1
0.356286265985342 1
0.518625441209206 1
0.502117195045659 1
0.682125457369585 1
0.201771830994387 1
0.201963289418439 1
0.42517878354146 1
0.246214753362275 1
0.316966161244064 1
0.555422212258305 1
0.261622950622277 1
0.205801119992338 1
0.56972259199518 1
0.494698483851046 1
0.384181193789672 1
0.601497141607158 1
0.138564357089973 0
0.225525599593938 1
0.270361185260009 1
0.260580957993893 1
0.547274829641846 1
0.551685013063453 1
0.132914883074386 1
0.598608754504047 0
0.586261259471849 1
0.30959529740307 1
0.428864154803474 1
0.419867676805542 1
0.0994308894205379 0
0.368871201880897 1
0.462706525672785 1
0.456629885245002 1
0.449123234975455 1
0.599337234079857 0
0.579048296884576 1
0.551794639161893 1
0.273876749904963 1
0.713717877778847 1
0.52830555329064 1
0.36445418091977 1
0.231559175920024 1
0.245078695439393 1
0.768381176219393 0
0.199829913806823 0
0.429955057579433 1
0.249914744617067 1
0.408911880595012 1
0.625214941972248 1
0.272858549628093 1
0.386714672879834 1
0.555859516282224 1
0.506791058439799 1
0.722494151518156 1
0.611505638973339 1
0.270717499269766 1
0.277448926566374 1
0.38589441865962 1
0.45088982967955 1
0.288895339344127 1
0.544956936863215 1
0.235264559226042 1
0.323147263509406 1
0.215354763724194 1
0.559416393541015 1
0.229228495419047 1
0.318473054724736 1
0.308373689583738 1
0.124594000684238 1
0.632065779138987 0
0.588947814702453 1
0.529545953483458 1
0.465480057256582 1
0.305055336035726 1
0.553808786683862 1
0.428900108794631 1
0.390564379581008 1
0.216831472713419 1
0.294565302555474 1
0.425340181779124 1
0.0848517870804432 0
-0.00287547394023267 0
0.185814897871628 1
0.41406233361402 1
0.429487350322423 1
0.481133620638493 1
0.302629965761779 1
0.38602341793341 1
0.358421443496827 1
0.502441664796378 1
0.247590147298975 1
0.342661920677969 1
0.636680899021945 1
0.362341199763565 1
0.424690026560586 1
0.201611354130938 1
0.754366277318543 0
0.432837400482544 1
0.456159345213588 1
0.629700227854724 1
0.420266605001859 1
0.566608519299776 1
0.388639104648427 1
0.44306615039099 1
0.484923390493481 1
0.264669118734407 1
0.39866318602063 1
0.137029614140696 1
0.731016454420646 1
0.287564338561102 1
0.55290875910854 1
0.549488745392285 0
0.166119876589219 1
0.385669364078252 1
0.319012927411151 1
0.13185453089463 1
0.324164139941516 1
0.331176158000181 1
0.507160371823534 1
0.314264998836459 1
0.0618475860909668 1
0.297580606547309 1
0.262492428927696 1
0.559817763037098 1
0.458856980408134 1
0.752585435643438 1
0.267144277135969 1
0.466189509178166 1
0.122014973908175 0
0.00609161306804357 1
0.346548940152494 1
0.254985598347118 1
0.49628945556715 1
0.439853186168395 1
0.496947088463655 1
0.578836569680258 1
0.564286232777749 1
0.19126400676892 1
0.472998470069381 1
0.276557091005134 1
0.36203178173604 1
0.189636974425511 1
0.14306686510567 1
0.594600086636632 0
0.439193421629862 1
-0.00788090346100414 0
0.382319307801153 1
0.122242108466801 1
0.56943245642349 1
0.181953449452778 0
0.379674342889989 1
0.497683895055593 1
0.275736322444376 1
0.512113651120463 1
0.271687074809556 1
0.462023950343817 1
0.520308190237877 1
0.181874618144359 1
0.391545769440679 1
0.403922055542949 1
0.399417117320033 1
0.279956701216562 1
0.164732489898621 1
0.32652625678985 1
0.366346437070319 1
0.504604430681328 1
0.27221420958372 1
0.192825185702564 1
0.198250389962119 1
0.301788854596218 1
0.471506379024523 1
0.229735460541027 1
0.478266958728786 1
0.237095882108875 1
0.389036359468988 1
0.752203021478249 1
0.404726057669712 1
0.103215092041004 1
0.347110563613278 1
0.362538587823827 1
0.671116259987494 0
0.375494478040365 1
0.237238086388046 1
0.379894009629083 1
0.291142879743594 1
0.412203884787928 1
0.548239298318622 1
0.531475043521694 1
0.442443981302767 1
0.233151699947811 1
0.706959575095377 0
0.276142112956359 1
0.338875588783618 1
0.0351795857502074 0
0.491484006664578 1
0.304462051051551 1
0.36773501243325 1
0.359349885226247 1
0.472440264361071 1
0.301836794524137 1
0.352472390018178 1
0.742013928710766 0
0.706737033631677 1
0.437306414865837 1
0.750314337919875 1
0.452938533035664 1
0.587261455974 1
0.487274034018398 1
0.403831505586444 1
0.294146223173858 1
0.572343379041501 1
0.167493028839448 1
0.422088924962802 1
0.155817811605831 1
0.577401557600245 1
0.356164547970065 1
0.643528242237074 1
0.384819293233413 1
0.391297754123393 1
0.32478548530118 1
0.452248011729101 1
0.450336554928272 1
0.469940744301823 1
0.368216537853298 1
0.481211778491038 1
0.430238460818366 1
0.276832589069094 1
0.288115012294068 1
0.500333166557736 1
0.581782944527382 1
0.47041567698928 1
0.601675929722605 1
0.458069628102217 1
0.466315609838741 1
0.205442975350009 1
0.384877984809781 1
0.27672152475573 1
0.650897621310703 1
0.491739695137469 1
0.572989831876067 1
0.207382439845975 1
0.323444993747083 1
0.606042736697224 1
0.260203138855146 1
0.27316823223604 1
0.828169814228753 0
0.338724764105633 1
0.393839179174101 1
0.7656058806419 1
0.514909278617495 1
0.43896368587997 1
0.343433347273323 1
0.39737556290418 1
0.276028424278254 1
0.759636263165035 1
0.448555185641504 1
0.354358494398103 1
0.631658149579614 1
0.126767742905514 1
0.485401844656558 1
0.444931809427767 1
0.326388710350299 1
0.474983024186358 1
0.497835718062942 1
0.242967009491788 1
0.276577835600869 1
0.464470206677085 1
0.353452583443167 1
0.0712624645645164 0
0.482977012414686 1
0.356461056765375 1
0.559990787728487 1
0.0279731788096472 0
0.442110572950862 1
0.423691600723571 1
0.454696225818905 1
0.442723882896255 1
0.15603052997066 1
0.667214870123093 1
0.758008735043613 0
0.370444444927413 1
0.73143661624416 0
0.199767431255688 1
0.659529599121248 1
0.589527062173232 1
0.237493926534088 1
0.341228726338265 1
0.715079563754077 1
0.445250704406223 1
0.0912414995553209 1
0.53332156957706 1
0.415730928795298 1
0.453930342231647 1
0.986409481549337 0
0.377102748617061 1
0.489859191249477 1
0.316881172641489 1
0.252477982884723 1
0.212857723538031 1
0.26838028534273 1
0.211489038889523 1
0.512484601596154 1
0.439431043932688 1
0.684404034875638 1
0.349167554738647 1
0.837390391018258 0
0.404816340016598 1
0.380597193380399 1
0.473493995266303 1
0.522047128880514 1
0.607808449729904 1
0.317204685349732 1
0.39527107401306 1
0.430307555669056 1
0.661247781617415 0
0.287668074993881 1
0.280470498691755 1
0.147213799290083 1
0.381937485744865 1
0.197802285575152 1
0.462820932723212 1
0.046183972567952 1
0.148987867648318 1
0.159178695260183 1
0.443905105818149 1
0.47040480873548 1
0.240853994338621 1
0.298489446484601 1
0.354736757426754 1
0.24895296717335 1
0.364966762639352 1
0.251972481310558 1
0.516424080485462 1
0.459152328701889 1
0.244229304598525 1
0.684070526023868 1
0.129942716983792 1
0.275501734319771 1
0.719168914865755 1
0.39191977418139 1
0.154160895100034 1
0.40489499997034 1
0.230384162196859 1
0.330690515658492 1
0.338551319019199 1
0.286191774492668 1
0.384639760836784 1
0.549003231390221 1
0.323256675418976 1
0.581748841213624 1
0.365524984804644 1
0.373714264198041 1
0.207924977857414 1
0.478277034913465 1
0.247903712473424 1
0.405737678167975 1
0.457057428896716 1
0.554048892809516 1
0.285958177805976 1
0.41196347191048 1
0.371948803708735 1
0.484876856771357 1
0.314079226786736 1
0.0742818108978541 1
0.377178026258158 1
0.158424745396534 1
0.559882318991659 1
0.339474637663348 1
0.684021605952159 1
0.298778389472851 1
0.247830511044953 1
0.550080045394597 1
0.364150156980238 1
0.607313972042778 1
0.605291952276951 1
0.481107861131964 1
0.437828080063682 1
0.435608081485038 1
0.496674877200124 1
0.725925335487114 1
0.540288954268877 1
0.540608472545089 1
0.306047017332628 1
0.613149168231141 1
0.364393146953335 1
0.295222535161881 1
0.459611446467207 1
0.260547132654928 1
0.710140478953185 0
0.354193418982676 1
0.440488683111092 1
0.340217277616104 1
0.43812401515387 1
0.17167131322685 1
0.630198479735092 1
0.299597822161701 1
0.72616913555803 0
0.512437373564366 1
0.329101818579471 1
0.107963161280844 1
0.624571372490634 1
0.536663165806329 1
0.378019301946314 1
0.672972104527421 1
0.269953213531226 1
0.369628198209064 1
0.418062555371404 1
0.323690626964686 1
0.321805960938994 1
0.272670711102297 1
0.387526303130438 1
0.378381266011579 1
0.556609751581946 1
0.334192706096807 1
0.682518801955844 0
0.482490162414419 1
0.294737086073009 1
0.270934598653722 1
0.360711267501329 1
0.53036572753562 1
0.512334365567171 1
0.444187630822666 1
0.672906264982883 1
0.107234555389891 0
0.372060614497324 1
0.348000648502715 1
0.788146576984921 0
0.512161682812011 1
0.180942272600985 1
0.393925724871474 1
0.0477330567875934 0
0.278067679848269 1
0.32504616269537 1
0.542674582150849 1
0.420265493494744 1
0.520573478146091 1
0.585439333045287 1
0.203407868067975 1
0.370962902743768 1
0.402787089549258 1
0.378214897141903 1
0.163929125839833 0
0.503245878625485 1
0.394832060770944 1
0.400306771417441 1
0.501468641599713 1
0.452379570238918 1
0.584114183229262 1
0.545011054958839 1
0.272874969499993 1
0.333697482621462 1
0.357833160951516 1
0.36329947479918 1
0.472467952113194 1
0.352294726269947 1
0.421461805080191 1
0.466307919018082 1
0.103195369254715 0
0.259143613102419 1
0.735470149648109 0
0.184229397467057 1
0.273866821875951 1
0.305964265313238 1
0.121441121716317 0
0.474383424387863 1
0.410716031298582 1
0.41130327236476 1
0.348644608880643 1
0.324834282596264 1
0.481155380202815 1
0.246679746196026 1
0.402358100373401 1
0.276041285063015 1
0.273337014762591 1
0.523171739508282 1
0.377416911013831 1
0.382919788898994 1
0.681763137377771 1
0.500641760705295 1
0.507543615497308 1
0.244287480123659 1
0.400704651727726 1
0.364137722301366 1
0.3722460715781 1
0.447622954126233 1
0.428472443778454 1
0.455246567861722 1
0.276197956023187 1
0.517833224773026 1
0.475818166706757 1
0.110871841564099 1
0.362120652197115 1
0.404099260722279 1
0.205999867733062 1
0.121911778229432 0
0.551507226795375 1
0.476351048912779 1
0.516529796034183 1
0.350421839120674 1
0.344404228823962 1
0.524055845202219 1
0.273928631287295 1
0.454449204777276 1
0.582933137913852 1
0.401182439711684 1
0.368689488547413 1
0.323806838660743 1
0.501099317273246 1
0.509059231885061 1
0.262506451372992 1
0.495092489605662 1
0.775882912211086 0
0.448464121730863 1
0.124941750642122 1
0.446477244711634 1
0.329269410898262 1
0.673911259878095 1
0.346176419732553 1
0.219657481344079 0
0.527567693736653 1
0.135510635819786 1
0.338125360493593 1
0.564859751439914 1
0.478461318210881 1
0.370430908976292 1
0.428431377269746 1
0.262085186420484 1
0.490150070960797 1
0.916690685154475 0
0.571761265662892 1
0.178311745363218 1
0.334657159699059 1
0.69081186770108 0
0.662056369656691 1
0.312221546116989 1
0.308876688021343 1
0.518470095868962 1
0.391130725833056 1
0.38226903746619 1
0.0593354214920296 0
0.270663916891952 1
0.215139657177676 1
0.320312116604442 1
0.161125503765808 1
0.182759355267707 1
0.530053289826079 1
0.257751429351419 1
0.372282785089291 1
0.509666921176215 1
0.340780231969129 1
0.323786724546969 1
0.353575820403319 1
0.236346740956628 1
0.393886871773801 1
0.639438738002948 0
0.326259992099387 1
0.653866586776913 1
0.734994379058004 1
0.599332965054848 1
0.511621493685906 1
0.144488323751063 1
0.221131392165794 1
0.597636174480373 1
0.441347465094719 1
0.690670402276523 0
0.268670526047725 1
0.572435386077924 1
0.245604179084224 1
0.385381562227336 1
0.538149993628571 1
0.0370499799753316 1
0.558583707132941 1
0.309931612589306 1
0.339278261328981 1
0.431521710181559 1
0.506636059245192 1
0.48480763531631 1
0.403437721046563 1
0.296697588335569 1
0.453570451615852 1
0.295567042461873 1
0.591049689622741 1
0.36397204242067 1
-0.135939541218962 0
0.42085130919243 1
0.387961871194038 1
0.214793418601173 0
0.244393249768779 1
0.526502893445292 1
0.532745353169751 1
0.374490286967782 1
0.336170220077074 1
0.216871833395608 1
0.38193591253052 1
0.361841736541387 1
0.409033898348271 1
0.498231105386957 1
0.244607608914019 1
0.499964813896377 1
0.315070365047619 1
0.407693544980088 1
0.438745586004264 1
0.466615783792224 1
0.230084062861787 1
0.356628326893548 1
0.325867956696191 1
-0.00719502701530482 0
0.0408347679410957 0
0.265923684202687 1
0.29595771183059 1
0.273047758816018 1
0.223496405225867 1
0.788316831572553 0
0.428589290569498 1
0.0636747346338098 0
0.238750894618432 1
0.696420164614689 1
0.421263729164741 1
0.341991465793741 1
0.352811645748979 1
0.31772030998142 1
0.24080515055706 1
0.519042144245101 1
0.373943644960893 1
0.325667683584286 1
0.346239328432751 1
0.16781578687051 1
0.435097445530933 1
0.418460888285874 1
0.594770664538007 1
0.323668962805747 1
0.495966204412537 1
0.536274834826076 1
0.334583893590405 1
0.0239032179026802 0
0.0669300025744893 0
0.501212870305489 1
0.411602127793791 1
0.421086058233387 1
0.200388494164098 1
0.523496993020037 1
0.416142719155017 1
0.561816276963604 1
0.934428168599445 0
0.584960387284534 1
0.422080476348549 1
0.46930154591579 1
0.663004076772177 1
0.159283757841539 1
0.295170056431808 1
0.435822805092501 1
0.331793941623216 1
0.702058288775773 1
0.580212703291376 1
0.271637508516129 1
0.317833301124738 1
0.452130040130591 1
0.590441056228292 1
0.326647838626106 1
0.476405406051545 1
0.293087427655918 1
0.62192256412083 0
