# Supplementary material for: Bias caused by sampling error in meta-analysis with small sample sizes
Source: PLoS One. 2018 Sep 13;13(9):e0204056. doi: 10.1371/journal.pone.0204056 (PMC6136825; doi:10.1371/journal.pone.0204056)
Supplement: S5 File — (ZIP) [file pone.0204056.s005.zip › results N = 10 theta = 1 tau = 0 sz = 10-20.txt]

"dl.theta" "dl.cp"
0.48192710469594 1
0.959925418886842 1
0.507962434008401 1
0.644735188746151 1
1.30054505965557 1
0.310797994068165 1
0.732027374662619 1
0.966347006622757 1
1.28247631466986 1
0.888208318196578 1
1.51026186697454 1
0.432269436787555 1
0.545364861276842 1
0.873210104221539 1
0.782168872898555 1
1.38028997011457 1
0.966285651387708 1
1.07853534808397 1
0.711538608690375 1
1.10587132657875 1
0.545859629156632 1
0.549409303705598 1
1.02379384991187 1
0.851763185338297 1
0.7387281941531 1
0.821780859398384 1
1.21698781344352 1
0.641268887699566 1
0.975292155408298 1
0.864235583320654 1
0.680454610705522 1
0.785019357025157 1
0.947743739893625 1
1.41311709823544 1
1.27907631685332 1
1.07067805271199 1
0.976744835647691 1
0.913083764455307 1
0.456022548032863 1
0.500233207382155 1
0.991829789551226 1
0.550441647267167 1
1.18316678967961 1
0.351253942925079 1
0.916691111912712 1
0.937001561371426 1
1.07448027324208 1
0.61894272378902 1
1.13991592928838 1
2.04232064386269 0
0.96184860155831 1
1.5521498013544 1
0.464615930167242 1
0.851251722666932 1
1.47251438438576 1
1.40668874190267 1
0.98521973445382 1
0.774996462122077 1
0.932008711215006 1
0.689492464313185 1
1.37629385671944 1
0.77698228174867 1
0.717125284148772 1
1.563524748469 1
1.35980153705089 1
0.784977608088239 1
1.59805890438826 1
0.808213275744285 1
1.19634056112518 1
1.03339263096179 1
1.52648818860561 1
0.846384336212397 1
1.19977911893627 1
0.723010432038053 1
0.497749378954275 1
1.07779744589383 1
1.24705036500798 1
0.359399845722271 1
0.824976555908296 1
1.39257670831217 1
0.495571927368122 1
1.19900748056505 1
1.30413446293867 1
0.548471538281085 1
0.809976111581862 1
1.14156679219483 1
0.297654452669297 0
0.957551738720559 1
1.20765952591135 1
1.28405143529666 1
1.12221894818211 1
1.23404161497541 1
0.530716657814243 1
0.291703556344272 0
0.983208327029644 1
1.10119954397705 1
0.780212409015163 1
1.13495182828975 1
0.999524074861027 1
1.46484531158968 1
1.06603455061658 1
1.36583289847398 1
1.4550796283026 1
0.176588802491383 0
0.850173050006465 1
1.0041017459953 1
1.19300037690471 1
1.06199003783653 1
0.996054079193869 1
0.772008082023798 1
1.50039976102696 1
1.33016007760318 1
0.837030947273478 1
0.676365928359248 1
0.801373529723032 1
0.664432115961514 1
1.22364304054831 1
0.507306922412014 1
1.14621198089675 1
1.26952433381519 1
1.08442245109761 1
0.906155192283232 1
0.645579715598839 1
0.911808321110561 1
1.09921438254388 1
1.091259538063 1
0.833686897374236 1
1.06024712565598 1
0.700399445657181 1
0.759942459092384 1
0.953683677545274 1
0.766673022296759 1
0.838367597774908 1
1.47742156270235 1
0.838060526484299 1
1.20675763709209 1
0.740726568239704 1
0.617998814113146 1
0.954521599684569 1
0.749769442780767 1
1.1080674148649 1
0.528583976016849 1
0.909367590427836 1
1.12640253876009 1
0.809240058690381 1
0.792628675859502 1
0.699404840626985 1
0.749855244001533 1
1.31110526830643 1
1.45088416637069 1
0.523651819337275 1
0.775846392318791 1
0.559128648325549 1
1.19207142156916 1
1.24361965183732 1
1.32271645972585 1
0.907376185239707 1
1.0512517189045 1
1.53534863954717 1
1.56783327937494 1
1.45923253264844 1
0.687750234847605 1
0.730458600048486 1
0.978513278695943 1
1.16246311985256 1
1.3176022885678 1
1.22731479184147 1
1.12053395105383 1
1.02708271202315 1
1.05853875818107 1
0.964505159641858 1
0.930914645685605 1
1.44276227577605 1
0.338951674561159 1
0.543699800219867 1
0.871394963166057 1
1.02955945333931 1
1.15717960268962 1
0.469620657150847 1
1.20400267763449 1
1.07406580992335 1
0.56364219452942 1
1.28509535833833 1
0.593905197350243 1
1.1750201193113 1
0.943980354146486 1
0.633097029736307 1
0.48679053042648 1
0.742611313547943 1
1.44430013194329 1
0.0442112617002967 0
0.96629528522094 1
1.50928763530888 1
0.607690131810426 1
1.43422285887372 1
0.637022036215784 1
0.869998884892343 1
0.811105667884576 1
0.375863634962525 1
-0.24804006652604 0
0.72718126097579 1
0.885935462755187 1
1.01729141586958 1
1.56158534842975 1
1.63296365834563 1
0.922658781504179 1
1.21632051540204 1
0.745617882567361 1
0.985549014711875 1
1.18272268816789 1
0.456798697153602 1
0.343252266444826 1
0.440488183248661 1
1.01744231395501 1
0.53656855053874 1
1.2143314094219 1
1.26142514180668 1
0.588837119553423 1
1.12115805911133 1
0.0679342642683169 0
1.10251459945514 1
0.958421741603215 1
1.07495302896916 1
0.460423666678993 1
0.564010640442696 1
0.532919230837715 1
0.584453060755388 1
1.31239570748717 1
0.847827613673937 1
1.59338039496983 1
0.503409601575736 1
1.46962262445106 1
0.187919905326856 1
0.882095895265655 1
1.45172823257376 1
0.885586528703773 1
0.558618407886527 1
0.851506006410416 1
0.877062969665511 1
0.668947501270937 1
1.24584800525076 1
0.622159886867877 1
0.967161199426608 1
1.05984927762485 1
1.05050375338374 1
1.19448264869815 1
0.744302051291341 1
1.08803970209956 1
1.71769543374866 1
0.982146811944479 1
1.36936366985287 1
1.19730992242807 1
0.137494440473935 0
1.29343371136671 1
1.33747176795221 1
1.32929979615127 1
1.31923066453018 1
1.6224503126843 1
0.370098423171905 1
1.34439464615517 1
0.971974866445941 1
0.688505135867215 1
1.0540181426131 1
0.531379278612322 1
1.19443579019062 1
0.915938484627333 1
0.777285265259427 1
1.34716165396725 1
1.43735540922574 1
0.658272876778687 1
1.33066779410627 1
1.0664381239651 1
0.434231985929006 1
0.936962049675973 1
1.29169276314295 1
1.09975367856435 1
0.52075639346019 1
0.968217003316771 1
0.212238108155842 0
0.399681197065684 1
1.53276895418604 1
0.668416770924095 1
0.695568552646326 1
1.19813925612503 1
1.38520902378653 1
0.846294940471646 1
1.14661576033043 1
0.752558952495052 1
0.856514543113575 1
0.35263131838622 1
1.83775959979335 0
0.78985468548417 1
1.06263220361979 1
0.889199493790305 1
1.20910299085076 1
1.48275791856841 1
1.11300575492382 1
1.32275286523292 1
1.18141825653268 1
0.862790393016248 1
1.00020041006716 1
1.17055149013912 1
0.957866502269234 1
0.841248300253052 1
1.32988153661164 1
0.688824553103956 1
1.27552131787876 1
1.10284886829845 1
1.24569520886609 1
0.915135893508841 1
1.1473857305415 1
1.04760872465498 1
0.627859554537698 1
0.789481851757238 1
0.766265463016018 1
1.0335121651795 1
1.00165995155224 1
1.02000310636232 1
0.871416312920726 1
0.786818679929963 1
1.36181331383176 1
0.760586919407554 1
0.9611046176722 1
1.516137626822 1
0.300604319648388 1
0.980630997781913 1
1.53760594837229 1
0.601604806679313 1
1.17508413153567 1
0.259972697890279 0
0.489505189338064 1
1.23727512539487 1
1.36373445332001 1
1.40825181431329 1
1.20332302267318 1
0.816005464027665 1
0.515458373439101 1
0.906679987322434 1
0.885556422194793 1
1.61643021072929 1
1.21899592316254 1
0.862485111498368 1
1.49043629464476 1
0.184718649236369 0
0.786222403241949 1
1.45878262919346 1
0.361963385859057 1
1.19794102130824 1
0.747583504491403 1
1.12859290651388 1
0.547998430218524 1
1.33667852059384 1
1.43484048897237 1
0.805693012358902 1
1.42883913095103 1
0.565962090720882 1
1.0523854511558 1
1.20554216405961 1
1.02731649072538 1
0.668991435006154 1
0.828021526215863 1
0.801833814138105 1
0.894684232134819 1
0.46794625974895 1
0.749420916482756 1
1.76865653563045 1
0.858412579891106 1
1.14214789507033 1
1.26727263638743 1
1.09021788610423 1
0.940964457727693 1
1.12970432177855 1
0.686773214206197 1
0.954285910448884 1
0.725415807637181 1
0.967714992798396 1
0.379112546513753 1
1.05043198736883 1
1.25850577087964 1
1.59128091210745 1
0.608294284017794 1
1.3290894012452 1
0.395831183954904 1
0.97663618877867 1
1.35117325694174 1
1.17640374117677 1
0.663028333780731 1
0.518053112914268 1
1.45478154876875 1
0.874966071678147 1
1.15081960680105 1
0.774178438243724 1
0.831909170198761 1
1.57914177086211 1
1.2508632265477 1
1.18500886551576 1
0.920621625577539 1
0.09061848051271 0
0.553687717440137 1
0.945177121122763 1
1.06572638047327 1
1.0439497540571 1
0.804157060764389 1
0.800896957950884 1
1.68504633464832 1
1.37064052338688 1
1.04329622121369 1
0.783305716486105 1
1.12903685839128 1
0.743806756934514 1
0.530114015024309 1
0.0100123283114705 0
0.550937855385639 1
1.09907201800709 1
0.696573347454001 1
0.917349872286554 1
0.645853839922593 1
1.30729007780521 1
1.5438198370572 1
1.63843765478975 1
0.770259625869304 1
0.905215463474285 1
0.891828903076237 1
0.30303608246085 1
1.13316380802499 1
0.42710218680856 1
0.826450345225239 1
0.638604199250766 1
0.862837568042514 1
1.02738478966889 1
0.97083452683034 1
1.11397791276542 1
0.782163826510121 1
1.43450713527709 1
1.42636303804208 1
1.15741382124234 1
1.26146002213984 1
0.881058390868827 1
0.938819298242727 1
0.671328755768853 1
1.45839166369177 1
1.23267426145829 1
1.03869556610388 1
1.23831636446998 1
0.947206738930414 1
1.67071361384061 1
1.040962665577 1
0.98402577572413 1
0.836521615069684 1
1.26474408288994 1
0.737660644101974 1
1.15991332492757 1
0.736565145418858 1
0.919408389700421 1
1.00127645643814 1
0.968011961922738 1
1.26244511436203 1
1.10897163582854 1
1.34188128039699 1
0.830716417905467 1
1.06569944665665 1
0.763651217951373 1
0.738554970676404 1
1.26458742718919 1
0.320765330500935 1
0.558288436292865 1
1.11315489246208 1
1.53671786167639 1
0.951150018825244 1
1.70996170306844 1
1.68871818941424 1
1.43928149096905 1
0.760496597413625 1
0.563305994876921 1
0.804019739754305 1
1.36014082976415 1
0.713093569332213 1
1.45392468326555 1
1.1385993435302 1
0.3692914180965 1
0.519791917591723 1
1.39976147757067 1
1.19271432669794 1
1.18527522098072 1
1.04828689118946 1
1.31828961292749 1
1.38152414877761 1
1.16582571440594 1
1.38064924239325 1
0.581849116653384 1
0.75080685276838 1
0.882509121838592 1
0.737939051347867 1
0.612941553636073 1
1.2215456906886 1
0.626230944019477 1
1.12130297236819 1
1.05790837811124 1
0.994170361081972 1
1.03955721599148 1
1.1035945835227 1
2.02450554563958 0
1.05952865719561 1
1.04788537802386 1
0.453081546359964 1
1.19447340548925 1
1.06617252126592 1
0.818565626686585 1
1.17927822838678 1
0.925584473608317 1
1.41726921619913 1
0.794082763502477 1
0.632211048236191 1
1.21324399508039 1
0.978652139609036 1
0.281291834138451 1
1.05118132869303 1
0.757340148031604 1
1.32747580607776 1
0.887749911033908 1
0.812796829910169 1
0.536751181506528 1
0.827175723053469 1
0.948722523018377 1
1.1031567842986 1
0.739612297809127 1
1.18504839447164 1
0.988062082604627 1
0.646881325012655 1
1.28782171012214 1
1.27892837563842 1
1.23427605751483 1
0.864088334237632 1
1.25316229817463 1
1.38706929914516 1
1.27552792351928 1
1.15927335939859 1
1.5371622598868 1
1.70697797644554 1
0.269806380502141 1
0.828797635047434 1
1.04577444775185 1
1.03253422511068 1
0.277283494606483 0
0.846171875339931 1
0.663979521334672 1
0.758082926112445 1
1.14280705112526 1
1.16846874282689 1
1.06626119804935 1
1.24063816931532 1
0.768852842212983 1
1.60082397885566 1
0.835759977356524 1
1.11584700340679 1
0.924140180170924 1
0.493865195008375 1
0.537881559506901 1
1.06511445256792 1
0.830140359409039 1
1.50342370329148 1
0.773246662850389 1
0.64679178925896 1
1.04373567231943 1
0.467752754621128 1
1.44930898213716 1
0.973617747548933 1
1.03915647475889 1
0.838822391233856 1
0.843053041717672 1
0.952978261890305 1
0.912811135506759 1
1.03173127675661 1
0.716635094132519 1
0.730042030131107 1
0.701906198556117 1
1.16056538587648 1
1.37767586437839 1
0.78410194002345 1
0.915559144778416 1
0.991540906171189 1
1.06321496129995 1
0.892026154177545 1
0.971637818798499 1
0.918198592506147 1
1.42668399151489 1
1.35695382626842 1
1.05880556411515 1
1.07050779941388 1
0.629768349354892 1
0.467411542044423 1
1.03411177644036 1
1.47636611759376 1
0.770422759148827 1
0.841856962578678 1
0.855792162291889 1
0.877302754978097 1
1.3755129774902 1
0.723592655936882 1
1.08720052375081 1
0.323564383871669 1
1.54973335469241 1
1.19071546861027 1
1.0679281583269 1
0.826775458787859 1
1.42771050999212 1
1.41941872758246 1
0.792342946414664 1
0.707620859267744 1
1.08489754999161 1
1.11479477728591 1
0.3653950833645 1
1.16246680287518 1
0.577652733101844 1
1.0352689422198 1
1.2481303803864 1
1.44073193801225 1
0.820257138228835 1
1.10100129181205 1
0.862749946315541 1
0.921382177543311 1
1.01878105486464 1
0.739164450693182 1
0.849076836054971 1
0.816877819277729 1
0.670600228702505 1
0.683532855462485 1
1.07506801308288 1
0.670376711927338 1
1.50636421077697 1
1.1035808680529 1
1.47162530454604 1
0.841405349634374 1
0.62420330647714 1
0.455783115138725 1
1.30110892420548 1
0.630656075895834 1
0.987952615117639 1
0.687754992928475 1
1.08319264329634 1
1.39686384806397 1
1.05982471233205 1
0.682725389256353 1
1.09945111797537 1
0.921798254627325 1
1.13542572838337 1
0.5853024047885 1
0.570765825512993 1
0.728439018545058 1
0.737730401355658 1
0.834295424601138 1
0.897118172148869 1
1.76556518131422 0
0.98442244331727 1
0.813848513167106 1
1.28623322414862 1
1.25508690290274 1
0.732413751132113 1
0.706459560602745 1
0.404962270881091 1
0.741768579164655 1
0.425520454713511 1
1.35400981165294 1
0.843049871956646 1
1.29599194288311 1
1.19455201364958 1
1.07004840244315 1
1.70664877198778 1
0.977295481051757 1
0.843831731247345 1
0.962847366721294 1
0.726539247431279 1
0.725795038607361 1
1.25007418355234 1
1.20389690180782 1
0.906582007724392 1
1.0766919673642 1
0.972365520215732 1
1.42563087427469 1
0.597298939688112 1
0.699205694253709 1
0.903369082863065 1
0.463305930289961 1
1.285492957218 1
0.456789396274956 1
0.891977595462378 1
1.16137888774123 1
0.832533521882766 1
1.18733524613378 1
1.2030141779742 1
1.30560296805569 1
1.11593899399669 1
0.293831885879402 0
1.44296768684532 1
0.844458467242178 1
0.926072906920633 1
0.907951786844176 1
0.532344714282643 1
1.35633271480195 1
1.93926442341733 0
0.85037496949016 1
0.831950938122913 1
0.778652737641456 1
1.09332496346305 1
0.920443755362526 1
0.890402810872353 1
0.962810728846072 1
0.957146367872406 1
0.95482095802404 1
0.697921192167222 1
0.614675812592806 1
1.30088451707453 1
1.17960833739716 1
0.783199717419916 1
0.953799265209891 1
0.847896526621004 1
1.2832884929645 1
0.471996678214771 1
1.01609843127356 1
0.969769884982176 1
1.29229723284031 1
1.06334061821581 1
1.14452999712951 1
1.05982645778426 1
0.840132136961601 1
0.835207648654921 1
1.55824510562025 1
0.967046326865405 1
1.04565421542948 1
0.967135630250463 1
0.927806492848123 1
0.657460996330057 1
1.3829446007379 1
1.07395981020977 1
1.31754455797069 1
0.928950646277761 1
0.150642867942568 0
0.71094223644504 1
0.804266693654081 1
1.08277363608665 1
1.21876291065222 1
0.729014478301252 1
0.932307280085629 1
0.855596277737774 1
0.798582750574419 1
0.955525366538432 1
0.100530181128531 0
1.91560644192119 0
0.694678888580474 1
1.20376498608186 1
1.52833851975416 1
0.978398384951021 1
0.949704657532962 1
0.737939165512081 1
0.436868582109406 1
0.934810243926748 1
0.613222549595635 1
1.18748080457126 1
0.850602116054832 1
0.971058778371179 1
0.753844255724412 1
1.10454672990135 1
0.291258686126523 1
0.785862392121417 1
1.3897037539851 1
0.714787922155712 1
0.926316557611275 1
0.840196687331064 1
1.17432985365559 1
0.50748102438321 1
0.613773457286998 1
1.21482801366164 1
1.13585426467462 1
1.02884064314072 1
1.47174353659809 1
0.999794042702487 1
1.23073069549925 1
1.08560864005245 1
0.491298073219382 1
-0.0268969860222118 0
1.43786713834814 1
0.743358164869151 1
0.684892789124824 1
0.591814712069148 1
0.471146743818577 1
1.29961943450398 1
0.735839727738955 1
0.833170787538578 1
1.14222742636737 1
0.752920471728634 1
0.997402771985226 1
0.963221548306713 1
1.03637081563195 1
0.898593798334694 1
0.469179663085067 1
1.1656672588862 1
1.08369656089196 1
1.31441211295531 1
1.64922089656024 1
1.30246569956973 1
0.724314024077734 1
0.992733867069816 1
0.432802279685396 1
0.565698783931635 1
1.27556215043496 1
0.975275038108047 1
1.1148212645342 1
1.27773113157824 1
1.25852338318055 1
1.0520104995509 1
0.896040918656413 1
0.452004767934965 1
0.693879670601982 1
1.46988048183094 1
0.803484511487472 1
0.766348690691927 1
1.09572761481635 1
0.593405179677494 1
1.14683686324234 1
1.75229000799785 0
1.04446175832858 1
0.954238840414779 1
0.693958387373158 1
0.709105365289165 1
0.920348147834888 1
0.72637181039368 1
0.777673301623109 1
0.831295223750587 1
1.28386166756533 1
0.792535442587567 1
1.19132776077554 1
0.98429854185505 1
1.11462238983481 1
1.05711075082905 1
0.947182501806935 1
1.19199772910654 1
1.04501309653306 1
1.27114640306012 1
0.969562936592093 1
1.61170441400669 1
1.24483351166592 1
1.43675858330494 1
0.750814447719391 1
0.882237313835192 1
0.527814968220871 1
1.62750485830679 1
0.631448846644052 1
1.35045709697193 1
0.847162244773912 1
0.951862469956602 1
0.989613753645654 1
1.40578378526408 1
0.899965597559259 1
0.840202539065463 1
0.714618780686998 1
1.15651324019766 1
1.21170608870136 1
0.732113286585475 1
0.779682842675192 1
0.415106408376206 1
0.960743534560118 1
0.645344519715487 1
0.846512489187426 1
0.707259963337212 1
0.657921578861176 1
0.977465178544975 1
0.741825109817866 1
0.599603140371727 1
0.482506139820941 1
1.06443394122487 1
1.0736555049912 1
0.983953852553375 1
0.822407647242537 1
0.789561235081656 1
1.31023264024042 1
1.40646046416128 1
0.477985390975854 1
1.04755501678937 1
0.79929857353605 1
0.536228446566798 1
0.956900916302114 1
1.41506252469071 1
1.01081647561294 1
0.915938043106051 1
1.52568640390685 1
0.841056112205069 1
0.972645365299635 1
0.747432242077511 1
1.14438879829055 1
1.02125986255612 1
1.53264410608811 1
0.464744077567357 1
1.16848778581438 1
0.631258682978534 1
1.17353681532688 1
0.858292137561073 1
0.593679302663821 1
0.891082083696575 1
0.504332200238534 1
1.02119835434876 1
1.09648906934496 1
1.30740927605076 1
1.04731545584734 1
1.69817645782923 1
0.761365192031997 1
0.96256913426097 1
0.762175814653689 1
0.992612546277582 1
0.839448160498883 1
0.925720899968582 1
1.49870158355833 1
1.22077507763649 1
0.943766249350606 1
0.539018230256417 1
0.235941384308942 1
0.591482901967527 1
1.18489430505033 1
0.695112997810528 1
1.23102454205898 1
1.13484609911172 1
0.959456993984771 1
0.491437962281 1
1.12826513371016 1
0.786476194348125 1
1.14388918440519 1
1.12549491401038 1
1.16868226451787 1
1.39527541579089 1
0.876813363616153 1
1.11857886599065 1
1.03229931997611 1
1.13926913424529 1
1.30886036060314 1
1.33880615677587 1
1.43342985271303 1
0.178128530469631 0
0.988164536089352 1
0.996635905839405 1
0.96764595864981 1
1.08100368933291 1
1.13983552732663 1
1.42838568527111 1
1.01496255741415 1
1.10889158636793 1
1.51616576424989 1
0.967039878860928 1
1.07297432453178 1
0.988195753686085 1
0.897173343602481 1
1.17047405854355 1
1.13700862788904 1
0.64488366477923 1
0.853727816250446 1
0.645875061080372 1
1.19523474153377 1
0.32798089408455 1
1.38376026505934 1
1.33888287294067 1
0.974844693249557 1
1.24468971958141 1
1.48032664790635 1
0.876384962844509 1
0.789250565871052 1
0.505910105128686 1
0.846195001799515 1
-0.512542909321794 0
0.538338076005882 1
0.836920530288422 1
1.24234898694697 1
1.27229587873794 1
0.985573593644811 1
1.62466093922836 1
1.05760064842837 1
0.765037125087568 1
0.676552829129838 1
1.05104211578024 1
1.21377687315131 1
1.27799464032244 1
1.01517119961446 1
1.15712237542349 1
0.358012384832709 1
1.00739377342466 1
1.17017696394558 1
0.485479702357365 1
0.613032887346462 1
1.05102799007601 1
0.923543026191527 1
1.01805585804882 1
0.867594115291092 1
1.07247685256642 1
0.518954160509495 1
1.38616552168063 1
1.36093950432739 1
0.791935165935385 1
0.996671683064887 1
0.744343309577258 1
0.964609211465702 1
1.20052773073289 1
1.21465731566867 1
1.12613696023459 1
1.45147735031654 1
0.795661912162237 1
0.535879114209298 1
0.949917423765836 1
0.939385233256384 1
0.338377039934976 1
0.863847662350063 1
1.34376793859374 1
1.3962259293193 1
0.989590075561917 1
0.856755999157892 1
0.70854953486683 1
0.939217156154441 1
0.712830715315663 1
1.5593949611125 1
1.00103804822648 1
0.771015332947531 1
1.08164778884674 1
1.01355482399904 1
1.40222611701142 1
0.494810736070271 1
1.6979146454312 1
1.55955224405619 1
1.21482992229247 1
0.82146883133127 1
1.02384430558757 1
0.43919730409312 1
1.7198933732271 1
0.701028545391052 1
0.898956623492209 1
1.08234059344627 1
0.965197725845278 1
0.739741716297601 1
0.920222129726908 1
0.684761298684597 1
0.620821300799111 1
0.832736539863433 1
1.39844663960921 1
1.18951905424372 1
1.4179584643147 1
0.927968733507887 1
1.03543166449021 1
1.53611991323425 1
2.03302412344447 0
0.708957659622123 1
0.494051112861962 1
0.772261798169227 1
1.18610047112607 1
0.766375206799304 1
0.973582482620188 1
0.82638268550947 1
0.322928466869609 0
0.73455758943239 1
0.96102906433529 1
1.27143697303183 1
0.83854602366648 1
0.567756811883848 1
0.777175403647164 1
0.905529049745944 1
1.2638230671102 1
0.572003381714991 1
1.27799183848245 1
0.782502125547793 1
0.888360748145538 1
1.27485213363205 1
0.558590181067184 1
0.844931037285555 1
1.1904010008505 1
0.633662171354485 1
0.753187069702628 1
0.827268503789726 1
1.22669174737889 1
0.617712139329414 1
0.985533475519004 1
0.865148886558968 1
1.58523657406347 1
0.446265984363626 1
0.795268471309646 1
0.90796552520617 1
0.947166631851624 1
0.744800681178629 1
1.59233301694881 1
1.18439357073094 1
1.3372848615629 1
1.31527507874484 1
1.11224402477643 1
0.97651544558737 1
0.989485021080544 1
0.590322396324899 1
0.942732687517635 1
1.3535042230586 1
0.934166968654604 1
0.737433994877784 1
1.11752551955976 1
1.51441366638126 1
0.704303529909949 1
0.901824587167172 1
0.60281911277259 1
0.847196356124964 1
1.17160446638109 1
0.523597463818138 1
1.41786836419188 1
0.96610409010479 1
0.738420660222796 1
0.995502667269987 1
1.3332851393232 1
0.91360899616182 1
1.73527995331998 1
0.589438471540102 1
0.724169391500257 1
1.57572389182599 1
0.723669824782799 1
0.405651457520946 1
0.801844995663614 1
0.321205615721171 1
0.539747053893902 1
0.782780235375836 1
0.731734649030312 1
0.666273813280999 1
0.647116500659237 1
1.29211396793621 1
1.08844233493892 1
0.935518846941144 1
1.02047588368186 1
0.0160652388770439 1
1.25965434327808 1
1.24922076623945 1
0.77774036968332 1
0.644102446087338 1
0.542690282173049 1
1.43123189006358 1
1.71837524965411 1
1.477048865643 1
1.56764053581426 1
1.0179560981577 1
0.917560484167147 1
1.05762991638881 1
0.603440215739991 1
0.772040793556668 1
0.967331550161985 1
1.44898988677334 1
0.66661915474896 1
0.343695854086128 1
0.777817709471901 1
0.45140626008148 1
0.00393322422491826 0
1.52841560656066 1
0.972804232026001 1
1.04396733943339 1
1.03206311848166 1
0.571004039974113 1
0.831473745798502 1
1.57824222233456 1
0.866832426478428 1
0.352201303007969 1
0.31225518318012 1
1.0565135037497 1
0.806709059403286 1
1.02839424036326 1
1.48747176965219 1
0.28997255824909 1
1.50461899500623 1
0.957512546978162 1
1.34146832928613 1
1.23825823649911 1
0.592675689000914 1
0.693250037440552 1
0.761720605407788 1
0.727708791116778 1
0.620773122871708 1
0.897866531598156 1
0.972151045757666 1
1.25783712514647 1
1.21844059856388 1
2.00224149909323 0
1.28768697942955 1
1.04644491267178 1
1.08087088586776 1
0.840330295899539 1
0.83862669665224 1
0.945087895507746 1
1.32662638008665 1
0.973572125124614 1
1.26921176278589 1
0.67562575163527 1
0.941300339554463 1
0.844831196605632 1
0.751243048548446 1
1.09137418841961 1
1.42571154511344 1
1.09798156176142 1
0.977099463579366 1
0.305798983238411 1
0.926507200341113 1
0.900079167073541 1
0.964905561835088 1
0.852596839758573 1
0.896140095306656 1
1.04261704000033 1
0.544687327738315 1
1.10547873541063 1
1.60677138307241 1
0.404603793926323 1
0.767748821031943 1
0.801391574306141 1
0.947824927101007 1
0.704639326264931 1
1.0862276446489 1
1.0167347949034 1
0.94985072152767 1
1.30365125449493 1
0.614318716406182 1
0.998670385979335 1
0.443597398067153 1
0.975470223118014 1
0.296919231150658 1
1.21900234890313 1
0.408776994296024 1
1.30739814288867 1
1.37462451914487 1
1.66281525693223 1
1.01040288994951 1
1.2592731467831 1
0.869334657263787 1
0.370701219252963 1
1.42296567377948 1
0.99432529054853 1
1.3217271260423 1
1.05440756687806 1
1.04488167389874 1
1.10891842156133 1
1.49071377569783 1
0.432890471844 1
0.865079279071288 1
0.945243598702001 1
1.04804285639305 1
1.82736269089227 1
0.55091310267828 1
1.20101443190004 1
1.54579472544221 1
1.29109352496648 1
0.832084346660824 1
0.98298031845989 1
1.06659113231327 1
1.22615832902002 1
0.644708118546441 1
0.970911897389192 1
1.07274142946591 1
0.558547365364723 1
0.481516526478484 1
1.73880935959353 1
0.931279352756752 1
0.674865850529119 1
1.32867829239543 1
1.92813717927669 0
1.66276564286359 1
1.35192789756219 1
1.34644122703791 1
1.01398691168541 1
1.0050124974965 1
0.933926710969646 1
0.674415955700321 1
0.361583507579151 1
1.11027283023321 1
0.336507788668911 1
1.036196936324 1
1.18813274087487 1
1.06957717074441 1
0.626446423993991 1
1.33657473551714 1
0.462922348629468 1
0.102039695751361 0
1.29902774976765 1
0.915838911143024 1
1.12859353933141 1
1.17635747569752 1
1.17857198252393 1
0.495649230268884 1
0.926008912507015 1
0.817386114488281 1
0.979798355812345 1
0.724825345158218 1
0.745344612836296 1
1.07658829807885 1
1.17622533204367 1
0.427747287819797 1
0.990425443044408 1
0.924707382622478 1
1.04997864764182 1
0.762040452371692 1
1.30555092983263 1
0.61508214266356 1
1.31433617730423 1
1.09627490796386 1
0.451273563283898 1
0.754241765164936 1
0.624709725455191 1
1.48190418484456 1
0.670268201076702 1
0.735744128273452 1
0.591009680161861 1
0.946208401599379 1
1.37224504123232 1
0.920995661926356 1
0.390035354758883 1
0.711301385381242 1
0.861451669585953 1
0.633385853391644 1
0.945692913095166 1
1.45819069033737 1
1.41915330945997 1
0.627047829075938 1
0.705834973151528 1
1.26975286139089 1
1.43461878392491 1
0.874981178047778 1
1.84647459848511 0
0.963439738341396 1
1.12220639467205 1
0.802243143447785 1
1.05802430801364 1
1.30622051227202 1
0.819647551298292 1
1.20242467509987 1
0.821021936224919 1
1.10722637528038 1
0.30398232167098 1
0.681736086667776 1
1.09108262934274 1
0.813586868581831 1
0.818560923914665 1
0.889747271597979 1
0.423054943761394 1
0.787140936510385 1
1.45887262359831 1
1.14441820812405 1
1.13229138541677 1
1.35288828893456 1
0.637960759216338 1
0.298190026550846 1
0.656475559532416 1
0.71675964726065 1
0.198133127775324 1
0.676018593956209 1
1.07588835106369 1
1.22884480118262 1
0.820072372233394 1
1.07964775834972 1
1.18005981929401 1
1.23166129590492 1
0.894922556556194 1
0.688409677801034 1
0.854037117029954 1
1.08336097353244 1
0.830422009087933 1
1.00753026621151 1
1.03244368183008 1
1.08575473699583 1
1.04199954247559 1
1.66679957676422 1
1.69177105814983 1
1.16603495218033 1
1.16105046859271 1
0.935053554486656 1
0.758888636655548 1
0.770951253509391 1
0.986428013152017 1
1.92138538232123 0
1.18830528886038 1
1.0629284733103 1
0.782836233808922 1
1.04080807268572 1
1.0488841241912 1
0.819066645007654 1
0.710784879682808 1
0.955312049068151 1
0.518093926600837 1
0.358421795327121 1
2.02362490765154 0
1.06661258191334 1
0.362737599198509 1
0.989254131849234 1
0.631175314479617 1
0.795014520693652 1
0.80448229106095 1
0.968144548588213 1
0.563550154880397 1
1.15342137961872 1
0.988109368467447 1
0.232529998220726 0
1.09297006510703 1
1.08012396044861 1
1.17238958390724 1
0.566124675694436 1
1.01771792886979 1
1.25883953415815 1
0.414678527951981 1
1.12376031861992 1
1.1326958564967 1
0.767260651784694 1
1.30109746900907 1
1.52327507577889 1
1.70731794609428 1
0.435018560971032 1
1.19040298874229 1
1.07903623752493 1
0.757262006120269 1
1.06419363098527 1
0.901655424896379 1
0.779461520488853 1
0.847784724768892 1
1.10425745870767 1
0.674726211883675 1
0.632832181508758 1
0.814885203151542 1
1.04709565215271 1
1.22982656501091 1
1.29033067668643 1
0.972046307112648 1
1.37039168715251 1
1.05851710313373 1
0.559102808207692 1
0.890115632761069 1
0.58714766311617 1
1.06391955033318 1
1.24137851827272 1
1.64221714450955 1
0.309560259203375 1
1.10436789568884 1
0.979948238987513 1
1.18135564081752 1
1.26121328213778 1
1.58226306865367 1
1.34019872711424 1
0.631582380664088 1
0.876014605991936 1
0.11045727636901 0
0.794033928616461 1
1.22689987771215 1
0.636424673136162 1
0.579593102835539 1
0.828791815347091 1
1.30044274855173 1
0.48162865897291 1
1.34195071585995 1
1.38291530408871 1
1.01188169280129 1
0.647928116254559 1
1.10920300036495 1
1.35737789672467 1
0.712220355498529 1
1.09486237415263 1
1.66188094053409 1
0.883496562303977 1
0.464297401348398 1
1.01083531050297 1
1.60249404391802 1
1.08685766736239 1
1.25968232508775 1
1.09909875973951 1
1.47287605460289 1
0.889634670601491 1
1.23249229005652 1
0.947633787765465 1
1.59489223686417 1
1.46766458829356 1
0.895923144660681 1
0.90395432287695 1
1.32469036836697 1
1.16194503361814 1
0.81420251545541 1
0.849687115056121 1
0.958988781920363 1
1.53058130731584 1
0.875063019056532 1
1.15865354245326 1
0.813018064504821 1
0.635867850019478 1
0.768674805839546 1
0.908942893307186 1
0.643578459485748 1
0.896758979934347 1
0.619270532366937 1
1.07209206867388 1
1.47969749360022 1
1.06948495632691 1
0.690533396134881 1
1.30101766836042 1
0.685307112590298 1
0.520211093296317 1
0.909346266840788 1
0.744621599871437 1
1.03468045453332 1
1.2768213605062 1
0.514731384695055 1
1.21847843398034 1
1.22973215222994 1
1.57461043003919 1
1.17093851806102 1
0.972675183354619 1
0.536370830541826 1
1.41646719493836 1
0.554574562837465 1
1.06348466161124 1
0.903397578961952 1
0.879865546815435 1
0.983288274443369 1
0.623022301376453 1
0.851686615572325 1
1.16267966908865 1
0.784573813957213 1
0.66404990058161 1
1.21550108627944 1
0.735978807045199 1
1.38358657244831 1
0.00409535768968741 0
0.750215985216362 1
0.598216638092418 1
1.0539001713745 1
1.06043467581244 1
1.23293273720802 1
0.682450172418769 1
1.42438779500015 1
0.764023544377079 1
0.763159700997238 1
0.866480223966087 1
1.08306502286986 1
0.650561235207785 1
0.833174989567272 1
0.400839160680731 1
0.753207188333237 1
1.37163990955156 1
1.16656913029746 1
1.37679809025605 1
0.740694821841934 1
0.934306826688762 1
0.726247951905135 1
1.16174106956861 1
1.15382726938007 1
1.07763522711346 1
0.902321251842026 1
0.671693865877661 1
1.11094659853019 1
0.454693430606819 1
0.780801905405596 1
0.721757442571439 1
0.99276235449953 1
1.82503096832364 1
0.871713527224224 1
0.466452874991256 1
0.937922373035482 1
0.838391776392756 1
0.622404530604269 1
1.27506475244395 1
0.835029249437654 1
0.885266459454914 1
0.813979253421109 1
1.10123196636298 1
1.21911129379029 1
0.995257904332073 1
0.533059732765748 1
0.855047427868712 1
0.798692171715743 1
0.84635239829394 1
0.699010751321541 1
0.429412712758629 1
1.17746564868598 1
1.06473412094129 1
0.978394298568377 1
0.652340808791441 1
0.908097650774976 1
0.984572521311761 1
1.1567417996113 1
0.299063206108463 0
0.742016223539468 1
1.54338346737199 1
0.545025412863338 1
0.916157791292485 1
1.05726203291068 1
0.739465514867153 1
1.04263027244736 1
1.23481489440662 1
1.02309781945421 1
1.14825613222833 1
0.930927561312321 1
1.07516194260722 1
1.02952561660621 1
0.95035504928667 1
1.29325936809706 1
0.963469948060549 1
1.07733333403309 1
1.47476770402092 1
0.92005942244169 1
0.951574491686998 1
1.71323725890648 1
1.09384552085213 1
0.990521649242897 1
1.11147139392637 1
1.65493157960825 1
0.819591677828977 1
1.2513220442417 1
1.08745429011393 1
0.613763634913572 1
0.984673821139897 1
1.43034712500782 1
0.748974027211037 1
0.631477891607552 1
0.763567161011208 1
0.444007109212409 1
0.779744711892839 1
1.14257744266583 1
0.548556773591543 1
1.15969916661225 1
0.411483984184278 1
1.49924229030552 1
0.975783019092704 1
0.604052497587276 1
0.925749705251984 1
1.14171846440623 1
0.85775390802961 1
1.13798091902742 1
0.899582015586825 1
1.45092692083438 1
1.7744932008168 1
0.707425696801284 1
0.704972428301387 1
0.742705271983791 1
1.24160945259743 1
0.238932483306935 1
1.33935590004601 1
0.55264302608367 1
1.19235292431646 1
1.79321713095374 1
0.918695558795453 1
1.09508162288571 1
0.584255949199113 1
1.17149273465655 1
0.655035525604144 1
0.801497136059506 1
1.3686087157202 1
1.12386892893774 1
1.49790235058255 1
0.523301024738666 1
0.484571215318196 1
1.10412127783153 1
0.534252997001442 1
1.18396590037668 1
0.613804875209645 1
0.879666985658485 1
0.720351946494242 1
0.705467829850798 1
1.00682067230126 1
1.32634546812045 1
1.00660728975285 1
0.563291115282482 1
1.2921779938559 1
0.787514938767474 1
1.288552421579 1
1.08043178268487 1
1.1065763969235 1
1.22659309942405 1
0.793887974220159 1
0.215139871521128 1
1.46876144453717 1
0.779195848890802 1
0.577811175513442 1
0.928159175372123 1
0.928953828961925 1
0.561053327004495 1
1.14088288755909 1
0.9599612501027 1
0.696907395317453 1
0.958628569928292 1
0.960294380898477 1
0.655070673933921 1
0.966462025093849 1
0.626452840397916 1
0.485195045731309 1
0.439042941830199 1
0.551373807644395 1
0.781006443325313 1
0.394178724584794 1
1.39789248512675 1
0.815396264309394 1
0.970653759706285 1
0.937948920893557 1
1.25872134042493 1
0.612523681363354 1
0.856523412793513 1
1.21503883887836 1
0.809045181957693 1
1.08862384055678 1
0.600244003765113 1
0.472567054210427 1
1.12788849625822 1
0.883023334155298 1
1.00650458971988 1
0.536391954103017 1
1.01939122947173 1
1.38875228036704 1
0.82790957846243 1
1.11899055251103 1
0.780929074939235 1
1.02357976307018 1
0.486581984179738 1
0.877228838144733 1
0.597349325347806 1
1.04808927484157 1
0.837655648486654 1
0.945137353248203 1
0.910032370140839 1
1.01431778730677 1
0.952035574792716 1
0.810046145699823 1
1.43134868243028 1
0.320811457085521 1
0.655131207926317 1
0.578760811935489 1
1.67916999188979 1
0.880590297066097 1
1.33789813238617 1
1.06365699062013 1
2.07159092939437 0
1.5417759376612 1
1.10630733977439 1
1.19156321277144 1
1.27203464589347 1
0.80753916787741 1
0.829168169653602 1
0.994477166828027 1
0.958432550383506 1
1.96891624625557 0
1.26637380383208 1
0.661045991217111 1
1.05876206370693 1
0.533776489250463 1
0.123654282864053 0
1.35180727394566 1
1.14673166868708 1
1.36970528133097 1
0.874163071865615 1
0.656035791499679 1
0.452843170950211 1
0.420154448913275 1
1.24913815042076 1
0.79134076059381 1
0.964702546963155 1
1.16146051698517 1
1.20424727633727 1
0.944453094581087 1
1.01916978066371 1
0.98757662695285 1
0.881325133172806 1
0.49106667208905 1
0.919092934796018 1
0.767088731424159 1
0.9349318300157 1
0.841891965430559 1
1.11015583280623 1
0.706126259960846 1
0.941193595665754 1
0.656274060410927 1
0.738815555481592 1
0.750854657169828 1
0.651452685600277 1
0.530608822926193 1
0.522473987586907 1
0.950575496968597 1
1.34239186590409 1
0.968979702771196 1
1.6564761336198 1
0.598191842806014 1
0.553659118041364 1
1.64542761939564 1
0.892069894746185 1
0.86886132265318 1
1.45813421057629 1
0.743758775375714 1
0.851017114178505 1
1.35181510098065 1
0.129233710605711 0
0.793975057760281 1
1.08650474826523 1
0.347805478934938 1
1.19646720886595 1
0.346471451991295 1
0.778337628623334 1
0.493530903893516 1
1.10530940124606 1
1.43164072179305 1
1.0680950146342 1
1.27770132269071 1
0.188322745022698 0
0.939577617897114 1
0.634426578506612 1
0.771786831810841 1
1.23287426312188 1
0.88434725573598 1
0.680124380522309 1
0.870424729639395 1
0.471549794657704 1
1.62177351955656 1
0.793845912783132 1
0.991574406630874 1
0.890063161515087 1
0.640728656349962 1
0.755356176941618 1
1.19989371550133 1
0.5877975217674 1
1.95156138507444 0
0.965781485889769 1
0.493366004375027 1
1.13683442123811 1
0.642557039924684 1
0.45360295335222 1
1.52032827542233 1
1.54136653587447 1
1.01435604938072 1
1.02330512209265 1
0.426373772045436 1
0.935206638624048 1
1.15573905067943 1
0.777213081104974 1
0.660317667985494 1
1.66803755651236 1
0.837142255581879 1
0.584087499223713 1
1.161757339722 1
0.506195289060817 1
1.39275907565903 1
0.418544878690952 1
1.29178782961255 1
1.58152429332388 1
0.763465135712516 1
0.447365607730197 1
0.783363765839293 1
1.46103622813344 1
1.02246523586644 1
0.536553918316796 1
0.92260168061318 1
1.38387111524156 1
1.78855599910703 1
0.97060656843644 1
0.534051784416055 1
1.15613918994733 1
1.45921554608602 1
1.47088584309859 1
1.27500799800985 1
0.730292257050597 1
0.842226167506916 1
0.161606315543367 0
1.25853508093524 1
0.852180559738552 1
0.927845310773797 1
0.0783293719358924 0
0.886335084734786 1
1.03789405461579 1
0.978817489561852 1
0.319150036263044 1
0.273097585570904 0
0.497316926469319 1
0.822209281567455 1
0.879680946613317 1
0.669186266523975 1
1.4453429192048 1
1.12184858437352 1
0.99859983945873 1
0.812507864348157 1
0.54625447860708 1
0.801929198432679 1
1.15339390552793 1
0.882276962072881 1
0.530301737820343 1
0.655503230395368 1
0.617974168817813 1
0.628098668902394 1
1.11171732040928 1
-0.117295400219787 0
1.29121376494308 1
0.47628577429409 1
0.615904284562465 1
1.23555488721203 1
0.398673906287015 1
1.10761531838696 1
1.17349185299913 1
1.08635421824074 1
1.26348856869555 1
0.779335906417597 1
1.18438053674487 1
0.997952047519353 1
1.35429294485377 1
1.49713654808054 1
1.07394928967228 1
0.697749239721932 1
1.31273203160126 1
0.871887374036398 1
1.55773233542213 1
0.383974627720358 1
1.15016343250503 1
1.18467383181334 1
1.28901962810771 1
0.902970989253849 1
1.37058265148404 1
0.921812163237431 1
0.736701455544897 1
0.946919286970495 1
1.5452513865548 1
0.84968555210649 1
1.11447718400659 1
0.93880960266169 1
0.372999652209412 1
0.785575546813602 1
0.871979097363595 1
0.880908466067384 1
0.891098584602913 1
1.16389906875447 1
1.08051323492928 1
0.54450283707972 1
1.32228738770816 1
1.76884219774316 1
0.811089310479843 1
0.846757005565966 1
1.15605500652324 1
0.788410292353713 1
1.35000968610301 1
0.96616214844358 1
1.18411293067395 1
1.33204171892133 1
0.756285048275519 1
0.862039760930114 1
0.823430051401796 1
0.837579751598578 1
1.25360680574373 1
1.43921984904566 1
1.0783542846744 1
1.65800273839704 1
1.14185442115641 1
0.753250531526373 1
0.992917637631397 1
0.670752633296971 1
1.0565214342955 1
0.444942132723493 1
0.464639353648789 1
0.528664347704998 1
0.586609767581404 1
1.00051583582657 1
0.999847471691993 1
0.520166098619242 1
0.60086775741411 1
0.58345072996116 1
0.793204751277664 1
0.862203895386996 1
1.55115700750714 1
1.27893376757878 1
1.25317875241969 1
0.69701085374121 1
0.814663986588594 1
0.918411893124874 1
1.19340257184795 1
1.0937019019733 1
1.53711776117193 1
0.740190937011696 1
1.12413227463008 1
1.16601748936897 1
1.34002428451428 1
1.60959606085535 1
1.29343197831094 1
0.990282802229912 1
1.21382727958673 1
0.632125962918787 1
1.73418291115931 1
0.425988569822601 1
0.30975762655941 1
0.704741317036772 1
0.195669069033421 0
1.00193002330861 1
0.554578245026971 1
0.805851241456596 1
0.916637970490948 1
0.734626450474641 1
0.929888932371719 1
0.658860289644318 1
0.585813823405134 1
1.34252287011546 1
1.1797624349213 1
1.71339313941115 1
0.539813818864435 1
1.40702441892065 1
0.704649262375791 1
1.08573170109012 1
1.61563405300329 1
1.03278114254114 1
1.26321745174856 1
1.47507112247993 1
1.11338299152854 1
1.0083378966075 1
1.1390785551768 1
1.2943843463022 1
1.02201995469448 1
0.740584152954726 1
0.816491120995137 1
1.03547692371455 1
1.37417230226797 1
1.24887409281918 1
1.35869481053868 1
0.581191507548701 1
0.8033908154454 1
0.258303723416928 1
0.945475008856943 1
1.13169753425503 1
1.19131941507857 1
1.24857359980413 1
1.46302380265366 1
0.912617333162014 1
1.04668031811523 1
1.08853038920796 1
0.491878895523844 1
0.484874687401597 1
0.712124265252208 1
0.76924540969722 1
0.993166235503382 1
0.546173687972671 1
0.695607755774495 1
1.16358622855232 1
0.683151281193203 1
1.04882939888469 1
1.25964928782006 1
1.31981249143332 1
0.938717740103543 1
1.15507973872558 1
1.47250557477976 1
1.10170946771874 1
1.27622312629061 1
0.473239152264179 1
0.690912765402815 1
1.12635779958126 1
0.653954778815835 1
1.00114407124102 1
1.20080221431997 1
0.582904880336312 1
0.994727672067109 1
0.647313758954573 1
1.00499915565324 1
0.629414296532662 1
0.854820886609044 1
1.05128879358679 1
0.666415550844632 1
1.42801676516146 1
0.622517827060311 1
1.10888949726875 1
1.14314325691829 1
1.29962151443001 1
0.540817827449048 1
1.15044540748766 1
0.775872636717795 1
0.944938629152401 1
1.2824675595771 1
1.45813907072516 1
0.525966199356103 1
1.11479779218712 1
0.769111491898703 1
0.528905599202378 1
1.58667207550082 1
0.827451680270559 1
0.685110351196122 1
0.90763928907972 1
0.385142514386302 1
0.787847494679157 1
0.856687579391665 1
0.641505511863174 1
0.732996092836585 1
1.50015520201442 1
1.6559696332662 1
0.766278169307586 1
0.698773332855194 1
1.15855470492152 1
1.07715614550599 1
0.653059946206911 1
0.933560999175656 1
1.02946861249108 1
1.10709945904981 1
1.03494762539309 1
1.53445591027744 1
1.17634404956327 1
0.582193510023308 1
1.08483779427912 1
0.556007756306519 1
0.861788598454356 1
0.682989670895021 1
0.687933877746551 1
1.13626630143978 1
0.399531893951269 1
1.51060610165493 1
1.09518435204524 1
0.678412030850485 1
1.58863805007813 1
0.798499838294974 1
0.889584542605327 1
0.754766707489899 1
0.59199125153769 1
1.12306108514279 1
1.02587268111577 1
0.802025105549441 1
0.549847553534494 1
0.00373985270394543 0
0.285065599892699 1
1.32290029181608 1
0.951904606991757 1
0.909991698610236 1
0.208728343225054 0
1.27948961072073 1
1.20320578807785 1
0.88896559779222 1
1.7099849316531 1
0.274919453275473 0
0.367758277383991 1
0.918547110472822 1
1.3332392162671 1
0.791644607061691 1
0.735226193581741 1
0.88664968611372 1
0.722643257734852 1
0.459623095726574 1
1.36501182581872 1
0.860625112014327 1
0.731765546652256 1
0.92622341998655 1
1.32454978427675 1
1.09105390296497 1
0.608164208299542 1
1.28911506488187 1
0.954829273087773 1
1.91050283517631 0
0.694539987050355 1
0.934474052286163 1
0.632818166612786 1
0.773840072201706 1
0.485890568567688 1
1.09450258781667 1
0.205972840559179 0
1.52603303151763 1
0.79189434076941 1
0.631882647122948 1
0.905345540311725 1
1.14787203728527 1
0.842966736531545 1
1.08913434558881 1
0.795773147983222 1
0.0398722336379826 0
0.814964069584798 1
0.758721234974882 1
0.648043616573352 1
0.452160753616589 1
0.880932226278581 1
1.00714003249517 1
1.42538252637493 1
1.26849056998053 1
0.502355738480628 1
0.683013296495097 1
1.16614721179992 1
1.05066232648022 1
0.839228159316153 1
0.895581946420028 1
1.5208864525036 1
0.369550476196869 1
1.31358072868435 1
0.947303570884702 1
0.412136586148451 1
0.678263213444022 1
0.67652981116095 1
0.196824102427767 0
1.13262178293776 1
1.32292329604953 1
0.252200008433154 1
1.44611349918289 1
0.908838845109918 1
1.29269002315624 1
0.867181728157993 1
1.08394626225339 1
1.10960503842487 1
1.72326403862404 1
0.77976865527204 1
1.13738222883646 1
0.613149350678663 1
1.25139848257189 1
0.65339290843798 1
0.656728315806939 1
1.03539779863548 1
0.953984571389321 1
0.274840785110087 1
0.857528773623173 1
0.968334426246629 1
0.976409799742797 1
1.02429098455176 1
0.868302133320966 1
0.920540874012856 1
1.47799551402165 1
1.40230547485448 1
1.02880038264313 1
0.957323877414731 1
1.67746264206403 1
0.923413131429062 1
0.989924221743141 1
1.12726282455647 1
1.68584226305173 1
1.26779878977909 1
0.603456520135757 1
1.11417367330843 1
0.715629246327479 1
1.31440740674102 1
0.938949651559406 1
0.595183718714552 1
1.17515143541814 1
1.02584028636732 1
0.958146391071314 1
0.877587175648015 1
1.72256457283717 1
1.04338285251027 1
1.17352490226167 1
0.239538305620997 0
1.26285725548707 1
0.679531384153436 1
1.37341757088716 1
0.806456385622652 1
0.557746031641537 1
0.365438165014316 1
1.06058403572357 1
0.780842339674301 1
0.615954085139448 1
0.931276865314324 1
1.12030764070056 1
1.1580422816805 1
1.66944969526478 1
1.17002765272563 1
0.948544837933825 1
1.0906769387111 1
1.52566064805904 1
1.46361057523609 1
1.30327352357897 1
0.177516134279336 0
0.843283037563114 1
0.809362284004044 1
1.0950918298873 1
1.2232853133744 1
1.56950750507215 1
1.32552477716471 1
0.759127993298995 1
1.41077062612353 1
0.413176477044328 1
1.29226287229468 1
1.3671654786233 1
1.44655208708442 1
0.827211838897699 1
0.783845887420672 1
1.7318411840938 1
1.16895665056049 1
1.38233989403707 1
1.02936458676741 1
1.1130585785413 1
1.36210924054808 1
0.454128613366788 1
1.32984431703064 1
1.14924927210288 1
1.55220710592666 1
1.60822627023314 1
1.26201215354872 1
0.878952224402999 1
1.05428256790711 1
1.43952336311595 1
0.325133086251573 1
0.947960025861932 1
0.862127313817875 1
1.04738586946943 1
0.730178045841332 1
1.31661531427768 1
0.601690951241299 1
0.722288924706521 1
1.44991145890679 1
0.596249789061694 1
1.25320684420412 1
1.36025486774244 1
1.52653398104513 1
0.547185888516124 1
0.978533936204915 1
0.693454623310744 1
0.528434136944605 1
1.00358828476569 1
1.08278305638074 1
0.919103414093907 1
1.18061755806335 1
1.42280402544492 1
0.609875849118094 1
0.572467718215491 1
1.26761112335869 1
0.882722862932011 1
1.1008425377944 1
1.40244759653141 1
1.1139899646304 1
0.915315351059306 1
1.43808779070044 1
1.12295813450201 1
0.384816096247372 1
1.70566861442754 1
0.815275928769431 1
0.501577968800086 1
1.3578282280291 1
1.33800820282001 1
0.995892505598903 1
0.05370472051359 0
0.803271408385078 1
1.09988978142405 1
1.19227016584564 1
0.682898948285766 1
0.811576022859794 1
0.664844713199821 1
0.7033039697436 1
1.06126157906135 1
0.445590266674985 1
1.12183155428988 1
0.377036040439963 1
0.426829676695451 1
0.452725889734987 1
0.850170994868338 1
0.693752099949732 1
0.69887782711213 1
0.73968821893181 1
0.81024507548628 1
1.19379162727223 1
1.14985744627377 1
1.15367657038765 1
0.498069963090363 1
1.38480477534765 1
1.45748653683633 1
1.16805597994485 1
0.730863890493455 1
0.871662250971754 1
1.15527216324796 1
0.595621044241869 1
0.851763889822381 1
0.487743505110956 1
0.84908886675624 1
0.709138647872808 1
1.2683622804075 1
0.331770424286514 1
0.513164467361576 1
1.20027684789925 1
1.41229866853317 1
1.1751859509828 1
0.631565902980815 1
0.793958381848032 1
1.37818278316042 1
1.30225116768384 1
0.872968124901607 1
0.164789987787657 0
0.230926840594851 1
1.42656249151004 1
0.32404377631962 1
1.06989283626014 1
0.570275350224487 1
1.13881142645825 1
0.735673216875568 1
1.35734680191154 1
0.862712635621584 1
0.506930559821291 1
0.582804157942825 1
0.642945433560077 1
1.16718105377497 1
0.888890294165319 1
1.40850457205371 1
0.943199664870313 1
0.986977967390128 1
0.922461375816714 1
0.391096797072602 1
0.343463624585834 1
1.61301936311096 1
0.741513894267255 1
1.05898683272974 1
1.15897908166655 1
0.236743111682736 0
0.847619544656128 1
0.911684305513041 1
1.62181428878587 1
0.553249936002883 1
1.03737111309307 1
0.436265866855541 1
1.08551773167008 1
0.89448564857281 1
0.858980337064061 1
0.851534623474615 1
1.21307778179652 1
0.636851759835516 1
0.88846471971589 1
0.767495117802145 1
0.474554356416139 1
1.27958643134162 1
1.07040608006557 1
0.542579096260449 1
1.03941613883674 1
0.71724995798903 1
0.90498335121042 1
1.35985365305699 1
1.49418143882108 1
0.912236605647813 1
1.01399545862938 1
0.544314384609741 1
0.918688862527058 1
1.52566054452219 1
0.925984945905035 1
1.35633549159127 1
1.17740597941192 1
0.704077987688396 1
1.30029497834591 1
1.11440289068652 1
1.44387249689845 1
0.748977306276772 1
1.09198954070656 1
1.16572723359098 1
1.07476996290948 1
0.896320450659106 1
0.727566998600345 1
1.35572944082033 1
1.01744898662057 1
1.09455920004294 1
0.164663225898434 0
1.00504392890384 1
1.01115718966339 1
0.939812878127529 1
1.455484113549 1
1.3930827015879 1
0.117118636991246 0
1.24586466139239 1
1.10302479154118 1
1.04608106282997 1
0.781578846105576 1
0.884724720905602 1
1.305971633825 1
1.02376694527143 1
0.725455999477604 1
0.960281752778289 1
1.29158501187546 1
0.217928559313576 1
0.997555646518131 1
0.984814887780216 1
0.984764079136866 1
1.37658026696577 1
1.00396786364544 1
1.49288873820486 1
1.09441277220002 1
0.991579294186475 1
1.47362197130309 1
1.23950307009103 1
0.866639218292903 1
0.835406962527111 1
0.729754063249589 1
0.904222414951564 1
1.12249214675675 1
0.760153801358572 1
1.19089144297211 1
0.285929866016335 1
0.611949647556174 1
0.58279559361749 1
0.894122873729717 1
0.647175866775038 1
1.31243125463678 1
0.9151182397967 1
0.933148473454567 1
0.729680021442764 1
1.43846909390293 1
1.49650033281761 1
1.17182336367619 1
0.73393763936132 1
1.27653511222746 1
1.35072437854042 1
0.432760492834901 1
0.704598614685924 1
0.716972335998923 1
1.03844757015197 1
1.14330918463 1
0.696035816119432 1
0.624817083108943 1
1.12222412956257 1
0.334541178235501 1
1.6871801112443 1
0.65529748037063 1
0.539759074519103 1
1.01044677083086 1
0.992337365864434 1
0.916771914944152 1
0.640741266568852 1
1.03025017782883 1
1.40180243847878 1
1.09196302556144 1
1.04864630039882 1
1.12959857846029 1
1.0358774254126 1
0.915275644059617 1
1.06606013833257 1
0.44543068457388 1
0.976545467568854 1
1.37894738695413 1
0.876337355742822 1
1.48022867047856 1
0.787409850141652 1
0.51047715457923 1
1.11797818263746 1
0.506152227415833 1
1.31032623485072 1
0.414167332773331 1
1.19374267229065 1
1.6407107980904 1
1.24385315135808 1
0.763603462054827 1
0.37222145145032 1
0.337305812462437 1
0.526919295720853 1
1.34860234853464 1
0.782159155849586 1
0.642876357251694 1
0.683040401501032 1
1.42566379762695 1
0.972935847818143 1
0.276727476213215 1
1.43265567117912 1
1.59160141757084 1
0.961361409440159 1
1.3663650824061 1
0.65578052508274 1
1.49591705158376 1
2.13183135626061 0
1.1727007727392 1
0.884656105993701 1
0.965504366088919 1
1.22998472789214 1
0.590728922009552 1
0.637192812828641 1
0.610560282942527 1
1.01514852055188 1
1.04547530717145 1
0.965960741374968 1
0.822424314157917 1
0.987125787282981 1
1.2712373185057 1
0.97865509691065 1
1.08229903214472 1
0.69592733451564 1
0.717015269902678 1
0.79336479331411 1
1.0995552526642 1
1.62197913807578 1
1.20120466895362 1
1.46428525530004 1
0.304371257501744 1
0.627009719653905 1
0.652457980421676 1
0.634069741139025 1
1.36056661686948 1
1.0482167329241 1
0.772033239955214 1
0.88237167111899 1
0.771843437486445 1
1.14425375294439 1
1.45538313024306 1
1.32077483946029 1
0.695633688800498 1
1.09903791516998 1
0.626895929406419 1
1.32315847533616 1
1.30978457018581 1
0.824618834243527 1
1.1856934630801 1
0.7575142046316 1
1.43478507606715 1
0.908997321564588 1
1.35972323897792 1
1.31750680530679 1
0.965927619191943 1
1.21611582619051 1
0.957072291549789 1
1.11686830852157 1
1.06870872124842 1
0.923838549961823 1
1.20780206159132 1
1.01224703034096 1
1.35321848725388 1
1.64932183456607 1
1.22342562605682 1
0.873088890092321 1
1.18087987089891 1
1.14765757456869 1
1.48276936198546 1
0.756790996607951 1
1.14808497313221 1
1.30663448620392 1
1.04425560496132 1
1.58347245873094 1
0.698930980303735 1
0.807899301117182 1
-0.124103033049045 0
0.95787127464951 1
0.552215479999038 1
1.18493089121236 1
1.25424603558814 1
0.973022996627825 1
0.922833482426102 1
1.13234460519844 1
0.390987866675788 1
0.494973099614604 1
0.875519972585874 1
0.686778558022822 1
0.383070213000464 1
0.509234784546511 1
0.800588009620835 1
1.06474048648099 1
0.772684367099586 1
0.690292607455996 1
0.566593593418114 1
0.708074801207534 1
1.31224170489413 1
0.747538757496937 1
1.27133777238084 1
1.26824894345074 1
1.05296562695769 1
0.853180727640634 1
1.14974962260538 1
0.856010260979193 1
0.82740800524223 1
1.36184882081028 1
0.700304084916303 1
0.949617865684577 1
0.499434632690217 1
0.77732766221094 1
0.634891450353595 1
1.27853866730473 1
0.644202964645471 1
1.16069460634136 1
1.09843926206006 1
1.2269215166583 1
1.4674084595827 1
0.739428731642554 1
1.42278991673331 1
1.06845198191412 1
0.354925474578343 1
0.625450943355798 1
1.09763217803545 1
0.791328483298967 1
1.03238891108509 1
1.07277366364477 1
1.65587394747334 1
0.87005739652518 1
0.564006998741509 1
1.04016176644157 1
0.941730688312435 1
1.15374739731152 1
1.17189973062132 1
0.996355048779871 1
1.58885802819378 1
1.00801645996804 1
0.582545251024328 1
1.26043924293412 1
1.00713015756477 1
0.733582921233265 1
0.452244428196134 1
0.869309132578902 1
1.34849743269158 1
0.956721975968748 1
0.719429481540931 1
1.4884398594192 1
0.771166964654804 1
0.908829752249172 1
1.73950470659448 1
0.466026827046206 1
0.562449310005313 1
1.35227690988961 1
0.472503596536694 1
1.17710105131787 1
0.633144346359368 1
0.938173811914025 1
1.11857116765259 1
0.748227982323065 1
0.99769663977092 1
1.39960726854105 1
0.53002259816098 1
0.494949422132586 1
0.634783902480652 1
0.928802650245889 1
1.06087424351362 1
1.32696549404677 1
0.637064982221028 1
0.261797279225282 1
0.586347306764826 1
1.22817497334546 1
0.869663566124438 1
1.16592156562289 1
1.33002554304899 1
0.499285442375516 1
0.497650081506636 1
0.574555536627874 1
1.44626993829099 1
1.05062018340751 1
1.42320471627493 1
0.934122955645457 1
1.04297611871483 1
1.60815533679188 1
0.825778407767929 1
0.716101149591816 1
0.634381184665237 1
0.487405225437793 1
1.77132451362627 0
1.42040272977975 1
1.47684454716823 1
0.952992890996066 1
1.26143007851967 1
0.968304119199342 1
0.726530504473267 1
1.00732612423127 1
1.47575961289263 1
0.92929119096612 1
0.869024794876663 1
0.648221538626732 1
1.41955555675358 1
0.757846203511077 1
1.40189870895432 1
1.35687225333507 1
0.892711390661004 1
0.867286701528443 1
1.33115399726831 1
1.4872161138287 1
0.726552528830396 1
0.764688919404898 1
0.741519559414776 1
0.993604413293623 1
0.521121696750783 1
1.0304607004007 1
1.12443810342555 1
1.16075465348663 1
1.38964863821853 1
1.10595861856082 1
0.995723418623866 1
0.590911937339198 1
1.19651186143195 1
0.76401479470107 1
0.894376816726041 1
0.898506965049231 1
1.3279910345741 1
1.45406344226239 1
1.32807546628888 1
0.832118207554961 1
1.12721201863213 1
1.36658249793881 1
0.937613478781067 1
1.12388191920089 1
1.0747851183032 1
0.91451577223864 1
0.995423513207163 1
0.920945228707184 1
0.507344950213333 1
1.23234248333025 1
1.82078396448558 1
0.477101105671885 1
0.838731702686304 1
0.940125188461415 1
0.894510017356497 1
1.26564188131725 1
0.967532113035354 1
0.884537504420927 1
0.74070459565528 1
1.03934303759382 1
1.29030818788576 1
0.84077367607968 1
1.26591260754494 1
0.966938937040215 1
1.23528775986428 1
1.11255853623836 1
1.60977527499503 1
0.90314011426204 1
0.542259473511666 1
1.16382619516177 1
1.01420040547354 1
1.17118073217793 1
0.597834231873773 1
0.798683155426845 1
1.09067684978493 1
0.754880662463616 1
1.23712742560277 1
0.568355594798739 1
0.822034392300874 1
0.563207453637231 1
0.748525728104912 1
0.71149389748503 1
0.62171342557239 1
1.26379710897652 1
0.443361715018108 1
0.929858243123801 1
0.701102508725299 1
1.12183689711132 1
1.03909163988667 1
0.931036872609057 1
0.983564870784861 1
1.01120143065692 1
0.945686272465223 1
0.861805540173052 1
1.39965538115254 1
0.797968063343494 1
0.939662564029355 1
1.0290298048109 1
0.573673460956595 1
0.885639163426745 1
0.53348239147321 1
1.21754606536543 1
0.384105984340998 1
0.699519825359814 1
0.497506970245164 1
1.63927830048258 1
0.815221581310478 1
1.10720791783701 1
1.12861871259386 1
0.769989823773385 1
1.19670747437591 1
0.598768529304757 1
0.717148629733499 1
0.881004813509705 1
0.448395104877355 1
1.21125610945884 1
0.750767402087759 1
1.54558096543491 1
1.03155332270289 1
0.704021274799673 1
0.801561336176987 1
0.744890494868258 1
0.687854579687035 1
0.480221630778126 1
0.403054600593438 1
0.871356192963518 1
1.64113740708129 1
0.409382895016083 1
0.597514585298883 1
1.69677354393413 1
0.407504620656606 1
0.884876676499274 1
0.681596477489142 1
0.980037113814494 1
1.41529287578527 1
0.714891243269471 1
0.843225817084134 1
1.29451752136453 1
1.43366497600142 1
1.33689097946824 1
0.886466014819074 1
0.962909049360773 1
0.911451817151205 1
0.566538237337197 1
1.09834114367116 1
1.26613734381793 1
1.12017081661474 1
0.983336137260493 1
1.09991259761601 1
0.892199125779721 1
1.04069127836841 1
0.864435445072338 1
0.607513686337405 1
0.963073160120173 1
1.05476441619974 1
0.511559015061815 1
1.05011216981448 1
1.52933431883627 1
1.11954841385724 1
1.45639148489919 1
1.5093359430666 1
1.18368830211938 1
0.755420151582598 1
0.916484359499828 1
0.940806617982026 1
1.28635042962209 1
0.500866618221497 1
1.20568587840073 1
0.774644316759016 1
1.8000730554 1
1.4883016374757 1
1.09601044386927 1
1.20769884976378 1
1.01864057242628 1
0.706340040991491 1
1.43978059807423 1
0.2060954995122 0
0.558606835269863 1
0.592087663529174 1
0.948835800335974 1
1.1427058226895 1
0.695785800365548 1
0.687149838146542 1
1.38937048603113 1
0.741764427000047 1
0.985497020482858 1
0.79621537807351 1
1.06993063568007 1
0.632438410997163 1
0.727314947293184 1
0.775885036084307 1
-0.36340815959066 0
0.818929199279717 1
1.49091879109583 1
0.986099055468038 1
0.927042147354901 1
0.915242463641845 1
0.775126211847172 1
0.931525710940185 1
1.55230358718677 1
0.553076683193014 1
0.440600819386101 1
0.787792663006464 1
0.731988974549964 1
0.895638167901298 1
0.989008023164022 1
0.729388828367758 1
1.16009414319601 1
0.346546411266816 1
0.504323928687473 1
1.10818623087689 1
0.632769559006427 1
0.182072808047809 1
0.878820960124567 1
0.926633748532283 1
-0.309246689321206 0
1.15682427175771 1
0.618927231556692 1
0.975707410700613 1
1.14873203605628 1
1.21281849402432 1
1.40640175231013 1
1.15217999021809 1
1.3043866725403 1
1.26311985105246 1
1.03949896087285 1
0.78193469331857 1
0.845011131754338 1
0.799922769067135 1
0.991830293540068 1
1.51422315514944 1
1.42677024575818 1
1.95076623890669 0
1.37203083876623 1
1.21712157596656 1
1.15073950404704 1
0.861874915557789 1
1.05863043104521 1
0.63924357396072 1
1.28429758499693 1
1.19539714572367 1
1.0047218295702 1
0.277264884832347 1
1.10380518209642 1
1.06671494667843 1
1.24599860467993 1
1.23456543693349 1
1.32675345121003 1
0.985686081842431 1
0.988436340781165 1
1.55453045076822 1
1.00194526336727 1
1.19556563024079 1
0.747339360360588 1
0.683932841546196 1
0.781935835723309 1
1.43567903841652 1
0.61434789963077 1
0.721271106979185 1
1.34714068400659 1
1.00953482817132 1
0.595590601062474 1
1.07495152390945 1
1.41417832286469 1
1.06056910084417 1
0.543191757690197 1
0.76717481177529 1
1.09558961907584 1
1.18982707763665 1
1.1119742933187 1
1.12044601864557 1
1.40436070122472 1
0.3125692714564 1
0.658118960465634 1
0.983404483933463 1
1.17636456596066 1
1.2599442596309 1
1.24030326736491 1
0.987314235433991 1
1.35341735116567 1
1.11624568711337 1
1.01033220267896 1
0.602645011901695 1
0.596370681631804 1
1.36528648505948 1
0.372392040086962 1
0.743620349818894 1
0.939330875737667 1
0.47497128631495 1
1.13675507143267 1
0.981373100325715 1
1.12853924041417 1
0.824870064146669 1
0.907088209794477 1
1.43229705194921 1
0.667227631744678 1
1.06126842125289 1
1.14542395672892 1
0.902770494383396 1
0.574493412855136 1
0.920520323096892 1
1.9855411611063 0
0.966988617236283 1
0.950928416349105 1
1.03852884169643 1
0.770994985505507 1
0.689193536525753 1
1.07758341067869 1
1.42990454571003 1
0.822759911102202 1
0.562563421871213 1
1.08460122770788 1
1.06653498488818 1
1.12718753642038 1
1.15228970707147 1
1.00360065765115 1
0.84963389556158 1
1.14149572990215 1
1.38679060495497 1
1.24280639753667 1
0.923284819506433 1
1.14243519520839 1
0.810431263199706 1
0.65356436277529 1
1.06581388637417 1
0.808002881200287 1
0.931868282572489 1
0.902647857918505 1
0.626440401649453 1
1.06849194564777 1
0.728801503651578 1
1.52182193463841 1
1.33354981376262 1
1.45609963536399 1
0.968013715410286 1
0.491839865675022 1
1.12077121769417 1
1.33474818276007 1
0.740901899686149 1
1.22556894876309 1
1.16401587832841 1
1.15545800865432 1
1.5297217357159 1
0.286731970375555 1
1.3821880657926 1
1.66744163878967 1
0.580619391309655 1
0.657805465333896 1
0.598150289597717 1
1.35493036664752 1
0.520384118786684 1
0.894700174597663 1
1.22581477282923 1
0.716638409301374 1
0.496572347269662 1
1.03404295966737 1
1.11010662469265 1
1.02424924254302 1
0.480264717713954 1
0.616415304742855 1
1.38619446228723 1
1.09411203792342 1
0.94363039186341 1
1.13505290884288 1
0.564182054364499 1
0.710615635630407 1
1.31543769300593 1
1.14773134969485 1
1.18459027699276 1
1.74319216156489 1
1.69276202836852 1
0.850643810724021 1
1.18168198549942 1
0.911484023343449 1
0.98833594795575 1
0.565309652339981 1
1.52925099937437 1
1.44660806242086 1
0.70904782174328 1
1.06759793460823 1
1.67159738221125 1
0.8671687844244 1
0.749957335486969 1
0.492231930004533 1
0.5783908127503 1
1.57559224365287 1
0.588129471624538 1
1.07661762812446 1
1.11562798404406 1
1.04556963101156 1
0.651017368214578 1
1.51692772613289 1
0.666388117566659 1
0.52613957757296 1
2.2864393391343 0
0.954361017408346 1
0.602635987694072 1
0.736881389737433 1
1.0739675505203 1
0.852270223934934 1
0.939039065400509 1
0.770442579321919 1
0.971722870188951 1
0.246840660825771 0
0.823170324603995 1
1.0877463073909 1
1.18014211906311 1
0.275183402320092 1
1.07276248822996 1
1.05615218485793 1
0.896368506617979 1
0.608863740131272 1
1.06399750919903 1
1.00680801756447 1
0.775127733830453 1
0.888417288495783 1
1.59367670187555 1
1.21780018934789 1
1.44842848224754 1
0.721173753992733 1
0.428104270317851 1
1.41617758556069 1
0.928242003877156 1
1.31044235760776 1
0.802957312888758 1
0.535321968944936 1
1.21447061653752 1
1.06538830109708 1
0.999019476596201 1
0.416593568302829 1
0.751335469507903 1
0.414359123362224 1
0.695550896952707 1
0.497378699311137 1
1.08530943841512 1
0.886058465251231 1
0.846640059431827 1
0.712691315257506 1
1.01136431157243 1
1.02875427946839 1
1.01194510535081 1
0.93907627170873 1
0.901364207552126 1
0.590765580975268 1
0.247422679582027 1
0.806436696439641 1
1.54683511674426 1
0.879983625425279 1
1.15624046431321 1
1.12945593329483 1
0.619572909962294 1
1.04763697282169 1
2.09568059633386 0
0.797593513993318 1
0.611716780174829 1
0.7328288739691 1
0.90236281985713 1
0.946517735729005 1
0.580827126449701 1
0.702069294734974 1
0.526515467538449 1
1.1940383618839 1
1.08593795216382 1
0.486460287531626 1
1.49582510375586 1
1.31729784930595 1
0.477221007710949 1
0.481464535796262 1
1.42669383437607 1
0.781059962997795 1
0.685009028005897 1
0.861487600136683 1
1.31302383001817 1
0.828466651614712 1
1.13460132237862 1
0.961639109522943 1
1.14203200568521 1
1.02557526732272 1
0.612588929910809 1
1.27835514662121 1
0.901554075650931 1
1.43169604128106 1
0.534448584010983 1
0.859997179247829 1
1.45735845236122 1
0.896031779471782 1
0.677362662456326 1
1.17345632941891 1
0.982093347923262 1
1.0591683006521 1
1.39599344351899 1
0.810848159027706 1
0.876168450865596 1
0.99660339003329 1
1.43052978023367 1
0.818661537491373 1
1.005138547877 1
0.741180301387697 1
0.713661563204771 1
0.801403634756957 1
0.85468136988818 1
0.811431321229006 1
1.52074866420335 1
0.408257618015362 1
0.143531039632542 0
1.18756725478821 1
1.18751914802116 1
0.982082738997625 1
0.990264058140952 1
0.951090625587272 1
0.990962314827323 1
0.827212497950473 1
1.83351642472106 1
1.0876442778832 1
1.13550456306207 1
0.929059335498611 1
0.508407682167733 1
0.385250735478742 1
1.4100621933432 1
0.79744370765269 1
0.465154223581543 1
1.26402913958478 1
0.915273393524567 1
1.08804666836707 1
0.794934894098773 1
0.988405236101647 1
1.03098598113005 1
0.975460069660102 1
0.817470497685523 1
0.926061722928459 1
1.31373776413913 1
1.30759482610507 1
0.948762532206741 1
1.33616562749846 1
1.18955861453453 1
0.479958012313871 1
1.14540438143452 1
0.628608344694692 1
1.44885748903168 1
0.732565647256137 1
1.1481924536329 1
0.838783306596107 1
1.25004908622881 1
1.34376735458479 1
1.19934224620823 1
0.679340150938045 1
1.40876658989367 1
1.03137538878161 1
0.940704621879161 1
1.68897780520953 1
0.906016349542401 1
1.2448847900473 1
0.851801050193231 1
0.149819468000672 0
0.959850999936705 1
1.28018639962656 1
0.941686035684643 1
0.452374128123072 1
0.431168549833482 1
1.03719463630304 1
0.805937292021418 1
1.39280789419228 1
0.722847832077518 1
0.745359163125128 1
0.816514160457508 1
0.707373087564661 1
0.600202465097847 1
0.822654404772304 1
1.06104678000674 1
0.885004607051247 1
0.931109894518746 1
1.30141244078145 1
0.83454983811941 1
0.897549356147393 1
1.66316582315472 1
0.603863959843814 1
0.863592721274084 1
1.11213118023827 1
0.659286452659963 1
1.1517250788458 1
0.494470596214553 1
1.25699495090997 1
0.372570205247074 1
1.27259923377537 1
0.330320164218783 1
0.894949195377328 1
1.52370213661452 1
0.760056005570417 1
0.954945203162826 1
0.788058033082302 1
0.673483323750681 1
1.21160089932479 1
0.960392721071312 1
0.955797407918933 1
0.761022036085998 1
0.68848779869732 1
0.905805204088717 1
1.15416625205438 1
0.753003008669434 1
0.902954769805054 1
1.48490693175109 1
0.856008090069541 1
0.637356927279131 1
0.994388378459919 1
1.16097174444708 1
0.977314537419642 1
1.19553787173855 1
1.18714214576912 1
0.740842378465387 1
0.764055441304581 1
0.93587284806576 1
0.963085954733523 1
0.370829716042942 1
1.17031525269854 1
0.564098273212977 1
0.688698168249981 1
1.00024512881222 1
0.616370987820345 1
1.03588447655176 1
0.783633483285023 1
0.913643329518333 1
0.87941349456003 1
1.31218986337119 1
0.354530408337163 1
0.572728644962112 1
1.29799339094006 1
0.461811591394499 1
1.2169856848274 1
0.476027323668266 1
0.746458283681033 1
1.26584969746606 1
0.698320924122981 1
1.178658797675 1
0.793534249289639 1
0.842428834589276 1
0.571695513323361 1
0.469048882240993 1
0.995184480639696 1
1.1783600439065 1
0.889204314377762 1
1.0354895265892 1
1.19549301033268 1
1.09085484139456 1
1.41117613608352 1
0.849218476993775 1
0.57095378074132 1
0.339853949079301 1
0.963775408433455 1
1.21909851196026 1
0.95205267237091 1
0.840875751765134 1
1.05087997175731 1
1.06643922675066 1
1.10447070843029 1
1.17105832378901 1
0.455684565612989 1
1.1029034816308 1
0.972154310982854 1
0.215835912996061 0
0.951229167640769 1
1.09891163305396 1
1.30213651138718 1
0.537387226253036 1
0.619103531335862 1
0.622982066039406 1
1.1412522529867 1
0.709963812782398 1
1.34985172240271 1
1.33275347670596 1
1.30709530070332 1
0.877595273613345 1
0.81657959636336 1
0.989418135354241 1
1.03701789030072 1
0.764289504485758 1
0.800372593494978 1
1.0652916049879 1
1.24981574042266 1
0.443651718425674 1
0.847910077904661 1
1.13502426791923 1
0.667471738514514 1
0.676833968701937 1
1.10269843927603 1
0.947209882105297 1
0.480354009183927 1
0.499937280696465 1
0.810958143414397 1
1.08471940681236 1
0.447746239873963 1
0.725866148623765 1
1.25396998924484 1
0.764843335513059 1
1.20131150870563 1
1.43661527630095 1
1.08665739675349 1
0.918571065584322 1
0.921087858675768 1
0.484742696111514 1
0.847121918094253 1
0.996003028101794 1
1.41423646496274 1
0.802563269692853 1
0.731742270413763 1
1.15404939822728 1
0.599521890474931 1
0.580923145184297 1
1.33610208580303 1
1.20954429121612 1
0.874160751968302 1
0.761179565646209 1
0.893492947032946 1
0.748153035744289 1
0.133979243602662 0
0.686257988911767 1
0.883229923813758 1
0.81894673732274 1
1.12498979916093 1
0.684984190572734 1
-0.171588778534695 0
0.567266509137295 1
1.12529651601924 1
0.386992470288281 1
1.80909737240166 1
0.806558539287633 1
1.80252753438826 1
1.09514043029594 1
1.44816238032757 1
1.1332858458294 1
0.813618295209783 1
0.934674615242373 1
0.871509591982709 1
0.963881110771811 1
0.192334637258337 0
0.41199067251169 1
0.649393368810735 1
1.44418666758832 1
1.27293515122997 1
1.31697844480462 1
0.665729163167301 1
0.593185590601605 1
1.12943053380672 1
0.952408108475326 1
1.36796324133051 1
0.936491616212525 1
1.58117007294016 1
0.906308248418301 1
0.906544973057904 1
1.04428239530165 1
0.610020925966471 1
0.910685566492414 1
0.924672361316314 1
1.30499369471356 1
0.9534132134338 1
0.848067570341843 1
1.37305397655123 1
1.33670153874458 1
1.33856156253777 1
0.475825190334192 1
0.583759205056612 1
0.778888429227998 1
1.28017676604953 1
1.31224165218738 1
0.806244762589007 1
0.72759777898569 1
1.76678655734209 1
1.12406753074402 1
1.8018581176848 1
0.740054255744425 1
0.768875512382292 1
0.807067286135332 1
0.762545591108151 1
1.25815935392636 1
0.649087815148119 1
0.845181370850425 1
0.381570383345094 1
0.644207980180846 1
0.776583238912028 1
1.40975444173097 1
0.435079409460568 1
0.899343904927347 1
1.18953998766341 1
1.38169982502139 1
0.774265587489431 1
0.647862407493487 1
0.938249906783947 1
0.868134120159824 1
1.27542679072036 1
0.737334810102188 1
1.73339829155563 1
0.992965125940556 1
1.0702849368609 1
1.20403081313794 1
0.995966731155016 1
1.41609440492095 1
0.614050148398177 1
0.757687147195605 1
0.883333389765155 1
1.33420934457162 1
0.768021177241326 1
0.646835702588896 1
1.22717589670018 1
1.11624008240159 1
0.772937108760717 1
1.67762309956808 1
1.01543244760475 1
1.2968963929358 1
1.32092753610411 1
0.974161137871527 1
0.30829913377069 1
0.772238443688404 1
1.31707506342513 1
1.78870954085439 1
1.2408722382826 1
0.987206587018759 1
0.884835456971456 1
0.766239168402131 1
0.614981064555309 1
0.94432707128526 1
1.04114103020078 1
0.42465100399533 1
0.632752888443198 1
0.822175099071388 1
0.845641482485134 1
1.66227613325556 1
1.43826286236573 1
1.19872854819137 1
1.33704351778448 1
1.40909136015097 1
1.00242926859986 1
0.463756575225639 1
1.300761270569 1
0.794649148078318 1
1.01142143468446 1
0.602416252133468 1
0.63036269406096 1
1.0241391022747 1
1.31819651977647 1
1.24543537341862 1
0.948785508272797 1
0.893934298035038 1
0.479646509910385 1
1.21575553411069 1
0.806295982623686 1
1.10257451124795 1
1.29069620866813 1
0.592380848945421 1
0.689359000504572 1
1.20918509824104 1
0.590278952116488 1
1.03835650156125 1
0.387490354475883 1
1.1810629288817 1
0.134064530501518 1
1.92436879127126 0
1.27091583417797 1
0.915431826335533 1
1.03233442065688 1
1.10268530982987 1
0.730476588376043 1
0.0110807310608992 0
1.3392703214778 1
0.36243631659373 1
0.914676677253379 1
0.842465697381795 1
0.929304572277594 1
1.06268131379651 1
1.65470130125911 1
1.01730767097303 1
1.15046839950224 1
1.10032550805185 1
0.788839978797292 1
1.01424245715561 1
0.73888947686914 1
0.754558108682167 1
0.619448199841251 1
1.24466815607853 1
0.5047069193164 1
0.84454907470361 1
0.354397952135955 1
1.14180711495613 1
1.14989376439208 1
0.572992730935192 1
0.914408835662941 1
1.19609001854193 1
0.851638730198565 1
0.857460169041635 1
1.08537897015211 1
1.27921720800804 1
0.677797429755522 1
1.40275247766696 1
1.24712864816575 1
0.774183871336167 1
0.592672030778521 1
0.85678134657736 1
0.833315904202334 1
1.23465269717243 1
0.98088897376277 1
0.769323912741514 1
0.78699603587632 1
0.500008638046125 1
0.666608960909914 1
0.679421440258357 1
1.56391142477277 1
1.79242760220003 1
1.33667665894386 1
1.8198914318827 0
0.756537220150863 1
0.544486152695453 1
1.5811600427611 1
0.516743977840074 1
0.50554599781305 1
0.843068505187251 1
0.568492821951611 1
0.820936913456865 1
1.05307028924975 1
0.946083637931739 1
1.48993606338989 1
0.75617358028541 1
1.08115087246625 1
1.15700580087375 1
0.540555386643432 1
0.981679065864715 1
0.706723644092604 1
1.21262455955211 1
0.641901015091584 1
0.937324760024572 1
1.00480118504905 1
0.685001329404309 1
1.03423790703314 1
0.375650683504958 1
0.593615278572722 1
1.2135176457341 1
0.703914989585398 1
1.03075821229814 1
0.449108999083818 1
1.06017869651077 1
1.05633257160362 1
1.1927574621309 1
0.603088897263896 1
1.20752097727775 1
1.05438150425803 1
0.811718649769604 1
1.09359909887161 1
0.702993907643595 1
0.870852188724774 1
1.3435198898768 1
1.52582719479125 1
0.758724994060375 1
0.991391328059031 1
0.761405418865588 1
1.79354076369561 1
0.644319274262149 1
0.887569497482385 1
0.860769748676722 1
0.641833385872185 1
0.940172826845886 1
1.2705164988656 1
0.650724076438775 1
0.185857267682773 0
1.47956483234945 1
1.30290987952597 1
0.986176770437296 1
0.806175318207443 1
1.36948641127357 1
1.01061247352257 1
0.727378824207221 1
0.661052681879974 1
1.18589933913858 1
1.01669474961746 1
0.475195964610051 1
1.50036952858254 1
0.458200842383388 1
1.27964017166807 1
1.38145206374615 1
0.737997740112552 1
1.41710941897671 1
1.18060773995119 1
0.588584637057394 1
1.1848488319079 1
1.42062401709272 1
1.5953361653142 1
1.03518548290217 1
1.10316867449573 1
1.42341311585654 1
1.20873757613561 1
0.294310795881414 1
1.05829517883472 1
1.19915718071087 1
1.29153380699044 1
0.720766018998376 1
0.215621191770857 0
0.633854526130746 1
0.875224093260211 1
1.33906574790514 1
0.939769237458026 1
1.278575625073 1
0.979245501035937 1
1.21045268406939 1
0.600646707823626 1
0.644977430832271 1
0.521042668776048 1
1.10119887591198 1
1.20840522345193 1
0.876815497275682 1
0.0607880701949018 0
0.975947684812526 1
1.57175895213981 1
1.07203532946752 1
0.717887106711737 1
1.56370552023393 1
1.95331293140396 0
1.18261436128096 1
0.878930469608772 1
0.897971449062191 1
0.378837689565834 1
0.686037117307045 1
0.282884384770332 1
0.755049755285618 1
1.04551139221675 1
0.838733349628266 1
0.611779552043524 1
0.524607012685404 1
0.755306189114104 1
1.10272255607164 1
1.3527536948872 1
0.368417233523395 1
0.59514284931991 1
0.748088431384153 1
1.13992531914438 1
0.790447783623939 1
1.35157219447657 1
0.750492417342562 1
0.79074563655299 1
0.695237569088872 1
1.39801069022227 1
0.704534868490792 1
1.19591982998597 1
0.409643858342395 1
1.0569059420766 1
1.77136674938163 1
1.47181979006125 1
0.831269674375367 1
0.359044351135305 1
0.759917990538711 1
1.07419752160715 1
0.814605709693812 1
0.808992565625486 1
1.25528390901593 1
1.39043662479422 1
0.824015535888862 1
1.31388690013205 1
1.13123221171466 1
1.02736104967503 1
0.858637900978211 1
0.744773189173161 1
0.699586073390438 1
1.08556730310985 1
0.411372242458085 1
1.22094254871514 1
1.00864218051614 1
0.63049258298437 1
1.09724778431367 1
0.678353699456522 1
1.071507026645 1
1.57298136198538 1
0.553817265853267 1
0.811688489981605 1
1.217307206299 1
1.23716817366797 1
0.802031047107724 1
1.4367088904486 1
1.34028975923879 1
1.70287515128028 1
1.07337146478963 1
1.13571492852229 1
1.55806338651712 1
1.25117844410302 1
0.749677875900306 1
1.46422467420414 1
1.0538934666658 1
1.19416812685089 1
0.642498307004389 1
1.227036483488 1
0.696775393659941 1
1.63152805450832 1
0.534985018020572 1
1.30227842789833 1
0.5019854394157 1
0.310482385154536 1
0.581449967743846 1
1.38182159848836 1
0.96134392460934 1
1.07558542202671 1
0.961238015281512 1
1.04412526393277 1
0.73717036778617 1
1.15025573820805 1
0.705992634535549 1
1.23251887348523 1
1.31250069329701 1
0.757643510105717 1
0.856156712913916 1
1.13288283717523 1
1.06343975945926 1
0.673923430718421 1
0.508415789167875 1
0.699370757568998 1
0.784016309844531 1
1.20846037747681 1
1.35364444484696 1
0.820733482445048 1
0.601068807128226 1
0.367580882834931 1
0.338291538018041 1
0.834180499892397 1
1.19335969616314 1
1.05570730075181 1
0.679685866292852 1
1.40358139989822 1
0.133860100673944 0
1.24658145225094 1
1.17646554500459 1
0.685250784795017 1
0.901379632600412 1
1.47971210495981 1
0.48520615131309 1
1.11477917832188 1
1.29371910918103 1
1.31914260164487 1
0.381611462317509 1
1.1569671196193 1
1.26316195572287 1
0.890971979631541 1
1.12641406692771 1
0.714774816101415 1
0.768079959168645 1
0.166850880374114 0
0.933092465878286 1
1.00544384251363 1
0.712752255405588 1
1.25831951232865 1
1.13454816433349 1
0.479654907278798 1
0.884396259009114 1
0.859285041442791 1
1.48928944447971 1
0.533320253263385 1
0.763864989929151 1
0.771255358364934 1
1.15433718699227 1
1.38574611158718 1
1.78391827596965 1
1.03826630994457 1
1.50639332263382 1
1.20585202374791 1
1.17800198164171 1
0.883418321504773 1
1.16267725168701 1
0.619654959128549 1
0.889284751730026 1
1.22697023927032 1
1.06547511818363 1
0.884496695971552 1
0.649537999050151 1
1.19630475563186 1
0.59212601028283 1
0.886417339718932 1
0.370859431582288 1
1.11644976368762 1
1.15588597196267 1
1.15390280115235 1
1.08113116059032 1
0.944365703307571 1
0.842531448948147 1
1.22387852660138 1
1.03450387943732 1
1.0940215716163 1
0.430054273817476 1
1.41539316332259 1
1.1032885739788 1
0.639909960264108 1
1.0604358735974 1
1.26076045863237 1
1.10055883675432 1
0.893073698902739 1
0.610547424324807 1
0.629461078915288 1
0.899031303973832 1
0.983205829080339 1
1.11554075312333 1
0.96933120303423 1
0.835774116710687 1
0.788911682111065 1
0.8338152473801 1
0.380032495702926 1
0.88631187830649 1
1.43859333167886 1
0.624461956162395 1
1.13774116325552 1
1.08673149544788 1
1.53070163467682 1
0.980194962957432 1
0.983924599746388 1
1.45171145816957 1
0.883031242334805 1
1.1274454252824 1
0.599586166986601 1
1.08713545416385 1
1.09954242072462 1
1.09824253613834 1
0.312667526476874 1
1.25035497197321 1
0.615821091850668 1
0.547031718188336 1
0.737102571615902 1
0.979194857886661 1
1.23799424270616 1
0.585138580445059 1
0.916354692282394 1
0.460843737827322 1
0.928179453504631 1
0.770213438725378 1
0.704974528321613 1
0.941426939098169 1
1.40694716816079 1
0.980682149636736 1
1.00955146579388 1
0.697674546129977 1
1.22446640083802 1
1.1956216312937 1
1.45166131049175 1
0.608990592141664 1
0.750292795661752 1
0.672396346421264 1
0.796194289390486 1
0.613900249024487 1
1.28234536941551 1
0.494490772998168 1
1.09138437633717 1
0.853814489746611 1
1.1614956961048 1
1.21779893143062 1
0.191728604491236 0
0.727305513940984 1
1.26868540699828 1
0.765463060973385 1
0.798738599274677 1
1.22422347614151 1
0.645148811527916 1
1.02698197787676 1
1.14491168044213 1
0.461717970947859 1
1.10442057192566 1
1.46452446464782 1
1.33413982959432 1
0.78159060646417 1
1.09754768152148 1
0.501915439233183 1
1.07647987453891 1
0.889787633744736 1
0.711037145530543 1
1.22677188719495 1
0.867854704381778 1
0.933152456463739 1
1.0778493243709 1
1.36207883283904 1
0.9778445599711 1
1.13043971104942 1
1.07839443315879 1
0.901713939807836 1
0.766219128394001 1
1.50667439148405 1
0.917941957912407 1
0.89049337092039 1
1.05308027577598 1
0.70483338847773 1
1.36890727660869 1
1.09895375258665 1
0.746285112260884 1
0.929985240642599 1
0.678584344582121 1
0.862113388678083 1
1.03604418977987 1
0.902338528515992 1
1.42037994046161 1
1.13808984613903 1
0.691228770411314 1
1.23578298834095 1
0.85915183075059 1
0.327622366109108 1
1.22096196209562 1
1.8369271950291 0
0.951497644554457 1
1.33449823748139 1
0.803064307063974 1
1.44689219817678 1
1.10489216992857 1
0.691589126400829 1
1.32378569384457 1
1.12822136915899 1
1.25369604404613 1
0.466433570238624 1
1.62660231723476 1
0.908452218290653 1
0.760677530906267 1
0.543107900345305 1
1.42296919390941 1
0.649771058850512 1
1.00495418068854 1
0.773940652769164 1
0.648205389696334 1
1.64574932256039 1
1.85308827112297 0
0.129491508046427 0
0.848376926339748 1
1.2824528518624 1
1.30633817160962 1
0.619895328110741 1
1.03647244596017 1
1.41970844213118 1
0.936602338972354 1
1.09605457457099 1
1.50488093345291 1
1.22530733867317 1
0.750652616858067 1
1.42061592332591 1
0.760145796357455 1
0.351427640830419 1
0.723732933446867 1
1.3776174734326 1
1.09421122061174 1
0.869977070819432 1
0.390344160613349 1
0.809750769432314 1
1.06054680968135 1
1.59642659613895 1
1.01324420406077 1
1.33259210261611 1
0.876104027782658 1
0.777604364205398 1
1.33683631307392 1
1.33837440753212 1
1.00045027092798 1
1.20677105521821 1
1.27746004877956 1
0.564474063110672 1
-0.0327448073244511 0
1.40566643265512 1
1.40679643657369 1
0.582840439952897 1
0.878462884163337 1
0.518507737495556 1
0.440549223347469 1
0.596171994567031 1
1.09992299519222 1
0.826228068796298 1
1.38026313627456 1
1.00763732421536 1
1.51661352673727 1
1.50928619096377 1
0.707980867405658 1
0.689099766845564 1
1.3740099020004 1
0.990435072627884 1
0.739856089517247 1
0.762514123524433 1
0.435107172071741 1
1.02324804582116 1
1.11033788549778 1
0.913432063667417 1
0.974417590261772 1
1.04156341697187 1
1.01610252619874 1
0.547947828354372 1
0.541049764052129 1
0.236444198683356 1
0.98891517584041 1
0.907028940364323 1
0.786461380248209 1
1.33265677355484 1
1.02180424620708 1
0.64538871377027 1
0.483739091760155 1
0.71205112300446 1
1.65783563293701 1
0.664247824212712 1
1.09330383478758 1
1.24609295562744 1
1.26850770484294 1
1.19334109195135 1
0.913969970980867 1
0.446600943186793 1
1.04998208333096 1
1.64389395785647 1
1.15829643420735 1
0.534047101826311 1
1.17063311216719 1
0.785784398978179 1
1.00078586914151 1
0.999979826799317 1
0.816767669179196 1
1.11710368679213 1
0.750590761238694 1
1.55475718226518 1
1.15264768177414 1
1.14097938377598 1
0.701338347253495 1
0.596356464092171 1
0.712987360591644 1
0.800505689837391 1
0.660704064967012 1
1.53113795486643 1
0.760526577594301 1
1.35247450016931 1
0.695196809756632 1
0.795796247144029 1
0.804433520704257 1
0.362417202608438 1
0.528195857791324 1
0.883967096751249 1
0.622657404649422 1
1.71447892129564 1
0.401862035456016 1
1.33559030720372 1
0.876926572779791 1
1.24315729835815 1
1.03388997655889 1
1.43900836949056 1
0.512799938124325 1
0.726871984003031 1
0.775888939723084 1
1.22554480952419 1
1.510008747198 1
1.29099398664066 1
1.01974339403042 1
0.990430643245001 1
0.69112759620807 1
1.30859274047429 1
1.62334190664722 1
0.931270367094614 1
1.33437644949627 1
1.03674535952382 1
0.68958702471212 1
1.17721563577802 1
1.10352374343968 1
1.36420753483201 1
1.97863890879564 0
0.763209311077105 1
0.985206806260419 1
1.14182061482842 1
1.25398092558932 1
1.19928557599899 1
1.50446475016271 1
1.60278894650605 1
0.860391688320453 1
1.36623828253618 1
1.10933126530059 1
0.768709687932037 1
0.561619033795433 1
0.470450013357997 1
1.2226927013221 1
1.03884174519517 1
0.389278218972818 1
1.12766757557204 1
0.882999078710407 1
0.971337922530901 1
1.60270348320986 1
1.68764783018668 1
1.3570914298352 1
0.97368603441035 1
0.549696105892358 1
-0.300310126808986 0
0.254469185240305 1
0.59100433999851 1
0.616831887730869 1
0.451107982534654 1
0.73963097085081 1
0.853759383859057 1
0.500674294449131 1
1.34607194202532 1
0.526449946046592 1
0.657461076898849 1
1.07526800356055 1
1.02608243959799 1
1.12392524926661 1
0.698603715440869 1
1.06380496470458 1
1.21193597346064 1
1.0923080338314 1
1.10873969047465 1
1.45633514718256 1
1.28872341751743 1
0.505671069820159 1
1.2468196719742 1
0.609193875769703 1
0.785509729745341 1
0.947300954797039 1
0.704260571099175 1
0.623531193631866 1
0.478516545653449 1
0.6522358883448 1
0.361155662844278 1
0.97466691638601 1
1.38060276812722 1
1.2767423629741 1
0.207687893115993 0
0.985434322803606 1
1.1081227524369 1
0.619450963214377 1
1.19587993521082 1
0.652069504595881 1
0.387744678540734 1
0.421020998540798 1
1.00651188978415 1
0.878156568818956 1
0.145877304183699 0
0.459943438962207 1
0.730593745270855 1
0.604849710729856 1
0.803518033744389 1
1.29402882742829 1
0.778949410611287 1
0.808588360921026 1
1.40376808242926 1
0.544523259104853 1
1.09575959006722 1
0.878872868036439 1
2.0619824223825 0
0.74894458364162 1
0.909709500232436 1
0.844976734649357 1
1.5337923630561 1
0.763047055350884 1
1.24864492252301 1
1.79440252728003 1
1.15150225613969 1
0.755683827525778 1
0.892101536216953 1
1.00591031055531 1
1.13009630171219 1
0.844406706632528 1
0.797332968306497 1
1.02302472492746 1
0.81607865727139 1
1.37568740146149 1
1.1689795144432 1
1.12119958054127 1
1.10185677688238 1
1.02116898004982 1
1.16298806724989 1
1.20673454345899 1
1.24436565704791 1
0.929027858879708 1
1.19722586609712 1
0.463344886001399 1
1.09541019292103 1
0.86199394304656 1
0.82910548250739 1
0.849985805914064 1
0.972945833032807 1
0.935108624048031 1
1.12118200356142 1
0.883027055253126 1
0.42989381166379 1
0.941023834487536 1
0.598123834954749 1
1.12845917184802 1
1.01500682214606 1
0.906450019868981 1
1.1048526714865 1
1.18987199180008 1
1.20610612078699 1
1.34637644718526 1
1.03304614727404 1
1.17590171801707 1
1.09780079078858 1
0.596690313567459 1
0.687204735521607 1
1.00787090450712 1
0.610952461844372 1
1.14564150687778 1
0.615787890065771 1
0.946963691429873 1
0.95604056482633 1
1.09079821788501 1
0.854895719966273 1
0.690181237462829 1
1.01227179358761 1
0.528547116819292 1
0.75906688668985 1
1.24362125642827 1
0.880587639472764 1
0.436092910020421 1
0.376040922397797 1
0.829946312982348 1
0.882077394594509 1
0.795543083814811 1
0.574887689071135 1
1.50733950292444 1
1.9612215797237 0
0.847679835935085 1
0.733744066199826 1
0.756788882511055 1
0.686501739769586 1
1.39830204274029 1
0.88703843946302 1
0.940381794429178 1
1.29904158748024 1
1.22018148494831 1
0.643530770875053 1
1.3624036967376 1
1.27683022799536 1
0.734993325946617 1
1.0301489213232 1
0.421908220727314 1
0.475419572864116 1
1.39055152179547 1
1.15617812369376 1
0.830515735401141 1
1.28900512775435 1
1.00168754428989 1
1.19046225041325 1
1.41572919066287 1
0.678231488431199 1
1.07575936480586 1
0.369781886307515 1
0.767893202772148 1
1.13405098927462 1
0.603826050915273 1
0.704851113598046 1
0.70618972468353 1
1.57047000689196 1
0.972937543072315 1
0.846406186829441 1
0.768447165964459 1
1.10574893194158 1
1.08056838217317 1
1.07520841065126 1
1.07407718081811 1
1.25671454907922 1
1.12265871836232 1
1.14968673164469 1
0.605649351759867 1
1.09124843654039 1
0.813156041638636 1
1.30362336940405 1
0.160001078911413 0
1.14631734812371 1
1.08533694221862 1
0.609206771006733 1
1.19644312377137 1
0.95368393110917 1
1.68303367962 1
1.11034183539329 1
0.850334366977815 1
0.874485165678968 1
0.579446959996194 1
1.22124064302447 1
0.844762735426416 1
0.617743703601171 1
0.933080853259674 1
0.737912513253843 1
1.06665201331031 1
0.436136249699045 1
1.1597904450237 1
0.387848255108218 1
1.85875702376113 0
1.14761380678474 1
0.951310324766748 1
1.26433340452748 1
0.814162526498681 1
1.59328208820997 1
0.759820351858213 1
1.76090943995932 1
0.838591173158105 1
1.02730552267381 1
0.661796632317007 1
0.7722045770347 1
1.11063914518221 1
1.34926368567461 1
0.96863427438973 1
1.04206599562944 1
1.16660942600278 1
1.26833362935244 1
1.47080621590972 1
1.34843516217948 1
1.73066687424582 1
0.901901050978016 1
0.499555225789083 1
0.934368899559815 1
0.745094236366992 1
1.05783259394413 1
0.809065805483237 1
0.748460998298581 1
1.29527855181458 1
0.876882257067675 1
1.10894395669921 1
1.00512513316901 1
1.0059426581058 1
0.406799751817118 1
0.9641919312882 1
1.25753074483334 1
0.908301476194105 1
0.900344056164647 1
0.70968870073744 1
0.923617933521975 1
0.309839237155495 1
0.609820924345563 1
0.849637588584309 1
0.851816221490743 1
0.752884345439068 1
1.20962134347965 1
1.31459227605984 1
0.592098755448374 1
0.851736229512486 1
1.34481396197808 1
0.944102021642429 1
0.962490034553105 1
1.02329342158876 1
0.698426256908153 1
1.22673557866952 1
1.08467911261581 1
1.10923188476057 1
1.32111477925251 1
0.959577437790014 1
1.10317874750362 1
0.792857064868622 1
1.14522118129394 1
1.61129865659402 1
0.933817427323701 1
1.25503872620244 1
0.826805935646693 1
1.30244501210542 1
1.10836514103529 1
0.55366168642064 1
1.08322779559642 1
0.267151477715911 1
0.855794781963585 1
0.665841247118801 1
1.56455950664857 1
1.88201128344515 0
0.660792565811808 1
1.23423063721318 1
0.844068269147022 1
0.644437840124194 1
1.51905419279334 1
0.318997464314375 1
1.21055775656234 1
1.60546398809371 1
1.17117990119771 1
0.832216304126226 1
0.572819875519736 1
1.15313572609624 1
1.02587770868552 1
0.742666079200195 1
0.644417949630453 1
0.851181677114395 1
1.09548372031127 1
0.8008904238399 1
0.756346657115692 1
0.697321671227838 1
1.17860232733219 1
0.700035670796337 1
0.783210484348304 1
0.875393076870319 1
1.35241344164754 1
1.22975752778606 1
0.681962269159091 1
0.678886877530835 1
-0.11915517138995 0
1.68178351587921 1
0.553804452968235 1
1.21987057988469 1
0.768371476560119 1
0.966112182651224 1
0.78181652575345 1
1.66314106190192 1
1.0734903784176 1
0.476749039139745 1
0.695085522521154 1
0.700185257109697 1
0.784155870240484 1
1.29332650401739 1
1.7565568559408 1
1.08102197364417 1
1.3282723797226 1
1.34288127477513 1
0.825788379578273 1
0.995384254443803 1
1.09073505015422 1
0.90419624159672 1
1.79517428517812 1
0.76438657618254 1
1.52754717912507 1
1.0195199274991 1
1.7397757217974 1
0.762394890262498 1
0.744147138479286 1
0.610543562869507 1
0.640875275991144 1
1.02197492826671 1
0.764036354514074 1
0.546940105766025 1
1.41586792527281 1
0.412300218390179 1
0.743997784354041 1
1.32876777917763 1
0.902955106564016 1
0.68002705362471 1
1.1951017042471 1
0.649547556797256 1
0.781192658084391 1
1.00162061505782 1
0.492948694288073 1
1.28779611989532 1
0.528271378869112 1
1.35595356981092 1
0.741127484811826 1
0.31539131587932 1
1.124678059459 1
1.56136440673185 1
1.8396275636502 0
0.456346251990803 1
1.1264194550179 1
0.341504369337317 1
1.06391159324693 1
0.588521106497228 1
1.62442872949885 1
1.01118638504066 1
1.21938239525943 1
0.646859496425718 1
1.23474053260893 1
1.32284946141019 1
0.671586634894485 1
1.10764973271197 1
0.816347108620706 1
1.49281745256048 1
0.491790684252885 1
0.874761702835733 1
0.540724410173346 1
1.1870219669723 1
1.45509290038966 1
1.39785242097259 1
0.772650452213433 1
1.59143080982165 1
0.770908255646199 1
1.12864178256151 1
1.00849772145897 1
0.931777522883347 1
0.898305825917092 1
0.991671991028728 1
0.262239079990516 1
1.35939786128536 1
1.10020410134312 1
1.27854185077462 1
1.51383898561628 1
0.765920978328793 1
0.883081154349322 1
1.62353175456785 1
1.01070703003082 1
0.70591543116592 1
0.903949742057698 1
0.800841258157458 1
0.83292457457389 1
0.185963339566148 0
0.87551414719007 1
1.01402476963393 1
0.854693714270071 1
1.19157539233184 1
1.12634284173661 1
0.675340417618719 1
0.281023342801857 0
1.02396020224332 1
1.07934244439964 1
0.655586108603762 1
0.602541958823475 1
0.844941336360984 1
1.02044632592213 1
1.60599048447786 1
1.03897572912169 1
1.29190723896821 1
1.06309900061362 1
1.03679101149061 1
0.618876074181533 1
1.10606736656029 1
1.04411442314568 1
1.06453113085584 1
1.18202274947554 1
0.93473282911201 1
1.25436968878651 1
0.760011517554193 1
1.26797938815921 1
1.48824155221537 1
0.869514908707959 1
1.66114576676926 1
0.809734600810208 1
0.648304728175527 1
0.992071428217108 1
0.493447252000459 1
1.02901714809952 1
1.00495314436618 1
1.31524741712082 1
0.481169388020993 1
0.917229022117198 1
1.01181000976951 1
0.919397396628708 1
0.621895486403022 1
0.473863517582885 1
0.763573627315322 1
1.92672722731786 0
1.21198455451265 1
0.76691531532763 1
0.462789778140519 1
0.770739732167989 1
0.951405796179856 1
1.22149306536409 1
0.865641108639999 1
0.376326673287273 1
0.426773075785958 1
1.30399583735253 1
0.634697371162826 1
1.33906918301003 1
1.30357199999487 1
1.321910759741 1
1.3152343837973 1
1.13688544159469 1
1.02723679439936 1
0.577300157591283 1
1.32298988808703 1
1.18261453502254 1
1.2400615077001 1
1.02111858879742 1
0.530436140496278 1
0.798770469800539 1
0.860259813835539 1
0.760403037122244 1
0.764724757586603 1
0.77877025868781 1
1.17118854084132 1
1.67629830033207 1
0.755032185802718 1
0.622665219597271 1
0.933271855512882 1
0.593946606524342 1
0.623951500731632 1
1.1284022341996 1
0.690377531523831 1
1.01047815062377 1
1.5559395304193 1
1.67196114948667 1
1.10290545336946 1
1.03944462689628 1
0.940424227624369 1
0.867638682173736 1
1.14104568056542 1
0.996588013251469 1
1.47615138367874 1
1.23102599500359 1
1.42978542975705 1
1.42438025531957 1
1.10070960965154 1
0.980224834216132 1
0.744870179970588 1
0.789367976704471 1
1.08983698669919 1
1.60960249727998 1
1.33718345378969 1
0.641160922622942 1
0.937776487501576 1
0.764185168446761 1
0.975852176935372 1
1.27679365013912 1
1.61575545758533 1
1.08136187883104 1
1.61138412824497 1
0.941929382023551 1
0.436049562259605 1
0.66941021605582 1
0.697207594588072 1
0.863345863918953 1
1.85861742506059 0
0.761109488644 1
0.177301585466888 1
1.22347414994759 1
0.796615764797977 1
2.14031588267088 0
0.294870089442644 1
1.07545949066615 1
0.940144804504908 1
0.874998108523992 1
0.934711110023224 1
0.950465548709545 1
1.17984775988634 1
1.20115925208034 1
0.811821590212796 1
0.122747306400947 0
1.05055197922705 1
0.477176812915829 1
1.08782797822166 1
1.42021583222462 1
1.18277110674318 1
1.13946471414615 1
0.670071047520806 1
0.836197020437797 1
1.28773008466171 1
0.588031446443682 1
0.328276819524654 1
0.417324923598714 1
0.930374130962989 1
1.2695587145735 1
0.638433922299446 1
0.882633472599549 1
0.792837344974257 1
1.29004931413186 1
0.796367787974401 1
1.06310608807971 1
1.00808976216041 1
1.11498952313269 1
1.14121787960997 1
0.999264758296289 1
0.470651562872365 1
1.2308304112168 1
1.34363783560161 1
0.962315676668568 1
1.23471568049479 1
0.705266135351719 1
0.599253025306532 1
0.883446799073921 1
0.697914398000836 1
0.891992378225907 1
1.20078359462965 1
1.11821543205101 1
1.01199013402502 1
0.840552311232389 1
0.553948447355651 1
1.02654894297752 1
1.2131759322583 1
1.29658034489234 1
1.08097323030684 1
1.03079940119776 1
0.732947293804599 1
1.51711122724585 1
0.994240423017441 1
1.28493665078361 1
1.04223645283575 1
0.747042282860897 1
0.656432406809692 1
1.45977513421916 1
0.945754448374613 1
1.02783792879636 1
1.41724446360535 1
0.756934045734797 1
1.15607474824576 1
0.885482251959261 1
0.929884701189341 1
1.09005139800296 1
0.961542224390185 1
0.418571415581962 1
0.991469228973347 1
1.06731503552579 1
0.862570117522163 1
0.733750673523282 1
0.733005629343402 1
0.675038467769774 1
1.38162267114999 1
0.560339910893624 1
0.893584958126645 1
0.688182382826598 1
1.09134176108834 1
1.07105732707714 1
1.1793983325935 1
0.426166095044652 1
0.591677009472355 1
0.768730891345952 1
1.21999442790735 1
1.58516480189273 1
0.414140666251584 1
0.697868213265451 1
0.976817452981231 1
0.591151114877787 1
0.824601485650836 1
0.819018259892796 1
1.59070336808713 1
1.32203084910925 1
0.855467717962528 1
0.526396737905931 1
1.20956659752644 1
1.05099418636556 1
0.584254365244554 1
0.839666018337865 1
0.864878899924291 1
0.287668764883238 1
1.72876596137338 1
1.2449901530471 1
1.17937742680546 1
0.935955277317803 1
0.957667263653821 1
1.32943607173539 1
1.07524808392728 1
1.35641683704452 1
1.08216487869527 1
1.27207827638019 1
0.449841673444452 1
0.826705824071583 1
0.744417487624163 1
0.80156811142508 1
0.941089137599784 1
1.84309394293154 0
1.02106170490179 1
0.689958829018501 1
0.541258660821763 1
0.906832858160781 1
0.977225676336881 1
0.78278228380544 1
0.843494433241044 1
1.15184700880415 1
0.586325214235871 1
1.24371399623785 1
0.737794058390184 1
1.35617301496076 1
0.944158230198441 1
0.444422322562829 1
0.43009564600381 1
0.928706795794995 1
1.30538165083539 1
1.00943230185363 1
0.779287747582714 1
0.308736138757847 1
0.864114181814659 1
0.500668418027255 1
1.16278888255774 1
0.548435717388033 1
1.35333227543878 1
1.23653315074202 1
0.815397749661166 1
1.03490111208241 1
1.28258097828686 1
0.514529901975579 1
1.38786320685106 1
1.05335487458253 1
0.974748617097696 1
1.31147325078912 1
1.06671369335517 1
1.00530455936299 1
0.719123481333878 1
1.73236598957027 1
0.964040668375978 1
1.08074650752643 1
1.43895527131768 1
1.22522560444603 1
1.36986552243351 1
1.47714098793702 1
1.05524836478675 1
0.448519110170992 1
1.32981785431593 1
1.26635661897977 1
0.615018786204353 1
0.577466355330606 1
0.544796110496996 1
0.591160412354606 1
1.8993105652303 0
1.022620773064 1
0.837234559378561 1
0.74106733543183 1
1.67508894043365 1
1.08886762127704 1
1.28623008686501 1
0.841684952894098 1
1.69109802185291 1
1.05191851946981 1
1.27128132384963 1
0.217675757272645 0
1.11220379394763 1
0.553684843447233 1
0.253684896507584 1
0.688768565243016 1
2.0439348817979 0
0.306514457747088 1
0.857785633720405 1
1.42110921987423 1
1.29242234383011 1
1.22119688793439 1
0.680373574576891 1
0.658354867133786 1
1.63009108207748 1
0.486664492427208 1
0.373637139703876 1
1.09787842901761 1
0.838663521187419 1
0.361612666382097 1
0.403027738945355 1
0.935560074021383 1
0.936900436917479 1
1.06686296257122 1
0.419000037303577 1
0.885272048405521 1
1.23594706749453 1
1.0110687849922 1
0.554680580996824 1
0.848840969628068 1
1.05320721121458 1
1.65076646067496 1
0.457053707528629 1
0.0731744630452955 0
0.988482590813823 1
0.360292482327693 1
0.440001469769928 1
1.06438325899129 1
0.926705814029846 1
0.774175497364241 1
1.59949686981629 1
0.408523075738156 1
0.589132660664027 1
1.02990195040027 1
1.43435791144765 1
0.476832839876633 1
1.26184503320212 1
0.724701863440937 1
0.74721638597863 1
0.971339185016576 1
0.466315741478711 1
0.901744320158616 1
1.44699699072911 1
0.592283064999508 1
0.985778191074695 1
0.993144471638908 1
0.742702208521705 1
1.00188138853172 1
0.891773238203584 1
0.918646419505751 1
0.524840364614962 1
0.782566333012491 1
0.59993523083519 1
1.03592647416836 1
1.150976492816 1
0.653053407025385 1
0.82084802414173 1
0.554268501760016 1
0.767649402925761 1
0.491867221555168 1
0.859881947428222 1
0.854739380985011 1
0.480055145773831 1
0.676373491238511 1
1.40428029928402 1
0.356909647760584 1
0.508120040412472 1
0.848207338295384 1
0.978290823271088 1
1.42378313991929 1
0.97135139713908 1
1.72880629785252 1
0.943236393260324 1
1.40541812845979 1
0.369163909209848 1
0.997025475472694 1
0.99588029339946 1
1.00429174347692 1
1.1631497356649 1
1.23709232750807 1
0.758527713479546 1
0.893902407354332 1
0.703091092403882 1
1.37383039884134 1
1.03076349562678 1
1.25487821043027 1
1.43304046892781 1
0.716824920813873 1
1.24689778590885 1
1.17674980288951 1
0.907548482013996 1
0.637871895078574 1
1.27616158691143 1
0.0807977033535139 0
1.29073156430931 1
0.925449018603377 1
0.953959877763366 1
1.00383220428217 1
1.61956657025521 1
0.686494555543957 1
0.499545079584986 1
0.906280743624162 1
0.73552220647788 1
0.882026370220628 1
1.41916631416547 1
1.3387512872727 1
1.14072885315844 1
0.910697584681141 1
0.983084917078101 1
0.971773833385816 1
1.14445043599218 1
1.84352032076587 1
0.692979567870177 1
0.622216133312889 1
0.514470554877 1
1.13544839609655 1
1.04627732107102 1
1.48173541851321 1
1.31797490047175 1
0.701424063866958 1
0.925224295819931 1
1.37416241105782 1
0.520250999981635 1
2.14270558108284 0
1.42498589298912 1
1.10431837607917 1
0.890493127824108 1
1.44834731249492 1
0.581986968443226 1
0.500141801139748 1
0.895146547948117 1
1.32728900141805 1
0.440221413222107 1
0.965635826519481 1
0.713950324578671 1
0.982263103287515 1
0.68715098753566 1
1.13024262281955 1
0.974027237050586 1
0.92228969783094 1
1.38429927123622 1
0.573349862749162 1
1.41729899689704 1
0.590833012841051 1
0.861014425388711 1
1.03952075820929 1
0.942634780595876 1
0.372540956293855 1
1.19571814150638 1
1.22088925080981 1
0.792073929535535 1
1.44193901633714 1
0.871493917353396 1
0.752959176607732 1
0.421124562874143 1
1.2875523128273 1
0.691847882955835 1
0.898501784232939 1
0.61441784308836 1
0.926089366521762 1
1.05729680969632 1
0.904724041829829 1
0.492545636188196 1
1.03826691994163 1
0.793521229202559 1
0.536277748189328 1
1.14439833788256 1
1.29418933826102 1
1.35591288422141 1
0.99898975062194 1
1.19772360463424 1
0.613900047056414 1
1.62631661966972 1
1.03916051404138 1
0.73980935351058 1
1.22448356652075 1
0.799194146003911 1
0.706998670641094 1
1.27500689514525 1
0.679189873954841 1
0.864610330962359 1
0.783173361862617 1
1.21497696638902 1
1.03397306535123 1
1.03400767935615 1
0.610804585999166 1
0.258927419873044 1
0.972041352563863 1
1.324677247414 1
1.58369365494831 1
1.19562954590896 1
0.902882622323558 1
0.612517553393191 1
0.77814973919026 1
1.06129593166453 1
0.642036362735132 1
0.871240946689684 1
1.45794883999403 1
0.926006761655897 1
1.15052901990113 1
1.15388053987729 1
0.817960057497858 1
1.30293214334578 1
0.720513241181085 1
1.12535846439737 1
0.666593848289847 1
0.989821254140237 1
0.970398086639439 1
0.591278913320918 1
1.22008731673388 1
0.803539370538573 1
0.77956331519304 1
1.23631564701202 1
1.29016926710057 1
1.17509474261842 1
1.0391371645262 1
1.69427940306631 1
1.2931186081552 1
0.803945789322122 1
0.901471492808168 1
1.4260380527714 1
0.505779880784109 1
1.43430634671658 1
1.03868680053197 1
0.847129365783475 1
0.664933508839503 1
1.16449700170183 1
0.538844233170043 1
1.6756639386296 1
1.13016569427692 1
0.620857197402323 1
0.949912559156826 1
1.70938632582206 1
1.22722821427334 1
0.659348402253548 1
0.552984811180439 1
1.17633370030396 1
0.63972565339572 1
1.19744560972885 1
0.899188535814729 1
0.79011930475723 1
1.12135348919607 1
1.16896418232257 1
1.54941223643553 1
1.0444237363308 1
1.13000001378827 1
0.96224234622167 1
1.77538307479919 1
0.323530544841995 1
0.751723516941559 1
1.33770490668733 1
1.19049993551528 1
1.51541761733071 1
0.870681248169411 1
0.962578839692093 1
1.22452983287128 1
0.740185065092992 1
0.737113578219619 1
1.6451068437796 1
1.07279062288865 1
1.17029236556431 1
0.49991569281781 1
0.855682192491656 1
1.43837383592065 1
0.411169693387453 1
0.38354120831285 1
0.811151133452296 1
1.28241839523744 1
1.630566961961 1
0.845579502573662 1
1.04174826971584 1
1.18445250830716 1
0.922075395730509 1
1.29992077069886 1
1.23971682531531 1
1.10294638386513 1
1.00384708349164 1
1.65442974567929 1
0.439298087160639 1
1.20854871866026 1
0.456084268313066 1
0.947403541988806 1
1.44643711331175 1
0.52327241917932 1
0.837254481859952 1
0.692620569713923 1
0.975987395242567 1
1.01759950311289 1
0.98575809507371 1
1.29154159064423 1
1.1284056559175 1
1.05728101347592 1
0.258639571976382 1
1.24842919752104 1
0.501533825119637 1
1.27710094624061 1
0.786930209916296 1
1.07502144152488 1
0.725533613909818 1
1.25411977542308 1
2.18965473756664 0
1.24079367934447 1
1.05550518596353 1
1.48191337531598 1
1.07420522549616 1
0.698379421437567 1
1.28178420135514 1
1.13237851121434 1
1.59524467392105 1
1.03172433294137 1
1.31484059301534 1
0.971314278971616 1
0.556945652152484 1
0.570235660024914 1
1.21015848678962 1
0.530416243234091 1
1.65627647115145 1
0.935979125474038 1
0.970092404640931 1
0.584740346072239 1
1.37911559516887 1
0.82804085025244 1
0.452216845022966 1
0.583617746104481 1
1.04662770615172 1
0.879427626167891 1
0.983322562010975 1
0.746964370552341 1
1.27712165061075 1
1.20753997078753 1
0.795136657424942 1
1.05853366720378 1
1.08049722881929 1
0.885864435534436 1
1.36874718532222 1
0.878062671469216 1
1.20024674721527 1
0.966616922682748 1
0.961364817311221 1
0.55046585370524 1
0.799968269241747 1
0.95227043919913 1
0.959450646611489 1
0.617743484759659 1
0.998641052208167 1
1.23592007298242 1
0.663540903561642 1
0.907069649467836 1
0.519294046929112 1
1.18536333548545 1
0.698551193665632 1
1.7161860829437 1
0.989703260981303 1
0.692224614668298 1
1.27006571554521 1
0.669673097109421 1
1.1637242045529 1
0.523295629272101 1
1.38572642522572 1
0.494596956753423 1
0.909536020463067 1
0.594397140032581 1
0.860240325142251 1
0.538376752295538 1
1.26783913529186 1
1.23073923182869 1
0.698888576616846 1
1.5493654835628 1
1.18053816525384 1
0.937147837200739 1
0.775770018136294 1
1.24043505081105 1
1.15506758816842 1
1.077321310091 1
0.922146222871919 1
0.725455485024854 1
1.32705298647419 1
0.815564377715461 1
0.914942834148912 1
0.738576659101486 1
0.453097715374243 1
0.890197707038039 1
0.848473857602917 1
1.18964877833958 1
0.785336320995072 1
1.26787463066674 1
1.13074770173936 1
1.10686706474569 1
1.01152082132839 1
1.17442870278807 1
1.62910193780851 1
0.0055053195356503 0
0.57862850150255 1
1.3513071618793 1
0.86965015807036 1
1.17135421751162 1
1.22032502975916 1
1.36164505163938 1
0.485092036422856 1
1.20596551119305 1
1.36669022930972 1
1.25194850243054 1
0.247947633594569 0
0.921172028494225 1
1.28833921178617 1
1.13943517697664 1
1.13514035366741 1
0.754538095309073 1
1.21310745724044 1
0.318082184341158 1
0.873470631910412 1
1.46600353717845 1
1.65843357692645 1
0.51221973191759 1
1.02983943157467 1
1.18926309925204 1
1.52457933814255 1
0.829051777394415 1
0.923962640865562 1
0.798246544619545 1
1.29916064915157 1
0.912318093337763 1
0.927412023415335 1
0.82591779088903 1
1.15254218050056 1
0.392404939064973 1
1.20192122162094 1
0.996132092476294 1
1.23059751158407 1
0.948910559173249 1
0.502118133337361 1
0.718223306594877 1
0.778117872239346 1
1.16461282448848 1
0.962450905477031 1
0.793367423636711 1
1.11578516819631 1
1.05921522852973 1
0.979180142107696 1
0.853620807726895 1
0.948088737599786 1
0.650357475220392 1
0.382625756348112 1
0.846042893375592 1
1.79416383668273 1
0.912748112066033 1
0.7694653606743 1
0.267689920343966 1
0.475629273225608 1
0.607730838493747 1
1.01394173580307 1
1.0238113383947 1
1.15765478856296 1
1.28015240810447 1
0.586523468307901 1
0.651881288503305 1
1.27783652604068 1
0.735345815933515 1
1.0215398033593 1
1.52797216533551 1
0.573408048706306 1
0.443396887533809 1
1.45980350215885 1
1.43502309661803 1
0.855764590176127 1
1.09151045276629 1
0.838018475868547 1
1.37828658987723 1
1.11533513896354 1
0.961901846255871 1
0.935839941663233 1
0.790928057736746 1
0.605995452697379 1
1.10002629713762 1
1.00174191472799 1
0.832137594185447 1
0.953004526335161 1
1.1902881004061 1
0.994175631403151 1
0.875259331947506 1
1.03998327614481 1
0.489580233419775 1
0.765904236256464 1
0.718729752314969 1
0.943354852876761 1
0.670779436261412 1
0.880393718419177 1
1.19291627542111 1
1.22046878293745 1
0.992751006601949 1
0.835354891186399 1
1.37248693228893 1
1.22876460787618 1
0.74653591020534 1
0.792539160932109 1
0.980122310253484 1
1.13968126054353 1
1.15828737698929 1
0.462422797428323 1
1.32092238558111 1
1.19996850002543 1
0.587687626472759 1
0.719792630673264 1
0.777869358538801 1
0.961167939117391 1
1.20869638686761 1
1.17104285654979 1
1.04924362953826 1
1.13226594585485 1
0.950831304367368 1
0.635270081822226 1
1.01625661701912 1
1.45183981180131 1
0.689989954889174 1
1.24369771666309 1
0.727988237928372 1
0.687141461333873 1
1.07113503057777 1
0.786264809640351 1
0.898145873078188 1
1.21690118007479 1
0.941254279340933 1
0.850536910985422 1
0.617240512561178 1
0.817246160783109 1
1.00288244562711 1
0.827367780991847 1
0.630322587348311 1
1.42992118427669 1
0.991287299930822 1
0.652863652724764 1
0.735616058304664 1
1.00762927835171 1
0.443003485590538 1
0.830506254324478 1
0.877001861019245 1
1.29636888105864 1
0.481603743101855 1
1.29117753174344 1
0.845749741919516 1
0.665656964576346 1
1.29086358158684 1
0.82464150905927 1
0.372315728228531 1
0.672579282563494 1
0.867456172200138 1
1.09270970633141 1
1.32687025605876 1
0.694363947205601 1
0.547720007598632 1
0.773219285624707 1
0.465773444886022 1
0.900914610718774 1
0.919465216466982 1
1.31548198549067 1
0.833473474076933 1
0.872372100202136 1
0.898032300082022 1
1.05136949888259 1
1.04893985487761 1
1.11590503309963 1
1.37122792169082 1
0.263754740395255 0
0.39534152574735 1
0.677359462582216 1
1.47185334539585 1
0.767826712545945 1
1.2401452041436 1
0.561941071290366 1
0.874392166406201 1
0.943445534418809 1
1.38884620904221 1
0.295739383254156 1
0.584327659071071 1
1.59823102720563 1
1.28342923989153 1
1.2921924044799 1
0.900676690330834 1
0.551097443941017 1
1.25677989852054 1
1.2233082767395 1
0.737020439001798 1
1.06101869122861 1
0.808218833314457 1
0.902597357019143 1
0.866460056720373 1
0.565779007520812 1
0.961986207983929 1
1.51176909920826 1
1.10248682234498 1
0.529816487392815 1
0.969203471323991 1
1.43880986929207 1
0.669131166518872 1
1.16468379247201 1
1.09884099726919 1
0.907047092211686 1
0.798217211206383 1
0.861427703471302 1
0.653624257984863 1
0.520000135163692 1
0.378343324307566 1
1.00735426194527 1
1.14017193251263 1
0.150053017073591 1
0.723496177500777 1
0.410908264597643 1
1.45369755305126 1
0.694889110292495 1
1.2942416953316 1
0.810423812620147 1
0.834172761011355 1
0.826415033068899 1
1.04990311459169 1
1.6161012825625 1
0.991370527157755 1
0.886012306550833 1
0.673537364759724 1
1.60101021614281 1
0.625887080774633 1
1.37873551282946 1
1.02235546867776 1
0.683621305233918 1
1.08249109588781 1
0.629229815350213 1
1.52382375653934 1
1.11887912484289 1
0.964724956191249 1
0.855778737860668 1
1.21437720176968 1
1.17707882010448 1
0.487033523510394 1
0.474416120352333 1
0.963570400378468 1
0.732520342815592 1
0.920241455880457 1
1.14530067187426 1
0.192211100117812 1
0.804146670227684 1
1.7335855180436 1
0.762897521316268 1
1.00145094938526 1
1.22008867327252 1
1.21219301615061 1
1.16552549814783 1
0.66993550320079 1
0.894223194532206 1
1.03822185233716 1
1.36049487302021 1
0.937769712731172 1
2.08322636354289 0
1.06693478725458 1
0.606612344089731 1
0.729020316489313 1
0.533243372569388 1
0.712557764874148 1
0.832844562917772 1
0.583153955039489 1
1.23875990267407 1
0.940071369832589 1
1.52228465132685 1
1.13344453618083 1
0.696035472400652 1
1.06306715693698 1
0.860901172951684 1
0.629916714292772 1
0.831640834468099 1
1.41513358590259 1
0.851295485547668 1
1.12047353214605 1
1.29114666160095 1
1.37829224902658 1
1.13744768256397 1
0.607290740269983 1
0.861318546901847 1
1.40654066459213 1
0.691357759901211 1
0.964009792658171 1
1.54775116253624 1
1.13540201291064 1
0.498968194178859 1
1.02201579264909 1
0.522351921595424 1
0.970935360615247 1
1.00582634336506 1
0.391596942809632 1
0.934775490391386 1
1.35894506209209 1
1.25772108247089 1
0.790795968846411 1
0.96452286282278 1
0.976989987263043 1
0.738477948957724 1
0.968914651346391 1
0.776356364814247 1
1.01524693307582 1
0.387785885876732 1
0.760322482093202 1
0.853025237088416 1
0.966289732427946 1
1.0046944832587 1
1.14426085874179 1
1.39994829008535 1
0.97507294526163 1
0.830283283054021 1
0.965375288274365 1
0.908406025626203 1
1.16500049556999 1
0.612858278926676 1
0.468545793028058 1
0.594653220674108 1
0.517107398103335 1
1.17569173628745 1
0.753517544123282 1
1.08586699483047 1
1.09404551446792 1
1.12845395008191 1
0.606695908664031 1
1.2715268758042 1
0.901247120716298 1
0.574553859484826 1
0.679667560246419 1
1.29319318212508 1
1.35505179580836 1
0.673630152904993 1
1.6490695398134 1
1.15042486945115 1
1.18080858341369 1
0.791349078597579 1
1.13223817115638 1
0.800504538982262 1
1.04355512656202 1
0.943425939199837 1
0.661326673323158 1
1.34191553175604 1
1.22946820052106 1
0.80775931873504 1
1.0721510247749 1
0.897509394622801 1
0.687815324690967 1
0.428154108700775 1
1.36183815894282 1
0.729342472464679 1
1.1926660870268 1
0.5896959986386 1
0.46504487956971 1
0.679285508312052 1
1.07852756596274 1
1.0449029612778 1
0.672479463465219 1
1.27970366565904 1
1.53426533082276 1
1.50720465568192 1
0.518479481024431 1
1.01408094302936 1
1.23134456490556 1
0.710684530103217 1
0.979933739042059 1
0.749206205579819 1
0.686761662974817 1
1.24023151894981 1
0.448600775208807 1
1.3259125512673 1
0.282389290982559 0
1.05150220576292 1
0.715098247599161 1
0.667958796512384 1
0.699045422598428 1
1.41661250994346 1
0.914537220213293 1
1.1184918770157 1
1.14891090062566 1
0.460905610871995 1
0.936674327009797 1
0.772206406357983 1
0.732480528199518 1
0.971551339001615 1
0.962141519000496 1
1.1497850936778 1
0.651763064483532 1
1.1643461836376 1
0.285362649784503 1
0.935931755517058 1
1.11761095881298 1
0.972842974442136 1
0.819402997888177 1
1.7959715174339 1
1.00611119303065 1
0.867986023807236 1
0.541205825748048 1
1.36882793768887 1
1.06823188758515 1
1.0109401902477 1
0.917372842687466 1
1.00067418431729 1
0.964922052829885 1
0.987739022529906 1
1.45791238958729 1
0.832043176972377 1
1.26451355785162 1
1.61558215926524 1
0.884398928924796 1
1.2347601408115 1
0.994234444535306 1
0.904758799752822 1
1.23500250445249 1
0.370310156916619 1
0.357615197595519 1
0.799292151552459 1
0.97825596667013 1
0.615822986240845 1
0.377566379882305 1
1.42472368540139 1
0.517838485421307 1
0.773006545069741 1
0.893586595681231 1
1.92912942181818 0
0.852850313324789 1
0.589377503604741 1
0.793308576216722 1
0.77897323135095 1
0.861267579457168 1
0.74776914336137 1
1.1678289945682 1
0.491291266250691 1
1.45986461109954 1
1.03569175742491 1
0.456680069438967 1
0.784620331421155 1
1.73680842406887 1
0.915362760097066 1
0.576870190106481 1
0.648912250292884 1
1.08838244218267 1
0.552706907448695 1
0.318285209864276 1
0.443334630686857 1
0.982409333211324 1
1.24450148004673 1
1.02705566146369 1
0.281036182562209 1
1.37514945080927 1
0.635948881506023 1
1.15207829094599 1
1.25140124033105 1
0.510051466933339 1
1.11105929884833 1
1.53399711169547 1
1.32770871901386 1
0.517675551964177 1
0.802934108008144 1
1.2097947182246 1
1.27035192318767 1
0.451777929098055 1
0.871112094812616 1
0.665724809247785 1
0.628509245543053 1
1.1445757036454 1
1.16199329513701 1
0.836535501163676 1
0.599000338841146 1
1.27343586133362 1
1.28954062345016 1
1.02215550137925 1
0.638990957180044 1
0.850623867779254 1
0.925642899041893 1
0.897557730726872 1
0.714963000804092 1
1.14539942988081 1
-0.0897305830884015 0
1.83677690413455 1
0.938877302857357 1
0.938171923576276 1
1.13893085172724 1
1.25689761498349 1
1.12578845054909 1
1.77178305796993 0
1.14608178485275 1
0.742199542016386 1
1.21189625048689 1
1.4740341212651 1
0.452730296553408 1
0.513081901686973 1
1.17581430009099 1
1.50858506139387 1
1.38324304132324 1
0.770669187100397 1
1.02602842324457 1
0.823890084463027 1
1.29079884839605 1
0.774830071451865 1
1.19589691403734 1
0.989314683799631 1
0.709319451069065 1
0.558913953011773 1
0.71964556950496 1
1.27351546199912 1
0.690427219394163 1
0.398157641709411 1
0.657422234056331 1
0.92478361470588 1
0.751861144862433 1
0.577747994840391 1
1.25958168521974 1
1.16890659261851 1
1.63012515430691 1
0.900857301237777 1
0.715865518004596 1
0.869537494932665 1
0.870914430887485 1
0.921586359249393 1
1.08814478362773 1
0.926737832660234 1
0.859952634837385 1
1.20203258533635 1
0.989482502031458 1
0.521225700900414 1
1.61770526761911 1
1.04220343948035 1
0.909144333965886 1
1.11308738152971 1
1.14820906359977 1
0.80567636188791 1
1.07716846371299 1
0.916756973822373 1
1.00680332799771 1
1.47183588003931 1
1.80664847404713 1
0.639138681824261 1
0.320121173937453 1
1.08108022399678 1
0.99597145677451 1
0.54673159682478 1
0.960044348029728 1
0.718433654988372 1
1.23285271237021 1
1.05095855621947 1
0.635645650615332 1
0.695738051524513 1
1.04413537757931 1
0.73414646945742 1
1.34808271738078 1
0.381472467391843 1
0.685898742322778 1
1.29895429071675 1
0.824010346830071 1
1.04113358180795 1
0.439427910734117 1
1.21739728449328 1
1.08090640421575 1
1.67097622328266 1
1.06828829385131 1
0.662364179539289 1
2.19528559280286 0
0.973032050712652 1
0.0385685233077443 0
1.42642042239624 1
1.21963629831415 1
0.802814172154328 1
1.32404520562993 1
0.615375115369565 1
1.23539639392439 1
0.738483338017233 1
0.659772981757929 1
1.15626810731918 1
1.20870268184679 1
1.20008601948638 1
0.78227797754687 1
0.779858341889734 1
0.596451556342337 1
0.694582390367359 1
1.00737079229835 1
1.19989634568739 1
0.83036649118306 1
0.837823410743351 1
0.728421054930626 1
1.08559144585861 1
0.598525114695933 1
1.18588280960539 1
1.139165707206 1
0.99278037315121 1
0.655095786792727 1
0.866529741918698 1
1.06363058643381 1
0.801341762039445 1
0.639724082446679 1
1.01430885774817 1
1.1490098033773 1
0.787235979760701 1
1.47882774125652 1
-0.0196055029269729 1
1.12189294293107 1
1.22803589938914 1
0.722443997605944 1
0.753742289376524 1
0.979223460552806 1
1.64451965569699 1
0.504119775070814 1
0.999076399059874 1
1.08780751441153 1
0.0890318324926932 0
0.817327246761578 1
0.861252264911774 1
1.15896320521917 1
0.628562779707265 1
1.41356872644689 1
0.746600870650969 1
0.872929659312335 1
1.27294004837798 1
1.22508132694059 1
0.85388577117592 1
0.590714138884005 1
0.447787629697092 1
0.726260782236747 1
1.10154346600753 1
0.706347906490595 1
1.24270601959675 1
1.87823939020663 0
0.779885761939312 1
0.648266019705064 1
0.952082335730031 1
0.852013260336495 1
0.531956864150698 1
0.84310369346424 1
1.16258012918815 1
0.782462772326633 1
0.480768047557771 1
0.892284317461315 1
2.3007084211493 0
1.02297613884655 1
0.896661447220277 1
0.64812584557442 1
1.20448129410585 1
1.03809758795495 1
1.40225048104205 1
1.12382288528976 1
0.483215039117158 1
0.584488244640836 1
0.790993785787238 1
0.982868933307236 1
0.83214382545848 1
1.24754972508658 1
0.874834898330352 1
1.44067854419862 1
0.619686506595584 1
0.989095161852786 1
0.973771915474337 1
0.787062141604379 1
1.29443915269575 1
0.909764229882537 1
1.33165242738396 1
1.33044731738899 1
1.0134712649958 1
0.932060706750878 1
1.38143898403754 1
1.12688089409463 1
1.21105521689836 1
0.637936681725822 1
0.51927048008882 1
0.539732629103151 1
1.3194325618928 1
0.647861629164073 1
0.235145246361319 1
1.21599965657578 1
1.02506997401719 1
1.39633993015876 1
0.810110509070927 1
0.833440598058156 1
1.28374528044163 1
1.18304351577988 1
0.790625714975225 1
1.11349074190039 1
0.984226247338997 1
1.28624499376829 1
0.730894610716341 1
1.20997771048863 1
0.866913365649663 1
1.02600131419183 1
0.0769844262172706 0
1.17352003252456 1
0.764490054073552 1
1.10835156311625 1
1.01739148232359 1
0.776387012005039 1
0.802592191003404 1
1.30096914318079 1
0.855575373124196 1
1.67921319674835 1
1.1710611899134 1
0.709832198250395 1
0.596591398513876 1
0.826716880063979 1
0.83275011323862 1
0.963184042834473 1
1.38626118672547 1
1.5149038746222 1
1.28525640661857 1
0.699871683324361 1
1.09963129782932 1
0.779217798652176 1
0.839964108436503 1
0.7853775910293 1
0.93297571945809 1
0.966948670590956 1
0.814220957459147 1
0.857493837305462 1
1.34102331644997 1
1.00911551965004 1
0.521881978169202 1
0.798191767772135 1
0.517935539907844 1
1.21452874618564 1
1.07331188122324 1
0.939567922849571 1
1.15436218298518 1
0.772295097539842 1
0.602360058000345 1
0.568685096972068 1
0.886396204143823 1
1.08932469998151 1
1.08611213227298 1
0.57612735015111 1
0.909559706633712 1
0.728196616734658 1
0.82564723703901 1
0.562290296738114 1
0.641360951588807 1
0.924457556321668 1
0.75321802184713 1
1.15793741428493 1
0.664489024231666 1
0.984801004609583 1
0.810522681121183 1
0.675543643909565 1
1.18130103660472 1
1.1175621575249 1
1.13059299191734 1
0.282638969865569 1
1.52785151118238 1
1.39888668612242 1
1.38159631666249 1
0.820651372973349 1
0.995656957436412 1
0.996789964513353 1
0.83231690096408 1
1.03851406746937 1
0.680993666485584 1
0.723598123352699 1
1.11328578329178 1
1.29422981021662 1
0.527609936303847 1
0.57264952113152 1
1.4295970946441 1
1.5830993073679 1
0.702507213534026 1
1.29889721557697 1
1.17698127319532 1
0.546691707279458 1
0.680077144639214 1
1.15921854708029 1
1.29121933762362 1
1.22834430367332 1
0.737022510309932 1
1.27282052988966 1
0.282936804905854 1
0.604691227152106 1
0.75499806237312 1
1.64275033923813 1
1.05871520808398 1
0.59053156785001 1
1.08751430104202 1
0.764405641997912 1
1.13927410813317 1
0.73706394763248 1
0.634359252433071 1
0.595608656615921 1
0.807018918630282 1
0.687226399533667 1
1.0097167136932 1
0.980720621257336 1
0.891535159404283 1
0.515860326581086 1
0.806479229939464 1
1.26686586355142 1
1.11058597369819 1
1.1327932235177 1
1.44102761445748 1
1.06880302890166 1
0.957542995358922 1
0.487278128374118 1
0.892715950476009 1
1.11641613731925 1
0.469000107812425 1
1.22750065041878 1
0.823771217575202 1
0.714276873850003 1
0.801924310091973 1
1.45486346241834 1
0.778588897981678 1
0.628362512231193 1
1.24702090619395 1
1.1544573744394 1
0.84602023427525 1
1.52891472552032 1
1.23347089373146 1
0.664044578388313 1
1.07562214093303 1
0.838612550682125 1
1.11718906570261 1
1.04746409958398 1
0.55784058630692 1
0.853958542688398 1
1.07931465777911 1
1.267411359263 1
1.67166797792715 1
1.40748446975853 1
1.41950029089027 1
1.26775946794623 1
1.58080751213682 1
1.53894939494119 1
1.46735579061042 1
1.21106946474511 1
0.767242688067075 1
0.968324216551629 1
0.625152549685977 1
1.21520318677198 1
1.1482320684554 1
0.418391499812354 1
0.755985612694395 1
1.13727047968908 1
0.611907939574924 1
0.922000068012685 1
1.30473282699278 1
0.680852070432495 1
0.993171073455304 1
1.07479386476458 1
0.880865103971431 1
0.806484689887689 1
0.635348826019334 1
1.06765700173756 1
0.803487873903624 1
1.41907389775375 1
1.79845347733831 1
1.08496174893612 1
0.695832399698126 1
0.824128577492214 1
1.22863446535618 1
0.677281912832034 1
0.808228010054718 1
0.494525734561767 1
0.67608170359117 1
1.43908275047486 1
0.0946358037679482 0
0.696185492910626 1
1.06345501325117 1
0.883748012769443 1
0.968230863991306 1
1.15069760191142 1
1.35861502690054 1
1.20057228245069 1
0.618643660997596 1
0.815126285908518 1
0.0802166927037113 1
0.875926718092114 1
0.680763506244846 1
0.750322813704479 1
0.54440880635558 1
1.3952823703839 1
1.33203070735391 1
0.766150877236659 1
1.10817672020185 1
1.07099842688379 1
0.833165976465208 1
1.02639384822788 1
1.15261363158784 1
0.808243727372271 1
1.59976095584795 1
0.801798296050016 1
0.840433102160991 1
1.24067874284889 1
1.28248657759865 1
0.623354879870826 1
0.712527804325373 1
1.04021002159986 1
1.20518142138491 1
1.09081236021071 1
1.40629220383654 1
0.815310831426129 1
1.31263387614617 1
1.37444377586075 1
1.3387376667561 1
0.816602592927301 1
0.56294649036974 1
0.988293873301971 1
1.0443679303761 1
1.76545495356153 1
0.947123240462469 1
1.08814630891009 1
0.475942557056823 1
0.889296787523508 1
0.177734659634813 0
0.219937728291492 1
0.215642018520025 0
0.589995555287782 1
1.17705063836623 1
1.11678889930784 1
0.727920277842312 1
0.820974981423062 1
0.738103595313441 1
1.06185409168753 1
0.525385478041979 1
0.663590026158401 1
1.10146677599823 1
0.910543602391872 1
0.824639032965522 1
0.782612601929973 1
0.38163776671024 1
0.833672912179121 1
0.573479666642389 1
1.18949603024675 1
0.626409923020317 1
1.53161549242144 1
0.98448036807328 1
0.336088803878316 1
0.810891542434401 1
0.411760033339031 1
0.700436116242746 1
0.669318014468633 1
0.932416996574436 1
0.210197615891024 0
0.82483533333717 1
0.995391392118055 1
1.23366283274422 1
1.56707633154733 1
0.418163087718968 1
0.510693358672292 1
0.864577641256308 1
1.2967370406102 1
1.10198800426288 1
0.751803065126381 1
1.32734893752502 1
0.865635737513536 1
0.615001542150647 1
1.10938284676694 1
1.0677720698234 1
0.204353920761133 1
1.89195038669992 0
1.21252845185629 1
0.661064930094011 1
0.734179794676077 1
0.53732780985609 1
1.13469113192683 1
0.912839716263684 1
1.13918409141476 1
0.297130034103633 1
1.44668746762612 1
0.714922220181566 1
0.904951189023222 1
0.925907643393229 1
0.613589704037209 1
1.37677554464606 1
1.40513006877391 1
0.97193337474884 1
0.0926323804867628 1
1.02012077099855 1
0.0848391561111034 1
0.946772709913468 1
0.455404812509039 1
0.516801103895827 1
1.17318636107407 1
0.762072366112222 1
0.970267713063243 1
1.27597894618252 1
0.821701071243015 1
0.592017131493886 1
1.01207721892651 1
1.05823013497389 1
1.40491835329352 1
1.48605470134569 1
0.960181030987441 1
1.09564135565422 1
1.35874319466141 1
0.893385272630552 1
1.18765830100308 1
1.5493342900475 1
0.899138013537259 1
1.37909062602809 1
1.28981783134292 1
0.935806405074983 1
1.47210091357261 1
0.752536015063506 1
0.7283940615888 1
1.00119767820543 1
0.750506784979863 1
1.39581237472369 1
0.788775937844357 1
1.38683680859488 1
0.36750244327845 1
1.32598064730124 1
1.18478495403306 1
0.813840109936811 1
0.68815415157328 1
1.03262737078429 1
1.14017898477501 1
0.824264002463615 1
0.85981582676018 1
1.10622965084837 1
0.387142928302164 1
1.12098198518678 1
1.72383538566074 1
1.15178986313564 1
0.711622914456667 1
0.648454651462754 1
0.768201808999945 1
1.09900054519884 1
0.787233091363254 1
0.798748592837638 1
1.03683998604371 1
1.22698990810112 1
1.57764027653142 1
1.0255947577885 1
1.43052041764048 1
0.898580860937437 1
0.504112147951716 1
1.16053243788839 1
0.80212168046795 1
0.943138866346306 1
0.932092441893671 1
1.06097050426302 1
0.599953415155091 1
0.637722571020346 1
1.44299219036918 1
1.3816168848951 1
1.20784930833352 1
1.11723957046262 1
0.961692693740568 1
1.08955817764395 1
0.863818528296819 1
1.07802668485967 1
0.7105644318708 1
1.06511917826344 1
0.795328592565568 1
1.2323154127268 1
0.892637613514483 1
0.671922797786391 1
1.64693011778358 1
0.627027781790299 1
0.579599977023483 1
1.23869300984852 1
0.602159184926186 1
0.996144435889327 1
1.22312779827293 1
0.898956605071326 1
0.842107963263008 1
1.05789300073015 1
1.10386786915593 1
1.29537222445748 1
0.792929022878225 1
0.890338647358934 1
1.48210706456806 1
0.697306501867226 1
1.17125328694228 1
1.20357416331211 1
1.11147885543969 1
0.562300573178169 1
0.766183781326955 1
0.946322877519051 1
0.460115237354725 1
0.715719946473703 1
0.795335691243718 1
1.48079417093423 1
0.803319267468263 1
0.953664088805427 1
0.394779519585722 1
1.45654692544449 1
1.1447783407035 1
0.540121829368993 1
0.582461531920056 1
1.51293528870228 1
1.64026796182838 1
0.711661490830903 1
0.843885151086464 1
0.888965991905499 1
0.622372977384462 1
0.436409295626446 1
0.665184639976853 1
1.25540518697149 1
0.801334765694031 1
0.628835767035333 1
1.29966376326514 1
1.71431996128974 1
0.90515060414349 1
0.303339377296676 1
0.475674861759729 1
0.764510114394635 1
1.35891861056027 1
1.44282879061764 1
0.615401093396945 1
1.01997654450612 1
0.705314733156921 1
0.887861882051951 1
1.26835493275804 1
1.42417933065026 1
0.763585462266579 1
0.403994455109549 1
1.47220832317036 1
1.24439508039423 1
0.857722562942859 1
0.739585566215182 1
1.20822302395112 1
1.14520797248813 1
0.934016733326291 1
0.947166374784935 1
0.514772111945266 1
1.59609964188598 1
0.965294253432377 1
0.749987193612668 1
1.32405211356293 1
1.14902394096541 1
1.80452311913959 1
1.35111578334496 1
1.52989024570607 1
0.477329562302956 1
1.57160415137248 1
1.23058904359802 1
0.618370630254986 1
1.60965221060117 1
0.953957130887219 1
0.531331387926003 1
0.833096678053191 1
1.10501907589097 1
0.732177185719168 1
1.22331904917562 1
0.471958154876051 1
0.973901247262357 1
0.72206502935134 1
0.948699896749752 1
0.363085928257564 1
1.11396650476169 1
0.777977094820204 1
1.136726445684 1
0.953843645700257 1
0.572137438801679 1
1.31862055473637 1
0.878478784063371 1
1.12405998085294 1
1.08707209582536 1
1.25261761490262 1
1.35759965109448 1
0.948155689776299 1
1.16063875874915 1
0.632098521667434 1
0.0987517772991354 0
1.51958318392151 1
1.37871272260281 1
0.982745313565003 1
0.976908976791857 1
0.944404331897455 1
1.04628790376167 1
1.16166495383538 1
1.24435728133973 1
1.30104311590371 1
0.394447333518743 1
2.22126344431759 0
0.827854064170762 1
0.760134011040477 1
1.18684663572371 1
1.21392232567934 1
1.38387803023511 1
0.624623066332948 1
0.244685523774689 1
0.397922842797564 1
1.69252298274387 1
1.3232394945983 1
1.08720645884458 1
0.91716281787801 1
1.2310650034708 1
1.03288064280779 1
1.22387364983435 1
1.08802259911545 1
0.776977905953253 1
1.10978980834059 1
0.371637338142983 1
1.22591262210922 1
1.25027535636644 1
0.395061693388014 1
0.104499247231679 0
0.421586105193211 1
1.79324644307735 0
0.839048582221507 1
0.538379752478922 1
0.960780854150234 1
0.83725520129513 1
0.509092354969983 1
0.722895103991138 1
0.699452153318058 1
0.934947738038263 1
1.64066182956612 1
1.41876761541921 1
1.5192917276487 1
0.614051316193245 1
1.69514793167732 1
1.18698877587586 1
0.966029033314173 1
1.40715712498995 1
0.89411631679702 1
0.738195388015602 1
0.523871482891283 1
0.821561896727186 1
1.2431512346415 1
1.45545618762144 1
0.87289198504472 1
1.2324092391094 1
0.764622712416496 1
0.83113110303765 1
1.50997378907059 1
1.0239320114175 1
0.966180827541269 1
1.52386126710152 1
0.388546938387574 1
0.389683052573244 1
1.16208608888716 1
1.26605517334824 1
1.02094822217229 1
1.35065526659012 1
1.74237890621363 1
0.69835623461186 1
0.389580881712888 1
0.990320650451997 1
0.765545819205652 1
0.813182589710527 1
1.12459401851931 1
0.415985513332164 1
1.42474774692789 1
1.39105125737495 1
1.40835255869976 1
0.680545143752828 1
0.539490057467981 1
0.935795456954518 1
0.781774943676432 1
0.924396096403575 1
0.580299484424552 1
1.23649099762371 1
0.983240929980612 1
0.994046959390364 1
0.525966747296456 1
0.523918541003433 1
1.01361404721782 1
1.29040983342079 1
0.476841750010505 1
0.645917321238274 1
1.27358624664512 1
1.22409578041947 1
0.466487616346491 1
0.894053163656222 1
0.751562112470108 1
0.916791057293592 1
0.511118052746597 1
0.875761874312354 1
0.815935982845504 1
0.955549202159996 1
1.13441283684237 1
0.775760974198612 1
0.973276882846418 1
1.17132207432782 1
1.66348949470508 1
1.12671059136785 1
0.391778282133217 1
0.77691543281246 1
1.31545194875512 1
0.884984042586665 1
0.799121487450141 1
0.989803078803204 1
1.20192211490957 1
0.662162415382014 1
0.886322683303529 1
0.676636861921575 1
1.12910369196273 1
1.00174596560955 1
1.29855678473225 1
0.70111175267749 1
0.990323442947542 1
1.09892229201776 1
1.39476146859397 1
1.21884788873241 1
0.417277727841872 1
1.24487865253303 1
0.751711833144313 1
0.865859079842074 1
0.801815002110235 1
1.48120369304899 1
1.06372577170463 1
1.42813101854072 1
0.416742671856797 1
1.09902839771869 1
0.83261465833976 1
0.378666122736414 1
0.551554942282934 1
1.24850161554438 1
1.47888306739017 1
0.996580715654458 1
0.490845477189303 1
0.893972244477114 1
0.507555403301686 1
0.755072693638392 1
0.491417301188914 1
1.10086356482871 1
1.00484056755855 1
1.42757559817739 1
1.07429396815509 1
1.15218174953518 1
1.00540072644099 1
0.717648173487812 1
0.917759418197036 1
1.18001924717805 1
1.01097613134557 1
0.790810926552911 1
0.93083004206512 1
0.87206966477279 1
1.15472836184859 1
0.890388208704921 1
0.697746997403384 1
0.694238453672801 1
0.915199379588269 1
1.3556346515272 1
1.41201174865769 1
0.908548812293768 1
1.18380914381883 1
0.739488219382786 1
0.460569232616513 1
0.791748160662879 1
0.990402101054166 1
1.19650720734478 1
0.590539948209774 1
0.947439676858237 1
0.58916726534637 1
1.32325269353196 1
1.31520798268642 1
0.238836668865807 1
1.15408700497467 1
0.687373834310952 1
1.35927934390921 1
0.735302814153197 1
1.6582056347113 1
1.11976641475373 1
0.523966027127484 1
0.512864738044541 1
0.88330716401264 1
1.46527047915161 1
1.42926516394246 1
1.40839411301882 1
0.896852788687969 1
1.10991173750044 1
0.941031574052956 1
1.39924034243068 1
0.902459087881957 1
0.840458127098006 1
1.16242655197689 1
1.00504139824109 1
1.27030916353603 1
1.39252038903146 1
0.836188535703977 1
0.813990647844799 1
0.933569642264551 1
0.469188000608413 1
0.196163187204486 1
0.936163782460538 1
1.55040512611762 1
1.15356147743593 1
1.27342391847 1
1.46896114311768 1
0.379068886498674 1
1.30952978621329 1
0.69475459081309 1
0.78465765684051 1
1.17685854472357 1
1.1694605873396 1
0.816302302193904 1
0.935128343263825 1
0.662313068763087 1
0.723395430051985 1
0.723096864182818 1
0.787713491433014 1
0.672294103323574 1
0.874542684102639 1
0.77065661035586 1
0.947332811026424 1
1.23736127397541 1
0.569747343921305 1
0.842518792664131 1
0.982864301334542 1
0.235198850268385 0
1.20757489848363 1
0.9525988835304 1
0.798752377730322 1
0.57745149336338 1
0.557147491489089 1
1.03521853488301 1
0.708833367714714 1
0.584537965090434 1
1.25192075563418 1
0.781594400046093 1
0.426566278051565 1
0.771369941356353 1
0.866474556026644 1
1.45701404936887 1
0.397045904188785 1
0.95520120780081 1
0.936910440016939 1
0.828780522907766 1
0.675541214773919 1
1.28544941084267 1
1.46981871844213 1
0.81581337782626 1
0.501616983998653 1
1.18357097236612 1
0.915574870844891 1
1.28664966287957 1
1.19668757316304 1
0.466711450896492 1
1.35438677450332 1
1.16646502755949 1
1.30953657078362 1
1.35847027341912 1
1.00417353642583 1
1.1329214628076 1
0.885337395636622 1
0.899164516578997 1
0.990385566645242 1
0.900146066064444 1
0.82007234109909 1
1.27862223115963 1
1.18462205261866 1
1.13029855938925 1
0.629755583185976 1
0.753829672531427 1
1.20218601008754 1
0.458947108389522 1
0.932081962849342 1
0.690647635213795 1
0.752909020053242 1
0.653243946213963 1
0.969719952280608 1
1.31109755696959 1
1.44989189941198 1
1.1455163822418 1
1.01885143413597 1
1.05263818039387 1
1.09689340080226 1
0.791138807240024 1
1.1834908794597 1
1.15975844618168 1
1.51113671903366 1
0.745786467657057 1
0.808751719412721 1
1.44755270168676 1
0.492913689179604 1
0.856455036547018 1
0.596648442682585 1
0.991673955967631 1
0.991039552608174 1
1.51889704125679 1
0.396990853051962 1
0.545377703516433 1
1.13840194029499 1
0.376298731731131 1
1.07687269359307 1
0.742774900375743 1
1.16514702401215 1
0.893518852483585 1
0.605084207398191 1
0.919077740894103 1
1.21110285370709 1
1.26577647452984 1
0.445046212010129 1
0.205230776705125 0
0.890785442996158 1
0.492189398013041 1
0.727058608700869 1
1.22925610562141 1
1.26231283483533 1
0.834980194161675 1
0.542013719216205 1
0.727527247156426 1
1.22730177126583 1
1.16273147995292 1
0.750212812000423 1
0.596822981031305 1
0.810931533074719 1
1.18048040307261 1
0.43541704461722 1
0.880423563848767 1
1.19136644911378 1
1.33043172989048 1
1.14857794973856 1
0.827568105483129 1
0.378658296372271 1
0.696537934466859 1
0.939479355444997 1
0.982336953537195 1
0.897723026171768 1
0.972719803661075 1
1.11918389267498 1
1.11883058033646 1
0.60372878132911 1
0.977648167036227 1
1.08857495345006 1
0.764460336601854 1
1.02428974767451 1
1.20780842201527 1
0.58731073169437 1
0.755345717916627 1
0.926613272015214 1
1.67920230569614 1
1.34802499354578 1
0.854351379062052 1
1.33540613017232 1
1.94304966408774 0
1.11532189576975 1
0.848723813382487 1
0.803107337626484 1
1.20283295854316 1
0.997860265803844 1
0.540295701501296 1
0.775608324894884 1
1.17077502735468 1
0.824234530344844 1
1.50561259195888 1
0.775697873630003 1
0.440172733736638 1
1.14207901892415 1
0.716570432326288 1
1.03665531823448 1
1.25115145542248 1
0.691454462374819 1
0.657843111537714 1
0.816019990969728 1
1.33157737543153 1
0.649682775928449 1
1.13416576580144 1
1.05713641753799 1
1.32908534628473 1
1.35001940281464 1
1.25456231503894 1
0.454629889892915 1
0.462152469122066 1
1.00737635949897 1
1.50739461306933 1
1.20100946844696 1
0.863194520031424 1
0.785723881899675 1
0.609144519161133 1
1.18841777591277 1
0.789020278219539 1
0.762321339151893 1
0.294813477071479 1
1.12732472036821 1
0.766684567163814 1
0.839774705148528 1
1.3404198904926 1
0.667027300117298 1
0.958184097317434 1
1.02216105972129 1
0.513271479093944 1
1.42088524498423 1
1.22225299612536 1
0.556518531542804 1
0.289020133222191 0
0.946270203793064 1
1.09194228143071 1
1.09877067355649 1
0.593242770813491 1
1.49909571578694 1
1.08360794820827 1
1.0669604412512 1
1.0890021483821 1
0.618179754965698 1
1.2556023102422 1
1.19861506788985 1
0.816314104250963 1
0.448636850286648 1
0.87642018382804 1
0.576166509924454 1
0.406110508909121 1
1.45452263483344 1
0.824888430677226 1
1.92585126643539 0
0.773461279758311 1
0.730475777907627 1
1.18726883043684 1
0.672950030560245 1
0.739536606675403 1
1.12600524413514 1
1.53619974572966 1
0.899231679975736 1
1.54172537643649 1
0.928454967516306 1
0.398806851552217 1
0.962967540344493 1
1.08029904721772 1
1.29319559881095 1
1.22325734366747 1
1.23306548964109 1
0.167788960954439 0
1.52258194811177 1
0.642519161127256 1
0.87766740767623 1
0.612991944954447 1
1.26271624046629 1
1.17315283669893 1
0.758070539201335 1
1.09700430492142 1
1.001562713186 1
0.492489722136305 1
1.04766517830699 1
1.48321345981948 1
0.658438066049049 1
0.957689555807285 1
0.761746163189665 1
0.838125142932788 1
0.889738729633393 1
1.21997343678201 1
0.943723422470214 1
1.03932553035513 1
0.990123170824694 1
1.41796071960795 1
1.11179828618706 1
0.856846211333626 1
0.752981700705795 1
1.45195747267819 1
0.901330396950496 1
0.98730025928935 1
0.781659635173968 1
1.22149317511208 1
0.999135584227867 1
0.570633877995185 1
1.12758679066052 1
1.05510936975389 1
1.07685535948485 1
0.668917491199025 1
0.982659181399293 1
0.929117424285111 1
1.18981035646406 1
0.847382388479608 1
0.807414377802512 1
0.623761982260418 1
0.791694204453007 1
1.15489583102737 1
0.653250485453391 1
1.5597386998424 1
1.16279066422279 1
0.876578961403971 1
0.678668611350554 1
1.46710051911983 1
0.610908141409117 1
0.628857681768322 1
0.556940130231509 1
1.64009040015229 1
0.461622093397977 1
0.592262172291766 1
0.804482299978751 1
0.971462405102261 1
1.23158645339706 1
0.667150333678424 1
1.2816480391021 1
1.44111465645818 1
1.04869870109479 1
1.12963385586222 1
0.909535338042534 1
1.30282366400886 1
0.63417880948917 1
0.599673103611046 1
1.23309659576581 1
1.15644041997407 1
1.13260107856492 1
1.150023052217 1
0.939539888957805 1
0.48028213196237 1
1.2788219585566 1
0.859507303146769 1
0.717992980770334 1
0.462370701915962 1
1.50289844343774 1
1.03210417084096 1
1.18986472123217 1
1.10043451796364 1
0.583074868233805 1
0.962368252632084 1
0.269047656413231 1
1.74281213300514 1
0.964555499079905 1
1.1788890378589 1
0.946553055934841 1
1.09617133366212 1
1.0020037292615 1
0.788342169424355 1
0.416373198621091 1
1.00652046070804 1
0.888699097881 1
1.27872117160107 1
1.60562026412573 1
1.11421759888419 1
0.41740435168226 1
1.56670179500198 1
0.70471294946871 1
0.50759701902534 1
0.51867733833485 1
0.818735995293173 1
0.777380148348735 1
0.109764318222839 0
1.29984256915243 1
1.1311501348175 1
0.927768080832356 1
0.951662606707718 1
1.2623029742524 1
0.849345188409368 1
0.971615274361747 1
0.523861229622216 1
1.29902620482257 1
0.955890263298558 1
0.487582341702165 1
1.36843088062653 1
0.78452423447858 1
1.24484103824766 1
0.990986458962183 1
0.539224299407565 1
1.14192145720627 1
0.975707278835269 1
0.502205107069344 1
0.991500674746908 1
1.25180410228085 1
1.01499542794925 1
1.2045324605516 1
1.21815387925801 1
1.10588644476839 1
1.19116380702192 1
0.949384274555005 1
1.25878896976538 1
0.906553611840842 1
1.10148166378925 1
0.451594967730398 1
1.26646366502662 1
0.716569055132194 1
0.693712321140448 1
1.0378055765697 1
1.35540322089569 1
0.30623517812589 1
0.842850971286698 1
0.865622913139509 1
1.03149552628654 1
0.757136625125496 1
0.931139805352007 1
1.31714622123142 1
0.799682766928795 1
0.810286884382509 1
0.904477298548018 1
1.69186706436897 1
0.880008574059119 1
1.59612452376342 1
1.14231570290282 1
0.691569519389634 1
1.31942330940722 1
0.990692407886073 1
0.707719988627543 1
0.786396407963371 1
0.82837391713034 1
0.413722001034115 1
1.15052028291416 1
1.00368397539852 1
0.756322110352181 1
0.953167044289476 1
0.737154529484818 1
1.58033834313963 1
0.996961205002935 1
1.07307805790696 1
0.995542676692227 1
0.87603448950732 1
1.27549139220713 1
1.66172340857837 1
0.782156052996128 1
0.983843413539925 1
1.3241840068407 1
1.5867008636924 1
1.66650718698644 1
0.937377661202854 1
0.964595186176736 1
0.673097980741292 1
0.938362545069844 1
0.654327830103946 1
0.666741675834021 1
0.772426924068181 1
0.717214212845937 1
0.553370538198421 1
1.14239704374887 1
1.36006808208535 1
0.657385886164747 1
1.08772545724733 1
0.739296539919161 1
1.12043473179178 1
1.28490179636401 1
1.0673178277599 1
1.0489773001903 1
0.845837795596778 1
1.43673697467555 1
0.746046535276793 1
1.18874889750685 1
1.11612588321321 1
0.711672573260725 1
0.726071834374092 1
0.833347260365053 1
1.35882022965623 1
1.06289600887558 1
0.970191599974676 1
1.51865010341508 1
1.12612577576782 1
1.17925982780145 1
0.763796478716703 1
1.34493135787696 1
1.75952053361114 1
0.935144064760161 1
0.59860491399025 1
0.689032342773705 1
1.10243748051054 1
1.03526287183063 1
0.870393159209089 1
1.19272819248271 1
1.18707365329808 1
0.836240492271016 1
0.923657356902991 1
1.00393946163649 1
1.08350838613203 1
0.553318855453207 1
0.55911516603631 1
0.932378126297947 1
1.40886798274264 1
1.16104564651413 1
1.05837356018918 1
1.32806518860139 1
0.342427478023339 1
0.84573550138277 1
0.468537040611944 1
0.628227575656008 1
1.47538702334641 1
1.19214959139591 1
1.07112694105894 1
1.02173983137969 1
1.12394090624166 1
0.988973275314768 1
0.861424969475156 1
0.727528886950026 1
1.18147808047384 1
0.718173396645285 1
0.900085551839172 1
0.314289724999607 1
1.11462223212533 1
0.630571718297412 1
0.424612156617387 1
0.572983239179872 1
0.805599174685363 1
0.941331080696567 1
0.913296693188009 1
0.194689585117387 1
0.805396627618389 1
0.427364536951527 1
-0.0432354260668596 0
1.21407194819395 1
1.25096609671526 1
1.98296867115837 0
1.46781194099983 1
1.03833474060871 1
0.966646846947822 1
1.1805437168929 1
1.36070770622239 1
1.13539950675997 1
0.830895422468358 1
1.32091499357685 1
0.888078605844319 1
0.637505955805559 1
0.527591488794029 1
1.04609376113163 1
1.33941997609803 1
1.2413104800463 1
0.596333232030197 1
0.799127599046306 1
1.20737646454205 1
1.62113074749899 1
1.0584462485216 1
0.581360531154019 1
0.351894825559324 1
0.749877801964586 1
1.09466173714003 1
0.707083194525978 1
0.672935523863013 1
0.742091841826725 1
0.707653432785812 1
1.04046108400046 1
0.624727610538031 1
1.09343157528111 1
1.10446370799228 1
0.99634787875103 1
1.07245364990201 1
1.1848973629332 1
1.29342869731995 1
1.72913764145801 1
0.549068776445359 1
0.876282663319731 1
0.917494826659491 1
0.675978486394743 1
0.880885131838319 1
0.566026888194502 1
0.966031901137731 1
0.545259143140396 1
1.14326484549213 1
1.34572983657124 1
0.849175015511717 1
0.63444140165033 1
1.30940787410073 1
0.839948922654248 1
0.606874558171268 1
1.05057754646258 1
0.74890174904932 1
1.02050577386565 1
0.996477795013145 1
1.02037099656983 1
0.891213778952735 1
0.739009376586377 1
1.29917401286777 1
0.155240044669655 1
0.872524502268861 1
1.02785338966412 1
0.960048252185409 1
0.746680052215766 1
0.893965297729016 1
0.974165334924026 1
0.852316673830983 1
0.735083189518737 1
0.640402983780026 1
0.489743372327154 1
1.0041136179614 1
0.594658078510664 1
1.05707833116657 1
1.04549588264411 1
0.63963954792081 1
1.07208669452146 1
1.06631145276609 1
0.904109140718841 1
0.46207383060552 1
0.749913507324345 1
0.897875440956245 1
1.11727103812445 1
0.944382403053352 1
1.30073355697672 1
0.493006589719091 1
0.112589054063814 1
0.994861989865256 1
0.908031385835493 1
1.10866553476837 1
1.08888529808741 1
1.18440367477458 1
0.382721995003804 1
1.55784056269707 1
1.17272611627683 1
0.369499391086209 1
0.966326997219997 1
0.511199762438436 1
0.603856786823423 1
1.21659096429714 1
0.688640228600066 1
1.15439908341548 1
0.795298840615505 1
0.70658494572953 1
0.828309151614066 1
1.01142869753616 1
0.816177016512378 1
0.698760017942923 1
1.18234688455355 1
1.23764617005384 1
1.08255674663879 1
1.50559647089157 1
0.170326937024358 0
1.12831594441286 1
0.630579062999136 1
1.44403990003168 1
1.12950787343837 1
1.16209939646352 1
0.91823994565859 1
1.15811763028604 1
0.787071060901232 1
1.21835575214065 1
0.922202655481801 1
1.011756695992 1
0.556474845347212 1
1.03303948518372 1
1.52884345131969 1
0.711628285529712 1
0.711287018732238 1
0.675198588343471 1
1.44243019483763 1
1.6386307081945 1
0.520580388388571 1
1.30681595121727 1
0.938057600301227 1
0.964949451634287 1
0.954894999916126 1
1.44073141139572 1
1.66498218153046 1
1.14635999856976 1
1.13437302397662 1
1.13509153106438 1
0.151507072553389 0
0.540138827991885 1
0.715809792275372 1
1.06998113603255 1
0.969192896290451 1
0.542229315547197 1
1.8853696924871 0
1.41717342355107 1
0.901787085113635 1
1.04786017142675 1
0.801305322563839 1
1.29210697579833 1
0.417427460779317 1
1.09834703822587 1
0.939529277939013 1
1.23552551780487 1
1.41229971835077 1
1.16007087061704 1
1.26733922035428 1
0.902322069248493 1
0.716127502680077 1
0.482602811586345 1
0.833879333696698 1
1.36713448149399 1
1.09072827817743 1
0.935043840622154 1
1.3222736468777 1
0.996402385381133 1
0.73712519044287 1
1.73366499757925 1
0.726515706104574 1
1.32711501134267 1
1.08656509123228 1
1.03755828225933 1
1.3372187637753 1
0.998176989828073 1
1.41152038645286 1
0.925910260794878 1
1.08886240194391 1
1.18894330128001 1
0.920450535006231 1
0.356567346497726 1
0.70034146803107 1
0.395152132183052 1
0.716149701881332 1
1.03168387575828 1
0.798633760077949 1
0.776504385815024 1
0.848085271210175 1
1.40213675575143 1
1.62118091437003 1
0.78036162029851 1
0.754979328944893 1
1.42066052920972 1
0.386252374683985 1
0.780866310516741 1
0.991369852075532 1
1.05088989675355 1
1.49012115575178 1
1.24222476849278 1
1.58824595088522 1
0.979677700551063 1
0.559180783076805 1
0.548581037308786 1
1.0043313266912 1
0.384051101169134 1
0.950143329222536 1
0.513328945583006 1
1.11044063162963 1
0.907777040576652 1
0.92432057628964 1
1.04173978326662 1
0.975131677974334 1
1.38122333234948 1
0.767828171280601 1
0.813187802629509 1
1.33533502753909 1
0.752541404699261 1
0.754441011926039 1
1.71149442392169 1
1.25306461168244 1
0.63356911420702 1
1.1493536362463 1
1.637278104886 1
1.24042211902628 1
1.09782410821587 1
1.04642810324021 1
0.934843945727134 1
0.847539222826568 1
0.410511961441151 1
1.47025681267074 1
1.35504081694318 1
0.517482891100409 1
0.831660343658105 1
1.14421240814936 1
0.920865892958622 1
0.729705835542284 1
0.725196575388523 1
1.28940642041824 1
1.01654037259766 1
0.877629128072785 1
0.986936653004807 1
1.40721057807155 1
0.911349714251045 1
1.17267035289546 1
0.947827077380857 1
1.1943392069426 1
0.276607232611425 1
1.03140970829383 1
0.62628372242139 1
0.461282025829399 1
0.379299488108508 1
1.05626752903359 1
0.871167707985091 1
0.535247183684144 1
1.16583601914449 1
0.967626406384578 1
1.14861428228259 1
1.1761439539751 1
1.03056911313518 1
1.07909728539818 1
0.933235802958285 1
0.53097998687038 1
0.826049786898312 1
0.337958374248848 1
0.910857703988631 1
0.881121089037974 1
0.296018663640565 1
1.22427229078341 1
0.602257870805217 1
0.954888456966917 1
0.359495173681068 1
0.501021100686351 1
0.981408531533288 1
1.14137701438041 1
0.8885826665498 1
0.705697307733137 1
0.485866834359457 1
0.518042310274783 1
0.83647953002549 1
0.660322811302502 1
0.95481734533675 1
0.716241936098238 1
1.03128091456708 1
1.14291749416601 1
1.20874233856959 1
0.688785400432836 1
0.385758952922479 1
1.23855807822182 1
1.4492861118867 1
0.751962464995635 1
0.876101770708718 1
1.09850950121408 1
1.15969674913561 1
1.13937598602343 1
0.58453327727881 1
0.851499985351327 1
0.77329467300315 1
1.05720347326956 1
1.20223704428451 1
0.702338483143055 1
1.44397869782488 1
0.774052078912734 1
0.840131855697887 1
1.12351637640763 1
0.575629178080256 1
1.05741009330199 1
0.749248158130276 1
0.977778436444332 1
1.10645237479372 1
1.126038372905 1
1.52759189138946 1
0.841276151188057 1
1.04470958727159 1
0.560528359714907 1
1.29013223673083 1
1.24802608908633 1
0.534752311576834 1
0.711381668980411 1
0.8939763369412 1
1.13446895623724 1
1.19384577605903 1
0.980363597816384 1
0.971973523190628 1
0.587911670545357 1
0.950189487545959 1
0.883752877109532 1
0.566813874368801 1
1.38542058506058 1
0.852673928201787 1
1.02861757820868 1
1.20699338561605 1
1.19301182563254 1
0.496264602041547 1
0.495214534543721 1
0.82127906455 1
0.52394999946673 1
0.0759456272192995 0
1.36775043428104 1
0.638752100816245 1
1.51664953920445 1
0.766929493711771 1
1.02511207186938 1
1.00476744830078 1
0.820576057084428 1
1.28507322410729 1
0.72312042770538 1
1.18556252458142 1
1.37492792884955 1
1.44311310792606 1
0.606735853476297 1
1.26246507283122 1
0.0820116146950093 0
1.01799473721287 1
1.09840039147678 1
0.716890011657643 1
0.697595299352854 1
0.89675822778737 1
0.930287097834542 1
1.60591622356534 1
0.416952517197965 1
1.88303521618969 0
0.962706741161297 1
0.0643222019838297 0
0.963198089864805 1
0.287738301666255 1
0.761663407827022 1
1.58202057174255 1
1.04092110618219 1
1.01600296011894 1
1.43102046852373 1
0.823052328359966 1
0.952938041088505 1
0.925156102713925 1
0.741786332089709 1
0.524057070192798 1
0.591085412571885 1
1.08553081605235 1
0.730531520826032 1
1.10217665885702 1
1.19354443263131 1
0.723706576574112 1
0.776473986037413 1
1.03709374109824 1
1.26824552016413 1
0.919986144279947 1
1.01051017113821 1
1.42240964865245 1
1.31754491617706 1
0.834171356736857 1
1.10580121472219 1
1.43448547600748 1
1.81236828323104 1
0.975050337398111 1
0.952594989657011 1
1.20249612350815 1
1.56963873736477 1
0.845983465080112 1
0.638946292318008 1
0.872965332574997 1
0.865570834807215 1
0.621413078126566 1
0.941793703185592 1
1.17885700727616 1
0.362306380717122 1
1.02941834611977 1
0.690387837773984 1
0.873902081593037 1
1.03553620064527 1
1.43543826668232 1
0.778393501215583 1
1.31482164848672 1
0.558065259208616 1
1.20057437249504 1
0.929873900447576 1
1.11470424412714 1
0.371026697168387 1
1.14457945187484 1
0.955975536422348 1
0.972804885035956 1
2.01823266162642 0
1.50030243028727 1
1.11314914229091 1
0.791477248483576 1
0.934365412295299 1
1.5350866895303 1
0.581379813578977 1
1.04799664336582 1
1.33630329771135 1
0.197186407363304 0
1.16169362013777 1
0.920801740773546 1
1.21249464130563 1
0.565972405770293 1
1.38321309908482 1
1.41582908032541 1
1.07197219744119 1
0.429138464783547 1
0.878433747241273 1
0.549357335738878 1
0.624253290481329 1
0.333075344840267 1
1.2734022471508 1
1.24683461313409 1
0.976105857348743 1
0.847917994225305 1
0.662244014624121 1
0.785919778981947 1
0.801688117912458 1
0.790570176193558 1
1.17560105247289 1
1.1118494455766 1
0.922333173209451 1
1.0772841080972 1
0.650951409733723 1
0.912575696298076 1
0.414534451666468 1
1.22507824082481 1
0.38499104688185 1
1.13400408153447 1
0.984255415833802 1
0.679000350277274 1
1.18090533825311 1
0.831493805257178 1
1.25324544860368 1
1.65080230261714 1
1.27203096932542 1
0.640299175406116 1
1.43205365760905 1
1.20110506365024 1
1.35637934245954 1
0.389565380354156 1
1.32494188081616 1
1.2057790070082 1
0.423957170471276 1
0.749473076419641 1
1.06232313175596 1
0.994950374090488 1
0.910597253210695 1
1.12926387660948 1
0.940256218323139 1
1.06828291746675 1
0.502682512266039 1
0.210752067047452 1
0.900408142403853 1
0.49228818929229 1
1.18989890725945 1
1.00626992205458 1
1.03311761254616 1
1.34187482020675 1
1.38570448383234 1
1.06059030195527 1
0.869009520880659 1
1.45564144346319 1
0.92957020107183 1
1.0061460291414 1
0.761938038216586 1
1.15398127273706 1
0.583462791369313 1
1.07239871621619 1
0.653686526376889 1
1.33565261526343 1
1.16145660485554 1
0.947535905383939 1
1.0330957907669 1
1.60324996734627 1
1.14159158154776 1
1.12576572067657 1
0.031231549109402 0
1.44145726792533 1
0.907122104528216 1
0.902470616040868 1
1.14318039403714 1
1.50038409226935 1
1.33304282632173 1
0.211607593219362 0
0.468636203724719 1
0.730549047086586 1
0.978665326990828 1
1.06569393558809 1
1.39574634791515 1
0.483661529802653 1
1.17434655301879 1
1.11233761031286 1
0.952433405177213 1
1.40254132187939 1
0.922234057385851 1
0.751353293409975 1
0.837226794100511 1
0.656573940504774 1
1.29290020267979 1
0.95830936188338 1
1.44169675949753 1
0.898730358750221 1
0.71508203225849 1
0.788527400442411 1
0.977823454205815 1
0.726048413873751 1
0.931071616472853 1
1.09541311380865 1
0.883152252925067 1
0.282361061757577 1
0.831432042358867 1
0.581358449871756 1
1.15531115246129 1
1.22089494695387 1
1.38291297507699 1
0.495204305152496 1
0.97964489804454 1
0.975313610895015 1
0.973432399266411 1
0.846445690563252 1
0.353724101315904 1
1.36637449477508 1
0.595667892839802 1
0.882249397210704 1
1.36577073002311 1
0.870339804485078 1
0.733801474743173 1
1.19087769542402 1
1.03897033455666 1
1.00628682616366 1
1.20120291059559 1
0.766236064542377 1
0.74456312691296 1
0.928806158582216 1
0.963243835688557 1
0.955464061433948 1
1.1114467124506 1
1.34647281658785 1
0.709993437089088 1
0.602399312123315 1
0.726003981930787 1
0.606281739652471 1
0.506201163243019 1
0.675690961565669 1
1.08256753689894 1
0.788033771560793 1
1.56869890672528 1
0.928750979546796 1
0.596602942628226 1
0.805829663292791 1
0.6096166992662 1
0.836601323780403 1
1.04192067502604 1
1.16189092385411 1
0.771681161457762 1
0.621356648736717 1
0.721456008605933 1
1.39554521287498 1
1.19466464430732 1
0.862519092006823 1
1.22697286873605 1
1.35954925339605 1
0.915102408361482 1
0.76398642770641 1
0.292816128547212 1
1.18828254159448 1
1.01749333312298 1
0.973252130237811 1
0.926785796133144 1
0.842330067990362 1
1.47636664206863 1
1.63608506161268 1
0.868302376388361 1
1.1036194985951 1
0.552699533986554 1
0.581349367942268 1
0.177660977959552 0
1.48392910743318 1
1.32714349824134 1
1.07440309762702 1
0.932199087116371 1
1.03780472912433 1
0.740666851127531 1
0.545179665620632 1
1.16168478672917 1
0.954276617387256 1
1.16092561624774 1
1.29450608168294 1
0.465974816110818 1
0.749581540348427 1
0.492472558789807 1
1.28246194064554 1
0.750147939860834 1
0.0658664379147526 0
1.05992598326626 1
0.428896516377393 1
0.324516998068791 1
0.635021458422535 1
0.855390169471828 1
1.3330220583465 1
0.842835768248866 1
0.874278634685688 1
1.34915113298213 1
1.18111149518867 1
1.13885971139582 1
0.696211291418775 1
1.6899081990065 1
0.519754970658835 1
0.416793948454525 1
1.29032861810113 1
0.805653386665813 1
0.815188196331901 1
1.70102743096256 1
0.130509789923656 0
1.95804440463382 0
1.35282054851248 1
0.772162200834338 1
0.884499685142488 1
0.863158977688801 1
1.18853652850787 1
1.39746379680152 1
1.07049203573736 1
0.621388108448719 1
0.95729692648314 1
1.24725370736629 1
0.640754874228115 1
0.884880825682162 1
1.05001836288472 1
0.445745938597774 1
1.44746917139391 1
1.27940249189625 1
0.847760769720582 1
0.986607480426288 1
0.505188107049206 1
1.0228416506255 1
1.10715261185512 1
1.15143698536341 1
0.847271099953057 1
1.23364754729579 1
1.24016401982073 1
0.622159876186771 1
0.874919889898419 1
0.685168882219435 1
0.886547071658296 1
0.780436152518526 1
0.937481289334187 1
0.706502120544535 1
0.88714175707158 1
0.627277737036138 1
0.610935767740323 1
0.139255089567238 0
0.725198293453867 1
0.24380506956955 0
0.751189089716489 1
1.08169194079715 1
0.91501928263939 1
0.381716792622216 1
0.525133231741834 1
0.772079908134562 1
0.413040153488116 1
0.784320965701811 1
1.5066714914266 1
1.12172261568233 1
1.16664634118622 1
0.58833373232674 1
0.855873797124118 1
0.306480097994238 1
0.677620025159098 1
1.12599480947311 1
0.767319431182037 1
1.41144882156512 1
0.808284089982104 1
0.505332384057225 1
0.0790850393015859 0
1.23795084828507 1
1.04150413039374 1
0.865272452685278 1
1.35002488632533 1
1.09625924137071 1
1.11759278924066 1
1.3062530925949 1
0.646292072017963 1
0.671690547655576 1
0.25276144090367 1
1.19894194160181 1
0.940928156602076 1
0.874071191180005 1
0.951242586302817 1
1.36500161648219 1
1.15063531363846 1
1.24971616603694 1
0.75681746456946 1
0.632558436607043 1
0.764016762272832 1
0.476681075103682 1
0.46582912092046 1
1.58486553465175 1
0.920876898976689 1
1.22592874383966 1
1.00658749157734 1
1.41643473822979 1
1.26197632941468 1
0.692166843800016 1
0.972656495697084 1
1.85605759347059 0
1.13590627441023 1
0.964303107763298 1
1.03683540065639 1
1.23224773856299 1
0.664164648644638 1
1.09285670760731 1
0.796672991259616 1
0.486077769900931 1
1.60880343812955 1
0.821236541020492 1
1.34708240410381 1
0.519436589198132 1
1.29534041956635 1
0.630483058973977 1
1.2655899207206 1
1.18108399711763 1
0.443240636216767 1
0.620422714375377 1
0.892392860461102 1
1.80510413337845 0
1.07885433673569 1
1.00191290122286 1
1.00672784112475 1
0.990063100931908 1
1.69937548273389 1
0.876105703635487 1
1.12922114295567 1
0.394394943790961 1
0.183803751726175 0
1.76077065027938 1
0.708677772195881 1
1.0591753969841 1
0.985771799997827 1
0.938133962549777 1
0.932393072370963 1
1.20264531838434 1
1.14057466491335 1
0.88072865657091 1
1.23776831384053 1
1.03537135343685 1
1.35307114994764 1
0.830173945072192 1
0.966073418989207 1
0.647967367879444 1
0.525902867741898 1
0.851091221987907 1
1.21193816625655 1
0.95357706701213 1
0.856322933954953 1
0.846409505025648 1
0.733157958965563 1
0.97666532235662 1
1.17576002687534 1
0.863536602153561 1
0.783834960028094 1
0.40839799052981 1
0.322302453393947 1
0.405057448995641 1
0.838723842186665 1
0.653881213693279 1
0.984989815632626 1
0.812239463393171 1
1.06015961308556 1
1.25430166823655 1
0.925721474412442 1
0.7430726000794 1
0.699342419253031 1
1.08523048037699 1
0.640297436737626 1
1.12127581627679 1
0.483116084185647 1
0.95907124004672 1
1.36907302269477 1
1.03421555517895 1
1.09502668854834 1
0.947854618749565 1
1.05094431174157 1
0.863928157626783 1
1.58286379791522 1
0.507792782953604 1
0.449054468562328 1
0.799914330657671 1
1.29531226111722 1
1.02220835248204 1
1.10046038242519 1
1.29232994706735 1
1.24247890977652 1
1.20720327215461 1
0.287053409818158 1
1.41443346725429 1
0.891705232281238 1
1.18946644444434 1
1.19885601380944 1
0.776738570987119 1
1.37349953767084 1
1.3852553097939 1
0.690354252894002 1
1.33693842498756 1
0.830358063086393 1
0.953200009003245 1
0.566498089474295 1
0.811268177233181 1
1.01003756897305 1
0.689063465609051 1
0.653940601106919 1
1.00177691431023 1
0.764377088678827 1
0.964534236943455 1
0.574934176975466 1
0.887451659861805 1
0.737715603661025 1
0.384523640482436 1
0.82559018165292 1
1.91119079981338 0
0.737354924707807 1
1.43882691783671 1
1.13200270152167 1
1.62856656463973 1
1.46088072614891 1
0.808364305054365 1
0.7947073794828 1
1.4646650322608 1
1.14565756867507 1
1.10320483135981 1
1.23521150562196 1
1.45815591589692 1
1.08013136974199 1
0.701045208243935 1
0.766197583560696 1
0.736289761948773 1
0.427157683687332 1
0.676436859922314 1
1.41045875810019 1
0.426860510393004 1
0.797971109267347 1
0.949282260866252 1
0.699949671425524 1
0.900090432681669 1
1.20567708556858 1
0.966984098456481 1
1.06842619606469 1
0.754386311125111 1
0.700861092095061 1
0.928357224318005 1
1.22135198893907 1
1.20775085158566 1
1.04998885163242 1
1.26350190775712 1
0.561568925880179 1
1.24650167898026 1
1.68616996182373 1
1.09338394128908 1
0.783214136283781 1
0.891338566560845 1
1.35189369253452 1
0.933047632439742 1
0.874042553279392 1
1.16658749288286 1
1.36541914927742 1
1.40089951529126 1
0.709488506220187 1
0.559117158672132 1
0.857951388019826 1
1.30862429006117 1
0.151588537157491 0
0.747573351312363 1
1.46252207549324 1
1.13848008128517 1
1.02989450447874 1
1.49909839576829 1
0.843569843299039 1
1.43392723397696 1
1.23368925661277 1
0.939134639072942 1
1.26891657255649 1
0.780243901385337 1
1.26704086381149 1
0.712881480714763 1
1.34314378545887 1
0.876525574270675 1
0.583311270831811 1
1.14316527208244 1
1.35175710255625 1
1.2582585437796 1
0.922111230849547 1
1.27434566425503 1
1.24600665740837 1
0.98671536474446 1
0.929204509792537 1
0.854645800110158 1
1.28396881094743 1
0.664970110402543 1
0.464861522832615 1
0.944387162004212 1
0.51346555703146 1
0.790477001349507 1
1.57708398051012 1
1.27059767619448 1
0.895447661369407 1
1.17435371076808 1
0.715688515707508 1
0.690246160926361 1
1.07600168499295 1
1.31198338883105 1
0.682758083641187 1
1.28391240357576 1
0.574474285569796 1
0.827138017095542 1
0.788923970020614 1
0.638961305248146 1
0.619772560543178 1
0.909394671397527 1
0.601264595283454 1
1.28777368276359 1
0.973584531397895 1
1.45649909649666 1
0.880582528465461 1
0.73512757271755 1
0.612198272775756 1
1.05075534123618 1
1.12190765808858 1
1.2140076033475 1
1.05796282958071 1
0.383539509699586 1
1.05400411523017 1
1.14061137544583 1
1.23148292682156 1
0.0199032097064749 0
1.28422615822259 1
1.22528325380821 1
1.27238527022502 1
0.68653574257993 1
0.840670142201086 1
1.21745000477987 1
1.25294936260437 1
1.43207906423801 1
0.819326777022775 1
0.895628991328456 1
1.37802823669841 1
0.491347396176404 1
1.00726134602479 1
0.707559217447561 1
0.592408717268782 1
1.10179371186947 1
1.3462137391288 1
0.659076822923489 1
1.4013361792467 1
1.10473745234115 1
0.652663480970714 1
1.23918539970936 1
0.643351863400756 1
1.4091296870521 1
1.19275129428397 1
1.14713219552317 1
1.06650003572439 1
0.898297234221719 1
0.935974845950068 1
0.0503314244398435 0
1.36476161233799 1
0.955456549759588 1
0.70647879207482 1
0.655965748087383 1
0.966722958543816 1
0.730599342716427 1
0.803890313236005 1
0.952402486809837 1
0.977263353097224 1
1.09639037822922 1
1.06460395156577 1
0.639611701953903 1
1.00834984463381 1
1.09611641317902 1
1.66929227392073 1
1.18161020104825 1
1.2554262165959 1
1.39951401668265 1
1.36632383443003 1
0.961058962020007 1
0.993547891796457 1
0.551660169980791 1
0.767548561876618 1
1.76872444645215 1
1.331660306866 1
1.00766578961853 1
0.675878903148291 1
0.688900446949411 1
1.1644016520745 1
1.16821614712225 1
0.885435337238589 1
1.06704503131738 1
1.2370572857796 1
1.21684975409951 1
0.926346301642798 1
0.637214600777247 1
0.620215798434488 1
1.55608528090543 1
1.23981921294509 1
1.04321692253422 1
1.00447118926185 1
-0.111226000834483 0
0.431686606661586 1
0.94773540039796 1
1.33496249591009 1
0.615306456678413 1
1.16450893926018 1
0.321767421217501 0
1.01845436580223 1
0.705275482904687 1
0.979156873382581 1
1.40934851946633 1
0.706483437286681 1
0.887749537701763 1
0.804664246896183 1
1.02407780731681 1
0.71386050752251 1
0.392869925697828 1
0.92376149006051 1
0.979509127598288 1
1.54786429149215 1
0.989179062588692 1
1.47638801232659 1
0.635538223301674 1
0.875551445410562 1
1.3984490695873 1
1.09952035470516 1
0.993637966751143 1
0.970030882185286 1
1.01929851413934 1
1.33817934332349 1
0.617073013635113 1
1.05146732674446 1
1.21951040303278 1
1.13669921500363 1
1.40646452227544 1
0.792239891683479 1
1.6283560251818 1
0.797044775326684 1
1.14290126158577 1
1.12452776498561 1
0.905893141955021 1
1.06727614823218 1
0.514916105460268 1
0.824857968952654 1
0.774995418948838 1
0.926639072937665 1
1.47990430038743 1
1.32831546826531 1
1.37769766011231 1
0.790948052760735 1
0.815842032190482 1
0.890494964934344 1
0.7664320257703 1
0.819468593833205 1
0.785727463102612 1
2.30896043496599 0
0.994563498765735 1
1.39500639017452 1
0.776136061064076 1
0.999511549166792 1
0.304930382536917 1
0.761055835713952 1
0.798363091434811 1
1.00440198959911 1
1.04362908651905 1
1.09583872122017 1
0.629853239890757 1
0.827419737412358 1
0.451247192242198 1
-0.29037448120672 0
2.00264594376783 0
0.793015427741619 1
1.23384066046776 1
1.10559644212523 1
0.493851204668379 1
1.49440887964587 1
1.43038783644715 1
0.73675973261206 1
1.43433193342723 1
0.738231536788641 1
0.718788356922685 1
1.19765584502326 1
0.450059233158179 1
0.760961355329117 1
1.89149530727886 1
1.143158640873 1
0.969978595644883 1
1.85257726805641 1
1.45596715008131 1
0.850883110394183 1
1.01528991478744 1
0.891361590708375 1
0.288829921023131 1
0.768623698092345 1
0.668437712715368 1
0.604778458233834 1
1.15424560930681 1
1.09594415647453 1
1.0819522285098 1
1.45581732163458 1
1.17255392981134 1
0.339426080635245 1
1.25156570768863 1
0.625488028057016 1
1.15076006409304 1
0.570522988524057 1
1.04277145927849 1
1.01569768626392 1
1.10438723468823 1
1.16597738575812 1
0.833616195149665 1
0.988579850360436 1
0.685327587928597 1
0.410332106402784 1
0.887439420198356 1
1.3778400869327 1
0.434584261995259 1
0.829460174569206 1
1.02630329570327 1
1.07872973589801 1
0.855045380404944 1
0.884309548524272 1
0.595931679187622 1
0.68615868591212 1
1.21648137670831 1
1.03656704203498 1
0.867605750436238 1
0.747723635511082 1
1.3498103330237 1
0.527672746531913 1
1.15549775169573 1
1.15621322548772 1
0.780406154838377 1
0.498515022540291 1
1.48808583472851 1
1.25680972429286 1
0.967763015154185 1
1.00235257037358 1
1.06185471218129 1
1.36228776992246 1
0.304611922176118 1
1.27358629727892 1
0.966965968658785 1
0.998821741795537 1
1.68501251508214 1
1.00335109028501 1
0.422857601585218 1
1.42023746567967 1
0.802638712599331 1
1.37331220096523 1
1.274740851365 1
1.31200788274277 1
0.753971524262084 1
1.42328222987678 1
0.909162914754175 1
1.49438180779841 1
0.758525082652548 1
1.02303033112798 1
1.24593005009797 1
0.726185340335649 1
1.44494898734081 1
0.972460407056667 1
1.73218981128569 1
1.06774202984472 1
0.953044284529368 1
1.38945373578026 1
0.843400155312856 1
0.970706242060534 1
0.883959494033473 1
0.732200550653116 1
1.14365111221729 1
0.613634444491057 1
1.20416409416465 1
0.737828988963995 1
1.21711967899337 1
0.427067955171273 1
0.91856785123257 1
0.773868984198376 1
0.769319096807622 1
0.929966843943832 1
1.04900695326447 1
0.728455699868143 1
1.12528875339206 1
1.19254570767159 1
1.35553025196978 1
1.27275626188288 1
1.2907621483397 1
1.15312672394657 1
0.598282255313489 1
1.45225843033905 1
0.782281831004587 1
0.954149634824872 1
1.27026758497085 1
1.57879177912114 1
0.795845915664575 1
0.565382275723591 1
0.86849876234448 1
1.29022045269777 1
0.407787128824398 1
1.26846151884135 1
0.509813698582882 1
0.864555970705625 1
0.859809535296585 1
0.840391042339814 1
1.96463589242528 0
0.81072418531865 1
1.32477783714401 1
0.889441219314057 1
1.41957404058688 1
0.513196051191134 1
1.32059851684657 1
0.924706443206111 1
0.789816504636002 1
1.23027883279646 1
0.592717982306165 1
0.817237009393826 1
0.616257669238536 1
1.47436455092157 1
0.274918459376379 1
0.639820983118247 1
0.79096120933137 1
0.959260720327115 1
0.460666802508333 1
0.541698665033124 1
1.05944879568817 1
0.891967236962806 1
0.607369400513014 1
0.533114381125499 1
0.796206108281117 1
0.417819118448823 1
0.726729605122046 1
1.09317594217973 1
1.36985271379065 1
0.982388366559019 1
0.414575641531175 1
0.612685425696941 1
1.10226108077308 1
0.575984171119592 1
0.552237491942952 1
0.908307105213846 1
0.995407197803539 1
1.44501869491744 1
1.03342854195206 1
1.16581991171037 1
1.3488538827308 1
0.672680400885588 1
0.285969646189961 1
0.524258282534605 1
0.710690918541771 1
0.890898228540242 1
0.745265908629404 1
0.854637444047186 1
0.615687184958212 1
1.06813601350339 1
0.425976782435302 1
0.672727758330939 1
0.893857352151501 1
1.35421976814993 1
1.23208164794412 1
0.757867973515106 1
0.743655650875349 1
1.11428532072738 1
0.860141979018747 1
1.09268275134759 1
1.04211903937263 1
1.44853733585006 1
1.05531053709476 1
0.983587233431583 1
0.766159046098729 1
1.19734608047467 1
1.08476139594861 1
1.5332966458676 1
0.756766220983961 1
1.34585876686073 1
1.10570056614854 1
0.299386977922467 1
1.36222202393375 1
0.944155350042706 1
1.73877481104217 1
1.01659601953276 1
1.13731141385195 1
0.513214911921713 1
1.16885924970115 1
0.901495026512603 1
1.33179774361677 1
0.626998160689652 1
1.00200158205736 1
1.21412089676578 1
1.1948898921254 1
1.23000746378641 1
1.06344980457472 1
0.96139146292786 1
1.00806585942725 1
0.867611964511398 1
1.23588011877316 1
1.32305156249933 1
0.937975225022213 1
1.19122722815403 1
0.249819673344864 1
1.35698872681244 1
1.58445426650124 1
1.67163901031192 1
0.766365494719537 1
1.19741900289876 1
0.872065294919515 1
0.543310613906974 1
1.03859721340175 1
0.598175928402391 1
0.90571946689454 1
0.547842494726485 1
0.472571448561255 1
0.845147726715729 1
0.82704858010688 1
0.99388027054597 1
0.849069130952287 1
1.16059349426285 1
0.74597437764156 1
1.41431670134062 1
0.502379699587506 1
1.34673437587163 1
0.809223325979994 1
0.50022793003474 1
0.592952933207997 1
0.49701722039019 1
1.50963611573282 1
0.481324793202602 1
0.580905008571491 1
0.847322705684107 1
0.984340352148338 1
1.50835899866775 1
0.582633306819354 1
0.365442468851336 1
1.14005734389845 1
1.02269857988706 1
1.64425419005301 1
0.700469247342241 1
0.731950838943277 1
0.959789675568563 1
1.36342577808911 1
0.691814771774522 1
0.942876639197503 1
1.11552656390876 1
1.30080556772317 1
0.516747399808829 1
0.798827147101237 1
0.978782352459906 1
0.628935857632108 1
1.00847589795969 1
0.949148375724844 1
0.504880441348733 1
0.847004947310332 1
0.727709771538799 1
0.754183391470202 1
0.885757842860952 1
0.827183951833004 1
0.343856302427928 1
1.52922087288152 1
0.99344335525938 1
0.519663807155886 1
0.916621221457606 1
1.38762019914895 1
0.408967095252011 1
0.837525547551531 1
1.3430181914747 1
0.928179219543371 1
0.344157792997974 1
0.958776246269806 1
1.17503394532451 1
0.650672553079958 1
0.831997432278689 1
1.3300905464919 1
1.25236068680764 1
1.09527190488668 1
0.698129355808933 1
0.988087478765689 1
0.912860027808606 1
1.02185035731497 1
1.42747474890617 1
0.932827824990716 1
1.21965192355566 1
1.17483354962526 1
0.468225421398958 1
1.03064049213407 1
0.826206721446756 1
0.82759113118333 1
1.01958610548033 1
0.925852089105992 1
0.871349920214081 1
0.995803358096886 1
0.441324771291083 1
1.29348838730134 1
1.37793081299808 1
0.430337542231971 1
1.21971695349592 1
0.890138627843736 1
0.987845331904281 1
0.506233130372626 1
0.948448063207074 1
0.786231995202426 1
0.175650055282484 0
1.33007338957351 1
0.891325615644804 1
0.493544094648981 1
0.830362181782933 1
0.661013345764858 1
1.40062744422703 1
0.777901246459955 1
0.50241152086236 1
0.908936470789603 1
0.477865078966295 1
1.10344442875923 1
0.856614806270031 1
0.989007408449125 1
1.12832160499186 1
0.972623761664107 1
0.851860462088078 1
0.564320528621801 1
1.56883186244071 1
1.28047370150479 1
0.743083591149834 1
1.03897499245961 1
1.07653913693734 1
0.931068893075103 1
1.56311900215187 1
1.23719353741243 1
0.395298040765341 1
0.897797925834248 1
1.24292335056305 1
0.926305021230181 1
1.46309394285766 1
0.304591117493589 1
0.96813128407681 1
0.815325117377927 1
1.20146927984376 1
0.81915470614528 1
0.436996711421481 1
0.955264176616773 1
1.18458700972185 1
0.393554704477727 1
0.738246638852087 1
1.4211735293419 1
1.05610355765516 1
0.502417007192895 1
1.25832310033739 1
1.20471604610775 1
0.820722612681795 1
1.00757571902838 1
0.524153824172385 1
0.82412611270991 1
0.840105533371858 1
0.928426655103714 1
1.14945546418034 1
0.614654867258476 1
0.880585078845393 1
1.3197739167685 1
0.759932420468863 1
1.33735924051301 1
1.03520099249901 1
1.43851384599767 1
0.927881759420198 1
0.545230116135057 1
0.685820880495432 1
1.33736878901688 1
1.56278290485434 1
1.18773701396222 1
0.497320373689707 1
0.953442746732909 1
1.02175246345822 1
0.675358562640397 1
0.891656304711196 1
1.11679015854629 1
0.903424189997641 1
0.407557955359029 1
0.468154679343381 1
0.759616239490399 1
0.812100078241651 1
1.10542891952055 1
0.962153846044065 1
1.25511193176895 1
1.18671437928531 1
0.989568881336329 1
0.188132371559493 0
0.840571143222426 1
1.70607881912052 1
0.809050981728512 1
1.10699796066786 1
0.434926868414271 1
0.818954172262799 1
1.28099737652937 1
1.47554568597868 1
1.10550304273035 1
0.989642465694704 1
1.16046751682695 1
1.13056494033373 1
1.0408503062154 1
1.04193106036226 1
0.659672307196729 1
1.46768049573946 1
0.244232700249127 0
1.27395037146957 1
1.12921189866029 1
1.15425957328002 1
0.876194881255396 1
0.461222229685296 1
1.92791261283963 1
0.900557409153467 1
0.311023852207409 1
0.931877025423854 1
0.93548035239328 1
0.971529897999096 1
0.835666256366903 1
0.339934670455528 1
1.49547665813905 1
0.892606871082435 1
0.741606609700889 1
1.1972665519631 1
1.07265364107346 1
0.56388078074957 1
1.39952982565515 1
0.25201021972254 1
1.1620266220116 1
1.32592940602259 1
1.24668808401213 1
0.714731046617504 1
1.06601770749118 1
1.13263720275592 1
1.15421856255429 1
1.23375898032843 1
1.41362912894626 1
0.336495854173198 1
0.646766425600376 1
1.30900239024158 1
1.57009872673683 1
1.02326277369602 1
0.778470964610893 1
0.711138771536394 1
0.752129017592025 1
1.56436096337774 1
1.13685101913093 1
0.670814841651895 1
1.39831223457331 1
0.84612500982102 1
0.902235737306598 1
0.55080422430316 1
0.975933064912355 1
1.60034818679079 1
0.743210149652756 1
0.987679424627747 1
0.748699750595874 1
0.852837827568693 1
1.7677660634997 0
0.711120055739713 1
0.787447895427115 1
1.36272480935595 1
1.00360119607643 1
1.0077081034002 1
0.628944453587324 1
1.44065047574247 1
0.93646818759232 1
0.294421937489924 1
1.67564220621256 1
0.438866352545954 1
1.2139892609803 1
0.621321515960596 1
1.58782393371376 1
1.0495142061695 1
1.1721027563169 1
1.64770179392408 1
1.00082229946836 1
0.611063188921924 1
0.699183444324301 1
1.41033905053445 1
1.30722672970518 1
0.977276105222656 1
1.1675199731366 1
1.02456323303867 1
0.859680113196306 1
0.483119184617297 1
1.09022799448988 1
0.807029255956667 1
1.11450049721745 1
1.021861119386 1
1.30679222124449 1
0.714318884061943 1
0.954934886045796 1
0.819738852505277 1
1.25467576635305 1
0.493267924742079 1
0.620592930991369 1
0.687056112721616 1
1.12220728388426 1
0.510531027818071 1
1.05809869445061 1
0.731093278742915 1
1.32513798784507 1
0.934992883621751 1
0.987219287638108 1
1.33997548298169 1
1.28426514347463 1
1.06778386823844 1
0.60520126165414 1
0.866363539484827 1
1.14655300949659 1
0.941025993389616 1
0.870613271488383 1
0.626509070651823 1
1.07121886202308 1
1.03978173094549 1
1.10291357779774 1
1.18500063997042 1
0.184403902036635 0
1.37615548935399 1
1.3764990403739 1
1.38063592615561 1
0.450471106812734 1
0.733220622483895 1
1.54489232960791 1
0.795924752698858 1
1.18498076563566 1
1.17373132871611 1
1.004997437293 1
0.81399315847406 1
1.3938359660477 1
0.693465881826676 1
1.32314731695417 1
1.14776402579993 1
1.21750010335329 1
0.79136641452767 1
0.718445219012056 1
0.780072087040809 1
1.01771423843247 1
1.24355233252013 1
1.09336107429546 1
1.48532728689603 1
0.640725839560367 1
0.862268538908564 1
1.62395497768514 1
1.41791189214263 1
0.855085964612948 1
1.4365703225031 1
0.776350179749703 1
0.326064344913712 1
1.22794261877079 1
1.34546837864264 1
0.680636984686161 1
1.07636967607823 1
1.44467889252043 1
1.1806655760783 1
0.969799847051717 1
0.751097919792826 1
1.07743716804661 1
0.918095147571387 1
0.91640000078526 1
1.35777601545314 1
1.28580018964054 1
0.771018952149845 1
0.670250368340598 1
1.61147738535235 1
1.43529995283543 1
1.56553193738993 1
1.02854605812406 1
1.31442355987261 1
0.724619149400068 1
1.13616246881959 1
1.87547112247498 0
1.44428767936349 1
0.983137417933786 1
1.04183449236028 1
0.673910153123972 1
0.961928572514749 1
1.20952680757959 1
0.239024997747667 0
1.17299563624519 1
1.15120957451118 1
0.353962395707836 1
0.8996790550629 1
1.17380606039108 1
0.745075176962269 1
1.17216867065451 1
0.712363256887696 1
0.271189130156581 1
0.649087242348108 1
1.17422344200454 1
0.696843848032974 1
1.02847203650207 1
1.06157912146542 1
1.11356725616325 1
1.18343276022326 1
0.88433710111481 1
1.7690834203672 0
0.976008619767069 1
1.08035150093795 1
1.21811731959709 1
1.31319816475873 1
0.88208997876547 1
1.04100864192686 1
1.16327885646008 1
1.24809612482011 1
1.04530161823477 1
1.30432080106893 1
0.212404048346771 0
1.68333095619983 1
1.08634740567811 1
1.03696273893885 1
0.685449002624249 1
0.922116551486922 1
1.19332006112556 1
1.06716206276497 1
0.556600717897023 1
0.964891935452235 1
0.642165404647167 1
0.658424087164191 1
1.23940918431635 1
0.75966839303839 1
0.120376909337856 0
0.831290762843263 1
0.68277907242021 1
0.990105815421696 1
0.92607064357469 1
1.3749726086434 1
1.60548477683149 1
1.04215142115264 1
1.52754665153706 1
0.985334449952972 1
1.32671718928793 1
0.503182510619632 1
0.400536810238085 1
0.944978454726817 1
0.799988690677236 1
0.786675375144147 1
1.02182929963467 1
0.76206188965102 1
0.828810682549775 1
0.704601288088042 1
1.32284237855226 1
1.30779327739535 1
1.31211006934279 1
1.15655826067181 1
1.03080809877926 1
0.951562787495914 1
1.00522005022409 1
0.673895197064858 1
1.36048079468339 1
1.10322104451773 1
1.19193331336083 1
1.27447032174104 1
0.55454741846364 1
-0.0469259547066464 0
0.838949208308016 1
0.916131440618224 1
1.26961651577083 1
0.475254393346472 1
1.04322357787929 1
0.929158596711133 1
1.04995126473555 1
0.795924181654836 1
0.737473543179201 1
0.602907468496744 1
0.879700279613722 1
0.975753615121423 1
0.518876470573617 1
1.17645346340023 1
1.17157417513402 1
1.20993719728441 1
0.674565202882022 1
0.566232288168398 1
0.97153286944893 1
0.853304770151735 1
0.735940862610413 1
0.756703621094865 1
1.1184073750969 1
1.32971431586769 1
1.07722026929006 1
1.18637468515444 1
0.536213292338949 1
0.757738226385757 1
1.50693766266058 1
0.895874069195435 1
0.948752721623003 1
1.05080461952 1
1.38642176732688 1
0.724679637240403 1
1.53016692754606 1
1.13329220489529 1
0.541764029732217 1
0.58007038571022 1
1.02834529628865 1
0.69950270123387 1
0.697956344207883 1
1.12105702405063 1
0.568400101612075 1
0.843373336765713 1
1.16717274056586 1
0.941314774381157 1
0.773814254488967 1
0.514662976704617 1
0.92588238915888 1
0.840450935092721 1
0.676777756760045 1
0.730033424407295 1
0.843864240865962 1
1.10180614299475 1
1.01088838900943 1
0.786713167589442 1
1.13800235370317 1
1.31593237738888 1
1.59943551929226 1
1.41544979428792 1
0.534182111699533 1
0.762141438855228 1
1.18683499321208 1
0.786808125496987 1
1.28183414303309 1
0.636822613155227 1
1.04959529501039 1
0.910960179892598 1
0.846542249840337 1
0.909997356225055 1
0.893428625417557 1
1.68329447197775 1
1.28738785135885 1
1.13924629219117 1
1.10089916304252 1
-0.223425667083975 0
0.680172713034103 1
1.22947716253491 1
0.723498672274804 1
0.942019003634943 1
0.449877019610748 1
0.598634423814768 1
0.873399526252261 1
0.801425013293467 1
0.613180208370208 1
0.54576056645097 1
0.780384278290179 1
0.942763202547532 1
1.02118518045232 1
0.585360012095354 1
0.64905994088422 1
0.952581849237653 1
1.05795901837489 1
0.719118532713403 1
1.0773369836184 1
1.07109754617894 1
0.475697453798526 1
1.52949124753221 1
0.397003740055235 1
0.940844315250195 1
1.30030724336505 1
0.777292150545392 1
1.50888129619674 1
0.855311393594012 1
0.535718751855387 1
0.769093671648303 1
0.930213987441589 1
0.541636940910597 1
0.949830456196894 1
0.827447397490647 1
1.09739749488555 1
1.4235197688637 1
0.332569594989027 1
0.67962190062618 1
0.561545995314422 1
0.778059503790235 1
0.74194939101011 1
1.29746659495381 1
0.60624123034096 1
1.02254386975796 1
0.332844517631729 1
0.755385379380617 1
0.39615981766485 1
1.55532069545813 1
1.36733224378034 1
0.398970136278483 1
0.895299376258859 1
1.6096599030921 1
0.662400183858233 1
1.05773784829508 1
1.35866869808485 1
1.37278605462348 1
1.23787301431033 1
1.06222384352109 1
1.10739192384871 1
1.17752632807689 1
0.742673890187077 1
1.50242324135343 1
1.31980990686335 1
1.2739528709199 1
0.746542455313305 1
0.276538811285206 0
0.458767838171891 1
1.20666980542652 1
0.654917995965619 1
1.47991632166109 1
1.47847500454187 1
0.630732748831956 1
0.428517899620448 1
0.804707236522035 1
-0.0123884877104635 0
1.26708731445141 1
1.49589664585055 1
1.96083599110631 0
0.464697799189839 1
1.12477563450073 1
0.769843353534703 1
1.18648285808584 1
1.48291943669769 1
0.931787792898426 1
1.22026830988194 1
0.694294671089673 1
0.745007225891465 1
1.44261996479627 1
0.780889683093326 1
0.525353387462601 1
0.359827049070423 1
1.29624446937339 1
0.850212765025801 1
0.779820830912309 1
0.775731121207417 1
1.16886885451744 1
0.324994857603774 1
0.685623162845574 1
0.633788590478601 1
1.13634145355354 1
0.885442482153899 1
1.81637048399411 0
0.710538577188676 1
0.456536530172343 1
1.1689438919159 1
1.35288296313384 1
0.427281511793072 1
0.88025373196603 1
0.810804534392827 1
1.06994368146281 1
1.49278664568594 1
0.737748628033266 1
0.313904715519253 1
1.05331547476641 1
0.418941464259542 1
0.854132929737549 1
0.233320400587692 0
0.429048583873475 1
0.936867200849378 1
0.942089496529843 1
1.17977899394888 1
1.26531560060209 1
0.635438911743427 1
1.33815647362517 1
0.820588902241193 1
0.852752133773006 1
0.558184762166173 1
0.56906508071065 1
0.625856046051177 1
0.809307311543993 1
0.743603409623163 1
0.595169475397274 1
0.497662264166113 1
1.30172380418007 1
0.597712951225516 1
1.50562860543602 1
1.02782089569122 1
1.73913453210415 1
0.658893735838502 1
1.04518751700813 1
1.10919608700875 1
0.560139288817451 1
1.41269850911296 1
0.933797520999403 1
1.46516990004114 1
0.849159743315518 1
0.916183126463524 1
0.63550659386308 1
1.20170383631396 1
1.30762883735388 1
1.21492202537654 1
0.626198247746154 1
0.786794776558012 1
1.51693234882188 1
1.38485223790546 1
0.724403468957749 1
1.80903616073827 1
1.39724937910428 1
1.18290992377184 1
1.24783890219574 1
1.43596594706044 1
1.18480541727017 1
0.781361662716419 1
0.862916969170007 1
0.979911326660337 1
1.00066604485486 1
0.971017926941335 1
1.37546051531617 1
0.726596227419769 1
1.5128024780916 1
0.402109958616287 1
1.39425717786819 1
1.87978497277408 0
0.80617296082034 1
0.355014246072515 1
0.962360355261817 1
1.70730462861147 1
0.541375124155952 1
1.16604324703591 1
0.283670031660632 1
1.41431238094185 1
0.748130073350024 1
0.470900757451377 1
0.922399386512621 1
0.989128850386518 1
1.09846712488213 1
1.14615783546039 1
0.896870400854501 1
1.29345825591507 1
1.80285930061257 0
1.04422401372893 1
0.840190428366178 1
0.499034672697696 1
0.683033101581897 1
0.361447320968764 1
0.929516987646913 1
0.809089035498374 1
1.3648143506951 1
0.759790624077961 1
0.457616464128959 1
0.974236434675437 1
0.823791562950121 1
1.16753498851272 1
0.884677867649799 1
0.814859031447298 1
1.8893898932118 0
0.517283451940542 1
0.901106797470682 1
1.1382785337823 1
0.319652547451069 1
1.42435841963335 1
0.782076498184526 1
1.11581883619331 1
0.666803891561685 1
0.877521188918608 1
1.10175488166402 1
1.04975941935479 1
0.490333931917071 1
1.42706634229513 1
1.25260382133552 1
0.629064238731006 1
0.858989639678315 1
0.517651593134145 1
0.870825445651725 1
1.48269047370076 1
0.50389949891838 1
1.0711393064704 1
1.50483970061894 1
1.60245889253307 1
0.849330749516579 1
0.652730916502779 1
0.744806442056777 1
0.736627486169934 1
0.719345012742185 1
0.542059639806405 1
0.684331875463506 1
1.40006600604311 1
1.41711581008683 1
1.08340946128267 1
0.336555269058397 1
0.961298087750202 1
0.873321216499006 1
0.488018910349501 1
0.807841107567331 1
1.58511321107872 1
0.975115746122745 1
0.32199678909393 0
1.2378144200761 1
1.04762503512805 1
1.41922353827999 1
0.892237902140162 1
0.825304365066105 1
1.04040140779371 1
0.772727078880312 1
1.12053214376648 1
0.751690732929314 1
0.512955544906275 1
1.2244952805375 1
1.1380623047416 1
1.0477718450438 1
0.897123063342241 1
0.971446473575665 1
0.990442793455973 1
1.42653764644653 1
0.94687479411053 1
0.807255735382883 1
0.882135797638917 1
0.930836641634543 1
0.815658793103604 1
0.810761798841539 1
1.09836039307079 1
1.10800452759541 1
1.20542231790726 1
0.959291750035976 1
1.12839006980848 1
1.22523745772448 1
0.919012363135383 1
1.38941952793514 1
1.35135789784321 1
1.38546435738996 1
1.00152625707046 1
0.802719532735675 1
0.457000131134914 1
1.00885435286702 1
0.584809001229656 1
1.2063281376025 1
0.833911262364235 1
1.35043179879728 1
1.17526257179022 1
1.31137785929231 1
0.970963484470947 1
0.481860110137993 1
1.15842078206421 1
1.05524632542667 1
1.13393867598332 1
0.469810048877191 1
1.16174173551938 1
0.931446100166218 1
1.48700974702557 1
0.436359519166553 1
0.262771023956114 0
0.586487716781515 1
0.906074989031728 1
1.04219176771311 1
0.844574585203885 1
0.974807150305037 1
0.639132860846831 1
1.20881514364361 1
1.55425843490592 1
0.865534796001191 1
1.08323087919618 1
1.25479874855376 1
0.806598157751056 1
0.751453994112029 1
0.982906898579007 1
0.256144243603793 1
0.988666062664583 1
1.2815301721806 1
1.20570652006981 1
0.903532822817192 1
0.877304555378407 1
1.2350182730507 1
1.40203852871286 1
0.948640520026515 1
0.799499254791244 1
0.609399048556288 1
1.27614513876009 1
1.31329343529927 1
0.635536876676283 1
1.16809679197628 1
0.926732519924129 1
1.07098662169186 1
0.767943533021501 1
0.671735612309411 1
1.16782478837491 1
1.63848514598422 1
0.86254943733339 1
1.23157519994041 1
0.86703141924238 1
1.23763361947443 1
1.01524558348783 1
0.972863388194236 1
0.842520412376004 1
0.388535244770695 1
1.18677490835439 1
0.96831423370646 1
0.441459924266738 1
0.422176136019949 1
1.39371364356454 1
1.25450176592293 1
1.00885074459613 1
0.666805079938011 1
0.445373509114133 1
0.623053589675985 1
0.584096839469371 1
1.10178770434718 1
0.454246638450576 1
1.34973286874781 1
1.17530585835908 1
1.01885708287643 1
0.914271677462124 1
0.956991140316549 1
0.877691693370344 1
0.806389897571088 1
0.72952842562416 1
0.624955366185513 1
0.755759269670523 1
0.924654246083014 1
0.532419616478196 1
0.41323447525167 1
1.40288577563332 1
0.720250227138163 1
0.56351637706977 1
0.795777247360657 1
0.680747931973831 1
0.825945171804614 1
1.07695807386746 1
0.888258183788327 1
1.33635488870431 1
0.592070123529717 1
1.38678885830069 1
1.08917771354931 1
0.960974257941674 1
1.77158917386067 1
0.521552672311426 1
0.766468357153643 1
0.411437040191731 1
0.459076731592283 1
0.695439370696355 1
0.574506235896376 1
1.27316331937499 1
0.847661975372707 1
0.54278394745525 1
1.04533792531105 1
0.607680291384196 1
1.91873296855393 0
0.564561864679133 1
0.648710441449728 1
0.91720018015577 1
0.756460362602038 1
0.972313010169919 1
1.3893208229606 1
1.07334524846609 1
0.770406289881424 1
0.891982185866095 1
0.630095661216121 1
0.9531530245823 1
1.19320935692659 1
1.04870607845479 1
1.25156651416094 1
0.91510769233046 1
0.824869371380485 1
1.14356820735027 1
0.540246424836451 1
0.954885833936611 1
0.99655310170491 1
0.235724594186769 0
0.992800312584015 1
1.033421935661 1
0.822358365080739 1
1.37963295136407 1
0.57111835883576 1
0.973578054122988 1
1.26708819767907 1
1.49838373228273 1
1.2209145169322 1
0.30708278909626 1
1.014880485278 1
1.14398829182311 1
1.13783649835413 1
1.01235523052093 1
1.17396740717648 1
1.06412462628147 1
1.16671542260823 1
0.593097223810674 1
0.699829795444678 1
1.20896962043895 1
1.20690124751018 1
0.80990088400389 1
0.409184605316519 1
1.01608373032476 1
1.01858748012795 1
1.54109783289613 1
0.563719184722838 1
1.0203281364196 1
0.931136810321927 1
1.0763104428264 1
0.186711705511408 0
0.320717334520701 1
0.492605014592824 1
0.751330268049106 1
0.49298126450559 1
1.12365393857782 1
0.658819622923739 1
0.976647616189091 1
1.23593534150606 1
1.17004670397663 1
1.11264141143543 1
1.01380716190741 1
0.647665857605828 1
0.972126727121951 1
1.09598012636816 1
0.576115072627209 1
1.20566290910481 1
1.54735270071893 1
0.781581783621207 1
1.06927533111274 1
0.796995359965244 1
0.879084971974218 1
0.879884547330069 1
1.29182987881519 1
0.355813088220565 1
1.0761952950045 1
0.0610273571022952 0
1.80963693896282 1
1.06380199492305 1
0.723110667414521 1
1.2176798251985 1
1.08707025550683 1
0.749279020006331 1
0.792290967908602 1
0.934717624370374 1
0.838817378152987 1
0.850371700603082 1
1.08516438869138 1
1.2382706852337 1
0.988143522580546 1
0.491997217767406 1
0.691811950149563 1
1.23789423187929 1
1.02350738060921 1
0.414598684957862 1
0.65154485689782 1
1.4164632378448 1
0.339863301289445 1
0.871495275624311 1
0.964355422481445 1
1.077939258786 1
1.03349872342514 1
1.17483367188582 1
0.92528279788609 1
0.904631330774653 1
0.987348949545842 1
1.03957728126716 1
1.51166779684298 1
1.01917152118136 1
0.332302609075079 1
1.65813789585561 1
1.00914627750762 1
0.691826955550973 1
0.942216451928949 1
0.933875742057881 1
1.0856724710447 1
1.20711640949796 1
1.00852498556573 1
1.34007437739374 1
1.18168831304661 1
1.21578850373079 1
0.657727770175913 1
0.983832285517105 1
1.05952919780369 1
0.212187244003938 0
0.775071367451518 1
0.647922618839456 1
0.606851264909473 1
1.94688634989363 0
0.554399376308418 1
0.947181011571639 1
1.23879117459961 1
0.720189935829988 1
0.969443552643668 1
0.553194760264716 1
1.23919751542653 1
1.43976151080772 1
1.41916320110475 1
0.567391785868053 1
0.843027543198457 1
1.25264866313079 1
1.45711239943244 1
1.2350027781924 1
1.12268093635052 1
0.892886715830046 1
0.106310534225518 0
0.91904645872393 1
1.20874513494551 1
1.2935941926762 1
1.36634400093358 1
1.01450389574586 1
0.62437517580194 1
0.874868226258026 1
0.855407450772508 1
0.407633419882856 1
1.06221461772347 1
1.31848434805441 1
1.10223296936923 1
1.37895451943466 1
1.00972243698778 1
0.960141788636728 1
0.70057499155311 1
1.13860421786629 1
1.34454171063447 1
1.14626937447714 1
1.05588447723022 1
1.07220552120116 1
0.610303795673158 1
0.961607205815672 1
0.50874369034315 1
1.28406209200849 1
0.837932530198228 1
0.810632702888059 1
1.54914829267543 1
1.38273042582927 1
0.972468293012121 1
0.150892151398321 0
0.714988650873281 1
0.556415696265583 1
1.0541669897823 1
1.4578230111455 1
0.707836655706173 1
0.187280411687464 1
0.76044463358516 1
1.0394759236228 1
0.826171715925225 1
0.556602870665561 1
0.462539470350096 1
0.894494714274272 1
0.620887842764544 1
1.08685824618808 1
1.21555283905004 1
1.56401520157695 1
0.794774573895383 1
0.634848802555507 1
0.756524793085771 1
0.673388836629232 1
0.866556522564132 1
0.342213825209327 1
1.57519999993649 1
1.06557489870022 1
0.937501613638364 1
1.00844593925011 1
1.06265837043003 1
1.02342904466925 1
0.784014794671305 1
0.67900684090769 1
1.15372308769107 1
1.24588112349321 1
0.792262365341461 1
0.810945467101823 1
1.59633720680483 1
0.755996935961397 1
0.177193494377384 1
1.59830734337627 1
0.576723793552122 1
0.887856919919313 1
0.902292495714121 1
1.51003517585243 1
0.804406922242 1
1.56449993732788 1
0.771661105343071 1
1.07430466571458 1
1.08486483026171 1
0.992192705339316 1
0.308578816561547 1
0.822814018431527 1
0.655089973540904 1
0.701530286315358 1
1.0511309053476 1
0.63564270171892 1
0.556552492155003 1
0.945054352142547 1
0.767874413494659 1
0.747019233825086 1
1.16339595453648 1
0.825581211265898 1
1.39892724596503 1
1.92925686041899 0
0.623737959465797 1
1.35076062331066 1
0.695288042439372 1
0.577605680200694 1
0.867909879173963 1
1.0957331236961 1
0.652378306537745 1
0.943247604038386 1
0.692309757379663 1
1.05756846247553 1
0.903162401783311 1
1.04983863265389 1
1.12936219986746 1
1.00006617434793 1
0.967289694061238 1
1.00020519570453 1
0.496013458736003 1
1.46237594157664 1
0.787721295185149 1
0.953432791524647 1
0.912849267637682 1
0.985489146379227 1
0.985910487162413 1
0.351470795597606 1
0.725086321789518 1
1.03241083623907 1
1.64996656357718 1
1.25174612380796 1
0.450231035470445 1
0.360166394761876 1
0.970938174753552 1
1.18149415104394 1
0.872175264963473 1
0.848652946164414 1
0.521274490034726 1
1.18968054683273 1
0.747033537084604 1
1.29483432065465 1
0.556727111663792 1
1.17276772404889 1
0.607786356987856 1
0.976635377063887 1
1.02203552386694 1
0.949226233105891 1
1.1544437831184 1
1.39350015996619 1
1.01440402816064 1
0.74423971915579 1
0.559962534641281 1
0.689903937973499 1
1.21863860305037 1
0.967666295050774 1
1.46008583649913 1
0.412295550202658 1
0.706684631454218 1
1.01445280303921 1
1.10710509823563 1
0.721312312982292 1
1.61170076195927 1
0.777538811793713 1
1.15129998615917 1
1.12682364869474 1
1.16853285130534 1
1.6547070004874 1
0.778996347587449 1
0.758672548003001 1
1.45222630465376 1
0.79880433012908 1
1.16234824619267 1
0.815297153556765 1
0.589741899850701 1
0.794570282500361 1
1.26682739187947 1
0.705153911651983 1
0.437789374105365 1
1.27907554632222 1
1.48508534953578 1
0.554502764211468 1
0.739899328218347 1
0.713013052425842 1
0.963217505754917 1
0.915844621162586 1
1.34313934645739 1
1.01866202301553 1
0.659479796343305 1
0.82336436739472 1
0.818738372933999 1
1.62467369082979 1
1.25217836437614 1
0.562830825968527 1
1.19337521266704 1
0.58046784087282 1
1.62239640100759 1
1.03797835145741 1
0.816051857201821 1
0.97341725533947 1
0.815400482275132 1
1.48560064349833 1
0.713022226885622 1
0.679330828525864 1
0.874843283076405 1
1.00844849535891 1
0.724013480817032 1
0.478910524250562 1
0.710322579057953 1
0.688140944475419 1
0.950772969477714 1
0.611677354129132 1
1.12821388839126 1
1.27547206420131 1
1.02843168996224 1
1.0482771108175 1
1.01242357647182 1
1.30268480600328 1
1.31003376515923 1
1.12043791904062 1
1.17112614629666 1
1.36058874262003 1
0.741898398405268 1
1.29022408395076 1
1.50737876720585 1
1.1960812743062 1
0.799429693363541 1
0.902448044172586 1
0.824927960939616 1
1.41680848931893 1
0.562112944957166 1
0.678014477376786 1
0.666452355722142 1
0.489463733009444 1
1.12586158774343 1
1.72807379845611 0
0.801666840565794 1
1.00757441837569 1
0.337893530400793 1
0.854573594493199 1
0.867180923220581 1
0.565339129961026 1
0.919545715561128 1
0.92970627869958 1
1.14033333306066 1
0.728476785803572 1
0.655157220624442 1
0.898516841406489 1
0.882292817939365 1
0.771719827022998 1
1.70733154832308 1
0.863512009455569 1
1.23155799781497 1
0.338966173277066 1
1.08458903819933 1
0.474718348512315 1
1.31651441299802 1
1.15072695825893 1
1.15445310733378 1
1.50351560771124 1
1.75296266819001 1
1.01075084188296 1
1.33098036505262 1
0.69583014417441 1
0.818600134961269 1
0.895994087111542 1
1.23434317710382 1
0.448891501095196 1
1.18044540937381 1
1.07222564585783 1
0.842931830618001 1
1.25765445341533 1
0.682645599294175 1
0.922962250010574 1
0.612834166810631 1
0.701616594421035 1
0.777311115213682 1
1.35912970575253 1
0.649792042815109 1
1.03777589995202 1
1.03018837078442 1
0.463440411301593 1
0.909307816846032 1
0.714278789376809 1
1.00605893010197 1
1.83855681598691 0
1.15368753990188 1
0.797238296965999 1
1.40670170572776 1
1.3636769070427 1
1.10807515570542 1
0.653170601207668 1
0.740220349673853 1
0.846203561420446 1
1.42972153152149 1
0.799815124899067 1
1.24119532481113 1
0.933978215244365 1
1.08427349578792 1
1.12994499294468 1
1.04829344037953 1
1.0382329751429 1
1.30691527195818 1
0.807074630559367 1
0.730008093320215 1
0.877780022321411 1
1.14791030775143 1
0.697388372062024 1
1.26171078005115 1
0.701332303605456 1
0.958447164499651 1
0.0512189215457457 0
1.46081728997782 1
0.838432376121153 1
0.547103756313262 1
0.997979133347458 1
0.839687578785771 1
0.814126393932731 1
1.11600686743036 1
1.88913319838831 1
1.30445103608082 1
1.39794429612149 1
0.549535895517267 1
0.344959470581128 1
0.584162398887431 1
1.12787470265818 1
1.30504211539464 1
1.23271013281955 1
0.914582916774396 1
0.873258205923278 1
0.742286695286886 1
0.908497717269314 1
1.05604232306972 1
0.596933172352193 1
0.65677782574955 1
1.69743157563481 1
0.778818055369662 1
0.886125828087486 1
0.516356399505754 1
0.812803876620958 1
0.6461549080809 1
0.880229036483463 1
0.923234488800512 1
0.473780719319802 1
1.0423948945481 1
1.20867081159642 1
1.59241298864946 1
1.3156826055444 1
0.793718332745025 1
0.775294317331189 1
0.68342174598487 1
1.09096449550042 1
0.88192055582157 1
1.10772497222906 1
1.05645406453203 1
1.02138813104835 1
0.779427054963963 1
0.618586962724556 1
0.497400754788718 1
1.16907070297765 1
0.558281173933427 1
1.6837625811667 1
0.629062603037995 1
0.259058841857929 1
1.31728964740314 1
1.2796896072984 1
0.182157858853919 0
0.857099066613727 1
0.877012310652613 1
1.30358921460677 1
1.24486433727445 1
1.13807508022947 1
0.654904673925635 1
0.789950185871926 1
0.497727010607061 1
1.07479123739945 1
0.882580790730434 1
1.17815986148457 1
0.71828775558469 1
1.04271526812496 1
1.39394084311504 1
0.809433847762841 1
1.12367184903923 1
0.790219714482251 1
0.655282833247852 1
0.996512146346287 1
0.974043074960384 1
1.00898425234816 1
1.39752373172751 1
0.927368775641757 1
1.01201120328494 1
0.762500997970296 1
1.18613198920678 1
0.953298394023807 1
1.30740915469893 1
1.00950931909167 1
0.423534409861869 1
0.988691519231826 1
1.09974181149649 1
0.835457681888444 1
0.454013423457433 1
0.890090275109319 1
0.992056148245349 1
0.862666484668832 1
1.05441227118654 1
0.845499630919681 1
0.849074513268507 1
0.795415117952877 1
1.1001383209382 1
0.86648864908054 1
0.8853797865244 1
0.976417291724094 1
1.14659444683045 1
0.949929801971382 1
0.391241140088729 1
1.18164362701229 1
0.770352014330338 1
1.43474779183292 1
0.991091214870406 1
1.46159199159724 1
1.46471849868175 1
0.31931352279524 1
1.39060495958431 1
0.42513690380444 1
2.09057536754003 0
0.409148184712813 1
1.32628459105071 1
1.47725761550056 1
0.744921145456449 1
0.632992383812927 1
0.691947345367807 1
1.5159690618759 1
1.3100624390046 1
1.13137578235763 1
0.803771356632712 1
0.76931127728456 1
0.972522796955039 1
1.05682012811917 1
0.749168506796437 1
1.36769859316929 1
1.23141402660548 1
0.635660494004375 1
1.31848328914886 1
0.338459729893276 1
1.5633452176229 1
1.30002889776223 1
0.938405741612375 1
0.484312775309249 1
0.661102799300616 1
0.764157247718058 1
