# Supplementary material for: Bias caused by sampling error in meta-analysis with small sample sizes
Source: PLoS One. 2018 Sep 13;13(9):e0204056. doi: 10.1371/journal.pone.0204056 (PMC6136825; doi:10.1371/journal.pone.0204056)
Supplement: S5 File — (ZIP) [file pone.0204056.s005.zip › results N = 10 theta = 1 tau = 0 sz = 100-500.txt]

"dl.theta" "dl.cp"
1.01581219443805 1
1.11896786341835 1
0.943264939267376 1
0.979675353651084 1
1.1052096499831 1
0.955279311922257 1
0.953869269361745 1
0.989532733628259 1
1.02281009148869 1
1.08193991927045 1
0.900982440105478 1
1.05662109248294 1
1.04942277983256 1
1.00418635624851 1
1.00748024254075 1
0.972849288897628 1
1.10682778474399 1
1.0858969806528 1
1.07861563722948 1
1.03917775374438 1
0.9841125673022 1
1.00142541804865 1
1.04418547488901 1
0.992551766122605 1
0.977404760103009 1
1.00044128578387 1
1.01443156918469 1
0.874833220826624 1
1.23049136066653 0
1.12793382971042 1
0.931301620919926 1
1.17475609480973 0
1.03123814292318 1
0.989401433210045 1
1.04710594697544 1
0.980980914864964 1
0.880423315463166 1
0.896540042053314 1
1.00381632352996 1
1.05673137265617 1
0.944487055819526 1
0.940206293983565 1
0.938752620704222 1
0.956434835300182 1
0.944586913572503 1
0.957188779580527 1
1.01632462916773 1
0.87571561808198 1
1.15162815806037 1
0.923924481566151 1
1.01503423712296 1
1.03927873887421 1
1.03104926180849 1
1.16585175525096 0
1.01166127634087 1
0.97284460163517 1
0.989762479671227 1
0.947275460781761 1
1.02375591658182 1
0.916626413299158 1
0.818758805739304 0
1.05157241023551 1
1.03345688263563 1
0.959128831978877 1
1.0487899269235 1
1.00468019896394 1
0.945096036123272 1
0.947819092786396 1
1.04480458632814 1
1.06013463110257 1
0.883737497036678 1
1.05138353712817 1
0.95807382839863 1
1.13708100866406 1
0.879177117419345 1
0.968829021265491 1
1.18657679859191 0
1.16896133986106 1
1.04865955206979 1
1.10978401472956 1
1.04284347962085 1
0.912471923937719 1
1.0666633345772 1
0.830200079633647 0
0.920448658130409 1
0.950590668085715 1
1.06678863280868 1
0.99841808313852 1
0.961466624951684 1
1.00411547981448 1
1.06203388151017 1
0.950309438558158 1
1.03639896325217 1
1.05640932004837 1
0.980954964300102 1
1.06287633766305 1
1.03616078878576 1
1.01873388246831 1
1.03220838687433 1
0.979245353520071 1
0.799919055632829 1
0.850757104937744 1
1.07063847161168 1
1.02614552750657 1
0.813312775362987 1
1.09540653425686 1
0.938118482754949 1
1.09939540929583 1
0.963654343522726 1
0.884528761162887 1
1.09399815904926 1
1.02718516507083 1
0.891441086872019 1
0.946628748881164 1
0.964931928445281 1
1.07122068116933 1
0.907290646399245 1
1.10396521366592 1
1.10252829079946 1
0.884095986620544 1
1.00835820797182 1
0.783197846970307 0
1.03060043183897 1
1.07144516670054 1
1.0900244808112 1
0.940850606281984 1
0.927503412837432 1
1.03625441887298 1
0.869330043953068 1
0.932797454230709 1
0.84505007963171 1
1.03002237245385 1
1.02699276474446 1
1.16477254724122 1
0.960172330692451 1
1.04486164336648 1
1.14577263383563 1
1.09614519377025 1
0.888618833160714 1
0.939194450530826 1
1.02602640320333 1
0.943021996409719 1
1.02107611582699 1
1.07345769701238 1
0.951036158562801 1
0.954936993335838 1
0.971333226752388 1
0.96870178115613 1
1.03968919719652 1
0.914805800371593 1
0.831015811437944 0
1.07615304193533 1
0.980526254446302 1
1.04172719791824 1
0.90301884915451 1
1.03781773934157 1
0.956004346006748 1
1.03408411047938 1
0.916793187788701 1
1.00018522670743 1
0.975809054787758 1
0.902655843741275 1
0.973005632086009 1
0.950016687961566 1
0.877148885078741 1
0.977762890198068 1
0.955954493598177 1
1.07481502714018 1
0.995844355028491 1
0.916837097717462 1
0.93165326133016 1
1.04088868581027 1
1.0484296792704 1
0.983777626125371 1
1.00313829408147 1
1.00443162510056 1
1.02360831623562 1
1.13215048409784 1
0.877244220945697 1
1.08628967339359 1
1.0758343103151 1
1.10540295789444 1
1.04642741603448 1
0.921711640705265 1
1.04576283085226 1
0.99228235140095 1
1.03400001385343 1
0.97551132588663 1
0.940508797939398 1
1.01281757918776 1
0.87269871104893 1
0.896881264287927 1
1.19966748361474 0
1.06939107636739 1
1.01904555499206 1
1.06083833119688 1
1.01484867137925 1
1.11797399600804 1
1.16471169676447 1
1.01892813655766 1
0.913513081424998 1
1.07164755143897 1
0.914603896072783 1
1.01474426167777 1
0.994814889029154 1
1.05407582728996 1
0.916875389774489 1
0.877195896396809 1
0.962194230673743 1
1.02104629704852 1
1.00330060943084 1
0.943182078893557 1
1.12658110721547 1
0.980934007525776 1
1.05007910913714 1
0.931840927308708 1
0.930958144597657 1
0.988873670130951 1
0.879164666250036 1
1.00836618015463 1
0.879027217291315 1
1.0426204537712 1
0.979880076876931 1
0.998875653868844 1
0.881998516472642 1
1.00089261162163 1
0.868010751430406 1
1.00831934890744 1
1.02966555076971 1
1.05875259681726 1
0.894016713294317 1
1.0879707226905 1
0.798378017967916 1
1.03731543080977 1
1.06957518150111 1
1.11565601109275 1
0.979538563322901 1
0.934398211479056 1
1.05966430262716 1
0.975313259260973 1
0.875262356839026 1
0.93533322729852 1
0.950156072721503 1
1.03415171099669 1
0.903636462177385 1
1.00333355186795 1
1.16226650769671 0
0.862709151989986 1
0.946874315896382 1
0.989139715240846 1
1.0733067417625 1
1.14511400630587 1
0.891753356304456 1
1.08178426083192 1
0.882370631865471 1
0.993895949383534 1
1.18356637676469 0
0.811983137611801 0
0.951943488743511 1
1.05655665822083 1
0.91174047194172 1
1.04668636979339 1
1.01536726509623 1
1.00193856658163 1
0.989763895008128 1
1.04868952734347 1
0.958511120236689 1
1.06933620464811 1
1.04314878409023 1
1.06523156918885 1
0.976009414939572 1
1.05719630351308 1
1.07939559729848 1
0.962426427151423 1
1.1475805981282 1
1.06912590314189 1
1.01969683614164 1
0.990883935561814 1
0.854061148166254 1
1.0721961291877 1
1.02310732995045 1
0.96728003067553 1
0.970782623820568 1
1.02649861921386 1
1.0510124257299 1
0.973447245678882 1
0.966002036116431 1
0.981916300348097 1
0.964696936403679 1
1.02547632872373 1
0.995571606781005 1
1.04783848507233 1
1.14678587867676 1
0.971751718655517 1
0.900320466303328 1
1.10140824475773 1
1.07892720826821 1
0.951878065045012 1
0.997693670626802 1
0.984096338373743 1
0.889808143436004 1
1.08161399913894 1
0.884794785089455 1
1.00516049395917 1
1.01861461332112 1
1.00820114743562 1
1.01581598217994 1
0.9195655542174 1
0.992554832700074 1
1.08602386720444 1
0.898066953756862 1
0.996217579408592 1
1.01816919123466 1
1.02318840695891 1
1.0222805401649 1
0.983714985855615 1
1.04717433171048 1
1.10439441251337 1
1.15569419931477 1
0.925281402691882 1
0.969003434159909 1
0.959763813433752 1
1.05860868211678 1
0.884980338309853 1
0.962910386013717 1
0.957369082448595 1
0.969190572104476 1
0.980980663206316 1
0.854309692022927 1
1.07249495932968 1
1.004604780008 1
1.01721195304339 1
0.989829032026915 1
1.01083536929 1
0.99963787112842 1
0.810642708575886 0
1.07672466968154 1
1.05944455660926 1
0.972041368681597 1
1.11866778457926 1
0.855775300919146 1
1.17118388826006 0
1.00437687241432 1
1.0232159381607 1
1.02939476085648 1
1.04491614513762 1
0.998980558535054 1
1.11997946867538 1
1.02197539711799 1
1.02450021628816 1
1.08267038288011 1
0.908530403869621 1
0.966027535809704 1
1.09828002268879 1
1.07777086853082 1
1.21339280800118 0
1.05088097935147 1
0.913603246023297 1
1.05758731019555 1
0.894603816491888 1
0.951194669788647 1
0.908607059522834 1
1.07608101225667 1
1.08236912941249 1
0.994893594502874 1
0.983856681589639 1
1.01398137027227 1
1.06409852878186 1
0.919867142039307 1
1.03545066022284 1
0.93056484789629 1
0.922691330757531 1
0.93851326908989 1
1.04302134429155 1
1.05295858732731 1
0.912364285044344 1
0.971198940564178 1
1.06006452170333 1
0.896759009123615 1
1.16374755257728 1
1.00433202187024 1
0.990451849694232 1
0.91771037912092 1
0.918637874907583 1
0.969827325556479 1
0.967048665586515 1
1.11556511119426 1
1.03929681053368 1
1.01900568336414 1
1.02802394335705 1
0.929768294160396 1
1.0148778933635 1
0.895266283159846 1
0.915152754258248 1
1.15679568444158 1
0.970108630335155 1
1.04267879153853 1
1.02283676926394 1
0.959669835594875 1
1.11403825739097 1
1.07275755936899 1
0.995270702709293 1
1.06715503415633 1
1.03451963308753 1
0.995901043185627 1
1.01766774219366 1
0.887454889844141 1
1.03577635434108 1
0.958266090290333 1
0.954061968840941 1
1.24023528983268 0
1.05235747072583 1
0.961251795513212 1
1.11690842124086 1
0.899950032242648 1
1.09326627992936 1
0.897353422027918 1
0.960567315018075 1
1.03425641745496 1
1.0894421402437 1
0.928760798124688 1
1.0802747343084 1
0.919412185514375 1
1.092544081168 1
0.973536990117259 1
0.960083417903837 1
0.979935848358409 1
1.00253369868218 1
0.939437089821386 1
1.01338026323319 1
1.00125369971439 1
1.05818458885105 1
0.910566807793249 1
0.99332329058593 1
1.08227480635435 1
0.94445009097339 1
0.889256846452847 1
1.03202489041459 1
1.05563778636286 1
0.977961600477195 1
0.889419460832422 1
1.03314941518796 1
1.2050962464626 0
0.963372650513428 1
1.07977958264832 1
0.959178671095788 1
1.09740481103493 1
0.945944905402091 1
0.942155354545398 1
1.10632087160485 1
0.992447325652998 1
0.991451127565253 1
0.974092327982581 1
0.922798964504523 1
1.03712520215611 1
1.04818344743733 1
1.08219110804376 1
0.921249449304011 1
0.938404877401404 1
0.901440828715923 1
1.08697919950583 1
0.902716570008876 1
1.04830096004571 1
1.02284849536856 1
1.02427792508354 1
0.994412710986246 1
1.05214690671164 1
1.0396931920667 1
1.05621442585412 1
1.03408140717387 1
0.964873582204639 1
0.994627893413482 1
0.996604279872257 1
1.07486167828102 1
1.05052285513214 1
1.08883711834974 1
0.981326449999176 1
1.03765058986948 1
0.866472784531125 1
1.07831897423004 1
0.91375441787917 1
1.10643483945092 1
1.04661166678338 1
1.06832257930804 1
0.946932967673498 1
0.977640678381737 1
1.06861482356089 1
1.11016684371404 1
1.04830110051769 1
1.02132550866303 1
1.04143012430603 1
1.00298114521637 1
1.00979961283151 1
1.28409895449971 0
1.07326347351671 1
0.982006585617658 1
0.969175433807669 1
0.987765849829063 1
0.906180509772273 1
1.05610549414523 1
1.06551722904935 1
0.923522564660278 1
1.10109560887972 1
1.05363790869295 1
1.07312397591631 1
0.946830462896981 1
0.979062210359449 1
1.06978521097244 1
1.05276632310836 1
1.08755423416149 1
1.00524788231112 1
1.02649460008469 1
1.05402837027876 1
1.08558753979431 1
1.12441779322422 1
1.06531633960055 1
1.1469897844472 1
1.01577288768803 1
1.01156124688823 1
1.03824449882262 1
0.941168472795387 1
1.0070557172416 1
0.964814491205363 1
0.984991632884955 1
0.962224252107933 1
0.89226428012228 1
1.00458420706654 1
0.975608813394706 1
1.00463946903727 1
0.88803301939857 1
0.919642651654717 1
0.938681546122439 1
0.913679610277743 1
1.02986117666347 1
0.880180303126192 1
0.965088884384168 1
0.927197817228068 1
1.00806893198497 1
1.06485262615945 1
0.84159481043878 1
0.883414819296615 1
0.982176028113946 1
1.1384224024214 1
0.98071356370257 1
0.892389839616801 1
1.00845370205846 1
0.97526181992917 1
1.00105344337429 1
1.0765708737984 1
1.01658907618817 1
1.03829051022939 1
1.00666599149475 1
1.04665825054639 1
0.942150546205316 1
0.973947176212193 1
0.980112382741499 1
1.03808889602483 1
1.11586966497644 1
0.962486487321734 1
0.989859144605109 1
0.964536064250483 1
1.09951172066598 1
1.02421698872189 1
0.952707778471926 1
0.812724205328096 0
1.03299083088287 1
1.24117049168072 1
0.985840587407842 1
1.08414329031737 1
1.1424210362164 1
1.03946134636985 1
1.05546006379393 1
0.989995746437762 1
1.06582741479338 1
1.04212897035467 1
1.07429787900155 1
0.935181250197567 1
0.895279044527875 1
0.935840124327667 1
0.917084731666685 1
0.990670568163161 1
0.875063146852011 1
0.925311592269473 1
1.03407854074972 1
0.82864628442047 0
0.88693803030299 1
1.07278679961346 1
0.970152794410233 1
1.01126531318721 1
1.05872797614719 1
1.20017484046134 0
0.990251657084272 1
1.15690964317207 1
1.04861757450891 1
0.946917523793235 1
1.01626468217781 1
0.993580321117229 1
0.949266234307155 1
1.12341991051869 1
0.947798772556345 1
0.995664812872317 1
0.977029939623477 1
0.91448812501694 1
0.990087801471312 1
0.86664877529535 1
1.00043292643143 1
0.968867538493694 1
0.856786006040866 1
1.02770353599903 1
0.961530486211914 1
1.04199303697833 1
0.90241670382012 1
1.00691584857889 1
0.835125273075074 0
1.13604596853929 1
0.987606637221778 1
0.983957871535266 1
1.07268431381254 1
0.768782074043071 0
0.984997833447881 1
1.02829213199034 1
1.01576257180547 1
0.971134371297257 1
1.0914949031133 1
1.05880228769315 1
0.969376102705252 1
1.08436307772421 1
0.905800295358207 1
0.948095328285026 1
1.10085304251641 1
1.0161005420946 1
0.954737662436065 1
0.954775169174681 1
1.1585748984233 0
1.05443176288208 1
0.972386431762429 1
0.986432192771192 1
1.03833614403159 1
1.01474227993407 1
1.17268686614764 0
0.96193131607676 1
1.11526152499189 1
1.0759234298239 1
1.03671966055663 1
1.16032250332727 1
0.900900313964713 1
0.987339169133316 1
1.01591461707354 1
0.959627654031055 1
1.05678936013981 1
0.942932281212545 1
1.02586560233966 1
0.893069801094672 1
0.993797167280075 1
0.961715351076788 1
1.04801418335741 1
1.02494681346422 1
1.13216994722355 1
1.0332092543994 1
1.00005388574034 1
1.03295179293578 1
0.908425695350532 1
0.913742364293037 1
0.954246124601091 1
1.09155577136228 1
0.993801301678692 1
1.06338216310958 1
1.07559821640516 1
0.989338893140462 1
1.14025593197407 1
0.936997266363055 1
0.950711825720475 1
0.844376531085891 1
1.12952249083425 1
0.924573335927674 1
1.05772628831923 1
0.961301200141426 1
1.08353399293408 1
1.0631149195893 1
1.063297093914 1
0.911298102334583 1
1.09706517190295 1
1.04083867935879 1
1.11127071946905 1
0.918430243647498 1
0.986790482161527 1
1.004403564496 1
0.858493966371287 1
1.00465003809259 1
1.01382162890463 1
0.959281635444225 1
1.03034547611351 1
0.971240590906144 1
1.03052404120795 1
0.965697408829361 1
1.06315780777969 1
0.950464348300915 1
1.15899660485702 1
1.14170708225471 1
1.00963851647345 1
1.047916805573 1
1.11609094310463 1
0.985260350044017 1
1.02704800516177 1
1.03351115533958 1
1.05187552873827 1
1.02276308419616 1
1.19111980521871 0
1.00806922549161 1
1.07754898288335 1
0.914840563414981 1
0.919737592213907 1
1.0774059803239 1
1.05994701899576 1
1.01714811998027 1
0.896947167500868 1
1.01868350123272 1
1.0091540109804 1
0.984512050182223 1
1.03098847415223 1
1.04555157753073 1
0.842833148339541 0
1.02126115901819 1
1.09644046448618 1
1.00511546066067 1
0.988616785110795 1
1.0783425709722 1
0.96523349951891 1
1.11979220970417 1
1.06499041880152 1
1.01592821014231 1
0.933344725499556 1
0.953157984525985 1
1.02265778554793 1
0.905814052476168 1
1.06784830971564 1
1.02131820852296 1
1.03415490141586 1
0.992406316287344 1
1.0502368501517 1
1.07946435977781 1
0.990974925955369 1
1.00748088389473 1
1.06182754833373 1
0.9689213731066 1
0.950652929691002 1
0.987776563186972 1
0.970653036453464 1
0.949814626972843 1
0.871209794731828 1
1.02013688778254 1
1.05645504520821 1
0.956873121145165 1
0.947471693571948 1
1.12536076461694 1
0.957051370611937 1
0.973480714630215 1
0.942583448831155 1
1.13380748382046 1
1.01298716292465 1
0.817076503096306 0
0.96739025928346 1
0.976967549349289 1
0.999033222152909 1
0.938959641606984 1
0.845390168480942 1
0.965348278109919 1
1.05911578779619 1
1.13484759660299 1
0.916263721032612 1
1.08931754311477 1
1.01346652223664 1
0.899163254594639 1
1.10322855725725 1
0.9997311465731 1
1.04789682605207 1
1.16987136782415 0
0.965977710247797 1
0.982017276108798 1
1.00754645400633 1
1.01762632003601 1
0.97868973403296 1
1.11157139811134 1
0.870393061782631 1
0.888749990822647 1
0.918142507263248 1
1.01718045285704 1
0.920084048335286 1
0.949781317068929 1
0.912734819420581 1
0.863178600685895 1
1.01425679085537 1
1.17055284304079 1
0.966081925023154 1
1.05216262839771 1
1.21433615234543 1
0.986949697460395 1
1.00389586878419 1
0.947825489563773 1
1.07832675260664 1
0.835354445328198 0
1.03985144756859 1
0.882794694847698 1
0.862290251488131 1
0.87859360381721 1
0.988217727711764 1
1.05981938083697 1
1.0324560510231 1
0.90493690632385 1
1.26016979370998 0
0.963098639997332 1
1.02126852508356 1
1.11736122907527 1
0.963883002013068 1
0.943394452967054 1
1.00708541206378 1
1.09101169433833 1
0.935753353796539 1
0.981462942569647 1
1.00824963216051 1
0.955222004792288 1
1.0546255261753 1
0.959555298056378 1
1.1553294548088 1
0.886768478035033 1
1.11225911767109 1
0.98454727127183 1
0.983753096478544 1
0.918898854093825 1
0.972348513539963 1
1.06828570494099 1
1.01301156399826 1
0.971903498022974 1
0.928303139401153 1
1.05389989365583 1
1.13815565821263 1
1.13862188841486 1
1.00016523353143 1
1.01005684913604 1
0.949660235994222 1
1.0426187922609 1
1.05323650107335 1
1.07690790223883 1
0.9160886368446 1
0.961115351756538 1
0.949084393366463 1
0.929346381996863 1
1.04145721439911 1
1.17109164362114 1
1.04913902153193 1
1.04837053905906 1
1.06447568033063 1
0.9378119781095 1
1.11786035480559 1
1.07809188704477 1
0.9790137484634 1
0.931955509929273 1
0.912743068233285 1
0.946794445241118 1
1.01020802416514 1
0.892496125350479 1
1.04971201551485 1
1.15697749342434 1
1.09256474542518 1
1.15250768217876 1
1.07323781256645 1
1.050551868158 1
1.07957323132597 1
0.98978590646773 1
1.09485307585312 1
0.919900619546261 1
1.10792208543834 1
0.93511864211396 1
1.06513481441361 1
1.04104752175373 1
1.11670891283105 1
1.06341440858167 1
1.15920517636649 1
1.06500934583884 1
0.78510725445432 0
1.01906292111974 1
1.03683150805564 1
1.12518858023055 1
1.05751183791152 1
0.953831190972275 1
0.951869508627719 1
0.997470789012796 1
0.881936911662468 1
1.17737692469537 0
1.08883029422129 1
0.9326994065199 1
1.01688787405339 1
1.08666824843027 1
0.959939896126849 1
1.01176239907508 1
0.938718780178674 1
0.952204334131947 1
0.963251112696982 1
0.961058588813911 1
0.950190962864001 1
0.90695072116006 1
1.03469759762495 1
0.925393780885068 1
1.03986729228776 1
1.04900530133003 1
0.830387348796927 1
0.880508558355788 1
1.02440698506297 1
1.03648968947466 1
0.977834713018951 1
0.979232085094421 1
1.05721407905537 1
1.03430927096439 1
0.856398337139543 1
0.953591772003646 1
0.952270097487019 1
0.924035379863172 1
0.898245926839563 1
0.99717005666997 1
0.938528625935734 1
0.956060786884889 1
1.02353475401716 1
0.854866176908643 1
1.00984588798322 1
0.889638512679321 1
1.07369952723096 1
0.89306216741239 1
0.837467826112399 0
1.0192882205582 1
0.915592381879867 1
0.966410137018711 1
0.888553539853056 1
0.920674934098447 1
0.961639805864455 1
0.964937237677602 1
1.10932569796107 1
1.08662150381181 1
1.00682529816597 1
1.04928534254134 1
1.04755281947106 1
0.996414743803314 1
0.91733109024493 1
1.0268253331154 1
1.14730740272612 1
1.04056557359286 1
1.1244398227065 1
0.961134627113956 1
0.988643005707309 1
1.09230954025653 1
1.04605023162695 1
1.01696408695002 1
0.89281149633933 1
0.94112786289643 1
1.08559956777106 1
1.00636177587616 1
0.985901472961092 1
1.05971744184202 1
1.1408317549937 1
1.0822130567309 1
0.983244179147458 1
1.07353652817402 1
0.947884594179422 1
1.04635668316325 1
1.1241470294264 1
0.932917772585816 1
0.913601862189925 1
0.926157995117147 1
0.856203928227487 0
1.02660174011762 1
1.01701604120376 1
1.04968404066387 1
1.1185973956159 1
1.18070913613518 1
1.00405547734379 1
1.0411258781412 1
1.18411426726717 1
1.13221278879595 1
0.97203475162683 1
0.942097791825045 1
1.05878685144856 1
0.942056917216814 1
1.00286525916002 1
1.02119496934255 1
1.03531502723331 1
0.977189849639751 1
1.00354660296606 1
0.918837666107768 1
1.04305638197454 1
0.95279596740145 1
1.08188622311561 1
0.976132876173107 1
1.05669212063817 1
1.04748513480215 1
0.993702059360141 1
0.867070776705305 1
1.09512640154908 1
1.08839695542913 1
0.972313095131098 1
0.89604771106869 1
0.88048044175214 1
0.904441286177296 1
1.03585123460663 1
1.04172228915822 1
1.06895167327186 1
1.02001020804222 1
0.981977170235487 1
0.970453106198087 1
0.916345200519758 1
1.00919267347461 1
0.983830781098546 1
1.03213434955506 1
1.0287797420176 1
1.03954339497563 1
0.875153826541972 1
0.837409348572689 1
0.900798517946767 1
1.02685328721745 1
1.00511177049504 1
0.999034901944671 1
0.932436234382525 1
1.06205145553954 1
1.10564140539031 1
1.01788095202836 1
1.11112752399539 1
1.07806955417941 1
0.899247957009357 1
0.865019671513464 1
1.0387614233802 1
1.01249043159949 1
1.10624745928903 1
1.09108974633596 1
0.969945434436983 1
0.902229374748334 1
1.0737805996497 1
0.91275443138309 1
1.03238918567419 1
1.09915800568811 1
1.00766158357406 1
0.994846279160594 1
1.16814804074856 0
1.0025054279877 1
1.01469777091234 1
0.948722012208664 1
1.07475006017888 1
1.02075209610109 1
1.0814275018637 1
0.903032168310549 1
1.03517079259184 1
1.07433199382371 1
1.08216619288472 1
1.05813592541876 1
1.15320332814059 1
1.01999049460872 1
0.971244281700041 1
1.03853404685591 1
0.931952670126121 1
0.990419443621113 1
1.09882813378388 1
0.899059955358989 1
1.00613465503036 1
0.861471525268418 1
0.892909584252131 1
1.10208859194696 1
0.892391340706499 1
1.03700086230456 1
1.06867011348045 1
1.08751847368494 1
1.09637090592628 1
0.955652029922172 1
0.833525938058287 0
0.970726547327751 1
0.888535295708556 1
0.913585229140822 1
1.00271977683477 1
1.08269350685518 1
1.11115893903967 1
1.00177623370878 1
0.873208304577063 1
0.974104447858855 1
1.1166934894567 1
1.07171719449438 1
0.94532812795894 1
0.99064595820741 1
1.07233198489351 1
1.00087786507719 1
0.962490585198057 1
1.14988199527356 1
0.894128845814939 1
0.984124815398289 1
1.04399413313944 1
1.0319915514325 1
1.16226131454189 0
0.97767479103619 1
0.995293874698334 1
0.906129829436414 1
1.03485449734818 1
1.1032225544129 1
0.937936906295271 1
0.845047164184517 1
0.919826528076786 1
1.06501387945007 1
1.06304120340598 1
0.993685700323351 1
0.874558692442101 1
0.929005368046956 1
0.912418329648959 1
0.93562654877826 1
1.08583507676136 1
0.95023252740825 1
0.992840319564628 1
1.00198222841886 1
1.09918235552493 1
1.08272352374818 1
1.04124582326639 1
1.03817922919651 1
0.871024754069972 1
1.05530196389254 1
1.05068477937891 1
1.0666276277044 1
1.0611829938041 1
0.967041974540325 1
1.06701169030697 1
1.05064612483465 1
0.983546107666829 1
0.991772383695966 1
0.99311953249782 1
0.959502115951951 1
0.895398394253303 1
1.08997858605361 1
1.21033983080475 0
0.965032533285804 1
1.00598205988409 1
0.778039589400127 0
1.01072159303724 1
1.00620745226502 1
1.0324842926446 1
1.10139392435479 1
1.11730467138671 1
0.846376282336933 0
1.01411979080568 1
0.899850842925278 1
1.1539395897917 1
1.06648884269509 1
1.19544617515212 0
0.979758372994606 1
1.04317116159105 1
1.01309316775028 1
0.957516096754421 1
1.17539795453323 1
0.905099212627277 1
0.975341731620991 1
0.928500361479107 1
0.929328638385775 1
0.9921756694386 1
0.803590354875707 1
0.967464879512008 1
1.09663740167785 1
1.0027121070018 1
0.984718856755748 1
0.990852712903206 1
0.996795143109948 1
0.990706959969972 1
1.10868210004022 1
1.09367556377297 1
0.886410212397343 1
1.01372859603718 1
1.02434729830668 1
0.976828290592272 1
0.970821803525249 1
0.974315173482 1
0.992106801838898 1
1.05429998868515 1
0.826417774952885 1
1.03685841123603 1
1.1042017979285 1
1.10111477293312 1
0.87538200331919 1
1.09188937446814 1
0.962491301831363 1
1.06600490500158 1
1.11483461756619 1
0.910227796916657 1
1.03383734865449 1
1.08546205166529 1
0.93565251432194 1
0.988006461044741 1
0.900059221737162 1
0.98578716166318 1
0.949690715557723 1
0.86542891189842 1
0.88744070632561 1
0.832968915078596 0
0.905211770199702 1
0.960417053394456 1
1.03805254399566 1
0.940396493796872 1
1.14852796037702 1
1.09344306226093 1
1.09575867247908 1
0.907500388126629 1
1.04866347202673 1
1.00285147071252 1
1.00536295423775 1
1.05055022930481 1
0.946120287414775 1
0.995648962336775 1
1.02435323353048 1
1.0843880159055 1
1.01150274083659 1
1.10620511378731 1
1.0083099878972 1
1.14316907148554 1
0.934539426625965 1
0.975021618617274 1
0.907958007160586 1
1.03609927067709 1
1.12826320058962 1
1.09401888470608 1
0.993982338728108 1
1.11096703710597 1
1.05274949035266 1
0.985708738092647 1
1.06081861243712 1
1.02006454079565 1
1.03470265051973 1
0.872846113786515 1
0.835201169564979 0
1.08460473385925 1
1.0055343840812 1
0.967606719948506 1
1.02865646776885 1
1.07523542726923 1
1.01163151682703 1
0.946369945074617 1
0.998250480559315 1
1.09696252607096 1
0.918690011095467 1
0.91268746624231 1
0.904972212189399 1
1.02772840325732 1
1.05692166182657 1
0.974774470781 1
1.05047882332007 1
0.966841897236152 1
1.01908798283541 1
1.04244120075378 1
0.932416003079389 1
1.07096865961135 1
1.01981696749851 1
0.862000255232872 1
0.994537028986867 1
0.913050831422276 1
0.996724412299791 1
1.00795862655088 1
0.903532095781119 1
0.973199526663553 1
0.918941632787651 1
1.04324480626156 1
1.00711827229171 1
1.02056643260162 1
0.841045886621072 0
1.01021723125374 1
1.02448214424245 1
0.946320688784893 1
0.940508669421942 1
0.921214224003937 1
0.974392117129891 1
1.08595747522665 1
1.16297444893119 1
1.08496752441157 1
0.829763956941298 1
1.06582059953976 1
1.03967660622863 1
1.00148959245171 1
0.969386964690731 1
0.916334319730898 1
0.969603810153025 1
1.08830787497497 1
1.04365952953951 1
0.994002305107382 1
0.944612305191695 1
0.941054548587139 1
0.84534917825419 1
1.07872611812715 1
1.01145422407349 1
1.04562649177107 1
0.939320883991988 1
1.02778063690411 1
0.955208949952834 1
1.09516068935368 1
0.915606900459589 1
0.901614873605536 1
0.929619517384096 1
1.07391605248486 1
1.02335289923198 1
0.945867512243835 1
1.07842457329095 1
0.976323310818663 1
1.18454816593039 0
1.08296522784647 1
1.07275627065684 1
0.931311129506444 1
1.00573456473467 1
0.831929651811324 0
1.20894465906887 0
1.10086123846504 1
1.04006211074038 1
0.970917482954322 1
1.06759261154981 1
0.928869351537156 1
0.874659600493104 1
1.24819417266802 0
0.933104612641299 1
1.11437160600548 1
0.981698900081398 1
0.927909924683679 1
0.86404238952202 1
0.950888382315116 1
1.01887805364991 1
0.943000983067184 1
1.066013380063 1
0.959836381967644 1
0.845948126287954 1
1.02384682683324 1
1.13094217861596 1
1.08293705872926 1
1.11325849818527 1
1.04137351329417 1
0.971740827869222 1
0.970316862506957 1
1.03620777986459 1
1.08403529208374 1
1.0204977899469 1
0.801303221068009 0
1.07101067844356 1
1.15212505850855 1
1.10576483336737 1
1.05946080968865 1
0.94174700534334 1
0.998176005878786 1
0.944008059399977 1
1.16451869531921 0
0.901729898998208 1
0.868702797531749 1
1.11179630485498 1
1.03794205075462 1
0.965120350825632 1
0.970838152405016 1
1.03968593240706 1
1.1049524545582 1
1.02996869957282 1
0.896133269595057 1
0.959990260941382 1
1.08739241945868 1
0.941648829304237 1
0.998893737011669 1
1.01627132055628 1
0.94914286891126 1
1.05687854761689 1
0.992674343956802 1
1.03589232925162 1
1.01136382434783 1
1.07441875221331 1
1.10673157658129 1
0.948137943636692 1
1.04692808744426 1
0.962278620012254 1
1.01231091159582 1
0.964412054200462 1
1.07936093591885 1
1.00855176521203 1
1.04530510409439 1
1.06088138059772 1
1.00420664003339 1
1.18825735620568 0
0.97757113507016 1
1.08108524570112 1
0.946745857335403 1
0.970983119473971 1
0.971456137906211 1
1.01764499753093 1
1.04622194335114 1
0.997036754052362 1
1.10219193722493 1
1.08368293803899 1
0.901756432340302 1
1.03935764565838 1
0.967402267291386 1
0.988563854522672 1
0.993000688903971 1
1.04113244348436 1
0.999732247045202 1
1.02901485059392 1
0.926176266699336 1
1.10256188567593 1
1.00538475988327 1
0.998888615601626 1
1.00090053340191 1
0.961435697710759 1
1.00171714893411 1
0.930129155684608 1
0.956704950151407 1
1.0438975269336 1
0.991106643468369 1
1.10730636790035 1
0.991869051060099 1
0.983606033223726 1
0.995409811001877 1
1.04683406158132 1
0.941713489268647 1
0.840814680829216 1
1.03903041874803 1
1.04972048789293 1
1.08022461042566 1
0.947161524458081 1
1.00341555759095 1
1.04485407623863 1
1.06033633133693 1
1.00888625160746 1
0.946088737268134 1
1.06385393907845 1
0.896199072643334 1
1.004996211607 1
1.05218211655204 1
0.832671977816793 0
0.976122584417106 1
0.986658578722942 1
1.0145179298375 1
1.03911642975008 1
1.04632414122556 1
1.0271567085448 1
1.00148347586199 1
0.928393267054194 1
1.03230294257998 1
0.966290893885101 1
1.1861036532543 0
0.954758656291312 1
0.873177001962733 1
0.947544185480127 1
0.97963285157727 1
0.961042596285109 1
0.9840176760335 1
1.00870385959489 1
1.00808857697604 1
0.879493255373029 1
1.02836229905902 1
1.10005829922923 1
0.934872334406855 1
1.04242030715019 1
0.983315675448568 1
0.920985098618577 1
1.06171970680446 1
1.08477700965467 1
1.00883457240234 1
0.791000683504457 0
0.938781028928038 1
1.01089122805527 1
1.03686319970207 1
1.06261903247374 1
1.04793350444616 1
0.946062303307936 1
0.942590326106292 1
1.10331712636861 1
0.961214979149985 1
1.04626323983824 1
1.01612532732917 1
1.13941972949273 1
1.20738783380148 0
1.02420563332676 1
0.84746138952698 0
1.01748539986443 1
1.00503876502503 1
0.993761482147476 1
0.996698778099037 1
0.942933563051042 1
1.13007681081634 1
0.93039698173693 1
1.03645280484605 1
0.94983024335464 1
1.00519079091406 1
1.04780668068733 1
0.954740984044769 1
0.928509735996873 1
1.02182867345524 1
0.922050409798015 1
1.04314569089511 1
0.862882666268926 1
0.891650432420256 1
0.944148576934025 1
1.03241632760614 1
0.966704034853999 1
1.0838417364341 1
1.00631923981175 1
1.0625051870549 1
0.993499126369251 1
0.952141526532655 1
1.06999564286963 1
0.890775490180734 1
0.881746928445493 1
1.18821944922792 0
0.875310527547854 1
1.08911733982201 1
0.96506667717069 1
0.943511226094975 1
1.09036818623292 1
0.982668029628661 1
1.00634735575292 1
1.06448849131669 1
1.27937785477314 0
1.00997950884098 1
1.08177745127307 1
0.957080859612703 1
0.930007210063605 1
0.989152322325815 1
1.10444055777377 1
1.05865866810638 1
0.783975101200386 0
1.14853506729045 1
0.942114444839372 1
0.996975990262545 1
0.856474528256885 1
1.13152259255761 1
0.977234469568307 1
1.04602693599719 1
0.873547136316898 1
0.975287198009343 1
1.09817339368927 1
1.06488638576459 1
1.04122127870119 1
1.00448282151904 1
1.21026287647235 0
1.01720977492695 1
0.761176805804852 0
1.03283477971178 1
0.862724014206585 1
1.00287731842451 1
1.18201781551732 0
0.941031183727902 1
1.00057339417232 1
0.95871279469076 1
0.953379223425081 1
0.925506602875215 1
1.12259144742599 1
0.9770794728375 1
1.12738843304064 1
1.0117508381492 1
1.03032536947536 1
0.936586824649417 1
1.08930032409519 1
0.979859084903504 1
0.975647318771686 1
1.04789160371963 1
0.953125823535367 1
0.904240418730124 1
1.07409414442046 1
0.914872031324337 1
0.958947547141177 1
0.984978548608958 1
0.97688770476152 1
1.02596269168704 1
0.991498521240158 1
1.04838287558764 1
1.04806803716937 1
0.963205007860373 1
0.920333085713371 1
1.01623772909727 1
0.910527168402547 1
1.05409813209821 1
1.08690886851895 1
1.00745875224402 1
0.920599610904156 1
1.01477348546305 1
0.924287526847855 1
0.893771301406623 1
0.971026180190754 1
0.876863184794949 1
0.928235656266844 1
1.01563939934339 1
1.00500618570715 1
1.05175679881172 1
1.13926549760162 1
1.10567591823113 1
0.866275929821676 1
1.10616337716712 1
0.958847470199459 1
0.954594912767708 1
0.930646120642325 1
1.02868897721826 1
1.05122216195369 1
1.08505496545214 1
1.04382345067639 1
0.846356308576805 1
1.15797260744913 1
0.979330539265953 1
0.902698520691527 1
1.0032773722705 1
0.878198836311443 1
0.994247105011218 1
1.04434845904749 1
0.971160329876086 1
1.07723938910127 1
0.912631797538252 1
1.15844746378262 1
0.963401149558428 1
1.0931243224443 1
0.954142136064831 1
0.916113371168258 1
0.989622562751827 1
0.896683048403194 1
0.992229628502165 1
1.01045806722235 1
0.777213522630502 0
0.970771997119394 1
1.0355331027971 1
0.922990023403007 1
1.12584461958646 1
0.908054985269116 1
1.03567886920883 1
0.996749478477243 1
0.992566824043371 1
1.03195597876749 1
1.01691654724719 1
1.16393576462429 1
0.967470618275379 1
0.928243563312238 1
0.971321043788662 1
0.944622774288195 1
1.04114926202185 1
0.988539889979023 1
1.06047164859813 1
0.970477259315696 1
1.05587445702143 1
0.81115885997725 0
1.100742274125 1
0.934931603133414 1
0.920657259763958 1
0.949588432954554 1
1.1213038728003 1
1.09824693113375 1
1.07199244775938 1
0.94845589748791 1
0.873686706027599 1
0.942163474460478 1
0.911088254504883 1
0.99923651134661 1
0.945750166980093 1
1.00598256830128 1
1.09105029755503 1
0.997859726622693 1
0.868698963242132 1
0.946431419890539 1
1.01345201596197 1
1.01908937147879 1
1.02822655860168 1
1.01796061421268 1
0.974614791509949 1
0.953003247858413 1
0.853977085697573 1
1.03321023679015 1
0.885048507637441 1
1.1384129248333 1
0.933843626866933 1
0.942919909258651 1
1.01267403677654 1
1.03131788108413 1
0.997949894109916 1
1.03189023895293 1
0.918967406855948 1
1.10271223253022 1
1.03412106924878 1
1.04250943735174 1
0.834204969803797 1
1.07136652891302 1
0.986782583493759 1
1.13729127818413 1
1.15111155628953 1
0.944156579926175 1
1.06438006994608 1
0.840343173835055 1
0.887337881882259 1
1.04999240951757 1
1.00614523964485 1
1.09094157649665 1
0.916673839845752 1
1.12805431104607 1
1.07834575908852 1
1.0408049875764 1
1.06058528275796 1
1.20310601356705 0
1.01992230071691 1
1.00013007226049 1
0.905531887058277 1
0.983169988088234 1
0.868133398712967 1
1.01546463146444 1
0.948855274944851 1
0.820085041327424 0
0.944038768361218 1
1.08198158233837 1
1.0460165598808 1
0.916396804084511 1
0.994729990246964 1
1.05322041762662 1
1.07037415774657 1
1.00337882297485 1
0.82601053584044 0
0.950929239392212 1
1.11150065863647 1
0.992955704183845 1
1.06727349206585 1
0.87879278168428 1
0.950982375792908 1
1.10664095594406 1
1.15009801212731 1
1.01828745455735 1
0.934823283862776 1
1.03009612471984 1
0.860355292570292 1
0.91197106476819 1
1.08870783747575 1
0.957944638670016 1
1.10816922358924 1
1.10513299180247 1
1.04271794360287 1
1.02158577572307 1
1.03393712645839 1
0.869747800288014 1
1.07646790837368 1
1.03064543659552 1
0.981205805372207 1
0.999806317707665 1
1.19399069809959 0
0.886566781009449 1
0.891827633004894 1
1.03291100740337 1
1.06594727561756 1
1.07340819914334 1
1.05356191163272 1
0.880493705453461 1
1.03555370998034 1
0.843480560731462 0
1.05592189697335 1
1.12575439751443 1
0.84720123471445 1
1.00659747260557 1
1.10135909457498 1
0.908547674476801 1
0.996514922782322 1
1.00124455977818 1
0.961089230864725 1
1.0412582075416 1
0.955401562247109 1
0.965306662609989 1
0.982266368390646 1
1.12563262938012 1
1.03746636077066 1
1.12847977328767 1
0.892624720917728 1
1.14928896688961 1
0.976235182551547 1
1.02397229292468 1
0.917080148065616 1
0.993934002677761 1
1.02995749664301 1
0.851546411218166 1
0.987381076602527 1
1.0935897001489 1
0.975882171803078 1
1.01427223047119 1
1.12097727731703 1
0.951926410529601 1
0.93500444076052 1
0.995834510701235 1
1.11997957511076 1
0.964727298458488 1
1.03606235162512 1
1.05377273156919 1
1.00239357190295 1
1.00481655121037 1
0.979512192161042 1
1.01738424336622 1
1.03590239316119 1
1.06003912413757 1
0.960528923326881 1
0.982509384411313 1
1.13959406975364 1
1.05120688156986 1
1.02020205503535 1
1.02336481955507 1
0.991470391296923 1
1.08239020157768 1
1.06992868798424 1
1.01501799506377 1
1.09857389198629 1
0.814435023157495 0
0.971261315107492 1
0.991106120355403 1
0.873381355970988 1
1.01015247443036 1
0.97145492550469 1
0.919075437266575 1
0.8987075257894 1
0.891957088998569 1
0.948095027367768 1
0.990803042920706 1
0.930807381851007 1
0.990562015827628 1
1.06705546937483 1
1.02226806048141 1
1.03584625930484 1
0.868040712013114 1
1.05407128253309 1
1.05338307660592 1
1.03987142001505 1
1.01706186926201 1
0.965239463593045 1
0.979304041006875 1
1.05235301063547 1
0.958562230135553 1
1.01352929144047 1
0.932441350547456 1
1.04931284191541 1
1.06308892799753 1
0.983371316404379 1
0.988960594494964 1
0.982255414575562 1
1.01604346284526 1
0.99007997239501 1
1.00638021910244 1
1.00436067324741 1
1.0569265216704 1
1.02855285369093 1
1.00239443486252 1
0.951146300440963 1
0.930000285974146 1
0.971300905438377 1
0.996288676826316 1
0.956560427019036 1
0.977785506591295 1
0.96163685311564 1
1.02203529116465 1
0.880950665669373 1
1.01957563669793 1
1.09799385736098 1
1.01519943387047 1
1.11166233505866 1
0.938364865378544 1
0.972620644775133 1
1.01109258781002 1
0.999887841785569 1
0.940632275540256 1
1.1015093846706 1
0.950783526830294 1
0.89603006181927 1
1.07822785335334 1
1.09465622337161 1
1.13054703488071 1
1.01798523208369 1
1.03669249042093 1
0.954475903514999 1
1.05317366759039 1
0.980611184086906 1
1.0908398950233 1
0.963639082349543 1
1.02036571942751 1
1.02278648932117 1
0.897382493470793 1
0.766084552418191 0
0.932635712585317 1
1.03213298348533 1
1.02843972022872 1
1.01593421750307 1
1.00475798877878 1
0.940792344126095 1
0.858040218136438 1
1.04654843169368 1
0.948163095827732 1
0.93659658640449 1
0.967145439024197 1
1.09508862846899 1
1.0233275387049 1
0.949821941795415 1
0.968228933867102 1
1.05120061972398 1
0.979459559600478 1
0.95469267876409 1
1.11326027478582 1
1.20941420891528 0
1.04918495257388 1
0.952435793165905 1
0.949300874721102 1
0.966153929683622 1
0.886804175178975 1
0.921803470678211 1
1.03286647174635 1
0.988418350675551 1
1.00497373237189 1
1.02062685597217 1
0.969615045996516 1
0.99547151678708 1
1.05640668417908 1
0.932259236451952 1
1.01691269407272 1
1.04300912582872 1
1.14448368053379 1
0.898164780180826 1
1.0386646940504 1
0.993042171889161 1
1.04197287796203 1
0.89032793304839 1
0.996277734009303 1
1.16851071546405 1
1.04302147857277 1
1.02003473667179 1
0.958879378185069 1
0.972137006482505 1
1.13982754517249 1
1.05917749755557 1
0.932026831835708 1
0.963833376080477 1
0.984059659345358 1
0.959817717002943 1
0.928631644324474 1
1.0677855763409 1
0.831811409175632 0
1.04280982360044 1
0.968873997799001 1
0.905969624194775 1
0.953186350844372 1
0.961527426906475 1
1.2315484505978 0
0.920855630577912 1
0.953733250010851 1
0.941568371719797 1
0.990704132406233 1
0.946127881990421 1
1.16914810436036 0
1.12598988759993 1
1.02746564829874 1
0.927042712515671 1
1.08805083945717 1
0.883584663307359 1
0.906875955181762 1
0.972689888645328 1
1.01446705705386 1
1.07870639094833 1
1.04644521057574 1
0.979689477463193 1
1.01545619018166 1
0.998105535444557 1
0.847679153865271 0
1.13381327075945 1
0.780864813903246 0
1.0449302082094 1
1.01808680624884 1
0.968727274406858 1
1.11467219621421 1
0.876168723133444 1
0.892288933526403 1
0.971585082511306 1
1.08032450233855 1
0.973691335481678 1
0.993104524594352 1
0.941310366265708 1
0.947466966659266 1
1.05992181075104 1
0.996653513099138 1
1.14106798584579 1
1.07453073284456 1
0.821206406706404 0
0.992442936819113 1
1.11645446098197 1
1.12540959014162 1
0.740867035273471 0
0.832140957951203 0
0.970230030429381 1
0.929152176247104 1
1.12851597755822 1
0.98419020802229 1
0.955510370582974 1
1.12987110094868 1
1.24882410114689 0
0.953230319989318 1
0.999689640740033 1
0.867556527649677 1
0.931165107579502 1
1.04664056275269 1
1.18179916167761 1
0.975384261455685 1
0.978934073367579 1
1.05427415812811 1
0.998167117219475 1
1.04513706555911 1
1.04722309013146 1
0.923266334898657 1
0.949652987450782 1
1.01025883614231 1
1.06639802053349 1
1.1283297061557 1
0.957781772552159 1
1.07740214618462 1
0.942059775441329 1
1.02700003854583 1
0.973849710034438 1
1.01630740618145 1
0.884830035229703 1
0.918765918515804 1
0.927744603837788 1
0.89273956950608 1
0.95858839196794 1
1.0641872450194 1
1.0825701743989 1
0.99934029323267 1
0.8525812314229 1
1.10868617611846 1
0.912416711689381 1
1.07222148448031 1
1.03822482116964 1
1.09105838747716 1
0.893568754717553 1
1.06287480511981 1
1.01562407966467 1
0.957717596953389 1
0.862646344724353 1
1.0699197912956 1
0.942655513712516 1
1.00577756545002 1
0.929409340740569 1
0.955221965404756 1
0.88966882190564 1
0.91138904405932 1
0.999298365474575 1
0.971630319945601 1
1.04925268674158 1
0.944933213888481 1
0.994162288610126 1
1.04644783236526 1
1.07249482923191 1
1.11952562953647 1
1.19519830335565 0
1.02628604458908 1
1.13141966772738 1
1.05684518874324 1
0.964666552424547 1
1.10044432724684 1
1.02890253443716 1
1.02288700031682 1
0.916588290613975 1
0.834571874949077 0
1.07038130053681 1
1.03338217635844 1
0.994934106114645 1
0.89704390989131 1
0.912245974078375 1
1.22773561682756 0
0.925883317332569 1
0.884500640009836 1
1.04282773171739 1
1.11277091378418 1
1.00128424310816 1
0.915230014824783 1
0.988349498013047 1
0.983038007622868 1
0.851253827239149 1
0.905083005682026 1
0.919356285194199 1
1.0753668590013 1
0.957091041132722 1
1.0824975891516 1
0.982459989088002 1
1.09280660791608 1
0.964197878263818 1
0.997973992890968 1
1.12814553099244 1
1.00459582814779 1
1.04825345846414 1
0.919422509900489 1
0.964383348908458 1
1.01244460944967 1
1.08802837680323 1
0.854724181534382 1
0.992282657028602 1
0.978158275713798 1
0.930040950853065 1
1.10818047770253 1
1.01770164129683 1
1.10125555662123 1
1.12303026764216 1
0.958548778401939 1
0.979573940124127 1
0.861691985969144 1
1.00256864384794 1
0.970642178651128 1
0.962635469786091 1
1.06727901561926 1
1.04877451524053 1
0.973587853644462 1
0.871528781936454 1
1.0662824145465 1
1.08065377990196 1
1.04398598389756 1
0.998044240047545 1
0.975089404576081 1
0.855809967253445 1
1.08843818974377 1
1.03846904912478 1
1.02927317276583 1
1.10467185626631 1
0.906802512721939 1
1.04380997751199 1
1.03114096937955 1
0.936769325410817 1
1.05888071091504 1
1.0968120152212 1
0.962387022306375 1
1.09640741019609 1
1.10243940312428 1
0.99410410660936 1
1.16668505154032 0
1.05991321891122 1
1.0500859781139 1
0.956441740046097 1
1.03566075132073 1
1.12866740259559 1
1.06526253114461 1
1.12408659770444 1
0.900518376261164 1
0.954519027435106 1
1.00424845600483 1
1.12750773958678 1
1.00994258424092 1
1.05348306634345 1
1.03984595265731 1
1.0807788297882 1
0.899395182799124 1
0.863037999287751 1
1.00617651705398 1
0.980911286700399 1
0.970473027145807 1
0.958904362395733 1
1.08271080776044 1
1.05138329642588 1
1.10928049301966 1
0.893788153445457 1
1.0487023430732 1
1.05822924263976 1
1.13720061823295 1
1.00014104496515 1
1.12857000503015 1
0.940002841771583 1
1.13474281224659 1
0.989777438563895 1
1.01273106326545 1
0.997589299923858 1
0.838592340984399 1
1.01413185347174 1
1.02737721800231 1
0.815505383308564 0
1.03292576491465 1
0.997523196933378 1
1.13954622684407 1
0.836542206198338 0
1.07126603230186 1
1.00414155003947 1
0.983480343460869 1
0.973080780375815 1
1.00140630912738 1
0.974621563243396 1
1.11004661897787 1
1.08710167522442 1
0.936488133061008 1
1.18593454897301 0
0.861102207060847 1
0.963803432648879 1
0.962803165306756 1
1.12380113510434 1
1.05521236214412 1
1.11579531467927 1
1.08478832499751 1
0.962940967839004 1
1.13377096346585 1
1.01235971889996 1
0.986384600318558 1
0.970589693314531 1
0.894235462336254 1
1.03256835375321 1
1.03583150118262 1
1.06003910408686 1
0.959699048520699 1
1.0848893016963 1
1.09558284332155 1
0.91537641628133 1
1.09688561436907 1
0.949700359325649 1
1.08436402274993 1
0.919579929850268 1
1.08344890980263 1
1.06286177194188 1
0.933932252756201 1
1.02333382406406 1
1.1892005694028 0
1.07761723853987 1
1.0477670559902 1
1.07595842741654 1
1.0992376100152 1
0.953867474584738 1
0.920054365745012 1
1.01183647911504 1
0.987224635247303 1
1.04543730452489 1
1.15113799672238 1
1.03220444389106 1
1.07921381147171 1
1.10978652455619 1
0.96678376865324 1
0.919529712985002 1
1.03169101771487 1
0.959059328058771 1
0.904119682073813 1
1.06603670664959 1
1.01857964197251 1
0.84121939857505 0
1.07816098778307 1
0.957221832212189 1
1.05336965185026 1
1.01238533988959 1
1.03124457263614 1
1.01165911307248 1
1.06463746000267 1
1.03648121861226 1
0.866065629554791 1
0.913764554128754 1
1.00525774982452 1
0.89682922622011 1
1.00991464632408 1
0.980950621537274 1
1.0074509748058 1
0.986515890832011 1
0.964802817033086 1
0.934390232224096 1
1.10498474168813 1
1.04216091303262 1
1.04728304377771 1
0.930662023889381 1
1.04856275161412 1
0.96864783565232 1
1.03220200161905 1
1.12441308237488 1
1.13499395724203 1
0.834043466503015 1
0.979015912215976 1
1.00594523031751 1
0.972972190181899 1
1.08285851862343 1
1.01470938674648 1
0.846120950577405 1
1.04309058038472 1
1.04355207684659 1
1.0352593947782 1
0.976530979870766 1
1.03353848938857 1
1.09597464572616 1
0.949437353661261 1
0.924197329214746 1
0.975802833474257 1
0.948150896134418 1
1.01856520887207 1
1.00835988206457 1
1.03678293190498 1
0.901452610445371 1
1.06416579275444 1
1.07436616727069 1
1.00332611500943 1
0.908100191199308 1
0.925244553253305 1
0.971253505174125 1
0.977936903794288 1
1.02182245054999 1
1.04182033304091 1
0.94637581974427 1
1.00515977337863 1
1.11403939787379 1
0.962257348496726 1
0.911363240154893 1
1.06909924312891 1
0.881805309198532 1
0.860891590519847 1
1.05492136846918 1
1.0561178167647 1
1.07465728424218 1
0.974438609949209 1
0.873532901651041 1
0.795034012626032 0
0.973988480277755 1
1.00681842093184 1
0.961667651295777 1
0.975753040723183 1
1.02941216762316 1
0.910426827274088 1
0.981246717283641 1
1.01534625511539 1
0.864210372226571 1
1.0420952616262 1
1.08227471339085 1
1.17486796514503 0
1.0407231620249 1
1.02758127025879 1
1.13334517568816 1
0.95388656502759 1
0.919999569967552 1
1.01461281322946 1
1.00461864992944 1
1.07790171540868 1
1.10143531547359 1
1.01718540259726 1
0.952454533537274 1
0.961378528480158 1
1.03179297658705 1
0.964677497313956 1
1.01173162405312 1
0.919691007229801 1
1.05556803741787 1
0.933371033246178 1
0.915000682333745 1
1.06388934982675 1
1.03579379674495 1
0.959017562294414 1
0.942782409873751 1
0.883060230356309 1
1.01290481707221 1
0.866673024782729 1
1.07996248627814 1
0.963712816099451 1
0.967410033941844 1
1.15559832457715 1
0.903903102359951 1
1.03334478633134 1
0.948984716954181 1
1.15080434290855 1
0.952214796147776 1
0.936150774847733 1
0.981819429436542 1
1.03946055380752 1
1.0271460965228 1
1.05404205980768 1
0.9462093472758 1
1.03415023945613 1
0.926097451459598 1
0.914750756051123 1
1.13425802422914 1
1.04390959335336 1
0.976706579564115 1
1.1238664842795 1
0.978878069223675 1
0.923345180632441 1
0.992535663340693 1
0.945464160745422 1
0.842442157774843 1
0.924747969831458 1
1.02327703742081 1
0.989599860558713 1
1.05607713309701 1
1.12609173324672 1
1.08747329227954 1
1.05631506871263 1
0.832453128433391 0
1.03350154454092 1
1.09271939774274 1
0.954745507394212 1
0.850821799322863 1
0.969735020859356 1
1.05077601517207 1
1.17536087791269 0
1.00638110807866 1
1.01378712755769 1
0.951632040460555 1
1.00196643286944 1
1.02906115238569 1
1.00223002001248 1
1.07665625901532 1
1.05392745576004 1
0.922772762449994 1
0.975091706651438 1
1.07090600131139 1
1.07516514352636 1
0.901392140969517 1
0.906905540835268 1
0.956802355878328 1
1.10996844878759 1
0.994710581342294 1
0.983324548690068 1
0.929836221235556 1
1.03063924862396 1
1.01602568972654 1
1.0489068830116 1
1.0612832821948 1
0.962720888966402 1
1.08999804284278 1
0.847596346879816 1
1.0163277006737 1
0.92046871988907 1
0.973636253330459 1
0.90288924634714 1
0.96404765733235 1
0.896596375066103 1
1.06137540364508 1
0.939663048689346 1
0.967483051191109 1
0.973047869587936 1
0.806921728655346 0
0.937766720833206 1
1.05274557450211 1
0.973706420211644 1
0.938315775966259 1
1.03179717766657 1
0.862836146572665 1
0.935281864622453 1
0.902185315715044 1
0.989318644982677 1
0.849358989008245 1
1.04205267482786 1
1.01380965694666 1
1.07286412154822 1
0.882443964775143 1
1.06840142546476 1
1.01103123155334 1
1.05422266128636 1
1.06742321226557 1
0.831866429850696 1
1.23529400220276 0
1.0110273579639 1
1.02866584052396 1
1.25468478235941 0
1.04523502459409 1
1.05314706930131 1
1.09118255785059 1
1.06483697730716 1
1.09209151683071 1
1.01320040376758 1
0.963453784464725 1
0.927176994484488 1
0.858248459051005 1
1.03212489023601 1
0.892639893583295 1
0.925371494845394 1
0.859379655912684 1
0.990637131684244 1
1.01638405256051 1
1.00624592776386 1
0.992386555292936 1
1.09817404653559 1
1.02478793948171 1
1.16898296383719 1
1.06001592007253 1
0.842271918634636 1
0.990687996739675 1
1.0817284541889 1
1.15853516265061 1
1.01857917076407 1
0.989673358606913 1
1.1045457758712 1
0.925493666434025 1
1.04857745132175 1
1.09871966187405 1
0.980371397157747 1
1.11808444678615 1
1.00124632011672 1
0.891893489023736 1
0.971044018415344 1
0.927785201131902 1
1.03806253405285 1
0.89213707244462 1
0.939832323420756 1
1.02330875920971 1
1.15225763354054 1
1.0505914092122 1
0.974277529245346 1
1.18732180491348 0
1.01536807875088 1
0.908377422872032 1
1.01576230290439 1
0.942091261394151 1
0.994686841032701 1
0.835335193870288 0
0.995156211254066 1
0.923616628354093 1
1.04684860495473 1
1.06579098572768 1
1.02233600890092 1
0.949957007126644 1
1.04438658427213 1
1.08898254100951 1
1.07578068600241 1
1.02172336063244 1
1.03274525176631 1
0.970241462396942 1
1.0992097791035 1
1.03720995531797 1
1.05950711164172 1
1.06900940057319 1
1.19752693549166 0
0.957930878879604 1
1.18214372439029 0
1.05773398455917 1
0.935507224621015 1
1.05686410031134 1
1.12610470754564 1
0.909613637279572 1
1.01084659908942 1
1.02711592288168 1
1.04699367572109 1
1.03026224035292 1
0.95403702133254 1
0.998025440478843 1
0.943349453635628 1
0.900047369901578 1
1.01077744656668 1
0.956287122160499 1
0.93768180530222 1
0.827365487685077 1
1.06897917892325 1
0.991915583038077 1
1.14808352475149 1
1.0373118378521 1
0.978734241201918 1
0.934159911528909 1
1.08046273462526 1
1.03528917029296 1
1.07136602126767 1
0.888827556661262 1
0.909908237880337 1
0.99625231837745 1
0.958576296421095 1
0.895480575494094 1
0.897090712464194 1
1.00667788579741 1
0.95051253105596 1
1.02594042747741 1
1.09109867139389 1
1.00681460256796 1
1.03594103178884 1
0.92445952198876 1
1.02270121203953 1
1.00384948053961 1
1.03102107698539 1
0.926769360121709 1
0.974643501567799 1
0.967552352481803 1
0.981661772934654 1
1.18156702591331 0
1.00524727679403 1
0.955845774909312 1
0.921073830309295 1
1.14231590295366 1
1.13174635950233 1
1.20232215410021 0
0.990722839364768 1
1.00071011997976 1
0.980982370265861 1
0.972132099769675 1
1.00466853791065 1
1.04376066420904 1
0.861435216445527 1
1.01123463106651 1
0.938729339511698 1
1.05869103457707 1
1.09883855736369 1
0.983518951239856 1
1.01351530881549 1
1.06967814327786 1
0.985135763467947 1
1.21474498146624 0
0.969769507222276 1
1.21047550816741 0
1.00608253607239 1
0.987377991582225 1
0.995381435982488 1
1.13246494209743 1
0.968621946623414 1
1.10633267547293 1
1.04500067754613 1
1.14162922635435 1
1.17955209471469 0
1.05378177595488 1
1.1155345875421 1
0.955611394906787 1
1.04589260067985 1
0.926617806889753 1
1.01858294616281 1
1.03016846207223 1
0.965911722625545 1
1.00366675071051 1
1.02942398664765 1
0.864825494614494 1
0.976185829136235 1
0.93960164007767 1
0.93151588603348 1
1.01250994545793 1
0.977888669706672 1
0.910652508769525 1
0.839481830545679 0
0.953534033474123 1
0.964681069641298 1
0.937505837914219 1
1.02508776329382 1
0.956783937511613 1
0.914997057112652 1
1.0325750119459 1
0.973964509855557 1
1.05446842995797 1
1.03960874442284 1
1.02454301258295 1
1.09285024408265 1
1.09500374736707 1
1.04208828951593 1
0.94095434959962 1
0.964127981801396 1
1.00450314904911 1
0.855992342688223 1
1.12378139916147 1
0.956418706032904 1
0.999329407690281 1
0.998341510830764 1
1.03953180160954 1
1.0071544188921 1
0.837705857468689 1
1.00845897379552 1
1.18676960187621 1
1.0445390429454 1
0.918247397378743 1
1.00386523305162 1
0.799557868380851 0
0.942535798670072 1
1.15570003837263 1
0.991580941776928 1
1.0534158226431 1
1.01155825063645 1
1.03819470936671 1
1.02705310473315 1
1.07933327605003 1
0.971519632887894 1
1.02660709442193 1
0.821311630291243 0
1.20192933108334 0
1.04902168792721 1
1.12698570684422 1
0.955669306513738 1
0.992942074190331 1
0.877601188469741 1
0.904614479709135 1
1.09749115551605 1
1.06527982436547 1
0.930922246167933 1
1.03618876081664 1
1.04345599296332 1
1.11556242445476 1
1.15602298628468 1
1.11294574327963 1
0.982052053798539 1
1.08303299140922 1
0.845435084198925 1
1.00780043842674 1
0.934141614278892 1
1.17394703855239 1
1.05662305294059 1
0.91307819162245 1
1.04477923414879 1
0.948044842996195 1
0.960198783520699 1
0.929482823869114 1
0.961689208740105 1
1.05706450697042 1
1.18153214970958 0
0.785361908775203 0
1.05067168759497 1
0.895195113336153 1
1.06567170723403 1
0.982514453716662 1
0.867667557179111 1
1.02038375880271 1
0.91288973059344 1
1.03310137723496 1
1.03409552549079 1
1.02307521329704 1
1.05594215579205 1
0.976780619143852 1
1.03237371413681 1
1.16806522431256 1
0.987140372461493 1
1.02975715455686 1
1.06988050475879 1
0.961909690577004 1
0.860462387570675 1
0.992770941582252 1
0.91870104397434 1
1.07863225021554 1
0.937166035884735 1
0.933430283780094 1
0.863161519751392 1
0.97966026943261 1
0.892195778100795 1
0.973724131224379 1
0.994590385237086 1
0.823262079982174 0
1.01570236870431 1
0.999948284024277 1
1.00542177221155 1
1.03078486220172 1
1.12246784988679 1
1.03631513024292 1
0.955582492593344 1
1.06293937209749 1
0.975895754410566 1
1.08320101285642 1
0.928227968097864 1
0.992553729528714 1
0.930145876370832 1
0.987749127592495 1
1.13774148668655 1
1.02939951685432 1
1.02520023375729 1
0.998132511183374 1
1.11790243648124 1
0.997615305446189 1
1.03015514490396 1
1.03531499272898 1
1.07283300333899 1
0.958773596135307 1
1.07894050156825 1
0.945826938885181 1
1.11836506167603 1
0.9941421602907 1
0.959433110437939 1
1.08712237049495 1
1.05881900769094 1
1.02980014453724 1
1.06333798456973 1
0.944612096292902 1
1.09297170142463 1
1.00437166822609 1
0.842563082488541 0
1.06876755865908 1
1.03129345289098 1
1.11282289373838 1
0.715128290843672 0
1.03851285798692 1
0.994358858943174 1
1.02241606526622 1
1.03584395478659 1
0.959010433043764 1
0.987664895821481 1
1.03974851198885 1
0.955501641409903 1
0.95460767784529 1
1.08789672331236 1
0.859622160597029 1
0.980752794161703 1
1.08220939521929 1
1.03978188070276 1
1.01173888969709 1
0.898537404123647 1
0.902758723277349 1
1.090524640808 1
0.863619554016102 1
0.915391379689576 1
0.962855589040866 1
1.1311533327617 1
0.842949862876228 0
0.83419922463983 1
1.07962349601872 1
1.09427858313336 1
1.01541112379101 1
1.11632534257333 1
0.982053853424069 1
1.02531169373577 1
1.04230225837361 1
1.01076671162528 1
0.97018842705423 1
0.930309302188706 1
1.01781825180273 1
1.12696169411014 1
1.04772535307364 1
1.08903362495737 1
0.902554129364412 1
0.985047300058141 1
0.950350381320129 1
0.988883296553315 1
0.936706955645624 1
1.01961527987566 1
1.0623962410416 1
0.896997128585718 1
1.08346591517753 1
1.11209660194976 1
0.947285090909448 1
1.08353504055615 1
0.903270832320831 1
0.927814312117134 1
1.00445866213622 1
0.974582184567815 1
1.0045822131936 1
0.973459681737196 1
1.02735942033023 1
0.882648306942708 1
0.918635640239852 1
0.927835722870093 1
1.12481698884115 1
0.99227496815205 1
0.99018961782672 1
0.998041990105668 1
1.04773556571907 1
0.908357576935971 1
1.13039710857543 1
1.03171297736473 1
1.0296462456759 1
0.848792993197261 1
0.952862771047462 1
1.04119009383068 1
1.13620376048068 1
0.809672647617628 0
0.924152045179308 1
1.06861629322173 1
1.01668184886627 1
1.13244381589521 1
0.839442750220723 1
1.01962429962166 1
1.01297566532391 1
1.10569132641513 1
0.837393338223314 0
0.975277360157094 1
0.954258270832507 1
1.03673757068922 1
1.03408263145436 1
0.970510260338189 1
1.01648760387431 1
1.02673054727754 1
1.0326877385521 1
1.06375919457546 1
0.971063052208002 1
1.07593653497593 1
0.866142056253353 1
1.0298231538419 1
1.14207035441458 1
1.09027364623106 1
1.19612309287958 0
0.941460208508634 1
0.931226808264779 1
1.10340780262901 1
1.09675953578082 1
1.0657786740882 1
1.04043855378035 1
0.896823808225343 1
0.999234596109618 1
0.937263424406572 1
1.02277554879276 1
0.998775629985889 1
0.966552743629932 1
1.021018000467 1
1.03506035669763 1
1.10581500882853 1
1.02407558236009 1
0.909293174881191 1
1.02100673918759 1
0.8914786682888 1
0.990212923885066 1
0.95446100015381 1
1.01521060625615 1
1.15918347668693 1
0.956982664852766 1
0.978656735792782 1
0.930853290928134 1
0.86595237587968 1
1.03841963495641 1
1.08183956758539 1
0.941870420489629 1
0.998923802301648 1
1.06539927367054 1
1.14045737234787 1
0.949922435612463 1
0.945250712894486 1
1.10099271827131 1
1.03986777754628 1
0.900971638029974 1
0.957190185405514 1
0.995643500071403 1
1.19351716380181 0
1.02886636975619 1
1.16299692442016 1
1.11091735069964 1
1.0414411998585 1
0.932181309208321 1
0.923293130463042 1
1.18452069234095 1
0.933364502386363 1
1.0594300666461 1
0.995631902099493 1
1.01599404187833 1
1.13466985231232 1
0.993254806116802 1
0.927621314372602 1
1.08960314438474 1
0.925690930537456 1
1.01218653339006 1
1.01458034695059 1
0.956167474652625 1
1.06554634065293 1
0.982354082214014 1
1.10979040827176 1
0.95427113308817 1
1.03697749108259 1
0.813040009934469 1
0.897722563774368 1
0.967724358802446 1
1.08935068014101 1
1.0012308339758 1
1.06656824493544 1
0.958958596454553 1
1.03172278267958 1
1.10067665103532 1
1.0077238935294 1
1.17619095847914 1
1.01609642657244 1
0.99285158789829 1
1.0434740806439 1
0.869575533204172 1
1.12804141884665 1
1.08112744850806 1
0.897654333793379 1
1.02297911278986 1
1.04910600914172 1
0.947475281370932 1
1.03621361567072 1
0.991373390959917 1
1.02413132401122 1
1.06357928865575 1
0.942377997755412 1
0.988348283579367 1
0.968102321208962 1
0.900224699995475 1
1.105715040499 1
0.931289626886579 1
1.09860245029227 1
0.993588084940656 1
0.944299092616606 1
0.944942446156091 1
1.09264543604829 1
0.983578607126975 1
0.874058896917847 1
1.0810389279948 1
0.987417993897962 1
1.05955242911063 1
0.978182413088393 1
0.812420222117227 0
1.07033277171698 1
0.97572076078053 1
1.02118976757057 1
0.980334280356997 1
1.0483667131032 1
0.989170246063136 1
1.10180346679689 1
0.896298425708275 1
1.05507347720739 1
0.838755440085138 1
0.995479573079662 1
0.880654235259317 1
0.923343954322736 1
0.931952622610369 1
0.962440676289671 1
0.932119751465609 1
0.934016276476093 1
1.09267018034817 1
1.00195122202555 1
1.11255658995621 1
0.96362963887665 1
1.1592531061659 0
1.00963260731431 1
0.935691089514106 1
0.930244561986511 1
1.05210821028704 1
0.81057338547346 0
1.03447049913296 1
1.06162522414623 1
1.05366087022317 1
1.0501886051694 1
1.02145829918315 1
1.05964478662894 1
0.949612320822006 1
1.09432873885621 1
0.81598901679644 1
0.974577552886655 1
0.984437170856979 1
0.990000121964753 1
0.850701385191455 1
0.975567077849477 1
0.994630875056731 1
1.13560260519661 1
0.999850394522775 1
0.984366782677912 1
0.951423032684263 1
0.944438283939244 1
1.00344267530205 1
1.06820440836352 1
1.06238574376138 1
0.930157603078339 1
1.0358377484122 1
1.05109927059343 1
0.896589384327399 1
0.986854338867718 1
1.06478656763574 1
1.0078974849439 1
0.975925241796351 1
0.961154906011812 1
1.01889069190158 1
0.996650828872165 1
0.895535233076047 1
0.968284511221472 1
0.995105644052345 1
0.870298095386446 1
0.969492041494832 1
1.02889853755318 1
0.915919201166693 1
0.973830262730432 1
1.05610248421107 1
0.990110577792376 1
1.07014142398733 1
1.05224255387438 1
1.07880102925464 1
1.04236860287669 1
0.885108761879278 1
1.03694125368571 1
1.14150284309637 1
1.09549238665916 1
1.05512787727953 1
1.03554125531173 1
1.08090920647491 1
0.998977726110106 1
1.1087165359617 1
1.13618190633659 1
0.920847873024418 1
1.03235463639487 1
0.982418099711847 1
0.967159965522542 1
0.822088177190689 0
1.13888089881128 1
0.959925340397504 1
1.1185645235476 1
0.96183239160972 1
0.875863247927434 1
0.774472905782162 0
1.03579684653101 1
1.12164657605805 1
0.985982993740605 1
1.10212431050241 1
1.03364842285062 1
0.908458923433173 1
1.01676873154506 1
0.961965701925989 1
0.952735490285274 1
0.934897788787957 1
0.945847948565889 1
1.00499894483814 1
1.07894741462713 1
0.926260136952552 1
0.941533818405421 1
1.01956606798842 1
0.927360015513399 1
1.1070745170869 1
1.02239183786793 1
0.997924205795079 1
1.03023242579256 1
1.14361545776125 1
0.908810116466613 1
0.908512288134757 1
1.13755313228827 1
0.935942646294282 1
0.934687340863561 1
1.05135685355685 1
0.960121011102054 1
0.853155527510509 1
0.882732493644498 1
0.85894691168362 1
1.01987661286021 1
1.18162925715783 1
0.959587370335283 1
1.09684219685167 1
0.876414516220402 1
1.05059062423198 1
0.944468175039872 1
0.991003280310553 1
0.979255985637461 1
1.05614426288834 1
1.02660721599353 1
1.02851651881353 1
0.979668273880533 1
0.983376901046629 1
0.954684404128427 1
1.03608687825117 1
0.983805491354012 1
1.04081931942708 1
1.05520982966536 1
0.930316445702199 1
1.02035753109398 1
1.01130203478432 1
0.908141414242412 1
0.994465795006736 1
1.06855663610423 1
0.944442695395885 1
0.97175002091716 1
1.01307223846255 1
1.0186367392653 1
1.00605324721572 1
0.955696619598459 1
0.931708033409092 1
0.906251888834422 1
0.965581124915852 1
1.20502427601923 1
1.01814769602971 1
0.98566513812229 1
0.957150987848667 1
1.03219443841016 1
1.17868986578018 0
1.08517333397955 1
1.07499985983846 1
1.09537507888439 1
0.871051909215012 1
0.951415544774327 1
1.02843003569011 1
1.0062161539103 1
1.05868770440958 1
1.03825496146268 1
1.00114061603497 1
1.01041149250703 1
0.968879084741797 1
1.13027056662777 1
0.977772982430415 1
1.10437794437769 1
0.940037808301976 1
1.17908738910926 1
0.977096289527652 1
0.975028603030493 1
0.956301682589404 1
0.939964020172838 1
1.10005385823453 1
0.819767338088197 0
1.06323312582662 1
0.922107780503607 1
0.819103158650497 0
0.831075346910224 0
0.961715004617495 1
0.961821895348756 1
1.00541878561622 1
1.01687903402121 1
0.94905171105171 1
1.0082936013005 1
1.02103447490099 1
0.919341547396477 1
1.07198970374388 1
1.01438712077487 1
0.935523449270283 1
1.07283684461005 1
1.0248535689928 1
0.816253294372084 1
1.01345432401772 1
0.953064699888363 1
1.03604428488742 1
0.994012033338234 1
0.895061168780427 1
1.03322440385507 1
1.13051780567485 1
1.27582655790475 0
0.931200792266476 1
0.919978642151255 1
0.926892648309529 1
0.921467880928952 1
1.06990379953322 1
1.07559366010219 1
1.06834879963193 1
0.938734850385303 1
0.937806019022662 1
1.09749487381244 1
0.955482370020955 1
1.02953710640555 1
1.05095528639194 1
1.1135029052038 1
1.02850144722744 1
0.948526998356157 1
1.10052438862537 1
1.0030318515207 1
1.0262225617503 1
0.964126763130876 1
0.979546741980848 1
1.05229857036575 1
1.02315946334968 1
0.963664536655168 1
1.00494043350783 1
1.01545146097572 1
0.849870534820971 0
0.946526789925639 1
1.01994715417025 1
1.02632957652047 1
1.14769474496504 1
1.06462421926931 1
1.05351442047837 1
0.967748854790459 1
0.961698929350054 1
0.901179483103972 1
0.909384863176869 1
1.13781551503973 1
1.09215832366679 1
1.0893761195199 1
0.905357084058324 1
1.03569515509614 1
0.976954587271448 1
0.998961751796805 1
1.07008173018549 1
1.06267872573194 1
0.969858092544478 1
1.0434563595718 1
0.972096022902116 1
0.921631416879937 1
0.979052606147363 1
1.08367281403485 1
0.902622735745714 1
0.980933257969596 1
0.982771618795684 1
0.9752788710487 1
1.06169808110386 1
0.965180294715025 1
1.03304559155904 1
0.984306201601595 1
0.940862814717893 1
0.915047401226637 1
0.970282152861421 1
0.859361711938884 1
0.891901870175659 1
1.06024259290818 1
1.01477811715905 1
0.95878400865328 1
1.09004989325755 1
0.993997823334825 1
1.11262299523236 1
0.987447863628959 1
0.905110195877207 1
1.07215234510157 1
1.083818876339 1
0.897859618112289 1
1.06647281559285 1
1.04919858584651 1
1.04463761275453 1
0.893256717672708 1
1.13092706205798 1
0.982682523990488 1
0.955948651424087 1
0.939041956442321 1
1.00397573263539 1
1.09783828069242 1
1.05065666097917 1
1.02697332627822 1
0.966547794928235 1
0.966242379496418 1
0.938784383493702 1
1.10631745305252 1
1.07295428202455 1
0.935491948519088 1
0.952924304943299 1
1.03045993895401 1
0.984566126825267 1
1.03956081158162 1
0.987039918816696 1
0.980534322421596 1
0.907485655742555 1
0.926423016632296 1
1.02188359292809 1
0.856496068298948 1
0.900106598952724 1
1.13345118929433 1
1.07461026024528 1
0.967098131055839 1
0.80377972174067 0
1.05006304235282 1
1.10940200002954 1
1.1424540586145 1
1.06674738134483 1
1.07155362840399 1
1.11877834486483 1
0.976975386833613 1
1.19505858168015 0
0.957135529871971 1
0.95453987686282 1
0.932926293419243 1
0.975482190699998 1
0.95186088319974 1
1.14894009191457 1
1.00453914557535 1
1.06373258596195 1
1.04090072610372 1
1.03161528757804 1
1.09582031372279 1
1.00485910557848 1
0.942255718612549 1
1.23566660085779 0
1.02626385188811 1
0.990615895064408 1
0.999179066289034 1
0.987721117702356 1
1.01840378757177 1
0.948464527608492 1
0.887800563629667 1
0.89750786368316 1
0.963612299248345 1
1.19661989058829 0
1.00079957900188 1
1.11364685539585 1
0.846471265916973 1
0.814686297345883 0
0.913235662606064 1
1.11919915314741 1
1.03245715274349 1
1.16458502968354 0
0.85255564735169 1
0.959857921638574 1
0.902208041430763 1
1.04369599170865 1
0.99180526152032 1
1.08462636211123 1
0.930282210115578 1
1.00312970975904 1
1.17608981276031 1
1.03962465647634 1
1.15009830215078 0
0.931246060941293 1
1.02409565405002 1
0.942471712798273 1
0.987496686151468 1
1.12558775260372 1
0.977891100799395 1
0.883796714247106 1
0.924386667176446 1
1.11839790838949 1
0.971835350549716 1
1.12434817428644 1
0.98334233791944 1
1.08537714449388 1
0.855621471386793 1
1.06527048681206 1
1.06456156611111 1
1.04937477632059 1
0.967376473793977 1
1.05759626685467 1
1.15322089079487 1
0.940783294670931 1
1.04157430013405 1
1.15284774711111 0
1.03033915632042 1
1.01860922169745 1
0.965450783472482 1
1.11168395576659 1
0.861348869368622 1
1.02249221005221 1
1.10596871472366 1
0.975173054091217 1
1.19063412163965 0
1.03845027803518 1
0.908816836046495 1
1.09495529471517 1
0.970845728528719 1
0.822253493455832 1
0.8761575216509 1
0.972604462973329 1
0.953437211279578 1
1.07944009085852 1
1.1161036880907 1
0.887284215012142 1
0.971038359191934 1
1.13491282570072 1
0.886490022440774 1
0.89717564144174 1
0.980687382151198 1
0.939955914898966 1
0.958660095566529 1
0.910259036841669 1
0.98565999635304 1
1.01417473124607 1
0.949826311109325 1
1.01982992210323 1
1.02196603974243 1
0.906865799741585 1
0.973002661426642 1
0.991204633223692 1
1.0297648462608 1
0.959708480785814 1
1.04853181913232 1
0.945856062320048 1
1.04663791382818 1
0.93340376231416 1
1.07400955018098 1
0.973220112712348 1
1.01718968888047 1
0.936690465765731 1
0.886264149497543 1
0.943490380414603 1
1.077712748573 1
0.920553161182892 1
1.00753804182119 1
0.85047151234458 1
1.07434351979722 1
1.00682916258657 1
0.989480586468029 1
0.946349638674663 1
0.90312650947777 1
1.02499335941852 1
0.952820696320002 1
1.01784903191301 1
0.907616748247748 1
0.999890867433189 1
0.96560851622618 1
0.990387323641122 1
0.993410440942048 1
0.905535956434132 1
1.16710255260889 0
0.992900129315675 1
0.930928217551736 1
0.852954887163277 1
0.870385247060367 1
0.922688707700153 1
1.07415003865879 1
0.956438664565689 1
0.966086522711268 1
1.13287346227273 1
1.01746049306698 1
0.986308565019943 1
1.01299417832666 1
1.11327238709778 1
0.999606802547375 1
0.972109569221371 1
1.01956140232922 1
1.08641966608775 1
0.898777264014663 1
1.01483135017956 1
0.955990923929573 1
1.06205257559237 1
1.11168144354932 1
0.95363841486742 1
0.980925322498349 1
0.889430380584819 1
0.937429593435617 1
0.934437975333836 1
1.05588908472035 1
1.06307686929758 1
1.03583343252937 1
0.929303947307623 1
0.967451756308077 1
1.03824454577248 1
1.00882529588508 1
0.921497899770303 1
0.881272615243038 1
1.05489749261723 1
1.06099467850909 1
1.059774283012 1
1.04722864741636 1
0.979568868611592 1
1.04513010485307 1
0.928320679972976 1
1.14023267355602 1
0.989482592578782 1
1.09524692116886 1
0.979862933691379 1
0.981583504977809 1
1.05722342835951 1
1.0812061754463 1
0.942584886236681 1
1.03173544126634 1
0.964617795267423 1
0.98403620436 1
1.13134862140804 1
1.00485827064005 1
0.998924013195842 1
1.07932037813857 1
1.06012829362711 1
0.867891110438148 1
0.941816016174638 1
1.11840599890947 1
1.02937148031611 1
0.976757373331639 1
1.03964320943242 1
0.965787487814844 1
1.07090663654379 1
1.15531239897903 1
1.0649909810632 1
1.0182972259106 1
0.999424553280754 1
0.892012463590744 1
0.889632511564984 1
1.06513693919467 1
0.846423138066568 0
1.0150613703583 1
1.07935798640358 1
1.15043480462039 1
0.98977233556499 1
0.862466033467545 1
1.10856694214156 1
0.904392339332348 1
0.795378316987986 0
1.09011831780896 1
1.05382677634114 1
0.957058640436275 1
1.02199941327646 1
0.99603595990689 1
0.894924270676283 1
0.893082297670154 1
1.06831866174828 1
0.973142536952808 1
1.0582236062897 1
1.10226123928713 1
1.11816354958294 1
1.06768899128279 1
0.928532812931139 1
0.919566777102211 1
1.01303579180958 1
1.23474749352525 0
0.894242137492224 1
1.11664836828753 1
0.985344269209764 1
0.920754511004992 1
0.923806927940975 1
0.939644309975344 1
0.948754146215266 1
0.943871152337156 1
1.03819735828416 1
1.04093909594493 1
1.2259561926099 0
1.01227134612714 1
1.09505581676951 1
1.05742986332748 1
0.929756418292446 1
1.07347314516043 1
1.05763686538692 1
0.800585052301072 0
0.874581481519681 1
0.9545934755176 1
1.06171454000214 1
1.00090168142813 1
1.00051176434269 1
0.999373087421574 1
0.968749986925262 1
1.17298011320004 1
1.07478852123807 1
0.974984718355806 1
0.968557907305099 1
1.07325907093732 1
0.97406208730011 1
0.983516188576688 1
1.05202834054453 1
1.11156016280659 1
0.900405551654556 1
1.06927041801583 1
0.887809508152925 1
1.04896974084797 1
1.00627640526995 1
1.05418207765535 1
0.986758606559959 1
1.16680648936431 1
1.00939571380244 1
1.03001100337268 1
1.12764563832628 1
1.02285482481715 1
0.942767372632818 1
1.0964517569566 1
0.913113959946586 1
1.04398014466025 1
1.01282763860443 1
1.1113726860687 1
1.07166913086588 1
0.931923065233477 1
1.08269430337418 1
1.04721745579679 1
1.08422998473941 1
1.07853121217062 1
1.01534938018616 1
1.09656071133303 1
1.06879232558974 1
0.926579207124233 1
0.994133039668655 1
0.999596993344674 1
1.01665907248047 1
1.08250432567176 1
0.99818949466238 1
1.1546115781839 1
0.820399371484508 0
1.0259004289383 1
0.975438774471636 1
1.13794925997359 1
1.01061843742515 1
0.922696265204898 1
1.07229311643025 1
1.09817242835314 1
0.942271692378828 1
0.874791489370763 1
0.889191728236674 1
0.722121022462279 0
0.851043579868644 1
1.17639594212547 0
0.965342204119939 1
0.94690977628758 1
1.11220502295534 1
1.01258037302859 1
0.896088465966421 1
0.943345677612069 1
0.916776432139294 1
0.995784370259222 1
0.862637804563097 1
1.10763037359608 1
1.13580351588769 1
0.9091618983909 1
0.988083188056336 1
0.956942808621443 1
1.0069776264803 1
0.973931700176327 1
0.963534405238365 1
0.893143340389492 1
0.935767127178033 1
1.01657113969883 1
0.989450900956256 1
0.892800294380468 1
1.13508118139745 1
0.929377460681622 1
1.05507084265641 1
0.934245206652736 1
1.05668422169531 1
0.990226868797454 1
0.916601713178926 1
1.06907648900644 1
0.994067683078979 1
0.930248424253178 1
0.926619863660044 1
0.894661632285326 1
1.04757322757532 1
1.00332581166202 1
1.07661338606783 1
1.03985633922883 1
0.990161770718892 1
0.779264292478398 0
0.974456118705328 1
1.08721361035694 1
1.05277184683389 1
0.922316255547756 1
0.992214490123648 1
1.00035704018959 1
0.966010435103834 1
0.953463353999895 1
0.883260505258865 1
1.06713339228306 1
0.830355121884266 0
0.75563496884753 0
1.02873494887229 1
1.03480651866346 1
0.942174952276687 1
1.1839462587736 0
1.12383279839144 1
1.05896579165648 1
0.947303592284666 1
0.977462391880126 1
0.867548440702653 1
0.904646652419598 1
1.15068482603479 1
0.889109852709734 1
0.812082954621536 0
0.897217239402923 1
1.02630932372406 1
0.961624486665355 1
0.972627184762705 1
1.02952357709454 1
1.00666894498373 1
0.943697400665138 1
0.95666029404336 1
1.16957951225675 0
0.893136754179777 1
1.06589049228423 1
1.00393748150376 1
1.03784431907455 1
1.21051091516239 1
1.06199729294539 1
0.88913738329082 1
1.02779182235668 1
1.02996337092617 1
0.886359879425818 1
1.07728435622094 1
0.936548035235453 1
0.912149980103205 1
0.965420835952556 1
0.924869734580247 1
0.983854033696275 1
0.919540036956929 1
0.894858642288382 1
1.151451590124 1
0.991956168117418 1
0.998176636950153 1
1.10913099407329 1
0.950937787464366 1
0.92501238518255 1
0.999037430075655 1
1.02435643534619 1
0.904084153730057 1
1.13094342130569 1
0.997245663360753 1
1.05797933800316 1
1.07193974023048 1
1.08589579526825 1
1.04657981630394 1
1.03293835545048 1
0.978371501423793 1
1.04150779241164 1
1.09033079933744 1
1.13808267058421 1
0.999310647017796 1
0.957149634999131 1
0.868708084823473 1
1.03235856679877 1
1.05225332554754 1
1.04731439447645 1
1.00401412651926 1
1.08894871605419 1
1.02215438967478 1
1.04243492405069 1
0.87703935014049 1
1.02540283860509 1
1.06984212437854 1
0.966797196049045 1
0.993007973467916 1
0.950031124453147 1
0.916471343954757 1
0.934241591528423 1
1.09149797479263 1
1.06000175175724 1
1.03449393879612 1
0.936210425318747 1
1.0393464976246 1
0.893714108994582 1
0.861778434475583 1
0.93623443422407 1
0.980195078519201 1
0.883888356490865 1
1.05004778505037 1
0.903543558720869 1
0.933083893052209 1
0.935190403957663 1
1.12336414962394 1
0.954175488002335 1
1.08050639860601 1
1.01596702641822 1
1.09466559667122 1
0.8863004301168 1
1.08303909097008 1
1.14657265316385 1
1.11453231745099 1
0.948397243029777 1
1.05477768200349 1
1.06851443226531 1
0.955135251190421 1
0.970993874753717 1
0.949302709436661 1
0.969967789604435 1
1.0374915941026 1
0.970599602991368 1
1.14224115368352 1
0.936124176287356 1
0.889174936237838 1
0.980113415221265 1
0.980214112083168 1
0.915988704219306 1
0.902929260632449 1
1.03393303579744 1
0.979582559091495 1
1.10198160515144 1
0.928131363085976 1
1.04043878107423 1
1.05711893163258 1
1.02702362634243 1
0.970669800922384 1
1.00761976431484 1
0.898996609961351 1
1.03838879448342 1
0.982248730915972 1
1.19238634813622 0
0.922776343140276 1
0.924916417150823 1
0.975527088075707 1
0.952159830222147 1
1.1134148064659 1
0.84774398158877 1
1.08067795078708 1
0.899022839546539 1
1.01177664306463 1
1.02053210274254 1
1.06143644512906 1
1.08536885381477 1
1.13320344856228 1
0.998807428209927 1
0.946270906319293 1
1.06680268482857 1
1.0677261355693 1
1.04552244625367 1
1.07596927176951 1
0.955738225971557 1
0.987749700311534 1
0.859146853329931 1
1.04705040507234 1
0.944226022429542 1
0.851732268050773 1
0.965082021285773 1
1.05448288924915 1
0.96692342347322 1
0.99286960961805 1
0.93089022425104 1
0.820165482686428 0
1.01114578050854 1
1.07687081196423 1
0.969614735983519 1
1.17599989914166 0
0.989937013010098 1
1.09796776097237 1
1.00828213532898 1
0.914049836092404 1
1.08347841236945 1
1.03000632069359 1
1.09238920681403 1
0.968172499644384 1
1.00159399657871 1
1.05020485046363 1
0.96597527515496 1
1.04312509626134 1
1.05731745235609 1
1.12025678578861 1
1.04813958819262 1
0.918662695575112 1
0.974696251340908 1
0.968223453264438 1
0.917114163421112 1
1.11988889641118 1
0.998942713624943 1
0.995343363164409 1
1.11932036717867 1
0.923972272891464 1
0.95982580194393 1
0.921623445474346 1
1.0878669287857 1
0.93817625050146 1
0.995169481490634 1
0.934686992212393 1
0.978355134833297 1
0.988307112463864 1
1.03315717156476 1
1.12216342882862 1
1.06163249532232 1
1.12053319249742 1
0.930115337826432 1
0.991260705347725 1
1.1435628024271 1
1.04412646853495 1
0.98975464239163 1
0.999226416267501 1
0.973321233858449 1
0.855742751383534 0
1.01010799146266 1
1.08511490227066 1
1.02628514050976 1
0.981144986904096 1
0.881130980216463 1
1.07527308910644 1
1.12417887946776 1
0.940623436660476 1
0.927932999279008 1
0.925136985163176 1
1.07684127259042 1
1.11532755795144 1
1.06841254808005 1
0.921869341470779 1
0.97558534940787 1
1.07024806540981 1
1.10392572390504 1
1.00955655930267 1
0.983889662984943 1
0.932495003016623 1
1.02102030337507 1
1.00447982597778 1
1.10151705579412 1
1.12774600498746 1
1.05827297628864 1
0.965732310883046 1
0.99453877768286 1
1.00099842468563 1
1.00521835766625 1
0.911912652038464 1
1.04944215519863 1
0.953635285161083 1
0.930818656528067 1
0.98886717717982 1
1.18458353506665 0
0.95994153261715 1
1.08709585691309 1
1.06576607322498 1
0.853032059410476 1
1.11970944771886 1
0.984224332658814 1
0.984124445647561 1
1.09914693783864 1
0.950200688563035 1
0.969393774056676 1
1.09554028372554 1
1.05991486593157 1
0.955114080781218 1
1.02911126807926 1
0.970561873104331 1
0.980879786514091 1
0.948857533636736 1
0.938939447701975 1
1.00223327974084 1
1.02360645092581 1
0.971241005423421 1
1.09093010122038 1
1.07062340997191 1
1.10274372486363 1
0.922212839202435 1
0.96704073862159 1
0.850198021578667 1
0.959724097706345 1
1.14190340679373 1
0.991946925310427 1
1.09884741546693 1
0.957729462825645 1
0.94879695893693 1
0.964422516420076 1
1.09619954488119 1
1.10155075788181 1
0.85124874949128 1
1.04716132527659 1
1.03035411908294 1
0.940039717459291 1
1.04943947962038 1
1.02245956360408 1
1.12543785578143 1
1.04819146782414 1
0.95631112450721 1
1.01389631444226 1
1.05556566507289 1
1.03893051130773 1
0.972479632715919 1
1.05172184762983 1
1.1180583499522 1
1.01863827398934 1
0.967838973599388 1
1.12260733550332 1
0.980876455216768 1
1.10307060769694 1
1.07187498343997 1
0.817867166654548 0
0.82342121716868 0
0.892091636006904 1
1.07559660624311 1
0.988024965103549 1
1.0919033345548 1
0.938268226972641 1
1.01712151516294 1
0.947429904567767 1
1.1234609820143 1
0.979843072555415 1
0.847342778635235 1
0.995264256340606 1
1.06300818028767 1
0.957797889563627 1
1.12059506766139 1
0.853057051524553 1
0.986007374015204 1
0.971859602137329 1
1.06178175562546 1
0.966280000044771 1
0.861278089732354 1
1.07324198210543 1
1.09848597478518 1
1.03740373992478 1
0.856497594152638 1
0.982339311264756 1
1.03022976280958 1
1.05973212566369 1
0.985385250002468 1
0.920825434044614 1
0.978210824753499 1
0.982423108365781 1
1.06228542841801 1
1.00572957383749 1
0.964268348651456 1
0.823852953953458 0
0.924003925649979 1
0.876042260927691 1
0.934909841807429 1
1.02723078600856 1
1.09609165308355 1
0.833724146373164 1
0.959161320156675 1
0.972251641653352 1
1.07536454348154 1
0.927712687386809 1
0.927407714361026 1
1.01301564574535 1
0.978986501563479 1
0.984611724365697 1
1.05303682290096 1
1.05480308158583 1
1.06758466360388 1
1.00249401105277 1
0.818882042076551 0
0.978006357860435 1
1.08717376928021 1
1.06120086842114 1
0.995359272268222 1
1.06488098909571 1
0.962757554572912 1
1.11813808401727 1
0.952519721955984 1
0.965182232420233 1
0.955312034768927 1
0.977640412010187 1
0.997274787246476 1
0.856689492431876 1
1.07942486269028 1
0.938569597734439 1
0.920766238009568 1
1.04633721738515 1
0.906252103685791 1
1.07154764344782 1
1.09760759319017 1
1.04035276285852 1
1.03098477354938 1
0.78630759776642 0
1.11915343357223 1
0.997788344118393 1
0.955847156642757 1
1.04472757336286 1
0.893687429071132 1
0.913454102614459 1
0.959605294977448 1
1.08861054163927 1
0.867293139321392 1
1.0695036972263 1
1.08539283032945 1
1.14149133737869 1
1.05009570391395 1
0.963924596665954 1
1.17633732483876 0
1.15184812016706 1
0.966869397773758 1
1.0326378557167 1
1.0210512436975 1
0.879137278428814 1
0.837694662927144 0
1.101815268838 1
1.05114547259756 1
1.0240403099096 1
0.972042244124723 1
1.07287290874331 1
1.03162992525973 1
1.06293677544486 1
1.12896417720097 1
0.960083264375898 1
1.06139743673041 1
1.00448062800055 1
0.842123652594484 1
1.00438285978554 1
0.922110646472232 1
0.934147070458116 1
1.05889952564944 1
0.911021827447882 1
1.04792452762473 1
1.14482272584815 1
1.02544894243963 1
0.762941139757586 0
1.04911890555594 1
1.11946429314096 1
1.06696677219058 1
1.08420005138974 1
1.09994649088467 1
1.03256605016975 1
1.07855926112057 1
0.884474849509382 1
1.05018583561104 1
0.91440823426042 1
1.00444692773901 1
1.12577964388202 1
0.958227048428048 1
1.04920027007471 1
1.08088812637066 1
0.824942511453654 1
0.99209617405468 1
0.998953790493584 1
1.00008086348429 1
0.991061840697903 1
0.934034203977767 1
0.969645710291054 1
0.957442758306243 1
0.795659843253639 0
1.08092940312747 1
0.943528210243714 1
1.07855025015629 1
0.970327125294193 1
1.07891642641765 1
1.0018828612068 1
0.970730977061069 1
1.00254335577174 1
0.918595097469155 1
1.05840592215159 1
0.863985106477905 1
0.90122571408167 1
1.0923911961266 1
0.871987251442891 1
1.0342495040814 1
1.00023526990314 1
0.978363428067167 1
1.07100922154637 1
0.840362750386958 1
0.871609873645631 1
0.965306876384856 1
1.02367093939316 1
0.889611444339935 1
1.03161474146648 1
0.907826332766369 1
0.98172426551798 1
0.958168698341061 1
0.938186616210362 1
1.04578488511793 1
1.11000904583166 1
1.0620655233878 1
0.964268873662025 1
0.96385872933892 1
0.98251322152179 1
0.997335837007001 1
1.11740327956217 1
0.972679584375451 1
0.939449647299223 1
0.967204054483637 1
1.01216757090249 1
1.01530925651936 1
1.01376324248727 1
0.97393816264394 1
1.00687455457973 1
0.897781193286763 1
0.968849016976069 1
0.917091539826192 1
0.899187954075466 1
1.08952866266851 1
0.9100476582174 1
0.906115239961869 1
0.930055473401106 1
0.971427999430291 1
1.21346713133083 0
1.02239467623051 1
0.970537536403039 1
0.982714325202526 1
0.921225363602636 1
0.904112833796901 1
1.1678221950788 1
1.10788941369679 1
0.953138683680248 1
0.951393120099586 1
1.01777165580559 1
0.995494139254438 1
0.954480561886171 1
1.11225231642339 1
0.837569902886646 1
1.02828043399711 1
1.16714223118131 0
1.15109831645166 1
1.01358348087574 1
0.984604668804243 1
1.06608917065403 1
1.05161567069236 1
1.05705404605901 1
0.918176310500766 1
1.10514061137581 1
1.01827117346633 1
1.00649673550214 1
0.960572354049609 1
1.04825927344544 1
1.02914318163442 1
0.951642286627093 1
0.934157121046905 1
0.836353965794513 0
0.950733491350372 1
0.994148885894011 1
1.14394777299811 1
0.980631403036055 1
1.12397764571119 1
0.990467730145585 1
0.904949424907998 1
0.95909563598919 1
0.985803578733869 1
0.98537393523643 1
1.02083822712835 1
1.01463563661294 1
1.11782035964293 1
1.06516363495635 1
0.966716614888191 1
1.15710137722816 1
1.04320103196011 1
1.07905863615664 1
1.0345633235676 1
1.04888959071956 1
0.995707107649368 1
1.01388084636083 1
1.0747808591633 1
1.03830627000669 1
0.957407227269647 1
0.980454920852444 1
1.10991813806078 1
1.20948527545993 0
1.04762013284473 1
1.29931886014604 0
1.00684092822891 1
1.13617508634946 1
1.14114984718424 1
0.977923711733781 1
0.895134301471213 1
1.05166161077576 1
0.969092277953542 1
0.971247702554891 1
1.04713535574782 1
1.00926762088582 1
0.898952204490168 1
0.952601150103789 1
1.03413664160131 1
0.93424470025722 1
1.0626492820079 1
1.08402408861293 1
1.10419981517451 1
1.07276498058899 1
0.921916379098676 1
1.01436673902911 1
0.960617425121561 1
0.952475754590488 1
1.10978121541766 1
1.05149529673067 1
1.00099239061934 1
1.0272622676245 1
0.915419411685735 1
1.11960261625265 1
1.0101001674326 1
1.09232402390583 1
1.23760185994785 0
1.10045019338453 1
1.03857529227413 1
0.951936926486125 1
0.960653295720178 1
0.887670185288629 1
1.015558008085 1
1.01417215310072 1
0.888594165775773 1
1.05186111340776 1
0.904775247023031 1
0.919241567233912 1
0.970208570964961 1
0.99353783583118 1
1.09276049171981 1
0.921466118345383 1
1.16282812926563 1
1.02199258902226 1
1.05793115738258 1
1.10454054046688 1
0.995121042642222 1
1.10448805955733 1
1.05393139113031 1
1.00865847181526 1
0.906172700244153 1
1.0090268292917 1
0.961483322111405 1
0.929235430030374 1
0.988016590822077 1
1.00795205131244 1
1.0188163772571 1
0.856886627826046 1
1.06137129502906 1
0.992704299952267 1
0.811047741184156 0
1.07990346164713 1
1.06927895395655 1
1.05789702849787 1
1.08530183211429 1
1.04847896594746 1
1.19333561785952 0
1.01216047974707 1
0.972343505763772 1
1.01547068979165 1
1.02123631815763 1
1.06534477485979 1
1.00466370723005 1
1.00454998299758 1
1.08722124933765 1
1.02044134071852 1
1.00800764698295 1
1.03450090312649 1
0.907148772290764 1
1.0387107304102 1
1.02600109099118 1
0.822176121040137 0
1.06307696558031 1
1.0471980772145 1
0.973419091123534 1
1.08463328352257 1
1.0414756007327 1
1.07801336773472 1
1.12385998325913 1
0.995690108821487 1
1.01003053047261 1
0.919247494658146 1
0.934047188647476 1
0.9430138082411 1
0.840798485109552 0
0.919898192585427 1
1.05185500532242 1
1.00950063471471 1
0.941510715606184 1
1.04576023129537 1
0.955855632343572 1
1.06989712485432 1
1.01442987834886 1
0.891843749715267 1
1.089575417454 1
0.938736151511826 1
0.928606225147407 1
0.977002374754588 1
0.857440612243072 1
1.01038831715449 1
1.01911915895451 1
0.974183261957012 1
0.959813904949661 1
0.906077537259545 1
1.07847176173534 1
1.01330155952303 1
1.03741401186553 1
0.967207539833315 1
0.950367901109495 1
0.984561716605268 1
0.933276671703969 1
0.934842092869445 1
1.01997034178425 1
1.1067297345697 1
1.01349412876037 1
0.91028098466095 1
1.06823312787952 1
1.04861486089562 1
0.936895097105115 1
0.957868355382889 1
1.081139935538 1
1.00123481589178 1
1.01229997708966 1
0.979179919789489 1
1.04940512671831 1
1.04029400650241 1
1.05695927066466 1
0.92776204355685 1
0.8998081515665 1
1.02858408412007 1
0.891398008192888 1
0.836041000895306 1
1.00767392652908 1
1.03272271539683 1
0.966951541859064 1
1.03283620593442 1
1.04362846201359 1
1.11491158135092 1
0.989851552896063 1
1.08456912382332 1
0.999950547482732 1
0.986619233809952 1
0.890085035607814 1
0.961443928007983 1
0.904556450126768 1
0.967196568956462 1
1.05276233181594 1
1.10705257570232 1
1.04912667371901 1
1.01044644154539 1
0.898050399538272 1
0.928888848952051 1
1.08784351928693 1
0.938998790461982 1
0.951212526675334 1
0.779344405746116 0
0.904502312611551 1
0.983953004729191 1
0.949223876348078 1
0.840675770040998 1
0.973040892152565 1
1.10598438184817 1
1.08090719682425 1
0.970495408720414 1
1.08066276588848 1
1.16691772997552 1
0.971418455036244 1
0.858297236022605 1
0.901093835849321 1
0.976772328510022 1
0.902657730310961 1
0.982614381145055 1
0.96985335439363 1
1.03474715949526 1
1.03854328699965 1
1.07943889290191 1
0.887901327292143 1
0.939872118439771 1
0.904080082868154 1
0.90622105271211 1
0.840375909592442 1
0.925448886405452 1
1.12097989226853 1
1.02799128949761 1
0.964321219154135 1
1.04758805539645 1
1.12507389917128 1
1.01551887404464 1
0.993119806832742 1
1.04369685119921 1
1.11504621590949 1
1.04125196551762 1
0.991721040839576 1
0.954927010127247 1
1.03570705295598 1
1.01404399221377 1
0.842914496875381 1
1.02573855267482 1
0.932313183139245 1
1.12027521396197 1
0.931210423433957 1
1.03422298045658 1
1.08995906922489 1
0.967421223288288 1
1.03278937027658 1
1.13563568027749 1
1.23379384047172 0
1.05087582662125 1
1.04419004594879 1
1.09678476694027 1
0.98007662941234 1
0.891870447597097 1
0.95617825041532 1
0.902194290327542 1
1.00045366553207 1
1.03067746460128 1
1.20009345254875 1
1.05850277284346 1
1.12588997402488 1
1.14251981504167 1
1.06207082552384 1
0.926943432887655 1
1.09013859650992 1
1.02605005319059 1
0.968772188955636 1
1.08676030522329 1
0.905072692031066 1
0.891069813692329 1
1.00920166923094 1
1.04970629340018 1
1.007925613658 1
0.974499835657814 1
1.02955456546982 1
1.07302805442244 1
1.01345103633565 1
1.06833920560493 1
0.818653284096477 0
0.976159388618003 1
1.01935172529476 1
1.01024589846359 1
0.956871606404422 1
0.929518991904407 1
1.11544938600976 1
0.936229398942125 1
1.05700111732301 1
1.1005408076935 1
1.0016223506688 1
1.02787687087924 1
1.0461473812117 1
0.914213087883067 1
0.927320665862894 1
0.944450215289915 1
1.05659877104457 1
0.923451915457214 1
1.13070759416977 1
1.03999312442297 1
1.00286508158218 1
1.08437771980234 1
0.944058581757045 1
0.968379289831478 1
1.10330043667228 1
0.968270993489911 1
0.881200327011077 1
1.14751657100238 1
1.0274370135649 1
1.1109549901595 1
0.972562202393134 1
0.930262795805679 1
0.938077299729449 1
1.05839663205106 1
1.04576623880132 1
0.951278918303289 1
0.99518990102785 1
0.972307873119528 1
0.898890344934362 1
0.984267120199319 1
1.08115482711825 1
1.04296774483195 1
0.918596637332455 1
0.872927259027732 1
0.942293983069047 1
1.10021282449434 1
1.03112947652384 1
1.03299834046931 1
0.977199147986212 1
1.00198029195231 1
1.11166278582299 1
0.983571112668516 1
0.994054358824842 1
1.06147232231077 1
0.894714810890581 1
0.960636248156123 1
0.997582189891852 1
1.16337161190064 1
1.14199786181637 1
0.91994882628803 1
1.11881642374327 1
0.847825060189653 1
1.07462334585979 1
0.965666630778892 1
0.963903961796294 1
0.887598079333998 1
0.895755290471477 1
1.02829219610036 1
1.00160392817865 1
0.960841142214657 1
0.984962254815315 1
0.941726525480041 1
0.980683486653563 1
0.867490570571298 1
0.97758855444748 1
1.08637451560146 1
1.15788900457428 1
1.00120208957861 1
0.981762739788294 1
1.08645095369736 1
1.04895440838512 1
0.95614766095392 1
1.02039755774156 1
0.963940323686755 1
1.11370286206276 1
0.964095719239084 1
0.911566003335291 1
0.897476662155281 1
1.13806148688964 1
0.979649280104086 1
0.869024473725963 1
0.990365822890598 1
1.07399063204857 1
0.995432952826596 1
1.04540053242695 1
1.13754058388865 1
0.932931054789744 1
0.917566792358627 1
0.980743698093323 1
0.920525375888841 1
1.04087063844608 1
1.17413239346218 0
1.03130225609873 1
1.20791950356205 0
0.778471347703848 0
1.08489133009997 1
1.09780739141293 1
1.03842644557108 1
1.05234565905418 1
0.848956776898686 0
0.888136098447657 1
1.05283850722603 1
1.05784305930178 1
1.10777368071761 1
0.938493291035071 1
1.00453929516508 1
1.02698032279394 1
0.892893038581141 1
1.00296751978735 1
0.981060193576945 1
0.968753239306212 1
0.978770871152576 1
1.03771320780002 1
0.958486660115368 1
1.04817012914207 1
1.01911182853055 1
0.936719045728484 1
0.899751334761248 1
0.907864142920961 1
0.876657822779979 1
0.9800786600514 1
0.957224550103908 1
0.906882706774417 1
0.851987229189357 1
1.02007826356228 1
1.00442152646263 1
1.11664128961139 1
0.988988239129102 1
1.00322926493614 1
1.08315207221619 1
0.983472829929216 1
0.941495802186159 1
1.0168547290872 1
0.900890719610199 1
0.884961827826249 1
0.927589671244374 1
0.981793351297323 1
0.987894569550879 1
0.897104762740836 1
0.951211398452943 1
0.944220361280092 1
1.01268367967525 1
0.910036416447911 1
1.02185466755391 1
1.01958182805708 1
1.01103978275455 1
0.998463313124519 1
0.949146145838554 1
0.981726084135426 1
1.06396673184682 1
1.07611526678505 1
1.09089530404317 1
0.890254336862856 1
1.08561838995071 1
1.09845783521165 1
0.959281710643758 1
1.02145472635033 1
1.03782526042269 1
0.933494399731142 1
1.0142307655803 1
0.948098981937937 1
1.07002364947384 1
1.06610707359307 1
1.02846469540167 1
0.994705337563386 1
1.22172564488498 1
0.939092489351526 1
0.996837189569604 1
1.1639087721633 0
1.03975977508059 1
1.13513934257079 1
1.02244332209016 1
1.02839351849648 1
1.12071541142397 1
1.08932126942452 1
0.998752509602737 1
0.909706619422896 1
1.1727185376739 0
0.866671293567613 1
0.980429137117915 1
1.02272883690134 1
0.88451901381263 1
0.922663251983146 1
1.06800708214282 1
1.00003725664973 1
0.931121039070577 1
1.03887760143572 1
1.00138583666743 1
1.04454455752135 1
1.13322705261956 1
1.04711552777114 1
0.905630952260703 1
0.928179230723461 1
1.01880447496369 1
1.05718948715355 1
1.00018253547257 1
0.934295518400364 1
1.11840641379495 1
0.96111407964401 1
1.0051357599717 1
0.963100704009143 1
0.820384251941532 0
0.987315192503772 1
1.08326905520303 1
1.09338792654049 1
1.05888625666636 1
1.11372328874419 1
1.10174040248216 1
0.894664255258139 1
1.04936173519235 1
1.1434194907122 1
1.0408221565701 1
1.02663878950826 1
1.01690259554846 1
0.981836972746778 1
0.87724065248198 1
0.934399408346735 1
1.20034001200038 0
0.869070175523677 1
0.987379200143192 1
1.03657487581258 1
0.996027774666931 1
0.996663516853554 1
0.96385895244776 1
0.994237097682958 1
0.893156749328301 1
1.06894659391828 1
0.884872419103669 1
1.08589366083235 1
1.07526815264031 1
0.886452351930255 1
0.994647875403062 1
1.09463804223129 1
0.994405879686298 1
0.92573879244755 1
0.968802689865467 1
0.976379530811108 1
1.02219188830427 1
1.0190813245914 1
0.945841351480461 1
0.987448464098119 1
1.00096789407722 1
0.861185709214692 1
1.05264096670418 1
0.871675859870513 1
0.975857482067153 1
1.07387517587758 1
1.0723562535609 1
1.00848814158946 1
0.89887208136608 1
1.06614648808678 1
0.953682418465583 1
0.923744078513274 1
1.1167661475992 1
1.03315641454337 1
0.996502226123077 1
0.941302202760964 1
1.21398879228868 0
0.897918878118531 1
0.98733857671288 1
0.947484393258987 1
0.91198943489405 1
0.959313349449652 1
1.00344498535451 1
1.0011560007444 1
0.905142812143299 1
0.940263725360001 1
0.866613191707749 1
1.11847777599344 1
1.03275958013539 1
0.977705103712643 1
1.05312427250177 1
1.01762039688691 1
0.864428219111581 1
0.856987233958656 1
1.13244818144318 1
0.914700244979509 1
0.932529225915974 1
0.967225896933624 1
0.971076875172952 1
0.996993312715364 1
1.04385850986341 1
1.04702125049867 1
0.966474643868959 1
0.875184297872905 1
0.892542710054115 1
0.914346697920927 1
1.0462083877797 1
1.01702295041959 1
0.845244156533745 1
0.969087660978704 1
0.982544276521364 1
1.09722100497523 1
0.845461015340707 0
0.888442906758984 1
1.0059557560879 1
1.04657939017062 1
0.930222291440892 1
1.07226717945675 1
1.05689124826485 1
1.01838588265609 1
1.10424203569595 1
1.02332847408408 1
1.10992891941833 1
0.949303676002353 1
0.892122268275495 1
0.982173294021938 1
0.943827939886691 1
1.04909668590709 1
0.891612466372552 1
1.1103720048983 1
0.990226562990371 1
1.02960912039426 1
0.948952889575595 1
0.941345553128811 1
0.879132148249494 1
0.971632717268852 1
1.0176216900994 1
1.11364096626982 1
0.902995631586052 1
0.867702058306824 1
1.00870941205069 1
1.02562005680587 1
1.08923038569554 1
0.977979267710297 1
1.13079051386218 1
1.01969797158245 1
0.971311808443027 1
1.00758387955646 1
1.11261079818068 1
1.11769913635762 1
1.00603497811384 1
1.00652156187673 1
0.94261699718028 1
0.997277547752027 1
1.0982164676732 1
1.06173674390183 1
0.954536435920522 1
1.00271882836375 1
1.04218235062754 1
0.974358946322885 1
0.92369139596668 1
0.914086500521874 1
1.063844942078 1
1.06041754849642 1
0.992802874561046 1
1.03038521142723 1
0.87161176037753 1
1.01072627012288 1
1.16591740581275 1
0.979854588506664 1
1.03888124765705 1
0.966949560585712 1
0.999830652925998 1
1.10024091427422 1
0.975199706448453 1
1.09852942742374 1
1.12910681653588 1
0.93657421365413 1
0.919639167623947 1
0.967011712722725 1
1.08561267175968 1
1.01943348348617 1
0.809456160611148 0
1.04902818065077 1
0.982120267971901 1
1.02894508472199 1
0.980734176803326 1
0.942404233089782 1
0.971187469748048 1
1.10337156185852 1
0.978143105618663 1
0.994106062680595 1
1.10025468634706 1
0.976902357336992 1
1.05696646360277 1
0.893195707901227 1
0.942374149363627 1
1.03658335208036 1
0.902909316557461 1
0.966258569201178 1
0.970908411812264 1
0.980257769554874 1
0.935065444491729 1
1.14560153396141 1
0.905170270996531 1
0.907283587950075 1
0.866771233885491 1
1.09417924950868 1
1.1185489102589 1
0.955167096365716 1
0.916557627188736 1
0.985097498020474 1
1.01427446898276 1
0.93323061236722 1
0.998936632786941 1
0.941304873300099 1
1.02419218474015 1
0.993022003928198 1
1.02862055623696 1
1.1557900342185 1
1.12722812937139 1
1.04355040832799 1
0.92570345687637 1
1.08023676272727 1
1.00320217643546 1
0.994258354269043 1
0.895449472479503 1
0.869544025292668 1
0.963679250899632 1
1.10693361446008 1
0.941728222146913 1
0.993331715454849 1
1.08738339776859 1
0.923320490111642 1
0.961630168719703 1
0.980301517009746 1
0.928694918449964 1
1.05866069262717 1
1.02080266642981 1
0.914352720867431 1
0.99060616241662 1
1.02135985392397 1
1.01113574071122 1
1.04011832910995 1
0.986246145413035 1
1.02159798155508 1
0.968625576277779 1
1.08748729674961 1
0.920691432674656 1
0.999641098890958 1
0.825947131984194 0
0.995019867703324 1
0.980491804457793 1
1.06882732599865 1
1.11454145393251 1
0.944254581714231 1
1.12756469257159 1
0.961440201922093 1
0.809153591663603 1
0.947744962509692 1
0.987468975137701 1
1.17768264076323 0
0.937685512794793 1
1.00236227093687 1
0.992030574033008 1
1.12078636628865 1
0.914576776601293 1
1.03414273439009 1
1.01455814171159 1
0.89982042280095 1
0.9423236482852 1
0.940331816348665 1
1.06019214692066 1
1.06876889889805 1
0.939013276850298 1
1.08452162555377 1
0.858832155718785 1
1.01570113268262 1
0.91983552768704 1
0.929843556530173 1
0.971127288015691 1
0.781516333971873 0
0.977733453158501 1
1.15495375808549 0
0.958851185907078 1
1.03406873670611 1
0.904732016570476 1
1.01209712307428 1
0.977424413718617 1
0.969882487170822 1
1.02721867305558 1
1.17558501760584 0
0.848135932082326 1
0.979059294447833 1
1.00165392817433 1
1.10073907895364 1
1.04630258959681 1
0.924426285496542 1
1.03111730049366 1
0.928005568715711 1
1.0488474009999 1
1.05570663538823 1
1.00847966729447 1
1.0484985030307 1
1.05404634017088 1
0.905920721032268 1
0.964817309313088 1
1.145364788354 1
0.961338743069605 1
0.979070733664993 1
0.971136718748367 1
0.88361668756273 1
0.944637951042956 1
0.983282182743956 1
0.945832521796172 1
1.07665292557324 1
0.883844789042973 1
0.988740152754824 1
1.06384659940486 1
0.98073911354413 1
0.972356526103958 1
0.992509363096912 1
0.967737001802543 1
1.09505595545326 1
1.04441665896565 1
1.07670500790929 1
1.0247096660794 1
0.979262358852441 1
1.05179459943312 1
1.03381643059772 1
1.11226944173952 1
0.95169344008794 1
1.09442496613762 1
1.00305411509659 1
1.08535459026461 1
1.02611523162721 1
1.0698928875039 1
0.997689977973249 1
0.957098649894948 1
0.894160841981595 1
1.01881733447907 1
1.14539677535614 1
1.05739493891504 1
1.1299230476258 1
0.978787539361537 1
1.05959032079115 1
0.916246129672167 1
0.949482953371923 1
0.971499425829109 1
1.18575190895344 1
0.914097073605234 1
1.03388696518409 1
0.933798542427807 1
1.067990102691 1
1.0228139824172 1
1.00345044379752 1
1.012773991275 1
0.999389148010499 1
1.12842586004359 1
1.02991105781334 1
1.02540612211848 1
1.07725900309728 1
1.00062541232108 1
0.989118578867302 1
0.930704520705433 1
1.0816549719316 1
1.06497858888799 1
0.972837206581257 1
0.920213705579652 1
0.902557036449724 1
0.943623495645627 1
0.882222775069326 1
1.02778623108923 1
1.08187760862777 1
1.0111071483807 1
0.967039240729817 1
1.02581873960734 1
1.01955945733059 1
1.0214957947298 1
1.01653009581339 1
0.967075921156101 1
0.923999716653159 1
0.926228011785493 1
1.03190543615849 1
0.999439748099382 1
1.00567671507922 1
1.03915811208552 1
1.0174722627692 1
1.03715549475072 1
1.01500642102202 1
1.01741620443229 1
0.85613719077971 1
1.08208800027914 1
1.07466040965023 1
1.156982761268 1
0.962154874349114 1
1.05826713506376 1
1.11272964655542 1
0.900094489457419 1
0.977200438781726 1
1.01018668246246 1
0.944890669972072 1
1.02057722940917 1
0.87287410815187 1
0.929080402525974 1
1.02156391191253 1
1.05024662298562 1
0.96643816511635 1
1.03610704787538 1
1.0140195097778 1
1.00230534532901 1
1.027290745499 1
0.915140658125749 1
1.01996936487895 1
0.910970458996828 1
1.09026634404856 1
1.00556568684453 1
0.970904148148436 1
1.07406482426023 1
1.01927486641142 1
0.966958103690136 1
1.02718974885122 1
0.988944411154375 1
1.08163243554935 1
0.950269914883131 1
0.96443037420531 1
1.09200734967155 1
0.914681507965318 1
0.946582054226658 1
1.00258404101188 1
0.918400775471977 1
0.953693371265221 1
1.14518001468303 1
1.10197087663319 1
1.00185658209375 1
0.96703606521426 1
0.842067214698415 1
0.926050970357071 1
1.09251058234851 1
0.999852466847257 1
1.17672896917801 0
1.00479759717387 1
0.840571915943311 0
1.0162845301229 1
1.04024428756525 1
0.927807231033649 1
0.991159131069349 1
1.07254746931847 1
0.999664107820947 1
0.924683616042291 1
1.0385899024064 1
0.986825105467966 1
1.0089936334951 1
1.02901429112027 1
1.08923643620722 1
0.949283488716352 1
0.9083908887312 1
0.962959375964773 1
1.02072587385014 1
1.00835771891407 1
1.07489851103923 1
0.923376203972572 1
1.00167322283061 1
1.2048345337321 0
0.904615473935758 1
1.00394534272297 1
0.965461372772246 1
0.976216472878397 1
0.944126108086106 1
0.894542520620029 1
0.891078600931714 1
1.02821437648479 1
1.02776936461022 1
1.04734258222358 1
0.921769396645573 1
1.01170475016875 1
1.08167513024063 1
0.831997316935782 1
1.01724157345561 1
1.05622236556069 1
0.963434840340008 1
1.00072827277011 1
0.968208035712971 1
0.960103957650496 1
1.10938704108562 1
0.881301347426722 1
0.974829489598515 1
0.921868232446996 1
0.930191117058876 1
0.988027177531886 1
0.983775518581943 1
0.99973390736438 1
0.921203753909394 1
0.91187098528383 1
1.01317999455463 1
0.862182492387031 1
0.945990322692698 1
1.00464335930456 1
0.945089848742735 1
0.852599402445197 1
0.984867595929586 1
0.916111692823897 1
1.00368395292256 1
0.894618788188714 1
0.875126613633863 1
1.13315769060463 1
0.942599971632699 1
1.01466704114943 1
1.03343099504852 1
1.01136623054295 1
1.13624335625221 1
1.09720822526803 1
1.15047165208919 1
0.939020078338415 1
1.13149793173876 1
1.17604887193555 0
0.895445559742356 1
1.05359461123891 1
1.15019074283245 1
1.06051578008149 1
0.974527862876485 1
0.89661354126583 1
0.947881071466627 1
1.16314000700996 0
1.02096778818281 1
0.903343912843343 1
1.07485055623082 1
0.957545063842008 1
1.10842765442834 1
0.973050822639884 1
0.967301546405301 1
1.01849884994838 1
0.920566298363666 1
0.996655570619976 1
1.05210440166863 1
1.03908530295378 1
0.952062860792043 1
0.941911899152612 1
0.934625617348701 1
1.07745554069814 1
1.08690151850129 1
1.02395320891309 1
0.977519334319874 1
0.988399592026488 1
0.928256124200519 1
1.12810856024129 1
1.07166732388312 1
0.834791801087483 1
1.01265948355619 1
1.20444693995523 0
0.974894791631684 1
1.05626247661704 1
0.967860703275934 1
0.732252838134289 0
0.801744481454955 0
0.838839672726455 1
0.937318482370895 1
0.947607560660206 1
1.04172204624 1
0.954057617301063 1
1.06082836030563 1
1.04025007085314 1
0.993069587140697 1
0.906508857649985 1
0.959108981230782 1
1.0746953552969 1
1.04730463674934 1
0.986334284830613 1
0.875293783841458 1
0.989659529503065 1
1.00533742312413 1
1.05796332785914 1
0.968703055498348 1
1.07978719691945 1
1.01322489113663 1
0.905970433455876 1
0.978237156098614 1
1.05101687371019 1
0.920705667698665 1
0.981296030832031 1
0.921587058285651 1
1.0409224663594 1
0.922866044328642 1
1.01573971694577 1
0.883119220730783 1
0.98893091389863 1
0.983736433089597 1
1.09876049954377 1
0.889572663023511 1
0.954424928024064 1
1.01879940779248 1
1.05036300294906 1
1.03322429237707 1
0.763206967049934 0
1.04711475171817 1
0.982187537264538 1
0.934452392989441 1
0.993506371590873 1
1.04199946592912 1
1.09713349528376 1
0.96123131891115 1
0.947097913775388 1
0.903581079260395 1
1.01573979843589 1
1.05041688371701 1
0.899275370354055 1
0.966482816711638 1
0.908431177099939 1
1.08889277506673 1
1.09286383417265 1
0.984505027429206 1
1.04880072371228 1
0.984990777601404 1
1.00349252202038 1
1.04644337629632 1
0.904012709369525 1
0.903915944438515 1
0.98919611455728 1
0.959981325189267 1
1.04307290313879 1
1.02508604098591 1
1.00035177893224 1
1.10121779434023 1
1.0842709597326 1
0.98540951882619 1
1.01896235014044 1
0.91787613073494 1
1.01059484407207 1
0.945390593463757 1
1.07407977821658 1
0.883062250432272 1
1.066567621878 1
1.04103445071719 1
0.907413411720631 1
1.0354115680331 1
1.08391511734993 1
1.03811548080442 1
1.11994819686031 1
1.00186954370367 1
1.0355832795723 1
1.08006484731733 1
0.979576381272427 1
1.0025703221062 1
0.991035687095362 1
0.9554605129768 1
1.11256970318925 1
0.953256350046275 1
1.02207045289329 1
0.94044805195921 1
1.0750149954742 1
0.935565563085886 1
0.967345210118393 1
0.963650560517963 1
0.949191094636277 1
1.03353717068761 1
0.990981906389348 1
1.06642400431098 1
0.887464557053642 1
0.948011066726694 1
0.96454405081191 1
1.00521259997602 1
1.06858787114961 1
0.962627636951033 1
1.04097022160943 1
0.832627949238706 0
0.856108868842103 1
1.06414930642089 1
1.05097351341614 1
0.928525581050429 1
1.05905966425393 1
1.01310898038392 1
1.01652092333241 1
0.895842362551129 1
1.04706291971496 1
0.941741249280661 1
0.916062935361909 1
1.10281641275486 1
0.904341837892719 1
1.03874505584948 1
0.878415542523298 1
1.00856174954951 1
1.04528144220345 1
0.956317430901069 1
0.984895351970982 1
0.948587129169289 1
0.905580894820894 1
0.968381663197982 1
0.991945062629263 1
0.843766389696425 0
0.975704477311082 1
1.01382625806288 1
1.1608356597145 1
0.973744692686739 1
0.931975209478245 1
0.998656287365735 1
0.9611952316125 1
1.02532882428342 1
1.07828190084361 1
1.03376153513671 1
0.883823965183241 1
1.07388953307302 1
1.04622628638034 1
0.906685471093864 1
0.995187628638957 1
1.03420252287759 1
0.929027059830686 1
1.02331443451379 1
1.0288578629879 1
0.97168580244704 1
1.00916236417515 1
0.846023249211553 1
1.1775164419122 1
1.11837038358636 1
1.0581904904541 1
0.953881521049772 1
1.11606788650144 1
0.882412557534253 1
0.944481407126238 1
0.793584365481312 0
0.854308040572125 1
0.953303839431653 1
1.08342455747045 1
1.09392160145794 1
1.0044348640268 1
0.907272398788105 1
0.965529392248026 1
1.05490508208969 1
0.95843875604839 1
0.948195062232068 1
1.05063669311368 1
0.90284183981545 1
1.14803869415694 0
1.02565082736931 1
0.995230028107978 1
1.10575532146401 1
1.02651899800291 1
0.797124451981415 0
0.944945743195556 1
0.986707708332287 1
1.0135270537023 1
1.03052703951576 1
0.979926077532927 1
1.00803351971238 1
1.19766344074665 0
1.11524191475971 1
0.979007856521975 1
1.03283958702327 1
0.963407948744667 1
0.908656621069034 1
0.953806651896395 1
0.953829261772943 1
1.03030314135013 1
0.958703827878622 1
1.0320083639708 1
0.973949605678126 1
1.17982549444765 0
0.907763195766824 1
1.1217988345837 1
1.11413987467834 1
1.08469137734846 1
1.03546080300151 1
0.895554276401957 1
1.27806104100613 1
0.975634048823771 1
0.990489050297147 1
0.900178628382116 1
0.926771870716287 1
1.13976479651494 1
1.03630508524948 1
1.05308262117358 1
1.00820513870177 1
1.04648102709539 1
1.04263145173914 1
0.97674370481909 1
1.20953584734767 0
0.991962501885932 1
1.0368419089448 1
0.988300266734366 1
0.996125512986864 1
1.08789404728161 1
1.05309172269481 1
0.901146858215869 1
0.973387525605808 1
1.01285701171856 1
1.03480831616175 1
1.03638192419772 1
1.02856879682884 1
1.03085849941271 1
0.998385195254128 1
0.893562738796003 1
0.907469660854469 1
1.06168424292254 1
1.11620813647586 1
0.873672884742073 1
1.04532004501486 1
0.795494240037702 0
0.797277996060618 0
0.889937882092228 1
0.902923232193064 1
1.07032364566202 1
1.11304850680776 1
1.00294139262386 1
0.953216990635048 1
1.07354903970503 1
0.940765153286206 1
0.990200385929559 1
1.1247509223614 1
0.967555647206141 1
1.11765147427798 1
0.958563723263419 1
0.994911063542874 1
1.03139145732195 1
0.943646773615828 1
0.914007902206841 1
0.909935774745981 1
1.02524277768449 1
1.03070773925395 1
1.09146606814536 1
1.20448067926107 0
0.978965891414708 1
1.00265767332955 1
1.06511574558942 1
0.904339641277086 1
0.97053477941659 1
1.08170217555195 1
1.01093320418035 1
1.1751296984615 1
0.931411363829997 1
0.980057550856384 1
1.05255390030631 1
1.0229759081161 1
0.843496733548083 1
0.994868494758696 1
0.943639534484372 1
1.0494637447554 1
0.966526664078925 1
0.98037371786066 1
1.06384840051506 1
0.8557689630414 1
1.02997297291097 1
0.989928695809751 1
1.09472164915944 1
0.965060565353966 1
1.21216799360785 0
1.00591439701454 1
1.09187066697408 1
0.96710767201932 1
1.03027287290574 1
1.06581946016958 1
1.06103366102747 1
0.937222021382901 1
1.00231313347629 1
0.940805985933024 1
1.07230312253168 1
0.958327797632812 1
1.06315906826301 1
1.00709015027653 1
0.897997303237728 1
0.947449092235547 1
0.90437557086354 1
0.904261309795861 1
0.919137043643986 1
0.910541269077227 1
0.94974320457313 1
1.10330949644627 1
0.914612080922857 1
0.990981123537774 1
1.10696374209871 1
0.938409952330501 1
1.03825406782588 1
0.888736596067567 1
0.982387620539729 1
0.999688848364676 1
1.04413955963299 1
1.04122921907168 1
0.998448837169379 1
1.15055548658841 1
1.05643588235347 1
0.996197440270693 1
0.941943191846019 1
1.02133581470167 1
1.09376985801171 1
0.955964432379222 1
1.15550740768481 1
0.957829150692113 1
1.01651854474529 1
1.0090025825695 1
0.919372343115646 1
1.06530966024668 1
1.08264465863376 1
1.12671429310357 1
1.11613180313879 1
0.908225396446649 1
0.984171064555639 1
0.944339804791509 1
1.04308953691801 1
1.10258059633713 1
0.974223505024063 1
1.08738875197811 1
0.93496444382033 1
1.14603230844945 1
1.04988189096769 1
0.988606197508057 1
1.02876044381955 1
0.942671417326338 1
1.12290348728891 1
1.05745508340663 1
0.956293562087823 1
0.893482135131088 1
1.09704624817552 1
1.08266908101171 1
1.09359193109711 1
1.00719502479706 1
0.951036465266557 1
0.996441293639449 1
1.11902218100299 1
0.8582582861538 1
1.0755941847531 1
1.15769997139034 1
1.03672203141002 1
1.13455663156408 1
1.0676889633775 1
1.0264158024022 1
0.991043395367999 1
1.09008491048665 1
1.06832631755196 1
1.0248262156065 1
1.10230714118769 1
0.970329879726579 1
1.04543833606806 1
0.963016732784685 1
0.957632207958206 1
1.00019699274935 1
0.997377994940802 1
1.07529675915518 1
0.985305374032072 1
1.08143983833282 1
0.965365798861551 1
1.09838433506458 1
0.981031755388128 1
1.18501169715429 0
0.988671162499309 1
0.98845062728738 1
1.00473683519497 1
1.25801921815815 0
0.938002338644537 1
1.08747671819624 1
1.03442243493029 1
1.04707901661944 1
0.988578525008185 1
0.89038152624298 1
0.892764472921416 1
0.862948026171845 1
1.06765238449454 1
1.15278297202183 1
0.982529591961451 1
1.0871637406803 1
0.907365920290238 1
0.958746160252847 1
0.997868375568025 1
0.969976001818023 1
1.06682723130057 1
1.03633211888013 1
0.914460166673408 1
0.983437069472147 1
1.07040676211302 1
1.00276456111966 1
0.945788804544882 1
0.978464740282375 1
0.959773104476599 1
0.912223492511584 1
0.951561043811384 1
0.977089351542843 1
1.10558420892881 1
1.18134542935294 1
1.10272511581436 1
1.03153306252158 1
1.01858310981957 1
0.922123466517849 1
0.942598362596534 1
0.941844392070519 1
1.02582984177282 1
0.954892259906249 1
0.875015117890835 1
0.981351393786101 1
0.990507346749019 1
1.09879495709942 1
0.897814886094106 1
0.977347410365732 1
0.959287621378516 1
0.925840194045776 1
1.06860994247576 1
1.22123237865688 0
1.01423208080812 1
1.03521398995177 1
1.02648237343088 1
1.17862120442205 0
0.930518887150485 1
0.965500367918941 1
0.897628691799794 1
0.876365335521823 1
0.967070070006582 1
0.974194590359226 1
0.977273425968406 1
0.919612868298911 1
0.943695721854393 1
1.09365741219617 1
1.04471787241362 1
0.959363591058037 1
0.923232590094675 1
1.02507907757309 1
1.0061899238121 1
1.00099924776413 1
1.08910184766988 1
0.958814117377183 1
0.997761490340556 1
0.994220292440561 1
1.0049229993535 1
0.990944272752106 1
0.921123978471916 1
0.991192299696778 1
0.990271938751208 1
0.950921603466291 1
0.922427549634186 1
1.2178544855371 0
1.00344614834936 1
0.972606162242997 1
1.0597101208336 1
0.912193214786742 1
1.06614050882562 1
1.07269527581543 1
0.968043654930957 1
0.954942721500078 1
1.02179291116695 1
0.932691549012067 1
0.994596701868959 1
0.865205112707525 1
1.12669570726354 1
1.03330203913666 1
1.08546657203289 1
1.02973161779732 1
0.990127952691123 1
0.961844111508548 1
0.945121122295423 1
1.10259106561584 1
0.986453895485663 1
1.01806987518034 1
0.913655757479571 1
0.993783578377025 1
0.934620199093424 1
0.999980766707689 1
0.924047453732617 1
1.00206679152312 1
0.993553560376209 1
0.879299738541233 1
1.0918587764505 1
1.00084394966988 1
1.02003659321774 1
0.953701031207392 1
0.806781724578604 0
0.833910265166134 1
0.96850663538654 1
1.023052504654 1
0.927420176844281 1
0.99178874795053 1
0.811192046291535 0
1.0050414972181 1
1.01213841787931 1
1.12244152141565 1
0.885781772792446 1
1.00846936253052 1
1.07570653297827 1
0.973406225721276 1
1.01531449181217 1
0.98423053574148 1
1.03837841852359 1
1.05808159196315 1
1.05823495773004 1
0.989979786367601 1
1.03432571066488 1
0.966236050391068 1
0.959700402434871 1
0.987629693094719 1
1.08166170253337 1
1.02065114736015 1
0.895644394472804 1
1.01359448061864 1
0.830767143202147 0
1.04934674051133 1
0.983028367948777 1
1.07738069403156 1
1.2113576360916 0
0.972786061099695 1
1.10599564269018 1
1.06089353538516 1
0.872739497727682 1
0.978281603653089 1
1.0294555463172 1
0.958760816707529 1
1.11159174361738 1
0.895523966479103 1
1.08436776774899 1
0.953538618984097 1
0.985977890609497 1
1.02887517137552 1
0.984491415855264 1
1.06914909678473 1
0.952194346574955 1
0.928818243834633 1
0.919809261289111 1
0.869896745635898 1
0.9176673724575 1
0.961301898536087 1
0.971845041228034 1
0.834306467483842 0
1.07937392561215 1
1.02190160701411 1
0.957818793322122 1
1.00282759999414 1
0.902354988950906 1
1.09594277041672 1
0.934082514634647 1
1.10620456540032 1
1.13347418244933 1
1.00896938207242 1
1.08366803504799 1
0.816935675061677 1
0.910329894085388 1
0.969191169704003 1
0.922525026608347 1
0.828553320130228 1
0.903092446446798 1
0.94286064047487 1
1.00077218615348 1
0.966626721357387 1
1.11113230666136 1
0.925645365357689 1
1.00894163716699 1
1.04661765345726 1
1.09025789820509 1
1.04831410655887 1
0.906905500213737 1
0.969029076896258 1
1.05147516152657 1
0.997562663264522 1
0.928973695809112 1
0.983856663241249 1
1.05012714719155 1
0.931147809141388 1
1.1108338841117 1
1.03276292047622 1
0.981925910873167 1
1.08374704764059 1
1.13974677964807 1
0.991406674262312 1
1.08629323946116 1
1.01734010364512 1
1.05184308477869 1
1.00637633450527 1
1.07160593331503 1
1.0316151705863 1
1.07274291579073 1
1.12117627652218 1
0.99953894556149 1
1.06679364930846 1
1.03541650337519 1
0.977123243110765 1
1.0751499712175 1
0.928167941846433 1
0.944629376227327 1
0.948312385659905 1
1.02034306004494 1
1.09954841881686 1
0.983985923829641 1
1.08143145295473 1
1.01185344609014 1
1.00495000167231 1
1.00977855342127 1
0.988247001339696 1
1.09539718852974 1
1.00932555324162 1
0.959045510589818 1
0.871273477850438 1
1.2199632590166 0
0.903133492667944 1
0.898271781011659 1
0.971169345958117 1
1.11924101407232 1
1.15255762084136 1
1.05565386390543 1
0.937472155051541 1
1.10730520758844 1
1.01447628821532 1
0.986007112670704 1
1.02447275237455 1
1.05578671705132 1
0.966661899695557 1
1.00856579482917 1
0.935787037715717 1
1.08352662954644 1
1.10144653472024 1
0.932864413399565 1
0.9488101521562 1
1.00301856463527 1
1.09292925027802 1
0.925903737907938 1
0.946475157082004 1
0.986587316813099 1
0.966095368978942 1
1.17251688996646 1
1.00814049602109 1
0.967655433424758 1
0.989248010658467 1
1.00590895591801 1
1.18969847128066 0
0.985417770226899 1
0.930078084631081 1
0.972677252579829 1
1.15668108442578 1
1.0137404030161 1
1.06122296283893 1
0.869829003527861 1
1.00695311721688 1
0.907632248573747 1
0.822632269015594 0
1.08283208817138 1
0.982471455031301 1
1.0632772897622 1
1.00030592128721 1
1.1106426118727 1
0.998775725264574 1
0.934320273979541 1
0.956571060210474 1
0.882861966365464 1
1.02326366515595 1
1.11051492119467 1
0.895759783634581 1
1.07916799918957 1
0.990532195527149 1
0.976420658380757 1
0.999412365241434 1
1.03246798033457 1
0.851441249540813 1
0.862553124981144 1
1.07725284438717 1
1.01276836689256 1
0.996039243367717 1
1.0235258088875 1
0.951871823706086 1
1.05222473622594 1
1.09413857350447 1
0.893860024968518 1
0.914368330764045 1
1.04781603196155 1
1.00838964269597 1
0.960480293133902 1
1.07025763495165 1
1.02096603163772 1
1.04024237480997 1
1.09617209371906 1
1.0171208598559 1
1.05290316247111 1
0.8333060896795 0
1.09892115411144 1
0.972358840145416 1
0.918284026621847 1
0.90432503139664 1
0.974064574029858 1
1.03715721185096 1
1.11895292169382 1
1.14827334296934 1
0.943133238192105 1
0.990467124438947 1
0.992023286097799 1
0.866150796257855 1
0.993972496041878 1
1.07969654963074 1
1.11234997318626 1
1.05085381600724 1
1.03542112262861 1
1.09278699918832 1
0.950591184379915 1
0.960001091129762 1
1.081994468414 1
1.02616999168143 1
0.927655990975275 1
1.07169564010234 1
0.950900852998438 1
1.0739026012787 1
1.04555687162614 1
0.909833987044236 1
1.02862259273301 1
1.0320849385622 1
1.01338177103357 1
0.952725304901273 1
1.11737715852356 1
1.03985464704968 1
1.04940559584078 1
1.06202177477798 1
0.915621585168919 1
0.872222506060595 1
1.10252735833415 1
1.06799005633897 1
1.00028272301943 1
1.02916157877418 1
1.11862047703366 1
1.09340396869357 1
1.01833727351857 1
0.934846471945763 1
1.0709221406237 1
1.0174034215144 1
1.03041889096799 1
0.984317487160194 1
1.12479133770499 1
1.12187136476292 1
0.901359091937696 1
0.914642991785623 1
1.10681833919376 1
1.07258500615294 1
1.04047886328974 1
0.997696269472767 1
1.03359842083281 1
0.914880967262234 1
0.9204502157415 1
1.14261719253573 1
1.14720371392482 1
1.01778005468194 1
0.926030363374853 1
1.02944040045313 1
1.06172520735011 1
0.910529870486714 1
1.03715624652093 1
1.09188835407749 1
1.02433873281004 1
1.03214413990536 1
1.1145570439175 1
0.989392416795957 1
0.909092246518943 1
1.0867716181654 1
0.927137058546909 1
0.954434408879178 1
1.0004188536495 1
1.02538967253526 1
0.988250236193074 1
1.05200337431394 1
0.991009348254811 1
0.953114985606153 1
1.06480460663009 1
0.909042986554507 1
0.780479143131656 0
1.14878197500968 1
0.972029850030683 1
1.09085890476136 1
1.03589167984947 1
0.97718011377385 1
0.987614629679928 1
0.895814751041714 1
0.858081428051426 1
1.05529661642279 1
1.04545797204315 1
1.00136935154209 1
1.03640987261402 1
0.906451821891392 1
1.00271019346722 1
0.91718215967273 1
1.02478745946346 1
0.937231371646839 1
1.12007285933225 1
0.929879057486464 1
0.947221322953801 1
1.10957614951741 1
1.03768609515462 1
0.943447309536495 1
1.06317731774487 1
0.977873025418447 1
0.857967032907795 1
0.947740514361129 1
0.938336818260004 1
0.921918257072406 1
1.01100543826385 1
0.954765555527847 1
0.786172371182764 0
1.03089300769137 1
0.995097107128347 1
0.991416006107515 1
1.02119020776056 1
0.963384973513427 1
1.02231786069641 1
1.04668935788306 1
0.963690207954624 1
0.987830991953048 1
1.00475809472198 1
0.919300207342857 1
0.935367324076649 1
1.05098232437962 1
0.965583778174488 1
0.802795275043826 1
0.840859830809166 1
0.974602829217059 1
0.939549460759432 1
1.00327565205072 1
1.18145252091342 0
1.04748404402611 1
1.05642644447774 1
0.932532602008304 1
0.975574556006832 1
0.950595209062455 1
1.009930025011 1
0.963612525398653 1
1.18378879950277 0
1.13210129209995 1
1.15962402198342 1
0.893425311653982 1
1.01084995632065 1
1.0804288436197 1
0.988091983135679 1
1.02335513887716 1
0.957691144169085 1
1.02427827808963 1
0.987927324572818 1
0.936652115898434 1
0.959574321561424 1
0.955507807486646 1
1.06583642793938 1
1.0817721808461 1
1.00441825952652 1
0.995238395275663 1
0.933564451826336 1
1.08920623803655 1
0.922681812978791 1
0.808778701991636 0
1.05603309184939 1
0.954274354897541 1
0.971284551992692 1
0.967176320596691 1
1.02598204890009 1
0.994917908411253 1
1.04756946308987 1
0.90050654781265 1
1.00903779317791 1
1.0813293614737 1
1.04398257433749 1
1.03626144734306 1
1.04496703454587 1
0.90643315355879 1
1.02289497553222 1
0.978320826107088 1
0.92984135213994 1
1.00488730918754 1
0.915840970021563 1
1.04087640414175 1
0.921019944749762 1
1.06632705529904 1
0.942275258968388 1
0.985883613151398 1
1.04953770143744 1
1.05585811364165 1
0.996031224445696 1
1.04953467126175 1
1.18213330968948 1
1.11273073880225 1
1.02052148236385 1
1.17694455423696 1
0.94422190759911 1
1.27341870376992 0
1.05882161239212 1
1.05526300698853 1
1.16364919632558 0
0.99490827430408 1
0.972599100509027 1
1.05940977014644 1
1.13580134322495 1
0.989272580861837 1
0.956553391863872 1
1.09331398245783 1
0.984963333207895 1
1.03236737567053 1
1.06174335613421 1
1.0667781991423 1
1.036722706966 1
1.03907312865207 1
0.988246589748068 1
0.881834416377479 1
1.03826792453776 1
1.04631930619902 1
1.04723094683934 1
1.07874136736107 1
1.06596631298626 1
0.931940985240953 1
0.961373605394804 1
1.00756392500029 1
0.963847902197651 1
0.977427519611888 1
0.960289690848269 1
1.03192873537826 1
0.998311365554392 1
1.12950244839608 1
1.09069322833883 1
1.00266627840622 1
1.12109056658281 1
1.0353422027525 1
0.877660486086976 1
1.00304105515937 1
1.07665701412956 1
1.07406098606607 1
0.797689914561528 0
0.96456365849203 1
1.03899687997607 1
0.993291613477315 1
0.960287392441435 1
1.07345802826716 1
1.01447916683299 1
1.09424005137842 1
1.0202607190373 1
1.10912804178533 1
0.972192734285489 1
1.10107353708681 1
0.973617636174816 1
0.967984204722703 1
1.18341490920374 0
0.963925069410994 1
0.966571667228909 1
1.09410921074799 1
1.01076672246306 1
1.01505961162148 1
0.999223473739338 1
0.934152030050817 1
1.03665387718269 1
0.976760097315149 1
0.938563272660539 1
0.904416947211651 1
0.993996431663486 1
0.904809469186531 1
1.01961112330865 1
1.0558996778127 1
1.14586484110597 1
0.804269534047167 0
0.938518750753866 1
0.999200580504872 1
0.986234729491381 1
1.06584605380259 1
1.10036782573163 1
1.01532458027517 1
0.977180966342385 1
0.9062127796178 1
1.08918641657489 1
1.11600550278273 1
1.0771925711255 1
1.06066549302807 1
1.14081201679256 1
1.0558779439321 1
1.10235548684568 1
0.928909886860699 1
0.943444575262184 1
1.1977836134384 0
0.924277981185903 1
1.17194117864719 1
0.959788548931956 1
1.06798052070981 1
1.06676432391846 1
1.10385284843644 1
1.12477815260981 1
1.01511692514873 1
1.00627040224226 1
0.959332476720391 1
1.005341269135 1
0.994790207595926 1
1.01020682626461 1
1.05091014745792 1
0.96970227458674 1
0.981358113159133 1
1.09499361778422 1
0.982005098888128 1
0.93899728329408 1
0.928859213591358 1
0.897469938812267 1
1.11342235184608 1
0.962589633550496 1
0.926124016851963 1
1.01817339743216 1
1.10015873288556 1
1.01921259458662 1
1.03970321587063 1
1.0896181289375 1
1.04817136288203 1
0.808829756981754 0
1.01207860210708 1
0.940723719090422 1
0.996311274150559 1
0.966421249795168 1
1.05996263436235 1
0.931058950769702 1
1.03293846102954 1
0.981971818685395 1
0.841534948807712 0
1.04822126323198 1
1.06406311534375 1
1.04379740330201 1
0.933280399087686 1
1.01690094455688 1
1.03282487635758 1
1.02661611074481 1
1.03363728671243 1
1.01013439759387 1
1.02294663621548 1
0.93670918140877 1
0.793807172893519 1
0.99197146250025 1
0.849037610845321 1
1.05151546554494 1
1.01568306496823 1
1.12521583285959 1
1.02401042122939 1
1.08978330207291 1
1.06718883141609 1
1.01908262785771 1
0.985118783004616 1
0.926920593829577 1
0.966180998902299 1
0.925318522283076 1
1.12341380680777 1
0.939167506741968 1
1.01010960322683 1
0.944415307491365 1
0.917360775262939 1
0.890795350685692 1
0.982428719992488 1
0.980229165845032 1
0.890753481295476 1
1.14240461695859 1
1.05130443152799 1
0.988946156914637 1
1.03498708058773 1
0.92696028054649 1
0.93734855219187 1
0.827520243387664 1
1.08245804149465 1
1.11110178033023 1
1.07083922844859 1
1.01311986369976 1
1.00296722006427 1
1.02142429032669 1
1.09190007768484 1
0.898667494532702 1
0.848638912949391 1
1.07753528249905 1
0.982912794479306 1
0.946597492499489 1
0.995301369097257 1
1.01854964730819 1
0.943334750742928 1
0.949376120196101 1
0.963413020797804 1
1.19371787673327 0
0.949314858023333 1
1.06498445222661 1
0.933689480081988 1
0.976063179236688 1
1.09744604936971 1
1.07068338080161 1
1.16436059023241 0
0.957181661630179 1
1.08941579030452 1
0.962759548347135 1
1.00089188941915 1
0.970000725035769 1
0.994372039019138 1
0.907924012192876 1
0.950288801964941 1
1.04005414782366 1
1.02007424086528 1
1.06779179472504 1
1.05915065101434 1
0.998770976399741 1
1.08134302333491 1
1.02025863815049 1
0.955918136903147 1
1.01340938776581 1
1.02002987478943 1
1.10156937573395 1
0.975336941968344 1
0.89953389648175 1
1.06230802114375 1
1.02958403692574 1
0.870445791016143 1
1.06873279003272 1
1.11250651994438 1
1.03629212037233 1
0.890093250924573 1
1.00125446935924 1
0.986935890072469 1
0.868734192639443 1
1.05345122984474 1
0.987357731761182 1
0.942082820139164 1
1.15330327755167 1
0.965143380961393 1
0.996200262760703 1
0.885126199496064 1
0.948951357110167 1
1.04581544216925 1
1.00014540632143 1
1.04407537733754 1
1.10238122753979 1
0.962276665769815 1
1.00197480155476 1
1.01390747773172 1
0.951191034027669 1
1.08195533552159 1
1.00934806985407 1
0.908448065924985 1
1.20677842714378 1
1.03491715411465 1
0.998039826464126 1
0.964641757510847 1
1.05387403424439 1
1.05322184082218 1
0.929039407075766 1
0.931686795811724 1
0.876112339317558 1
1.07947765789238 1
0.84849757361282 1
0.925890768666935 1
1.08137084397361 1
1.01382190540035 1
1.02041990770567 1
0.997277820169365 1
0.989543770784289 1
0.928887035637732 1
1.09497358730519 1
0.93840123941037 1
0.860197059337043 1
0.945265506555814 1
0.999738736923174 1
0.824038941024446 1
0.920083170200149 1
1.11597285315516 1
0.994220702629213 1
1.00600481146544 1
0.991964874546438 1
1.07081718615256 1
0.875827805319834 1
0.946295922335504 1
1.05320943859878 1
1.0570179722022 1
0.980794242594709 1
1.09492583287268 1
0.996912482019533 1
1.01066270853513 1
0.934823557287507 1
1.06259351113906 1
1.01049179921968 1
1.04230169876418 1
1.11451443781608 1
0.948833010549319 1
0.947535927964864 1
1.07735800815606 1
0.996195453677824 1
1.07844142516764 1
0.924019225198273 1
1.10921670036651 1
1.11434901018704 1
1.10162956546512 1
0.955501238771734 1
1.0260915172622 1
1.08509899693977 1
0.981066105412137 1
0.996209790649373 1
1.02860296365961 1
1.01672927680681 1
0.96434068052316 1
1.1075988122577 1
1.09070311514169 1
0.962429725955644 1
1.10633963024652 1
1.06893803136094 1
1.11698416355726 1
0.976601475691767 1
1.02620533665203 1
0.981693059011922 1
1.05633353819436 1
1.09148357962029 1
1.05813176072336 1
0.886316245020463 1
1.00573381662119 1
1.03303697984531 1
1.05453645447588 1
0.942217455629707 1
0.956603452037469 1
0.984846927317752 1
0.847540042683877 1
0.994382208121651 1
1.05549427751243 1
0.956199001796573 1
1.12400168001568 1
1.0474225771542 1
1.08444765744178 1
0.943561323163182 1
0.904009379198688 1
1.13232056363573 1
1.09088010318586 1
1.12138338448201 1
1.0768678689055 1
0.956803539822413 1
0.912423054723738 1
0.865298723000565 1
0.931676166986805 1
0.990251329395573 1
1.03354773912533 1
0.954137892904514 1
0.898469117158368 1
1.02693933732964 1
1.05701696810124 1
1.03927342009479 1
1.03989155437365 1
1.00390412240955 1
1.17999962792672 1
1.07847476529923 1
1.04785006473864 1
0.988868815455954 1
0.892682015119107 1
1.04416854218431 1
0.788338619878742 0
1.04556399583652 1
0.978920723643943 1
1.04832508600914 1
0.915331761653073 1
1.01518228327224 1
1.07441820948853 1
1.12088215810367 1
0.937985152489906 1
0.938076215662098 1
0.988964222116674 1
1.12326051229999 1
0.981355788872333 1
1.10573165168971 1
0.908632449052779 1
0.999763000195865 1
1.09958300343419 1
1.03383385060733 1
1.09983292070197 1
1.12223113134592 1
0.885730824693656 1
0.928099213014182 1
0.982919318272736 1
0.994932624270863 1
1.14401484874304 1
0.891332575334764 1
0.916111536544075 1
0.964882728792519 1
0.960481202304196 1
1.11591872744933 1
0.921155740584476 1
0.987068099938839 1
1.06363112732257 1
1.00782186894576 1
1.04091993766879 1
1.02523578515708 1
1.05761641449552 1
0.926229755331061 1
1.143102421256 1
1.07030264222506 1
0.916802841003557 1
0.950274240827432 1
0.991495948518254 1
1.05619882795011 1
1.1018127870526 1
1.00861462829426 1
1.04777255319971 1
0.958196808622163 1
0.909539201814123 1
0.836560002405067 1
0.997868334999604 1
0.976590856988298 1
1.00743044143207 1
0.872932036051535 1
0.940599554264902 1
1.10360239465397 1
1.03009775062448 1
0.975308013550203 1
0.954816666131337 1
0.983545254196469 1
0.894741618756563 1
0.991986999112901 1
1.03955189124964 1
1.03958500860061 1
1.02401451080831 1
1.0735864270992 1
0.822928458161179 0
1.005367445212 1
1.01049579985836 1
0.982723710801388 1
1.1450059156436 1
0.854466472195112 1
1.03613428342231 1
0.924884092663488 1
0.961492884326282 1
0.993379718359369 1
1.19070066297272 0
0.948551420076838 1
1.04452993395721 1
1.13552993161105 1
1.06124905969629 1
1.125187913883 1
1.01557623819487 1
1.04762420488074 1
1.06448097858179 1
1.11290045394535 1
0.977088767739976 1
1.03021270253043 1
0.8005421210177 1
1.17519495367104 1
0.900548456476633 1
0.963666901527221 1
0.9823329072534 1
0.919282611274202 1
1.04337486102938 1
0.888650877349087 1
0.984372787917757 1
0.951547678128983 1
0.859496158990827 1
0.950692372986404 1
1.07649384876686 1
1.03033775773978 1
0.976146912182631 1
0.967367265466034 1
0.931203703511232 1
0.994492747104791 1
0.933391198342555 1
1.11123564595375 1
1.09919639290376 1
1.13419896239701 1
1.1384516293417 1
0.972078545672576 1
0.899868996715988 1
1.00363896163896 1
0.936469845964569 1
1.01728365373591 1
1.06900853645335 1
1.08514577467897 1
1.10158282702186 1
0.919333111414777 1
1.04281944893612 1
0.996881235076443 1
1.20406150554662 0
1.13082014942383 1
1.00497640039539 1
1.10340491592473 1
1.0847278582274 1
1.04713429254008 1
0.998647171837596 1
0.907846911834705 1
1.09896043728214 1
0.923754898718634 1
1.01706737099602 1
1.06532349122686 1
0.844341118555673 0
1.23994659470641 0
0.997974227400591 1
0.846232122271125 1
1.18043656567393 1
0.992346977562711 1
1.01208984106347 1
0.898976445659213 1
0.997308983332987 1
1.17485271338736 0
1.00605420036328 1
0.89698921947869 1
0.926465141528284 1
0.939577004054858 1
1.19823312774537 0
0.983391094694646 1
0.930766231549223 1
0.892399018066754 1
1.092515709343 1
1.04465971921963 1
1.05820942080647 1
0.998664671932668 1
1.05547190861168 1
0.941851793405814 1
0.927955474941414 1
1.07037945159477 1
0.958959221735721 1
1.00551842653522 1
0.990867861033652 1
1.07290088508778 1
0.92617200747979 1
0.887817514429388 1
1.02038797324498 1
0.978352628147211 1
0.991952884635107 1
1.01791186245936 1
0.954755659923627 1
1.04663578397177 1
1.00358584481132 1
1.03066636703091 1
0.88322934757882 1
0.978095642119528 1
1.12161518764854 1
0.92232000197186 1
0.97512189425167 1
0.983850245140253 1
1.08437864070481 1
0.918334511798313 1
1.08360886735589 1
0.943497563118848 1
0.970591152538579 1
1.02000962410358 1
0.850416886072129 1
1.01845945657053 1
1.02923269505251 1
1.00041042498069 1
0.87965541268782 1
1.11194170710802 1
0.925837506367814 1
1.18911559916524 0
0.958579481957332 1
1.03873825401622 1
0.908494870737574 1
1.02222228776476 1
1.16936103517808 1
0.938243837748579 1
1.10472943247484 1
0.974934701532961 1
0.888577752244165 1
0.996585622255198 1
0.92168341819699 1
0.963214414575055 1
0.960605707819929 1
1.16109476248397 0
0.908426182149678 1
1.11327845852025 1
0.812848570810047 0
1.085154672522 1
0.864499899258123 1
0.874843922514722 1
1.09773162024725 1
0.97497113355039 1
1.15750200099902 1
0.995252056108739 1
0.986070927941031 1
0.979362437488362 1
1.06249960320989 1
1.13375040805482 1
1.09326265392615 1
0.986988986580039 1
1.01802296434674 1
0.958009030909843 1
0.955648032685695 1
1.01232824379619 1
1.04923239721442 1
1.0197583004327 1
1.0026929439132 1
0.984482964729022 1
0.980968921038553 1
0.874405726586585 1
1.03823112973333 1
1.02265943867753 1
0.892790565781334 1
1.08087540362926 1
1.08541890289134 1
0.920428616867217 1
0.899868131220411 1
1.25987597071657 0
1.00216294134279 1
1.02582186148889 1
1.03890438341743 1
1.13350690472684 1
0.854671062079321 1
1.10099020354231 1
1.00134337849765 1
0.926276924781683 1
1.04751634979878 1
1.17285189080593 1
0.925316015617472 1
1.05520085226023 1
0.948006633180456 1
0.969086602467865 1
0.981822284226768 1
0.989590027514652 1
0.963928512043733 1
1.08869118635114 1
1.08697065478227 1
1.1383216134962 1
1.09483143494095 1
1.00450465123102 1
1.02995923792135 1
0.872283718696263 1
1.07028437356738 1
0.880849929233299 1
1.11348039416406 1
0.985330027608456 1
0.948311053983272 1
1.07725517137286 1
1.01023776522604 1
0.999983748279145 1
1.0616304757493 1
0.935731437726433 1
0.988898332518034 1
1.05937826561526 1
0.976331958479894 1
1.0193749685241 1
0.95993734099314 1
1.19629391594599 0
1.0757842643971 1
1.07738762226346 1
0.881694556897358 1
0.971877833536433 1
1.01833230446639 1
1.1050533900315 1
0.988611026353028 1
1.1240767027126 1
1.09685825607701 1
0.906731200347823 1
0.97108266521171 1
1.08247888995167 1
1.13657245754766 1
1.082717107898 1
0.935038074581691 1
1.06194783740689 1
0.996914814462494 1
0.975856752393396 1
0.920597243961957 1
1.00421945549589 1
0.942246194798957 1
0.995730523916471 1
1.11309242575402 1
0.986394273238198 1
1.02001667806045 1
1.11623754483985 1
0.995222955493756 1
1.03625096931965 1
0.918240194371806 1
1.00866938734152 1
0.971742754882593 1
0.990915282039556 1
1.12173120763609 1
1.05433844548481 1
1.04876193210807 1
1.06011962448343 1
0.94633001153367 1
0.873996023135985 1
0.997865330858465 1
1.00408909765577 1
0.905621687421121 1
0.974989026725561 1
1.01015491367313 1
0.921534777598415 1
0.935182509735297 1
0.987161611873899 1
1.0772976440718 1
1.17584796277829 0
0.967353069793219 1
0.963010535915283 1
1.02406186259895 1
1.04876672439164 1
0.900203058073694 1
0.958174237585469 1
0.970712680879211 1
0.960504374688316 1
0.998107392964618 1
0.721726721370146 0
1.00247253916127 1
0.938525090344162 1
0.959986508598532 1
1.01881660613169 1
0.918830348512368 1
1.01360234151104 1
1.13874842726332 1
1.06915755234757 1
1.0341814420045 1
1.04552409590833 1
1.07322902496863 1
1.00738441225305 1
1.0224821957452 1
0.974119668793262 1
0.926027873398383 1
0.994939993816235 1
1.09395636618516 1
1.02398858576805 1
0.929187832823969 1
0.998227176344059 1
1.01877414499452 1
0.906873343913071 1
0.967281553839892 1
0.91999012583709 1
1.10091468697815 1
1.12732869223113 1
0.91196278345078 1
0.931583234412385 1
1.00652260052772 1
0.993549083111762 1
1.15769644934907 1
1.05304959382931 1
1.10579806720249 1
1.16846942736032 1
1.01887185522311 1
1.097484611856 1
0.949662343313174 1
0.960273701934454 1
1.05477509340278 1
1.07255002973118 1
1.03243330074709 1
0.888921378973461 1
0.997451367081675 1
0.910238232494255 1
0.991915202699675 1
1.03800746946183 1
0.962215917138245 1
1.04930749680592 1
1.09005185857833 1
0.943539261127145 1
1.01393230754548 1
1.09029635854614 1
1.05073713294255 1
1.06793780315361 1
1.02448506992806 1
0.922285488237754 1
1.06274123278619 1
1.13934161163023 1
1.08049734746581 1
0.925330195388835 1
1.01328433020844 1
0.950131387230109 1
1.04095352856989 1
1.01426955694842 1
0.984652622416288 1
0.963776061067218 1
1.03867432842065 1
1.01483673568965 1
0.945870519166084 1
0.998634259185065 1
1.10013014998905 1
0.886991093777842 1
1.16380984564127 1
1.01771214154691 1
0.864801774468591 1
0.980797522557608 1
0.851383306294282 1
0.947636491593115 1
1.09770083256109 1
0.972227349467876 1
0.978057965882196 1
1.10219711567595 1
1.07604421694383 1
0.911142466536462 1
0.936083110521048 1
0.87420513035084 1
0.97240595926163 1
1.03458463870319 1
1.09029934281663 1
1.07626418188465 1
1.00859850708024 1
0.928032286188817 1
0.936856723066026 1
0.895147604682624 1
0.911740854680962 1
1.004434589459 1
0.948201537254903 1
0.945973955529901 1
0.999968545621698 1
0.908744542402233 1
1.12584030413214 1
1.0030232296792 1
0.830251127606002 0
0.958110796253289 1
0.996057295582533 1
1.07129281716227 1
0.94288741245449 1
0.907986443953442 1
0.957842507035157 1
1.12761743696624 1
0.817329576437763 0
0.957906672174629 1
0.912220637185734 1
0.972713383054756 1
0.949998902460288 1
0.984618470343357 1
0.969423078047407 1
0.990979205886084 1
0.950542703482888 1
0.926912150256461 1
1.0636529653563 1
0.933257816199312 1
1.08792667265056 1
0.922927996338154 1
1.03234114555347 1
1.1403858850271 1
1.10825226095502 1
1.04831889694049 1
1.1033709587515 1
1.13390517329569 1
1.03813878885927 1
0.979863748911744 1
0.992585595313966 1
0.943097748966244 1
1.04596053475877 1
1.07769475342672 1
0.883496271070501 1
0.976647470598813 1
1.03227456551618 1
0.932260310169956 1
1.05335720230177 1
0.985395902488324 1
0.944100229641372 1
1.04513247446413 1
1.06507898176635 1
0.981711934950814 1
0.919285988144167 1
0.843022397509018 1
0.973995172926495 1
1.17528342579235 0
1.00515647960424 1
0.863644897065211 1
1.03183767029332 1
1.10187577865656 1
1.11305655586748 1
0.93851745930909 1
1.01509855150528 1
0.888751938745531 1
0.826834365325624 0
1.0114691888719 1
1.01946235848157 1
1.01981017135549 1
0.907610065271747 1
1.0059659886708 1
1.06917077634826 1
1.08628063451647 1
1.187250241568 1
1.08604960417826 1
1.06681037703256 1
0.969095510173223 1
0.92296244242083 1
1.09237621709014 1
1.00490462335317 1
1.01794506429451 1
0.978799408010014 1
0.933244258893281 1
0.866616845626259 1
1.06786539274572 1
1.00635573289007 1
0.849757487679416 1
1.24383523589587 0
0.948560923185094 1
1.11530817102096 1
1.09264314190577 1
0.992750154689125 1
0.909897057423715 1
1.04741742701352 1
1.06323763277637 1
0.775967402259647 1
0.941775318680204 1
1.03404587249469 1
1.01244158896097 1
1.01671880213191 1
0.927776504752346 1
1.05293577165418 1
1.12742047610579 1
1.25806723519314 1
0.984200035265546 1
1.0880493945701 1
1.01472047557473 1
1.08748048500999 1
1.04657775162713 1
1.00677442817098 1
0.964963999598643 1
1.0450639624742 1
1.03418960002478 1
0.965212034121373 1
0.946951000362336 1
0.985989374246347 1
1.11418830883898 1
0.872144407959483 1
0.811111681637876 1
1.04059087155837 1
1.04679290504041 1
1.04353056306661 1
0.929648503153074 1
0.964148171251064 1
1.00716071369315 1
0.938592388374708 1
0.939360912386804 1
1.05119623155547 1
1.12978412179377 1
0.908224311886579 1
0.964272698202496 1
1.00301509329274 1
0.975371998113997 1
0.987142932452896 1
0.950560559193436 1
0.99649752921734 1
0.940670734878845 1
0.800025348396489 0
1.08038783094992 1
0.856311476410998 1
1.01822406867944 1
0.955941274185935 1
0.970316789838911 1
0.900361807993658 1
0.955613635026883 1
0.943485139078092 1
1.00783164590422 1
0.959635092285619 1
1.23982424888266 0
1.04034872667143 1
0.99328006098407 1
1.00359779736938 1
1.02386357433652 1
1.016984064507 1
0.939683240860768 1
1.01198467618967 1
0.8399220727914 1
1.05870573242063 1
0.971684854139191 1
0.864268675350619 1
1.09401917447299 1
0.890086537072386 1
1.06451066732404 1
1.08747689221762 1
1.0575176310943 1
1.13769391384849 1
1.00107571711573 1
1.13942084339838 1
1.019683273705 1
1.06534474241842 1
0.955537040192532 1
1.01570740096278 1
1.08213163073717 1
1.22884837829854 0
0.955026856735055 1
1.09865897811997 1
1.08093567842717 1
1.09564874658027 1
0.941708992126061 1
0.970747185076869 1
0.985020219092193 1
0.993981482774707 1
1.10864453238488 1
0.796859323665915 0
1.12842399378032 1
0.963723061004838 1
1.03249064487495 1
0.952291849308876 1
0.978183937114 1
1.0076737834501 1
0.962187128868159 1
1.06985812050139 1
0.981731579554897 1
1.06584457154768 1
1.16390125087146 1
1.18574131988045 0
1.05115821316092 1
0.988375579138158 1
0.923149776351533 1
0.979234396701141 1
0.9379825787003 1
0.906738597349186 1
0.928032247818093 1
1.0752652830819 1
1.02452642418485 1
0.845064315093089 1
1.04201182222329 1
1.08397106416045 1
0.98629934178149 1
0.803142606990947 0
0.963035153671724 1
1.00732017370659 1
1.07052143246175 1
0.960498257125376 1
1.00776419149879 1
1.02780962083859 1
1.07964741114696 1
1.09476958207779 1
1.02621452121421 1
0.941726639776361 1
0.8908824392155 1
0.919496903735668 1
1.08607949395443 1
1.01745100916747 1
1.11354855954502 1
0.957887009009346 1
1.01035521701871 1
1.03480329576942 1
1.221406688745 0
1.03811200589481 1
0.932563369119071 1
0.957084529312098 1
0.981539062366682 1
0.79953843947788 0
1.02967290633225 1
0.897586611935612 1
1.03747237997173 1
1.11897596575761 1
1.13898994628826 1
1.1647698715301 1
0.950240542108039 1
0.948916313883435 1
1.00398428170158 1
1.01391447633606 1
1.01541670501485 1
0.928450723049953 1
1.05132817457438 1
1.01322630050484 1
1.02237369528269 1
1.02635957421456 1
1.07780709892453 1
1.10789676482679 1
1.02427569291042 1
0.970442828684863 1
1.02582506827577 1
1.01997891902998 1
0.945097066657517 1
1.04290956340177 1
1.00888280019757 1
1.04016992367767 1
1.02411808395118 1
1.00422475924595 1
1.00341719290814 1
1.0037594630581 1
1.07118710609036 1
0.966055017113375 1
0.818472047191243 0
0.965781594853197 1
1.04109745299432 1
0.986931285389369 1
1.01651169732815 1
0.932690081750203 1
0.946187290910004 1
0.980461594019433 1
1.01352003510338 1
1.03380781120358 1
0.939682590495005 1
1.00284572005275 1
0.976266242962377 1
0.898226469217603 1
0.904990728046557 1
1.07067582700739 1
1.04341390966219 1
1.07560395629347 1
0.901550322433667 1
0.985684587617849 1
1.02629637796346 1
1.01671824521916 1
1.12780088837157 1
0.919260608345594 1
0.840853974731887 1
1.12900653046698 1
1.01916990622419 1
0.885827595711302 1
0.993934270259548 1
1.03121721760935 1
0.829517231460401 0
1.08791475228033 1
0.970599384958286 1
1.16554797447636 0
1.06997732363347 1
1.06512449487278 1
0.988990255450776 1
1.13457697267862 1
1.0227887449446 1
0.984487274296921 1
1.10709067273754 1
0.990289623375966 1
1.08666741216407 1
0.746032782668896 0
0.980350397073101 1
0.829351834710339 1
1.01110360511868 1
0.947370972092625 1
1.06517665220006 1
0.936794689480017 1
0.942806106072557 1
0.956197082369067 1
1.019329308685 1
1.08888223678213 1
0.941536416373622 1
1.02984550296675 1
1.0578398036107 1
0.903691519771279 1
0.898190403624569 1
0.931614171860993 1
0.949990678352884 1
1.21482442152797 0
0.859509075600791 1
1.0274519169 1
1.05665995177296 1
0.97328992647451 1
1.00700779482454 1
0.902789994590979 1
1.03497972778407 1
0.959551894241838 1
0.966474723703315 1
1.0034866095727 1
1.08289387609394 1
0.995662066529867 1
1.10027078369605 1
0.937305218726648 1
1.09042428555555 1
0.971399717804262 1
0.949262595057607 1
0.990090404819431 1
1.04668229847303 1
1.09208201923971 1
1.04634765601611 1
1.00270391084391 1
1.00421956605517 1
1.03768079388733 1
1.10383541116044 1
0.918853768769971 1
0.934743533784437 1
1.07841017029372 1
1.05864196704214 1
0.913908795627979 1
0.887859190275999 1
1.02966732904154 1
1.06824701841605 1
1.01664710906099 1
0.828104574001148 1
1.10111338841092 1
0.879293471231754 1
1.06059347466927 1
0.746711820432233 0
0.887215613506481 1
1.09117551384496 1
1.00668342309399 1
0.904948677670876 1
1.00292395423951 1
1.0208350744633 1
1.04110220702125 1
0.93317675590325 1
1.01427496155708 1
0.911760623964398 1
0.993713680633743 1
0.909446183767633 1
1.17113651794019 1
1.00564389219528 1
1.07503237259396 1
1.09401912523318 1
0.968984676738499 1
1.02937911550177 1
1.0388570955101 1
0.891155250388532 1
1.05956205175643 1
1.0595277457564 1
0.950113980870038 1
1.15140943223436 1
0.83696314691439 0
0.871004224301778 1
1.02312766808489 1
0.929009865988608 1
0.917946422428831 1
0.861616026890923 1
1.00559514123932 1
0.913016935080877 1
0.938594423863219 1
0.965724524629013 1
0.929307593723144 1
1.03178063680052 1
0.812234700519591 1
0.995863711704969 1
1.06530063811558 1
1.00205546808926 1
1.20359156861326 0
0.900170807744383 1
0.9149292161559 1
0.982094664267349 1
1.13290381894963 1
0.93052644923176 1
0.972326666477451 1
0.904685216325191 1
0.979850371485761 1
1.07391015847792 1
1.20178443501739 0
1.01406943744244 1
1.02202778022478 1
0.985355590393265 1
0.985197959011762 1
0.974959548187572 1
1.08819264525757 1
0.845446602208038 0
1.0224333362461 1
0.946872198881396 1
0.989513089061934 1
1.09638470203694 1
1.04811198554299 1
0.889046988996745 1
0.901339698358999 1
1.04646142923181 1
0.961906688112153 1
1.00409396126537 1
0.934881338257289 1
1.00691738399033 1
1.1468920674468 1
0.932293593407004 1
0.975372840939423 1
1.04081444832932 1
0.932358939482173 1
0.976392554929856 1
0.964523401974251 1
0.93769186931311 1
1.03700082861464 1
1.01121032869759 1
0.938289255973615 1
0.932478351676433 1
1.03751475013451 1
1.07352271812498 1
0.959729131013623 1
0.985826709942293 1
1.07245275310143 1
1.07675004244162 1
1.11903924332002 1
0.957891361380833 1
1.02802220161554 1
1.06651688815935 1
0.833896973250653 1
1.09103353556403 1
0.864867536710406 1
1.04033001973964 1
1.11153532545251 1
1.19127724281478 0
1.09269417302627 1
0.995001272661774 1
0.831796242469721 0
0.968056972812242 1
1.04394171569947 1
0.866843772696486 1
0.994331836188572 1
1.0318715006557 1
0.991322990713685 1
0.958870525702028 1
1.06146889904619 1
0.980617938850909 1
1.04887071531455 1
0.944584705830365 1
1.06441235094473 1
1.0141662894346 1
0.854690996688293 1
0.937952803050389 1
0.952777447188239 1
0.818505542450443 0
0.95391428690137 1
1.02826107819118 1
1.01043530499287 1
1.11534078353089 1
1.03619125553072 1
0.875340118385686 1
0.946384467881978 1
1.19804989311189 1
0.733774623182795 0
0.979104830062463 1
0.900499393501217 1
0.859765585044581 1
1.0235978790447 1
1.01778560395514 1
1.0111698790457 1
0.930709272736011 1
1.06778774876982 1
1.07381344331904 1
0.951712914545639 1
1.02235884558086 1
0.902281365091264 1
0.986911992505119 1
0.94206962814857 1
1.00901171230403 1
0.94490581550481 1
0.863443974431541 1
1.13234219737783 1
1.05515738157103 1
1.09415227139313 1
0.980504293465046 1
0.970463556791115 1
1.03012798690548 1
0.94559524654724 1
0.900450956524374 1
1.02775465819 1
0.930971761768511 1
0.96106680236895 1
1.04897426338268 1
1.00039911250156 1
1.07835683596589 1
0.919838242774018 1
0.964798398305834 1
0.962851840582516 1
1.00203173434911 1
1.03769016883837 1
1.10381799160187 1
0.937743229218817 1
0.984471155050261 1
0.937601190065455 1
1.03005440013553 1
0.858578371491031 1
0.842818087314055 1
1.19647556373212 0
1.09069040816505 1
0.929307048454195 1
0.993831184985405 1
1.16234555194943 1
0.843153343329582 1
0.887283087717612 1
1.0687412076979 1
1.00502759177778 1
1.02796969565914 1
1.09120061495869 1
0.934733561899082 1
1.00712180425007 1
0.977442380332711 1
1.07410471868925 1
0.909007208583739 1
1.00145299710918 1
0.993561441611923 1
1.00465574399729 1
0.968522667193705 1
1.119248890782 1
0.992047295658102 1
0.933099231517746 1
0.983348424667296 1
1.05456678974893 1
0.99509117931821 1
0.98659908425045 1
0.993260620642429 1
0.937882055830622 1
1.14188706548636 1
0.838619130907153 0
0.997735645994751 1
0.932839178979803 1
0.92878238458153 1
1.13843933291043 1
1.0556568750713 1
0.984757250899568 1
1.0843743621917 1
1.0313947626058 1
0.973873727713098 1
1.00971762125207 1
0.934899258753616 1
0.930228294576 1
0.919718650332457 1
0.90839355325874 1
0.864585734819032 1
1.11436576094674 1
0.927008737910716 1
0.946281358488583 1
1.01924615236077 1
1.05311281478208 1
1.18970750533949 0
0.910465455154828 1
1.01737804080274 1
0.904033958781127 1
1.07592536158861 1
0.932777148573321 1
1.03839217893619 1
0.917441754164576 1
0.997456623898668 1
0.96954466212805 1
0.849816916620403 1
1.01056063633999 1
1.14625411044227 1
0.925133086797591 1
0.897570022749641 1
1.10475481112231 1
1.00971527449609 1
0.954446428025804 1
1.18544754928899 1
1.03781836679983 1
0.998431087604013 1
0.885167768172019 1
0.939518043861911 1
0.964053753109612 1
0.94425054954722 1
0.980965648332948 1
1.0142976172807 1
1.1310581909267 1
0.88337400881192 1
1.00992707362885 1
1.05440915189004 1
0.77789153882304 0
0.9443201812547 1
1.03115029003778 1
0.834494662333256 0
0.814932918593365 0
1.13034529910113 1
1.10025836271431 1
0.941395851582392 1
0.910062558954585 1
0.80839901383911 1
1.00455491667313 1
0.931034071725705 1
1.01380311845092 1
0.935598358990296 1
1.01754796660887 1
1.04006111146299 1
1.05521113281653 1
0.998593333167004 1
1.06885067339149 1
0.859654637990861 1
0.960836100749535 1
0.823566134261535 1
1.02198433829275 1
1.01309288104139 1
0.993417376176723 1
0.958438829940249 1
0.94612224703632 1
1.06297587274861 1
1.02625915668028 1
0.981590720176232 1
1.06365416006584 1
0.886209425972641 1
1.2080429380788 1
0.957847238659623 1
0.976531098726979 1
1.105886046373 1
0.885730030665091 1
0.889774463739814 1
0.990835104144514 1
0.965516048486856 1
0.945741254070099 1
0.975329937250574 1
0.922487085764991 1
1.00505638126503 1
1.01938664745697 1
0.929745564911369 1
0.9470353839349 1
0.891326906766964 1
1.10794706208046 1
0.87833822067818 1
1.08550956630446 1
0.765068966180562 0
0.977718381639161 1
1.00632350103317 1
0.810415493163033 0
0.933023397418742 1
1.04743900020599 1
1.06176377212765 1
0.934494415139628 1
1.05681687387975 1
1.20926454732934 0
1.03787050944926 1
1.10611408341854 1
0.90300989817855 1
1.17308526944796 0
1.08899545345622 1
0.788643067030971 0
0.849467964072699 1
0.932569391521651 1
1.00227035947318 1
0.972633190926655 1
1.08709267319259 1
1.03070377567682 1
0.905634143218585 1
0.798028103132381 0
0.918024450411228 1
1.00441303916215 1
0.958500970139967 1
0.965695761404327 1
0.874556952773306 1
1.15982903817515 1
1.07348857671144 1
0.995512947244429 1
0.954939298067042 1
0.906817217003203 1
0.971696241801726 1
1.07996406905249 1
0.966170581626081 1
1.07844577378054 1
1.00896162377207 1
0.978813776865614 1
0.932591018509606 1
0.935878893756722 1
0.951797903265327 1
0.938910212268118 1
0.934583865071667 1
0.95394982521518 1
1.14340344843821 1
1.02315688893742 1
1.04893439705171 1
0.918843534278092 1
0.995095895498674 1
0.96445316676423 1
0.973981170613873 1
1.036504764163 1
1.02503032240968 1
0.831627131371954 1
1.04664448271029 1
1.06988424080162 1
1.02047165682275 1
0.972728861109395 1
0.804138085058826 0
1.07023309050588 1
0.930699647368585 1
0.943431142396234 1
0.9460436061706 1
1.04203155987369 1
1.04027950173502 1
0.846124906506059 1
0.915263500991047 1
0.958359257807002 1
0.990110803363658 1
1.08256234788488 1
0.956817949934277 1
1.05162462917456 1
0.945991180073924 1
1.12548823079544 1
1.08531073688316 1
1.05426458217125 1
0.837829965286882 1
1.06201621973765 1
1.18933244151913 1
1.06710564578514 1
1.13508876961138 1
1.11708694122887 1
1.00788146863924 1
0.953212473492668 1
1.0847240044744 1
1.03696349865202 1
1.1079569024259 1
0.96847555610925 1
1.01996822616575 1
0.976083274319674 1
1.11362208043356 1
0.902837210753863 1
0.972864527067003 1
1.02841040116022 1
1.15028511406598 1
1.06442126585361 1
1.0446834683653 1
1.0455976314707 1
0.952418386372164 1
1.0082887032129 1
0.966377370283115 1
1.10143764562705 1
1.12276739876847 1
1.03661129781238 1
1.01473503026386 1
1.06869508390875 1
0.950853520895458 1
1.0512711672983 1
1.03520785984095 1
1.03654117317108 1
1.11592403994733 1
0.991780231980611 1
0.980942965097932 1
1.03776168785513 1
0.989048974165984 1
0.991586990173072 1
0.893547039199874 1
1.13734417147826 1
1.0097535493287 1
1.00379812033306 1
0.993101584992586 1
0.938832348755453 1
1.03040358334414 1
1.08381744846538 1
1.07142964754778 1
0.930901492835731 1
0.955991198594607 1
1.07584450151354 1
1.06493350405768 1
0.930573508696635 1
1.13922430820955 1
1.01319504509 1
0.875097408001238 1
1.11076767550474 1
1.08076564136265 1
0.909507366615094 1
0.98846976308495 1
1.03353523833582 1
0.99030956135612 1
0.973159837574032 1
1.07168552952272 1
0.779431170495911 0
0.848637772104508 1
0.926835497082099 1
0.922974995332238 1
1.1376857770078 1
0.90024583547604 1
1.05188545623634 1
0.990349957624182 1
0.988392198072816 1
1.02276780564598 1
0.924528886218965 1
0.959381372419827 1
0.872456841084288 1
1.07296443854198 1
0.859607467284789 1
0.904208361457301 1
1.06191434912583 1
1.05501042106694 1
0.898219586432231 1
0.931579295048486 1
0.972195604845737 1
0.840885500408138 1
0.981294269628598 1
0.842751457192992 0
1.03041327179453 1
0.920822132871077 1
0.919355932245736 1
1.06620784174313 1
0.875122521910859 1
0.973957309614016 1
1.01914611779919 1
1.0010489455568 1
0.997801921419708 1
1.01161850748462 1
0.992225308374974 1
0.983717278668047 1
1.11846629281634 1
0.96846955710226 1
0.993593262531387 1
1.0541472081751 1
1.12428174784316 1
0.981771423347383 1
1.05130273849329 1
0.877317643823781 1
0.891193169890183 1
1.16486395856446 1
1.00821293897408 1
1.01232617940919 1
1.02374966657054 1
0.947895908078477 1
0.900238418305416 1
1.12547771500427 1
1.01239014298868 1
1.08845463218577 1
0.974840613271905 1
0.812861613540219 0
0.939135963539901 1
0.944782324248884 1
0.953117530505367 1
0.946826919272166 1
0.755984205801127 0
1.15945006032442 1
0.873344154052446 1
0.831315481645439 1
1.0675030647416 1
0.957243398830528 1
0.861499129044423 1
1.00750522990223 1
1.05398796773689 1
0.996655327482133 1
1.03196684184937 1
1.08839919347103 1
1.13817090385499 1
0.824876225881284 1
0.972488422358808 1
0.911971941465356 1
0.921896582110443 1
0.974039782235259 1
1.05412507177687 1
0.989767889040061 1
1.05878372121125 1
0.924958855612091 1
1.05997658944107 1
0.99126669242694 1
0.889109103208873 1
1.00867412942827 1
0.829407548791758 0
0.945414711661765 1
1.04625310277704 1
1.00142638999131 1
0.988743425023931 1
0.876806589111706 1
1.06550748199698 1
0.87127057296321 1
1.20624132530888 0
1.0722533017397 1
0.848125595969403 1
0.942829732605218 1
0.962002712680276 1
0.965133310148475 1
0.973010230174915 1
1.00194975472837 1
1.08486863287616 1
0.863119182572407 1
1.06390373719692 1
1.0126441473006 1
0.947036768639514 1
0.943745251564195 1
0.885091846779634 1
1.05550092937611 1
0.843999622306867 0
0.944615545133005 1
0.833455526680985 0
0.964132184325403 1
0.884336228453447 1
1.02655275492625 1
1.15713324128325 1
1.09610469315995 1
1.00369767213159 1
0.883687868504985 1
0.932030841844065 1
0.893239368840581 1
1.06239804200524 1
0.951265943745778 1
1.00152125371824 1
1.06390899736723 1
1.08352651516643 1
1.08249698492839 1
0.956072404398271 1
0.948746982280418 1
1.01934515263296 1
1.00549448044686 1
1.11662468125096 1
0.988316460503909 1
1.06135037589743 1
0.94042940701165 1
1.04569258049147 1
0.938811076863409 1
1.09062792740633 1
0.937690152753673 1
0.797461471110301 1
0.951528730097839 1
0.998693306028243 1
1.01144083802595 1
0.939522935608569 1
0.807332186489507 0
0.967178038233486 1
1.03012491219593 1
1.01967628565901 1
0.981708051791003 1
0.98764699031468 1
0.997320727218741 1
1.01364853517435 1
0.974939143143246 1
1.01680877842558 1
1.0526460690181 1
1.04462022991144 1
1.06317600786545 1
1.14120957953578 1
1.02402746669781 1
0.878584881084692 1
0.954811725436693 1
0.825643290519688 0
1.11485917942459 1
0.94161635221191 1
1.03908236095059 1
0.990779844404384 1
0.93398301789119 1
1.09053869759424 1
1.06334405854692 1
1.05651571628748 1
0.997941993779175 1
1.00611695271771 1
1.09115585708177 1
0.92263407933497 1
0.815336320390777 0
0.905797487101392 1
1.01259929084528 1
1.00808224478648 1
0.962266810581535 1
1.07338753046257 1
1.03121297602261 1
1.01936675848065 1
1.09322420194594 1
1.03439498342797 1
0.939670169272151 1
1.0872126721906 1
1.03657280019778 1
0.893064234178931 1
1.13433959894941 1
1.01960975259916 1
0.943694456723094 1
1.05715207542015 1
1.0107340336162 1
1.06193567212878 1
1.03489161872101 1
1.00794753187953 1
1.05699726502658 1
1.01403989768869 1
1.04871660107835 1
1.06718477437881 1
0.913606121681699 1
1.00696614270126 1
1.02659173170771 1
1.0405699362238 1
0.899354284392175 1
0.989036942333964 1
0.995021748827977 1
1.00873359839187 1
0.918346174391466 1
0.973338931676104 1
1.06315970403462 1
1.03986051390181 1
1.14832851972777 1
0.719953653945423 0
1.11036507454781 1
1.05397889236827 1
0.925418635827209 1
1.00664996350221 1
1.1106384711753 1
1.00822430530535 1
0.948240189783824 1
1.02363212366095 1
0.890637738758547 1
0.996538230459671 1
1.15492730719803 1
0.889494272048842 1
1.02620447049788 1
1.02474477098457 1
0.949345307973067 1
0.953873800925058 1
0.945182959928252 1
1.01593486686752 1
0.952259156360809 1
1.05124413101426 1
0.997525240654921 1
0.989917554973626 1
0.944869380547791 1
1.00717674767647 1
0.962928037117152 1
1.02492774961337 1
0.943709903528987 1
1.14361184316977 1
1.01690414721045 1
0.920450731378681 1
0.92154482244025 1
1.07983629367501 1
1.04205614334132 1
0.995721444472349 1
1.00933700427143 1
0.970761351870501 1
0.933773995061484 1
1.03139959247252 1
0.910758656389338 1
0.988687225273292 1
1.10372121132312 1
1.0441647256651 1
1.09031026586369 1
1.00943023117475 1
0.925762955641781 1
0.940073548161148 1
1.01047077035162 1
1.18706206434343 0
0.968575436339657 1
0.968904580966669 1
1.00060914169185 1
0.93736942338084 1
0.960490030921097 1
0.978377136788301 1
1.11572065030868 1
1.22092195885761 0
0.853676986394294 1
0.983264167362017 1
1.0522949424819 1
0.870947755954432 1
1.01473558809162 1
0.976445643438596 1
1.02862805907184 1
1.12969917185617 1
0.924124548342737 1
0.968400550869327 1
1.21171257937227 0
1.00166367083529 1
1.00214126050246 1
0.848166278185718 1
1.04088857023818 1
0.985703755376588 1
1.04873242528973 1
0.967070024642281 1
1.01189446391245 1
1.08923378207252 1
0.933935641246531 1
1.01832330729865 1
0.918540775374931 1
1.13321044611245 1
1.08595598201336 1
1.08382715499129 1
1.10075092834062 1
0.901075826108025 1
0.905390016720211 1
1.03632739191364 1
0.794455645382116 0
0.938708608808129 1
0.925068252461476 1
1.03551200070567 1
1.01193233317283 1
1.01494635114467 1
1.05708351696517 1
0.955579585425727 1
0.954953228169908 1
1.00200877390784 1
1.01840015875045 1
0.911797701702804 1
0.834646462640339 1
0.93412519523649 1
0.992232886988906 1
0.881533782575751 1
0.907557933444162 1
1.01088288245642 1
1.10159990723153 1
0.902308868265121 1
0.877208347034142 1
0.854869867858077 1
0.959160948896184 1
0.984415229365426 1
0.979659179528026 1
1.08892919211902 1
0.944954704925638 1
1.09972628447926 1
1.07088063480803 1
0.878176140768701 1
1.09910996630796 1
1.06618838783552 1
1.0584100953402 1
0.910334867256456 1
1.14988248787975 1
1.16444933586919 1
1.06814865316897 1
1.05764221506304 1
0.942738181168388 1
0.988128129604619 1
0.996547319816597 1
0.983186106552979 1
1.04486969082554 1
0.902334843405814 1
0.858207721222188 1
1.06956463613214 1
1.05342711545552 1
1.00894307081544 1
1.02104853154234 1
0.990711633128742 1
1.08161680239462 1
1.00676094415684 1
1.13228709589081 1
0.975676109489147 1
0.968658953927201 1
1.24824507875529 0
1.14178653442033 1
0.899759922468646 1
1.05979901133913 1
1.16848838231199 1
1.04928930941777 1
1.07460534858069 1
0.964732513985208 1
1.01240902273366 1
0.96096658372925 1
1.18193384403691 1
1.14320966853508 0
1.03692483491742 1
0.956342248107706 1
0.960140832929553 1
1.09989086789935 1
1.08455299755748 1
0.962557234936391 1
1.05882771286163 1
0.966208657075873 1
0.990611957141913 1
1.13091341926883 1
1.03767721223697 1
1.03337711548953 1
0.879728621175146 1
1.13364488585035 1
1.06830537600217 1
1.05652069313718 1
0.883171070481438 1
0.952712600654314 1
1.04999366847218 1
1.10102147860732 1
1.11356679564775 1
0.936819426519803 1
0.95760896038066 1
1.17587805181665 0
1.00713504741588 1
0.953481224561638 1
1.18566931527467 0
1.10327982542411 1
1.14311245659446 1
0.985945333653661 1
1.01595169403617 1
1.02077541239966 1
1.03682968283849 1
1.08095220881379 1
0.998453148864472 1
1.00290937905312 1
0.958025391955814 1
1.07747624694073 1
1.0747939508268 1
1.11160932505773 1
1.12381071746451 1
1.09825074577522 1
0.848521237717845 1
1.17712297725218 0
1.02185683943011 1
1.04825777547993 1
1.01995692898358 1
1.10324941874163 1
1.01585784806611 1
1.01669883351251 1
0.829426642055635 0
0.980711059811263 1
1.05775120099848 1
1.0776778438205 1
1.1040543697542 1
1.09685512182873 1
1.01317704777301 1
0.99135301841651 1
0.882790774022213 1
0.878274287473521 1
0.989172526519448 1
0.962464787388105 1
1.04220602684264 1
0.985051812687491 1
0.996307156235116 1
0.858441851432693 1
0.980229735518213 1
0.944485666486692 1
0.991050227787018 1
1.01499509008047 1
1.00254806809218 1
0.93367848505009 1
1.03908793870283 1
0.868763835653215 1
0.933518503521762 1
1.04657857446188 1
1.09455998562761 1
0.957922240383695 1
1.05919109787998 1
1.05482301203015 1
0.9453082836312 1
1.06173443269717 1
1.01463826480477 1
0.858659209127105 1
1.22624870241309 1
0.968453358476085 1
0.83546555286634 1
1.04343832997117 1
1.0934062749718 1
0.92960095765427 1
1.05539868922352 1
0.957891475840001 1
1.04382691466157 1
1.05585009473514 1
0.90983199878155 1
1.00799752969642 1
1.12388442620056 1
0.924752977844527 1
0.986669407983412 1
0.948919823124677 1
1.08009127776464 1
1.11610855502539 1
0.848151151625664 0
0.943533530645217 1
0.906999092740171 1
1.03337897923409 1
1.02027021431407 1
1.26258152194987 0
0.923856097926225 1
0.878286025677009 1
0.974699008087699 1
0.988818093447174 1
0.979470067578964 1
1.0141543661582 1
0.908936759948509 1
1.17132810762808 1
0.811347233095017 0
0.887267087136168 1
0.854934570901793 1
1.06073829740356 1
0.984798176791527 1
1.11979638361165 1
1.03788144973527 1
1.01041467287142 1
0.93778121987167 1
0.975684433297038 1
1.22010612303095 0
0.842632194036468 1
1.04260941688707 1
0.97160990203726 1
1.01116951397673 1
0.898560460500575 1
0.966862915450895 1
0.964111690149342 1
0.924777742539293 1
0.930754580217814 1
1.02996143360193 1
1.12447349941889 1
0.892253023156183 1
0.89705932920651 1
0.880926387672793 1
1.05097464439697 1
0.974970901366873 1
1.00728681729965 1
0.87297851861777 1
0.902260360791987 1
1.0281299508231 1
0.995710050729476 1
1.06450202859218 1
0.964404815340441 1
0.93959643288832 1
1.09970676079238 1
0.941177082148932 1
1.04305930535336 1
0.880547373435992 1
1.09260809316378 1
0.948910531705609 1
0.975937572198138 1
1.05907641536738 1
0.931980577231289 1
0.963698594434925 1
0.930511866941642 1
0.880206379336504 1
0.912102012839891 1
0.958163322604822 1
1.07664507730562 1
0.966465005538225 1
1.02621032472527 1
0.963547872305724 1
1.06172923576125 1
0.874620033704384 1
1.04657781225857 1
1.0255486353717 1
0.964969065616215 1
1.05782660826677 1
1.06602539537039 1
0.930913591140372 1
1.10424789379759 1
1.20867472189061 1
0.92582723819639 1
1.12896856336706 1
1.04520581930004 1
0.877294951030375 1
0.95659800858574 1
0.965146493556687 1
0.951789887742931 1
1.11572342520571 1
0.990503781473991 1
0.988950651774461 1
1.01469841452308 1
0.900712454348034 1
0.916059346976616 1
0.92336452293993 1
1.08251769104945 1
1.01829774259178 1
1.03422758151143 1
1.13568914495209 1
1.02301064253555 1
0.864212917627805 1
0.904036274647898 1
1.11438321851509 1
1.04009113231296 1
1.0088628175855 1
1.17206914221518 1
0.857301560756306 1
0.865775681529432 1
0.993071740553866 1
0.954150225728786 1
1.01946685587918 1
0.999516713552422 1
1.03943321532157 1
1.11716504693252 1
1.13319933609597 1
0.986501799351337 1
1.01289590997534 1
1.01032798892198 1
0.910062684167882 1
0.93809212861782 1
1.02536854559128 1
0.974461842711751 1
1.0005724209025 1
1.15099149529703 1
0.855703276363031 0
1.00062313198264 1
0.995477568093578 1
1.04902258641907 1
1.04522963745922 1
0.903777125400423 1
0.927096622693673 1
0.841230062979861 0
1.00396148306189 1
0.9005124866647 1
0.969129085333212 1
0.95868482108289 1
0.985702979060842 1
1.02692660100336 1
1.01439669200567 1
1.04328092629926 1
0.958772885289338 1
0.864933154067952 1
1.03203475214937 1
1.0036364402956 1
0.952101593772394 1
1.0290664521474 1
1.03268860249369 1
0.984452866650497 1
1.08348741310728 1
1.07730128510225 1
0.898310985161921 1
0.888754381572258 1
1.03874293416195 1
1.07956592703086 1
1.03223417532877 1
0.818093020802218 0
0.996225926746837 1
0.918565771180161 1
0.993404312878129 1
0.981435554015812 1
1.00971665462694 1
1.03969250496233 1
0.896368878272971 1
0.959826040837529 1
0.972134869041527 1
0.890640320468019 1
1.00428630603325 1
1.00048918178953 1
0.890144698093161 1
0.942284594175967 1
0.919998775066633 1
0.994977015721631 1
1.02030059763034 1
0.974427891113868 1
0.9214238164618 1
1.01113618589672 1
1.06686253435546 1
0.79675776380891 0
0.981359397540524 1
0.966879587556526 1
0.913733979523051 1
0.875482063691966 1
0.991608851588433 1
1.12245341163135 1
1.12232378991983 1
1.03329993362851 1
1.19016468594129 0
1.11962311474958 1
1.02693339865702 1
1.01464995259963 1
0.978452280637322 1
0.838096636320517 1
1.01462576706165 1
1.06396464162684 1
0.969893151639123 1
0.988024920486777 1
0.959280451501717 1
0.951775757007058 1
0.97694603201894 1
1.09503509131376 1
1.01275350664396 1
0.979579106322582 1
1.12945410499604 1
1.10082627882803 1
1.01055896486493 1
1.08731984839999 1
1.06609260571813 1
0.939471178300679 1
0.909415752960493 1
0.942944768009566 1
1.08386299028859 1
1.07130462788882 1
0.956350571648704 1
1.03757106738534 1
1.02022089178586 1
0.886523582632993 1
0.948510988252309 1
0.951171964584844 1
1.00633726293309 1
1.0784488652598 1
1.06486300241486 1
1.04121924633568 1
1.03650387482614 1
1.04341217353376 1
0.964934713985278 1
0.8876110200604 1
1.19485385504299 1
1.04989915147974 1
0.909025245795003 1
1.07743276386039 1
0.94489447808929 1
0.921681343481885 1
0.990710942080847 1
0.86888628499432 1
0.921497383132742 1
1.0818601664139 1
0.908419045623981 1
1.1035346745787 1
1.05417011329896 1
1.03708006132031 1
0.999786437735862 1
0.977631837162806 1
0.996627398205294 1
1.08335474161739 1
1.02095446497944 1
0.960909006048665 1
0.948207602254032 1
1.11492080376297 1
0.985298946233467 1
0.95553921494741 1
1.10154322839407 1
0.906446897308913 1
0.955187855287748 1
1.07899621776919 1
0.956969316609395 1
0.998790181716119 1
0.959108051082936 1
1.07007523493632 1
1.02924417279662 1
1.09151104495764 1
1.03377951514128 1
0.978510394547822 1
1.03473487671823 1
0.997435595526706 1
0.936069796630154 1
1.08292818193156 1
1.10836531935007 1
1.08948232596911 1
0.921189045984842 1
1.05563796097465 1
0.896962415711114 1
0.99133503918519 1
1.0730922873885 1
1.09429451054675 1
1.16018763104386 0
1.05934931041376 1
1.08712036597497 1
1.028104365131 1
0.877509485536337 1
0.977512770864965 1
1.04995261655257 1
0.947235305884757 1
1.18859705030916 1
0.937004414747377 1
0.91481619218177 1
0.922651474297132 1
0.857483415436231 1
0.907723951675696 1
0.870399660378472 1
0.933730666698255 1
1.04350302987537 1
0.954525499672446 1
0.957260556349264 1
1.07578882913525 1
1.09710703015935 1
1.01245302525387 1
0.972836969765793 1
1.00724565024999 1
0.966470621292483 1
1.16018042185574 1
0.993325939241965 1
0.988390836545801 1
1.28048060012715 0
1.01331181452838 1
1.04611877218355 1
0.993149641801233 1
1.10875517487268 1
0.954251998662497 1
1.10496024248671 1
0.960790320229118 1
1.0266982498256 1
0.950772468932667 1
0.982554512219266 1
0.998625927953757 1
0.895071108989053 1
0.90475700244512 1
1.03031212896526 1
1.09733222990649 1
0.933040349646433 1
1.08222889374851 1
0.908836148144203 1
0.889458703369071 1
0.946388249963206 1
1.06182172782174 1
1.24791639284892 0
1.07585280672506 1
1.02036667934079 1
1.08371199369536 1
0.913348756731164 1
1.01619674289275 1
1.11205661235889 1
1.09287769294427 1
1.13996038079578 1
1.08482894832934 1
1.01908142072597 1
1.00715800333339 1
1.06184406522688 1
0.911465498689474 1
1.02549940928859 1
1.07435850479746 1
0.957659951014505 1
0.973541290774632 1
1.03931967752241 1
0.827250543375755 0
0.951091776518981 1
0.953543048594483 1
0.94640924340733 1
1.08716050090159 1
1.04464855936792 1
0.922854451716159 1
0.901902933396201 1
0.901794256461093 1
0.931889958016068 1
1.08895363836641 1
1.04819647874632 1
0.956698699818491 1
0.971655005372856 1
1.06559686806665 1
1.10000061582354 1
1.04200968778932 1
1.07921471056556 1
1.00768899228131 1
1.0434853847113 1
1.01220690862561 1
0.928050771581373 1
1.03203570971958 1
1.01187477234616 1
1.07255116889686 1
0.963895567912204 1
1.08345873298518 1
1.02389840421899 1
0.931822758777215 1
1.08576565153027 1
1.08014432657568 1
1.14708601263024 1
0.910088716736839 1
1.02232620067698 1
0.952970172865278 1
0.914922462064364 1
0.976290464629987 1
1.17637307683928 0
0.782015885616775 1
0.966830028391126 1
1.15343528247435 1
0.933984748911741 1
1.04164844505702 1
0.916374809148023 1
1.16285181929824 1
1.07425965081856 1
0.909556552129287 1
1.05540612304823 1
0.916822682472959 1
1.00175581187928 1
0.904159403825477 1
1.03152931535538 1
1.00715807195526 1
1.16790609847096 0
1.18258582541838 1
0.975182744117759 1
1.00818978997467 1
0.932300380926805 1
0.983414134792578 1
0.942500829955197 1
0.983862572318557 1
1.11200894844718 1
0.965364705587426 1
1.03872466122589 1
1.07323725344578 1
0.962848938562629 1
1.00476567036701 1
0.927950882304643 1
1.04641381994387 1
1.0828406227394 1
1.00614542023754 1
1.01112006239766 1
1.07097741325068 1
1.03630443362054 1
0.931737497854839 1
1.01274890086392 1
0.884694569516185 1
0.961041943668306 1
1.22687781956035 0
1.07102568292921 1
0.985024402463425 1
1.08928424643601 1
0.949423709977084 1
0.96297219673552 1
1.03563708966333 1
1.10705977723026 1
0.972458273975424 1
1.05368875898234 1
0.947909989334226 1
0.961643115104987 1
1.03912817881516 1
0.990328896737614 1
0.978798275031438 1
1.04999661274028 1
1.10367150797134 1
0.986145625608813 1
1.0330842114681 1
1.06604199961032 1
0.967861590796502 1
0.962898276671675 1
0.968188308417585 1
0.937158528968655 1
0.960764753020633 1
0.938116825706542 1
1.11732833098703 1
0.986642050717385 1
1.03296362524773 1
1.05516576919326 1
0.946867425562876 1
0.986849940750988 1
0.99796515463409 1
1.05568879648009 1
1.00182502955376 1
0.947056827972665 1
1.04644272841862 1
0.9490805318581 1
1.0578667073033 1
0.898967547812197 1
1.01890105808464 1
0.988408016197826 1
1.22389659885029 0
1.04120799687708 1
1.0954530397894 1
1.05164305301358 1
1.09331977438674 1
1.10729915452419 1
0.943969071461752 1
0.930043869619512 1
1.02628911498565 1
1.06617819052885 1
0.956139543788735 1
0.977187530151064 1
0.975567694724061 1
0.939279572615269 1
1.10614763781033 1
0.998897650028819 1
0.987674483177396 1
0.949771005988071 1
0.979769025583171 1
0.994689288003609 1
1.02439884057332 1
0.949064470321746 1
0.890571002955102 1
0.77985457654101 1
0.964069192418053 1
1.08804317660358 1
1.03905233630474 1
0.968065326157004 1
0.951442461614634 1
0.899100737825064 1
1.09397606338847 1
0.88621217225558 1
0.993840355229131 1
1.03184012417314 1
1.04889295007335 1
1.12612472675438 1
0.862795843018157 1
0.849496143490101 1
1.05673333989501 1
0.931639811426747 1
0.891567035717756 1
0.873407503979193 1
1.02920383003981 1
1.06518232341831 1
1.0857944041927 1
1.05667167500825 1
0.939744566247834 1
1.07821992480111 1
0.917133676297186 1
1.10628356153173 1
0.998316873387305 1
0.947484917028099 1
0.74379953804281 0
1.05022917263651 1
0.895016916788453 1
1.00712920514772 1
1.0788341699964 1
0.895264617623524 1
1.01459176665411 1
0.912878570530331 1
0.89910620246484 1
1.12188811392181 1
1.05109570395316 1
1.137190141551 1
1.03871681357733 1
0.984956725177151 1
1.13317221113799 1
1.01129618634956 1
1.18163990708633 0
1.03026269545305 1
0.974828083109357 1
1.0039447223627 1
0.969302921356464 1
1.0814580945236 1
0.942395347361645 1
0.959507841187702 1
0.948155446102178 1
0.886769225787695 1
1.10967785290163 1
1.00607161864965 1
0.97338177850357 1
0.89047761896961 1
1.00788109091426 1
0.965334816693812 1
0.975856389970527 1
1.03919619986471 1
0.972257009179319 1
1.04488173913038 1
1.09990441576895 1
0.995246466385043 1
1.02310336934506 1
1.10332707883208 1
1.09047886350024 1
1.10536355133353 1
0.983705648865248 1
1.10497700676209 1
0.909582907867345 1
1.13870990549987 1
0.966725734233992 1
1.05688452352841 1
1.02369296939885 1
0.975743998220347 1
0.979642333442154 1
0.951941870210145 1
0.922075193651699 1
1.07294278764634 1
1.00228114539897 1
1.03327904306169 1
1.02619219182441 1
0.942569304569445 1
1.01121892625167 1
0.993572060680898 1
0.952446663876306 1
1.04485986253312 1
1.1052908888948 1
1.08054530706639 1
0.943929642199635 1
1.01624791073407 1
1.0794382680488 1
0.952213567415031 1
1.03699808849532 1
1.05444744158092 1
0.969943164532286 1
1.06313749621202 1
1.06831462841169 1
0.954614765460954 1
0.985249098627181 1
0.782917520429101 0
0.859678409968477 1
1.06662892538375 1
1.05549309313261 1
1.01749357633905 1
1.06972581051901 1
0.878742603704557 1
1.02903131342662 1
0.92128033232772 1
0.999431646706563 1
0.940633807646405 1
1.07848621120563 1
1.01690656589273 1
0.98640735542736 1
1.02781555298306 1
1.13871847665205 1
0.950497852113397 1
0.93391045644666 1
0.882130823861908 1
0.999487052845579 1
0.935194858245247 1
1.001633021999 1
0.868265386871578 1
0.988917064656332 1
0.759247936019704 0
1.02756510865508 1
0.976523156199848 1
1.14620988259695 1
1.06822806187901 1
0.836081735308128 1
0.873340480778006 1
1.11837231017719 1
1.06490498170937 1
1.12034322526623 1
1.01298626165777 1
0.886142298559577 1
0.979200033348162 1
1.0408017758508 1
1.0340129942352 1
1.02967514228195 1
1.08913531934477 1
1.07022784488407 1
1.10845772874929 1
0.994774791602409 1
0.910292611144277 1
0.964765824674012 1
0.875633811041091 1
0.854687750029611 1
1.03183365484821 1
1.15373417694442 1
1.05684016550796 1
0.936839833695089 1
1.03712519291354 1
1.00979238932312 1
0.987177039464558 1
0.975488236677933 1
1.11042336089671 1
0.980929664207507 1
1.06389995938497 1
1.03120932436402 1
1.10861143693813 1
1.00687057902431 1
0.948571045887742 1
0.967850314875495 1
1.1722515302401 1
0.936051783277706 1
0.894844193883291 1
1.05631866234756 1
0.958459084232154 1
0.913023196596047 1
1.11242268303675 1
1.04413319131068 1
1.04193003167449 1
1.01574631572847 1
1.01558436576485 1
1.0620752374603 1
0.97708139036702 1
1.06887355569926 1
1.04888074013205 1
0.905651926490739 1
0.943184653710505 1
1.07549876194256 1
0.986489260919948 1
0.941069064372988 1
1.007774542567 1
0.842858106108788 1
1.13195455585097 1
0.930692750765826 1
1.02762491636558 1
1.08135968976059 1
0.876635733672541 1
1.12022495813506 1
1.07794088099378 1
1.06648863715078 1
0.886602615393853 1
0.963280849068318 1
1.02939854469781 1
0.977091534483992 1
0.976870658784999 1
1.00174465624859 1
0.926043797976307 1
1.03997297841419 1
0.993318006334047 1
0.913900144663818 1
0.942278639241169 1
0.90040714564485 1
1.05637275599752 1
1.0357198013164 1
0.948333100645265 1
1.0476771941331 1
1.02221905882997 1
1.01475847993658 1
0.993196506356245 1
1.01619456857467 1
0.869795336105527 1
0.979708784322766 1
0.965168835458469 1
0.95675128223548 1
1.01720460862205 1
0.988662842534501 1
1.03687961848082 1
1.10032386518679 1
0.988475221144442 1
0.897665833335443 1
0.980200209802697 1
1.00173205647033 1
1.0966692323069 1
1.0500804027533 1
1.05047964827187 1
1.08453829186304 1
1.03663359484359 1
0.989745506996058 1
1.18918089804823 0
1.1130948133445 1
0.92899750910438 1
1.14514737277866 1
0.955808945109724 1
1.02079557494188 1
1.07204681291761 1
0.953563197702211 1
1.01653906717101 1
1.13569772641462 1
1.01777206288846 1
0.950387091199812 1
1.08377512528764 1
1.06014599309454 1
1.0389963097888 1
0.957866374460027 1
1.04528334697459 1
0.833161287414696 0
0.89414891869717 1
1.0796013163966 1
0.893248908456818 1
1.08978295673483 1
1.04387342799192 1
1.12258080577905 1
0.940516184036338 1
0.970914133063865 1
0.984491442647685 1
1.0280439825053 1
1.17428223174718 0
0.973734470695858 1
0.953588219793017 1
1.07042372310582 1
1.15855091028872 1
0.685732830588358 0
1.01394996796032 1
0.969009174351113 1
1.10475117121707 1
1.07794396578119 1
1.05622101078484 1
1.07821222831044 1
1.04548236113181 1
0.982836757094295 1
1.12578153626324 1
0.966844915660588 1
1.02767323490215 1
0.987664562569781 1
0.879286877624216 1
0.982447411157556 1
0.928872347950545 1
0.991639599621191 1
0.977824925532123 1
1.02860305348768 1
0.980141721278119 1
0.986422248289155 1
0.972190474155098 1
1.05903441144932 1
0.893793750290921 1
0.987329614386652 1
0.951998695860679 1
0.972521296976623 1
1.07930823200843 1
0.892819640242415 1
1.11414321219721 1
1.03860737792756 1
1.08598573033222 1
1.14955152693055 1
1.14850099993764 1
1.10774764073129 1
1.07420897135246 1
1.01791291613744 1
1.04510162652419 1
1.05854313458125 1
1.0127920248121 1
0.962472054087558 1
0.991888302303101 1
1.10777514546038 1
0.88354127274592 1
0.88863495715475 1
1.00003698303829 1
0.898417119711382 1
0.936344156636717 1
0.986112817067949 1
1.10745819104669 1
1.01146229074556 1
1.09624109895793 1
0.889106463394855 1
0.928851134544414 1
1.05660234802502 1
0.861926156958475 1
1.07000105859281 1
0.984532066564629 1
1.01171431146379 1
1.03749751318474 1
0.9909085119517 1
1.10428954064596 1
1.18891053178563 0
0.928951143545097 1
1.05351350474479 1
0.941794764051576 1
1.12079734219356 1
0.993493229086605 1
0.981899748604095 1
0.919685050124465 1
0.992057717506749 1
0.93673358122158 1
1.00504021503776 1
1.02498134174431 1
0.997310562048181 1
1.01660621680954 1
0.95715949673486 1
0.952063139285637 1
1.05247516191908 1
1.009356223495 1
0.799394911168693 0
0.963045378437143 1
1.10661895190495 1
0.932865952185845 1
0.986813522692862 1
0.884419729964329 1
0.919223723544199 1
1.06956128468023 1
0.849651019699943 1
1.10227591044548 1
1.02233491248904 1
0.910057396392339 1
1.09410497293083 1
0.834549126993685 1
1.08099413155768 1
1.07068878835732 1
0.951724090278339 1
0.956714450434146 1
0.869583229252861 1
1.04108436466278 1
0.961964090370169 1
1.00166758335176 1
0.999408012169261 1
1.07459371830744 1
0.907268161437877 1
0.972971686748415 1
1.00968730811001 1
1.01955673803103 1
1.04918506918934 1
0.973035903762776 1
0.984862879334059 1
1.10404920576146 1
0.958560490676253 1
1.08710503074732 1
1.0590141802272 1
0.903708506692739 1
0.985938687861889 1
0.922268842824167 1
1.12506193580075 1
0.955959148586076 1
1.08201881773868 1
1.0457962096305 1
0.952130840375798 1
0.997636884132384 1
1.03714205703625 1
1.06329007448925 1
0.969957668459876 1
1.04519362874718 1
1.05558851946673 1
0.808802908606956 0
1.03272805796348 1
1.1143694412367 1
0.990083426715754 1
0.878597491060895 1
0.939412954983626 1
1.01982973762342 1
1.11753545248298 1
1.03524105474187 1
0.985102071767589 1
0.982168893218984 1
0.946250389619145 1
0.999850828490834 1
1.10843839667873 1
1.0764063829969 1
0.944476641422924 1
1.02331943516604 1
1.06571923080267 1
1.11653464312641 1
0.969111535250513 1
0.999859451191786 1
1.01874055615057 1
0.992851361585988 1
1.05274853661628 1
1.03468399780365 1
0.902950990524667 1
0.856437488759474 1
1.01833767846851 1
1.01384761993505 1
0.890151857980169 1
0.993770014231826 1
1.10194529249957 1
1.02216085871024 1
1.07453336260993 1
0.939136146855173 1
1.11730990006492 1
0.98149733370973 1
1.07810108872903 1
0.920020497799575 1
1.03412804167741 1
1.07491884027999 1
0.965582928111356 1
0.90182965187516 1
0.987649098308066 1
1.08270588898601 1
1.01152339249974 1
1.04527849301594 1
0.935800041805235 1
1.08985171487219 1
0.911723288110207 1
0.935303996807868 1
1.10022028241567 1
1.0781426889686 1
1.11485785853081 1
1.05894536874908 1
0.942813879587851 1
1.16146680602541 1
1.09511927275634 1
0.988285834663412 1
0.905894725353592 1
1.02125181024632 1
1.07418323757538 1
0.885788740950476 1
0.870552299482561 1
0.896309930165671 1
0.965639173889028 1
0.982937360773141 1
1.10501788996277 1
1.02055662325259 1
1.08490932011775 1
1.01158690198377 1
1.05855286918322 1
1.00766976461405 1
0.976462530890263 1
1.02362437429882 1
1.08323109112529 1
0.962635452407304 1
1.07656717640165 1
1.02855378555039 1
1.05210829682503 1
1.10559791734728 1
1.04192882577104 1
0.891758349342803 1
0.910585013726212 1
0.953643119870837 1
1.07291743388252 1
1.02553640376131 1
1.12570426611615 1
0.85599444371317 1
1.14893039777394 1
1.06764389886723 1
0.929460515382488 1
0.942731605175076 1
0.994174539298674 1
0.938718505450362 1
0.891469865013078 1
0.955994372269254 1
0.950528375364552 1
0.9916045308557 1
0.981149895410677 1
1.13014473259902 1
1.01826105707825 1
1.00595199341685 1
0.987572494541331 1
0.891197658414769 1
1.01847506076088 1
0.890184258051846 1
0.947033581520027 1
1.0200476893301 1
0.970196787695776 1
1.11134207083355 1
1.13833294196252 1
0.928930399611907 1
1.07942751408299 1
1.06058987281817 1
1.02768949771559 1
1.07492571921953 1
1.01632507844521 1
1.08998051965474 1
0.983165080124009 1
0.976674449618422 1
1.06049365651674 1
1.017652013707 1
0.925190743786303 1
0.910346022865827 1
1.12586882465447 1
1.00209346843163 1
0.98151803843789 1
0.894330590717329 1
0.835193462560494 0
0.930575556976279 1
1.04408921809809 1
0.835951844665563 0
1.02787563515306 1
0.880932777044188 1
0.991683268288263 1
0.94658756430277 1
0.996503645394519 1
1.05593976901098 1
0.966393548193523 1
1.20607354765494 0
0.933108656134518 1
0.945188843937814 1
0.920147609407654 1
1.00876264996787 1
1.05814594008077 1
1.0335084388633 1
0.966467346290103 1
1.00329758825204 1
0.948885884217572 1
1.03022628761094 1
1.08836040364176 1
0.866851473701487 1
1.1653992090064 1
1.12486131948553 1
1.01544922847784 1
0.923486367436208 1
0.994415872502048 1
0.932907918084685 1
0.848336845093756 1
1.085866276288 1
1.04605852754699 1
0.968303796191339 1
0.962423125996491 1
0.890462376121316 1
0.988788568089866 1
0.996448136234333 1
0.863589879278904 1
1.3058215328573 0
1.08645611735744 1
0.959197651582171 1
0.917928676238175 1
0.993811909823861 1
0.880682997389482 1
0.960923837524731 1
1.05980849864742 1
0.957929416334729 1
0.88602860061352 1
1.15995300859262 1
1.0342675583749 1
0.995437235664617 1
0.909796770506166 1
0.90309143644242 1
0.878665771514377 1
0.967623068755153 1
1.06628936367725 1
1.00702308529797 1
1.10794735785487 1
1.01014001252681 1
1.12248361047997 1
1.05870571163773 1
1.14836270001865 1
0.906251920043955 1
0.873091140363008 1
1.14513171812831 1
0.987397304324363 1
0.920242263035256 1
1.01134357714215 1
1.0392860259384 1
0.891243041152781 1
0.984564063942135 1
0.891738431006284 1
1.02297942531168 1
0.948921408490764 1
0.895914496041141 1
0.954966088016351 1
1.00193568389605 1
0.981356539047724 1
0.931365359217334 1
1.08821231026272 1
1.04549390809428 1
1.02791590140911 1
1.05529299965049 1
0.997805638489964 1
0.968533988968876 1
0.878397802090283 1
1.02801563584107 1
1.13681455387772 1
1.0107614370021 1
0.983013878818315 1
1.10203374069983 1
0.955336626338829 1
0.94621011606887 1
0.896008955136028 1
1.07364221949747 1
0.928525280285206 1
1.16403572869902 1
0.982305443643088 1
0.949023629296409 1
1.0119144258879 1
0.916124909550298 1
0.96055527707559 1
1.06311180187099 1
1.00041888907774 1
1.02955565657791 1
0.92694356867544 1
0.960042889414239 1
0.987973024257212 1
1.058210525084 1
1.02477745284677 1
0.927536943599717 1
0.986264383897627 1
1.06661021388357 1
1.06545591042219 1
1.03125138528324 1
0.960113772010102 1
1.10286599494698 1
1.06769818943763 1
1.07282567312179 1
0.928326189152627 1
1.06820306490345 1
0.98886809116665 1
0.900867167588191 1
0.966220620811524 1
1.04724105700315 1
1.02617527018819 1
0.931168908204938 1
0.998615848738812 1
0.999671887232105 1
0.999183052278134 1
0.969843341047377 1
0.953827484783035 1
0.858621901129747 1
0.894384639331257 1
1.13646224906454 1
0.933560654581313 1
1.07755142772831 1
1.10060567911702 1
0.960487803429527 1
1.06266686120177 1
0.980928291078317 1
0.990688365555686 1
1.02146251622477 1
1.12473301450481 1
1.05776584768009 1
1.21204519562336 0
1.14218814837579 1
1.05198760229911 1
1.07487890981443 1
0.952494806094684 1
1.00814449880819 1
1.02894659097568 1
0.872028789419612 1
1.1002589825613 1
1.0445045938096 1
1.1141919201306 1
0.963568268432847 1
0.986016907301348 1
1.05033432450276 1
0.95957990725075 1
1.08699767848592 1
0.974842256078015 1
1.04563596613012 1
1.07878995388699 1
0.951376777680566 1
0.940468415541613 1
0.929587746995689 1
0.977249013029695 1
0.966320390693681 1
0.911051437078146 1
1.01106863826973 1
0.97965248628618 1
0.962204587492951 1
1.07073096437201 1
0.886328495102156 1
1.07166176601173 1
0.783067232074509 1
0.929186818613247 1
1.02058281962045 1
1.07480507684915 1
1.00182791061044 1
1.05971326331165 1
1.05142240421894 1
0.887064276032768 1
0.906007408972605 1
0.977759710419312 1
0.982728519338171 1
0.975053847200348 1
0.844794796717222 1
0.871812354931374 1
0.980682516733633 1
0.982379127984623 1
1.00643572004446 1
0.97953212339659 1
0.939530176606419 1
0.89665348839909 1
1.0075478687986 1
1.02522403233477 1
0.987568928265688 1
0.915348964659008 1
0.894849553228633 1
0.967860892411512 1
0.99486922114261 1
1.00114978956666 1
1.04441897470313 1
0.996379421238004 1
1.08331976321369 1
1.06200382973087 1
1.04643249570684 1
0.894485596206222 1
0.947375084585412 1
1.06445805192261 1
1.2077216060671 0
0.908549826430302 1
0.931993727575944 1
1.04500205939897 1
0.897835299226421 1
0.900456958512066 1
0.953666934762903 1
1.12857936138149 1
1.03073670901138 1
0.918660283727378 1
0.891376311892424 1
0.932302465865991 1
0.907629121769998 1
1.12566348956564 1
0.900647115855535 1
0.852917578645122 1
1.01924790309568 1
1.08606882664131 1
0.922772205534792 1
1.0859638881097 1
0.977396905906216 1
1.02274574717203 1
1.01792955633641 1
1.00877119187818 1
0.976306411309246 1
1.00002015601048 1
1.06973941588485 1
0.977623122127815 1
0.971962105180701 1
1.01977088730332 1
0.864873852058162 1
0.958587886141426 1
0.937400454594727 1
1.00146769097435 1
0.967883425781363 1
0.939139381231155 1
0.948568200828427 1
0.942394606162646 1
0.954135372608264 1
1.21202030847658 0
0.976050397268259 1
1.13671747252852 1
1.0968530524026 1
0.981350083480344 1
0.961213680573041 1
1.08530507180451 1
1.07047907667446 1
0.986467369318695 1
1.02356921503 1
1.00388162373211 1
1.00281796842479 1
1.1019442032628 1
0.991968025861274 1
0.962232222505788 1
1.02521608877476 1
1.06906793783454 1
1.01414830097604 1
1.00865605600994 1
0.912554956205045 1
1.06713197612608 1
1.03939255238963 1
1.13340997216005 1
0.917181002992499 1
0.966864069080643 1
0.870155007778723 1
1.04138929315747 1
1.04865212388263 1
1.05187937700409 1
0.953263081449085 1
0.789026413065289 0
0.96751386314676 1
1.04521848850163 1
1.04831910996358 1
0.782297514756244 0
0.901445154041096 1
0.866436561665307 1
1.09873289922654 1
1.08636712159545 1
1.03855607709922 1
1.0494292119296 1
0.914195156795865 1
1.00000234099025 1
0.943548705584002 1
1.00596377355389 1
0.946539169500257 1
1.01246757976372 1
0.904754417328595 1
1.00144321736958 1
1.01384975438944 1
0.766107533631314 0
0.972314426308732 1
1.03155477617019 1
1.12867695333565 1
0.945957491522515 1
0.847107308682879 1
1.12741715905108 1
1.01021280485134 1
1.0134807298409 1
0.918249782125882 1
1.14311184342671 1
0.968853068607878 1
0.969688807314781 1
0.961170697731821 1
1.01531453632471 1
0.958076743886967 1
1.04055074441701 1
1.00440503451223 1
0.933094910270548 1
1.02684741277309 1
1.06633122331267 1
0.998410849592791 1
0.933493711367796 1
1.06499409570813 1
0.993408063351195 1
0.976686550255367 1
1.13314232985897 1
0.991445480796322 1
0.992174109108772 1
1.0088491937724 1
0.958339023634777 1
0.915571459803261 1
0.924916173658129 1
1.00852958913591 1
1.01328846213915 1
1.05644504009974 1
1.12111176444047 1
1.11441050834512 1
0.899657432337145 1
0.899974337425454 1
0.991630961640955 1
0.980847911728788 1
1.05718875369626 1
0.990505447660404 1
1.05343853907779 1
1.07399899545291 1
1.0454151376094 1
1.03877818198253 1
1.03426941140432 1
0.986281268296755 1
0.959229834438932 1
1.06165455001926 1
0.919900247901562 1
1.01874486346321 1
0.937397209331366 1
0.947807883051181 1
1.01239294188763 1
0.952449752008754 1
0.912342381945627 1
0.833140884975318 0
1.03914648120643 1
0.99364477485642 1
0.986489256386859 1
1.08155163266514 1
0.91098534970899 1
1.1748505803042 0
1.01006968173537 1
0.993410296736502 1
0.964126911445565 1
1.117096651559 1
1.07840899754956 1
1.00311957509667 1
1.00754226168832 1
1.10146638052666 1
1.01014684018032 1
1.00662671729855 1
1.08727239362644 1
0.942704232109104 1
1.08990488197787 1
0.984391914367582 1
0.956075345465493 1
0.933495513701655 1
1.06224906135098 1
1.02438378339772 1
0.952394076122676 1
0.922568465325742 1
0.977271939278838 1
0.803365220859445 0
1.05581210697376 1
1.0193128145563 1
0.98121662343086 1
1.00865612772563 1
1.0836994935093 1
1.03342735880428 1
1.07804053585985 1
1.11193083640429 1
0.941413150833351 1
1.12551056556854 1
1.01406139942695 1
1.10103972817591 1
1.09058971391076 1
0.953174271160811 1
0.879381580362559 1
1.02395223688995 1
1.00365120910791 1
0.981180006040042 1
1.04420348214663 1
0.94818064866444 1
0.979087982264872 1
0.881141181272647 1
0.894073737591626 1
1.09463116020827 1
1.03095333399775 1
1.04925046481973 1
1.06384830135987 1
0.987095930141671 1
0.89000632642599 1
1.10382879417035 1
1.01258509681406 1
0.910443252018791 1
0.978254565514755 1
0.937993932844948 1
0.982057456457425 1
1.03206500236547 1
0.955412341780862 1
0.929423440084928 1
1.00345575517627 1
1.03082942980968 1
0.94552259039366 1
0.943857949455185 1
0.895889967079088 1
1.0571186981836 1
1.04903576522026 1
0.933941775600489 1
1.24273525739037 0
1.06055137208616 1
0.990406206710245 1
1.03278989657007 1
1.00583746603803 1
0.985639775105342 1
0.892346204011007 1
0.919900899560261 1
0.999637526174738 1
0.909287191161694 1
1.02847354193681 1
0.947320564274614 1
1.01706580379775 1
1.0217930316824 1
1.22333885168561 0
1.08498609948262 1
0.98604807192593 1
1.10639035767509 1
1.038572439145 1
0.912193984916005 1
0.891992277554012 1
1.01943972990094 1
1.15066451435984 1
0.982106472961293 1
1.01789196058693 1
1.0140473119388 1
1.026724874842 1
1.00069637028785 1
1.05654145402565 1
1.11296848215334 1
0.953886408309203 1
1.06153168613144 1
0.887132157646577 1
1.07932072098397 1
0.954106433232076 1
0.943087582674645 1
0.990562328643029 1
1.05056225649944 1
1.03363638898188 1
1.07912671851622 1
1.09963250754977 1
0.960167162228453 1
0.881012275928063 1
1.03258372159472 1
1.02179671606707 1
0.954620593290039 1
0.988498458326173 1
0.958083611525488 1
0.993508263731809 1
1.04892414851614 1
0.971892623404912 1
0.988345840546817 1
1.02336753841262 1
1.08571322966326 1
0.992820423982873 1
1.1090236655034 1
0.963812238290669 1
1.10013412895933 1
0.931796139405861 1
1.12356583980104 1
0.986819681407215 1
1.0099430598012 1
0.90790577599963 1
1.14128205170471 1
1.02127018319263 1
0.927735919042433 1
0.90133194916859 1
0.88347793114227 1
0.881288407270227 1
1.03145672417413 1
1.06683539804892 1
0.896553750901885 1
1.05798035717664 1
1.04778456343021 1
0.84989837416159 1
0.968444238725901 1
1.03501398630109 1
1.11331116726061 1
0.996853326622979 1
0.99381563455 1
1.03502642475512 1
1.02809184944615 1
1.09422020014602 1
1.04621178555322 1
1.07771504656985 1
1.05788389595078 1
0.977388462961949 1
0.944235132504583 1
1.01718136756851 1
0.933676666924564 1
1.09465061723759 1
0.930659662315149 1
1.02383533849595 1
0.976868275915286 1
0.924915437448937 1
0.976102974637609 1
1.03320635437965 1
0.956396213605445 1
1.00260524698564 1
1.01679532725709 1
0.947049118254284 1
1.04573548948844 1
1.00046032912738 1
0.932066315390891 1
1.13578945183851 1
1.03503058271986 1
0.877821619602797 1
0.941880484988543 1
1.01046657148734 1
1.02440370130535 1
0.864405240423976 1
1.10962806292882 1
1.10798228612752 1
0.83203050945563 1
1.02664465113797 1
0.811794130054777 0
0.892095292750601 1
1.00095065157325 1
1.00759481828763 1
0.927095582044198 1
1.11359387442713 1
1.00400752585004 1
1.06718669305225 1
0.892119082654282 1
0.901716013966288 1
0.944641593990258 1
1.01544490796979 1
1.08080831609413 1
1.00578728771648 1
0.925623636038861 1
1.10092071119592 1
1.00083329925396 1
0.887255517505232 1
0.911770124013927 1
1.04667959316885 1
1.0096992138759 1
1.10593338949113 1
1.05615101269213 1
0.898023089334635 1
1.07036532371704 1
1.09960172184314 1
0.912691474129674 1
1.12650606230632 1
1.00225829878247 1
1.05245942261818 1
1.01605814224058 1
1.02847005724735 1
1.00422899464284 1
1.06289706279718 1
0.982335889588872 1
1.0300657401241 1
0.809513402840971 0
1.07584638756209 1
1.07367836757832 1
0.934979820681978 1
1.20941906605231 0
1.07296863627956 1
0.985582007260416 1
1.05595332632212 1
1.02763690126124 1
0.947916133898113 1
1.0133514325377 1
1.15576388796679 0
1.07522838390892 1
1.16058754573071 1
1.06055086229335 1
0.853334639778367 1
1.06924520895644 1
0.938688460634471 1
1.07930926706592 1
1.01976620601217 1
0.990305248545826 1
1.0685257317482 1
1.01691514546276 1
0.952485605310322 1
0.87312491923188 1
0.972256768835879 1
0.835779635277504 0
0.935831970756122 1
1.00148373403097 1
1.11317394297602 1
0.98118869283702 1
0.926231050928573 1
1.03734459271058 1
0.940245909657516 1
0.884591202810981 1
1.06239131295206 1
1.03519955617681 1
1.07897260415364 1
1.03692509613349 1
0.99855165725089 1
1.10076578481403 1
1.05699247719487 1
0.977013994081733 1
0.934683747669078 1
0.961070206706176 1
0.96095940640647 1
0.910328950466177 1
0.987004196182512 1
1.02640317240372 1
0.989838988750553 1
0.914798787311426 1
0.978514370308471 1
1.0041939820417 1
1.07161868392857 1
0.954166039982324 1
0.998444431042765 1
1.01222905487393 1
0.932912788803023 1
1.11026042512716 1
1.0275913824994 1
0.927750304302751 1
0.855428433034104 1
0.996512689365989 1
0.977515273241101 1
1.01013081796301 1
0.906941898651763 1
0.87422608694122 1
1.02317548604942 1
1.11341618659849 1
0.985608983103114 1
0.938003783828095 1
1.03727129234272 1
0.956483132795588 1
1.02990263701388 1
0.962798477632344 1
0.862901263598328 1
0.847634873930645 1
0.97926923043815 1
1.02836530879679 1
1.14042340872177 1
1.02215135153978 1
1.01236408625646 1
0.928981642918045 1
1.05133166967407 1
1.01199221091776 1
1.21498432612834 0
1.0961896217158 1
1.13134772969461 1
0.851094440358817 1
1.0209768250321 1
0.94157127715291 1
1.08490227813912 1
1.07787331482383 1
1.05265712067204 1
1.12413528975256 1
1.13513347057408 1
0.996459628573571 1
1.08050882485806 1
1.01251777241493 1
0.991360434221322 1
1.06660844003191 1
0.948057700371976 1
1.00392117637963 1
0.983511728251764 1
1.15631219834747 1
1.08200848093942 1
1.08392343728184 1
0.957757469144287 1
0.962727603524568 1
1.02747644249508 1
0.949854654182659 1
1.07494708319073 1
1.06327947847253 1
1.06555863833281 1
1.00490566880434 1
0.901192039485142 1
0.966336948961132 1
0.983341945892245 1
0.933666120494746 1
0.918664403833683 1
1.03747936897466 1
0.998417481934724 1
0.954989146445619 1
0.947321168323447 1
0.965492000820989 1
0.977687200964488 1
1.11374387021399 1
1.0054271826048 1
1.14885060431643 1
1.0159586333432 1
1.04115028226488 1
0.935151178966857 1
0.989691736059726 1
0.848912656399855 1
0.861594788558665 1
0.976336507051927 1
1.07130390723669 1
0.809053983867233 0
1.1201176370663 1
0.956986782339132 1
1.13785983934571 1
0.859478297444192 1
1.10019008833409 1
0.963278493157282 1
0.872757831478427 1
0.902105118801859 1
1.00391823112463 1
1.11745408277947 1
1.09978536423911 1
1.10150386194634 1
0.985868972365213 1
0.970009137176115 1
0.968920718959651 1
0.940899945209054 1
0.96942875470563 1
0.919980129662823 1
1.00116252330802 1
0.817318713282671 0
0.966517815978375 1
1.03633466785039 1
1.11504740540338 1
0.993374150464035 1
1.11811741748482 1
1.07034254022619 1
1.11878109980397 1
1.02241292888701 1
0.931877601277158 1
1.09446497688412 1
0.978307633888098 1
0.946826265524703 1
1.03257099596888 1
1.11422242443813 1
1.06187523854517 1
0.886078798833819 1
1.02645091857421 1
1.02670498679312 1
1.05945447344504 1
0.978585297700384 1
0.964418923835864 1
0.957780407743286 1
0.960262160621817 1
1.0707495803492 1
0.903870765551839 1
1.10412511142469 1
1.01906068658444 1
0.789987997693319 0
1.02780806703242 1
0.872548011135115 1
0.927091805674803 1
1.06137963850015 1
0.865973718384772 1
0.893990830181638 1
0.936121084752542 1
1.01096754139988 1
0.966736905143321 1
1.23396655674578 0
1.13134789658854 1
1.11885871750416 1
0.851215202607693 1
0.936080988059328 1
1.18762653367796 1
1.06165294793592 1
1.1187418722579 1
1.05091015612848 1
1.01463068486525 1
0.920136217149313 1
0.856015222939531 1
1.0993185671655 1
1.0062434262155 1
0.997487976051274 1
