# Supplementary material for: Bias caused by sampling error in meta-analysis with small sample sizes
Source: PLoS One. 2018 Sep 13;13(9):e0204056. doi: 10.1371/journal.pone.0204056 (PMC6136825; doi:10.1371/journal.pone.0204056)
Supplement: S5 File — (ZIP) [file pone.0204056.s005.zip › results N = 10 theta = 1 tau = 0 sz = 20-30.txt]

"dl.theta" "dl.cp"
0.626722409492244 1
1.21427087356625 1
0.637101558465272 1
0.772753916794302 1
1.28493705678906 1
0.482484481036872 1
0.767592725746179 1
1.01219396266503 1
1.17144329901541 1
0.946391736482638 1
1.41752297377839 1
0.55222383423107 1
0.614830267389787 1
0.828140396972993 1
0.723301620112816 1
1.26822996833856 1
0.887547128088716 1
0.950048501476762 1
0.735952485397684 1
1.13578293173623 1
0.590559905649788 1
0.727969968244002 1
1.0229040123758 1
0.898543303521101 1
0.861884747760839 1
0.831942657939126 1
1.17461372171517 1
0.828690244328522 1
0.918397943868946 1
0.904474973414032 1
0.711272528310277 1
0.896736413004933 1
0.938523686802707 1
1.16713340915747 1
1.22810244997631 1
1.10600237923324 1
0.889586619236704 1
1.00928800838531 1
0.616957659653089 1
0.582307060152261 1
1.02562802902455 1
0.816545199254179 1
1.10332129148922 1
0.434386006869825 0
0.954502242895745 1
1.08287323534053 1
1.08664513749803 1
0.617000567256621 1
1.14806091699752 1
1.83900133220677 0
0.940813940783467 1
1.47065588451424 1
0.670823874754413 1
0.813419417105422 1
1.43360202371246 1
1.47366387869343 1
0.925308664128029 1
1.02629241830918 1
0.90560929334122 1
0.664686889197441 1
1.28045531430789 1
0.814493466470062 1
0.76225938161319 1
1.64253031439841 1
1.43716870144153 1
0.788575199838392 1
1.55920744671851 1
0.745309763305161 1
1.20157329071783 1
1.07384537962787 1
1.62091996911956 1
0.792744410781063 1
1.10235196896984 1
0.89779815724611 1
0.81047340553263 1
0.95158009753674 1
1.18355917270996 1
0.495114639744894 1
0.886233849769445 1
1.17125699921542 1
0.632914114950333 1
1.11127385242137 1
1.38496492622671 1
0.563164246821065 1
0.991004661064617 1
1.17854374134499 1
0.344029353719235 0
1.12738921449076 1
1.1631563454027 1
1.11518059969116 1
1.0272880592717 1
1.27399602341763 1
0.559985902656634 1
0.451168515549424 0
1.02679614089263 1
1.01655208452543 1
0.709049836549171 1
1.15615032626699 1
1.13306760663507 1
1.25659258864493 1
1.03936267547203 1
1.15838226600833 1
1.27600401454331 1
0.564102762737486 1
0.853967451315937 1
0.902439192466037 1
1.17951763355658 1
1.00791193892037 1
0.945463995314489 1
0.777389979158214 1
1.40619049201648 1
1.26740880836676 1
0.727726149127113 1
0.897854353908418 1
0.855209946780766 1
0.784058638191407 1
1.18011459457936 1
0.690774645579601 1
1.1204483014583 1
1.16850584603605 1
1.0331356243121 1
1.02389956114821 1
0.770529566843288 1
1.05641684055406 1
1.06975981013793 1
1.11748201495081 1
0.95336739231287 1
1.23736499247533 1
0.803593853442465 1
0.826427217784528 1
0.945530903711468 1
0.785145938740304 1
0.846993704941508 1
1.47625941330362 1
0.981940898260278 1
1.07330713765261 1
0.863682634507927 1
0.68707078557032 1
1.02948797439586 1
0.838872385261408 1
1.13416244272176 1
0.59916419982446 1
0.971040283579756 1
1.0666181864621 1
0.820874686375741 1
0.808307919970822 1
0.91841150524923 1
0.92564887318703 1
1.333000144931 1
1.47984776609894 1
0.618207921305155 1
0.84001574232608 1
0.672364572049654 1
1.09760958255365 1
1.22738960872474 1
1.16360975883792 1
0.873893659126874 1
1.06031766559165 1
1.34046855207619 1
1.46864467752577 1
1.39727316545726 1
0.645202152652053 1
0.826989373124127 1
0.934719110916855 1
1.26733627638047 1
1.27908469684923 1
1.17811715498608 1
1.14690252573869 1
0.967814255314276 1
1.03177706390114 1
0.878555666942149 1
1.06972461033232 1
1.42082958371832 1
0.417918196799773 0
0.729008160243262 1
0.734377139096001 1
0.94668415363193 1
1.29487624627455 1
0.633270477519684 1
1.00622072670505 1
1.24036415487311 1
0.761130946999555 1
1.51269983299237 1
0.684638818605 1
1.12964232825206 1
0.83585869440363 1
0.756943765420633 1
0.621023809983868 1
0.68097245664193 1
1.14872425237281 1
0.217781460319646 0
1.03804341830205 1
1.32722245197779 1
0.644265927925753 1
1.14322192514148 1
0.71876743757881 1
0.983524353506857 1
0.8198558432803 1
0.553747051376519 1
0.0875619525238434 0
0.83527452642467 1
1.07014302528321 1
1.05454413858366 1
1.3924642056896 1
1.44327647408608 1
1.02145582674358 1
1.25374877696058 1
0.751626428595046 1
1.05217599411506 1
1.05196030138707 1
0.562214840030502 1
0.457122147108143 1
0.635454515497137 1
1.14192600545498 1
0.692754607682189 1
1.05011946318217 1
1.40824334795429 1
0.825115504500521 1
1.11881322716741 1
0.316842620799198 0
1.13731385595296 1
0.964817853253962 1
1.04525495921703 1
0.639499608913511 1
0.607947620555257 1
0.650547289955017 1
0.675679884256589 1
1.25865974590699 1
0.742448355186868 1
1.71761941658192 1
0.688961506264482 1
1.28753475290607 1
0.423701681721978 1
1.05810905854168 1
1.38565994298255 1
0.925252558545228 1
0.646296554014027 1
1.01452614857468 1
0.834567469272805 1
0.714068443064125 1
1.18352900112728 1
0.638429423206824 1
0.903561885263745 1
1.06404750427125 1
1.07301766841559 1
1.23111407932319 1
0.894557236937836 1
0.8988799263844 1
1.42886525890547 1
1.01257308517304 1
1.26501517188277 1
1.2592092448782 1
0.379006073567433 0
1.20807837047037 1
1.27318393523118 1
1.27028879886918 1
1.2298760364148 1
1.54953113288393 1
0.592344427189091 1
1.2911215808226 1
1.04941544174991 1
0.77534059402481 1
1.02412865095472 1
0.628139215017335 1
1.19204184269881 1
0.79135408551067 1
0.722884840211811 1
1.44855926100496 1
1.33139929959718 1
0.894496979048816 1
1.35728396471674 1
1.02112920625271 1
0.553571079562185 1
1.00032833250175 1
1.21913189719514 1
1.07306467488886 1
0.751180574602413 1
0.882850122994268 1
0.25889409128869 0
0.439515980128631 1
1.37739757561831 1
0.783177967436451 1
0.767938885176283 1
1.11539674529558 1
1.32731351965315 1
1.02711676277773 1
1.05790233006186 1
0.786259506975255 1
0.991945934501915 1
0.480503667325737 1
1.74183830037848 0
0.85463167433299 1
0.964427357163778 1
1.00736576020789 1
1.12291564850899 1
1.46360276546642 1
0.999190501603942 1
1.27456770769895 1
1.31110635207862 1
0.989897651183868 1
1.09643418591639 1
1.17457729418888 1
1.01222021606345 1
0.899458879507506 1
1.30785204434805 1
0.725891628879862 1
1.17192641799912 1
0.884966368064746 1
1.13175885138174 1
0.974392992156732 1
1.04080300036577 1
1.20363010018044 1
0.813550875458586 1
1.02359903060234 1
0.98655453973196 1
1.08516152602739 1
1.11568818472864 1
0.920465961648167 1
0.815691427672011 1
1.04498369478415 1
1.21922245870836 1
0.744296323469952 1
0.874737103193239 1
1.51856759146221 1
0.266986212038075 1
0.980617533363988 1
1.26627467263819 1
0.647087902640955 1
1.32947783439681 1
0.459776757677777 1
0.639999169486947 1
1.13480080419192 1
1.21027481199911 1
1.22163190375023 1
1.16472306816952 1
0.805050022375596 1
0.683517486642408 1
0.880752155205261 1
0.983357373277537 1
1.40147513560437 1
1.1643048063893 1
0.913644363210649 1
1.28752412981903 1
0.344124403929345 0
0.750346631134406 1
1.34040934970564 1
0.407772766231608 1
1.24926357445086 1
0.898857676094859 1
1.08170934212535 1
0.646030439884695 1
1.25283214753716 1
1.32368509955795 1
0.952631823675432 1
1.43685383733823 1
0.84584293256643 1
0.985832487598981 1
1.34779542209631 1
0.819822547325248 1
0.766178449563746 1
0.878635070030804 1
0.873504925693143 1
0.740466590701698 1
0.662548469880391 1
0.86328135185058 1
1.4160517002001 1
0.830706254005352 1
1.05319161949651 1
1.3806988948794 1
1.03310223816182 1
0.890822161556703 1
1.06416940188211 1
0.788275336434343 1
0.888667795661895 1
0.925539998269737 1
1.01156372110853 1
0.448762123748359 1
0.996130883292764 1
1.09942787818739 1
1.48735510436748 1
0.780339188133398 1
1.22872604647245 1
0.58584153521552 1
0.938855986687361 1
1.52795510052967 1
1.28884186374532 1
0.662910559821879 1
0.686385745836295 1
1.40298318020452 1
0.923216488108804 1
1.0455027060071 1
0.844129954088972 1
0.895099210544159 1
1.4266104537763 1
1.3053050108196 1
1.26126185263721 1
1.08504022942411 1
0.275045911794374 0
0.632236258623499 1
0.975258654791616 1
1.10897933684602 1
1.00094841778131 1
0.914555206274427 1
0.908252276443795 1
1.58183696610689 1
1.41975082325567 1
1.10615601422096 1
0.846018943122495 1
0.983059062251412 1
0.783972928405754 1
0.657691189145764 1
0.213345052720771 0
0.721839514077693 1
1.31210075053639 1
0.779666291913048 1
1.05484893716789 1
0.820573975561236 1
1.18718567547003 1
1.39533671268611 1
1.5576930078396 1
1.01222045472764 1
0.930476669828937 1
0.929591822253916 1
0.507336236066338 1
1.06231351033143 1
0.467227220368841 1
0.670407244409007 1
0.826140612793444 1
0.871692159591574 1
0.909605315617776 1
0.953947258331056 1
1.22814517432053 1
0.895027892689149 1
1.2833570300313 1
1.175723480553 1
1.2019021014675 1
1.37122176728226 1
0.919822501931836 1
1.04522996571869 1
0.883314505167909 1
1.39494417832264 1
1.22579558929099 1
1.09597905823395 1
1.14266111685243 1
1.02182367372488 1
1.53179886785025 1
1.12625066312088 1
0.983184718702029 1
0.904271238709453 1
1.30937388407696 1
0.753329355514399 1
1.26414629971958 1
0.835470571672741 1
0.974104435424444 1
0.966267425212715 1
1.13838542238763 1
1.29252113760513 1
1.07309832128826 1
1.40707700194734 1
0.894202472434204 1
1.0222775958156 1
0.840425346839501 1
0.805799620375206 1
1.23128635372595 1
0.422881204001048 1
0.698586557616112 1
1.124248420294 1
1.44859059227103 1
1.14823368810624 1
1.71311729679609 0
1.72728101882478 1
1.29119282945552 1
0.800674877088279 1
0.64266049495552 1
0.838082449272787 1
1.34294275865455 1
0.791030882453974 1
1.45413129769312 1
1.09070961366688 1
0.585943642428558 1
0.752995232369031 1
1.22523687312847 1
1.22392126815144 1
1.07898847820661 1
1.07682462570211 1
1.04600459162083 1
1.18052576443096 1
1.1143751205368 1
1.30610423845304 1
0.623676770644013 1
0.648451207385666 1
0.875461467730524 1
0.790219503742775 1
0.64243357675988 1
1.12460326313621 1
0.629478321601303 1
1.12156277309128 1
1.21466779392268 1
0.948091831220784 1
1.10474227249156 1
1.18302345269069 1
1.717524528257 0
1.12864591415957 1
1.03013333393777 1
0.671811347187206 1
1.28695024209934 1
1.12024632848302 1
0.844383125229972 1
1.15535054397567 1
1.00378380423927 1
1.2614200672603 1
0.685062428319973 1
0.808644758117651 1
1.12255110468847 1
0.9606318580605 1
0.347981194081877 1
1.08114638356564 1
0.714014437461632 1
1.22433848615092 1
0.862428880728198 1
0.844377866597941 1
0.744414333699748 1
0.845084625517823 1
1.01570300211819 1
1.44031617284234 1
0.885797206492199 1
1.09651885097799 1
1.04023438740218 1
0.858401415282282 1
1.28786836316691 1
1.20996534402704 1
1.38923175047199 1
0.919887542886513 1
0.979218987442679 1
1.38062660997435 1
1.16611582635458 1
1.19135410039352 1
1.42375967294796 1
1.6291560429917 0
0.615434569052417 1
0.881770670015118 1
0.947153562885833 1
0.883677237830601 1
0.473500887481456 1
0.969780282867578 1
0.70324955418191 1
0.876049830210666 1
1.15367454577755 1
1.03433388348706 1
1.0911796969495 1
1.24271987006327 1
0.732519117881933 1
1.37163985376308 1
0.882440739257263 1
1.07348102075365 1
0.92182458265896 1
0.53557437481662 1
0.665001825499007 1
1.17321055855993 1
0.854878213466432 1
1.41738905650658 1
0.672015934739203 1
0.780157731570701 1
1.02922027661802 1
0.593558148533612 1
1.43363694655747 1
1.04950297974077 1
0.863920473570339 1
0.934474061852682 1
0.893245361633001 1
1.1467558259402 1
1.00304044829182 1
1.00339889958155 1
0.740507486896481 1
0.767398280517926 1
0.727936960345536 1
1.15766223531408 1
1.30307664522978 1
0.816665716189709 1
1.05814426752826 1
0.950103146572785 1
1.06102421893934 1
0.854232766726084 1
0.821060280075719 1
0.85641474271837 1
1.32296407511242 1
1.09990323811593 1
1.02283157446063 1
1.10196084811562 1
0.881121048618293 1
0.716952164845095 1
1.05067277560853 1
1.40811768493947 1
0.89396889708873 1
0.840634585399609 1
0.75940880253335 1
0.829393010515569 1
1.28945205085932 1
0.904974575657345 1
1.09942723478466 1
0.566285672375264 1
1.5226117705825 1
1.11780912213948 1
1.06878380658424 1
0.791796069655724 1
1.36544847944611 1
1.41985756771019 1
0.909133086999241 1
0.935899015036807 1
1.19604233466502 1
1.0929918739437 1
0.526148100626601 1
1.0937844157946 1
0.7250749066216 1
0.969600127119975 1
1.28511857208099 1
1.27732199025401 1
0.794192942207432 1
1.1308638264646 1
0.931341471499056 1
1.09290534532156 1
1.02639120503513 1
0.932576457583123 1
0.923775852793808 1
0.866894707193563 1
0.680541024293595 1
0.711402752054648 1
0.911744659899884 1
0.744666617400277 1
1.28078738678453 1
1.13552037887548 1
1.19659633195401 1
0.75585702968625 1
0.634939182862896 1
0.720365448703459 1
1.29163890111935 1
0.737110875077372 1
0.960406434229949 1
0.740814285316029 1
1.1666355237921 1
1.25516634875659 1
1.05866717547765 1
0.765430451110204 1
1.00999692894688 1
1.04811311871734 1
1.05967314067158 1
0.721320623621859 1
0.640397715465889 1
0.751542169100981 1
0.759438430012766 1
0.950608402069273 1
0.95378714059821 1
1.5773906455765 0
1.00445320542348 1
0.916765799327711 1
1.14867867193327 1
1.23467963635012 1
0.836733668572115 1
0.819282761030255 1
0.59772129222628 1
0.848021211319326 1
0.610821809290278 1
1.08024866304181 1
0.844144864412902 1
1.14930057011142 1
1.20267447429182 1
0.9649342827786 1
1.51659000927989 1
1.02852952239354 1
0.823763360579392 1
0.816467409599369 1
0.703635133331839 1
0.896587853068362 1
1.18747170459099 1
1.27893696179171 1
0.938335975556728 1
1.0717456858029 1
1.02245436024611 1
1.20170356015987 1
0.75923247717107 1
0.893762439791071 1
0.899676371901249 1
0.644070685515512 1
1.23335669498821 1
0.631708230070601 1
1.00745175496771 1
1.0568085603197 1
0.929211555197863 1
1.16103979198469 1
1.07207737674486 1
1.30943128425301 1
1.14916958130179 1
0.435402313271586 0
1.37295897296762 1
0.852877582257512 1
0.858034030039394 1
0.97557825865145 1
0.689762285302701 1
1.18741474111458 1
1.54848937220403 1
0.810674383583075 1
0.960586921479012 1
1.02353930063293 1
1.04151716813704 1
0.927704562530809 1
0.87805169161646 1
0.929812687344339 1
0.892603015271712 1
0.963377273500236 1
0.69724626092159 1
0.711655926573134 1
1.0864924351742 1
1.17827246297582 1
0.858846279943508 1
0.961669223897344 1
0.936703854038015 1
1.18723228165156 1
0.717965802046969 1
0.873795374689772 1
1.08170281438229 1
1.20291601134589 1
1.07664191384117 1
1.16752578893456 1
1.02600018454896 1
0.943714042145787 1
0.90264740768021 1
1.5060087226491 1
1.14060950161902 1
1.10713194419682 1
1.00111715531244 1
0.911607753255021 1
0.680022803836293 1
1.31314089908459 1
1.05831522895545 1
1.31624624729161 1
1.05962596789834 1
0.332374159210071 0
0.859034642506447 1
0.990018086884763 1
0.940490612462745 1
1.13950921856793 1
0.761272870827674 1
1.1282246960029 1
0.855528986198798 1
0.846613306169987 1
1.08292643144127 1
0.480078798465376 1
1.62650808893814 1
0.770633453265017 1
1.27086050026558 1
1.51051171931726 1
0.927815099837443 1
0.947595918117413 1
0.766638020980931 1
0.611146065578416 1
1.07211745429926 1
0.66151787131777 1
0.945960304849011 1
0.996285983869056 1
0.93792135585549 1
0.907246138157634 1
1.13527567467132 1
0.430309184651166 0
0.837778838609657 1
1.40053868846967 1
0.689753004171411 1
1.03176031198108 1
0.980852100978952 1
1.21109241215142 1
0.580103848891982 1
0.795970495085272 1
1.11667584780399 1
0.985217680999924 1
1.09574245823888 1
1.54698178974518 1
0.892405412738682 1
1.33576850483594 1
1.13812833397143 1
0.619785467960626 1
0.179312750441355 0
1.30495865244298 1
0.809783962536625 1
0.912930904494193 1
0.68181992910955 1
0.611221692898111 1
1.40091624255067 1
0.861848372061703 1
0.905965657474104 1
1.19793529948731 1
0.919204873717176 1
1.03281026814138 1
1.07178249539713 1
1.03060516517068 1
0.910538879787728 1
0.572703626554487 1
1.17146712997686 1
0.936731033275472 1
1.33443645105093 1
1.5122539781943 1
1.1873812942096 1
0.903695906971564 1
1.16646839175768 1
0.621714688795757 1
0.661340470652472 1
1.33707809726998 1
0.862014498690016 1
1.01810374953356 1
1.1998983567834 1
1.25174034363804 1
0.916923070051656 1
0.846187183868749 1
0.525162951260071 1
0.789081599759441 1
1.40640198296922 1
0.906176124798574 1
0.927425977863185 1
1.03965662029552 1
0.777954033099673 1
1.06726989564604 1
1.48401043300462 1
1.0171597206566 1
0.993607361309119 1
0.707710808222178 1
0.745906091767053 1
0.897962481090612 1
0.864997101506416 1
0.937014925406827 1
1.0101576824355 1
1.14401545953988 1
0.883369312838157 1
1.11695756026927 1
1.01065451182562 1
1.04840906239975 1
1.07074066339528 1
1.01123851749464 1
1.15026105643195 1
1.01448585803392 1
1.20790369741348 1
0.976820786391911 1
1.61961178264563 1
1.05403781942772 1
1.28557441374531 1
0.852315958280386 1
1.10385884375353 1
0.850984422038217 1
1.44284715360202 1
0.853336550628261 1
1.3666773690978 1
0.914633816813972 1
0.942893343391624 1
1.00878983861047 1
1.54790828531451 1
0.97776465606457 1
0.753836640693273 1
0.785165775095259 1
1.15017249283421 1
1.18292127346119 1
0.726321642436881 1
0.876791213346251 1
0.519841556439175 1
1.14926738978407 1
0.821817226971566 1
0.894866635777776 1
0.781804641915965 1
0.722977633397604 1
0.944204031700821 1
0.855621468691511 1
0.746745088257748 1
0.591127585792589 1
1.00525929576991 1
1.11726132317362 1
0.94551871204643 1
0.898728029910065 1
0.895892795823144 1
1.20622806803274 1
0.9993233976027 1
0.579075863688499 1
0.927825572935114 1
0.78596208766511 1
0.687844770414717 1
0.954738042796718 1
1.34707222875235 1
0.997145943527473 1
1.08081803123804 1
1.2998502032847 1
0.813072944305615 1
0.922947886725586 1
0.839140795716637 1
1.30083991076914 1
0.994900469816313 1
1.47168185907612 1
0.664799982848773 1
1.01457121532828 1
0.775907210368689 1
1.12624022161876 1
1.00539399084861 1
0.688470820513744 1
0.997067601266772 1
0.721197956486105 1
1.06008203855961 1
0.988334317490022 1
1.21290742002637 1
1.0931759093496 1
1.46145091699132 1
0.766766300133051 1
1.08890813468527 1
0.846856835776273 1
0.975901134097223 1
0.84566593236166 1
0.887131002951935 1
1.41560739072376 1
1.2848653176692 1
0.956622148609181 1
0.709202160984717 1
0.492046300916421 1
0.710070542775355 1
1.14406653872359 1
0.840873033933949 1
1.13533874752332 1
1.08312793541261 1
1.06226328206754 1
0.688118737010457 1
1.16137452696423 1
0.86783480638305 1
1.08913439240685 1
1.12115639580715 1
1.23158329923683 1
1.34649671476733 1
1.05919043486081 1
1.10151826822669 1
1.0006305192957 1
1.00643422098671 1
1.1584411459141 1
1.42554440025487 1
1.17260327270327 1
0.460428015513092 1
1.17895245462035 1
1.05272726483404 1
1.00721945117684 1
1.02896654754675 1
1.19594127498456 1
1.36658411730953 1
1.10384029275745 1
1.09063100364612 1
1.22365339442396 1
0.904559244603963 1
1.13840659321371 1
1.04263740074119 1
0.874379339865994 1
1.19370844269488 1
1.07175873872008 1
0.782008637075978 1
0.945112434223936 1
0.803022751766525 1
1.11324804134724 1
0.69487256142139 1
1.41122540338182 1
1.18287516336629 1
1.04807079727015 1
1.23527936518994 1
1.31119301032441 1
0.904395887803436 1
0.8235601404537 1
0.644227111787558 1
0.878945668077137 1
-0.141460281207057 0
0.620897628211945 1
0.807487323429565 1
1.19616548800214 1
1.30385947386044 1
0.899963792318751 1
1.43229857136775 1
0.934203896695134 1
0.863476225761214 1
0.887602378433094 1
0.953686955031783 1
1.14843155519384 1
1.27230787204054 1
1.08134387494581 1
1.2591403772958 1
0.443832595872429 0
0.902284672364964 1
1.13882684464768 1
0.591428094268757 1
0.689091717174494 1
0.834416786130501 1
0.949645317965177 1
1.01101206402534 1
0.813298692776829 1
1.09014641405712 1
0.775573189436748 1
1.37070238742567 1
1.13956818224431 1
0.801352960807341 1
1.09462497267387 1
0.674630661892426 1
1.02029919395685 1
1.07890128015328 1
1.20683957097062 1
1.0672452590856 1
1.44938565015818 1
0.73927356636465 1
0.72528588843875 1
0.981227827616959 1
1.06159243838158 1
0.548678074207886 1
1.19394612621065 1
1.06510963367617 1
1.42225007551127 1
0.899134100548022 1
0.926406435911224 1
0.822744380264289 1
1.01854318688685 1
0.878740226428486 1
1.43006645843496 1
0.947085677652361 1
0.765775554417339 1
1.12519082567087 1
1.02334209525615 1
1.23246391495179 1
0.664910282081797 1
1.69273794322999 0
1.33466812738524 1
1.21435909335529 1
0.942877363346365 1
0.995194658308312 1
0.496839654811934 1
1.65131756154701 0
0.757840066722806 1
1.00793192981613 1
1.12185182662091 1
0.973403394791306 1
0.726735476251741 1
0.984694571347442 1
0.830264496762944 1
0.678952342064667 1
0.793387376210608 1
1.31745645358297 1
0.972730549455288 1
1.33629540151148 1
0.9922418823785 1
1.06363207875843 1
1.50500582602143 1
1.79084526297241 0
0.750825443908918 1
0.770271539763574 1
0.888422132981981 1
1.04391443485991 1
0.683573613919815 1
1.08490964816497 1
0.921818205119664 1
0.465866831966775 0
0.874226469566541 1
1.02068091747623 1
1.24142414499292 1
0.943715787710654 1
0.707602292303839 1
0.911743173093959 1
0.963075671779619 1
1.10311316470671 1
0.561009563832009 1
1.27230307223944 1
0.865434951637907 1
0.925849416932499 1
1.15966701385661 1
0.624785377810084 1
0.944464175970435 1
1.17008341113635 1
0.672558053714672 1
0.952480939598542 1
0.776453957206431 1
1.10705701943227 1
0.714879509835511 1
0.916067549512144 1
0.830206008476887 1
1.47834446448062 1
0.526995422891968 1
0.76378392950968 1
1.04958853394834 1
0.927225402650383 1
0.765888688350114 1
1.41198419804869 1
1.19731773566032 1
1.31292448977852 1
1.34522558090944 1
1.10770157580128 1
1.02226348269529 1
0.986808736021455 1
0.695138797593486 1
0.942118467023425 1
1.12955207578122 1
0.89377950181594 1
0.804556810586585 1
1.02927435395591 1
1.55179277223139 1
0.805266799717732 1
1.08152109046414 1
0.618413625322259 1
0.955500217575112 1
1.1595737041715 1
0.608849520316966 1
1.31258651304344 1
0.960625055623121 1
0.900481414217828 1
1.03868735638096 1
1.29282501394731 1
0.92297998112759 1
1.69601684624116 0
0.596781753332367 1
1.05470207375965 1
1.50332399755919 1
0.883172219486545 1
0.675986775116763 1
0.834711847287128 1
0.507360765128412 1
0.617982300437503 1
0.820374275832171 1
0.805271185167949 1
0.686541613823992 1
0.860625672784821 1
1.30192286182847 1
1.03654056139984 1
1.03255336215947 1
0.845146379478072 1
0.353138507559429 1
1.19457006060992 1
1.02112025656429 1
0.859417802215782 1
0.722296084142023 1
0.684135590171927 1
1.20534645507227 1
1.56753385557157 1
1.33269137479163 1
1.40919436966161 1
1.16057069300944 1
0.917613249342158 1
1.03449582676658 1
0.751623203511529 1
0.7852234620689 1
0.9652150164116 1
1.33801706130581 1
0.777108190621218 1
0.612952569883371 1
0.826197250774951 1
0.726369436443334 1
0.256935196949209 0
1.52584492928892 1
1.05382064666123 1
1.11994067736652 1
1.12885240019931 1
0.73616005459676 1
0.883528789429829 1
1.50819810507875 1
0.885355195374868 1
0.494800340078792 1
0.465029938879582 1
1.05676030636108 1
0.9737178267278 1
1.03309980707732 1
1.45923259531213 1
0.524060578686222 1
1.36822179693283 1
0.988460971405129 1
1.17984300391085 1
1.23103990724016 1
0.817938468577817 1
0.781680586700915 1
0.757021883801387 1
0.856019112570747 1
0.682655934060846 1
0.973720200225851 1
0.893820891048117 1
1.2893142552042 1
1.26463781734443 1
1.70705187238993 0
1.27598647117589 1
1.04380843615463 1
1.10435700366556 1
0.790853548506873 1
0.92010756339134 1
0.967057379107858 1
1.21336746180086 1
0.891347517524842 1
1.3893799011478 1
0.839530111640162 1
0.963498081437709 1
1.04364233030894 1
0.746932683982779 1
1.15922355101358 1
1.47178461750552 1
1.13065381164389 1
0.898660212102609 1
0.541968766346513 1
1.01092064689744 1
0.835739104212261 1
1.08859618020535 1
0.938013415144453 1
0.840805038080959 1
1.02242414390215 1
0.599451959487283 1
1.07125202475421 1
1.48672358192531 1
0.632751950795456 1
0.811134219163139 1
0.843375562098559 1
1.07523426809374 1
0.792198531492251 1
1.05633042693328 1
1.08152812663112 1
1.01344550626053 1
1.15541007994262 1
0.72892611050806 1
0.914875262104956 1
0.55209714939451 1
1.05405496211507 1
0.531229991627289 1
1.16443298414996 1
0.60244455288586 1
1.26743071412064 1
1.2438065042574 1
1.58721954119082 1
1.01149114769107 1
1.35057907556622 1
0.85462084651003 1
0.618958101656159 1
1.24288447703984 1
0.94546389898876 1
1.13566864623224 1
1.04815515273007 1
1.05475541733546 1
1.1635929412695 1
1.49631227439193 1
0.560638973951627 1
0.990450453324246 1
0.850847709754756 1
1.06080126073029 1
1.58535652661353 1
0.694456418043785 1
1.25016818187976 1
1.45001830098979 1
1.32965711419401 1
0.82627525740827 1
0.956970612110709 1
1.13505276471715 1
1.19054119386928 1
0.747642188161311 1
0.969745467739244 1
0.999241922258183 1
0.657339999779577 1
0.689645306512749 1
1.62108169553616 1
0.764832061272356 1
0.787144885231279 1
1.06208606448308 1
1.59207957908975 1
1.69355646672285 0
1.18911645363939 1
1.33104885126298 1
1.01907236836506 1
1.09524451856982 1
0.944201747295625 1
0.667400941163079 1
0.558497384048832 1
1.09089080785596 1
0.635236594825467 1
1.13245644785273 1
1.31008232609762 1
1.02399527004887 1
0.635339507771246 1
1.13965284935647 1
0.51300004816633 1
0.364511229329174 0
1.21208350178714 1
0.895219963847426 1
1.15227229457912 1
1.28802275422552 1
1.07073894820728 1
0.694853847384818 1
1.04373595499716 1
0.802141633024685 1
1.13691769732487 1
0.890433861707568 1
0.871234311315751 1
1.00100347551463 1
1.13870706338786 1
0.579887494864035 1
0.911037300452101 1
1.05940734295458 1
1.12212094760597 1
0.683562418546882 1
1.18652399822426 1
0.693916707201252 1
1.26256511251958 1
1.11603049759231 1
0.65087040534755 1
0.885520058720983 1
0.767463732548817 1
1.20030848265304 1
0.744385359184161 1
0.759752693096579 1
0.670685176539066 1
1.10364975101159 1
1.32476773729594 1
0.899394772785586 1
0.570402159884756 1
0.855319600301637 1
0.923992564243412 1
0.761356146151619 1
0.855715912999042 1
1.28337810235192 1
1.31125540561758 1
0.753760278813627 1
0.773169765108003 1
1.1539000757163 1
1.32740136859861 1
0.917018450447842 1
1.78240858831165 0
1.00300672784242 1
1.02987996622455 1
0.974480187970116 1
1.20274611013296 1
1.15383407118331 1
0.925610204667546 1
1.20643768142992 1
0.797100143998919 1
0.973943843528119 1
0.546417168436564 1
0.729715824203136 1
1.02188716199162 1
0.932584751364314 1
0.910618103308626 1
0.896334970971672 1
0.633909397386952 1
0.809457035512138 1
1.43158853208556 1
1.00489984312241 1
1.1683881103352 1
1.37343150470508 1
0.798981172931495 1
0.351241995057208 0
0.636612835491365 1
0.86920146313827 1
0.34055431207316 1
0.781045355219141 1
0.923902943591352 1
1.32555526568746 1
0.929924514141715 1
1.04042026501279 1
1.02642952561147 1
1.26630379651088 1
1.07240665295869 1
0.680751328868267 1
0.686543069880341 1
1.04457916013523 1
0.860534964536678 1
0.964754702515533 1
1.09351896748744 1
0.898346444072604 1
1.07244508801673 1
1.59276240423834 0
1.5988583261736 1
1.16193965724461 1
0.849734090299638 1
0.874024542620966 1
0.783382408897417 1
0.805091604668285 1
1.01093187374075 1
1.62108467108818 0
1.09520906308897 1
0.979272054434381 1
0.801828012232157 1
0.990334635689559 1
0.99468128778231 1
0.840710402044811 1
0.928933827268087 1
0.998947300434125 1
0.636056527081519 1
0.393463288156631 0
1.82562186392574 0
1.16804307698189 1
0.51636941950914 1
1.14808061441274 1
0.796016094923274 1
1.105690721468 1
1.09010791223522 1
0.97603807523018 1
0.597578041175528 1
1.09680980503565 1
1.04485523283583 1
0.360963905115069 0
1.15533059365258 1
1.05299786609567 1
1.2336544853995 1
0.743384945838356 1
0.921054673748904 1
1.0291158733651 1
0.530232378062208 1
1.02824277205582 1
1.15209581763008 1
0.79363359621494 1
1.16587494185139 1
1.53908958024474 1
1.67419522225399 0
0.645942361051635 1
1.22281308329194 1
1.02314186741594 1
0.829366575764543 1
1.11658443906686 1
0.97922284833715 1
0.928742112411176 1
0.937777293017681 1
1.08457450411969 1
0.840435140434277 1
0.808392544136512 1
0.845285031858231 1
0.955180639841708 1
1.34354601271579 1
1.28410246504052 1
0.916501179532669 1
1.34237444090327 1
0.982571780225535 1
0.676673205495151 1
0.98298375336459 1
0.775635752873077 1
1.093919394297 1
1.2081145226428 1
1.42115646205011 1
0.51183994025503 1
1.16984984566941 1
1.00899977768702 1
1.06887133603888 1
1.38581813454489 1
1.46505548458165 1
1.37299063119891 1
0.687640546911252 1
0.841780915152422 1
0.377764894519205 1
0.878634027375807 1
1.15240967012237 1
0.735778200672577 1
0.604250140662752 1
0.887845396409175 1
1.49962703675266 1
0.759029137316219 1
1.22958957614715 1
1.30481782628405 1
1.01524013887044 1
0.623273451897314 1
1.15574431028308 1
1.25174203029633 1
0.990619372956953 1
0.992428245352936 1
1.48445070738489 1
0.796883665506228 1
0.581261122790618 1
0.859464885147818 1
1.49351270108611 1
1.16650439617358 1
1.1477246011865 1
1.0045084138607 1
1.24767552554416 1
1.01589671295693 1
1.1524095840607 1
0.919521304084802 1
1.51516230201628 1
1.48229543055783 1
0.777488877843249 1
0.996581949550427 1
1.31538328029829 1
1.27460336955237 1
0.909719521973177 1
1.0274185905389 1
0.899887228392562 1
1.39313576341437 1
0.975727739261373 1
1.00256073580383 1
0.875049152422402 1
0.653443197884807 1
0.839080421103076 1
0.968810918580412 1
0.885847805262497 1
0.876468229563033 1
0.575446573121371 1
1.04968464120307 1
1.52643814523499 1
1.09568049220542 1
0.764755294881479 1
1.19491659998525 1
0.723408248141306 1
0.521836854625218 1
0.91649993948437 1
0.663869663529282 1
1.05171810450562 1
1.24528778284871 1
0.700894328325367 1
1.17789658435916 1
1.41366667102342 1
1.5120246636845 1
1.14121969892546 1
0.908365443658313 1
0.728183597882253 1
1.33530890392338 1
0.824570525278304 1
0.960625666273712 1
0.827637173532556 1
0.888441063361702 1
1.06219763828986 1
0.811656726972606 1
1.03813242165014 1
1.28556070965859 1
0.772353029072515 1
0.573823963696355 1
1.36411753550066 1
0.851884065396521 1
1.19157984470912 1
0.154318416520482 0
0.812262729309913 1
0.71600024001674 1
0.924034622518024 1
1.12042728244677 1
1.34503672612676 1
0.728438341375765 1
1.33260438005917 1
0.732169250560947 1
0.867788787361676 1
0.844961994109198 1
1.18449315731281 1
0.829791588751653 1
0.722838487015082 1
0.570495375680031 1
0.76247653243706 1
1.21853358925037 1
1.02959606832967 1
1.15883910707075 1
0.781133924218254 1
0.989110299469222 1
0.856514880963261 1
0.969238602776981 1
1.15030589071553 1
1.17564754333821 1
0.910896547668868 1
0.719115888683819 1
1.19328632352061 1
0.612529289837125 1
0.906469590041773 1
0.798780055836432 1
1.01878473123619 1
1.60286581318662 1
0.895427410471601 1
0.555783088761467 1
1.07995240386822 1
0.905613288206529 1
0.707119263285114 1
1.26987388382201 1
0.955840871478273 1
0.956388728126365 1
0.757210178228168 1
1.18152329777189 1
1.24495319431259 1
1.06558737153424 1
0.683373833508616 1
0.986814880880856 1
0.817465206241223 1
0.879161425067015 1
0.738191197892368 1
0.614153001159941 1
1.1231939009224 1
1.01659204618088 1
1.08959698191689 1
0.613103526822647 1
1.02117960461764 1
0.92303432399006 1
1.12777413729416 1
0.600492436246078 1
0.918558505660718 1
1.39621466014279 1
0.670198251552207 1
0.898077505904535 1
1.18547687192024 1
0.854638169064752 1
1.04220681325427 1
1.09853649155939 1
1.02045685220553 1
1.07473916879952 1
0.88193745728185 1
1.03060888416343 1
0.987065623968622 1
0.948863202402694 1
1.32152972670426 1
1.14999574999374 1
1.27426834837827 1
1.39272812202598 1
1.0044525353012 1
0.912451179443909 1
1.46473420739808 1
1.16758858171736 1
0.942054146584848 1
1.18498326586251 1
1.67285624787196 0
0.920363614917717 1
1.14912120550101 1
1.18840367695745 1
0.693108075833408 1
0.81846463610592 1
1.19280746537667 1
0.839242297550986 1
0.83034584869758 1
0.853151567480725 1
0.629653277178353 1
1.04760025552864 1
1.14420907817712 1
0.759442402706921 1
1.13797126743145 1
0.530077884084178 1
1.34001255457568 1
0.970922025417066 1
0.708539619490167 1
0.922116110396074 1
1.10091743608506 1
0.926777734443938 1
1.02720369849736 1
0.911567425931085 1
1.42780356375496 1
1.57432225877619 1
0.780289090666908 1
0.895692753681187 1
0.879715288522555 1
1.16893735901855 1
0.456099896576573 1
1.15264409786139 1
0.656477464416465 1
1.08462268690158 1
1.65864830578395 0
0.998519245669852 1
0.966683390693618 1
0.566279887609063 1
1.13137747628306 1
0.788739576417065 1
0.865424003831327 1
1.31865168894135 1
1.19005618823929 1
1.40100279862838 1
0.566681477641786 1
0.645926727397011 1
1.11091187491704 1
0.658250469235645 1
1.29322593192896 1
0.759389720874979 1
0.874935020374326 1
0.858808788332274 1
0.709239642873233 1
1.07818309061108 1
1.2764658536741 1
0.970685568668739 1
0.657840364274549 1
1.1886518675109 1
0.93839408973314 1
1.22349829002065 1
0.99911022452434 1
1.149847985945 1
1.19352279050758 1
0.749287163164178 1
0.532129794766599 1
1.29066798633784 1
0.800941810168371 1
0.683249190524246 1
1.06078900744687 1
0.877482380425614 1
0.518249156561984 1
1.30803468551026 1
1.00266447480439 1
0.733421363068788 1
0.880473371001171 1
1.03152790361671 1
0.853080610647296 1
0.997487437196263 1
0.817837261692456 1
0.630578979610014 1
0.591710131733945 1
0.598035090157264 1
0.80996747126796 1
0.43774071581274 0
1.35483556203048 1
0.813299384999744 1
0.866002984972655 1
0.999651810476607 1
1.34483301991388 1
0.840256458040646 1
0.959911976824459 1
1.20205081068859 1
0.6998820645785 1
1.01668313576595 1
0.673875366098283 1
0.652628750882438 1
1.07205538140248 1
0.900845289184691 1
0.970010463316737 1
0.732032738101198 1
1.0174807000255 1
1.4383784776034 1
0.834312238871256 1
1.10333378049587 1
0.836692443483832 1
0.979793402388472 1
0.542252743729601 1
0.796966523219048 1
0.724290490960332 1
0.964709587093794 1
0.87726359511604 1
0.968782831385114 1
0.881311149251045 1
1.06291388819446 1
1.09041264976889 1
0.868584985274022 1
1.37726962974155 1
0.479273326536048 1
0.611567233042148 1
0.760755635972612 1
1.50720621323065 1
0.837337620825414 1
1.13694005013082 1
0.957605915509715 1
1.61974668963245 0
1.29824037953861 1
0.992525265792623 1
1.22499378064925 1
1.29775346447496 1
0.986257825081787 1
0.719409121335478 1
1.08583513906104 1
0.968862902582985 1
1.70814465833327 0
1.11119964558931 1
0.750000221108754 1
1.13259689104589 1
0.63334615277779 1
0.453436110117177 1
1.19771337787995 1
1.18376917440553 1
1.23122539961719 1
0.941510508951115 1
0.790353295958102 1
0.658089527582787 1
0.650598650450822 1
1.15778340403381 1
0.781254627768779 1
0.813531689528837 1
1.19859192736266 1
1.22371295425457 1
0.87639823303598 1
1.14653276830212 1
1.01303518316602 1
0.928689696165162 1
0.521695176901478 1
1.0851307600663 1
0.914652404317889 1
1.05016614032966 1
0.839698212572668 1
1.20871075637477 1
0.662972032178296 1
0.979011201576542 1
0.84186448629566 1
0.831566048232061 1
0.754876270759399 1
0.69369542683857 1
0.600248032450015 1
0.683343401889946 1
0.95512159361131 1
1.15943425375143 1
0.908236487905462 1
1.53951533212947 1
0.844076853923789 1
0.688912011233351 1
1.56147080081513 1
0.942716542101189 1
0.966731077511062 1
1.36284349805767 1
0.767552786774772 1
0.86586751582195 1
1.24940650301087 1
0.411211068385235 0
1.03888891647977 1
0.981995967766493 1
0.558781131016529 1
1.17012249384995 1
0.528380090980779 1
0.737700180936342 1
0.723770882721209 1
1.1465658868716 1
1.31522654657468 1
0.940568856881181 1
1.31797481842683 1
0.29368584858083 0
0.947286427487286 1
0.80037573897024 1
0.908309003069849 1
1.17678938365432 1
1.01467499883687 1
0.939765809688481 1
0.956649416770303 1
0.516916049456986 1
1.4125772507687 1
0.902688320414925 1
1.05790407302706 1
1.04885959973585 1
0.831437648184808 1
0.767626939753842 1
1.19600554801319 1
0.749416382629631 1
1.64514464566804 0
1.07553350545507 1
0.55519909308014 1
1.06617710962862 1
0.7258757222061 1
0.497026546159248 1
1.52106707774992 1
1.4101483932862 1
0.865355340679722 1
1.162511662218 1
0.542492106990418 1
0.882342969277224 1
1.1139085381347 1
0.728226823779522 1
0.740517373948938 1
1.46904846202924 1
0.934409127012248 1
0.581468477022449 1
1.27567700719958 1
0.696746076449192 1
1.38887067382582 1
0.566905976601778 1
1.2130459568713 1
1.29551888170722 1
1.02490336425039 1
0.48034392825551 1
0.812752698856502 1
1.49655267117931 1
1.05937787045544 1
0.68971765323949 1
1.09457005680698 1
1.36320337447231 1
1.73029307218387 1
1.01333781782851 1
0.712134783002914 1
1.1091672281645 1
1.43712812832339 1
1.46529235596326 1
1.16412648958619 1
0.843040417409054 1
0.811896396232946 1
0.523040155852073 1
1.18572630344556 1
0.761334285732821 1
0.979372455394551 1
0.334506162703262 0
0.999781864171874 1
0.994499678928438 1
0.963994396391146 1
0.4270560701726 0
0.458497884644852 1
0.670964841833005 1
0.875962455374452 1
0.838216329134877 1
0.770291263971982 1
1.20222943092964 1
1.23810421478803 1
1.07128205474504 1
0.752451501798388 1
0.690701526897854 1
0.903086386093577 1
1.0021551751386 1
0.900340477456613 1
0.74577259046114 1
0.844226461235363 1
0.800771120666419 1
0.791791068794314 1
1.07260701204756 1
0.111253913095212 0
1.25005565299895 1
0.8188746767518 1
0.878713720899366 1
1.27967931721236 1
0.540774193269652 1
1.04386588777968 1
1.24277955475652 1
1.08143780288398 1
1.0661286201453 1
0.878753448063992 1
1.08424904445514 1
1.13870136539767 1
1.27457472691041 1
1.39268320672512 1
1.01004450535168 1
0.776217102581861 1
1.26127814392401 1
0.95844000213296 1
1.54598186414764 1
0.644062823750413 1
1.19888399175199 1
1.13073616332589 1
1.20218089917748 1
0.946443650975979 1
1.39549529465752 1
1.05291346138038 1
0.906965414693262 1
1.02040480842725 1
1.55150049299703 1
0.723707003759275 1
0.963222004642392 1
0.924073280812526 1
0.394159902377769 0
0.883550672129443 1
0.821322546421729 1
0.89275493177879 1
1.00903602797316 1
1.13727368853291 1
1.00992043785626 1
0.618695650581243 1
1.29819847189267 1
1.63982556988062 1
0.901859738709051 1
0.90101274557133 1
1.15113246732194 1
0.784841822653621 1
1.19131847526007 1
0.855310525742707 1
1.34211013361125 1
1.28002228684567 1
0.771582239717131 1
0.785019097025643 1
0.867110651545637 1
0.804104762314484 1
1.04528572964704 1
1.46620078593097 1
0.977394753347779 1
1.46880619565502 1
1.09880265726098 1
0.819462711106278 1
1.01685436474694 1
0.764683675515589 1
1.12409245600975 1
0.706044922887278 1
0.525671062277267 1
0.742789957898845 1
0.644771938379618 1
0.873698796138639 1
0.911020504410794 1
0.58350973947163 1
0.698880118414741 1
0.714296719195903 1
0.916350717046299 1
0.860690192552178 1
1.20051351623462 1
1.26640720438079 1
1.1965008428161 1
0.938293667882791 1
0.786664167946385 1
0.978784461092887 1
1.17600551474575 1
1.29596998518769 1
1.41844901078232 1
0.874908936830632 1
1.03240552219663 1
1.1737094956205 1
1.41555604263889 1
1.36133345131311 1
1.31101247101594 1
0.958401873975259 1
1.2327634049045 1
0.866081744068888 1
1.76724135469709 0
0.526228123952551 1
0.456761277325015 1
0.839063941298851 1
0.34016295649734 0
1.04278794807331 1
0.73011496623329 1
1.00619664769981 1
0.894381879165027 1
0.71297671086713 1
1.13133601319328 1
0.841521255014213 1
0.927013494762256 1
1.31473924874524 1
1.21129527776533 1
1.52062172572871 1
0.797296942583556 1
1.43431353352324 1
0.660601759331668 1
1.06947273394209 1
1.41767502576491 1
1.10482343878107 1
1.30022955661322 1
1.46732772695408 1
1.1441285807565 1
0.887714571782049 1
1.02273282019278 1
1.30662167356721 1
1.00951185124601 1
0.837217322050883 1
0.783887895893895 1
1.10592830273442 1
1.27128997372038 1
1.10010060973489 1
1.39423091110641 1
0.592329758348514 1
0.837742852476421 1
0.546578960453478 1
1.00478041819842 1
1.08724214786526 1
1.13450860074727 1
1.35141418032811 1
1.23764053579238 1
0.876222806255691 1
1.03714015259107 1
0.947653260241788 1
0.629479355917368 1
0.783613165458685 1
0.823164949960918 1
0.853364912383739 1
1.06615523541761 1
0.791753787150679 1
0.730533455684776 1
1.02694515344954 1
0.751587608356719 1
1.01969402968447 1
1.3103906608366 1
1.39055388876518 1
1.14472370162953 1
1.20828373555692 1
1.25871863019934 1
1.15278577569241 1
1.24208570309348 1
0.599170416512313 1
0.650501844610783 1
1.12597052809689 1
0.804136495217332 1
1.06508209566122 1
1.1914521416182 1
0.457486636116826 1
1.03077551708195 1
0.678624288247746 1
0.853077149915658 1
0.620757873303303 1
0.970151568053731 1
0.996195371611932 1
0.725204717253181 1
1.43885130041866 1
0.795201794129037 1
1.22304919856448 1
1.07658291082298 1
1.2783568363474 1
0.804154207256481 1
1.13472896337833 1
0.906686020879348 1
1.01112837011928 1
1.2728156631031 1
1.39860804564464 1
0.616248061135872 1
1.24784820516781 1
0.884984013735967 1
0.671499460650963 1
1.65675713126936 1
1.04322991313409 1
0.94396091352297 1
0.898122124150421 1
0.688666724953521 1
0.685596726200104 1
0.977714739604724 1
0.666077770253275 1
0.87212605952881 1
1.37645158127811 1
1.47841194293335 1
0.702740029187781 1
0.849245554884302 1
1.14225797940082 1
1.1197789151549 1
0.693345320831617 1
0.905196205047078 1
0.973866910719358 1
1.02726477199097 1
1.04015454806523 1
1.3415843278382 1
1.14075086879946 1
0.792528547642002 1
1.0191401548873 1
0.607250201463344 1
0.975243242815635 1
0.791604334859037 1
0.721974283201223 1
1.05101862921078 1
0.505204373392629 1
1.48490382516336 1
1.06990072496166 1
0.642668066794315 1
1.41061612519136 1
0.92740981586218 1
1.02179485225916 1
0.891963710354453 1
0.713085548440646 1
1.2289674206794 1
1.01686741021538 1
0.919160799185839 1
0.686944678843836 1
0.193489994486723 0
0.442895728991056 1
1.21992572169931 1
1.12200026231897 1
0.80484258128621 1
0.488749401917699 1
1.29973968026052 1
1.2954530300026 1
1.02455787199786 1
1.50510295239839 1
0.472467752636353 1
0.508401542329504 1
0.92933533875327 1
1.38134576926291 1
0.822905893480282 1
0.783157833578612 1
0.789494564165807 1
0.795326633426308 1
0.525218794275277 1
1.32758022329436 1
0.810046436789662 1
0.943992047887792 1
0.982345422703823 1
1.37005915857235 1
1.16875040632118 1
0.758950551847884 1
1.38508722178951 1
1.01017009718474 1
1.91508636168015 0
0.7637882673114 1
0.879015754467183 1
0.663888394132966 1
0.935215860317249 1
0.469999834956938 1
1.14335448454906 1
0.263890786902641 0
1.32936570362315 1
0.847578880303502 1
0.710072177026549 1
0.93570079018838 1
1.1766825777615 1
0.809549985843091 1
1.01706140690654 1
0.785664050885159 1
0.234799115456025 0
0.869933777287915 1
1.07645922138573 1
0.787401956700137 1
0.678911585649985 1
0.810995396856136 1
1.1426981815224 1
1.3555039440035 1
1.1326079504676 1
0.647901445273013 1
0.770532601044107 1
1.05738532206259 1
1.0139062196229 1
0.799229068067931 1
0.850337954105206 1
1.3680659622214 1
0.50540481407529 1
1.31039761436813 1
0.829266438188485 1
0.424901899583885 0
0.696560764275434 1
0.701234956134597 1
0.428851667580714 1
1.20317195915947 1
1.18071025672692 1
0.397166442225537 1
1.27202050930829 1
0.962337883402309 1
1.26414199594878 1
0.89601746940661 1
1.09305512265018 1
1.04220266097421 1
1.58788415817758 1
0.845346439577236 1
1.036686844615 1
0.59911837382387 1
1.13175488601109 1
0.783786633162479 1
0.765358823757319 1
1.0931567697783 1
0.898018274164849 1
0.724652763820736 1
0.994803541553899 1
0.857721580617712 1
1.09261156514055 1
0.999138319392086 1
0.999368948668744 1
1.0623906880859 1
1.47030606430778 1
1.3272315961791 1
1.05264562879142 1
0.976638723848546 1
1.57930767828528 1
0.886884332648482 1
1.03491608015692 1
1.15957945578065 1
1.51829132827738 1
1.09108873455069 1
0.838144748458051 1
1.0782251325281 1
0.775733159774227 1
1.20866135956749 1
0.837619119859068 1
0.895829370242348 1
1.19115014930622 1
1.02168011550754 1
0.819383729498815 1
0.952061507124962 1
1.5309142161589 1
1.07235278991828 1
1.07832892211852 1
0.398281178199381 0
1.13824448250866 1
0.58592919090258 1
1.30038428457392 1
1.09704399265696 1
0.771441624650001 1
0.463787484180069 1
1.10382588447771 1
0.828875735019875 1
0.796750315985586 1
0.953472682389787 1
1.0390978896014 1
1.1585341976855 1
1.47530103884508 1
1.1684336200097 1
0.914523013092887 1
1.28157101366415 1
1.33239159339927 1
1.29661552824745 1
1.21836457427361 1
0.451960781988324 0
0.93976656650072 1
0.662182191083243 1
1.1878456511157 1
1.10427535909842 1
1.42571156904927 1
1.28924947293522 1
0.87923825089391 1
1.48836989431353 1
0.6923057650171 1
1.17486092559149 1
1.27779275086279 1
1.34040447899327 1
1.00949778254791 1
0.752655531017707 1
1.34769340890278 1
1.16944585904161 1
1.37793681672283 1
0.990795983261893 1
1.05232127130695 1
1.25182223462878 1
0.544216428918976 1
1.22894142783355 1
1.00554346531109 1
1.31336102407168 1
1.4602107010883 1
1.24916424922278 1
0.885910531264679 1
1.08742391458998 1
1.3758574126218 1
0.421462076432158 0
0.721503609624994 1
0.900429295694095 1
0.997064739863756 1
0.817031134987628 1
1.28407301588992 1
0.695668481517449 1
0.781372445211144 1
1.35058199063203 1
0.676308766628753 1
1.10613656042875 1
1.30847190989228 1
1.37196264934238 1
0.655658408970079 1
0.924108781051146 1
0.683077375328372 1
0.56221996779781 1
1.04863719005652 1
1.01770452252713 1
0.89607823581485 1
1.3000738681151 1
1.30494135248593 1
0.810423521926354 1
0.94854089056749 1
1.18200629318851 1
0.853861762746285 1
1.05361433481233 1
1.29887742221896 1
1.12421761862784 1
1.14987946423111 1
1.3878797299833 1
1.07437809805977 1
0.448712272088721 1
1.62959152728224 1
0.860322912538119 1
0.649491798164186 1
1.3887929142175 1
1.23923266281056 1
0.994975522340512 1
0.484219813189403 1
0.876901488841169 1
1.06126358541039 1
1.25225954878658 1
0.70073066462144 1
1.04038471317197 1
0.673404976118302 1
0.867774769595171 1
1.07360386382061 1
0.635040233745694 1
1.04321901891793 1
0.584717455521357 1
0.585467354353633 1
0.614838216368401 1
0.90975518831708 1
0.814895335171589 1
0.797124531888264 1
1.02401714873619 1
0.687565476715792 1
1.2018019474373 1
1.13627995845466 1
1.03462106106783 1
0.757141866106319 1
1.27451990879645 1
1.44903647549786 1
1.12433419690293 1
0.82104880482449 1
0.916219863408027 1
1.12227316879245 1
0.737227914071643 1
0.858039868904977 1
0.590005058181665 1
0.817564936010219 1
0.844198276472427 1
1.38228402801239 1
0.289628768773405 0
0.606015723729717 1
1.13446628814433 1
1.5003915068896 1
1.12866921512293 1
0.607164966939185 1
0.918514182668736 1
1.13637265386843 1
1.32453744997009 1
0.994149365998827 1
0.328868977407454 0
0.423922620188104 1
1.16367917455352 1
0.572777813891277 1
1.12740550204527 1
0.748299554597912 1
1.11550273313063 1
0.658824560150348 1
1.16479160034056 1
0.675598605665908 1
0.564347987317475 1
0.728770382716654 1
0.710461068001653 1
1.05113395226762 1
0.989384929685624 1
1.33403844194539 1
0.910840450583757 1
0.863309328541751 1
1.11789158707764 1
0.550867669584524 1
0.609194717400975 1
1.49922896248765 1
0.766259500404573 1
1.29448849645705 1
1.1292735579654 1
0.463464980284838 1
0.889963571671621 1
1.01481778281188 1
1.49337846845163 1
0.688812348407559 1
1.17143178572113 1
0.688227533091128 1
1.07263832211248 1
0.881927355521534 1
0.900204579768951 1
1.06519955170253 1
1.07917254855655 1
0.812662785609533 1
0.907902151795073 1
0.795831574248821 1
0.522582201498953 1
1.10587709019104 1
1.18491480006173 1
0.554702415492936 1
1.14099066574382 1
0.828597400894222 1
0.984441821967944 1
1.55787013820908 1
1.39107325204422 1
0.964347482896847 1
1.04813172461749 1
0.626392490092678 1
0.940218784116614 1
1.44737362255208 1
1.0007508669142 1
1.36061556209064 1
1.18109933470265 1
0.703909236919051 1
1.30649381664893 1
1.02586254108083 1
1.23640905628293 1
0.96742374913184 1
1.18841912019404 1
1.23753688244163 1
1.06591717738881 1
0.961032219295471 1
0.778172837959946 1
1.17884834930009 1
1.04373431238102 1
1.1234865615072 1
0.242268834185696 0
0.918148441653494 1
1.07950327595506 1
0.895467191127954 1
1.37504677457741 1
1.31599847086945 1
0.380341406259279 0
1.01105729048298 1
1.15604688413688 1
1.20248215827756 1
0.815854456137261 1
0.965983222311701 1
1.28895000141915 1
0.960397142410629 1
0.831070672964298 1
1.02518696891635 1
1.07968591153687 1
0.383896577720127 0
1.06843632476389 1
0.948432998334343 1
0.937536727033995 1
1.21709933763458 1
1.14101288506258 1
1.27641467374211 1
1.08135015786657 1
0.921697192740838 1
1.30865455185373 1
1.00336699240449 1
0.99177319674278 1
0.806276166427498 1
0.812928533533794 1
1.00483846498739 1
1.05539243224056 1
0.911803190016773 1
1.08887602476284 1
0.530502669121854 1
0.677942198171606 1
0.697417983130204 1
0.911299458972621 1
0.897765841567069 1
1.29543246036469 1
0.982611335735283 1
0.933938510865288 1
0.919295264723824 1
1.36496739100917 1
1.43710419492493 1
1.09840598761599 1
0.661266888791993 1
1.26140227658864 1
1.36199600700389 1
0.468666090724573 1
0.83551628358491 1
0.776106483802136 1
1.23576602512959 1
1.06621620568811 1
0.607800132160067 1
0.816032921950649 1
1.13653695032688 1
0.487247817195544 1
1.60951569981655 0
0.684957615014915 1
0.732605729511634 1
0.965671015609418 1
1.22796651272001 1
0.986537743412667 1
0.609036111223724 1
1.03928518558091 1
1.33546289635441 1
1.10851695927352 1
0.955251397916088 1
1.18813660702651 1
0.958533661443903 1
0.981104592220721 1
1.0553864476673 1
0.581381216698669 1
1.0132948536521 1
1.24428463879098 1
0.850753600874614 1
1.24696092305186 1
0.793473219088499 1
0.631732646221135 1
1.03830230523944 1
0.678758655030188 1
1.19078765742545 1
0.6239585611977 1
1.0295231387468 1
1.55522349603029 1
1.20843314931617 1
0.915600356321706 1
0.537791696796584 1
0.468487579450345 1
0.595814297124515 1
1.31806082851879 1
0.854530709755448 1
0.701512199080718 1
0.786822905704828 1
1.42192607153561 1
1.13159247231509 1
0.44687401751283 1
1.24245293211115 1
1.58296834903551 1
1.10368184968359 1
1.35214035313684 1
0.721708593148755 1
1.36414308254037 1
1.97982776188504 0
1.13243364395558 1
0.927907962029389 1
0.936935011897836 1
1.22695141530956 1
0.732226244861876 1
0.654979445440067 1
0.828670123136128 1
0.976491619831651 1
1.03470573740739 1
1.07281800965031 1
0.916466628351035 1
1.05774023785379 1
1.24715870134907 1
1.10734246101964 1
1.01588944022847 1
0.802767303067594 1
0.855901905552513 1
0.768302925806716 1
1.05667391674976 1
1.56892148135399 1
1.12616363525625 1
1.16642664043137 1
0.408001388660156 1
0.6601909577019 1
0.824811853301972 1
0.663005943281482 1
1.31602449865187 1
1.11321571872996 1
0.885907717482 1
0.873036032029334 1
0.761096551192052 1
1.16825720530249 1
1.43958389939563 1
1.33312052501889 1
0.846034838063073 1
1.1424443703596 1
0.79811502203616 1
1.3881981010932 1
1.12887861609649 1
0.921713195035016 1
1.16722388305934 1
0.99331700345453 1
1.46176848454309 1
0.902285179091697 1
1.14252770077511 1
1.21642573682923 1
0.95560242411609 1
1.16239623017406 1
1.10857311465851 1
0.984724229171742 1
1.13383234312921 1
1.04776620943034 1
1.09720863852407 1
1.01867439355578 1
1.44544511026256 1
1.3815781609151 1
1.06710382109787 1
1.04050743586047 1
1.15133349481329 1
1.00242925176061 1
1.5830234844141 1
0.767814354858497 1
1.02130911397369 1
1.22271331680792 1
0.969343639320718 1
1.33820030562066 1
0.802383708419661 1
0.888681646894698 1
0.199316139211634 0
0.994034646639928 1
0.689117040441811 1
1.19179282949548 1
1.4272608728744 1
1.00377992363288 1
0.939309643163645 1
1.09299387564638 1
0.544794819710454 1
0.51986149326296 1
0.926693869683006 1
0.88077514812908 1
0.55788725582035 1
0.669966281665787 1
0.980580685522153 1
1.11168397268697 1
0.834081165096218 1
0.570173501305537 1
0.540836353141569 1
0.847475503440936 1
1.18523789434553 1
0.655789518225985 1
1.17221793940798 1
1.10646607923939 1
0.951562503622082 1
0.771701530856193 1
1.10890803268938 1
0.88709914684566 1
0.955887495029827 1
1.41061194233476 1
0.801029473772714 1
0.922912743475642 1
0.608321967837563 1
0.912148692263583 1
0.747415068805911 1
1.29281345368175 1
0.667053508794779 1
1.23819901545225 1
1.02387346294759 1
1.05862832430968 1
1.40075507016373 1
0.927353226625363 1
1.32929093305458 1
1.06055660564629 1
0.531378291077016 1
0.657677750906392 1
0.988715486928215 1
0.787298941261309 1
1.11225905448088 1
0.982895464753242 1
1.50482855750186 1
0.944293207028792 1
0.765981171060659 1
1.06369841081217 1
0.874467539773613 1
0.995568055086372 1
1.23146326450218 1
1.06752480219476 1
1.3834508562633 1
1.14115323573246 1
0.718118800314305 1
0.975595408815055 1
1.07747690783208 1
0.788200601178696 1
0.536655920730167 1
0.886135612423406 1
1.29434895506618 1
0.968344159129535 1
0.760628893672498 1
1.46026828576003 1
1.20255568216928 1
0.961768481404887 1
1.57145533905987 1
0.6836899039707 1
0.686894316600545 1
1.27481504050934 1
0.519575393676133 1
1.15634654652537 1
0.737052569464535 1
0.862583247180479 1
1.23573335418025 1
0.759887967886148 1
1.13976227510676 1
1.30827780398941 1
0.635412738343703 1
0.610477508623348 1
0.773409551326632 1
1.00756375751405 1
1.10764575084563 1
1.34272223528666 1
0.709073545618489 1
0.349804845193692 0
0.784236276992115 1
1.18751814057873 1
0.775106527978388 1
1.11126264663964 1
1.22420440990387 1
0.616204703116805 1
0.640237047583331 1
0.726663861749557 1
1.30006070025071 1
0.959771946466165 1
1.28120602684324 1
0.970246149181473 1
0.975545491065959 1
1.60876845252778 1
0.829756427701342 1
0.6558646146448 1
0.742866579278936 1
0.648784395205591 1
1.63462519123258 0
1.43155364290758 1
1.54331807178395 1
1.00197999806088 1
1.15984794539102 1
0.990366805113063 1
0.75444248406734 1
1.11202028231971 1
1.40656793459824 1
0.941697881762403 1
0.878032241655599 1
0.696707086711135 1
1.29278007078797 1
0.731173619661266 1
1.31174217063208 1
1.36933450710121 1
0.955534296464792 1
1.08847889870867 1
1.35378983739716 1
1.30237411290962 1
0.780722583366035 1
0.826789988585257 1
0.745143699388827 1
0.931107428512732 1
0.681543163145753 1
1.00912740958199 1
0.939653387501093 1
1.0417787453641 1
1.21855997777119 1
1.19853057671864 1
0.908387376514329 1
0.627402206776428 1
1.10935194149868 1
0.861854734561626 1
1.01643705681528 1
0.93834178882156 1
1.2085354749194 1
1.31749067871312 1
0.874975833449248 1
0.958952741248955 1
1.20820188489508 1
1.22961857128001 1
0.96174898400014 1
0.948698644767276 1
1.10053516614237 1
0.968367269557058 1
1.11134690643183 1
0.885585140196871 1
0.598421379303283 1
1.2868781596707 1
1.5490282022553 1
0.652840976994518 1
0.98992933662961 1
1.01731825499764 1
0.846380347136998 1
1.331037486296 1
0.927291849598388 1
0.975234493338031 1
0.871572168173799 1
1.0560507467065 1
1.22690890067173 1
0.929227315021229 1
1.29725736874268 1
1.04227978286947 1
1.15612682124183 1
1.04905227737581 1
1.39540891160835 1
0.992145443993148 1
0.576766830185126 1
1.08907373087164 1
0.845050216155101 1
1.07993850444699 1
0.741269062847078 1
0.760222834609053 1
1.23076764544726 1
0.781690577802248 1
1.206892950071 1
0.636465353057444 1
0.812860404605073 1
0.53665153823639 1
0.831570554239664 1
0.859603690457428 1
0.646707721264189 1
1.34451514690971 1
0.435003420893908 1
0.985772817421987 1
0.882154847825329 1
1.00381928495469 1
1.11762644320892 1
0.793323275671862 1
0.999869690831531 1
1.10373173059681 1
0.94573164830679 1
0.961155565497242 1
1.36049520405836 1
0.755213535643572 1
0.946808824325071 1
1.01949750852211 1
0.594324636542994 1
0.885842168940864 1
0.761002213817708 1
1.12505353296333 1
0.471059415986866 1
0.754396347856363 1
0.709079879706944 1
1.4123912358149 1
0.85794951423859 1
1.00762910253846 1
1.05709775880102 1
0.963433648782321 1
1.21389669411648 1
0.787127196701105 1
0.798501858779284 1
0.91821461969257 1
0.650848291568596 1
1.21631033340849 1
0.892337241461471 1
1.61831221415845 0
1.13029918003539 1
0.747088992095478 1
0.832061988257806 1
0.788770353218144 1
0.802677184157046 1
0.563894087041319 1
0.351773875454938 0
1.10824516723033 1
1.57275417175072 1
0.561096166404238 1
0.685859574383391 1
1.57568898438895 1
0.547527368611343 1
0.878500012241961 1
0.895929526894473 1
0.931010931752438 1
1.30772328328595 1
0.761719503276562 1
0.922021092647203 1
1.17148533756861 1
1.23930007214558 1
1.39675954281106 1
0.855148930424916 1
1.02310787596104 1
1.03550332969765 1
0.686367335416098 1
0.932723738333216 1
1.310894071025 1
1.09322358188999 1
1.13249643619605 1
1.17002605002503 1
0.933868350131629 1
1.10316524120009 1
0.917846043855646 1
0.663671582112088 1
1.0087048920907 1
0.893783792778878 1
0.745503543472687 1
0.926073280489654 1
1.68048330621947 1
1.14208920957 1
1.4083099238655 1
1.35945703201364 1
1.16834625233212 1
0.771309747314236 1
0.937033111188319 1
0.991744853223494 1
1.18494439091344 1
0.61071736545019 1
1.07568006291963 1
0.833037764617499 1
1.66560083713772 0
1.35861339981184 1
0.941214877341412 1
1.18464633725554 1
1.19848352440223 1
0.973737540161652 1
1.25004414720088 1
0.400366643113839 1
0.771499564885921 1
0.658689618147346 1
0.889603181166509 1
1.13995957445534 1
0.890272590204507 1
0.80001416394472 1
1.42426274726337 1
0.89161301617696 1
1.00807008089996 1
0.923516912414575 1
1.07515051513971 1
0.60151714203921 1
0.784862322348525 1
0.878304310575008 1
0.0321135118323326 0
0.876055717285485 1
1.32272499778749 1
1.03897896920971 1
0.985142982016976 1
1.01967101149183 1
0.915329981816083 1
0.898632979101105 1
1.46696084393996 1
0.613135572977938 1
0.786516025173553 1
0.77814704557607 1
0.820958850951113 1
0.98167150573841 1
1.04123047065063 1
0.923704324059408 1
1.00339356555024 1
0.327465763266886 0
0.622508494224783 1
1.10255382105189 1
0.934122752556307 1
0.388449713538349 1
0.878633260586347 1
1.11832314761681 1
0.180556626891996 0
1.13030709532874 1
0.766147741414328 1
1.06878306137482 1
0.955278703580048 1
1.04546466176792 1
1.25905860919178 1
0.989824155272517 1
1.40091064304552 1
1.13029177075811 1
1.08944918583015 1
0.765585235087967 1
0.903260961992759 1
0.772042943663971 1
0.980252651574013 1
1.43024154250281 1
1.32645939644393 1
1.7027483965023 0
1.26253859210946 1
1.16422195124597 1
1.18110401334676 1
0.862214078541063 1
1.05749563771367 1
0.69430614724329 1
1.30793702346695 1
0.999968879245123 1
1.0085095896402 1
0.368294996850275 1
0.870059991571579 1
1.16714800628668 1
1.20724788688359 1
1.14381767708181 1
1.27658193088147 1
0.947964940721661 1
0.952829856423314 1
1.44043254401503 1
1.05177666932339 1
1.160275635273 1
0.829578639307088 1
0.842100279275178 1
0.71127601593966 1
1.34485781077575 1
0.565979376724306 1
0.819270774888252 1
1.31922635221119 1
0.933001413843613 1
0.673017475270024 1
1.28956907522567 1
1.30932139107533 1
1.00023819337387 1
0.794593650443627 1
0.817008888106368 1
1.11447316768138 1
1.21558293779717 1
0.999006993964139 1
1.21005934798351 1
1.43550019169741 1
0.445765636989135 0
0.669831493410986 1
0.878439126509406 1
1.14118550482908 1
1.22837815236913 1
1.25137068124918 1
0.944718214979787 1
1.1864120684857 1
1.20459885821532 1
1.00182868475328 1
0.83953996245467 1
0.594971347558564 1
1.3131518927795 1
0.502628367746187 1
0.921563252563077 1
1.05383884588937 1
0.686296472942307 1
1.07733631527963 1
0.955209866039379 1
1.22092937199904 1
0.876009409818092 1
0.972129307650122 1
1.29998924453316 1
0.742858037062267 1
1.07943519629941 1
1.07494211781903 1
0.880925188628073 1
0.519570374292908 1
1.18858520337669 1
1.74996250013503 0
1.03024037988238 1
1.12384582412677 1
0.997686214634363 1
0.994752634803598 1
0.712815143903621 1
1.00516601283191 1
1.5085254709653 1
0.858003273195597 1
0.642699413513716 1
0.988420591125193 1
1.15357524847427 1
1.10050937874537 1
1.01534419640898 1
0.91990342503962 1
0.924225151276281 1
1.24286824556053 1
1.34252880697691 1
1.09112028634239 1
0.916501876507979 1
1.08811389195828 1
0.860314326652056 1
0.782939758696635 1
0.958263783887705 1
0.858898819866839 1
0.91325473210806 1
0.879462396976596 1
0.843484635099981 1
0.985721331355765 1
0.749059018364264 1
1.35394099101312 1
1.14537420366756 1
1.35146011644211 1
0.983077430599599 1
0.583329892856198 1
1.09530328827403 1
1.20958716875671 1
0.8951012817854 1
1.19585013074154 1
1.16106825481776 1
1.11044992313534 1
1.36347086861426 1
0.492246269215114 1
1.36447666428289 1
1.48146998919216 1
0.597559439859643 1
0.686930517722769 1
0.791138454765181 1
1.47791768850651 1
0.747649031344359 1
1.03716379155957 1
1.09480720714811 1
0.753393012382244 1
0.648067226791453 1
0.875056174469452 1
1.11029568597654 1
1.09041414152327 1
0.645154945080631 1
0.667709499844287 1
1.18314437070403 1
1.23426350838818 1
1.01153580817389 1
1.04305861376832 1
0.656665809578925 1
0.805456169780715 1
1.17711809317894 1
1.22787484620884 1
1.13757772030972 1
1.52203070224788 1
1.63668245665928 0
0.858664860144783 1
1.3455706331775 1
0.955762932010556 1
1.09842488204075 1
0.73303021472036 1
1.46358152793599 1
1.43869501786162 1
0.888134582859819 1
1.09122078419852 1
1.5263155755022 1
0.971258882573146 1
0.827536238539603 1
0.615830842128308 1
0.812804663756396 1
1.43557364646661 1
0.80648792587603 1
1.01962876291018 1
1.0528920719856 1
0.92304808821923 1
0.671355280202369 1
1.58877974242071 1
0.882849050581773 1
0.655486242153552 1
2.0674548029429 0
1.00197891591337 1
0.888122115003387 1
0.861107053205592 1
1.15640991694439 1
0.929001078441337 1
0.944881120480298 1
0.775552598931258 1
1.04375421017862 1
0.390265894482256 0
0.821381401933197 1
0.967903608975859 1
1.07382350335607 1
0.358825876980425 1
1.14813828030219 1
1.06629886745707 1
0.915725532958225 1
0.608470297613925 1
1.08903184198039 1
0.998433808786275 1
0.876642942696312 1
0.882027802161932 1
1.45843368377366 1
1.19501249126087 1
1.36545661000563 1
0.79487952092081 1
0.52385895475484 1
1.36619221764658 1
1.04763821825379 1
1.35885495527297 1
0.803677214472111 1
0.642273884505427 1
1.18425419434396 1
1.20207900667488 1
0.953824968728103 1
0.58484665768683 1
0.805135838370049 1
0.561731576356274 1
0.79626429440054 1
0.721110889337764 1
1.06036152903158 1
0.978553306458756 1
0.94296128053282 1
0.935275599512062 1
1.18823321941836 1
0.994068256206513 1
1.07182327187149 1
1.13233384817413 1
1.06555806732001 1
0.660283817709654 1
0.556951318539336 1
0.81099255530845 1
1.32327660864529 1
0.993565674470163 1
1.16979871134156 1
1.06371263584206 1
0.880843106061924 1
1.08597580571345 1
1.94819846125529 0
0.918404639414916 1
0.77598146215485 1
0.81158788432785 1
0.983007495831919 1
0.983169367216818 1
0.745047724886615 1
0.79319482926014 1
0.673926274854465 1
1.21782851648818 1
1.07922085179636 1
0.617878154720395 1
1.41764495846716 1
1.26066977822137 1
0.625036201049887 1
0.76086006579299 1
1.32025208653567 1
0.916339011668136 1
0.784569208781698 1
0.957779853169646 1
1.01300746430883 1
0.907093193264805 1
0.993628294324697 1
0.936368962906889 1
1.22508124075732 1
1.06739112855952 1
0.759329297148607 1
1.21271622905884 1
0.769336268193308 1
1.39926953005885 1
0.797492950065111 1
0.941903214680368 1
1.36348335929322 1
0.978654730282093 1
0.773514115209853 1
1.12758731298031 1
1.07526372551476 1
1.01094181399367 1
1.29828558398537 1
0.811287948456257 1
0.917656968913659 1
1.05539468176866 1
1.27276333479773 1
0.951473811039757 1
1.05725902705422 1
0.72999193411399 1
0.787532807577395 1
0.872297244810269 1
0.970041094793418 1
1.03659042990172 1
1.29818044924815 1
0.437892978808616 0
0.386120059415367 0
1.10794652351427 1
1.10405665565885 1
0.875116536848025 1
1.19813194602691 1
0.992288701577075 1
0.934307624809912 1
0.970788040585091 1
1.78112997273095 0
1.07495444710733 1
1.00788701480021 1
1.06570745645635 1
0.705981609869278 1
0.406347651951922 0
1.24207624935937 1
0.801652452078903 1
0.654270379971766 1
1.14063799109309 1
0.862469352452215 1
1.14314465877197 1
0.963906439758122 1
1.07978323932293 1
1.04485774610709 1
1.13181488023912 1
0.890782739344666 1
1.14583889897931 1
1.255960660821 1
1.26605180148288 1
0.917950298200695 1
1.20384397315691 1
1.22844432589385 1
0.734896408500029 1
1.1702146599626 1
0.734592327862256 1
1.30856603307459 1
0.800584962280547 1
1.1635588270711 1
1.00342599410657 1
1.29576101101312 1
1.44352959484159 1
1.11660496557606 1
0.813538107160409 1
1.35503807388242 1
0.947415627847134 1
0.957706826699825 1
1.38315570374686 1
0.915601406593661 1
1.09829544208974 1
0.787211742425745 1
0.415130913445102 0
1.05192294235783 1
1.31978944587141 1
1.04989135816779 1
0.647341632740603 1
0.4697466874216 1
1.12499681383741 1
0.885119808871234 1
1.21888932317969 1
0.823008641728264 1
0.866743188526363 1
0.945515572488122 1
0.796918568151986 1
0.685566186960179 1
1.07271698700884 1
0.893367868253591 1
0.883073729131213 1
0.877377216775175 1
1.29371690108437 1
0.850762162663812 1
0.969920615759151 1
1.55443534743041 1
0.727457964936997 1
1.009536315342 1
1.00068466205651 1
0.546008391497823 1
1.15249649962518 1
0.524855099444648 1
1.15220361184353 1
0.510189697586608 1
1.13995180495615 1
0.380544548049817 0
1.07652639723947 1
1.54248540941649 1
0.766719148013812 1
0.858211746317857 1
0.803103452340706 1
0.857613866495841 1
1.22994864561765 1
0.872402614659282 1
1.08329889693885 1
0.821928589491389 1
0.784165430081981 1
0.94195061685321 1
1.14671480255398 1
0.822024420952257 1
1.05627573308529 1
1.3542396886826 1
0.879556089954161 1
0.832760141227046 1
1.05995660542493 1
1.13911108084305 1
1.08761495369518 1
1.11077595512477 1
1.15448616412419 1
0.760155959446748 1
0.77670922969618 1
0.958467903209096 1
0.884507708538235 1
0.613385665747578 1
1.05873886457707 1
0.600700826545556 1
0.894918594032438 1
0.831241996300191 1
0.780391940586111 1
0.846343178158222 1
0.939171419583928 1
0.980390895603104 1
0.888024121493582 1
1.27917776384265 1
0.577851688099065 1
0.770400414321906 1
1.22616619851816 1
0.625751090837637 1
1.06617100032556 1
0.718072252793277 1
0.728132947205306 1
1.03687128203154 1
0.790493391534762 1
1.29660425231495 1
1.00624052835145 1
0.819505095815154 1
0.777116875429658 1
0.626948250292614 1
1.14123665740648 1
1.16958662916722 1
0.99158762751982 1
1.16717714743863 1
1.18617525623716 1
1.10565916812547 1
1.3762060043594 1
0.881822399369467 1
0.598516529568936 1
0.378109817069592 0
1.10185843956637 1
1.26263908280898 1
1.04076178712198 1
0.99394659530244 1
1.06584168267231 1
1.1407287292485 1
1.06568668660353 1
1.10748107034802 1
0.563945808088018 1
1.01621733763754 1
1.10642391754145 1
0.476146673693495 1
0.980768375791908 1
1.26804516469246 1
1.32020108090409 1
0.651908050312789 1
0.758785532790439 1
0.901803876383209 1
1.08801484442305 1
0.737099938859735 1
1.2796785798824 1
1.18964424117847 1
1.25028458743588 1
1.02154417790789 1
0.812555847952116 1
1.07833925949083 1
1.1455801590217 1
0.75346526652591 1
0.79412266614089 1
1.01901305867805 1
1.31828593750097 1
0.526228098578593 1
0.796343485520398 1
1.09475734820712 1
0.873494818664583 1
0.770837851341024 1
1.10545598115668 1
0.996524522661155 1
0.790736539935682 1
0.605570826787768 1
0.862387730661528 1
1.05564517934848 1
0.595926887813991 1
0.802063873381577 1
1.19838729023469 1
0.806507551056899 1
1.15403919383668 1
1.48275600711432 1
0.914623010628427 1
0.9919423745604 1
1.09541625904025 1
0.832215884016577 1
0.830184522480072 1
0.94964495710207 1
1.3422055621199 1
0.736410705618821 1
0.807171173606344 1
1.14140419458093 1
0.617280094401171 1
0.70005778088359 1
1.22286508172604 1
1.15276244222297 1
0.757992502314532 1
0.797489304363737 1
1.0381697395463 1
0.770390650190976 1
0.289988228831296 0
0.870509239573041 1
0.852425775370144 1
0.997458194297027 1
1.30134530376115 1
0.768458671069087 1
0.0494009493567817 0
0.707154038793973 1
1.21443849136361 1
0.535615804947417 1
1.61076029807629 1
0.933408682410232 1
1.56054468294819 1
1.23551788693348 1
1.49011917093939 1
1.13596899785001 1
0.814327290444227 1
0.994592958002142 1
0.840280450130191 1
1.08983284213799 1
0.390229888945117 0
0.484757275807918 1
0.669640491636626 1
1.37125897380648 1
1.39113136452076 1
1.28484610435404 1
0.68978592701811 1
0.695721941057341 1
1.15735351614859 1
1.04962493935606 1
1.22703989657362 1
1.03991387245269 1
1.47667899581798 1
1.12077265908142 1
0.878510821628388 1
1.13016945978903 1
0.670417772004761 1
0.98871175836655 1
0.914433545094823 1
1.18326106927056 1
1.13619764665079 1
0.88290466110694 1
1.37401522159185 1
1.2499516195879 1
1.14797719515571 1
0.666137293384043 1
0.694541209674638 1
0.87302982368244 1
1.2853853844575 1
1.27933528758769 1
0.796037542071541 1
0.85107701482692 1
1.46418285672878 1
1.08131937212717 1
1.73614292696054 0
0.818403840678858 1
0.769353990083058 1
1.04221022164015 1
0.776766943074642 1
1.11808042422479 1
0.757543883212682 1
0.912870451295063 1
0.536518601612728 1
0.914742026569255 1
0.96288514004246 1
1.3654402067477 1
0.576472408254215 1
0.80595974250593 1
1.12975260744301 1
1.2495627074947 1
0.784852917364507 1
0.767230778086663 1
0.981019133743905 1
0.86308668045135 1
1.28774588428631 1
0.849498627835933 1
1.62414686259219 0
0.911410280736758 1
1.20715488382103 1
1.16772298353474 1
1.14449107889227 1
1.40251970764092 1
0.744741179106773 1
1.0411931138771 1
0.824435653416435 1
1.22534243808834 1
0.745146349079479 1
0.838448103579068 1
1.30903971664182 1
1.16198376148319 1
0.910584482930242 1
1.49254443077635 1
1.14707309920852 1
1.24390968008177 1
1.1195954285701 1
0.90600981217975 1
0.623731656605162 1
0.802690445018188 1
1.39281461731587 1
1.96937996826378 0
1.27002601819642 1
1.13151307852403 1
0.911134264434177 1
0.697048708376113 1
0.849040778907864 1
0.945337663196265 1
1.04809367993892 1
0.651699493818149 1
0.648417243862105 1
0.933124281221008 1
0.868654582934809 1
1.58155115080505 0
1.4321738394198 1
1.21958979316778 1
1.19170943412453 1
1.33974810288476 1
1.07297075233013 1
0.720152296655542 1
1.15134896172485 1
0.811787876339965 1
1.12674249684938 1
0.785394510925039 1
0.717530859357482 1
1.15096494520961 1
1.29775989639362 1
1.27902250523367 1
0.935374396979742 1
0.829375994336931 1
0.728587374347144 1
1.19586095225644 1
0.939665524199836 1
1.02763882833789 1
1.33359833071027 1
0.634010285952393 1
0.709121879726608 1
1.32917958995202 1
0.775597935633065 1
1.07797097307634 1
0.531823469855774 1
1.07312299463471 1
0.516150647275768 1
1.84783065605056 0
1.20069002896126 1
0.852602083792788 1
1.22104500012668 1
1.2174189601796 1
0.760633399558348 1
0.241372643818085 0
1.23853234048588 1
0.569106704941806 1
0.984655771288993 1
0.799171173600279 1
0.895547826326764 1
1.16593268084693 1
1.55992739263897 1
0.988963397980796 1
1.08670991660811 1
1.02092407698196 1
0.817642506635507 1
1.01223439797837 1
1.01460557906815 1
0.868916899287698 1
0.806150190877527 1
1.09239554114725 1
0.455446698956535 1
1.02067985030887 1
0.532640803563958 1
1.0855744043208 1
0.973564683995113 1
0.691901743670565 1
0.854995746657765 1
1.24288181454167 1
0.813434356559613 1
0.926600659222494 1
1.12773681154863 1
1.3032213402782 1
0.590113079282381 1
1.38708696544198 1
1.21050674582829 1
0.868509974984647 1
0.564281902007989 1
0.787409786245003 1
0.848463185074998 1
1.17622875496716 1
1.00705355226539 1
0.890630113212041 1
0.724000299857294 1
0.654803900727133 1
0.743612773003093 1
0.753098776954025 1
1.42317073584038 1
1.53462003928437 1
1.26662019535171 1
1.706618387943 0
0.76111922707413 1
0.709068691634187 1
1.44244277510385 1
0.66792564738422 1
0.666839344932553 1
0.930438981601897 1
0.870469762342177 1
0.899633285001554 1
1.03199009836955 1
0.829215108240057 1
1.32876733211114 1
0.908000339682776 1
0.947557451470528 1
1.03216493353205 1
0.583640159521608 1
0.882726095495454 1
0.750160224583888 1
1.03603930697035 1
0.727747792576209 1
0.790284498057726 1
1.0295834408121 1
0.67719381531149 1
0.937183992256409 1
0.598902049697357 1
0.772787181158023 1
1.07863556701954 1
0.780713794192536 1
0.92518813034018 1
0.709885620832125 1
1.18526735213228 1
0.920741072648101 1
1.2148048173142 1
0.689914409565019 1
1.16110509953979 1
1.16170413527816 1
0.964686637965532 1
1.18685789851854 1
0.870078367001556 1
0.957395440031 1
1.36721443175365 1
1.40300974564981 1
0.784775437501822 1
1.14770779797821 1
0.691298919059424 1
1.51702790200774 1
0.713901832820299 1
0.915572905765086 1
1.09606389627237 1
0.726189615952986 1
0.818660324708677 1
1.13298013215468 1
0.748457539648086 1
0.384433645269729 0
1.39479620984214 1
1.2030539408122 1
0.998927892739535 1
0.906831222706932 1
1.29465139878572 1
0.903214415734817 1
0.774607468811406 1
0.720186218498559 1
1.15289549445233 1
1.08860489141728 1
0.53896655319212 1
1.22570468147996 1
0.483070273704325 1
1.16465788267197 1
1.2548364387513 1
0.948628130012369 1
1.30941015109398 1
1.32460650245836 1
0.657663310693896 1
1.11787737431348 1
1.32841726894413 1
1.39563587700526 1
1.15205962183804 1
1.04586888956118 1
1.40623803411638 1
1.21496755841961 1
0.647841129261054 1
1.10687400451438 1
1.32315403366386 1
1.21556757460189 1
0.71324121606285 1
0.495044040252045 1
0.903572637976823 1
0.996664412188909 1
1.14553224041381 1
1.0966347325224 1
1.13694275215489 1
0.916356990536152 1
1.12443098680823 1
0.751125853731366 1
0.674069544727584 1
0.663781977549068 1
0.968733743897908 1
0.942262433465286 1
0.986394627328374 1
0.201099950964333 0
1.09262653941886 1
1.49272006437216 1
1.13479944180013 1
0.948871338544302 1
1.35823179427384 1
1.7666960676727 0
1.22263868397234 1
0.880901562266365 1
0.9515643705591 1
0.572442613956623 1
0.76794523495344 1
0.442182041875058 0
0.893154439617905 1
1.00128648918717 1
0.827812649287749 1
0.522393538030655 1
0.645261112107022 1
0.858555340902849 1
1.04975460339696 1
1.29936807241777 1
0.54404236769303 1
0.581905826165355 1
0.903322574067348 1
1.09319646215759 1
0.974943114839217 1
1.08469909462151 1
0.646726448360932 1
0.732048899863721 1
0.698066339256477 1
1.35995266954386 1
0.738450929792227 1
1.12979587586913 1
0.507793259410471 1
1.10241387689971 1
1.52037089221706 1
1.45580572037571 1
0.868207699211229 1
0.439069411140343 0
0.8235537583709 1
1.05070831038545 1
0.739054494213355 1
0.950070736709398 1
1.21530309308969 1
1.26202401113256 1
1.01739428174004 1
1.23561790476155 1
1.1913962571253 1
1.11260014933731 1
0.888175878325773 1
0.888179947757848 1
0.822052257899907 1
0.973388355514797 1
0.452407122915628 1
1.1312302055495 1
1.08181622237401 1
0.75398868792762 1
1.03648374438264 1
0.886423312949675 1
1.03529543281616 1
1.53584186366111 1
0.660463436276672 1
0.950637168607233 1
1.32878555757964 1
1.25113033180269 1
1.08094123999104 1
1.2585446372303 1
1.32550905011525 1
1.64714370448413 0
1.16564032009356 1
1.01524379357199 1
1.27560352020651 1
1.26599672118363 1
0.857869738078376 1
1.31057994533799 1
1.01025612864977 1
1.11764935345781 1
0.797850348308059 1
1.08022896986514 1
0.750838115341555 1
1.3335207255351 1
0.730770523232754 1
1.27872890128766 1
0.65418988610938 1
0.531161975441063 1
0.630887223219717 1
1.39534697203641 1
1.13936769450751 1
1.21878412308656 1
0.977166204683082 1
1.01841747078491 1
0.741411287924862 1
1.15636415201509 1
0.869336305148601 1
1.05767905898072 1
1.18147963375211 1
0.939739187335237 1
0.843168584862551 1
1.17086954407145 1
1.00210528354357 1
0.841804052726395 1
0.582285286938636 1
0.930941556411689 1
0.938555104824738 1
1.23867614311928 1
1.40128535946714 1
0.823797489629376 1
0.449210566711315 1
0.550888398080717 1
0.461037500035463 1
0.862330112556998 1
1.03294558646866 1
0.980052554457715 1
0.826388738158575 1
1.46151196891424 1
0.307286783283945 0
1.28047297456175 1
1.36536278435744 1
0.863860927325138 1
0.79331344959648 1
1.56619560629978 1
0.720722667115865 1
1.04025234221844 1
1.13107068546956 1
1.29354446475206 1
0.386480071456325 0
1.15707433383178 1
1.30570847808525 1
0.911950776414931 1
1.14607106909043 1
0.968337697330851 1
0.890094029820266 1
0.365212494273349 0
0.86328496771153 1
0.89205115804658 1
0.844455394447869 1
1.26611136768216 1
1.13367659781992 1
0.654249027171101 1
1.12555581161005 1
0.893285071705722 1
1.35901082055205 1
0.726279337687736 1
0.797196832065592 1
0.771848126295679 1
1.09432912900541 1
1.36621161232711 1
1.49089501924036 1
1.07933927061316 1
1.37864447217067 1
1.22896182996784 1
1.11549290006581 1
0.988850259653354 1
1.15225028303158 1
0.765046394067056 1
0.907717303536443 1
1.14373399584642 1
1.15091211696004 1
0.902928178187516 1
0.829393070133003 1
1.16536201305012 1
0.754069862510605 1
1.02762477471937 1
0.419568056383152 1
1.20350221829133 1
1.04272931844938 1
1.11830542895697 1
1.02990995624898 1
0.993805534077262 1
0.787224980285559 1
1.18484209454845 1
1.06559510982143 1
0.927059137067486 1
0.594054053520993 1
1.3069157092886 1
1.0802243833023 1
0.649499399672568 1
1.04320047235619 1
1.1854320610964 1
1.05183613653517 1
0.831375114162846 1
0.83892547477403 1
0.754754931697297 1
0.856116943361108 1
0.945139891240311 1
1.19948869797155 1
1.06497605982602 1
0.824765141185348 1
0.765826637322287 1
0.75739347553917 1
0.474109720847853 1
0.961082191809299 1
1.42639568639904 1
0.661735972530572 1
1.05574749252398 1
1.07834220906927 1
1.50671517306132 1
0.999648096826406 1
0.957044905480547 1
1.24277942402983 1
0.959179990602648 1
1.13254293175772 1
0.681024297053994 1
1.04001754681834 1
0.978561581963263 1
1.3121022470741 1
0.447807929048194 0
1.1446548920347 1
0.879286126038338 1
0.718149498246167 1
0.898512277791341 1
1.0686809186055 1
1.21776988631972 1
0.718428094250056 1
0.934223570600819 1
0.543758502709142 1
1.10648660617893 1
0.990365192093362 1
0.792198752553655 1
0.950810576101023 1
1.42406157223753 1
1.04214277342108 1
1.19775616743654 1
0.904213205482344 1
1.19835512466483 1
1.02688379599687 1
1.39099278236481 1
0.554500883817143 1
0.840261524145779 1
0.779198806774189 1
0.859535919781439 1
0.518831506013505 1
1.15027672699297 1
0.781805441213516 1
1.1481420771359 1
0.886435649764869 1
1.11387616008464 1
1.2334575480147 1
0.450100940165766 0
0.806245994893018 1
1.17122704428297 1
0.862851499042813 1
0.759876485881966 1
1.22841380909164 1
0.845053251026944 1
1.0458055302048 1
1.18788315829117 1
0.627696940441358 1
0.972988415433965 1
1.22547259172169 1
1.11441627437674 1
0.826503459720613 1
1.00823763063604 1
0.609438252902197 1
1.23725465811697 1
0.874059272251983 1
0.817407541715507 1
1.25581907767988 1
0.807421280272559 1
0.890767734174383 1
1.19552964922711 1
1.20979966884816 1
1.01984280303626 1
1.1407633833071 1
1.2276878993457 1
0.889987788834115 1
0.887225310422539 1
1.28464372990589 1
1.0663363357825 1
1.00593645164717 1
1.10164739531158 1
0.74211824691312 1
1.2871198845353 1
1.07827557138501 1
0.863492032344113 1
1.02868009628546 1
0.774292225967481 1
0.935675769370013 1
1.02273625986 1
0.880688407836945 1
1.35519908248022 1
1.05164978477073 1
0.908541588277705 1
1.1269829212733 1
0.885374590946345 1
0.5803239982756 1
1.20298264105747 1
1.60874663287761 0
0.999215538019477 1
1.22330049209763 1
0.911659677725855 1
1.41614979338648 1
1.1683542072981 1
0.795780145442614 1
1.32937893209354 1
1.06869474864799 1
1.20353797599165 1
0.520015406124299 1
1.59102704006029 1
1.17808978048554 1
0.967350235891506 1
0.613574583754226 1
1.37742046142549 1
0.793982766607446 1
0.893272190459285 1
0.9260163402704 1
0.7462484238304 1
1.48922702073958 1
1.68764691268455 0
0.496243682009388 1
0.913879199188646 1
1.27626711065186 1
1.15741096885823 1
0.730601045780534 1
1.1712663347044 1
1.27449899859348 1
1.02600046260981 1
1.02159745468335 1
1.35532438366843 1
1.22473326627128 1
0.811995977948019 1
1.28150980218644 1
0.782196831394774 1
0.418617126343136 0
0.749449891993122 1
1.18679291227731 1
1.10903405065599 1
0.990919368347804 1
0.624922493744138 1
0.856679284337181 1
1.07769210684756 1
1.45927150570186 1
1.16175362124609 1
1.08990987959895 1
0.96274924061619 1
0.715533493340927 1
1.11870642840255 1
1.29036163964918 1
1.04971836035344 1
1.39281168776485 1
1.24690809691947 1
0.543986392676244 1
0.207767714476211 0
1.43779188791291 1
1.25980624134007 1
0.580945962297672 1
0.923035062661777 1
0.640932004327141 1
0.489521356888842 1
0.697830514002424 1
1.11858488902076 1
0.840642952565397 1
1.25932134474063 1
0.992833645721905 1
1.38576931364295 1
1.57674526026778 1
0.767905035510403 1
0.67405137555882 1
1.37902209181608 1
1.01071904878512 1
0.81986561970019 1
0.845842480003999 1
0.715469410947373 1
0.976976321049926 1
0.920334065934471 1
1.01375985378913 1
0.956181257711322 1
1.04971470755423 1
0.993479683739526 1
0.717685510735597 1
0.600994564361712 1
0.356936253095205 0
0.98232747927921 1
0.961938978466212 1
0.881902059506304 1
1.20373606570603 1
1.04160388222748 1
0.682919050611836 1
0.685421109077558 1
0.807500434498198 1
1.41654430072578 1
0.805243308729958 1
1.18685683228219 1
1.1625298537562 1
1.28383339537813 1
1.29922439827707 1
0.994397085544086 1
0.520806125731557 1
1.06285519411622 1
1.58810654650148 0
1.20010840684356 1
0.623767185307019 1
1.0757733230752 1
0.841629593512234 1
0.859461128277139 1
0.950010660127441 1
0.882712317389168 1
1.21957985805848 1
0.741099586378806 1
1.4536515903812 1
1.01658163857618 1
1.13949592781299 1
0.797995758954567 1
0.724648016060547 1
0.787404173137327 1
0.810377450115017 1
0.731874829592483 1
1.33600883061531 1
0.972143087545392 1
1.40327804874275 1
0.75038482275219 1
0.922057380907605 1
0.829764244423521 1
0.56354698537791 1
0.658917829488427 1
0.895391414670091 1
0.567178451421376 1
1.56489555733446 1
0.552403347150517 1
1.27630830281846 1
0.979419037445711 1
1.15731755851351 1
1.05250327437813 1
1.43270881603309 1
0.650016935494631 1
0.718702175748474 1
0.750144555014718 1
1.14322193572326 1
1.40866862640747 1
1.19286353777512 1
1.15741668510992 1
1.13114783001201 1
0.88912626436274 1
1.11664280467104 1
1.52781026258937 1
0.941955551904885 1
1.17281064604295 1
1.15645568340685 1
0.761855136688092 1
1.10721753717956 1
1.11519138794126 1
1.37736882040656 1
1.64179030511981 1
0.887249569788707 1
1.04147898158427 1
1.14960707629264 1
1.15896065858307 1
1.244583324818 1
1.18049286470789 1
1.40819052950384 1
1.00790129980076 1
1.24098193180623 1
1.03730361760389 1
0.847437088047061 1
0.600839401028354 1
0.643700885596859 1
1.30970641626386 1
0.920988250439295 1
0.495138063637245 1
1.11860494348869 1
0.828553311482882 1
1.07224621355857 1
1.43884848031972 1
1.58020806548443 1
1.21755491763812 1
0.963090870147273 1
0.743423270723911 1
0.0712201586827394 0
0.547601297620955 1
0.749857282860447 1
0.724929874787903 1
0.71727248304387 1
0.700976487698177 1
0.890851892692631 1
0.758556094019644 1
1.20682630172031 1
0.61004497570908 1
0.743917993614075 1
1.10722758687479 1
1.12979391143505 1
1.11510311676671 1
0.856477311583432 1
1.16590281996195 1
1.08518272220403 1
1.28005803526983 1
1.08380709176681 1
1.21251451350532 1
1.15028059883613 1
0.656530285605499 1
1.25695577416845 1
0.786492557160582 1
0.777790394924538 1
1.00184725761578 1
0.76097115220365 1
0.65498430831829 1
0.607681265433056 1
0.881972923861643 1
0.492118700086419 1
0.96531097332214 1
1.35762748590921 1
1.26377054476735 1
0.429836642396204 0
0.889550417971204 1
1.12477783407338 1
0.658402555623784 1
1.13911863200017 1
0.722978781019254 1
0.600507555291835 1
0.614313440119987 1
0.905480416950354 1
1.01388445547758 1
0.249996568572239 0
0.549981084170068 1
0.723094342509764 1
0.684931505055118 1
0.81527914906189 1
1.15809403840058 1
0.864010621136711 1
0.943677893241306 1
1.38767380446547 1
0.760167324624723 1
1.21109565306586 1
1.02239133713237 1
1.77623523710274 0
0.906366705447215 1
0.96546363232113 1
1.01399150748456 1
1.40938169475863 1
0.945489853176027 1
1.07637513957868 1
1.66215199212628 1
1.16200923449247 1
0.838201207587779 1
0.769229916508597 1
1.03736450244574 1
1.21498558506534 1
0.855047025800067 1
0.886083527656555 1
1.01461652105898 1
0.84388511648707 1
1.41712198945069 1
1.12704762026293 1
1.04918998052332 1
1.03202645165324 1
1.01695105695775 1
1.12447303329554 1
1.13894427196226 1
1.08371403167433 1
0.984898036589027 1
1.33069756530945 1
0.6694211838995 1
1.19051988390978 1
0.965713085980357 1
0.882824351537347 1
0.776197312600575 1
1.00336066866499 1
1.15814038801381 1
1.07398107635864 1
0.961719716894621 1
0.495607997920637 1
1.11991493881485 1
0.785438914775687 1
1.25158796671186 1
1.04784859154589 1
1.09597039324041 1
1.13138578951389 1
1.30022638704506 1
1.11438575218663 1
1.24397200745998 1
1.08951437926881 1
1.1413009854345 1
1.15967469829484 1
0.771609175826943 1
0.780675236110923 1
1.14328001157854 1
0.637048480889135 1
1.01147594543374 1
0.799074994250113 1
0.99605656367916 1
0.979645316460032 1
0.929086090020007 1
0.866586540251911 1
0.801609313990905 1
0.988951518703512 1
0.605279109316443 1
0.716493835252356 1
1.28153690553267 1
0.91568608236773 1
0.565367435774414 1
0.569976000331692 1
0.841582731123487 1
0.967929810614523 1
0.865113590303003 1
0.795308788899318 1
1.50586444915648 1
1.70331382048563 0
0.848182814898403 1
0.774962653725039 1
0.866542810034714 1
0.893143219358661 1
1.30454859793936 1
0.951355331995456 1
0.977052357405917 1
1.19338450924888 1
1.18976650546791 1
0.715731197205284 1
1.26073012784099 1
1.2879612773951 1
0.749846794055258 1
1.1098062019757 1
0.512640446989438 1
0.626531969934475 1
1.27369455216735 1
1.17497878797991 1
0.853266892289367 1
1.22539114883744 1
0.828030343674041 1
0.98152865407642 1
1.28579445659602 1
0.836125138771423 1
1.16167654377007 1
0.605418594287993 1
0.814828142742892 1
1.21406901025328 1
0.680482768395162 1
0.722096152288893 1
0.87711401862782 1
1.46569348074155 1
1.09000068398962 1
0.871782348802199 1
0.78883283884624 1
1.02233904036409 1
1.18147241488005 1
0.970232005714553 1
0.997346758231262 1
1.00915543495755 1
1.13613384378343 1
1.01540505038334 1
0.658349385955385 1
1.1642260046377 1
0.853176385263177 1
1.14495374621538 1
0.298486553577263 0
1.11320325478049 1
0.955373313741884 1
0.79251988723876 1
1.04236057633079 1
1.07712960359809 1
1.64708286389925 1
1.08492797610175 1
0.949298263811532 1
0.976431424947389 1
0.737062751084671 1
1.09705161519715 1
0.939602484412345 1
0.78521589120168 1
1.01089464893768 1
0.775440664271082 1
1.04555481290877 1
0.546249595677792 1
1.15118744314491 1
0.488943526115121 1
1.59668255098418 0
1.12827211056011 1
0.95182524379266 1
1.26610568083862 1
0.85799527656044 1
1.6150990641897 1
0.865413165780971 1
1.56537366272718 1
1.06999424928541 1
0.963924953127004 1
0.72362501522605 1
0.696085840019151 1
1.07292740483824 1
1.16085816535712 1
1.13677786918189 1
1.02656706012052 1
1.05382669029175 1
1.22725558901654 1
1.20553816992408 1
1.10241097811979 1
1.57529007659788 1
0.92108469895953 1
0.512825692477226 1
0.79759089461639 1
0.710136877854458 1
1.03465592439602 1
0.994659617113478 1
0.929776341024051 1
1.38214946610579 1
0.990329350247064 1
1.12123589408603 1
0.884519025461617 1
1.11180378073568 1
0.54424875754422 1
0.943567918858474 1
1.32131397960376 1
0.966310939673982 1
0.845803651882747 1
0.758836340140078 1
0.987569002452541 1
0.48549976250493 1
0.716276089715916 1
0.861900256121902 1
0.938474443331263 1
0.793745802977644 1
0.942990370880033 1
1.28963578233954 1
0.667770700183335 1
0.825206126131059 1
1.27734849691985 1
0.863462127931714 1
1.04066508763512 1
1.0354359025052 1
0.865920791834167 1
1.31290558626421 1
1.18471805433445 1
1.22540671081787 1
1.10589951509089 1
1.05169077133687 1
1.06652484807017 1
0.926230825398171 1
1.15565603104862 1
1.53220914346754 1
0.889577992424281 1
1.2220351873201 1
0.911562369797532 1
1.24922230091002 1
1.08582787853948 1
0.665171532378328 1
1.03966396923635 1
0.511677500484877 1
0.949671787115012 1
0.58406489213819 1
1.43437337953321 1
1.63907775150526 0
0.691557198951545 1
1.10558522077912 1
0.829172862062691 1
0.680642573947206 1
1.43372081102483 1
0.37294201091764 0
1.15041506588178 1
1.27709416331553 1
1.16977642155774 1
0.903345424354754 1
0.580377638100524 1
1.21807577779247 1
1.1397831839982 1
0.872790304941449 1
0.80732055889888 1
0.820623545384941 1
1.06482622020878 1
0.950832209106271 1
0.823663746928359 1
0.873028458840877 1
1.29801764823633 1
0.83794812488857 1
0.897266566254775 1
1.01853745132339 1
1.20838736486176 1
1.095084255996 1
0.835702653499022 1
0.710196896401241 1
-0.0069303577780098 0
1.5030440852572 1
0.881201405391396 1
1.35851244696533 1
0.862339772917267 1
1.02917816608704 1
0.854867947811399 1
1.58164926347385 1
1.069664304626 1
0.574124414857148 1
0.847180364301521 1
0.820797061343055 1
0.772834331901544 1
1.2370836055857 1
1.56884475183334 1
1.00502715544319 1
1.09517971439384 1
1.26018652660388 1
0.973029386737822 1
1.00563947060302 1
1.20359539091044 1
0.995840494857294 1
1.59627447845837 1
0.677861894849023 1
1.46385400442161 1
1.05993329372773 1
1.48023677586842 1
0.981155750972754 1
0.881131162023202 1
0.769823798294508 1
0.711532544625499 1
0.871241350570933 1
0.793372724797486 1
0.554152598809554 1
1.38166406879931 1
0.52493876021401 1
0.830187620685102 1
1.20846821603833 1
0.927478108768194 1
0.697796269554844 1
1.15475343277129 1
0.830733572011108 1
0.870818747158421 1
1.17099683678319 1
0.713184053458706 1
1.12895035272259 1
0.603300524835878 1
1.35029449660279 1
0.894060995802774 1
0.616266179936236 1
1.18132769477863 1
1.47496787469947 1
1.70920311703321 0
0.615779731133312 1
1.1933886816361 1
0.504196763895658 1
1.16082818758965 1
0.658226123759467 1
1.32700493246825 1
1.06558460785711 1
1.29072071378865 1
0.819974066774006 1
1.1287452267656 1
1.23965398845806 1
0.837881355194688 1
0.963566073053244 1
0.852673172222591 1
1.35331277809535 1
0.603360482824866 1
0.96522529932329 1
0.632740893613613 1
1.15560318684257 1
1.42072900379679 1
1.31989767135687 1
0.896295207025335 1
1.40366943662172 1
0.88421769604535 1
1.10083108508058 1
0.96845795258151 1
1.10981423369591 1
0.928697465418001 1
0.992159731000696 1
0.503440775546465 1
1.12512744017937 1
1.26377913723029 1
1.25261966327773 1
1.38192466526635 1
0.847141276207422 1
1.05752684213737 1
1.50423298168775 1
1.03595149718732 1
0.877962494315368 1
0.86299645768409 1
0.819145572911081 1
0.971436835411886 1
0.362335317036873 0
0.76670090155898 1
1.02621199800512 1
0.976869442953338 1
1.04713618693174 1
0.98351976914328 1
0.791261587832382 1
0.373461552826347 0
0.978720310073047 1
0.978548991706919 1
0.855414182801632 1
0.708599434454933 1
0.939748370778581 1
1.07031066008497 1
1.52677386751547 1
1.01447879167944 1
1.38839004005963 1
1.06778367521841 1
1.05386554698798 1
0.701824789922055 1
0.995041050444461 1
1.17130034100852 1
0.990097089978768 1
1.11325749914458 1
0.979369051801939 1
1.1975918095075 1
0.930045695449908 1
1.16113066055103 1
1.43250355751418 1
0.896001738320972 1
1.60715407267546 0
0.871451110989899 1
0.695779514915795 1
0.96214499875257 1
0.676622324080405 1
1.08041307271266 1
0.904803634465259 1
1.28057197129947 1
0.674309389297464 1
1.01560123780975 1
0.926988605764195 1
0.927123656281953 1
0.643602998724471 1
0.461783361661214 1
0.759221207100799 1
1.59885375494198 1
1.15034218033685 1
0.684463969627475 1
0.681203081835109 1
0.930765174796595 1
0.974120594136855 1
1.36462897114061 1
0.914534554822645 1
0.583965880569287 1
0.682444307437277 1
1.34091345464158 1
0.727943045080944 1
1.31925681409769 1
1.22288236412969 1
1.04533797638285 1
1.2594836561554 1
1.04301035866157 1
1.15266004585799 1
0.666814670649589 1
1.35935479121052 1
1.16455909798019 1
1.03372159012547 1
1.01898532324708 1
0.609797144495005 1
0.899224365199692 1
0.890862593454665 1
0.829451102500223 1
0.936456859427121 1
0.846857121182898 1
1.00666123525573 1
1.55841755162559 1
0.919908903731805 1
0.848510310689275 1
0.917726816114281 1
0.691246539365225 1
0.740957278639724 1
1.0751591555435 1
0.786511355966111 1
0.994402782801399 1
1.40200227040361 1
1.39598885613912 1
1.15930223084006 1
0.986638894000638 1
0.847363560576515 1
0.929679218290412 1
1.20130435819618 1
0.914059438800178 1
1.31527297219181 1
1.00511685622294 1
1.28314881324833 1
1.4797732667784 1
1.09379349180705 1
0.90611449631599 1
0.972792853033975 1
0.98948474216935 1
1.05741311270589 1
1.57596655141388 1
1.15893690840664 1
0.697884674270175 1
1.0081065620319 1
0.857147145363489 1
0.934454355372482 1
1.11651915056175 1
1.54863114166684 1
1.16205983378011 1
1.5349976585336 1
1.07788121093115 1
0.468243424620791 1
0.927203540065538 1
0.737482839511276 1
0.756065478835779 1
1.47442883509052 1
0.861615039797703 1
0.458513261052713 1
1.20483780708212 1
0.934741203658661 1
1.78576971015606 0
0.463782807883643 1
1.15901320421515 1
1.00112874569316 1
0.930136287131434 1
0.945838052127324 1
1.05273975370552 1
1.1689214468663 1
1.32961470409039 1
0.752473958175038 1
0.393824273983647 0
1.09685952183195 1
0.425711910628293 1
1.25027939472031 1
1.24063362834684 1
1.19958418870722 1
1.19266388429151 1
0.667130611141127 1
0.875452335978809 1
1.23096216312337 1
0.748125081099022 1
0.433113176229895 0
0.619514109999939 1
0.948725964304134 1
1.20230577190145 1
0.821828082122244 1
0.781564185725491 1
0.845175004987741 1
1.17667650454152 1
0.878257701852782 1
1.10755542165342 1
0.966366407662453 1
1.05422461721366 1
1.02845626738908 1
1.02075088652767 1
0.60392637596718 1
1.17653272828701 1
1.32049844873022 1
1.0586426909195 1
1.06559292381034 1
0.800584014316691 1
0.788981905099343 1
0.922877337882786 1
0.768549485665608 1
0.957088700441551 1
1.10219900486017 1
1.12692413414867 1
1.09574068877471 1
0.790857464204558 1
0.62301706317911 1
0.949016797477594 1
1.25728026233086 1
1.27801833666357 1
1.17459393912958 1
0.978673347568023 1
0.765649396015487 1
1.5745779997085 1
0.810762225966902 1
1.3208170346561 1
1.04118325569432 1
0.790898820289847 1
0.743129053661106 1
1.29089665465815 1
0.871786995520689 1
1.18265656055724 1
1.39487911901747 1
0.84016978564991 1
1.20207744768935 1
0.936819661648088 1
1.14281109117889 1
1.03881154799412 1
0.970737262921714 1
0.623372281904713 1
1.03254825321082 1
0.902690284381668 1
0.842266188700511 1
0.827126998816394 1
0.781529955774486 1
0.861231503608361 1
1.25224548298038 1
0.757544563840108 1
0.971421383019441 1
0.786154019454215 1
1.2098646644626 1
1.07915468251859 1
1.15374596177971 1
0.685561778464187 1
0.735822515530589 1
0.798516038774383 1
1.1213550652972 1
1.51246565792063 1
0.393886383864076 0
0.80758816898433 1
1.13189242603653 1
0.786269835941129 1
0.823753269437878 1
0.808368290510369 1
1.42029525645158 1
1.12999824613258 1
0.878954286260715 1
0.639525841314322 1
1.31489570691419 1
1.0590615813313 1
0.729259289173 1
0.720729134848862 1
0.806055012262436 1
0.538432269383564 1
1.61612836569599 1
1.20802402948873 1
1.22301495257935 1
0.9452347161368 1
1.1010288487098 1
1.2828136983327 1
0.987844300997843 1
1.39576971432235 1
1.10092663874449 1
1.09245901221473 1
0.601763683100205 1
0.663128868841071 1
0.909220732052277 1
0.799574517044942 1
1.05122300302716 1
1.57321454347072 1
1.06169081060477 1
0.865923947972876 1
0.752385306364942 1
1.02570337004284 1
1.00735231942287 1
0.875499041685989 1
1.01513763802871 1
1.21079893542742 1
0.739028183045997 1
1.17551191932783 1
0.747872144221599 1
1.25854168187059 1
1.10993515514377 1
0.591917696261349 1
0.511739911950051 1
0.995281674781009 1
1.17425918764957 1
1.02961349254629 1
0.832481203524617 1
0.394500176946579 1
0.95614645538537 1
0.72182546460907 1
1.12887442489171 1
0.635392238462069 1
1.4670760727931 1
1.07396320673319 1
0.877416422197426 1
0.995996146944101 1
1.22147119893748 1
0.692973689994319 1
1.2437229609107 1
0.930576475387509 1
0.988739797684862 1
1.29837121345003 1
1.08872102637934 1
0.925791509923014 1
0.85133937884391 1
1.6286087777703 0
1.05010412004583 1
1.00088990263852 1
1.48321222354069 1
1.2014718986759 1
1.18400965250904 1
1.46932588316275 1
0.937554245481599 1
0.571485546902007 1
1.41371736374528 1
0.991185432153127 1
0.623686373516071 1
0.719571010981918 1
0.632757235912357 1
0.667677023488698 1
1.78097749660148 0
1.00957891653436 1
1.00898867298015 1
0.781841165484517 1
1.32246792113115 1
1.23393856511276 1
1.32164380060053 1
0.911259116791519 1
1.59757912827356 1
0.946766882485391 1
1.1105066061933 1
0.549836635582944 1
1.02951147074875 1
0.692448010668641 1
0.558007558374704 1
0.777400088424123 1
1.76145043589613 0
0.483979488072076 1
0.86328535287256 1
1.30163416255225 1
1.08589957521023 1
1.22254692483275 1
0.766995530411165 1
0.589014687940068 1
1.39958277125529 1
0.729583533593963 1
0.491121492689208 1
1.14066447687576 1
0.85226772206131 1
0.483465517410821 1
0.61816032451609 1
0.935480397487021 1
0.989407493133593 1
1.02859421724987 1
0.639690324386821 1
0.84762576872665 1
1.16177603153186 1
1.11151628933442 1
0.687414250002697 1
0.815146508289027 1
0.971441448884752 1
1.53907486190337 1
0.613927879983107 1
0.26509495716397 0
1.00181194723669 1
0.535944532521551 1
0.748208205321456 1
1.10963508397041 1
0.94200433981624 1
0.969881611379182 1
1.41947622580924 1
0.578379466471198 1
0.660131342285776 1
0.937001294443048 1
1.2897161630991 1
0.547688475420797 1
1.08353783478999 1
0.943697767927636 1
0.712159985387717 1
0.97829732465776 1
0.513342834379419 1
0.809219772947419 1
1.43196891573727 1
0.72832143016678 1
1.09174564669163 1
1.17484431027405 1
0.812584111671471 1
1.09810034336141 1
1.01906350511345 1
1.02900064370664 1
0.683362003515874 1
0.884466065665177 1
0.646605877702056 1
1.1648192675662 1
1.05213707017124 1
0.905428735077563 1
0.938033377524617 1
0.738003317663456 1
0.905709050437075 1
0.707673609191265 1
0.896932019548615 1
0.904771531501684 1
0.554868126259423 1
0.620467356280567 1
1.36391800040629 1
0.335876629214524 0
0.657598094497098 1
1.04364368680525 1
1.05506703628199 1
1.40039131117084 1
1.17522086178265 1
1.50639028620448 1
1.04604613869335 1
1.0422677108466 1
0.582251256204196 1
0.919787641962221 1
1.03073239894103 1
1.08934655299168 1
1.17730839678404 1
1.19377661718524 1
0.918230983693044 1
0.909706423829065 1
0.734324414693488 1
1.21923102655434 1
0.946331574380539 1
1.2760648580283 1
1.39022250357161 1
0.922414520906628 1
1.15958082425679 1
1.16315953160609 1
0.918805773781136 1
0.747370917932183 1
1.17206301644733 1
0.269019151038284 0
1.230936836337 1
0.904177652795931 1
0.962442545905973 1
0.993770352591851 1
1.36111395766507 1
0.732278026129411 1
0.55628042673826 1
0.909309420173289 1
0.805997132594073 1
0.813622080132045 1
1.33574756413462 1
1.10422328542616 1
0.982710841736755 1
0.927562115462105 1
0.952596951059569 1
1.06322892070901 1
1.13582104242358 1
1.78858330684721 0
0.834320243999572 1
0.72685406262426 1
0.695486788925564 1
1.10509183256482 1
1.09191929666358 1
1.4482796372952 1
1.34308898344105 1
0.859459392973505 1
1.02091090454896 1
1.22640144610166 1
0.629757818421414 1
1.88206181992334 0
1.47119490083647 1
1.17020575267765 1
0.9804853498994 1
1.50329445909311 1
0.71295146867297 1
0.606639516412504 1
0.930920435753396 1
1.31505557805425 1
0.656628739204663 1
1.0646793979077 1
0.703776957579898 1
0.989504089731311 1
0.64586502252045 1
1.03049964106387 1
1.06176267442666 1
0.853692832263202 1
1.40945177617251 1
0.648162977743308 1
1.25131955709521 1
0.518801575623764 1
1.02084834007139 1
0.929462431942904 1
0.928292709809221 1
0.491512427814023 1
1.10210623334199 1
1.20617646399073 1
0.728318961178456 1
1.25278004739035 1
0.891147119654637 1
0.985037634257262 1
0.678821273993842 1
1.14873766322322 1
0.655495751670973 1
0.827884311156395 1
0.700470597932361 1
1.01219604046404 1
1.05191120416844 1
0.915030671331309 1
0.735506195496765 1
1.0781510344845 1
0.614491583807147 1
0.57917664966293 1
1.0543498669819 1
1.20132207257092 1
1.27539104808761 1
0.878267401531395 1
0.965459366603246 1
0.887253927323848 1
1.39249471548242 1
0.994944541512012 1
0.825757001722128 1
1.09966055109336 1
0.962911850571533 1
0.955074339671063 1
1.11178583013376 1
0.805584903093294 1
0.786825044248764 1
0.944911074494027 1
1.13014445713974 1
1.1120488268698 1
1.08759601314912 1
0.758038014918846 1
0.581249884117637 1
0.962468587394888 1
1.21946270588793 1
1.42379587679145 1
1.02853591766182 1
0.787350578294577 1
0.669389464215902 1
0.793426382292666 1
1.15557185263631 1
0.618218171883807 1
1.00526468410482 1
1.13346112907485 1
1.08534131330639 1
1.16057421686763 1
1.15140971498191 1
0.860654560892284 1
1.22020387956383 1
0.828856694055149 1
0.848143192811187 1
0.860677984070457 1
0.858105994352936 1
0.993143975752363 1
0.694418088335965 1
1.13186420223452 1
0.799187479418038 1
1.05501637913845 1
1.21236215194287 1
1.23625562336535 1
1.22558799043232 1
0.996599848484476 1
1.44253648398421 1
1.15128047103355 1
1.03348064066349 1
0.781230104715701 1
1.34507722049244 1
0.514631185533119 1
1.18538471171468 1
1.13530354253231 1
0.955509727120313 1
0.720480930463614 1
1.24130851198504 1
0.664208768540481 1
1.55626697358796 1
1.31317244138688 1
0.845219566354223 1
0.97558221970619 1
1.52269253244372 1
1.29558672772838 1
0.695554521463304 1
0.741380858260224 1
1.17615280352583 1
0.745420689916287 1
1.07110792967523 1
0.958152894822136 1
0.943749033935171 1
1.16036683688429 1
0.96811960671556 1
1.40951243492568 1
1.08278207941536 1
1.2453085181601 1
0.854760427034435 1
1.64958039058405 0
0.334277318499534 0
0.608350038261805 1
1.44197170549977 1
1.25869286577782 1
1.57243578071252 1
1.04647142394745 1
0.933973400596323 1
1.16677372617283 1
0.777730935880133 1
0.850137087328666 1
1.51107378901026 1
1.11338444001901 1
1.21109635431748 1
0.673182925555215 1
0.904668103017732 1
1.38068338960321 1
0.509650831969973 1
0.529533117072112 1
1.00420876744922 1
1.20149880206867 1
1.42663334782208 1
0.877987527234637 1
0.949462015657916 1
1.22494772548128 1
0.923086950256853 1
1.24057949606833 1
1.30176240138546 1
1.08297179889231 1
0.876200125299623 1
1.44023898528259 1
0.708407131574435 1
1.10492870185695 1
0.398921372462942 1
1.00084150259837 1
1.44424661746908 1
0.683942066318917 1
0.86332364302411 1
0.752910623062535 1
0.998298058518892 1
1.18411877637763 1
1.03242193589099 1
1.41745357477604 1
1.16237793207413 1
1.1452784931804 1
0.475176781745842 1
1.17998180835429 1
0.67165031641894 1
1.14667544047572 1
0.661537622022229 1
1.00909278597717 1
0.76812685542635 1
1.18109793391186 1
1.88454865067904 0
1.28196184377998 1
1.07049989107072 1
1.38162477170141 1
1.18226245322869 1
0.956843519345494 1
1.10755447811086 1
1.10225558545796 1
1.43687322495263 1
1.13685441624889 1
1.20487412046731 1
1.01903311026113 1
0.774732366878625 1
0.703524418343519 1
1.21891221921056 1
0.507481788491134 1
1.38540851739487 1
0.998181318197166 1
1.16022813228041 1
0.780526527662678 1
1.28785821483183 1
0.865082920813606 1
0.646035657140543 1
0.722788669560151 1
1.03296616287477 1
0.934535527326729 1
1.02676710739319 1
1.048589811649 1
1.15326934724765 1
1.12580346694444 1
0.852855209761583 1
1.15351502950097 1
1.14089698846987 1
0.883271886587158 1
1.2343407868835 1
0.846349620575411 1
1.21390210798635 1
1.00777030861673 1
1.02630198885984 1
0.783883444542578 1
0.875094534622417 1
0.99795047366431 1
1.01419482770143 1
0.640746654399743 1
1.03552016061079 1
1.13347975766369 1
0.80347553999003 1
0.945487515347942 1
0.657648246670194 1
1.16072245827769 1
0.75035001461418 1
1.41528396802111 1
0.895924859584596 1
0.842519260897627 1
1.23692843718555 1
0.833948971089218 1
1.1010227884695 1
0.557542840191818 1
1.5092226811684 1
0.591744522061262 1
0.918276656585194 1
0.900793879453603 1
0.867275747725392 1
0.777268794332084 1
1.09654569899272 1
1.13543185029551 1
0.783371558453425 1
1.47986560804136 1
1.0797756659072 1
0.9288694919071 1
0.866207208142734 1
1.19415803937001 1
1.15364760272466 1
1.02731983901347 1
1.11020489792983 1
0.804987076780331 1
1.35138239861753 1
0.937086026932146 1
0.937952774368257 1
0.793005402818067 1
0.633572363759028 1
0.913848872991529 1
1.02574825499596 1
1.0730632676641 1
0.925416092904244 1
1.32442283197018 1
1.23304958743196 1
1.18296125417835 1
1.12087384071561 1
1.24773587068007 1
1.38774477750485 1
0.134566400214293 0
0.82640216943465 1
1.33992032382551 1
0.820217780535773 1
1.17390836437801 1
1.11297591865229 1
1.27574392540109 1
0.733332638129946 1
1.07469191292317 1
1.43536678167798 1
1.0936553104069 1
0.364613368167064 0
1.0444553689528 1
1.25771321815613 1
1.11022121007496 1
1.10353652127221 1
0.771162051579903 1
1.14234978116534 1
0.623492590923524 1
0.942408395704247 1
1.34147345543474 1
1.51975817546858 1
0.54576143860124 1
1.00898743828881 1
1.17968405382279 1
1.44800482056606 1
0.977053656715391 1
0.826207749452933 1
0.921797667672713 1
1.18491939999366 1
0.872319822359531 1
1.07562285201184 1
0.75822890886153 1
1.17608132863294 1
0.515064398375557 1
1.23461721717961 1
0.967346616442921 1
1.18999684016017 1
0.939829384263541 1
0.531580250791059 1
0.793958575222045 1
0.817539017926753 1
0.981252294698659 1
1.04510360164284 1
0.884987078006125 1
1.03949528742953 1
1.06552367515256 1
0.992210098612238 1
0.86999038379957 1
1.08321960085643 1
0.756750080499348 1
0.646983514153086 1
0.982253166490234 1
1.70303783255237 0
0.987743628272415 1
0.923799140173529 1
0.49577727995593 1
0.6542292976274 1
0.709680843257957 1
1.1135313317064 1
1.15326884549689 1
1.31741811578619 1
1.11970271858259 1
0.742832207734227 1
0.762367938110989 1
1.26914839006473 1
0.676168350620839 1
1.07257650514063 1
1.37051814737793 1
0.931251121761025 1
0.712034494901933 1
1.31903607521273 1
1.32928094668437 1
0.687221146166048 1
1.0852116057128 1
0.881846914508238 1
1.28847061714553 1
1.1735231023332 1
1.00135263571698 1
0.847417384781936 1
0.945838635226078 1
0.676648935974988 1
1.09698664520121 1
1.08774778465596 1
1.02039724697584 1
1.0207330480134 1
1.25838152477306 1
1.07921806474405 1
0.951035146851695 1
1.06784689540448 1
0.571105500770431 1
0.794416528383899 1
0.778014732025796 1
0.715811833241162 1
0.660081398891689 1
0.783262260767903 1
1.17442511763228 1
1.10001906180643 1
1.02496051755569 1
0.833714758420482 1
1.17052468609726 1
1.00455918767867 1
0.730310449361367 1
1.05245321131593 1
1.0404509305358 1
1.04338209826883 1
1.18626423575144 1
0.607039659354949 1
1.18066039461482 1
1.06376234568463 1
0.673008640068712 1
0.700834972367338 1
0.931178404925167 1
1.18902111580689 1
1.20581563454447 1
1.12671952055737 1
0.993121207594361 1
1.14030375249313 1
0.977483894998337 1
0.714788305021033 1
0.946456753149315 1
1.26461191428491 1
0.835084902681096 1
1.20861806181255 1
0.859936258611236 1
0.65644690630961 1
1.0688123446659 1
0.755333280525686 1
0.999647898550555 1
1.03153427130607 1
1.00189354392552 1
0.951136894996051 1
0.686660639241177 1
0.839821718088326 1
1.14446542000681 1
0.940755928097248 1
0.625560184576038 1
1.49863934114803 1
1.08696841739529 1
0.682004095739476 1
0.97408829020228 1
1.01872872851262 1
0.625596962028772 1
0.979770735623938 1
0.90844953122126 1
1.13786408529883 1
0.691815641951136 1
1.1566325860103 1
0.978196624214047 1
0.750235937287477 1
1.18107224259077 1
0.899301069659641 1
0.642325143511156 1
0.88405531691323 1
0.926932390015481 1
1.14100487724606 1
1.34962563247085 1
0.644476899728161 1
0.606589398883659 1
0.67183333633596 1
0.625793832146747 1
0.986911623671293 1
0.849747397332329 1
1.3503984516192 1
0.897517041306574 1
0.876639049833394 1
0.837651898588328 1
1.0062165795931 1
0.911150180320145 1
1.19494262498932 1
1.53215461579368 1
0.486761123847966 1
0.680473738045132 1
0.840972563633261 1
1.37171674351021 1
0.781379911871688 1
1.06634596360326 1
0.819590916273531 1
0.84208506728817 1
1.05504061632851 1
1.15809010421352 1
0.406284644811832 1
0.589553957295029 1
1.43142889543445 1
1.41544492416518 1
1.40833845678964 1
0.891307400040806 1
0.652780487982451 1
1.25903227927898 1
1.1952765683589 1
0.826767618090907 1
1.28554042410157 1
0.931882016957046 1
0.825092332885108 1
0.830111604665865 1
0.779381890937473 1
1.07994456159761 1
1.43867541256938 1
1.10595574108363 1
0.614163220556297 1
0.898701202098173 1
1.26301590135049 1
0.718328685665609 1
0.984965659776036 1
1.15058778461636 1
1.02161367263782 1
0.956683280072465 1
0.90404203311659 1
0.816414099648609 1
0.706987181112211 1
0.59923217208278 1
1.02053480799716 1
1.20442005999751 1
0.487592713727787 1
0.769389265421406 1
0.462570134126083 1
1.29057418065967 1
0.657197257864351 1
1.3570528883555 1
0.783981461438698 1
0.917032934840122 1
0.923681635585505 1
1.21996982859026 1
1.44612068347241 1
1.09897314834114 1
0.900441568706648 1
0.794937408159034 1
1.43255859997051 1
0.629574275583162 1
1.32785010535613 1
1.13896504049316 1
0.678139020418515 1
1.16684137862546 1
0.824990372681254 1
1.33694085943785 1
1.09096229142146 1
1.00442008320235 1
0.95040069979073 1
1.33033681270337 1
1.18492306119227 1
0.749353278127311 1
0.539674984895859 1
0.965799751862539 1
0.787753805262879 1
0.894984063615427 1
1.21084969914002 1
0.383506928748922 1
0.981796320464102 1
1.59522594243688 1
0.890124666640662 1
1.15443655810507 1
1.2324259507493 1
1.05450499863365 1
1.07719981669624 1
0.747592392612593 1
1.02803363606015 1
0.946811937291675 1
1.30630345079492 1
0.855442378096969 1
1.88255139463879 0
0.922400404712379 1
0.834589687490944 1
0.847442738005703 1
0.762902881972484 1
0.91978717377281 1
0.885789141503679 1
0.705134343867147 1
1.13323206376718 1
0.891321875268131 1
1.3596781676791 1
1.03451438062266 1
0.814007962734844 1
1.08020376264083 1
0.878518850365973 1
0.77605023511857 1
0.888082254970425 1
1.38859916132472 1
0.940181555847479 1
0.935363068896242 1
1.27786308963984 1
1.19357087622147 1
1.10364478352561 1
0.818882812976429 1
0.938891289241087 1
1.3261643232706 1
0.789510870980284 1
1.02211883422678 1
1.51106041122367 1
1.05962544797757 1
0.542817833687338 1
0.874613361557729 1
0.683690257631675 1
1.00220502348443 1
1.02247625692693 1
0.539954574059055 1
0.951657294002946 1
1.40398501204227 1
1.10014305898212 1
0.815856613993492 1
1.01549847544376 1
1.06120531476448 1
0.77815783009021 1
1.04509426909189 1
0.972011432947454 1
1.01591561869484 1
0.454215491959723 1
0.86994239754962 1
0.924806821141435 1
0.985350209988207 1
0.998674178202522 1
1.12077154145006 1
1.42476667306094 1
0.939817983836653 1
0.890922602798876 1
1.11646448476135 1
1.00648489211429 1
1.11432384709157 1
0.610893852258668 1
0.598622158522965 1
0.721956715901159 1
0.649378366921261 1
1.10844739767349 1
0.856392446494598 1
1.12521076434916 1
1.09970202751958 1
1.14297590051946 1
0.731888771369686 1
1.08722858160037 1
1.00753886114992 1
0.594510311868394 1
0.763895792264349 1
1.25950610656209 1
1.21413129530129 1
0.883971431900712 1
1.46057909042081 1
0.977541134790763 1
1.1393627977645 1
0.703310163169388 1
1.26261949069131 1
0.869622892579633 1
1.16165254347076 1
1.03424603986056 1
0.701169488525958 1
1.18013078578206 1
1.14991136822893 1
0.824260733031145 1
1.12689006468987 1
0.883223124475944 1
0.737817927510571 1
0.639651040777937 1
1.2346807115494 1
0.939377027100788 1
1.16541913765816 1
0.664547718737854 1
0.698222817799204 1
0.797943838499168 1
1.03439259314188 1
1.11143509709042 1
0.704023831509534 1
1.4246560651666 1
1.45300150465302 1
1.43076420797147 1
0.672865390624147 1
0.961757706263012 1
1.13563907334125 1
0.615133731490716 1
0.954245421355929 1
0.912826766710401 1
0.809131916339269 1
1.1834889502917 1
0.532754525631493 1
1.17193319779776 1
0.490241016087636 1
0.972280691864243 1
0.823678387061493 1
0.75694334661235 1
0.733586862652 1
1.34070198120955 1
0.871599347495163 1
1.17202624953375 1
1.08110333557312 1
0.872941264412987 1
1.12688475494651 1
1.01225702858242 1
0.798129256713267 1
0.914053499237228 1
0.973385411215615 1
1.10779707226585 1
0.845298734938485 1
1.11963338896575 1
0.412328229812019 0
0.981901387866359 1
1.2256022125871 1
0.98726587921367 1
0.866239302691596 1
1.40727078090352 1
1.17624136822201 1
0.93263915571148 1
0.53797989323977 1
1.25660864028037 1
1.11222565093783 1
1.17539616699925 1
0.848311113780125 1
1.09695266748944 1
0.918584780433305 1
0.973988707252504 1
1.4374595263618 1
0.997274302476327 1
1.18049315546047 1
1.4730231065885 1
0.990389353280953 1
1.19331114834555 1
0.922996039895105 1
0.768857325984027 1
1.21437154822095 1
0.522011759700519 1
0.530816644442467 1
0.933397590741884 1
0.881475911853167 1
0.652242189336025 1
0.549531349119359 1
1.3571454120167 1
0.692284119729838 1
0.960983420418943 1
0.956972756681877 1
1.54298498167958 1
0.860075550977444 1
0.723455341592096 1
0.923314724840394 1
0.797317530342957 1
0.912287789048472 1
0.749698898925226 1
1.10243874470482 1
0.714202253824278 1
1.19640404151257 1
0.89532638356699 1
0.694225041242493 1
0.992959295103837 1
1.61861528110426 1
0.968153832346281 1
0.527068074028299 1
0.672691288375011 1
1.13466502622776 1
0.653289978426749 1
0.475165519119345 1
0.570385638600474 1
0.892551914403329 1
1.25092432873007 1
0.970014404802824 1
0.491404206406755 1
1.25984875910966 1
0.765682185312574 1
1.19353893588409 1
1.32662000615356 1
0.603255182703946 1
1.06457068685528 1
1.47229883064573 1
1.22117783134874 1
0.617549976657648 1
0.861749364905722 1
1.08279093744346 1
1.09227345351973 1
0.671056469161085 1
1.00230532227554 1
0.81761178035116 1
0.854285418464349 1
0.972187684135487 1
1.17388894179254 1
0.923621580497057 1
0.599426680621599 1
1.20079979961815 1
1.16022734044908 1
1.03100726697069 1
0.783650625907418 1
0.887537012516471 1
0.957271288596327 1
0.990772416233348 1
0.896988303341113 1
1.05967144580652 1
0.19701902193299 0
1.71553523201962 1
0.875549952896705 1
0.874950117776552 1
1.25602464586622 1
1.2524626617496 1
1.13345827713404 1
1.63458269292437 0
1.12798235775656 1
0.861080906930239 1
1.17957223681171 1
1.3535045635776 1
0.703523022955089 1
0.665549425178927 1
1.03885522951238 1
1.37607548144049 1
1.27724022801926 1
0.931253072309246 1
0.99791195723883 1
0.771585209185865 1
1.07614471812959 1
0.837940528000139 1
1.30058030366853 1
0.881274922471536 1
0.911186127063407 1
0.776002635069057 1
0.937284316625016 1
1.17398128992984 1
0.83815392001763 1
0.521553295104357 1
0.759965577845593 1
0.885404515351259 1
0.841865857886322 1
0.671783936367925 1
1.17589792715327 1
1.08887601480693 1
1.36661693959283 1
0.970443870369144 1
0.765963751209903 1
0.951760465913717 1
0.979256383884312 1
0.919593921773124 1
1.07260210611434 1
0.986718046480627 1
0.85193447612926 1
1.20210564675365 1
0.993587649089057 1
0.520538418995355 1
1.51087627849292 1
0.979431327563787 1
0.930873834949578 1
1.05080818582845 1
1.13589134064358 1
0.976097763129691 1
1.19962288535592 1
0.987597852252449 1
1.07287806411134 1
1.38237225214019 1
1.59038757032759 1
0.688826634677823 1
0.513736436813838 1
1.09984983648845 1
1.01125112552889 1
0.69604138438764 1
0.99110037430937 1
0.763131135341055 1
1.17823172833163 1
1.09423602837933 1
0.733850347256946 1
0.921633082269769 1
1.08811641322645 1
0.933873597378099 1
1.28789494594673 1
0.443480224824309 1
0.840818575823896 1
1.05168970187888 1
0.84464199999664 1
1.08810144014316 1
0.456172334365184 1
1.15194300609098 1
0.963915699311085 1
1.51207166902036 1
1.19051943172708 1
0.800302028701355 1
1.86054670897552 0
0.893103842627965 1
0.321240193618171 0
1.33001953261835 1
1.20610183227528 1
0.869794629495724 1
1.20374528627929 1
0.74678436400231 1
1.27194889348388 1
0.863791310578291 1
0.626531662761407 1
1.12296380132866 1
1.20667375903787 1
1.22693465608242 1
0.873042592131021 1
0.744753711880201 1
0.631452764052306 1
0.917363789727321 1
1.02005044998207 1
1.18060235933114 1
0.831563499088652 1
0.966182556562803 1
0.850837110780001 1
0.991494097180279 1
0.833725127271609 1
1.0481538657585 1
1.2261831130965 1
1.05352994260802 1
0.633780847817504 1
0.914516055229073 1
1.07816099023379 1
0.819856673036824 1
0.773688367147686 1
1.1090415192048 1
1.1732982364131 1
0.752257844168583 1
1.35970484590989 1
0.204331566568871 1
1.07107146864044 1
1.08265746754641 1
0.961439964615918 1
0.931541604562932 1
1.00723103164034 1
1.46869049263235 1
0.790879126493204 1
1.00298267318236 1
0.999110024425271 1
0.394700186292707 0
0.921883767982345 1
1.02806662830063 1
1.09089879942799 1
0.782198164916223 1
1.386401436245 1
0.78225261771644 1
0.810787387161149 1
1.01713440655393 1
1.25895057076375 1
0.878675227225681 1
0.673910825086215 1
0.506674658698883 1
0.894703526301802 1
1.2904691767187 1
0.857593242248099 1
1.16712466523146 1
1.66216315520299 0
0.68397263404224 1
0.564016606542482 1
0.971966779514571 1
1.00435287137245 1
0.686214413834398 1
0.89360635085674 1
1.16394133627738 1
0.778160504351319 1
0.567772160004925 1
0.942288472951267 1
1.96777995470434 0
1.19836418815322 1
0.848315051873654 1
0.76567424591866 1
1.28905424990277 1
1.14622214809278 1
1.5133940069567 1
1.04877710542436 1
0.635230008600849 1
0.73879270831251 1
0.922898886697932 1
0.849233681044401 1
0.983190728555917 1
1.08118414334068 1
0.958379984373017 1
1.47229912398904 1
0.66245184890944 1
0.907102915089417 1
0.959085675586337 1
0.836128493249676 1
1.16362276800757 1
0.970658576354045 1
1.182757952848 1
1.19769531581534 1
1.20568821607446 1
0.933159839651677 1
1.41769725138332 1
0.945179874917204 1
1.12801344812161 1
0.697024840666601 1
0.671021535247625 1
0.787471576545284 1
1.27322549736286 1
0.973786575665069 1
0.411441691696209 1
1.14928717376432 1
0.984418898234957 1
1.22780084126605 1
0.810749731747746 1
0.999917747262647 1
1.23897080488994 1
1.03607457612167 1
0.830105658536291 1
1.01046766558524 1
1.00527956115844 1
1.29851711750973 1
0.725235726131762 1
1.16045946663295 1
1.01571057928348 1
1.04168566209758 1
0.219846704950075 0
1.12343196089042 1
0.790042124147936 1
1.30836224663166 1
1.03247755815315 1
0.846822035922246 1
0.894692554631333 1
1.14498036133574 1
0.826393023775929 1
1.57368944441284 1
1.28202192023584 1
0.738921772318641 1
0.666596906532443 1
0.808603368767556 1
0.829532764645616 1
1.07767953886005 1
1.19614629588419 1
1.35899945148727 1
1.22554535400209 1
0.895760476830627 1
1.09974682012308 1
0.717897413794233 1
0.986965453397957 1
0.950082776761442 1
0.93764200475193 1
0.879611936216154 1
0.895259793334235 1
0.843548315838976 1
1.38312030387296 1
0.997894699723495 1
0.722394053270306 1
0.802293150151502 1
0.63853630162291 1
1.14306188512862 1
1.22210984907423 1
1.09503909408624 1
1.17509364554609 1
0.683492187949845 1
0.628499831481069 1
0.645783792867653 1
0.964944064430041 1
0.972274671742164 1
1.08243220115677 1
0.67746835442158 1
0.925257191902772 1
0.819337436234265 1
0.886602573328937 1
0.631014868923265 1
0.861848511720842 1
0.950652602578898 1
0.679587614027316 1
1.11165734064674 1
0.83438226182103 1
1.00375327429074 1
0.779855346675471 1
0.802056892765849 1
1.07330461469219 1
1.11291908208622 1
0.996486334853296 1
0.563692350267796 1
1.44648349298922 1
1.33184246139599 1
1.23073388379891 1
0.959793458609973 1
0.990512811897935 1
0.960360667398995 1
0.807843641902713 1
0.974309574335513 1
0.757704075527858 1
0.733248060032495 1
1.04623083229324 1
1.31775922626652 1
0.786696585395844 1
0.731101351055244 1
1.27372128711684 1
1.47448764615455 1
0.759449318469122 1
1.05029919627177 1
1.2687712946365 1
0.7012526005164 1
0.759684939158622 1
1.21623627548125 1
1.18165286082309 1
1.10827014805038 1
0.824450772746198 1
1.08429058983574 1
0.559733945474566 1
0.779636086282584 1
0.872128819557467 1
1.4245486944625 1
1.03375439151835 1
0.624794883318802 1
1.0932935643544 1
0.890744916966439 1
1.08469005910061 1
0.692785554341978 1
0.735024166327142 1
0.804581632899537 1
0.953947776563255 1
0.779551293558569 1
0.967672933699448 1
1.19087317349114 1
1.1449914881332 1
0.714874544611801 1
0.917226102407849 1
1.25570696083809 1
1.15326892642035 1
1.13697136329273 1
1.35163911989628 1
1.12087431302996 1
0.843323811521815 1
0.466090231249447 1
0.983457990054581 1
1.03899346920836 1
0.792081935505207 1
1.18584288576992 1
0.929616556201219 1
0.777888595444952 1
0.90079064710247 1
1.45140995578099 1
0.912496570347872 1
0.790223135837068 1
1.24710794210763 1
1.10085518206571 1
0.981873294181861 1
1.45328805632001 1
1.1443957208038 1
0.811162739634105 1
1.03650647197472 1
0.999650154151804 1
1.05731590350894 1
1.25768227630128 1
0.653899344971709 1
1.19683129443351 1
0.872937592145527 1
1.16998533877509 1
1.49247410674981 1
1.25515579688427 1
1.3312879717188 1
1.26887873894384 1
1.49427887685906 1
1.41121545015168 1
1.39932841073075 1
1.1121112031229 1
0.828432860711962 1
0.957090264818034 1
0.674306898381708 1
1.18568355612985 1
1.127535897602 1
0.557338186575675 1
0.802029016623614 1
1.20691086862918 1
0.706430656189357 1
0.822330618811894 1
1.39930099332141 1
0.671117426227888 1
1.03572378357503 1
1.04575951790819 1
0.902326478081521 1
0.885928479708187 1
0.781762857926969 1
1.21328524541559 1
0.881832949390909 1
1.47533471630497 1
1.61085156649741 1
1.03256949105025 1
0.850502958680064 1
0.799395235144242 1
1.22870530727264 1
0.726791585703607 1
1.01414266473158 1
0.60695989686465 1
0.731686315749269 1
1.25064717013136 1
0.369843390793078 1
0.843869113235544 1
1.01577342853096 1
1.11350841165051 1
0.991733403196538 1
1.03168212855494 1
1.31511431273705 1
0.980836259955566 1
0.667952564057078 1
0.856973228451043 1
0.355228950958177 1
1.10419426732042 1
0.803799614564167 1
0.766406715311 1
0.666419027936297 1
1.31007873740783 1
1.18704392946769 1
0.723818751702198 1
1.1434331600025 1
0.985261139968428 1
0.892134730109545 1
0.867200945864117 1
1.08956877443314 1
0.72619657636019 1
1.47854696190894 1
0.811561877772768 1
1.02253671075546 1
1.1389245861876 1
1.31351863312303 1
0.677314483844705 1
0.810261830945137 1
1.17726167655377 1
1.0443931108663 1
1.16680983678459 1
1.31435289797979 1
0.877166241849108 1
1.30875053317944 1
1.24088908950051 1
1.14852135455309 1
1.00788810738968 1
0.78904145297026 1
1.06096256657356 1
1.06416610074739 1
1.51954178589797 1
0.946024456367039 1
1.13251946222317 1
0.703488087791318 1
0.865394690492787 1
0.425606030494793 1
0.426334890854717 1
0.463594411055402 1
0.731419009122522 1
1.10799481052051 1
1.22956740229193 1
0.919346117013186 1
0.880066941807091 1
0.740746873219393 1
1.07678147176811 1
0.583381733701764 1
0.918549067813077 1
1.16770910666885 1
0.809791996636674 1
0.874640554790548 1
0.804755872743365 1
0.674870349213964 1
1.01158325430003 1
0.620268746760289 1
1.12009362077149 1
0.646822080279151 1
1.41920256139128 1
0.974500161950792 1
0.446000790058962 1
0.738587336046321 1
0.454165722904194 1
0.735757631108482 1
0.777442509607251 1
1.01333371680266 1
0.401348060498686 0
0.895700915899103 1
0.924377599955386 1
1.15520568525533 1
1.62843457900515 1
0.646519020187863 1
0.580040488139887 1
0.902039382250691 1
1.17432366576536 1
1.04922173569662 1
0.908409032449109 1
1.20381370965123 1
0.903702320523241 1
0.910455640274316 1
1.18004204524448 1
1.00344877883743 1
0.554087906818695 1
1.66516288246484 0
1.25312918558713 1
0.767563029428805 1
0.956547878651628 1
0.65751223302252 1
1.09199317442208 1
0.921298232605837 1
1.11085717119071 1
0.473529505846084 1
1.47190656055211 1
0.725941393300948 1
0.968571065868984 1
0.937920224093513 1
0.682943502538955 1
1.32908910181123 1
1.26712994363124 1
0.995836057616483 1
0.36617732418366 1
1.05494335660755 1
0.236242166592168 0
1.09065109522722 1
0.680983748144166 1
0.449372530876876 1
1.20536845431718 1
0.755141506554432 1
0.974198920862848 1
1.39694327912782 1
0.924917296063801 1
0.634483074959071 1
1.02584302328551 1
1.1779379972703 1
1.24384338220368 1
1.43603789366965 1
1.04547716492811 1
1.18589104655628 1
1.34553388063387 1
0.888539915498443 1
1.04810989948449 1
1.45516773105154 1
1.03176729248365 1
1.22691629932699 1
1.27120098393008 1
1.01130739599473 1
1.39935735517145 1
0.813807910556807 1
0.768952950634284 1
1.06336057941824 1
0.952961835828497 1
1.30794607035726 1
0.822458123438186 1
1.40025979078294 1
0.475749865700011 1
1.08002544827801 1
1.06243565646827 1
0.930361249780964 1
0.660440656615377 1
0.869726799570415 1
1.19302721597267 1
0.768762314638331 1
1.01691841941361 1
0.933696865709741 1
0.484905352731185 1
1.14305485044321 1
1.60595841628163 1
1.12647314238466 1
0.766698203334017 1
0.773501455174472 1
0.926654524344786 1
0.947654475727923 1
0.81423714794887 1
0.804648599289255 1
1.05141608929939 1
1.1368980603923 1
1.35190472796535 1
1.18902644138613 1
1.24157475416491 1
1.02058924352475 1
0.590540232493399 1
1.00468355156699 1
0.801070409245001 1
0.87956337960451 1
0.948681943760241 1
1.2192334026734 1
0.849080249527836 1
0.773174028697414 1
1.2940646907388 1
1.33835277376042 1
1.10619745293996 1
1.13347532138225 1
0.960112027101637 1
1.19543859993171 1
0.962577127728998 1
1.16314691309406 1
0.856781590755922 1
1.1395575089698 1
0.855888068013635 1
1.21497045303879 1
0.875105421161537 1
0.809419785217005 1
1.47659029510538 1
0.727822933788502 1
0.781266656682158 1
1.13929644673092 1
0.798071095028516 1
1.01062919215205 1
1.21339647947242 1
0.97860951026896 1
0.909537014507076 1
1.11443851143354 1
0.916475502801463 1
1.24841934543707 1
0.98433433787005 1
0.918142224648361 1
1.42868726024449 1
0.709398984499865 1
1.09526382215944 1
1.25397005142369 1
1.09765315154645 1
0.692726150995149 1
0.759502347491982 1
1.00191261570316 1
0.538830448256533 1
0.838317729765477 1
0.769096223416125 1
1.42992023898571 1
0.887102678348937 1
0.994025694440291 1
0.471479966117574 1
1.32799265067263 1
1.0902192663408 1
0.734735729171655 1
0.817310989381744 1
1.30823517183325 1
1.40146289200271 1
0.64796045105905 1
0.852752153624878 1
0.992305216733799 1
0.838450172152228 1
0.511968362623924 1
0.898246995498033 1
1.12397404639201 1
0.901627940621145 1
0.759350770789191 1
1.14053152246282 1
1.54076735002438 1
0.87214941484892 1
0.701103015811457 1
0.677194536860699 1
0.734296798144977 1
1.29511827413825 1
1.25058753953408 1
0.872603075684866 1
1.02340830053189 1
0.811799418493401 1
0.926324940784796 1
1.31267217647671 1
1.44387088578965 1
0.688924673373479 1
0.564922385570751 1
1.27948054125131 1
1.24162665976504 1
0.94167619943564 1
0.792575073445346 1
1.17296578744328 1
1.09542956820048 1
1.0228013523777 1
0.906338013005373 1
0.719500547432156 1
1.50451017291768 1
1.06816503966201 1
0.718926963285927 1
1.07292637589509 1
1.1600810881998 1
1.58115858048817 1
1.2387167590901 1
1.42351951512089 1
0.669405186007478 1
1.50520156468544 1
1.15101775420547 1
0.643279548531964 1
1.32225606579156 1
1.04685465434724 1
0.632829369011705 1
0.823858066451184 1
1.03703345517042 1
0.820632807138758 1
1.19059157358459 1
0.600467250805984 1
0.987114072552928 1
0.828545541480298 1
0.959200291624278 1
0.537400243562323 1
1.12698481992482 1
0.910958344034875 1
1.30530828853132 1
0.887761975716407 1
0.665683445326732 1
1.26979429914574 1
0.88885083639953 1
1.20604125462782 1
1.09729497230479 1
1.15223273799498 1
1.31342816346588 1
0.926961077175499 1
1.07876874324824 1
0.773763164602348 1
0.419091542204092 0
1.29006082784478 1
1.2948273538606 1
0.904831994426195 1
1.09241173829677 1
1.20668001408564 1
1.21266245768585 1
1.03635492138376 1
1.08502489638726 1
1.17868102924731 1
0.532110699176536 1
1.75002276085161 0
0.76065728499316 1
0.736197027042848 1
1.08243200960952 1
1.03762833141845 1
1.24568783526207 1
0.707047708303436 1
0.438140954726852 0
0.48592231319508 1
1.50369612905799 1
1.29152997372479 1
1.16973900361462 1
0.848539474452969 1
1.29366469357919 1
0.94630268511151 1
1.06609677699859 1
1.13162578797708 1
0.801801311445408 1
1.1308665107921 1
0.672133202020045 1
1.14641973177914 1
1.08188998175701 1
0.512505721002697 1
0.368657430874404 0
0.592628584070013 1
1.48311658650637 1
0.945126904644651 1
0.686222735483038 1
1.043385875376 1
0.886595462265216 1
0.660640652071714 1
0.761531594772327 1
0.860384946567028 1
0.959242966357483 1
1.3835393204471 1
1.44507493121145 1
1.52752563677412 1
0.765686581055554 1
1.57477946727877 1
1.25372615614385 1
1.10860378580136 1
1.41454741008635 1
0.871381020363664 1
0.799020246119636 1
0.651723287547673 1
0.983899835699641 1
1.21129888412428 1
1.537060015583 1
1.13143570862174 1
1.1270063546586 1
0.781441085098923 1
0.980216860553656 1
1.48306210372319 1
1.03602906940381 1
1.1553651182125 1
1.40614356413029 1
0.507069804179732 1
0.489030913839043 1
1.0348542065495 1
1.18280539352976 1
1.0217009544022 1
1.29531847277108 1
1.40453383762695 1
0.789859773785849 1
0.55083277559768 1
0.937928840012018 1
0.721581352836169 1
0.799125168876125 1
1.00077337929005 1
0.490291678575827 1
1.39280018735061 1
1.43172550048073 1
1.35723348249475 1
0.812380439320157 1
0.681079977599376 1
1.06386309669116 1
0.838520604883346 1
1.00809210337516 1
0.568840712941132 1
1.1518299327588 1
1.04726398481331 1
1.0364185709704 1
0.567161256902659 1
0.522935047177859 1
1.09592769731372 1
1.28216369704404 1
0.606487162193032 1
0.690644203604326 1
1.16154838873545 1
1.30918408171279 1
0.469758730326036 1
1.06923113866722 1
0.861314152383397 1
0.960249170025368 1
0.663995936193101 1
0.833351814713923 1
0.89985930290794 1
1.04217654165638 1
0.989496622970436 1
0.904025180380105 1
0.937281050000054 1
1.14753589296799 1
1.49794616531405 1
1.01732965291047 1
0.467945101335181 1
0.790709019454693 1
1.12796576922901 1
0.951979247298677 1
0.80956812783631 1
0.967172529469376 1
1.20703837062656 1
0.742997802272678 1
0.924131338770898 1
0.808624997415974 1
1.17854924514053 1
1.08995201547188 1
1.24946562065066 1
0.822435901346225 1
1.09062726656049 1
0.89165013188076 1
1.21362877954939 1
1.18668398517843 1
0.41335695546598 0
1.30138948483579 1
0.773150315302956 1
0.823272537658667 1
0.803879831644828 1
1.46549540841781 1
1.09477134964073 1
1.27396183989683 1
0.647137648591475 1
0.972856707026188 1
1.00883583768992 1
0.570323447260869 1
0.648275765993084 1
1.18123710565138 1
1.47976461305093 1
1.13642815655604 1
0.610666431815922 1
0.860309033152377 1
0.54755646687723 1
0.980006969213778 1
0.603417956019041 1
0.988866286134682 1
1.09148285393805 1
1.39997526287249 1
1.1206869709608 1
1.13059234015362 1
1.11262360207464 1
0.896920126659253 1
0.812742219623199 1
1.15202412275193 1
0.90754839205988 1
0.759558814551284 1
0.835829435573517 1
0.889058333141083 1
1.14944251549267 1
0.88635903048635 1
0.920627699892811 1
0.766932618426048 1
1.03858719648455 1
1.2706701677557 1
1.4064435670868 1
0.865998784471504 1
1.18532479069394 1
0.877955847721536 1
0.504371535312951 1
0.890052277414928 1
1.12209931494498 1
1.23480181858828 1
0.662979080434191 1
0.989795499070672 1
0.741627278449933 1
1.16111722563599 1
1.19515912152457 1
0.297166641956486 1
1.11698369212678 1
0.940694109937336 1
1.18898393450596 1
0.668685414285306 1
1.55183827432165 1
1.10576724540219 1
0.559160895674413 1
0.655087360311644 1
0.888009785663201 1
1.5681317861471 1
1.29016729193015 1
1.45815498206291 1
0.912426587913711 1
1.21238390724409 1
0.957449701462478 1
1.41148527763361 1
0.904624082225182 1
0.999537668890005 1
1.24331638575316 1
1.08241373196705 1
1.19874073456113 1
1.29790615817489 1
0.790593274083035 1
1.00404914888038 1
1.0096273217336 1
0.742015340155132 1
0.332533158131901 0
0.984773440371612 1
1.47146543767633 1
1.10770173361966 1
1.32674724995975 1
1.19569991979807 1
0.476176177115784 1
1.17828561358624 1
0.677585804777664 1
0.918218905901773 1
1.12900650660231 1
1.17336595793848 1
0.943687487598818 1
0.859977075064651 1
0.737270812832493 1
0.846666010229881 1
0.844376879202801 1
0.862578637699533 1
0.688778606032816 1
0.812589099322394 1
0.746481477859156 1
0.892981138503888 1
1.23338246250716 1
0.72746005426733 1
0.993098168323747 1
1.01998013861055 1
0.354686118818952 0
1.03981884365722 1
1.01684515562895 1
0.793645739186733 1
0.687602412470289 1
0.69157497349925 1
1.07688196133677 1
0.78696698905729 1
0.712169269658062 1
1.42198852284561 1
0.850504123702938 1
0.564307211067583 1
0.682116005292766 1
0.871226342161444 1
1.16364066482403 1
0.630641043196162 1
0.959530447545013 1
0.964150715773876 1
0.982064848329373 1
0.761378066348423 1
1.16399482963379 1
1.45867370077019 1
0.844303463438062 1
0.67912547374222 1
1.02415119355216 1
0.931104608104077 1
1.40837190127223 1
1.2366253363225 1
0.705910705315187 1
1.20729280092824 1
1.02726318958386 1
1.42184190695084 1
1.34541025016942 1
1.10299792478582 1
1.17733329025828 1
0.903115324512735 1
0.995852722757324 1
0.996610669147086 1
1.10627798995853 1
0.934815991471401 1
1.36395382951244 1
1.15648703408849 1
1.1705280723872 1
0.73039909872216 1
0.822211231585936 1
1.19735222807886 1
0.608427128137791 1
0.79944693091272 1
0.640116154098143 1
0.884269484922688 1
0.75340846284941 1
0.875834534677152 1
1.30794178795917 1
1.29149735861747 1
1.04757295830502 1
1.05720667333601 1
1.06296154140551 1
1.13476532351568 1
0.839280515380844 1
1.17147795063222 1
1.15175480715517 1
1.41992067466495 1
0.874205034526129 1
0.969712996212347 1
1.31348838341989 1
0.564075641858213 1
1.01910343440099 1
0.789361795167423 1
1.00302510388644 1
0.957297909409767 1
1.2417746710451 1
0.506097158082655 1
0.634873706773788 1
1.07403987606472 1
0.654300986465643 1
1.19273362154244 1
0.774422629147186 1
1.12269986056457 1
0.967850826334858 1
0.785310884072497 1
1.13594753529797 1
0.991673207705367 1
1.28079306311329 1
0.584204194047282 1
0.432124912029506 0
0.923989944638146 1
0.620977504204168 1
0.754230869167415 1
1.26240960575832 1
1.11058931431933 1
0.993780350128417 1
0.720434460990279 1
0.717228407036378 1
1.15568314857783 1
1.01382790209959 1
0.905807593397316 1
0.606486358705618 1
0.912032583179989 1
1.2602171703849 1
0.614522045512383 1
0.90246168848688 1
1.18888250338421 1
1.27697513298277 1
1.10287752443527 1
0.902720455200292 1
0.603728223845922 1
0.784157368596577 1
0.890792626632478 1
0.906738137318401 1
0.827205194529821 1
0.92118795204712 1
1.13177505059292 1
0.909233192881824 1
0.706528634021159 1
1.05675557811388 1
1.18200897880509 1
0.91535750361391 1
1.05464459266082 1
1.12906550471695 1
0.700339563840236 1
0.764205538600921 1
0.959200573501215 1
1.56049083622243 1
1.3339113136505 1
0.963178358912739 1
1.3165007399588 1
1.66654743142752 0
1.14125510463856 1
0.931866170437987 1
0.669344657478427 1
1.06765077957387 1
1.20390424130853 1
0.609452114811094 1
0.876560663849246 1
1.3490545158765 1
0.800270144905497 1
1.34935904169027 1
0.918540792412159 1
0.418479251172999 1
1.19423787686907 1
0.868997807475032 1
1.01802593788306 1
1.16080399627661 1
0.869822559746853 1
0.620430421383055 1
0.874019132231761 1
1.2120961838424 1
0.751017125039794 1
1.08187379084993 1
1.09702719152573 1
1.36842303940665 1
1.48280901804239 1
1.15368111343704 1
0.649513471545621 1
0.578213647143523 1
1.06027960578485 1
1.37403127645352 1
1.13998329379711 1
1.09637361333424 1
0.869305104029928 1
0.786252992085265 1
1.09509280768206 1
0.749635391458909 1
0.712305154055478 1
0.526667834968678 1
1.32772685400615 1
0.844150239790402 1
1.01124677605652 1
1.18844114697915 1
0.781480799716467 1
1.06187334973098 1
1.0503150526918 1
0.681119358158638 1
1.20126351824193 1
1.17329235748717 1
0.719262363447705 1
0.373307415513062 0
1.11027828277313 1
1.17690128035514 1
1.15767007874233 1
0.685268940197846 1
1.30913745690873 1
1.19397402769932 1
1.00638070870787 1
1.04867193407828 1
0.690392836738444 1
1.3299492763355 1
1.20719214426515 1
0.722925510202839 1
0.607396614064002 1
0.905766236863497 1
0.662428712995888 1
0.623365430161718 1
1.23912869775447 1
0.842360083057075 1
1.8050481393488 0
0.947140889796494 1
0.956005466492113 1
1.2639732305506 1
0.832608387530268 1
0.861270059178126 1
1.22166024834736 1
1.30573751116683 1
0.94823830257857 1
1.50602417727707 1
0.866081852654722 1
0.449211072724676 0
0.899356268952555 1
1.14284925592748 1
1.3143050908796 1
1.30739033389939 1
1.23135237892777 1
0.435308552664203 0
1.35964884322449 1
0.810877892283441 1
0.916836181973788 1
0.625918686047437 1
1.29639927842443 1
1.03297593196115 1
0.724103497895035 1
0.978607978297829 1
1.12003196986217 1
0.511026622197911 1
1.02608714957253 1
1.37316800812087 1
0.488054684245003 1
1.05818538264695 1
0.881309175889681 1
0.945017531190437 1
0.874741918481452 1
1.03426894543649 1
0.740831084774003 1
1.08639378494922 1
1.12976848776642 1
1.1949187715075 1
1.04226617342192 1
0.980406523726647 1
0.808407473178412 1
1.315852067598 1
0.952852436273403 1
1.00108224458412 1
0.843771530015902 1
1.16866363525088 1
1.0451806422376 1
0.767529380332443 1
1.14838147524486 1
1.01866290536359 1
1.21332402127051 1
0.686531143898221 1
0.953421521217954 1
0.927840421899439 1
1.25608153157298 1
0.895803778253305 1
0.970864638264161 1
0.64173124268588 1
0.838831440599672 1
1.10198426851635 1
0.790812153523893 1
1.48672558052451 1
1.28359110308676 1
0.930793151198813 1
0.718824544036989 1
1.236771994158 1
0.768110081941277 1
0.797512326896095 1
0.598436251278029 1
1.53936943247962 1
0.661281937925688 1
0.710039977221088 1
0.948437628507486 1
0.947595428188536 1
1.10639438594551 1
0.724223405494388 1
1.18752114515484 1
1.28099046165178 1
1.09189283567795 1
1.24987171626423 1
0.893976464148515 1
1.08758404529973 1
0.526413108064429 1
0.770416414252183 1
1.25439717518764 1
1.10054507317076 1
1.04637192103014 1
1.01578423705741 1
1.08828258542295 1
0.481460145618291 1
1.12734141360867 1
0.941745187291696 1
0.866486212966397 1
0.606187950861556 1
1.5342276606882 1
0.975048873282075 1
1.08850298728982 1
0.962025165046735 1
0.717476251153826 1
1.10034071258573 1
0.380931702404429 0
1.45373146669809 1
0.939054571105423 1
1.02642605753428 1
1.03126803105048 1
1.0853953180877 1
0.778445980823159 1
0.780137701953012 1
0.593670646433107 1
0.997906419441245 1
0.9748853373233 1
1.35848579759931 1
1.36404578545597 1
1.02218990783708 1
0.497530157998893 1
1.24229744160639 1
0.803715475556364 1
0.767385853491276 1
0.648211141305499 1
0.87699140132499 1
0.83015283809382 1
0.395593513979755 0
1.24044663810402 1
1.07756104917191 1
1.05669045354526 1
0.818722701545952 1
1.36892283281329 1
1.00526109872745 1
1.10005623764662 1
0.756670712981755 1
1.32373746612821 1
1.03005382880453 1
0.720207440957482 1
1.23818907916892 1
0.752891389977084 1
1.31994330607071 1
1.0584049912776 1
0.535557367023673 1
1.24783556822148 1
1.06130216790413 1
0.66183663495094 1
0.957943716725735 1
1.06580589377459 1
0.914546539566093 1
0.974918938697825 1
1.30988946058279 1
1.06000481632536 1
1.08810910862927 1
0.931233832225957 1
1.13661903478303 1
1.04395570117172 1
1.09842441270918 1
0.606249834694598 1
1.08577916890899 1
0.814388695925068 1
0.785280666423879 1
1.07543925932744 1
1.47400928474518 1
0.585106619934044 1
0.788656918153103 1
1.04273502493058 1
1.10236244489108 1
0.820305063783822 1
0.836052231070906 1
1.28475078299773 1
0.902848270107497 1
0.80930040891149 1
0.859655650807222 1
1.65584892728333 1
0.932669680618888 1
1.34648559407517 1
1.00927206282846 1
0.779227163216399 1
1.33864163957387 1
0.870782754027656 1
0.899975193413038 1
0.876560358693286 1
0.862222851613512 1
0.676013200805429 1
1.20197266267445 1
1.12586253672558 1
0.820377857272677 1
1.12707722805092 1
0.756697859788536 1
1.43390422428477 1
1.04594674832937 1
1.12012677516175 1
0.971630045817991 1
0.868888535883751 1
1.33123646161061 1
1.55509110851661 1
0.806708162097132 1
1.12098473075548 1
1.28451317282104 1
1.41019127441224 1
1.4386884335867 1
0.940783996433778 1
1.0171690503709 1
0.802961932938292 1
0.895404473128321 1
0.764344529296394 1
0.812191866307568 1
0.813005184999851 1
0.803274567916165 1
0.672255469981458 1
1.15869659989969 1
1.24495356631148 1
0.725816520018202 1
1.15827398663327 1
0.946960721589865 1
1.04914328952422 1
1.08231664813526 1
1.06186020205277 1
1.00315191516678 1
0.688550151767739 1
1.46283870833815 1
0.852213971518857 1
1.26481479420651 1
1.072400958074 1
0.783770320415018 1
0.83592296089531 1
0.810652151995363 1
1.1696005193173 1
0.900044196107996 1
0.824814810761312 1
1.37927546217216 1
1.25137758576691 1
1.13282530431884 1
0.650519605248122 1
1.2945249211948 1
1.43795795324315 1
1.10280529674212 1
0.706346329654841 1
0.827379233301019 1
1.09550734430306 1
1.06509002039767 1
0.794201519712689 1
1.04450298173917 1
1.04727749328846 1
0.859505079354245 1
1.00287820137597 1
0.978287181305045 1
1.16152554915946 1
0.650736788688009 1
0.71262675945097 1
0.96089158090144 1
1.20636571644144 1
1.18882747904569 1
1.10938581924392 1
1.32446786083146 1
0.508460198839996 1
0.944806096773275 1
0.496134962478759 1
0.762530953787869 1
1.31071704296457 1
1.23013478092189 1
1.0728138862741 1
1.20099093808591 1
1.05429437599823 1
1.104644378037 1
1.00674448528835 1
0.825952953875018 1
1.18927358700766 1
0.756769780617235 1
1.05981046080487 1
0.563083196772384 1
1.05612363347139 1
0.731022533242316 1
0.567668993052131 1
0.757208599216099 1
0.924317657902699 1
1.00575718012103 1
1.01236929013395 1
0.413029079756711 1
0.791603412463154 1
0.726422416030633 1
0.315002832338488 1
1.08662303827851 1
1.31390311374937 1
1.86338198634302 0
1.1835847099696 1
1.18599943817822 1
1.01662093721151 1
1.11490402234768 1
1.12690904932862 1
1.07853168404781 1
0.849346368124416 1
1.37324213057158 1
0.810320031081471 1
0.800496500210033 1
0.699805760602661 1
1.03757833111268 1
1.28787418844637 1
1.2022291617321 1
0.639097294474737 1
0.848226533447352 1
1.25201008892456 1
1.48340450243387 1
1.222922340946 1
0.739550643129133 1
0.434949105945327 1
0.695626183191141 1
1.20716260599722 1
0.625339666532697 1
0.88299598017599 1
0.840502792798898 1
0.90182088314234 1
1.07567998286141 1
0.648846943401538 1
1.12473897164869 1
1.03235636379922 1
0.93823148798703 1
0.907507030919671 1
1.34879357153502 1
1.20211896189802 1
1.58566049858707 1
0.568168530441451 1
0.884847962110202 1
0.869111969900303 1
0.90685934615556 1
0.931962935483659 1
0.677212964994361 1
1.06806913860207 1
0.716094062970565 1
1.16522009039277 1
1.30173602561982 1
0.971954929699138 1
0.845438278017988 1
1.11706211520715 1
0.89404618019227 1
0.666843793876308 1
1.00291819515986 1
0.800473662916102 1
1.01787065450195 1
0.98745728003655 1
0.972206627479801 1
0.781427188040061 1
0.861896654891582 1
1.21486646823329 1
0.364770625797542 1
0.991132418529116 1
1.06593013620549 1
0.887234367881774 1
0.929935605513154 1
1.09695922376888 1
0.895598161680752 1
0.892106621741227 1
0.796771790011213 1
0.679229273722421 1
0.622037826673585 1
0.81615080329652 1
0.71232628237949 1
1.06271065421808 1
1.01255196495192 1
0.712013498378511 1
1.1061813583915 1
1.10552851102057 1
0.91812126741249 1
0.665136498459558 1
0.899766286024666 1
1.04514665437972 1
1.30144138042213 1
0.956366809125411 1
1.20956141324832 1
0.671770105720951 1
0.379053774446867 1
0.968970409964092 1
0.958754345292022 1
1.07710930207926 1
1.14635936932569 1
1.2695586913741 1
0.573358857117852 1
1.40422281021456 1
1.06840684805082 1
0.551900182520299 1
0.852121405976258 1
0.620419392934355 1
0.647544298325531 1
1.31016476634294 1
0.606922601431854 1
1.14118553771753 1
0.894647684993714 1
0.796063538327534 1
0.808141258622533 1
1.08908313329717 1
0.765753643904662 1
0.565983222238878 1
1.00984905701116 1
1.23640401287367 1
1.05517926453424 1
1.4573214496151 1
0.322223506964682 0
1.07194730770513 1
0.810743123857144 1
1.34108952337813 1
1.13571172690638 1
1.12333701009034 1
0.867873468439727 1
1.13602300434492 1
0.879223197449868 1
1.12691092726535 1
1.06425674604561 1
1.12093159992818 1
0.521295114424616 1
1.16367116256318 1
1.44851341695755 1
0.710538402290422 1
0.833034591346313 1
0.766356023187231 1
1.35595951213726 1
1.68521066072231 1
0.730788023148179 1
1.17731044391242 1
0.928146712230705 1
0.91660333475426 1
0.832199415799261 1
1.33717797297696 1
1.44767333588154 1
1.02550859872403 1
1.12526674859521 1
0.994428694314815 1
0.448277355272626 1
0.635913489300596 1
0.732902042082051 1
1.23036744826496 1
0.941393299845597 1
0.605474528182852 1
1.60531147275298 1
1.40181357745972 1
0.896274539789213 1
1.0750265181985 1
0.842533421113744 1
1.12919535624781 1
0.65236022100451 1
0.985557900792865 1
1.15461236021498 1
1.3346990035474 1
1.36516962767857 1
1.25233676155201 1
1.26920731635417 1
0.896434098897966 1
0.868749903278952 1
0.452540853645762 0
0.949166351927601 1
1.34158955069474 1
0.938966228848918 1
1.0571863962504 1
1.22405385239443 1
0.990399964917952 1
0.932442463849355 1
1.43959448124572 1
0.771595047211806 1
1.35015064178989 1
1.10678549764574 1
1.09168936184489 1
1.24196908222429 1
0.859608207629874 1
1.43248199183824 1
1.01370423807824 1
1.08780801672094 1
1.14809949753753 1
0.958352434250837 1
0.479772656551353 1
0.697366695411185 1
0.62450528094653 1
0.763611031883824 1
1.12739262913755 1
0.837479575667793 1
0.865771137862969 1
0.961309428873147 1
1.32517186595177 1
1.40071822308627 1
0.895667742645203 1
0.883110021764362 1
1.3361927110881 1
0.403124283010841 0
0.991555585796893 1
0.903399916185227 1
1.04073244932798 1
1.33069834637839 1
1.32251048854635 1
1.26347824281028 1
1.04514511197292 1
0.754895150704827 1
0.776741574021695 1
1.00071233948594 1
0.534709559096856 1
1.02676784792537 1
0.709144260639082 1
1.24980776754401 1
0.880707767132174 1
0.908837713753417 1
1.08347289124102 1
1.12227820879269 1
1.35413735397237 1
0.902412843990551 1
0.823102932322198 1
1.19229676358416 1
0.837878590211409 1
0.949898777757927 1
1.47626901997076 1
1.35351005615509 1
0.760576662317769 1
1.05296731899169 1
1.59800698035808 1
1.29870215453727 1
1.19896050909041 1
1.17920513922732 1
0.967859177041497 1
0.846204249094726 1
0.537848996911268 1
1.32808324422952 1
1.37445189715502 1
0.6431749845016 1
0.884736150823918 1
1.10550823317023 1
0.839197497398025 1
0.92269137124861 1
0.903276698474982 1
1.29147223867843 1
0.983756865948319 1
0.994952248389821 1
1.06410754051919 1
1.37290406343157 1
1.02718737575598 1
1.15070913277706 1
1.09211417382913 1
1.15447898162717 1
0.394873740476571 1
1.02032104542424 1
0.769456816537703 1
0.603782603652425 1
0.685769582490372 1
1.12143145502634 1
0.843428216389015 1
0.645559357094782 1
1.25160948896316 1
0.947948745214272 1
1.18690722716738 1
1.12188351901823 1
1.06883597239868 1
1.03345918070998 1
1.04338410821728 1
0.676308542884211 1
1.00289778918609 1
0.426238566522267 0
1.00278096128089 1
0.923176545324073 1
0.454557140326299 1
1.20826214153967 1
0.710577544937918 1
0.923590534832394 1
0.694625547776167 1
0.621575132964947 1
0.97124322530506 1
1.11103513318693 1
0.947828309843249 1
0.867518819392631 1
0.591114027036873 1
0.558206322060489 1
0.947741746117545 1
0.794866735936617 1
0.991001490539428 1
0.860118681679218 1
0.979707413879333 1
1.13376680357731 1
1.18960116092924 1
0.615602178724034 1
0.463931444568741 1
1.20002839196941 1
1.27085680734713 1
0.88296313836093 1
0.927061565110519 1
1.11876940546168 1
1.10631465913014 1
1.13172264323644 1
0.740879163475295 1
0.988425235754207 1
0.854770144123905 1
0.974278666338964 1
1.17824106397895 1
0.707421343979397 1
1.36124961913058 1
0.849987965625382 1
0.878317019295053 1
1.07061838174064 1
0.764639957486041 1
1.02909666183624 1
0.822321470733329 1
0.89147480539182 1
1.10696667538969 1
0.992431080004286 1
1.44115685240661 1
0.852503545164122 1
1.05629566420662 1
0.630895904483265 1
1.27220335250297 1
1.27854530469827 1
0.657193048342849 1
0.731401891424066 1
0.964510727337842 1
1.1438483493461 1
1.17742043624527 1
1.15517348579794 1
1.06120563724987 1
0.583684136951909 1
0.855551630440578 1
0.791098464593465 1
0.686338189251389 1
1.191514666541 1
0.716321686665654 1
0.924188915424774 1
1.32993375580425 1
1.16990929353434 1
0.674972362930481 1
0.601208658666219 1
0.963387827184845 1
0.631070784420956 1
0.32679635583969 0
1.14880311083071 1
0.821759017262055 1
1.41697511048684 1
0.917658633811472 1
1.01471475337471 1
1.05567890350946 1
0.99638081501458 1
1.27029997672258 1
0.824776533959161 1
1.26554836621726 1
1.25257570372327 1
1.28008478873979 1
0.831341283150961 1
1.19219714368077 1
0.255112845602812 0
1.24141982173278 1
1.22125835390201 1
0.830931522861557 1
0.789177515094804 1
0.921568240186707 1
1.00333773924016 1
1.42447601793649 1
0.574116234379251 1
1.61806175547818 0
0.984411494714044 1
0.305152824637135 1
0.930582051126777 1
0.410513227613789 1
0.938352419902959 1
1.40954432167504 1
1.09268347011012 1
1.06972339759443 1
1.30836522582988 1
0.994578629539711 1
1.07241775969889 1
0.8582644231117 1
0.871849142427875 1
0.600175726072859 1
0.720139193360441 1
1.16663732205354 1
0.688324056119973 1
0.910307435480332 1
1.25242142077932 1
0.905825956446201 1
0.711409089749334 1
1.0544985019102 1
1.22180477013765 1
0.963575312002936 1
0.933734944115898 1
1.23416735896585 1
1.2211588454387 1
0.8496479405078 1
1.10955895363238 1
1.24573493763779 1
1.69173249682533 1
0.906046574926161 1
1.05387545427647 1
1.13976026297358 1
1.44393298263597 1
0.983711539772993 1
0.689392271712419 1
0.918730438319756 1
0.979136709626248 1
0.679133339415535 1
1.0195723452948 1
1.1347350489034 1
0.587622750804539 1
0.993700950810969 1
0.725215283956792 1
0.844478380918727 1
1.15583302819807 1
1.29822432862513 1
0.834195362985494 1
1.03328283814398 1
0.730873480723817 1
1.17709187109886 1
0.938431933527701 1
1.21887740048576 1
0.469294932554867 1
1.07499229185244 1
0.964528349135792 1
0.972381283284543 1
1.74904594343076 0
1.53613584110901 1
1.00162283612465 1
0.842763785584876 1
0.973260262762673 1
1.37177086592977 1
0.659648638271865 1
0.952216664627419 1
1.34417195644212 1
0.399907592411374 0
1.17700324654219 1
0.844410791628761 1
1.16463931762346 1
0.707732737533082 1
1.28732913988778 1
1.27101839996177 1
1.10214005806232 1
0.666425819243031 1
0.824137443204565 1
0.666762952378388 1
0.679077416129017 1
0.343436881486372 0
1.20058794256786 1
1.39565876631118 1
0.946239313878311 1
0.973453578562657 1
0.832415882227216 1
0.796006030368715 1
0.916919771931314 1
0.845810138771445 1
1.29111734413496 1
1.12906766609313 1
0.956641617121275 1
1.04481368566435 1
0.770490538638099 1
0.90789801094707 1
0.629595447305842 1
1.03624182503193 1
0.529010335024741 1
1.05839181669294 1
0.980585931475416 1
0.841282256220325 1
1.07527247117049 1
0.907192358041237 1
1.23341864224387 1
1.47253653728548 1
1.37744466838457 1
0.687428805044653 1
1.33567243295274 1
1.2638161814506 1
1.26985063776619 1
0.580725385814917 1
1.18099759850493 1
1.19665019360056 1
0.567630961480469 1
0.728383301498989 1
1.10274904572545 1
0.934125332152813 1
0.863045383494702 1
1.0416427509355 1
1.01014678958553 1
1.04389581495874 1
0.741668986420169 1
0.428013754642676 1
0.939731666400449 1
0.699584637251048 1
1.23616302146502 1
1.07501072813209 1
1.13426623839757 1
1.3162474261174 1
1.40024053880924 1
1.01547460803721 1
0.916333239406515 1
1.34935217255736 1
0.968434901327621 1
1.01598898236375 1
0.866647853363846 1
1.11262511020945 1
0.877564267271894 1
0.896811177935706 1
0.716095706262447 1
1.35290636166837 1
1.11834257743029 1
1.11403405541438 1
1.04257993448021 1
1.51365845183222 1
1.14778656288295 1
1.13811160727273 1
0.336205714326778 0
1.49746193481146 1
1.17169963084418 1
0.958384483157803 1
1.27346524324686 1
1.46076558070243 1
1.33483119671685 1
0.304429133892763 0
0.546098657545187 1
0.808892357252697 1
0.998081304254509 1
1.03599379180802 1
1.29015234941822 1
0.650396839959252 1
1.32413531535946 1
1.20076311455873 1
0.878350744745797 1
1.27200511470146 1
1.03972300425823 1
0.851502285498077 1
0.952096166212796 1
0.660600610472587 1
1.13833725676904 1
1.00445503683548 1
1.3101980332047 1
1.07972573695479 1
0.809525142803589 1
0.863078542733169 1
1.08982791613158 1
0.870204982342695 1
1.02707263157571 1
1.01310272186446 1
0.888581785950604 1
0.618616467740221 1
0.880413739344024 1
0.571982431455169 1
1.23481087959408 1
1.22154255058528 1
1.1988254566144 1
0.601962989448081 1
0.901514225736345 1
1.00251156734846 1
1.03919617376336 1
0.899558065863486 1
0.4549409961172 1
1.1919547452918 1
0.761113916317804 1
0.950619528221699 1
1.28063563352428 1
0.860988146138028 1
0.913041068048486 1
1.06426035785528 1
1.09794927436095 1
1.01215526167359 1
1.2317543939315 1
0.887929266483939 1
0.904421678633352 1
1.05740274632243 1
1.12543295458742 1
1.04101304003252 1
0.966442708221928 1
1.17839217209445 1
0.883145597861879 1
0.692185690111804 1
0.89467234242093 1
0.713132666702625 1
0.618345254295327 1
0.672883183400578 1
1.08286053894071 1
1.02694997272297 1
1.57647383530884 1
0.935070609422413 1
0.688419745037364 1
0.827175718323217 1
0.736258427797255 1
0.940881039052671 1
1.05900135153083 1
1.15988511950833 1
0.854247103538687 1
0.789577459263289 1
0.731511919703262 1
1.35888951609308 1
0.957515851461937 1
1.04731873507787 1
1.16150894430468 1
1.24151267136006 1
0.853035648136887 1
0.789739594719482 1
0.504687366371315 1
1.22300375957785 1
0.865726730215545 1
1.02717420086831 1
0.842685523997235 1
1.00791510415228 1
1.49980590953855 1
1.46739481401519 1
0.807558705068067 1
1.25828348844713 1
0.75276121574729 1
0.736823081084842 1
0.324275751006591 0
1.39515079719666 1
1.22058188785465 1
0.940493733637323 1
0.887146387078503 1
0.939859141556204 1
0.850123009337724 1
0.701534659511778 1
1.23006845536211 1
1.01814732923438 1
1.06765096328064 1
1.24107173751054 1
0.576297085572507 1
0.812000134771886 1
0.536637518061875 1
1.24291669003189 1
0.699458663975565 1
0.437478432058419 0
0.995066352155626 1
0.622999741666896 1
0.495779021307726 1
0.771929946947315 1
0.827645333621432 1
1.20830754719955 1
0.956807374179239 1
0.930828650931787 1
1.36688069958109 1
1.22999428336756 1
1.22065120496408 1
0.743105797563481 1
1.68644754962977 0
0.747215439724875 1
0.515275458630074 1
1.19733420035947 1
0.968368957344183 1
0.858648711307972 1
1.59641374595362 1
0.406268559278971 0
1.58069550331643 1
1.35846731817297 1
0.72728823866589 1
0.94119665767246 1
0.916558338361419 1
1.1315035108135 1
1.25848589067677 1
1.03846059130595 1
0.648933404365902 1
0.951275522109924 1
1.1648749733521 1
0.806229507443896 1
0.985136222358497 1
1.03210902516911 1
0.54798902806666 1
1.41596534236649 1
1.39201922114986 1
0.942574102088219 1
1.00371411745919 1
0.60195108297561 1
1.12974455372433 1
1.06347347992941 1
1.16744174216487 1
1.00539129621108 1
1.07069583148365 1
1.01490764864657 1
0.62013823763065 1
1.00162546248022 1
0.752093875605204 1
0.889642598775007 1
0.814913264221687 1
0.948393581451974 1
0.767757819559343 1
0.930954936768948 1
0.715975498307854 1
0.753267619563357 1
0.504596336176112 1
0.831507652915701 1
0.321641973871092 0
0.767662560882764 1
1.13773707982968 1
0.945838238442986 1
0.519501052433617 1
0.692503370280548 1
0.722190955184652 1
0.528265289117741 1
1.02886526485643 1
1.38422660025999 1
1.06193027690757 1
1.14703001109343 1
0.874523607799196 1
0.945640372465017 1
0.553932262175524 1
0.748222565524722 1
1.18075711685915 1
0.800460319617752 1
1.28491882284747 1
0.850572180840831 1
0.583049212371507 1
0.326294855904763 0
1.15481556145483 1
1.08560123333623 1
0.933039736987838 1
1.26793558719047 1
1.03753078951951 1
1.01899961044565 1
1.3121326887241 1
0.75219864192856 1
0.943132412754374 1
0.447354858768474 1
1.22162029102649 1
0.995302576361267 1
0.825117167085469 1
0.944792902771397 1
1.34179272180972 1
1.12546717994362 1
1.05417371703531 1
0.868752423594421 1
0.749700058353393 1
0.991965643723025 1
0.500538023172615 1
0.847892221857991 1
1.34723555400902 1
0.840502420343136 1
1.30847169307057 1
0.917807663047689 1
1.38591119677381 1
1.19091975357845 1
0.684781102006548 1
0.984386480700718 1
1.57197651702536 1
1.10552965408154 1
0.922875775080193 1
1.03695613160599 1
1.19146712661291 1
0.711301211970779 1
0.973376255136046 1
0.84851055127333 1
0.697180456084725 1
1.65193054733882 0
0.843489489517727 1
1.32371457583818 1
0.673526196555815 1
1.28243163366874 1
0.684027724584983 1
1.17679508582848 1
1.12962792579171 1
0.520681534838767 1
0.682413802141607 1
1.12516002112129 1
1.75360992871216 0
1.08860968457504 1
1.03810931328085 1
1.08458440140925 1
1.08112390574145 1
1.52901145365433 1
1.1046610295419 1
1.1208832366421 1
0.507450212273967 1
0.338179676948403 0
1.53772555612587 1
0.798140663936556 1
1.08564287122653 1
0.899689343842817 1
1.00974578858208 1
0.812984517484122 1
1.10211594505379 1
1.05133083710255 1
0.947889900335582 1
1.25175513831749 1
1.00019523929715 1
1.26287554924382 1
0.778030823909118 1
0.963941254279542 1
0.896977063778112 1
0.575599716413797 1
0.947524658396942 1
1.30460959431411 1
0.904773678512006 1
0.716697631068531 1
0.765919561003814 1
0.789110831004467 1
0.953518762695133 1
1.20538648870041 1
0.951410474160579 1
0.951549412690235 1
0.782063661493061 1
0.515517518965785 1
0.456749405096424 1
0.990604099108373 1
0.695249261349995 1
0.906054372426323 1
0.831781073554745 1
1.12776570314736 1
1.27703754987231 1
0.880795514209845 1
0.733846612854734 1
0.619021861440906 1
1.03005785052405 1
0.666128471473364 1
1.14517597386279 1
0.530901932744413 1
0.986638430938411 1
1.11768006731767 1
0.940066992678638 1
1.03504356919131 1
0.941006916042636 1
1.04857151818307 1
0.881132575221766 1
1.40768118101678 1
0.667325541545086 1
0.607229480551428 1
0.935198002210744 1
1.20210088912678 1
1.02059167182302 1
1.22434618183761 1
1.26607653528375 1
1.29866986933282 1
1.0742135181344 1
0.4622293490709 1
1.42338395075962 1
0.834990011246976 1
1.09450188545988 1
1.1605480899326 1
0.819192656135458 1
1.55790612749998 1
1.25465575974257 1
0.941974836574438 1
1.19588002419751 1
0.90661624982842 1
0.94050385720425 1
0.81915707003844 1
0.809574894329133 1
1.01733732435345 1
0.808818113185223 1
0.639233149004625 1
0.935447137863781 1
0.836259407518657 1
0.976044676990864 1
0.640492798315882 1
0.839133653000829 1
0.890718757692503 1
0.439337541022419 1
0.857624326917555 1
1.7144150818188 0
0.829022277230871 1
1.42525689991346 1
1.04131896971305 1
1.6381009044288 0
1.4511356842526 1
0.863646275951695 1
0.93956955723199 1
1.35762809600836 1
1.11093640007332 1
1.07689124969024 1
1.18424943743716 1
1.15041227925723 1
1.07519251517413 1
0.842193511325472 1
0.836669280307121 1
0.884447294341593 1
0.460180732179719 1
0.609389646617768 1
1.29191242938553 1
0.582802268735137 1
0.894975735295775 1
0.993697038550033 1
0.812867643815291 1
0.956435407612122 1
1.15314032885679 1
0.856411591332946 1
0.97846312456175 1
0.632499026614403 1
0.772980624982383 1
1.10869120150233 1
1.29017564790206 1
1.06432761473817 1
1.10570511680471 1
1.29978908488087 1
0.582133378665188 1
1.28043103810766 1
1.53281036984108 1
1.05567466266865 1
0.801997749317714 1
0.883406599411185 1
1.31996403583735 1
1.05894755968035 1
0.903178662613292 1
1.05360605029066 1
1.30657662484771 1
1.29226807938686 1
0.725406414725765 1
0.647219222146159 1
0.903619705485164 1
1.35670679526227 1
0.395240053570127 0
0.986800157752687 1
1.38232775660761 1
1.13480899041613 1
1.07087807271192 1
1.41433304812907 1
0.964897341145901 1
1.3200566245396 1
1.28360829346349 1
1.13876106884336 1
1.12431086130955 1
0.943443598059984 1
1.24105087248923 1
0.602545494705056 1
1.26289177963924 1
0.974654525780011 1
0.748276690777891 1
1.1298872331908 1
1.33906384336233 1
1.13762028710535 1
0.928393890131854 1
1.1201522979616 1
1.38281832778691 1
0.926103824848057 1
0.962031257836054 1
0.998379441267036 1
1.23662858634538 1
0.78151002060571 1
0.602835650369699 1
0.979441163322599 1
0.647261202708105 1
0.848886310805669 1
1.44355190985581 1
1.20322724141008 1
0.966941944051339 1
1.09091505643346 1
0.744541065091353 1
0.77913276568991 1
1.04278279547668 1
1.33113192440011 1
0.793096489736272 1
1.25162524228372 1
0.670051297021224 1
0.977026960345363 1
0.863193421977003 1
0.753399486083111 1
0.641158370270572 1
0.846147871824384 1
0.639330637904925 1
1.24603592584748 1
1.00743242342827 1
1.32426671896965 1
0.885798914079544 1
0.909906853346602 1
0.801551033964117 1
1.03492355052614 1
1.15357708204104 1
1.2212190955638 1
1.04708300257077 1
0.449662117642719 1
1.00097929446983 1
1.13227267674552 1
1.08147204572149 1
0.240556766259754 0
1.24440060037529 1
1.07330102554033 1
1.16614343239106 1
0.708390839368533 1
0.835006965368914 1
1.12004916421505 1
1.2273417799571 1
1.30644350145034 1
0.892111470349966 1
0.965572430310261 1
1.34924021118171 1
0.759853111668905 1
1.04862453572153 1
0.999824084922914 1
0.611844232947141 1
0.983167800184853 1
1.32233208936589 1
0.637883042012904 1
1.23401232686367 1
1.05783130150101 1
0.913756291043349 1
1.0829469879286 1
0.808768323101677 1
1.39027841287575 1
1.23350515508756 1
1.14411551587553 1
1.07446350044955 1
0.752045537959522 1
1.07316614777805 1
0.32105030436241 0
1.38850963118155 1
1.07114154847759 1
0.795763879066993 1
0.692097503711572 1
0.94998206271757 1
0.626314301310462 1
0.892415406964643 1
1.08359844014148 1
1.01163944244262 1
1.04840587980272 1
1.08154469831315 1
0.707763103415316 1
1.06018359098466 1
1.08466354814579 1
1.42374962042685 1
1.32885282494835 1
1.30227152681874 1
1.3601680320013 1
1.10830578176808 1
0.977149266671757 1
1.00950552734606 1
0.502217698856957 1
0.76294074824089 1
1.58989783707511 1
1.32368576200044 1
1.04941979776423 1
0.829108676075305 1
0.635537997148459 1
1.21307867609221 1
0.948172906208286 1
0.834847076427168 1
1.07910327437349 1
1.27385195463272 1
1.22878032351637 1
0.951565529611862 1
0.680007439312882 1
0.700252155083065 1
1.43601423113458 1
1.16805343381255 1
1.12715114696297 1
0.978039684472069 1
0.0841329889759785 0
0.525993167242751 1
1.05745087071025 1
1.24843753823489 1
0.612073121824473 1
1.09793267756305 1
0.609282332241653 1
1.0223389916458 1
0.799381518623656 1
1.09435871396768 1
1.37884051087474 1
0.707457623974908 1
0.988533401947167 1
0.791906807173378 1
1.02796450612394 1
0.803060005240782 1
0.508756880470253 1
0.996657622047308 1
0.936169779439469 1
1.4916616257641 1
0.910740659478021 1
1.34428820616494 1
0.759878916370746 1
0.913338491621606 1
1.21847418153478 1
1.14252517288203 1
1.25833392823564 1
1.00478404689318 1
0.979141822640304 1
1.22876146585141 1
0.677010099032578 1
1.05304235276497 1
1.2726348788504 1
1.12370552350196 1
1.34068382685563 1
0.953197582138759 1
1.5965233309749 1
1.01515748253879 1
1.07518437777662 1
1.13081118760527 1
0.908803787351787 1
0.940810804193543 1
0.553515937323668 1
0.892118452451651 1
0.901971251732789 1
0.97658938214698 1
1.33894859430012 1
1.22071197086321 1
1.39718393101883 1
0.788676413787675 1
0.930017651860044 1
0.781705833653678 1
0.796230319489905 1
0.802779866416326 1
0.84931998653148 1
2.28112675420645 0
0.921246141309486 1
1.2685767106425 1
0.750664709707124 1
1.11959615844949 1
0.580891800171565 1
0.86775766244885 1
1.0169139675033 1
1.17539064711855 1
1.02021395324631 1
0.987657530049894 1
0.823988088724873 1
0.998695263501248 1
0.578765195323321 1
0.011339780984988 0
1.70862235385269 0
0.826703532647854 1
1.14434558447672 1
1.18186646156413 1
0.616109079607187 1
1.26752542150718 1
1.36025089069615 1
0.924313015991326 1
1.41120982948933 1
0.939329131755825 1
0.962965043989411 1
1.24601991648911 1
0.60387317134222 1
0.803857567643067 1
1.58467286625588 1
1.11371443144889 1
1.12874242567024 1
1.5999004087779 1
1.31701295397209 1
0.824944344396623 1
1.09434040042741 1
0.987284866149594 1
0.434031729043294 1
0.843012796350221 1
0.669316730058566 1
0.686967161153769 1
1.20203864266676 1
1.08091307899936 1
1.11093977389544 1
1.53484312415923 1
1.02165860789646 1
0.500128145017742 1
1.11040431572231 1
0.757304410716955 1
1.22112158012836 1
0.789585324371436 1
1.05976784115591 1
1.09552982420344 1
1.1845053022474 1
1.17288116997385 1
0.998089445389165 1
0.89182878005788 1
0.658621325459362 1
0.550802709782232 1
0.860080658318449 1
1.18455336249964 1
0.603544054206766 1
0.832150974422049 1
0.970984328722979 1
1.10662669925488 1
0.771541431099219 1
1.07175802303512 1
0.567981724204508 1
0.70806627572617 1
1.22836395923776 1
1.16952435062304 1
0.981128355240526 1
0.744443313098042 1
1.20493551547612 1
0.683142192476484 1
1.14037094400405 1
0.98466594214367 1
0.873556898473428 1
0.616148143185999 1
1.47043781502726 1
1.18930783568822 1
1.07925998348858 1
1.10079273568191 1
1.12784243800044 1
1.35083200448103 1
0.635620323214375 1
1.09593532838252 1
0.969745920878537 1
1.07733504740505 1
1.46313952448623 1
1.09024803757791 1
0.536472505243166 1
1.33591872791205 1
0.901524061952434 1
1.39703442210696 1
1.16162078671494 1
1.22233810496734 1
0.827600568296659 1
1.17273983700534 1
0.951214504452428 1
1.51672901993404 1
0.782524672614506 1
1.01109529988408 1
1.17579941096202 1
0.77333055590342 1
1.34408185648627 1
0.968832714941159 1
1.53977715423528 1
1.01960860450533 1
0.904172204528494 1
1.37675148276549 1
0.846644715555884 1
0.820191466530322 1
0.920014543143549 1
0.889677726308845 1
1.18243739433761 1
0.739553691873007 1
1.19341406550501 1
0.706149912745078 1
1.11098263868051 1
0.48208813745409 1
0.845119420716943 1
0.7927239985073 1
0.779072533028005 1
1.20329165376695 1
1.01336725207795 1
0.91579466341715 1
1.12963394784892 1
1.04383388680389 1
1.37954991065262 1
1.13288884995129 1
1.21170346646936 1
0.905643980134629 1
0.684537014464667 1
1.27939337074027 1
0.953840705399534 1
1.06345164699988 1
1.34955819768082 1
1.61865121230896 1
0.949460224983685 1
0.628357034662016 1
0.791773234721361 1
1.22199322830518 1
0.552992928336952 1
1.26204006235137 1
0.720813419843437 1
0.998024456797278 1
0.798853816981847 1
0.955912915247004 1
1.85030040311959 0
0.835983987709461 1
1.17638290399731 1
0.73601790459365 1
1.33442827662741 1
0.630595571546947 1
1.29605075208475 1
0.99913268074478 1
1.02743988961428 1
1.13794120862716 1
0.619834297194273 1
0.808147540532763 1
0.779346074385719 1
1.35767287339673 1
0.307654141591549 0
0.871344641292007 1
0.946267426949716 1
0.811683645077148 1
0.489965091173943 1
0.713436400402445 1
1.07909786006739 1
0.754170321185916 1
0.684812378768387 1
0.605528469802681 1
0.969058856496493 1
0.547820182213102 1
0.789556461724219 1
1.20066495805956 1
1.36049951977489 1
0.94756622754356 1
0.622966052130263 1
0.668847220475905 1
1.06313871289999 1
0.648557402205408 1
0.712806134065155 1
0.949528766086817 1
1.02565447680523 1
1.3284698855075 1
1.18538045469236 1
1.17886833042457 1
1.26715600940669 1
0.620035130385155 1
0.474391889220768 1
0.601330702308206 1
0.768487196421822 1
1.03264530027636 1
0.769013307823009 1
0.87092997649324 1
0.775698984176899 1
1.18542255544729 1
0.635191963190425 1
0.808805552930265 1
0.969731508658977 1
1.26370376311399 1
1.22045819383847 1
0.822283224380622 1
0.73773001094759 1
1.09370663644596 1
0.915152460161713 1
0.995846434659618 1
1.08945606940286 1
1.47736627550494 1
1.07473400222924 1
0.963117993512465 1
0.937507935052196 1
1.19912018079904 1
1.11699518700648 1
1.50291690091816 1
0.861968984627809 1
1.35332572663034 1
1.07577412531807 1
0.55077821558919 1
1.29734002174568 1
0.874847806580672 1
1.44264134967863 1
1.00576061305076 1
0.984085953746222 1
0.604918828939109 1
1.07614669033495 1
0.902564153869592 1
1.33251540089982 1
0.652290850608225 1
1.0459963937878 1
1.14971660460362 1
1.13153329395555 1
1.20136313743258 1
1.07183556045951 1
0.901111476690683 1
1.13322484527826 1
0.910957512275315 1
1.14844884789592 1
1.21638661405285 1
0.857965602691145 1
1.25655846464287 1
0.411852488342462 0
1.23958104050758 1
1.44382158741859 1
1.68670212939012 0
0.842178879401758 1
1.20365261224815 1
0.940741251000325 1
0.783814179468504 1
1.05742074555251 1
0.829064778082092 1
0.899557334664355 1
0.751421887697511 1
0.566334100977212 1
1.01982825026484 1
0.853369842629231 1
1.05004159115312 1
0.925063933113981 1
1.01735036122528 1
0.767539815460167 1
1.32160245651289 1
0.456011527196585 1
1.2451378894625 1
0.801170781503381 1
0.724644156705918 1
0.678772509169073 1
0.649710241469956 1
1.41923888825489 1
0.630621194039789 1
0.760670294205623 1
0.915027689007564 1
1.05184992449871 1
1.44475809539785 1
0.589459223534135 1
0.668342186685985 1
1.16600862268094 1
0.938805043172432 1
1.42419645531591 1
0.788906401660331 1
0.904445612720554 1
1.1413261085604 1
1.33166894249749 1
0.736738329929299 1
0.947274941466678 1
1.03256339889019 1
1.17166212644313 1
0.654590652752436 1
0.811437699298248 1
0.973115030905687 1
0.707854676686438 1
0.998240751738045 1
1.01763802842183 1
0.655499859422112 1
0.968690358578836 1
0.855896339614811 1
0.702388035421778 1
0.963860822815373 1
0.825212984065463 1
0.287029725886778 0
1.43490300502511 1
1.10993100371174 1
0.710794789930969 1
1.00969466148124 1
1.31993144231533 1
0.472868177104116 1
1.07181137945431 1
1.36820564079976 1
0.95159971257017 1
0.452563334287004 1
0.959542855207894 1
1.03955236982803 1
0.662199688101276 1
0.840467347030753 1
1.18784071680714 1
1.30064365930522 1
0.956155696442703 1
0.721220552286169 1
0.989881262837367 1
0.915618182275596 1
0.901683254983022 1
1.4286481668352 1
0.957523034774641 1
1.14469769019279 1
1.19072164863738 1
0.690263244333494 1
1.08481936061387 1
0.979725401880707 1
0.901473260013422 1
1.01902547310153 1
0.936550027466893 1
0.872699352504765 1
0.911011206991879 1
0.519058603787248 1
1.40970748015218 1
1.50544728254614 1
0.582809280268436 1
1.1728304719872 1
0.922690575273467 1
0.98809313687971 1
0.713262489949025 1
1.00007328982341 1
0.839863778212569 1
0.496489430375513 1
1.29818928327867 1
0.996970141140687 1
0.66398859183402 1
0.999028544195455 1
0.653802390940026 1
1.21844443784032 1
0.866765282725995 1
0.490847124196985 1
0.897214973391226 1
0.628719719084655 1
1.07549529927212 1
0.702053062426772 1
0.916481223886325 1
1.15034618178327 1
1.0245410717611 1
0.798171101412373 1
0.648348097752212 1
1.48831440917433 1
1.14946467802097 1
0.878256636496788 1
1.04623715468334 1
1.15075634161477 1
0.725108874178029 1
1.34124787754796 1
1.26921571770598 1
0.576181722865564 1
0.870100312682651 1
1.27225222743276 1
1.07231901255452 1
1.42792691317709 1
0.648459143027407 1
1.29191551302129 1
0.894526874001572 1
1.13557744692445 1
0.820545610634797 1
0.427372134735653 0
1.00673466060764 1
1.15842970157401 1
0.458833245638664 1
0.787453274827854 1
1.31541829109698 1
0.973351806884379 1
0.627992493314439 1
1.28156856248798 1
1.15112785250431 1
1.02900105350251 1
1.11890233049792 1
0.656857365348683 1
0.735481361087136 1
0.85259143035633 1
0.919236042199237 1
1.31540789496444 1
0.777295893822211 1
0.96921276791889 1
1.3427132674125 1
0.763202301326308 1
1.16358091780617 1
0.920548380241285 1
1.4353988498842 1
0.878071646216825 1
0.734107065216776 1
0.770949869659519 1
1.45936153494967 1
1.49260461003976 1
1.04692093367701 1
0.553861157484641 1
0.963843568750167 1
1.09219531283875 1
0.790140630484523 1
0.855729204106146 1
1.07939520464312 1
0.821343967628942 1
0.515515151348367 1
0.550563927204385 1
0.737773966434242 1
0.951219181151611 1
1.08024648537482 1
0.948856365487803 1
1.20074666369239 1
1.17913148738951 1
0.98824809390768 1
0.390278222684908 0
0.967808461875432 1
1.55923558580243 1
0.88456674700764 1
1.06015178972648 1
0.587543202530559 1
0.717425556856251 1
1.26394404675242 1
1.4337299345826 1
1.09698777027784 1
0.99493309215057 1
1.21078995381282 1
1.00054494560776 1
0.988905993306166 1
0.839127286235291 1
0.639774654654393 1
1.49233464355426 1
0.464226406455997 0
1.26158530255376 1
1.18918850105009 1
1.23741025312596 1
0.957988006560173 1
0.634695139339462 1
1.71964085531339 1
0.856934240450468 1
0.51310186658204 1
0.867379351716975 1
1.13328805026061 1
0.890604634877848 1
0.732481579511845 1
0.564559789984318 1
1.49427004078846 1
0.901190611241515 1
0.907481776602744 1
1.26117028887125 1
1.0288341649946 1
0.687302179384176 1
1.37839566466639 1
0.417078724751987 0
1.16483623488267 1
1.16590240605362 1
1.10589453412563 1
0.808943562284793 1
0.943097594049352 1
1.06865366227121 1
1.05560201826511 1
1.16365406216275 1
1.30308907151245 1
0.598302270447991 1
0.795744635604942 1
1.31273887511627 1
1.41707571001321 1
1.0726004094997 1
0.830681810865259 1
0.861435745417116 1
0.772660822475931 1
1.312396146418 1
1.24958257818686 1
0.717584782938037 1
1.2956024955373 1
0.918050701197421 1
1.04855958802276 1
0.773332539835434 1
0.978843598343965 1
1.49840263444349 1
0.929592289990959 1
0.98538463467501 1
0.791395124110043 1
0.869366366488951 1
1.40550473612238 1
0.792174285363148 1
1.03341182967738 1
1.33053035378297 1
0.993841902138522 1
1.02082129224772 1
0.65887941312694 1
1.390728289541 1
0.986178568675914 1
0.449231022940908 1
1.54414801389631 1
0.631390518910344 1
1.04836831700451 1
0.527589819920921 1
1.49071076407667 1
0.97476706418486 1
1.19256507419914 1
1.6570825862552 1
1.09395007162296 1
0.738578445432276 1
0.765392750224 1
1.53298932015086 1
1.42547710909979 1
1.10739739860737 1
1.10429436004492 1
1.01646096300975 1
0.862908059110283 1
0.580956147420362 1
1.08173418226489 1
0.913252891893172 1
1.16559179646443 1
1.09825066999822 1
1.21649842396147 1
0.847681283986828 1
0.959665221771773 1
0.938162866322979 1
1.23642684994813 1
0.688150898923991 1
0.766217657228988 1
0.776145735440309 1
1.15759715479496 1
0.674070183536916 1
0.982971807099697 1
0.644399882181408 1
1.15073947977088 1
1.16004583015257 1
1.06205509813603 1
1.26949140052198 1
1.3426176995729 1
1.17859145265446 1
0.739676045009866 1
0.779757070409787 1
1.25243808802264 1
0.904597889105675 1
0.950241330647008 1
0.828468546589304 1
1.13021812816011 1
1.07178110505442 1
1.13430718519437 1
1.13849154749422 1
0.430526388915612 1
1.24490135746565 1
1.23234586103924 1
1.20914974264404 1
0.653793080691604 1
0.852064335164597 1
1.42422216713361 1
0.927262109563255 1
1.17686804632262 1
1.16643305353144 1
0.937805199701895 1
0.839220376554328 1
1.19644069511582 1
0.748346984418125 1
1.14067743382182 1
1.09909203788114 1
1.12988699581299 1
0.828869299428978 1
0.844996492662822 1
0.929636087540742 1
0.980978790311677 1
1.33192479799163 1
1.01503347365442 1
1.26102042910134 1
0.659420011585867 1
0.979771036522819 1
1.39565456990482 1
1.22693719462183 1
0.765331612163116 1
1.29451091027829 1
0.897004913860864 1
0.460643924093604 1
1.08148781647887 1
1.21774561699011 1
0.761198488836073 1
1.01788014497168 1
1.38318492337824 1
1.20797844734543 1
1.01633592386324 1
0.805497324859668 1
1.03546315274758 1
0.918500549552996 1
1.03974695362171 1
1.25948807733363 1
1.46412235027495 1
0.639196076934327 1
0.756579903342227 1
1.65100199595729 1
1.32067881226402 1
1.24823426560554 1
1.0570470892789 1
1.20588390257407 1
0.840323910156599 1
1.15096810252631 1
1.70557379196783 0
1.26792823884737 1
0.974365850938156 1
1.09358435907195 1
0.780711977563615 1
1.00937366059015 1
1.13606181515956 1
0.377851271153277 0
1.15820323751413 1
1.07976846355316 1
0.552241371129897 1
1.06130140461545 1
1.19839946283066 1
0.712844929031194 1
1.08078367198427 1
0.947152686585001 1
0.380193986154456 1
0.750135806134194 1
1.08753591398149 1
0.762767688137871 1
1.18695796243338 1
1.10258000652461 1
1.19194372567439 1
1.12542318464467 1
0.922646189204336 1
1.75873029809444 0
1.07032786008727 1
1.04759815031632 1
1.24376980500818 1
1.19848936098159 1
0.923850351731108 1
1.07545340815698 1
1.18208731478005 1
1.25069775946529 1
1.17777760685253 1
1.20032870434095 1
0.381187384472922 0
1.4833127179884 1
1.15821470067592 1
1.03875250148626 1
0.827902005680661 1
0.949336812301793 1
1.09565515807412 1
1.14088035867193 1
0.574532213937414 1
1.03662919615687 1
0.825147440647141 1
0.753705581006155 1
1.26896484809646 1
0.705824522586118 1
0.26606860559069 0
0.973402607624247 1
0.736994651389648 1
1.14710877616424 1
0.985594855535297 1
1.28224066487467 1
1.52356658891916 1
1.22846901379762 1
1.42368868203478 1
1.10714729909819 1
1.288598937297 1
0.608569307779415 1
0.596519634676778 1
0.959383065626297 1
0.864975318701477 1
0.789362353876312 1
1.1619925998444 1
0.729916628591365 1
0.68483857776792 1
0.815890128111921 1
1.25505857575096 1
1.26847644684264 1
1.33946265468453 1
1.21144574666247 1
0.953297307637057 1
0.95878245456379 1
1.04639704253039 1
0.769580772536973 1
1.27665494960782 1
1.10484963101992 1
1.2210444677675 1
1.18610397817682 1
0.791986538839981 1
0.190892073961894 0
0.852114682926186 1
1.03288644158911 1
1.2429938510452 1
0.843877412533023 1
1.04775282611309 1
1.00334317716663 1
0.988334938050078 1
0.876023630267821 1
0.730100716704511 1
0.684287514280724 1
0.998172334944454 1
0.870606663483431 1
0.475768061136836 0
1.19263150217327 1
1.01313936118657 1
1.1561344871982 1
0.654788165798848 1
0.607871382814236 1
1.05320925963219 1
0.99069986812721 1
0.711651410410787 1
0.933360376809114 1
1.07425187379116 1
1.31334786044681 1
1.02297706830042 1
1.18403256365798 1
0.510077392742382 1
0.820192002543509 1
1.4066309058382 1
0.845897352095974 1
0.93004072141554 1
1.18500380668965 1
1.28696978329035 1
1.01553988774823 1
1.50681313615691 1
1.097027486293 1
0.647301791813591 1
0.754714506499683 1
0.917013723523085 1
0.62704675993823 1
0.930627361010805 1
1.13666104277665 1
0.599480940269665 1
0.811605556438798 1
1.13754197774067 1
0.88516632315439 1
0.926977638566243 1
0.61293936052997 1
0.966599773946943 1
0.931819555076126 1
0.749078521976088 1
0.798166252413575 1
0.776188788989422 1
1.07222010486979 1
0.984036233927669 1
0.856268367349884 1
1.15744841598404 1
1.23585155282267 1
1.37604538864416 1
1.25803783628084 1
0.815810880783764 1
0.958774950078788 1
1.22501803387854 1
0.767023298282668 1
1.21663763247511 1
0.794975783705769 1
0.999135825583109 1
0.963779473660603 1
0.842467783512572 1
0.921204416757151 1
0.911063437104478 1
1.51236528360439 1
1.16376682268036 1
1.18409551671627 1
1.16063223253489 1
0.109413641172829 0
0.849997689872494 1
1.28471930685341 1
0.943190770852894 1
0.956530502413832 1
0.485810042220259 1
0.663757393769993 1
0.911147142704747 1
0.808246101248494 1
0.805248884986326 1
0.71541900548288 1
0.738696781281271 1
0.964490504299154 1
1.109319727631 1
0.618350920985553 1
0.626460977861738 1
0.906576350605529 1
0.870962915822793 1
0.783024675138379 1
1.04268247879411 1
1.07906462843829 1
0.636021632597287 1
1.25754348282877 1
0.372621020623625 0
1.17819353722707 1
1.27209001093968 1
0.855376471878294 1
1.40002211975592 1
0.879537108550673 1
0.745982874259125 1
0.774493964607131 1
0.910899497378645 1
0.550212563112187 1
0.893900150495172 1
0.914811459561967 1
0.961753767300789 1
1.35599307703805 1
0.470519524833429 1
0.786654604624734 1
0.64511741301538 1
0.839256061779875 1
0.766513746154659 1
1.35011205942716 1
0.670554011754441 1
0.937094696192786 1
0.484971240112969 1
0.84867566716396 1
0.518913948715958 1
1.29733258337866 1
1.23514383479215 1
0.57310456491407 1
1.08038568775556 1
1.41346892607984 1
0.691408260219216 1
1.04538188498446 1
1.31357738588047 1
1.15858795603422 1
1.28236173142695 1
1.09777863180922 1
1.07982548367199 1
1.19069162040859 1
0.860887461198978 1
1.32593294016118 1
1.36939390733102 1
1.06612743660568 1
0.778924195311913 1
0.338397010939708 0
0.683364872916878 1
1.13718221818957 1
0.910241516545943 1
1.27569585339028 1
1.49099259250758 1
0.53710051140607 1
0.5553722340141 1
0.945138296920432 1
0.243893976073015 0
1.11591196786357 1
1.49849436923352 1
1.55178792305942 1
0.611441638750012 1
1.21508800745357 1
0.864296070198328 1
1.19240267726265 1
1.18319343901114 1
0.897827146638163 1
1.18528457898891 1
0.706658397087477 1
0.689235316568707 1
1.37061415219192 1
0.818459098022377 1
0.738538118699231 1
0.517371499783747 1
1.22084135750844 1
0.972871553557524 1
0.854171676372741 1
0.695654820943873 1
1.2261836257081 1
0.471640484862857 1
0.74604426847474 1
0.754761152086482 1
1.13168361722751 1
0.761138011131232 1
1.72192970358608 0
0.723586338872261 1
0.665414404680648 1
1.05420772585756 1
1.27991858937033 1
0.605009749301796 1
1.04126526569824 1
0.941017135980615 1
1.1455089551912 1
1.40454580640453 1
0.775458554573837 1
0.448339195455084 1
0.989380305310733 1
0.602232767805327 1
0.806834515237604 1
0.50656432247106 1
0.613114088620079 1
0.918132263161587 1
0.970724072733111 1
1.18678597819126 1
1.25552565280712 1
0.810921099194531 1
1.25035743902654 1
0.869218326784993 1
0.775805893392439 1
0.791631259285596 1
0.722113990742048 1
0.728232136513792 1
0.944582338670236 1
0.744505506095948 1
0.600128052376795 1
0.589280885748805 1
1.28809838300401 1
0.714770320397327 1
1.39651574093329 1
1.08187478508485 1
1.58020623793456 1
0.723915142848 1
1.14468008180666 1
0.967868191535655 1
0.733982872601247 1
1.3441838822232 1
0.915878523359834 1
1.26192108230662 1
0.834797689895889 1
1.02198814620772 1
0.705557095261582 1
1.1490918490844 1
1.14135745319455 1
1.16924715769496 1
0.729036276912397 1
0.896187271158658 1
1.35374684920141 1
1.25896662402073 1
0.735013829857491 1
1.67837168402223 0
1.30409624408915 1
1.06232467650866 1
1.08102936510125 1
1.33676167839451 1
1.24356544741582 1
0.831294095286763 1
0.930890123308557 1
0.956172379559225 1
0.937774232093619 1
1.08608017121349 1
1.1870563617461 1
0.802570223271618 1
1.55864352063976 1
0.627548827497172 1
1.21527855108935 1
1.69179146001988 0
0.846974728445301 1
0.589595795076734 1
0.953904475341629 1
1.48739317088538 1
0.527952230100669 1
1.16146057752308 1
0.561364637413057 1
1.22094344064337 1
0.97170404111976 1
0.677706876577431 1
1.10938137870214 1
1.03134925095503 1
0.99364244459676 1
1.13031247668708 1
0.889133462178453 1
1.19651633783331 1
1.55504719839538 1
0.993757776426351 1
0.92986575634703 1
0.727276166142552 1
0.793647002294321 1
0.489821525008013 1
1.05840484335806 1
0.853217630295228 1
1.30835707500361 1
0.950431207951006 1
0.608876613647218 1
0.974650656213003 1
0.808569077158965 1
1.14888809411685 1
0.815826905145204 1
0.914074496350029 1
1.75599178048133 0
0.7122045210434 1
0.815691996836975 1
1.12968925879324 1
0.543456710641109 1
1.39119216241235 1
0.852881644541615 1
1.04650931658244 1
0.767823358450751 1
0.944656857654738 1
1.02983331565215 1
0.983815503184794 1
0.607893766415532 1
1.39020401280492 1
1.15362000890208 1
0.774334335587424 1
0.913599040158736 1
0.661072893693807 1
0.958707237292619 1
1.31789305093571 1
0.744575352729642 1
1.11878665681763 1
1.47870622997824 1
1.4087195208958 1
0.836244925006857 1
0.627011574392582 1
0.873418520855684 1
0.872931387126016 1
0.847807447374341 1
0.750062619639709 1
0.823021261556813 1
1.16294589961345 1
1.12055776214429 1
1.09164710228806 1
0.573223643525358 1
1.1432682849926 1
0.774304608299961 1
0.636720087100307 1
0.67164546233497 1
1.54216959620441 1
0.982476673869215 1
0.492286402978748 1
1.34270388756815 1
1.09466084052075 1
1.19202152651062 1
0.872960333524345 1
0.868002587738795 1
0.991228946318475 1
0.704239113348286 1
1.07118529152228 1
0.91008681903463 1
0.62528702432233 1
1.18670602618936 1
1.03657829708804 1
1.21517451697821 1
0.82810008884509 1
1.23342084571566 1
0.899301503791701 1
1.36083255941222 1
1.00326260383281 1
0.737233677772827 1
0.987285784371668 1
1.06977587335309 1
0.803203404082695 1
0.782935862068436 1
0.879540328312378 1
1.04243475217807 1
1.25600058780845 1
1.04380825652887 1
1.09668529407801 1
1.23975643704755 1
0.776703886934896 1
1.32763984842201 1
1.38459498066656 1
1.2916018438884 1
1.0276133857147 1
0.913843420403539 1
0.61947711023228 1
1.03559073406189 1
0.61048182439185 1
1.23943493816027 1
0.950056718199661 1
1.36104669478346 1
1.10009876767518 1
1.25346066230789 1
0.930371397630411 1
0.606691652866619 1
1.17333109606329 1
1.16532971392294 1
1.23852152498145 1
0.534972163470032 1
1.26190166535396 1
1.11452896334708 1
1.49463755246703 1
0.602909146199695 1
0.446002589320278 1
0.735059267984857 1
0.92917108595897 1
0.982718820708014 1
0.966683604597643 1
1.04277769274419 1
0.586152463308254 1
1.15702585994753 1
1.24693455167594 1
0.936393042175826 1
1.1378250176442 1
1.159325479129 1
0.888363625624159 1
0.879975673075765 1
0.901151357355499 1
0.554447592676211 1
0.799697954330724 1
1.14581759677132 1
1.13349604527954 1
0.871076961511323 1
0.920085690912043 1
1.2255387762209 1
1.27921374731258 1
0.988573995393794 1
0.766007347025406 1
0.720292227212943 1
1.14112840128587 1
1.29270133392534 1
0.772157167516177 1
1.19140416773322 1
0.958680944141082 1
1.18068859804882 1
0.898500068651834 1
0.725855187471675 1
1.23525017844768 1
1.51925878017898 1
0.894965814134255 1
1.1792881539384 1
0.898954268544837 1
1.15275997850202 1
1.03900625248498 1
1.01031993208813 1
0.877073916804674 1
0.550971197646368 1
1.15786519663359 1
1.09031862318265 1
0.561934035769147 1
0.414778619868089 0
1.39695490381958 1
1.15241215763991 1
0.916850115300869 1
0.92564609572657 1
0.74639530046045 1
0.724351721431037 1
0.828734734120917 1
0.979544096083737 1
0.629590936132087 1
1.34827067436324 1
1.11086847036949 1
1.09456366303194 1
0.819985555228835 1
0.879288140084228 1
0.833942213177843 1
0.957736161477855 1
0.72851471903295 1
0.710332354919105 1
0.858622760628625 1
1.08901447223871 1
0.507467640154971 1
0.564682566607152 1
1.22569572828598 1
0.929465273074355 1
0.709604090212424 1
0.846774781423512 1
0.772877114732842 1
0.839424219918179 1
1.16514561772023 1
0.931603111275603 1
1.3230845533555 1
0.758516903782743 1
1.23590796531154 1
1.06657652090369 1
0.948779448781182 1
1.73072543916304 0
0.470862606099307 1
0.792464769480772 1
0.465343074243782 1
0.603449966840672 1
0.871299555513166 1
0.753738904672466 1
1.25663312225855 1
0.665355544267359 1
0.692875345467195 1
1.05502176546721 1
0.599744209165832 1
1.69108217858461 0
0.663021106427756 1
0.757268653849421 1
0.949001761625819 1
0.773699017676816 1
1.06592429616631 1
1.32082837486277 1
1.07739607866741 1
0.909324946360398 1
0.894488739139281 1
0.717514039693668 1
1.20964499403833 1
1.23248871999767 1
0.987613745182577 1
1.28472407822524 1
0.924388288647958 1
0.880811979985965 1
1.12604712871598 1
0.757728316363438 1
0.87300961477208 1
1.02164101401868 1
0.5203832987182 1
1.00745226306957 1
1.16061033942141 1
0.995627058195347 1
1.30372730895567 1
0.715197019800878 1
0.884679277844076 1
1.22277037321524 1
1.32257938253949 1
1.25720447697826 1
0.487494184401033 1
1.01771070704417 1
1.02979092890651 1
1.04021295515879 1
1.03971082714728 1
1.08203911917845 1
1.17015676476151 1
1.2569995586499 1
0.72907107017888 1
0.898191329539338 1
1.13601562847447 1
1.09364940287657 1
0.75581771934822 1
0.467960274120297 1
0.986034677254961 1
0.969293180502065 1
1.42452161402228 1
0.679850177147321 1
1.22599059000999 1
0.924962973216522 1
1.09963385413485 1
0.413845910596824 1
0.424251429698046 1
0.626752638930944 1
0.697526726981575 1
0.569001882273033 1
1.05111899236448 1
0.675274231750654 1
0.92371573364695 1
1.23589584594514 1
1.13318959717586 1
1.04127290931767 1
0.925665745431529 1
0.629029061491662 1
1.00071998247571 1
1.14596319470236 1
0.690171629163096 1
1.12681644553203 1
1.3103936904642 1
0.858085722561924 1
1.00662776152577 1
0.95828954442301 1
0.899001236871234 1
1.10004063489925 1
1.14613463414761 1
0.436984613448451 1
1.1131970315835 1
0.257465611634351 0
1.71868273452098 0
1.01355011223819 1
0.785275689529464 1
1.12771543075904 1
1.13675310382216 1
0.822911413247662 1
0.942659933086348 1
1.04290984564399 1
0.935099391114426 1
1.01118895439342 1
1.11041364704961 1
1.2240399452468 1
1.04867304620111 1
0.56467152620201 1
0.782108850756214 1
1.21045930135292 1
1.01165261453484 1
0.615532014961369 1
0.891988024825544 1
1.17680413320498 1
0.61635101952082 1
0.873633048847453 1
0.883881398710671 1
1.04726228280796 1
1.03227483490656 1
0.944484712313704 1
1.02427851659024 1
1.0258175211241 1
0.975440067732781 1
0.999024391376855 1
1.34577226079628 1
1.03161741984559 1
0.571638785549186 1
1.48731267604949 1
0.982510377570845 1
0.763845374563102 1
0.894341354781743 1
0.85914466579883 1
1.14985704163384 1
1.23007260860682 1
1.00571669559549 1
1.26074212522323 1
1.18030942370774 1
1.135901153908 1
0.741582563629923 1
0.911898110593496 1
1.07077292803238 1
0.387472763053393 0
0.789270712846218 1
0.786062830193521 1
0.77760407632678 1
1.59936375517188 0
0.501125289393942 1
0.906613524046513 1
1.23338198824841 1
0.745934878575834 1
1.05667556140573 1
0.741559350348605 1
1.20291898455942 1
1.46742050824419 1
1.52131633083978 1
0.571739966641825 1
1.0380735357271 1
1.34633890211456 1
1.5553715207173 1
1.37833246370014 1
1.19472321665336 1
0.932342213532472 1
0.445094044689708 1
0.911330894894819 1
1.14347516268874 1
1.25141764612035 1
1.31403438848026 1
0.958895189241295 1
0.761285568137978 1
0.883070306183272 1
1.01663269622869 1
0.440653813804585 1
0.957164789647341 1
1.05318587409575 1
1.06324381994552 1
1.38228014847744 1
1.04380159638767 1
0.909936303502509 1
0.693965042868819 1
0.881134249200739 1
1.17971551355656 1
1.27178956552185 1
1.11233219111774 1
0.90616617506711 1
0.717411619775248 1
1.16764980571594 1
0.572237531189453 1
1.22769479402087 1
0.770562905529123 1
0.800608585658881 1
1.36552139377255 1
1.32928467479799 1
1.07336761320768 1
0.50039936653386 1
0.876407562337562 1
0.582068674337977 1
1.13142948636515 1
1.27665866301997 1
0.934486423721198 1
0.434968663622417 1
0.791788855480126 1
1.13045464185328 1
0.849549551343988 1
0.722543679896996 1
0.709937555120295 1
0.882799368747605 1
0.743345721822681 1
1.21449124992177 1
1.25895365252275 1
1.39410293603296 1
0.875829420968791 1
0.607992982646799 1
0.779542272685286 1
0.805129688356328 1
0.877485609330422 1
0.485673428782782 1
1.5210810700954 1
1.18780331218633 1
1.02547031556847 1
1.16665312035543 1
1.01856979013488 1
0.970743234818039 1
0.883681068398284 1
0.720058168124054 1
1.19657694100328 1
1.34000252013616 1
0.94053347190111 1
0.833387812702257 1
1.40310398215525 1
0.902007079292424 1
0.328261075151185 1
1.39914227486196 1
0.755900070984626 1
1.06390058484792 1
0.960273553066572 1
1.41313413864948 1
0.761831361115849 1
1.44063660412427 1
0.866841986641071 1
1.13177905503971 1
1.34448755533056 1
0.901265329009856 1
0.430275164595964 1
0.721125437330214 1
0.87930166763188 1
0.745975552041072 1
0.924018498069159 1
0.818109182427295 1
0.646891299335103 1
0.898312553373648 1
0.674311180535671 1
0.872996822555393 1
1.22348456374418 1
0.913838678802398 1
1.23580981326963 1
1.79936393197904 0
0.690405843352591 1
1.23580490893114 1
0.796194553328095 1
0.860823342541159 1
0.897990632781023 1
0.961191190541907 1
0.684836304379845 1
1.07210250995151 1
0.840583037992069 1
1.02270566540534 1
1.09317704043809 1
1.06727003123411 1
1.08441430363569 1
0.893605306017633 1
0.921409346598728 1
1.01943606331365 1
0.630650294042993 1
1.30324410641319 1
0.873679174924881 1
0.983209983716014 1
0.934605023083411 1
1.07085282109478 1
1.12008586550476 1
0.405365727767918 0
0.838015718356105 1
0.923861176893751 1
1.45910178152493 1
1.30550074443367 1
0.749369682951613 1
0.703283119348696 1
1.01089873041788 1
1.08363089798593 1
0.88976035115611 1
0.757101643524084 1
0.689033264559002 1
1.0867797843343 1
0.921462952658857 1
1.35381306999008 1
0.614455043698996 1
1.08194409372131 1
0.608833215267851 1
1.11840601366575 1
1.08701053923589 1
0.940623913691572 1
1.01302978672554 1
1.25308130745317 1
0.977047829004489 1
1.00254213872336 1
0.75507974715853 1
0.663729730801571 1
1.19414758074074 1
0.991908143509794 1
1.56904207684055 1
0.573384011061614 1
0.893910542924074 1
1.04468859693335 1
1.09248820952444 1
0.698290093984599 1
1.59792097751678 1
0.869642803586748 1
1.19778556891948 1
1.13307395618849 1
1.09710333448651 1
1.39547104771274 1
0.880292671715529 1
0.837552713086685 1
1.36095047757636 1
0.882823772814015 1
1.17868359115411 1
0.935096522311549 1
0.734673669529294 1
0.757509748468991 1
1.16255341550561 1
0.863213193150438 1
0.569630170342467 1
1.29543924950655 1
1.367929063732 1
0.679231023270862 1
0.917993115211362 1
0.776169567676344 1
0.909935857566411 1
1.05820340149915 1
1.37212622019013 1
1.18877269979436 1
0.787322476208344 1
0.85093065679623 1
0.985856657314615 1
1.400583041112 1
1.26189996572011 1
0.675697632383064 1
1.27313211961222 1
0.644327648461454 1
1.54003428980219 1
0.976486366982425 1
0.811417897293361 1
1.08659231234568 1
0.870198540949399 1
1.52671536642634 1
0.88627659718422 1
0.763538751577456 1
0.927280921032809 1
0.95874334058738 1
0.878984413415825 1
0.545578390831593 1
0.74432823332238 1
0.671604062393668 1
1.08425863043122 1
0.665578264366854 1
1.007933568359 1
1.12068424622197 1
1.09556232694671 1
1.10127720245131 1
0.966262327288658 1
1.26057189460499 1
1.25175063383642 1
1.03814184456918 1
1.19032005494257 1
1.25544039676909 1
0.84128085682054 1
1.27029904925985 1
1.43156966078745 1
1.31273591995037 1
0.880462665056023 1
0.75908336892765 1
0.782467737832224 1
1.10352415068681 1
0.589133503825392 1
0.763078751265921 1
0.738159910878564 1
0.600551638155686 1
1.2281782617018 1
1.61743859281294 0
1.09581895114178 1
1.14335848776641 1
0.519974767089859 1
0.878900998134859 1
0.818054435806223 1
0.808812578999732 1
0.989714306623694 1
1.07152681879604 1
1.20296659859623 1
0.782232592630378 1
0.830077124371271 1
0.892843984916044 1
1.0019292494474 1
0.873613955475993 1
1.52990926618633 1
0.973786531188203 1
1.26012854518416 1
0.514200079485436 1
1.05698544514195 1
0.691073944199404 1
1.12401517698778 1
1.07296522881637 1
1.10167726299678 1
1.35375345172502 1
1.52768489506732 1
1.03658497259507 1
1.24766479890452 1
0.615789060589593 1
0.888562663500705 1
1.01450543916746 1
1.20437577093494 1
0.505517163233721 1
1.07191703009082 1
1.07918116629429 1
0.931034471067536 1
1.17422073518372 1
0.804186251225893 1
1.07669972255366 1
0.771411397176314 1
0.918826908792505 1
0.793993581188108 1
1.2218687061485 1
0.688193686937607 1
0.985914977046569 1
0.959581610411523 1
0.565410223555767 1
0.913652073365849 1
0.722225925625887 1
1.03470260987714 1
1.6103930535758 1
1.18244463356112 1
0.800506554116229 1
1.26063068813007 1
1.29193357179609 1
1.0935341464572 1
0.753563770565348 1
0.790302402889741 1
0.925994064550374 1
1.33920448578476 1
0.987245516108677 1
1.1549521387611 1
0.867336299362578 1
1.06392341724234 1
1.03839167234195 1
1.11840742078335 1
1.06889821222917 1
1.23059528771252 1
0.878802987153441 1
0.717581065621294 1
0.949505262255503 1
1.12494778150216 1
0.897304440647911 1
1.39587846271289 1
0.685748062095597 1
0.85091929739946 1
0.35012729714719 0
1.30210328839047 1
0.959685926962834 1
0.642670242786213 1
1.14081690644151 1
0.890466609407768 1
0.842191429802378 1
1.14375923170826 1
1.93003102032182 0
1.33458854702935 1
1.29226895563807 1
0.713847176526966 1
0.493073285655519 1
0.608197944959838 1
1.27201513621619 1
1.14591334131944 1
1.31473252838677 1
0.810127588293999 1
0.799837991500958 1
0.742062941546414 1
1.00157270250781 1
1.05274170721622 1
0.682801204827713 1
0.743513331176416 1
1.73283963558661 1
0.845787930352292 1
0.874406100681986 1
0.52515415040801 1
0.859223511190176 1
0.722930185828862 1
1.06835253641131 1
0.896254780409291 1
0.728112632011075 1
1.12401212519071 1
1.02964358684113 1
1.51766201617818 1
1.366285511015 1
0.739544306659721 1
0.708206206901888 1
0.83173614506526 1
1.05698561423132 1
0.844257179874154 1
0.98199801586786 1
1.00963360730619 1
0.974020406635013 1
0.740041564113322 1
0.594526175144417 1
0.509911615273178 1
1.21853287204853 1
0.526281751968126 1
1.55134822813351 1
0.75256019843881 1
0.568813826965552 1
1.32354070280585 1
1.14943015816243 1
0.430656533673168 0
0.904624657245128 1
0.921443046779641 1
1.30267046025651 1
1.30242517791443 1
1.29243045561204 1
0.739854802544303 1
0.75430258069335 1
0.561554389677941 1
0.957012892684143 1
0.941329153228496 1
1.05966722838871 1
0.867723998145698 1
1.15332511819709 1
1.27858437845369 1
0.869392543772105 1
1.09331738198446 1
0.734310269475741 1
0.780758793502978 1
0.969725098390259 1
1.06701452243024 1
0.897573225159634 1
1.38638905107939 1
0.988937276858385 1
1.04683778525048 1
0.711889926670975 1
1.19157488666484 1
0.997015447010083 1
1.15603079255531 1
1.07674054616014 1
0.534659197897088 1
0.829412198820396 1
1.06129096642462 1
0.960823973312574 1
0.453136610563732 0
0.812460803358762 1
1.02865046996998 1
0.856896086533216 1
1.04476520391633 1
0.90209173737986 1
0.920423604020673 1
0.847034216104848 1
1.03366271582408 1
0.947412025975116 1
1.01304036869057 1
1.21509336178576 1
1.07873515635598 1
1.02021437124893 1
0.55157467691106 1
1.34636652209178 1
0.79611485194059 1
1.34334659281708 1
1.11136195273965 1
1.31050287011753 1
1.3726185818997 1
0.467417089672743 1
1.43710846776277 1
0.551459528390335 1
1.776427828178 0
0.544923263577961 1
1.29861646174966 1
1.35704201361308 1
0.82013264848458 1
0.702190920292503 1
0.851440313018664 1
1.29905226926618 1
1.22293747660891 1
1.01064293946794 1
0.83203673900528 1
0.870416868021476 1
0.963875468710504 1
1.23513002580334 1
0.699325414384959 1
1.23315042301357 1
1.38297675358637 1
0.745809254794029 1
1.28285667179331 1
0.468797012988099 1
1.30637927245358 1
1.31423143639635 1
1.01550828543329 1
0.629314796911011 1
0.78912817902685 1
0.818795166262387 1
