# Supplementary material for: Bias caused by sampling error in meta-analysis with small sample sizes
Source: PLoS One. 2018 Sep 13;13(9):e0204056. doi: 10.1371/journal.pone.0204056 (PMC6136825; doi:10.1371/journal.pone.0204056)
Supplement: S5 File — (ZIP) [file pone.0204056.s005.zip › results N = 10 theta = 1 tau = 0 sz = 30-50.txt]

"dl.theta" "dl.cp"
0.705399348956025 1
1.1295718796607 1
0.702275193407357 1
0.769963717543154 1
1.15472722386099 1
0.628104071399419 1
0.801764703122086 1
1.08929073502725 1
1.10516672014699 1
0.943697885948776 1
1.32305332569334 1
0.64745949301597 1
0.846053264156935 1
0.930877788531469 1
0.783024068376014 1
1.27774942746914 1
0.979418730339824 1
0.980172229348318 1
0.745083230433214 1
1.1665389923248 1
0.713354690482431 1
0.846178102590832 1
0.962816687533737 1
0.916192062951918 1
0.872474234264818 1
0.928467139011845 1
1.12557280718652 1
0.893668357710247 1
1.0005344320824 1
0.857988679568943 1
0.816348919262689 1
0.895661528374573 1
0.961942766609192 1
1.19613069918286 1
1.08184606213403 1
1.05088339348618 1
0.943935301525929 1
1.07198553652043 1
0.753875575081092 1
0.592972355362553 1
1.08731950187955 1
0.805736578039392 1
1.1651307934253 1
0.608196223823086 1
0.964354532521793 1
0.990257456511012 1
1.07619992680949 1
0.791104729165278 1
1.15225629490617 1
1.76074384230548 0
1.05457892192584 1
1.29546581444114 1
0.684899176562095 1
0.868339694648597 1
1.26865599292673 1
1.39572342426724 1
0.985414315874821 1
1.0184260338842 1
0.979412594730083 1
0.826519335323634 1
1.26233624728644 1
0.94921407188354 1
0.759320637806663 1
1.52672555186821 1
1.36762142375766 1
0.867792983523868 1
1.40958818336958 1
0.76998532148309 1
1.27328632693529 1
1.06753437546298 1
1.32685759761298 1
0.899849351460733 1
1.08721048297724 1
0.947072212482468 1
0.758537550643532 1
0.97658393627554 1
1.1995621841272 1
0.553855210933444 0
0.907352642369884 1
1.1611415634818 1
0.803442277535532 1
1.18645930925321 1
1.38259207497766 1
0.700234213510853 1
0.999632295269076 1
1.18437173289214 1
0.475000081090689 0
1.03832559772312 1
1.16178753779803 1
1.11368312274123 1
1.0507827196781 1
1.15724607299657 1
0.747940557036128 1
0.565674559043569 0
1.05839971182957 1
1.01203813215266 1
0.793900204622647 1
1.14122126259488 1
1.14749390955594 1
1.32886041909206 1
1.03301765690071 1
1.22703354773882 1
1.25339798746954 1
0.550355780771496 1
0.848043701047971 1
0.935368718424229 1
1.18764741322735 1
0.99430858611794 1
1.0289536248908 1
0.767593821487615 1
1.3967533399081 1
1.19199274582833 1
0.765179344628165 1
0.98502350113714 1
0.856122809494249 1
0.823811309573103 1
1.18410359193211 1
0.791323530531317 1
1.10101763086302 1
1.14910471829962 1
0.971136807404709 1
0.853329754395711 1
0.927857846121321 1
1.09879590313662 1
1.05203447799049 1
1.13427152990725 1
0.889463922111679 1
1.24323088387251 1
0.816278233117459 1
0.930941052285255 1
0.932642270483086 1
0.823472427213802 1
0.845715219947598 1
1.38580957487935 1
1.0300666665865 1
1.08769971839833 1
0.865097139930319 1
0.679431495561755 1
1.04446906966693 1
0.860022431632606 1
1.13255313795017 1
0.666743576835942 1
1.03686693496656 1
1.00061075872256 1
0.935941175465259 1
0.820989955896909 1
0.977720431584039 1
0.88658449582508 1
1.25083404766154 1
1.39615175776057 1
0.649082699420494 1
0.954550815458709 1
0.805917118438501 1
1.14100044395087 1
1.1919660467188 1
1.12632881720553 1
0.853419501203294 1
1.0840611946788 1
1.32327128828035 1
1.33397975116644 1
1.30390689800753 1
0.716910026752817 1
0.798057623805862 1
1.02801612283646 1
1.12621898178292 1
1.14818736728008 1
1.13859570518118 1
1.06012363496689 1
0.985956538275872 1
1.00309994116495 1
0.956649504965474 1
1.08652444627687 1
1.25426608496109 1
0.580740290264456 0
0.77633228175913 1
0.847272131970505 1
1.04337835008299 1
1.21110678305552 1
0.632014770954352 1
1.06610883932791 1
1.1594110952081 1
0.866202038227731 1
1.35915865096976 1
0.75033531751066 1
1.06170485736646 1
0.900992426749285 1
0.764028391074519 1
0.762936906675851 1
0.809895958362846 1
1.24680320311584 1
0.393087615575081 0
0.969738998464299 1
1.34412665194145 1
0.713904436724389 1
1.11874274724616 1
0.811375441277161 1
0.904931470927647 1
0.827141210442131 1
0.671361705881145 1
0.290288589397841 0
0.838768425884442 1
0.923050620293982 1
1.02555393757996 1
1.33570163759666 1
1.40275631628049 1
1.04513706595947 1
1.13954652294784 1
0.845906241605564 1
1.00866628744948 1
1.0835454666135 1
0.621445187024904 1
0.577538711275859 1
0.705745404916773 1
1.0829448795213 1
0.697929027509305 1
1.034931841019 1
1.31719660309103 1
0.855383660206305 1
1.13499768307225 1
0.477563134967357 0
1.05866439011645 1
0.976000060128018 1
1.06481371705899 1
0.7629185880406 1
0.680180047875747 1
0.798795773048352 1
0.739066311240852 1
1.20499126978198 1
0.773624929511962 1
1.44922172528863 1
0.705553706921992 1
1.26175316247804 1
0.556698720347776 1
1.05831161577364 1
1.24665717583738 1
0.959260982268501 1
0.645380713452198 1
1.02820123280816 1
0.901840160503236 1
0.789261538387278 1
1.10657340163317 1
0.728381752316928 1
0.96847022438247 1
1.00967371196051 1
1.11346757925855 1
1.2182122639531 1
0.913330258238407 1
0.964253645178394 1
1.33410304616531 1
1.03188601214882 1
1.17108135175338 1
1.21735455412374 1
0.514631676015425 1
1.11541464846839 1
1.23200535074661 1
1.30194911799655 1
1.2209867551146 1
1.41711010216416 1
0.640561374800145 1
1.31050695315635 1
1.00276728359545 1
0.77446632479737 1
1.03880371567342 1
0.705710998909134 1
1.16463826332241 1
0.888821989630737 1
0.819091780237502 1
1.35779633880741 1
1.25111721462456 1
0.894530102333111 1
1.18699000090737 1
1.05885677523464 1
0.650391098631693 1
1.00319622229484 1
1.23461760652118 1
1.05262757609125 1
0.831914878884478 1
0.970248908878866 1
0.44468351994326 0
0.568469546323435 1
1.31282163565962 1
0.848785118970324 1
0.835146396862936 1
1.14058803541248 1
1.21749499539548 1
0.876562689482347 1
1.11958327068241 1
0.940278780072228 1
0.997042573590081 1
0.561508255023748 1
1.5849318961293 0
0.868661139385172 1
1.04756702113861 1
0.98918586412366 1
1.14672444442035 1
1.38183368341061 1
1.0237619153413 1
1.16438003734878 1
1.28918449155164 1
1.06588688668953 1
1.08289080007229 1
1.29903781974371 1
0.995779421833473 1
0.93673331137779 1
1.25349354342728 1
0.719120328750542 1
1.13020761964835 1
0.937542854373052 1
1.17267898926525 1
0.929405947342612 1
1.07480684939069 1
1.14785392880585 1
0.768806448010324 1
1.01312147034708 1
0.962946223470463 1
1.05201543180817 1
1.10246952741396 1
0.973648797773478 1
0.842721607809521 1
1.01246064457806 1
1.24660811340117 1
0.888603311758906 1
0.92806030583859 1
1.35646189506959 1
0.529093653803549 1
0.940917214081586 1
1.36140733651271 1
0.677650969140573 1
1.24189073480891 1
0.515140087921206 0
0.746147395309199 1
1.05306183425037 1
1.09079499388576 1
1.29651059039017 1
1.04177515787261 1
0.867128082653556 1
0.728045722736781 1
0.945304322651649 1
0.904381752467507 1
1.35600119641006 1
1.16739287423175 1
0.963858479758601 1
1.17793387410054 1
0.483218625269142 0
0.905028020952708 1
1.29285641375019 1
0.587052025760333 1
1.15991978561379 1
0.840537882972385 1
1.0910037927903 1
0.710236169921574 1
1.27231766827224 1
1.21987027802653 1
0.986539291420961 1
1.27173145135385 1
0.894466198801712 1
1.01365805464721 1
1.30999487856958 1
0.913368888192366 1
0.807684612285219 1
0.932828829243994 1
0.841976252437327 1
0.822188991206311 1
0.703944947522715 1
0.890404250055453 1
1.41205660389693 1
0.841338124914411 1
1.11827834154819 1
1.26941389725422 1
1.09454844831431 1
0.889323307922797 1
1.09580256743655 1
0.881166260147974 1
0.884326643789915 1
0.985209421198439 1
1.05140929695348 1
0.586764710585029 1
0.998802671332575 1
1.1290472780784 1
1.39629608755206 1
0.738480489723787 1
1.21308531943771 1
0.656266472433721 1
0.99034747481304 1
1.37714598518084 1
1.2115825512878 1
0.811820283909277 1
0.743045932381207 1
1.31423152761054 1
0.962301145943138 1
1.0491395975252 1
0.924025241676622 1
0.919610976908175 1
1.41133042973468 1
1.18277217969821 1
1.15445671647662 1
1.05255908644148 1
0.345939802669169 0
0.746505050973212 1
1.00525753693701 1
1.07950475828152 1
0.986246182996557 1
0.933411824090134 1
0.937752638773741 1
1.37780418700454 1
1.26806910086335 1
1.08240998286767 1
0.862971227503692 1
0.986611122390251 1
0.844677709133249 1
0.688505732195373 1
0.45880620952384 0
0.811589216650725 1
1.20963679694672 1
0.775454286384587 1
1.03899246336314 1
0.867187444104311 1
1.13848346441471 1
1.36457229817469 1
1.35803294261412 1
1.00378003249095 1
1.00937091832094 1
0.955694849041466 1
0.644939377680232 1
1.04122367443479 1
0.656185612898136 1
0.779961133469561 1
0.868827164539956 1
0.885657049292899 1
0.904983699037034 1
0.972587800060809 1
1.25287117004425 1
0.906992041167826 1
1.28394092036592 1
1.19041793473752 1
1.0950097025173 1
1.28684211776837 1
0.855150205749804 1
1.07656609682523 1
0.885390441011953 1
1.24802023213945 1
1.07117610862941 1
1.09162779234192 1
1.0939262851386 1
1.01939347842817 1
1.36893183710683 1
1.10520549755061 1
1.03545654253642 1
0.953234950906107 1
1.26903808339271 1
0.823502034975396 1
1.15706987788516 1
0.879787003664473 1
1.01182476105486 1
1.09163932978025 1
1.01840045500253 1
1.25771748661428 1
1.02555000585113 1
1.37161731832222 1
0.966365315585932 1
1.01607458284581 1
0.852226916457252 1
0.779450291757102 1
1.13413450744233 1
0.584373857490909 1
0.799296643710212 1
1.07060711390676 1
1.35886902798558 1
1.02586430985704 1
1.4470590798709 1
1.68589302247394 0
1.21984714552324 1
0.807660091789338 1
0.704060188318035 1
0.787662687161071 1
1.25271473605581 1
0.77010588025552 1
1.341735920042 1
1.06642948683646 1
0.659422874078311 1
0.68714525707644 1
1.22141858886135 1
1.19791384155883 1
1.10954132329583 1
1.07842983767917 1
1.16145200671103 1
1.13847507233463 1
1.15546330549417 1
1.22174314755723 1
0.762670625621158 1
0.75113495037665 1
0.951375800500089 1
0.838773301470265 1
0.730623078376478 1
1.07279663512921 1
0.725060020528312 1
1.09892283073297 1
1.13682288141758 1
0.926305944496016 1
1.07319613742748 1
1.18643021611948 1
1.55521809473845 0
1.0805462454702 1
1.08747988393485 1
0.761388788541322 1
1.20422913574669 1
1.16218037677606 1
0.83134138176226 1
1.09313755603011 1
0.944168971308802 1
1.23317325199796 1
0.672484790933205 1
0.893470421576829 1
1.05909381341497 1
0.969554408478089 1
0.552864638661977 1
1.14176568375794 1
0.773975612883441 1
1.22679834849171 1
0.896904007620414 1
0.88411470241712 1
0.695896984159105 1
0.88847402649585 1
1.10653692639264 1
1.26057424546332 1
0.918599301634454 1
1.08891693921631 1
1.03226906934658 1
0.877427868265367 1
1.25559353366615 1
1.24664610695556 1
1.14134851251383 1
0.956831518922993 1
1.00561424381743 1
1.30297976163653 1
1.18555660194576 1
1.01292008916544 1
1.3160186564724 1
1.55648002089349 0
0.659600367864505 1
0.892413898563409 1
0.944471596293884 1
0.911351479749439 1
0.491388520482375 0
0.949967893662821 1
0.77030068101629 1
0.884093717902222 1
1.0558566575437 1
1.09904858306843 1
1.02054915275659 1
1.19442854977367 1
0.841965395663115 1
1.2804129686748 1
0.953342267419706 1
1.07019689202489 1
0.901123817431152 1
0.672704420178875 1
0.665994035323739 1
1.06038343132077 1
0.898543357313925 1
1.21361004581257 1
0.811389455411247 1
0.719448758608956 1
1.09144595071809 1
0.702158637554119 1
1.30568338693897 1
1.00283323504018 1
0.910112347439073 1
0.909410069982385 1
0.917714255558077 1
1.05015591238405 1
0.987295534400126 1
1.01925113394547 1
0.83434927130107 1
0.829729371270413 1
0.832773585503581 1
1.09235937176501 1
1.28402790140869 1
0.818772606442233 1
0.937569203665449 1
1.0650105389763 1
0.978855569042253 1
0.917866468939999 1
0.910110371397796 1
0.926072509135988 1
1.36932219992658 1
1.09495758786535 1
0.963553618396171 1
1.06976958049602 1
0.809699927990474 1
0.748066676876551 1
1.03286639306099 1
1.30011862590717 1
0.922833271702943 1
0.88081037092623 1
0.776338402690652 1
0.939262652126748 1
1.19161637177683 1
0.968526376482284 1
1.1136919198849 1
0.61745845066661 1
1.42176311682375 1
1.07920981608286 1
0.947184988274393 1
0.818056655670596 1
1.19155404567277 1
1.27886048882398 1
1.03249872026131 1
0.885019369340879 1
1.114653434185 1
1.06025637827767 1
0.585503170679976 1
1.06287404264739 1
0.769627731002212 1
0.941368862308724 1
1.18715108277877 1
1.16333346148472 1
0.81594260400314 1
1.09404347936309 1
0.90747558078598 1
1.16091174195402 1
1.03731224924331 1
0.956758343796413 1
0.991109342146918 1
0.849453876488239 1
0.740421599337783 1
0.775726257020433 1
1.03014544717844 1
0.890159164797454 1
1.231753460889 1
1.16441330955354 1
1.22472221468816 1
0.867134906454581 1
0.78055334732737 1
0.725943694626859 1
1.16122937080475 1
0.798525688642217 1
1.01581871395673 1
0.825293936744747 1
1.1618988915157 1
1.21954249403738 1
1.05753771401991 1
0.847099744609538 1
1.08980823083796 1
1.12122563127464 1
1.12295968170866 1
0.762523359180587 1
0.710592351484235 1
0.858122098616671 1
0.840850506579341 1
0.907814752840194 1
0.917434029674396 1
1.39371707264285 1
1.04217390146558 1
0.898308858903899 1
1.11834724344706 1
1.13328092031139 1
0.852170381777525 1
0.805904750171898 1
0.69469707986802 1
0.871152716529357 1
0.616757153132819 1
1.09609288359429 1
0.850251325787709 1
1.17934021289027 1
1.1139912379144 1
0.92437908106508 1
1.38245975315597 1
0.989218607220679 1
0.902563365357006 1
0.898183805326226 1
0.752025922421328 1
0.91291223684385 1
1.15127574462411 1
1.22086352948137 1
0.964385241064517 1
0.997493872914165 1
1.01985188505166 1
1.23153975912176 1
0.820282090924839 1
0.922464347961926 1
0.950620464388534 1
0.657505202878475 1
1.16532365135599 1
0.714950670109533 1
1.00173701719419 1
1.15468398300245 1
0.923736664343901 1
1.11151468970703 1
1.10361277263214 1
1.22525783425612 1
1.112826608162 1
0.597725955495664 1
1.25312679480216 1
0.887862106815114 1
1.05382258445148 1
1.15116683515579 1
0.833986266829554 1
1.16836597054514 1
1.51689020688612 0
0.952791831849875 1
0.917384931445311 1
1.0197187123945 1
0.993136436275242 1
0.867012694116761 1
0.931856834979427 1
0.924452498090634 1
0.957866285553705 1
1.01104634684714 1
0.776356589874842 1
0.839241358174968 1
1.08961225337994 1
1.21315898601925 1
0.941309706289523 1
0.924896270475764 1
0.823936044994997 1
1.17175717179585 1
0.772836025593909 1
0.956762033388717 1
1.06459681374887 1
1.04831400197205 1
1.01901330919804 1
1.11282863932338 1
1.00400596868564 1
0.906024839699107 1
0.931855160630085 1
1.40078405991795 1
1.11031384635348 1
1.14555494132 1
1.02899159907597 1
0.987983211938945 1
0.725602225311303 1
1.29329025320623 1
1.08652400567131 1
1.35155495008878 1
1.08646027433768 1
0.516860609959217 0
0.889374698438516 1
0.905568466708035 1
0.975538349606108 1
1.17851961655241 1
0.831873996908941 1
1.12428261544235 1
0.903850490235886 1
0.877863062767534 1
1.08583214159852 1
0.538796901590019 1
1.57501937316026 0
0.864864172923979 1
1.2403509945482 1
1.43719732490437 1
1.03763634350792 1
0.956967456568964 1
0.846501975785899 1
0.739249015111009 1
1.01576591356662 1
0.787034881155063 1
1.02002834271959 1
0.981931106759658 1
0.926513609786173 1
0.874303880900182 1
1.12653803274924 1
0.613293724526582 1
0.82609151406618 1
1.31631590213341 1
0.776280482075396 1
1.05071225644825 1
0.952798123187091 1
1.19252963888327 1
0.67846821759288 1
0.857120255397959 1
1.07750363986924 1
0.953445710039977 1
1.10113129838676 1
1.38307286112687 1
0.916730691257348 1
1.27624147680728 1
1.09728620351043 1
0.719381632222736 1
0.342364504290241 0
1.19954901248481 1
0.877142297384707 1
0.835921786206957 1
0.782824644590541 1
0.615493880743109 1
1.27058903710426 1
0.948132794327589 1
0.961815126370142 1
1.16370565354167 1
0.966675801703346 1
0.988818907490022 1
1.00455398828339 1
1.10589203629045 1
0.978139249421426 1
0.69227044447658 1
1.14054033926489 1
1.05598864401832 1
1.22255412906503 1
1.46555092422042 0
1.23689873146106 1
0.918090913340343 1
1.08981958889271 1
0.662075132148193 1
0.688860544894573 1
1.23857581923693 1
0.916284478962294 1
1.14378321356997 1
1.090231621954 1
1.22618398839065 1
0.958005781153291 1
0.834526075742884 1
0.627241373066171 1
0.834148022472405 1
1.33568810734812 1
0.977349014007402 1
0.934725087245285 1
1.00984944456507 1
0.799833652675391 1
1.113256633474 1
1.43472956553652 0
1.09856716811896 1
0.988125616176455 1
0.752917187487714 1
0.773343440944672 1
0.973432963323479 1
0.874855532908987 1
0.945309127019077 1
0.911282163713313 1
1.10596356868463 1
0.894922885485357 1
1.14358129607669 1
0.969017692345276 1
1.04196918485902 1
1.07619671001608 1
1.02559307183435 1
1.22791338253672 1
0.979888216500762 1
1.14068326414203 1
1.0570274431653 1
1.37529661768714 1
1.02445430635291 1
1.20567956973057 1
0.951248511136198 1
1.06079074444216 1
0.865307498185623 1
1.29500296706539 1
0.851431772449161 1
1.22176620410467 1
0.973551411664565 1
0.962177871622124 1
0.975764051493791 1
1.4010543079528 1
0.961725107619678 1
0.869417515654953 1
0.839427711585988 1
1.13394812196234 1
1.11179898988131 1
0.758733419469528 1
0.806639157973079 1
0.667936348013995 1
1.04610410326131 1
0.886041919725747 1
1.01566278288193 1
0.862882708473438 1
0.742482630564546 1
0.913942896123467 1
0.968903709677111 1
0.765280642442118 1
0.724711205604687 1
0.967388885183623 1
1.00156280567929 1
0.948603822189768 1
0.899539634758114 1
0.878984684106092 1
1.21623216231091 1
1.16271299737072 1
0.68277161643636 1
1.08921470423828 1
0.780318775624151 1
0.761674711434177 1
1.03322799694923 1
1.27339553575049 1
1.02229216859823 1
1.13889124865173 1
1.19360478305963 1
0.886485738705835 1
0.950967781678645 1
0.880811272568101 1
1.22826083605444 1
1.07786629955673 1
1.3485238718401 1
0.657891902392555 1
1.05381522503937 1
0.82367799540214 1
1.15458524153101 1
1.02462327245903 1
0.851023141840829 1
1.02422938186089 1
0.764550496421546 1
1.07350449274798 1
1.00126858452393 1
1.1166021869524 1
1.06646313772368 1
1.3504578967339 1
0.886799531633914 1
1.02587205124675 1
0.785307843660877 1
1.0625249121418 1
1.013698910997 1
1.00523720475387 1
1.32565117703255 1
1.13722073324242 1
0.852074844437806 1
0.772777596773001 1
0.691473140398888 1
0.727357973992914 1
1.09072859384333 1
0.934320480260131 1
1.10654045102429 1
1.11300730071915 1
1.01955822379424 1
0.689178458581155 1
1.08153761522545 1
0.91505924522478 1
1.14449448599786 1
1.08096761765361 1
1.11162379883607 1
1.2658137457268 1
1.026375697247 1
1.05639391359369 1
0.997725391067092 1
1.0369643098978 1
1.14140328351044 1
1.2966941715771 1
1.09492976386609 1
0.544225522604732 0
1.06400559820129 1
1.09593686656285 1
0.991077748969869 1
1.08374542861758 1
1.07749912838133 1
1.33651535243964 1
1.10281362364363 1
1.1134709667014 1
1.10220641671739 1
0.952927848520207 1
1.03875184978299 1
1.01096391430314 1
0.885907810600305 1
1.19224042266676 1
1.06734428145429 1
0.787160179441978 1
1.01882697711324 1
0.805659194835244 1
1.1660545415569 1
0.735993837241101 1
1.39711717671692 1
1.13365132537611 1
1.06717495848673 1
1.1824488997367 1
1.22660565176235 1
0.869527687998408 1
0.861895130744167 1
0.680848436915808 1
0.944487256924037 1
0.121706155110143 0
0.682588936578911 1
0.956953629592702 1
1.20451048835057 1
1.18977226922674 1
0.99752160237705 1
1.3036623617552 1
0.994536997181618 1
0.910047504082448 1
0.965557995445937 1
1.0086441908715 1
1.15963284098008 1
1.1901823389118 1
1.02853622537613 1
1.23056589228933 1
0.57171531085557 0
0.978178067392485 1
1.18605428815277 1
0.749683998688583 1
0.785058525685174 1
1.04411246117739 1
0.949559606761566 1
1.02379813946943 1
0.935439733903074 1
1.08114015000398 1
0.82461963900113 1
1.2508142859286 1
1.12940536024499 1
0.831840821185643 1
1.10028979824996 1
0.802473243137731 1
1.03091129701475 1
1.09623247923446 1
1.17331850472913 1
1.16646084147465 1
1.34881356693066 1
0.798765812585622 1
0.798023874339035 1
0.830949854558896 1
0.991238415059115 1
0.668348966421191 1
1.0849501699989 1
1.097879592566 1
1.26297973941911 1
0.927656619073237 1
0.910010512005561 1
0.828997691103859 1
1.01056688047163 1
0.952011638973009 1
1.36158660248493 1
0.997741931395961 1
0.883193883033277 1
1.14700963399062 1
1.04279300139285 1
1.19272886398789 1
0.671131442541766 1
1.59421571278798 0
1.33491804061946 1
1.11962914888524 1
0.977789264791579 1
0.985189882612284 1
0.638607976541124 1
1.53468761393525 0
0.706000190937546 1
0.993282129717454 1
1.00282205822467 1
0.955082698535646 1
0.822626490261413 1
0.99231687104217 1
0.828312586379862 1
0.74327049343113 1
0.865502009998537 1
1.27064913882771 1
0.975780614318354 1
1.31410057167876 1
1.09063740531952 1
1.0598535530326 1
1.38883891371017 1
1.67594599366246 0
0.870377314195672 1
0.810600577012718 1
0.885140727983546 1
1.07838853637161 1
0.803946128394484 1
1.02132487485315 1
0.919791501700138 1
0.571096068289911 0
0.813998818251667 1
0.926161648449919 1
1.23063862050431 1
1.0450274348509 1
0.78552686991386 1
0.904267516038821 1
0.827918014623876 1
1.12080899712102 1
0.64868701723921 1
1.28205093002424 1
0.927202183940027 1
0.836854071462289 1
1.18916462411453 1
0.694146297016772 1
0.983346303451995 1
1.11562880829699 1
0.735295850963069 1
0.959074856124456 1
0.875642419281637 1
1.12271984667486 1
0.740904481506252 1
0.898153440543893 1
0.906916208044483 1
1.42227963476845 1
0.641497849805067 1
0.807208471178922 1
0.926072301365197 1
0.962295905405447 1
0.805585198582092 1
1.35148976428527 1
1.13699989717515 1
1.24253402083529 1
1.32250419505597 1
0.990734856392342 1
1.03705178849146 1
0.983815780201506 1
0.71324813404139 1
0.908635374556453 1
1.21998914713918 1
0.861282701038111 1
0.868403126973908 1
1.02451474107232 1
1.41264413121246 1
0.881607362651608 1
0.979712765547758 1
0.657670247534511 1
0.93997368408044 1
1.10442928698363 1
0.698045351579976 1
1.226021093209 1
0.95030574933954 1
0.906558303128814 1
1.0754240015711 1
1.28975707059435 1
0.923560399393022 1
1.45212620323411 1
0.75717468656603 1
0.938898939787315 1
1.43159565775114 1
0.818333550605974 1
0.760450003971436 1
0.806530520659405 1
0.618574747307386 1
0.721711939276187 1
0.880670760556061 1
0.826812799349285 1
0.770367439104854 1
0.910440051136392 1
1.22322965197346 1
0.992923404053702 1
1.05222611938533 1
0.939832249693019 1
0.548352080771143 1
1.12134912542696 1
1.07769079306403 1
0.821269581436242 1
0.788905958026942 1
0.746826355088651 1
1.22482049129624 1
1.47914633988203 0
1.25666921575352 1
1.3159930733862 1
1.0229013348741 1
0.860952296909113 1
1.10995462754401 1
0.751156268240931 1
0.781518415278185 1
1.01700749087911 1
1.31894564758493 1
0.87855645869241 1
0.670084554011411 1
0.889049329931035 1
0.86287710077792 1
0.511151371872548 1
1.27137352321365 1
0.955118202718432 1
1.03852804753422 1
1.13442277145411 1
0.763152292045846 1
0.885434296437412 1
1.29277756704269 1
0.880199961399559 1
0.661083799376069 1
0.618028660554967 1
1.0519111911644 1
0.928791100822478 1
1.01524742459024 1
1.37407731614927 1
0.607402794286208 1
1.2669399131295 1
1.11368498912669 1
1.18725233323119 1
1.16199145816186 1
0.767705835263162 1
0.835822276805901 1
0.769716114440657 1
0.89289957021977 1
0.715162983997259 1
0.970473945218991 1
0.922739253137122 1
1.20018711570432 1
1.29737321227712 1
1.63522978839187 0
1.17993593393059 1
0.972322011773035 1
1.20338690112903 1
0.837313437846076 1
0.942477606032817 1
0.996962667342844 1
1.12621010743446 1
0.850320400574554 1
1.3149679581146 1
0.893475486998014 1
0.923418924006121 1
1.01254081466023 1
0.915215021571465 1
1.11679256300834 1
1.35878120873593 1
1.1382956482986 1
0.947686175558246 1
0.555184993894729 0
1.03590275680958 1
0.846113720674646 1
1.0178312238383 1
0.949013367558875 1
0.963358740213488 1
1.05222965221837 1
0.765018867891164 1
1.15333745122446 1
1.38351039486954 1
0.646101557199932 1
0.818314846550012 1
0.938546506259187 1
1.01733754909739 1
0.965905116414298 1
1.0999378246408 1
1.00044068709173 1
1.02515715604134 1
1.14675039199465 1
0.80389210307896 1
0.986551631706711 1
0.650829894889154 1
1.12605900070855 1
0.650455175916914 1
1.13373371949788 1
0.76890102848724 1
1.29818014729838 1
1.24413572115891 1
1.51968735677311 0
0.930989445437721 1
1.2648211330201 1
0.877970355282376 1
0.629004468947387 1
1.22075975385588 1
0.974529028721385 1
1.11550018272656 1
0.988230414012026 1
1.10796855009341 1
1.10893579193049 1
1.3201001951639 1
0.67639050028119 1
1.11301260585873 1
0.851093782494507 1
1.00404575701802 1
1.48244397079887 0
0.673539146698375 1
1.19123083938273 1
1.42528083922757 1
1.23669262649216 1
0.86948607380152 1
0.972856051800424 1
1.12309723464944 1
1.12744483775867 1
0.86452016597341 1
0.965755401158709 1
1.10585908501577 1
0.825915690784669 1
0.659592851427999 1
1.43847308622397 1
0.858330327497574 1
0.83844322508986 1
1.09342098049641 1
1.57263125848648 0
1.50540176658723 0
1.248957342192 1
1.29680718795651 1
1.06271094374243 1
1.03698783566084 1
0.989696459624061 1
0.714511775619015 1
0.576942321560474 1
1.11190033660061 1
0.683293481696009 1
1.06811155319904 1
1.18027607883444 1
0.959978638325914 1
0.81506112788244 1
1.21408292192272 1
0.688349915797742 1
0.499386017628135 0
1.24240464283331 1
0.927345649522133 1
1.05717459804231 1
1.15631358676905 1
1.10127165291165 1
0.798163562445618 1
1.0010769084806 1
0.913376395823676 1
1.14031823729286 1
0.92582452968444 1
0.7938393817591 1
0.974892356235081 1
1.10825293172103 1
0.732498825882129 1
1.01728874342156 1
0.971302747144713 1
1.19203559567848 1
0.8835377687382 1
1.16400905835726 1
0.763318885219625 1
1.30543412079754 1
1.03616993060656 1
0.786132668424076 1
0.931966905747088 1
0.730679447086037 1
1.18905277609153 1
0.727801819173145 1
0.911028224274099 1
0.780512751724204 1
1.05028026146835 1
1.25452712995886 1
0.975401780003801 1
0.75905225009252 1
0.886009435656806 1
0.919481961205323 1
0.87432356003205 1
0.903323427746722 1
1.24707288463112 1
1.26304894305878 1
0.822573976567115 1
0.839132283931314 1
1.25755425519341 1
1.23464952304739 1
0.979779628646733 1
1.62944982343122 0
0.990626373691074 1
1.05024775199573 1
0.879518392843979 1
1.09660010302632 1
1.08213537977178 1
0.945209255378279 1
1.1293078309193 1
0.88999689022524 1
1.04793504454473 1
0.656236627173592 1
0.76047805421098 1
1.13837143959858 1
0.979748041473024 1
0.878795048847428 1
0.900219972483583 1
0.698818449228295 1
0.950398389307091 1
1.34894905280507 1
1.08463810388094 1
1.14754032989421 1
1.29292955636251 1
0.874061699564952 1
0.561014834262256 0
0.79389386810458 1
0.823269698567102 1
0.504204265259064 1
0.793977635948572 1
0.966754687768641 1
1.29740689208061 1
0.928059050344177 1
1.07797865223217 1
0.985794448039657 1
1.17076095103552 1
1.10316628358001 1
0.768187746499588 1
0.848693300259913 1
1.12858464398287 1
0.875554698796444 1
0.993217907914177 1
1.11108758337934 1
1.0054908886744 1
1.1046419675352 1
1.44531638863495 0
1.53264502439782 0
1.17837454278381 1
0.983397453125618 1
0.953073270693466 1
0.778923949592387 1
0.834452382710621 1
0.990002752658647 1
1.47862065676644 0
1.09388075922731 1
1.12385892315502 1
0.801124453448025 1
1.0445019802839 1
1.01029280557095 1
0.948123412237958 1
0.972981364914448 1
0.962114639725742 1
0.720828231224656 1
0.615059511221921 1
1.685717086577 0
1.12967019780744 1
0.582626180308656 1
1.11423980530178 1
0.774456065785763 1
1.03511185581035 1
1.02586345714826 1
1.08616680864413 1
0.745205603725785 1
1.06955776616005 1
1.09962305295608 1
0.501032943821772 0
1.09066074650411 1
1.07284305707118 1
1.16872764988912 1
0.767900527858032 1
0.981086586451391 1
1.15471226510066 1
0.602097597464364 1
1.05767853630386 1
1.07539768675775 1
0.830938917888284 1
1.09698250118734 1
1.40641902408047 1
1.48488402290232 0
0.663277743359375 1
1.22377094022572 1
1.01545936837028 1
0.913577651702079 1
1.10359791228057 1
1.00557138526717 1
1.0333057087837 1
0.940958548233982 1
1.05859576337927 1
0.82407521391256 1
0.848777030571618 1
0.930887664759374 1
0.968049039458176 1
1.20469650447545 1
1.22471732833752 1
0.941788989088277 1
1.36424052731368 1
1.05536202696587 1
0.717076319065009 1
0.987223100262027 1
0.783620171240025 1
1.03509943362143 1
1.12876140077886 1
1.44823269823992 1
0.593545596793159 1
1.15076264828167 1
1.03763029283935 1
1.08028173528392 1
1.26094357504764 1
1.39647268921344 1
1.22671590311789 1
0.737222083253632 1
0.861570182993729 1
0.508030451889439 1
0.890058856201611 1
1.09450367265642 1
0.852645706577751 1
0.707920091074539 1
0.884127121784591 1
1.26781852972306 1
0.822462317244448 1
1.23921437017318 1
1.17831662604674 1
0.983391233256419 1
0.864183781614142 1
1.08714851150966 1
1.17497203149389 1
0.988812389464105 1
0.98728954876262 1
1.4673770364331 1
0.834334578908822 1
0.661391330170654 1
0.92731804234921 1
1.37308936319488 1
1.18517720502528 1
1.16278302099096 1
1.14497438526643 1
1.31576003149527 1
1.05362471982717 1
1.16171579707824 1
0.991216459895443 1
1.30035489832082 1
1.33147029676148 1
0.881476646736278 1
1.02616596249821 1
1.25011499207491 1
1.20355418177704 1
0.764039861512136 1
0.975038966024342 1
0.915092165863304 1
1.40947060400676 1
0.949047302123967 1
1.05914907505373 1
0.873417847050662 1
0.777421749886522 1
0.85279136557768 1
0.977576829213935 1
0.832429193229269 1
0.969834377785933 1
0.72891329433738 1
1.00789479382257 1
1.34489445434675 1
1.03695782861778 1
0.841885656793736 1
1.1417521060837 1
0.763558301156409 1
0.701480413312422 1
1.02097945152891 1
0.772260581934113 1
1.09188064859142 1
1.12212932689648 1
0.794866763030985 1
1.16728412708689 1
1.34155309663815 1
1.37671381304892 1
1.08165794256712 1
0.971483776942806 1
0.799663190705125 1
1.37573419536405 1
0.915164040989075 1
0.949011755831673 1
0.963377979436231 1
0.947855003163884 1
1.06851380853066 1
0.889410095672826 1
0.996700568114317 1
1.15246220405172 1
0.846839518631557 1
0.69308769240946 1
1.37099175206478 1
0.975990952583056 1
1.18934364700868 1
0.284203411671313 0
0.898271808128279 1
0.65266530604113 1
0.976826406438234 1
1.09107990279325 1
1.21341755851379 1
0.806491548805071 1
1.31973122617067 1
0.821670525563848 1
0.828943223067603 1
0.884541319938526 1
1.15479199301101 1
0.902208357910346 1
0.86173608325649 1
0.646488352791706 1
0.770028441798052 1
1.15755689614589 1
1.112431128137 1
1.10813536078018 1
0.805302113150379 1
0.946267832520096 1
0.910566718579355 1
1.0096591428665 1
1.1019534644648 1
1.11268417118669 1
0.956513076762219 1
0.843465129739638 1
1.15328172327291 1
0.671474276523032 1
0.883896723718569 1
0.856755060910979 1
0.983354728316503 1
1.51362859318664 0
0.940769439079205 1
0.679703777895407 1
0.976794065295766 1
0.936745430369331 1
0.803992654266487 1
1.29005907498922 1
0.944917687570916 1
1.08157186271353 1
0.888217804868514 1
1.13244932862277 1
1.10001624112636 1
1.01300605436615 1
0.770548312222397 1
1.01038501753014 1
0.827571910312852 1
0.928994029999139 1
0.916652056596582 1
0.6904511600167 1
1.01021769957731 1
1.04429340933761 1
1.06854316872819 1
0.771686361269935 1
0.973604676449779 1
0.974777661362657 1
1.19097717700067 1
0.659312815708011 1
0.936728260677274 1
1.40054696497542 1
0.813687782331805 1
0.918601830709377 1
1.13532566355862 1
0.931441306222688 1
1.05970397329943 1
1.18489561844683 1
0.943985576468436 1
1.09493701325005 1
0.944655078480573 1
1.08858871921498 1
1.07495862998238 1
0.963613669405059 1
1.25534229674226 1
1.10334423125282 1
1.19038544832434 1
1.33476470215952 1
0.981104494292975 1
0.965591095128748 1
1.37416410391086 1
1.15571455219791 1
1.0252464440962 1
1.13481721887123 1
1.55793859672214 0
0.955146743410685 1
1.23066548181721 1
1.09938737792415 1
0.706639931785887 1
0.932610528675711 1
1.22602192033136 1
0.924964368259143 1
0.817626621387814 1
0.909361994024405 1
0.767216380302036 1
1.15775963657403 1
1.14337972356659 1
0.673712194163593 1
1.06680513383576 1
0.610156262357305 1
1.28646914157698 1
0.892853815912121 1
0.816276414760721 1
0.949519750559047 1
1.18423542745907 1
0.975336482236944 1
1.07846505835274 1
1.0079377670443 1
1.30345975223 1
1.44127741962033 1
0.782501861104666 1
1.00168043135761 1
0.958029786110826 1
1.14683108496055 1
0.548475544906047 1
1.06809607139553 1
0.803967888554774 1
1.11999232654656 1
1.56731547855939 0
1.00333869194561 1
1.03603180907158 1
0.675050239471107 1
1.06020676986365 1
0.843119619440712 1
0.850622082654844 1
1.23862404489229 1
1.19547878861874 1
1.29448539574085 1
0.783403391604111 1
0.733742093527171 1
1.07472012847247 1
0.827311541038632 1
1.28875536929047 1
0.792804434239575 1
0.904172795668356 1
0.863105973638723 1
0.805918585003838 1
1.08477111526407 1
1.21911689099943 1
0.986462117019202 1
0.732325748721567 1
1.09785255711473 1
0.921416704068897 1
1.21795260818462 1
1.08848845035207 1
1.1403248756637 1
1.17906697165814 1
0.847298622573041 1
0.562512316794713 1
1.30313515658261 1
0.882771524865751 1
0.78025545357298 1
1.12787672912603 1
0.967585118268358 1
0.67777888551777 1
1.33531332136502 1
0.960389557495993 1
0.755603755448086 1
0.982170014283763 1
1.0805545798155 1
0.889630995662955 1
0.988979432993065 1
0.930485158001736 1
0.739318782703312 1
0.615400626348421 1
0.697284571174211 1
0.893926484880444 1
0.597005227504683 1
1.36135123656273 1
0.904394373920573 1
0.923809494388631 1
1.03152866107364 1
1.22922899474295 1
0.799426688094639 1
1.02030254259703 1
1.13624489577941 1
0.788169043099245 1
0.93134539440804 1
0.692400275806032 1
0.745791289515028 1
1.01583091469209 1
0.884912570002128 1
1.01019410729744 1
0.856912122313334 1
0.984036221267635 1
1.21179678631521 1
0.883240918579128 1
1.07183266249615 1
0.850030360655752 1
1.00324772083297 1
0.670449398747921 1
0.855292015484147 1
0.837701084546044 1
0.991875826440896 1
0.817175102948804 1
1.04006420784108 1
0.951478450549749 1
1.06650723920144 1
1.119406424954 1
0.821531100933362 1
1.31520593142492 1
0.606961162142951 1
0.711572615509476 1
0.894067481813901 1
1.433864353812 1
0.90153830408436 1
1.15835650216425 1
1.02045852456616 1
1.54495033939598 0
1.33269412691336 1
1.03635495702378 1
1.15982525811397 1
1.21514261564951 1
0.898053951518425 1
0.934967303575391 1
0.991959332350729 1
0.965541952787697 1
1.62221626390218 0
1.16195790913452 1
0.798227503455984 1
1.05285290035741 1
0.709911812714337 1
0.541262759676784 0
1.20732704618438 1
1.08849201202664 1
1.23586743110207 1
0.968044800763329 1
0.736554857482269 1
0.734741317282236 1
0.809185574475963 1
1.17973578290326 1
0.819784785893348 1
0.954441352090001 1
1.21355695185176 1
1.17679659640105 1
0.953353641974029 1
1.07607118392769 1
1.03924658260956 1
0.991851917133241 1
0.572879549046145 1
1.00843302595314 1
0.933441811263982 1
1.01817178910468 1
0.949265695981001 1
1.17576077895011 1
0.779448098643462 1
0.986584363026313 1
0.792856475218951 1
0.849934191738352 1
0.746603944211646 1
0.738731390766517 1
0.7405763497298 1
0.744512482311753 1
1.01090950630112 1
1.17704183643608 1
0.939269670700824 1
1.37155604204185 1
0.852030308609959 1
0.725640164196222 1
1.45300287449091 1
0.914260895542683 1
0.926337046646824 1
1.2822796855136 1
0.85057439097769 1
0.900044793813083 1
1.19753951389732 1
0.457054667028427 0
0.937218550219144 1
0.943947893813841 1
0.668418927671681 1
1.15286140409113 1
0.694795115622233 1
0.766069932012983 1
0.841373999368683 1
1.06894963124792 1
1.31254923781651 1
1.01237349729413 1
1.28212744355175 1
0.45782790929359 0
0.928898375425589 1
0.87111063393825 1
0.90659164879493 1
1.14105898415234 1
0.986583829521862 1
0.933807583973274 1
1.00053762646254 1
0.649497573681399 1
1.35021143725449 1
0.93121559386333 1
1.12110886960999 1
1.00784112164959 1
0.762317251575111 1
0.850081828023726 1
1.13783753633534 1
0.740721884438713 1
1.5911248527819 0
1.07853930847815 1
0.679929348994996 1
1.10364964773489 1
0.730314933287436 1
0.661052293702602 1
1.37589216236171 1
1.32978237143393 1
0.967601141953863 1
1.09899271563142 1
0.666980717396611 1
0.927450395504237 1
1.06472300321138 1
0.826401645838847 1
0.794662920054957 1
1.41396136707381 1
0.963581939564577 1
0.640462133000281 1
1.20806890619112 1
0.735600737028221 1
1.33946781554256 1
0.612626198524036 1
1.17918421828652 1
1.30630452945565 1
0.996433176587397 1
0.589737643733137 0
0.885306915424536 1
1.39034571216088 1
1.09429861066531 1
0.763470896916434 1
1.01871476427113 1
1.21630102523858 1
1.5902587698084 1
0.987907603081055 1
0.782017087660667 1
1.01584629814175 1
1.20246155653327 1
1.25126074607291 1
1.13206961980259 1
0.865897229006712 1
0.921673339809907 1
0.5252597501392 0
1.20419087342036 1
0.91262758037886 1
1.01276227741722 1
0.481367027503789 0
0.975483353241633 1
1.02230078053441 1
0.880514540490924 1
0.551733659142627 0
0.536950464481624 0
0.698705623958529 1
0.906106330931292 1
0.844632298644273 1
0.842048428002026 1
1.33728738032827 1
1.12327872121344 1
1.09657587752451 1
0.876357250839538 1
0.792260849814752 1
0.838026285754079 1
1.08412255120978 1
0.988518694147787 1
0.820681874726359 1
0.862346561814756 1
0.841776506933346 1
0.842283374923901 1
1.12353756020398 1
0.346831751251171 0
1.22735198777608 1
0.721511136219539 1
0.939117479310901 1
1.24455620850449 1
0.684027469050714 1
1.09149357849829 1
1.1390787727284 1
1.03629211221254 1
1.0390662887151 1
0.912878823919822 1
1.07065246589792 1
1.11544970206249 1
1.30381703150593 1
1.34979627699105 1
1.05210564593247 1
0.833676048909498 1
1.20890823996556 1
0.90106452256518 1
1.41191418795585 1
0.778867087159488 1
1.25706887421533 1
1.12997670968666 1
1.20872129134646 1
1.0332587445453 1
1.31182285031963 1
1.0054934626729 1
0.884957522083285 1
1.01253057473395 1
1.4112469091062 1
0.812585074224945 1
1.08595824991126 1
0.909348206053069 1
0.49458155857391 0
0.908316776864623 1
0.930111089393021 1
0.963132992978642 1
1.01734527250703 1
1.10718064367785 1
1.05985101336543 1
0.653052623301942 1
1.38488326587129 1
1.44480537235657 1
0.925793348480526 1
0.865251809648316 1
1.09081747842234 1
0.804649479337362 1
1.20944090518806 1
0.94481720163494 1
1.120837146118 1
1.21512827690814 1
0.801596341238106 1
0.916187934743523 1
0.906299801425597 1
0.915116811826524 1
1.01710892591621 1
1.25282125169846 1
0.982595251799606 1
1.41074259534406 1
1.05460040539955 1
0.930035067888109 1
0.947049858102444 1
0.784937888485632 1
1.04715875292699 1
0.750501433337412 1
0.597768229932158 1
0.812475417793598 1
0.741103112057368 1
0.915611942282944 1
0.98447038738448 1
0.670685784739262 1
0.767424880466823 1
0.779009614605471 1
0.973307809823917 1
0.897994595622079 1
1.17075751563348 1
1.21776841066636 1
1.1280879609221 1
0.927056440056391 1
0.869881607708206 1
1.1160640264957 1
1.11895510624626 1
1.14910936922506 1
1.31088803990409 1
0.829182028403745 1
1.01797579074866 1
1.24118308169845 1
1.34428339005303 1
1.21843021212099 1
1.2524139419858 1
1.05853662142192 1
1.20888386034082 1
0.95857079081001 1
1.58143791414338 0
0.656002955973542 1
0.623715792064049 1
0.843388298023565 1
0.460643337857302 0
1.0180129416787 1
0.79153872135416 1
1.00109686551062 1
0.896797532997417 1
0.755972892378084 1
1.16978988633182 1
0.866658825713017 1
0.959490935874935 1
1.21319295648524 1
1.15325922241699 1
1.35412977060112 1
0.786790123642992 1
1.41223825972449 1
0.703959276460691 1
1.07250381223633 1
1.25510842377079 1
1.07230054690067 1
1.2322014807193 1
1.4153662462119 1
1.08504107420932 1
0.915147805184164 1
1.0635040465232 1
1.25309944802288 1
0.91677037985724 1
0.874121398310386 1
0.938847401652297 1
1.02760825880037 1
1.20722651801929 1
1.06958868755777 1
1.24020181293406 1
0.680743047010949 1
0.953140066577622 1
0.698762815806617 1
1.01959765292492 1
1.03911608616446 1
1.16354913080594 1
1.17937207731498 1
1.23725664120102 1
0.910180196220909 1
1.06060320114809 1
1.03712151751708 1
0.6688521687401 1
0.79475765742505 1
0.854101699145442 1
0.898819883933071 1
1.05467145944459 1
0.843247990916203 1
0.735706982368246 1
1.04978419269976 1
0.74138632071349 1
1.04157395809902 1
1.2836454749432 1
1.17908014105541 1
1.10087321611658 1
1.14849795074132 1
1.19672610780004 1
1.1161654666447 1
1.13947530399799 1
0.660811188405341 1
0.829367257144207 1
1.11546256298813 1
0.76288655647914 1
1.13938478950294 1
0.955688345911799 1
0.703604325862369 1
0.943091206262103 1
0.800468792369567 1
0.900561355303934 1
0.769878510659239 1
0.923193434431654 1
1.00847847606583 1
0.770963228197648 1
1.24529377912775 1
0.680974180974899 1
1.07685858365858 1
1.14710847013118 1
1.20646268501097 1
0.777038892937908 1
1.05943324865282 1
0.902048267467419 1
1.02029298686477 1
1.24178362062439 1
1.26111587520169 1
0.686808693813174 1
1.15866438768112 1
0.849351297472118 1
0.806425433170024 1
1.41942740881429 1
0.98801339675085 1
0.923188984493674 1
0.907170866766622 1
0.704580773254519 1
0.74762532266642 1
0.898848232759689 1
0.716499552266013 1
0.816598135706364 1
1.19559416214128 1
1.38153311956395 1
0.76130147704047 1
0.817613132124825 1
1.11722035207321 1
1.09665506150412 1
0.835816627310295 1
0.950608481634425 1
1.0086886474709 1
1.055121148156 1
0.966000081474964 1
1.28094184298466 1
1.13507844413677 1
0.840874992987954 1
1.10412724172986 1
0.774781131523871 1
0.954015821815336 1
0.816525758956678 1
0.731892930414156 1
0.992121272698654 1
0.541097270818169 0
1.3405289463105 1
1.07182128349762 1
0.773409053916127 1
1.35593957251957 1
0.909360091077449 1
1.04361081573974 1
0.910665358585203 1
0.726164328529089 1
1.05625531031406 1
0.992852022654154 1
0.929828213359647 1
0.783460673145985 1
0.387943279561444 0
0.628129647267653 1
1.20106455077413 1
1.07092938506295 1
0.88105614348344 1
0.620104359839252 1
1.19515520871119 1
1.25973186192244 1
0.929088696766574 1
1.39169962509355 1
0.541895767873219 0
0.603177648668605 1
1.00766491170054 1
1.30890848788495 1
0.879017796574393 1
0.835052854347399 1
0.809481966753331 1
0.735990928368626 1
0.631410575854171 1
1.33805281577639 1
0.820148056274604 1
0.924054736431748 1
0.970322561115613 1
1.29537973102838 1
1.07991180895638 1
0.84501088982792 1
1.27737157534136 1
1.06224485494243 1
1.72284168261935 0
0.835259808863293 1
0.895010450379169 1
0.674198233466152 1
0.929346809559407 1
0.573057377625692 1
1.16862194664715 1
0.473832105033428 0
1.36998201675012 1
0.809951651688074 1
0.846007893135952 1
0.887905871609522 1
1.12512042361706 1
0.866710621776615 1
1.07099784867975 1
0.782046021867852 1
0.425836683125632 0
0.913095095860961 1
1.07293977619406 1
0.736728463844658 1
0.692661733911812 1
0.961906210496588 1
1.10527184596864 1
1.36041238545045 1
1.15997083513668 1
0.660862970947264 1
0.844133795052946 1
1.02492848720694 1
1.06680636624533 1
0.850785818991917 1
0.975954534496285 1
1.26098062391735 1
0.680084743454317 1
1.27589126742493 1
0.921994594418574 1
0.533588604581091 0
0.742563292387017 1
0.704273692693358 1
0.566492559869828 1
1.19847107433796 1
1.09573709310627 1
0.520070923488019 1
1.29208183739497 1
0.948322861502492 1
1.22102766351589 1
0.874375789698448 1
1.03823642461926 1
1.18329728363341 1
1.48847098903453 1
0.970114102861429 1
1.12127790379537 1
0.765884046779603 1
1.17801195101939 1
0.830450159007057 1
0.872782287000731 1
1.05706663548447 1
0.989665997152038 1
0.732594203450946 1
1.0053862239924 1
0.948748123404164 1
1.06152170080281 1
1.09368215409837 1
0.950152600130372 1
1.0153584297464 1
1.47329361518729 1
1.32887645626702 1
1.09569590136533 1
1.03564091148744 1
1.36723829327569 1
0.866484770905675 1
1.00931368010876 1
1.15226485785508 1
1.46103675999739 1
1.18236351580285 1
0.908261741047969 1
1.02251470945253 1
0.765566735034302 1
1.19052931528951 1
0.935203292576735 1
0.87975376096449 1
1.13969355149485 1
1.03586649034731 1
0.947777673563901 1
0.924306017163292 1
1.39699926516828 1
0.994248638030452 1
1.09369349982641 1
0.532040892410373 0
1.1886352766736 1
0.766629374311014 1
1.27735310793236 1
1.13623545187723 1
0.809649689127485 1
0.528192992573336 0
1.17704431611581 1
0.868470117323354 1
0.821202305273883 1
1.0513781575146 1
1.02818621716354 1
1.11423025619087 1
1.39943140384851 1
1.13217949959342 1
0.979422475382748 1
1.10731824845264 1
1.28700537890788 1
1.17550520825414 1
1.15178038097303 1
0.589637222147714 1
0.963596739498992 1
0.788033202737589 1
1.10662729521624 1
1.12172095841888 1
1.40702038863151 1
1.26442664598688 1
0.86956195773193 1
1.38004092952697 1
0.819650614498153 1
1.17694402158239 1
1.16976058723098 1
1.22641602700943 1
0.964418128255568 1
0.818862153696866 1
1.39560411935925 1
1.07681742136674 1
1.21895317479136 1
0.923089679776542 1
1.00432967574075 1
1.2316384315737 1
0.613070086415247 1
1.20470234340548 1
1.15421108702297 1
1.32390989878171 1
1.37956814457525 1
1.23684604849859 1
0.895248004640886 1
1.07840325077007 1
1.46829528021834 1
0.601112075466593 1
0.76973071889244 1
0.843091880267429 1
1.01474786126612 1
0.858636359552571 1
1.26584648761536 1
0.820669838747882 1
0.779550642997883 1
1.32180004474288 1
0.709585953742456 1
1.17256860609684 1
1.30362912122402 1
1.31804765485847 1
0.716104263155566 1
0.954199946202616 1
0.787566379217771 1
0.627290419971288 1
0.962732222840596 1
1.09270150677308 1
0.957341799438687 1
1.20752328739313 1
1.30914871036194 1
0.824986377382286 1
0.953938265636537 1
1.17503326152492 1
0.896530669695633 1
1.04048734011318 1
1.26130445859833 1
1.08422900654659 1
1.0106353166856 1
1.2324392941613 1
0.991253436722264 1
0.603210415369198 1
1.35756634966742 1
0.847219560070742 1
0.693942070696265 1
1.37227581753741 1
1.23734950442336 1
0.977541041325413 1
0.510598327173144 1
0.95131737241771 1
1.07653084476338 1
1.10326670967063 1
0.739402971037393 1
1.0256552184101 1
0.785669672032693 1
0.974263815636861 1
1.0429453280331 1
0.699846173446833 1
1.06283249653734 1
0.624945793255149 1
0.643393180324997 1
0.723928589733996 1
0.956485276857966 1
0.919834503966074 1
0.928455205083337 1
0.900835943422023 1
0.784018613764834 1
1.24216547590731 1
1.00069005575751 1
1.06723276212197 1
0.771744029053464 1
1.28329727973718 1
1.42931493722516 1
1.06387224229335 1
0.913623713672928 1
1.01207089566342 1
1.08818829186693 1
0.729367321688187 1
0.954297688155474 1
0.6548832710297 1
0.873579677824471 1
0.843458025105501 1
1.27281609407737 1
0.517441937752592 0
0.683665067165142 1
1.21491010716753 1
1.46702131260411 1
1.07745641763364 1
0.73640756106489 1
0.94347943872739 1
1.13327481054538 1
1.19567484151554 1
1.01212015081265 1
0.474510502221121 0
0.535985962350285 1
1.16036603049738 1
0.686744392460155 1
1.11221795802302 1
0.774817694583796 1
1.13073576173055 1
0.846081900937615 1
1.17400591075536 1
0.757193032016753 1
0.735551359673355 1
0.814556097291333 1
0.796477794922765 1
1.09401444503117 1
0.946696008210338 1
1.32278147510164 1
1.00881608992416 1
0.87259252056028 1
1.07887096517965 1
0.632887405380346 1
0.725128811150121 1
1.37828305140589 1
0.853459634970969 1
1.16079513779333 1
1.15257097005698 1
0.548487191059698 0
0.90094483853989 1
0.978881536154017 1
1.48166180215547 0
0.746877535377587 1
1.02314860451008 1
0.870020477396732 1
0.991947307755006 1
0.932891260198209 1
0.96078903469324 1
1.13405454456207 1
1.10243004400861 1
0.871032067490977 1
0.917219577749585 1
0.788633509115005 1
0.613357382915828 1
1.12155590065302 1
1.06966459852213 1
0.6952910829315 1
1.07172025835571 1
0.847296098299522 1
1.01079587670145 1
1.37198852889029 1
1.43383686305457 1
0.92805957240281 1
1.11780671317366 1
0.681348100934696 1
0.911441983638301 1
1.32188976840056 1
1.0390940700719 1
1.28080265301123 1
1.18915754784587 1
0.800062809190585 1
1.19736403890855 1
1.05016454645914 1
1.20971102214525 1
0.949799752746558 1
1.12054032716713 1
1.13962008829312 1
0.988298473670864 1
0.987165574220691 1
0.813949284088313 1
1.19244136062706 1
0.976845434201661 1
1.11979846947239 1
0.36433991291323 0
0.970860063630041 1
1.08948656238386 1
1.08081041138373 1
1.34294208457426 1
1.19747359633394 1
0.489420284049264 0
1.02469910335344 1
1.07162444017291 1
1.08998950864419 1
0.907055888857731 1
0.953835188197241 1
1.21766517334564 1
1.04796955761837 1
0.804861815826615 1
1.00898250947975 1
1.16852575410417 1
0.570740816085412 1
0.888289667934036 1
1.02707223108757 1
0.949399422101876 1
1.13669893227002 1
1.07773417938235 1
1.20840950259738 1
1.06705644821434 1
0.950370433987028 1
1.23102156592175 1
1.06866271539512 1
1.04250064177141 1
0.901801356676872 1
0.907912271150424 1
0.974915307214836 1
1.13867221373038 1
0.833065289295503 1
1.06963429692478 1
0.576045016909677 1
0.672317061414134 1
0.868760068276771 1
1.01966349216874 1
0.89298862121055 1
1.25117100553658 1
0.932914314926855 1
0.941158033803867 1
0.882883367723323 1
1.27683755885327 1
1.28958815279875 1
1.18488554350649 1
0.761896039262699 1
1.29011054398972 1
1.34371036701822 1
0.551075165946387 1
0.847872534040398 1
0.809417713730564 1
1.13483804417871 1
1.04687179794963 1
0.761967201054567 1
0.825705315402876 1
1.12596452504799 1
0.606362843250419 1
1.39004612797144 1
0.820482873340169 1
0.688684942138972 1
1.04859569489104 1
1.12866151224997 1
0.981765933563311 1
0.738786696500164 1
1.04577876749137 1
1.22778849704446 1
1.16317299374657 1
1.00144165487087 1
1.17030306488708 1
0.920625791957777 1
0.936632600617534 1
1.0026537643531 1
0.719396732222952 1
0.973233673617852 1
1.27331179636801 1
0.95462115740596 1
1.17714565401321 1
0.889276767924461 1
0.794650214225357 1
1.07231607975704 1
0.784237542032363 1
1.17338588103642 1
0.692030028630547 1
1.06020842518987 1
1.42672504172355 1
1.18700163396016 1
0.886605449693041 1
0.580276916996554 1
0.565415101758495 1
0.736389504337727 1
1.30866945753054 1
0.9104411646654 1
0.835139452683013 1
0.874650164652452 1
1.28310219575846 1
1.04282533546532 1
0.548051714479899 1
1.21397775237988 1
1.4062969323328 1
0.969888029841222 1
1.25255895995424 1
0.883556590307472 1
1.22856467204469 1
1.75547711561767 0
1.13642958942743 1
0.919964138939635 1
1.02128816576398 1
1.2075991756096 1
0.821132426445373 1
0.807858220669287 1
0.822786458539539 1
1.03160727767631 1
0.957655259536869 1
1.05740876284443 1
0.880431222004281 1
1.04296954179197 1
1.24061841558793 1
1.00984437480775 1
1.00347186400318 1
0.785471812011519 1
0.780575201895602 1
0.808978135255128 1
1.14059873995728 1
1.46665951959121 1
1.16743487418934 1
1.30368898084597 1
0.607188769519465 1
0.796691887192 1
0.870112904656113 1
0.765580415269733 1
1.14238450102508 1
1.0415634656833 1
0.933550586701772 1
0.946752752213099 1
0.868714427765997 1
1.23130391831463 1
1.28806704300323 1
1.3701973058681 1
0.936545949353192 1
1.09402711714609 1
0.804787425994392 1
1.2647197691982 1
1.15199216383677 1
0.91945127521453 1
1.03941003251159 1
0.997909309567543 1
1.49816875680656 1
0.947409806880105 1
1.10188730945111 1
1.141362263549 1
0.951803303767073 1
1.14932001426722 1
1.0373510837027 1
1.04386380856545 1
1.07448761941584 1
0.956287846358153 1
1.14533344505613 1
1.03098729450075 1
1.37420046300187 1
1.36580346655061 1
1.0650793477689 1
1.08736674383577 1
1.04925077771492 1
1.01470852453906 1
1.42304369818759 1
0.851264586105862 1
1.12734353947832 1
1.1985064323526 1
1.04478139583091 1
1.35965036601041 1
0.789653545436526 1
0.938996127119722 1
0.37393521729395 0
0.986749344712328 1
0.789456686751396 1
1.16878491434289 1
1.35993550836591 1
1.01560236520158 1
1.00183037949956 1
1.14196342849456 1
0.651520564027974 1
0.746957530885782 1
0.948244652336268 1
0.812116230063497 1
0.668555929006298 1
0.724373521635108 1
0.951522002630766 1
1.09626822145441 1
0.909218488437575 1
0.739781111575103 1
0.641449331511026 1
0.940413274084286 1
1.24316993740423 1
0.766738500454174 1
1.1675238330559 1
1.09268226533034 1
0.998202368285883 1
0.836781297195554 1
1.10011682810967 1
0.93307540486683 1
0.835381892402447 1
1.32552123728956 1
0.786306415950664 1
0.963123622598564 1
0.711477686726173 1
0.945241560362522 1
0.729329584806034 1
1.27936108323551 1
0.763497977619011 1
1.16738668731279 1
1.02305554590176 1
1.08799810394549 1
1.3364915147377 1
0.873585518498995 1
1.2669233114239 1
1.03235250894504 1
0.603262708858194 1
0.72426163484363 1
1.00547986547395 1
0.793558924209414 1
1.05113338533519 1
0.986982068185764 1
1.3696573328339 1
0.927617396593773 1
0.818368250520202 1
1.04989864075471 1
0.927396931461374 1
1.01786076166617 1
1.21335706947299 1
1.04438415638282 1
1.31195872134927 1
1.14378341364786 1
0.878286444215976 1
1.05791786924571 1
1.07893151813398 1
0.900014373129691 1
0.618584883893022 1
0.970830681122493 1
1.23768144684316 1
0.95965601320322 1
0.814752649220768 1
1.39948376551061 1
1.24046455027369 1
0.958888197124906 1
1.37843345223901 1
0.774214307388028 1
0.747272576276365 1
1.25706813007471 1
0.666967011229051 1
1.08350256350013 1
0.816627172265733 1
0.943466434857622 1
1.16682896449357 1
0.787402614889329 1
1.14477506434374 1
1.25845886700603 1
0.767896601233348 1
0.650756675026012 1
0.816413079575161 1
1.04526292875973 1
1.05402176193534 1
1.2952591361779 1
0.824122519293102 1
0.532701685937287 1
0.932158041891648 1
1.17470367295365 1
0.806345147095154 1
1.18300016413118 1
1.3132044690123 1
0.739632006030983 1
0.6874012485046 1
0.71304411091668 1
1.27077749168576 1
1.03588419213124 1
1.18928222871054 1
1.03334298862307 1
1.0124559840864 1
1.54680583412685 0
0.969828368472398 1
0.783393317722723 1
0.832691983222914 1
0.692499167646605 1
1.46529201161703 0
1.37269584315389 1
1.36037106219494 1
0.960601154152516 1
1.14702808029808 1
0.957959368621059 1
0.80253270272704 1
1.0093841174575 1
1.25753620158103 1
1.00634244944503 1
0.896743487807986 1
0.730519279162471 1
1.34921438146855 1
0.805088121176308 1
1.30577302041107 1
1.23985800386418 1
0.958567599532271 1
1.04997367752498 1
1.26829014828211 1
1.30654760716919 1
0.879658376972635 1
0.898970001006137 1
0.862852668227776 1
0.941273198898141 1
0.799178051687424 1
1.04693650624728 1
0.967980335658736 1
1.14997661761557 1
1.20408210192839 1
1.18037201113955 1
0.920639843120087 1
0.748566131849448 1
1.13025266727573 1
0.946903045994394 1
0.935531764144499 1
0.940675809929975 1
1.10690163680933 1
1.23361127628122 1
0.916983378074828 1
0.967199894493922 1
1.15263952304021 1
1.19465556974022 1
0.917104235608278 1
0.948768585312654 1
1.08739931096466 1
0.95404045853014 1
1.00240313358484 1
0.980969382312653 1
0.751927622317071 1
1.24037943611079 1
1.37730736502991 1
0.70250184062844 1
0.89561837535557 1
1.01572880104294 1
0.90946169226392 1
1.21492933736662 1
0.97713188765775 1
0.984577532355645 1
0.882183003195721 1
1.12281475216241 1
1.1850809196811 1
1.07886425138135 1
1.35156956451371 1
1.07273618111646 1
1.1192052711626 1
1.0363245548948 1
1.29419251372294 1
1.01451235912586 1
0.739143026709766 1
1.05609618690362 1
0.957008978121538 1
1.13733357535188 1
0.844650430016141 1
0.900801373027189 1
1.07907612911314 1
0.741683522093866 1
1.12860348547371 1
0.831114298173992 1
0.806771384790342 1
0.75918359824686 1
0.852898820096514 1
0.906018093967259 1
0.775186229123057 1
1.32660402555688 1
0.588234083947251 1
1.01517475644969 1
0.812781777074376 1
1.05744923013911 1
1.16025951225498 1
0.84509513393768 1
1.03324239985517 1
1.01271993508744 1
0.955663317058816 1
0.911582983086183 1
1.27692847658322 1
0.829130214371772 1
1.00408551615499 1
1.01693732575788 1
0.716313651704686 1
1.00636864129549 1
0.779863688638596 1
1.16120412798411 1
0.600835509830896 1
0.855706244413156 1
0.787476961069796 1
1.38660784613873 1
0.918933872290691 1
1.07608939649383 1
1.06842243117799 1
1.02395380506275 1
1.14686273690609 1
0.730511312747707 1
0.822231540753654 1
0.874164242564213 1
0.647406811293421 1
1.106174397167 1
0.91302442071481 1
1.48508590155776 0
1.11515563511785 1
0.795139779253363 1
0.940740016945653 1
0.828530957375397 1
0.84852450798046 1
0.632143285640361 1
0.613456985605837 1
1.07031388586374 1
1.46899010910921 1
0.664405102151888 1
0.793613183271609 1
1.45726364059433 1
0.698025822666268 1
0.905377434567143 1
0.969060845951501 1
0.927595588183539 1
1.29844778812903 1
0.835627377876636 1
0.866493239751866 1
1.11427533065528 1
1.27281344564266 1
1.25385619130694 1
0.895244298802754 1
0.969762952388705 1
1.03713868311405 1
0.712998148046502 1
0.981862082982957 1
1.22639312953721 1
1.06836422687823 1
1.10350056796514 1
1.05213801477471 1
0.970911861127994 1
1.09838077023619 1
0.904263042182378 1
0.866844955598959 1
1.1152843840096 1
1.09814563711436 1
0.670083407978614 1
0.947715885827402 1
1.47644600725056 1
1.01760579847922 1
1.30253634425063 1
1.33786635698646 1
1.15867813256738 1
0.775798242946227 1
0.951610495117268 1
1.07684231378695 1
1.13170349600125 1
0.65377653545267 1
1.10514942027327 1
0.854896152438037 1
1.53383991925785 0
1.33859986898616 1
1.02866377288335 1
1.14346624496116 1
1.16243305751873 1
0.962212693716052 1
1.19532857964704 1
0.563276171423527 1
0.734326225870795 1
0.72394216952509 1
0.903478462005632 1
1.07737677654063 1
0.892977286425106 1
0.861005304111316 1
1.28376305243483 1
0.898573718834242 1
1.07410473107128 1
0.872589272878377 1
1.10530520489342 1
0.703586484567393 1
0.854997356913705 1
0.870335044340767 1
0.204293882136981 0
0.8730696807116 1
1.28595184464173 1
0.9664594488056 1
0.938985937414796 1
0.972865122891368 1
0.888404565098301 1
0.985243812016669 1
1.36059049161965 1
0.75904073982487 1
0.773635418441258 1
0.780431828421732 1
0.808300315707129 1
1.01579167207218 1
1.01485044738715 1
0.845620318426406 1
1.02504803011368 1
0.540660297910643 0
0.692364258057013 1
1.09895794231289 1
0.875660302828051 1
0.518216047170456 1
0.973793222082931 1
0.978445475577012 1
0.275776005021523 0
1.01645623388868 1
0.709806381653777 1
0.998120832981792 1
0.917087727124343 1
1.18862648185868 1
1.20955398187902 1
1.01848370031383 1
1.32551946668724 1
1.15726308845827 1
1.14287252426986 1
0.788446926421919 1
1.01194851629815 1
0.907401322985652 1
0.934197804691058 1
1.38317771747576 1
1.25758155057334 1
1.58460995214309 0
1.19217236831241 1
1.09499193175747 1
1.11700237762609 1
0.866607337534611 1
1.10666801590008 1
0.690642339502588 1
1.13604820757098 1
1.07071787285221 1
1.08089093869016 1
0.523389879353603 1
0.874932615566892 1
1.09500420819674 1
1.19115696068995 1
1.11588988616258 1
1.24520999206338 1
0.971095818296822 1
0.926135436017464 1
1.35356692393667 1
1.00742337812601 1
1.09689846989394 1
0.864601379847974 1
0.785486494031025 1
0.742325633001919 1
1.26175836850892 1
0.689721368919233 1
0.828209788455899 1
1.24200778638451 1
0.974052717310125 1
0.720067277942446 1
1.15841334397893 1
1.23904560973459 1
0.917862613788287 1
0.785895317571724 1
0.914082732915513 1
1.08865368526861 1
1.18031610168108 1
1.04353107362708 1
1.17063648614719 1
1.37868925217737 1
0.603608383744205 1
0.728659746703618 1
0.950423392887691 1
1.24442576255813 1
1.20344385795975 1
1.15060158970981 1
0.974360315157481 1
1.19813774710109 1
1.14680868897005 1
0.999653208673843 1
0.788108260805855 1
0.749372140314167 1
1.2347657696309 1
0.63341555421372 1
0.925107353455784 1
1.09231743447469 1
0.691780996030955 1
0.994466984736454 1
0.986674653696103 1
1.12016795725248 1
0.901113634654814 1
0.953846965810829 1
1.1703940978523 1
0.857839794468371 1
1.12015692126796 1
1.19146349745018 1
0.85765244443622 1
0.598438401689944 1
1.08109695801193 1
1.51889690756987 0
0.960719504523534 1
1.1036277494942 1
0.985743440882018 1
0.960666314349628 1
0.714820890689952 1
0.924625824938941 1
1.35342911570798 1
0.947196465862593 1
0.711643662915906 1
1.04618281453504 1
1.07887375178242 1
1.17641378712748 1
0.998363019690302 1
1.02699299450586 1
0.833455267261938 1
1.07642378457245 1
1.29484648869896 1
1.05226284483796 1
0.988405316004042 1
1.07839279183939 1
0.961472713032967 1
0.838636558879495 1
0.995669617823534 1
0.924717014439268 1
0.950567706346703 1
0.960137989167372 1
0.876561078846772 1
0.986927265613644 1
0.770462079015984 1
1.34794748042056 1
1.11611739585211 1
1.27526459235425 1
0.972224845199235 1
0.694363253444416 1
1.10924327830548 1
1.25310224523807 1
0.894186793085146 1
1.18825718182613 1
1.18739566022536 1
1.14856502932655 1
1.33899040096396 1
0.60702826757134 1
1.27164215383673 1
1.3157039947661 1
0.69687441700643 1
0.795963556978592 1
0.806666172523497 1
1.34168952374719 1
0.748168309033378 1
1.05973433766869 1
1.11841354915241 1
0.935718196621382 1
0.75609853001111 1
1.00089770602421 1
1.15633741872004 1
0.989213338604036 1
0.731544041790383 1
0.808804392005074 1
1.17875762534759 1
1.15285965211774 1
0.942014513146181 1
0.98049964245104 1
0.703766854345365 1
0.785054330968867 1
1.15541546079195 1
1.19308096369621 1
1.15499034954575 1
1.44566183791615 1
1.43474801448216 1
0.913106323460114 1
1.23044907610916 1
0.984414093675912 1
1.05384177966442 1
0.865858384501584 1
1.28640192956848 1
1.29476457024684 1
0.921187945244785 1
1.00646755149188 1
1.42204845999511 1
0.93401332750196 1
0.820639063184078 1
0.747625892989229 1
0.821651937207713 1
1.33116618872291 1
0.806321361358845 1
1.02707802252546 1
1.02763190133543 1
0.969579450212684 1
0.826908104528237 1
1.44578134903101 1
0.93647321797189 1
0.771884993410155 1
1.89736964449604 0
0.951328557340762 1
0.766009551312634 1
0.909066861883476 1
1.12908950845176 1
0.931981386625433 1
0.998629170504932 1
0.808553196977226 1
0.998921387808298 1
0.51672291097956 0
0.902029000917401 1
1.07180575706808 1
0.997686517478566 1
0.538136304220549 1
1.10845104899805 1
1.05567263052492 1
1.02410506223032 1
0.815631293641803 1
1.01370640102861 1
1.05555646012436 1
0.924458651328334 1
0.902423490240444 1
1.37646867800078 1
1.14582561599042 1
1.36572474652968 1
0.841668253151873 1
0.624774661484939 1
1.28842658484232 1
0.988193910767279 1
1.35709628495071 1
0.860895540455359 1
0.754546634828241 1
1.13503446790657 1
1.07850084258884 1
1.09187418880165 1
0.661569632905949 1
0.762427765496019 1
0.656475124702992 1
0.839149509569764 1
0.678444851591749 1
1.07671806047013 1
0.933607491358001 1
0.982420436600542 1
0.906133343868209 1
1.15087872506669 1
1.0095221860675 1
1.05003604152005 1
1.10905479946782 1
1.14589057433611 1
0.746390318563345 1
0.561772501080955 1
0.930542780287275 1
1.30066574997834 1
1.03670656357241 1
1.14884665069428 1
1.12305149007935 1
0.920068282467032 1
1.14046489887721 1
1.81103090754738 0
0.988649030721969 1
0.842594782027136 1
0.880350097151986 1
1.01452201548482 1
1.06909703560483 1
0.790647335427715 1
0.86955775417014 1
0.737586832944038 1
1.13351797177903 1
1.03469247697761 1
0.73840647866425 1
1.38320510409586 1
1.19824265509907 1
0.65290228574361 1
0.791617163490884 1
1.27483602139143 1
0.886298572311622 1
0.884441094125487 1
0.992333399058833 1
1.06110820358329 1
1.05833115406684 1
1.08373471208406 1
0.968607105557614 1
1.22649896172978 1
1.08787605180098 1
0.876869685786343 1
1.20204275489293 1
0.899295715667158 1
1.32274469727511 1
0.742784707441657 1
0.897905990991376 1
1.28092093075401 1
0.984055368842507 1
0.833401859220704 1
1.16164490280035 1
1.04553577114564 1
1.00309685091972 1
1.22453309009843 1
0.855665731345249 1
0.961841100323788 1
1.03074928481967 1
1.25951097090153 1
0.953158573401204 1
1.05827250562624 1
0.783299247408592 1
0.782444526199629 1
1.01741604645305 1
0.96079773578185 1
0.986603793059174 1
1.20835798107199 1
0.565220965508457 1
0.541882814218707 1
1.04476814590598 1
1.10143604270535 1
0.904375309567179 1
1.11721899687849 1
1.00007262684675 1
1.02550134110098 1
0.993344072603509 1
1.58098589568598 1
1.12797624209579 1
1.06874112183719 1
1.076231319145 1
0.662072622884574 1
0.535358295656056 0
1.11677854688307 1
0.911645100299355 1
0.731765347669307 1
1.10121812958652 1
0.875657861650776 1
1.04645817964907 1
0.908533145027863 1
1.11714956271843 1
1.02636088407209 1
1.1421257330938 1
0.880457620670764 1
1.12125633395246 1
1.24310565366338 1
1.26691162588589 1
0.955995078491205 1
1.1823361244564 1
1.18387106693041 1
0.77021377087959 1
1.13336088624509 1
0.798595327664747 1
1.2270894135292 1
0.873980166716508 1
1.09231555325015 1
1.04134328968051 1
1.23352745646885 1
1.31096530131609 1
1.10355600647922 1
0.893000305545153 1
1.23781000265449 1
1.01032899084474 1
0.924246647543182 1
1.40532610233094 1
0.901093838319454 1
1.13654936762605 1
0.804508406815353 1
0.629940415609995 1
1.01976005445164 1
1.22681576939829 1
1.09432202047074 1
0.707878915772714 1
0.700228904295045 1
1.07949855912605 1
0.956928979553268 1
1.29816430574714 1
0.903513506369427 1
0.903706626894469 1
0.916555484177896 1
0.811764595475166 1
0.730095832896256 1
1.13493350552422 1
0.948773566314672 1
0.937497555062206 1
0.882950005266002 1
1.16554295807157 1
0.892641362647711 1
1.01602839019304 1
1.38569749901947 1
0.781911956059911 1
0.95257851483674 1
1.05137756376979 1
0.702599147661599 1
1.15100306112876 1
0.62774290869407 1
1.04244194771771 1
0.592383448760821 1
1.12249223377188 1
0.531482090503562 0
1.15995463574036 1
1.43157492304232 1
0.822489897677775 1
0.920858373444405 1
0.869067568651471 1
0.868994393820454 1
1.14902808385976 1
0.894887439656142 1
1.09190555717029 1
0.862146198396707 1
0.834401356180333 1
0.932351446868682 1
1.0894289951827 1
0.843903113920264 1
0.997082023906587 1
1.31525293668561 1
0.992993261411167 1
0.848815150956066 1
1.04738934104606 1
1.09203597093523 1
1.03464889061012 1
1.14236087984321 1
1.20186419212985 1
0.809154544930671 1
0.894014733871194 1
0.997455530515674 1
0.858266370914542 1
0.623141033045392 1
1.0759471237651 1
0.620911663647264 1
0.858713946032641 1
0.910865412983895 1
0.809720462601482 1
0.916956451963317 1
0.946398493168485 1
0.974202984442429 1
0.901941042101463 1
1.20372130787124 1
0.581663808968496 1
0.739368463355864 1
1.1510257787032 1
0.694749067490415 1
1.10953460334651 1
0.826974686180122 1
0.809758912013805 1
1.03617940013581 1
0.818456473259729 1
1.21506405109691 1
1.04899871029018 1
0.811937661245728 1
0.877754287033281 1
0.703044519720565 1
1.0602001524164 1
1.18364861521945 1
1.05640744102198 1
1.09403243139617 1
1.13084722510839 1
1.04329074754039 1
1.30087698082601 1
0.940370060796261 1
0.748224335500246 1
0.528571772844604 0
1.07871629933589 1
1.19927401341113 1
1.05537815241314 1
0.954211752905489 1
1.07847608599313 1
1.1155773744173 1
1.09415464220406 1
1.12445211237273 1
0.635259430768336 1
0.950336149968284 1
1.09933584155506 1
0.525012031491345 1
0.971486868436144 1
1.14017201186127 1
1.19943517765286 1
0.736690260789147 1
0.83547491224849 1
0.973224448558626 1
1.07724455191078 1
0.794658535855026 1
1.22195823173206 1
1.2213218445507 1
1.09494637243547 1
0.920404208589341 1
0.951587249976606 1
1.07820450331547 1
1.13442701706125 1
0.758276637994005 1
0.920803056902522 1
1.09098670686313 1
1.26831733325197 1
0.587773719801289 1
0.773975694590438 1
0.994622148215569 1
0.884838870771686 1
0.863795975285623 1
1.11899124678386 1
0.997687477572707 1
0.786092815918097 1
0.695407438221746 1
0.902245573747974 1
1.11395915593737 1
0.645592036311996 1
0.826268770692435 1
1.23457279035983 1
0.911363899214516 1
1.16694214463858 1
1.37377858848419 1
0.984649631162309 1
1.00889387521834 1
1.04836559453605 1
0.696532849977553 1
0.854858796444225 1
0.891101771421301 1
1.25958525338415 1
0.793787877137762 1
0.84349791083177 1
1.06449469465563 1
0.751547680534326 1
0.809476453369409 1
1.13348488540038 1
1.06072721506868 1
0.917770278652785 1
0.909551849340422 1
1.07028650032904 1
0.826137644653538 1
0.44312396932013 0
0.866185042043286 1
0.90405271287782 1
0.963965632596298 1
1.13984060264112 1
0.861875721363616 1
0.295750704588714 0
0.758197566658722 1
1.16374188823398 1
0.644034871404824 1
1.44049254710325 1
0.922098420123459 1
1.41351335695552 1
1.13299753513475 1
1.34922783835328 1
1.06728393425511 1
0.906623523650458 1
1.02604348599233 1
0.864777249637636 1
1.09063801227452 1
0.496710587104205 0
0.503782202597184 1
0.819071392990698 1
1.2896380884565 1
1.30030688166247 1
1.2794165644507 1
0.794406628931628 1
0.744908854811896 1
1.12358097307515 1
1.00133181249351 1
1.23307305804226 1
1.05507931039754 1
1.33729148139253 1
1.09276185899276 1
0.878313737186383 1
1.14042795452678 1
0.774451912375132 1
0.948554647512849 1
0.912187546929248 1
1.2478320667068 1
1.12896738090653 1
0.879446312965888 1
1.19138717431782 1
1.2612890350151 1
1.19792796148526 1
0.767501168218693 1
0.815557344508132 1
0.875954450953496 1
1.2019955845205 1
1.19430451667506 1
0.865469953489149 1
0.919800387358283 1
1.44483311135028 1
1.00525978837931 1
1.55721089396623 0
0.812629313158153 1
0.952677404941016 1
0.974123549024252 1
0.769693457859205 1
1.12943517410724 1
0.80406815430804 1
0.939771146965545 1
0.654690898083846 1
0.905329249550562 1
0.960022755040094 1
1.21884800354258 1
0.687354619866385 1
0.917974934165097 1
1.1030397568036 1
1.20338816506525 1
0.82276518720969 1
0.806625656603812 1
0.94702016235949 1
0.857044708430434 1
1.2478200052334 1
0.915712878393874 1
1.54096897822504 0
0.98907304059551 1
1.17761597878452 1
1.17197793541687 1
1.1024549363989 1
1.3886689609471 1
0.771731956748045 1
1.06218148034201 1
0.947271552074594 1
1.1412737003256 1
0.802916134692339 1
0.836937005702181 1
1.15882366940019 1
1.06372397614946 1
0.89970024363034 1
1.42122703487067 1
1.11789288557645 1
1.28304795130186 1
1.11498432281012 1
0.911718420856332 1
0.704144089965466 1
0.775744707084589 1
1.23984839851111 1
1.69073908718721 0
1.11423444745163 1
0.997513335593693 1
0.927856144782099 1
0.832024244952747 1
0.873448276458604 1
0.970209365110936 1
1.01258813345199 1
0.731408474868853 1
0.724750995882437 1
0.949914177247977 1
0.937278176719607 1
1.41434353441542 1
1.34730777975215 1
1.16441210727533 1
1.10148996330152 1
1.31383194126667 1
1.0411159405499 1
0.765503053275631 1
1.0931458033476 1
0.845079404598658 1
1.08899823230216 1
0.800152852149355 1
0.725981560184713 1
1.10572116424819 1
1.21467695925301 1
1.18267257327082 1
1.01410489018234 1
0.933632861675024 1
0.736288839306645 1
1.17084520016818 1
0.884403930686958 1
1.0477785489258 1
1.37010158172752 1
0.717058300353556 1
0.835688641876593 1
1.24084690369959 1
0.756117709699544 1
1.07741899220128 1
0.565813809727931 1
1.07764433498225 1
0.610489747656716 1
1.7181382360387 0
1.2166696183337 1
0.894753461386533 1
1.2203405074565 1
1.13879636846774 1
0.854162936932105 1
0.460197689862174 1
1.20460423447098 1
0.723505960915271 1
0.971355039516493 1
0.877112734837173 1
0.9209322781772 1
1.18400379393432 1
1.42342588057643 1
0.962540945049806 1
1.09178237690841 1
1.07835979945478 1
0.874850796237706 1
1.05652891510815 1
0.971272707803309 1
0.979262350432886 1
0.904202483587127 1
1.09494190884955 1
0.628749595281168 1
1.00622964386803 1
0.616692676144847 1
1.11038247171797 1
0.926648251440396 1
0.746766277042054 1
0.902117997770369 1
1.1770985146171 1
0.937940689284431 1
1.00283382456681 1
1.10267624542524 1
1.23022780610749 1
0.753559415926254 1
1.33634948549345 1
1.22278238153352 1
0.746527853539584 1
0.65943232331537 1
0.969823087502691 1
0.880133923307937 1
1.25521979892312 1
1.02556897359967 1
0.991620778972362 1
0.818710195391012 1
0.775505643545646 1
0.841127898926372 1
0.83045105494279 1
1.38053188639921 1
1.53667904759694 0
1.31925719983329 1
1.54057173478899 0
0.845483690068791 1
0.741760470910737 1
1.4562811743078 0
0.751044412763525 1
0.825154650417142 1
0.963420672606797 1
0.807345745308359 1
0.920031470213973 1
1.08363760339118 1
0.923804425516351 1
1.34611614161256 1
0.934862002365098 1
1.06151619044564 1
1.02502875616564 1
0.717020051552196 1
0.922479174909251 1
0.786439576148413 1
1.06878664465371 1
0.811631992561834 1
0.807280767643334 1
1.02014346571464 1
0.777421043660144 1
0.948147005259899 1
0.742498974470792 1
0.800568405252354 1
1.09837633827912 1
0.81657441755676 1
0.975761650556449 1
0.717755098145361 1
1.13276389455285 1
1.00027332739095 1
1.07589769321314 1
0.722359972142878 1
1.16712995153659 1
1.08225900169897 1
0.940161560090752 1
1.13912431404465 1
0.912409260180373 1
0.95938142410864 1
1.30257354759827 1
1.23123771689358 1
0.745697395008975 1
1.10816132579153 1
0.841586992526251 1
1.40290873282945 1
0.797391302550205 1
0.864805372354543 1
1.00636177451933 1
0.832129153335609 1
0.863654870383002 1
1.10630281088238 1
0.817001806153758 1
0.49503860041832 0
1.32831136450021 1
1.13168689833134 1
0.995118140465014 1
0.87181164392616 1
1.22690506736613 1
0.825517443633593 1
0.912587405038214 1
0.835964716258356 1
1.19739158648758 1
1.13358525210104 1
0.657549448552453 1
1.28941700428019 1
0.612442754935021 1
1.14804337949771 1
1.22560343253798 1
0.865313579620533 1
1.24229652885764 1
1.22865992186565 1
0.747354195891676 1
1.19188173872716 1
1.26469384520483 1
1.36927644942803 1
1.06802403990136 1
1.09383517108073 1
1.39228893411652 1
1.18555191001024 1
0.702586568404057 1
1.02097892592649 1
1.21233137877087 1
1.23126591770116 1
0.87112340734729 1
0.60599669414057 1
0.922658236149385 1
0.907962418778793 1
1.13911353592497 1
1.03724844477702 1
1.16657913828203 1
0.989029187537713 1
1.02191416865429 1
0.744506880530597 1
0.812935240067531 1
0.711680496252994 1
1.01284242544611 1
0.958384163146136 1
1.06144070407609 1
0.371564216955168 0
1.05428496683659 1
1.5241798127101 1
1.12404223239191 1
0.949476854244764 1
1.30754356376798 1
1.75657397320993 0
1.18627081569371 1
0.895429401885708 1
0.98451057527961 1
0.59187177362363 1
0.840196654620927 1
0.552720634295123 0
0.92084007375592 1
0.967784832489615 1
0.85679385575384 1
0.687541762379102 1
0.761917131346604 1
0.925142485605162 1
1.06481464498219 1
1.26631181439222 1
0.651977291146543 1
0.721542116155403 1
0.932841372777303 1
1.07679638551148 1
0.888695166685629 1
1.08646488029658 1
0.782657501044218 1
0.837431707847158 1
0.713965375551027 1
1.31849789124396 1
0.87499813416842 1
1.16161864209483 1
0.548058721554843 1
1.09848903455021 1
1.49445223408472 0
1.35205890384968 1
0.84963857847354 1
0.571321784618708 0
0.80359269513327 1
1.10197811771185 1
0.83671181294756 1
0.942823187961395 1
1.19412012700959 1
1.27281215823735 1
0.968546943546166 1
1.10764340138809 1
1.16902107638914 1
1.04408767958341 1
0.938083473822078 1
0.87036761561001 1
0.84772476971827 1
0.954671032989834 1
0.63699115867794 1
1.09070353808991 1
1.08394680311868 1
0.825563102710945 1
1.04039893754103 1
0.886214763534627 1
1.0670792993442 1
1.35795867458218 1
0.752933139800225 1
1.01001802072638 1
1.32027517153474 1
1.18691372344376 1
1.04092452241633 1
1.17559122442203 1
1.29509118577 1
1.46397424779141 0
1.08112004204002 1
1.00209214349598 1
1.19626409909129 1
1.19727653619737 1
0.861502071122205 1
1.20645412005144 1
1.06595782599385 1
1.10470225081822 1
0.784818852928354 1
1.14356251810533 1
0.925375640365251 1
1.30184955878353 1
0.732218390794173 1
1.18006389277873 1
0.814783498083779 1
0.619032932522844 1
0.696661501693646 1
1.2684686796221 1
1.09088948223988 1
1.18207595176172 1
0.95832558034758 1
0.987368447849861 1
0.861699254347766 1
1.18793529044427 1
0.804140572968831 1
0.996969939650391 1
1.16735154607903 1
0.984063351727434 1
0.870368089383756 1
1.15070058909207 1
1.03438644290883 1
0.843736486206751 1
0.728105507128392 1
0.906998706033034 1
1.01151503758535 1
1.21019419779977 1
1.19275861865455 1
0.87727661887358 1
0.572976468427565 1
0.734485786372028 1
0.517198269795159 0
0.790727577816607 1
1.00768194359052 1
0.960860544252086 1
0.90636961481275 1
1.31492487573019 1
0.447014871032833 0
1.18357274126373 1
1.29284945172261 1
0.854710190214775 1
0.880071205315327 1
1.55414903500205 0
0.833405142194834 1
1.10457534682204 1
1.1094484230262 1
1.19153305492625 1
0.488098884735093 0
1.00149874305731 1
1.15489064364626 1
0.927844516510781 1
1.1152144585539 1
0.954969465906735 1
0.856619283620472 1
0.487359390892515 0
0.961550898515886 1
0.916766193052462 1
0.863751699559758 1
1.23791974019168 1
1.13105998385072 1
0.689970787398664 1
1.07386811990468 1
0.963162998282133 1
1.22420471154807 1
0.750787265664182 1
0.760929174056842 1
0.866919122400772 1
1.1046933966787 1
1.28257671988533 1
1.36811092799127 1
1.0602127701863 1
1.34875632635408 1
1.11599039066217 1
1.15691571061486 1
0.963858035009029 1
1.11046178389409 1
0.864491965112169 1
0.916893731647328 1
1.18583638912578 1
1.09510979799388 1
0.973792957565898 1
0.809300318553292 1
1.07968283349843 1
0.788830908918926 1
1.00648772849216 1
0.555501767763914 1
1.15940290542591 1
1.09770949066536 1
1.15625764632521 1
1.01517888131202 1
1.06703481451886 1
0.849063838754804 1
1.17111091653702 1
1.08695001579593 1
0.936263993858911 1
0.660014219320174 1
1.23530377960079 1
1.04338029529321 1
0.727910731552509 1
1.09918834225945 1
1.17931752807196 1
1.04903100668576 1
0.894083322446719 1
0.779442756569562 1
0.759833950952818 1
0.898467782420535 1
0.999224363687989 1
1.1432202496266 1
1.08381625480065 1
0.866462642714729 1
0.846142134828812 1
0.868909360852991 1
0.610572882355644 1
0.960543336122038 1
1.32540364903357 1
0.777677394408121 1
1.11434939780513 1
1.04057037536017 1
1.42726720324335 1
1.00421875072966 1
0.937072965042695 1
1.25803668251859 1
0.906273640192402 1
1.13045076848988 1
0.725882059779626 1
1.09642409577873 1
0.959201796383958 1
1.1720315947604 1
0.626359329506474 1
1.22454887816501 1
0.825885444262023 1
0.690746152478854 1
0.851401286752436 1
1.02714268082876 1
1.22024935758747 1
0.805026012722713 1
0.95490702607778 1
0.687719955210483 1
1.02643729756835 1
0.947385526380138 1
0.847070067124641 1
1.03261955282733 1
1.38660965928236 1
1.12975356444166 1
1.14982701146339 1
0.87586775502331 1
1.12499099182305 1
0.974828858124832 1
1.39271468608315 1
0.761236329935565 1
0.875370320735902 1
0.868093029021748 1
0.895311852588649 1
0.612438291585583 1
1.15450647752809 1
0.806991177385677 1
1.04375868763431 1
0.868889429022308 1
1.0758300398781 1
1.06520506961407 1
0.568664031253233 1
0.821846639380105 1
1.18475447811529 1
0.929706589377289 1
0.80581019497818 1
1.18365756687563 1
0.828711658688489 1
1.02808405308871 1
1.09458813952737 1
0.637768927283931 1
0.94062928650956 1
1.12683448198971 1
1.20725961951336 1
0.885292476459387 1
1.03087989265805 1
0.674457896259871 1
1.16986757278186 1
0.9026992458438 1
0.874498930560877 1
1.17205000215359 1
0.820474337113481 1
0.903762685988398 1
1.1071546649113 1
1.29735965048863 1
0.95605621602887 1
1.13365692986398 1
1.21437207805012 1
0.947935285760984 1
1.0020791244984 1
1.23820998529567 1
1.03611591122797 1
0.984243440348674 1
1.11521458893209 1
0.7281282120862 1
1.27866396641243 1
1.0800300138118 1
0.876471903174427 1
1.00633860446783 1
0.783347411447296 1
0.961547850119493 1
1.06632919580191 1
0.962633998424562 1
1.20708345533687 1
1.06860133346954 1
0.963346144484249 1
1.14474185916812 1
0.927820179397625 1
0.640401803166427 1
1.22348300240309 1
1.41115304881669 1
1.01002098169478 1
1.2566500275432 1
0.816670160118779 1
1.31667306803313 1
1.10321201138841 1
0.881082499584926 1
1.22992481540402 1
1.10938286616546 1
1.17360539972712 1
0.655274968550503 1
1.3825550281448 1
1.09838748551602 1
0.861219232709108 1
0.634970124110685 1
1.32940706577209 1
0.788456479476651 1
0.966265604904002 1
0.901101394798277 1
0.831953755760737 1
1.34434805031547 1
1.55218090943322 0
0.555346432130303 1
0.911337579930772 1
1.25009997517902 1
1.15919674148518 1
0.807610185280696 1
1.16870737164602 1
1.2195524721757 1
0.960601986991025 1
1.00284487154728 1
1.42422255640248 1
1.16810510554465 1
0.846980199726736 1
1.28334364955892 1
0.850470708502544 1
0.57280807862633 0
0.795700190963963 1
1.17229666172248 1
1.09703975878693 1
0.949959808280026 1
0.64419999669479 1
0.965879012454094 1
1.11191768395629 1
1.29961635350971 1
1.15207933701817 1
1.09283311067317 1
1.00275679782831 1
0.80315323972709 1
1.15417730370894 1
1.29116468176833 1
1.0865736617986 1
1.22400879574117 1
1.20175024301318 1
0.64237657092844 1
0.360211374867996 0
1.34558343250045 1
1.28051938884719 1
0.762404675997601 1
0.918912759815362 1
0.717771267283732 1
0.683418514802346 1
0.777712549837527 1
1.09705632015701 1
0.877767363653369 1
1.16939298455369 1
0.953721507172767 1
1.39777327644394 1
1.43514880113963 1
0.890438423355365 1
0.773264571367458 1
1.36397718425548 1
1.10325714083813 1
0.868038560083858 1
0.858292546869171 1
0.718828875448788 1
1.00249810448284 1
0.870389583863055 1
0.992877363330886 1
1.02390921610977 1
1.05989474220229 1
1.04719986757142 1
0.723619967525883 1
0.730117252531061 1
0.443392573436983 0
1.015352275664 1
1.01045863135428 1
0.942171093981112 1
1.25094748618615 1
1.00186853759146 1
0.819217019863749 1
0.720784748386889 1
0.912712135181867 1
1.39577921894008 1
0.785924467120483 1
1.17235116120473 1
1.15652049592604 1
1.29056371484902 1
1.08751805814058 1
0.894258999587983 1
0.664236042579256 1
1.07102928884479 1
1.45179788798822 1
0.992764098667693 1
0.692971915393812 1
1.07225416057386 1
0.995178025128654 1
0.983159930459542 1
0.968985731739704 1
0.906637509624524 1
1.126233433482 1
0.786758857967587 1
1.36352256339199 1
1.08323272039156 1
1.00218874700575 1
0.890150195634508 1
0.817233520646693 1
0.816477229876511 1
0.843301905341552 1
0.768182047042731 1
1.28126436795237 1
0.915703216610404 1
1.32550260830069 1
0.800925508225537 1
0.867260748314971 1
0.809587826911825 1
0.604489060946114 1
0.750362333839116 1
0.980117126692259 1
0.703759368326903 1
1.54564705027347 1
0.646037946413019 1
1.13245502369302 1
1.00602698623207 1
1.18536578582066 1
1.01195321279457 1
1.26076436109824 1
0.756068102330042 1
0.826428939063144 1
0.826143542058614 1
1.13726448539629 1
1.37758200967507 1
1.09316713905146 1
1.05530649973541 1
1.02033572920628 1
0.901406102520649 1
1.15975305150721 1
1.41347494569598 1
0.938625558723051 1
1.16602130388656 1
1.03098945531021 1
0.761608822009109 1
1.17204946926014 1
1.14801598537438 1
1.32277396258144 1
1.55442692938968 1
0.876901297744874 1
0.996615119898778 1
1.22674410611349 1
1.11353517672019 1
1.14285794019031 1
1.2175831883309 1
1.26975447303144 1
1.01556091100779 1
1.1366959395089 1
1.13183149903312 1
0.854060144934984 1
0.742700406657376 1
0.761099268211277 1
1.2434887279795 1
0.911555162117727 1
0.644926254628278 1
1.15498087166457 1
0.909960244110712 1
1.05569956698708 1
1.44217241482231 1
1.50095903588687 0
1.21884493564337 1
0.985758859235648 1
0.806016136316707 1
0.266395787671152 0
0.679824451972934 1
0.818704124226474 1
0.790167798211155 1
0.696579454813753 1
0.771086301697769 1
0.961702639228032 1
0.737274965697394 1
1.21083579907655 1
0.782723121685101 1
0.808116083412125 1
1.07883037899203 1
1.07217658338997 1
1.17704326933924 1
0.862258946732895 1
1.12626013820024 1
1.1233925755387 1
1.2090127641324 1
1.11256827887436 1
1.18846713886582 1
1.17932982881703 1
0.738608931211366 1
1.19980090206944 1
0.850235550901734 1
0.850141783876142 1
0.987886349029088 1
0.761392737281542 1
0.791208571027368 1
0.796946074065004 1
0.800528711463756 1
0.665671269484936 1
1.05462841469849 1
1.2923016936281 1
1.18986419149388 1
0.599000307877305 1
0.980182158213563 1
1.19576540132774 1
0.751870893584961 1
1.07515450812787 1
0.801285989236159 1
0.710567465415273 1
0.733857027329433 1
0.938562499039027 1
0.942115604072361 1
0.462092960118004 0
0.673594530166843 1
0.90518647437746 1
0.710189630616576 1
0.884352961087058 1
1.15683230918274 1
0.91047062426922 1
0.992488487022985 1
1.26884046872732 1
0.894772047361452 1
1.14494558360558 1
1.00802792956651 1
1.58820874427093 0
0.903800294820164 1
0.947973497654436 1
0.916903044046332 1
1.21179026799649 1
0.878241140501544 1
1.07180151095509 1
1.42923999091331 1
1.13496077108017 1
0.833968803846121 1
0.932046014882769 1
1.07621034104485 1
1.16955224141068 1
0.937600183720895 1
0.863485839827166 1
1.07065249248496 1
0.977811462043806 1
1.35497392624156 1
1.14201554855355 1
1.10258448151441 1
1.03526617135518 1
1.03438386691573 1
1.08890544425265 1
1.13238363492716 1
1.10747642086084 1
0.989965726311645 1
1.25642262683864 1
0.67502610576938 1
1.18354213789885 1
0.957353431600763 1
0.912191519976731 1
0.822490904707391 1
1.02504916266381 1
1.06280595952672 1
1.05204949469036 1
0.916767785779082 1
0.544049495025371 0
1.0601147768609 1
0.857178153838203 1
1.16849124255399 1
0.973955510296116 1
1.07011557449663 1
1.16503826172459 1
1.14529446273878 1
1.07053363112893 1
1.21494574124891 1
1.03635378264837 1
1.07958671182194 1
1.12645635947942 1
0.830341957544332 1
0.757740203910423 1
1.06585839022675 1
0.810021963388307 1
1.01971877721392 1
0.846491464581202 1
0.928862701240187 1
1.03129438153704 1
0.955018018815052 1
0.861091315132955 1
0.834824187055064 1
0.958338641256694 1
0.656209166169978 1
0.795362966535092 1
1.18411235396157 1
0.952467315701726 1
0.606505259034743 1
0.638944354154672 1
0.86641550847737 1
1.00444559578435 1
0.838324742343099 1
0.774126107081699 1
1.3833391213021 1
1.56784301637209 0
0.832135822778571 1
0.858029195434345 1
0.85773812520965 1
0.885313864722803 1
1.30971007596187 1
1.03083619934632 1
0.986386153041294 1
1.02494860712165 1
1.12779162032115 1
0.731306217103222 1
1.19276778386267 1
1.15125266747944 1
0.789288995451404 1
1.0296799495314 1
0.625513857427139 1
0.635721406250791 1
1.14758317206102 1
1.0852258180059 1
0.864531081921303 1
1.1950260122037 1
0.872574351946563 1
1.07790902221629 1
1.19591434482335 1
0.90545490642554 1
1.15337537918585 1
0.639694150086944 1
0.838288535409792 1
1.26204714146452 1
0.764014050491559 1
0.699168561999034 1
0.935200629861752 1
1.44642130850478 0
1.10109557680246 1
0.963877238593555 1
0.777465162168486 1
1.0701092986408 1
1.09997769992073 1
0.958996988322097 1
1.06012888097801 1
0.988379052878039 1
1.22319139992205 1
1.04578715728462 1
0.72894997736757 1
1.1163282247234 1
0.902591853524508 1
1.13301007989978 1
0.441996716147849 0
1.1020407350106 1
1.01379297077974 1
0.859515303208517 1
1.00158678905593 1
1.02155708740842 1
1.44294144725113 1
1.00964797312956 1
0.922726686908062 1
0.959958335004643 1
0.781046278253448 1
1.11183077010696 1
0.952044979883292 1
0.867142169865122 1
1.01522183707919 1
0.802065196948087 1
1.0776912482954 1
0.589397551211386 1
1.09051348950027 1
0.640720436269231 1
1.44036555671101 1
1.12424557338637 1
1.06169300014796 1
1.18384693077142 1
0.886561754281118 1
1.55925990298211 1
0.880235212166992 1
1.4496761328688 1
0.884192746765071 1
1.00521450037936 1
0.864002013615696 1
0.805243838796767 1
1.10634296629381 1
1.22184729397227 1
1.08687938865513 1
1.03350200722003 1
1.08397091375069 1
1.10068205784242 1
1.1624147579758 1
1.10108886663894 1
1.41489595730319 1
0.981321517230575 1
0.738623822585432 1
0.80614986685902 1
0.781792333066872 1
0.986815451655812 1
1.00495785052277 1
0.909366891556789 1
1.25510008112498 1
1.01429187193813 1
1.08584687716963 1
0.895913555937175 1
1.00360259644481 1
0.588806667638018 1
0.956878854516425 1
1.2644787641148 1
1.07877006832925 1
0.899234879726312 1
0.838840837094241 1
0.974968007608042 1
0.534663114439432 0
0.705485232234107 1
0.942178533530033 1
0.995411812284522 1
0.763590446351916 1
1.00735026938751 1
1.24586062302228 1
0.74928135434371 1
0.88028438731819 1
1.20706607921093 1
0.982088749045379 1
1.0471575166002 1
1.01033821668216 1
0.856777482826281 1
1.32784945926166 1
1.18931629835357 1
1.16162619284209 1
1.09306517179163 1
1.0081672994865 1
1.13912949211093 1
0.908905186538491 1
1.0706580873941 1
1.34802359108653 1
0.918452542941923 1
1.1759189960762 1
1.00172092827857 1
1.16118952541608 1
0.974826137423926 1
0.803365143696316 1
1.07059601012893 1
0.55510587132842 1
1.07428257170893 1
0.712134730187695 1
1.43160897609067 1
1.43736833350104 1
0.794240588445041 1
1.11998544792841 1
0.903443335620388 1
0.761501013700557 1
1.46377843513917 1
0.51906085071525 0
1.21314655985636 1
1.28931500499978 1
1.31431217902168 1
1.01290665188759 1
0.59085646520728 1
1.18736505960924 1
1.03946386246588 1
0.903991807335705 1
0.793104294722557 1
0.896167524492515 1
1.04866325816265 1
0.974359944133858 1
0.839123462875356 1
0.901438072042851 1
1.1988778428008 1
0.976870906074529 1
1.0638661461002 1
0.975183397192399 1
1.27293755260143 1
1.04911935260305 1
0.880595884952862 1
0.728089857518182 1
0.318768780378574 0
1.4074695005301 1
0.86495496456475 1
1.32517876470236 1
0.86595006341165 1
0.92747692363165 1
0.898476593296852 1
1.40890401472992 1
1.14445352064641 1
0.729879434581029 1
0.863445820571293 1
0.809969372046282 1
0.751113497766492 1
1.20875164996504 1
1.3652899359728 1
0.97850485362898 1
1.12658898780941 1
1.17915321040588 1
0.981388094552679 1
1.00995797671499 1
1.17496385797298 1
0.94970178240591 1
1.44262282589175 1
0.77151356476934 1
1.33156588092744 1
1.06277298302792 1
1.39880988586841 1
0.975504766012648 1
0.826377608301729 1
0.78813088143682 1
0.82373076719648 1
0.953791614423958 1
0.823722253853195 1
0.666454875667492 1
1.30053758067296 1
0.697652406784246 1
0.83277002292629 1
1.19760780644438 1
0.978166270355539 1
0.843216573324164 1
1.20257977451566 1
0.882942578605624 1
0.919728322552075 1
1.15636980382282 1
0.670500277865405 1
1.15530917700001 1
0.732012907335217 1
1.36787321628698 1
0.903783802419674 1
0.712902603963301 1
1.15175210075225 1
1.36084342261644 1
1.54256232683821 0
0.609326588906862 1
1.13993463818234 1
0.501274691904421 1
1.10268719736194 1
0.706971880869786 1
1.26066884762459 1
1.04399179039497 1
1.20664869414707 1
0.81469221368499 1
1.13596847285349 1
1.22803252443952 1
0.76679685199679 1
0.980831695305167 1
0.888629901866604 1
1.26705010675307 1
0.765112372658301 1
0.917774276305146 1
0.701444152477566 1
1.14658765078713 1
1.3110037894646 1
1.34023306397026 1
0.976553099531986 1
1.20707942778694 1
0.92368670512418 1
1.08310783956996 1
0.999917863048787 1
1.08087316461415 1
0.948219437493002 1
1.01662829231617 1
0.627628205857695 1
1.14071155076042 1
1.14106541995635 1
1.18132751177569 1
1.19573014279994 1
0.843527226908902 1
1.00388804629601 1
1.41694415294177 1
1.03699614611348 1
0.857235815156196 1
0.879447196677729 1
0.877401953115117 1
0.954978441285571 1
0.511678931848565 0
0.843812495325704 1
1.06250553828139 1
0.930708643877544 1
1.04941712232183 1
1.06379247258456 1
0.787633577849776 1
0.460173239592859 0
0.972480901202445 1
1.09238910559512 1
0.852201766657566 1
0.866194685859395 1
0.984512958692939 1
1.02254464499507 1
1.40668767398694 1
1.07410398623509 1
1.36425674000455 1
1.04151873190844 1
1.0848405846928 1
0.735795132293641 1
1.049753878585 1
1.10618140230182 1
1.0163939730824 1
1.15600460777467 1
0.989260067249304 1
1.16136400971157 1
0.979338745919383 1
1.13534105157104 1
1.32464322299475 1
0.960089379106789 1
1.38619604152519 1
0.865662996341481 1
0.820515135566778 1
0.902968166941158 1
0.721412186270144 1
1.03512662593339 1
0.914340592208905 1
1.19577788936493 1
0.744363174490557 1
0.893222470525428 1
0.958245709560416 1
0.974536726655333 1
0.768035278167018 1
0.562722594231784 1
0.861899910554512 1
1.51427710160204 0
1.16248245261492 1
0.754756560441871 1
0.738387472412238 1
0.924549496125868 1
0.997371983648376 1
1.19921654451205 1
0.874201678976832 1
0.705411724888116 1
0.708067010712081 1
1.25114573783733 1
0.819795867754392 1
1.24037531158479 1
1.25104124826875 1
1.10478176498636 1
1.18578267750407 1
1.01703620617738 1
1.09004843957292 1
0.812892454023846 1
1.25842225386681 1
1.08752621999175 1
1.09131626545699 1
1.01850106722894 1
0.739512885651968 1
0.871239555552954 1
0.926395447142838 1
0.896239516017915 1
0.831154816459734 1
0.885797615831715 1
1.0374690079635 1
1.36835608359444 1
0.754274278959016 1
0.893372407803942 1
0.945784448533097 1
0.784057223119967 1
0.884650304672286 1
1.16081642017334 1
0.742081612660739 1
1.036017179617 1
1.19981962029173 1
1.34919936479731 1
1.0950459954868 1
1.00928106106115 1
0.898149614212859 1
1.05230224721849 1
1.18499112632791 1
1.00313926820162 1
1.27612631028546 1
1.04457079984521 1
1.27649510745297 1
1.31946806880212 1
1.07726791616844 1
0.996857187724572 1
0.907792119120224 1
0.950405715216946 1
1.08855412849518 1
1.3621502771401 1
1.17830723786419 1
0.784709853309607 1
0.976908856669981 1
0.95893711771336 1
1.02653886377069 1
1.13753901811401 1
1.49086352255695 0
1.09493986006467 1
1.34860752230953 1
0.998673829235797 1
0.545759280148827 1
0.973521636551009 1
0.860711466113348 1
0.81007955607995 1
1.38026639308798 1
0.871269195853683 1
0.59197527186022 1
1.13002333767497 1
0.97044147287705 1
1.67137343264288 0
0.602248749789007 1
1.05911806651836 1
1.05512486696497 1
0.895025805215995 1
0.970836022101594 1
1.03883312705807 1
1.07292674734109 1
1.3172739138307 1
0.814870712274815 1
0.546706543815417 1
1.06612611701784 1
0.513104380317113 0
1.21037939982883 1
1.22615706092061 1
1.18708153724104 1
1.10260786397992 1
0.797638263955256 1
0.831031155536882 1
1.14544066859384 1
0.814416002538916 1
0.489543782349246 0
0.681980208405119 1
0.937945248305866 1
1.21736080875393 1
0.913325462065776 1
0.827085290804091 1
0.876579696068852 1
1.13892853178158 1
0.88874963732764 1
1.03081406868313 1
0.93981871061223 1
1.09471466050256 1
1.05399945506303 1
1.03181938061019 1
0.700457759842918 1
1.18468567081859 1
1.27682716914991 1
1.00540662651244 1
1.13120192228033 1
0.867439220173242 1
0.764969834602065 1
0.983248274040972 1
0.84206990218953 1
0.983054539311819 1
1.04892821036032 1
1.14771851905935 1
1.06534842735171 1
0.758431137367228 1
0.716787349921343 1
0.965712157966585 1
1.14789555384778 1
1.22404732179936 1
1.21955871670555 1
0.909843775718476 1
0.858449331332086 1
1.41136949100144 1
0.957339711869851 1
1.14986471936578 1
1.14745418094554 1
0.794426643373654 1
0.813339869802559 1
1.31547599472601 1
1.01637835570508 1
1.0094952288962 1
1.28297507563939 1
0.847466903783889 1
1.13151260803719 1
0.962251829330878 1
1.07838970402932 1
1.05369703866644 1
0.978878508886346 1
0.626682122167784 1
1.01536590959681 1
0.977380589303859 1
0.901633584735445 1
0.836834998775005 1
0.780935329683162 1
1.03521570863523 1
1.22406714449069 1
0.802214235812506 1
0.935065527110671 1
0.849139302095994 1
1.1652745221437 1
1.10101499497511 1
1.20348002661064 1
0.832107275041274 1
0.749679490550679 1
0.843495825476822 1
1.15819821987288 1
1.32470115458615 1
0.488712827285903 0
0.836564013120293 1
1.09049706156303 1
0.749417904665809 1
0.876684031035953 1
0.813766089017098 1
1.32835194853145 1
1.15821947186561 1
0.961465222965695 1
0.701369807414645 1
1.23551657144024 1
1.0927066346447 1
0.779093567393121 1
0.868395628771321 1
0.886201061747196 1
0.615879044628571 1
1.47603636725547 1
1.2038899324449 1
1.19107844617915 1
0.94383710424453 1
1.13599226704965 1
1.27842118502571 1
1.04879070187992 1
1.40212555420847 1
1.04452724263575 1
1.21814162844437 1
0.670052152664965 1
0.81435876862346 1
0.978753672282427 1
0.820420141008066 1
1.03080692026973 1
1.38074164412684 1
1.027582367767 1
0.871117308624101 1
0.78656513165785 1
1.01416831682458 1
1.09436309408558 1
0.900125500717117 1
1.07956852800993 1
1.17277326584397 1
0.808666398112089 1
1.03745868085974 1
0.866872053881163 1
1.14414554010003 1
1.06753859851033 1
0.697366893159773 1
0.552800294093658 1
0.951527098038717 1
1.19160643984451 1
1.13503547308141 1
0.888531498377085 1
0.650194005495072 1
0.969118230501802 1
0.751019721304822 1
1.05933167475656 1
0.744697409168563 1
1.32443243225261 1
1.12281461616199 1
0.861410950206964 1
0.999616419743738 1
1.24503486892473 1
0.723239135440981 1
1.20547747407321 1
0.965495201312729 1
1.03591999696537 1
1.28248626904067 1
1.07700743163444 1
1.02166497016106 1
0.896870894958191 1
1.43627653776165 0
1.02596988818093 1
1.02186079750255 1
1.33314469182797 1
1.13494282430263 1
1.14751663372565 1
1.30471829179206 1
1.00998555397707 1
0.648751938862317 1
1.25786810904659 1
0.964362610123397 1
0.704320965020326 1
0.713573500727881 1
0.848069821299439 1
0.793009076010442 1
1.59958321233729 0
0.914427740948017 1
1.01027523862647 1
0.788655033314014 1
1.31978736142261 1
1.11460992045924 1
1.25003375643106 1
0.930064428196089 1
1.51950207729372 0
1.020657009207 1
1.1051106652104 1
0.579734941317428 1
1.18325427385864 1
0.725401255890361 1
0.629663213406349 1
0.820963195113778 1
1.62608313016051 0
0.679831577770944 1
0.938983745499479 1
1.24620507184555 1
1.13400693361975 1
1.08831953100326 1
0.739949806114668 1
0.700344937007296 1
1.31718575495904 1
0.730348696465938 1
0.572778289347366 1
1.12751136258792 1
0.883886616321007 1
0.599993649149428 1
0.632172806990825 1
1.02561911966424 1
1.00846563424004 1
0.987263004136685 1
0.705782985270946 1
0.844389841354372 1
1.08438192740412 1
1.09437457027292 1
0.809978154602355 1
0.915238684198957 1
1.04788388969209 1
1.40821741775368 1
0.668959302971903 1
0.545706862968083 1
1.063901846055 1
0.596125232006108 1
0.888804611747451 1
1.12155501721601 1
0.979239981607348 1
0.916282725855421 1
1.36822872170504 1
0.654708062279397 1
0.739449274052396 1
0.951093018313709 1
1.3142653694401 1
0.732444600446126 1
1.14875015849861 1
0.903099437638201 1
0.80359823775262 1
0.956670178807447 1
0.682880639118427 1
0.931613814522626 1
1.24418564115698 1
0.771382349993815 1
1.1319917153369 1
1.19409836170833 1
0.82325912009124 1
1.07261021482406 1
0.966058750669803 1
0.999600889079862 1
0.765583286335149 1
0.883285725442222 1
0.720585651046396 1
1.17278885552212 1
1.06667781179879 1
0.863671222385291 1
0.972228667123757 1
0.880767191262641 1
0.894055789906375 1
0.702017971071584 1
0.88101731919511 1
0.857476289184547 1
0.704296929028617 1
0.734763742221915 1
1.2736635105734 1
0.527206507049504 0
0.790870626678603 1
0.926609625945284 1
1.01092235367322 1
1.28821124971135 1
1.09007408715333 1
1.49232370460879 0
1.01988182359165 1
1.18439574453136 1
0.761758709782864 1
0.941191482626392 1
1.06429253467079 1
1.01556129004772 1
1.19522592833905 1
1.12857242788376 1
0.88275189296238 1
1.00609421378119 1
0.853992779965327 1
1.25939085550554 1
0.967993343056873 1
1.22361266883197 1
1.2966128816681 1
0.877065022201436 1
1.08650309693387 1
1.14621914007337 1
0.904250778658734 1
0.838574025066314 1
1.17700199585287 1
0.358743164296263 0
1.22006709905105 1
1.03914851665074 1
1.04829130497654 1
0.873305490538908 1
1.31977690441226 1
0.749976468327517 1
0.707974941216018 1
0.905321519149312 1
0.905054310705825 1
0.874276026764499 1
1.26402282610072 1
1.13395215695814 1
1.10507836090157 1
0.995188556991766 1
0.943758684932523 1
1.00097438062347 1
1.15259309605263 1
1.57949553746573 0
0.768434153202633 1
0.793949505731298 1
0.75875749424465 1
1.06982703893566 1
1.06546161704144 1
1.24429289020332 1
1.37131474322768 1
0.813660085285017 1
1.01162831799387 1
1.17765089977937 1
0.840211867450713 1
1.67521778296551 0
1.30274239556823 1
1.12022991026297 1
0.978248570943722 1
1.43065681807118 1
0.830145111368064 1
0.641697525733012 1
0.921967632614521 1
1.3070110307574 1
0.741210455074244 1
0.993785936440025 1
0.805369964754105 1
0.965214636806727 1
0.757597055986397 1
1.01377586903211 1
1.11547517089477 1
0.907294870663314 1
1.31391466794937 1
0.809773163203486 1
1.13721228881595 1
0.687886814350095 1
0.962115231986142 1
1.04178254239411 1
0.88725801556368 1
0.670379534059855 1
1.06132898379815 1
1.20007556726875 1
0.758022949698446 1
1.16132888251574 1
0.844315051875618 1
1.00862128558532 1
0.774002723577144 1
1.07695669770952 1
0.636721789651497 1
0.928151645600091 1
0.750449258186508 1
0.981988063778373 1
0.960742726383432 1
1.02582163188917 1
0.731838678713795 1
1.08931877124801 1
0.78066892196435 1
0.728901856281123 1
1.0250337249234 1
1.18653741710232 1
1.24285516253013 1
0.942417784317056 1
0.97180058776079 1
0.896156173885351 1
1.31122479301797 1
0.984663157134372 1
0.888793396908168 1
1.10674454420112 1
0.885740758666753 1
0.966618164082772 1
1.05777371402851 1
0.825339352610914 1
0.910077574863366 1
0.925442515903915 1
1.10118484245018 1
1.09212395777559 1
1.123956550162 1
0.781543961058671 1
0.579920708486673 1
0.966958017940443 1
1.23257177446587 1
1.38275646720472 1
1.0542744503945 1
0.833525775498173 1
0.797777987421879 1
0.835695887536905 1
1.14602415847124 1
0.729932353974272 1
1.05474670443783 1
1.20309246352986 1
1.04253301614574 1
1.1032818655914 1
1.05955185111777 1
0.86816794577102 1
1.26270150217347 1
0.82256406823193 1
0.940350176509304 1
0.838915137976652 1
0.913865778604297 1
1.00044108205296 1
0.742910345833489 1
1.11001659220803 1
0.823119067728491 1
0.986801932852389 1
1.15152099717205 1
1.10935306516219 1
1.14247581054988 1
1.0215287872303 1
1.46401619895487 0
1.13460470214336 1
1.03333581906901 1
0.927698893005579 1
1.20189783814976 1
0.65943132851075 1
1.24731577239255 1
0.996837395679763 1
0.950426074159041 1
0.779248069595274 1
1.24177964268238 1
0.764364979531488 1
1.45254958191026 1
1.14358815499827 1
0.860674426695053 1
0.985238754006535 1
1.38094123540004 1
1.23205785726094 1
0.745999688321389 1
0.753577827693319 1
1.15808587037362 1
0.758313433607935 1
1.02248148236389 1
1.00600561932366 1
0.954152370859316 1
1.13902372874628 1
1.07025515843318 1
1.31677688570546 1
1.06743135272314 1
1.10093105247707 1
0.967956782552992 1
1.52040734337159 0
0.560562554941447 1
0.706787633143785 1
1.30839257216471 1
1.27776233458495 1
1.35694661026732 1
0.972685463712206 1
0.97148455720497 1
1.18892527620183 1
0.87407395889937 1
0.860664134413012 1
1.38331724359839 1
1.15714761400101 1
1.22042444938946 1
0.755676524408988 1
0.968175627793952 1
1.34102016203593 1
0.589184731432278 1
0.59474967017788 1
0.952879365622686 1
1.22113545367836 1
1.49036255525551 0
0.906816068999421 1
1.05818429266086 1
1.23721939720538 1
0.934846418515453 1
1.23326865966379 1
1.25193133309721 1
1.07844441210192 1
0.888483721879726 1
1.30890481426018 1
0.766363865184812 1
1.19082657919488 1
0.570510281954644 1
1.02177714034504 1
1.45056565079678 1
0.714087636129199 1
0.854099129234106 1
0.86053647716005 1
0.931107996041583 1
1.21350331687969 1
1.01834929929211 1
1.3213998898308 1
1.14621983244792 1
1.0606043102168 1
0.50746741762517 0
1.20329871308079 1
0.740279689830878 1
1.07399968388964 1
0.795753214765367 1
1.16334850355841 1
0.767207173280965 1
1.0171880677125 1
1.6721312367732 0
1.15488252821111 1
1.14717480932844 1
1.24646758282432 1
1.14929935413497 1
0.918759914182607 1
1.22262500826274 1
1.05946371548538 1
1.32262258661098 1
1.13687557555641 1
1.2306732389253 1
1.01921067398088 1
0.706589296123927 1
0.766374063268264 1
1.20984576685953 1
0.711674724329661 1
1.3291264373109 1
1.05088788311142 1
1.13239293222031 1
0.795289876851476 1
1.25711802966891 1
0.926945782331396 1
0.704172521525555 1
0.782944701923271 1
0.962635691431112 1
0.929424082934201 1
1.09048847842781 1
1.05508434883375 1
1.11231540315345 1
1.24440143220554 1
0.782016898100034 1
1.06403946924904 1
1.13036282284313 1
0.870706707709195 1
1.26954500000702 1
1.04143212456251 1
1.03903853511166 1
1.02700121062182 1
1.01432348562737 1
0.662649817741784 1
0.906720207319787 1
0.971924783319423 1
0.940388953438148 1
0.773486281336843 1
1.07892285889126 1
1.08561800866774 1
0.822505449679325 1
0.937256962495407 1
0.728487985517914 1
1.05900625187953 1
0.791392610508852 1
1.30713542037414 1
0.985041683370382 1
0.827197058903434 1
1.11288290887525 1
0.904871674015966 1
1.06991843904674 1
0.689766542278432 1
1.40492185916483 1
0.707214220988534 1
0.993727673843499 1
0.878361949359051 1
0.981004713896022 1
0.82456162966761 1
1.15648192454899 1
1.21233553391602 1
0.905999590754956 1
1.42036519860743 1
1.05701452332039 1
0.959986876610256 1
0.880660714185873 1
1.14768921985037 1
1.07729170386778 1
1.00852992375698 1
0.977732304279164 1
0.867537088854879 1
1.25113640216701 1
0.922006488647805 1
0.924881990183993 1
0.86032881471054 1
0.746733763011525 1
0.912051300735394 1
1.01410254807488 1
1.08068567479856 1
0.90268154057649 1
1.28855691432716 1
1.17264500216699 1
1.10510489418954 1
1.16026117315367 1
1.15812633672411 1
1.28860506319977 1
0.331843710107681 0
0.880617899638056 1
1.23729952673305 1
0.911867630913599 1
1.15685728058542 1
1.15794682757566 1
1.26389197154195 1
0.741594553955902 1
1.02297004439893 1
1.35184816222294 1
1.14559399001386 1
0.525668454603373 0
1.02186939262432 1
1.18566316255257 1
1.1344430168945 1
1.04162977202575 1
0.870696526136591 1
1.12868008741204 1
0.704187915516527 1
1.0143146331618 1
1.26481742854343 1
1.37274799178491 1
0.621028295443474 1
0.975138911348377 1
1.17655622427989 1
1.32075880861262 1
0.953634394436141 1
0.983867977114876 1
0.913934561568402 1
1.18602050943714 1
0.977201102955901 1
0.923569752486156 1
0.903819268412992 1
1.12039323691637 1
0.609362896147242 1
1.21029077872648 1
0.950447425867347 1
1.24875761326161 1
0.88766415984007 1
0.596857375866133 1
0.755591028159213 1
0.873552290507425 1
1.04631984696221 1
1.12217905328423 1
0.89773186676091 1
1.11818873019093 1
1.1123264733147 1
1.00076153273102 1
0.874895148284714 1
1.06253584499755 1
0.817609053190487 1
0.667120778029023 1
0.942170226543314 1
1.55898678273727 0
0.953159375506882 1
0.97083390918044 1
0.534913136433192 1
0.691846399600832 1
0.747889129149579 1
1.02328183153086 1
1.15024368795049 1
1.18292714018946 1
1.13234430791064 1
0.739716688856853 1
0.783867694552811 1
1.15465072042996 1
0.818089796607636 1
1.04498931142081 1
1.35180993361316 1
0.858693158801825 1
0.818925492714044 1
1.28186370601725 1
1.27100556576596 1
0.827423255769138 1
1.06011244610388 1
0.910159757572849 1
1.2063068978202 1
1.16713593456466 1
0.941164718676467 1
0.973660162647072 1
0.90412191849621 1
0.826726231819671 1
1.21139738010867 1
0.99139946389427 1
0.94118730367841 1
1.02815000193929 1
1.17105528884648 1
1.07657514808839 1
0.971692995111651 1
1.01331483634131 1
0.64541572703499 1
0.795998321036815 1
0.827836522156477 1
0.871780365899685 1
0.714029423545744 1
0.899824323426487 1
1.15435386820904 1
1.12373297385424 1
0.902484594889816 1
0.840179685365376 1
1.200606984825 1
1.06460797483371 1
0.846061176155885 1
1.11524446880904 1
1.05063732400549 1
1.00406187804836 1
1.12800261195023 1
0.696042748410231 1
1.20565366351005 1
1.12547211338123 1
0.799076201388669 1
0.657593331861283 1
0.880232016095502 1
1.12593295255422 1
1.18698092047464 1
1.05847886773789 1
0.9967266142391 1
1.13470224709626 1
1.03960610751595 1
0.734182440624767 1
0.95207880500975 1
1.150808496305 1
0.831864490425632 1
1.22217397518095 1
0.832561088819181 1
0.840442873116593 1
1.01016801576851 1
0.872189673899436 1
0.983129679934815 1
1.05277276632374 1
1.01317358372426 1
0.980690505661644 1
0.757143952986146 1
0.985487311900852 1
1.19433195568666 1
0.941924102123364 1
0.757261545228204 1
1.412872242426 1
1.01707348343564 1
0.824426531692517 1
0.985923457297098 1
1.05680201250232 1
0.704126984256366 1
0.991538298905024 1
0.950183272181291 1
1.26130646753443 1
0.734724108374896 1
1.05490688570758 1
0.965004241996912 1
0.758173953840903 1
1.18757628253698 1
0.846389501943189 1
0.665640460563278 1
0.822330866782112 1
0.971984061432359 1
1.09851299833076 1
1.25390320673792 1
0.716978246462903 1
0.66365959980092 1
0.808655213799541 1
0.685934363030102 1
0.956943395519878 1
0.826756769302901 1
1.23029265635939 1
0.993339763828872 1
0.914756057307193 1
0.938255447731985 1
1.06419125107261 1
0.998429001076265 1
1.14684853237985 1
1.36551538703934 1
0.530294411246614 0
0.751669339705684 1
0.831867957543349 1
1.27595758871928 1
0.759619994117356 1
1.13004862735073 1
0.852017252679929 1
0.935706039626015 1
1.0799627982129 1
1.17834352531844 1
0.54171432936341 1
0.723309446407052 1
1.38906924940875 1
1.17261992195589 1
1.30630837341417 1
0.9356698295569 1
0.715309647134453 1
1.29909248741705 1
1.11242371888663 1
0.805093985077238 1
1.21368969051021 1
0.893250000038998 1
0.863192589395492 1
0.93787561413285 1
0.818010344661789 1
1.11769249566822 1
1.36921526938471 1
1.09684644519459 1
0.743451795113764 1
0.880652700977998 1
1.05115937177274 1
0.874199479814081 1
1.08504736224886 1
1.02650932202712 1
1.01167950040651 1
0.830606869384315 1
0.928054469250766 1
0.851277777701366 1
0.771408734519103 1
0.662427681933861 1
1.05260623509971 1
1.18546861221435 1
0.584486478729155 1
0.897629283062002 1
0.586327745076938 1
1.29840796895689 1
0.832691685332089 1
1.27167921118253 1
0.846279063001537 1
0.898614256408174 1
0.952453358234407 1
1.13870980762741 1
1.31427389225138 1
1.1192301663579 1
0.966159278576146 1
0.900269520949972 1
1.40182536412343 1
0.762797439361624 1
1.19970599856074 1
1.0945729260695 1
0.754522492076082 1
1.12466832803309 1
0.901524722676922 1
1.35228304217495 1
1.02059524438627 1
0.988252303280815 1
0.917392459575356 1
1.2362145896673 1
1.1301399494351 1
0.953597329763669 1
0.734259670498139 1
1.03092530569223 1
0.935546666059507 1
0.892018922508056 1
1.18012654750966 1
0.570943091303885 1
0.912591038168471 1
1.43884136323907 1
0.952068145821094 1
1.09194105163556 1
1.09951315179995 1
1.04109535926885 1
1.02850480875091 1
0.792877706579431 1
1.04241288439795 1
1.04768905450723 1
1.23518685182334 1
0.979293310102623 1
1.78537722420734 0
0.962704630021148 1
0.878102615987715 1
0.850507866905543 1
0.671450443498238 1
0.920386806500583 1
0.872454278412598 1
0.867038767520875 1
1.0902394409623 1
0.869539496559278 1
1.23870319974411 1
1.12177232908964 1
0.765170805467781 1
0.998491190758231 1
0.887014600522969 1
0.833261945952648 1
0.925161611074745 1
1.22024613365069 1
0.896417864610359 1
0.967006659579868 1
1.27112427845472 1
1.20361209605669 1
1.1294851868239 1
0.777888730775292 1
0.978185553765747 1
1.21677537243376 1
0.810653946989665 1
1.04533907234652 1
1.41533192187356 1
1.16158120382797 1
0.695130889480956 1
0.957199851294176 1
0.749957381317439 1
0.939016119377996 1
1.0211568488753 1
0.613555950477483 1
0.968948715529442 1
1.275646124207 1
1.13230099159355 1
0.917470395428799 1
1.02483671307646 1
1.00170674278783 1
0.765063075579556 1
0.980610040580209 1
0.96231581636498 1
1.01379209650395 1
0.660200047779183 1
0.983493078873874 1
0.971001488175077 1
0.97200919038028 1
1.07872574842586 1
0.994777571405846 1
1.29242726249803 1
0.943529474444459 1
0.91093317619152 1
0.990929013167236 1
0.87733580823142 1
1.08931421592407 1
0.68351404895354 1
0.659002828668687 1
0.728371024332594 1
0.702778851653852 1
1.15723875459098 1
0.861101939468919 1
1.10019094366911 1
1.08864614332697 1
1.20505577321044 1
0.795842387530369 1
1.09300515552328 1
1.02018921168362 1
0.628038257321309 1
0.791779728785796 1
1.11315906953857 1
1.26434866020361 1
0.938274082106946 1
1.38943718781527 1
1.03191950779699 1
1.20591361917146 1
0.853501569992127 1
1.15792335797387 1
0.923449948425788 1
1.15531850881812 1
0.995143237301893 1
0.810556402295265 1
1.19102903917636 1
1.16832984227014 1
0.896828016578694 1
1.09464334822816 1
0.94583874480012 1
0.790092552889228 1
0.676013110095258 1
1.26478534934158 1
0.929505823941222 1
1.12080672108558 1
0.747583556963275 1
0.736639226523196 1
0.928141738694867 1
1.02359336681135 1
1.04899900710298 1
0.746758560404265 1
1.34570698755782 1
1.31585077954964 1
1.34763812267326 1
0.769697212084077 1
0.957276699952004 1
1.09613027046435 1
0.777563780091931 1
0.967412215826804 1
0.861724481354371 1
0.825287506623602 1
1.18378703350028 1
0.673820006507587 1
1.18144693606373 1
0.561290526932879 0
1.08040591161049 1
0.792468156734077 1
0.85342914084416 1
0.773951817467842 1
1.28845452708855 1
0.973339313080597 1
1.08341889118904 1
1.04171081354657 1
0.884119065144578 1
1.07980045296237 1
1.02734931164667 1
0.841748604312559 1
0.981814726936158 1
0.951864584987356 1
1.0700240994245 1
0.814408693782117 1
1.12580238819035 1
0.550984729550965 0
0.99465840267895 1
1.12756505913033 1
1.02318979609261 1
0.943284702602998 1
1.40306326270956 1
1.10996921682602 1
1.07044396762524 1
0.688575637847572 1
1.23173981425111 1
1.03959814162496 1
1.11532662977966 1
0.844959843313832 1
1.07427461287891 1
0.951143503872389 1
0.990967308336732 1
1.18423454394914 1
1.06208986370469 1
1.22174364055769 1
1.31002225768954 1
1.05549746703628 1
1.19380210354938 1
0.927477097950932 1
0.8837187914711 1
1.1890835438553 1
0.717826728565735 1
0.637305038928701 1
0.944720087140792 1
0.995344344126829 1
0.709089340757204 1
0.656164026357259 1
1.32798547983632 1
0.734482063992977 1
1.04088996418842 1
1.00990826237417 1
1.42596579195417 1
0.977531256421591 1
0.820219285854047 1
0.929532452597091 1
0.79358796131843 1
0.933214710409157 1
0.819518573327857 1
1.14583108275981 1
0.741901173907424 1
1.13173454832592 1
0.966116346105478 1
0.717256354277718 1
0.951141168867449 1
1.53449397176127 0
0.964070784697077 1
0.58861094242053 1
0.701534724024698 1
1.14916465407595 1
0.748704218442835 1
0.550277232273064 0
0.651662202367733 1
0.884762798621365 1
1.29052684535782 1
1.00560259789195 1
0.53893444722617 0
1.27261404512582 1
0.798128272507532 1
1.18978722326759 1
1.24709681700843 1
0.718458830819541 1
1.01423109748482 1
1.31994184480796 1
1.18797755034452 1
0.857896377395323 1
0.906976417760626 1
1.03021816852422 1
1.10355762701551 1
0.723119966600306 1
0.870805084138916 1
0.899112080867695 1
0.904652482776675 1
0.962633739785113 1
1.1144535852139 1
0.913873397023378 1
0.73696726401707 1
1.1649299072927 1
1.20319513187954 1
1.05751666728351 1
0.759154056457845 1
0.862842529834366 1
0.962887729699838 1
1.02807749323163 1
0.879721131704 1
1.04771728074888 1
0.314674000797933 0
1.63137742195343 1
0.9795743415235 1
0.942863287990798 1
1.25223619930616 1
1.14994710025986 1
1.01190081904416 1
1.55596036574414 0
1.05034692514617 1
0.825987214864405 1
1.0938969504976 1
1.19121751059733 1
0.692046211357691 1
0.734093198195109 1
1.07240464539693 1
1.23098977914573 1
1.24271072453192 1
0.906761842343805 1
1.00778182276771 1
0.905000264620218 1
1.07976327081963 1
0.794251852386255 1
1.18338833048289 1
0.885813156269972 1
0.851553289325533 1
0.864039457637679 1
0.905043539044713 1
1.21416172358135 1
0.830981161192191 1
0.568132247816339 1
0.806995205890892 1
0.914844705313716 1
0.914047836172608 1
0.738089566448736 1
1.06354835460497 1
1.0969365090543 1
1.34316051275571 1
1.02914026198016 1
0.94753379790735 1
0.97353789125701 1
0.95068858097385 1
1.07825053446755 1
1.12981914579443 1
0.93260691995408 1
0.920555952725379 1
1.22230668826173 1
1.01675803338161 1
0.718301848826079 1
1.39772178884598 1
1.04099084394102 1
0.859062277566006 1
1.08873653831787 1
1.09107393682373 1
0.94880421427045 1
1.06712541852074 1
0.943858685834499 1
1.02386870629236 1
1.28749853067843 1
1.49602381673971 0
0.745524723847362 1
0.650013339002725 1
1.17070230170514 1
1.01741766132545 1
0.784884346366325 1
0.984170186806227 1
0.86665012936595 1
1.23976026131493 1
1.01386614208108 1
0.818927670657024 1
0.888366686698029 1
1.15632852000458 1
0.980791139250154 1
1.15917182340915 1
0.522968681083291 1
0.823391921122063 1
1.0004826701344 1
0.865882182773496 1
0.989640361821064 1
0.664019985512231 1
1.16797708842939 1
1.00388398671026 1
1.37944115199924 1
1.10391485737936 1
0.825193760739342 1
1.70069797966696 0
0.884384483018333 1
0.422797058945928 0
1.2842935153722 1
1.12946993140412 1
0.894850863297298 1
1.20319605991724 1
0.848448345729432 1
1.12691379028159 1
0.915225941918055 1
0.712151295706022 1
1.0370919932725 1
1.162278160219 1
1.16392160989233 1
0.989328702860647 1
0.897490972192343 1
0.713446151450432 1
0.946028133930781 1
1.0457919958925 1
1.09611732097524 1
0.924178296912862 1
0.938924695877402 1
0.905812617310973 1
1.06813326785705 1
0.836959467227636 1
1.09481054265437 1
1.19626024264774 1
1.02834043934063 1
0.711674027935403 1
0.851674031414753 1
0.999401635645736 1
0.830201799184864 1
0.845549954196869 1
0.985945851173608 1
1.15055791598145 1
0.79963811953105 1
1.33339776798611 1
0.470002539199733 1
1.12997221264911 1
1.11160543072295 1
0.940508744820167 1
0.947954631850088 1
1.10023830653306 1
1.42720199619737 1
0.841102935484153 1
1.03294041939316 1
1.11947048537944 1
0.474797407503053 0
0.929801244802585 1
1.05742107581386 1
1.12292855065273 1
0.806809724755981 1
1.4145802187363 1
0.822717142136195 1
0.786789515363502 1
1.06205564245352 1
1.1967113785025 1
0.975654279478234 1
0.760369192357632 1
0.576007396242434 0
0.884368655951317 1
1.18760778501611 1
0.870174391477207 1
1.24953946349236 1
1.53301898807279 0
0.793776094994718 1
0.689550150058052 1
0.994111426829811 1
1.03776150696317 1
0.714036989348451 1
0.952040418184343 1
1.15901620263674 1
0.780743266449475 1
0.662336197413602 1
0.989459670950604 1
1.71841179318777 0
1.18560727479249 1
0.950296729765931 1
0.746067937184335 1
1.26820696228624 1
1.04113065124141 1
1.43576298424258 1
1.05189695124513 1
0.751165152843694 1
0.786004204528065 1
0.948985720768247 1
0.859302769572484 1
0.902954865392718 1
1.07191598456767 1
0.982719836460151 1
1.27663403247018 1
0.771999586459994 1
0.848237377828437 1
0.934804634286857 1
0.853814887878947 1
1.15126963336361 1
0.983392298607804 1
1.24532976115597 1
1.22468501492671 1
1.07558768224938 1
0.9788966960782 1
1.23054052445078 1
1.00251890182062 1
1.08205893402007 1
0.824073763505908 1
0.730054827720877 1
0.812731725248094 1
1.26817297237533 1
0.910249621443711 1
0.640583832051236 1
1.16435809582961 1
0.992988540800395 1
1.25554037081081 1
0.862704856648762 1
1.03561353443946 1
1.18770254152344 1
1.04239572303325 1
0.898575882618574 1
0.995231168631471 1
1.07257792371927 1
1.15501147315812 1
0.8226795575187 1
1.1597525364394 1
1.04924488434258 1
0.921622288552763 1
0.462672035011008 0
1.05778885764786 1
0.864796951714033 1
1.18578465481858 1
1.0850064310047 1
0.867022951585931 1
0.959697719644436 1
1.17142289694552 1
0.994333495267485 1
1.43172649210083 1
1.20146117295695 1
0.700784227374672 1
0.785454814213492 1
0.845204347787711 1
0.795928717875778 1
1.07221888591384 1
1.28079576781315 1
1.36771357962543 1
1.1657770492737 1
0.968377193290978 1
1.10274719423653 1
0.831644901162869 1
0.873456746898485 1
0.968971540434428 1
0.946806608690899 1
0.986507668545041 1
0.928620062660688 1
0.933165915038821 1
1.26296665876509 1
1.00230770591193 1
0.718001010301928 1
0.784933064505212 1
0.70492908465193 1
1.13089001378726 1
1.14971168484973 1
1.00087824511293 1
1.14615265329076 1
0.830165361514095 1
0.745096311767467 1
0.742077251013794 1
0.943712004443114 1
1.08679328616468 1
1.05492536472896 1
0.780630179130307 1
0.982314290210107 1
0.825680696239558 1
0.903954267448581 1
0.649301034056355 1
0.768682808428758 1
0.909898340434621 1
0.796680965827499 1
1.11859975221817 1
0.813745602584693 1
1.05998505659694 1
0.924824820148968 1
0.887000360878474 1
1.03805341836933 1
1.18109268282013 1
0.980347923853499 1
0.620782874501501 1
1.39168845365412 1
1.26284573989405 1
1.21614657603226 1
0.92506897007186 1
1.01969183251198 1
1.00098896797904 1
0.830914311726383 1
1.02257256348603 1
0.851232387147602 1
0.825403924220221 1
1.03443933504258 1
1.30541649180204 1
0.808846377888085 1
0.795750397317793 1
1.21161796914694 1
1.27727581146518 1
0.831694254402785 1
1.15701459561763 1
1.19925504163487 1
0.766319421162581 1
0.864986646843271 1
1.15372948043152 1
1.1219186859962 1
1.09568404340336 1
0.92016224320556 1
1.05088428447803 1
0.593211359836064 1
0.844385293669643 1
0.825963818005679 1
1.29875319260049 1
1.09753474152834 1
0.680678521341715 1
1.12952830785623 1
0.901868637583381 1
1.07801508428738 1
0.75749796409185 1
0.894961342019094 1
0.867587622957532 1
0.856283555324008 1
0.863128740058796 1
0.979579829286114 1
1.22925264374427 1
1.09026074275774 1
0.808518464401353 1
0.941582109155243 1
1.16966825972684 1
1.1207893224858 1
1.17306301197717 1
1.22159011776232 1
1.07310778497395 1
0.933814755491878 1
0.574110807361623 1
0.926345427758413 1
1.09784115718788 1
0.69403397525572 1
1.1914873147944 1
1.00406875515879 1
0.929564501012642 1
0.947370183582036 1
1.38151159153896 1
0.975122595300503 1
0.777285949993274 1
1.24644148875591 1
1.13375103321313 1
0.949549912092166 1
1.2903974754786 1
1.20009440842498 1
0.803165571500764 1
0.955466988336265 1
1.00094459431128 1
1.14465883100022 1
1.14837440624159 1
0.78335627954849 1
1.14121605762804 1
0.866092318378009 1
1.1363670338187 1
1.3352507680678 1
1.25339639226687 1
1.39354533312809 1
1.27220452131076 1
1.4200937187766 1
1.28166051055812 1
1.32436947412641 1
1.19618374567241 1
0.908023196047872 1
1.04292077942892 1
0.766381667962992 1
1.21799483843272 1
1.08141666513188 1
0.606046187638679 1
0.857891986249965 1
1.06515617635204 1
0.733855826197605 1
0.920558199328197 1
1.28694808152417 1
0.767048386213253 1
1.0598356420118 1
1.06870588718386 1
0.994250210985148 1
0.841902837530841 1
0.840452591941048 1
1.20483572476369 1
0.923155404639729 1
1.39187418762987 1
1.61269344041542 1
1.0425212699105 1
0.844399941941253 1
0.942638607148677 1
1.13259340533793 1
0.747534867103132 1
1.02007180485214 1
0.728731350410836 1
0.839267478271662 1
1.08430787269843 1
0.411386031717028 0
0.843716102758636 1
1.00138403573087 1
1.08054908778234 1
1.05211447292612 1
0.986789754311369 1
1.26852711987005 1
1.02600904464369 1
0.709278719810386 1
0.883708646424721 1
0.488608210176783 1
1.08870863322815 1
0.892995101530768 1
0.851959491718133 1
0.681633224880575 1
1.31994164582863 1
1.15480065534154 1
0.738036509906243 1
1.08965935273971 1
1.03898806931088 1
0.873857824673107 1
1.01491274757827 1
1.10964594584525 1
0.757990438673712 1
1.36271578222509 1
0.911457217209895 1
1.03985627680566 1
1.22718222715353 1
1.19852105980588 1
0.741691105273662 1
0.859922188084774 1
1.0660727340858 1
0.989912283511247 1
1.06860245135398 1
1.30053018327295 1
0.966439878120732 1
1.20203367267603 1
1.18694135428682 1
1.20445537740535 1
0.928700355428074 1
0.757070458924158 1
1.04816355077409 1
0.992708437123884 1
1.28630454050821 1
1.03102876709038 1
1.09998839134564 1
0.738686870731386 1
0.901986402301773 1
0.541545849491431 1
0.57825569104535 1
0.600996658131787 1
0.809581658985101 1
1.07034678022479 1
1.13301775958081 1
0.989868679384897 1
0.960269854652164 1
0.828009595874519 1
1.04782227564433 1
0.743718023280596 1
0.99245274538309 1
1.11738392581837 1
0.853889951659261 1
0.997612456602107 1
0.834459451478453 1
0.702290752529429 1
0.931401547855055 1
0.746523512526063 1
1.14814435503938 1
0.734164679360027 1
1.35288762908484 1
1.00420114320594 1
0.540199040479111 1
0.80174726700902 1
0.653880706121143 1
0.707355832115257 1
0.783281538307205 1
1.00506932460726 1
0.539266136378408 0
0.967643145558861 1
0.960541077302033 1
1.24646914698072 1
1.54297851732655 0
0.72145671372933 1
0.742012703312178 1
0.900472676758464 1
1.19677621258984 1
1.12238719547587 1
0.899714979575458 1
1.09104282453221 1
0.907425442090966 1
0.877254761341176 1
1.11975601428224 1
1.01444691912171 1
0.60658892898443 1
1.53728366030292 0
1.14698623634496 1
0.812662533875356 1
0.902862825726375 1
0.84298209658356 1
1.21944952566485 1
0.964488513610009 1
1.12923030066779 1
0.596744925990725 1
1.36584711024138 1
0.772792454292081 1
1.01531798239739 1
0.95522332798849 1
0.754434242805953 1
1.29725544588613 1
1.21261082085034 1
0.974965095823781 1
0.521983590452485 1
1.02797112965587 1
0.36730094456831 0
1.02097353115131 1
0.764416926425677 1
0.576934310089982 1
1.16823853152427 1
0.877162950090712 1
0.977492876850974 1
1.18070230845249 1
0.940314936597076 1
0.706762075988757 1
1.02592262470539 1
1.05315321028055 1
1.27727808161545 1
1.32785010510904 1
1.01215745356782 1
1.08680104335769 1
1.22793341436102 1
0.940950683719037 1
1.13565073155055 1
1.49040335503581 1
1.07967368051824 1
1.21046466332839 1
1.22145240070549 1
1.02908439523148 1
1.30348556892817 1
0.82123266389866 1
0.828661414550649 1
1.04537947304948 1
0.900021570232543 1
1.28457582891255 1
0.878838568917641 1
1.31401757090847 1
0.594120215296532 1
1.14230062559348 1
1.16607344013367 1
0.891542191407739 1
0.724008015984966 1
0.943542347515562 1
1.14191199758724 1
0.870513977995179 1
1.00325889487216 1
1.01792486032868 1
0.632889218980918 1
1.19089925276245 1
1.506407191145 1
1.17547544476993 1
0.770113161758223 1
0.73225168298922 1
0.998423013657726 1
1.02452345041368 1
0.831101396971197 1
0.778796572541865 1
1.06557065149674 1
1.22348079170858 1
1.20395984238673 1
1.12293543168255 1
1.21838130814199 1
0.921673273152287 1
0.720584739066988 1
1.00991988871566 1
0.897249269277926 1
0.982100997141404 1
0.9711148359699 1
1.01821413839007 1
0.890141999242963 1
0.997947122597437 1
1.2833343228477 1
1.19020970198673 1
1.17463866628172 1
1.05665858661941 1
0.960562222727233 1
1.15810159030252 1
0.945259135238936 1
1.06232617151616 1
0.95785092033391 1
1.05375452393715 1
0.946746758391081 1
1.16172764804164 1
0.968578430711696 1
0.780025342642411 1
1.43959718893904 1
0.866097598709276 1
0.779010325142825 1
1.13270039076871 1
0.849704960024685 1
1.0764948370194 1
1.23664913477337 1
0.966180703783795 1
0.917708096689936 1
1.0538317252283 1
1.01435088657572 1
1.2435224808076 1
0.903328349248041 1
0.929812175583096 1
1.32873290874405 1
0.737546270298634 1
1.07430536021162 1
1.30741054366802 1
1.09230732802306 1
0.821069923427291 1
0.841798686895926 1
0.885800556228677 1
0.662678538653092 1
0.949702371028959 1
0.852040365199841 1
1.3309559733333 1
0.880356913311645 1
1.07063573699931 1
0.64672070471189 1
1.37734647117373 1
1.0795789290567 1
0.826146863772559 1
0.82052594634415 1
1.33025549813195 1
1.39477330423076 1
0.758476677210553 1
0.892920855708096 1
1.01465049790477 1
0.724402087501135 1
0.696020839448886 1
0.927330173529466 1
1.15448317051092 1
1.01009607784496 1
0.900624005072166 1
1.23520646506949 1
1.39783825130222 1
0.978516019217221 1
0.700163346077656 1
0.755302880813005 1
0.874480122892805 1
1.2814499681629 1
1.1921962997809 1
0.88034188585256 1
1.07370573605339 1
0.795349891166472 1
0.851987072403913 1
1.28543233029747 1
1.3791886165753 1
0.773129577945462 1
0.639834834196826 1
1.35756229510146 1
1.16048098156983 1
1.02128460496979 1
0.861147458097797 1
1.12449218643369 1
1.05963675045591 1
1.03352502571697 1
0.896575827056547 1
0.799905264639328 1
1.43092194127413 1
1.04211448168879 1
0.839915893310483 1
1.06857074639547 1
1.20827448866079 1
1.50429739230118 0
1.17024838932358 1
1.39871164163076 1
0.708974982664949 1
1.35132547851997 1
1.12798530394438 1
0.792868172786407 1
1.2415363635236 1
1.01563248905949 1
0.705810723193039 1
0.785406291065562 1
1.12601859665624 1
0.845045632492202 1
1.13698587823015 1
0.633896335344697 1
0.996056057410356 1
0.939262158728609 1
0.950077129703167 1
0.607497152705614 1
1.12869286915416 1
0.887038042417309 1
1.26139940855409 1
0.991937814815498 1
0.748658692101031 1
1.19460727313225 1
0.911106590483656 1
1.23312973831154 1
1.09556469813266 1
1.19658014810946 1
1.26083781183036 1
1.02071589572169 1
1.08015789382683 1
0.860785721230156 1
0.524195223709607 0
1.21041926546641 1
1.35250908519585 1
0.865599656763345 1
1.07327135307914 1
1.138728280724 1
1.16333172834166 1
1.13734450043538 1
1.04676883225586 1
1.14287116602306 1
0.648890558259339 1
1.71752717911409 0
0.806782834899531 1
0.829761790234323 1
1.07645684703572 1
1.08732021606479 1
1.26815585292179 1
0.814292914735772 1
0.535904340045269 0
0.588068103505944 0
1.40891576059326 1
1.27260432896581 1
1.04235130443109 1
0.893475770816801 1
1.21339773328409 1
0.931087370714292 1
1.06740715987166 1
1.16298411454533 1
0.893998982521024 1
1.18866115797939 1
0.663723083943637 1
1.178767901374 1
1.1373269165626 1
0.670452184705986 1
0.507417054943405 0
0.688989146691593 1
1.49676595129642 0
1.00014081186514 1
0.658315116964616 1
0.970004784074026 1
0.950559394292043 1
0.785085687357835 1
0.762106309029881 1
0.918165240842268 1
0.965486497766452 1
1.30746527709628 1
1.31832664173293 1
1.41565505197362 1
0.853328540115476 1
1.46458938183388 1
1.23997151950251 1
1.15349385833176 1
1.32635162240525 1
0.921786106877562 1
0.858486502940051 1
0.731827611514097 1
0.961662484492836 1
1.18462271790505 1
1.38941539446699 1
1.11855384052023 1
1.17111844085961 1
0.794650285352598 1
1.04340066131902 1
1.34409243473227 1
1.03336486320273 1
1.05946915985332 1
1.41480119195492 1
0.672265394423197 1
0.585931624564218 1
1.09267645947724 1
1.08560710392371 1
1.08004299672604 1
1.19919580562035 1
1.43599860164369 1
0.798405453762093 1
0.697160001336006 1
1.09937476452263 1
0.796980101835725 1
0.88950282330853 1
0.985085522663684 1
0.576438928403636 1
1.25870239110383 1
1.29464845963648 1
1.2571356295538 1
0.786336483720929 1
0.783014590677777 1
1.10366376023436 1
0.811872394717953 1
0.931500079629372 1
0.681321187046713 1
1.09819764608468 1
0.992494272758329 1
0.980546060697105 1
0.664009364972285 1
0.659644119926344 1
1.02763223216306 1
1.25312827408551 1
0.73705804927779 1
0.820159350173166 1
1.1261347160294 1
1.16344435838877 1
0.642190312357034 1
1.08692188639652 1
0.775257073849598 1
0.941819160537118 1
0.780667937779124 1
0.902098055312717 1
1.08268648042872 1
1.04612268853586 1
1.05419079745339 1
0.945333762405045 1
0.958274254927501 1
1.20572240361286 1
1.4423227732068 1
1.0318836406259 1
0.64080811706486 1
0.885502067165801 1
1.15940447593717 1
0.963868336387367 1
0.852106197736107 1
1.013948468366 1
1.18232190605959 1
0.793882993655609 1
1.03713585494385 1
0.843194600886994 1
1.17731675187518 1
1.11932518108592 1
1.24427217987561 1
0.792441324819726 1
1.0795871246419 1
0.911372605117298 1
1.21386797309292 1
1.10805941611736 1
0.599781257996214 1
1.26458273985976 1
0.841690330341781 1
0.813896032256027 1
0.857429315472156 1
1.48979905428955 1
1.04458381559421 1
1.23569924583131 1
0.682136673251013 1
1.00241058597585 1
1.02252867032809 1
0.684950300523677 1
0.783065919251334 1
1.1236008068749 1
1.46006783856275 1
1.17956377825979 1
0.708807439758176 1
0.824780863502552 1
0.624271477538209 1
0.899758115933253 1
0.781254272224789 1
1.08976033354023 1
1.06837487293912 1
1.31134355872828 1
1.15628671104123 1
1.08723681718896 1
1.26256938846153 1
0.861632658174749 1
0.857961460296468 1
1.07986479296648 1
0.970989205120647 1
0.867609739209915 1
0.945420279585021 1
0.908556178191779 1
1.14083922202154 1
0.903617922222449 1
0.884550303631405 1
0.859978908740503 1
0.966051369179787 1
1.2013937731031 1
1.43029284063696 1
0.867997059764137 1
1.22627376852938 1
0.972254358152247 1
0.601892028451165 1
0.97649694107963 1
0.990239276628688 1
1.22937588482533 1
0.775865711995137 1
0.992936022640654 1
0.784330371326082 1
1.20003668751277 1
1.14085637493993 1
0.466812673582808 1
1.15056461240606 1
0.97888074291487 1
1.18542017301449 1
0.722775096238897 1
1.51774578346923 0
1.18647387570874 1
0.692383170937802 1
0.689411006746595 1
0.929137123655162 1
1.47689659240617 0
1.28923629939626 1
1.33492980422914 1
1.02192086820817 1
1.22359089453937 1
0.888253228405913 1
1.2627307428553 1
0.960345368942631 1
1.00953114447519 1
1.18399987326568 1
1.11261810809558 1
1.1679280153471 1
1.21291622753781 1
0.885022692121979 1
1.03203922833656 1
1.11792111163842 1
0.795297818649918 1
0.44366083618821 0
0.919754505905625 1
1.33652565561006 1
1.08671856557701 1
1.2960115253996 1
1.15855783476467 1
0.581013624365799 1
1.17858512677686 1
0.776544352102008 1
0.966333825827369 1
1.06924820222155 1
1.17335811108056 1
0.99030916921362 1
0.885533862756764 1
0.739673622834763 1
0.79281482941943 1
0.85654138425561 1
0.921664589527728 1
0.701111656558989 1
0.858627621752786 1
0.752452330477727 1
0.907623123951939 1
1.26747260032395 1
0.824881254123584 1
0.948423913723093 1
0.915825615107169 1
0.466208763273166 0
1.07066493072779 1
1.02154952464463 1
0.83499768216398 1
0.790096870109607 1
0.766749596294257 1
1.00310139152621 1
0.818729603173569 1
0.716348321134793 1
1.23666422329525 1
0.856166778498476 1
0.641098460386798 1
0.736339489554995 1
0.98274820983356 1
1.1601582574848 1
0.719269803664834 1
1.02575648469225 1
0.972212670885333 1
0.886318840419335 1
0.757132466536076 1
1.23661609051214 1
1.34088997939792 1
0.815936763377644 1
0.710148216058537 1
0.96905379236134 1
0.997330411155435 1
1.35561018105575 1
1.24669695053125 1
0.747534957135752 1
1.16981151389069 1
1.05682132497445 1
1.28655814887341 1
1.22762775768198 1
1.05361387778006 1
1.1092679328812 1
0.965342976879004 1
0.954462127653526 1
0.958246671960126 1
1.04582867703117 1
0.90118884176845 1
1.23845503801148 1
1.08979705948612 1
1.06609662368232 1
0.77425469709428 1
0.865983776657036 1
1.23991332652749 1
0.650782945571974 1
0.872030983973481 1
0.720213403447515 1
0.893451955267772 1
0.840524724615042 1
0.964648509927473 1
1.30058375807144 1
1.2744150708171 1
1.08953193405957 1
1.09400285940492 1
1.1004792684728 1
1.07002023428777 1
0.898437950473013 1
1.19635873619333 1
1.10985164916362 1
1.34858500709074 1
0.913233400649648 1
0.899582894795704 1
1.26869696416506 1
0.734208119685733 1
1.01489574637205 1
0.911499185213712 1
0.982025415646432 1
0.889435220077597 1
1.23764215128477 1
0.695231588459088 1
0.690958867348827 1
1.04378384890055 1
0.683262376093581 1
1.05106940176823 1
0.867705787998284 1
1.11074546746842 1
0.959548783053891 1
0.834711204765407 1
1.08930261608336 1
1.12591724408487 1
1.24394278614157 1
0.655800379345769 1
0.476675881403768 0
0.930592427648836 1
0.711844310077857 1
0.819504884558873 1
1.17766791176867 1
0.990992714433898 1
1.01186373088699 1
0.745164616680974 1
0.726606664300397 1
1.15034672472567 1
1.10430549133734 1
0.943296798199663 1
0.718773537796253 1
1.05196671815814 1
1.17721635126095 1
0.63900350404984 1
0.889929339324718 1
1.09717870460064 1
1.27528029969657 1
1.17078799334549 1
0.881518539351727 1
0.618438093903497 1
0.882343664638735 1
0.945488148638954 1
0.966121954635675 1
0.877030944749335 1
1.02934350738675 1
1.17028739266955 1
0.991747754447499 1
0.785016558467805 1
0.958570099103384 1
1.07316336254241 1
0.841920835073021 1
1.02575341412544 1
1.06442810104095 1
0.843676852648262 1
0.86441086976116 1
0.892671871261382 1
1.43962524752911 1
1.26642527613141 1
0.943587782928038 1
1.31156633708965 1
1.48003739182239 0
1.08644040268546 1
0.935149702065871 1
0.711595283151374 1
1.06754430427897 1
1.08672973275768 1
0.667032847419919 1
0.893878229631111 1
1.3115739075263 1
0.842628489098343 1
1.30295522252388 1
0.951698950429915 1
0.545340235500601 1
1.10386612593076 1
0.862354393485722 1
0.937857009689638 1
1.15230959250843 1
0.930641766979143 1
0.746537895851046 1
0.881802566289797 1
1.21105643173239 1
0.78714460532611 1
1.10351431816247 1
1.00081251556735 1
1.36337756053517 1
1.41509299100449 1
1.05156965101505 1
0.682388460419625 1
0.661226581445335 1
1.03046182951826 1
1.30281747898 1
1.12668112102684 1
1.08924627179685 1
0.827479578136389 1
0.789657211464552 1
1.09531354224881 1
0.812717546920928 1
0.812862987444871 1
0.631778638739206 1
1.22451017763407 1
0.859831782918812 1
0.935300377529241 1
1.1645733430062 1
0.796798243797952 1
1.07312395330664 1
1.08068169785945 1
0.746238792112228 1
1.19218953755126 1
1.18689792924587 1
0.7495432861347 1
0.480883766168046 0
0.989822791493464 1
1.21837645766842 1
1.15125849274296 1
0.762333842151939 1
1.26205169983057 1
1.19967564798041 1
1.04416851080129 1
1.02065313182769 1
0.789831816329563 1
1.26019206965577 1
1.12389218579344 1
0.852746155301768 1
0.600466745561808 1
0.98788125074298 1
0.744584912892884 1
0.716660027403624 1
1.25037799372216 1
0.849970558303836 1
1.50852864431592 0
0.915079549145831 1
0.951798461068534 1
1.16482510074365 1
0.839351510472559 1
0.844526602140116 1
1.17074908630754 1
1.33249150270536 1
0.91350406543037 1
1.3245945450009 1
0.976936475869339 1
0.525033084246816 0
0.922124350688413 1
1.15921297387257 1
1.2841205951302 1
1.16951037646912 1
1.23768551166358 1
0.560563208350794 0
1.28673587101901 1
0.967452055990804 1
0.90663946638448 1
0.821749079580945 1
1.25092596329041 1
1.05631319463334 1
0.772149544063276 1
0.952979615067838 1
1.06336900772921 1
0.673791061204722 1
1.03817589479222 1
1.32452908377573 1
0.682091843607905 1
1.1193710567463 1
0.944261204534509 1
0.946765836458031 1
0.954277963659193 1
1.08291628996564 1
0.821034901284132 1
0.999954149369022 1
1.12229190690329 1
1.08267961847787 1
1.12216762950178 1
0.923034771404198 1
0.848459473610766 1
1.32970186525649 1
0.947839294494106 1
0.976069964327604 1
1.0507170548982 1
1.15558751066181 1
1.00134250976438 1
0.796322016556153 1
1.09470964206472 1
1.05371120668239 1
1.18186783893937 1
0.776762140606564 1
0.987047717220581 1
0.983756634045645 1
1.19036859309235 1
0.910218948013823 1
0.924014061036566 1
0.77693867236448 1
0.91211358452333 1
1.06978645689587 1
0.931218464265268 1
1.37802676350342 1
1.11190076097023 1
0.997700705701006 1
0.867037558692282 1
1.2820800180763 1
0.816878741633769 1
0.824408085587763 1
0.698214281089829 1
1.42612845235623 1
0.697701910561985 1
0.845067991366022 1
0.94699684002852 1
0.991457653172515 1
1.08863577960423 1
0.884737413986539 1
1.17121993268336 1
1.18435464639407 1
1.0350774829497 1
1.21399905728588 1
0.848593262942045 1
1.08018275838378 1
0.751858726040654 1
0.796925781484699 1
1.22274146195324 1
1.12127656232541 1
1.02696505820024 1
1.02067535857237 1
1.04998633165612 1
0.679652531341363 1
1.07496996976937 1
1.03716045189293 1
0.97282257730397 1
0.721246114532298 1
1.40997418330394 1
0.951331646260461 1
1.11490106426522 1
1.03914636363573 1
0.748290495713253 1
1.00696739035105 1
0.496748532107888 0
1.4124406556228 1
0.885043879946812 1
1.0973015453195 1
1.05804593369766 1
1.06527415754246 1
0.824638909061828 1
0.870487505068747 1
0.596127873947081 1
1.10843480690404 1
0.898743988427903 1
1.17221086673602 1
1.31020919735639 1
1.03509096639774 1
0.615420712875746 1
1.18883331091572 1
0.893959138684851 1
0.736737977494597 1
0.672643248784907 1
0.878232558330455 1
0.983872279950571 1
0.453271663121983 0
1.17141395594429 1
1.13180121876503 1
1.10767640157487 1
0.900348267896136 1
1.33305700794514 1
1.00978203533751 1
1.11755534711778 1
0.814031751765754 1
1.2420613208871 1
0.876498787856917 1
0.702534749790965 1
1.20976963492293 1
0.858698159479319 1
1.18372947987345 1
1.02371196594177 1
0.537890635534003 1
1.19113309948478 1
0.960386803084327 1
0.674095285905534 1
1.03260450381342 1
1.13990236329642 1
0.977827600460827 1
0.971498465409929 1
1.14867943409378 1
1.05906088954313 1
1.10544887382459 1
0.902280929734431 1
1.14408327617366 1
1.1090335900864 1
1.09358235167408 1
0.643367854991578 1
1.13895671659817 1
0.952739013977364 1
0.845302467222031 1
1.03597277621775 1
1.35787622115918 1
0.659071330521688 1
0.841625563492066 1
1.03994580133802 1
1.07135573297841 1
0.848329337283357 1
0.889247011126626 1
1.28320546715309 1
0.891149760046772 1
0.921364386661651 1
0.915270386312208 1
1.4921019940276 1
0.984964791979692 1
1.24912668753465 1
1.08308563056302 1
0.805455653008851 1
1.25320622549234 1
0.985095359312174 1
0.934093339013281 1
0.922057272510023 1
0.861630734254578 1
0.722697273975362 1
1.17741128966541 1
1.07653334204569 1
0.815521317518491 1
1.09460564773265 1
0.886556651857592 1
1.26903205757544 1
1.03673375379895 1
1.0540810095003 1
0.964403982363413 1
0.909531142566842 1
1.24694583987586 1
1.36651232190826 1
0.889095420299878 1
1.0655205287845 1
1.20676384195331 1
1.27404098908471 1
1.42976189331614 1
1.00017034154587 1
0.992665580235685 1
0.827399095266632 1
0.971312916392424 1
0.792949175528868 1
0.824812783701986 1
0.865891909136918 1
0.842614900925769 1
0.697946129629652 1
1.11999962967651 1
1.22007625325753 1
0.693968991810247 1
1.07310543426899 1
0.96018428660023 1
0.976084100996454 1
1.17058724580021 1
1.0112525275589 1
1.07633706585467 1
0.811743830945701 1
1.31113633382491 1
0.880898109534923 1
1.19143523231417 1
1.11000128576723 1
0.797055346619306 1
0.885197120186002 1
0.831525810298941 1
1.10661743797806 1
0.932798630484832 1
0.881782423446511 1
1.32687738724563 1
1.17972232654994 1
1.02390305002637 1
0.762853521213711 1
1.33545803867865 1
1.39047789209659 1
1.0156586470253 1
0.758647313503984 1
0.868306058253636 1
1.07447657961145 1
1.04599106960838 1
0.844343066245597 1
1.02941377959917 1
1.14433722583093 1
0.838127152265523 1
1.01168279436029 1
1.02190588676969 1
1.21547139452363 1
0.692699825604377 1
0.77033141596317 1
1.01140330845469 1
1.20209974853616 1
1.08573226216854 1
1.15230523299351 1
1.18275984858934 1
0.669118142008392 1
0.947378068956041 1
0.596033296953452 1
0.878190749188587 1
1.23554195608702 1
1.11857778237546 1
1.11159122115404 1
1.02314129739362 1
1.03001839366808 1
1.00472952961937 1
1.03857550125704 1
0.81675457814494 1
1.18318018787281 1
0.869764732102777 1
0.970288664776765 1
0.572202666205347 1
1.08753609925827 1
0.799590869926928 1
0.61970512364557 1
0.858317978716834 1
0.851908472151691 1
1.00343490103433 1
0.954148775806422 1
0.401276036497379 0
0.755444902740548 1
0.731121447292247 1
0.381023306760272 0
1.08693062748716 1
1.26481464605344 1
1.70464332417296 0
1.19603314015821 1
1.18646289380627 1
1.02654408641995 1
1.14335921606676 1
1.11283660287177 1
1.00994960852589 1
0.88508637211293 1
1.35163786597787 1
0.930120796878298 1
0.748725043930249 1
0.758932984622801 1
1.01647473293224 1
1.24790788743093 1
1.14177720849859 1
0.737209863059807 1
0.890822182621031 1
1.18589321122843 1
1.39012014711533 1
1.09211383504826 1
0.694382521691718 1
0.481974585829574 0
0.83414382574751 1
1.13046903313389 1
0.793039407792258 1
0.881807740276175 1
0.975593309064869 1
0.842610536574887 1
1.03403646703058 1
0.692803217649267 1
1.03522783319881 1
1.05254961805156 1
1.05483646830007 1
1.06107143608456 1
1.31318960476826 1
1.23947135984871 1
1.51726508329486 0
0.735326119907217 1
0.944778290850212 1
0.94476149770663 1
0.903404190890811 1
0.936827225259158 1
0.70701507643144 1
1.02623138882532 1
0.846674704411098 1
1.07592953930765 1
1.17177526297654 1
1.04189330344574 1
0.855967243725284 1
1.22990521290727 1
0.903413042984033 1
0.743892396755884 1
1.06912884652765 1
0.799862160427003 1
0.968964296843936 1
0.983009411193364 1
0.981630703783749 1
0.844591328742882 1
0.845499657873187 1
1.05197028301898 1
0.531787616713104 1
1.01115385460797 1
1.02591765246833 1
0.939727244258204 1
0.884339274501922 1
0.995386551614423 1
0.937145288950967 1
0.835570646917408 1
0.915387628579177 1
0.832851261814131 1
0.691390895151797 1
0.959604401226879 1
0.76736204247044 1
1.10669092716337 1
1.02942415251642 1
0.77512571767337 1
1.11119496526859 1
1.08002327573322 1
0.886803988890664 1
0.735946312656512 1
0.909336918300101 1
1.00581354350686 1
1.26892723453429 1
0.946908696266043 1
1.2198747437476 1
0.769625169517265 1
0.424943064353575 1
1.03122612981593 1
0.970357944846504 1
1.10405200363559 1
1.0690417479052 1
1.24000798960047 1
0.613201556702021 1
1.27924318616191 1
1.0735809102529 1
0.633622500442867 1
0.932176536131639 1
0.752388765170293 1
0.763827280469887 1
1.14448814370574 1
0.707506333915643 1
1.08145325240234 1
0.896107507207827 1
0.85484991003023 1
0.865765005804994 1
1.0223273546771 1
0.807388989300286 1
0.616145047292223 1
1.05117434124279 1
1.2026878752104 1
1.07899079041853 1
1.31164867058465 1
0.409063904477327 0
1.09452686314225 1
0.876578776464038 1
1.26360232467717 1
1.08250570472007 1
1.10015633277271 1
0.94164860050918 1
1.12587265374213 1
0.907800800106993 1
1.15195042599558 1
1.03257045246487 1
1.06155591877446 1
0.660038645895468 1
1.09349792553691 1
1.37666981060943 1
0.85050465698868 1
0.863544228745479 1
0.778662525580541 1
1.31097412850441 1
1.48393067190367 1
0.763058435033377 1
1.17858839829531 1
0.914247335319579 1
0.917725455354665 1
0.837421518778381 1
1.28466650400967 1
1.35927233504349 1
1.01153303466843 1
1.01045687289433 1
1.04222226318273 1
0.584213083398467 1
0.771661661782635 1
0.797822416197362 1
1.16506193561751 1
1.10606562590945 1
0.690881130710214 1
1.62920072131399 0
1.31810551120804 1
1.02027392425258 1
1.02337670686137 1
0.837132855028291 1
1.10781430938575 1
0.701677841168458 1
1.04227830268356 1
1.10078186143907 1
1.24440549610626 1
1.35971380124552 1
1.19317015536764 1
1.17612957268148 1
0.965404968836548 1
0.847616128430672 1
0.635970292618487 1
1.00652824586294 1
1.27080078930142 1
0.92313533933887 1
1.03136656476966 1
1.1481572779831 1
0.986157915509707 1
1.00413902681818 1
1.41942510745918 1
0.83065197213506 1
1.26572395781314 1
1.04416144583211 1
1.09685639676841 1
1.20654305606811 1
1.00228844145841 1
1.36883495043486 1
1.05704916731999 1
1.0790061184733 1
1.07329248873037 1
1.06296086781708 1
0.551346041054503 0
0.857351486029276 1
0.712461020232719 1
0.879264134271079 1
1.01470704620186 1
0.779620970620988 1
0.890117360788485 1
0.867519135582793 1
1.29219747081598 1
1.30601873801691 1
0.926692563306165 1
0.902498752366764 1
1.38481280698573 1
0.61195067129038 1
0.943044070069985 1
1.09405879968008 1
1.02908211298493 1
1.16249174691216 1
1.16002123293037 1
1.33167424010586 1
1.02357045397297 1
0.800636656094733 1
0.764194458938057 1
1.08171506772829 1
0.730177997885827 1
1.04030990721976 1
0.933053753983583 1
1.25433865050723 1
0.876242035230682 1
0.969392898277468 1
1.08989867053814 1
1.05361998734481 1
1.2159463633553 1
0.854832622313649 1
0.920656427879941 1
1.15424428937434 1
1.0403575338898 1
1.01002333961959 1
1.32640364628992 1
1.27722718036236 1
0.818829057123088 1
1.01462526730915 1
1.4777154778606 1
1.14765454776439 1
1.15058045370746 1
1.05072038917495 1
0.904253586033966 1
0.985625078281604 1
0.68098495729272 1
1.28651179074532 1
1.32794839999304 1
0.6337393452454 1
0.886889903299641 1
1.08455645744933 1
0.912893512985623 1
0.903024086888975 1
0.897643734120889 1
1.30097904306076 1
1.04241792899084 1
1.01942798450234 1
0.984399833923171 1
1.27717483968011 1
1.02131239486986 1
1.14234550098031 1
1.04921365417504 1
1.18091595716811 1
0.520397159903563 0
1.00784268762221 1
0.712940125695532 1
0.745918539796517 1
0.665696334604801 1
1.15431059275434 1
0.938730071695364 1
0.715328197980073 1
1.25571301078264 1
0.925309202345743 1
1.11871330825079 1
1.0910910612502 1
1.06259571871247 1
1.01610783525321 1
1.09019948919948 1
0.826604476511431 1
0.953481106968913 1
0.580008840254995 1
1.04119331728315 1
1.02889550806981 1
0.54026956830121 0
1.14012207727585 1
0.718229815757661 1
1.03336908984793 1
0.762955573382608 1
0.7351251899473 1
0.999482739844055 1
1.05365959823962 1
0.948004972819896 1
0.948995305001421 1
0.616980610306809 1
0.616503816425447 1
0.988517844165199 1
0.885467304115676 1
0.957239576542346 1
0.94972991701263 1
0.942140972817892 1
1.12945821859537 1
1.14813181112387 1
0.693044242506564 1
0.642770278330015 1
1.174631438469 1
1.17722691411822 1
0.922728680798809 1
0.934487302521845 1
1.03006848708465 1
1.09200076275261 1
1.08523502790887 1
0.805105771749133 1
0.969371307534958 1
0.87559409810413 1
1.05913022003131 1
1.19837896435493 1
0.791625911482319 1
1.3638169539676 1
0.828226985023878 1
0.957322090291346 1
1.04246209993548 1
0.804065146519203 1
1.03154986677361 1
0.790723375178348 1
0.834218419142706 1
1.06551995933869 1
0.963694799772787 1
1.25744221665531 1
0.889602407499249 1
1.01748087383607 1
0.769675781174619 1
1.17960663668486 1
1.20750815555228 1
0.748522141596994 1
0.835038374661305 1
0.996764140996955 1
1.10032097368761 1
1.23435485617208 1
1.13990332846564 1
1.01262988944632 1
0.747044710743524 1
0.945881443335512 1
0.871516118632546 1
0.742492060107445 1
1.130116003504 1
0.837816584626789 1
0.960325812463716 1
1.22720504116015 1
1.22224128021743 1
0.761168875506772 1
0.735276314682571 1
0.988431190539626 1
0.737898121653518 1
0.510683358987017 0
1.18619773049917 1
0.872175195551869 1
1.40352829375933 1
0.985921736741494 1
0.958939746342883 1
1.09839918162242 1
0.985983668993171 1
1.17718489561621 1
0.824437981683895 1
1.20353402846437 1
1.13000859912736 1
1.21441657259253 1
0.840319185662941 1
1.19552810277633 1
0.40429501026667 0
1.27628218542094 1
1.10183042164173 1
0.838616808297012 1
0.841804132464832 1
1.0393179033813 1
1.07326881175502 1
1.29550806488404 1
0.752054827153672 1
1.49191891215205 0
0.960649502703109 1
0.416805409267641 0
0.968614986931329 1
0.552005399225564 1
0.914731595288033 1
1.35818472296123 1
1.12353413049749 1
0.978259748511908 1
1.26862674443717 1
0.959806772704151 1
1.02119980022579 1
0.882634187360003 1
0.937434722999264 1
0.736771219159019 1
0.805411817142194 1
1.13695918332901 1
0.846777998781852 1
0.992305201852272 1
1.17932625399894 1
0.866855664410952 1
0.757549505530676 1
1.00732324040969 1
1.16687430990903 1
0.867775532160688 1
0.961697520405664 1
1.09589854415948 1
1.25230948838354 1
0.939314506143479 1
1.1200512797584 1
1.18139924494178 1
1.59569452510685 0
0.900114095599608 1
1.07680419410529 1
1.14974949985655 1
1.36321398587017 1
0.89525706285568 1
0.80771069684932 1
0.915372994853674 1
0.995435292131138 1
0.809634988916104 1
1.07048710143157 1
1.12629649158196 1
0.587619613955707 1
1.03223200739072 1
0.771738775885206 1
0.927313687015026 1
1.11118315234668 1
1.19897594512865 1
0.868933171314806 1
1.0673208411269 1
0.738579317990347 1
1.12660609348704 1
0.949139818050645 1
1.08874362011657 1
0.646356778437649 1
1.1258800078301 1
1.01136633884132 1
1.11303347302367 1
1.63780551960375 0
1.39054946283819 1
1.01379520814633 1
0.881496206478468 1
1.04192893539518 1
1.2387700962805 1
0.730304988757724 1
1.06013272436303 1
1.30588470720129 1
0.520092071054557 0
1.19685373889987 1
0.938152653936474 1
1.24339728916853 1
0.730291910313858 1
1.17876767346604 1
1.18188789140035 1
1.11927974127066 1
0.638879727542105 1
0.896907120674287 1
0.761596533918825 1
0.819359212240358 1
0.515147626462126 0
1.09930358226625 1
1.25349824962516 1
0.92736418856499 1
0.958143413319271 1
0.80980027592724 1
0.99811791488984 1
0.936914653993581 1
0.930311926930776 1
1.24807990974653 1
0.984906132753714 1
0.973026148845993 1
1.04638089302827 1
0.80543801674798 1
0.92892634842204 1
0.761636627855945 1
1.03543068833312 1
0.756654608661262 1
1.08217632556386 1
0.961448663407524 1
0.924344462935368 1
1.07118641369968 1
0.933672868992665 1
1.25522315978204 1
1.35675859851355 1
1.25003876863497 1
0.714587601055162 1
1.34990843021254 1
1.19899780795333 1
1.19242065647629 1
0.631930843235706 1
1.20452886186487 1
1.20922308084599 1
0.699948935870858 1
0.859137444905751 1
1.11135206252855 1
1.05432437884267 1
0.965651230028836 1
1.11660203473936 1
0.899994904986196 1
1.05477354205554 1
0.73295082385266 1
0.522562939159951 1
1.02121511419684 1
0.688040929092035 1
1.14751065236162 1
1.07733758135592 1
1.07003123212627 1
1.24552073989544 1
1.3354711855574 1
1.09182920131817 1
0.887568592320138 1
1.29658172145606 1
0.929875305504049 1
0.991320483239354 1
0.897560642457553 1
1.14124549637051 1
0.907919994623489 1
0.973559791614104 1
0.825543701238014 1
1.22901910792356 1
1.18684288342616 1
1.08020149710748 1
1.03807627183667 1
1.41095521807614 1
1.24209649743467 1
1.14641604210721 1
0.400822192065572 0
1.37439716080214 1
1.1580859345158 1
0.880226906676339 1
1.20958176929225 1
1.3400261493879 1
1.22670096047737 1
0.357041466230842 0
0.58903986683048 1
0.866737817994768 1
0.97446667115969 1
1.08562778258002 1
1.24068266439029 1
0.804645428756964 1
1.18951447616004 1
1.13274492562846 1
0.927675850607572 1
1.26535621200978 1
0.998095253382705 1
0.82227619954127 1
0.956001016268328 1
0.754815563111236 1
1.12892805278757 1
0.987835395361378 1
1.27212029931841 1
1.0683540900534 1
0.831282554693847 1
0.834405616075334 1
1.03628249123581 1
0.876185677510486 1
0.990126448241362 1
0.967492352282114 1
0.93973133674584 1
0.646964894141739 1
0.869434899331099 1
0.720969619400544 1
1.08732667422516 1
1.21090108685298 1
1.21220612810992 1
0.687760229549842 1
0.99093167095989 1
1.03326497575439 1
1.02810327273048 1
0.964551287760139 1
0.612162771775062 1
1.24550807092664 1
0.812083529361247 1
1.03112562586474 1
1.21743412720703 1
0.841304415814473 1
0.860139700204286 1
1.12910499953284 1
1.07787297179547 1
1.02749525130757 1
1.11785167136936 1
0.962896728936239 1
0.957992302728527 1
0.994058503667387 1
1.19697890524456 1
1.00987234632614 1
0.96306512064782 1
1.19088028295954 1
0.921863665485706 1
0.820562744707215 1
0.871433701217088 1
0.738426878590621 1
0.697771145401278 1
0.780874942146036 1
1.13357039047023 1
0.975760477457401 1
1.42459986963621 1
1.00956649693231 1
0.754401847232594 1
0.8011719934555 1
0.711361250551997 1
0.949266253293842 1
1.09392793482319 1
1.04208419832053 1
0.939237412262494 1
0.76406393166488 1
0.804421606707315 1
1.23680260662425 1
1.08399934767221 1
0.989276006959257 1
1.17164992919795 1
1.20289805328663 1
0.920639652347706 1
0.875202580794097 1
0.594656909404978 1
1.11864782823719 1
0.916853744057827 1
1.00752637660535 1
0.97406609508379 1
0.96127569191405 1
1.27077921163379 1
1.30255566328251 1
0.798739751319464 1
1.19752260544953 1
0.831074114296355 1
0.742021460014695 1
0.462569548821961 0
1.26918579720324 1
1.15401398168492 1
0.982044681950524 1
0.955347724275731 1
1.00352287902331 1
0.975152694845862 1
0.715296699386954 1
1.23365897737314 1
1.03588801421186 1
1.11474949982307 1
1.20144378526745 1
0.657817716490502 1
0.941202155089431 1
0.601659532900464 1
1.17978639731857 1
0.828124582950328 1
0.501013054392332 0
0.990974104944278 1
0.666733893580135 1
0.647873414672457 1
0.835752992076795 1
0.82404037719507 1
1.20971193385047 1
1.04709252485141 1
0.960273520700875 1
1.26019138274585 1
1.1682556161 1
1.24215255759104 1
0.841623927202982 1
1.55560664157625 0
0.856411353254482 1
0.688984689818849 1
1.20360198382263 1
1.04359439222522 1
0.862622599442325 1
1.48227685381468 0
0.477224434730918 0
1.61401853104787 0
1.30535125390216 1
0.83411052825159 1
0.965599450697121 1
0.915356518242783 1
1.09570359414032 1
1.24885988562979 1
0.987666311124426 1
0.709314211256707 1
0.913810060053035 1
1.14465904504463 1
0.865135415734505 1
1.00892021200823 1
1.03090444816424 1
0.684960642502484 1
1.35776858122577 1
1.26238116650673 1
0.866978087439887 1
1.00641073698145 1
0.658215411367543 1
1.0218888818969 1
1.04842861841736 1
1.05066937294609 1
1.01543857176402 1
1.10834689296918 1
1.08530979468243 1
0.699030727342561 1
0.956244661802402 1
0.888991583839979 1
1.0162445251176 1
0.858703914986113 1
1.01420503327269 1
0.885840859700893 1
0.893127696719614 1
0.744701227615653 1
0.861902931597085 1
0.622677668670385 1
0.900216119512185 1
0.530905832191683 0
0.887135529200695 1
1.09482315247682 1
0.932372328611272 1
0.667408581767917 1
0.672723836063727 1
0.801024924416455 1
0.648959622498425 1
0.94895110720027 1
1.35412236988905 1
1.17154125809613 1
1.15819897973259 1
0.788641870810728 1
0.889710706981367 1
0.558813626110988 1
0.840480807291257 1
1.17045984650965 1
0.787231706441531 1
1.2777893643064 1
0.797252411880634 1
0.735259787364244 1
0.488428950529047 0
1.12610321447976 1
1.0515101809056 1
0.977112326579684 1
1.20471312204036 1
0.982697696984957 1
1.06882759337132 1
1.2259891763979 1
0.718394800424509 1
0.891595461752032 1
0.60690903242875 1
1.11860434071352 1
1.01698172641875 1
0.885916861229695 1
0.94489802501141 1
1.25307369611067 1
1.0580130438574 1
1.04552072412404 1
0.915998571819563 1
0.898127913377126 1
0.981479099203734 1
0.705835560275489 1
0.825345123780887 1
1.32115974726377 1
0.861693765432038 1
1.30331270360258 1
1.0181776122623 1
1.41577957407445 1
1.10732772859836 1
0.763310845302602 1
1.04398363448427 1
1.50267871853771 0
1.07738445925886 1
0.943245251796681 1
1.09384251985905 1
1.1811895338251 1
0.698983582865268 1
1.00957863857702 1
0.925945266280905 1
0.765558914005106 1
1.45346683785845 1
0.85232221415867 1
1.22300619299759 1
0.735996578009481 1
1.21503244161118 1
0.732974926025782 1
1.131076503995 1
1.09782937679719 1
0.58486725725613 1
0.781298089664072 1
0.986415187333195 1
1.5507567993612 0
1.07363444461323 1
1.07387561159618 1
1.09071978466481 1
1.03248299735066 1
1.37027226003839 1
1.04186219579118 1
1.08161995212775 1
0.630291817553697 1
0.522787489809801 1
1.42158616184126 1
0.883463850700692 1
1.01887317201202 1
0.936176338378666 1
1.02428353685975 1
0.908804250673686 1
1.07928149078283 1
1.03715978587655 1
0.95966780210671 1
1.16563174139214 1
1.00076027814969 1
1.21357345626831 1
0.932731296795783 1
0.979864317619487 1
0.835148937401551 1
0.732418507403839 1
0.978287642852468 1
1.20972637219157 1
0.959112664842805 1
0.838577043379204 1
1.02579901928863 1
0.830321016318414 1
0.952388780545873 1
1.32559734503455 1
0.974714650019293 1
0.940467226640868 1
0.682542271741204 1
0.591791364252838 1
0.574412242247381 1
0.953929660921203 1
0.771966517515249 1
0.944572154020436 1
0.907561624524324 1
1.13369718940052 1
1.25181498742676 1
0.933608024423722 1
0.863321698739939 1
0.64954380172249 1
1.02811508768099 1
0.654304732800475 1
1.09705912487569 1
0.683235422737025 1
1.0622726578495 1
1.19880522269614 1
1.00417140672424 1
1.09223115999862 1
0.986546399385031 1
1.02040872022637 1
0.895279834165102 1
1.30000610082905 1
0.625731102764172 1
0.69829789995611 1
0.876558481435678 1
1.16005983045503 1
0.986482641205602 1
1.2870194355619 1
1.24806039317977 1
1.22749898798768 1
1.12178781550072 1
0.579249016050849 1
1.34415085858157 1
0.820051605253994 1
1.13586535073247 1
1.05928963240951 1
0.90014429493075 1
1.47522506672251 1
1.16235598805281 1
0.888608237590506 1
1.10284471477628 1
1.08287909978219 1
0.967124825478868 1
0.735617012048053 1
0.823390613850034 1
0.964223275700142 1
0.807978578369814 1
0.759462337546573 1
0.978652700128625 1
0.868390039003483 1
1.00054346534047 1
0.611772880321061 1
0.864247803155274 1
0.822314155724436 1
0.601997911528492 1
0.7942360085403 1
1.46357852659764 0
0.921930156050583 1
1.28576491745643 1
1.07518170713682 1
1.35389532197135 1
1.30047015979979 1
0.800625879923642 1
0.923473605661276 1
1.34141060907873 1
1.11357885545645 1
1.09320919175273 1
1.09898667024613 1
1.13937964227325 1
1.05131054465232 1
0.838220551864094 1
0.898890809435276 1
0.895477356177293 1
0.599212275508399 1
0.816239333217523 1
1.20559675135917 1
0.690272610504724 1
0.994189777908401 1
1.02691253338745 1
0.799094454918334 1
0.955507431789054 1
1.10026218778796 1
0.933467774859548 1
0.988792665559868 1
0.768305726096903 1
0.838883410683339 1
1.10758786247085 1
1.20488243129209 1
1.15017065931843 1
1.04586436922909 1
1.27639991213936 1
0.692906093189569 1
1.21165004792789 1
1.61581439897993 0
1.04405237455407 1
0.797577544917147 1
0.990095676335379 1
1.17671541789341 1
1.1490562376384 1
0.922265272281854 1
1.02212411038007 1
1.22644137864484 1
1.2756417762562 1
0.858126022976134 1
0.753277517877523 1
1.02668297218761 1
1.14742616177899 1
0.524661373304504 0
0.972518816169952 1
1.24244679656918 1
1.11293165957423 1
1.0038746106801 1
1.28775042524678 1
0.964148654218355 1
1.30385128402809 1
1.20458788811156 1
1.08768196099592 1
1.09402602230946 1
1.04733992693295 1
1.22104460482233 1
0.800806447639237 1
1.16202150143896 1
1.02477787927724 1
0.837628341142748 1
1.10861774574459 1
1.24557151669166 1
1.11555829919724 1
0.962323361981087 1
1.05624204438587 1
1.32071056655433 1
0.932579646188113 1
0.963599848331814 1
0.967798607519597 1
1.29032331351998 1
0.820454175123391 1
0.612388639282418 1
1.0037594014021 1
0.679362122171943 1
0.885200341659662 1
1.28258551465236 1
1.21651496054662 1
0.955102737977557 1
1.05378148989304 1
0.751137813454441 1
0.89759685022392 1
1.06263354873444 1
1.30356431457132 1
0.760171640043017 1
1.22525496224762 1
0.676391909282839 1
0.968670979573671 1
1.01100014331647 1
0.753799424182945 1
0.762204182582757 1
0.810307278306749 1
0.738456867275184 1
1.14919070466153 1
0.975757978846325 1
1.25329669316637 1
0.877340462563286 1
0.970114213667686 1
0.759891769001765 1
0.995945078539516 1
1.21852398448996 1
1.19449829839511 1
1.04838284352263 1
0.596640873685486 1
1.07455916995009 1
1.10619432183145 1
1.03762674934981 1
0.432950610105632 0
1.26968368350827 1
1.08692448901492 1
1.05429282008404 1
0.874176055620488 1
0.912064394467623 1
1.14559506856464 1
1.26150622759413 1
1.21407017803305 1
0.85577686382436 1
0.970330581604564 1
1.31020953857312 1
0.769385791146139 1
1.06202867731453 1
0.952973774464381 1
0.765792443669069 1
1.00852385414901 1
1.24489493593442 1
0.753469224306211 1
1.20460212016298 1
1.07445453914292 1
0.839927883358303 1
1.03730829305603 1
0.816396854629068 1
1.27486573320804 1
1.19498388544687 1
1.04362930650222 1
1.02886533139144 1
0.874090415435584 1
1.02205545015897 1
0.463749802107616 0
1.39124170935444 1
1.01245959465169 1
0.741716243393387 1
0.850214809099209 1
0.915520230691947 1
0.784540294500485 1
0.882961342120876 1
1.06391221862519 1
0.952112598698872 1
1.18037935289401 1
1.0861646705804 1
0.795680179401477 1
1.04206034370907 1
1.08085541006442 1
1.35909879183147 1
1.1975474805368 1
1.20486482773915 1
1.30009351819233 1
1.24903327483639 1
0.971381870265454 1
0.986858960932678 1
0.687265712718335 1
0.868305797129773 1
1.45886282673667 1
1.24858380201235 1
1.11381959581605 1
0.887616519797179 1
0.782155384814731 1
1.17248173275287 1
1.02504686562282 1
0.93092185948061 1
1.11239810504186 1
1.20413974677831 1
1.16951896742266 1
1.03788126496116 1
0.683489424620455 1
0.732195319505304 1
1.36886829161976 1
1.18556422720569 1
1.02259966422522 1
1.02702626642717 1
0.36675494339734 0
0.627317658936693 1
0.948062477419659 1
1.13720292869662 1
0.716611175469599 1
1.12833654312667 1
0.61997304902896 1
1.05032203298198 1
0.851207105932127 1
1.02074741927663 1
1.29323402236111 1
0.84326735418564 1
0.983400343683348 1
0.840487905970033 1
1.01492154623441 1
0.819486941333597 1
0.577658893030437 1
0.999116052386351 1
0.970922388891026 1
1.42554418904613 1
0.998309547766863 1
1.2285151220952 1
0.795209538567793 1
0.857314819543733 1
1.24147275743148 1
1.16971038714676 1
1.19564950109037 1
1.09142508827847 1
0.993883209745034 1
1.20754196115147 1
0.737619415656021 1
1.05527137949618 1
1.27197396927861 1
1.07683147256643 1
1.27143779542401 1
0.957686663293304 1
1.47492472495622 0
1.01682482435599 1
0.918639314635667 1
1.02247410960316 1
0.92715123781076 1
0.960376398899252 1
0.698722154872875 1
0.891194144679138 1
0.937028874518959 1
1.01605830466845 1
1.36754905208578 1
1.21185365527688 1
1.28469588457324 1
0.858756905054302 1
0.944188866698587 1
0.943537068407828 1
0.823566335872867 1
0.838219165403946 1
0.888520465434114 1
2.05014777431483 0
0.948608676754141 1
1.19896301350339 1
0.822875403134473 1
1.03854713734494 1
0.737139684436647 1
0.893903944169005 1
0.908012685417016 1
1.07642655133269 1
1.05570503878528 1
0.949910852757472 1
0.768653481161993 1
0.918943671692119 1
0.598989872390452 1
0.188326049092838 0
1.56773022866428 0
0.917057603801928 1
1.18165462825224 1
1.14117688851775 1
0.732665115529604 1
1.24415901188557 1
1.29635334970411 1
0.910272667250381 1
1.28367961304521 1
0.94275897509772 1
0.947588971180086 1
1.19248294379477 1
0.766159282126037 1
0.91057798885397 1
1.46795583994122 1
1.04852457629889 1
1.12758566139321 1
1.44973531879688 1
1.26596261450699 1
0.893209838631598 1
1.05760895247686 1
0.93761255600456 1
0.570862717149332 1
0.866609842185869 1
0.762483647980064 1
0.79683875997862 1
1.14363721540137 1
1.13011100408283 1
1.14156976248302 1
1.24865360988761 1
1.1188886833168 1
0.610060393546771 1
1.13528662737893 1
0.833106643098762 1
1.19887314250064 1
0.869609580607276 1
1.02203187033692 1
1.02673451522752 1
1.03215707010898 1
1.08393028490231 1
0.991384755005696 1
1.00510112144687 1
0.707637907297307 1
0.632986172791317 1
0.981680029469471 1
1.18307061772107 1
0.655906604854624 1
0.8672744747829 1
0.945431835167007 1
0.978088753994045 1
0.753310014559913 1
1.02625097547668 1
0.754196399656531 1
0.866964237016995 1
1.26899885278659 1
1.17829149784125 1
1.03936424875028 1
0.882837349781383 1
1.17893522505883 1
0.696941688417416 1
1.17388112682422 1
1.05748048302226 1
0.990621325173831 1
0.712020961614563 1
1.36838262763977 1
1.11317881858363 1
1.02671343311178 1
1.01337960761592 1
1.1067791785288 1
1.20090722429407 1
0.69392042790171 1
1.11173771983601 1
1.06581462607534 1
0.982944052708241 1
1.44232691642565 1
1.07916886269225 1
0.743238489985726 1
1.23488424994587 1
0.922661108932467 1
1.22359060810492 1
1.05646332896632 1
1.27458368837595 1
0.863117336190316 1
1.14998299633517 1
0.94816827274869 1
1.38143325104764 1
0.821336043131688 1
0.936408594764934 1
1.1415886576697 1
0.897672325014802 1
1.30631939931491 1
1.05660567166581 1
1.53014752896188 1
1.00585124069974 1
0.986320455867861 1
1.29590250815941 1
0.902674524249249 1
0.934577615977418 1
0.951334070865138 1
0.933286606481739 1
1.07793651817738 1
0.76727719977967 1
1.1566084407538 1
0.721327199772388 1
1.10578577047056 1
0.643986815433968 1
0.941252495478875 1
0.85716497005438 1
0.893072088951206 1
1.1504136450597 1
1.07664944470861 1
0.936682184677631 1
1.10126056713221 1
1.10222889929985 1
1.25846735614301 1
1.00013496413106 1
1.24256091663451 1
1.02990561044925 1
0.746334181938633 1
1.35605304922826 1
0.935543361072871 1
1.03026925591035 1
1.26005378660185 1
1.62646104356451 1
0.941788222263343 1
0.666719890678519 1
0.818455490341139 1
1.22183182417377 1
0.717830457985512 1
1.12273145784546 1
0.756811715926686 1
1.01790734469978 1
0.897370252703211 1
0.935276631954325 1
1.70546239811085 0
0.886568117996155 1
1.18386786862393 1
0.880554789601723 1
1.15300916024454 1
0.663843261438805 1
1.16188201670775 1
0.916246138925827 1
0.991687618319558 1
1.08683156390454 1
0.809081932902211 1
0.899384299620561 1
0.871461531873645 1
1.21540774778366 1
0.421366057576838 0
1.02247509251517 1
0.876835900392138 1
0.814838374274206 1
0.525890120298987 0
0.761452321927624 1
0.986516819202805 1
0.883536611823176 1
0.800534245694273 1
0.73383809400825 1
0.909563413144808 1
0.645025672481502 1
0.793556464927447 1
1.01534865581865 1
1.25136977469598 1
0.988215845960787 1
0.674083348008201 1
0.733547518075834 1
1.05841239728161 1
0.739139268960417 1
0.748067401184382 1
0.964717602320067 1
1.0555526833644 1
1.27283264995422 1
1.20117050463577 1
1.19005008792222 1
1.25176526355992 1
0.763272987078012 1
0.601106951635344 1
0.784220211837229 1
0.820445350605878 1
0.97775185355719 1
0.792193945059843 1
0.92301229696929 1
0.872072596586894 1
1.08837307674548 1
0.703734452957201 1
0.828038707864075 1
0.990710758135386 1
1.27942395757175 1
1.19087426913079 1
0.889483474606066 1
0.771333957735392 1
1.10589141597895 1
0.930786480637716 1
1.11264106130043 1
1.03837375737947 1
1.28784372898331 1
1.1051247350562 1
0.944118306132968 1
0.9699385865507 1
1.13946458396733 1
1.00684438383984 1
1.44211492545255 1
0.874795728662612 1
1.28027711283302 1
0.994574044947262 1
0.624980183655363 1
1.17404580092933 1
1.01404949853591 1
1.45597671633833 1
0.999828898445066 1
1.0353109699957 1
0.688008849466808 1
1.07271271569867 1
0.925149738124422 1
1.26540120010772 1
0.707981295145041 1
0.976783936126421 1
1.18811793901664 1
1.07896376090445 1
1.1827483644868 1
1.03155873890487 1
0.979027047663577 1
1.03066360942471 1
0.901611365711691 1
1.13795640401197 1
1.29653439540567 1
0.95906395146793 1
1.16047124722876 1
0.518974609514771 0
1.21125809605483 1
1.40946501520632 1
1.54170312408105 0
0.889333859893816 1
1.11966884913807 1
0.944266128809344 1
0.845475453965762 1
0.913801003639166 1
0.831089502488811 1
0.914485757358718 1
0.706015742612881 1
0.654352985295468 1
0.940387828078728 1
0.918525264077218 1
1.05969757022153 1
0.987132016087497 1
1.10622857512263 1
0.785570632520489 1
1.19984198934498 1
0.741556580714768 1
1.13496256972702 1
0.888100182716677 1
0.790649103382995 1
0.772337042518997 1
0.748210062602596 1
1.23626711083393 1
0.742340511933221 1
0.710000655266956 1
0.915892820843307 1
1.03496001408928 1
1.33150856336773 1
0.694532445392369 1
0.717620989077895 1
1.10456650338203 1
0.920649054901635 1
1.42592046095653 1
0.74749041888161 1
0.890482523080601 1
1.04475538646796 1
1.35665740422074 1
0.807477469980007 1
1.01408423131157 1
1.03241322305478 1
1.13499815366728 1
0.748154026924131 1
0.797297644236704 1
0.960243883771365 1
0.727978662715318 1
0.970899604697431 1
0.99232866313643 1
0.726175663481788 1
0.958649865658497 1
0.905283174772999 1
0.810312797806515 1
0.932796874739836 1
0.871169767582728 1
0.51113523224384 0
1.2375140110555 1
0.978523364528263 1
0.776897494958508 1
1.00258488635723 1
1.22136047677478 1
0.569362694084314 1
0.978871946660434 1
1.26505258463497 1
0.948974835507503 1
0.554897907730548 0
0.908915377514412 1
1.06589678268714 1
0.826031347982652 1
0.863202554233696 1
1.13296589179662 1
1.3326329830134 1
1.01702307261793 1
0.806230376662315 1
0.922062436924004 1
0.899346762336643 1
0.930305047894965 1
1.3843244504686 1
0.977120612683517 1
1.21514039058221 1
1.16680122563702 1
0.726347218835556 1
1.05432268291559 1
0.980439918552413 1
0.909982511783269 1
1.1166453168286 1
0.969980218513914 1
0.887883411980149 1
0.926503323120912 1
0.682419886797789 1
1.34554864583324 1
1.46687411855499 1
0.641775266983736 1
1.07095578948178 1
0.894066935981403 1
0.936914339341178 1
0.734614137705865 1
0.962338891160247 1
0.914601969266927 1
0.476799716561818 0
1.27428892323491 1
0.999464559019668 1
0.743855458682824 1
1.01365590532759 1
0.794606873065121 1
1.20515384757666 1
0.898053506709368 1
0.635936327675255 1
0.900709211727717 1
0.720891657630137 1
1.07305395965032 1
0.806540593464755 1
0.976185762375039 1
1.19082084211399 1
0.92973095173476 1
0.873487268358487 1
0.700873740192745 1
1.38132995152524 1
1.19818467394453 1
0.942464613334521 1
1.03363176103247 1
1.09191173246355 1
0.885582665934359 1
1.33792993537518 1
1.23438217680793 1
0.593366056025078 1
1.01523124117538 1
1.12475005060971 1
0.983419004825376 1
1.27014640152447 1
0.707316423830447 1
1.18184406546189 1
0.926227374391826 1
1.13940970775694 1
0.800953753148087 1
0.600619396324156 1
1.08874508564248 1
1.09952930573352 1
0.647751184832981 1
0.848490725843732 1
1.29989875899138 1
0.950829336825163 1
0.709595656222753 1
1.17328993075423 1
1.10297741812677 1
1.09855709201875 1
1.08584615950884 1
0.7069100734568 1
0.84123106798863 1
0.901226738340566 1
0.993510929093135 1
1.20522478701106 1
0.781832473141554 1
0.953682406852124 1
1.14491749150424 1
0.852710339096046 1
1.19017817190815 1
0.985562102959019 1
1.31079728378383 1
0.872337594793372 1
0.816881970715872 1
0.854838143209757 1
1.3899758183322 1
1.31379838464943 1
1.06476266604879 1
0.60922903546307 1
0.933466128077878 1
1.09430089175098 1
0.849017094120672 1
0.871904381120999 1
1.02026798320675 1
0.983667635075593 1
0.620804058379197 1
0.686361191432759 1
0.762122506683023 1
0.977030060823113 1
1.07038205143197 1
0.98968612451604 1
1.17573259677659 1
1.1571732404789 1
1.0313244233781 1
0.569930053479711 1
1.07367951490883 1
1.44958135735705 1
0.885331227918107 1
1.10504612264316 1
0.668570584072231 1
0.819087479700874 1
1.12926750294123 1
1.40128198531692 1
1.1274450599789 1
0.970970843408583 1
1.1296192922321 1
0.983305866925905 1
1.01268184466105 1
0.900331573164138 1
0.724072257514016 1
1.32807338410059 1
0.598226773915438 1
1.14044996604354 1
1.15561089506741 1
1.157175833343 1
0.910649786473572 1
0.661017240259675 1
1.62807066257514 1
0.965812716713586 1
0.556201330531456 1
0.89033869176671 1
1.1685577972332 1
0.860659191049292 1
0.8588562835567 1
0.639951135453484 1
1.26813198798468 1
0.907359662313352 1
0.876978796546134 1
1.24545847691464 1
1.02987192565794 1
0.772665544659566 1
1.35101185610201 1
0.590642492515113 1
1.1026941069408 1
1.13215991994817 1
1.1259748338902 1
0.920928227205092 1
1.01983626482151 1
0.945545366792385 1
0.907359379606479 1
1.15002685269945 1
1.32194131142876 1
0.620044038375424 1
0.754090962365617 1
1.24429055277241 1
1.39208150213972 1
1.07323120498714 1
0.763359077216357 1
0.812175396954973 1
0.796769053420548 1
1.17841920259035 1
1.23244741948515 1
0.776665155399766 1
1.27329636383119 1
0.788255818071009 1
1.04187138312102 1
0.818149650599633 1
0.989235960342328 1
1.3698376705048 1
0.930159863441929 1
0.952256816967279 1
0.871198026504461 1
0.890876304828224 1
1.35743893514376 1
0.837625469718971 1
0.963697709580755 1
1.23046871301436 1
1.12656999302439 1
1.00609767738651 1
0.816722524801344 1
1.25979802846524 1
0.99378653426672 1
0.591890022469951 1
1.38038174758257 1
0.680700908723232 1
1.14790180996237 1
0.670788674443275 1
1.38765182603798 1
0.942861129481225 1
1.21186960679503 1
1.41924079972806 1
1.00824506506141 1
0.798882295131284 1
0.861956133588581 1
1.39136019795829 1
1.33919890103036 1
1.07698803653913 1
1.19283884975565 1
1.03364558702766 1
0.853621940075568 1
0.662970936500503 1
1.02467665070878 1
0.987681653681228 1
1.18504365283958 1
1.05713488081363 1
1.23660095298812 1
0.795069529149545 1
1.01455792102314 1
0.929860416557403 1
1.18484414662542 1
0.740583816372164 1
0.797397863376477 1
0.944199519845371 1
1.06579367720976 1
0.691709374204964 1
1.07430650931436 1
0.771937556871607 1
1.14947690099776 1
1.12025981614438 1
1.07602960761842 1
1.14642571135199 1
1.31860230667887 1
1.08418331728952 1
0.796628012345065 1
0.928006337747232 1
1.19159223494892 1
0.968594075780666 1
0.968553300465309 1
0.802055990089552 1
1.06641774443682 1
1.01480015200054 1
1.1997357065203 1
1.08695944107223 1
0.557796438118531 1
1.20681848482972 1
1.21726301876683 1
1.15856810171213 1
0.757513131747534 1
0.980381272237296 1
1.25538263438641 1
1.00106038580363 1
1.10273939863581 1
1.15613757149258 1
0.962853055982028 1
0.830652874716658 1
1.20018086165546 1
0.843685547712394 1
1.20541282208676 1
1.04411960164713 1
1.11736558814341 1
0.91878276198115 1
0.930566997342795 1
0.945819796757706 1
1.01342210310564 1
1.27792212074838 1
1.0692618510325 1
1.33148375067023 1
0.728940065275171 1
0.94145792500016 1
1.45925143117948 1
1.19234232704528 1
0.874981372227092 1
1.28232931057449 1
0.969022604118489 1
0.582230151842253 0
1.16880563152974 1
1.13403292413082 1
0.844177807404292 1
1.01494488046234 1
1.34146143761964 1
1.1626039684566 1
1.00755600693892 1
0.920468832575995 1
1.06407390972121 1
0.952395280602459 1
0.994739169106763 1
1.15483780156244 1
1.2895645855965 1
0.781161478091684 1
0.812390966315337 1
1.4793036279648 1
1.15589675753594 1
1.26061267661791 1
0.996225128175761 1
1.24756217553382 1
0.877200529442453 1
1.11417272276515 1
1.5262203874804 0
1.24738040854141 1
0.981704788009692 1
1.00772576090575 1
0.857898740690698 1
0.975891366744574 1
1.16728717417342 1
0.490913673856447 0
1.11386909053767 1
1.0285710250028 1
0.62401469951122 1
1.03967108451536 1
1.1419158592145 1
0.751058054173891 1
1.11341887908732 1
0.889788015563323 1
0.522870089049576 1
0.708617329292872 1
1.13716865791852 1
0.745557008507384 1
1.14899975413626 1
1.08204736692376 1
1.13146684997109 1
1.10168467863811 1
0.972980456327293 1
1.53278354470504 0
0.980585687797574 1
1.03608523851542 1
1.23405146010741 1
1.08430244717688 1
0.93097268553196 1
1.08755408083976 1
1.15516915143558 1
1.2755538717437 1
1.07352533024286 1
1.24951579846243 1
0.506023879041083 0
1.30483418703202 1
1.0904104331241 1
0.965827107578225 1
0.828968739417991 1
0.957126979109858 1
1.0405558745956 1
1.07664159562935 1
0.640231465410609 1
0.970737903648652 1
0.839356519957522 1
0.828207389317762 1
1.21599012966876 1
0.824134668096368 1
0.428332835401185 0
1.01777852939729 1
0.776338151096573 1
1.08330409237704 1
0.982524808006061 1
1.27464809851099 1
1.40823091119321 1
1.13430439767398 1
1.29242478481654 1
1.08519917810289 1
1.39524763336298 1
0.736184244808226 1
0.60127122544848 1
0.981566181445132 1
1.00315928642421 1
0.956459040319148 1
1.03024682095206 1
0.868975938797979 1
0.79785214697711 1
0.854653651619027 1
1.17093934936154 1
1.21132871111184 1
1.28589049341915 1
1.06931716076319 1
0.950232306668007 1
0.980857013079971 1
0.992435459931987 1
0.926320529026605 1
1.3260871122596 1
1.0422091144424 1
1.1381434610615 1
1.28444418670415 1
0.745338949211839 1
0.435431354729959 0
0.909403369221984 1
0.994773120882786 1
1.17133584769188 1
0.90951632042047 1
1.0183837317453 1
0.986236492367605 1
0.998547289828453 1
0.872420333738542 1
0.770511792038493 1
0.728172576999812 1
0.910887444560553 1
0.918286176644229 1
0.688304552082164 1
1.20500987223085 1
1.01525606163758 1
1.11066917377996 1
0.744749806841186 1
0.718750592494417 1
1.00057886417449 1
1.01664360902291 1
0.867794380468114 1
0.939157089645414 1
1.13661186512268 1
1.18710818615969 1
0.986419137264636 1
1.1940093729716 1
0.626476556798524 1
0.905986228341726 1
1.3900245824798 1
0.895671778647843 1
0.962902193828046 1
1.08469609876218 1
1.31667288345169 1
0.97116251121528 1
1.49153234470554 1
1.03384558056966 1
0.771926225680886 1
0.777650882547515 1
0.99678016011847 1
0.779795069728845 1
0.947410891419273 1
1.07865322079777 1
0.746702870376769 1
0.817546310989407 1
1.11099192642487 1
0.926540681988221 1
0.848388489194187 1
0.71702964117003 1
1.02358738195738 1
1.01695874700633 1
0.796667512026556 1
0.85565815881808 1
0.925341095793751 1
1.02650717809157 1
1.02618516070211 1
0.904310481793897 1
1.1002239002187 1
1.24361857430275 1
1.31076543023253 1
1.33660069802372 1
0.831706518063298 1
0.837273126648674 1
1.12506569211833 1
0.802245603839564 1
1.17183377384295 1
0.859309006224377 1
0.902751631045572 1
1.00947234139723 1
0.951015135649041 1
0.888603683090466 1
0.903968733568226 1
1.40024904072112 1
1.20021196446225 1
1.11269617543828 1
1.13956365865448 1
0.260102503984034 0
0.935135551017175 1
1.2167892949171 1
0.96607208932449 1
1.09298979549274 1
0.581447028052252 1
0.793202849174627 1
0.983800665862056 1
0.851974735291533 1
0.847573335030185 1
0.800509300036908 1
0.769823082976081 1
0.957186075185641 1
1.0517744223296 1
0.741888748811852 1
0.690193804987312 1
0.961327757693679 1
0.937820932828277 1
0.924190570573593 1
1.00386417113588 1
1.0503098787965 1
0.72100835219161 1
1.2789245904614 1
0.54842447259963 1
1.08521075631112 1
1.24467630543123 1
0.953563044221475 1
1.25658978527959 1
0.860717814993449 1
0.828269409189625 1
0.866788430626022 1
1.09217431982277 1
0.667189319023522 1
0.956212674543201 1
0.846914560945523 1
0.965629460736713 1
1.27587750064404 1
0.573094314570144 1
0.802997300308064 1
0.724514471259029 1
0.858150159036993 1
0.823706199883691 1
1.29981029040254 1
0.656204757715583 1
0.894334414055134 1
0.642968180137933 1
0.943578150487347 1
0.664561927931842 1
1.23235745530774 1
1.1759614638805 1
0.652610189803332 1
0.930634120742152 1
1.43793475701578 1
0.760252246130229 1
1.07256900519874 1
1.20635110530469 1
1.15122077148221 1
1.12336056383586 1
1.04767150255502 1
1.12512736599593 1
1.12981799117676 1
0.852795429851206 1
1.26537426179585 1
1.30158761701796 1
1.04465101286792 1
0.85992731267303 1
0.500405687562599 0
0.675900424358315 1
1.13211176829104 1
0.931427014696363 1
1.29375386926838 1
1.38138154784726 1
0.651992486445037 1
0.664603144245592 1
0.900169130102789 1
0.353092921073256 0
1.19450208927764 1
1.38880593485477 1
1.37939765421927 1
0.738847716405059 1
1.16773074469763 1
0.901993789947709 1
1.11266925143528 1
1.1798976011901 1
0.964149218367739 1
1.10564701542024 1
0.732961640096434 1
0.846723379978298 1
1.26252926524534 1
0.870112122961993 1
0.789969189314391 1
0.604445217916932 1
1.12414870207741 1
0.96711826555032 1
0.851543649807022 1
0.780859417169306 1
1.1822173674332 1
0.672765341498311 1
0.837057616846628 1
0.813165753842716 1
1.19246997078993 1
0.875878777261078 1
1.52172817549881 0
0.786242361056571 1
0.719923187516056 1
1.1250298658773 1
1.19327614102505 1
0.588420165435681 1
0.972383942401573 1
0.942577592554586 1
1.22848757945098 1
1.37547148876034 1
0.847468550357658 1
0.588395747355474 1
1.008760341386 1
0.660800101295291 1
0.787832730330681 1
0.574002031784816 1
0.726972281192621 1
0.960067738536455 1
1.02760818174004 1
1.13961122950681 1
1.19618278020771 1
0.703167635671974 1
1.18269559869299 1
0.909187914794522 1
0.931279705280411 1
0.821339745186075 1
0.760336662787056 1
0.724002785938254 1
0.935381753105406 1
0.815265016739419 1
0.772980863906416 1
0.732953248891583 1
1.20099060823594 1
0.789539792746499 1
1.28501071882499 1
1.04218901073023 1
1.44519057464637 1
0.799955658077285 1
1.11132754453534 1
1.01234426158889 1
0.771863119949584 1
1.3229208725076 1
0.908849710418902 1
1.28457554101255 1
0.900107119841973 1
1.00201687444304 1
0.829117424203762 1
1.18951221154882 1
1.21567892438694 1
1.15543475121647 1
0.758754335047262 1
0.962793336526237 1
1.26819975497699 1
1.2821148599723 1
0.787571031979507 1
1.50954803831996 0
1.34847612059427 1
1.08053390163961 1
1.11666973306472 1
1.44894076939828 1
1.14837028274512 1
0.865777668863954 1
0.912764966099238 1
0.946828531456325 1
0.961690603788354 1
1.03656441075387 1
1.27283493798172 1
0.81701215126739 1
1.39504618447918 1
0.713395732439601 1
1.15579472389079 1
1.48987822598166 0
0.862280324342205 1
0.76999105011751 1
0.993061804925254 1
1.2619451652068 1
0.592902517802676 1
1.11195972970732 1
0.680193975095883 1
1.11439890395664 1
0.937537399934205 1
0.734418898661997 1
0.949307088259873 1
1.00698181248738 1
1.02220292582589 1
1.08339533890427 1
0.981285796935805 1
1.14570162764679 1
1.53306684392855 0
1.00292372425316 1
0.920422301341387 1
0.874086870398565 1
0.817164293164198 1
0.597468074901927 1
1.01261049567191 1
0.961402071997267 1
1.27185382398154 1
0.972595220725166 1
0.79360520464104 1
0.968392652545627 1
0.935270639797904 1
1.1919440022151 1
0.933213289693216 1
1.00142172562525 1
1.53663197027915 0
0.655187333383846 1
0.937261839163953 1
1.11183099273363 1
0.615596682427212 1
1.3020029118169 1
0.891630838239059 1
1.02355886793948 1
0.829750557190329 1
0.98191700289392 1
1.04251552070959 1
1.04962259112595 1
0.716304712907808 1
1.32903533579273 1
1.07151737818451 1
0.87164025930899 1
0.94585253584315 1
0.673000609102891 1
1.10266689373552 1
1.30084013181719 1
0.832583499089557 1
1.18095278837052 1
1.35665359303773 1
1.35231895282695 1
0.897507762843913 1
0.679016137607908 1
0.894816212650828 1
0.918607181054157 1
0.922905108313835 1
0.799395329559352 1
0.822823073948665 1
1.17176484210132 1
1.15460417744343 1
1.04868035161827 1
0.673887845423402 1
1.097291104891 1
0.885476602303586 1
0.702191133086661 1
0.803856681846259 1
1.47200521846125 0
0.905033370343162 1
0.595601436430565 1
1.29180889044765 1
1.05899644930485 1
1.23107691867914 1
0.928308604913609 1
0.834350686514145 1
0.878503395466177 1
0.674096686003304 1
1.20853709001086 1
0.878464463090094 1
0.737712630265268 1
1.11814170054368 1
1.08425308171218 1
1.12098151254105 1
0.903933401501704 1
1.14753726077546 1
0.956898039676059 1
1.46926307843086 1
1.08403348589342 1
0.874663973422694 1
0.983992566661583 1
1.04049081017561 1
0.862101910169497 1
0.871677949819623 1
0.96202884386305 1
1.04649157655202 1
1.06746813408388 1
1.05196114704461 1
1.13536380261548 1
1.10086491645099 1
0.911880568609941 1
1.30835750241347 1
1.25226159537529 1
1.26720152987011 1
1.07382951594306 1
0.959057733013731 1
0.726796511817731 1
1.08534065648356 1
0.73466619702488 1
1.22274777396553 1
1.00625111800854 1
1.32415575379446 1
1.1548194798424 1
1.16820392858224 1
0.945008347042708 1
0.683335352968381 1
1.13318102135935 1
1.05158851782963 1
1.19186967161006 1
0.676937733965575 1
1.20205710465144 1
1.07166679248194 1
1.34952824340803 1
0.782314574917059 1
0.591206354573879 1
0.764644184851179 1
1.00490259681654 1
1.00585814950408 1
0.973902217702454 1
1.00393592346186 1
0.705526428971965 1
1.1395494888713 1
1.30724005410836 1
0.919118014988941 1
1.11808082325016 1
1.17258872104516 1
0.875258631886515 1
0.853293636683064 1
0.985787986549684 1
0.686576392104855 1
0.888542914572906 1
1.07397669906101 1
1.07850485161136 1
0.951819328540913 1
0.856993295428981 1
1.14267320775558 1
1.31172161138687 1
0.966256037548289 1
0.817797316182037 1
0.750632687327271 1
1.1810509786094 1
1.20652623919484 1
0.859013019227487 1
1.07731377020045 1
0.924805672252501 1
1.05390357308373 1
0.909443786180877 1
0.792877383593678 1
1.2028786572256 1
1.40767783571064 1
0.930044471250767 1
1.06835035205028 1
0.870611015998895 1
1.1288826876474 1
1.02822404064305 1
1.11455711704163 1
0.865859603289643 1
0.646352599334631 1
1.15678679403044 1
1.13728698670576 1
0.717024151086881 1
0.59276414224395 1
1.3892166956831 1
1.09306716591727 1
0.958694325022887 1
0.978939951522976 1
0.8041841200951 1
0.810151680514022 1
0.8452546249098 1
1.11113457010975 1
0.715462969033472 1
1.25363282095761 1
1.16213558850562 1
1.08830550594317 1
0.855111275463679 1
1.03282870783021 1
0.912583289493897 1
0.97161029188869 1
0.775130827014204 1
0.793274046724767 1
0.822826567179917 1
1.01747313950142 1
0.646094746720545 1
0.705930323048859 1
1.16806686853453 1
0.922926936595584 1
0.734611159310378 1
0.758882576970169 1
0.86251072325017 1
0.981589597350801 1
1.17669154734241 1
0.842769706555956 1
1.25651028688963 1
0.81243342131768 1
1.2592285528387 1
1.04334801580155 1
0.970734493137153 1
1.48730206351236 0
0.665642024233577 1
0.88466200573402 1
0.575285631682204 1
0.662567201376772 1
0.813890598686772 1
0.837164921745441 1
1.18568100397627 1
0.790824475061807 1
0.69618190181842 1
0.995623746448324 1
0.793125911284979 1
1.48131779009508 0
0.763758671454578 1
0.732084175183941 1
0.992514180536454 1
0.846608603068816 1
1.0462899924414 1
1.26402849961462 1
1.11564334978872 1
0.917169863063983 1
1.03249661344187 1
0.736529412116116 1
1.15042059941801 1
1.08903781628089 1
1.01401683872642 1
1.24103488135038 1
1.02154882229833 1
0.8738221472409 1
1.11948643818043 1
0.799360878732449 1
0.996109749613759 1
1.00474699333028 1
0.648005933437368 1
1.05736860834338 1
1.09270858874575 1
0.995400131487811 1
1.28728146538418 1
0.768902968588657 1
0.955931872087715 1
1.12598861855257 1
1.27971286677742 1
1.1896276500286 1
0.626300511475742 1
1.05240369009915 1
1.19240243335292 1
0.999017331170308 1
1.05674423350138 1
1.10263404129209 1
1.05643025617485 1
1.12842359264954 1
0.735049045343747 1
0.92591366722804 1
1.18156122674712 1
1.10799173580114 1
0.838297936414999 1
0.532622992822562 0
1.03110427388439 1
1.01462149298006 1
1.31625831103575 1
0.703363327255642 1
1.14727247377821 1
0.995768599064744 1
1.14645708795602 1
0.478640733222819 0
0.591043827429801 1
0.710582945276931 1
0.774158982544345 1
0.676995391158588 1
1.00564180420883 1
0.73622720069268 1
0.958301205864459 1
1.21214706383701 1
1.12020218309193 1
1.11933817437977 1
0.91796675301944 1
0.761187142383401 1
0.950469470017425 1
1.03878585550517 1
0.826310463334063 1
1.16846526093623 1
1.26114155411935 1
0.900298644486677 1
1.07145446314211 1
0.96222392025781 1
0.807248784657811 1
0.917919010079368 1
1.20201559671892 1
0.619154264034607 1
1.17988299223632 1
0.436711875582486 0
1.50372920279428 0
1.01255796853577 1
0.782133024720348 1
1.10885437003245 1
1.10334715273778 1
0.821888600453246 1
0.881695820632929 1
0.94339536046402 1
0.896906930363746 1
0.948374822918681 1
1.12911173039581 1
1.19751112545082 1
1.0664142737606 1
0.672213825142551 1
0.859265331311985 1
1.12578385302639 1
1.00498536412407 1
0.632138745444041 1
0.930344216989872 1
1.21700154364383 1
0.671029429033004 1
0.908180844442464 1
0.942504894254326 1
1.04756766033469 1
1.03045385957463 1
1.00200106479558 1
1.02023148045853 1
0.999755986078233 1
1.06927696109674 1
1.09935815875309 1
1.34213899765172 1
1.10297791300207 1
0.645235604613373 1
1.36833335106624 1
0.951024343285266 1
0.868769485873232 1
0.864190209695499 1
0.95320973858608 1
1.14142998584025 1
1.09212192299346 1
1.00473677653959 1
1.23976661585226 1
1.17990180670083 1
1.15224901502433 1
0.809187956092099 1
0.964822431440144 1
1.02277484914007 1
0.56423411803146 0
0.819384485410347 1
0.862888507400034 1
0.836289285512262 1
1.4344346458231 1
0.642393355539622 1
1.00125680101186 1
1.22235431505383 1
0.759024970276562 1
1.03246975093116 1
0.759723106956955 1
1.18776574365237 1
1.37572220696643 1
1.42288181457911 1
0.658676658341055 1
1.00985026004943 1
1.19766954858384 1
1.34200953761597 1
1.20300168559915 1
1.09409116410909 1
0.95358090011368 1
0.559453480778219 1
0.951603606097404 1
1.14145119621027 1
1.20066404388179 1
1.26664150845184 1
0.932470667478464 1
0.857064521073482 1
0.891464219991639 1
1.01137066598056 1
0.609955553514354 1
0.922205337712378 1
1.07530619998447 1
1.01387348980293 1
1.30994161653112 1
1.02330026662199 1
0.933187142765247 1
0.800182293945555 1
0.979947910539093 1
1.1893452835989 1
1.12231841411942 1
1.02086706091975 1
0.980345843001972 1
0.824215195843587 1
1.11060813789874 1
0.706833515290485 1
1.20264005111337 1
0.760290577056706 1
0.989213760274142 1
1.36190984330014 1
1.2336347663386 1
1.03897446635863 1
0.673174426943397 1
0.833847435592141 1
0.670775615469606 1
1.17587374874804 1
1.18555724453658 1
0.892827187641537 1
0.504716001751868 1
0.842453788324148 1
1.13440493468226 1
1.00212436475672 1
0.792422827636728 1
0.697755898810392 1
0.908753858905278 1
0.723361098251186 1
1.15796126619753 1
1.13671879420803 1
1.34357660940661 1
0.892637011702179 1
0.77541319213501 1
0.83881591066594 1
0.823740379757148 1
0.944717674200331 1
0.658363612583534 1
1.35842554468017 1
1.15878334814611 1
0.965164187741562 1
1.19504196323253 1
0.996534676087425 1
0.970992835189769 1
0.966494317698463 1
0.771113067581513 1
1.15247797524546 1
1.20004167767972 1
0.886059291881152 1
0.862817052086665 1
1.38150325822632 1
0.838154584905199 1
0.494186753405897 1
1.3373867876117 1
0.839513813184472 1
0.903733573756899 1
0.994769330535552 1
1.33095653136556 1
0.854276908860926 1
1.25402420424755 1
0.942024138703208 1
1.10559030317648 1
1.29809738573748 1
0.9283394739048 1
0.575116525957816 1
0.754326176900486 1
0.898049138320356 1
0.766499399706608 1
0.8836743674635 1
0.804058540871652 1
0.685909337686665 1
0.983778866758774 1
0.778877603254249 1
0.844072962206012 1
1.11291522167637 1
0.936648506197621 1
1.17493214060145 1
1.58717026500747 0
0.767251853702853 1
1.23784535709567 1
0.814097001264667 1
0.921462031742456 1
0.965217279381761 1
0.961287590689056 1
0.687434786582162 1
0.891330821985171 1
0.93261758429663 1
0.985857838757321 1
1.09354282171209 1
1.07721343444271 1
1.02632598913647 1
0.955689891286094 1
0.944567541949774 1
0.995768970692706 1
0.792971752025401 1
1.32999446701561 1
0.894637933162158 1
0.985400988504688 1
1.00715758029605 1
1.06809974862551 1
1.15289891665256 1
0.616039250668396 1
0.823229824333247 1
0.884505762826974 1
1.39889190004297 1
1.26800681675379 1
0.831451638659369 1
0.778943172515911 1
0.969963856637673 1
1.04318721928085 1
0.93429046290788 1
0.871065717959288 1
0.752843182307593 1
1.15717180339174 1
0.917578672294099 1
1.29770911574853 1
0.600549685856646 1
1.11708686739124 1
0.728752130925129 1
1.0170749383646 1
1.03546940143371 1
0.909854326090209 1
1.00037982636546 1
1.23733841905738 1
1.04247358489769 1
1.00246832327574 1
0.841771746581941 1
0.747583019798857 1
1.10876760544168 1
0.965826730456331 1
1.37916095798884 1
0.643859654966734 1
0.984020740232476 1
1.0608430204876 1
1.11902305419621 1
0.774016919432118 1
1.45031989191782 1
0.893285874796945 1
1.12759000395773 1
1.14865090018785 1
1.1384093454607 1
1.24851462266414 1
0.915580926386612 1
0.901900159230376 1
1.30071862547892 1
0.883030922040911 1
1.17851818528029 1
0.924800372020738 1
0.82473896414438 1
0.867606878621769 1
1.22128022952421 1
0.963769611222553 1
0.679214188048063 1
1.22905135478527 1
1.24297274418034 1
0.853148111628629 1
0.845636488779572 1
0.798785194342087 1
0.96196310352578 1
1.11059003264515 1
1.27052402143477 1
1.14288856308917 1
0.675419544705555 1
0.864853803654496 1
0.909679725154622 1
1.41808266034129 1
1.09666964947994 1
0.709991262206636 1
1.28030662693005 1
0.764828129206785 1
1.40688497409099 1
0.931323529639686 1
0.911902478309588 1
1.0882862019912 1
0.927621222726531 1
1.50656065872872 1
0.840077061990983 1
0.838084190587987 1
0.963680879656427 1
0.967687598927986 1
0.915068756395134 1
0.774484912313362 1
0.884728081037561 1
0.640811938748435 1
1.12103868891055 1
0.698051482086742 1
1.03795753334028 1
1.10166389600591 1
1.10655480972891 1
1.10383867764203 1
1.05449221343765 1
1.17761742209701 1
1.25848786017237 1
1.05056317178453 1
1.23119411055005 1
1.20528565488597 1
0.867070384956113 1
1.21968734346942 1
1.4238964952445 1
1.25490499371595 1
0.961070762616061 1
0.804526514923874 1
0.795553124400685 1
1.15585884663272 1
0.716368429265412 1
0.87631286405886 1
0.829022885848355 1
0.732505869189139 1
1.20319212042691 1
1.49484726928847 0
1.04339587278163 1
1.04210992383976 1
0.621285215538715 1
0.92280057320181 1
0.878590768351627 1
0.789422864897955 1
1.02873206482649 1
1.12301738788063 1
1.19057271223587 1
0.784390545554249 1
0.906204256774272 1
0.945118104938724 1
0.966811065938635 1
0.996101242698275 1
1.34891640841313 1
1.01550826785059 1
1.26737330289316 1
0.765871903756559 1
1.11383126881914 1
0.676190822740874 1
1.14463211812331 1
1.02120294295427 1
1.175130088881 1
1.24554957261184 1
1.36912446096438 1
1.01354433609375 1
1.24381487412726 1
0.70192855410401 1
0.948846371896909 1
1.03853272832729 1
1.1722401587872 1
0.648697697037527 1
1.07528885171902 1
1.09002638232977 1
0.939284203156431 1
1.08918842920242 1
0.842064147621876 1
1.05663483489929 1
0.759042098213036 1
0.883746069259626 1
0.834884439974386 1
1.12342863621181 1
0.806448389016589 1
1.00529285748293 1
1.07622186137748 1
0.669896040894764 1
0.968975966570925 1
0.763316033501966 1
1.10823711972031 1
1.49250838777775 0
1.14910136750928 1
0.823731028431084 1
1.19294515902361 1
1.19572328640794 1
1.10232776274617 1
0.775644872587629 1
0.830378090642138 1
0.970821086363241 1
1.32744660999983 1
0.95930846960513 1
1.21318234446233 1
0.960386106964651 1
1.07882737629135 1
1.06837967362915 1
1.06097662424066 1
1.10159867012164 1
1.19271859633985 1
0.891218052499982 1
0.825278977601158 1
0.946224337187988 1
1.1731886804894 1
0.885197696419829 1
1.33558729849699 1
0.800508762405625 1
0.989900948176508 1
0.484757517417786 0
1.29972592333514 1
0.985791661501023 1
0.759150013840349 1
1.00705038943529 1
0.836939620967906 1
0.900023859651111 1
1.15181014568682 1
1.54550306716206 0
1.18935517074298 1
1.21740417212883 1
0.799140610390628 1
0.605198472838874 1
0.649672912968615 1
1.14901584526532 1
1.22452101119565 1
1.22806173111681 1
0.800074586621197 1
0.899368339983482 1
0.836225324823578 1
0.99807743621489 1
1.03508304116301 1
0.73638188517287 1
0.816667057142551 1
1.59923055827086 0
0.869007720699863 1
0.925166815484267 1
0.63942357744184 1
0.889526586751455 1
0.799797944500231 1
0.974420086162295 1
0.933376083511755 1
0.714137749829515 1
1.08216493474656 1
1.03105302668353 1
1.43108346330629 1
1.35789417401347 1
0.734631058554045 1
0.799433026261525 1
0.961723344509154 1
1.10444120367209 1
1.03014635874146 1
1.03533504781363 1
1.01438618579807 1
1.02025411664651 1
0.737271450319783 1
0.704745541842554 1
0.620781259293106 1
1.22192298848953 1
0.688789641032018 1
1.48833179656819 0
0.834002967450528 1
0.591298568094615 1
1.301102726461 1
1.04067741943275 1
0.504706313138796 0
0.867322109311207 1
0.96087819415693 1
1.20634507072668 1
1.28779098661169 1
1.23520515182294 1
0.928183999277221 1
0.858529912416304 1
0.647324362204492 1
0.988369539756433 1
0.891937517363539 1
1.11804539578405 1
0.873891383659644 1
1.00882739136528 1
1.23428785778823 1
0.923223289430229 1
1.14020295629967 1
0.901653548754449 1
0.869247298257101 1
1.00942713769945 1
0.963366358796163 1
0.996083805091585 1
1.30499749844405 1
1.02842540770536 1
1.12069819574395 1
0.84678524162579 1
1.09137055166933 1
0.996308955469697 1
1.13232685606996 1
1.07606757809178 1
0.615772405822676 1
0.926252033923423 1
1.12849574114787 1
0.960441969594504 1
0.630802408063904 1
0.887547405403126 1
1.01004123420835 1
0.924790559785186 1
1.1464463580979 1
0.936976756387394 1
0.897493071712225 1
0.801199671315658 1
1.10357453240034 1
0.934399227738959 1
1.01354111390941 1
1.05099643407299 1
1.06308479342038 1
0.95853237361547 1
0.579369615821594 1
1.15134724360488 1
0.937946231827076 1
1.20953852149905 1
1.06894930779211 1
1.28927224628341 1
1.29640265812815 1
0.590706817431887 1
1.30717253981457 1
0.710232054792913 1
1.61550745461309 0
0.648445949938011 1
1.12816670409954 1
1.21763501700262 1
0.88324876599878 1
0.782912808767643 1
0.799917652471842 1
1.2144439058551 1
1.11976093511868 1
1.05482208404848 1
0.891719970737272 1
0.956923573412412 1
0.896371074004362 1
1.17530628526007 1
0.746084284598373 1
1.20055525666484 1
1.24735053071526 1
0.739039679080031 1
1.32705494004171 1
0.578473174318724 1
1.22451272500902 1
1.22062714232873 1
0.98379974412443 1
0.717852692660369 1
0.840401349419635 1
0.828648866655239 1
