# Supplementary material for: Bias caused by sampling error in meta-analysis with small sample sizes
Source: PLoS One. 2018 Sep 13;13(9):e0204056. doi: 10.1371/journal.pone.0204056 (PMC6136825; doi:10.1371/journal.pone.0204056)
Supplement: S5 File — (ZIP) [file pone.0204056.s005.zip › results N = 10 theta = 1 tau = 0 sz = 5-10.txt]

"dl.theta" "dl.cp"
0.246335701613587 1
1.19890733375632 1
0.119031404675282 1
0.595724400467542 1
1.264567900501 1
0.181134004003198 1
0.630337768753268 1
0.859044781417584 1
0.990574841370559 1
0.926170166600233 1
1.4535535815667 1
-0.0870429068423948 0
0.112543322236664 1
0.510611281183116 1
0.54747542766668 1
1.65633072781054 1
0.898506788643093 1
0.779560521159224 1
0.440894455282218 1
0.967207301288699 1
0.32183076202646 1
0.650862824356524 1
0.989973904872802 1
0.805177554933051 1
0.619554296623336 1
0.400448973237476 1
1.23214236167928 1
0.760046595929816 1
0.76910905265992 1
0.778334865764391 1
0.438897181120107 1
0.781280609215354 1
0.849215974902422 1
1.43526252531134 1
1.03375353181846 1
1.3219985960979 1
0.941473137441929 1
0.936697272885304 1
0.128426744752081 1
0.11866837069288 1
1.28970593962532 1
0.448436379531702 1
1.21178120265759 1
0.0957720770912254 1
0.763420134773162 1
0.754500854838081 1
0.97156528106862 1
0.363898654979985 1
0.859219315209013 1
2.08908684660994 0
0.626369733109634 1
1.6817709965197 1
0.361203567739719 1
0.613248452135763 1
1.40122543859321 1
1.41758861853631 1
0.987315516768091 1
0.688240077242953 1
0.647017408704376 1
0.442167932075593 1
1.24351706169073 1
0.949934659128801 1
0.310729641575142 1
1.48263728435491 1
1.6119729612924 1
0.446870453482057 1
1.42941235792755 1
0.540714899733732 1
0.8098785488213 1
0.825056169856148 1
1.49834124573313 1
0.728140929893369 1
1.25650741498715 1
0.732059510497905 1
0.471689524492161 1
0.973778431563376 1
1.18518222706663 1
0.128827028253589 1
0.772805108576519 1
1.41941279989513 1
0.399713913800959 1
1.04593359150624 1
1.18070784419984 1
0.278512571399067 1
0.610415992728393 1
1.165379586092 1
-0.0655301634308678 0
0.797922898929509 1
1.25531174674423 1
0.925741431900935 1
1.05958889765515 1
1.46209478695686 1
0.336149972310933 1
-0.0893525334845595 0
0.833688756568565 1
0.759288688027584 1
0.440516940454236 1
1.04323134003225 1
1.21435194735916 1
1.55375352841018 1
1.23061501384243 1
1.03579153702413 1
1.25641325751942 1
-0.295505473386715 0
0.860794272423457 1
0.869209723231829 1
1.40891644252333 1
0.990473477471091 1
0.683420566025933 1
0.667139177839479 1
1.26351012058397 1
1.15009574749716 1
0.454061487250614 1
0.726754011624646 1
0.464140102304146 1
0.440983218157904 1
1.25191123342395 1
0.209514558940961 1
1.20183185438437 1
0.78273158247329 1
0.952655329828894 1
0.982329787349135 1
0.443395716777648 1
0.781720177571002 1
0.904343446498501 1
1.27553951777479 1
0.586830392919599 1
0.903465929373298 1
0.503335150038112 1
0.537071489226194 1
0.860501408553591 1
0.835526279712959 1
0.51868236497801 1
1.49398531711774 1
0.590966469356583 1
0.813813274709175 1
0.739705991770587 1
0.216721789531921 1
0.668332412647753 1
0.711750019502847 1
1.23026122668594 1
0.339686035057812 1
0.932918221020641 1
0.985218179362271 1
0.674494114430093 1
0.620220759960113 1
0.689582488130348 1
0.51026906224346 1
1.34927666543349 1
1.58758741705021 1
-0.0961297861959093 1
0.605992219681824 1
0.25302969630794 1
1.12109592362166 1
1.17763830766767 1
1.40596503528279 1
0.825862639592135 1
1.0596393155523 1
1.65034242015104 1
1.52154674731163 1
1.57107196373801 1
0.305523375434162 1
0.509288139695866 1
0.788857105033173 1
1.00548214019758 1
1.31751616263545 1
1.25549093759745 1
0.928597087355739 1
0.608288951620515 1
0.623116818032797 1
1.06653418440078 1
1.16340993586073 1
1.67194812173846 1
-0.230121964868189 0
0.396802365753682 1
0.787248181631195 1
0.997436453680416 1
1.27113399163878 1
0.155367312668783 1
0.712537235082744 1
1.13909507901725 1
0.498639007059703 1
1.22293109881407 1
0.297778082839037 1
1.03706179252961 1
0.40288608997603 1
0.499036442205956 1
0.524904765640139 1
0.492478561559779 1
1.17309298834246 1
-0.441553512586008 0
0.825557722454468 1
1.69810650747419 1
0.494824943308566 1
1.3945619459824 1
0.328267188924085 1
0.465758218791487 1
0.819232635375962 1
0.386067533981505 1
-0.678281015073149 0
0.255371561505843 1
0.887794205208553 1
0.851312254302929 1
1.12483590070009 1
1.76155439737682 1
0.731817947417817 1
1.22405584866814 1
0.684433434519098 1
0.98742389640654 1
1.02534402680339 1
0.133188034545798 1
0.0650725492211339 1
0.128146540949935 1
0.89024064521369 1
0.407233615361736 1
0.860023733627552 1
1.3160488427143 1
0.412160450034021 1
0.985227159781665 1
-0.356506937892595 0
1.36330267849197 1
0.957383039634063 1
1.33510906419055 1
0.185820574025514 1
0.330151564179277 1
0.26927095299167 1
0.469999126886546 1
1.10237582159771 1
0.533778330012555 1
1.60234142348328 1
0.539280676875903 1
1.17331099375447 1
-0.131693604291902 0
1.17413956901394 1
1.53448939293799 1
0.871913028353149 1
0.166744561656407 1
0.973652035085527 1
0.660961833812731 1
0.459414903338939 1
1.21053537321863 1
0.00124229419011233 1
0.615265491541897 1
0.980536007360774 1
1.09949561446339 1
1.2141998589121 1
1.00052139544894 1
0.519416811406171 1
1.23883128138133 1
0.649050597395561 1
1.38423519550009 1
1.25792948598975 1
-0.206508442717261 0
1.39107045199108 1
1.34245211431901 1
1.12616446913101 1
1.33658077047437 1
1.55939528304059 1
0.0580415785356424 1
1.65036798639974 1
1.06235595877038 1
0.286679122534407 1
1.16451404898785 1
0.302803902876079 1
1.1044768660505 1
0.636242063930155 1
0.69904208414827 1
1.30928629134218 1
1.13341704216213 1
0.7857709810414 1
1.67191852961717 1
1.26230309139012 1
0.148860121143483 1
0.942157300565391 1
1.10080865573676 1
1.1968667444129 1
0.567588470672874 1
0.855087071936013 1
0.0610023749691231 1
0.0736967504348365 1
1.30451275853915 1
0.404633539893623 1
0.691229288857769 1
1.00189646504714 1
1.12739957270337 1
0.709870770912584 1
1.20655114646894 1
0.756062606078167 1
0.908650191882107 1
-0.0101860881990289 1
1.86532520548949 1
0.698006084031536 1
1.0258464359794 1
0.700229750455089 1
1.20449607903872 1
1.47315112859669 1
0.813352326806133 1
1.31443600036602 1
1.12903119823716 1
0.572305704506735 1
0.765367373441192 1
1.13541930548495 1
0.867572459858653 1
0.656193967295972 1
1.42285335152523 1
0.475166434519806 1
1.1400887659786 1
0.889208860870363 1
1.07848755656685 1
0.844961254550988 1
0.740431824779582 1
1.16029593304079 1
0.725270078327937 1
0.985961300429937 1
1.03086892399971 1
1.136240944861 1
0.950821621493754 1
0.962220947610439 1
0.855755208181783 1
0.709854447646218 1
1.62236260282836 1
0.275368969073961 1
0.742708265479677 1
1.35476669769159 1
0.0470033834020481 1
0.763794821306905 1
1.29463170997873 1
0.383516115996777 1
1.36734097971998 1
0.297535023552869 1
0.200208581017466 1
1.14653128077719 1
1.15178651146086 1
1.24731524721336 1
1.07440810324496 1
0.70703645446496 1
0.403868832371566 1
0.860944795432543 1
0.674772440977468 1
1.20320671878981 1
1.06296544483027 1
0.663437964580283 1
1.68269115921519 1
0.0813744584022454 1
0.863107586132278 1
1.22677233718732 1
0.144410039699405 1
0.928320188851551 1
0.527741924523734 1
1.09656991400515 1
0.57877713996467 1
1.28742498391354 1
1.03795874816403 1
0.980829196889388 1
1.35528658947619 1
0.546719749183956 1
0.978738328831514 1
1.07533835344863 1
0.626361302042118 1
0.470504032333794 1
0.879104758706034 1
0.544729265207992 1
0.779176678779357 1
0.290275033949462 1
0.634758593099973 1
1.44068277817643 1
0.80989717887086 1
1.32074682382405 1
1.2158762956204 1
1.12224664246221 1
0.786298613635983 1
1.05319675693536 1
0.851943656014094 1
0.884868459885441 1
0.755150935657102 1
0.91099679133446 1
-0.109036828644742 0
1.00590088642883 1
1.06207610281214 1
1.38366328778278 1
0.545827803243729 1
1.43377730479374 1
0.310464016180281 1
0.858946204623075 1
1.69180284670874 1
1.36087222831012 1
0.382212537511279 1
0.455122645010053 1
1.49149734424408 1
0.639789133502639 1
1.11295454085057 1
0.85251780331417 1
0.753610801886152 1
1.54999523655644 1
1.14159989784804 1
1.33836309850502 1
0.481556513516018 1
-0.380457972868943 0
0.292503000003394 1
0.79469405216973 1
0.936609262559611 1
1.00460438976205 1
0.699453925274111 1
0.864090252898269 1
1.83493041238499 1
1.07194058366776 1
0.766958252740184 1
0.492648316498435 1
0.857209814793293 1
0.522379480743113 1
0.401687395900937 1
-0.497015840835432 0
0.437236856779911 1
1.04215400206386 1
0.632141561077794 1
1.19076457685115 1
0.458410314573792 1
1.20175227225336 1
1.56584672141787 1
1.42474378352898 1
0.640281908305912 1
0.833708669787025 1
0.953480222519237 1
0.146197908939171 1
1.05771895661271 1
0.118181619235743 1
0.328551567237452 1
0.62142707610721 1
0.761152670225193 1
0.586662124050048 1
0.842964392703846 1
1.19415156558116 1
0.683354023481214 1
1.27181769349433 1
1.30268775820123 1
0.915257149624953 1
1.14665221183147 1
0.87815077010007 1
0.869218384319513 1
0.755994793586548 1
1.5362407348446 1
1.19441921424355 1
1.26665655166929 1
0.818085492289975 1
0.720066147857159 1
1.32906553499949 1
0.993202388932207 1
0.972280070102995 1
0.859613252245782 1
1.30842561129845 1
0.616531125835621 1
1.19092860156025 1
0.775607467347543 1
1.04096990102686 1
0.933664756298215 1
0.874096983022896 1
1.48229060341371 1
0.956437781839081 1
1.24833460973612 1
0.944624778935057 1
0.845290745667184 1
0.476255251344538 1
0.42131520701427 1
1.28548721015288 1
-0.0775920148446629 0
0.592033798786382 1
1.35942985085848 1
1.0524139768479 1
0.996153608030314 1
1.82530835010422 1
1.82735724104336 1
1.00220446132682 1
0.788086970516905 1
0.18659654962866 1
0.707362049154261 1
1.23002167005644 1
0.45803657934517 1
1.61730191485679 1
0.916168553826013 1
-0.0167602011400133 1
0.0707280484076601 1
1.58403456243115 1
1.2967547522083 1
1.38173490969583 1
1.17683471769611 1
1.34876719383356 1
1.1530111917024 1
1.25972844375033 1
1.26462910443882 1
0.516984032387893 1
0.241908871798017 1
0.841907093615934 1
0.603578259792055 1
0.169141427110562 1
0.804089164463464 1
0.315495754304909 1
0.697140238859989 1
0.981267252783178 1
0.920358855507595 1
0.925100293029134 1
0.701147890445673 1
2.07175334543941 0
0.918045271448904 1
1.03083740677378 1
0.505249260347993 1
0.904131444821496 1
1.02852996360799 1
0.844339290446435 1
0.982163935508871 1
0.760613556696114 1
1.24088933295183 1
0.154903970833627 1
0.477094976997641 1
1.20500146136616 1
0.838716415686108 1
-0.157882926398323 1
1.16529812174178 1
0.473044284631371 1
1.31017141332533 1
0.62934407637698 1
0.845713905495131 1
0.205093241935609 1
0.475625631362617 1
0.422772854741141 1
1.15723783591077 1
0.723619827972279 1
1.14831094616834 1
0.883981872871491 1
0.711702725055215 1
1.18779330462951 1
1.18377887827543 1
1.3825060319384 1
0.682603720951359 1
1.13369151889046 1
1.59507627923904 1
1.22164888894456 1
0.714556550595307 1
1.56319416495187 1
1.85161865197332 1
0.265944487348184 1
0.579352174636935 1
0.968160102607061 1
0.639021169468475 1
-0.148912106308836 0
0.909469098371148 1
0.443693648116527 1
0.661104921970392 1
0.96057086794091 1
0.948597138396239 1
0.738388014809536 1
1.28876673990078 1
0.649100865067444 1
1.57421895401169 1
0.710155968835772 1
0.92884388111026 1
0.604749241034657 1
-0.112926606074645 0
0.20993625331189 1
1.29496119723016 1
0.651536119696555 1
1.37308476708773 1
0.736137415577951 1
0.331428386543119 1
1.1232522567045 1
0.439893332998438 1
1.27670797576277 1
0.735227005330975 1
0.695648372334289 1
0.73758319750394 1
0.611448346202092 1
0.725737535305868 1
0.83692964709078 1
1.07491954854369 1
0.510965608673972 1
0.645312505929966 1
0.415504666090641 1
1.05784588100983 1
1.68732777445754 1
0.49372531805132 1
0.779742860710289 1
0.683877295992413 1
0.914611526482774 1
0.721714233335195 1
0.971635727490175 1
0.886539209508664 1
1.31424793713399 1
1.1780347676747 1
0.811721299504955 1
0.906180100087029 1
0.361566083984106 1
0.256009116974406 1
0.962367335853634 1
1.87359837815861 1
1.00093891923904 1
0.428380379470172 1
0.729595284879047 1
0.791636413930528 1
1.50806041160342 1
0.440475257504868 1
1.08717830849361 1
0.468304440517043 1
1.5557002334129 1
1.10160738474666 1
0.877477821906884 1
0.587311382678513 1
1.3920944715051 1
1.19584056460818 1
0.427046568616122 1
0.820203714121807 1
1.18696781241697 1
1.19320152849308 1
0.183360117462032 1
0.998476658935803 1
0.377541481463494 1
1.14716210248433 1
0.998133557611349 1
1.2879851656773 1
0.616214494655365 1
0.748648564009089 1
0.597837894723493 1
1.10212270762079 1
1.19647679044946 1
0.638376298718781 1
0.757366488947749 1
0.749663732505184 1
0.604099741971305 1
0.545147058643363 1
0.959225066203614 1
0.657985609118814 1
1.5301311239695 1
0.823849436668039 1
1.49432820414091 1
0.740858054572014 1
0.507156782800193 1
0.288126110394724 1
1.20368943723109 1
0.902505042174082 1
0.90709675460266 1
0.71273531700626 1
0.841456842339615 1
1.24144937232145 1
0.974109176961098 1
0.70334994165393 1
1.15677664550436 1
0.924793993404026 1
1.13184645261243 1
0.543044310304796 1
0.70191910908021 1
0.538650946857087 1
0.497953696296536 1
0.82853128030868 1
0.791687472385623 1
1.72874711525508 1
0.780213784085255 1
0.811394820154561 1
1.00676646169312 1
1.28269243205052 1
0.717078488555579 1
0.629129033546005 1
0.379360485420812 1
0.325073708615906 1
-0.0757609249998548 0
0.951727057022262 1
0.526767806703754 1
1.00753815836627 1
1.10182560099909 1
0.817470226900688 1
1.77073929164911 1
0.865684178643115 1
0.665987185999719 1
0.844613116485616 1
0.493211922085681 1
0.699903224456226 1
1.59883371683586 1
1.54734356325311 1
0.403332892513509 1
1.00711248298393 1
0.691035826270876 1
0.971282632336326 1
0.409974686298282 1
0.835599316575314 1
0.94978537887408 1
0.192221603770813 1
1.01348596908192 1
0.0968750123528756 1
0.621255495312386 1
1.17836818959 1
0.687945357820134 1
0.95735453586672 1
1.1090083466203 1
1.34278998820007 1
1.05344394829551 1
0.292401683018702 1
1.40391677903388 1
0.677878082578883 1
0.863870047220152 1
0.93350947610507 1
0.601838985130579 1
1.19940756182923 1
1.88797408459459 1
1.1102702734432 1
0.737163290207868 1
0.849736300727972 1
0.972288521970738 1
0.825557696224785 1
0.755323796944577 1
0.847456991796603 1
0.954706321516888 1
1.01457792884302 1
0.584503522234589 1
0.482645624199155 1
1.07012909796597 1
1.28765644282822 1
0.720529452577453 1
0.952326695659099 1
0.595255811865218 1
1.09808612819766 1
0.29341790434982 1
0.966711597800512 1
1.04082724695842 1
1.19609831894459 1
0.769030727991392 1
1.22465080896179 1
0.818250434108107 1
0.794096511994563 1
0.663656950551805 1
1.58699589787808 1
0.636236833967568 1
1.11991911940712 1
1.10222296757432 1
0.952310611084263 1
0.198160274249971 1
1.37119658913566 1
0.976545342956996 1
1.31429643317043 1
1.014367207971 1
0.114573511252001 1
0.526474287404359 1
0.674437374220377 1
0.991703769365544 1
1.1893418436528 1
0.742054098005351 1
0.851642601190681 1
0.824715882743703 1
0.531682659695427 1
0.935679317063119 1
0.0176371956638406 1
1.76428534757539 1
0.282560006284402 1
1.15991060770453 1
1.41323945413267 1
0.632932920087274 1
1.06206914944308 1
0.602258507612137 1
0.237345160916077 1
1.16508310275106 1
0.786465768789785 1
0.991320955919605 1
0.84968836301215 1
0.551063822195598 1
0.596347674424041 1
1.23342125002438 1
0.111283118253047 1
0.588685620826332 1
1.45132538696095 1
0.371830666748942 1
0.725492938018532 1
0.853695592771819 1
0.988701430643603 1
0.0493351215397196 1
0.693584995737506 1
0.999328649235128 1
0.939430492882381 1
0.985270878194489 1
1.51976603585063 1
0.837322832697611 1
1.33885701319491 1
1.30448552273785 1
0.207919498337203 1
-0.282734033825241 0
1.35071582536661 1
0.63563036155613 1
0.35799173902803 1
0.19278121304243 1
0.594332270820864 1
1.22496892406256 1
0.668021208429341 1
0.963650420999179 1
1.04151710323982 1
0.775422102458223 1
0.879799116493018 1
0.974758032959958 1
0.738870486713993 1
0.924580179606821 1
0.243409532412295 1
1.10628620970777 1
0.98746741449914 1
1.29210539949044 1
1.55799838221039 1
1.03989216591141 1
0.673646403579632 1
0.946486238306414 1
0.459619946807752 1
0.376075759976872 1
1.11410793355522 1
0.531803884036308 1
1.19289746083778 1
1.02623497868663 1
1.34562644335739 1
0.655502604277788 1
0.764414457980412 1
0.25289356499004 1
0.205854169445422 1
1.41303459263933 1
0.929287478917297 1
0.73565196640626 1
1.02477124417286 1
0.497679624062111 1
0.884353245400507 1
1.93197461408102 1
0.932233798567951 1
0.731831166837008 1
0.422274568160112 1
0.321763846416148 1
0.745051971284524 1
0.653576060584426 1
0.630775371144994 1
0.652480872520867 1
1.26354962518749 1
0.964006369551874 1
1.18518897243364 1
1.07089799135408 1
0.87940370019428 1
0.801611956813039 1
0.804790831799773 1
1.09314789462226 1
1.29220274848811 1
1.16592790237575 1
1.1340114036893 1
1.44779190410158 1
1.10922300673229 1
1.27058619077414 1
0.671904538945971 1
0.992950300515274 1
0.358943066688157 1
1.67018433640279 1
0.7188675259978 1
1.48752097182656 1
1.03470244487123 1
0.948632332568492 1
0.752541430080497 1
1.50318633200687 1
0.996421278131111 1
0.832242909497747 1
0.422916113263582 1
1.17193423065918 1
0.929967914968003 1
0.291386654118322 1
0.704396647626743 1
0.328735597106532 1
0.987197327132041 1
0.614231443359573 1
0.523213286380775 1
0.752772173225449 1
0.355416840437053 1
0.936855451015543 1
0.455944229262105 1
0.715874825355392 1
0.115343140068826 1
0.991377124951415 1
0.995923679217708 1
0.937652326992321 1
0.731498027455605 1
0.668115272685313 1
1.20972166676841 1
1.26385702307896 1
0.158219655393412 1
0.641975268378542 1
0.613216882857979 1
0.0807874545677471 1
1.28301494638149 1
1.39693259980067 1
1.15451940821467 1
1.28887488208142 1
1.59804179077175 1
1.04005666075493 1
0.951253046716698 1
0.610280602736353 1
1.39904822637669 1
0.871299949471501 1
1.64078442185183 1
0.380923774917007 1
1.35642477170428 1
0.793191379127154 1
1.40070106157114 1
0.770026211093283 1
0.502154134045036 1
0.654716381628058 1
0.353961942504252 1
0.942652010048057 1
1.06464487661554 1
1.2329289092207 1
1.0567123676714 1
1.84130183171959 1
0.79245771104902 1
0.883382500456497 1
0.717943790139361 1
1.10870082016006 1
0.545307701057068 1
0.615088971987575 1
1.49861936431809 1
0.957056669864233 1
0.584578278408532 1
0.293839132279302 1
0.281032020000107 1
0.600766227021791 1
0.996819141725466 1
0.626742872015399 1
1.20872052018562 1
1.3682284190296 1
0.608220982606254 1
0.417467487478201 1
1.296567489841 1
0.743380636596967 1
0.965974659092208 1
1.12915809032726 1
0.905458718475809 1
1.20905521164013 1
0.784930458295581 1
1.10663311473517 1
0.93249374513436 1
0.963754080872598 1
1.28132346595283 1
1.49590807543675 1
1.09775742582288 1
0.0261773282365908 1
1.08703049025805 1
1.23273079192332 1
0.992618874973818 1
0.978302446399413 1
1.17555484537649 1
1.42477845555693 1
0.9439243454336 1
0.90836455349703 1
1.13891979439654 1
1.07497419293929 1
0.948976481866939 1
1.13760230758828 1
0.598230937148779 1
1.25567172348781 1
1.02422260573356 1
0.606480885809485 1
0.841682922794977 1
0.623745607895376 1
0.96500153223008 1
-0.045646386000915 0
1.46712987941089 1
1.21476546426723 1
0.836943574971856 1
1.19118546252019 1
1.28630728046605 1
0.806025052538516 1
0.783130375723372 1
0.114607719387821 1
0.58751747515379 1
-0.949769200025443 0
0.515989244755115 1
0.84265872771825 1
1.04466386765272 1
1.13141951498268 1
0.783210317290991 1
1.60804303591349 1
0.687947756217319 1
0.5426084866753 1
0.623343230340363 1
0.505125130142779 1
1.41840741495193 1
1.15211002061025 1
0.827617399155713 1
1.23889702804227 1
0.0366527565016606 0
1.02760194889534 1
1.22434992274961 1
0.38235232645798 1
0.413134824473954 1
0.581593185254464 1
1.1132349534163 1
0.905710052435608 1
0.625805226517178 1
1.30631254407581 1
0.491299738395079 1
1.25910227296954 1
1.19641105508975 1
0.694704661521502 1
0.91476628012478 1
0.654565118931703 1
0.923426736372949 1
0.815692780427648 1
0.981020827716929 1
1.11459626591178 1
1.7335653858552 1
0.578279045568551 1
0.353670340010268 1
0.645803846897186 1
0.950413465884131 1
-0.0370055421218052 0
0.862250814800462 1
1.09642154893706 1
1.33688655476302 1
0.750967240345515 1
0.592496075114524 1
0.434061465314202 1
0.958077549899513 1
0.622373421310741 1
1.69352611726123 1
1.11558095266288 1
1.03992553268869 1
1.18231112062845 1
1.16440790566964 1
1.2252452113447 1
0.300592477859923 1
1.74554472401786 1
1.0023854531512 1
1.43421192008132 1
1.0249138744283 1
1.03896468605625 1
0.29625488297542 1
1.57532541940955 1
0.488018050507887 1
0.893015758523261 1
0.916542147222377 1
1.07010223267779 1
0.401704098167968 1
0.884381451078003 1
0.494104547451468 1
0.385574832433372 1
0.820216593906778 1
1.14054005527124 1
0.925018798324836 1
1.29182073136593 1
1.06720079532749 1
1.0157353105 1
1.47948135328562 1
2.12116941514767 0
0.543567034880893 1
0.537422981650038 1
0.704454216786892 1
0.743257309973151 1
0.456344091551489 1
0.978459994182867 1
0.510096009520326 1
0.328113647285943 1
0.556791442216969 1
0.86606058743567 1
1.21170083699367 1
0.657294455257431 1
0.567974535279628 1
0.739136139353117 1
0.554767043785424 1
1.11795283902687 1
0.167649413083004 1
1.15376468111531 1
0.729878736665577 1
0.826624298832417 1
1.12209867637748 1
0.347392423167561 1
0.848975102634134 1
1.07462102121696 1
0.317493679414412 1
0.44359633682009 1
0.668727822520785 1
1.1387255542411 1
0.647153818810457 1
0.54223936038961 1
0.858083707661232 1
1.61302737238646 1
0.151307671637322 1
0.438962730959912 1
0.569883049775507 1
0.917373548267027 1
0.436587071167756 1
1.58234680682875 1
1.30755602807569 1
1.16065006633525 1
1.5625180075751 1
0.826365908278182 1
0.685141513667734 1
0.922528973236327 1
0.406160188110243 1
0.835949482302104 1
0.918200277551222 1
0.842130558177626 1
0.734817958188067 1
1.03747845695019 1
1.42884456425186 1
0.850913986123657 1
0.743225004116087 1
0.0905465617254176 1
0.672294842083526 1
1.09559429874793 1
0.0821260670635735 1
1.44709783108406 1
1.09482106334216 1
0.573889433592172 1
1.08972702650625 1
1.40264282339469 1
0.710784280765715 1
1.70990125615655 1
0.597569156309436 1
0.892435763561205 1
1.62267316804794 1
0.300952299443624 1
0.44797693767942 1
0.519795663458199 1
0.0709149593724575 1
0.366206373280264 1
0.535182958318349 1
0.551153184242368 1
0.0315969783115751 1
0.674048986480796 1
1.48283368929854 1
1.21883215291615 1
0.96482964059946 1
0.816083136533399 1
-0.291224811884495 0
1.16625912366441 1
1.00189386089174 1
0.387420763475148 1
0.342942049146275 1
0.186841821076383 1
1.47422179504568 1
1.51974440042138 1
1.61900850351535 1
1.37934804264373 1
0.856694653492546 1
0.596342881935769 1
1.01103711175133 1
0.452842761269893 1
0.563892413159582 1
0.688504920539341 1
1.4580948670857 1
0.730305192144314 1
0.310107922510469 1
0.754250643571953 1
0.415418735340255 1
-0.162941527655465 0
1.78110556459759 1
0.811868791037014 1
0.988271049495296 1
0.912557290956819 1
0.307571286568173 1
0.926335321550656 1
1.62021081857516 1
0.974998002521502 1
0.350511811002175 1
0.201416836178097 1
0.952029759547489 1
0.648019649960896 1
1.13302803642805 1
1.67264544328908 1
0.40607353644673 1
1.47949624465552 1
0.938045680979806 1
1.24633078674537 1
1.45133018969578 1
0.491708833004611 1
0.513404180828817 1
0.410292042433874 1
0.410164257087759 1
0.202285773117902 1
1.13319428528135 1
0.828877077489724 1
1.19015504046523 1
1.29156320339254 1
1.56276699776873 1
1.17579409648857 1
0.936501158133124 1
1.15434321441759 1
0.532196138215659 1
0.779393647111316 1
0.708359120972734 1
0.958753321736385 1
0.693374532972522 1
1.25164569637748 1
0.375293087277568 1
0.559858894757765 1
0.691994646606969 1
0.870446393443706 1
1.07367946046436 1
1.44153613998474 1
1.14002428513586 1
0.745136136300023 1
0.17437442604705 1
0.849642145322462 1
0.868222919659135 1
0.953391320693308 1
0.825114342000453 1
0.846080745466448 1
0.633030583548712 1
0.474628547362909 1
1.19531469376168 1
1.48435817622707 1
0.388406134631184 1
0.526939468048317 1
0.749229713283894 1
0.916432858218505 1
0.450522800540478 1
0.812017476493545 1
1.22458986429731 1
0.890958662623937 1
1.37118203845029 1
0.80618664596886 1
0.752106713054803 1
0.598694725441795 1
1.03757727172629 1
-0.113245412183941 0
1.06975886382466 1
-0.0157595698097925 1
1.31197450319649 1
1.14492134251762 1
1.80292665285565 1
0.602255262185489 1
1.45310195310822 1
0.78441612007955 1
0.25088580890532 1
1.41969853214324 1
1.12842042290227 1
1.25828166416877 1
1.10151180230894 1
1.0303534388808 1
0.58772052017448 1
1.65760393924997 1
0.0293642403842414 1
0.621077542506695 1
0.629548055673523 1
1.14673124060504 1
1.88734676083677 1
0.406670912574615 1
1.20040761721766 1
1.64880086490414 1
1.58184014319433 1
0.785299371990895 1
0.734596610388525 1
1.30977675434946 1
1.06885121545467 1
0.703005376231949 1
0.945446038833567 1
1.01852461057805 1
0.369482597077985 1
0.344200265507767 1
1.74105332582515 1
0.288512629488304 1
0.739368802954852 1
1.06779718036947 1
1.73828173214073 1
1.91251666842406 1
1.22305032476083 1
1.22981171878302 1
0.647132177312978 1
0.877336628465778 1
0.995556246433007 1
0.647525960621156 1
-0.186052275090248 0
1.04163234378924 1
0.347683205802143 1
1.27544715805818 1
1.21305434251228 1
0.934272294180847 1
0.251003707292912 1
1.15980998744298 1
0.421280669928193 1
-0.0324319880718864 0
1.27183514695718 1
0.892378941775931 1
1.13224355099219 1
1.38243385073423 1
1.16486143142188 1
0.335249195565309 1
0.874098838770975 1
0.900603252779804 1
0.834625733591817 1
0.639511248342804 1
0.56724091180385 1
0.682027878642449 1
1.06624208326384 1
0.29407065688731 1
1.23834357673221 1
0.875475099583104 1
0.829327675261205 1
0.462954856231945 1
1.24547924648996 1
0.334316394273935 1
1.42754035392619 1
0.909376900518314 1
0.384302231111688 1
0.597672225695827 1
0.578823967775871 1
1.46770297277444 1
0.299784191934803 1
0.581435127406867 1
0.586912389095144 1
1.09728394665256 1
1.17986116910271 1
1.01841110110925 1
0.123186637122376 1
0.712131548707635 1
0.439153943122167 1
0.471219124630105 1
0.550686706429716 1
1.16331051305981 1
1.22643208114722 1
0.539193305192333 1
0.765870877961686 1
0.895172583253087 1
1.19453903182426 1
0.370985930599244 1
2.01604466606041 1
0.901058239857657 1
0.874972843989832 1
0.627000740771205 1
0.865213124927664 1
1.14918685969122 1
0.800537771814335 1
1.14120050765397 1
0.49196704282324 1
0.911085930384525 1
0.252248772788835 1
0.430179550642791 1
1.1075682784467 1
1.027829523206 1
0.816185939658791 1
0.850042528612774 1
0.182904115663597 1
0.8185339428089 1
1.89726071625251 1
1.16084336885646 1
1.15603807666158 1
1.46282337727563 1
0.344995722600692 1
-0.0983403403786164 0
0.252602284347114 1
0.779296295754756 1
-0.153858691208105 0
0.276331102927274 1
1.23146988615985 1
1.49693708382007 1
0.636397661252807 1
1.00767062997186 1
0.898637568775474 1
1.2992045225147 1
1.15915196221809 1
0.496972317542935 1
0.386247487551869 1
1.31572807042463 1
0.862590271305353 1
0.811979299352221 1
0.902721311673196 1
0.895136580462666 1
0.911795399642696 1
1.93718518893602 1
1.85814097193396 1
1.25809802824047 1
1.09121647258829 1
0.836668404732394 1
0.495345737167249 1
0.800715093467345 1
0.578907124849482 1
2.07158334008872 0
1.37418384101412 1
1.0343213833756 1
0.525765659999244 1
1.02181038397821 1
0.990552432103139 1
0.584700914822787 1
0.88465261667365 1
0.706308018941361 1
0.123644400357334 1
-0.123491920488655 0
1.70246599374462 1
1.13108829604022 1
0.00760991562108379 1
0.969407518499397 1
0.550459701109432 1
0.898915653223752 1
1.01327866729015 1
1.0097874240589 1
0.39619753196392 1
1.19635689860974 1
0.86285640322875 1
0.0823476474355068 1
1.07173238061293 1
0.911250391806565 1
1.24394522840925 1
0.644739536076166 1
1.01145327880281 1
1.09025642118522 1
0.243345025665817 1
1.06645883053914 1
1.14237811576537 1
0.708322443143061 1
1.382231845842 1
1.44617147937989 1
1.59486064735169 1
0.217243069880807 1
1.39890041060557 1
0.6996361132418 1
0.703518608255631 1
0.982451048685709 1
0.880304264018925 1
0.797871425332756 1
0.853476604113963 1
0.729716140538883 1
0.464713059593421 1
0.643095265184915 1
0.689971527519111 1
1.05931349179203 1
1.50487327872048 1
1.20730607716198 1
0.635065183340039 1
1.48844755401392 1
1.02469939716749 1
0.340332180571591 1
0.650749338807456 1
0.555142579582124 1
1.35542445451338 1
1.10048124275075 1
1.80057615594718 1
0.239422051067381 1
0.959152461627092 1
0.775708516154585 1
1.31105479949091 1
1.46557920704423 1
1.50834832465754 1
1.14877363461865 1
0.117287885325702 1
0.709693918209829 1
0.0715050654367161 1
0.352084246876624 1
1.11540316601719 1
0.84578933808174 1
0.0557506103535407 1
0.670082862333296 1
1.32312249438527 1
0.595975159271154 1
1.17519198384881 1
1.41376453197174 1
0.727765991903948 1
0.558557394306056 1
1.02536066076381 1
1.14144068557087 1
0.786165511647794 1
0.957716212596091 1
1.59073743774333 1
0.814178109173707 1
0.365399820292519 1
0.784731133743595 1
1.43192361802115 1
1.45684437381741 1
1.09592983948427 1
0.98689160886141 1
1.11512098531938 1
0.747574333029045 1
1.36858712920107 1
0.774064329444872 1
1.5611244511486 1
1.58510446976842 1
0.443744643422331 1
0.650726363328571 1
1.22410166140923 1
1.24824438109742 1
0.794714000312635 1
0.69310783852787 1
0.915083891206886 1
1.70227036773877 1
1.14717128565142 1
0.818969638737811 1
0.611640624017669 1
0.331197062366023 1
0.707898667458649 1
1.00626325241866 1
0.355029169830022 1
0.552185317482424 1
0.394999691302801 1
0.69368112301622 1
1.62062337296602 1
1.16168805808931 1
0.467572179581797 1
1.16111950943914 1
0.637489384081496 1
0.349697654891634 1
0.911694614121648 1
0.120273064961121 1
0.874472783358764 1
1.09997960236829 1
0.585815129144587 1
1.04503118287192 1
1.30630611482184 1
1.34465175762233 1
1.07903413432537 1
0.803302758161558 1
0.489427654627953 1
1.66970746670841 1
0.38409595511614 1
0.726369854452301 1
0.516091760990794 1
0.746567639587653 1
1.06973497231062 1
0.347568278336937 1
0.769626766531204 1
1.38882893423273 1
0.640768969664846 1
0.22414045703237 1
1.2639968021032 1
0.727737072791917 1
1.34761472289033 1
-0.355336318117514 0
0.676673536436564 1
0.131494469201333 1
0.98554142715213 1
1.02622315418436 1
1.73288007514688 1
0.631713938211566 1
1.69641105646903 1
0.539314041949152 1
0.589812470109451 1
0.972004088975749 1
1.33755828471992 1
0.967064974647441 1
0.641126617138505 1
0.0262887416283109 1
0.62747633213161 1
1.078901443954 1
0.937876484141577 1
1.29908977982447 1
0.563322540261204 1
0.928007426284517 1
0.653937247794955 1
0.760343246208014 1
0.973726633085665 1
1.41491388476684 1
0.644396514196364 1
0.626718241508054 1
1.24767427154752 1
0.198785443315741 1
0.592662864304207 1
0.456542177506362 1
0.90215333798617 1
1.69319007423934 1
0.733943435118956 1
0.229152002108924 1
0.983603969661232 1
0.886018193372937 1
0.767721524170225 1
1.38460754883483 1
0.483732281717762 1
1.12921972562255 1
0.787905004360191 1
0.92956219259837 1
1.19610170833694 1
1.0693284608771 1
0.402541540532512 1
0.952034763292428 1
0.601869189977927 1
0.725850187176344 1
0.664747910612218 1
0.48679795794505 1
0.959547758055238 1
1.1296577898128 1
0.897592684401064 1
0.487469950762694 1
0.925162421930487 1
0.885478171629403 1
1.42081266519781 1
0.152561422725597 1
0.77072261221387 1
1.70731236061873 1
0.492999723377128 1
0.901125566790021 1
1.35359822091692 1
0.604659129424393 1
0.983744340641807 1
1.03789624072096 1
0.800750312372527 1
1.04193982437013 1
0.547503963884302 1
0.892810303805301 1
0.755169138287106 1
0.669023556728864 1
1.35270937484671 1
0.84061716430478 1
1.20361701773492 1
1.19497671528948 1
0.838123436330006 1
0.798953755661324 1
1.55306556663235 1
1.06000645171998 1
0.907303757782302 1
1.31918813205974 1
1.78775832551212 1
0.948602932891012 1
0.990150795722537 1
0.943612995364772 1
0.162439828571453 1
0.750790606194399 1
0.956173336066863 1
0.374148993092001 1
0.710191287244198 1
0.656401984629902 1
0.26933611962135 1
0.779670946649827 1
1.11746548687147 1
0.367687632057781 1
1.05089115470665 1
0.347516657023818 1
1.39766739527444 1
0.709663569418805 1
0.882140062982161 1
0.697259602362783 1
1.38988633043434 1
0.867798878214225 1
1.28223053206807 1
0.624669867215801 1
1.63317369217965 1
1.41149172151291 1
0.427988212507305 1
0.526022742592213 1
0.370062048585335 1
1.01409611259106 1
0.0167338973061168 1
1.02635724026226 1
0.643999114928906 1
1.28296034907828 1
1.72987598166194 1
0.779844611157755 1
0.871788215581072 1
0.36447489337728 1
1.27250867414761 1
0.673306621277241 1
0.749200220110054 1
1.37736631688472 1
1.08820673154261 1
1.50985618206052 1
0.296913646015121 1
0.277432407897578 1
1.09056957211945 1
0.45449092380789 1
1.04949998817493 1
0.592785817946167 1
0.899383231644376 1
0.374615820167405 1
0.507007919224968 1
1.00104830133341 1
0.965237669171406 1
1.12285681304542 1
0.368696763390057 1
0.96380856035506 1
0.669430439341964 1
1.37574188876521 1
1.05934344730194 1
1.23457099304217 1
1.18539892357557 1
0.717194451735174 1
-0.125272212824201 0
1.56222567386572 1
0.664339991144638 1
0.321571886463032 1
0.916282673311367 1
0.979619835691903 1
0.170757247054829 1
0.989747834287026 1
0.903837932260957 1
0.518551803282032 1
0.797353720733778 1
1.16144025780408 1
0.66163307080167 1
0.540122144560263 1
0.448455027516979 1
0.525570002233205 1
0.253112404480552 1
0.623473509368987 1
0.44622627076678 1
0.277525544034825 1
1.32627890242762 1
0.978826182067336 1
0.801610062413642 1
0.811492713226801 1
1.34936853108833 1
0.624992701117336 1
0.951663179585764 1
1.14673844402337 1
0.41248709643583 1
0.680353492684413 1
0.712200018909723 1
0.485027488216354 1
1.29484887203614 1
0.615712404758276 1
0.612086569826441 1
0.525202976071482 1
1.10589443290842 1
1.10127238324766 1
0.579037751596742 1
1.14198444323675 1
0.597270054926496 1
0.997303678250343 1
0.183648148949796 1
0.777393024903614 1
0.612747104632259 1
1.05663812022005 1
0.704550066483761 1
0.760077759118088 1
0.861777253616396 1
0.517524507781755 1
1.0351648543376 1
0.876788019834387 1
1.53632481337602 1
0.0249361789161516 1
0.477790523313463 1
0.593209889416591 1
1.67083326233991 1
0.78260427748736 1
0.926150444587096 1
1.12662360890496 1
2.12169568657954 0
1.65363129509165 1
0.953020345813102 1
1.15684236257699 1
1.15265095573402 1
0.619537242654278 1
0.800683156712859 1
0.836989861768765 1
1.07044024836815 1
1.90322876901365 1
1.27663517106103 1
0.532871281470541 1
1.07284024782252 1
0.194607394491967 1
-0.216907848077485 0
1.11546766540499 1
1.0684696981974 1
1.35595223213604 1
1.04529371042293 1
0.583813086029173 1
0.40556257418946 1
0.516542775386861 1
1.06080271862169 1
0.532192365943702 1
0.876256382502365 1
0.972841065035365 1
0.979905057925067 1
0.539635450532277 1
1.22354578741757 1
1.11674799675518 1
0.683345290836997 1
0.0324032368680102 1
0.811273532088238 1
1.01326960181758 1
0.923223671312007 1
0.890390479415767 1
1.34813082743402 1
0.412467863321045 1
1.0049660045612 1
0.163361973724731 1
0.838973689644011 1
0.363523168999926 1
0.625753036637838 1
0.250128421953141 1
0.544004015695318 1
0.74399002758325 1
1.02000987174406 1
0.541298579530228 1
1.75050374138714 1
0.781209019967186 1
0.542828950912732 1
1.67824990014893 1
0.87052335861768 1
0.480171744261585 1
1.43542971708433 1
0.324390996316251 1
0.599224355210379 1
1.33253094095748 1
-0.141995966791653 0
0.643602859514476 1
1.16216727553614 1
0.153102666268087 1
1.3613492164523 1
0.029715653854454 1
0.659699028306965 1
0.162553175966107 1
1.10496979527354 1
1.41721689347698 1
0.96940929088428 1
1.31160399451579 1
-0.125589806759267 0
0.618410236817346 1
0.824323636025917 1
0.81262663433845 1
1.19811116215668 1
0.863874135907367 1
0.536528652547058 1
0.77751241854093 1
0.259817930756142 1
1.6180525300742 1
0.694590408442039 1
0.989503019078241 1
1.00564978788079 1
0.561802289372508 1
0.203651344377342 1
1.29480022323266 1
0.815983082410945 1
1.84471509801119 1
0.833344057299975 1
0.451945282991956 1
1.04110413531516 1
0.469322280924295 1
0.290454005707361 1
1.52681016869032 1
1.36493886957527 1
0.701420288346751 1
1.1155757552471 1
0.176606517012127 1
0.809772003579604 1
1.01823985809794 1
0.794759449160354 1
0.552164963639918 1
1.68660687654141 1
0.644659129840939 1
0.0827291121968567 1
0.894798839677721 1
0.305220944329788 1
1.49385478127868 1
0.202038891131946 1
1.43193564911965 1
1.68081813370254 1
0.8568292600027 1
0.253301595615847 1
0.626814514850559 1
1.01853258719001 1
0.85487563277535 1
0.583660418411989 1
0.924872114462291 1
1.393882874083 1
1.60352860220028 1
0.750177398068109 1
0.605617364276631 1
0.809356518050432 1
1.36200372225241 1
1.61684876894909 1
1.1659499509596 1
0.576955705556948 1
0.54900003378777 1
-0.219641155367123 0
1.27566155687526 1
0.735940502427024 1
1.0057113102755 1
-0.134668682436147 0
0.950013506465788 1
0.766383892135516 1
0.954186116952999 1
-0.268685310780555 0
-0.0507584464226811 0
0.56580122554557 1
0.434597584318335 1
0.845497030526522 1
0.558468969852759 1
1.3631490576521 1
1.09238402394745 1
0.920525601585015 1
0.75577358814609 1
0.229482211299769 1
0.555846350463013 1
1.21635117749676 1
0.644082914821804 1
0.532650283360084 1
0.702994493710627 1
0.477306218962774 1
0.598459321889635 1
0.769357490114018 1
-0.526770727615399 0
1.08820481177825 1
0.424626774503351 1
0.603316000306207 1
1.08411049628236 1
0.308526390371126 1
0.899513838899754 1
1.4482614056001 1
0.964200067000707 1
1.25686782297454 1
0.685595642103513 1
1.03869657748798 1
0.903327522556067 1
1.23251868315297 1
1.18722534573899 1
1.08478513810029 1
0.44005249222582 1
1.31295801822671 1
0.924197770642536 1
1.85417767294361 1
0.298914084367605 1
1.05388758083949 1
1.47878863176934 1
1.26095460772477 1
0.798291393570645 1
1.49296150747383 1
0.816206593161709 1
0.753658490223037 1
0.951832673516216 1
1.66141516244746 1
0.472990873861354 1
1.07752051171279 1
1.07250377004893 1
0.0326929614585793 1
0.719239395203632 1
0.848317311048484 1
0.844541617339418 1
0.628207035476381 1
1.2735546564132 1
0.991177295256522 1
0.257814049405486 1
1.34089867160168 1
1.45351464472976 1
0.753179911290475 1
0.624544802768369 1
0.963035770640196 1
0.590483298753431 1
0.927164782254831 1
0.584637055367532 1
1.14538807920896 1
1.29231388527434 1
0.442738246440519 1
0.723848685576117 1
0.757696765023809 1
0.481092148660355 1
0.350286106617632 1
1.09911479515547 1
0.958717691888669 1
1.55023219875859 1
0.98061474397433 1
0.37403640169266 1
0.891087778651912 1
0.389563863376859 1
1.37410869327102 1
0.399636279765964 1
0.371112759459795 1
0.459449323208232 1
0.291035054104821 1
0.766683559269989 1
0.964595267415491 1
0.414528396144623 1
0.483311650948847 1
0.454346235845508 1
0.916840470482837 1
0.706627017590363 1
1.41575238717141 1
1.37456343507133 1
0.936953914765373 1
0.55857034000014 1
0.483855056014507 1
0.729880322621423 1
1.10648254869207 1
1.11216385149224 1
1.26804374794918 1
0.501084167680472 1
1.0109588464545 1
1.04353353156614 1
1.20155177870811 1
1.52130543333416 1
1.49277974629417 1
0.69019923826582 1
1.47765943670832 1
0.493597348637069 1
1.72669506327062 1
0.0968920529624802 1
0.0698312416848358 1
0.350697214933542 1
0.015167654081489 1
1.23105929354593 1
0.468673083920255 1
0.772306758613373 1
0.88938297592936 1
0.538814194175312 1
0.897607590420902 1
0.620656061931917 1
0.162907584230211 1
1.33047040998774 1
1.03226543121075 1
1.57637658716157 1
0.647407433116618 1
1.57521835835891 1
0.776314389431194 1
0.995358300269472 1
1.21855537061639 1
0.894183130471224 1
1.29327859652153 1
1.4730945777953 1
1.32964467307042 1
0.880986312756566 1
1.04755628704524 1
1.44754300198363 1
0.738541671251373 1
0.707910647045105 1
0.649160976211772 1
1.00253994197237 1
1.33022403991251 1
1.15132628014526 1
1.41593001558096 1
0.346519668876523 1
0.762939326409334 1
0.171996215826281 1
1.02722825479304 1
0.907865706525257 1
1.19336962905958 1
0.924939382297917 1
1.37925633675474 1
0.645794292385876 1
1.08962803968652 1
0.741457358600587 1
-0.058341885472015 0
0.3318433059952 1
0.177363796268329 1
0.323156320256778 1
0.897834680639952 1
0.596826038785859 1
0.527773753724751 1
0.793950071746699 1
0.552559112248227 1
0.939256127865812 1
1.50752035633747 1
1.42510067638591 1
0.929405069049634 1
1.25447000313353 1
1.32288025765747 1
0.941917190767201 1
1.41368960486862 1
0.0415734731808725 1
0.366488385544623 1
0.79300650897698 1
0.62512375995788 1
0.790934836612073 1
1.00364884458152 1
-0.0644656249126839 0
0.940488365051107 1
0.524601781099786 1
0.561670441214139 1
0.342876429381219 1
0.779960131381822 1
0.953853687624599 1
0.456243388529071 1
1.21280899053779 1
0.335285171311509 1
1.06235403546708 1
0.953291225525464 1
1.21165969349489 1
0.540584117405262 1
0.810953323770481 1
0.734390294481297 1
0.597725081808021 1
1.27619024139963 1
1.44160224394251 1
0.231535367921944 1
1.18308476289637 1
0.41355899589049 1
0.463124854820905 1
1.3990390813705 1
0.815038008041001 1
0.906690417913961 1
0.701734571505187 1
0.325944442285161 1
0.487621323022446 1
0.672317129067755 1
0.405138485143036 1
0.340649573804963 1
1.54583623071392 1
1.46755112363673 1
0.486866449451215 1
0.434713846853358 1
1.3193070523517 1
0.938619415087278 1
0.471661694489049 1
0.727557477946173 1
0.78698367726659 1
0.811127213962671 1
1.09445185304045 1
1.34878337288229 1
1.1033990046158 1
0.592117693279412 1
1.22990065118827 1
0.362734845055306 1
0.685088282055117 1
0.65276723413663 1
0.617818215167903 1
0.822327410278314 1
0.198150967820456 1
1.31906121161197 1
1.00071718116165 1
0.395190064471949 1
1.82103817101962 1
0.899627395819241 1
0.936443889536322 1
0.617227585513063 1
0.627878969737196 1
1.12926385499157 1
0.826756596753195 1
0.867984666656636 1
0.23346149752844 1
-0.13564272493925 0
0.153737385771577 1
1.18671994741287 1
0.887119024079118 1
0.702361053874516 1
0.286436357450195 1
1.05644020372172 1
1.23056465254756 1
0.733444541997925 1
1.68709182043757 1
0.0343718859751374 1
0.0586442034579087 1
0.821943532797988 1
1.25710237741672 1
0.76437067740702 1
0.497583153791879 1
0.502321958548855 1
0.629080033856195 1
0.196164342979613 1
1.26625155173914 1
0.736507871812191 1
0.678156075583412 1
0.911753409088852 1
1.3624252409198 1
0.922054876038575 1
0.695186116052669 1
1.50574511701448 1
1.17422662995848 1
1.71552787461514 1
0.469867486213779 1
0.764756574871257 1
0.535438230628164 1
1.00556740352823 1
0.260103764453443 1
1.05686088691568 1
-0.392526195455509 0
1.33159904780429 1
0.592909347972149 1
0.618973659657324 1
0.676058764536788 1
1.01485002798905 1
0.809883982537358 1
1.03665720170323 1
0.775501557007531 1
-0.172131166981776 0
0.829135066431609 1
0.801424222865002 1
0.398233424631287 1
0.476136483520716 1
0.801882686126203 1
1.31073812753461 1
1.14286843559142 1
1.31429291790095 1
0.304984918809838 1
0.604199692501374 1
0.695148206542722 1
0.977705191182635 1
0.571027831678976 1
0.773348653490137 1
1.25440724007256 1
0.0303775572704472 1
1.30022011678545 1
0.968527335702363 1
-0.193483395356145 0
0.660615288167254 1
0.352023692974771 1
0.245438246418025 1
1.20778462040706 1
0.920408023739791 1
0.141528565978991 1
1.3352889563746 1
0.934272250233639 1
1.06904615436654 1
0.88374698301812 1
0.9242364270762 1
1.02571511095387 1
1.72297478566503 1
0.950916075139931 1
1.0443567515633 1
0.246874101005236 1
1.06645910325963 1
0.616746702285615 1
0.734991406720846 1
0.782833343124814 1
1.09030549875227 1
0.463027967174562 1
0.724199280622912 1
1.11910094478574 1
0.748326438020824 1
0.763854088850513 1
0.635652546419483 1
0.962765452582657 1
1.26201016147568 1
1.40616462905023 1
0.8543940593298 1
0.901635871076869 1
1.85653397361354 1
0.934597084454512 1
0.701605337369708 1
1.35711550584162 1
1.50548763903111 1
1.19452498690643 1
0.426548054813799 1
1.08079479428387 1
0.405906832503941 1
1.30361629836577 1
0.787110721512084 1
0.470602893904365 1
1.23490587935404 1
1.22179862423606 1
0.588407105259232 1
0.968000794908502 1
1.77596714972894 1
0.859807369323164 1
1.24773188643991 1
0.0630932231063979 1
1.1358708791916 1
0.409159959178874 1
1.76610532675979 1
0.594745973350752 1
0.4692594446892 1
0.298350955233376 1
0.723667459918679 1
0.592156855172063 1
0.463909433439165 1
1.07060893832382 1
1.01606524498706 1
1.09121285839776 1
2.01642703751781 1
1.25693925508699 1
1.12916943601421 1
1.09736469577206 1
1.41250711130181 1
1.19594227677692 1
0.921712823655275 1
0.228705856921842 1
0.929978567895943 1
0.833916003157486 1
0.907782829777801 1
1.15850989441254 1
1.47813257803317 1
1.25187843780558 1
0.728002422593817 1
1.14152887324497 1
0.325108063976397 1
1.05882175053458 1
1.26704246854745 1
1.3427223844888 1
0.685421454506538 1
0.871216279748948 1
1.47383752347416 1
1.14465836600562 1
1.57049684783147 1
0.851373917178086 1
1.08995917030656 1
1.42581089990284 1
-0.114821343773447 0
1.21735891142205 1
0.963229038935515 1
1.43902650482872 1
1.70833388925556 1
1.34401290898211 1
0.883060422557262 1
1.03244190583011 1
1.34456768478995 1
-0.218181065645609 0
0.668956825444542 1
0.653724004733316 1
0.829902930379038 1
0.535454975806743 1
1.26476686397407 1
0.389481512250485 1
0.351274771827227 1
1.60745137640523 1
0.199019752494134 1
1.10912087736406 1
1.64531365469865 1
1.47525620069006 1
0.324605404768275 1
1.00773990822966 1
0.341706352661498 1
0.0765303321776291 1
0.740319785341413 1
1.05337740335932 1
0.655596571551904 1
1.13942226333344 1
1.53960861000607 1
0.345794015800901 1
0.565530424696626 1
1.11601128966056 1
0.946626334579019 1
1.16825788191484 1
1.39838051275702 1
1.11367662490759 1
0.490233254949072 1
1.21994807240026 1
0.989995141881049 1
0.106694258366812 1
1.21426986296706 1
0.400034994502598 1
0.310884377365896 1
1.30463299170711 1
1.32151348014082 1
0.839838279429056 1
0.0185810591008464 1
0.8699927321435 1
0.94471192049684 1
1.28567720391562 1
0.393049358583275 1
0.65737117882745 1
0.519681564025173 1
0.906126573337153 1
1.01561341463491 1
0.209425099262255 1
1.24001193873904 1
0.00423626051133291 1
0.231680265244091 1
0.319168111845735 1
0.316411045956725 1
0.678238673971003 1
0.917852768254048 1
0.545873375021874 1
0.586431939362238 1
1.47409454860749 1
1.10203924632193 1
0.980128670243905 1
0.470055753399067 1
1.20838968720595 1
1.52957099657379 1
1.26610192655881 1
0.445491468281197 1
1.00513119828652 1
1.26303352820743 1
0.560803261345884 1
0.639854397158681 1
0.460119860402956 1
0.781941929952397 1
0.585956519169324 1
1.28799131937383 1
0.0306290754799886 1
0.242826048848549 1
0.964390638480735 1
1.51377559025284 1
1.02841190679139 1
0.450887175288151 1
0.498220425562432 1
1.09239555768737 1
1.68902111480068 1
0.8923056185749 1
-0.337683037781771 0
-0.148490844227676 0
1.02710430718933 1
0.252820730745272 1
1.17504375090826 1
0.653711760420562 1
0.978887559411827 1
0.48551815456965 1
1.14979572093752 1
0.479302774459301 1
0.194852341371474 1
0.499748245305134 1
0.139288013425267 1
1.16895203347003 1
0.751864264356161 1
1.43113894807259 1
0.737869791763886 1
0.547926505145952 1
0.945363258298412 1
0.466423558693518 1
0.559704231733707 1
1.39324503222139 1
0.870232190767379 1
1.09657971456659 1
1.22722805624888 1
-0.12764899372299 0
0.692589382111295 1
0.91542674037041 1
1.69571779833543 1
0.536414593291432 1
0.843711021495627 1
0.169833328594328 1
0.983124588841951 1
0.575630836813962 1
0.641836598328429 1
0.773038335510583 1
1.37031314685519 1
0.568286409078039 1
0.697482047100829 1
0.414870698879012 1
0.180477027377476 1
1.03739614962325 1
0.433564332401016 1
0.0933451006596994 1
1.11656509657755 1
0.54626921270037 1
0.814906623380227 1
1.75770926838968 1
1.32402797513821 1
0.97006920694068 1
0.8755167584924 1
0.170488344250143 1
0.926946656075606 1
1.50995911146256 1
0.79295924940675 1
1.2531619035286 1
1.16038261823719 1
0.505183309286004 1
1.29932004463133 1
1.01231209688076 1
1.24062790269113 1
0.990293555135931 1
1.00582869342049 1
1.01431458572279 1
0.705039365528337 1
0.881159768454444 1
0.718757848750479 1
1.33165888127926 1
0.804973143685958 1
0.731243321979644 1
-0.118780684816118 0
0.966487672887979 1
0.762565048373041 1
0.680551309956681 1
1.51583308736468 1
1.34850802869045 1
0.0561513847528065 1
0.621745172104206 1
0.989643324517747 1
1.22177396167453 1
0.686624449820326 1
1.23752412611369 1
1.3102121132271 1
0.681181729264342 1
0.424057714987078 1
0.955898902527859 1
1.21526259526458 1
0.121450941411087 1
0.656296059471467 1
0.821616557473851 1
0.846139205568745 1
1.32193637857431 1
1.00993840325754 1
1.29412653741716 1
1.13397627125578 1
0.834129381051122 1
1.10967785247027 1
1.14271566710403 1
0.666637121008137 1
0.603473891233508 1
0.696050441003914 1
0.951987956088063 1
1.05035565680805 1
0.571871228317899 1
1.20425600267602 1
0.0733980311362421 1
0.480488256904228 1
0.574595660668507 1
0.859727224436373 1
0.484975632816638 1
1.55938614516927 1
0.887758737533685 1
0.960384185617695 1
0.776672044224291 1
1.38620124702045 1
1.66879504226829 1
1.05682077820815 1
0.877187654650078 1
1.70447431785075 1
1.43960304325297 1
0.236258021919009 1
0.565220847021641 1
0.583588401310652 1
1.1932721393069 1
1.29050682485161 1
0.310524899123812 1
0.325973369200191 1
1.06225881765607 1
0.168012664557611 1
1.83118730747231 1
0.606847965476072 1
-0.143208116314335 0
1.06930852828649 1
0.848067423173546 1
1.01196238800592 1
0.295789440570565 1
0.8756482990953 1
1.19170498655654 1
1.07089210671298 1
0.80016140227082 1
1.10790366116858 1
0.638666803403799 1
0.929274539360822 1
1.19447833164491 1
0.105089014466382 1
0.957052177959454 1
1.47284100013201 1
0.66158484030074 1
1.27659039847009 1
0.961595038721925 1
0.355321448272343 1
0.694837796830796 1
0.368575275377758 1
1.14509389888673 1
0.333230003309581 1
0.878106402577344 1
1.49704753761171 1
0.898127051961009 1
0.454268309233425 1
-0.00342122274275977 1
0.21996984668868 1
0.47122031760757 1
1.17789166554761 1
0.760758876380374 1
0.381288619075783 1
0.91168465130081 1
1.2250179181224 1
0.919443918243275 1
0.246070836837802 1
1.24207536795283 1
1.33181188929062 1
0.967361186022095 1
1.5448038449043 1
0.394438461706456 1
1.46475152726316 1
2.45160721751135 0
1.3541839820877 1
1.00302954855616 1
0.677137655074608 1
1.14839642064344 1
0.734047970229769 1
0.467214075240682 1
0.396552835542414 1
1.32763871722315 1
0.813232855744618 1
1.05875428031423 1
0.640206280383862 1
0.905638319909489 1
1.27017913482875 1
0.907660607154087 1
0.931661593504241 1
0.458547229835465 1
0.605808837024102 1
0.479857212140459 1
0.93420068527359 1
1.43729767158708 1
1.05644943469446 1
1.26814147616879 1
0.12499500084481 1
0.152645960238286 1
0.70556327099813 1
0.360939549030307 1
1.27731012689672 1
0.982373246368352 1
0.73421518454636 1
0.779802276397066 1
0.752513757381636 1
1.19089269389022 1
1.32369312264663 1
1.27152955130817 1
0.733450499489774 1
1.32394336442612 1
0.686063542682248 1
1.43402410817582 1
1.12440571360492 1
0.907207075411521 1
0.95811594160938 1
0.678091680809953 1
1.42322276202135 1
0.720840235999116 1
1.34460473294174 1
0.823098287151569 1
0.916178404212699 1
1.09062981745886 1
1.13623845987473 1
1.04808701020341 1
1.13726406002278 1
0.946352445482162 1
1.07683336085347 1
0.745416233020551 1
1.16965204904644 1
1.64050866984332 1
1.17688214703032 1
0.957058917441238 1
1.12578587460565 1
0.842379499987128 1
1.63376324644293 1
0.453540631100447 1
0.777149331698652 1
1.2772783200622 1
1.04420032125156 1
1.68195035433971 1
0.34152306574102 1
0.658194214548858 1
-0.514155321360705 0
0.829068485775844 1
0.0742568936400588 1
1.02628401637022 1
1.50039213858874 1
0.780282627374207 1
0.85639829433623 1
1.24059094844786 1
0.236370901889698 1
0.154622921641162 1
0.696971899376095 1
0.467292540608972 1
0.337060865516503 1
0.331337744649293 1
0.741338357710757 1
1.10491926220149 1
0.755607797964562 1
0.318164590752069 1
0.122081993019466 1
0.509511398724271 1
1.19205064697345 1
0.348690996155785 1
1.08517856425526 1
0.8822796249929 1
0.94456337412422 1
0.521727752747271 1
0.848015408521672 1
0.701910214824535 1
0.683649140201293 1
1.38177774549719 1
0.586680903361838 1
0.535787572899827 1
0.2269573935262 1
0.83908444958397 1
0.320538611737499 1
1.18946289455669 1
0.438929474141203 1
1.18652501120976 1
0.921370104026798 1
1.07071750233992 1
1.79565873396136 1
0.480579377670409 1
1.03814863148729 1
1.16062056770459 1
-0.123609210237461 0
0.237334952915745 1
1.07280942902843 1
0.86845975114423 1
1.33168798701274 1
0.796735441536672 1
1.74801978542034 1
0.85674395485949 1
0.600893769767887 1
1.13757311819477 1
0.498215935325873 1
0.984317437566334 1
1.01302699505188 1
0.829322426484635 1
1.50666687815657 1
1.06590680436486 1
0.366753971982051 1
1.31904647435096 1
1.08996105872848 1
0.875904347076436 1
0.377212887987864 1
0.81312980110767 1
1.32426133907602 1
0.658420198374555 1
0.719678729260826 1
1.31481723884274 1
0.673674483755513 1
0.661816214952869 1
1.64183733569173 1
0.298004149855754 1
0.368890028184276 1
1.11429732664844 1
-0.192610849778476 0
1.13248350717284 1
0.506441308302694 1
0.605248588349377 1
1.20280688718479 1
0.539190663856329 1
1.23867750844519 1
1.48319753880895 1
0.318694284452952 1
0.668217373759347 1
0.58822606115236 1
0.830825774085511 1
1.1123583151432 1
1.29350973688483 1
0.586611847292416 1
0.0721249849069216 1
0.349829322503402 1
1.22730463322441 1
0.76620102945315 1
0.897683128780777 1
1.27583329600631 1
0.354848573340527 1
0.374051214274388 1
0.320649052193503 1
1.61388363196931 1
0.874241197914019 1
1.31284718333533 1
0.557610152131027 1
0.787019716173134 1
1.92128450682897 1
0.766500651849286 1
0.152022765863992 1
0.505713426552528 1
0.334452967972422 1
1.78943759895577 1
1.35355433991526 1
1.20695696699715 1
0.912835413886584 1
1.3250904927109 1
0.761475372689432 1
0.555536866547033 1
1.24268682638194 1
1.40273629567085 1
1.00047241860164 1
0.798377626082616 1
0.393352126338056 1
1.40129427600672 1
0.47606256881556 1
1.35565418707588 1
1.70985499167248 1
0.649510896767159 1
0.784053042261513 1
1.49674696574213 1
1.21192212829172 1
0.647800797037171 1
0.761814336052948 1
0.702482271891882 1
0.527488872656505 1
0.541042585668167 1
1.24103192268497 1
0.661171465417347 1
0.959470705847267 1
1.2343179065941 1
1.09870007164326 1
0.680432575625006 1
0.232761563500696 1
1.01912023903462 1
0.576141873804729 1
1.08203325006789 1
0.680320054745601 1
1.13541321365397 1
1.17362145761179 1
0.996720032900606 1
0.530535983551571 1
1.20293384388278 1
1.01792950591964 1
0.810767043040072 1
0.856319390923754 1
0.983795261117172 1
0.947197490962555 1
0.691598557942398 1
0.791965732876983 1
0.350395186256538 1
1.26686810204381 1
1.69292265646819 1
0.723836006701598 1
0.760811881418477 1
0.874871617647934 1
0.899800193718582 1
1.20423888448837 1
0.784301327033856 1
0.818038970971207 1
0.660710708485501 1
1.0207344428406 1
1.18376218612984 1
0.727400494013828 1
1.25931530508015 1
1.41563248048826 1
1.1857875813401 1
1.1099606902901 1
1.62937580085035 1
0.824654036621393 1
0.459777845122158 1
1.27500303122609 1
0.576591042083337 1
0.860940268394871 1
0.463676161309084 1
0.78466031913934 1
1.07311910635359 1
0.475370159631818 1
1.12904415807929 1
0.2869711198748 1
0.749721176108791 1
0.510122755087477 1
0.615405232335808 1
0.568388790976065 1
0.396929858397089 1
1.56479659772004 1
0.333717895890801 1
0.980254851650724 1
0.724788667488298 1
0.826418983908115 1
1.00786921260397 1
0.790011063169674 1
0.873292641741684 1
0.805292006811223 1
0.678873142181204 1
1.05231291890646 1
1.21624589942439 1
0.565918880835272 1
0.918699121209283 1
0.820523937850294 1
0.525668640626728 1
0.644537871064453 1
0.565276988723605 1
1.1982245837182 1
-0.18660989370214 0
0.705568982182296 1
0.460063716791954 1
1.59927961585806 1
0.96349379861764 1
1.06463182696971 1
1.04392787182567 1
0.803316140599019 1
1.17521472836073 1
0.376719016107398 1
0.41152024634645 1
0.537265094421297 1
0.15040104687549 1
1.32984925406214 1
0.668906099220987 1
1.96313015702919 1
1.17758177032953 1
0.481356824783253 1
0.62674542816574 1
0.492667434842339 1
0.605527709093967 1
0.279202731939534 1
-0.217100954438505 0
0.649265793477526 1
1.08805253850426 1
0.314668684896056 1
0.196759401646891 1
1.59270281699405 1
-0.154815075029238 0
0.449823030532898 1
0.63224827581342 1
0.744050851436793 1
1.22019583039034 1
0.581084849847198 1
0.529882908799002 1
1.24969295653113 1
1.52226337641824 1
1.49557504080761 1
0.59301798050963 1
0.668984727293452 1
1.17151839587173 1
0.211101233331292 1
0.623526475895471 1
1.32942251486159 1
1.005796791326 1
1.07628461794563 1
1.00037852875981 1
0.652733315377513 1
1.04144147244652 1
0.862956850029362 1
0.506443308491579 1
0.920906474179665 1
1.03569253948847 1
0.364144484897017 1
0.766976556531404 1
1.53147347411818 1
0.901602553463109 1
1.51533853594059 1
1.64216411125311 1
1.1020144994573 1
0.294644781091222 1
0.462561224062499 1
0.891667324387807 1
1.01234709211907 1
0.352557597020763 1
1.31417377107028 1
0.564523911237061 1
1.7339223892754 1
1.17969732545499 1
0.979193477247865 1
1.18169019425613 1
1.24105496027273 1
0.564560783135393 1
1.05531728209308 1
-0.0241090731467462 1
0.751278632194317 1
0.635378704639846 1
0.663928077529209 1
1.04958621859938 1
0.804167467352381 1
0.494573161493563 1
1.7549294627783 1
0.731181338306437 1
1.05730388452618 1
0.544128663858344 1
0.843538481919709 1
0.355543696141039 1
0.686326673275593 1
0.781201101977964 1
-0.501885778988628 0
0.507705210635188 1
1.59475560588139 1
1.00106550628308 1
0.96310273623974 1
0.982747969718325 1
0.542076947247344 1
0.873368715649934 1
1.4270473605032 1
0.375382745539784 1
0.568763666641752 1
0.535308194080496 1
0.410932099343708 1
0.975059540802704 1
0.797189668611818 1
0.466500798938862 1
0.800015175961693 1
0.195334909153321 1
0.193784497596001 1
1.03559124171197 1
0.584986566025689 1
-0.0541414894551242 1
0.624714262855296 1
1.0223427700998 1
-0.604838978799451 0
0.88872519936696 1
0.380131821308611 1
0.995946198874923 1
0.702357157265934 1
1.06653753025664 1
1.27870410834212 1
1.23896056548703 1
1.58110915908995 1
0.961543280498284 1
1.18711791665679 1
0.276608259437156 1
0.791422455646571 1
0.69801768951375 1
0.613969015135798 1
0.969265878534267 1
1.37101819235782 1
1.65050152299604 1
1.53474825144282 1
1.03412652838953 1
1.18104507401767 1
0.677616618672408 1
0.798491624779435 1
0.265115456797223 1
1.26652058983189 1
1.13909048364764 1
0.931617539840128 1
-0.135483019375393 0
0.888906949560335 1
1.21850326710909 1
1.41617140917557 1
1.2621323490272 1
1.20922421169175 1
1.18956311318575 1
0.643385764494163 1
1.50044701754108 1
0.966821779338601 1
1.29893045243596 1
0.336888532085375 1
0.808059652960776 1
0.775994054990831 1
1.40803284686439 1
0.531227456672004 1
0.575976160774041 1
1.11556053653021 1
1.2655287300889 1
0.345757366475853 1
1.27702457921914 1
1.34409550020653 1
0.696222723322693 1
0.54914777338528 1
0.697381215175707 1
0.983681487061016 1
1.02631493462627 1
1.02394344263962 1
1.31629212016524 1
1.4709094123295 1
0.363355449797911 1
0.508259277367593 1
0.826644659802713 1
1.37687074123043 1
1.4356750288682 1
1.5388166054399 1
0.915929587079962 1
1.27541048594598 1
0.940908113152424 1
0.9540651236471 1
0.444497793787195 1
0.274044003268488 1
1.17763794458961 1
0.350645599944002 1
0.669795676652059 1
0.834783741890917 1
0.286098223179657 1
1.19666119219475 1
0.878660305441711 1
1.07929380824855 1
0.643414001799274 1
0.960848024926094 1
1.51016800854591 1
0.543660578900851 1
1.03585697527487 1
0.56430080942546 1
0.547274238662399 1
0.299145171517264 1
0.975076613286397 1
1.95033001033306 1
0.706320736486868 1
0.813215635650118 1
1.08834837107156 1
0.665033074077479 1
0.425575110873524 1
1.00573382221951 1
1.30420029308782 1
0.865608194476297 1
0.46295793303992 1
0.917592895569059 1
1.0113733047098 1
1.0284549564205 1
1.09967881526474 1
0.761612278645641 1
0.649199011846634 1
1.3311052622761 1
1.62038691090436 1
0.896868884592811 1
0.760977892659132 1
1.07842343052515 1
0.651148194870829 1
0.760598453451069 1
0.791485769137705 1
0.692721042708739 1
0.785178023326114 1
0.934485438054312 1
0.956930265252777 1
1.14755116133264 1
0.525954649798508 1
1.4659835736978 1
1.02023860854801 1
1.36884483153961 1
0.758392580019819 1
0.417376927734506 1
1.08172975809619 1
1.24489662449694 1
0.740544765474839 1
1.42739313532885 1
1.26469629855893 1
1.03633369377882 1
1.53009988527765 1
-0.297107069777944 0
1.45630074455976 1
1.29333698762857 1
-0.0381770099339215 0
0.354516937757553 1
0.534000156888746 1
1.45980924411943 1
0.456563126439843 1
0.887670202399481 1
1.1185906294207 1
0.473610111101748 1
0.388951003398781 1
0.7643781229397 1
0.863963442854072 1
1.14227289269411 1
0.340012316367549 1
0.36207441332539 1
1.32348323757572 1
1.20669120115874 1
0.537243883093267 1
1.09333866962388 1
0.514446671964168 1
0.533508610719291 1
1.04002356643899 1
1.53915185526306 1
1.15895216817949 1
1.93710757741064 1
1.92322401752688 1
0.588468198085314 1
1.07241613566831 1
0.794126063936097 1
0.883834326592055 1
0.587434848915882 1
1.66836113471521 1
1.45256309442698 1
0.250110680473751 1
1.07259787364581 1
1.60547886818592 1
0.855333756737606 1
0.518347603871284 1
0.448884705702957 1
0.55430899836622 1
1.60296677248671 1
0.488880548319211 1
0.919227239657903 1
1.33865462741215 1
0.891753327925874 1
0.566597273130532 1
1.65019246706291 1
0.576252932363428 1
0.211821668995644 1
2.03399108145913 1
0.794135985734807 1
0.541832878114677 1
0.431044846973668 1
0.734178661101701 1
0.651148679782145 1
0.837524015367006 1
0.524692906918932 1
0.903294553163003 1
-0.00895499395916803 0
0.258197861465428 1
1.06970248666825 1
1.20232302175795 1
0.0316626224857514 1
1.0739437176792 1
0.928684003294181 1
0.483592506342096 1
0.101932565243145 1
0.950791117789222 1
0.950120044375275 1
0.585923587615206 1
0.605526886004319 1
1.43291134768141 1
1.0310920423852 1
1.42523779103065 1
0.696186785743309 1
0.261999947305156 1
1.59068862804394 1
0.8353992972147 1
0.923236498780798 1
0.64244036644418 1
0.576107233496062 1
0.999012558178613 1
1.01522109014992 1
0.75435990234169 1
0.41182120696507 1
0.669122396213983 1
0.165811454961741 1
0.613459731565938 1
0.4300394850672 1
1.32654635415513 1
0.629731044331228 1
0.565779222689602 1
0.584347039255951 1
0.865184081440306 1
0.938408348568944 1
0.989092470052067 1
1.05633701316988 1
1.08367364753951 1
0.452084841960645 1
-0.210144589768038 0
0.63035896173903 1
1.59611758435442 1
0.434822675430028 1
1.15158740830448 1
1.1213126002764 1
0.506407469241243 1
1.02038124004049 1
2.27582429486504 0
0.580042799313464 1
0.612025251428496 1
0.966589658804258 1
0.901402248812702 1
1.19881817943508 1
0.412461129839335 1
0.815926062391194 1
0.28483626564479 1
1.14137718544927 1
1.08320842629553 1
0.315372444758843 1
1.41617914257656 1
1.40924031684344 1
0.298971557056777 1
0.511305544598705 1
1.32822990861637 1
0.841077763660443 1
0.5178448407768 1
0.919306864393744 1
1.01834514439572 1
0.851160873843818 1
0.882059287126767 1
0.535977701755487 1
1.33828263790365 1
0.914165038307284 1
0.272553037980767 1
1.09020564433567 1
0.600851443124377 1
1.30520311619443 1
0.686217676580484 1
0.569296229718219 1
1.4545400057974 1
0.911119625660016 1
0.548176419563566 1
1.21619266764378 1
0.941888270748191 1
0.742171015216865 1
1.65400536536617 1
0.829297144167285 1
0.712660400564039 1
1.14655912267096 1
1.09616379654591 1
0.679314481933987 1
0.710545222603943 1
0.459739706074213 1
0.494118298708877 1
0.406183041760735 1
0.754817367790573 1
1.09961709877577 1
1.36760992539661 1
0.0828324596109349 1
-0.169347288393167 0
0.769888508864641 1
0.951500650677931 1
0.63910241395866 1
0.859995523011229 1
1.01536284853317 1
1.03781164800991 1
0.548556596414939 1
1.89079718030767 1
1.4055634610235 1
1.00142292964686 1
1.08958294657734 1
0.434392430890192 1
0.0145889003872014 1
1.50903284622837 1
0.709105431427576 1
0.0323505010185955 1
1.07306361226705 1
0.637483839938046 1
0.731336616224149 1
0.780267154261089 1
1.10557209429125 1
1.17394035863599 1
1.33495575109122 1
0.69991410036339 1
1.13477788023649 1
1.03410234397227 1
1.4109666361072 1
0.979931790617309 1
1.05860600430594 1
1.16992816545786 1
0.180434665635504 1
1.13034226527542 1
0.466275166823264 1
1.20966460516217 1
0.249989400387039 1
1.39632141690672 1
0.925534461521779 1
1.42173776641318 1
1.09349994665384 1
1.19878720812123 1
0.778223000568496 1
1.33091714265138 1
1.11538030513319 1
0.773935124750163 1
1.80201851384613 1
0.572297558712839 1
1.29636645793983 1
0.621124366993473 1
-0.156315093489222 0
1.26409247082303 1
1.22543572914061 1
0.784386884375818 1
0.299566689076771 1
-0.0523745309283305 0
0.852828865432592 1
0.672874515273369 1
1.01839728119394 1
0.544523146495931 1
0.302525801596087 1
0.56557375106377 1
0.756114822090238 1
0.626763396394377 1
0.875376916798034 1
0.545720338976592 1
0.807349005796988 1
0.93231894106374 1
1.20638580794897 1
0.677128528921459 1
0.873929509434081 1
1.47530814879732 1
0.379188882297663 1
0.720129247165004 1
0.997058603602934 1
0.403053698616284 1
0.760064575080656 1
0.123802696628335 1
0.87151530579724 1
0.586332607911334 1
1.08212048379847 1
-0.0653396952969806 0
1.09547691809343 1
1.73932907962728 1
0.697666351534425 1
0.710447847206421 1
0.686179299177351 1
0.485961111885186 1
1.17798515206018 1
0.557293894367723 1
1.35700670463632 1
0.408337676083635 1
0.260569432542738 1
0.987566402057378 1
1.33069264811019 1
0.560367154637979 1
0.819949067090484 1
1.50954134872899 1
0.777660736446116 1
0.732666526963381 1
1.29024413524836 1
1.04079848247163 1
1.03308394235463 1
1.0683838737594 1
1.09933459555044 1
0.755638576357572 1
0.765673422942622 1
0.888316054079318 1
0.712173672893242 1
0.0059732885433776 0
1.13101920914983 1
0.221468540892178 1
0.544177957391617 1
0.751289222173914 1
0.622457476867267 1
0.846781861915508 1
0.996673444294298 1
1.00568249974239 1
0.807685302152819 1
1.44805681305796 1
-0.0675083290718229 0
0.421729448186001 1
1.29960379516378 1
0.358287297643002 1
1.22941874433232 1
0.365047827055914 1
0.770227309744454 1
1.15604959124294 1
0.652275876330581 1
1.30995064926522 1
0.824053451778323 1
0.365572053867236 1
0.373542132845138 1
0.568876495856256 1
1.31240481912922 1
1.05505513105187 1
0.673844866684968 1
1.21433028634655 1
1.06729847973408 1
0.688755252422909 1
1.18017420458933 1
0.90484528028002 1
0.294937567853031 1
0.173668677711821 1
1.05993154616289 1
1.37287154393374 1
0.886340679127584 1
0.893068398500334 1
1.11698220083712 1
1.12023943751931 1
0.722770019724848 1
0.917870751378642 1
0.113087511334907 1
0.942293557490592 1
1.23446467720804 1
-0.374919322811914 0
0.740488152671258 1
0.876479427627351 1
1.21949315970936 1
0.239142669526733 1
0.585840181915594 1
0.81575180789244 1
1.03508091917842 1
0.380728425375194 1
1.20484174010228 1
1.24940831328323 1
1.31389918990487 1
0.706242617840852 1
0.787306740734193 1
0.779628394926085 1
0.598749174316368 1
0.56333256431204 1
0.727992763136381 1
1.05278126547855 1
1.23656823891064 1
0.266511880309942 1
0.672356995388101 1
0.860984595203525 1
0.626829125347211 1
0.644495839936055 1
1.08429110676443 1
1.07682451414218 1
0.429819109333307 1
0.309722636063916 1
0.393681863363282 1
0.814242642077741 1
0.0706170694690854 1
0.727103536361521 1
1.0139545291047 1
0.744327900665818 1
1.24622075253603 1
1.47280647903545 1
1.1981638851988 1
0.761999623714041 1
0.90390354765003 1
0.350625773829799 1
0.556811500324171 1
0.917476421521303 1
1.24194150667014 1
0.801989231919998 1
0.508339103654072 1
1.01761558398678 1
0.375283213972978 1
0.635959523703413 1
0.800274573867392 1
1.09350352597844 1
0.922770220870985 1
0.706410901363163 1
1.03991944010337 1
0.696316835976319 1
-0.270924782427174 0
0.681640088676677 1
0.545212316315279 1
0.904878741931813 1
1.11420548565947 1
0.617186452301176 1
-0.431633597788911 0
0.502878367415848 1
1.24662689690204 1
0.109694887639532 1
1.52028902705821 1
0.494364571461021 1
1.67838123196673 1
1.02323883746399 1
1.4918514440701 1
0.931605353641539 1
0.981261095016729 1
0.74774995842846 1
0.733296301065576 1
1.00533975734518 1
-0.0350068271146829 0
0.171158008677343 1
0.578237334010489 1
1.11770980910227 1
1.58549738485528 1
1.32645851397356 1
0.449221794531855 1
0.355101042839315 1
1.05284094167858 1
0.85542272554224 1
1.39364513727927 1
0.757162272212171 1
1.72163815048313 1
0.945873657998766 1
0.806654714400854 1
1.27544393424591 1
0.526645723858866 1
0.870225445060482 1
0.893045205140579 1
1.58347617545261 1
0.662353686987742 1
0.57152997231256 1
1.20524353350019 1
1.17339911934723 1
1.35417112539095 1
0.356923319721314 1
0.19164234140875 1
0.611293275985555 1
1.48456574713117 1
1.30201772468106 1
0.788040151748875 1
0.562179725657652 1
2.15216991878132 1
0.915189719492535 1
1.66561061096911 1
0.668757791661713 1
0.811442240932622 1
0.713886881391612 1
0.499730001379441 1
1.01776313915484 1
0.473801875250656 1
0.66253051263135 1
0.140065704276178 1
0.547806389351945 1
0.657688409872835 1
1.32189573351091 1
0.438884325427679 1
0.296661682634677 1
1.07564992959526 1
1.33538974112362 1
0.541864646837245 1
0.448830459897697 1
0.805099424445385 1
0.625912126536304 1
1.39305291857658 1
0.546566455664683 1
1.93080411857675 1
1.0058104902404 1
1.10030752105685 1
1.10105645439352 1
1.05286057120405 1
1.56696725529837 1
0.417180240796754 1
0.599963073470568 1
0.568747816681093 1
1.57125042045572 1
0.584360867290054 1
0.540665380266346 1
1.14695545844051 1
0.975579585448199 1
0.614734379287641 1
1.83077156610038 1
1.15432652321965 1
1.08776201527729 1
1.0272303804254 1
0.760152836588135 1
0.0568682336876477 1
0.601206628747076 1
1.26570271425916 1
1.61843914935438 1
1.16007644718694 1
0.847962108361064 1
0.700606068599241 1
0.565246639836069 1
0.69824100882766 1
0.956655584326142 1
0.934413605362347 1
0.271308853204639 1
0.341034951571469 1
0.739868546750201 1
0.730825301001529 1
1.95664508475845 1
1.31897956458639 1
1.09082056259398 1
1.00888341566982 1
1.41426468781245 1
0.833247103224485 1
0.722087883813415 1
1.003059030179 1
0.853075558350266 1
1.04321623718092 1
0.506450953374697 1
0.366423948108262 1
0.856209015649884 1
1.44865182471158 1
1.22022448497277 1
0.927502501139363 1
0.602719101845763 1
0.300365659663484 1
1.54207442061267 1
0.624658592499844 1
0.825560337953948 1
1.17676492247991 1
-0.0553776826424883 0
0.726921343961009 1
1.09100090700984 1
0.604770235684214 1
1.23848590161222 1
-0.194824148980055 0
1.04430448030982 1
0.0128301641789275 1
2.066321508741 0
1.13992241739046 1
1.04344799090924 1
1.00611156774458 1
0.928973529310195 1
0.577296335765644 1
-0.58894514557226 0
1.17894899955015 1
0.127072282615215 1
1.00496303030499 1
0.585101428129936 1
0.976932680550332 1
0.981710214862214 1
1.60929988184215 1
0.965799236141472 1
0.748917611442772 1
1.03695402938114 1
0.745402116971163 1
0.826682977773009 1
0.49334636504374 1
0.852372310723229 1
0.368375364371154 1
1.30293652096121 1
0.16800019248341 1
0.815791076470552 1
0.0816482143035417 1
1.47005063630629 1
0.932454034309864 1
0.187126453624542 1
0.801074288510151 1
1.21323131874587 1
0.987740154866928 1
0.766949663187854 1
0.996834719276113 1
1.37067825768775 1
0.284586956339898 1
1.27975657432798 1
1.11354626204066 1
0.473167352037042 1
0.333226941395154 1
0.336818419074129 1
0.665144050956988 1
1.07072487022053 1
0.736232518595004 1
0.589633112770095 1
0.606061133920041 1
0.224999276737312 1
0.911315128673215 1
0.312354642213176 1
1.60622632834507 1
1.7988945372481 1
0.989351566919855 1
1.94780410146511 1
0.429862178389438 1
0.26294911889601 1
1.74851607937123 1
0.25881452452599 1
0.56686914004026 1
0.632459243609356 1
0.479430564671683 1
0.306804328901582 1
1.06751846702177 1
0.722011012813887 1
1.30788957483567 1
0.565214839759594 1
1.02554132006157 1
1.26666572228485 1
0.61342148492733 1
0.389965818143781 1
0.594861986997578 1
0.915441977789287 1
0.230611103128684 1
0.680434409645522 1
0.728150166773077 1
0.450780140726283 1
0.675513669486628 1
-0.162549396839407 0
0.421582257837254 1
1.00387856307272 1
0.725678904378348 1
0.878578935457202 1
0.352839727330841 1
1.16999877511921 1
0.69484608985041 1
1.11448623354014 1
0.393504184286395 1
0.877633738078209 1
0.920919495689875 1
0.594155609418141 1
1.19871214605298 1
0.519193710329223 1
0.771784385661742 1
1.52213595344421 1
1.68416345986256 1
0.368838492825566 1
0.985405606001985 1
0.28074324104022 1
1.74893485412958 1
0.32238241293555 1
0.786523370401079 1
1.09125743142836 1
0.642533160179833 1
0.570690268573072 1
1.06471714027767 1
0.563296974172518 1
-0.365095378389873 0
1.41596177136564 1
1.38016109201226 1
1.07428763883063 1
0.667617688137105 1
1.35709736143779 1
0.673871169806393 1
0.662156340302516 1
0.456670010687804 1
1.14177217646247 1
0.891030492984228 1
0.326991394607722 1
1.49724345188846 1
0.201328305900206 1
1.10679389193323 1
1.02814423184018 1
0.783474271247973 1
1.33522458286858 1
1.25703093583557 1
0.637751637041853 1
1.12666395468507 1
1.31231803679093 1
1.65139670060745 1
1.22032952982945 1
0.813833695422933 1
1.57727025715735 1
1.14086691928322 1
0.0421583907800243 1
0.952130939630013 1
1.57013380122535 1
1.26860365245587 1
0.398260008074714 1
0.146113856335511 1
0.456973918842213 1
0.747797884921602 1
1.19503336890705 1
0.922972383708951 1
1.57155869530082 1
0.948769934971799 1
0.920289060961633 1
0.489023698556584 1
0.663366781812951 1
0.365696331711723 1
0.522747007795345 1
0.99100856255819 1
0.85837314891659 1
-0.259711274159888 0
0.864800360627826 1
1.44454486980769 1
1.15739252192862 1
0.818222413687688 1
1.6797357904008 1
1.72837426804054 1
1.29467895791272 1
0.77789622762983 1
0.78318671658867 1
0.187634392564713 1
0.421892131583857 1
0.269453783856463 1
0.534719298554358 1
0.574518021833497 1
0.535761944162319 1
-0.179300745166975 0
0.231511379352607 1
0.659647993524611 1
0.99837756741114 1
1.44148019839366 1
0.142930240762582 1
0.341734449992748 1
0.538038011671628 1
1.29247507267084 1
0.640875619080846 1
1.27766044955185 1
0.460895198889153 1
0.506639974727958 1
0.201590838592779 1
1.81060118915733 1
0.668604805147848 1
1.25807908099427 1
0.0224613082015804 1
1.18452508481477 1
1.99638380509391 1
1.37510238299229 1
1.07133540337383 1
0.0234105427908789 0
0.720296486594377 1
0.945531392652234 1
0.699851668056011 1
0.945027479993931 1
1.32135755414558 1
1.15920400092041 1
0.868761419016375 1
1.15029334703092 1
1.44216053279998 1
1.04680049571894 1
0.961515416582409 1
0.824110086721939 1
0.834462821463226 1
0.846637194163735 1
0.0111912234821932 1
1.13748104277834 1
0.917241894377096 1
0.663903889163858 1
1.02252459119371 1
0.6278315190986 1
1.12393714907928 1
1.44154529086739 1
0.524050309982907 1
0.649609360125024 1
1.28656327854039 1
1.51219946768184 1
0.938700470753735 1
1.3346035105179 1
1.32593207397272 1
1.78833098315857 1
1.32002037274904 1
1.11631694289567 1
1.2691860286431 1
1.16662143971278 1
0.708301000198931 1
1.64073458036192 1
1.04923917544384 1
1.09348326798964 1
0.170456919666205 1
1.17643550994429 1
0.703003090272621 1
1.56789740941395 1
0.746952065579927 1
1.06763866121119 1
0.237341002036549 1
0.430308565625225 1
0.418254232678434 1
1.56362293227657 1
1.05013803732356 1
0.971839224128633 1
0.921485455794919 1
1.13814041904016 1
0.84543949914779 1
1.08972798575686 1
0.367846985488767 1
1.16667615106143 1
0.791281555101284 1
0.8375099996402 1
0.704837842630445 1
1.06869789726371 1
0.900092457940179 1
0.507862068384399 1
0.498465461193373 1
0.80808306791385 1
0.759224018608012 1
1.21387298332755 1
1.30531172694243 1
0.581504965213119 1
0.233419275648481 1
0.0190697815485776 1
0.00972138075432072 1
0.538142764773332 1
1.00885890908639 1
0.802725180476244 1
0.684043431044574 1
1.36052519389655 1
-0.129803397500246 0
1.10469596712568 1
1.30638961076866 1
0.799510031414563 1
0.676216383709635 1
1.5642848052516 1
0.30610256030622 1
0.51772600636412 1
1.12765196733259 1
1.52847519678422 1
-0.167079278361082 0
1.07528865220478 1
1.39396990521718 1
0.546114424491606 1
1.18603267433715 1
0.870772793013226 1
0.765968730968236 1
0.0848446995750195 1
0.80129592433067 1
0.639341643910587 1
0.838902394648797 1
1.23071684378067 1
1.04783230336696 1
0.356434972822388 1
1.15586443668318 1
0.893226237476349 1
1.20195295832474 1
0.509016679632578 1
0.550491772850139 1
0.739548949912104 1
0.890529328281808 1
1.28713513897552 1
1.51769566110672 1
0.936124166294579 1
1.30257499947839 1
1.16360074736994 1
1.07435952958727 1
0.685879969089332 1
1.00051332920797 1
0.451720439628195 1
0.821702247640499 1
1.08616505888773 1
0.948996993248115 1
0.979396764280169 1
0.62579329603515 1
1.15794270295855 1
0.6276284242543 1
0.99134129634536 1
0.117084086260018 1
1.29997079154687 1
1.06093413659093 1
0.949320058521305 1
0.861140763781333 1
0.872023147691613 1
0.889231458766166 1
1.20463575646011 1
1.20823462511241 1
0.911250611163141 1
0.0473767076619969 1
1.37635822152799 1
1.18725434618756 1
0.43197574020101 1
0.906802671200643 1
1.25656373935665 1
0.867397983280839 1
0.664842369720035 1
0.338972264792167 1
0.697087133736853 1
0.758329019981042 1
0.686675079937568 1
1.26539179463121 1
1.11929226017243 1
0.787201948219923 1
0.629113061885608 1
0.662699928481159 1
0.201307404666221 1
0.814290777138614 1
1.400115069391 1
0.624579200045357 1
1.32692948024697 1
0.963703991778727 1
1.65213194010896 1
1.06682177743726 1
0.911549693085016 1
1.36539219975606 1
0.85381618697428 1
0.790949502679494 1
0.14612303588628 1
1.02638959217898 1
0.963360966477352 1
1.22176591359845 1
0.204771788384105 1
1.34890824823132 1
0.40089845633797 1
0.473644465384082 1
0.352408116346421 1
0.656588335241859 1
1.24094330403598 1
0.692767674350412 1
0.692962043676461 1
-0.0011679711979545 1
0.96752616448934 1
1.02952402964145 1
0.688654213096652 1
0.884158559073564 1
1.45952788524228 1
0.708400266264593 1
1.1468572255438 1
0.484614440119168 1
1.03870283113755 1
1.18451871056311 1
1.18776246169955 1
0.441954505276069 1
0.625009011375354 1
0.331694420581426 1
0.744136989276122 1
0.124348438764637 1
1.2869706841922 1
0.474943879093445 1
1.03561100382309 1
0.513235741502351 1
1.18797388296351 1
0.963274088580937 1
-0.0791064114490319 0
0.702229390687206 1
1.33337085153256 1
0.639094561937997 1
0.530949130344665 1
1.21923004664219 1
0.668181127017193 1
1.06765604338373 1
0.928436125198199 1
0.258286109990382 1
0.888607617353272 1
1.46946727371349 1
1.28966886694369 1
0.869981478360615 1
1.14581644492594 1
0.217844256588436 1
0.958643307950411 1
0.496906340279165 1
0.46178999761144 1
1.46057229995688 1
0.709157896359534 1
0.997114107981786 1
1.22422553131893 1
1.35964124948558 1
1.0312112453055 1
1.00894306770303 1
1.05154907906677 1
0.846728137854335 1
0.370166691792735 1
1.27827777152327 1
1.08444149940561 1
1.26826431088915 1
1.04154777677289 1
0.632730421171405 1
1.32815275830375 1
0.939792728948307 1
0.747034469342578 1
0.92372663002364 1
0.565950308642727 1
0.568152342823033 1
1.17585239630021 1
0.768575126793928 1
1.37900091924037 1
0.814145134697433 1
0.768864254828692 1
1.21004404663348 1
0.527913152053853 1
0.297770930338173 1
1.00457237554845 1
1.81002360873967 1
0.525563725706181 1
1.20032959554497 1
0.474624391628611 1
1.61379835540827 1
0.806381737533625 1
0.300993629094406 1
1.46615124327996 1
1.13143439187632 1
1.346348922925 1
0.228594758559763 1
1.19610421068078 1
1.03077369103053 1
0.838139595874823 1
0.167935651037903 1
1.6151064036756 1
0.511011804554826 1
0.705271342974119 1
0.721686066680688 1
0.277169399340869 1
1.6254714159417 1
1.99443185443379 1
0.061008819699843 1
0.62718227664622 1
1.16881278949383 1
1.0859906430585 1
0.382386377964642 1
1.13811819424505 1
1.32477380093832 1
0.694127534082859 1
0.760579612585787 1
1.48012148751467 1
1.10012102875258 1
0.89949600453186 1
1.26343947627522 1
0.765721500100479 1
-0.164320444264632 0
0.39994127354842 1
1.01337818207041 1
1.08502675423463 1
1.10113012576051 1
0.292727495429366 1
0.549748814900681 1
1.14435200769996 1
1.49693130251488 1
0.805122912977324 1
1.33504549825905 1
0.795626635119582 1
0.51112146834468 1
1.27138342449581 1
1.06227401501246 1
1.22160421123189 1
1.10651776287368 1
1.48359569357752 1
0.0553388195425964 1
-0.471205290494361 0
1.41638486685927 1
1.71484156016847 1
0.716878732812546 1
0.477073520623375 1
0.244949366580791 1
0.0726022386447194 1
0.702902765042453 1
1.11826192150976 1
0.763395947314673 1
1.3759132828499 1
0.78721412733193 1
1.64106167172083 1
1.48035406551351 1
0.665555652080924 1
0.272195213050053 1
1.52698327012594 1
0.678374360734379 1
0.534888526674596 1
0.671344581134699 1
0.373302159594019 1
0.805922259790045 1
0.919817162898671 1
0.809992435966058 1
0.801294065632716 1
0.621248739698617 1
1.0862471480935 1
0.535086375846493 1
0.240874996146304 1
-0.2565836870389 0
0.747814682433991 1
0.632579521393804 1
0.648730807602328 1
1.4523365095364 1
0.873665178506436 1
0.655349590410819 1
0.338832166805694 1
0.742986207651102 1
1.60196349948251 1
0.528940296562158 1
1.0984884341164 1
1.12439379290001 1
1.07239595132099 1
0.97945320842105 1
0.758938523960172 1
0.224784442645015 1
0.817976285485277 1
1.68414298973262 1
1.2596895449701 1
0.522206089354453 1
1.20785372605625 1
0.951862413050021 1
0.978344715209182 1
0.853567546408474 1
0.613998792047889 1
1.31214485620765 1
0.318391332557608 1
1.76777134414076 1
0.739695663265572 1
0.89822927915375 1
0.536760779169757 1
0.593374090619128 1
0.72839909263921 1
0.631596920756181 1
0.393036054776326 1
1.25217084863564 1
0.508805455268342 1
1.48187015315747 1
0.465598947559288 1
0.865832752543629 1
0.668891392878366 1
0.170602020538803 1
0.365666735853663 1
0.858752483027109 1
0.474787618549009 1
1.44596168083617 1
0.0853796328582224 1
1.27126335052516 1
0.887333774605947 1
1.26431626208069 1
1.22902081395228 1
1.49799852568351 1
0.773565085686106 1
0.812426461895761 1
0.471291646578962 1
1.15233804532471 1
1.93740803180756 1
1.27372876311217 1
1.06498867624324 1
0.829426427595119 1
0.638568997981168 1
1.51958691295117 1
1.70371705944179 1
0.749095872964371 1
1.18538188084016 1
1.08243627239881 1
0.404480441303466 1
1.00797749846283 1
0.83575283729881 1
1.40976102143606 1
1.95772855362999 1
0.66731841924027 1
0.926608451644487 1
1.17191065799989 1
1.14897343001455 1
1.31353778180011 1
0.971511677469972 1
1.42138616122666 1
1.05026627995668 1
1.20519068044118 1
1.17270846497138 1
0.474385453202992 1
0.0547732711483859 1
0.452624198550602 1
1.38108193083754 1
0.702342713013627 1
0.329134318661017 1
1.12818383801791 1
0.557074229098126 1
0.908222162390815 1
1.30562587330629 1
1.68925653584927 1
1.32208096002903 1
0.921906805675015 1
0.669722984961312 1
-0.928510904478794 0
0.20261223847211 1
0.645828865265483 1
0.826851216831052 1
0.247340839913024 1
0.415908195982813 1
0.70279526092217 1
0.437120214994612 1
1.37956528470548 1
0.457810801151403 1
0.569862693806559 1
0.856440432276073 1
1.08275295428321 1
1.10876626021798 1
0.684810583118711 1
0.931880431290797 1
1.2850024492161 1
1.08824002525294 1
1.12341321465017 1
1.22892040747818 1
1.15470723196018 1
0.285073643742398 1
1.47643315254653 1
0.650576160674961 1
0.301532982580315 1
0.819853298329844 1
0.648811535735398 1
0.301777327486763 1
0.343130779816734 1
0.665038715163963 1
0.121162170200987 1
0.86428596061156 1
1.28111167919901 1
1.16954321541046 1
0.0493179844778194 1
1.07188064874804 1
1.31561925010039 1
0.353869038129173 1
1.14501570085421 1
0.581174168740705 1
0.22893487187341 1
0.347021934663649 1
1.08573504778052 1
0.795876024018007 1
-0.276890182784829 0
0.303945849264456 1
0.616288038042454 1
0.556520108547878 1
0.524537762138245 1
0.950828412398303 1
0.700731329653232 1
0.784236956770245 1
1.04793701477671 1
0.456036506731719 1
1.28355400594247 1
0.660174246152475 1
2.21271004318423 0
0.739189619502398 1
0.650549391658475 1
0.418395335611551 1
1.33452164966765 1
0.692267651576358 1
1.15693156189272 1
1.62672508780708 1
1.17885767916223 1
0.565603425440317 1
0.655657668174025 1
1.12735569140117 1
0.99524997563055 1
0.886795059797884 1
0.582682410098161 1
1.19219422205924 1
0.621856282842902 1
1.42064438225083 1
0.946866149282967 1
0.98457404663519 1
0.849022689956271 1
1.07803434696665 1
1.08636171269871 1
1.24473906312855 1
0.920680109638428 1
0.969444901403203 1
1.28619959233214 1
0.387854734617659 1
1.12373872430703 1
0.920923866411439 1
0.821388692389203 1
0.834539808016499 1
0.830656859785748 1
0.561851689045077 1
1.09763415019623 1
0.804454591283674 1
-0.205619307971813 0
0.889003044035206 1
0.449572271196054 1
1.23599771958431 1
0.812403612551655 1
0.744973191626093 1
1.22464344798515 1
1.35494219515993 1
1.09827881903059 1
1.30197038946804 1
0.975525930781108 1
1.39595021560966 1
0.995275478351487 1
0.736059132936625 1
0.490947814051324 1
1.04491321564274 1
0.464932267090653 1
1.05318155155765 1
0.557625936075464 1
0.792069883287667 1
0.901208500630819 1
1.05699242131284 1
0.467141310113986 1
0.740576780639903 1
0.877029914317946 1
0.360331745175237 1
0.61032809788569 1
1.32539871985032 1
0.621419853870542 1
0.259256070042677 1
0.143320070110963 1
0.416416439435338 1
0.954875796925935 1
0.504412887901118 1
0.569441061672579 1
1.73365870894769 1
2.11963616139294 0
0.563513533685937 1
0.646928599994066 1
0.526400220748457 1
0.686062802525728 1
1.48580440770557 1
0.980660787111887 1
0.978800807875829 1
1.09677104332611 1
1.29433017758265 1
0.411548836816507 1
1.13512011685677 1
1.48403160271156 1
0.526857136909472 1
0.940219504286858 1
0.300932029675636 1
0.31064732474017 1
1.31296031220413 1
0.970970575573502 1
0.654508888051051 1
1.4474538050421 1
0.797476022618562 1
1.35240038000259 1
1.53959368425094 1
0.47005762798062 1
1.43792850652822 1
0.0890276616947188 1
0.442139275764238 1
1.0864597043812 1
0.246622773210412 1
0.470492838973614 1
0.87356263629139 1
1.72610145189638 1
0.773556581118734 1
0.821163636806557 1
0.442599714111453 1
0.977485912583225 1
0.796259882442015 1
0.650211537997743 1
1.10864686001023 1
0.951858222322321 1
0.839918797671117 1
1.31303856576149 1
0.379710998222339 1
1.15498385734147 1
0.61593794826578 1
1.22576845560524 1
-0.317129069413826 0
1.06700170624189 1
1.15712968016903 1
0.595988463128792 1
1.08224657817977 1
0.853630373695462 1
1.53012346026629 1
0.935861959755739 1
0.836000967108752 1
0.64126089652085 1
0.533223710122616 1
1.02382677687696 1
0.810295695881471 1
0.778097382127545 1
0.815739828001443 1
0.685389045401153 1
0.908185998623654 1
0.0741578910922234 1
1.09311806012441 1
-0.0295768131735258 0
1.82442340368442 1
1.15392287886158 1
0.871100915244982 1
1.33990246353118 1
0.687248158089974 1
1.33871129375825 1
0.72132364626258 1
1.65758798108131 1
0.412473011786885 1
0.809364728737259 1
0.563032796710233 1
0.547785859510362 1
0.855171439081131 1
1.3699879073583 1
0.72624777728872 1
0.904378314782846 1
0.936327537985341 1
1.16762822932551 1
1.35433992657758 1
1.19545980292255 1
1.56178620945156 1
0.718469215045121 1
0.343006597970705 1
0.593092065926058 1
0.640834283228259 1
1.01570752859704 1
0.543061332877786 1
0.722470401726217 1
1.25360821288948 1
1.24567182444505 1
1.08179771103246 1
0.963943662717965 1
0.973516328981046 1
0.00825152611276418 1
0.974762418067091 1
1.69796955245568 1
0.932240374803521 1
0.63180582565487 1
0.586454098972385 1
0.453776689238525 1
-0.0583001618188734 0
0.739117567951956 1
0.914953541199966 1
0.519285377835483 1
0.43668317384957 1
1.13314279062877 1
1.207137704122 1
0.255496463019554 1
0.559753464635995 1
1.34727033654055 1
0.691498986000529 1
0.996287949246366 1
1.03554182629585 1
0.647960439866517 1
1.45018315350651 1
1.02094646909941 1
1.14878132139179 1
1.00224665857518 1
0.986636867219887 1
1.11411051950895 1
0.795448083140993 1
0.725870701431144 1
1.5789911546613 1
0.716501587489832 1
1.28329022667277 1
0.703623552603917 1
1.12988383717211 1
1.09285986996225 1
0.315047614304733 1
1.2177458083844 1
-0.0420644101985996 1
0.674834586347189 1
0.450489100767709 1
1.2779118074286 1
1.80033178419618 1
0.369872605497793 1
1.39711968966251 1
0.678439592223835 1
0.387735193012499 1
1.26164669620725 1
0.07727790297475 1
1.41763263001739 1
1.44379184204913 1
1.1406622515792 1
0.689366879041002 1
0.308031393880347 1
1.13418696958913 1
0.881449718014966 1
0.608941697635883 1
0.691553207922821 1
0.74072100937213 1
0.933403873242131 1
0.910149203387469 1
0.751964552257741 1
0.650408993184762 1
1.09236570171516 1
1.03680137622868 1
0.703738373269009 1
0.770656042448821 1
1.10698379785422 1
1.0250586754772 1
0.417618354645215 1
0.520234505232724 1
-0.493115164198099 0
1.81731622385805 1
0.310256637381353 1
1.13506745795406 1
0.53422037165288 1
0.55265937103421 1
0.621507535784693 1
1.70494944507031 1
0.81431266221162 1
0.43808285231303 1
0.257727671710022 1
0.243652601348022 1
0.671544711452017 1
1.68824544942579 1
1.46375348793477 1
1.177463682861 1
1.05176066760261 1
1.19801770594602 1
0.327088805078671 1
1.130580224853 1
1.36681078882917 1
0.931377976700072 1
1.53350653605985 1
0.51654390501259 1
1.42947626257279 1
0.907666332305967 1
1.46093489602378 1
0.710720447977905 1
0.644727749841724 1
0.351090036764094 1
0.506858415342387 1
1.05247710483709 1
0.596963445876231 1
0.440458647297333 1
1.27327281824735 1
0.129393445062345 1
0.567093067504649 1
1.24366195759943 1
0.780603107362944 1
0.668593510450952 1
1.25893289666708 1
0.448694503884304 1
0.962434710784007 1
0.771104808909209 1
0.252937577006013 1
1.09111474863477 1
0.208007592614965 1
1.4940774536478 1
0.839905571246691 1
0.109538560362522 1
0.807749755003319 1
1.38766318404482 1
1.83656725162841 1
0.389332905124489 1
0.88615479244955 1
0.205309744411159 1
1.30084254247491 1
0.453214923904112 1
1.48814632282809 1
0.872352820863065 1
0.921395425893133 1
0.865824834663094 1
1.09862619676797 1
1.29412522319514 1
0.641923466060076 1
1.00025640728212 1
0.733875654744323 1
1.20291230085686 1
0.511194949921432 1
1.03034847892744 1
0.432240176898593 1
0.815893239480486 1
1.61316005082651 1
1.19237191448472 1
0.609425431241538 1
1.47162598022153 1
0.665271758731439 1
0.752135062498026 1
0.819930564854956 1
0.8764487697721 1
0.663251778524074 1
0.829311475819233 1
0.0465176551080428 1
1.22186678282338 1
0.969624402255537 1
1.22197314688287 1
1.10951251818188 1
0.778712101009184 1
0.706423148292379 1
1.75996173162673 1
1.21049812381567 1
0.291049810411479 1
0.37534441337657 1
0.653173727303647 1
0.71842557070802 1
-0.123425040872302 1
0.880921774150611 1
1.12122105720162 1
0.597306833032264 1
0.830019634699633 1
0.641136221268997 1
0.721796868115097 1
-0.299608778505461 0
0.965412528055737 1
1.03887681920901 1
0.85367825580465 1
0.342904085903037 1
0.799444810358382 1
1.00033737395921 1
1.63468709543428 1
1.02381366374628 1
1.39831666425146 1
0.882456212710091 1
1.29067179200423 1
0.420648603011905 1
1.09726652610945 1
1.29502033863795 1
0.968387504146833 1
1.1481877660496 1
0.935941039475244 1
1.38784204930532 1
0.632082498136078 1
1.07781403916865 1
1.54049535122152 1
0.743024698649992 1
1.8234208201629 1
0.555025757072348 1
0.531796075847091 1
0.777176139054908 1
0.290294234660729 1
1.06094895852691 1
0.746763051246177 1
1.18047821553899 1
0.466789694075696 1
0.464120771476113 1
0.823163299021581 1
0.883464072796311 1
0.525206773166404 1
0.263955930004185 1
0.755642020340287 1
1.74357026046438 1
1.30696092817609 1
0.158421428383944 1
0.496614058921551 1
0.424046847329576 1
1.1395489423166 1
1.562066535497 1
0.83778135717971 1
0.0133035898520082 1
0.453718867491199 1
1.50025381658001 1
0.365625134033493 1
1.27190798159931 1
1.39314323176646 1
1.06789058368459 1
1.37751155978756 1
0.96935945464957 1
0.730170438398251 1
0.304542747332235 1
1.07415941905134 1
1.04334844520902 1
1.23900096998227 1
0.942404120056367 1
0.391098113787716 1
0.687847171726458 1
0.651325554628242 1
0.892652080815816 1
0.647965380303358 1
0.207315143555311 1
1.02999616860495 1
1.65927588501225 1
0.517043200480673 1
0.681392800990034 1
0.839356247685768 1
0.172397152747 1
0.31843651203398 1
1.09516058901381 1
0.633243125387536 1
0.751010188017748 1
1.37805781417302 1
1.74753863578336 1
0.957334227033775 1
0.849370910229854 1
0.519828263073284 1
0.726319818476373 1
1.47473907443888 1
0.805036350748019 1
1.484394449157 1
1.12681693318328 1
1.44546555265421 1
1.31192595980659 1
1.29691156119768 1
0.817637788535005 1
0.457127425141865 1
1.03877126943744 1
1.04419146613561 1
1.5325788069158 1
1.1640476436337 1
0.268565817171573 1
0.74696434115035 1
0.677788625890829 1
1.01455527565232 1
0.9778936120444 1
2.03296024593663 1
1.24314166696004 1
1.6925614462604 1
1.03590333579669 1
0.131019004817219 1
0.585590517602532 1
0.305715835579957 1
0.611273856943745 1
1.72415321986164 1
0.635679688736635 1
-0.0816801887460711 1
1.08071477322117 1
1.19912989708665 1
1.73562392997702 1
0.106874014602698 1
1.11979145596327 1
0.721160963008707 1
0.523305261349105 1
0.641572532195843 1
0.673494001240198 1
1.08899377702519 1
1.25004270983188 1
0.801946317248452 1
0.033958188982801 1
0.978347558799387 1
0.165789605392024 1
1.0279050250087 1
1.30005595158219 1
1.13560687302761 1
1.13632049597138 1
0.399852829741876 1
0.682004929506577 1
1.39257971750917 1
0.382652518900334 1
0.281441897988628 1
0.332425324864146 1
0.772371861419404 1
1.00583482344226 1
0.81974113647375 1
0.576691782037679 1
0.637486859171454 1
1.16511430646533 1
0.32744171310935 1
1.10391780778245 1
1.04222223476195 1
1.2266082891383 1
0.903183430057648 1
0.941843912074 1
0.037305072262261 1
1.09064711810187 1
1.39053525074516 1
1.06172081450596 1
1.20526774641954 1
0.758548030078367 1
0.363083603918898 1
0.597643308088698 1
0.835550103209305 1
0.864906838442541 1
1.05292402575744 1
1.13744581637125 1
0.848994281244058 1
0.663452281177471 1
0.0520403221897855 1
0.752662123621284 1
0.898459980366456 1
1.23552457471239 1
1.60839788134558 1
0.687350137218268 1
0.520007980863788 1
1.42807311284361 1
0.855520747421568 1
1.34380920969114 1
0.564271554051345 1
0.450946484265651 1
0.514171988445677 1
1.61467380599147 1
0.683964412077972 1
0.821312996967877 1
1.51450110832805 1
0.710570680827561 1
1.24372299602885 1
0.903592499785458 1
0.985598603169679 1
0.881953355666039 1
0.551729124142845 1
0.288306226821805 1
0.92116134213842 1
0.866687501968305 1
0.831039226962705 1
0.825131396200593 1
0.582374129224997 1
0.374678892221301 1
1.48405960007935 1
0.649526141572891 1
0.590674541396743 1
0.426551178321239 1
1.03128994416529 1
0.935309172714026 1
1.08838104728611 1
0.320727132679378 1
0.172781036638914 1
0.647579374852856 1
1.34571830904483 1
1.38154282342626 1
0.0492451233996435 0
0.354534355562083 1
0.747043425769085 1
0.450475746298852 1
0.937902560026474 1
0.273027716767705 1
1.75070811974438 1
1.25257608000637 1
0.842058492441636 1
0.400000327637922 1
1.52707385706097 1
1.00331818786852 1
0.497234793397699 1
0.736852700131072 1
0.677367804485148 1
0.0693384000813936 1
1.52121775816755 1
1.23618922784406 1
1.29975757993045 1
0.772357674850844 1
1.00279972147071 1
1.14451101935618 1
0.913986271642573 1
1.41632776301112 1
1.10389744007349 1
1.08528772421565 1
0.223308242971805 1
0.523527998089048 1
0.571507961842584 1
0.585561626446881 1
1.21783593682248 1
1.70471069935469 1
1.06291784304404 1
0.742857110422034 1
0.474584892626846 1
0.656077101194702 1
1.05254613703507 1
0.769032642602164 1
0.949068268047616 1
1.25782954490407 1
0.289937500752484 1
0.831291324224201 1
0.578342130941492 1
1.47933530810398 1
1.17121293679567 1
0.442758341134033 1
0.313447835483507 1
0.75277049254528 1
1.28154414313988 1
0.911809723437587 1
0.751800265324959 1
0.0333836804777483 1
0.716428326921179 1
0.480794105837779 1
1.11465508341822 1
0.0958963867356233 1
1.41370672473454 1
1.25624809835652 1
0.739557692064352 1
0.791111317177467 1
1.43662440751021 1
0.0227323156310035 1
1.46140022077527 1
0.879920363897543 1
0.912266639559845 1
1.17571680345195 1
1.09839201421104 1
0.889347472876492 1
0.577991735732971 1
1.78109616807041 1
1.01392244206391 1
1.22579514068756 1
1.47252892734968 1
1.36173885564948 1
1.0842766262946 1
1.70686119672115 1
1.04999640780829 1
0.302229903299882 1
1.14824258950789 1
1.07668806179434 1
0.314772372056964 1
0.617791735988735 1
0.208046890694332 1
0.322918672988225 1
2.01969994856927 1
0.821954266327397 1
1.01316528096131 1
0.431273091702168 1
1.55885215979199 1
1.09952655374756 1
1.62881850974936 1
0.939873856694159 1
1.63102708065806 1
1.31749828660972 1
1.12958734217477 1
0.0784778550441376 1
0.980808464475747 1
0.430917262052742 1
0.219762669618767 1
0.420462002062226 1
2.17015925827624 0
0.204966973730382 1
0.669454633622629 1
1.43403783518888 1
1.21324306741277 1
1.50594859911498 1
0.62691473944631 1
0.384332450419535 1
1.62841451341735 1
0.249682491247926 1
0.147165135856565 1
1.16356971910283 1
0.415111278816738 1
0.0686617798290957 1
0.331554110757803 1
1.18259236807025 1
0.76611719133793 1
0.862179661158253 1
0.20719085973148 1
0.669096744300032 1
1.25988922099026 1
1.12421576327328 1
0.732708817827589 1
0.639433922392496 1
0.604440465337898 1
1.6440973568838 1
0.254529944293441 1
-0.213368147663817 0
1.15097460393793 1
0.290290266966206 1
0.403030452865061 1
1.12788048261298 1
0.928845887967248 1
0.538514941015066 1
1.46477327649403 1
0.231911337666173 1
0.299345883812487 1
0.9407209972686 1
1.14675653509572 1
0.348587854377357 1
0.917193250514046 1
0.556152031901731 1
0.546713568311245 1
0.579442536716171 1
0.404990578414251 1
0.941688525312167 1
1.40818417411398 1
0.746024542993876 1
1.16918843253314 1
0.983165484739834 1
0.617374674132194 1
1.03534712636564 1
0.912587219783819 1
0.920805942284008 1
0.401498770174653 1
0.525079883678575 1
0.301582930582457 1
0.935174528578747 1
1.15901155483709 1
0.237492408696787 1
0.87442387859504 1
0.465380091621562 1
0.739270346503963 1
0.404740495145556 1
0.503948510643515 1
0.841225570495245 1
0.341370857731907 1
0.282159272577334 1
1.29621281076831 1
0.068233157838257 1
0.313995621012148 1
0.55341777475979 1
0.893990441857282 1
1.30754917832205 1
0.879049872741472 1
1.68624860697327 1
1.13044246100717 1
1.14841716040341 1
0.416243096071382 1
0.541857304037542 1
0.867595758050107 1
0.847972060007608 1
1.28055848488764 1
1.12056665076195 1
0.559592038736174 1
1.04291618171222 1
0.688969593697547 1
1.14234273647716 1
1.06363192524518 1
1.15711185203461 1
1.33313526272814 1
0.505982349483688 1
0.940001886410239 1
1.11613079841966 1
0.553544539558509 1
0.551119589101189 1
0.979445926046431 1
-0.290270754474039 0
1.28933651980579 1
0.986793326456395 1
0.912416308622339 1
0.869781371140275 1
1.38374214510775 1
0.395675911324312 1
0.156859023967747 1
0.746642334399675 1
0.756740191928643 1
0.687658596973834 1
1.51116253783826 1
1.5686746240995 1
0.93844352677713 1
0.923880312002249 1
0.876092476479805 1
0.883256271182374 1
0.879505834736693 1
1.52014669138444 1
0.473394468980117 1
0.357586527247975 1
0.439010777522471 1
1.0433902840125 1
0.935463582467057 1
1.68472623172769 1
1.47003555742742 1
0.636256881954998 1
0.739077458054487 1
1.17174898947988 1
0.240926115825891 1
2.00570236801784 1
1.29431301499254 1
0.946011355055071 1
0.814794091411223 1
1.79735191113425 1
0.471052552022344 1
0.515931314860213 1
0.820009070745695 1
1.1811495093549 1
0.319029492204863 1
1.11777754889268 1
0.634160726556416 1
0.832457565049511 1
0.233109538172188 1
1.02101484679341 1
1.06443713839436 1
0.527026432203617 1
1.353750923933 1
0.479680833327709 1
1.17922439591554 1
0.123449748937952 1
0.805299090461992 1
0.659833454166725 1
0.695778561643368 1
-0.120043497550788 0
1.24131554929839 1
1.3260525786084 1
0.718628528477426 1
1.26302762628899 1
0.629639927293494 1
1.19741814457244 1
0.556205922007837 1
1.31212386735717 1
0.412852491744388 1
0.685708896636812 1
0.465885591896627 1
0.857977106159435 1
0.748920743136589 1
1.01918745113653 1
0.353354200616342 1
0.747455726884795 1
0.755724047577476 1
0.422194098880682 1
1.25399170555321 1
1.15181911142079 1
1.46864123198659 1
0.745239533230488 1
0.791322623756442 1
0.711285474297458 1
1.55674821911325 1
0.769974173379194 1
0.562823317563333 1
1.23384149509134 1
0.60454697477614 1
0.798087891230363 1
1.25262472193914 1
0.613487610926757 1
0.55880314243002 1
0.91408337839095 1
1.09129081270441 1
0.76981598079231 1
1.17950689415158 1
0.415552744198035 1
0.0678735478107337 1
0.838687815196832 1
0.988188591011901 1
1.62063332475289 1
1.03732291284233 1
0.59520221108642 1
0.427190718720838 1
0.607796575549197 1
1.19794909064224 1
0.27436252509289 1
0.917363794621672 1
1.08955882551211 1
0.654580617535843 1
1.08448965514359 1
1.05598926210576 1
0.512992629026937 1
1.07313262881887 1
0.865058198179293 1
0.679616690357455 1
0.716078733345846 1
1.18772648510638 1
0.896338606668938 1
0.404567866659043 1
1.22487339693186 1
0.511258703608713 1
0.735251517363429 1
1.14651050115715 1
1.14657548549437 1
1.21549666747119 1
1.03784249383251 1
2.17282922151123 0
1.23347880936755 1
0.967096475337193 1
1.06035597543811 1
1.45207705685735 1
0.148868119154434 1
1.3860909681943 1
1.05656284360175 1
0.640540351927049 1
0.500055132166348 1
1.38604199479841 1
0.333730499501825 1
1.4766489827002 1
1.4151958837363 1
0.659338750045086 1
0.844536176994688 1
1.80720083191497 1
1.26733948227245 1
0.746208236232082 1
0.28726535283479 1
1.22555436678473 1
0.275826338938989 1
0.963265153916971 1
1.0446980265234 1
0.624774786909278 1
1.02233048632264 1
0.910814006025664 1
1.70640977779359 1
1.0290510530565 1
1.14092807239634 1
0.682832075022987 1
1.82346661538945 1
0.0669212253702789 1
0.263453072793063 1
1.47554176457536 1
1.3458653763511 1
1.61852921596618 1
0.812419294319015 1
0.950256926288822 1
1.0221456891839 1
0.928722590647008 1
0.707992274767817 1
1.49740017968494 1
0.864839518215832 1
1.20463344165276 1
0.23000489458086 1
0.908805734381874 1
1.53887738199241 1
0.0549566089703572 1
0.120582951384037 1
1.02986070603484 1
1.25304752526947 1
1.56991120619129 1
0.7948402723872 1
0.907269969479953 1
1.11337729651948 1
0.775708984311561 1
1.30278615729369 1
1.27844236564067 1
1.15391931851239 1
0.502728426356111 1
1.61455568816795 1
-0.027382782816362 1
1.35065446828748 1
0.184253206666179 1
0.635705547114684 1
1.46580774126719 1
0.538228047641153 1
0.71315828050523 1
0.708148016570166 1
0.692725929611385 1
1.19240138563402 1
1.01695786214009 1
1.39705983277173 1
0.898321075821926 1
0.989383308747783 1
0.0574090914422466 1
1.17975181332906 1
0.222363653275561 1
1.04292428735472 1
0.454721070183248 1
0.967968345693981 1
0.409062759937601 1
1.14304382128471 1
2.30762673641943 0
0.971682719906072 1
1.14845742246735 1
1.52028370565334 1
1.2117532052563 1
0.861146425822897 1
1.34879307284991 1
1.00648253693627 1
1.27318905560426 1
0.971771274524357 1
1.04663583699438 1
1.09728525321843 1
0.255334462225991 1
0.420481215987046 1
1.38084421123483 1
0.267698827372925 1
1.36630604978838 1
0.944101113272044 1
1.04991317216142 1
0.565292082641074 1
1.13545610573116 1
0.665218714273004 1
0.527435632090943 1
0.598030903239758 1
1.07933966381915 1
0.721582282839835 1
0.966364460708639 1
0.717153315021274 1
1.14673947704553 1
1.56593150534572 1
0.656793507748276 1
0.779875466518365 1
1.21947362532642 1
0.555073650304403 1
1.20682237141086 1
0.979257537638084 1
0.980172681815055 1
0.869313057554688 1
0.88335666596171 1
0.282260506066024 1
0.68207485770991 1
0.752085138860838 1
0.904662753554281 1
0.422920194766465 1
1.04681843798729 1
1.16904977319633 1
0.682011523075998 1
0.78719406961984 1
0.542002725655784 1
0.856487472110141 1
0.718613995722552 1
1.72058783052469 1
0.963549243240609 1
0.695403272385621 1
1.50202829581711 1
0.543049422825583 1
0.880870885769433 1
0.0949938516012525 1
1.27784619170407 1
0.134432722772443 1
0.493157923901033 1
0.371014725391356 1
0.464592308867643 1
0.379791386926238 1
1.08575319194547 1
1.42173858004528 1
0.833662587398451 1
1.59016497158442 1
1.04251754912523 1
0.743535655324146 1
0.941750545438851 1
1.14689573986634 1
1.17937891768514 1
1.03915152281425 1
0.934540625015359 1
0.527405535526949 1
1.32234443872081 1
0.636122956500103 1
0.868472441285478 1
0.480435107879236 1
0.424383889792467 1
0.901975677397548 1
0.955490278568509 1
1.07818326128234 1
0.834971320015599 1
1.23685591418983 1
1.02954446687807 1
0.900914410024297 1
1.0193531651728 1
1.22771416128326 1
1.29153375434632 1
-0.605377164722688 0
0.370627521773883 1
1.51406228466996 1
0.633830144815057 1
1.29904680912794 1
1.31512856953803 1
1.28441380166128 1
0.341613147857281 1
0.885281717197333 1
1.45741120783377 1
1.05659711591041 1
0.140696904451043 1
0.998631869789444 1
1.25471273446447 1
1.0197155990611 1
0.922222510118076 1
0.828954447036579 1
1.16167917103389 1
0.0374139046268971 1
1.11718339703128 1
1.5004427814262 1
1.56400731671881 1
0.424952264581958 1
0.708220815962496 1
1.3167607348239 1
1.26655566216852 1
0.806289383635281 1
0.469390567691821 1
0.738039652532422 1
1.07026449275623 1
0.785861297080325 1
0.760164631461391 1
0.716609971023528 1
1.41076587799241 1
0.111506643608013 1
1.47446420709081 1
0.752447317782649 1
0.970214222098084 1
0.643979448986598 1
0.313765426928786 1
0.549748873618712 1
0.496576930467922 1
1.220058613294 1
0.765860284887093 1
0.84450649653161 1
1.02861109748269 1
0.713220368307539 1
1.29269784622221 1
0.735651851013635 1
1.22434506422559 1
0.672279955436561 1
0.22709582420345 1
0.942839680108562 1
1.98223398313948 1
0.925533302776721 1
0.889931165089132 1
0.162819208349379 1
0.295268534114972 1
0.617848961057043 1
1.0894266612743 1
1.37219839595407 1
1.04865821092175 1
1.09335190890921 1
0.279756089199044 1
0.470517754871612 1
1.2498463006122 1
0.718637605925687 1
1.24200618683983 1
1.28316725774419 1
0.37356058413388 1
0.470857861044826 1
1.72452198779269 1
1.37244455073399 1
0.758145943619821 1
0.98999048400157 1
1.03078492345864 1
1.38307414021336 1
1.07116594369019 1
0.757171908422581 1
0.602988602305643 1
0.674635440015807 1
0.783112948205449 1
0.835787341553503 1
0.715818847496872 1
0.872781147863568 1
0.991364920729855 1
1.06589501235024 1
0.970316893570422 1
0.59670027491333 1
0.8989984925365 1
0.502838867489752 1
0.68615551332125 1
0.383030576580676 1
0.581764848234989 1
0.51420737584877 1
0.43272104574291 1
1.27097729004662 1
1.11969013780192 1
0.609160399223573 1
0.39572649203489 1
1.14106324048902 1
0.868958775957084 1
0.345794887775664 1
0.844218865347285 1
1.07835927268186 1
0.872793025793178 1
1.45628785543506 1
0.615630040270327 1
1.7145249631144 1
1.26639819702996 1
0.251149774131963 1
0.416759092211709 1
0.763271169887418 1
0.618235502996832 1
1.29283551025191 1
1.22349256096291 1
0.78373792901839 1
1.13175013022673 1
0.858790019928365 1
0.814160213537107 1
0.991356296701626 1
1.09736417990587 1
0.678270921054058 1
1.06468065176844 1
0.556927976186813 1
0.567881568497655 1
0.946969461486322 1
0.642138850423386 1
0.914057188577074 1
1.21129287571 1
0.790794545058725 1
0.777569525755276 1
0.199512057588101 1
0.65890016714221 1
1.15428996699225 1
0.97877243175718 1
0.554191106279584 1
1.42559209184815 1
1.07356148778881 1
0.511587495688687 1
0.954557584432929 1
0.67116741147409 1
0.229329029267071 1
0.812724858727187 1
0.964431514994235 1
1.45633723246725 1
0.510924330852049 1
1.07631913061123 1
0.889951306820848 1
0.333047757416001 1
1.29439919715885 1
0.582127543343182 1
0.0861650734953016 1
0.380235731448152 1
0.865324944516165 1
1.24222046817168 1
1.47192866012934 1
0.454263586283711 1
0.29094847743499 1
0.450841238400555 1
0.10482446862808 1
0.735383664254098 1
0.667036478488511 1
1.39145279978748 1
0.71175244039723 1
0.666617264399818 1
0.79436132548614 1
0.950042963535307 1
1.01579736033351 1
1.03903186575895 1
1.45740798515057 1
-0.13489351806177 0
0.217167326092418 1
0.549224650824624 1
1.47273035297619 1
0.537250352410359 1
1.06624489540613 1
0.720053818921869 1
0.878476693287423 1
1.0357725012721 1
1.17488920718091 1
-0.224607325397977 0
0.255228137559078 1
1.30456675247842 1
1.25040420634952 1
1.46816134911193 1
0.964119880861869 1
0.322575624509302 1
1.13406926708392 1
1.22181143920591 1
0.661474509588253 1
1.07083060572083 1
0.617767845653312 1
0.783051879728689 1
0.752476029472848 1
0.137006519859348 1
0.665610345883991 1
1.25647103438441 1
0.815676489872715 1
-0.0566757188697875 1
0.629584118159966 1
1.23181269519882 1
0.277035004061866 1
1.22373561515513 1
1.23881373692407 1
0.562889814494822 1
0.573735802795187 1
1.09068682153057 1
0.395807673191058 1
0.391851431900614 1
0.329835852775904 1
0.884047102129367 1
1.17503548931249 1
-0.0820966829961124 0
0.788695104836553 1
0.041649275333726 1
1.16862469568341 1
0.586523853755683 1
1.38806033150822 1
0.353267277475402 1
0.662033664403495 1
0.572486022559328 1
1.16346572263858 1
1.73212305183406 1
1.06746899995912 1
0.732763097586254 1
0.894915922993683 1
1.76117682077029 1
0.400783862005329 1
1.27146914762771 1
1.20012001588488 1
0.269429714783099 1
0.886544648018147 1
0.411351176945324 1
1.73092224989437 1
1.17694489268775 1
1.0345087243503 1
0.478432369948011 1
1.42177102677779 1
1.05587347063639 1
0.259319664009015 1
0.50457172855805 1
0.91600012420285 1
0.508331274808178 1
0.775087340302959 1
1.33083489794635 1
0.212560688968066 1
0.737367760538473 1
1.49182821918983 1
0.682236622114754 1
1.12999767788911 1
1.06562230793577 1
1.19738153934104 1
1.11196681823617 1
0.645953926579642 1
0.87325080433269 1
1.07662790401516 1
1.09885018601372 1
0.566555533646379 1
2.03864978659674 1
0.993821545848992 1
0.657748906676493 1
0.518897614355036 1
0.220238047033309 1
0.77684208322233 1
0.678435565628804 1
0.27593204841309 1
1.20947532145529 1
0.574343972946111 1
1.19654821957806 1
1.01453018394671 1
0.474621679902288 1
1.00886271431102 1
0.490274584041446 1
0.372619749665881 1
0.504945148752603 1
1.50155232915091 1
0.739803446315878 1
0.753803120026807 1
1.38080584008227 1
1.34577312490179 1
1.15879654743659 1
0.503452212987695 1
1.01626471511759 1
1.04130214921784 1
0.762586870562049 1
0.744550960230108 1
1.76183284337821 1
1.04918762583334 1
0.246779116935352 1
0.763924120090237 1
0.215415024728662 1
1.04251812609566 1
1.03732872914276 1
0.288481110844807 1
0.807336994037754 1
1.35397286056245 1
1.30537905082649 1
0.736749178062003 1
0.839919793844691 1
0.895615966735117 1
0.625779588941687 1
0.674838859316249 1
0.764595679553434 1
1.22435917873247 1
-0.258122040764543 0
0.688876505938663 1
0.851419909843348 1
1.11217298157099 1
1.15670184260491 1
0.716732291831596 1
1.35338018357037 1
0.691754332692695 1
0.843067630794286 1
0.918875272140703 1
0.587978890963627 1
1.36567154218991 1
0.16580804848206 1
0.373602340653462 1
0.580222259258337 1
0.427526695197679 1
0.958918958532001 1
0.661230198620704 1
1.01590517812293 1
1.09693478107878 1
1.22425241816852 1
0.235892996405257 1
0.970494639877625 1
0.865782248404179 1
0.363603956948853 1
0.58636632851478 1
1.38368127178367 1
1.30023597183956 1
0.692159604092305 1
1.59384415077007 1
1.07434763823956 1
1.06773010977513 1
0.663776209370353 1
1.16978973740238 1
0.668007557083946 1
1.3580882441952 1
1.12041181289231 1
0.626029777817662 1
1.14169860102119 1
1.19183844277323 1
0.396523112618419 1
0.78133934581066 1
0.633420127413792 1
0.671264134192257 1
0.325049783925761 1
1.49784802050995 1
0.665555442090124 1
0.876412738162116 1
0.571848500769678 1
0.294433247525541 1
0.682165883216889 1
1.01829504855247 1
0.981945294459765 1
0.403253587157001 1
1.18699044275241 1
1.42378973799655 1
1.46867851969008 1
0.527817452046364 1
0.84581125428266 1
0.92704450575035 1
0.244154032231944 1
0.662251313638643 1
0.380751181336328 1
0.523447583380946 1
1.14818655343948 1
0.346226656291426 1
1.32890559715903 1
-0.0410225304801115 0
1.07634419659933 1
0.604356642189657 1
0.587440743230399 1
0.500711090900978 1
1.36015737191223 1
0.757059866774469 1
1.07590950487337 1
1.03361858600604 1
0.641819743457753 1
0.912798145494925 1
0.873315595660718 1
0.912078569855724 1
0.568298193328982 1
0.904176811805132 1
0.96720687599116 1
0.595122226920161 1
1.10447610025239 1
-0.118598881804056 0
1.04940454382062 1
1.18728471085216 1
0.866140941367588 1
0.719494847945581 1
1.9633623599427 1
0.821968096891635 1
0.565263368417829 1
0.509327377034315 1
1.16230896582028 1
0.929528031507566 1
1.16545906306121 1
0.705939656804534 1
0.961431670510303 1
0.805612886013687 1
0.717770333274793 1
1.28003848331288 1
0.804234684394844 1
1.18983030772146 1
1.42910984416266 1
0.715406924745853 1
1.35522112649315 1
0.820120725967387 1
0.710795412199965 1
1.24442669157639 1
0.12612223833574 1
0.162799960440329 1
0.821800147914955 1
0.782870115577784 1
0.163667693914235 1
0.44319256246076 1
1.1325474128112 1
0.381448188924752 1
0.68517769829025 1
0.759651199920415 1
2.2373755300742 0
0.838822364267418 1
0.554080549054479 1
0.734757565143269 1
0.665106023401279 1
0.556079005378172 1
0.324489585924252 1
0.902872731970004 1
0.380875864515869 1
1.48597084004902 1
0.831653344994035 1
0.35343529093664 1
0.755382336455861 1
1.69995743692572 1
0.902918304116567 1
0.164445600564121 1
0.396520733308518 1
1.17371023489684 1
0.640656068424459 1
-0.0530480185446248 0
0.168517471878231 1
0.908526647187289 1
1.36233366357589 1
0.770272778255829 1
0.307644352208965 1
1.06504703359394 1
0.257301134204746 1
1.2386390541508 1
1.21260387948918 1
0.371816217368962 1
0.820476173031129 1
1.5777818499391 1
1.2736450312066 1
0.134906877495014 1
0.940105968977124 1
0.940210467140852 1
1.13399133482622 1
0.397062608716153 1
0.912815347869577 1
0.75448794730706 1
0.663444601145512 1
0.848231058357969 1
0.992046680198306 1
0.915202792473638 1
0.203723583798468 1
1.06334813115004 1
1.01116160843384 1
0.662580022243918 1
0.391242101918098 1
1.04529594784646 1
0.689990424099762 1
1.0427482382291 1
0.767098578406922 1
0.946011343608294 1
-0.529825532124544 0
1.6241210323749 1
0.875186297961773 1
0.983626182071092 1
1.31267723475092 1
1.11390791997472 1
0.755958495725325 1
1.88374961814431 1
0.815757950244312 1
0.934778037979596 1
1.2272892359567 1
1.28258472252372 1
0.47693848288833 1
0.28503075059044 1
1.22646695502532 1
1.22717479196604 1
1.05896774046788 1
0.34953501295944 1
1.03609969755611 1
0.741254863670736 1
0.95314001688692 1
0.550282160001609 1
1.22412520498184 1
0.520877263135108 1
0.727366749384592 1
0.629896910550509 1
0.694340619971314 1
1.14483642532963 1
0.648774888510614 1
-0.15849568792127 0
0.0462873092137304 1
1.09372094967118 1
0.654021465379179 1
0.318781077105996 1
1.00403712480794 1
1.10085969380999 1
1.46972307877447 1
0.744855365514853 1
0.409194751596917 1
0.892383311582305 1
0.642786798322195 1
0.913643189380163 1
0.904125989906185 1
1.0791757000481 1
0.84211410791462 1
1.13393015840448 1
1.00528376275595 1
0.0602949399953483 1
1.21775218010169 1
0.870194433760255 1
0.742337522212031 1
1.24183514154406 1
1.16562694983035 1
0.985994899952506 1
1.05648149971385 1
0.839964752685935 1
0.799165010720616 1
1.55842509800606 1
1.83569464298982 1
0.44598617497008 1
0.00715097283595592 1
1.20311371414603 1
0.977557136386508 1
0.698152751972699 1
0.838647014200338 1
0.821657458660898 1
1.1882770420049 1
0.84027483904313 1
0.27148913232582 1
0.572896111678069 1
1.22779923359592 1
0.710271255178555 1
1.11394826071191 1
-0.0620513982182019 1
0.420566465429336 1
1.26826159453545 1
0.657763767595989 1
0.906087688536678 1
-0.0544225925197283 0
1.01591924136757 1
1.0427134796339 1
1.68367840028348 1
1.41351785838032 1
0.297622744651504 1
2.20858792168578 0
1.00909236872868 1
-0.0996991386898717 0
1.41842393224651 1
1.08598461996933 1
0.521175254735534 1
1.25070592622832 1
0.717718157472822 1
1.43534592306446 1
0.718824886204885 1
0.430215529304368 1
1.2240465639662 1
1.14024763562787 1
1.15624726009615 1
1.10091265850575 1
0.382115004098165 1
0.447844625677135 1
0.765792655860504 1
0.94581547547358 1
1.06580281892082 1
0.633600511251864 1
0.735089342714526 1
0.523258928993095 1
1.1530168145346 1
0.444217557713896 1
1.1473225531042 1
0.941492855923698 1
0.690539467504068 1
0.484468006860572 1
0.912240984213389 1
1.13635380247896 1
0.413630428391571 1
0.376197895014135 1
0.992616722078357 1
1.09716235800942 1
0.46745522144453 1
1.45646725716488 1
-0.520359465714796 0
1.09087629953061 1
1.13261235740065 1
0.926323983286318 1
0.645040166027776 1
0.884212735573366 1
1.43882720453826 1
0.404801929912444 1
0.974950649183196 1
0.804870609464226 1
-0.298624838832997 0
0.598984404512732 1
0.976940765751835 1
0.855336572747599 1
0.479543292037039 1
1.28305114651575 1
0.752397453688454 1
0.649938147302226 1
1.03881650181294 1
1.18672403173934 1
0.750320270019618 1
0.0516747984178348 1
0.234229433644005 1
0.727060594739359 1
1.21676579577075 1
0.536296467028398 1
1.27056102343611 1
1.81115122246556 1
0.483358177522381 1
0.421346436097085 1
0.83239746139087 1
0.910382039234475 1
0.679111613019109 1
0.670354310014158 1
1.36079845495622 1
0.535692913974984 1
0.0794965748656383 1
0.586499788213206 1
2.15444255631092 0
1.00155509722053 1
0.571656428207663 1
0.506014487180966 1
1.05861545982847 1
1.0526365183284 1
1.73081661851739 1
1.09591467537428 1
0.411747635646346 1
0.53881412584501 1
0.764856487196446 1
0.73920390191828 1
0.797410196544517 1
1.03386822431688 1
0.643406891487121 1
1.16814089749205 1
0.459277787921297 1
0.884383553168645 1
0.66485443834266 1
0.55902351998774 1
1.30467406695846 1
1.21089139249596 1
1.09957105510967 1
1.14070304700557 1
1.20090887831691 1
0.909772837493431 1
1.31664015317775 1
0.764796678241031 1
0.820037411726913 1
0.533012357004631 1
0.0575138303994618 1
0.425859639446136 1
1.3724716188886 1
0.681248202361567 1
-0.212326931617638 0
1.08570644371595 1
0.764603301904556 1
1.15935605122874 1
0.629896376850841 1
0.905496612179639 1
1.41104112896355 1
0.807069839932761 1
0.511638459212183 1
0.839385635236599 1
0.765188749321974 1
1.37531224038998 1
0.661380119854003 1
0.851510982742778 1
0.839838483117053 1
0.94403291556794 1
-0.410518961020099 0
0.951318145441148 1
0.755430698333307 1
1.29889073120131 1
1.05488421214574 1
0.525067100839679 1
0.623097415671121 1
1.38547858018796 1
0.463372565557956 1
1.59363198636337 1
1.32313067528775 1
0.643316890624295 1
0.282520958715576 1
0.701557783395252 1
0.553013470188771 1
0.777614269449956 1
1.37943832362456 1
1.71484714900384 1
1.13632964920396 1
0.690889531601672 1
1.13509673752665 1
0.821542142476149 1
0.665591206205694 1
0.716363159800072 1
0.744872592494259 1
0.596109527560117 1
0.394326787019944 1
0.621746766765586 1
1.62669644557123 1
0.861393509298281 1
0.370005650429371 1
0.732542712622196 1
0.460085512354325 1
1.4373234742444 1
1.34610324674791 1
0.831541318538708 1
1.12160669109093 1
0.426567308469135 1
0.318615681927566 1
0.442122336785535 1
1.00414634597621 1
1.0045846390073 1
0.965884187132154 1
0.538595767393417 1
0.710619420552689 1
0.474430351025921 1
0.762781776041761 1
0.272604182553581 1
0.657018483987204 1
0.966786335492495 1
0.294598155648392 1
0.847552643529823 1
0.612324740667064 1
1.04609894205096 1
0.422066105963931 1
0.654386928492207 1
1.0165891090151 1
0.661772832150249 1
0.859309831818779 1
0.18080551786786 1
1.49305797577418 1
1.10842672510271 1
1.28926988408701 1
0.624041755684301 1
1.14588166697583 1
0.799285033258733 1
0.419981772473721 1
0.99189963567457 1
0.502184783650889 1
0.501685319759599 1
0.804212379136427 1
1.08016772178168 1
0.381804083973704 1
0.449674434073977 1
1.44361129724005 1
1.43104884689492 1
0.384742635719806 1
1.26167404844837 1
1.51065863194169 1
0.398718807361925 1
0.452815756748717 1
1.36520635202112 1
1.46804727235271 1
1.16731007926904 1
0.51284502583316 1
1.28941773581788 1
0.201874623053635 1
0.573099948164364 1
0.626093192444777 1
1.41569384023608 1
1.06531580159597 1
0.528037439835802 1
0.896777667385839 1
0.662156374860599 1
0.870147824135629 1
0.430542408414646 1
0.651717672245726 1
0.663302120104497 1
0.741605730803861 1
0.309125968266967 1
0.633687580367669 1
1.09003518654052 1
0.620648182450466 1
0.545997870465831 1
0.754055864164418 1
1.38205750436866 1
1.28603451549861 1
1.33746356076935 1
1.3251556728472 1
1.32833520323617 1
0.908227161757939 1
0.150137590074589 1
0.909612297705064 1
0.92945565511393 1
0.163843770904669 1
1.21857496832738 1
0.65225226451474 1
0.336139012664817 1
0.6914724381985 1
1.66575096886106 1
0.564845662902009 1
0.237241642119117 1
1.37367476456053 1
1.21356414535634 1
0.747313900584612 1
1.30002200208798 1
1.19840416409948 1
0.54222395856079 1
1.00779853922968 1
0.609026165545819 1
0.938174167857369 1
1.28193246530897 1
0.288279252597247 1
0.582353906158984 1
0.874143895319262 1
1.08982454854739 1
1.54140046595405 1
1.44259506588432 1
1.19649270212488 1
1.33110491974887 1
1.60791362620307 1
1.49123444284155 1
1.50407996394135 1
1.33483118026816 1
0.500612521568803 1
1.15498334282876 1
0.475063408990034 1
1.35932059946626 1
1.12393220738772 1
0.227829851650394 1
0.830362705773285 1
1.15325507975109 1
0.419848462957733 1
0.644278115465279 1
1.27958116268096 1
0.440600802860933 1
0.934108023636787 1
1.14785688733414 1
0.566907734531312 1
0.521281812592553 1
0.747607093488037 1
1.27149748793627 1
0.909497161536265 1
1.33293087279981 1
1.5345375081512 1
0.831387185027397 1
0.669156774993376 1
0.70973443580931 1
1.16174879769546 1
0.413202781073084 1
0.911308100435199 1
0.399861443875545 1
0.500319953493797 1
1.16059010518257 1
-0.251698965328618 0
0.484417868324096 1
0.942062279142582 1
1.06169859171095 1
1.21077119748293 1
0.995162934624582 1
1.46109803314147 1
0.988951219916102 1
0.298149911045925 1
0.690285554163511 1
-0.172539097678652 1
0.661899208950047 1
0.591786081656204 1
0.368669086477793 1
0.548140561893888 1
1.53099818453301 1
1.48070317916441 1
0.380703554874923 1
1.21135845055 1
0.941828060354749 1
0.693147675747265 1
0.997526042987049 1
0.914842282597845 1
0.619874620838386 1
1.70511848393094 1
0.590493664803142 1
0.914659594241713 1
1.03938548119593 1
1.39880759319367 1
0.535272045163549 1
0.588028863522065 1
0.901803805548999 1
1.07729006798958 1
1.09706561161045 1
1.48319145018553 1
0.908270511417849 1
1.18155843537544 1
1.39181635585921 1
1.27501320137837 1
0.674931438990648 1
0.510952915598164 1
1.14089733942275 1
0.947090359655863 1
1.81883922100428 1
0.929840476469097 1
1.00610990845034 1
0.301775001999967 1
0.628035643709251 1
-0.0387230024335666 1
0.332518151415621 1
0.183719940938822 1
0.535354884075043 1
1.29776292485941 1
0.966744061113039 1
0.498256879831323 1
0.607699807469068 1
0.789642554960929 1
1.03096459015962 1
0.3363685571294 1
0.510084104397276 1
1.02158473228799 1
0.666177018177788 1
0.561378277108923 1
0.614634296549301 1
0.219340955728149 1
0.794897623739704 1
0.338820962418347 1
1.08571705313384 1
0.524636236708386 1
1.53455247479952 1
1.01220367820958 1
0.14980204327817 1
0.516400719111914 1
-0.106242311350682 1
0.430965157660226 1
0.513925919346814 1
0.779299785124754 1
-0.401119741427273 0
0.891279305508711 1
0.90689583450717 1
1.41067941554433 1
1.80051656622704 1
0.363003385089095 1
0.020767092111072 1
0.626472861858554 1
1.24115995072927 1
1.42942081497858 1
0.305109166004636 1
1.00816926758737 1
0.772597420598593 1
0.554989452181833 1
1.33769146860994 1
0.936340709967351 1
0.163295502892174 1
1.97512899957473 1
1.2546985448905 1
0.653491473529556 1
0.747038557442391 1
0.25701216377045 1
0.994714599367786 1
0.887037894498255 1
0.935527538256672 1
0.0110793140878702 0
1.40029355295342 1
0.292900177870018 1
0.649563769115548 1
0.972633252837391 1
0.511362940555381 1
1.50724322236596 1
1.29572715667277 1
0.930770686555289 1
-0.407844059139427 0
1.01534019812793 1
-0.494160732278775 0
0.714216952757402 1
0.232254113147566 1
0.254187805739562 1
1.29296017619066 1
0.617223596949158 1
0.821750327931599 1
1.24917228933069 1
0.463785119198372 1
0.211086387686054 1
1.02088922760658 1
0.977763849282789 1
1.34505925024353 1
1.74991111540117 1
0.885357433274227 1
0.975994370559777 1
1.17946986987414 1
0.902954895974401 1
1.09740477508955 1
1.52518555652818 1
0.857041764587472 1
1.44410893487925 1
1.18181813888922 1
1.04353013371515 1
1.30182353941671 1
0.534465690056971 1
0.443908505082923 1
1.01713643177748 1
0.542340429225158 1
1.58716170850661 1
0.811775172793522 1
1.54043241121491 1
0.191517541214116 1
1.00818634395241 1
0.988050042884753 1
0.755785621050584 1
0.404015173077492 1
0.673924980324171 1
1.42752480851144 1
0.536796641791421 1
0.851315895465027 1
0.722211095454329 1
0.160254074166428 1
0.862867242793506 1
1.58238101363808 1
1.2688530502731 1
0.27655408943771 1
0.375130828616662 1
0.847360787284858 1
1.18098350433131 1
0.596943386638622 1
0.465228844484837 1
1.08891102314754 1
1.27433670529424 1
1.36636467839408 1
1.1127183883717 1
1.35779713662681 1
0.891781750288972 1
0.38060022985356 1
1.27052205737069 1
0.657231238299427 1
0.893118214835235 1
0.919916916445014 1
0.758338892537518 1
0.54152363225067 1
0.475774098108549 1
1.18782965899865 1
1.15216619363468 1
1.1636099203981 1
1.42778435320881 1
0.763948006210534 1
0.802856919274119 1
1.10356312240037 1
1.01859235271853 1
0.905839740660597 1
1.07326285120686 1
0.539322617499229 1
1.09795648941678 1
0.575051990861296 1
0.290081387423562 1
1.65662245955532 1
0.440198458238456 1
0.394041146732654 1
1.20825688356088 1
0.637237264035818 1
1.18497582491044 1
1.31498637837871 1
1.21810057957402 1
0.552630380056 1
1.27989630274318 1
0.970462783725995 1
1.20271733084287 1
0.833071317729591 1
0.769253530570451 1
1.61321676766344 1
0.43615829836511 1
0.814842821398698 1
1.2665018610999 1
1.00097783752328 1
0.610002566420378 1
0.493275423139451 1
1.03226416653856 1
0.159945329512566 1
0.706507389128101 1
0.598253640065704 1
1.49790148585595 1
0.6602315735784 1
0.859921441296287 1
0.296510275047277 1
1.3042133524185 1
0.975548631196591 1
0.47998463564817 1
0.324667644651735 1
1.45282702892558 1
1.49036669970776 1
0.30506586556329 1
0.558526718215949 1
0.740209834742121 1
0.498511952926331 1
0.226049358081033 1
0.562605649983322 1
1.29616787903666 1
0.624523578214859 1
0.700163252985369 1
1.24690122563983 1
1.75737211696329 1
0.74409352958019 1
0.319422143038057 1
0.554276253169092 1
0.696297085544511 1
1.13740986643344 1
1.23000784394921 1
0.671843789218723 1
1.21563788545259 1
0.66369229456577 1
0.916050551595476 1
1.03345513271107 1
1.23207423620391 1
0.496750616201305 1
0.226619015650595 1
1.5467817876971 1
0.854690000446935 1
0.836448742971058 1
0.461003131315727 1
1.07635408723129 1
0.952268670357713 1
0.788475131140652 1
0.735306996392753 1
0.124624246601812 1
1.68598579389989 1
1.00964340108794 1
0.576365628578481 1
1.13973007528453 1
1.40924560486155 1
1.74898294638536 1
1.21851652633027 1
1.58353053148059 1
0.324135845828609 1
1.37456468273618 1
1.18016555669469 1
0.354524664147818 1
1.74969687739791 1
0.778840253243274 1
0.380469341546359 1
0.233704417367822 1
1.11272377712063 1
0.570020585282716 1
1.23821725005341 1
0.106432076261861 1
0.853596739533498 1
0.609162309404602 1
0.672200372336885 1
0.486043311689304 1
1.06078761800562 1
0.76460138575113 1
1.4535190376522 1
0.949225187641649 1
0.288892802440891 1
1.13401064780497 1
0.891806997017158 1
1.1856439385653 1
0.986615685759776 1
0.834907784096845 1
1.49963720110345 1
0.672387134730143 1
1.01713259372947 1
0.684152704902179 1
-0.272570197558025 0
1.33622985834985 1
1.3500746890588 1
0.864766685425534 1
1.21887863133263 1
0.908299952969794 1
1.3381104576079 1
0.896319443735377 1
1.31777027861034 1
0.878208901845351 1
0.115538461099909 1
2.14808687304535 0
0.888341535457753 1
0.567642321086931 1
1.0946191340218 1
1.07575163007403 1
1.36150838893773 1
0.353583155782004 1
0.167175702341143 1
-0.0264531340260427 0
1.7973197879927 1
1.15740820381965 1
1.04787884717751 1
0.478385035749876 1
1.1606113816044 1
0.880261523060941 1
1.04269935748655 1
1.10617776586958 1
0.658661339312866 1
1.16221457828049 1
0.386882798107398 1
0.905309830723854 1
1.2716925997505 1
0.415902093665304 1
-0.154983696261972 0
0.124120696175415 1
1.89892255037018 1
0.597565986819761 1
0.393245486948676 1
0.857977136129625 1
0.858051762240061 1
0.603844705638368 1
0.613663431498807 1
0.647506340660101 1
0.630087438471342 1
1.55358983917624 1
1.36154474323897 1
1.4658750336772 1
0.729629594197895 1
1.41852586477617 1
1.21591295649789 1
1.04225393133398 1
1.33431320825121 1
0.879877652322678 1
0.421653349016299 1
0.269793170542398 1
0.679775389884469 1
1.42644859625877 1
1.38222756577926 1
1.13511298437188 1
1.00565277421216 1
0.898620541191411 1
0.651796366122833 1
1.71100269735471 1
0.837350439978668 1
1.0251774249228 1
1.31132127177736 1
0.182263635637559 1
0.110240418403799 1
0.812092786724527 1
1.18724100795038 1
0.754279052886641 1
1.14087201739939 1
1.22855351567518 1
0.517633521497368 1
0.243865019215269 1
0.917414374439759 1
0.74895753342354 1
0.501414933679143 1
0.867647914204823 1
0.160745160720241 1
0.845702895707851 1
1.54895754143541 1
1.02625652503616 1
0.53260086142755 1
0.632472241359196 1
0.923910217209379 1
0.806485822580841 1
1.08355742601242 1
0.32119129239796 1
0.979880617882949 1
0.771096054967248 1
0.788576053365869 1
0.197907678110286 1
0.234714423755739 1
1.05657022213585 1
1.39690034407226 1
0.258246992698962 1
0.298948836473796 1
1.22442772490238 1
1.08097775052399 1
0.195058169463575 1
0.840480111384689 1
0.622818908425665 1
0.796298955241072 1
0.30572627731009 1
0.852530641201337 1
0.459966634684653 1
1.06099927413978 1
1.05312054256612 1
0.929077095420341 1
0.870407589102813 1
0.938596545051111 1
1.69155220265673 1
0.867792905138024 1
0.153795295973632 1
0.837780614809397 1
1.22168813481685 1
0.879855385922457 1
0.501961899929457 1
1.05190424811011 1
1.10378919869459 1
0.375113390745056 1
0.738045479936022 1
0.587971471522067 1
1.15732848580575 1
1.19391745939902 1
1.35289336178572 1
0.551615779260224 1
0.991642879526763 1
0.575298173657275 1
1.12593768617169 1
1.17753343140198 1
0.152509757678791 1
1.43315378767128 1
0.686585740586814 1
0.847973677674405 1
0.38556088338291 1
1.38338600445129 1
0.94310139128856 1
1.24417508431166 1
0.0719189595770569 1
0.725409003885931 1
0.701945875205294 1
0.202325723271342 1
0.392334882780282 1
0.856945832180821 1
1.66398493159173 1
0.971541797214047 1
0.389015894649195 1
0.608938880635668 1
0.0275262943455764 1
0.656498957528891 1
0.512770356151648 1
1.01347210084761 1
0.983757136073043 1
1.38476904762726 1
1.18024720035105 1
0.933681999309133 1
0.97570196168677 1
0.603260139757005 1
0.864146129972675 1
0.773074428178362 1
0.709815458068788 1
0.838678564579143 1
0.602962867357087 1
0.863207803622976 1
1.03240640923971 1
0.97562269611084 1
0.910672029532528 1
0.454421919945187 1
0.760741702207469 1
1.32562187349424 1
1.16506638763456 1
0.720049870915684 1
1.18132654199426 1
0.659519301154429 1
0.304805074882893 1
0.847252761736957 1
0.88921781526291 1
1.12384131195058 1
0.261152048928518 1
0.737917722742375 1
0.382054803467036 1
1.18670257718344 1
1.2679678895148 1
-0.0389139947329553 1
1.05825983673817 1
0.867498830846309 1
1.34468975933637 1
0.430331630434851 1
1.66891074225361 1
1.48220288852646 1
0.43299669718691 1
0.208199277354322 1
0.658648600550041 1
1.83501703945501 1
1.46230113873052 1
1.62280397850141 1
0.749377013738531 1
1.29104776579545 1
0.661641518445831 1
1.46457972170244 1
0.9326293282476 1
1.02257726674728 1
1.46487153088961 1
1.0562467632639 1
1.07287118220554 1
1.16689954786668 1
0.696074199754958 1
1.01545926254611 1
1.00888485167618 1
0.221720312366855 1
0.0158023190661743 1
0.874327691473507 1
1.45107831209889 1
1.13686706289712 1
1.5491304494147 1
0.943978074124151 1
0.173255369863981 1
1.21018184954879 1
0.369439882147836 1
0.609582649027596 1
1.12409838871427 1
1.30231416245225 1
1.01265479960923 1
0.752231112751457 1
0.85249922558647 1
0.307783312627702 1
0.972324439339841 1
0.710643379793966 1
0.323826894422531 1
0.466361545168825 1
0.370976088660777 1
1.04224615826978 1
1.03199205888109 1
0.456709480022322 1
0.846555322750777 1
0.845360081732024 1
0.114135823578542 1
1.07603479157801 1
1.11416121440847 1
0.844503411095798 1
0.267802525212329 1
0.50133655634079 1
0.801267786921354 1
1.01892080211315 1
0.441402960132301 1
1.49185275703796 1
0.732509213796089 1
0.127659574942977 1
0.443453951499387 1
0.805992421638531 1
1.24760590715157 1
0.273206600875537 1
1.1266799741803 1
0.85463752923991 1
0.503355073336013 1
0.58525685254186 1
0.991516262171051 1
1.28245168191463 1
0.274034098173849 1
0.334165295689045 1
0.881417164061351 1
0.914392885396534 1
1.18582869344015 1
1.10670228856474 1
0.40469396076938 1
1.19828897414843 1
1.23373536096832 1
1.74137332698964 1
1.42677938337877 1
1.20725332209381 1
1.14926200062665 1
0.673473950387428 1
0.765969473123095 1
0.639730214279472 1
0.822371258037484 1
0.552617166415561 1
1.14534592097996 1
1.03031342503406 1
1.31845430753453 1
0.596248250269992 1
0.730312669382698 1
1.48003227933297 1
-0.120667065799476 0
0.712978365924753 1
0.30949392419424 1
0.443392099587262 1
0.575256196510521 1
0.617173367949311 1
1.23338572763607 1
1.44676255169937 1
0.905371206736929 1
1.10554468189861 1
0.968049015352492 1
1.02257933246934 1
0.787497447729758 1
1.02772645503079 1
1.11838792422857 1
1.61241602454387 1
0.602479832426257 1
0.671106659652085 1
1.3001464990443 1
0.304761547373301 1
0.918292580467544 1
0.62291666620088 1
0.967482754937874 1
1.20338621960273 1
1.23406959908906 1
0.137430290956946 1
0.0443747884794125 1
1.20134435247915 1
0.281094782908109 1
1.14585880471496 1
0.354583605656733 1
1.21096916542312 1
0.686983185522922 1
0.644273671986265 1
0.900233656691854 1
1.0910631594751 1
1.24575567977892 1
0.127424763722408 1
-0.0927840717669952 0
0.794652377250889 1
0.282617367788602 1
0.415486574657949 1
1.2932508425483 1
0.66995734486404 1
0.961721385151531 1
0.343026071290742 1
0.370869933138814 1
1.06630246954614 1
0.977209971470379 1
0.715913166021223 1
0.254559097365652 1
0.376575825404052 1
1.26221799921394 1
0.25280603811427 1
0.556452893411705 1
0.731437088960718 1
1.66211344549231 1
1.23339409938148 1
0.74363748556208 1
0.277662245609702 1
0.68154375499641 1
0.780475454747466 1
0.689101545870328 1
0.754688264804097 1
0.892183917928564 1
1.37453300406391 1
0.888081495024186 1
0.382577583247196 1
0.976587601741182 1
1.09682611567444 1
0.775517185390954 1
0.75637115396938 1
1.17548975843105 1
0.421231639863962 1
0.280147722019354 1
0.851097975483613 1
1.60286349701807 1
1.35718173289435 1
0.673585619909691 1
1.03229835245359 1
2.36263472207567 0
1.15547290573345 1
0.562266726693779 1
0.414087781650265 1
0.811729481449492 1
1.07524639302046 1
0.551646052318889 1
0.404943105060284 1
1.44167607647791 1
0.597849180078377 1
1.34687339788958 1
0.742804082699114 1
0.0878749537521672 1
1.1083061023638 1
0.663353678966771 1
1.04687580181549 1
1.45731725066457 1
0.571694842992488 1
0.437046752097928 1
0.398792735861492 1
1.29212430370838 1
0.511555317355908 1
0.799794238326105 1
0.855624184984064 1
1.28774508235848 1
1.7243882545837 1
1.28481953337 1
0.204617163157155 1
-0.0846266800169717 0
0.832210712944602 1
1.37284017082476 1
1.13712898634391 1
1.24761445633463 1
0.66177345833891 1
0.478394209109276 1
0.800185125581876 1
0.391676686140103 1
0.313508843388453 1
0.276272027780257 1
1.10491572935735 1
1.06840485121906 1
0.702399848634147 1
1.3605037787471 1
0.497479766464866 1
0.813498289977308 1
0.79041859251881 1
0.658979708180406 1
1.27833136780811 1
1.44606591680884 1
0.502793262330365 1
0.172192755085532 1
1.29454696899937 1
0.999780511615293 1
0.881434242951864 1
0.551971803995253 1
1.31249870434801 1
1.3031765735253 1
0.986077154668666 1
0.744535232094884 1
0.466842483491879 1
1.00674262924111 1
1.50148630242928 1
0.650317295805615 1
0.403953572945025 1
0.948126860094712 1
0.453142210857616 1
0.307966844167364 1
1.4502456481529 1
0.67725032248423 1
2.03475940210137 1
0.512827052831818 1
0.443231556249981 1
0.923742046593818 1
0.60658452389193 1
0.661841231110245 1
0.847800185819017 1
1.43789296572764 1
0.991591897458063 1
1.75532886682155 1
0.921051251733801 1
-0.0220065894572017 0
0.627707693154448 1
1.05140546401232 1
1.62483994238439 1
0.952297097792235 1
1.24632494569268 1
-0.0895782863610466 0
1.38569827626877 1
0.658733149836377 1
0.479714681194362 1
0.493334013651511 1
1.23757800637014 1
0.711396154099039 1
0.280239342811262 1
0.815461954951718 1
0.813866761171171 1
0.308901342717791 1
0.797421891145835 1
1.67590753305655 1
0.0808294190127627 1
0.886210063008653 1
0.603847982744978 1
0.846518120795406 1
0.924103983255439 1
1.16838738112486 1
0.665644154321878 1
0.97339845828645 1
0.790186779160494 1
1.35782762192343 1
1.18126276522747 1
0.807624111425622 1
0.506638618508236 1
1.27792707331255 1
0.84982279649402 1
0.913308593044945 1
0.433216884025357 1
1.23448269398609 1
0.8278531508674 1
0.577409632650522 1
1.12789323698079 1
0.889050165601753 1
1.23555620017084 1
0.630770504519551 1
0.913132101789088 1
0.776218312805026 1
1.15013776930874 1
0.889211091200472 1
0.337630083774945 1
0.410723302703539 1
0.686466906252762 1
1.23879801874725 1
0.532969850656395 1
1.48624730758237 1
1.28369671004092 1
0.912983015600774 1
0.6946634979975 1
1.47637656787306 1
0.33579853883171 1
0.379052604013805 1
0.403836610771544 1
1.21776667131437 1
0.0449862555082404 1
0.741939777888488 1
0.709568336677395 1
0.91152465379908 1
1.26218051637503 1
0.343401755938533 1
1.19868367085261 1
1.25973650788285 1
1.08852772086715 1
0.823651554438121 1
0.814097092005038 1
1.14549570708742 1
0.313223269742233 1
0.523608065453499 1
0.971553073379415 1
1.10528026696545 1
0.973800118341334 1
0.748235410457329 1
0.864575715197683 1
0.285106916746625 1
1.27710673352609 1
1.14857582501772 1
0.317047923574873 1
0.057987079720721 1
1.61677588565965 1
0.814941573226371 1
0.999308871696561 1
0.603014193546827 1
0.223483705643723 1
0.717180015888508 1
-0.164670262239172 0
1.6396902117579 1
0.885278406537964 1
1.39677916094398 1
1.12602596910442 1
1.17048586784399 1
0.703049512673671 1
0.775382589742506 1
0.245625637704314 1
1.12182645004079 1
0.757321220517039 1
1.17208317830171 1
1.55995138195181 1
0.858299650754667 1
0.447896871533851 1
1.10309001511875 1
0.467179517358826 1
0.310124738556054 1
0.4193495904615 1
0.797073246614655 1
0.769368332447983 1
-0.303193255273143 0
1.28461011295745 1
1.02293111494465 1
0.866643491606878 1
0.984662722571501 1
1.22311227125935 1
0.84094003189694 1
0.955836697143849 1
0.776604109734775 1
1.28451385805162 1
0.608091312016241 1
0.501845652093903 1
1.46649906075705 1
0.466087388777521 1
1.43317437747763 1
0.84023064949756 1
0.291055737489586 1
1.14215585181773 1
0.973354130214996 1
0.409510848382799 1
1.08694790636496 1
1.17808500619231 1
0.836467896572204 1
1.2095842127411 1
1.28062146291524 1
1.16910891665146 1
1.0551893846099 1
0.702839381807136 1
1.32145469936878 1
0.9378403330549 1
0.911515757717757 1
0.166470762654523 1
1.1792612188404 1
0.639881005749231 1
0.971188001127394 1
1.19598067056804 1
1.76931199302622 1
0.101975052608011 1
0.563340631810964 1
0.730064322330761 1
0.939370535154388 1
0.562320901847842 1
0.708629419559973 1
1.34238483668688 1
0.463684330409687 1
0.753550762347446 1
1.19110766643322 1
1.67659548196867 1
0.581118368242524 1
1.45910514461399 1
0.930414895172993 1
0.540155678300946 1
1.18737545316465 1
0.643156112267736 1
0.548340934175201 1
0.673033563043429 1
0.485827553312456 1
0.214581289379095 1
0.869745869479685 1
1.1274520602151 1
0.79350374982842 1
1.00986678541467 1
0.864930779770784 1
1.26038981107384 1
0.909522575819827 1
0.857559633483022 1
0.829519129857252 1
0.726863581605992 1
1.10302136499155 1
1.35652352298245 1
0.894139775030969 1
0.947377327989122 1
1.13657182097713 1
1.8468557728105 1
1.82776775637775 1
1.0200942600364 1
0.887383830736736 1
0.623733175961534 1
0.823772173183133 1
0.193667276997156 1
0.440263998673363 1
0.587100707788228 1
0.497480671420172 1
0.386244981762829 1
0.948969645837092 1
1.10080546780687 1
0.370453921330969 1
1.11639427979348 1
0.525174205892564 1
0.754827763096157 1
1.30954956255056 1
0.90545364174005 1
0.962067506285567 1
0.727302468245888 1
1.58796071314036 1
0.791379143568035 1
0.966151750424934 1
0.914705991849755 1
0.459583427488016 1
0.87414463113683 1
0.261137206832293 1
1.11275482914212 1
0.449778777569121 1
0.941443648310716 1
1.65397566071703 1
1.58328530447124 1
1.10847733758455 1
0.18138626872327 1
1.01087564097661 1
1.7717309107022 1
0.992170168334709 1
0.621731685041463 1
0.38935202786218 1
1.1243196450472 1
1.06388833335059 1
0.893967230161968 1
1.3217761294932 1
0.93974134075813 1
0.608912053068492 1
0.844977445755414 1
0.639929255835042 1
1.13287092508986 1
0.375868933703313 1
0.527314875559372 1
0.538177209817501 1
1.10094433274159 1
1.21820341627864 1
1.15306728003105 1
1.17727065729834 1
0.247325650549005 1
0.604806657904473 1
0.319739742547395 1
0.225950418959161 1
1.14386495958858 1
1.21759351751704 1
0.98757085637132 1
0.936071663559933 1
0.826600574438454 1
0.883649205284222 1
1.02199598532277 1
0.791499940587572 1
1.09312424996307 1
0.643011456200793 1
0.860735797803334 1
0.165964153060791 1
0.860099124552665 1
0.243325434781181 1
0.206766924144597 1
0.35081187849046 1
0.73965255940432 1
0.824382010006291 1
0.86733207286171 1
-0.303536818257292 0
0.593055935179886 1
0.392975559774887 1
-0.0175272540385654 1
0.930037708434359 1
1.41971308875268 1
1.85127261351651 1
1.25493387248049 1
1.20486202249231 1
0.947509519291675 1
1.24265653578222 1
0.962419862423703 1
0.762218650250869 1
0.561165099491496 1
1.47241607880828 1
0.589564376483182 1
0.534103583908552 1
0.366001806222849 1
1.11481055714797 1
1.23341725664553 1
0.976152416681412 1
0.411224732527852 1
0.680892644712876 1
1.30160641084593 1
1.50117705356255 1
0.830613106711072 1
0.187114405154269 1
0.170743293788092 1
0.627397043975287 1
1.2257707581489 1
0.505819484458695 1
0.467569118936018 1
0.753129684985548 1
0.297249588895962 1
0.764098330012793 1
0.223801811754 1
1.45813152631896 1
0.802282290814112 1
0.941719042559985 1
1.05948264794423 1
1.45288270386361 1
1.18123384770352 1
1.76524731696671 1
0.33760643870776 1
1.07408080312615 1
1.03105107255238 1
0.496488957356517 1
0.649017031311294 1
0.531420950495901 1
1.10392539832691 1
0.508526995643192 1
1.10166611423492 1
1.25105700442981 1
1.03568260603448 1
0.428578384119679 1
1.07998560207161 1
0.591344662031512 1
0.304864063131056 1
1.04416381302754 1
0.660331175710237 1
0.727122390012102 1
1.00158639569043 1
0.594067086355256 1
0.746707578299227 1
0.450322416935511 1
0.919411779137113 1
-0.334233155196819 0
1.05472596231265 1
0.926048222250003 1
0.543612062556717 1
0.67333088572977 1
0.862737630684364 1
0.824189569771702 1
0.696242531552048 1
0.585132966184845 1
0.475992347245436 1
0.192079381072808 1
0.686741615486699 1
0.441870140706143 1
0.908607735745942 1
0.995430669264714 1
0.455125211027263 1
1.19003742594852 1
1.40574718106694 1
0.731783957070699 1
0.0801411003671022 1
0.661189557494279 1
0.875749418810677 1
1.30470715781635 1
0.828623581724573 1
1.29614744784618 1
0.661048786619573 1
0.163601794797917 1
0.94612827866296 1
0.684129967167025 1
0.980874697651663 1
1.02779441538512 1
1.26927077217029 1
0.0705014914446677 1
1.44474452231751 1
0.885338244671171 1
0.147903973560986 1
1.06525815835039 1
0.361253564320428 1
0.252203215594493 1
1.37423149940545 1
0.392289757847511 1
1.11324121123912 1
0.132723622477101 1
0.667080345883143 1
0.463901463463829 1
0.629156378170728 1
0.58251023084502 1
0.573859864370882 1
1.04967930773627 1
1.30919919573469 1
1.17632379640911 1
1.47941744959122 1
-0.231130744561727 0
0.983235985143209 1
0.602199878933237 1
1.21956982395661 1
1.11435833446391 1
1.2570752319017 1
0.724026209197369 1
0.592646356474612 1
0.838102515456229 1
1.12318725733371 1
1.0122090026459 1
0.999536418942429 1
0.133568744140001 1
0.912030895534135 1
1.28526268464991 1
0.605357142361474 1
0.609930586461358 1
0.508756618749894 1
1.13555113506586 1
1.61535206358875 1
0.420088585611763 1
1.13229167619151 1
0.822482327186223 1
0.954245349380857 1
0.556634815420586 1
1.26139909236298 1
1.46603072096699 1
1.10497657655994 1
1.29044020854916 1
0.645323555259664 1
0.16194406560397 1
0.209362716783005 1
0.410324455876796 1
1.24834082666019 1
0.905185945037924 1
0.563020925305413 1
1.8623395188856 1
1.40563666913807 1
0.660604212676141 1
1.27732613035898 1
0.517803976288363 1
1.25293084806526 1
0.182610298383243 1
1.1351563336055 1
1.21411114266284 1
1.65072439378196 1
1.37140234502186 1
1.12730253287691 1
1.2912530200068 1
0.718165871627873 1
0.475013918625743 1
-0.0155945859775005 0
0.737210819754766 1
1.08816747073298 1
0.812517106493567 1
1.28647559372755 1
1.04001396771133 1
0.662373152131901 1
0.560234936153165 1
1.55351842400651 1
0.561681516793386 1
1.40480165839675 1
1.11237880049541 1
0.851228538746663 1
1.53169840522975 1
1.02594487642479 1
1.46521059348378 1
0.720708775473942 1
0.997208872576835 1
0.90897234214384 1
0.69373545467922 1
-0.326498863115672 0
0.607617868163034 1
0.115413054786486 1
0.664464853451305 1
1.27614591946088 1
0.572196933816208 1
0.558938697312787 1
0.820026764543783 1
1.50814333290378 1
1.60338674493925 1
0.766535432936158 1
0.636419257214433 1
1.35403328508558 1
0.0236584248303947 1
0.960473025479138 1
1.38139350603071 1
0.824063056713608 1
1.38538975400329 1
1.35886536783926 1
1.33796202779949 1
1.16117505339187 1
0.339275537184508 1
0.464140273357525 1
0.928670285302576 1
0.11618531018749 1
0.651951166493338 1
0.308186678613075 1
1.17673081659369 1
0.923804680624502 1
0.658389289649052 1
0.825381058407988 1
0.862632292297866 1
1.25475514308273 1
0.538898329277873 1
0.620642579868245 1
1.18258639547729 1
0.748931537129884 1
0.794378076799587 1
1.60529225248909 1
1.67476940571763 1
0.470763481947401 1
1.18068156719921 1
1.61696159442318 1
1.17220535725628 1
0.692447141508373 1
1.10019939369149 1
0.698202921027418 1
0.644387924102054 1
0.109578579911799 1
1.41245245519556 1
1.6344053556262 1
0.375617081093489 1
0.624373812323023 1
0.969752374052506 1
0.570056942261972 1
0.862798286984736 1
0.529015964921756 1
1.63184473137725 1
1.05906398779905 1
0.794507324932779 1
1.34570805459731 1
1.27263368506483 1
1.09805558698048 1
1.19683181528264 1
0.877027294180783 1
1.24044424972413 1
0.0520464391387509 1
1.06017100440992 1
0.577286366718069 1
0.246056596332408 1
0.57972119589908 1
1.03327573549823 1
0.549585649551238 1
0.189207988162836 1
1.09793748941469 1
0.91385939003454 1
1.13099841919865 1
1.04988297604977 1
0.926508940831404 1
1.00663578017266 1
0.858931756435995 1
0.447735860374583 1
1.01705394744349 1
0.0361050789388567 1
0.800762006144217 1
0.932692131176609 1
-0.273226231272445 0
1.19818779236643 1
0.641783208890829 1
0.732238287788981 1
0.538687453715605 1
0.360421977605144 1
1.07222193062793 1
1.09449910006993 1
1.0184582634048 1
0.349611447564622 1
0.0224731741124668 1
0.354067894660769 1
0.784180861175914 1
1.07627077616985 1
0.962815313940751 1
0.749913609161285 1
0.738214660234722 1
1.14062345155596 1
1.18714753265336 1
0.492040116765818 1
0.226750243925556 1
1.30616534167079 1
1.09887555791079 1
0.949806541160622 1
0.708374542262031 1
1.26516819011288 1
1.01245499741839 1
0.72270054362713 1
0.638205574936635 1
0.822482895768305 1
0.751780397896457 1
1.04178028043513 1
0.970352840318544 1
0.414430740928462 1
1.16345181803993 1
0.560842764886949 1
0.850261547963881 1
0.541468702073176 1
0.650914553548977 1
1.04397905819623 1
0.724196404410723 1
0.623138677437505 1
1.13121664191104 1
1.15338537903885 1
1.42981307742008 1
0.742862284057292 1
0.954760697562866 1
0.487450618969161 1
1.43563419015699 1
1.46556902153059 1
0.441772005268701 1
0.376541673534308 1
0.495525548618191 1
1.11698183538624 1
1.32451109614181 1
1.15348994086375 1
0.881029703336956 1
0.283133038891656 1
0.764147809970647 1
0.734950734525835 1
0.462464705219901 1
1.47242521241484 1
0.684729466410804 1
0.67460785904492 1
1.43739049045095 1
0.984385692967006 1
0.360033058597499 1
0.607458979413491 1
0.589871281421566 1
0.210777364804296 1
-0.38262500256626 0
1.19034126745119 1
0.723269292382373 1
1.56792681359161 1
0.594742024263205 1
0.791688953320553 1
1.00318973265799 1
0.337561276196894 1
1.43383836569061 1
0.607428310487579 1
1.35116099714436 1
0.895497048973257 1
1.43417802395025 1
0.725279374137996 1
1.29662355139516 1
-0.191998308074116 0
0.915288830314356 1
1.24657408544534 1
0.793872610812676 1
0.708913327133129 1
0.824654369309937 1
1.00678950038433 1
1.2705160086076 1
0.237344367399996 1
1.9220884301461 1
0.692775867105542 1
-0.449013436694101 0
1.01704588244243 1
0.0300959044222114 1
0.510565500250237 1
1.42763267729389 1
1.16105874586307 1
1.40228358405726 1
1.53324938717136 1
0.835598056633222 1
0.946195680534254 1
0.646797608677248 1
0.610323383274071 1
0.191115618051142 1
0.572795331086954 1
0.898669219186357 1
0.587557493199164 1
0.74977474123243 1
1.08333272131248 1
0.879958333212234 1
0.321234970538626 1
0.743435795202987 1
0.869864568945391 1
0.55600474058495 1
0.928565567119062 1
1.09471464361179 1
1.47664914260798 1
0.755547930714054 1
1.14651571301577 1
1.16917433039597 1
1.87972311411654 1
0.890818471231621 1
0.721635716807977 1
1.09790410168908 1
1.44587687152027 1
0.952321380842869 1
0.451771980210775 1
0.661534435048083 1
0.789246259978222 1
0.224460234754251 1
0.741928212644555 1
1.27120332681363 1
0.350829927162815 1
1.29916151870599 1
0.331131401001197 1
0.761910416819715 1
1.12014339274189 1
1.32136059266653 1
0.871867616840614 1
1.10742418464186 1
0.661741136456659 1
1.29592197207864 1
0.526553693676377 1
0.941470276370605 1
0.105626436055431 1
0.976916619575485 1
1.13683260691201 1
0.81262635030481 1
1.81900150209785 1
1.25708938185029 1
1.23855034961725 1
1.09324484276776 1
0.809990081871769 1
1.3538562752113 1
0.140304304806104 1
0.670598362166123 1
1.55877143116244 1
-0.339283168026848 0
1.22803842239484 1
0.856912213328373 1
1.01141570104067 1
0.499902607278968 1
0.943648471827355 1
1.16984819579856 1
1.11906563113233 1
0.336296772111241 1
0.728212913589298 1
0.540674874193662 1
0.696521758497608 1
0.112489988266121 1
0.823304085929867 1
1.29460126235092 1
0.714564650688504 1
0.70912238524979 1
0.401384811555412 1
0.627984139128395 1
0.565199449803096 1
0.757382058882813 1
1.38220329376609 1
1.06694744062707 1
0.839997633144572 1
1.01996992411544 1
0.667512842978639 1
0.895678508454741 1
0.287569553610092 1
1.17738119104531 1
0.315588943496741 1
1.37849482469239 1
0.845042260748734 1
0.902704377603241 1
0.871263817932176 1
0.453287500276298 1
1.31986558715825 1
1.56822890459029 1
1.62586324517163 1
0.585455488519781 1
1.26353110163124 1
1.26285484485187 1
1.27161995224751 1
0.122280431897053 1
1.2148968077532 1
1.07835288583229 1
0.165889200644921 1
0.399945781166775 1
0.882437200043427 1
1.04191013858586 1
0.7007031768956 1
0.964590692907162 1
0.877142093693722 1
0.902367481842338 1
0.488787873110162 1
-0.0411822095598804 1
0.832986947629552 1
0.449511608834117 1
1.17387359385176 1
0.788395703107382 1
1.17768470546519 1
1.20135667313788 1
1.36898845817629 1
1.16032796509886 1
0.651079082741334 1
1.60033923800491 1
1.16455521864882 1
0.960617438321684 1
0.394948369560771 1
0.992487142757002 1
0.821562937254053 1
0.942467823542353 1
0.455434088775894 1
1.47951151660138 1
1.28216354626675 1
1.12608189481985 1
0.80962653072983 1
1.43496258127339 1
1.0813453217966 1
0.885889036220648 1
-0.046618386095277 0
1.48580303189927 1
1.10710582977436 1
0.842642298673766 1
1.2404118784266 1
1.46228482784295 1
1.21028996366084 1
-0.326163327324984 0
0.335519675252286 1
0.775745852132813 1
0.792783185977354 1
1.09282789962604 1
1.27389512077464 1
0.231253661662135 1
1.03502909207096 1
0.787226786340561 1
0.88682280155512 1
1.63120866748971 1
0.837748078379878 1
0.830974062200207 1
1.07884845201033 1
0.491982249219913 1
1.05922968131127 1
0.660301379730103 1
1.34122928872046 1
0.988156413588407 1
0.670105110404642 1
0.819468867566081 1
0.998815556613263 1
0.33307234362579 1
1.02528528759043 1
0.833351377052993 1
0.871494855166145 1
0.405861374785201 1
0.809623179789626 1
0.421342311164423 1
0.936069313357697 1
1.46927114626963 1
1.3040923207048 1
0.677993337798363 1
0.924522383181568 1
1.08394419155467 1
0.776158468640258 1
0.604698138550376 1
0.195105887249105 1
1.35712702180201 1
0.559282934676911 1
0.97275545351748 1
1.30781636999104 1
0.769783223081552 1
0.693509331839714 1
1.1244111720218 1
0.98004621558644 1
0.809799794339333 1
1.2515864410691 1
0.318993371938095 1
0.510703697113993 1
0.974445804187841 1
1.04409748134595 1
0.917965966504875 1
1.0951360555613 1
0.980231117228298 1
0.637933255091919 1
0.682811401898005 1
0.584472317335657 1
0.377599236093328 1
0.320910410528871 1
0.705692739740818 1
0.788459263989234 1
0.852660759291603 1
1.60365669965931 1
0.575952837814278 1
0.231943288408835 1
0.565974203655131 1
0.0333694466444096 1
0.846930690642929 1
0.966502710104857 1
1.05012193991789 1
0.587914825437957 1
0.374700774127255 1
0.589448658452176 1
1.16837911544538 1
1.01043991224628 1
0.749938632828498 1
1.12467875235265 1
1.2619183153442 1
0.749755061412301 1
1.01341870405647 1
-0.143096734878695 0
0.984801839291344 1
1.20779604277835 1
0.738590089160038 1
0.914075689213847 1
0.848682186148301 1
1.63297383267649 1
1.6398370859175 1
0.6313819800534 1
1.07931835580266 1
0.277729918983489 1
0.320192643010342 1
-0.143322674601332 0
1.22580918168126 1
1.49228170002438 1
0.789636867206045 1
1.04232902561995 1
0.87671879986301 1
0.625689779851024 1
0.357612590677723 1
1.06222949608392 1
0.987853236678503 1
1.19764136268512 1
1.079225467853 1
-0.0201083246922172 1
0.600903919106357 1
0.260601435598752 1
1.33662364838236 1
0.689822031264423 1
-0.432227259819577 0
0.821657392177579 1
0.085330744352751 1
0.130109565821402 1
0.628666098570713 1
0.797481288228133 1
1.43937206475719 1
0.980721639176321 1
0.547692107398632 1
1.45413712930312 1
1.43594459651061 1
1.25538607937676 1
0.512696120056982 1
1.93761907364553 1
0.5896289398631 1
0.021803350689325 1
1.33138116457048 1
0.654899205944314 1
0.629535542208783 1
1.93750851611839 1
0.215166694054596 1
1.90612825058808 1
1.13257046382883 1
0.796544999624916 1
0.813514075922838 1
0.762907424347623 1
0.973391792768407 1
1.62161230808857 1
0.911969317318594 1
0.335554326647812 1
0.882843348035839 1
1.22811066519145 1
0.462173490811756 1
0.844429690282977 1
1.18303238952754 1
0.0522267022003697 1
1.41900453252228 1
1.2045324762684 1
0.966210075310009 1
0.853562326632592 1
0.262271122680447 1
1.03232974247197 1
0.931237059994572 1
1.28121640199531 1
0.730940162663955 1
1.29569067400182 1
1.04437414623059 1
0.18231721675624 1
0.866826375194532 1
0.322935580020209 1
0.818901850800044 1
0.437661753579024 1
0.691282344470727 1
0.878970158848402 1
0.760979122914396 1
0.571683908631318 1
0.861808448545539 1
-0.109286688008996 0
0.927789242395524 1
0.00176101837991763 1
0.560073466050245 1
1.07180028249466 1
0.986618653750031 1
0.0737075110650526 1
0.144679893512422 1
0.713166871330432 1
0.0395982352242552 0
0.624873019026571 1
1.2015416535578 1
1.32799272613075 1
1.24796143720742 1
0.549819733463341 1
0.791563878071246 1
0.0656630038419922 1
0.426753537499946 1
1.2428079762375 1
0.487594399780628 1
1.57722358564388 1
0.449810522764903 1
0.30836702216101 1
-0.18134894912366 0
1.14610051086393 1
0.865547195119399 1
1.00987441618106 1
1.42114389325721 1
0.929132990156177 1
1.0987147514086 1
1.36115800989157 1
0.269811005889532 1
0.726905208356191 1
0.177056302644939 1
1.00802909648534 1
0.799807710480688 1
0.62286949135325 1
0.770044907311549 1
1.56561315300683 1
1.21481569082266 1
0.531984434540214 1
0.846070890923767 1
0.444766685978039 1
0.793614873702784 1
0.296159458860939 1
0.414423889351024 1
1.56768917654931 1
0.560372556753595 1
1.12783413931542 1
0.83843972263451 1
1.42359733126009 1
1.06430250626477 1
0.777626929691228 1
0.919083668497229 1
1.75633848334389 1
0.666633860987697 1
0.650107848622799 1
0.937587422069414 1
1.24230490954568 1
0.496203699999933 1
1.02548328702269 1
0.870210644577256 1
0.0620930511335525 1
1.55241714081233 1
0.755168031575722 1
1.37719754863706 1
0.368776311414655 1
1.30632025031551 1
0.419474604892544 1
0.931964396584134 1
1.13657706593656 1
0.389002013758628 1
0.669981618348852 1
1.09103949849046 1
2.10120392252925 1
1.13476341499594 1
0.906144880289931 1
0.994442988306184 1
0.912895063124114 1
1.82064354844143 1
0.707653535395877 1
1.03039787322396 1
0.196931032668436 1
-0.0297461674317933 0
1.69742189686645 1
0.669114843894427 1
0.941678214120219 1
0.960240727087367 1
0.798246787144226 1
0.510789114820647 1
1.07412613719384 1
1.13702538516801 1
0.773275978960511 1
1.54734594802622 1
0.784788524141275 1
1.04849770977016 1
0.826475189085258 1
0.844996488936053 1
0.466144436194774 1
0.41968941709081 1
0.749579328771663 1
1.33971340510269 1
0.623509106423488 1
0.703113286285284 1
0.768183343327143 1
0.776381737226723 1
0.570847419883622 1
1.06158357749708 1
1.02966002174517 1
1.01239387351972 1
0.147688617285705 1
0.278191871860253 1
-0.0141113708118588 1
0.709239055601571 1
0.350664058101156 1
0.767125411009375 1
0.839565649958175 1
0.949893004447409 1
1.15264566516772 1
0.274342396147992 1
0.497395130475104 1
0.384009975246054 1
1.03594108795156 1
0.0921661480703089 1
0.874074293782242 1
0.182963986770313 1
0.904250491569914 1
1.17859299602377 1
0.962576713891434 1
1.12612932296993 1
1.04430952318338 1
0.811116246280473 1
0.426486733267868 1
1.51078593599884 1
-0.140491791472357 0
0.41962228563854 1
0.831451448085741 1
1.32351943345502 1
0.956694667371653 1
1.05997443243609 1
1.4056743281177 1
1.18773271347887 1
1.11617728101348 1
0.0839339595170107 1
1.57110105640644 1
0.855725505245025 1
0.989132045473886 1
0.900258403642247 1
0.725777243351762 1
1.43573311926623 1
1.08364943019708 1
0.738364748027119 1
1.08097158844955 1
0.788184433435005 1
0.538692274585513 1
0.50288876076567 1
0.333445116277713 1
0.757855123077464 1
0.692262139950108 1
0.503584574507908 1
0.955922630786975 1
0.69767704585693 1
0.989026355253282 1
0.547925919153938 1
0.813129515509546 1
0.50676882246206 1
0.160391623567042 1
0.653170480580486 1
2.09658265202612 0
0.638404879264808 1
1.90720586605048 1
1.13423357966971 1
1.61458380022658 1
1.43888539147812 1
0.607145513242789 1
0.871086000344776 1
1.45996113402931 1
1.010598090062 1
1.21682413402552 1
1.18313373911389 1
0.968239255912808 1
0.699145748482401 1
0.6074776582009 1
0.580085726655326 1
0.754246308517554 1
0.0589302966801843 1
0.0889765736805586 1
0.933487241992994 1
0.530815734883728 1
1.02480178068531 1
1.07383312704858 1
0.600137092729195 1
0.770066791159333 1
1.41081072583915 1
0.715163668437492 1
1.16055485457944 1
0.295123622075774 1
0.413077239685164 1
0.887189567822683 1
1.33053255301384 1
1.38775514940075 1
0.789630334396398 1
1.07845210975954 1
0.37215756288596 1
1.27226084949345 1
1.33448967366157 1
1.28181614821436 1
0.31428305818019 1
0.790853111798827 1
1.01602959248327 1
1.00122263450409 1
0.818265002954227 1
0.95410019175193 1
1.33762283707146 1
1.11831417078791 1
0.74392798328885 1
0.391573816375046 1
0.891758489590403 1
1.24130172248608 1
-0.153637817458769 0
0.731197493026614 1
1.25207198692883 1
0.870024600922735 1
1.18791523912531 1
1.38835142335299 1
0.787492674294036 1
1.21222850359581 1
1.40746555512524 1
0.942222048747114 1
1.08768770570425 1
0.879256901807462 1
1.21725979222783 1
0.206813672935478 1
1.21763587959921 1
1.14263630048803 1
0.746224107722161 1
0.763069088473399 1
1.54004142745986 1
1.14225700638235 1
0.878224969383435 1
1.06266627513674 1
1.23291578440679 1
0.776668593985125 1
0.975271123927714 1
0.856058207470939 1
1.20102867232356 1
0.224819884985993 1
0.12374771193764 1
0.680728064037224 1
0.359209472467277 1
0.635742537165589 1
1.40826532227184 1
1.34794676710413 1
0.730868566250356 1
0.772219845849951 1
0.657752598358835 1
0.737026345223057 1
1.10368576593248 1
1.41157920872562 1
0.727950755384097 1
1.28816324158195 1
0.289002419234495 1
0.957108492768375 1
0.814334314807955 1
0.506433109633523 1
0.512123120381594 1
0.444744585348909 1
0.376946264307015 1
1.2764886897961 1
0.972287206975439 1
1.52361093256245 1
0.56336079300723 1
0.815681730865487 1
0.459108204510747 1
0.958126230072217 1
1.03693656338903 1
1.15736910375809 1
1.04833574356403 1
0.0591895926757766 1
1.01380363547652 1
1.24472538654427 1
1.29890761576969 1
-0.321449600577151 0
1.26987452102711 1
1.27834320837012 1
1.10648488173426 1
0.653842381641312 1
0.613171334077791 1
1.10530603992821 1
1.26386272760983 1
1.38600056152721 1
0.753120942125981 1
0.869565113139642 1
1.08090958633464 1
0.489600484708085 1
0.753084650725979 1
0.791761788854375 1
0.212671497540313 1
1.04905324238373 1
1.428416129916 1
0.243625620722624 1
1.15091634265149 1
1.29700474135421 1
0.692064597407808 1
0.880429076684847 1
0.143442425709482 1
1.60805737067989 1
1.28428613493201 1
0.929278238317106 1
0.757733665798785 1
0.506527675108643 1
0.931877881675697 1
-0.202343002581732 0
1.59732760022558 1
1.03119928438972 1
0.583187874638024 1
0.457097769226445 1
1.24386541226591 1
0.364741659901601 1
0.576771801893532 1
0.905267309099517 1
0.747133637561854 1
0.823140894600295 1
1.0920277992143 1
0.599299757945125 1
0.86673827580356 1
0.910400730943853 1
1.48609622981182 1
1.32815761748761 1
1.55485400982734 1
1.15325878670423 1
1.15986942326166 1
0.885338370321377 1
1.16653892093495 1
0.136804088288049 1
0.861808076697056 1
1.60133590361472 1
1.27938807115154 1
1.06999636670628 1
0.85737524337466 1
0.0743235567727427 1
1.19854348816099 1
1.26934352871692 1
0.785837248933372 1
1.08058035502808 1
1.20643786233642 1
1.20499717389615 1
1.05995469113158 1
0.642309249601632 1
0.361770516779945 1
1.67952188384391 1
1.22198498730454 1
1.23266267701019 1
0.990766109718558 1
-0.416515256451357 0
0.0546398176867297 1
0.817506746239522 1
1.36822003023822 1
0.187259292767246 1
1.407424946078 1
0.338140229704973 1
0.964582234130325 1
0.696973572175206 1
0.999616702232547 1
1.55988968893486 1
0.719511775807642 1
0.805615560260044 1
0.712769697174827 1
1.07968622618366 1
0.581325175599538 1
0.305148915520441 1
0.719083989926315 1
0.89390613805582 1
1.42251769253418 1
0.906183032577642 1
1.262330564224 1
0.345810734721991 1
0.606207171465397 1
1.35813090472809 1
0.809665070231969 1
0.834248793132166 1
1.16710014422105 1
1.09390306269873 1
1.16198858432142 1
0.347675763588834 1
1.00696428367793 1
1.33315015778702 1
0.97459870699987 1
1.255466756549 1
0.752208345843895 1
1.66371710328348 1
0.656645574769384 1
1.16967874864173 1
1.15882320493901 1
0.890752241407508 1
0.877529921222714 1
0.50231543504837 1
0.668042994014836 1
0.702846143399758 1
0.981725212320782 1
1.6790085294227 1
1.18573509032877 1
1.18798381959513 1
0.588704707711919 1
0.577263570213023 1
0.915769205819694 1
0.528565699185351 1
0.702281095527671 1
0.580191548980008 1
2.36782966083641 0
0.884321001657796 1
1.46135801636217 1
0.62734638762031 1
1.13338220396986 1
0.184108107734838 1
0.739144453414907 1
0.79186785290114 1
1.07144216874705 1
1.0125527913028 1
0.736864033893656 1
0.481231666034817 1
1.13484832310043 1
0.281878865085935 1
-0.676855501835384 0
2.08389925844017 1
0.472550461886428 1
1.40451508517437 1
1.03661323470983 1
0.207824995007509 1
1.59891279774279 1
1.29905154015362 1
0.412534927570977 1
1.61663688024852 1
0.637340469964993 1
0.653213300307521 1
1.2370855550206 1
0.112003578505781 1
0.705136897837556 1
1.54482706868733 1
1.34623466468379 1
1.40318831417309 1
1.80002195330274 1
1.22088952996575 1
0.663174032524042 1
1.08149857505783 1
0.633357193144536 1
0.104794645880103 1
0.846413518455153 1
0.402957658354943 1
0.230414968823723 1
1.01493178942782 1
1.15932265984125 1
1.00001126401296 1
1.35724368654973 1
1.00493833953094 1
0.262660492906828 1
1.18051272425607 1
0.494895258876765 1
0.96706858540858 1
0.65570381831971 1
0.900965472489898 1
0.791719323013009 1
0.966933458878848 1
1.04298902462797 1
0.704626405898313 1
0.813858877708571 1
0.414194251088177 1
0.0771909345487137 1
0.63992355483901 1
1.31596103280361 1
0.292510165870134 1
0.379931238791468 1
0.760064754531318 1
0.956969858515612 1
0.128088990099128 1
0.917590407537246 1
0.233638694235342 1
0.558228827408643 1
1.39223921539976 1
0.814828596120557 1
0.854453791621585 1
0.494411454519538 1
1.04531012200369 1
0.228844059260521 1
1.34993870010581 1
1.16009366369468 1
0.947425554775123 1
0.324655161253615 1
1.53972703149704 1
1.02412820538061 1
1.04146127205921 1
0.89377730536931 1
1.01920013295098 1
1.29852454327633 1
0.554667501197064 1
1.2985333656939 1
0.803045434025433 1
0.857035425968509 1
1.56015097832476 1
1.13623916024766 1
0.34231256717599 1
1.53800210273559 1
0.564345032770653 1
0.766271854986413 1
1.31719039088052 1
1.43432107604886 1
0.481802060241717 1
1.38094253893674 1
0.790732077840028 1
1.55116624142358 1
0.339947289639119 1
0.505526235447205 1
1.08029697978511 1
0.603819521602476 1
1.37661931749987 1
1.00618321905592 1
1.5799339701858 1
1.11506760234825 1
0.965480347147768 1
1.22007068004501 1
0.634331438550834 1
1.15175268053063 1
0.631174356297214 1
0.477282355054039 1
1.05897584315205 1
0.573910909801748 1
1.45072397241545 1
0.424927218525573 1
1.30549313138989 1
-0.0591423351051382 0
0.695682681568423 1
0.575326888967092 1
0.613984418188698 1
0.769582303223533 1
1.18987430551138 1
0.766687228150833 1
1.00156836638845 1
1.26187052275387 1
1.01994771280319 1
0.98160400874296 1
1.04115314975784 1
1.19652837639015 1
0.288225675120725 1
1.41070050654258 1
0.393473745791974 1
0.799312796156132 1
1.24144920555048 1
1.37744785336127 1
0.861839012487322 1
0.238306521091919 1
0.653697809199677 1
1.14846050369586 1
0.331273477371778 1
1.2356600568373 1
0.64720879093126 1
0.668126677057063 1
0.557410197770123 1
0.885030157128243 1
1.98846400235266 1
0.710679552411717 1
1.15539964699567 1
0.723554553253201 1
1.1582410902231 1
0.216289915603892 1
1.23960224929037 1
0.710632187702538 1
1.17391313796619 1
1.27149118423638 1
0.528976862859057 1
0.821611515475435 1
0.319897402506665 1
1.23885372918091 1
-0.189786169274136 0
0.664527060228406 1
0.493732028061358 1
0.427083865535317 1
-0.0894618309762756 0
0.358797770873122 1
1.00111104738742 1
0.749849840592433 1
0.339585376609583 1
0.631230886484937 1
0.889123584120503 1
0.172098969553653 1
0.465708054522756 1
1.1757480463804 1
1.32110195478331 1
0.535038786689013 1
0.302074924996916 1
0.678730490219493 1
0.956861062979145 1
0.17597796999516 1
0.318016278747787 1
0.716190876274801 1
0.748699829043467 1
1.37464821100555 1
1.03572803277628 1
1.32655914145754 1
1.21837956652655 1
0.32184763354795 1
0.422969084499163 1
0.0827222718031486 1
0.992791359526521 1
0.79437138634011 1
0.350794486475418 1
0.690398332313667 1
0.521866552966837 1
0.808520290935838 1
0.428011846514754 1
0.521097439357059 1
0.604721767773969 1
1.65015915931391 1
1.20795933716272 1
0.709660316419997 1
0.651317237006799 1
1.17319979191119 1
0.967781329629136 1
0.940352715564016 1
1.0214904814154 1
1.46202084862249 1
0.962972496568245 1
0.775252063481542 1
0.483776825953159 1
1.28121799719654 1
0.946756937364659 1
1.67644238040746 1
0.233051490009334 1
1.16171486559073 1
1.28838060955451 1
0.184432893798537 1
1.1720791249296 1
0.720279104852083 1
1.51559030111451 1
0.794411489474696 1
1.17724973577335 1
0.188780769394547 1
1.08670653593884 1
0.738987256658857 1
1.10883210510481 1
0.289753094031701 1
1.02109036053992 1
1.22405611620089 1
1.12576723734251 1
1.2467906452628 1
1.06558543542956 1
0.768216101473165 1
0.915027946639541 1
0.639168570029291 1
1.2389682353211 1
1.31085187217243 1
0.811207465602177 1
1.10419994237637 1
-0.28980409910368 0
1.39080512206566 1
1.5621276920222 1
1.87546243268947 1
0.619842774042318 1
1.24938895496691 1
0.959249778041994 1
0.694484356274727 1
0.705986338695481 1
0.402419377019322 1
0.459852042368058 1
0.519873961687109 1
0.0300584468656274 0
0.851537292705128 1
0.423511141615348 1
1.19540492092323 1
0.552571739414884 1
1.10010637807979 1
0.527624700544291 1
1.30468951940573 1
-0.00324347383701672 1
1.15379841233287 1
0.66478588990079 1
0.390121229565879 1
0.609586310002096 1
0.540860021679871 1
1.6406864279424 1
0.305242664109379 1
0.34619176566161 1
0.597769815686661 1
0.584804672075957 1
1.35669456788206 1
0.412962022867885 1
0.535277062368546 1
0.941639217559581 1
1.13271947010965 1
1.74514858919057 1
0.529833314323622 1
0.381237507562408 1
1.12095112749229 1
1.23095214452082 1
0.31382083340267 1
0.596721451394947 1
1.04286457836685 1
1.15999330932519 1
0.328310710069559 1
0.405470173073521 1
0.854195894665277 1
0.54309687800517 1
1.0284926216937 1
0.881385928903887 1
0.440731830766361 1
0.55909704706444 1
0.525057390005661 1
0.415287662277814 1
0.752898201370144 1
0.562835485464941 1
0.0167494555971022 1
1.61452894943717 1
0.98342757805381 1
0.173673271696181 1
1.05237906251366 1
1.07282998386887 1
0.0209187432525574 1
1.06841430944264 1
0.867933026110383 1
0.8459790760194 1
0.261849960909904 1
0.635475617679071 1
1.12832191270402 1
0.344397229951491 1
0.563843313826605 1
1.29947890444854 1
1.1512043231057 1
0.865123492907428 1
0.420441048414165 1
1.11455691805892 1
0.740960276654878 1
0.830302338582581 1
1.16018616217191 1
1.04630419486963 1
1.25891702988956 1
0.876046611619702 1
0.328619457816809 1
0.737239744181138 1
0.783768103694153 1
0.673528414823691 1
0.737989450561356 1
0.817624768250615 1
0.811640869209472 1
0.498007008085259 1
0.470565175124847 1
1.355516093818 1
1.65477419213971 1
0.242886554629767 1
0.965604275558174 1
1.03184022244849 1
0.694402155917079 1
0.335522807350382 1
0.996866341925911 1
0.686679715822188 1
-0.16132412371697 0
1.25632782666786 1
0.996204503630128 1
0.409815822704569 1
0.851376151266181 1
0.474950955233025 1
1.44343496965689 1
0.6519499046447 1
-0.117360470651764 0
0.360800212021533 1
-0.0100128223887649 0
1.13971539262573 1
0.384301598530819 1
1.10133129222743 1
0.991803339890913 1
0.82242377903784 1
0.751036217108833 1
0.351010139033016 1
1.72192040503152 1
1.27116689043504 1
0.618876547820136 1
0.925021629571185 1
1.00082925067739 1
0.68422712648188 1
1.59490937947764 1
1.23278106657451 1
0.181104388249963 1
0.734705186000243 1
1.35751647460808 1
0.954682529667417 1
1.51371626170003 1
0.401849470675879 1
0.970698972964739 1
0.647170619673619 1
1.13325406836513 1
0.666582920049779 1
-0.0803965282475083 1
0.823701916318871 1
1.25844955605086 1
0.215093840985236 1
0.414609479406487 1
1.33555552462842 1
0.759582931685182 1
-0.0259907524867194 1
1.45078790197265 1
1.03316201899801 1
0.850333572901308 1
0.98924314271956 1
0.388516151926976 1
0.786734307921774 1
0.583672943899503 1
0.974401068055318 1
0.987828476373004 1
0.593474636234309 1
0.636133038061228 1
1.16284865117698 1
0.736954173938036 1
1.19200875386046 1
0.821106785207145 1
1.68612075339786 1
0.553921108321119 1
0.529812210052993 1
0.757987351929378 1
1.48288402203397 1
1.45382634911915 1
0.925372445795794 1
0.185316494477854 1
0.889858550552564 1
0.629827083793696 1
0.409930873997396 1
0.6907242069605 1
0.917267002834461 1
0.804861927270475 1
0.243527192098341 1
0.230168274914239 1
0.550932493261885 1
0.93979237420884 1
0.878725513107437 1
0.65679769536234 1
1.28633527232173 1
0.878665377301445 1
0.556138259623773 1
-0.0397151328486373 0
0.675337775087267 1
1.74711355547659 1
0.632250751419416 1
0.873928457759861 1
0.24449693595297 1
0.768790768883025 1
1.13548546981054 1
1.57035865377471 1
0.933596389708168 1
0.809213179365277 1
1.22601669379047 1
0.946964256919321 1
1.07931942991072 1
0.634754141473004 1
0.0104760759612942 1
1.40649648037128 1
0.24871728044408 1
1.02822523825719 1
1.13536835518873 1
0.996210614025429 1
0.746925257582783 1
0.19687854150456 1
1.59211306574195 1
0.758080337488721 1
-0.122979064696055 0
0.825705477346965 1
0.746425547462797 1
0.567816823417629 1
0.345470642774869 1
0.360567885569424 1
1.37104520865006 1
0.759297448509015 1
0.767789127553994 1
1.22811118545499 1
1.04012239941679 1
0.693277425043666 1
1.40261798579646 1
0.0611702093125204 1
1.04730923284905 1
1.02011614455621 1
0.894008978196077 1
0.730354143841311 1
0.821750051412177 1
0.949437492059031 1
0.814125030502587 1
1.35399364514223 1
1.64186009261345 1
0.260281161173992 1
0.608507346153988 1
1.21950014282584 1
1.56569133119351 1
0.777121956315847 1
0.940640570832993 1
0.548069453126879 1
0.662951271901856 1
1.57761437445579 1
1.17479460321111 1
0.231172313628254 1
1.22462065784257 1
0.456759908721023 1
1.06675547822067 1
0.446940747933137 1
0.769891533090997 1
1.3878862858101 1
0.629583352715965 1
0.854384148681461 1
0.564231340334876 1
0.977676772577359 1
1.6177741940167 1
0.561003991210354 1
1.06292384217576 1
1.29143449324666 1
1.04303146831351 1
0.913154186584241 1
0.318795889596599 1
1.29025255441827 1
0.830782752246003 1
0.256110022956818 1
1.5628227494976 1
0.455967265291956 1
0.807724863317252 1
0.096679251987785 1
1.58267370321811 1
0.991003712462706 1
1.44698455269838 1
1.62534169513513 1
1.0601844429387 1
0.562393780598495 1
0.617227200327806 1
1.79200279341582 1
1.34622306738541 1
1.41406106018085 1
0.972825883252453 1
0.791654326515691 1
0.770839724086298 1
0.349498225460756 1
0.970211671030561 1
0.654929372300926 1
1.23563720288977 1
0.819457214121975 1
1.0002961031725 1
0.69234087210433 1
0.765676461796725 1
0.76793842855517 1
1.21276335159103 1
0.209249800961497 1
0.475529065224981 1
0.819664659021247 1
0.991094367331 1
0.466277797156224 1
1.20406446987649 1
0.411972949127258 1
1.4322893540365 1
1.12937139973536 1
1.08766726136047 1
1.07220676757406 1
1.33586509962655 1
0.999717920176592 1
0.483987652652601 1
0.937062027198673 1
1.2375178066339 1
0.577875964833935 1
0.5978335002404 1
0.728416757209045 1
0.914261068537276 1
0.859108355615715 1
1.02124348285042 1
1.34213187697777 1
-0.0257322501096912 1
1.19136295041133 1
1.13546483445754 1
1.03744032101366 1
0.399330038884107 1
0.79124013539219 1
1.24197405477283 1
0.923438994626074 1
1.24791482345953 1
0.923070252608378 1
0.817531919280861 1
0.536864487412343 1
1.32864078701817 1
0.552290245819445 1
1.29138423087559 1
1.01609664700241 1
1.40007771074928 1
0.401663386229436 1
0.600198873844563 1
0.526034933529741 1
0.922799069660605 1
1.36054592406774 1
1.13906317998561 1
0.970366767852402 1
0.0896769299751091 1
0.779435298202205 1
1.46042117044118 1
1.42961392682121 1
0.630055040151856 1
1.32841697743274 1
0.437302058197283 1
0.248737264521622 1
1.0690569888049 1
1.39140598294475 1
0.578663272994095 1
0.711476025882931 1
1.37378370165861 1
1.38843959163576 1
1.12805580416896 1
0.609188272494578 1
1.07225220573708 1
1.04265197480379 1
0.697214356524799 1
1.12892827483032 1
1.30027799580518 1
0.43559591674423 1
0.504229037104954 1
1.64577818151773 1
1.27700360023331 1
1.21378735325615 1
0.905342844427224 1
1.27187544188293 1
0.670898222599153 1
1.07657590378258 1
1.61310333369389 1
1.21987268146768 1
0.996410744963898 1
1.01833789433098 1
0.59358813298868 1
0.634279006713255 1
1.23218638728333 1
-0.168701279145857 0
1.52348293599492 1
1.08245790377811 1
0.138112741504753 1
0.720678682391281 1
1.20665441833381 1
0.510635787645848 1
1.14848799618307 1
0.833702427967374 1
-0.11897832489897 0
0.634524831237352 1
1.04710245521424 1
0.464932579947276 1
0.944999572455528 1
1.07622496673751 1
0.756444047251697 1
1.28026085000648 1
0.733292434718394 1
2.20079504695043 0
0.919517339244102 1
0.983578901365626 1
1.18215904404949 1
1.37943900202812 1
0.957376743549097 1
1.16784178980402 1
1.34462868710679 1
1.05053352595826 1
0.98692032205578 1
1.49053860214045 1
-0.0982389959676944 0
1.55630088189168 1
1.10879346652908 1
0.838337996556725 1
0.630567674313478 1
0.884853624740596 1
1.34633736730254 1
1.01529885426049 1
0.110198439980654 1
0.571297890343645 1
0.631523075658702 1
0.532188805513764 1
1.24679377843615 1
0.693034488967088 1
0.0161034130014087 1
0.690644034643937 1
0.302337837741882 1
1.13131168048959 1
1.11832190949605 1
1.68639897176313 1
1.69869742244326 1
1.02798309118004 1
1.74332479107813 1
1.12353264580743 1
1.35339092938614 1
0.316704507952746 1
0.270738693035125 1
0.718446183679947 1
1.00765918692912 1
0.607359110588524 1
1.0654809448271 1
0.677904800362631 1
0.519879797051805 1
1.00485758639048 1
1.2128353239497 1
1.24898272406421 1
1.44586653097893 1
1.06286374473558 1
0.941137452006836 1
0.81223635866375 1
0.979954747388378 1
0.65879058139515 1
1.33246711550897 1
0.867088768639483 1
1.36950182442664 1
1.41920089763395 1
0.532783202437155 1
-0.0749146238149232 0
0.657280869558335 1
1.03154190426027 1
1.22308679476536 1
0.3633088634612 1
0.948348600591992 1
0.829432215721938 1
0.840369344605097 1
0.812605041743623 1
0.486562060205032 1
0.459835339768075 1
0.767653464003572 1
0.728567961470619 1
0.372644658172621 1
1.03289360160971 1
0.599267796189216 1
1.29050150419813 1
0.253937538842609 1
0.529854530819094 1
1.19209760863707 1
0.841304424015181 1
0.613380893359806 1
0.905415020033728 1
1.3245016571763 1
1.43344912226553 1
0.955347936642165 1
1.12475328856501 1
0.37530651972396 1
0.464878380564218 1
1.67551458066157 1
0.641252499688785 1
0.912986952039675 1
1.22642133233623 1
1.46979769096726 1
0.402483030211088 1
1.43076881259732 1
1.07295513478195 1
0.193576861487144 1
0.56914910227036 1
0.938871237440464 1
0.461744387094729 1
0.620852822895675 1
0.967576343805504 1
0.365698608437125 1
0.408700822884871 1
1.01188218315367 1
0.726564004438643 1
0.773446147396522 1
0.424900862649608 1
0.825182474720157 1
0.79258587690249 1
0.284897094939186 1
0.820075604446431 1
0.623001234835907 1
0.980515213150069 1
0.908820756120273 1
0.717696179893809 1
1.02516570450125 1
1.49041823099029 1
1.58263019256209 1
0.950975656442397 1
0.576067677175928 1
0.897962383489333 1
1.33697802545948 1
0.667663614579713 1
1.06058701829941 1
0.624206018411976 1
0.717469210836872 1
1.19036066872168 1
0.908425565192494 1
0.857919976382433 1
0.625665421622336 1
1.58988721798582 1
1.20322605392641 1
1.13920141379703 1
0.784938596850806 1
-0.425391721743731 0
0.7631932412938 1
1.17581715684365 1
0.553436599736868 1
0.948874879202388 1
0.237469093093386 1
0.439291493064027 1
0.966525948303366 1
0.390505577853695 1
0.64139694074794 1
0.601391232287219 1
0.5222495240458 1
0.850845933535959 1
0.837026027952981 1
0.442912554523958 1
0.469532160053996 1
0.973819171622104 1
0.896018576272844 1
0.676959493952696 1
0.768520919229714 1
0.490389365770037 1
-0.126050723300363 0
1.01654255524684 1
0.0911203938027068 1
1.08311793958603 1
1.50840336088222 1
0.721162074636878 1
1.51585284741428 1
0.7348984303436 1
0.407880263897351 1
0.73994537113603 1
0.849814410822837 1
0.292991531220504 1
0.89305460133837 1
0.787444995161548 1
1.22823044975941 1
1.32973178437553 1
-0.139300372284908 1
0.490833832961329 1
0.231952039008979 1
0.55411000003503 1
0.372665544826659 1
1.43042277766837 1
0.307889624365825 1
0.713897409517301 1
0.0814866700118979 1
1.00290525051808 1
-0.0874964059748179 1
1.2971003821491 1
1.30434644605028 1
-0.0325294188206544 1
1.01663134279676 1
1.44463654257966 1
0.476853263367667 1
1.09806804167307 1
1.39925381132711 1
1.25567896499325 1
1.27868916710329 1
0.951087606532076 1
1.35216635348411 1
1.0151004660767 1
0.870550221992023 1
1.48903045596464 1
1.38594097445451 1
1.35515322674076 1
0.659473654811017 1
-0.00850693253775667 1
0.178728394791616 1
1.08253724650675 1
0.599199919998406 1
1.15886374410273 1
1.54449954476996 1
0.209272921472484 1
0.148668368816194 1
0.496006806197781 1
-0.392382416091922 0
1.14541171682241 1
1.38433789046367 1
2.04869017063146 1
0.179140265185235 1
1.21594762222158 1
0.741564667271443 1
1.18837256437965 1
1.38495466861187 1
0.950722448663397 1
1.30648174174857 1
0.636447173697395 1
0.516175015876504 1
1.25312748043536 1
0.619476985164008 1
0.335434930499639 1
-0.0513338235394235 1
1.15010829392101 1
0.89617170420557 1
0.77959653398256 1
0.427833555480802 1
1.23636452758018 1
0.0380420839583828 1
0.581118894037369 1
0.62453693652872 1
1.06992161212944 1
0.939042325318475 1
1.95940522426323 1
0.460120043299866 1
0.463419696283426 1
0.948944321269416 1
1.57761969780212 1
0.145879546305606 1
0.887563346570487 1
0.773839284999771 1
1.13269805156916 1
1.81696695439517 1
0.508085414901654 1
0.167045333101125 1
1.18495791601998 1
0.419515093887602 1
0.787087872101613 1
0.234908244307073 1
0.556909347698165 1
0.827777199271485 1
0.930796240906576 1
1.2302909065106 1
1.31442831826003 1
0.30409470030732 1
1.49672163610011 1
0.663224132087183 1
0.793405525510226 1
0.632355231689103 1
0.325433040700731 1
0.313528160138251 1
0.83282168336674 1
0.367497433249512 1
0.197691193368634 1
0.341500394203262 1
1.33966089651675 1
0.548809702581288 1
1.36598801580944 1
0.918403924643762 1
1.67945142540474 1
0.175628039784021 1
1.27428618714023 1
0.986510852750065 1
0.624421022171323 1
1.29178895265345 1
0.740549863240286 1
0.893926218415095 1
0.80166078977134 1
1.09370678983526 1
0.576059126136082 1
1.18114520617857 1
1.15160888393524 1
1.29716274061754 1
0.29966477184985 1
0.3146756943221 1
1.55911651942243 1
1.13360898623432 1
0.699264711595044 1
1.81216923448022 1
1.06469791981607 1
1.21486300923526 1
0.99052436072744 1
1.25882206646686 1
1.08587538526621 1
0.707196711000773 1
0.982329311636003 1
0.999331237758524 1
1.09025309018501 1
0.817081177545812 1
1.22364550542795 1
0.386018924139262 1
1.48181831526776 1
0.231554960248062 1
1.37471394168204 1
1.63435623729652 1
0.564759497597415 1
0.48083872638849 1
0.596997608483458 1
1.47344919493899 1
0.0372207375709325 1
1.17154606575986 1
-0.0465485935235154 1
1.19265571367415 1
0.611730020523261 1
0.58253903518283 1
1.07965082354246 1
0.932308640809324 1
1.11997635671004 1
0.986140262630033 1
1.03693844772491 1
1.10246566694036 1
1.54802792266732 1
0.782013271041674 1
0.763099076710907 1
0.183030905934059 1
0.497553410740723 1
-0.18441453899999 0
0.794868026522972 1
0.798872623095531 1
1.2694657318634 1
0.521192277961597 1
0.38763594876742 1
0.759199646556597 1
0.697423603100657 1
1.45508755318685 1
0.826033684112226 1
0.802703124063607 1
1.71869806409287 1
0.425371335525784 1
0.628182073348778 1
0.822993768413865 1
0.071465003773604 1
1.57744081256449 1
0.432367432075044 1
1.12086302769996 1
0.616373711027545 1
0.937428486602462 1
0.863643472471263 1
1.21446344974825 1
0.426227291227095 1
1.36698411666588 1
1.00291006160091 1
0.592158563883115 1
0.930462024580495 1
0.335485309626301 1
1.1286186790341 1
1.66069409220918 1
0.512618188702716 1
0.822681858347312 1
1.37845240376326 1
1.39942011622975 1
0.62122249618621 1
0.286788892724828 1
0.587970611662345 1
0.602609751628081 1
0.583599193821005 1
0.564927901062072 1
0.549243251041101 1
1.05544961272285 1
1.2394719190722 1
0.901703902372039 1
0.230388398622155 1
1.01313963014841 1
0.493530404288467 1
0.340528386164369 1
0.32029464560788 1
1.66918867418832 1
0.717995955708647 1
0.234770316244971 1
1.24403413118296 1
0.956627873370427 1
1.37662103867901 1
0.592733801474174 1
0.578279694646871 1
0.705646891058018 1
0.459453006700673 1
0.991627313261062 1
0.418529106264143 1
0.327936900820898 1
1.19787527467373 1
0.959808512133624 1
1.21083927979147 1
0.789164026805518 1
1.04572428200935 1
0.911312517708622 1
1.68542167430842 1
0.712242540455285 1
0.597773391435145 1
0.871001657326788 1
1.0814237593242 1
0.775696816157802 1
0.539923510710831 1
0.666686217927964 1
0.852249656793459 1
1.09471215839707 1
1.03147817994942 1
1.20159141057301 1
1.28288826331626 1
0.756608005525641 1
1.52942705852394 1
1.71021238373092 1
1.19838666255726 1
1.10528619713633 1
0.764794282459545 1
0.238116881040463 1
1.14407858714657 1
0.559442541921263 1
1.22037461942315 1
0.686761097824736 1
1.52279042303837 1
1.20558623469737 1
1.22859585224414 1
0.790207592273834 1
0.512910938655605 1
1.03782854840191 1
1.0431644677663 1
1.1739525525145 1
0.352166352872221 1
1.17051144076367 1
1.36041424942848 1
1.82429524049282 1
0.210563824168331 1
0.256151183801157 1
0.613455809866194 1
0.914672211023759 1
0.946144308514469 1
0.863618225605537 1
0.796002234411659 1
0.474106914163976 1
1.18010292172539 1
1.60574889827513 1
0.758749523111302 1
1.01526690512512 1
1.07411175619187 1
0.63706278451891 1
0.536561033286643 1
1.06156122467871 1
0.659293686523377 1
1.05750883696956 1
1.02653140733585 1
1.15457142261885 1
0.71081611711729 1
0.435705507603511 1
1.15183200725237 1
1.23015476599136 1
0.832474307051429 1
0.400833928000912 1
0.0944658444372715 1
1.10579553062127 1
1.36165386358757 1
0.645183544790393 1
1.2329581887224 1
0.798405786085479 1
0.897919267842783 1
0.710749288595946 1
0.428468342253413 1
1.31990269625821 1
1.63874943295853 1
0.658881270365566 1
1.06198848083074 1
0.745269806865108 1
1.26912929776569 1
1.13912088237895 1
1.23752965272121 1
0.708071221078095 1
-0.0442081505022531 1
1.09304469833205 1
0.869558465411889 1
0.532138301767662 1
0.402627919503533 1
1.12302663563131 1
1.03710511062503 1
0.809551832283219 1
0.370715699175482 1
0.414688511936089 1
0.510938880974951 1
0.576698384189029 1
1.02079836002104 1
0.176432276919492 1
1.09802490721098 1
1.10310057011867 1
1.26370519832613 1
0.685642057450723 1
0.557987088101059 1
0.808590583411089 1
0.880658395643821 1
0.560976164066762 1
0.477805942724646 1
0.579919837721055 1
1.20960385671998 1
0.367572102100003 1
0.19138619239353 1
1.47885303886871 1
0.471858470392219 1
0.567333151192077 1
0.713579394054198 1
0.81705553968617 1
0.834424323575934 1
1.10696269940182 1
0.831557215080687 1
1.36611588738852 1
0.375078208492944 1
1.39627667665133 1
0.957908450393718 1
0.757726538018255 1
1.80032547925725 1
0.279188617964976 1
0.746813899298322 1
0.187516566978363 1
0.0892893398228686 1
0.910246250881431 1
0.246476960466892 1
1.38444264627722 1
0.593052012927099 1
0.597759393104405 1
1.02675258416292 1
0.276331200713774 1
1.92952008354034 1
0.301641787198946 1
0.0951870686530538 1
0.794816380368127 1
0.609004861060793 1
0.897717997488864 1
1.48802941653368 1
0.892285677894078 1
0.777761511221118 1
0.710314574793108 1
0.354823093823931 1
1.01545526479751 1
1.12704159015772 1
0.881569108302716 1
1.1213790226257 1
0.837481506173735 1
0.463364162732426 1
1.0609636992836 1
0.730171801808454 1
0.845569150433208 1
1.07852086324302 1
0.0112344185149145 1
0.913752700429266 1
0.986036388817275 1
0.763285051817826 1
1.11216696753146 1
0.491928757513961 1
0.42470567835943 1
1.03606805269463 1
1.63597209093539 1
1.43090182303617 1
0.147484622062917 1
1.09695324548616 1
1.09349068568258 1
0.81358662550683 1
1.08545743620292 1
0.941479596509779 1
1.00109748797971 1
1.04773872573929 1
0.238270298094354 1
1.00756502303475 1
1.15371030536819 1
1.3331888856325 1
0.637177848727942 1
0.0394076328572899 1
0.87048911754859 1
0.87043567511948 1
1.4785971133577 1
0.455672723220903 1
1.08402872226575 1
1.0861870220036 1
1.0349314998833 1
-0.0472637772105976 1
0.109814726321816 1
0.176112427851161 1
0.485278733270391 1
-0.222144397315053 0
0.861699945485354 1
0.260079530009162 1
0.716328618779905 1
1.16714653910408 1
1.12247131985092 1
0.987780188083473 1
0.77849495976286 1
0.345518692353428 1
0.64477498030663 1
1.19587044882192 1
0.523994751159007 1
0.880233432456355 1
1.58079959743183 1
0.611926774609337 1
1.06599849130809 1
0.533721775580625 1
0.570911229547946 1
0.992985840505167 1
1.16744554408569 1
0.0888070385967861 1
1.11806151718953 1
0.114094599424602 1
1.73119908717289 1
0.869715452847846 1
0.70547913427772 1
1.01907665684551 1
1.10889903848606 1
0.464647781425367 1
0.806240192846611 1
0.909203587579123 1
0.734187697639472 1
0.751221412386347 1
1.18521752990156 1
0.955697880367671 1
1.10827626734029 1
0.0131657798763263 1
0.581190627509156 1
1.03245429775026 1
0.798199652367204 1
0.171783713772563 1
0.419465829221605 1
1.29724672018765 1
0.301546173473483 1
0.771198045135738 1
0.745897585317655 1
1.08550699934871 1
0.724467845474789 1
0.871491148790924 1
0.546173562912914 1
0.821954013805653 1
0.928530632694579 1
0.918193304873252 1
1.42610034005238 1
1.19343870968406 1
0.165974335564742 1
1.46190614475036 1
1.01213562774623 1
0.620715042161274 1
0.712494706485402 1
0.790104696879643 1
0.752567080983867 1
1.10802792173794 1
0.974832631626384 1
1.40977772110207 1
1.23495888635837 1
1.36392505531495 1
0.476961624664114 1
0.929674363288928 1
1.06779208910156 1
0.121219492463255 1
0.540995970165508 1
0.430086719172277 1
0.454432748765319 1
1.81741117891639 1
0.394413048969448 1
0.797449049482496 1
1.43040527573834 1
0.780128160136581 1
1.04343284182302 1
0.354276188678442 1
1.20665360966599 1
1.77317642230754 1
1.15646133239578 1
0.397932108293862 1
0.366194248776513 1
1.33593126864761 1
1.23909117268426 1
1.47421160115757 1
0.851896171932795 1
0.938460474264127 1
0.102703056738726 1
0.689010344436254 1
1.29222068807837 1
1.37376894355072 1
1.19910682008058 1
1.07528780909864 1
0.886048746382002 1
0.824942301201878 1
0.754231783665347 1
0.239024947315901 1
0.944915584510598 1
0.955509491400252 1
1.00827552945651 1
1.18797333172538 1
1.06722077008219 1
0.770920027250888 1
0.757064373229611 1
1.051255378759 1
1.11809579029928 1
1.46749903807017 1
1.26421461196615 1
0.922931743412829 1
0.385772941288436 1
1.10080716039679 1
0.332187981370337 1
1.34713806453214 1
0.577012926309396 1
0.706223288706482 1
1.42425335203109 1
1.54580060734572 1
0.923013475484508 1
-0.207838627439397 0
0.78894666993471 1
0.245537811820391 1
0.816914334274301 1
1.56658420134335 1
0.504536671034193 1
-0.000464751112807249 1
0.418702688339281 1
0.911669706119774 1
0.78293853013303 1
0.188892359236999 1
0.465157355137703 1
0.622648218067679 1
0.174733250495437 1
0.932601280876839 1
0.920724326624068 1
1.47895165593346 1
0.585631462357611 1
0.409578840757402 1
0.685983686758463 1
0.339076513822256 1
0.719441212327024 1
0.27941614621367 1
1.67463183501182 1
1.28532220471868 1
1.05197039624713 1
0.687475000946629 1
1.10874095147471 1
0.970584961566482 1
0.563154087155269 1
0.583550619709521 1
1.23134565587449 1
1.37891504397427 1
0.62733016946869 1
0.756727918341845 1
1.6304492137243 1
0.862444361705861 1
-0.0535282299575752 1
1.33519864259244 1
0.282368323799737 1
0.690480667558272 1
1.14403088877884 1
1.27202802161397 1
0.651950725788243 1
1.82482959372144 1
0.515010822707578 1
0.944465741103175 1
0.933823399890216 1
0.762305228558018 1
0.16403521668726 1
0.330764813353577 1
0.621494338501281 1
0.521387124802606 1
0.863087602248329 1
0.616105001487149 1
0.329397304393726 1
0.705514905177946 1
0.605824526473385 1
0.658729056582433 1
1.26388977129865 1
0.629002355675126 1
1.51372024515154 1
1.58026691963635 1
0.519452020201747 1
1.28518164619811 1
0.511629218889011 1
0.481064756199968 1
0.617954166250058 1
0.732856385737804 1
0.408132579266398 1
0.818048932971854 1
0.736658318230891 1
0.514021390069651 1
0.874867332010758 1
1.11422693918515 1
0.969844542727224 1
0.955794497780442 1
0.92408079885682 1
0.820873408198502 1
0.40059868648395 1
1.56393485042762 1
0.659400908100969 1
0.76369982584963 1
0.90248813910341 1
0.85770702915717 1
0.889158790350044 1
0.107543938172633 1
0.719876009368825 1
0.907255079691016 1
1.55361708010161 1
1.08052405798762 1
0.586464307697228 1
-0.150112796994445 0
0.854719633323854 1
1.05772543050833 1
0.665564604870889 1
0.418193337748215 1
0.236246077325725 1
0.964072880322555 1
0.90178865122882 1
1.35646033425178 1
0.0845385218420536 1
0.97428243440446 1
0.326737864798269 1
0.834744147969405 1
0.846484489668423 1
0.915843705803395 1
0.634993060272954 1
1.4536131232935 1
1.01881743051366 1
0.952144359835717 1
0.57158992064568 1
0.387298485001165 1
1.19892264030873 1
0.976659611475903 1
1.39602488922215 1
0.354079810190477 1
0.38192260014869 1
0.797989862256358 1
0.986502465556522 1
0.310582345845974 1
1.66596812587434 1
0.606190900238205 1
1.04923243031207 1
0.915953203165468 1
0.859230850335016 1
1.18604360463818 1
0.653903185026161 1
0.666396883535501 1
1.4824890125807 1
0.472309210051595 1
0.953359715319303 1
0.84096538705909 1
0.383366643238545 1
0.67603212354538 1
1.45140381662478 1
0.379994710479039 1
0.18853039930129 1
1.19818128568294 1
1.00663069143677 1
0.583758298100175 1
0.51312531337072 1
0.56571893984384 1
0.73287534903365 1
1.02327880156134 1
1.29055388863714 1
1.10696770459269 1
0.381796290464189 1
0.409115892157594 1
0.737493605894964 1
1.61084380728845 1
1.20133534500049 1
0.141591768863304 1
1.00656645169166 1
0.51086069598857 1
1.91537322478612 1
0.774251742945718 1
0.908885166394925 1
0.803887975254169 1
0.772573053746732 1
1.47049372236133 1
0.787553495800342 1
0.555887511260307 1
0.911093169690187 1
0.725024045136206 1
0.880242652793307 1
0.0129978097995307 1
0.661718815819097 1
0.302885724262248 1
0.75549857734798 1
0.242714584064996 1
0.941758395745184 1
1.03955192285925 1
1.08651121788674 1
1.09638895294767 1
1.03754581645489 1
0.98145311938967 1
1.34473848930181 1
1.06735431962856 1
1.26053890222504 1
1.5238624110913 1
0.83690704658102 1
1.29698088729538 1
1.61055991475498 1
1.15459361462261 1
0.878328597475526 1
0.515260074364472 1
0.364287456145463 1
1.30344513951257 1
0.294196924756787 1
0.526361045771804 1
0.206513126405078 1
0.221609505434134 1
1.10303452206146 1
2.01389155418901 0
0.730953447250987 1
0.934961001290797 1
0.146914690711063 1
0.828868023795962 1
0.344637133218523 1
0.914732566801566 1
0.843116304915161 1
0.743950318840233 1
1.14082384979653 1
0.269499028232519 1
0.602504757193302 1
0.678880417497539 1
0.95884198681207 1
0.935174450934391 1
1.47061490555511 1
0.823362996716493 1
1.27802788706429 1
-0.142054052129677 0
1.058774611084 1
0.368663045185007 1
1.18858743531752 1
1.17051706938544 1
1.20159266609397 1
1.54542603477761 1
1.49597127940181 1
0.680077467704053 1
1.27718048717686 1
0.720918952001721 1
0.819853929291982 1
0.955161156782175 1
1.41398998133086 1
-0.0655060574696133 0
1.01002445333751 1
1.16746124695514 1
0.650382334348438 1
1.23989769151586 1
0.437061915693254 1
1.10591662717422 1
0.632973664391848 1
0.604625766655235 1
0.485834345345542 1
1.40172953287063 1
0.61542831067198 1
0.914183603438507 1
0.776626384368596 1
0.264313278988675 1
1.0626809755868 1
0.435427808267641 1
0.839585530500204 1
1.59715764853232 1
0.972893860909318 1
0.671460711376824 1
1.06915991328075 1
1.31549756963859 1
1.37960506683709 1
0.34307012492967 1
0.630631490448378 1
0.491709000920862 1
1.40713157406064 1
0.49402433636916 1
0.905079348769907 1
0.498803384036589 1
0.935108320104492 1
0.827683218772529 1
0.722270371662558 1
0.60316512443908 1
1.3410412440753 1
0.685534717777701 1
0.460160266504871 1
0.872393530809321 1
1.19864748604818 1
0.425321082044367 1
1.58671111678508 1
0.626167356497 1
1.02410830983823 1
-0.0311278203599317 1
1.08581142919903 1
0.797197527832267 1
0.561017852302131 1
1.08582161367734 1
0.757914589832474 1
0.695941112192237 1
1.18663730216606 1
1.66652068100105 1
1.37055665244294 1
1.26316128471309 1
0.373457074153447 1
0.0144408222209335 1
-0.0648983759455296 0
1.06086745911653 1
1.25204588115482 1
1.51578225228491 1
0.335345390151115 1
0.577869753398181 1
0.571841182781505 1
0.770587507169112 1
0.999904848830226 1
0.353839480936925 1
0.41970517665714 1
1.61633732889686 1
0.789890808370722 1
0.641356180236176 1
0.480948475965702 1
0.886057187762775 1
0.544119676009578 1
1.03556614580057 1
0.763837736933052 1
0.55145606696359 1
0.979604983809744 1
1.0926119294198 1
1.32310510791763 1
1.28563896483623 1
0.180021033809037 1
0.680367596343038 1
0.808315997086215 1
0.780950917325523 1
0.408096065389526 1
0.970664492526474 1
0.773670458298139 1
0.963552218827797 1
0.618741548672621 1
0.688020863218799 1
-0.0632015475241832 0
1.29693919635116 1
0.36465487364703 1
1.53505900387917 1
0.590475424964409 1
0.0907128095006127 1
1.19484463668246 1
0.973645799484917 1
-0.0946314159839419 0
0.539736483314613 1
0.995808875307332 1
1.27217781268333 1
1.40602826714694 1
1.48290527100711 1
0.709555332270776 1
0.811954369514088 1
0.418419574434145 1
0.889249851686649 1
0.607184237457861 1
1.20779727995472 1
0.581867553391867 1
1.16544349024284 1
1.18333205735139 1
0.675192829012752 1
0.866802223142893 1
0.425808090826584 1
0.701011684046457 1
1.18632795920036 1
0.831724270037086 1
0.865619483731447 1
1.13316773192562 1
0.745190279115251 1
0.982646822282769 1
0.528719157978857 1
1.22985546527689 1
0.601309262656865 1
1.25949704497003 1
0.910362100134478 1
0.163078992709185 1
0.650626576126664 1
0.917643427242469 1
0.712220948652775 1
0.310300155605073 1
0.491588415976309 1
1.16861452213224 1
0.915522458448677 1
0.76941724152937 1
0.831417093698296 1
0.744372609288195 1
0.628874563592936 1
1.00894721647283 1
0.757534689810801 1
0.638864991629294 1
0.94983582965599 1
1.07194590641214 1
0.915469374124393 1
-0.0362092689703084 0
1.47187049280069 1
0.618335367289662 1
1.42997575262192 1
1.20666750089364 1
1.74902658929579 1
1.46833971581176 1
-0.0782406348540499 0
1.36667048165545 1
0.244265102312017 1
2.18510912589486 0
0.250033000271173 1
1.08388495944987 1
1.21138257539703 1
0.409714298344121 1
0.557496443486575 1
0.527684435012393 1
1.43464964511184 1
1.32528881606362 1
0.960494054949125 1
0.769671822304653 1
0.893127475819768 1
0.708141042323254 1
1.11478571766794 1
0.500726816493576 1
1.57009377645973 1
1.13721483265291 1
0.431466139524193 1
1.06825540824691 1
-0.0560433983252323 1
1.66236020178362 1
1.37045735233772 1
0.881808558084767 1
0.412865290141749 1
0.464778767394282 1
0.719177485739427 1
