# Supplementary material for: Bias caused by sampling error in meta-analysis with small sample sizes
Source: PLoS One. 2018 Sep 13;13(9):e0204056. doi: 10.1371/journal.pone.0204056 (PMC6136825; doi:10.1371/journal.pone.0204056)
Supplement: S5 File — (ZIP) [file pone.0204056.s005.zip › results N = 10 theta = 1 tau = 0 sz = 50-100.txt]

"dl.theta" "dl.cp"
0.795981081819838 1
1.08122533013884 1
0.815303280266376 1
0.800867923358146 1
1.11810370986847 1
0.715538346751069 1
0.900932977524486 1
1.0821304637299 1
1.06905680570482 1
0.992078888652427 1
1.22813391378046 1
0.780052846751116 1
0.906496842615769 1
0.916377287589901 1
0.853638987690036 1
1.22223028238681 1
0.955045964126329 1
0.981893063094862 1
0.845361387534592 1
1.10113216105099 1
0.754861432830727 1
0.913611894698469 1
1.01671183987576 1
0.982267836308769 1
0.920775865154233 1
0.981693998049285 1
1.10915226798858 1
0.885807783181477 1
1.00450880820051 1
0.884136897798322 1
0.852941469456614 1
0.917218901838021 1
0.941020520629556 1
1.16171929406703 1
1.09640582719653 1
1.03723047971271 1
0.932478970755259 1
1.04040129323821 1
0.786743847574696 1
0.697306750139729 1
1.06347719401932 1
0.848549529390756 1
1.11085850744218 1
0.712319309336955 1
0.971887568041398 1
1.04747588623488 1
1.03257116011035 1
0.797461161907343 1
1.13524744237416 1
1.47011992941688 0
1.0134045977877 1
1.2276282831261 1
0.807517950542083 1
0.928963231482211 1
1.19317198001877 1
1.2670730321421 1
1.00611640204508 1
1.06866620668001 1
0.936710514505268 1
0.881761258535728 1
1.16046896976255 1
0.928239152711678 1
0.856734924960367 1
1.39449443442076 1
1.26529578184353 1
0.891603190432643 1
1.27401531830475 1
0.84197941947334 1
1.18304279441886 1
1.02658770025883 1
1.24632783265993 1
0.905361585992855 1
1.12166978689023 1
0.897712209863435 1
0.848129836854294 1
0.995071184736966 1
1.1442633496633 1
0.708915425190816 1
0.934980711692965 1
1.12376370609512 1
0.881373796942779 1
1.11975101737746 1
1.28507477495966 1
0.796223652143523 1
1.00455628222674 1
1.09077006625346 1
0.630676388672273 0
0.993972560275402 1
1.15346912369468 1
1.07135789330163 1
1.01177859740903 1
1.13436534414612 1
0.797832418434922 1
0.696241193760427 0
0.993216099580392 1
1.03523103773691 1
0.844200101851679 1
1.13099127253984 1
1.09881033696929 1
1.25047201039946 1
0.997474632724684 1
1.14868850710818 1
1.19627382876478 1
0.629332673116057 1
0.895755113407617 1
0.929451213074613 1
1.1457761386206 1
1.00142695811006 1
1.03952343424552 1
0.846368500391033 1
1.29174908466053 1
1.17216352495796 1
0.877306234337345 1
0.93337907306087 1
0.891383257897728 1
0.867205666840985 1
1.14181267940888 1
0.835702160768314 1
1.07332293672077 1
1.06987220409112 1
1.02782126354798 1
0.965936856543278 1
0.920640541221381 1
1.06115084989348 1
1.10020772558094 1
1.05843522378056 1
0.903527401156722 1
1.15957222941139 1
0.915411704243194 1
0.915466395727238 1
0.971209952165568 1
0.911402832612937 1
0.901075631991681 1
1.30925602071179 1
1.00971925739118 1
1.06311742150484 1
0.88606057541913 1
0.796552918808616 1
1.06904684034461 1
0.899447191470583 1
1.08651313281539 1
0.757689639660281 1
1.07980467837796 1
1.02724339332437 1
0.934094228399476 1
0.864831513978222 1
0.974437137565748 1
0.938776426805158 1
1.18377237225215 1
1.30324693982369 1
0.771183089870947 1
0.972406510403137 1
0.89065309096766 1
1.05384832841694 1
1.13208542720369 1
1.12035409480024 1
0.941069624886653 1
1.03412694440964 1
1.22658765056505 1
1.27554850949493 1
1.21718433211209 1
0.795237632944599 1
0.875331880195747 1
0.910436575001977 1
1.11578412871652 1
1.21448212819303 1
1.06996075398775 1
1.06482334282464 1
0.964462310201455 1
0.979101776111304 1
0.958222814792752 1
1.06262550460031 1
1.14575151220074 1
0.687295941842439 0
0.831642956958467 1
0.89512782140647 1
1.02131912531596 1
1.128470321044 1
0.767922054158196 1
1.03687241823944 1
1.11539332091054 1
0.880233715607253 1
1.26808689748797 1
0.827683871285364 1
1.07439743354154 1
0.914811468738708 1
0.883474973816946 1
0.817053220579461 1
0.862646122725885 1
1.18279595189212 1
0.510949191865834 0
1.03156444387001 1
1.2464000699443 1
0.812052907170211 1
1.13942210275288 1
0.854595129913648 1
0.946499413905068 1
0.916376030028326 1
0.788261721223901 1
0.498683781975576 0
0.894639644035695 1
0.941522136681812 1
1.02480305608349 1
1.27588660002728 1
1.25585404816673 1
1.04720530513817 1
1.121133798312 1
0.873210030677381 1
1.01866263049904 1
1.09164469632901 1
0.717119135067263 1
0.687510552204413 1
0.762223849014114 1
1.07713182440494 1
0.825601780517114 1
0.986609451402538 1
1.29436586306705 1
0.856557840655707 1
1.07094371062813 1
0.610830995888303 0
1.08810814265661 1
0.959753138785129 1
1.04570716976875 1
0.83380200126006 1
0.771333777526023 1
0.834614333122032 1
0.846050975541165 1
1.16820941730136 1
0.848474620309012 1
1.3275947006405 1
0.747904845325392 1
1.22252518172518 1
0.692804577080379 1
1.02196791793788 1
1.16875098303716 1
0.973423124653938 1
0.745164742520792 1
0.980590574745975 1
0.976077823809529 1
0.845239161603239 1
1.07943676804856 1
0.830159509290496 1
0.962241071727787 1
0.976503407904414 1
1.05280243712296 1
1.1630956997486 1
0.949182101384094 1
0.992090101181206 1
1.25797705727606 1
1.01638065461697 1
1.11660116119183 1
1.13637882240435 1
0.655716555218879 0
1.09758939674236 1
1.1481890068523 1
1.23301168083189 1
1.17850567339999 1
1.30859843773661 1
0.723957086752143 1
1.18088531804375 1
1.00290765633327 1
0.810613085430491 1
1.06352354116054 1
0.771043760268327 1
1.12996294428663 1
0.930770226371512 1
0.833208204420401 1
1.2158489598305 1
1.20758102439968 1
0.921807741676663 1
1.15756402118845 1
1.05019613771045 1
0.759078543078218 1
0.964799716310423 1
1.18748142698776 1
1.06266929883244 1
0.901933166762423 1
0.948768465119572 1
0.602833405795914 0
0.697382211189372 1
1.23186117532608 1
0.937368856659614 1
0.862540146336646 1
1.08618710357071 1
1.17504593758405 1
0.914314931147487 1
1.06968984326738 1
0.95087290330719 1
0.997779004978004 1
0.74874277440062 1
1.42703140016017 0
0.882908762381152 1
1.05409386214869 1
0.997989039553586 1
1.08657603911163 1
1.29012415661308 1
1.02933500698155 1
1.18366437292121 1
1.22219906091023 1
1.06880291562886 1
1.04089623367298 1
1.20925025779178 1
1.03174821676104 1
0.896763257253745 1
1.22960863806333 1
0.782246257449376 1
1.10632391610883 1
0.984304732521982 1
1.12340255580255 1
0.972826748584756 1
1.08383306893735 1
1.11869240164346 1
0.854207197668057 1
0.970820818071731 1
0.97694235651991 1
1.06204934927625 1
0.993242851551387 1
1.04347157209122 1
0.867515950069718 1
0.971226909303869 1
1.19336135268599 1
0.861440196235588 1
0.954704344068319 1
1.22793356268452 1
0.634261379699799 1
0.968688314572777 1
1.27224933673866 1
0.80046749016526 1
1.21022265429379 1
0.718471781204575 1
0.801898398547434 1
1.0622882075738 1
1.09399962276519 1
1.21653420670065 1
1.08238460125286 1
0.922069542656942 1
0.80117010595998 1
0.917408385673655 1
0.948129280043226 1
1.26826306987212 1
1.14581747984119 1
0.987288308711638 1
1.21138586743807 1
0.633919170776488 0
0.951901625906545 1
1.2206841783195 1
0.688796126833907 1
1.12739256790719 1
0.896446767490448 1
1.09101249897481 1
0.84973958415271 1
1.25384103567681 1
1.12485635474899 1
0.9468916583914 1
1.18012619804305 1
0.952486162328614 1
0.999021850995392 1
1.24424358896419 1
0.985227937432281 1
0.852611621884158 1
0.91258379971298 1
0.908656182911269 1
0.888868295188798 1
0.785685529932522 1
0.85937597512888 1
1.28753662933203 1
0.936838920748022 1
1.03351673234613 1
1.16965568168388 1
1.04290095033452 1
0.904941742529357 1
1.06967085947504 1
0.901501670386799 1
0.925068474170917 1
0.951183190235929 1
0.984859959428397 1
0.665586875309957 0
1.04631996259741 1
1.05117096944747 1
1.27448571357713 1
0.81786023900727 1
1.11884278241574 1
0.783975334416761 1
0.967378432359685 1
1.23319621613375 1
1.18754300124525 1
0.850747126798969 1
0.847666413880419 1
1.26109297332352 1
0.958052946027072 1
1.092624848506 1
0.932456402537534 1
0.938622717782944 1
1.26312188423242 1
1.15403981837569 1
1.1346610213845 1
1.02169361399116 1
0.514115010009305 0
0.790923414543605 1
1.0010555418556 1
1.11331140691444 1
0.983765707268127 1
0.94514436491665 1
0.984287095591547 1
1.30776849919656 1
1.24368254968325 1
1.10061542123147 1
0.912906549277867 1
0.991825859479023 1
0.866869896466219 1
0.789411614074502 1
0.621178918874704 0
0.878165325736127 1
1.15662767819278 1
0.837663750272092 1
1.01037803125639 1
0.907434548522797 1
1.14559594639779 1
1.23292130931743 1
1.27459384939259 1
0.96954447921607 1
0.967611830733752 1
0.935143691794349 1
0.735200470715965 1
1.07134889400165 1
0.720544310064971 1
0.864809643870115 1
0.898558646130681 1
0.956456322182158 1
0.981291407530074 1
1.01149926991792 1
1.10729466224344 1
0.965373135530362 1
1.16911349705729 1
1.14528424373892 1
1.06651736218029 1
1.18386997110916 1
0.891021955585633 1
1.10023500250748 1
0.898210760370485 1
1.19759528167312 1
1.07057784311035 1
1.0893950350433 1
1.08789113995877 1
1.03202065146553 1
1.26576399875659 1
1.06843480091846 1
1.01525787983262 1
0.961246421390551 1
1.15041916775441 1
0.838062753464949 1
1.1350457834178 1
0.901230764755572 1
1.00017507783207 1
1.03437367682591 1
1.03226613186216 1
1.15348420456084 1
1.06945614992459 1
1.28003656112986 1
0.949604549562964 1
1.01764504741861 1
0.865412851229298 1
0.856704485817136 1
1.10950371261813 1
0.699655619248193 1
0.869803946881893 1
1.05019282670772 1
1.27244213424442 1
1.08733321455201 1
1.32846587074115 1
1.51164694149498 0
1.13086572731647 1
0.856253604494151 1
0.774654915291882 1
0.890771215651792 1
1.1359529269203 1
0.856453275511699 1
1.28265857501207 1
1.0204874404305 1
0.726657907224009 1
0.792957382188127 1
1.17530027127536 1
1.15164140537477 1
1.10657283194829 1
1.01949157659872 1
1.10911144963249 1
1.0546531382262 1
1.08416566972772 1
1.19016098065693 1
0.807267857849603 1
0.839618493127027 1
0.950930684024557 1
0.897569995896456 1
0.783359884073844 1
1.09664012470081 1
0.796427638905506 1
1.08974901734731 1
1.11392730838507 1
0.965028688650695 1
1.00922131495772 1
1.12538968737108 1
1.41584868116554 0
1.11382405371328 1
1.04604359047479 1
0.786226899638755 1
1.09829440781448 1
1.10281740467473 1
0.902360288899124 1
1.05710316946348 1
0.96647103542475 1
1.17248226660258 1
0.798847618104653 1
0.890733870812747 1
1.03879747318183 1
0.99417374680656 1
0.68067067336511 1
1.07693529386046 1
0.810418651550066 1
1.17405241702712 1
0.896086296787202 1
0.930818228912199 1
0.846768539242532 1
0.929162908605103 1
1.06402128295472 1
1.23939547007615 1
0.887173533093073 1
1.08325829574922 1
1.06045391364673 1
0.923874080150367 1
1.13198398807986 1
1.12230093707243 1
1.15260022109133 1
0.991839567957424 1
0.993760159044681 1
1.22596055191568 1
1.11162594077454 1
1.0488633662514 1
1.28797135462008 1
1.36616910482961 0
0.781602365372638 1
0.914303874601466 1
1.0114644630306 1
0.965251229130691 1
0.688600514310585 1
0.967190544677659 1
0.832891971783152 1
0.962535403057772 1
1.04547366162499 1
1.07194737402386 1
1.09268200012648 1
1.18544170968255 1
0.891530957963043 1
1.21443789010203 1
0.961311353188003 1
1.05608735105262 1
0.958511735962873 1
0.741847462512764 1
0.788794896550233 1
1.05550641577396 1
0.968174883894464 1
1.16650839750461 1
0.914387766345004 1
0.810569435684238 1
1.07536472751037 1
0.728733876282292 1
1.22692186628165 1
1.02031693951934 1
0.938952826935202 1
0.907199924665165 1
1.0158442320499 1
1.07546835841483 1
1.04113717534001 1
1.01444107969312 1
0.882101843178829 1
0.872991438027767 1
0.895533019133389 1
1.06923355988941 1
1.23765910309942 1
0.893399423562062 1
0.99757802678909 1
1.03851762892348 1
0.99763143027348 1
0.929560477201947 1
0.94093376434364 1
0.922534095744303 1
1.2865122124752 1
1.10027117572644 1
0.987695719041479 1
1.01232711712257 1
0.90792205686745 1
0.784597342125324 1
1.07839158750025 1
1.32009973698735 1
0.945710012235246 1
0.910216564557895 1
0.8376632744998 1
0.926093141612906 1
1.17520407443711 1
1.01271562255556 1
1.10201964789503 1
0.7299837016943 1
1.27019530467147 1
1.0441316731011 1
0.99037845438714 1
0.909414688265304 1
1.12192792818485 1
1.25839551205827 1
0.976221821329714 1
0.901580303839681 1
1.11847825562897 1
1.04425783773593 1
0.686567577671147 1
1.03081240360084 1
0.812651624771193 1
1.02964589282845 1
1.16122844851959 1
1.13184906203053 1
0.891069477026362 1
1.0645301625687 1
0.922953312124723 1
1.11102322933115 1
0.990625480576114 1
0.980762272509754 1
1.01414803305908 1
0.886198061097781 1
0.815333403442093 1
0.854990075514177 1
0.977802775346564 1
0.905131574427151 1
1.18474870391637 1
1.1275042261837 1
1.12764660271181 1
0.911674421272261 1
0.853843924650489 1
0.770761328355614 1
1.17879675813829 1
0.85779384771165 1
0.952632791414739 1
0.892226605657325 1
1.18888321135608 1
1.13914851819039 1
1.04921196299821 1
0.874133081259411 1
0.996958403355034 1
1.08173821103635 1
1.11399468055409 1
0.811504792953776 1
0.812103604273457 1
0.896652741033158 1
0.891279792049307 1
0.98645351223164 1
0.92711829210526 1
1.26144601328257 1
1.02181391220198 1
0.926956758659621 1
1.08010416888472 1
1.10585595317764 1
0.940795184958037 1
0.887386161064673 1
0.772063790739104 1
0.92195594753595 1
0.744785453550302 1
1.15259337941084 1
0.941378937653155 1
1.18582108851459 1
1.08584777316907 1
0.99440721467073 1
1.27566965055023 1
0.941756330473821 1
0.927663459907645 1
0.868394823607942 1
0.872226634033982 1
0.941011879645055 1
1.1163805093349 1
1.2201800216185 1
0.964602922668173 1
1.0100767967433 1
1.02115821619305 1
1.11664095358435 1
0.868697029030045 1
0.958981940736303 1
0.972253654205173 1
0.791412045091434 1
1.18049487490139 1
0.7587094674874 1
0.985066405220576 1
1.04991123604705 1
0.997347269727484 1
1.12472871234329 1
1.08852357537654 1
1.16235230329944 1
1.12094827832263 1
0.677443986363025 0
1.21867356938434 1
0.951332876007251 1
0.976384117009781 1
1.06577015094302 1
0.838067312893579 1
1.12477754793913 1
1.33446984147254 0
0.970087410461697 1
0.982803964082634 1
1.03313760095862 1
1.00188208179264 1
0.914364291021554 1
0.990236636225587 1
0.997408122143311 1
0.976657418653736 1
1.05495111851215 1
0.826285396334374 1
0.925010314551885 1
1.09357402922771 1
1.09642370481568 1
0.945024737200043 1
0.923102807840116 1
0.888541057085317 1
1.06528260788311 1
0.845166837199923 1
0.950047200532102 1
1.02891618470438 1
1.07038737902078 1
1.05568130129977 1
1.06811070000877 1
1.02804305338307 1
0.935730228793185 1
0.978250735129688 1
1.34621313873822 0
1.01368838238254 1
1.09761793190718 1
1.02015504449816 1
1.00528682414428 1
0.831392587851466 1
1.16798693547411 1
1.06256241666309 1
1.17919691790089 1
1.08335732298501 1
0.704922580731922 1
0.916932213291293 1
0.961340082082147 1
0.967447704342457 1
1.15633230570317 1
0.864303510438811 1
1.11788049303417 1
0.974770112870027 1
0.917606410201842 1
1.03846009587224 1
0.658518496221343 1
1.40793079844382 0
0.897726398730324 1
1.17726974158852 1
1.33090471160643 1
0.99079542528013 1
0.984351656851375 1
0.837509513270701 1
0.801987044681824 1
0.982723292746186 1
0.836573737863291 1
1.02238434895108 1
0.986183565258048 1
0.971175342708255 1
0.930468451593874 1
1.14073345065337 1
0.708582526827319 1
0.950603306244265 1
1.22556932914593 1
0.855392653592518 1
1.02012429756958 1
0.962282591604792 1
1.0988664604094 1
0.815233993849852 1
0.806172045751949 1
1.06226507469236 1
0.994019670401083 1
1.06631698143826 1
1.25759243858102 1
0.943966473593349 1
1.22307700015054 1
1.02938581443338 1
0.801315370650006 1
0.582378012575899 0
1.14590104652307 1
0.916323166715262 1
0.936632409810746 1
0.879266480658496 1
0.745995405875688 1
1.21410958600329 1
1.00436496772426 1
0.94455426292092 1
1.10860098564585 1
0.928879888413541 1
1.00149276831074 1
1.01575505459976 1
1.06169374782095 1
0.983370424350496 1
0.78618852246793 1
1.13750797033391 1
1.01334260293309 1
1.18176837811693 1
1.34404459290415 0
1.15058528675994 1
0.952832002373042 1
1.09801290710746 1
0.787063320523398 1
0.766646790367296 1
1.15655194853738 1
0.950386220889676 1
1.0599782681513 1
1.04034566133839 1
1.12022402760782 1
0.996781121426788 1
0.91657356313479 1
0.73927572041878 1
0.867566744522735 1
1.2356203642712 1
0.95017624373201 1
0.983595965645423 1
1.02081645813708 1
0.855924958965234 1
1.06320074386156 1
1.31417468717742 0
1.0505959165113 1
1.02458771896509 1
0.822539274369352 1
0.838769325734637 1
0.996237158854147 1
0.951877366006267 1
0.926886928394915 1
0.973053754946918 1
1.03272345297567 1
0.954059688991293 1
1.08349564176133 1
0.957929584736985 1
1.05322877946925 1
1.06286938528705 1
1.00696083508819 1
1.13183542132329 1
1.02392872856214 1
1.12409820034379 1
0.997827794752802 1
1.28126230572763 1
1.04960506362892 1
1.12546065968227 1
0.931547151259281 1
1.00830509692008 1
0.884238058824368 1
1.24559984317673 1
0.897993618532015 1
1.16510760311648 1
0.970162425690808 1
1.000724792459 1
1.00373133984325 1
1.242473891682 1
1.00116852505365 1
0.925741716837836 1
0.83240762806373 1
1.08344519961671 1
1.08175575506846 1
0.827155855620473 1
0.903710622236761 1
0.730319876704268 1
1.05842189942802 1
0.921977414694106 1
0.995101754777892 1
0.929281744353671 1
0.804798536379019 1
0.955501416370184 1
1.02019031947397 1
0.800522939809108 1
0.773180701271473 1
1.00040639032046 1
1.05583448391133 1
0.97510818475628 1
0.936623778751636 1
0.941446469813166 1
1.149829941163 1
1.10346259805269 1
0.805054414580157 1
1.00691902869571 1
0.85414437633677 1
0.767882475538349 1
1.03804526816335 1
1.23600358527481 1
1.06763812381432 1
1.06915648936193 1
1.20253775157808 1
0.913285145846813 1
0.951985721501173 1
0.880338336371238 1
1.17285901332771 1
1.03083637429986 1
1.28725022477325 1
0.792628554710899 1
1.04742122785062 1
0.813340262230201 1
1.11032544739824 1
0.996511691818793 1
0.862966387900682 1
1.00199721916158 1
0.797666180131382 1
1.03545274774656 1
1.00289530240852 1
1.08833118211934 1
1.05169833728707 1
1.26265199363809 1
0.888289777594179 1
1.01154169784442 1
0.874539274165566 1
1.02390472260935 1
0.981136089535588 1
1.04365000407326 1
1.2145366503295 1
1.15722453361663 1
0.918504369658201 1
0.817958643947554 1
0.759493636163172 1
0.852202928010101 1
1.11629065315141 1
0.969727122287836 1
1.09543211274645 1
1.02210290918441 1
1.03516475618472 1
0.796556480666774 1
1.07417686415439 1
0.928113293126479 1
1.08534036341993 1
1.07910858737839 1
1.08467293274881 1
1.17613042322137 1
1.02919472715032 1
1.00808301677494 1
1.01127369114985 1
1.00113163544965 1
1.16943379957856 1
1.21041963906071 1
1.17824036100575 1
0.657825400523712 0
0.995476304110349 1
1.05686619277472 1
0.9994810899122 1
1.0593040412195 1
1.10873802428959 1
1.19909070044396 1
1.08737348964019 1
1.11911984376678 1
1.1553665658924 1
0.951626482456457 1
1.05595459067924 1
0.987169738045089 1
0.891638502100433 1
1.10457152284901 1
1.0554908165778 1
0.873693705944715 1
0.990880149305576 1
0.855052644643401 1
1.11698386073087 1
0.867823493267113 1
1.22342186811095 1
1.09214552229552 1
1.0782019422439 1
1.09413700823126 1
1.17431768534988 1
0.950707825104875 1
0.938699004121308 1
0.806752181630194 1
0.94274890519517 1
0.261406397577787 0
0.801127628605749 1
0.944762080195883 1
1.14341658176852 1
1.18238494475352 1
0.964939562263502 1
1.20901559306581 1
0.997486977768755 1
0.934926298887617 1
0.960031942620367 1
0.990321153587283 1
1.09529093537318 1
1.14634123930343 1
1.07053150509566 1
1.12421893455279 1
0.667936508776661 0
0.992671759547586 1
1.17496952096655 1
0.83933539397797 1
0.915926043900424 1
0.965207910185544 1
0.991094215531627 1
1.04641617914566 1
0.970338811371189 1
1.05506964805984 1
0.874856939169483 1
1.21675519979848 1
1.10319506797055 1
0.876412276033798 1
1.0726601665946 1
0.918014119335802 1
0.983165399416839 1
1.0846621250864 1
1.12469286724403 1
1.08263876255573 1
1.1959610453185 1
0.900063447903783 1
0.886995346353016 1
0.945676809006225 1
1.05519673107623 1
0.796841078741043 1
1.08419154668207 1
1.08872298035699 1
1.23125699539923 1
0.95607494870718 1
0.953936582697712 1
0.877351583543422 1
0.991476560226045 1
0.932913240543159 1
1.234739346903 1
0.979344590199803 1
0.922436824513286 1
1.12509540046095 1
1.0361419244973 1
1.17642726395514 1
0.758137638277934 1
1.41662005526159 0
1.22547221306256 1
1.08425886568829 1
0.946708763383324 1
1.00105688264457 1
0.738975567815472 1
1.39712705713927 0
0.842227357241528 1
0.987739929023719 1
1.02205952649677 1
1.00173277719022 1
0.861374634308053 1
0.997098696487307 1
0.875145684978944 1
0.767679613554419 1
0.89592365868786 1
1.18737606254909 1
1.00295157723771 1
1.24137975076867 1
1.04096219841917 1
1.04802091388106 1
1.32187698542202 1
1.46417845422342 0
0.911986368492555 1
0.870153568935323 1
0.92269151070184 1
1.00781853184853 1
0.875222280477158 1
1.0001147448907 1
0.933286244144806 1
0.655232099087403 0
0.935543587757126 1
0.936025647918235 1
1.18375403441208 1
0.994024113341383 1
0.8221651064088 1
1.0384745946892 1
0.904133007630739 1
1.0516436254786 1
0.790342908550892 1
1.20936849826157 1
0.905136607327121 1
0.928508523493269 1
1.12355814983441 1
0.812206872677982 1
0.940057519622348 1
1.10309720184062 1
0.82614671034834 1
0.985248586090575 1
0.892296442991018 1
1.08985192712587 1
0.830538236351929 1
0.899287886834488 1
0.882171042040219 1
1.29197874131021 1
0.745401311007961 1
0.878067138709485 1
1.00795837766655 1
0.970963528255641 1
0.849266100885667 1
1.27484424842046 1
1.13990852638649 1
1.1569534288874 1
1.2554391439288 1
1.02671346972217 1
1.02871970864098 1
0.997300000854672 1
0.839938816216444 1
0.973179793626696 1
1.22561777575245 1
0.942177123624562 1
0.935020276849861 1
1.02848331475934 1
1.32635645732161 1
0.967884710732415 1
1.01384262578156 1
0.789411031846221 1
0.979618989778918 1
1.10986524739471 1
0.824072768018376 1
1.15873490894321 1
0.984508332902226 1
0.897844181074757 1
1.05117079241407 1
1.2477510777513 1
0.931333180453889 1
1.34503614758464 0
0.808574805956268 1
0.947999323738277 1
1.29296622005109 1
0.906735666142212 1
0.808622498949864 1
0.871936001244102 1
0.697444798497017 1
0.770050555546707 1
0.884771438584114 1
0.902033422119765 1
0.892247993432541 1
0.926680760760733 1
1.14811933396157 1
1.02058438287539 1
0.987946273814819 1
0.95689444028108 1
0.689317951569893 1
1.10267520529237 1
1.03041530832451 1
0.886791088129406 1
0.843769150659478 1
0.771878930253697 1
1.15687141582527 1
1.34340343340821 0
1.20833990072549 1
1.20245939325793 1
1.05338262700495 1
0.913986647173303 1
1.00635880256034 1
0.826633105595777 1
0.913021219570804 1
0.969236663633296 1
1.23843253395087 1
0.92765806847238 1
0.764616391971642 1
0.971823820932881 1
0.845331912069897 1
0.626111289225886 0
1.22530067805409 1
0.99131656932974 1
1.06292348016953 1
1.13685288224815 1
0.799302333169208 1
0.958855051662725 1
1.27520732730282 1
0.940148736809951 1
0.772310360160508 1
0.705350820749463 1
1.02620190189445 1
0.969804235319051 1
1.00306686503763 1
1.29379898745324 1
0.730595917139127 1
1.23463800298598 1
1.06086872751137 1
1.13579068587459 1
1.13310442929018 1
0.831896879987794 1
0.883247253911279 1
0.849093192735829 1
0.93905223634724 1
0.841354065777423 1
0.972435827457059 1
0.926887774293437 1
1.22237305483363 1
1.2182792607198 1
1.41583376881351 0
1.1738469123415 1
0.986193326501083 1
1.16473392755751 1
0.919706729786368 1
0.959572766593435 1
1.00741234137185 1
1.11211848342668 1
0.954218224339473 1
1.16234093788745 1
0.920589435219929 1
0.938717485983729 1
1.02669128953421 1
0.936106430721391 1
1.0910759204204 1
1.30144632188738 1
1.08291771196108 1
0.945649342497336 1
0.721446002811273 1
0.986500372062807 1
0.904913910069847 1
1.00984156240754 1
0.999571928778822 1
0.955613444506661 1
1.03267929230524 1
0.878062737864685 1
1.14409064605272 1
1.31094141578838 1
0.738944383737194 1
0.890799156101781 1
0.906416390962462 1
1.0337595168829 1
0.944216739519305 1
1.06515779678638 1
0.987847352624904 1
1.00661196003101 1
1.08565133903549 1
0.872855349699455 1
0.975082644543097 1
0.780755382487461 1
1.05082321204494 1
0.709010934757483 1
1.14990320749694 1
0.841967084849049 1
1.14343792857204 1
1.1847109229718 1
1.37337887922072 0
0.970166142931705 1
1.23638899817892 1
0.901340034137346 1
0.74356234752623 1
1.0983916722434 1
1.01048232217986 1
1.082152206985 1
1.03764370204488 1
1.10599869400955 1
1.11031236255714 1
1.23971038504272 1
0.787832042888487 1
1.08756749804835 1
0.927595331363866 1
1.02671518172725 1
1.31983966135934 1
0.788988383477696 1
1.13817021490781 1
1.288098315618 1
1.17028769509801 1
0.901505883479834 1
0.996265926865169 1
1.05545144567302 1
1.09679352849437 1
0.93609331076593 1
0.955878076398709 1
1.04158575162708 1
0.839589089790684 1
0.775284645313892 1
1.31166965640214 1
0.890330666079572 1
0.929147714721465 1
1.08345128405774 1
1.36875103723616 0
1.36919323280054 0
1.18181386974866 1
1.16521537555822 1
0.997272314175135 1
1.02286916909058 1
1.01230658039509 1
0.821545291606005 1
0.710309495390315 1
1.08714584798761 1
0.735853651636477 1
1.04198850963472 1
1.16368662522152 1
0.998771600999644 1
0.886122247727678 1
1.1443272017985 1
0.751099485458222 1
0.639081278264585 0
1.24348943213529 1
1.01644599487268 1
1.09322594161911 1
1.12912069290682 1
1.08524780237485 1
0.83892758134995 1
1.01970535097709 1
0.91460422370612 1
1.07666023683195 1
0.952114859391557 1
0.91783133218552 1
1.04074412953153 1
1.06673505153424 1
0.84513612292891 1
1.00137222143584 1
0.971894299961435 1
1.07634324775434 1
0.873471438723433 1
1.13072713993828 1
0.829144638829166 1
1.20553030224856 1
1.0628559790396 1
0.852979231210104 1
1.01396788808896 1
0.832137973254412 1
1.16714321935072 1
0.821104038530951 1
0.905000218311526 1
0.786828133099844 1
1.03511299481649 1
1.20769066589667 1
0.976822256934627 1
0.856926379129235 1
0.952602034731896 1
0.952767471584963 1
0.900420639551611 1
0.954952276272667 1
1.17051903358797 1
1.18670696067977 1
0.859395723572259 1
0.872611703556585 1
1.17347741919562 1
1.19467021683318 1
0.959386757370902 1
1.45077913842847 0
1.0012952948639 1
1.04817341553553 1
0.909279843229567 1
1.09505176713887 1
1.06843119912528 1
0.999753500999566 1
1.09013320390171 1
0.929764522774578 1
1.06424582619177 1
0.706001697309411 1
0.864923270053938 1
1.06905023515358 1
0.984237963963816 1
0.95065757154876 1
0.961350129128429 1
0.773662640316368 1
0.947481433977681 1
1.25744117232247 1
1.06588094021085 1
1.10445560979565 1
1.21558549409862 1
0.911282971894817 1
0.644229355813955 0
0.806579456908349 1
0.862106692669024 1
0.619106242286876 1
0.900033477009511 1
0.975245878158433 1
1.22019447815839 1
1.0086691211923 1
1.05767184216751 1
0.998728504936876 1
1.19892440297933 1
1.00774170311308 1
0.870528567686336 1
0.889050043226324 1
1.10111288621849 1
0.944345425884153 1
1.02021008068933 1
1.06016170756764 1
0.983146984362256 1
1.09191657270753 1
1.30711911564554 1
1.35214600920069 0
1.17321263664977 1
0.950376886517969 1
0.989088531705656 1
0.812804443277629 1
0.904933641930819 1
1.01357838109788 1
1.35158011640593 0
1.07263111833417 1
1.03950017941279 1
0.857040562723443 1
1.0712586033523 1
1.00789354342769 1
0.961952439070917 1
1.00210454702344 1
0.962464972422137 1
0.810764155805173 1
0.682258966252405 0
1.53158104524132 0
1.08281465736007 1
0.692706544813857 1
1.16226411067582 1
0.817443292073026 1
1.03280044812892 1
1.01677029110115 1
1.08221958540761 1
0.796464469984143 1
1.04200450598271 1
1.01782601053439 1
0.619508266916116 0
1.10910457380314 1
1.10345389557354 1
1.11322150160905 1
0.838551016585386 1
0.983513412510345 1
1.07678945297124 1
0.690229461228327 1
0.973282600909631 1
1.03656083071995 1
0.889085533978379 1
1.08176527752814 1
1.28138908069562 1
1.40676843837324 0
0.737226245451177 1
1.18479962068829 1
1.0046782833147 1
0.976865426202301 1
1.05732334476724 1
0.983860536176612 1
0.998580682618049 1
0.993039526541897 1
1.10249404284474 1
0.89456308832922 1
0.887029163373601 1
0.935578294318822 1
0.991821064125003 1
1.19383300764555 1
1.18372592907499 1
1.01281087114339 1
1.24294803863116 1
1.02377193855076 1
0.771662950155648 1
0.978163393788561 1
0.857221941508643 1
1.03967515135408 1
1.16045626704647 1
1.30655044797402 1
0.711544808436273 1
1.13280708263253 1
1.03446879493688 1
1.09226232312395 1
1.21603992889381 1
1.32346160623019 1
1.17459580722849 1
0.817844958863881 1
0.916700587320749 1
0.659895318254172 1
0.909484875764152 1
1.04256126024029 1
0.868343925920196 1
0.822756445651603 1
0.916054504155608 1
1.2293642294941 1
0.822261220461565 1
1.17206407639472 1
1.15645003607729 1
0.98837252328843 1
0.875375395818068 1
1.08014893344322 1
1.12978499992331 1
0.981147428497395 1
0.994451706733055 1
1.32624734055641 1
0.852846218666207 1
0.761088675279782 1
0.944528792258434 1
1.27098029146223 1
1.14720703855656 1
1.10962615879014 1
1.06489186129875 1
1.22861200244482 1
1.0232737452143 1
1.12331901005195 1
0.979089941199627 1
1.29726857072607 1
1.24526687816691 1
0.896834495970273 1
0.991008113207056 1
1.19774828482276 1
1.13260008616371 1
0.926460762076392 1
0.94745787677721 1
0.951852150845291 1
1.29454720052338 1
0.924417979626373 1
1.05033938519256 1
0.871348328297196 1
0.832399552637847 1
0.877787643030695 1
0.95120040418826 1
0.893524932382161 1
0.939430441610531 1
0.862074557316598 1
1.04514001745375 1
1.25933682784624 1
1.071643432477 1
0.809670466792827 1
1.11958361141988 1
0.86388055463082 1
0.753789946278866 1
0.997764146012596 1
0.809818451689088 1
1.06795352756771 1
1.14409029000819 1
0.825064208444709 1
1.14985466993164 1
1.24801858633468 1
1.30884600362875 1
1.0539530011029 1
0.937602676548579 1
0.866055529178127 1
1.20466424048592 1
0.982176842495377 1
0.978640214461766 1
0.933413783215336 1
0.99016460726361 1
1.04495658496113 1
0.945897824788799 1
1.0210997646204 1
1.12677131888613 1
0.874721028866991 1
0.778162769103623 1
1.24277731743351 1
0.957660246165181 1
1.13094669031448 1
0.513194277141341 0
0.908688266602496 1
0.805854583891208 1
0.982927816445855 1
1.13412547803365 1
1.1864858954975 1
0.878351702331628 1
1.24938573269611 1
0.836284475406764 1
0.889401507103312 1
0.965682414786103 1
1.10491541081918 1
0.900787414164808 1
0.904264690840283 1
0.738322457195262 1
0.851168033058125 1
1.16279802477982 1
1.1040831577165 1
1.09995811392628 1
0.88962807760558 1
0.999956969749292 1
0.920288691933616 1
1.0092007346629 1
1.05941710202726 1
1.12141640955943 1
0.967190562595242 1
0.885371146010964 1
1.10522528636885 1
0.756722771382277 1
0.966563917643094 1
0.898352509988543 1
1.00869039174126 1
1.36991182994003 0
0.962792586737527 1
0.790177266278637 1
1.0073073135327 1
0.933015442026802 1
0.838087543634217 1
1.24511110778534 1
0.985671581686789 1
1.02511214284683 1
0.908629785943085 1
1.09554612947779 1
1.16569681374763 1
1.02973882775142 1
0.860245190476172 1
1.01478697914474 1
0.898505411462176 1
0.946286160711356 1
0.899717510327654 1
0.756591317004199 1
1.03478229962279 1
1.06891748534614 1
1.09458719385408 1
0.802617808993844 1
0.987943472812792 1
0.980567108026131 1
1.12132707861173 1
0.75168266650037 1
0.930736376790723 1
1.29569725086431 1
0.865404657082972 1
0.92707491074888 1
1.10548071527788 1
0.961974163341778 1
1.01876875437535 1
1.11956505246608 1
0.99203878758605 1
1.10885455346488 1
0.972243128883187 1
1.0423547927399 1
1.08561492662919 1
0.939141453755887 1
1.19965946982194 1
1.03792898149953 1
1.12814711674323 1
1.2606222027826 1
0.94668991900313 1
0.952773193017104 1
1.29868129012614 1
1.10225070403868 1
1.04690930762954 1
1.09953039563426 1
1.42328134265064 0
0.937656029169991 1
1.12774617669012 1
1.06694777933537 1
0.746551933750249 1
0.961437601177516 1
1.18042463416543 1
0.961601420843038 1
0.874144656872827 1
0.93243490742611 1
0.889350622859205 1
1.17927868867241 1
1.08746123542211 1
0.811452045220235 1
1.09422162512363 1
0.715653570822081 1
1.20050108776108 1
0.989710407176637 1
0.819583409292692 1
0.988304897353193 1
1.10260343907218 1
0.960481366709716 1
1.09590559475041 1
1.00306478183205 1
1.21726062202406 1
1.36364973233265 0
0.853176739299779 1
0.998715714694826 1
0.975823997697108 1
1.08052696141133 1
0.691753752598009 1
1.09121739141449 1
0.837052370957679 1
1.12505616930167 1
1.39415171187969 0
1.06053732727111 1
1.04085258266321 1
0.754859173190998 1
1.08226516298613 1
0.902227834785446 1
0.912970291824685 1
1.17209883348572 1
1.12012894399817 1
1.23517995930723 1
0.810732857883194 1
0.814961310958251 1
1.09203876311717 1
0.87441449438837 1
1.17911012492631 1
0.857195516022079 1
0.916668471799177 1
0.839653935839952 1
0.782069629231887 1
1.04920582354818 1
1.15031620337458 1
1.01302232374531 1
0.780959683502164 1
1.0931231988139 1
0.945711130805869 1
1.11433381405078 1
1.00827323373654 1
1.08718839062081 1
1.11917672119119 1
0.91704221225415 1
0.678913189802859 1
1.29982745757166 1
0.973870380230597 1
0.797215640693881 1
1.05674647355496 1
1.00939055034738 1
0.802831251510145 1
1.25386236653824 1
1.00215015315015 1
0.792651702591862 1
0.980306241490839 1
1.02770703794992 1
0.842461412376843 1
1.00447121781407 1
0.919573660559698 1
0.822236875295532 1
0.738547204165778 1
0.775912005598268 1
0.98895890583912 1
0.7220837495846 1
1.20810118884985 1
0.894210450488084 1
0.952061398830963 1
0.980995572286895 1
1.16863039701521 1
0.857480222893828 1
0.960437709621295 1
1.08394737561038 1
0.884302268902895 1
0.961734664488556 1
0.794462916729076 1
0.820810785179287 1
1.06165385418655 1
0.934521403730002 1
0.996487353478182 1
0.843190490406513 1
0.99574181513421 1
1.20008928881391 1
0.916995474448956 1
1.05126204944241 1
0.904458565383978 1
0.992330340846889 1
0.713656002577497 1
0.968313741469112 1
0.833892656991092 1
0.987412449936361 1
0.85113904316874 1
1.03117597351979 1
0.959082247196454 1
1.0405889921698 1
1.13638522680118 1
0.896248495131372 1
1.21376417567607 1
0.658197785058091 0
0.754401763281868 1
0.914800801150386 1
1.29204988075761 1
0.913038180359044 1
1.18137804386859 1
1.0809580766822 1
1.39241911519901 0
1.21683248728819 1
1.05728812340743 1
1.14586870122304 1
1.15533573969306 1
0.946176874476204 1
0.923667633060971 1
1.04367106820367 1
1.03386595903347 1
1.39522351256953 0
1.12539555422946 1
0.818846207565258 1
1.03704507948222 1
0.792184124245107 1
0.625361642555426 0
1.16778382161042 1
1.11363234865983 1
1.22884582249362 1
0.987259494655004 1
0.918311802298137 1
0.770511755429913 1
0.853194070799235 1
1.12234067009021 1
0.897121685730709 1
0.947342727831415 1
1.14403350383359 1
1.16188011172328 1
0.958378555159689 1
1.10536826276835 1
1.02628677147676 1
0.981666940065506 1
0.675280733175958 0
1.0355179340163 1
0.965551811576439 1
1.03265209824882 1
0.971235830955175 1
1.07841799796495 1
0.830276580375056 1
1.01556785846193 1
0.880522303277737 1
0.94278184525087 1
0.763585410497852 1
0.815206576582103 1
0.771293966368758 1
0.797396341741542 1
1.00796231364252 1
1.11454128370702 1
0.961139443108674 1
1.29795936366995 1
0.898485936606451 1
0.82697215336096 1
1.30409695634989 1
0.981033180411921 1
0.961571165880299 1
1.18325567545864 1
0.874711332793214 1
0.995959169089922 1
1.14905887050173 1
0.63480371756907 0
1.02039191610366 1
0.955044579256654 1
0.780843779606828 1
1.10896397257911 1
0.771771248980914 1
0.845588748378058 1
0.813669834948181 1
1.03493325100884 1
1.22647399617365 1
0.99470303609179 1
1.22790508146865 1
0.627564834348527 0
0.910458885697273 1
0.913695832794281 1
0.93352641964037 1
1.11669144208093 1
1.01184404270582 1
0.950471159115166 1
0.956175193377754 1
0.779419643343167 1
1.23270832860039 1
0.956206128762364 1
1.07732718295012 1
0.998520536064612 1
0.83481312380917 1
0.906414625175211 1
1.04044034405961 1
0.833551409197875 1
1.46413329636583 0
1.04456999023495 1
0.749049497265305 1
1.08989279879301 1
0.833047609786233 1
0.757716860825346 1
1.30817954630178 1
1.25683039960533 1
0.994353723654482 1
1.0603722766815 1
0.784239308432 1
0.980022040000763 1
1.05626908519295 1
0.917285300134499 1
0.853875570142551 1
1.26271728464917 1
0.970184485258372 1
0.783960843430848 1
1.08362544974375 1
0.790771579004767 1
1.30430907664179 1
0.743551656058255 1
1.12235355633187 1
1.21823375491789 1
0.969079140771934 1
0.698654768499325 0
0.892520256962141 1
1.35151759959845 1
1.0684349459989 1
0.849586747651124 1
1.05711404079155 1
1.17541749486438 1
1.45292917443173 0
1.02382537975311 1
0.833962009595463 1
1.00550087518018 1
1.19537504319889 1
1.23894379815456 1
1.13165300996092 1
0.876317612336455 1
0.924698165566544 1
0.635139197668289 0
1.14558960872034 1
0.96056894536149 1
1.01608185286731 1
0.588322011975131 0
0.9650086153958 1
1.03030203780198 1
0.941987268989089 1
0.633828139134911 0
0.701679068668375 1
0.823206018953025 1
0.913721001673489 1
0.928844912302904 1
0.919361078009099 1
1.18769494921647 1
1.13089898736508 1
1.07599154987818 1
0.928881295965773 1
0.828044267808397 1
0.918306297345438 1
1.03624837603018 1
0.987503089365862 1
0.869220740704483 1
0.943957756858245 1
0.959934146568859 1
0.85511233286295 1
1.03971461867807 1
0.535667284929536 0
1.12687308407201 1
0.819597302847314 1
0.938430283825609 1
1.21918217699518 1
0.733808565410879 1
1.0450152491303 1
1.12268351548065 1
0.980540653897715 1
1.06256019181902 1
0.941464881252883 1
1.08211029295058 1
1.06238831020733 1
1.24598659993778 1
1.22815899105171 1
1.08009801059413 1
0.893880881553201 1
1.13481910651173 1
0.971051281145682 1
1.30590957184433 0
0.79835843681174 1
1.19314914441733 1
1.0993130705211 1
1.20513692421532 1
1.01895530875256 1
1.28586338076205 1
1.01091070302156 1
0.923421500640402 1
1.0078040996061 1
1.3855870792033 0
0.856132753270928 1
1.02036655450034 1
0.952549765025823 1
0.630604571367764 0
0.910230541473955 1
0.919408209862816 1
0.940143089744972 1
1.01415930602607 1
1.10957867527601 1
1.02421149244936 1
0.735832440129313 1
1.29167200709157 1
1.38781017349418 0
0.916371848430656 1
0.941927032790518 1
1.04691462088998 1
0.860410360038622 1
1.13167781799883 1
0.982165840776006 1
1.14860193316688 1
1.20168292475239 1
0.914082461741374 1
0.904765504529881 1
0.927341115976229 1
0.898665568742603 1
1.06022918212759 1
1.1918483451219 1
0.99669806497761 1
1.24844017288702 1
1.1225880443484 1
0.920000045941544 1
0.980239426613058 1
0.910830563239443 1
1.06526328762465 1
0.859138083596956 1
0.721161516854915 1
0.814678416527997 1
0.832080452266765 1
0.992649889798361 1
0.979410933891969 1
0.798969323430319 1
0.843087485886356 1
0.838247921526158 1
0.933778564125463 1
0.941705326586788 1
1.12312937434676 1
1.18087005707891 1
1.12152516005514 1
0.937283624432475 1
0.88299933581966 1
1.09506635409281 1
1.07725397717899 1
1.14657565860511 1
1.27246011051908 1
0.922807287671391 1
1.04768157202865 1
1.1595657877284 1
1.25999304980319 1
1.18662074727373 1
1.2270524742352 1
1.02923742782992 1
1.12658436397867 1
0.909285559236825 1
1.40008834011896 0
0.778838327763038 1
0.691959737926749 1
0.890752007834613 1
0.584499268369538 0
1.00310067254589 1
0.804480414498348 1
0.997853944074793 1
0.958529787012102 1
0.831238587896661 1
1.0435355918355 1
0.898647608587451 1
0.97777369306467 1
1.14857924398323 1
1.09329844158188 1
1.28149563232268 1
0.845433524521756 1
1.32090693725448 1
0.816434230210079 1
1.0532291411242 1
1.13276176357997 1
1.08843328135846 1
1.1433451250253 1
1.28685674120351 1
1.08925073948228 1
0.941691180669181 1
1.04676676016338 1
1.21647566998417 1
0.952854266619751 1
0.886091173692861 1
0.921069398070785 1
1.02406218685005 1
1.12053410599054 1
1.10193102590754 1
1.22038396107934 1
0.773961700252123 1
0.897283837746456 1
0.773031321287113 1
1.04898281300259 1
1.02695885027643 1
1.1234782778486 1
1.15891091269999 1
1.18325358002416 1
0.923958038242455 1
1.09043985709553 1
1.05579782437531 1
0.794117103475035 1
0.829726155904303 1
0.853977880089446 1
0.976457658035366 1
1.04588132193458 1
0.906906680276493 1
0.81021671164821 1
1.00557668499037 1
0.856254425421914 1
1.0550792064927 1
1.18715810843837 1
1.19676233974243 1
1.07612358894583 1
1.11561781977181 1
1.17132186285582 1
1.11568925962296 1
1.1401226700131 1
0.736551948123952 1
0.83335897003953 1
1.07640268367674 1
0.84615651456402 1
0.995559393862867 1
1.03010833142388 1
0.760655972692667 1
1.00964551558853 1
0.815718362489775 1
0.912431555625605 1
0.825749965685995 1
0.98873221689857 1
0.995037590166647 1
0.890527299392325 1
1.26660099750521 1
0.825571032482997 1
1.0653359633798 1
1.10212226978256 1
1.12408680031139 1
0.839830240722766 1
1.05697550293914 1
0.925498224147677 1
0.999327565605333 1
1.15349831888951 1
1.18151540960228 1
0.809365293061781 1
1.08855944054005 1
0.844304185770771 1
0.856888829752931 1
1.39404812615488 1
1.0179749909842 1
0.980651393996513 1
0.908805391243635 1
0.783119392719172 1
0.844518556010375 1
0.971384166893329 1
0.797144880014968 1
0.907011440055331 1
1.21801960199286 1
1.29028000462575 1
0.837704781462858 1
0.916974710260805 1
1.09331445905452 1
1.08482005545183 1
0.859821434988224 1
0.991822184885152 1
0.983104939088927 1
1.09457997706213 1
0.948563327893501 1
1.22376911676037 1
1.1247039575529 1
0.902798595965036 1
1.03377180783997 1
0.861132987613883 1
0.985966818427317 1
0.899136530909161 1
0.795715539970162 1
1.00322030296598 1
0.705492990972457 1
1.26094572001241 1
1.03799922407084 1
0.839048769327379 1
1.26931173672126 1
0.953068659333428 1
1.00249266400148 1
0.932572983591828 1
0.805004981631255 1
1.08039496644913 1
0.954422034273042 1
0.967149163408254 1
0.849881569517306 1
0.593226513103069 0
0.759035577187198 1
1.13362203832442 1
1.02263608736298 1
0.907726259525664 1
0.68821357744486 1
1.1657921789003 1
1.20334451607704 1
1.02632586829306 1
1.30928172447172 1
0.678546500316795 0
0.692927279898921 1
0.980861979916961 1
1.22447366464698 1
0.893407165645876 1
0.877551388784181 1
0.891770185835937 1
0.821622176909296 1
0.747262130251291 1
1.21019143457998 1
0.868936338492473 1
0.958341345628997 1
1.00152613189098 1
1.20631476714709 1
1.0709866834158 1
0.904769610734427 1
1.18625728616189 1
1.06616420302727 1
1.51283633087948 0
0.886057882955786 1
0.949395486995449 1
0.758491421958856 1
1.01444538990152 1
0.721214720020905 1
1.10030153287111 1
0.608050013364542 0
1.18040433781912 1
0.901996096275433 1
0.920201218615351 1
0.928936042027927 1
1.09865109388427 1
0.98294205620878 1
1.04943511089346 1
0.85881364606434 1
0.578357298111437 0
0.941970227019338 1
1.04143747627994 1
0.821005239300511 1
0.792544101911531 1
0.934799908733041 1
1.06860944230832 1
1.26901855225454 1
1.14344305929021 1
0.799859348032423 1
0.907945639772644 1
1.00717701707992 1
1.04207420382662 1
0.872769808091208 1
0.941610332191271 1
1.21757907153783 1
0.755933991404088 1
1.1681860270807 1
0.9163812277951 1
0.681592622484058 0
0.840518363867443 1
0.823481457646718 1
0.694033407170634 1
1.15735808832776 1
1.11341861632508 1
0.645424223688609 1
1.17387419092967 1
0.946394334213086 1
1.19005702511333 1
0.932672763799813 1
1.03252023327934 1
1.05883125996654 1
1.35737404532245 1
0.962286985364911 1
1.0605174729528 1
0.802998796314496 1
1.14809419243715 1
0.855370752899217 1
0.906111216415796 1
1.06123968729379 1
0.978218463813359 1
0.762731003071429 1
0.981898723218201 1
0.946973740715531 1
1.03196854645318 1
1.08156439114333 1
0.98347848360018 1
1.03819561528553 1
1.30724740203347 1
1.21089472912915 1
1.06640277509302 1
0.963477536684139 1
1.32228748442751 1
0.91808388986936 1
0.996161777829252 1
1.06992941667416 1
1.30779724136102 1
1.12253508483615 1
0.912648324233612 1
1.01007233170277 1
0.820838268814919 1
1.12349423790045 1
0.989932554268005 1
0.89595412998043 1
1.1020296957507 1
1.03425187367694 1
0.941528754754567 1
0.980556832253315 1
1.27244861033136 1
0.984306595266107 1
1.08377529435869 1
0.648685310962228 0
1.1341850151713 1
0.833953037649612 1
1.23824228894961 1
1.12113661736174 1
0.861582582875783 1
0.691513001942235 1
1.10501511207022 1
0.890551160355057 1
0.917701045754315 1
1.03360477047581 1
1.06362263546994 1
1.05374781935401 1
1.29098002335375 1
1.12884057821199 1
0.976146133342402 1
1.06855109939402 1
1.16498845951736 1
1.13441120781703 1
1.10680335312249 1
0.710504411934077 1
0.978810573170044 1
0.855762094797415 1
1.06076832674142 1
1.12693043055314 1
1.27854414401866 1
1.17275590456332 1
0.940910435830459 1
1.33682318398994 1
0.826299253904909 1
1.12859104224834 1
1.11256939411519 1
1.16244129522659 1
1.02524934797902 1
0.859702513755363 1
1.29295459540854 1
1.12939529031646 1
1.20595645613652 1
0.990363573854044 1
1.03610132366163 1
1.18314263265972 1
0.73115988957655 1
1.18632244907215 1
1.07385655310271 1
1.21871877599712 1
1.27557043350069 1
1.15642733048395 1
0.964214160734437 1
1.08271279887029 1
1.28717299299384 1
0.73676485138169 1
0.871385206719814 1
0.921972687150606 1
1.0128047506256 1
0.864181999442494 1
1.19666024709075 1
0.817318274746351 1
0.904847493512866 1
1.26014792635041 1
0.791202341759082 1
1.1357643820124 1
1.22507254204208 1
1.25419319421078 1
0.769500040514358 1
0.987949923980048 1
0.840133999741663 1
0.762900941496995 1
0.989122880992268 1
1.00865024841547 1
0.976463306216517 1
1.20398444263067 1
1.24292519088801 1
0.913509012068433 1
0.938591592352422 1
1.18726618218449 1
1.00753463620275 1
1.02917590696948 1
1.1689800900825 1
1.08092833162825 1
1.07522765967235 1
1.17239327370437 1
1.01687891482679 1
0.672004588701065 0
1.23592797021165 1
0.940035199933632 1
0.760150184496428 1
1.29194934093426 1
1.17863064764341 1
1.00521282741762 1
0.643099805398213 1
0.944084368472318 1
1.06670263870465 1
1.09509029906611 1
0.853295318499846 1
1.06201421980213 1
0.811371371708798 1
0.950206858536488 1
1.01220589151466 1
0.782067618292782 1
1.02611687552489 1
0.720337931955836 1
0.741009863919572 1
0.819583812451094 1
0.999236658746352 1
0.966504217240271 1
0.910571367856153 1
0.937403512447565 1
0.916726039902354 1
1.19706585626503 1
1.00962627416749 1
1.06707129675537 1
0.834680732540663 1
1.19294806327654 1
1.31574855077151 1
1.05171218207715 1
0.959206892128018 1
1.04454082472963 1
1.12191102098586 1
0.817360422160044 1
0.935166160668954 1
0.792044517245869 1
0.907374829852843 1
0.936652659761206 1
1.16842304978719 1
0.611279051322698 0
0.761631527117183 1
1.14855088780471 1
1.3387138574776 1
1.06771545366025 1
0.799542748899994 1
0.953756041524408 1
1.08757089335622 1
1.16488267134891 1
0.997622685246031 1
0.608157721276759 0
0.644062894005877 1
1.14335272110221 1
0.765982587285848 1
1.05077289571799 1
0.841358414573016 1
1.07127216892459 1
0.856354042319908 1
1.11723537753124 1
0.839083336334413 1
0.774493986672408 1
0.851291674833402 1
0.836727919312727 1
1.04141877833559 1
0.992407833567032 1
1.18764504720004 1
0.945377547446613 1
0.948132420697161 1
1.0538027515552 1
0.714826865412197 1
0.778990477162954 1
1.28906151888031 1
0.852927015024033 1
1.0946924203481 1
1.0993711965667 1
0.672344799310696 0
0.974716396538226 1
1.00540084895409 1
1.30513252707474 1
0.834627811171663 1
0.986655787250329 1
0.904156159797949 1
1.02415026972565 1
0.969724853870176 1
0.968538848892197 1
1.10697525136532 1
1.09262453885663 1
0.967744745901492 1
0.967912819815125 1
0.876468574116432 1
0.736135566728466 1
1.10557716747044 1
1.03742149816702 1
0.755034597401533 1
1.0804456871017 1
0.927689795382294 1
0.992282563478256 1
1.24650551304102 1
1.32425727074662 1
0.955057988257313 1
1.08732240894156 1
0.774057230760487 1
0.91836576484476 1
1.195941076018 1
1.00737052188035 1
1.20023022675812 1
1.10792666798562 1
0.849644482382971 1
1.23059021640606 1
1.04156209719762 1
1.13001398789374 1
0.928700265157633 1
1.10496119973118 1
1.12777614682559 1
1.02733715810249 1
1.03048122334729 1
0.882504935406671 1
1.15496109262872 1
1.0086057046058 1
1.13203798676314 1
0.576306360032278 0
0.98792540609606 1
1.0794219204482 1
1.01819145600772 1
1.24660371945872 1
1.17594810636524 1
0.591817417172047 0
1.03352403909697 1
1.11521498114549 1
1.04081560839458 1
0.948171542208291 1
0.942988018429572 1
1.12769936707949 1
0.992699237053611 1
0.91501186215273 1
1.02436666408137 1
1.08557834570471 1
0.624342592074474 0
1.00238818972237 1
1.0368451262909 1
1.00146826030799 1
1.15577649436573 1
1.03830993875081 1
1.1447895368639 1
1.03561799502954 1
0.947858130170315 1
1.14155088170908 1
1.05765839939984 1
1.04531576406025 1
0.912932591429789 1
0.876334473164471 1
0.962057756544069 1
1.10935963971484 1
0.89539002324223 1
0.993275647574671 1
0.717600431633678 1
0.770404651005012 1
0.93622994492266 1
0.989607025967174 1
0.944178966607382 1
1.20784069171023 1
0.987633105814772 1
0.994021216648778 1
0.977967054232169 1
1.19864815895921 1
1.29189681477661 1
1.1589255500367 1
0.856963266212996 1
1.22433705694369 1
1.25837975847453 1
0.697707533754275 1
0.884372990933719 1
0.886730023546333 1
1.11156314296758 1
1.07886738226298 1
0.81294328387048 1
0.906567642842126 1
1.09061867698134 1
0.735623266487159 1
1.30103224394447 1
0.835202953642233 1
0.78163401793188 1
1.03238945112486 1
1.1208057713281 1
1.00134407051673 1
0.835290168202813 1
1.02242602650087 1
1.17523258899767 1
1.12116985413437 1
0.988530571381604 1
1.10880659890136 1
0.932128504667507 1
1.01659976191409 1
1.03539725056078 1
0.77432031064189 1
1.04985376617893 1
1.17372709314212 1
1.00858738752467 1
1.16729248034921 1
0.904956188258035 1
0.802956186231185 1
1.01945545202221 1
0.865431567083722 1
1.10224826537791 1
0.774969819405671 1
1.06627598991202 1
1.35478364487109 1
1.19186076074313 1
0.92331460550213 1
0.733049155314583 1
0.656312264336097 0
0.798933895827808 1
1.21913960100549 1
0.953905237830187 1
0.887085917427787 1
0.947743295646831 1
1.20092682841423 1
1.04534820070058 1
0.716549901642776 1
1.15493897381877 1
1.29671752656518 1
0.994876429039316 1
1.22226584603027 1
0.861894906123157 1
1.15931409555335 1
1.54695853562529 0
1.04260184195081 1
0.914159813495867 1
0.952015630374085 1
1.16774904482665 1
0.908778501705653 1
0.875981550302371 1
0.851923749642215 1
1.02252302773965 1
1.01382037785012 1
1.04184358394358 1
0.931621481766951 1
1.0409863361545 1
1.16781247267957 1
1.02471665785359 1
1.02762190420203 1
0.885299681869244 1
0.871883484503645 1
0.843627599051761 1
1.09134278641803 1
1.33808792941887 0
1.18564910057387 1
1.17921519471513 1
0.7209308426446 1
0.852045886337467 1
0.886940121980527 1
0.801248176625697 1
1.17523766753158 1
1.0367724541444 1
0.93352097281931 1
0.979710917564709 1
0.854503989315362 1
1.20328696153199 1
1.18839548259185 1
1.29872140549383 1
0.958599735117047 1
1.05684085757692 1
0.819371577840919 1
1.2149795210582 1
1.11647763073168 1
0.978587153585787 1
1.09762972604364 1
1.01293447198295 1
1.41356882594602 1
0.971843648076732 1
1.10374193123906 1
1.10007810347942 1
0.960305126289495 1
1.08289763027546 1
1.04186372875193 1
0.994825337631636 1
1.06748619293681 1
1.00768947248435 1
1.09407548210329 1
0.997723713281616 1
1.2650230006218 1
1.27623029541932 1
1.03440067777588 1
1.05283304902143 1
1.08673902541457 1
1.01748544976414 1
1.25864961938574 1
0.884373430487129 1
1.09465717995439 1
1.16622915343181 1
1.05061593398808 1
1.29871402093828 1
0.839534007453145 1
0.985076414342122 1
0.519538748551571 0
1.00623237279167 1
0.837447981752093 1
1.11890350315287 1
1.27372213863589 1
0.975010561662674 1
1.0224416517117 1
1.11138188957296 1
0.771905217043924 1
0.769327666128412 1
0.93910369365092 1
0.922208453298065 1
0.814374731493574 1
0.797203267854596 1
0.955852563647504 1
1.03896292991488 1
0.95554234330399 1
0.910658093020878 1
0.724343544832733 1
0.956563762452369 1
1.15579927174459 1
0.785580782260064 1
1.14295893813751 1
1.1015130528537 1
0.981529842998786 1
0.908818474960513 1
1.09825365179678 1
0.94958384112455 1
0.935404830368618 1
1.26263937523595 1
0.864921832481401 1
0.972577733801081 1
0.833353321393931 1
0.937927232571852 1
0.777936164921201 1
1.27904190302085 1
0.821406533249659 1
1.15450882510786 1
1.00061014253914 1
1.08992190532752 1
1.2476097466022 1
0.87558953539335 1
1.17382354134129 1
1.05613718171745 1
0.730658411478539 1
0.773927247650811 1
1.01880927612007 1
0.844986782879752 1
1.02013336957308 1
0.981849869414017 1
1.25881759915284 1
1.00957395797913 1
0.834883164807141 1
1.02795844477303 1
0.917052081273319 1
1.00928411878907 1
1.1285541540426 1
1.04676969356155 1
1.26983225080241 1
1.10374930657461 1
0.888258631169048 1
1.01788086556853 1
1.00785967743986 1
0.89332624389884 1
0.696405491159301 1
0.934891832569443 1
1.22020843043224 1
0.96342409249328 1
0.848903534000193 1
1.3013042876561 1
1.2435252066696 1
1.01460612317303 1
1.29999489833393 1
0.84802099615789 1
0.825835738118465 1
1.21483006895156 1
0.747140145732912 1
1.03499104242918 1
0.90797160729117 1
0.988528281367087 1
1.11431739688676 1
0.82594211803556 1
1.06719886630626 1
1.13024630039688 1
0.795761025747982 1
0.785184809537825 1
0.864678784355933 1
1.02734156647996 1
1.02322405111082 1
1.24719184585308 1
0.859969434814045 1
0.701345762306331 1
0.961151323123597 1
1.09582939619238 1
0.877063473845464 1
1.16417439739528 1
1.25249473853958 1
0.825161330286412 1
0.815719167710682 1
0.864894450638365 1
1.18821697342423 1
1.08165895128649 1
1.17986553459689 1
1.02014480428742 1
1.05560155061913 1
1.35338350984626 0
0.985603112207271 1
0.868121895497902 1
0.846473332928213 1
0.860034796667264 1
1.35314325320897 0
1.23079963291932 1
1.24950829318895 1
1.01282592971812 1
1.11824418053231 1
0.995238588168802 1
0.85698859763856 1
1.05188482072338 1
1.22761475100405 1
1.0316327200848 1
0.933167697147834 1
0.796899973975959 1
1.25362207773764 1
0.842356585388277 1
1.14749563384573 1
1.21568958373371 1
0.975097391170281 1
1.10046280259557 1
1.20711423201418 1
1.25421870925559 1
0.934514374458367 1
0.888174986637297 1
0.86398835179488 1
0.941859165433159 1
0.855884391059045 1
1.04521164499169 1
0.967543637122364 1
1.04627173519604 1
1.17645802036841 1
1.13199717593928 1
0.949577908487758 1
0.842457968062085 1
1.08359619724197 1
0.986072887317448 1
1.00566554096018 1
0.988801490516319 1
1.10921186488502 1
1.12188412804246 1
1.00552852930428 1
0.958589774165133 1
1.09749328214192 1
1.17658638064641 1
0.988388540688348 1
0.943485840633632 1
1.10073963489924 1
0.984353697529933 1
0.975047926438754 1
1.04622308410595 1
0.805701395002608 1
1.24671906152916 1
1.31624926555278 1
0.819720449056304 1
0.958073857898802 1
1.00949946829629 1
0.956782613069458 1
1.14772416954211 1
0.98738254556414 1
0.94076429641408 1
0.9193292595172 1
1.08450751223069 1
1.09957216994054 1
1.00467252254853 1
1.20944462051349 1
1.03391375352768 1
1.09170633677332 1
1.02919263547679 1
1.25268457784991 1
0.986201150733629 1
0.785094165398567 1
1.05332042559493 1
0.997082635478609 1
1.06643224963849 1
0.862844403225719 1
0.905421525085059 1
1.11991539121358 1
0.845100949353321 1
1.10656657906879 1
0.857296891083172 1
0.977012216710208 1
0.755756644736619 1
0.929640580918395 1
0.955587474616013 1
0.850553932440472 1
1.19056221102618 1
0.705693426327109 1
1.0182021362114 1
0.89825455596624 1
0.989060092641042 1
1.13794645149963 1
0.895136609524378 1
1.01737722196387 1
1.02717809245517 1
1.00502720942376 1
0.927711267477334 1
1.21218200802545 1
0.895836010188711 1
0.987647630875557 1
0.997357205935623 1
0.791497290962599 1
0.987804838480545 1
0.841345074216597 1
1.05154991568447 1
0.714649008174786 1
0.838092571538514 1
0.858901228854315 1
1.27709617554101 1
0.929611386216442 1
1.03371195965833 1
1.08791011658588 1
1.05848019088102 1
1.17983029732899 1
0.816844416863663 1
0.864274591320302 1
0.948995922317616 1
0.774989513495443 1
1.10996062624297 1
0.912798634948568 1
1.3404872801438 0
1.06484439394268 1
0.852852640357933 1
0.925635041752019 1
0.847408910389023 1
0.874704248679603 1
0.761668890981675 1
0.688598653648496 1
1.01083513974202 1
1.36249762081331 1
0.750005698944861 1
0.824748528295196 1
1.32482596575683 1
0.785452186901837 1
0.943628194285637 1
0.976010740527515 1
1.00015872086103 1
1.15561971985303 1
0.89439141925177 1
0.94480247792486 1
1.09185555083211 1
1.17053489970127 1
1.1464806747568 1
0.920966857439962 1
0.965113680648228 1
1.01136297606766 1
0.782819775699429 1
0.961350397847553 1
1.16539055940579 1
1.0592108202547 1
1.07793004780588 1
1.06407380393465 1
0.964158701007819 1
1.07084123216112 1
0.916232752762483 1
0.88794419727228 1
1.10504970449926 1
1.03919717590259 1
0.763662108682272 1
0.95211907076323 1
1.35591408632078 1
1.04048657750676 1
1.23221221857029 1
1.22784044104056 1
1.0885508889993 1
0.860041216440987 1
0.967747603122676 1
1.07661454819933 1
1.08975380435758 1
0.725032446051222 1
1.0571397575757 1
0.863334100157733 1
1.36766716873969 0
1.27704053431884 1
1.02885250779735 1
1.13681851276906 1
1.10791966117164 1
1.00088623528002 1
1.16174706968082 1
0.795265480368148 1
0.843671729156933 1
0.76792170792552 1
0.951529178411166 1
1.03378806036261 1
0.916819865736683 1
0.939256044313491 1
1.26514580001637 1
0.957366129495372 1
1.05179297410211 1
0.930166791806934 1
1.05990218787962 1
0.76524996037821 1
0.868887443760792 1
0.914225042471591 1
0.386419244315171 0
0.953110200581399 1
1.22178034581772 1
1.03211914445981 1
0.990502296595247 1
0.995661803582123 1
0.921738769243147 1
0.972036520728958 1
1.29884301198491 1
0.819270014620304 1
0.853218907907023 1
0.880303742753995 1
0.899216185893511 1
0.985091648859004 1
1.0367711185673 1
0.88573637608107 1
1.06677027775479 1
0.63149672926885 0
0.788153147170004 1
1.02436841472782 1
0.93532050495722 1
0.676621300416367 1
0.985818923233234 1
0.995881684570636 1
0.493864275584774 0
1.06748605741042 1
0.808336802672872 1
1.04931998111694 1
0.934715221656255 1
1.08561640364726 1
1.14175340754403 1
1.05117732301511 1
1.24066320598533 1
1.09444235802626 1
1.05963287560876 1
0.853640755372875 1
0.984156691536997 1
0.901190231805397 1
0.997593349285099 1
1.31677940908911 1
1.21580149688504 1
1.44503564552251 0
1.13064553115559 1
1.04595242022141 1
1.11245623132811 1
0.949974273495605 1
0.986165998923648 1
0.828457193690446 1
1.1434806907138 1
1.02023545857168 1
1.0328581434309 1
0.631056104625221 0
0.937849556321119 1
1.05223135100393 1
1.10440648746186 1
1.04755623963507 1
1.18410955046345 1
0.995020859929274 1
1.00954389107936 1
1.25101058036718 1
1.05505830532251 1
1.07748222565413 1
0.918483294024166 1
0.851332151400213 1
0.832231725319118 1
1.18627003682068 1
0.747429903658586 1
0.950786301335134 1
1.18701544552577 1
0.982218858027916 1
0.829106491581984 1
1.14088002512315 1
1.15562347418863 1
1.02012526552185 1
0.853016667709485 1
0.930521342546637 1
1.04511986790455 1
1.15308076261132 1
1.06229367632107 1
1.11249313924844 1
1.22669599631445 1
0.703335895485519 1
0.823708367832413 1
0.909192604658938 1
1.20412144227832 1
1.18286265171666 1
1.1056755845974 1
1.03279381269839 1
1.11820193306061 1
1.12119984134594 1
0.981167479666918 1
0.879639867978508 1
0.810940275394 1
1.22084017009472 1
0.7009331520656 1
0.89519106881682 1
1.00422295892486 1
0.774269800721378 1
1.0135843086573 1
1.01352626183761 1
1.12179182892752 1
0.894884409959478 1
0.977526879484667 1
1.17043340180152 1
0.931737828526389 1
1.09104300432131 1
1.18897702346119 1
0.932003279512031 1
0.723074412935082 1
1.1019681712842 1
1.37304183504566 0
0.956128619068358 1
1.07754425233867 1
0.981500246120668 1
0.950870090888208 1
0.807250482151242 1
0.933939954684995 1
1.25201439631817 1
0.970130273254771 1
0.811640006309137 1
1.00211405483591 1
1.08209104462148 1
1.10688504257195 1
1.02594904058432 1
1.01068193673901 1
0.889681527272752 1
1.06489916102075 1
1.26469377037175 1
1.05096371304303 1
1.01290714688797 1
1.10715926213468 1
0.916468139241614 1
0.86373332024254 1
1.05457389387568 1
0.931961823578017 1
0.956336831610755 1
0.96371750476164 1
0.8836192163111 1
1.00871721241035 1
0.796694852496446 1
1.26486935509827 1
1.10325726616829 1
1.21054720176849 1
0.956873380004942 1
0.783948630501299 1
1.05971585431876 1
1.18028143604052 1
0.915509064276786 1
1.10744867317239 1
1.10881356902877 1
1.0712853863142 1
1.27627159150629 1
0.697927807288798 1
1.21710849752638 1
1.24632414539119 1
0.782918317667792 1
0.876514515717374 1
0.938702499257139 1
1.23728166314458 1
0.864010753643884 1
1.03575547961698 1
1.04912991977165 1
0.913747377060556 1
0.780952369367944 1
1.03776150106127 1
1.06657358350521 1
1.02258666256981 1
0.795646961071269 1
0.877549196588429 1
1.12350086270341 1
1.1246266659103 1
0.914709302421568 1
0.994043119221887 1
0.77608834250892 1
0.869886040859786 1
1.14637342682965 1
1.11858177723858 1
1.07927419666353 1
1.34593772492617 1
1.32737467017221 0
0.916479485987355 1
1.1672861506745 1
1.04962749476767 1
1.10921085222523 1
0.922236407239585 1
1.27377996026395 1
1.24796651128105 1
0.997330460180474 1
1.03313974887271 1
1.28028224208095 1
1.00564344990993 1
0.867860905547999 1
0.79598156272227 1
0.874565135116329 1
1.23129071278889 1
0.883367410141588 1
1.02712733084899 1
1.0488953566793 1
1.00179042137169 1
0.900724213372009 1
1.27990617919988 1
0.955928711765928 1
0.826996200550089 1
1.608009605433 0
0.953177431467717 1
0.885185906693842 1
0.958270573057702 1
1.11252874197698 1
0.964651372235849 1
0.980477826541575 1
0.815246154219848 1
0.998789023745776 1
0.607643333718554 0
0.918318751741576 1
1.07968034322085 1
1.03806467277404 1
0.653036976819068 1
1.04491929758657 1
1.05379264168303 1
1.06080892020759 1
0.845727658629717 1
0.99425790945097 1
1.04731419169196 1
0.981372683765981 1
0.946942775059984 1
1.3146674318335 1
1.07604341044983 1
1.27842387904528 1
0.919730427697288 1
0.740532620392593 1
1.19700982859623 1
1.00947166953711 1
1.22891531469058 1
0.926678560431215 1
0.857609853264108 1
1.07254705139073 1
1.11524322322405 1
1.01042586440286 1
0.736991930569695 1
0.872929502322609 1
0.741700788290842 1
0.919976409139808 1
0.753957264147724 1
1.09635088098123 1
0.98360190129258 1
0.956900417688601 1
0.95404555560041 1
1.10985145901198 1
1.0483425919892 1
1.05927360066977 1
1.07541449892287 1
1.13535723007641 1
0.821065277295239 1
0.67997155464004 1
0.945368131957607 1
1.20607477184058 1
1.041789734865 1
1.13015908696421 1
1.10679952786321 1
0.938334595094993 1
1.09292819182449 1
1.60995059445409 0
0.939772196653504 1
0.891498059045839 1
0.903254744211893 1
0.993059118350005 1
1.03076934202498 1
0.829950800254591 1
0.906661682477272 1
0.81654954166785 1
1.15773829392219 1
1.09057851545306 1
0.801816420863775 1
1.26327223243213 1
1.14812721545054 1
0.740378244053341 1
0.852678881245386 1
1.20149386692767 1
0.92682787085675 1
0.897482992396914 1
1.03314908709573 1
1.09639704420698 1
0.979469747227209 1
1.04615410871675 1
0.986099628678563 1
1.10475218396776 1
1.0117796128346 1
0.861285590361533 1
1.13612685909483 1
0.941919966072734 1
1.22407253760721 1
0.916992142975197 1
0.909587511353021 1
1.20416085750134 1
1.00659304561947 1
0.900756711125051 1
1.09263212902206 1
1.06902975740918 1
1.00349784114173 1
1.19304118210052 1
0.936130037167797 1
0.965043642425522 1
1.00486147234496 1
1.20508528519223 1
0.970817346642717 1
1.07513462192202 1
0.864230854782597 1
0.867301866320753 1
1.00871828647321 1
0.958331188021942 1
1.02515248622359 1
1.18300032555974 1
0.689681470055668 1
0.658912601654395 1
1.03996925889122 1
1.06960737138668 1
0.956535253588797 1
1.06640923694053 1
0.994868314761952 1
0.999771224254093 1
1.0677790711832 1
1.44820700742668 0
1.14940052356382 1
1.02501556229188 1
1.07305514047485 1
0.794859200223949 1
0.712000618798629 1
1.15636662177048 1
0.908311114925851 1
0.789606024520991 1
1.15691876823816 1
0.905180634933288 1
1.09938459252173 1
0.918521177828118 1
1.09912620479132 1
1.06207489007077 1
1.08480833125268 1
0.96154414602718 1
1.06971323582021 1
1.14501328392002 1
1.22818236353615 1
1.03623434881431 1
1.19184142862715 1
1.14596317466672 1
0.778828628430154 1
1.09057350749964 1
0.829469484598821 1
1.15661544880538 1
0.912428511599212 1
1.0735390963102 1
1.00085901068674 1
1.19330516736383 1
1.20865300962113 1
1.09445299523782 1
0.904087720916688 1
1.21834779982175 1
1.04481547543868 1
0.966691615750012 1
1.28420719259734 1
0.947838618003758 1
1.12588644865944 1
0.875179354480485 1
0.736698184756354 1
1.04623803736117 1
1.21838009418345 1
1.0611114733482 1
0.767093425119175 1
0.745739276782194 1
1.0613408866522 1
0.954040750090408 1
1.20009272150339 1
0.879938755671891 1
0.942947234939219 1
0.958946023438582 1
0.863229487407925 1
0.862698175326489 1
1.03741164567741 1
0.934707919678729 1
0.956797673154481 1
0.927718343970311 1
1.16338509624045 1
0.956859629738052 1
0.968537156686453 1
1.28808809220415 1
0.836228099399464 1
0.972775996764811 1
1.06384810833265 1
0.779328024387692 1
1.13119135393554 1
0.759093225631692 1
1.00549268527327 1
0.708780322805152 1
1.0340331723943 1
0.66038128810754 0
1.05490192421595 1
1.29862071592745 1
0.847244853503475 1
0.977974709520787 1
0.882067956739311 1
0.92252730241615 1
1.11616923621422 1
0.953540315392487 1
1.04932675692513 1
0.90716458011932 1
0.93566095728 1
0.982092530552203 1
1.0739177756332 1
0.852595277199085 1
0.998429753433573 1
1.22098106760291 1
0.9876279148361 1
0.887031775015724 1
0.992979786062829 1
1.11174890964691 1
1.02037016667903 1
1.11592078181578 1
1.17744853607455 1
0.885491924131108 1
0.922526991593046 1
0.978250547714532 1
0.940521817468953 1
0.759911308296833 1
1.08290392364749 1
0.747892018777677 1
0.892026893214722 1
0.974437384743817 1
0.823171529140125 1
0.949163907192656 1
0.954511040734964 1
1.0219294760522 1
0.978639687618386 1
1.20566575486106 1
0.749324028945136 1
0.794103313098282 1
1.14790996006126 1
0.814872247837632 1
1.05715058325239 1
0.849138403459091 1
0.853358410477547 1
1.05088739010911 1
0.889135309482221 1
1.16633701248148 1
1.04021320225749 1
0.853377982974576 1
0.958583081851405 1
0.781160248194078 1
1.08235434972593 1
1.10595466257026 1
1.03841751932726 1
1.06092371882773 1
1.10495504679962 1
1.04354002446587 1
1.22721424340116 1
0.951755335834796 1
0.819496873126262 1
0.669098837133492 0
1.02863535714972 1
1.13265737139711 1
0.971847898386664 1
0.957573366707634 1
1.01841971748661 1
1.11557276364598 1
1.16023566495571 1
1.07816010321144 1
0.750768786750821 1
1.04176441313163 1
1.06229301926922 1
0.634478195011392 0
1.00629235801751 1
1.10582522455107 1
1.13892902583808 1
0.849841217164981 1
0.883383028785923 1
0.939417456910502 1
1.06744961712221 1
0.847706441283988 1
1.2336291664755 1
1.18285339110652 1
1.09735123703664 1
0.971702284857999 1
0.950256124312253 1
1.07285491491311 1
1.09103497623214 1
0.830207303303951 1
0.918101126210839 1
1.05189581459046 1
1.24318196842784 1
0.699659811566425 1
0.834376319037218 1
1.08590264117636 1
0.900749770775101 1
0.839525289855495 1
1.0814780610762 1
1.01342689843954 1
0.83726155949188 1
0.791843483514596 1
0.960190621291744 1
1.07744564897703 1
0.74776866465195 1
0.856463867269065 1
1.09906401406118 1
0.911765718785603 1
1.09009093162756 1
1.35618291949697 1
1.0110660419491 1
0.974290910922911 1
1.08583110845888 1
0.778066572488081 1
0.887817102478095 1
0.925870973133473 1
1.24829593485951 1
0.879801364364753 1
0.894224015409084 1
1.07974942490143 1
0.802323368761701 1
0.9058050890813 1
1.10338689022238 1
1.05948238789721 1
0.920446314695896 1
0.915858184625575 1
1.07684313134069 1
0.882000503589703 1
0.604023498632283 0
0.896402061663524 1
0.916316692202952 1
0.960303232661628 1
1.13185307633175 1
0.880578664417912 1
0.479441277401991 0
0.870381864442591 1
1.11587120528647 1
0.740708164531371 1
1.28336968910979 1
0.94819465170523 1
1.30635752257936 1
1.1541393057284 1
1.2509965883975 1
1.03881576573833 1
0.926138544914256 1
1.04018013204618 1
0.884022442261928 1
1.05791980088852 1
0.627526990485394 0
0.630865375549109 1
0.835999015777261 1
1.24810192777887 1
1.18302990580703 1
1.21945935585345 1
0.835055938759496 1
0.856785010729205 1
1.09066017024408 1
0.964313817962724 1
1.17717494628714 1
1.03143661488237 1
1.26046717603853 1
1.0278305226306 1
0.9199744710935 1
1.09732133279276 1
0.789980973222092 1
0.982740803439451 1
0.910367831853544 1
1.15552693738323 1
1.0752259531541 1
0.959848359493687 1
1.15048539064847 1
1.20406450069103 1
1.17886266841796 1
0.785150141076029 1
0.853156894226533 1
0.924130566850804 1
1.17003231745676 1
1.08915030828534 1
0.926001708946821 1
0.907066153201057 1
1.36276262025429 0
1.01910528228955 1
1.46214275127081 0
0.884891640311281 1
0.867992719230025 1
0.958698276830408 1
0.854569047610984 1
1.09773506253078 1
0.903840447266741 1
0.946735361714556 1
0.718786083885034 1
0.940734344617429 1
0.942496962156045 1
1.16789094093982 1
0.805435177143901 1
0.908675533137573 1
1.07674466182895 1
1.20903323193119 1
0.852014086749198 1
0.874337627755805 1
0.968491630953626 1
0.908916414914951 1
1.16708150633986 1
0.919916469327597 1
1.38825632805551 0
0.991616308464596 1
1.16857407263835 1
1.13160736573873 1
1.08270910298062 1
1.22238793953707 1
0.853953933519443 1
0.986346436084872 1
0.920570649154376 1
1.14228992017225 1
0.827406981722286 1
0.866002890674278 1
1.1284803812769 1
1.08174155265033 1
0.902847341679442 1
1.30995343012417 1
1.09416975006513 1
1.22383843469383 1
1.07716610758942 1
0.98408394015195 1
0.741227506671801 1
0.897244446498892 1
1.19498062251702 1
1.57725179361469 0
1.13499858668494 1
1.02604754039702 1
1.01117519320519 1
0.88262620154355 1
0.938454263177302 1
0.977135291668499 1
1.03024917707416 1
0.799263923083538 1
0.84984081839212 1
0.925773421176583 1
0.91706049645365 1
1.34767553558723 0
1.27193061493088 1
1.08935097516808 1
1.10572488900072 1
1.21649214116607 1
1.00470994899739 1
0.8744646416668 1
1.08513854306643 1
0.88902848156881 1
1.03182608597672 1
0.839901301122149 1
0.817372085227018 1
1.05179915930419 1
1.15348231112213 1
1.15399699234487 1
0.969403517935627 1
0.95489133219669 1
0.848065213585115 1
1.10266781514075 1
0.937408774604999 1
1.00908145878102 1
1.28775491134321 1
0.809826898983439 1
0.904135889251709 1
1.165664068249 1
0.860832478830934 1
1.07268276112418 1
0.653984338119222 1
1.06753843876056 1
0.713865229996582 1
1.52009143772422 0
1.15095427044115 1
0.90954445366545 1
1.14291018239631 1
1.08245559019609 1
0.873330728470944 1
0.573221771833055 0
1.13457245609927 1
0.77093098404698 1
0.965874118813502 1
0.904004190690845 1
0.943313064446239 1
1.11869095635759 1
1.30014599656668 1
0.996400367875599 1
1.14552651214985 1
1.05732254403445 1
0.92694387331055 1
1.04772980894427 1
0.951727586040528 1
0.95323440936621 1
0.920233120371924 1
1.04043510697152 1
0.710968284934198 1
1.02181260273531 1
0.691531471554653 1
1.05998715256445 1
0.992087963366326 1
0.840850604967818 1
0.968253066084513 1
1.14032750602242 1
0.943586574157576 1
0.980028349395713 1
1.11056496421812 1
1.20252484127396 1
0.810511251446337 1
1.25210318094643 1
1.16168364530692 1
0.837729970721152 1
0.765601494278186 1
0.979463596000936 1
0.944565893311146 1
1.14801928121306 1
1.02809624250599 1
1.02675135470718 1
0.977143449643314 1
0.812486121944176 1
0.818869434041797 1
0.832845595465468 1
1.2762787346426 1
1.34067519054069 0
1.14697978757756 1
1.40270588580712 0
0.913535679507601 1
0.852166382419604 1
1.25180040785619 1
0.824125602596773 1
0.859723334717824 1
0.955509689711256 1
0.902891855783977 1
0.984271432893784 1
1.02036424742302 1
0.911512462933429 1
1.22053672935915 1
0.900290273426747 1
1.05630092353711 1
1.01864596977369 1
0.798924026916397 1
0.988167297514557 1
0.882199004459806 1
1.05709702754392 1
0.882576097417021 1
0.877690598145225 1
1.03780518255056 1
0.835559260313611 1
0.94756701153698 1
0.722646823854329 1
0.849132392628481 1
1.09961900005424 1
0.820417690832131 1
1.00744688639937 1
0.879647563373078 1
1.08328969272064 1
1.00828562264143 1
1.07259736948943 1
0.888636126861185 1
1.08994256624654 1
1.10287120206153 1
1.04256483373971 1
1.1494409567972 1
0.896623455766478 1
0.950980531599379 1
1.20750707319781 1
1.22501880888382 1
0.896439748130022 1
1.10405290126614 1
0.8993894951604 1
1.38327714801082 0
0.85782554346003 1
0.962269170013015 1
1.07226741177818 1
0.843538552725266 1
0.881825144221732 1
1.07154329406951 1
0.869033823789478 1
0.616254926861213 0
1.246004839907 1
1.10926707352733 1
1.01267735044334 1
0.9163839157517 1
1.16435088997257 1
0.955968729932319 1
1.01405795282823 1
0.871562576702053 1
1.14232832611981 1
1.09687454428659 1
0.804417704429592 1
1.17788208202616 1
0.664053777810569 0
1.12137660722138 1
1.18911992795577 1
0.940346681666546 1
1.21582148693627 1
1.21163338710737 1
0.825797013007866 1
1.11177732017613 1
1.18059485649832 1
1.24535308274516 1
1.05225236979445 1
1.1037840815585 1
1.27915803175222 1
1.12025521282661 1
0.76009653157226 1
1.0460052749936 1
1.16837876738993 1
1.1880082495428 1
0.879752465005549 1
0.760046898106032 1
0.906866640987845 1
0.941848759283814 1
1.14210609937899 1
1.03140792694279 1
1.13332877420053 1
0.920999870629654 1
1.06579809195756 1
0.805975645238428 1
0.82986020777159 1
0.803784792293073 1
0.996950012956914 1
0.985858776944839 1
1.11748059563101 1
0.584588524777077 0
1.04648247791307 1
1.44175314909835 1
1.06780364960928 1
0.973432271946571 1
1.22269268966128 1
1.51853083911308 0
1.19428349361248 1
0.923373258741693 1
0.974114862150021 1
0.791962166441825 1
0.87519399405406 1
0.700255793371894 1
0.9758754787639 1
0.991949568997706 1
0.840335372357486 1
0.736329898430582 1
0.851345741534241 1
0.957078583059256 1
1.04948448538975 1
1.15841944586918 1
0.740155176636728 1
0.762831413957679 1
0.911313321644833 1
1.07444166620724 1
0.903189807005639 1
1.10035914121782 1
0.861103847106946 1
0.862007299743495 1
0.819525011872365 1
1.21734121207619 1
0.937464638167219 1
1.12422164008849 1
0.807144151603674 1
1.04536803925088 1
1.36632876184456 0
1.27096229718397 1
0.941797477358129 1
0.686112722824267 0
0.893922722924313 1
1.09792253764982 1
0.840502325487601 1
0.959214621475351 1
1.16206749864966 1
1.15099105205306 1
1.04910835554295 1
1.06926952260489 1
1.1096305943503 1
1.0403576967696 1
0.9122003062953 1
0.942299481398173 1
0.91923017195574 1
0.965493316643685 1
0.752663131119949 1
1.09571058442011 1
1.0795257511261 1
0.892464579888621 1
1.0859552487981 1
0.899435835973684 1
1.05334632540382 1
1.27183925948749 1
0.833506616859559 1
0.967144642341367 1
1.26472156645789 1
1.12997543139013 1
1.06066175610577 1
1.13365367094048 1
1.19687478562615 1
1.32526941312176 1
1.1412523772188 1
1.04623274086639 1
1.23470776169974 1
1.11907480693228 1
0.917648026871986 1
1.17993744544802 1
1.06871743399185 1
1.09425726829197 1
0.852054619898001 1
1.07070000538147 1
0.903276961773494 1
1.27941565748071 1
0.828901128339012 1
1.12557376847259 1
0.858798048332312 1
0.726069083953704 1
0.783316227195803 1
1.18962642869417 1
1.11563012858831 1
1.26552399206938 1
0.977557347210687 1
0.984845606288743 1
0.905677869425133 1
1.05759412115232 1
0.850834299374274 1
1.03461415167154 1
1.10515358587497 1
0.927733147919308 1
0.901068070528232 1
1.10589264131638 1
1.02802200602667 1
0.886590878722807 1
0.801623762946311 1
0.940999677713355 1
0.996870610755819 1
1.17088986594332 1
1.18577301316629 1
0.946554538882313 1
0.728119096268884 1
0.785676793968654 1
0.670312733113945 0
0.85985939417441 1
1.08545624588537 1
0.976928730193097 1
0.887170441555291 1
1.25502683369115 1
0.619602015928923 0
1.09711667277288 1
1.16797786397288 1
0.921209051237516 1
0.899660009751442 1
1.36530250838565 1
0.865561562388097 1
1.03490407499687 1
1.09497999413414 1
1.15002253466973 1
0.64161166826047 0
1.04761009767586 1
1.18604623795595 1
1.03391910379307 1
1.04825485867473 1
0.984655312247427 1
0.942226582661299 1
0.655390703260683 0
0.948238946758627 1
0.96855503847816 1
0.920577350920635 1
1.16276625974893 1
1.07665502858257 1
0.794756364176809 1
1.06155511970927 1
0.93449734020806 1
1.20729046962612 1
0.801176605610607 1
0.853621988290511 1
0.891348761554881 1
1.06282277916305 1
1.24850878133034 1
1.27367326736728 1
1.09003229059353 1
1.22353666794127 1
1.13405604311533 1
1.09292223876496 1
0.97121041393974 1
1.09236490149928 1
0.849359175176604 1
0.91595284986745 1
1.12691020108487 1
1.10375643480433 1
1.01087987295672 1
0.861992730095124 1
1.13740499389619 1
0.824716562950245 1
1.02269300983866 1
0.701517499159842 1
1.11738953334012 1
1.08361108136996 1
1.05720231336079 1
1.02041044087677 1
1.03904313200056 1
0.893784803863615 1
1.08786186421496 1
1.07522216021785 1
0.962059505434781 1
0.742809181661236 1
1.15453618574072 1
1.13047305861776 1
0.760169215986832 1
1.05539819600801 1
1.15532209545766 1
1.02629770538155 1
0.903441116784988 1
0.856773059726365 1
0.866550455198464 1
0.894866254384001 1
1.01149417013418 1
1.11839386727444 1
1.05238643161021 1
0.922960320417026 1
0.899584079866152 1
0.853172686677783 1
0.699726447982253 1
1.00370218625947 1
1.23736244757308 1
0.856074781615428 1
1.05366058891148 1
0.998792766029866 1
1.29801156552291 1
0.991042312393986 1
0.964526185705855 1
1.1645450784296 1
0.96954006064988 1
1.10341549069029 1
0.801852772877175 1
1.04978194716847 1
1.00021044374393 1
1.12006384754363 1
0.707645915685242 1
1.13035980302255 1
0.827232622845566 1
0.839926611123778 1
0.926340988546439 1
1.01400212131152 1
1.17232393695749 1
0.83859286813634 1
0.981165440742165 1
0.827738549242996 1
1.00585693260449 1
1.01341409195457 1
0.865930441238204 1
1.03709576595773 1
1.24247041655245 1
1.03715858950924 1
1.13324726858291 1
0.918000212076537 1
1.15067063717534 1
1.00739556225328 1
1.33280759049296 1
0.854350349874092 1
0.925171656282905 1
0.888052894940292 1
0.870249922080817 1
0.768487215372682 1
1.10423801130778 1
0.863655388603647 1
1.06810024301903 1
0.93023043792057 1
1.02038667964117 1
1.03450065403021 1
0.68068770773211 0
0.897652254924703 1
1.13286927900329 1
0.919339634387229 1
0.864193653427638 1
1.18817110652341 1
0.910437355160533 1
1.07580028409778 1
1.13190346345148 1
0.803395393921122 1
0.971815327973302 1
1.10888688311062 1
1.13785217738226 1
0.946636262802098 1
0.995231388597831 1
0.776616048064803 1
1.08952759293577 1
0.89081312449201 1
0.929466346934934 1
1.10317857214971 1
0.871500886228472 1
0.996485634121123 1
1.13692205325664 1
1.19658428324496 1
0.985177439897524 1
1.11053793876246 1
1.15403012948858 1
0.96667551746807 1
0.981280642423821 1
1.19680236671955 1
1.02527137123204 1
0.955617759400241 1
1.12118770119171 1
0.835961426495021 1
1.22599918850413 1
1.08978971623935 1
0.949736969125467 1
0.996102869372136 1
0.839271487456076 1
0.956551317494959 1
1.05597134973939 1
0.986701025030473 1
1.16967060507143 1
1.10013775028684 1
0.942565041423455 1
1.08117318692734 1
0.935698971728377 1
0.721784349239597 1
1.16105228255336 1
1.32517147223316 0
1.00265670521793 1
1.22144435741124 1
0.892903381942173 1
1.22571943932979 1
1.12051282833367 1
0.882674068973014 1
1.22638233676394 1
1.08751363812439 1
1.079908885957 1
0.770517679119936 1
1.30294082619945 1
1.06365527824634 1
0.928229707583133 1
0.712304592596855 1
1.2407231022295 1
0.854351503184945 1
0.993748944986389 1
0.919444176328743 1
0.832575857121608 1
1.30018858171016 1
1.41659530877759 0
0.68405415637462 1
0.947340906685779 1
1.20047018087539 1
1.09137443533017 1
0.855706831227442 1
1.10976157776677 1
1.22606942861302 1
0.954594526514181 1
1.03507498469344 1
1.28852265687928 1
1.11367856984345 1
0.925273251509974 1
1.23017884997661 1
0.89412115332169 1
0.66885740418418 0
0.871575245139713 1
1.10873195124554 1
1.08375827375794 1
0.947033493541729 1
0.757628524161752 1
0.946478704220798 1
1.09197302573511 1
1.29428347152122 1
1.05908410333685 1
1.05839058467356 1
1.0034506781517 1
0.859365481368878 1
1.10082265698603 1
1.21304680208637 1
1.05918029831833 1
1.19292971368892 1
1.13501714092324 1
0.737859603879519 1
0.494677147188795 0
1.23270127402144 1
1.24726445855077 1
0.875782891297492 1
0.948828810835663 1
0.814552014962855 1
0.76206583826466 1
0.803727194668086 1
1.06572667874495 1
0.901697730010321 1
1.18631409999534 1
1.0136577739979 1
1.30994083263472 1
1.37368594529954 1
0.8939175279922 1
0.825314562253205 1
1.19368866859916 1
1.04600243114482 1
0.934459721430708 1
0.869920428921414 1
0.809399078123414 1
1.01034161099982 1
0.891841661240684 1
1.05535284474222 1
0.98813897957234 1
0.996423585141993 1
1.01814587327163 1
0.781381391935185 1
0.81987748340527 1
0.586686054257615 0
0.99936884699533 1
1.06805281827799 1
0.913559016493474 1
1.14430973627627 1
1.02832149786607 1
0.830351281778249 1
0.805710520334066 1
0.958685403551701 1
1.3033648680005 1
0.87358248044104 1
1.12417685515041 1
1.10747133922097 1
1.19583414792935 1
1.0740147638445 1
0.931108620528833 1
0.779167167375513 1
1.05290000549057 1
1.29710699437802 1
1.06984008351685 1
0.848317189878107 1
1.07696973727032 1
0.938127634357187 1
0.957418468869221 1
0.945897177385814 1
0.94478762022303 1
1.10343545700828 1
0.844893956058247 1
1.24730481071538 1
1.04590613967263 1
1.00187389461723 1
0.978953813719394 1
0.869462569074996 1
0.891019433626594 1
0.930821654109066 1
0.824457917248313 1
1.25279264963209 1
0.974471841718275 1
1.25502393650505 1
0.843740172811273 1
0.951932432657439 1
0.867989554816116 1
0.736285168419065 1
0.793520965712281 1
0.985858688634259 1
0.801059468598258 1
1.33223599747169 1
0.770843888317926 1
1.08206279498352 1
1.026923197927 1
1.14553350967028 1
1.01764165217881 1
1.20912342809238 1
0.798911510630424 1
0.915764285270141 1
0.903102470865448 1
1.10065419308053 1
1.26834032512384 1
1.08787589993018 1
1.03582242205066 1
1.01228387133105 1
0.932042322866261 1
1.12893402943791 1
1.30771980662009 1
0.942444972292678 1
1.15459912380193 1
1.08346987073339 1
0.82651606472977 1
1.11796428259049 1
1.09369732580204 1
1.19411059904232 1
1.47374882002623 0
0.91305696030703 1
0.954809942024252 1
1.13418135513172 1
1.08011569792128 1
1.15064508994967 1
1.15152949690354 1
1.23830147012337 1
1.04726823155509 1
1.16430743206345 1
1.08215694128084 1
0.877326159511962 1
0.837169137884701 1
0.84621010822986 1
1.1553219027264 1
0.976674643704123 1
0.748523372551118 1
1.06637473272002 1
0.957802480245583 1
1.02952454360609 1
1.31614227718805 1
1.3451539735268 0
1.15667373235007 1
0.976929194065429 1
0.865144080471877 1
0.427541052568926 0
0.816074018341121 1
0.879600389493717 1
0.813295333144337 1
0.839033053577763 1
0.895481219616852 1
0.996983015700151 1
0.778088104329941 1
1.20267467248528 1
0.845129685901276 1
0.814636628254188 1
1.04162972867303 1
1.03184857717003 1
1.11335945252939 1
0.887737585255925 1
1.12470043790689 1
1.08541082902094 1
1.14267615185387 1
1.12463258666573 1
1.19560084635024 1
1.12242793847495 1
0.813040134990809 1
1.0896976328398 1
0.869245261138334 1
0.827452320184948 1
0.986024183180226 1
0.815164342353247 1
0.83739114406286 1
0.859646925158272 1
0.8132451139736 1
0.728650997697326 1
1.01284193876667 1
1.18114799079518 1
1.17738237637917 1
0.672690738877713 0
1.02479163037406 1
1.10489476041499 1
0.811880265412082 1
1.091952063491 1
0.855967636741334 1
0.81130573296096 1
0.780380402215303 1
0.973491880588164 1
1.02389526109069 1
0.606954822732698 0
0.850134803348942 1
0.903066013139468 1
0.834698773576733 1
0.883308135296497 1
1.12607858407982 1
0.950779144502731 1
0.944013538933612 1
1.18792894723348 1
0.930318095184547 1
1.14169229714578 1
0.984697780753267 1
1.46353588294496 0
0.920342582436168 1
0.969430744696016 1
0.97109139014303 1
1.18522562240127 1
0.946249598621717 1
1.11877811416848 1
1.39054528215762 1
1.14342556377223 1
0.925465271105178 1
0.965189383529993 1
1.09963387205461 1
1.11990789928132 1
0.975384441602824 1
0.856520500648993 1
0.999509391105964 1
0.89217348909431 1
1.25460447700346 1
1.1048972133281 1
1.08428709405176 1
1.03635338907836 1
1.02022553039688 1
1.09354966741242 1
1.10395268132154 1
1.02077254494578 1
0.982820247175107 1
1.21976513294803 1
0.796571873252811 1
1.10506370729445 1
0.942227396192186 1
0.965790125716078 1
0.897557627654349 1
1.07872434382849 1
1.03278963610383 1
1.08020545250911 1
1.00843738037869 1
0.728977942887839 1
1.0573445545521 1
0.847056981244152 1
1.10733589213047 1
0.982885656036605 1
1.05345302686506 1
1.17149677859638 1
1.11962262175985 1
1.08659494422641 1
1.14785576636111 1
1.0549355926801 1
1.06865570302735 1
1.09275709692369 1
0.901336157418175 1
0.836023603642304 1
1.0400804254925 1
0.821989457386284 1
1.02638555061871 1
0.888249191896714 1
0.909666283025411 1
0.976617471781099 1
1.00747149177534 1
0.901754401094424 1
0.885486785454499 1
0.952649800321063 1
0.77384175819168 1
0.832063032636467 1
1.12248635772541 1
0.961475910512774 1
0.709174037779693 1
0.707845768429317 1
0.907549302452467 1
0.96825345590112 1
0.905055244985851 1
0.877946750166862 1
1.35557933152162 1
1.44792863731833 0
0.925086642263552 1
0.85294669281387 1
0.915179414353517 1
0.984064559184956 1
1.21130710349303 1
1.01755061567571 1
0.989522374174455 1
1.06428809630104 1
1.09748923064704 1
0.819208089962398 1
1.1556923176239 1
1.19423778656929 1
0.852179579026473 1
1.04476152779192 1
0.722939910856935 1
0.76535035016377 1
1.17754767214228 1
1.09708758351843 1
0.901834996471642 1
1.08664133050964 1
0.931592887612339 1
1.05032597080456 1
1.1944180044588 1
0.941566928802479 1
1.10956599038448 1
0.760949921862559 1
0.911460760340743 1
1.13043089001955 1
0.819647962041467 1
0.821894064518207 1
0.998399487088454 1
1.3243532867014 0
1.06467399057505 1
0.979594897525415 1
0.851627198237969 1
1.06811327739287 1
1.11763470554058 1
0.972102902155334 1
1.0629738772225 1
0.958415277359953 1
1.11431140327929 1
1.01201166880425 1
0.827170782159833 1
1.04629632933286 1
0.92087434077231 1
1.14096892048809 1
0.55156877465922 0
1.109703640287 1
1.05696254117609 1
0.877795647720452 1
1.01005176508441 1
0.983743898747039 1
1.35478082273281 1
1.01120771210077 1
0.941715946449685 1
0.958574102576772 1
0.851898614498942 1
1.05881081920389 1
0.96086925349899 1
0.840834788335052 1
0.994381139102772 1
0.879186940007032 1
1.11434671079671 1
0.761806950390809 1
1.09335975899403 1
0.707204034098055 1
1.35778797018591 0
1.13859605000787 1
0.998022596607692 1
1.12948879043085 1
0.930742851350079 1
1.39612803823348 1
0.90979644283289 1
1.35521745747411 0
0.953066441408522 1
0.998960856669976 1
0.873853604891085 1
0.827310334433657 1
1.04838805023227 1
1.06117854355715 1
1.07779890890459 1
1.01577903165046 1
1.05715247113359 1
1.13742811010948 1
1.15989597109066 1
1.10747659580191 1
1.28835211894217 1
0.972055865080737 1
0.77765464027612 1
0.872370970869561 1
0.850875043249453 1
1.00305147018615 1
0.964557122492097 1
0.92525763597419 1
1.19504712786618 1
1.01822181513711 1
1.09097973419734 1
0.980519227255911 1
1.02594616269594 1
0.737207775472906 1
0.969227215381902 1
1.17323761950688 1
1.05680190577977 1
0.918564556958717 1
0.896135095881934 1
0.964085179566779 1
0.687593316628801 0
0.807448504513102 1
0.953104131501191 1
0.992816894585351 1
0.809517924928908 1
1.00733979338174 1
1.13797113220307 1
0.790036509362297 1
0.894163246394812 1
1.26381168510098 1
0.922829084927299 1
1.03643263392228 1
1.02391385730507 1
0.889604408290618 1
1.24520186940704 1
1.13445965463279 1
1.06499891403956 1
1.08377670460509 1
0.980164821266104 1
1.07951541859418 1
0.918837396327555 1
1.07664297200645 1
1.25628336604696 1
0.929477151861021 1
1.15298900776575 1
0.962863477384552 1
1.10188348065751 1
1.01332588987355 1
0.811354884323086 1
1.05100532387046 1
0.647193591873679 1
1.0342913970595 1
0.835486241640485 1
1.3403464450399 1
1.28599602489682 1
0.843593625547289 1
1.05789949289855 1
0.93690408702394 1
0.807927981964639 1
1.27828950346603 1
0.64250149842521 0
1.19064721799459 1
1.21100227057906 1
1.15483174021505 1
0.970897598373487 1
0.756487405432373 1
1.15285110529037 1
1.05950755873821 1
0.940597280560588 1
0.832176600592154 1
0.956108072518385 1
1.02512500867309 1
0.976453313101324 1
0.876033485305859 1
0.90448267518092 1
1.15715342683136 1
0.996536491784679 1
1.00606245568715 1
0.988392626699685 1
1.20777399162854 1
1.07002995348573 1
0.904593836807742 1
0.827208985690042 1
0.469049439325853 0
1.28796712186545 1
0.904943615183164 1
1.26241254215511 1
0.876023659694263 1
0.933803143458123 1
0.935097141629986 1
1.34371458525799 0
1.12702912112618 1
0.862425002719965 1
0.926452095092078 1
0.916354599853444 1
0.847453205269741 1
1.13754686511 1
1.38265342880664 0
0.990104893154122 1
1.02458503899375 1
1.12313560977836 1
0.983913590512149 1
1.02141397166199 1
1.12967669586682 1
0.974164707624585 1
1.29316997886298 1
0.850810775609553 1
1.30477029348392 1
1.12349102102976 1
1.26031569594045 1
0.922315647904077 1
0.854976175522294 1
0.820004414331078 1
0.87563440505743 1
1.00602714037056 1
0.919097801276194 1
0.750757888930525 1
1.20834924485975 1
0.745422234968678 1
0.890754366705255 1
1.1957523910457 1
0.971110498758544 1
0.862075447426912 1
1.16366496709695 1
0.926892366068815 1
0.935817114344355 1
1.09225974950841 1
0.861431881944876 1
1.04504250719052 1
0.819717172840364 1
1.24953893931665 1
0.970326793392946 1
0.780061239092592 1
1.08431124821792 1
1.26200718561037 1
1.34473333650474 0
0.775227028121204 1
1.16143148083467 1
0.660618305114138 1
1.0636760038898 1
0.78635009976087 1
1.24020505990106 1
1.03868674570901 1
1.15575771940543 1
0.928267270621988 1
1.08865380997159 1
1.12865845182499 1
0.869629237792565 1
1.01763881164892 1
0.977788295306272 1
1.17528134938919 1
0.808401076021771 1
0.912222234015107 1
0.806564494111198 1
1.05883718831659 1
1.27846906748784 1
1.19179698489248 1
1.00355364622453 1
1.12634662168731 1
0.987015287685434 1
1.03981492737543 1
0.983093546351298 1
1.1055960004711 1
0.96396682955399 1
1.03372971223806 1
0.709335658557463 1
1.10274301188738 1
1.12277165131729 1
1.13604206187345 1
1.16425812639232 1
0.930796830423356 1
1.00316055612053 1
1.25191750916577 1
1.01574184092047 1
0.932001288787748 1
0.925754765788536 1
0.930831496557631 1
0.983259031401411 1
0.635311076225407 0
0.893547283846713 1
1.06850797514602 1
0.968988849125483 1
1.08516610342631 1
1.06957898530847 1
0.844038843025857 1
0.631684923015209 0
0.97647344558575 1
1.01695644938555 1
0.943396693840917 1
0.904311595024265 1
0.969823538038646 1
1.03941752561035 1
1.32413043574149 1
1.07205722275084 1
1.24530605845139 1
1.00456599475277 1
1.05158346926383 1
0.825218432066444 1
1.05001973255243 1
1.08435813547 1
1.00133628307749 1
1.0810031672591 1
1.00138895682861 1
1.15915194567358 1
0.98402956050028 1
1.13269708535512 1
1.25165730312296 1
0.971600934512366 1
1.3468324660526 0
0.912716322799402 1
0.889428705953807 1
0.971247130489196 1
0.78617397754719 1
1.05886408243894 1
0.944365067880341 1
1.14854813940499 1
0.846161394927608 1
0.984470498439902 1
0.981442995481651 1
0.960781707515137 1
0.805279894829437 1
0.680720314490019 1
0.821028140919174 1
1.31387276682662 1
1.06932430405583 1
0.819105898656823 1
0.830857394889783 1
0.911548799853219 1
1.07458251226624 1
1.18073623004982 1
0.901384016195716 1
0.774679988730672 1
0.788170507177771 1
1.2117807399061 1
0.863186390009338 1
1.19363740722582 1
1.19194389145285 1
1.09257692772627 1
1.16354204779701 1
1.06184864475094 1
1.0498200567404 1
0.838786751321238 1
1.21713441164008 1
1.07676745733448 1
1.07310227073422 1
1.0456670382231 1
0.824999253718644 1
0.908278977410853 1
0.940271825663064 1
0.942540145885514 1
0.954112850599437 1
0.895492093914828 1
1.02569545940999 1
1.27735940849593 1
0.933235395551308 1
0.908907080191223 1
0.989031140240932 1
0.882331692535847 1
0.857154577310877 1
1.12074204298164 1
0.814863248220897 1
1.02925228211777 1
1.124173921864 1
1.27017567319136 1
1.0678480809053 1
0.991615787088487 1
0.927708215770675 1
1.01392725691447 1
1.19504470460508 1
0.994926281623789 1
1.17581776155957 1
1.026848240399 1
1.23423094624611 1
1.22013081105399 1
1.05675734023527 1
0.961565648076038 1
0.921386528089822 1
0.984910504014648 1
1.07293098332456 1
1.29505639267304 1
1.10511469988302 1
0.865380380767386 1
0.955139033983019 1
0.893527744579635 1
1.00183632014857 1
1.08487552727406 1
1.31493205530634 1
1.08512568850343 1
1.25130968895022 1
0.976845979028594 1
0.698885934881269 1
1.05764713754928 1
0.893347315575819 1
0.894052488674827 1
1.32056314526913 1
0.89260487299101 1
0.672864688805471 1
1.07472494764817 1
0.947220587367428 1
1.53336255859082 0
0.703891077330791 1
1.05829079047602 1
1.09005818207223 1
0.973178806658699 1
0.978386247214169 1
1.00786016531099 1
1.07358524249784 1
1.24994134204817 1
0.860424875271478 1
0.695739739417342 1
1.04259164609774 1
0.702435611521319 1
1.19843659465801 1
1.17715528999352 1
1.14250734009834 1
1.02545554674409 1
0.83514315843026 1
0.872365343853931 1
1.10032652139128 1
0.842352599130267 1
0.662388655465672 0
0.795679342083947 1
0.997093381507461 1
1.17557226410354 1
0.928844522173828 1
0.899083096046612 1
0.932848390986446 1
1.14557126645404 1
0.934180316860451 1
1.03889018325791 1
0.95784179805423 1
1.07967164162178 1
0.992994173829334 1
1.0292507505104 1
0.766133501280056 1
1.11987696177273 1
1.21716025319795 1
1.03248530306976 1
1.10007160038345 1
0.8910838716137 1
0.860329559593099 1
0.997358821191614 1
0.908644682717676 1
0.984170301998505 1
1.04373124301823 1
1.10443327575638 1
1.03872029109039 1
0.818732966445189 1
0.792022969310596 1
0.968480778472319 1
1.14354223877167 1
1.15384040552311 1
1.12894923948677 1
0.94630356456719 1
0.905976855339147 1
1.27571154136206 1
0.986504050162111 1
1.13244526790628 1
1.07845300628647 1
0.852186845687803 1
0.884395135934526 1
1.27912579772552 1
0.987161910849784 1
0.968739854115741 1
1.23796800853261 1
0.89511528813934 1
1.09221850249245 1
0.96128957824326 1
1.04662142619463 1
1.06750289372068 1
1.00952166193098 1
0.759280658562031 1
1.04479271048742 1
1.08351143457828 1
0.934476638937019 1
0.890504775846295 1
0.900222269105107 1
0.989623384013547 1
1.20031834299153 1
0.84389049473907 1
0.947479517558561 1
0.884960009105691 1
1.12680283525024 1
1.0576941918069 1
1.16250683627833 1
0.851119775757984 1
0.803836219466632 1
0.87755655343953 1
1.13295039419814 1
1.30617861871036 1
0.649136336910023 0
0.891901514033238 1
1.02092925159897 1
0.872762049609351 1
0.90047047209523 1
0.873819897135398 1
1.2355636097555 1
1.10877619126758 1
1.00869465594536 1
0.80104340284438 1
1.15610057324561 1
1.10310587670016 1
0.824852167686191 1
0.878866517674957 1
0.974630389425464 1
0.692960175831439 1
1.33408097992832 1
1.15429633647822 1
1.14985476139707 1
0.98197120073833 1
1.14735793594276 1
1.17462438850889 1
1.02937928230234 1
1.32856420553841 1
1.09224884594389 1
1.16377799399549 1
0.761219911470374 1
0.86265874175571 1
0.967898075627394 1
0.828073073130264 1
1.0272366330653 1
1.27039133291599 1
1.03847082028481 1
0.907335387014485 1
0.842812853220523 1
0.998991438548914 1
1.10427905963007 1
0.980284193684824 1
1.04591271113401 1
1.13307374623139 1
0.836774260883274 1
1.05922228666435 1
0.867440988769597 1
1.10742464421583 1
1.03372232875514 1
0.76283705883885 1
0.74161042294593 1
0.99844108094811 1
1.12466543239922 1
1.05117071416303 1
0.887293339638696 1
0.708600594269467 1
0.96636474122067 1
0.820064662065069 1
1.09604290808494 1
0.783589858101261 1
1.29635462574855 1
1.08174783357591 1
0.926599934858983 1
0.999187702539085 1
1.14206001677428 1
0.840508227462778 1
1.20759972774946 1
0.952082692027026 1
1.02215508930044 1
1.17110334263275 1
1.06148364741869 1
0.9979687816566 1
0.855858333832864 1
1.30075060982875 1
1.05383233705933 1
1.03495612734622 1
1.24442012368882 1
1.08532839769824 1
1.14672220743446 1
1.22465377742 1
1.03442911447201 1
0.757006887186782 1
1.168099180903 1
1.05245616238192 1
0.819988362357526 1
0.830849237617787 1
0.795140256009768 1
0.84040519981006 1
1.3686792268741 0
0.954780715438279 1
1.05417908855381 1
0.866519426127218 1
1.22367280048949 1
1.11586785224136 1
1.13998577114531 1
0.934634468306608 1
1.32860779019698 1
1.01389905177454 1
1.04010173281568 1
0.754078194112076 1
1.1358842163201 1
0.832372889812338 1
0.726492305672983 1
0.885379834962536 1
1.45361013181505 0
0.739234484000644 1
0.983318703106008 1
1.15623429119359 1
1.11729661378612 1
1.09494742584896 1
0.813452252476957 1
0.748842839086446 1
1.26673371233709 1
0.794495703923562 1
0.695384817457076 1
1.10415137681088 1
0.92918447579789 1
0.708928808548949 1
0.808100975741153 1
1.00536159851651 1
0.99314535568133 1
1.02129258581039 1
0.779722720737774 1
0.914600228367054 1
1.0779726970845 1
1.08575354922832 1
0.880660833146529 1
0.936543814214085 1
0.978510689797863 1
1.2556535182444 1
0.776545579693534 1
0.668393000006611 1
1.07515402267954 1
0.719104869030427 1
0.969280272484603 1
1.04998804217253 1
1.03146677052232 1
0.962335122611767 1
1.26199186557456 1
0.76888774996252 1
0.821190828971848 1
0.976372996271336 1
1.19569956529601 1
0.782585100720558 1
1.14351750100734 1
0.992941621143361 1
0.832779055733366 1
0.980797945610523 1
0.75994508810909 1
0.920215803047609 1
1.15443277467887 1
0.878848599632426 1
1.08658817750964 1
1.13204447076291 1
0.903797344356889 1
1.02944082463478 1
0.997511266994135 1
1.00399776704181 1
0.860069175351485 1
0.878350157741386 1
0.774564302509718 1
1.17993883180495 1
1.05757497965442 1
0.907270326077392 1
0.956270049768052 1
0.877479690005527 1
0.936699344286952 1
0.775432709748786 1
0.893444874783486 1
0.917222107636286 1
0.760955532960632 1
0.809795494945344 1
1.17523233046355 1
0.650519705852482 0
0.822645275717945 1
0.948531918988531 1
0.993680256989866 1
1.23170130324914 1
1.05323732562149 1
1.32386018532271 0
0.999003144621479 1
1.10963545203427 1
0.816502041549913 1
0.948066722269247 1
1.02580502083058 1
1.03135966757035 1
1.14065985251338 1
1.05333331923961 1
0.947063691139037 1
1.00054225029107 1
0.881173082337968 1
1.1320007459127 1
0.999312257136571 1
1.17518943846771 1
1.18370203189909 1
0.896200706472835 1
1.06697566187746 1
1.06403911702311 1
0.957764367735853 1
0.876821548268763 1
1.11833018353628 1
0.537334226324004 0
1.19243989773907 1
1.04781397215643 1
1.04958695973423 1
0.96709065844246 1
1.22791680419933 1
0.802993863703508 1
0.783582769360121 1
0.985997602388349 1
0.911280894242267 1
0.957647430213344 1
1.20988844878313 1
1.14023102765365 1
1.11147350621062 1
0.99210053167209 1
0.967590534855098 1
0.97947367867844 1
1.1553689548013 1
1.3824356766038 0
0.846867779915452 1
0.834071258554246 1
0.803918964013922 1
1.06698003236984 1
1.10675708481759 1
1.16174409933209 1
1.23718467598614 1
0.901957316543672 1
1.08951242655104 1
1.09649841174236 1
0.83815948165489 1
1.46676785038927 0
1.24707099699978 1
1.13439329724637 1
0.99936999524421 1
1.41420677833877 1
0.845063586336993 1
0.772353256093075 1
0.963365248117139 1
1.20025858813455 1
0.871120927611637 1
1.00176860004484 1
0.891060383209894 1
0.973625428116693 1
0.801678844391325 1
1.01045896082063 1
1.06605058576605 1
0.945816181619564 1
1.2352980332031 1
0.873291912122976 1
1.15920394276075 1
0.75232422148203 1
0.964519670010539 1
1.02316993210031 1
0.946852801414335 1
0.737096291527449 1
1.03204329866939 1
1.15669560131537 1
0.806595097281748 1
1.14498477296854 1
0.911741006157168 1
1.00390220014878 1
0.82203498232403 1
1.10604385903132 1
0.760795515818006 1
0.925254859718467 1
0.832329421849021 1
1.01698529555466 1
0.95589376787302 1
0.967414385900492 1
0.827003979039742 1
1.07285727192302 1
0.817187182537153 1
0.775207494820632 1
1.02207707779413 1
1.11332906388807 1
1.16864735890395 1
0.990966152315248 1
0.997546267357306 1
0.886620845698655 1
1.26357720034554 1
0.973865471498996 1
0.923167324216092 1
1.12542330480791 1
0.988891846587574 1
0.99119241343164 1
1.00885479050616 1
0.864764299233979 1
0.93562638548271 1
0.915926874659301 1
1.06012041499342 1
1.04832740470573 1
1.08870153409982 1
0.839780782680147 1
0.71006622573852 1
1.01703024520522 1
1.18721717741825 1
1.26336298726724 1
1.02523792442162 1
0.96520540160675 1
0.853908369882487 1
0.905114041266092 1
1.12387961326821 1
0.875118752258036 1
1.10483587328012 1
1.18992432648521 1
1.06853325090453 1
1.06006198297479 1
1.09505811475029 1
0.882851586104196 1
1.19732547188448 1
0.868999372675849 1
1.02944438542296 1
0.900069950729667 1
0.935403487632633 1
0.958743145550484 1
0.79924339621622 1
1.08507644902151 1
0.888938669403606 1
0.997412268622235 1
1.10906872219827 1
1.11759336386096 1
1.1548420811496 1
0.984245416126455 1
1.36634603760101 0
1.093918351123 1
1.06044071752662 1
0.918243408990362 1
1.17803031694054 1
0.761001342177652 1
1.16863800675246 1
1.01506697514984 1
1.0006949095526 1
0.855886192842932 1
1.10726396401484 1
0.808929156385787 1
1.32188854143757 1
1.17222400229758 1
0.923328703245832 1
0.957077340096939 1
1.31894728720112 1
1.13018310024332 1
0.854019092395665 1
0.808154443577337 1
1.09510518314215 1
0.824892561402257 1
1.01937596276254 1
1.01060831212909 1
0.916417329430348 1
1.14785127125453 1
0.984727289188142 1
1.27533544742469 1
1.07008610598301 1
1.08735197287621 1
0.889357259136479 1
1.35018282221081 0
0.666053498921898 1
0.793010785600809 1
1.24802989138838 1
1.15389357735996 1
1.28513170468472 1
1.00515149777517 1
0.949295757258946 1
1.17149449179635 1
0.920384142636689 1
0.888945369248989 1
1.22169314111052 1
1.08785190255989 1
1.13055228784897 1
0.813405022955332 1
0.984601683875923 1
1.25163545680307 1
0.721591414332361 1
0.724114324132233 1
0.964674445282497 1
1.18195245016636 1
1.32990887492448 1
0.911278919598266 1
1.01474603929557 1
1.10397139583006 1
0.991936084437756 1
1.13152839461446 1
1.22045228074599 1
1.05710661222412 1
0.89844004764771 1
1.27121957848303 1
0.800562704176976 1
1.1557146886674 1
0.690194967542053 1
0.975626312982492 1
1.33664146984611 1
0.784314573927536 1
0.928571403975644 1
0.917818691665968 1
0.947213591288397 1
1.13427325866737 1
1.01533509721124 1
1.24349962866179 1
1.11581325602761 1
1.0096484035037 1
0.628962870430931 0
1.15970811627316 1
0.787776010579223 1
1.10957657847355 1
0.837293908764923 1
1.09557713642912 1
0.878132284525463 1
1.05221035763405 1
1.53002283232129 0
1.13901574305009 1
1.06858621110123 1
1.19952137021013 1
1.08369738053658 1
0.933015540222037 1
1.20371036242563 1
1.08318000733258 1
1.26629460230768 1
1.0985735198133 1
1.147025512888 1
1.04060033167528 1
0.851976506888704 1
0.83839895749949 1
1.15425562942877 1
0.76175621842904 1
1.21166345921662 1
1.00618289590244 1
1.07820554248332 1
0.858642482763693 1
1.14720422887817 1
0.981871374088018 1
0.773277774947015 1
0.870824013988292 1
0.992125361137189 1
0.989139046225158 1
1.06792245876125 1
1.05245431613625 1
1.06403670157342 1
1.15196442638783 1
0.913175156576372 1
1.04307325456257 1
1.10098490125921 1
0.943700110371977 1
1.14708532077446 1
1.00246063997796 1
1.06054722217227 1
1.00648380536157 1
1.00337930487671 1
0.796722496682752 1
0.930284063257201 1
1.00080574402416 1
0.951377005439545 1
0.878940288312612 1
1.05517714359643 1
1.08957907297219 1
0.893470203953741 1
1.03043127595642 1
0.790052775180365 1
1.06021065248308 1
0.838662527858072 1
1.2106568756943 1
0.946455477948116 1
0.862787116859219 1
1.10687348241556 1
0.865497914853862 1
1.07003170347451 1
0.763272742736407 1
1.30850281330322 1
0.772513782033425 1
0.98707941885387 1
0.9307071837335 1
1.0035983204481 1
0.833155954485369 1
1.10364553048981 1
1.1543688088639 1
0.919920954372341 1
1.31009473560075 1
1.06231863810755 1
1.01098803685642 1
0.923231755701719 1
1.12588778198474 1
1.09057718042678 1
1.02949941500744 1
1.03414644429236 1
0.957864852480349 1
1.19871937622646 1
0.931710632078946 1
0.941089019342024 1
0.924012037631396 1
0.805778873816225 1
0.958181900543361 1
0.985991845805393 1
1.05563944962267 1
0.982450639663442 1
1.21267583465137 1
1.19487562353081 1
1.0831875009977 1
1.13432082306094 1
1.14777827858668 1
1.27726167521198 1
0.5116359873832 0
0.894608449207739 1
1.19467547837089 1
0.916306598312699 1
1.1306358041336 1
1.09871406978825 1
1.1813477468109 1
0.830089898090053 1
1.05789523730212 1
1.19172111033377 1
1.10043055841794 1
0.695020704380768 1
1.03096249209832 1
1.10429680806504 1
1.14086498812953 1
1.0185652142769 1
0.863042814266659 1
1.09458816034306 1
0.778588426077979 1
1.00028017321515 1
1.26404840032131 1
1.26152838252316 1
0.731041441922755 1
1.0234343203839 1
1.12737421657768 1
1.20751730352784 1
0.95595212709581 1
1.00602367821043 1
0.998488080427314 1
1.11307388050911 1
0.966612785904916 1
0.959539622492731 1
0.893557196691706 1
1.1379801346339 1
0.708532877773461 1
1.14265959600921 1
1.02284580084776 1
1.22651472318876 1
0.954403108725489 1
0.730200530734965 1
0.80541229450123 1
0.87435954246403 1
1.04979873364163 1
1.09928839467358 1
0.928048530178515 1
1.03699163275961 1
1.11470851339563 1
1.00089521931916 1
0.948985304736515 1
1.06835865829515 1
0.859997525867373 1
0.810874143731773 1
0.930994121176874 1
1.39720938120254 0
0.951669313583836 1
0.988443685148138 1
0.682119068135579 1
0.753898864340718 1
0.858094607214371 1
1.00623852515169 1
1.09427027759831 1
1.176238396984 1
1.12835451734127 1
0.827844613229645 1
0.891801557639676 1
1.14670942552431 1
0.864252568626099 1
0.989479891682367 1
1.26315144986488 1
0.904838431977841 1
0.876339920239658 1
1.26323338238627 1
1.20111210567518 1
0.885485364966989 1
1.08904642497346 1
0.964313846680198 1
1.18948504877911 1
1.18090158288105 1
1.01787741401818 1
0.913251743843261 1
0.95712123557366 1
0.870769513968317 1
1.13932307415241 1
0.970185278398442 1
0.936308880481801 1
1.01936155648871 1
1.17380197219976 1
1.0374789543494 1
1.00748777196285 1
1.06550267947529 1
0.747577246333937 1
0.923692542923972 1
0.84617306594444 1
0.908802236288672 1
0.808812949805566 1
0.91992720542675 1
1.11990420136227 1
1.10210810436906 1
1.00274098240511 1
0.937490743150108 1
1.14304516361343 1
1.06626836421649 1
0.874444996392517 1
1.07513348379392 1
1.11523047088246 1
1.007415033575 1
1.09530392120244 1
0.741580934384072 1
1.18270612090982 1
1.06775237489902 1
0.810916172835054 1
0.777171650479487 1
0.963751739680237 1
1.09885208816371 1
1.11397002537739 1
1.06221580193209 1
1.00653887016877 1
1.04797026431829 1
0.991802553614368 1
0.888274158974141 1
0.969012933779282 1
1.10756701413658 1
0.899990531846763 1
1.18009334734566 1
0.859743307540807 1
0.874056916989792 1
1.06643828126159 1
0.932473331293998 1
1.0122540335553 1
1.09531570276187 1
1.00565192476902 1
0.946531471134017 1
0.812434182469513 1
0.939740836711785 1
1.08910588612244 1
0.929062086327771 1
0.830740365524718 1
1.36575732531547 0
1.0049931007671 1
0.867174744716641 1
0.970982425994803 1
1.02189277641601 1
0.765899619777564 1
0.965345150797338 1
0.923518339889697 1
1.13174981645595 1
0.808324950464453 1
1.06238490013533 1
0.938263683701979 1
0.831525871393882 1
1.12004076781429 1
0.885377585689176 1
0.79361955642109 1
0.859443108110492 1
0.96621808344559 1
1.03642280994751 1
1.19984935131726 1
0.787107700399365 1
0.793195525510782 1
0.851608261871638 1
0.820871622679512 1
0.907062692876094 1
0.915736692118032 1
1.20581266734969 1
0.965058368658877 1
0.956413214382703 1
0.905163752550376 1
1.03608270179681 1
0.983415539365217 1
1.12260085205992 1
1.23938065408913 1
0.703814413716123 1
0.772130387104431 1
0.876102048272014 1
1.23107322307899 1
0.851208397450014 1
1.08816339608498 1
0.887626487050396 1
0.955991547105483 1
1.0317372526674 1
1.13184483519807 1
0.702288275383962 1
0.762734167743025 1
1.29843564850634 1
1.15648517654913 1
1.23181994896753 1
0.97819785859914 1
0.745122071403895 1
1.21923202607272 1
1.10324771433738 1
0.855633768742571 1
1.14771127216574 1
0.934985965248693 1
0.915944956269141 1
0.985414931586824 1
0.881157585562708 1
1.06485433213574 1
1.2633676316513 1
1.12069566129936 1
0.789432713638494 1
0.910567084740007 1
1.09843005404492 1
0.879409577211759 1
1.05010490651282 1
1.06956268284855 1
0.98029348966785 1
0.929062119401288 1
0.979065235326416 1
0.854048561664901 1
0.814837498650222 1
0.781651475617997 1
0.985544486433544 1
1.0843159828775 1
0.736533579576955 1
0.893283309352552 1
0.68964554172246 1
1.15412489415034 1
0.822717517668464 1
1.19361668231973 1
0.90389830402167 1
0.954408016864579 1
0.959226683238313 1
1.13237045834564 1
1.22470778830255 1
1.08865418242877 1
0.98643657796404 1
0.918794893265332 1
1.31994261663346 1
0.826582301137179 1
1.1738912187965 1
1.06496888252736 1
0.827524282453786 1
1.09746933352279 1
0.943515734119655 1
1.24209465171184 1
1.04766272273309 1
0.970404656495006 1
0.982825711175879 1
1.20660393414868 1
1.15632485456125 1
0.958777833692587 1
0.8108580802493 1
1.03344848849839 1
0.939342697574538 1
0.932518773147473 1
1.12053994605967 1
0.649671536491083 0
0.968124515851588 1
1.36815846288737 0
0.989080189220506 1
1.10073050226347 1
1.08140044699722 1
1.01915787651625 1
1.04806249911987 1
0.841854267728643 1
1.03074844515577 1
1.08911597874931 1
1.12814518721552 1
1.00105210531505 1
1.54524095813601 0
1.03762016685054 1
0.901511326064171 1
0.870895428825753 1
0.794938947115502 1
0.959664934485482 1
0.912684320040993 1
0.876075990984092 1
1.14113563139406 1
0.982757865127663 1
1.18515424532832 1
1.12038250033974 1
0.849386401568777 1
1.00666376632038 1
0.87788533166757 1
0.877480330130717 1
0.902099448036963 1
1.19013227449075 1
0.989898081130452 1
1.00254137526307 1
1.2141985810267 1
1.17634733501845 1
1.06796010678643 1
0.894572483577883 1
0.932118162454948 1
1.15357584440404 1
0.85651807660603 1
1.04369377561577 1
1.32909311726386 1
1.09175959335127 1
0.753807845618162 1
0.998923105099248 1
0.825065172521601 1
1.02334659570473 1
1.00961932549152 1
0.70957032005223 1
0.990190720480573 1
1.18849652441773 1
1.11388184680658 1
0.853282972026914 1
1.00419380826079 1
1.01022767929109 1
0.836588390796458 1
0.995230327778651 1
0.977336607062301 1
1.04346705510407 1
0.765061624448709 1
1.00775040313997 1
0.95923936174016 1
1.01180708857551 1
1.04092251619719 1
1.03127781270268 1
1.27005486451827 1
0.950446664381408 1
0.93774547306739 1
0.993267220347257 1
0.996387566031251 1
1.09448199519741 1
0.75618947830169 1
0.74819488545715 1
0.856183826955853 1
0.848967513188029 1
1.08028185887279 1
0.909313464205712 1
1.07326790187568 1
1.03930009625357 1
1.13616599772636 1
0.887699789760572 1
1.11337510578008 1
1.00425976056043 1
0.724622463378755 1
0.878520284054179 1
1.09564049475435 1
1.19478861414318 1
1.00229457901948 1
1.29327412969169 1
1.04428944192747 1
1.11998075250387 1
0.868557301516791 1
1.11162314678794 1
0.91690472811268 1
1.1656229917565 1
0.975718235686699 1
0.867448665734335 1
1.1259389413222 1
1.11668447203969 1
0.899137959098665 1
1.09338511425644 1
1.01046446439452 1
0.891531494994424 1
0.820955780458699 1
1.1977997401646 1
0.959817404531073 1
1.06860358966244 1
0.845769194767901 1
0.83865929833851 1
0.915184940025299 1
0.99013761566518 1
1.04652368411509 1
0.846036137797675 1
1.23199671451126 1
1.25166213538803 1
1.22636372621127 1
0.822144372958177 1
0.953765781945495 1
1.06075842068827 1
0.817000411483154 1
0.965282198375408 1
0.9552902967563 1
0.868915567074344 1
1.1695506665259 1
0.744343278639009 1
1.15519569679524 1
0.695474173888778 1
1.01478254750446 1
0.882497869288308 1
0.842591175624872 1
0.853852523558975 1
1.20988599451348 1
0.993797901636946 1
1.09321758214959 1
1.04542863501496 1
0.880719618176798 1
1.09482366225885 1
1.01630869614464 1
0.918704991085331 1
0.912200456855567 1
0.978902847534808 1
1.0407659789616 1
0.872230332664294 1
1.08492465448474 1
0.629170087899014 0
0.996627055138422 1
1.16551294232375 1
1.00259865788214 1
0.982258141481582 1
1.28658719691561 1
1.08542258143604 1
1.03208588916449 1
0.755357395687534 1
1.15711691514672 1
1.01384901576386 1
1.06641074267589 1
0.911462270483454 1
1.0582232523352 1
0.98155252326211 1
1.00427051990842 1
1.17846466643916 1
1.03397902317232 1
1.16163906498673 1
1.24986341498665 1
1.01736764763979 1
1.16354903767736 1
0.982624237189228 1
0.882920579906514 1
1.15063250070805 1
0.749331348612257 1
0.741731991766277 1
0.961593218734236 1
0.952983541034403 1
0.777116421391798 1
0.756512757544823 1
1.26752204539382 1
0.787923091433516 1
1.0324552898663 1
0.925918077039395 1
1.34337860704348 0
0.986020108649308 1
0.865014575128069 1
0.951311734076961 1
0.866627631606884 1
0.95302342524962 1
0.89644879873761 1
1.13075874176427 1
0.818913058097035 1
1.1336190622762 1
0.941557928842151 1
0.760314407255258 1
0.953913920903387 1
1.36453217280892 0
0.958558928606954 1
0.69017954441758 1
0.804240623423872 1
1.12014088031389 1
0.809171911583005 1
0.628871242544398 0
0.739753115832799 1
0.889915773460665 1
1.1914465988758 1
0.980424411065335 1
0.690030494579457 0
1.19570172301997 1
0.86810074320219 1
1.14021775863128 1
1.17711814414532 1
0.824600001776214 1
1.04316505767465 1
1.27033974410975 1
1.12986986401608 1
0.892228416175308 1
0.967569685520243 1
1.02744733051994 1
1.06800910791261 1
0.798299770932432 1
0.941368532205049 1
0.905624558317426 1
0.987001578362611 1
0.999794892213255 1
1.10153233898466 1
0.944458161041123 1
0.787453791388175 1
1.12549917573465 1
1.18535401635495 1
1.06965544963771 1
0.877536630460708 1
0.903673533997262 1
0.944635347182856 1
1.04465201990658 1
0.943357058056872 1
1.05526542083689 1
0.500604889427561 0
1.44253841599256 1
0.956248035963946 1
0.955226450706322 1
1.13418181821173 1
1.09866071012841 1
1.07901295040561 1
1.41052423294613 0
1.12572221037964 1
0.895479130149298 1
1.1699636055723 1
1.1236236087269 1
0.770555523326863 1
0.785595466426376 1
1.07686687663985 1
1.21415390781116 1
1.18186023342566 1
0.992573278881686 1
1.01476831839108 1
0.890662861619916 1
1.06581567527289 1
0.888205422843736 1
1.14600566079913 1
0.945505938527096 1
0.896549224060599 1
0.859994039919257 1
0.971232480723295 1
1.16618879317106 1
0.888630399976853 1
0.736264222260249 1
0.866254809679007 1
0.972551635735881 1
0.981291666678339 1
0.792835087810429 1
1.03064022006772 1
1.0817715127842 1
1.25316863573251 1
1.03643546406799 1
0.959560343598146 1
1.00205970205644 1
0.973623898969198 1
1.01914847773349 1
1.10058865176148 1
0.924018747622445 1
0.949078564286778 1
1.13517793773893 1
1.04047981534227 1
0.806118647163119 1
1.35794946584025 1
1.01616703153799 1
0.987445084794433 1
1.03234808667292 1
1.07492798197881 1
0.968107333494933 1
1.11528668538732 1
0.996499732727803 1
1.09778244541194 1
1.17916760233811 1
1.36319871933117 0
0.806732297026872 1
0.659982901507593 1
1.06684640840009 1
1.0299280869272 1
0.884876622248082 1
0.984378582042086 1
0.87089139505928 1
1.1398214463475 1
0.975980407364199 1
0.830122496921291 1
0.907126656246196 1
1.10886244843906 1
0.979889694052243 1
1.15071357976206 1
0.632929169685961 1
0.89227762577474 1
1.02829970583445 1
0.89952973983661 1
1.05311692273685 1
0.760122567780034 1
1.11732276978152 1
0.992489259260723 1
1.28831038698984 1
1.08737777227735 1
0.882441724040733 1
1.50566645547473 0
0.897219036766818 1
0.599458361528286 0
1.19972667536846 1
1.09568275904156 1
0.915604371189581 1
1.13099231066042 1
0.851874650714245 1
1.1506210483052 1
0.927180287710771 1
0.819980821678665 1
1.05178267013348 1
1.10524499140659 1
1.1409296778648 1
0.983268670065048 1
0.849711091330966 1
0.80501494383646 1
0.982559683528298 1
1.01141836927287 1
1.09307822657986 1
0.931992198809112 1
1.00122224938862 1
0.930026016008706 1
1.05123827101137 1
0.902965299547613 1
1.0739905719102 1
1.18847912421765 1
1.02163048158061 1
0.791851300966457 1
0.882432908122193 1
1.04746406527548 1
0.869687331114579 1
0.920035504398717 1
0.983704742441834 1
1.11968544529085 1
0.836431945718412 1
1.23384278061968 1
0.569621871680112 1
1.08086916286645 1
1.07355231205137 1
0.93398055080735 1
0.931194823263488 1
1.0749849600503 1
1.33898824816721 1
0.867654433298542 1
1.05552716509512 1
1.10589953885828 1
0.572879936707322 0
0.994612270660937 1
1.02109240602135 1
1.02822879695356 1
0.872132103364056 1
1.27350573665422 1
0.845856275183605 1
0.829786877574884 1
1.10037228824893 1
1.16862575980198 1
0.961732832828231 1
0.8044138373875 1
0.760227569390375 1
0.958798447608023 1
1.14353481752366 1
0.930043280395347 1
1.12030972090755 1
1.35018949151079 0
0.83128060114475 1
0.768805357191577 1
0.999946015035572 1
1.01803717689387 1
0.747916925520314 1
0.914928237592095 1
1.11529526981451 1
0.799520710608221 1
0.711379042296748 1
0.974059845893751 1
1.54988286287145 0
1.18726477670302 1
0.936429080244318 1
0.876677903089527 1
1.16222517638703 1
1.0520630245212 1
1.32354867982131 1
1.00065606312547 1
0.786332088769559 1
0.815537140587019 1
0.988372649952822 1
0.89406936304907 1
0.971254875278658 1
1.05189484586049 1
0.962456803832331 1
1.28074624831848 1
0.855020565097293 1
0.92130899946696 1
0.920407537688217 1
0.89521332258498 1
1.09060547307132 1
1.00768762306201 1
1.19048334571659 1
1.11342812214667 1
1.07979765022246 1
0.998461837679541 1
1.17426142704881 1
1.02526010672809 1
1.11207250041248 1
0.869871445855586 1
0.80063653011233 1
0.820495907082894 1
1.18852476685601 1
0.927706097071013 1
0.696437788050243 1
1.14159647956201 1
0.98143300017136 1
1.16521556649965 1
0.897904525320881 1
1.00111427377078 1
1.14230120780599 1
0.987899249655962 1
0.898270976262295 1
0.983650896415332 1
1.03368430767671 1
1.15903796004692 1
0.843884068746897 1
1.17823233072476 1
1.05020786453713 1
1.02007162679367 1
0.595228565198944 0
1.057842701919 1
0.877450998267015 1
1.13905318023984 1
1.05779367329346 1
0.955086448053588 1
0.901724667958602 1
1.09711582614654 1
0.927361832580896 1
1.32171962863851 0
1.07684110409452 1
0.841273356964949 1
0.814605113879179 1
0.883050513732129 1
0.872408451514179 1
1.00323616645728 1
1.23613912567059 1
1.31660507349298 1
1.12123839609466 1
1.02302308587362 1
1.12622998581855 1
0.901029097903662 1
0.980960720066948 1
0.96210920170173 1
0.954039035350468 1
0.95072211914249 1
0.96521993746646 1
0.934367738916624 1
1.20736122910118 1
1.00040567323972 1
0.78654497933201 1
0.867569164393192 1
0.796362938866746 1
1.09510581127747 1
1.14454699748557 1
1.00478813396692 1
1.10725286969466 1
0.889205542966334 1
0.806297741132866 1
0.804216671163353 1
0.999174771615083 1
1.04995292232066 1
1.01474379385432 1
0.847823847661729 1
0.987207994599612 1
0.90717295039992 1
0.938288958857925 1
0.783817030927077 1
0.833028129433447 1
0.982649221976426 1
0.863119079122461 1
1.0967220989735 1
0.858625658666504 1
1.01458419424284 1
0.928498151836944 1
0.893000668741218 1
1.06911125275899 1
1.0974690737109 1
1.02246467140309 1
0.699955744684996 1
1.3018931748093 1
1.17376293825296 1
1.16859701160555 1
0.987044124753534 1
1.06177353828857 1
1.01362928825083 1
0.874542742630306 1
0.997342390601513 1
0.916285532212213 1
0.874669775025633 1
1.05659715431763 1
1.17027630520176 1
0.841725137729689 1
0.851856493861072 1
1.17121465988151 1
1.21790527276347 1
0.828669090083576 1
1.0945465342359 1
1.1647742588282 1
0.800098812628275 1
0.826399435773277 1
1.14912838763845 1
1.12033909848225 1
1.05484844479239 1
0.90265818563862 1
1.04087064685653 1
0.725089022715851 1
0.870128437803913 1
0.868238042055981 1
1.25751016312607 1
1.07516555655093 1
0.802363284279474 1
1.09986216549463 1
0.983097280716614 1
1.04768549685682 1
0.864838589608458 1
0.942990489114988 1
0.876078750902452 1
0.921912400935594 1
0.920326595125851 1
0.972545153067681 1
1.17499236056264 1
1.09120158828664 1
0.874690809194504 1
1.02339081710028 1
1.16142386646562 1
1.08592723684027 1
1.08664850399553 1
1.14419412838014 1
1.05675735263196 1
0.945946190474737 1
0.713483962537456 1
1.0014927006909 1
1.05927455460236 1
0.783505920435505 1
1.157472436837 1
1.00306845145051 1
0.90103878128331 1
0.927347640062352 1
1.32512273487901 1
0.982576007818931 1
0.849268119308933 1
1.173064133741 1
1.08941106448277 1
0.991919177104673 1
1.24095526906244 1
1.11769578318694 1
0.834580961174639 1
1.01232763592737 1
0.986101909950141 1
1.09761356538247 1
1.17232214409744 1
0.841397788020531 1
1.11034875160399 1
0.915883326945032 1
1.11527954828634 1
1.26536839441146 1
1.21455797579947 1
1.29774885805955 1
1.18906097555892 1
1.33080724016271 1
1.20099298334305 1
1.24045837327432 1
1.11528181365812 1
0.9669077350444 1
1.01872079950916 1
0.822407136028348 1
1.11748939968661 1
1.10658137700135 1
0.708425937262597 1
0.910083262051948 1
1.06744323281 1
0.767829221818446 1
0.910678314030987 1
1.22145461387163 1
0.848986815013191 1
1.03059815947036 1
1.03934877277435 1
1.01568519317331 1
0.858973008197768 1
0.848519161488707 1
1.17152338915288 1
0.967981922847755 1
1.28406894990019 1
1.4614348032465 0
0.989108808036632 1
0.939790788779836 1
0.965976727075747 1
1.11988939068403 1
0.802744497316306 1
1.05682101922322 1
0.782386927853749 1
0.959235294916336 1
1.14472530793307 1
0.622442239287451 0
0.868362635068613 1
0.990420170766829 1
1.11553605279111 1
1.01048434005509 1
1.06101115000702 1
1.18429265176483 1
1.01342868758582 1
0.806098491768514 1
0.880051295018542 1
0.603588604136764 1
1.13268155360428 1
0.890954258494044 1
0.943544292242343 1
0.740872270135982 1
1.19768237390464 1
1.11272579315082 1
0.843512272244326 1
1.08010926197828 1
1.02533146832765 1
0.96753939266365 1
1.01234283380621 1
1.04714147938063 1
0.840805726891989 1
1.32653014294218 0
0.911194338862254 1
1.00579130110933 1
1.17506053975428 1
1.15222169872333 1
0.813528805372264 1
0.859809146511469 1
1.02320244878152 1
1.00661178763419 1
1.07049010213838 1
1.27420998306996 1
0.980990455535332 1
1.17738324098615 1
1.15575534379756 1
1.15880032908627 1
0.938188939791613 1
0.858515245711944 1
1.03217414981407 1
1.00669548619036 1
1.26295824215834 1
0.991907547660808 1
1.03967378183259 1
0.782973880962188 1
0.847884394760446 1
0.683572599529227 1
0.677835164901245 1
0.713509707544482 1
0.866577000293572 1
1.06842179210076 1
1.10425837188172 1
0.961603890007642 1
0.959105827076469 1
0.960962759013256 1
1.01004726634485 1
0.827543862770201 1
0.935693931386894 1
1.0933075942382 1
0.95065993411036 1
0.968948101098058 1
0.944389005033991 1
0.799956537691672 1
0.98983314209646 1
0.808677549160716 1
1.08643802330483 1
0.889795421156193 1
1.26575896259085 1
1.02041435635282 1
0.731246408918287 1
0.833350239599364 1
0.713008593542411 1
0.828871553019793 1
0.866212164204919 1
1.01995439900717 1
0.661707680969534 0
0.918869605872495 1
0.984124671277573 1
1.19100879363349 1
1.4034001363952 0
0.80620735223143 1
0.762054730317545 1
0.899362171367538 1
1.14997762988923 1
1.07862046275512 1
0.941073724944752 1
1.12216704777065 1
0.948321190074645 1
0.91185509467486 1
1.14974731339238 1
1.07138236462407 1
0.715189938893893 1
1.41555647384285 0
1.15769065972315 1
0.83967278232289 1
0.915983888888865 1
0.785356585810639 1
1.15069107240985 1
0.967903536307792 1
1.07618909430303 1
0.712172328884662 1
1.28288965104489 1
0.876975412788947 1
1.01533093715009 1
0.979800696879056 1
0.833376494649877 1
1.21538641492296 1
1.20816590914414 1
0.97209299098987 1
0.648834305518985 1
1.06912475030911 1
0.553938599475822 0
0.951032032458617 1
0.819464070460747 1
0.715249820465201 1
1.10890398289858 1
0.922495806879217 1
0.985151272581238 1
1.12310574044297 1
0.992531759985294 1
0.783639430650043 1
0.999997637560826 1
1.06223612200008 1
1.16525690589656 1
1.24400527867214 1
0.980024437728823 1
1.06101167208037 1
1.14566720017487 1
0.955393532001479 1
1.11132235922008 1
1.3585206525985 0
1.07482688043335 1
1.201114234905 1
1.18635958400714 1
0.982554199275967 1
1.21278520424551 1
0.874081491063749 1
0.937478819107875 1
1.02543455529978 1
0.964127920035781 1
1.2367420751268 1
0.991101145696775 1
1.16633476958077 1
0.655602126463508 1
1.11785018328259 1
1.16131995216665 1
0.895500228960726 1
0.84997548532642 1
0.975146200959912 1
1.09607815718913 1
0.878637813089858 1
1.01744520277438 1
0.993997096456032 1
0.735826203535689 1
1.16073120348214 1
1.42378983804953 0
1.10969580332804 1
0.876445057337161 1
0.824215251987993 1
0.961105097070061 1
0.992428957333386 1
0.883728305452001 1
0.825360748734267 1
1.05582043049292 1
1.16419215359769 1
1.20589042915434 1
1.0861502888881 1
1.19151561742082 1
0.978947575561425 1
0.764026487162647 1
1.03992186523745 1
0.899808621739967 1
0.948017806083021 1
0.950243306744255 1
0.946899840191584 1
0.897440860970523 1
1.01815246359451 1
1.19694433353862 1
1.17742181237645 1
1.11956249854135 1
1.05526090490402 1
0.9457124290077 1
1.10625055754987 1
0.950677351673586 1
1.09313822544995 1
0.933891361110593 1
1.04560828313325 1
0.931024657075107 1
1.14441344642475 1
0.967027921165807 1
0.845700785100055 1
1.22222793876446 1
0.894293649848757 1
0.893787868132277 1
1.083663896302 1
0.857843195280434 1
1.0565022600175 1
1.19262909999972 1
0.93545030474398 1
0.982602907519225 1
1.07882501224759 1
0.995429867140415 1
1.19257735310201 1
0.954543370837102 1
0.930145996460727 1
1.23230380456707 1
0.817189529756009 1
1.04771977558686 1
1.21508958331197 1
1.03554757107362 1
0.883542364370015 1
0.923393190734861 1
0.955531181649288 1
0.768801194960646 1
0.941023772163414 1
0.881701013917557 1
1.28586498120663 1
0.888347241192854 1
1.0309607530169 1
0.758641814544264 1
1.28253825088689 1
1.0245163740727 1
0.889855413864352 1
0.89369325988047 1
1.17745957426125 1
1.27359771408536 1
0.842136214899557 1
0.913351487870371 1
0.994628056199257 1
0.846673550961783 1
0.744144530502738 1
0.946458302790001 1
1.08516401675673 1
1.00718978958374 1
0.897824327996751 1
1.12283657566561 1
1.32042875188363 1
0.973399938071276 1
0.80271821391023 1
0.841728919877368 1
0.904739127269632 1
1.21841906798226 1
1.19894629807796 1
0.938026204472364 1
1.02018019021097 1
0.871285283007472 1
0.984614035628352 1
1.20168293864011 1
1.3531660574399 1
0.862015931558244 1
0.750887454062224 1
1.21012373656855 1
1.10702063201256 1
0.998012480040094 1
0.88320916941307 1
1.12374065991055 1
1.03032999149039 1
0.976648819282717 1
0.923576354676438 1
0.855113980711046 1
1.25567190484026 1
1.03023752812888 1
0.889799585997015 1
1.06801465642532 1
1.12465469935289 1
1.34360935013423 1
1.13030593887678 1
1.31172661761198 1
0.77404045392169 1
1.27908391718278 1
1.08806282644999 1
0.855200111332511 1
1.22824758481388 1
1.03723948589035 1
0.814157608762857 1
0.866741335693763 1
1.02983519084921 1
0.889944658960351 1
1.0574620486327 1
0.730915469402303 1
0.994994826367534 1
0.968767596135319 1
0.93578066343948 1
0.672695787376587 0
1.13059490338614 1
0.95098507982363 1
1.17854548792702 1
0.953712047304391 1
0.801496988594972 1
1.15372915858597 1
0.972286792264377 1
1.11317190353444 1
1.09051090277018 1
1.10780523089358 1
1.2018416571566 1
1.059209996515 1
1.07602728479438 1
0.929605862250611 1
0.642979944111896 1
1.1354158058515 1
1.22337133880799 1
0.908783098168981 1
1.05646399115935 1
1.10696369423849 1
1.08600311094765 1
1.08213056953142 1
1.04535987761089 1
1.06794937745659 1
0.662346255448854 0
1.5220981552166 0
0.854828963048733 1
0.887800874182407 1
1.06854121980852 1
1.05564029129165 1
1.18220111201461 1
0.925043738750831 1
0.685977727289263 1
0.712781743457476 1
1.28537001184203 1
1.2001771006176 1
1.15276893178402 1
0.932683359779917 1
1.14234414167856 1
0.956990879130442 1
1.04800738880352 1
1.15004349739252 1
0.938596100832671 1
1.10627340437949 1
0.779448540757454 1
1.09688466057964 1
1.12776301676095 1
0.792915199690493 1
0.630090000365598 0
0.809291371122951 1
1.31822413888568 1
0.997888264449153 1
0.822022951648723 1
1.0155169477131 1
0.929597863629892 1
0.77247227294139 1
0.858138356112942 1
0.951970327744922 1
0.93687712258139 1
1.2046954724581 1
1.22957028678601 1
1.27381493875812 1
0.890581456447411 1
1.32074701468509 1
1.15176897111785 1
1.12879715909635 1
1.28488509478709 1
0.948056326978165 1
0.885956311061559 1
0.788683333579313 1
0.983495035318561 1
1.08949912188639 1
1.25339854668901 1
1.03875958107859 1
1.10878891149465 1
0.829539044922854 1
1.01620090499304 1
1.24662862223793 1
0.998089612787577 1
1.02909924277259 1
1.36214861792504 1
0.732130519630884 1
0.677875165086197 0
1.09879380624562 1
1.10473592395521 1
1.07903947399166 1
1.17551447013553 1
1.22516793010951 1
0.894797806251023 1
0.720816209189644 1
1.00778378774028 1
0.861592018336085 1
0.906538055862297 1
0.990974069395727 1
0.655386279475713 0
1.20197835858212 1
1.24417628772757 1
1.21082997120519 1
0.926173770162601 1
0.824354880586998 1
1.07254943204022 1
0.865841956952872 1
0.943912875311498 1
0.758728768794135 1
1.0945951529617 1
1.0243163730815 1
1.03602895482004 1
0.766832400064829 1
0.715236758989682 1
1.00837932663958 1
1.20406749114732 1
0.795011255455364 1
0.8785986553611 1
1.09249196361024 1
1.15201695531504 1
0.693846427864183 1
1.06197836641358 1
0.77199051589106 1
0.984735296307697 1
0.847465644364167 1
0.963364860079969 1
1.14416284747032 1
1.03757092427247 1
1.03356158934125 1
1.00090533759909 1
1.00201238493496 1
1.09578283484066 1
1.32885606806706 0
1.04336796348369 1
0.756770884308496 1
0.905897605881255 1
1.12859376174844 1
0.948823703744169 1
0.900355981581941 1
1.02897435583686 1
1.08769345484218 1
0.83465690376335 1
0.998530098660591 1
0.906106523230251 1
1.15567506775259 1
1.04882723712529 1
1.1482149565925 1
0.879570776708706 1
1.06672210592139 1
1.08209903113413 1
1.16278984505572 1
1.06373028954726 1
0.700230121003759 1
1.1532307623661 1
0.880749061996628 1
0.891998796783656 1
0.895315391607852 1
1.34745593259937 1
0.993056751004808 1
1.17058497709957 1
0.823178556179392 1
0.999291020139034 1
1.01381059776736 1
0.755315622623961 1
0.790377376868213 1
1.11653704687992 1
1.41584921493329 0
1.13285004863882 1
0.772537660566704 1
0.930653325281007 1
0.793849660968647 1
0.906358309365288 1
0.815819492099939 1
1.04348505216541 1
1.06008485286795 1
1.2338076938464 1
1.09020166059847 1
1.05402384305561 1
1.19905252997627 1
0.897387088803641 1
0.933975714844026 1
1.03811342377472 1
0.980521296970682 1
0.889003434121862 1
0.943907835404089 1
1.01593770934589 1
1.10010325146013 1
0.917831486526799 1
0.910997139509839 1
0.924237317082212 1
1.02166161194944 1
1.20051909960486 1
1.39496395759946 1
0.896190110222032 1
1.09673460188272 1
0.977525223663126 1
0.692484313220074 1
0.976094022069484 1
1.02327864315271 1
1.16569684331636 1
0.829868311105818 1
0.988456150415832 1
0.859633573708771 1
1.13834396485067 1
1.10597525367237 1
0.597328805195543 1
1.11852224362036 1
0.961022060146458 1
1.12541125291763 1
0.863115683483177 1
1.35551910339977 0
1.1801515543543 1
0.7503296919774 1
0.793987036273577 1
0.936566302656887 1
1.36241075958524 0
1.24886773148154 1
1.31220629444723 1
1.01462686252255 1
1.11463893438361 1
0.947352083128351 1
1.21633903271769 1
0.912379246431857 1
0.960818673978489 1
1.16989843564257 1
1.05798114789508 1
1.10690709455373 1
1.14315284884798 1
0.907392997634899 1
0.971718095804383 1
1.03500238001546 1
0.826594671873856 1
0.629528317249 0
0.915142711568493 1
1.25278045137209 1
1.04037922361284 1
1.21834782573829 1
1.13608313774914 1
0.683261625350451 1
1.16471237482708 1
0.850274747129475 1
0.973721565253051 1
1.09377222739321 1
1.16073761729394 1
1.02202105110005 1
0.910038732209593 1
0.833199132689233 1
0.864521868917482 1
0.890789770263775 1
0.961458018246524 1
0.841868298779832 1
0.897739913565034 1
0.831268641115086 1
0.975308604283877 1
1.19108781528791 1
0.860091936424597 1
0.976938475751332 1
0.957788332430251 1
0.660044969403182 0
1.0188242951102 1
1.04960718019849 1
0.885015360664885 1
0.852978230837904 1
0.82201947895631 1
1.02620423530231 1
0.849986675795508 1
0.835026455443739 1
1.19391086135387 1
0.883597359402268 1
0.75782046505037 1
0.820822412676087 1
0.930265385180581 1
1.11030884249247 1
0.813412802173761 1
0.992318965835862 1
0.971591745436193 1
0.991450975080302 1
0.842337262718286 1
1.17234265735515 1
1.27331843057441 1
0.873529323672898 1
0.780507855236562 1
1.03597518902714 1
1.01476145673794 1
1.22201334151909 1
1.20919693062684 1
0.791358728378511 1
1.07060022689042 1
1.05593120026303 1
1.19667060325961 1
1.19836002753029 1
1.05974015111684 1
1.10120449374211 1
0.972354099305058 1
0.926192751823597 1
1.01269342199728 1
1.10978011560276 1
0.977566531603915 1
1.26857615728768 1
1.0540580396116 1
1.06119903443941 1
0.85430746992394 1
0.910732475333284 1
1.18017331271463 1
0.703798377684246 1
0.931345970397797 1
0.824899010802146 1
0.889761121074436 1
0.923060634796984 1
0.946183808455391 1
1.22403257454385 1
1.18110359830696 1
1.04539347654293 1
1.07005518010336 1
1.02658860567868 1
1.06486840921209 1
0.9469180530671 1
1.13208980384383 1
1.0811694232139 1
1.24993796639444 1
0.937870703125112 1
0.948416458848418 1
1.181519894194 1
0.781901222929828 1
0.999645922917523 1
0.963562290684608 1
0.980631609587071 1
0.970508907125693 1
1.13273171676087 1
0.759578600312735 1
0.75674725364451 1
1.07980403544707 1
0.750096841706185 1
1.07061681749606 1
0.886360416361419 1
1.08047549426846 1
1.0117102462956 1
0.908384198155072 1
1.00697360840358 1
1.05971946855339 1
1.14050684096409 1
0.729163209940312 1
0.614277136790676 0
0.990894152920668 1
0.761424816210215 1
0.877426126201529 1
1.13595246543314 1
1.03129251660449 1
0.951242748139414 1
0.818162292007887 1
0.854835794668801 1
1.11139186612801 1
1.09880354842088 1
1.0126735472006 1
0.78327280502489 1
1.09498018329135 1
1.16884339312548 1
0.771558476093631 1
0.917987391425703 1
1.06432387733407 1
1.21679631286549 1
1.13709010476642 1
0.918867480440848 1
0.743808907011381 1
0.884558672678126 1
0.964343953140937 1
0.952459761417778 1
0.890986570948792 1
1.02063139252714 1
1.08256558331644 1
1.00461099534874 1
0.863757086879305 1
1.00353326555904 1
1.11267869228795 1
0.908319328031292 1
1.01079079061318 1
1.10894323247062 1
0.815274557798449 1
0.923844160583624 1
0.980868711051984 1
1.35200565007266 1
1.17238796534633 1
0.931186500956688 1
1.24097160375106 1
1.33949175882035 0
1.10065489153354 1
0.90595890112312 1
0.850086716215073 1
1.03795110630005 1
1.13684037145011 1
0.802532469828731 1
0.884294824745718 1
1.24477713751808 1
0.891253507126004 1
1.1723566658802 1
1.05734182931121 1
0.732711057850086 1
1.1096330684234 1
0.913846625070345 1
0.980441123852896 1
1.1012234174488 1
0.892536605029812 1
0.814479613356391 1
0.979780797792302 1
1.11474925671263 1
0.901970989168372 1
1.08298245209484 1
1.01915765901402 1
1.21909315522466 1
1.2656268169312 1
1.1119282489874 1
0.799647225563985 1
0.737025662023469 1
1.01155183019532 1
1.25284246785177 1
1.10789101685079 1
1.02516916883474 1
0.899015389765922 1
0.894593014997331 1
1.08830158803426 1
0.875295159315509 1
0.860181798920157 1
0.681660253076405 1
1.17124948045019 1
0.907573934752659 1
0.98388293721238 1
1.16406873608701 1
0.898044040844871 1
1.08309159309279 1
1.03629260412779 1
0.808818759198777 1
1.11097143171202 1
1.16163064920872 1
0.826466981912539 1
0.646085154286105 0
1.02486652725193 1
1.12384438879926 1
1.11834681718609 1
0.753672468373103 1
1.13477652494056 1
1.1543506817485 1
1.01184363575247 1
1.04551555064904 1
0.8089307547916 1
1.21672913770118 1
1.09799072101914 1
0.896193811062448 1
0.753609844520154 1
0.993812942104583 1
0.797644855573762 1
0.804228650334629 1
1.20954892194179 1
0.959806781317332 1
1.39624556543586 0
0.980055388668066 1
0.94922237906209 1
1.10676513109853 1
0.896688956939 1
0.912076673122306 1
1.08299531829214 1
1.21670333740229 1
0.953632159521365 1
1.23225673918063 1
0.945879738983179 1
0.672705790201756 0
0.953763088604187 1
1.10176425016668 1
1.20167951769101 1
1.14551439647482 1
1.13906167124067 1
0.699346522590417 1
1.20055195564637 1
0.92530735180341 1
0.954713356300012 1
0.91400756098747 1
1.22471103820384 1
1.04958491820807 1
0.858643866918942 1
0.994494159759826 1
1.06018573300904 1
0.718812133326089 1
1.03447309887788 1
1.24223598275028 1
0.76368748278198 1
1.14207627358187 1
0.910333957842037 1
0.992598807068781 1
0.963807369250354 1
0.996475373893079 1
0.927581881081071 1
1.06551665954745 1
1.03316655026675 1
1.09917788211732 1
1.0035091206118 1
0.955591748576317 1
0.933620341548844 1
1.23167995254055 1
0.970013758365459 1
1.01035232713973 1
0.996298252260402 1
1.10640023362298 1
1.03749874462974 1
0.852019485245829 1
1.06655227717772 1
1.0619161522596 1
1.1047147708097 1
0.769593473942531 1
0.968415972585965 1
0.977159100724464 1
1.15079271502248 1
0.979662246545861 1
0.973095481558982 1
0.804697968183737 1
0.927110915862818 1
1.03588967640588 1
0.95612953457264 1
1.21565922133266 1
1.13926361747507 1
0.962427410187507 1
0.888459459788905 1
1.1749282613133 1
0.865679884473378 1
0.871552304139995 1
0.796476804116201 1
1.26175388748429 1
0.765425760652193 1
0.848552041311987 1
0.950854383841433 1
0.975337506877472 1
1.10972095423645 1
0.843543805440718 1
1.17953207637248 1
1.15739930935213 1
1.06157690610837 1
1.17805628673299 1
0.911126947113953 1
1.04489140559707 1
0.779741384429048 1
0.877099784374189 1
1.10216120096367 1
1.10819709827757 1
1.03219376691664 1
1.01592691699554 1
1.00665706827171 1
0.748118883930501 1
1.09710795250031 1
1.01524186347522 1
0.943883427327173 1
0.783197047653022 1
1.26881997224812 1
0.984754205182447 1
1.0737744467889 1
1.06682637864101 1
0.828509430207627 1
1.04940446194816 1
0.66472248679084 0
1.23344069435285 1
0.912936061328894 1
1.07111747240923 1
1.03636430985069 1
1.12445703336761 1
0.867133450608758 1
0.908300462358686 1
0.739694747882522 1
1.03723359554354 1
0.944551872063347 1
1.1769440539871 1
1.1933860570751 1
1.04475854732365 1
0.743042552601209 1
1.14872706580935 1
0.927917206720448 1
0.802172842135702 1
0.75712721481043 1
0.911023819831737 1
0.956088723212543 1
0.623028727859294 0
1.07710060277488 1
1.121690474382 1
1.04267892315638 1
0.948080512568322 1
1.27687990747458 1
1.02232072378831 1
1.08207606311598 1
0.895125116234657 1
1.18671924847141 1
0.945037178860945 1
0.837008343873091 1
1.15866422694315 1
0.880660325615102 1
1.13951526836698 1
1.04635770667717 1
0.666019806598226 1
1.19341099098434 1
1.01023424371923 1
0.772605975615172 1
1.03243726366109 1
1.12473942653267 1
1.03510499769741 1
1.02241858965299 1
1.10641925111272 1
1.04778159717054 1
1.10669219039238 1
0.938574973878006 1
1.12033753702581 1
1.07662715347777 1
1.06104302952115 1
0.796955041408339 1
1.11842670459745 1
0.979137812769003 1
0.855927711003444 1
1.04671689009456 1
1.2650220787117 1
0.734328883652217 1
0.8835734348698 1
1.04093326879019 1
1.0663166551882 1
0.903880123162715 1
0.966106634006106 1
1.2111154590204 1
0.938657345189744 1
0.946437886751788 1
0.939132535113913 1
1.39826827478301 0
1.01461362524279 1
1.1959910139591 1
1.04744043209573 1
0.863868239617619 1
1.17286070724296 1
0.985791692119332 1
0.946103517971659 1
0.935539143419554 1
0.919323627205567 1
0.749263948207908 1
1.11586845767832 1
1.00631419795628 1
0.856697202331305 1
1.10912996029166 1
0.924929297962543 1
1.2272689949228 1
1.01611280461751 1
1.03354044820758 1
0.972773011668857 1
0.965120964659348 1
1.18307531977166 1
1.33835249442237 1
0.903521123164162 1
1.09317016778881 1
1.15541867552133 1
1.20253147816894 1
1.27258844688468 1
0.953708108833196 1
0.975141368756976 1
0.882140304963657 1
0.957912755037543 1
0.865770209579578 1
0.875520753560982 1
0.892129106216014 1
0.939384616531752 1
0.828357672630238 1
1.06860610808711 1
1.1251525126371 1
0.83238257753295 1
1.0391252426241 1
0.920887626638182 1
0.983623957237976 1
1.10079655448367 1
1.03638620992698 1
1.07598128171297 1
0.863506434320297 1
1.25404036564825 1
0.945694964959342 1
1.14337813682422 1
1.07572539457897 1
0.869227872932038 1
0.896253250891144 1
0.878849747274821 1
1.09688541529568 1
0.96933936579336 1
0.931179721019401 1
1.25567863564456 1
1.11567001416874 1
1.00916660169285 1
0.79393999899839 1
1.26034765810706 1
1.37446390102629 1
1.04008993085287 1
0.814068224380423 1
0.838795973480695 1
1.0794687671383 1
1.10714864165982 1
0.88539426907393 1
1.05125292557783 1
1.08731974710125 1
0.871839169167468 1
1.03014171203806 1
0.991169317572389 1
1.12663395564051 1
0.797948179838606 1
0.830301210318034 1
1.02727981039245 1
1.13231616788696 1
1.1367582817981 1
1.17960999755949 1
1.13532129639467 1
0.77095732087939 1
0.972091722688299 1
0.722632663402845 1
0.888315632738515 1
1.20541831189908 1
1.19046364180214 1
1.06315001949391 1
1.04108687622455 1
1.04389770347076 1
1.02967392600091 1
1.01782691010162 1
0.842835387537275 1
1.11354378281665 1
0.895482196065941 1
0.952377395754696 1
0.674339721045691 0
1.07105309419706 1
0.865179609121641 1
0.758366151697665 1
0.83451165042819 1
0.918482872374482 1
1.00473424968726 1
0.978599302194117 1
0.583235679143949 0
0.828797723571077 1
0.800326224416273 1
0.571197941938683 0
1.05349971457938 1
1.14683985669691 1
1.46126644582674 0
1.1736086424931 1
1.17522904542969 1
1.01093215106533 1
1.08078749169201 1
1.101087363977 1
1.000283783706 1
0.927581464764224 1
1.26519885755154 1
0.929466466586528 1
0.864680482748595 1
0.83002445958612 1
1.00455676191328 1
1.23124658261977 1
1.09359430110039 1
0.841241646869949 1
0.955602545120046 1
1.18060765076026 1
1.25206852652954 1
1.09254573549816 1
0.859986757542632 1
0.585187708267123 0
0.928213578185348 1
1.09249949375824 1
0.822647768300839 1
0.948070461052867 1
0.943630751896138 1
0.905677101648481 1
1.09017555689656 1
0.790258613884193 1
1.00400256833241 1
1.00625882888963 1
0.990911895435993 1
1.02302586768987 1
1.22615606400145 1
1.15095006498713 1
1.37729286750029 0
0.815434753701127 1
0.949309926182129 1
0.953117826787826 1
0.881188571935138 1
0.908023024512511 1
0.835829714557194 1
1.01952403181579 1
0.854561467934434 1
1.08223719267554 1
1.182321787931 1
0.988965935630606 1
0.871461074285063 1
1.17032891344324 1
0.914515978030074 1
0.819103594407511 1
1.05123121875898 1
0.887210277613103 1
1.00158840507591 1
0.991546487140493 1
1.0164515599889 1
0.884588223269492 1
0.917134869591729 1
1.052177707924 1
0.672659070537247 1
1.01323877669257 1
0.995722046274164 1
0.980714300628605 1
0.958746641282591 1
0.992278584240007 1
0.92666847832773 1
0.936681851829887 1
0.894970011273555 1
0.936243541750144 1
0.81920968486434 1
0.96979034272667 1
0.832822737280304 1
1.11355245527477 1
1.03523986432916 1
0.826830929433948 1
1.10368373885102 1
1.02336294766244 1
0.928242001120225 1
0.826558679557757 1
0.931232576699962 1
0.97068938562677 1
1.14046468665697 1
0.956726463577907 1
1.11845802119547 1
0.819926791154881 1
0.596497415066713 1
1.07288064487222 1
1.03774202212717 1
1.03144997188712 1
1.06953577648434 1
1.16111110436271 1
0.755671472587901 1
1.21551105093869 1
1.05929407093264 1
0.76347849806583 1
0.905329779612997 1
0.79659373312569 1
0.823774619004024 1
1.10445068197013 1
0.870100941877602 1
1.0480322343369 1
0.932029319042951 1
0.858707326298277 1
0.960856488074841 1
0.994705459579031 1
0.932608756663315 1
0.792723232757354 1
1.05233341780572 1
1.1577552774466 1
1.07299448593431 1
1.25208809708177 1
0.611092000955641 0
1.05912075418899 1
0.880875365347649 1
1.22691502409848 1
1.06539355208748 1
1.04836642750422 1
0.976956888043672 1
1.11054490099463 1
0.949802281199749 1
1.15657349694699 1
1.02196003338311 1
1.02773461491457 1
0.769348905800896 1
1.07441607870941 1
1.25913965875803 1
0.881727186055132 1
0.932674159462954 1
0.904259856256376 1
1.20983029737907 1
1.37638590917723 1
0.864880990375691 1
1.13422740299509 1
0.923998977235931 1
0.978016502977237 1
0.927512696276636 1
1.21993298059291 1
1.2920520207143 1
1.046389021905 1
1.00816889050164 1
1.00309051070384 1
0.725844293035336 1
0.755294243390661 1
0.862148883778427 1
1.12378648072436 1
1.06559013100194 1
0.772702405299663 1
1.42277843062503 0
1.17311803029064 1
0.975572363266155 1
1.04707697142036 1
0.885651446086332 1
1.11951794904391 1
0.759868927643545 1
1.02996540044589 1
1.10336454138054 1
1.17767548497279 1
1.24317799006371 1
1.14438683065832 1
1.13943190839594 1
0.951154707191792 1
0.923476508054663 1
0.703610637639718 0
1.02164782088443 1
1.19699220431201 1
0.978186969774416 1
1.04242590612311 1
1.08484212376556 1
1.02768739247776 1
0.93043294007756 1
1.2916524286219 1
0.862234172530259 1
1.20127573968922 1
1.07582181116611 1
1.02876461375433 1
1.15258954387301 1
1.01694072783767 1
1.23472722868347 1
1.0064776113294 1
1.00988756850441 1
1.06158398281518 1
1.00409506424219 1
0.650830858862741 0
0.889924886138913 1
0.856597689198138 1
0.867902037769314 1
1.03149254268952 1
0.907963668690249 1
0.937013548508951 1
0.939423501214748 1
1.21942711185217 1
1.20433464738025 1
0.89630110793961 1
0.932759283302032 1
1.2789998359639 1
0.723972694952114 1
0.962083383534166 1
1.03857772728334 1
1.03980247675022 1
1.17219431062106 1
1.12176355587544 1
1.18712511210525 1
0.970154561550332 1
0.840350631849812 1
0.861683059548146 1
1.07723395566521 1
0.789796425643293 1
1.06640962960885 1
0.968388833367983 1
1.15753791004616 1
0.950486347203616 1
0.957332779390048 1
1.06853493303317 1
1.03287115705771 1
1.18675503313511 1
0.888778089695881 1
0.963848000296009 1
1.19658239348337 1
0.972343795040637 1
0.958130609240282 1
1.26574435819184 1
1.16359753647616 1
0.858695909157294 1
1.02456993699344 1
1.34806657491585 1
1.11672684544097 1
1.08229961823514 1
1.07315660652661 1
0.923522696796573 1
0.95765278066341 1
0.752307638758424 1
1.25303480754206 1
1.26422528691863 1
0.78807885824416 1
0.915916247529164 1
1.07056180514967 1
0.921614588342963 1
0.940519455028086 1
0.914909493585464 1
1.17385239701667 1
1.0858865194481 1
1.0086940608358 1
1.03466356135402 1
1.18261473876184 1
1.04145419091892 1
1.12587384266637 1
1.0452835115447 1
1.10813230907274 1
0.658793303869681 0
1.00808900393822 1
0.874770504987313 1
0.849209172415653 1
0.756970433266939 1
1.10249311998807 1
0.94415061112893 1
0.839743517675691 1
1.17898787313994 1
0.94843875519314 1
1.1090869499239 1
1.04842494824299 1
1.01211830790987 1
1.07078416360711 1
1.0939469445559 1
0.902683333111039 1
0.909528127677453 1
0.710791372509993 1
1.04468800612407 1
1.0399129389305 1
0.664869506160138 0
1.10586311960964 1
0.802989221578027 1
1.02890525064151 1
0.808466744688889 1
0.780231835260738 1
1.00551680179251 1
1.00713829780127 1
1.00719864143493 1
0.966894297163763 1
0.68797242999772 1
0.728070069147607 1
0.980746618572353 1
0.901966454087262 1
1.00394690258142 1
0.949439296924868 1
0.97908609872124 1
1.08625637213941 1
1.13046450102941 1
0.787275229392216 1
0.760360679435858 1
1.13568807003859 1
1.11878792639229 1
0.95989032281122 1
0.943047313774594 1
1.02365914065759 1
1.05451088471271 1
1.091749653349 1
0.903566194385641 1
0.985817694866351 1
0.929282872263461 1
1.05163131482079 1
1.15170558790401 1
0.827359178397962 1
1.23864086928848 1
0.906812695175853 1
0.946624797631623 1
1.02229163513645 1
0.883186581329906 1
1.04148754706745 1
0.834446307215143 1
0.932991731903644 1
1.07788207691404 1
0.996456596464124 1
1.20784492012956 1
0.9383643297911 1
0.981791109954144 1
0.83968202411385 1
1.12280085775137 1
1.187318078457 1
0.8138191942455 1
0.889188533279113 1
0.985355385714471 1
1.08316371507341 1
1.12720321299387 1
1.08867712964141 1
1.0272362094526 1
0.78532286146715 1
0.904390341884304 1
0.870466926711296 1
0.855614203021963 1
1.12592433068586 1
0.918119220843073 1
0.962407183805177 1
1.1831468535533 1
1.10527385131244 1
0.807597512453843 1
0.801933507875758 1
0.990118499046212 1
0.844854696883402 1
0.623025392000609 0
1.13472613900178 1
0.947927962144849 1
1.28864391444848 1
0.991583325081775 1
0.989793089527883 1
1.04852167996554 1
1.07264332706044 1
1.14063951032455 1
0.897639832433685 1
1.13003194402812 1
1.12524772160355 1
1.22559826157099 1
0.926445095124192 1
1.12448049019916 1
0.580942481517971 0
1.16643222795691 1
1.09222793257262 1
0.899956283598964 1
0.823007365296422 1
0.975928620567771 1
1.06054011732969 1
1.22642692486663 1
0.765314713409962 1
1.35783463630486 0
0.965225043313031 1
0.559204241899795 0
0.974222413959042 1
0.636697604366624 0
0.92114210333661 1
1.24950610308201 1
1.08770721712092 1
1.01325987062884 1
1.16549456707082 1
0.992923399532629 1
0.986327966607952 1
0.944173160320751 1
0.935484452251762 1
0.809737146868273 1
0.874725692518258 1
1.07725546590993 1
0.858934965927403 1
0.910687997850295 1
1.13681322178472 1
0.921057855064395 1
0.818636530350062 1
1.04853755774188 1
1.10500219340297 1
0.935039388629399 1
0.981892119394945 1
1.12117581152826 1
1.16206268293497 1
1.00215010627093 1
1.12893403568452 1
1.18143160030932 1
1.44209619192527 0
0.932772077712322 1
1.02960263764283 1
1.11202300636198 1
1.25760377955292 1
0.930013810506478 1
0.879662570370578 1
0.940430356961249 1
1.04340461113519 1
0.838772850163902 1
1.06463239362694 1
1.09608790238351 1
0.724864923728809 1
1.0207966576553 1
0.837511450937734 1
0.939411201624342 1
1.10117213575175 1
1.22083994054106 1
0.928123907120127 1
1.0650557685304 1
0.802887585998092 1
1.04749000412614 1
0.987309936612152 1
1.11063486675215 1
0.68622936098224 1
1.08753944367959 1
1.04871560658844 1
1.03774220997592 1
1.43342786864398 0
1.31884945509592 1
1.02889200367182 1
0.932079768086103 1
0.985238230759787 1
1.16567541263204 1
0.798039751879957 1
1.03795249323219 1
1.16711516928302 1
0.655418044961059 0
1.11578863524464 1
1.0090082098069 1
1.18111070634648 1
0.822766117397644 1
1.16059768856412 1
1.1265867017233 1
1.09901496778117 1
0.807423867597591 1
0.953543711069865 1
0.853032839989922 1
0.865843243464849 1
0.62367112140804 0
1.10410456076775 1
1.17267353306072 1
0.974856327925077 1
0.943530011270899 1
0.885532434385381 1
1.02602259581365 1
0.895570003051404 1
0.927639297694241 1
1.1183846743036 1
0.997688139074366 1
1.02852490279942 1
1.04800051740976 1
0.844861096733781 1
1.00196624398332 1
0.803827278085562 1
1.01976707069661 1
0.769462606979956 1
1.12084261790553 1
0.966384062217265 1
0.906076908223693 1
1.02942331233981 1
0.936210322416706 1
1.19840345600959 1
1.26572755790145 1
1.24195785226433 1
0.83342724661976 1
1.24615705366971 1
1.17635037697825 1
1.24806521782196 1
0.747766868868123 1
1.13628450634153 1
1.11691649509047 1
0.857439073803571 1
0.931622890305171 1
1.07908297488168 1
0.999310756255831 1
0.930285556763647 1
1.10932494760153 1
0.977169858188842 1
1.03498062672063 1
0.861330695138738 1
0.697144199331433 1
1.00864154141541 1
0.838445154332064 1
1.0873921866743 1
1.03884680346445 1
1.09341320284942 1
1.16542517629496 1
1.22921953318108 1
1.0417984169254 1
0.906590445243484 1
1.22600390868078 1
0.941304011839399 1
1.0291349583833 1
0.916447965651293 1
1.1139129915866 1
0.935242296110301 1
0.983266111416824 1
0.895456327003312 1
1.20225690149064 1
1.11956110112876 1
1.06386045100077 1
1.00626829563262 1
1.33347694187239 1
1.23007679774606 1
1.06556433278135 1
0.522097104761749 0
1.26085302045926 1
1.11967509629453 1
0.96178555563942 1
1.13371339571858 1
1.28292821756608 1
1.19227793704155 1
0.549919499600494 0
0.707533833044689 1
0.881954803556938 1
0.994859774509652 1
1.06163699738493 1
1.18777291788943 1
0.855439955889518 1
1.17421598994855 1
1.10350724143292 1
0.960179814047128 1
1.17164106394085 1
1.00646678726607 1
0.90198185258305 1
0.966917032554435 1
0.835870806311681 1
1.0761657542311 1
0.99085965584655 1
1.1706489449202 1
1.03212504590668 1
0.910769855305984 1
0.87006553815161 1
1.04167344820333 1
0.917296516496025 1
1.03387561960133 1
0.984183296717247 1
0.99997840192522 1
0.779682651814475 1
0.894550958025954 1
0.781467715274105 1
1.10130513456203 1
1.12427693359581 1
1.19346658829242 1
0.776916647260662 1
1.01391633467219 1
1.0145288087886 1
1.08204181791835 1
1.02392191855682 1
0.725087488348802 1
1.13708955595988 1
0.85877713895105 1
0.989806769856064 1
1.22153114421816 1
0.934438737446622 1
0.928135343286962 1
1.12527525316452 1
1.09940270531035 1
0.998312018231758 1
1.10849615966779 1
0.933093618912519 1
0.99269600118972 1
1.01853711310967 1
1.12266636980717 1
1.02910473311662 1
0.985007265138535 1
1.13641500912117 1
0.976058940877689 1
0.866205094336511 1
0.940314329420823 1
0.829095715119671 1
0.803862658056692 1
0.852311913594431 1
1.08660311120741 1
0.999313842984548 1
1.34739905342902 1
1.01269662968351 1
0.79949414171176 1
0.866202739624443 1
0.82941951728365 1
0.907603575853481 1
1.02436628540144 1
1.04737429758845 1
0.96561209981555 1
0.890571205596274 1
0.852065951286559 1
1.2111847199953 1
1.06606523941961 1
0.981363024468468 1
1.11058586430363 1
1.2163336998447 1
0.945692634128301 1
0.940049512470168 1
0.691084304040441 1
1.13232915741433 1
0.952141731399829 1
1.02363952648867 1
0.932165366780971 1
0.96198714052768 1
1.26856146126959 1
1.22007077318543 1
0.853736762870536 1
1.14407361990757 1
0.883395415223232 1
0.821926713520247 1
0.597655851427876 0
1.21117393614194 1
1.15347335652207 1
0.994797682087079 1
0.924572744016388 1
1.03680987801804 1
0.973732769192378 1
0.81007583008735 1
1.15936071124526 1
0.992843652772082 1
1.03741060515166 1
1.15465207372879 1
0.762340088775774 1
0.920308646419338 1
0.738209537638008 1
1.14914456348255 1
0.872500511432757 1
0.622486203400981 0
1.06125939871297 1
0.724126672957663 1
0.730606398228352 1
0.903752242202716 1
0.905462818681239 1
1.13075351048317 1
1.0518015821932 1
0.979183645450657 1
1.24565152021009 1
1.1188187430004 1
1.15095236807056 1
0.896012425942959 1
1.37640614930006 0
0.850336255867564 1
0.827389361256865 1
1.18732636048962 1
0.97468524706938 1
0.929508743186499 1
1.3399664077178 0
0.653796299917458 0
1.42236067635213 0
1.23915743372762 1
0.894292258052801 1
0.991981947004495 1
0.925932986183164 1
1.04931805589546 1
1.21751314117094 1
1.01795948593185 1
0.800973530573577 1
0.982079646230247 1
1.13351115321586 1
0.897898038928544 1
1.01212016246908 1
0.980184172201543 1
0.729120813687364 1
1.24801654888213 1
1.16659260551393 1
0.941676051035615 1
0.977700676326065 1
0.731117460609986 1
1.04896795678279 1
1.06323945536208 1
1.08012132732825 1
0.997147184436352 1
1.04040327427171 1
1.06758631931529 1
0.820665228001235 1
0.966631259455058 1
0.870898995928162 1
0.989147803336087 1
0.855580536256753 1
1.04798991298845 1
0.918110431521392 1
0.959415700500084 1
0.846468254338625 1
0.921343273225067 1
0.695969466294653 1
0.927600768275361 1
0.606574994208559 0
0.88371935110387 1
1.06851138511805 1
0.935984054421961 1
0.747285133810332 1
0.765766243286047 1
0.817457702876492 1
0.733546901662467 1
0.962574114421684 1
1.25278853730611 1
1.07959744982971 1
1.06937039720238 1
0.872437415637197 1
0.945022752060668 1
0.704518309089659 1
0.897881632822488 1
1.12010047200377 1
0.893953852689294 1
1.24913392368038 1
0.890174028715199 1
0.814589293644519 1
0.575721457052748 0
1.09754809737365 1
1.05575721377766 1
0.985867133312603 1
1.15447400790495 1
1.05821219919944 1
1.01812639594238 1
1.17863767539171 1
0.852412090567049 1
0.904961014124629 1
0.703431804147044 1
1.1163755546092 1
0.978962821674606 1
0.93050114134986 1
0.933782428447371 1
1.22776400958026 1
1.09089107069671 1
1.04536532710309 1
0.926514265374967 1
0.915931083384035 1
0.957283571800594 1
0.768753798106557 1
0.877799861650044 1
1.19694785577429 1
0.949415956157976 1
1.19799835124361 1
1.03910577951077 1
1.28698969937518 1
1.06797068415187 1
0.835583058532832 1
1.09905238291274 1
1.39207889080683 0
1.06671089980815 1
1.01703262542784 1
1.08198571241014 1
1.14202466727579 1
0.831554006122101 1
1.0479163225221 1
0.946587771701547 1
0.818829187923902 1
1.31969925431537 1
0.886360584847278 1
1.15961789842375 1
0.801976758925468 1
1.1675021451728 1
0.805740588810591 1
1.13179355609664 1
1.09557102048802 1
0.695718338247536 1
0.842945479900216 1
0.971876885206319 1
1.42419192062556 0
1.06651607506153 1
1.05558170805453 1
1.08413276836613 1
1.05824702302749 1
1.29290418082084 1
1.06347482750512 1
1.06747416903223 1
0.723460521969881 1
0.708151217237047 1
1.28564896063951 1
0.930495657658014 1
1.01410807665673 1
0.982170004851507 1
0.985604275437581 1
0.905492887161826 1
1.0465946380106 1
1.09641615187934 1
0.955980001248328 1
1.12784039827107 1
1.04117872647039 1
1.15583646376115 1
0.942523860705917 1
0.96111556270086 1
0.867611852595845 1
0.78702499519936 1
0.951781607222873 1
1.1788201255697 1
0.943282769145926 1
0.876388428234021 1
0.974615881421873 1
0.913660445100449 1
1.03221345616223 1
1.22606793536442 1
0.969587385251879 1
1.01441203067427 1
0.830522596713851 1
0.743886705654287 1
0.71468852263124 1
0.904438944471129 1
0.852064400414599 1
0.946581737220289 1
0.914707547247611 1
1.07024709766072 1
1.16102928115614 1
0.941755279476196 1
0.946966186822292 1
0.778665389751248 1
1.01076657793702 1
0.759939864219169 1
1.10809259702812 1
0.723876340699235 1
1.01419358540257 1
1.12451212505233 1
1.01896928509346 1
1.06840116856397 1
0.987114880130276 1
1.00424553315348 1
0.941403519309077 1
1.20971639653992 1
0.757372356166875 1
0.766648099577065 1
0.924131682457488 1
1.093198126892 1
1.03721799217691 1
1.16080615937593 1
1.20972270490241 1
1.16145605965514 1
1.02234956285131 1
0.711789131123923 1
1.28477636854805 1
0.922153249782451 1
1.11002808310053 1
1.07490860687214 1
0.888584269584845 1
1.30153591555475 1
1.1612644740654 1
0.944937126233136 1
1.1132250579354 1
1.02624406660943 1
0.995831464238687 1
0.881901168724748 1
0.920741452218549 1
1.01797372827654 1
0.888470391376825 1
0.789529959514611 1
0.988527781722895 1
0.8706860791207 1
1.01383095753657 1
0.776681718955231 1
0.88751787805547 1
0.918623193969955 1
0.733699018385988 1
0.848187781978434 1
1.39554600190622 0
0.934475674237106 1
1.22578942757944 1
1.05767642616519 1
1.31005653083314 1
1.24459045172286 1
0.901300985497919 1
0.976046269113515 1
1.27309617407974 1
1.07932102794256 1
1.06496928073222 1
1.07874064863377 1
1.15139463737019 1
1.0012214169039 1
0.888232084501234 1
0.925537953228406 1
0.920644388904134 1
0.678517527136156 0
0.829504662617919 1
1.10508737559012 1
0.810559145495818 1
0.963232093255805 1
1.02643445192014 1
0.867266255404816 1
0.981771540610229 1
1.11345050252176 1
0.946533754988285 1
1.01184657245537 1
0.822872128626215 1
0.91837472346913 1
1.05305291055324 1
1.15366557168139 1
1.06279787477972 1
1.06183119914962 1
1.25363183365516 1
0.771255464211789 1
1.1456711068309 1
1.429596876071 0
1.05277198972294 1
0.853279247041335 1
0.961949073911151 1
1.16230845494305 1
1.11813944583438 1
0.983507544888857 1
1.05164375568951 1
1.19778699634395 1
1.22177456828086 1
0.874887713189956 1
0.76380374593888 1
1.05227216450453 1
1.12721109256209 1
0.6213739675818 0
0.974893842884605 1
1.21127530478552 1
1.03487521692522 1
1.01264407691833 1
1.22968525938994 1
1.00682994121568 1
1.23712198470121 1
1.16131040017584 1
1.06431731593871 1
1.08395220538669 1
0.964537388778996 1
1.1654593880939 1
0.849421037723598 1
1.15139222380763 1
1.02363521722519 1
0.889675652135099 1
1.06004381972509 1
1.2204166301771 1
1.12382271329188 1
0.956238409399647 1
1.09173157869188 1
1.25318729180099 1
0.957123314509331 1
0.938297624945874 1
0.945816367189666 1
1.29933096651765 1
0.856192752461074 1
0.753496347161158 1
1.03262978735016 1
0.766803491104466 1
0.915560774541217 1
1.15748855301042 1
1.12371589529282 1
1.00006358407209 1
1.05286855745849 1
0.849900216088395 1
0.85707105151203 1
1.04310521075493 1
1.18483149822612 1
0.867808781122521 1
1.12725519407329 1
0.758935253361236 1
0.995851406853239 1
0.942287153633008 1
0.85854880917362 1
0.809246887998933 1
0.862415658788891 1
0.780887290579476 1
1.15160766843857 1
0.991039629206157 1
1.22341998428494 1
0.906878494629169 1
0.981750871780047 1
0.859883467905515 1
1.03220769697979 1
1.18370126191718 1
1.12640807535877 1
1.05817624507205 1
0.67961426386055 1
1.06460867462581 1
1.14188241729984 1
1.05110860375594 1
0.566212510941042 0
1.17577386246069 1
1.0493997617565 1
1.06369069797115 1
0.900262960843277 1
0.927221493570487 1
1.09300699923593 1
1.09461235741568 1
1.15352459123722 1
0.941493969961765 1
0.95647687885745 1
1.20738759804778 1
0.873093259558263 1
1.03769934256865 1
0.918219412014806 1
0.786711885227984 1
1.03004826102566 1
1.1875525996967 1
0.837015406402922 1
1.16555894440464 1
1.00258190427792 1
0.902175131505065 1
1.10243508825665 1
0.829125786511037 1
1.21499519159198 1
1.15232723529625 1
1.01941480440919 1
0.984167442737998 1
0.927916891978476 1
0.986181152868811 1
0.623351496411493 1
1.29080024646889 1
1.06620637259232 1
0.872505457498912 1
0.822752858276281 1
0.971552124050176 1
0.850374008007508 1
0.932428158620832 1
1.03291132978352 1
0.990188394207175 1
1.13160917191871 1
1.06683440335033 1
0.844239378094856 1
1.03515640682281 1
1.04301527879989 1
1.28116507103781 1
1.20349671196309 1
1.16821837915113 1
1.22303144383725 1
1.13919408974263 1
1.01476926871807 1
0.962445095955994 1
0.745645950580353 1
0.889351997126171 1
1.35078013132864 1
1.18485380809977 1
0.997768912026322 1
0.864297504918697 1
0.796733466631372 1
1.08622208684622 1
1.0151092732627 1
0.972713755071504 1
1.05659266522922 1
1.13313302770418 1
1.13992719942712 1
1.01772583629502 1
0.759164623318797 1
0.837475294338269 1
1.27230261671512 1
1.13900333184191 1
1.06250828145066 1
1.04995864963671 1
0.542387983468017 0
0.749514775219238 1
1.01545016833869 1
1.07255373144773 1
0.809821655982328 1
1.13499087986313 1
0.742005388027645 1
1.02064908370532 1
0.919277358091357 1
1.04594836948768 1
1.16155471787227 1
0.86238383444275 1
0.968841151907845 1
0.891010092280454 1
1.0280353849297 1
0.905198646227552 1
0.690858290057094 1
1.03493457563163 1
0.9938896161718 1
1.3303357835706 1
0.973470423493511 1
1.17200365924185 1
0.84330384705801 1
0.952220563829987 1
1.19085897882163 1
1.1407578498009 1
1.11438843594646 1
1.05353812434293 1
1.00030243588611 1
1.11417523957736 1
0.8264993954225 1
0.999421099362444 1
1.1679314478308 1
1.08606975570077 1
1.18047475521913 1
0.936866900526633 1
1.34397282851356 0
0.965492143909082 1
0.970840873334599 1
1.04499641051393 1
0.948160862824858 1
0.993608097518642 1
0.758337162551934 1
0.937319621554803 1
0.928765133206144 1
1.0580720629447 1
1.24528000558265 1
1.17496812094198 1
1.16636305324501 1
0.921442728992715 1
0.988554841973476 1
0.92160902495941 1
0.853687788019322 1
0.924547037063433 1
0.940391140594411 1
1.80947300482505 0
0.977459797194241 1
1.16236389651428 1
0.871469980972996 1
1.05188660633995 1
0.78353429126965 1
0.950176745815988 1
0.94951929841514 1
1.08014236501821 1
0.999510489993126 1
0.956191500055918 1
0.840921537119807 1
0.974014267449241 1
0.734940293973835 1
0.41216142248036 0
1.40975310087463 0
0.889232743459424 1
1.17520307461307 1
1.0686091660205 1
0.805262445779532 1
1.17617646028976 1
1.19315300048796 1
0.917034772054502 1
1.27005353600416 1
0.974222680996308 1
0.907320265013052 1
1.17886109067613 1
0.848202174223466 1
0.886852126508036 1
1.3387600811993 1
1.07109265439331 1
1.06274047105313 1
1.32607885524034 1
1.15313667494791 1
0.910761930439395 1
1.04453946529671 1
0.970326866530299 1
0.685614846850971 1
0.894324988331642 1
0.774541906355384 1
0.872520571233199 1
1.13627603880516 1
1.05576484031475 1
1.15430648772205 1
1.20456863817753 1
1.07265175246934 1
0.708551140923316 1
1.03978156838897 1
0.910189773825374 1
1.14058223091153 1
0.927509646855433 1
1.06475384811429 1
1.0799655204981 1
1.06177130890284 1
1.07022238924805 1
0.990364236758399 1
0.998305308543949 1
0.781649049488771 1
0.762374510130981 1
0.972050337044169 1
1.11454038280406 1
0.748859459286816 1
0.857079033482502 1
0.963250163378358 1
1.00994605945955 1
0.85479960055603 1
1.02269079429123 1
0.791602004815278 1
0.890487611824756 1
1.15646095670912 1
1.14919477142039 1
0.982480228752555 1
0.904765348715403 1
1.15140433820646 1
0.766893590691919 1
1.08905848563291 1
1.01783975056443 1
1.01174582431588 1
0.776760296088953 1
1.2601396621966 1
1.06758698713507 1
1.03194209660069 1
1.03211337184438 1
1.08942232284335 1
1.15234387251571 1
0.737052240043867 1
1.06928362809115 1
1.01462034272452 1
1.00293110560843 1
1.31487944752409 0
1.00681491283755 1
0.78344497033721 1
1.13262147180008 1
0.924363357690961 1
1.17882410175692 1
1.07151549918758 1
1.18072130250423 1
0.87802633315374 1
1.13792993596821 1
0.978515480427709 1
1.29839523622423 1
0.851093876663845 1
0.958541128100749 1
1.1643562388229 1
0.966581874143261 1
1.21113944673128 1
1.0245953118006 1
1.3640851549011 1
1.01689944577894 1
0.964185077413503 1
1.25161460819141 1
0.919731845946033 1
0.929279112161853 1
0.974131258757869 1
0.935409023390837 1
1.10255570823694 1
0.836674188419407 1
1.10613603307042 1
0.827697450828816 1
1.13609865900884 1
0.723415281119427 1
0.944198680157181 1
0.88466542872843 1
0.909693729961081 1
1.00434131004345 1
1.04224613106345 1
0.948811332253494 1
1.05962697759847 1
1.0903424169681 1
1.11847766344906 1
1.05650990545094 1
1.1417580443686 1
1.04663604818194 1
0.726307293183797 1
1.30866308594169 1
0.963114273665224 1
1.08104382057965 1
1.21182129163311 1
1.47019487339628 1
0.989087856200009 1
0.769366154502673 1
0.897227608758651 1
1.12935026871237 1
0.790585472635102 1
1.15333517153985 1
0.825958321236756 1
1.05609063037767 1
0.931191776203466 1
0.964117184203272 1
1.48209337225121 0
0.962018498625296 1
1.16314613806122 1
0.887900489881614 1
1.10572932817719 1
0.764427030695601 1
1.09834487952777 1
0.97630239481305 1
1.0003268882634 1
1.05785083645414 1
0.895538158489681 1
0.928172532125162 1
0.87868709015755 1
1.15640941486547 1
0.624665762314503 0
1.06979930349255 1
0.917211550918549 1
0.913154618482667 1
0.653775339155118 0
0.794984819553104 1
0.977772509803406 1
0.902339808681271 1
0.811160543788253 1
0.755180201659794 1
0.952670248153533 1
0.732046671980675 1
0.848945822080394 1
1.04430410284136 1
1.13460193395107 1
0.976758872482259 1
0.75784166885228 1
0.819268493221664 1
1.01102568011129 1
0.768644966426039 1
0.774646427452541 1
0.959769982952144 1
1.01267513448358 1
1.12712353472206 1
1.06777022464732 1
1.14325853401791 1
1.17343189456657 1
0.791024798402997 1
0.727377710854185 1
0.815120748600873 1
0.891943530328363 1
1.01166964009367 1
0.870355046595267 1
0.969432906231195 1
0.889083641336018 1
1.08912809267281 1
0.786554980518581 1
0.913577868372243 1
1.01618830427341 1
1.20238495991698 1
1.12784317367355 1
0.935070798381189 1
0.820911843941697 1
1.07061806430242 1
0.984013045340538 1
1.03855809421115 1
1.01209127292112 1
1.20964267179754 1
1.04747966926071 1
0.991734703239375 1
0.942436261915401 1
1.1268979598033 1
1.04079410430534 1
1.28095779301117 1
0.886526375263013 1
1.16253331923434 1
1.04283789611261 1
0.748212750156693 1
1.13033765346996 1
0.99381342576889 1
1.34677746722632 1
1.00556292162293 1
0.979425507095904 1
0.845754804708752 1
1.05525336712416 1
0.943556658582608 1
1.20174987378938 1
0.754292479192103 1
0.968951604688676 1
1.14540920040194 1
1.06745465893091 1
1.1329156933008 1
1.0358436306438 1
1.02299976121724 1
1.11181878021909 1
0.984064513909548 1
1.09967291218842 1
1.19472305160681 1
0.973280624821274 1
1.11687068189532 1
0.66220832314526 0
1.15987503856617 1
1.26529180825891 1
1.43147511495437 0
0.918109125559038 1
1.08387388371457 1
1.03695377308989 1
0.8699743601478 1
0.967695280136491 1
0.878212277992542 1
0.928225222851572 1
0.829782410168467 1
0.774269901852971 1
0.984323541500061 1
0.927658186883602 1
1.03401043396951 1
1.0236816821282 1
1.10525738942816 1
0.822591185297703 1
1.14458350266953 1
0.782928322741038 1
1.16201255353634 1
0.892880646069433 1
0.836371801501474 1
0.83110127985568 1
0.834222424451804 1
1.2379923839686 1
0.83226648380199 1
0.795048255184199 1
0.977222397884719 1
0.991127604542274 1
1.25105769483191 1
0.807538566624946 1
0.809118957884336 1
1.10397683957983 1
1.00989154033684 1
1.25498348863878 1
0.817226226096809 1
0.916570413060286 1
1.06483252363938 1
1.27917012609957 1
0.882355425027422 1
1.01730331628128 1
1.01563883876533 1
1.09727187148332 1
0.792667046911609 1
0.911261964638616 1
0.928316965758043 1
0.792582376799209 1
1.01878536493887 1
1.02120232319528 1
0.789619220757331 1
1.02035957451776 1
0.913981797591696 1
0.864034089058368 1
0.975498197998438 1
0.936741933685454 1
0.649057073666374 0
1.23406647016022 1
1.04062783369848 1
0.859595960745535 1
0.99173719568301 1
1.14677530414258 1
0.669816138350875 1
1.00478428351284 1
1.21862465404841 1
0.957181114749695 1
0.684332569187118 0
0.903967696273443 1
1.05861676447866 1
0.818992821410082 1
0.915210193277354 1
1.16068673143944 1
1.24118007823882 1
1.02302288814213 1
0.854408996052785 1
0.99756452921604 1
0.965667671413625 1
0.980753847355771 1
1.26653995878925 1
0.930052803754595 1
1.12553808415398 1
1.23347217222659 1
0.825790465971425 1
1.05042870269922 1
0.98973982830467 1
0.962208957572232 1
1.02480289807629 1
0.990317549985801 1
0.889644725578897 1
0.950662089991966 1
0.779209082172607 1
1.23335336318208 1
1.28562564893826 1
0.751887369109627 1
1.09084626615714 1
0.948635956629838 1
0.963196552522801 1
0.811798449542907 1
1.04205456132165 1
0.941030968582225 1
0.660448429288098 0
1.20238062249722 1
0.981048929279822 1
0.807828125417285 1
1.00734127948417 1
0.84061362956094 1
1.17481062833529 1
0.928395209963026 1
0.763369426005555 1
0.929493878820847 1
0.788492092153414 1
1.03858320881187 1
0.896351088671532 1
0.981492172369963 1
1.08127438632065 1
0.948373338787093 1
0.902331178363927 1
0.827373684666387 1
1.29284057339567 1
1.12283815318543 1
0.960699021471915 1
1.00136950993004 1
1.08451568456006 1
0.887079528378791 1
1.24114780604718 1
1.1399714523476 1
0.708291068078643 1
0.984164985506678 1
1.13384367583477 1
1.03194639364639 1
1.17728801809424 1
0.759257052054591 1
1.11099504398814 1
0.935026906116541 1
1.11162100138895 1
0.906845770030931 1
0.730420729180614 1
1.07767513198944 1
1.10455863418481 1
0.731498743602171 1
0.855561382146277 1
1.18858559748699 1
0.957645499908546 1
0.743114654997625 1
1.15649975519549 1
1.07819789995117 1
1.0266789769017 1
1.04882041985447 1
0.800743545892871 1
0.921204816470774 1
0.909106511030694 1
0.97928223520707 1
1.14473343322759 1
0.833112762241834 1
0.992710894042831 1
1.10284528127924 1
0.924532052822802 1
1.11270809234734 1
0.994031510797827 1
1.26689862217297 1
0.95590015073986 1
0.874122305387472 1
0.904666683440007 1
1.25840916882053 1
1.30313997935626 1
1.05242466490352 1
0.737922828721532 1
1.01398432114996 1
1.07145232572986 1
0.9103266813301 1
0.916260073263939 1
1.03540563283149 1
0.974849739939557 1
0.798618416498437 1
0.770044107239718 1
0.784641360376926 1
0.98124103552715 1
1.05626420382414 1
0.964876200729024 1
1.11054185960645 1
1.12602024600736 1
0.995766562322331 1
0.662379477938471 0
1.08944769534464 1
1.34257371718704 0
0.94003395099287 1
1.0787677564078 1
0.780345358138476 1
0.862323232822459 1
1.10584786212365 1
1.31675775472375 1
1.06983615751737 1
1.03680174536194 1
1.12046623891046 1
1.02535646890072 1
1.02930113146699 1
0.918853270857493 1
0.819091736628551 1
1.22564083114297 1
0.707194212953711 1
1.09273655818826 1
1.08444745018549 1
1.11764621766553 1
0.969396307675828 1
0.777291209872864 1
1.46376121831906 0
0.961029144778981 1
0.716085770024347 1
0.941070887395297 1
1.18918231234551 1
0.918563574616628 1
0.884464493853871 1
0.716535991173072 1
1.21538089219586 1
0.904387017960946 1
0.920562237412726 1
1.15485827437073 1
1.01631468606904 1
0.82795124549963 1
1.21360852620788 1
0.682477874796042 0
1.08101459710478 1
1.04981492756703 1
1.08531217800367 1
0.934640479789704 1
1.01608161605016 1
0.97798551703757 1
1.02669107610326 1
1.11501063483575 1
1.24389361908703 1
0.735091396572752 1
0.833342800391567 1
1.2660744993056 1
1.30756015284103 1
1.07181499348767 1
0.853276426419885 1
0.926725551609403 1
0.857906011698373 1
1.12350744714053 1
1.1932820394285 1
0.801829316929557 1
1.18530995797969 1
0.888216470833594 1
1.02238115436107 1
0.883802127652144 1
0.991500643697418 1
1.24273754671121 1
0.927301887164641 1
0.983182826326746 1
0.905943453903275 1
0.938786000631112 1
1.27761115607723 1
0.860093995239349 1
1.01538159578985 1
1.15021821926951 1
1.0473060258472 1
0.993300790346163 1
0.829800366080695 1
1.18102131278676 1
1.02600899307704 1
0.693078528193896 1
1.3358376446033 0
0.804460415887273 1
1.11230739377384 1
0.744285826972317 1
1.29032287033865 1
0.963957001702967 1
1.10027531306125 1
1.3550972645281 1
1.06422913147936 1
0.820475345467526 1
0.907301076476595 1
1.33200522137556 1
1.21202934059872 1
1.06319049627972 1
1.10738591668173 1
1.02824196896203 1
0.94685289667121 1
0.762650181239777 1
1.03453115413907 1
0.952989922201602 1
1.13323128784418 1
1.03738487347246 1
1.16184898767757 1
0.884326112696383 1
0.981696472410348 1
0.949010950185549 1
1.12083864589932 1
0.8446458394643 1
0.854742451447981 1
0.891341683868256 1
1.05819123875142 1
0.798109904238736 1
1.01643701010545 1
0.851218153209557 1
1.16533478283853 1
1.08280252060813 1
1.03337981596312 1
1.15516856928028 1
1.20275363640676 1
1.06442081423963 1
0.83507686643512 1
0.956457771650004 1
1.11215221563406 1
0.974328732329774 1
0.951686907026861 1
0.843842856078179 1
1.07290659526971 1
1.00602411083528 1
1.10177843601314 1
1.10213650095907 1
0.69752297125333 1
1.21405288986689 1
1.11883180633174 1
1.10900985853454 1
0.814370987444409 1
0.959097246368406 1
1.20935967094183 1
0.992236145477028 1
1.10058738024843 1
1.0972188739942 1
1.01422196512104 1
0.899997608916073 1
1.165398907692 1
0.881718421930571 1
1.17387950636018 1
1.03251485631935 1
1.12098126724475 1
0.826502168684077 1
0.93325814024716 1
0.934670240663533 1
1.00219054153245 1
1.2324040404128 1
1.04708258319056 1
1.24168506155028 1
0.820830293198374 1
1.00234158814773 1
1.32599856678362 1
1.1397952285702 1
0.906901626724518 1
1.21408033139426 1
0.956573442147874 1
0.691050570962041 1
1.08610482216774 1
1.16201852458877 1
0.868474714685864 1
0.995607818568264 1
1.2394335455769 1
1.12563669062968 1
0.981439201647421 1
0.973156169743067 1
1.07691984808509 1
0.930081882973515 1
0.971262617664705 1
1.11185348799477 1
1.257388721662 1
0.823852135819618 1
0.871762041751921 1
1.3154540021487 1
1.13950432023906 1
1.19161128995234 1
1.04183379210179 1
1.16452059152941 1
0.907822360090729 1
1.05502819105508 1
1.39902454680492 0
1.18303440099671 1
0.985258926787437 1
1.01884357637744 1
0.881875681047631 1
1.01614373265632 1
1.1662730903324 1
0.639828406512463 0
1.0610611195083 1
1.05230916388456 1
0.760472447313196 1
1.02844580535914 1
1.08458461805168 1
0.862962102658007 1
1.07504307268206 1
0.947547622923861 1
0.637070888406782 1
0.771991305157761 1
1.09328602242446 1
0.85802920759031 1
1.12439315504005 1
1.07229214577704 1
1.12971056916923 1
1.07787816502638 1
1.02036884143156 1
1.42089220167407 0
1.01257578895475 1
1.04482746831636 1
1.17927251526912 1
1.08986042397093 1
0.981129922894602 1
1.04399548130891 1
1.12900920532827 1
1.12701809665575 1
1.04456023172856 1
1.17290401201903 1
0.635019404756518 0
1.2342895892805 1
1.05868568260377 1
0.989633015297189 1
0.893045197763612 1
0.940893654188764 1
1.03531096007228 1
1.06450015210625 1
0.739149929847953 1
0.979659771985134 1
0.896185133224229 1
0.88229219037707 1
1.15669077191998 1
0.885276666565178 1
0.596240852067417 0
1.00155718507784 1
0.819975189906687 1
1.07299890507178 1
1.00479438543521 1
1.23374557666098 1
1.27808605371334 1
1.09523022180913 1
1.2050853229656 1
1.02892997802364 1
1.32747325933712 1
0.797626007072659 1
0.726101823940381 1
1.01085956349983 1
1.002032980559 1
0.899774948302934 1
1.03819995186813 1
0.889026846214352 1
0.83370969244786 1
0.915306272604682 1
1.12122240620932 1
1.13709742076819 1
1.24577357845094 1
1.09504185079028 1
0.982502903418766 1
0.998172651450749 1
1.03897025267611 1
0.92600995171577 1
1.2047027977021 1
1.0695491145001 1
1.09078943256107 1
1.15295197805335 1
0.828972621803676 1
0.594485877696182 0
0.899150032017244 1
0.986093682605231 1
1.18171788889043 1
0.939170106219231 1
1.00192994176255 1
0.985063406166689 1
1.03031966035929 1
0.903611590958614 1
0.839564027369824 1
0.822397211349708 1
1.00603291948487 1
0.929844832013496 1
0.784332435333404 1
1.14366900867144 1
1.01510608599515 1
1.09177066354405 1
0.819959398111381 1
0.874212714739858 1
0.969923649727682 1
1.01160095167137 1
0.871459728750141 1
0.969900118726242 1
1.10113014468899 1
1.21070479729781 1
1.05850393120892 1
1.08019634405621 1
0.734004319105031 1
0.90454724725898 1
1.27662732884668 1
0.902532493658702 1
0.977237467949402 1
1.07010612575379 1
1.29892047832471 1
0.974876620399836 1
1.35699568366299 1
1.03064300121488 1
0.853170650562868 1
0.877746884361271 1
1.02419997069245 1
0.815786914675714 1
0.947132384027378 1
1.1055917711361 1
0.846746502246852 1
0.88272607207487 1
1.08065946516382 1
0.972249962758365 1
0.890909390671216 1
0.763000110648163 1
1.02020812135922 1
0.99264504789025 1
0.858774567633502 1
0.927740008571222 1
0.946819098139223 1
1.04902696624063 1
1.00253606153897 1
0.92534508171109 1
1.09377521716309 1
1.17708474725251 1
1.28642056663465 1
1.21638848697451 1
0.838207412923215 1
0.849099745557022 1
1.11861548212193 1
0.852495597149888 1
1.07329234437592 1
0.89315151343119 1
0.972576780813143 1
1.02770992999854 1
1.00605735259099 1
0.941132437796243 1
0.961787987553361 1
1.28047161050086 1
1.11514412680518 1
1.09938847964481 1
1.11682606970854 1
0.478312132644821 0
0.952644405201408 1
1.13350749688295 1
0.958132457731134 1
1.04613404870699 1
0.701861404417398 1
0.848482810223562 1
0.985996024577898 1
0.911046638957811 1
0.888003750164712 1
0.87447193685509 1
0.845345412753248 1
0.957077956371489 1
1.08950774233398 1
0.802002275573449 1
0.809101568028664 1
0.961924997270011 1
0.965261954578462 1
0.982113373877181 1
1.03113814471989 1
1.05467082569473 1
0.822543769163216 1
1.20774107896986 1
0.722505344130162 1
1.04242117565706 1
1.15406393156207 1
0.975493236016047 1
1.21631932873893 1
0.950020889121886 1
0.855702536996405 1
0.889508936423172 1
1.06113889634765 1
0.758772363640393 1
0.945895419416701 1
0.945106555869572 1
1.07654205270083 1
1.22250101271676 1
0.671848790700731 1
0.879707409323281 1
0.816150358540533 1
0.901306015406402 1
0.900522579749002 1
1.19590659489494 1
0.777879029870758 1
0.919355187445845 1
0.713066165176885 1
0.949499815074423 1
0.721504478484707 1
1.20701447718802 1
1.16156266553708 1
0.761554539568082 1
0.991285564245107 1
1.31998870053148 1
0.866314776841996 1
1.12317520657676 1
1.14393322420962 1
1.13138850459596 1
1.09878675701197 1
1.06737132509977 1
1.13283006314181 1
1.13269446042582 1
0.906253358574561 1
1.16949966705839 1
1.2073388989357 1
1.07660603318009 1
0.884987300344514 1
0.626928076743601 0
0.762900309251041 1
1.08712559278783 1
0.904190237253106 1
1.2061773551015 1
1.28437732188237 1
0.727320495037478 1
0.788835171209697 1
0.955035576370963 1
0.58578772599526 0
1.11253577811316 1
1.24264344522039 1
1.28865857719012 1
0.762172442677368 1
1.07988709874505 1
0.911689781656965 1
1.09504290668147 1
1.1188071874344 1
1.00265354925543 1
1.0581102033136 1
0.900651424538004 1
0.878069165393758 1
1.23373064933588 1
0.909677660129184 1
0.888658710872353 1
0.706768634448028 1
1.1134064706647 1
0.956553398922845 1
0.908089929477749 1
0.866898769246564 1
1.13721636680358 1
0.774358893885086 1
0.863150317085784 1
0.914468365673799 1
1.0973845774438 1
0.890154963977209 1
1.40417519418923 0
0.873397469647875 1
0.79907721555698 1
1.10937749463821 1
1.16547013845875 1
0.736084670993133 1
1.04511167122457 1
0.920533515706162 1
1.12434374991763 1
1.29103374195623 1
0.913455052553368 1
0.716453195453861 1
0.95262190886231 1
0.737339461215418 1
0.879588431223286 1
0.712929844417471 1
0.77954266755435 1
0.982523487569787 1
1.05198556470332 1
1.11277315912782 1
1.12212460177574 1
0.856799509311233 1
1.16462129650499 1
0.909269445951038 1
0.927544741687283 1
0.877330102972504 1
0.852355435426167 1
0.849272163560261 1
0.942038987484953 1
0.833956258082108 1
0.874757093079103 1
0.806695328938643 1
1.12901515521504 1
0.869584844734942 1
1.22663190576123 1
1.04138084010489 1
1.34607946718958 0
0.800041306391632 1
1.09397977773539 1
1.03045029127096 1
0.854969710015716 1
1.22963768360492 1
1.00093486658898 1
1.18837212119253 1
0.951475169066891 1
0.995206814239339 1
0.899069410529556 1
1.16943424214957 1
1.16418671323466 1
1.08764200419331 1
0.828184991140254 1
0.935138650046632 1
1.18423539511497 1
1.19442654042787 1
0.870797699422647 1
1.38119833718732 0
1.23256860914457 1
1.06152507225459 1
1.06608025852149 1
1.26451147373983 1
1.13489635391738 1
0.905801369339009 1
0.921250284050307 1
0.939886022981998 1
1.0120315841425 1
1.08488688219328 1
1.20361128473958 1
0.857384505735407 1
1.28414388255329 1
0.78712457092466 1
1.15690038065661 1
1.38467980603232 0
0.893449527471664 1
0.789419786723073 1
1.03829466116996 1
1.25264353877039 1
0.691147335235298 1
1.14147164949824 1
0.791951841619408 1
1.08931423190598 1
0.95945032592086 1
0.807444779373945 1
1.01660986620701 1
1.03529088739959 1
0.994884547287731 1
1.07666521690201 1
0.943368966650721 1
1.10268445933084 1
1.32274415731281 1
0.987085639365582 1
0.937833362409863 1
0.885557892443289 1
0.884420861752583 1
0.677662640494317 1
1.01197371095907 1
0.942121804214312 1
1.22662327280876 1
1.05891638672916 1
0.788245860484872 1
0.961496619957257 1
0.945585973437691 1
1.15369810277427 1
0.96344126541402 1
1.01211108186215 1
1.37011101623742 0
0.791485891525658 1
0.95856866774352 1
1.05334707502046 1
0.74274607668061 1
1.26660192460237 1
0.908600249563473 1
1.00508795268565 1
0.888361169893929 1
0.977078113627166 1
1.03783514545221 1
1.03322693387339 1
0.815498140780119 1
1.26481554207055 1
1.12230403893765 1
0.870546435153667 1
0.936927094415387 1
0.768784398693851 1
1.09899930455742 1
1.23282649084069 1
0.880169448398877 1
1.13296703311052 1
1.27197413469238 1
1.20454083994601 1
0.891635360389798 1
0.821760659515187 1
0.906917351097484 1
0.972076841209882 1
0.928503539181197 1
0.831351222057606 1
0.894132144854906 1
1.10220178780689 1
1.07146971526231 1
1.01709791231642 1
0.755795123037249 1
1.10388223902585 1
0.925734896493454 1
0.76857032897687 1
0.834486167470361 1
1.30409557489586 1
0.935646077636408 1
0.693382406142592 0
1.19989978616265 1
1.02722621332287 1
1.13290386195027 1
0.910742668874784 1
0.909539326344007 1
0.958267720428608 1
0.797996634860157 1
1.11204671848214 1
0.909941884780372 1
0.804532980003095 1
1.08576612067957 1
1.11044651283142 1
1.08879178032291 1
0.943417216045852 1
1.11125248887641 1
0.979831580991369 1
1.31859406708843 1
1.11375088133345 1
0.94636031606896 1
1.00128681284499 1
1.00195689204663 1
0.897618109941504 1
0.913130174271388 1
0.959702032503394 1
1.04623074047024 1
1.04277748200866 1
1.015984297083 1
1.10810386217321 1
1.10913719943193 1
0.959609695213806 1
1.21135230782095 1
1.24917982840778 1
1.26678750188143 1
1.03233348817495 1
1.02012952939216 1
0.788108663277465 1
1.02670398286889 1
0.811313441202954 1
1.16189903074708 1
1.01034528458227 1
1.24918317431057 1
1.10859506982866 1
1.15929925946247 1
0.934619285938853 1
0.764814462545416 1
1.12656821991926 1
1.04670188289665 1
1.14075765424897 1
0.757066496288256 1
1.10285206220829 1
1.05785126788737 1
1.26056067336112 1
0.807352415517584 1
0.704794228036476 1
0.846627542256038 1
1.00400193569013 1
1.00113107856801 1
1.03411220591626 1
0.959319824183436 1
0.783050236032766 1
1.14949059208327 1
1.28717710881707 1
0.946207534934923 1
1.11941558826068 1
1.06359613274448 1
0.896044148149965 1
0.888837354366812 1
0.98379047469374 1
0.794774266009969 1
0.937775541166348 1
1.06115428119471 1
1.03258659828237 1
0.963878111569821 1
0.897150813896163 1
1.12833183179616 1
1.20274086765683 1
1.02433254527639 1
0.875316005332118 1
0.841530361354056 1
1.12035668083242 1
1.16279695884522 1
0.883549482908368 1
1.10038793834395 1
0.932166461270288 1
1.01342357921339 1
0.94908884831083 1
0.871007588603255 1
1.14172722610073 1
1.21227483161874 1
0.931601003326847 1
1.04590871857194 1
0.900440202384945 1
1.1097297060672 1
0.991470806739179 1
1.01742928690384 1
0.847976252202881 1
0.751258250384129 1
1.13644733418328 1
1.09841821820492 1
0.770893665718659 1
0.701911658889986 1
1.28911188037258 1
1.0632559987664 1
0.967133655590316 1
0.983227578220938 1
0.824198990962632 1
0.838955441232565 1
0.872777378975724 1
1.02446144682473 1
0.793693877937408 1
1.22299840739792 1
1.10126870092129 1
1.08504495522831 1
0.887380780860792 1
1.03870634353233 1
0.955056500299992 1
0.980027548419633 1
0.863822237570019 1
0.834901225019542 1
0.890095697996968 1
1.01921310746076 1
0.744854770031739 1
0.744478713756311 1
1.14782709721536 1
0.966370795027854 1
0.818941809733234 1
0.850496282958637 1
0.934899921787636 1
0.955627076958082 1
1.09914370202257 1
0.841327323894033 1
1.1542502014029 1
0.832152827836528 1
1.20675790429372 1
1.07372983906314 1
0.956341870296576 1
1.36160516043307 0
0.773579587079057 1
0.894990219165979 1
0.730994855362956 1
0.763824724415039 1
0.881754742743406 1
0.811082627874995 1
1.14516489184983 1
0.813291982423706 1
0.806886591060699 1
1.00684694369475 1
0.811950235060009 1
1.34439889257987 0
0.803810036731035 1
0.798418519034067 1
1.00364821483874 1
0.855888486956427 1
1.01901732353347 1
1.20007207359282 1
1.13804778863802 1
0.910645785728018 1
1.02934399820183 1
0.817956338657172 1
1.08591101411961 1
1.11157328193764 1
0.994568525831501 1
1.22480479350291 1
1.0650723376186 1
0.91356390966464 1
1.09426195440379 1
0.853626347041638 1
1.02632405141347 1
1.02384674018003 1
0.711168357362845 1
0.992801867090086 1
1.07934460711767 1
0.992485302944914 1
1.19514171920097 1
0.845755665403277 1
1.00527008552657 1
1.09617717747262 1
1.19330922033436 1
1.08876904010226 1
0.736200137491136 1
1.07058962522418 1
1.10239953503517 1
1.0148824948531 1
1.01284749404004 1
1.05664570550861 1
1.11286949091419 1
1.0860992929875 1
0.809554035841903 1
0.939185184384938 1
1.10549648117944 1
1.0589541637256 1
0.846146239489549 1
0.661278028708124 0
0.988323618633283 1
1.00700426152597 1
1.18722906763931 1
0.870806114379019 1
1.06820380460927 1
1.04276308955244 1
1.09896976940176 1
0.647079553546133 0
0.672760937165602 0
0.832894008834932 1
0.8034406331115 1
0.788762848696524 1
1.03122873206533 1
0.839845276886344 1
0.981136058750529 1
1.16864779345708 1
1.09850752770963 1
1.06323970838236 1
0.976957006338201 1
0.813819779180261 1
0.993537495015602 1
1.09255426196574 1
0.839365752874207 1
1.17275611903879 1
1.17041302618407 1
0.910984571645183 1
1.08550905097946 1
0.918941608265427 1
0.915280884262835 1
0.984264520497131 1
1.15569208207638 1
0.695061941759347 1
1.07196901618132 1
0.609025181390801 0
1.36965610034526 0
1.02495750207189 1
0.848610017555281 1
1.04479153129216 1
1.09328477722737 1
0.847624815900457 1
0.949004353800308 1
1.00161275683627 1
0.890258186029372 1
1.02642850940757 1
1.10477211557737 1
1.14934732706596 1
1.06274061632279 1
0.795782364146223 1
0.919792287058017 1
1.16964560071506 1
1.001248552456 1
0.705185557041951 1
0.929393918263486 1
1.15641796893127 1
0.754622693558286 1
0.944015434377134 1
0.985113012688067 1
1.02165273287386 1
1.01969583513151 1
1.01918526033493 1
1.003597083296 1
1.02198209296868 1
1.08416908162821 1
1.05498727469783 1
1.24446371017117 1
1.08493167515261 1
0.739476006906279 1
1.25449655724556 1
1.02160343802518 1
0.863658395771182 1
0.885965933422603 1
0.932056726862077 1
1.04711771401225 1
1.08021853153713 1
0.984797998018227 1
1.17130230186212 1
1.10684389160023 1
1.0985623089827 1
0.846532434857156 1
0.940966379922148 1
1.055357321065 1
0.6588282252004 0
0.905827855116453 1
0.897318894468003 1
0.906409529452014 1
1.31671106356962 1
0.791154889035432 1
1.00881631363913 1
1.17420814653677 1
0.867339143496442 1
0.962894801906486 1
0.863717279549177 1
1.12066607499547 1
1.29024913348028 1
1.28457436885443 1
0.746236320513909 1
1.01742276166125 1
1.15702909746572 1
1.2768538578879 1
1.13656269581144 1
1.10233913847388 1
0.997735048288016 1
0.696179176096002 1
0.991424247726563 1
1.13161127698145 1
1.12960917970113 1
1.19923485581789 1
0.976861585249119 1
0.882862783167927 1
0.938931714042746 1
1.06370136703734 1
0.7033898712352 1
0.997305249220085 1
1.0491724602761 1
0.984011495453819 1
1.24257738389382 1
1.06247497704026 1
0.995199485636047 1
0.902588093637047 1
0.979957971407231 1
1.1308651830174 1
1.07742998529113 1
0.982845789650268 1
0.97047436969979 1
0.883568023879341 1
1.09346846500623 1
0.78963488882202 1
1.1428606533113 1
0.854225175060912 1
0.92934390327401 1
1.275036645584 1
1.22115696955061 1
1.01646134113251 1
0.7705293914098 1
0.902305113932436 1
0.770155610636822 1
1.09011962667844 1
1.20334991761647 1
0.927086461490902 1
0.636786384276947 1
0.893879102380459 1
1.14089091107292 1
0.997259449861899 1
0.864393550318683 1
0.82353889960903 1
0.925806883937374 1
0.805599436384517 1
1.11270864316652 1
1.06182043073788 1
1.25074868766509 1
0.945728553558031 1
0.817752994493355 1
0.885597755865369 1
0.890826036333203 1
0.912810114264998 1
0.723547370458752 1
1.28309480577949 1
1.10578840328014 1
0.99695473937968 1
1.17021356717819 1
1.02585874890943 1
0.983724304434631 1
0.932346673494859 1
0.843728250209589 1
1.11969891759478 1
1.19291272111767 1
0.879817175133767 1
0.960510435634768 1
1.26028324132523 1
0.916942719651676 1
0.640304691541789 1
1.22811194728037 1
0.890010039353915 1
0.968920409397059 1
0.957082761474626 1
1.26225515580425 1
0.898380870672252 1
1.23798712207147 1
0.908254938523784 1
1.03044014105695 1
1.24743672983516 1
0.968419203979135 1
0.668234615317146 1
0.83268125693102 1
0.883494391058087 1
0.850055284915997 1
0.950694020850082 1
0.874275086456635 1
0.745771725889527 1
0.991673103008622 1
0.821827126208079 1
0.902656806335283 1
1.11329797110647 1
0.93106589887307 1
1.10787870333357 1
1.43529785580733 0
0.85130027298159 1
1.16305289448479 1
0.934280692000003 1
0.933088042386054 1
0.979772488298218 1
0.98520641650745 1
0.778961817982655 1
0.923079942712086 1
0.94058526220685 1
1.03679348384197 1
1.05613724766992 1
1.09449442556616 1
1.03798498428017 1
0.971089397493715 1
1.0052750991332 1
0.987585205822225 1
0.824021017868872 1
1.22851602032621 1
0.927135602698519 1
0.978666847905724 1
1.01535791327842 1
1.05087772626223 1
1.08829680198326 1
0.710369591611717 1
0.886402623789291 1
0.896188972148378 1
1.24633102897881 1
1.23121692779621 1
0.835740270327735 1
0.850033672039245 1
0.961231672948694 1
1.03263281313031 1
0.95401782153352 1
0.916848797981419 1
0.806428249911292 1
1.09460258433535 1
0.94375452806749 1
1.1948821329393 1
0.762638999202386 1
1.08602644075114 1
0.763229723272008 1
0.997979813160258 1
1.0245335327337 1
0.922075552361947 1
0.974762202215287 1
1.17750674165963 1
1.03863281669514 1
0.999232178797315 1
0.852027733894001 1
0.879538951867308 1
1.10479004890107 1
0.946049119418237 1
1.27631960815015 1
0.734739970671479 1
1.02248668285616 1
1.02873442646458 1
1.10542678968362 1
0.828117099794698 1
1.33934061948372 0
0.991388818482596 1
1.09613019193169 1
1.09203770257753 1
1.16642344903093 1
1.15818382872063 1
0.93779601532692 1
0.895311719302697 1
1.25212261038696 1
0.9556406109481 1
1.15818542902912 1
0.949927234580101 1
0.840573162213342 1
0.913631251906459 1
1.11920143249399 1
1.01900915071304 1
0.773933948689391 1
1.15182418155406 1
1.25392838390943 1
0.868340889116054 1
0.860503841766311 1
0.861105324013017 1
0.999997693542631 1
1.0431660248522 1
1.14821981718029 1
1.10587543178053 1
0.813647373774259 1
0.901447563330384 1
0.959754459087061 1
1.3978732323375 1
1.105439949181 1
0.798313122614872 1
1.19210269170176 1
0.804667759644092 1
1.30425113373423 0
0.995611775572062 1
0.938915987235083 1
1.13295933389161 1
0.941589610208636 1
1.34262264646115 1
0.907142138324659 1
0.873134158406385 1
0.904090150459841 1
0.960644535744483 1
0.945584108130417 1
0.848974657564408 1
0.886902073663234 1
0.75905243566723 1
1.07407403840591 1
0.768637734511381 1
1.0310979955811 1
1.09189011380234 1
1.07530558649244 1
1.08150543788907 1
1.04324642043782 1
1.11066595911278 1
1.14712082731798 1
1.02703804822293 1
1.19217383779123 1
1.12699272222288 1
0.913431744635825 1
1.17462455507904 1
1.30373942288381 1
1.14752082209493 1
0.978161753310746 1
0.863040092585076 1
0.839789143216772 1
1.1219396616861 1
0.776190245320821 1
0.863326680155302 1
0.837203666171151 1
0.798425421379884 1
1.15397619180104 1
1.33426638165035 0
0.99994512458176 1
1.02685732849708 1
0.738226784003879 1
0.947549367570835 1
0.908425452850946 1
0.860741257254968 1
1.00487238404015 1
1.10226147709777 1
1.07660447744199 1
0.798261585433532 1
0.941701090190944 1
0.923445111595556 1
0.999317790769371 1
0.958813933140033 1
1.29363515613575 1
1.00767722570374 1
1.14651141796488 1
0.821542811368646 1
1.10689454704585 1
0.796601852476882 1
1.09826495903588 1
1.08369341607939 1
1.10127580443692 1
1.19414738537026 1
1.31658609887288 1
1.05148911930585 1
1.17834829425791 1
0.812838052848096 1
0.956790376034012 1
1.05474906049678 1
1.11266224594673 1
0.734665386386433 1
1.0021081740295 1
1.02845002872372 1
0.972050661838495 1
1.09640971446697 1
0.858145184369691 1
1.057846277887 1
0.866609579076446 1
0.904015894442088 1
0.864103720304575 1
1.12491215481534 1
0.875317817024281 1
0.975580369333938 1
1.06639119591105 1
0.753643144485153 1
0.986013415463233 1
0.820290851984571 1
1.02943269380976 1
1.32934396656565 1
1.0969030745558 1
0.932087727429611 1
1.22260751279064 1
1.12610790647811 1
1.04611381927707 1
0.880673291780454 1
0.875376372413841 1
0.939488205195913 1
1.23047293567734 1
0.980918727983089 1
1.12415186056819 1
0.959732495250873 1
1.0222665661807 1
1.0699128785748 1
1.06995914502602 1
1.10908725016912 1
1.1692391374444 1
0.888433829753475 1
0.852561434864412 1
1.00828687291008 1
1.13938149811413 1
0.945440422298874 1
1.24342808792109 1
0.83873216313013 1
1.00232248294996 1
0.580280656557978 0
1.17270789530892 1
0.994929544341153 1
0.828595837809469 1
1.05297343923474 1
0.898945443948444 1
0.932648075857686 1
1.09642369108228 1
1.42971607009171 0
1.15226084255318 1
1.17544494443887 1
0.86975502601532 1
0.747833108733841 1
0.743734666527615 1
1.09591519920789 1
1.14437065071701 1
1.1894701003465 1
0.967987188164913 1
0.950866484874444 1
0.874732950892381 1
0.984867762311407 1
1.04621135668443 1
0.797046793174164 1
0.875991390463911 1
1.45372617501728 0
0.919687212158048 1
0.941679492332234 1
0.749138945152655 1
0.9421950786139 1
0.827795749610736 1
0.964493120741093 1
0.970221655213278 1
0.785747643462896 1
1.05718972311077 1
1.02863666331229 1
1.35067991051517 1
1.24136439161042 1
0.845832346646226 1
0.804498039872759 1
0.89791561174512 1
1.07476698759556 1
0.93200642430711 1
1.06617629548974 1
1.0856700859813 1
1.02304837031964 1
0.823349036972172 1
0.780140930410332 1
0.713026015388002 1
1.11606868520717 1
0.776115775586506 1
1.2975893345502 1
0.866789615086716 1
0.743528730493094 1
1.24375524533972 1
1.06652426132799 1
0.653652645554376 0
0.945766866734399 1
1.02083171577482 1
1.17096940724984 1
1.15324923703225 1
1.16496849016701 1
0.964897559082226 1
0.914731687152368 1
0.787078930281521 1
1.01558948292975 1
0.926108043672447 1
1.02474878128671 1
0.916820262311667 1
0.989494932043566 1
1.17758360901509 1
0.909268586757284 1
1.08159890705913 1
0.909351639716443 1
0.906163184848999 1
1.07866120070284 1
1.01021311777531 1
0.992587774134065 1
1.2060400273032 1
1.0052831480142 1
1.0845087069477 1
0.857624455240076 1
1.06695999955625 1
0.955439339403351 1
1.10293348988102 1
1.07398272843205 1
0.717139986248012 1
0.917189834904086 1
1.09798445667185 1
0.942277605514729 1
0.720768566487795 1
0.903425211602858 1
1.0474690492478 1
0.899161457605153 1
1.1042849697638 1
0.963096797718333 1
0.89125730492047 1
0.894474939174402 1
1.06862578210655 1
0.947189364515316 1
1.01919689709858 1
1.10873237644865 1
1.04117620290987 1
0.968236544884426 1
0.673267105362893 0
1.13065817078167 1
0.931294350097794 1
1.18497446007262 1
1.0142834332855 1
1.16865409347806 1
1.18345728626463 1
0.739572415426655 1
1.24366680808755 1
0.789579278777034 1
1.43530731002453 0
0.749721353414488 1
1.10963187623545 1
1.1870765342987 1
0.922873216891194 1
0.802370830045786 1
0.858702056235858 1
1.17493307284187 1
1.05807561098374 1
1.07984614922614 1
0.9440232290442 1
0.976630651421445 1
0.977170519054676 1
1.1273626141032 1
0.828931477202024 1
1.13807420818183 1
1.16908678560907 1
0.867445449847165 1
1.21758701642504 1
0.721152913321383 1
1.16856186959334 1
1.16351537501985 1
0.985451073968737 1
0.774601787534246 1
0.850967856779853 1
0.909861740363487 1
