# Supplementary material for: Bias caused by sampling error in meta-analysis with small sample sizes
Source: PLoS One. 2018 Sep 13;13(9):e0204056. doi: 10.1371/journal.pone.0204056 (PMC6136825; doi:10.1371/journal.pone.0204056)
Supplement: S5 File — (ZIP) [file pone.0204056.s005.zip › results N = 10 theta = 1 tau = 0 sz = 500-1000.txt]

"dl.theta" "dl.cp"
1.01509802351201 1
1.04200837594358 1
0.854125210700797 0
0.966882920925228 1
1.02740998240402 1
0.999129544725785 1
1.04456408658646 1
1.07063595531216 1
1.00719063721078 1
1.00998383891297 1
1.0447263242481 1
1.07070922911629 1
0.928979105315463 1
0.983331710447788 1
0.999390809693075 1
0.96204104821659 1
1.00961468521069 1
1.01941480519481 1
0.964173848233356 1
0.930282495843033 1
0.936369457260698 1
0.979978232183191 1
1.02577422588137 1
1.007840303499 1
0.978736782539278 1
1.00723964536738 1
1.05284915863784 1
1.01209137115105 1
1.07232612285528 1
0.930240005729688 1
1.05813013743815 1
1.00929155342177 1
0.969920312105896 1
1.07522739151617 1
1.03620534174261 1
1.00696417934614 1
1.02513019607291 1
0.998296770397649 1
1.07029091506408 1
1.04375478550269 1
1.07761267156807 1
1.01327703504276 1
0.981284954264468 1
1.09704672495199 1
0.971918606674194 1
0.981759934681067 1
0.973687084498989 1
1.09714871983757 1
1.00954207946002 1
0.972898981624302 1
0.966102883792696 1
0.954271249517691 1
0.988809178835204 1
0.983220963656297 1
0.996605988385569 1
0.977657899141114 1
1.02499743055827 1
1.07034904021955 1
0.954068865525125 1
0.945222338717574 1
0.989741565328962 1
1.03022678501453 1
0.962069397972151 1
0.997712764871601 1
1.07913761322577 1
0.947339971883223 1
1.05658854149188 1
1.05420726854776 1
0.964862918347311 1
0.987710168711016 1
1.00624173141019 1
1.00574963834935 1
1.07877968017451 1
1.06831077480112 1
1.01726924336557 1
1.10348617032988 1
0.978827848590826 1
0.946986897417585 1
1.03324845369881 1
0.967024038972791 1
0.939989497016442 1
0.962689975409648 1
1.03164963218279 1
1.00639463022875 1
1.02675466573861 1
0.969054507708873 1
0.96026952202773 1
0.91979908094559 1
1.01755048054888 1
0.973158085399491 1
1.02182229724245 1
1.01001310455204 1
0.932007816375846 1
0.962515618712643 1
0.958923502766552 1
0.982903291890122 1
0.910259918565357 1
0.926810042140041 1
0.960073301333622 1
1.06577687577331 1
1.0137274752834 1
0.981029973939549 1
1.05045148100957 1
1.03888092353156 1
1.0338860613603 1
1.00614841524591 1
1.03155637425518 1
0.990991481362774 1
0.91566537701882 1
1.02813524985622 1
1.02203623508407 1
1.01378745648607 1
0.835926167373441 0
1.04767916346755 1
0.970764282704593 1
0.936153036191133 1
1.02473877851587 1
1.02521735960284 1
0.945886336008129 1
1.00544263433531 1
1.06670523500927 1
0.930415057937724 1
0.887107291481399 0
1.01041959987305 1
1.0187417864228 1
0.945871077795251 1
0.981269112988242 1
0.893944344829859 1
1.07375447885763 1
0.977319526287863 1
1.06149248599561 1
0.934325323929903 1
1.14367980828993 0
1.02129463030972 1
1.02982714013259 1
1.08764549217696 1
1.00152017022354 1
0.990615630433957 1
1.04375841892922 1
0.969791729834898 1
1.08896038965968 1
0.991700555251504 1
0.939452147158724 1
0.984971926297659 1
0.919078485303388 1
1.0309394308895 1
1.01450741283799 1
0.896508437159913 0
0.974905965769619 1
1.07611945226881 1
0.94407122178901 1
1.03497627249972 1
1.02840200236206 1
1.13414735090175 0
0.975492525893759 1
1.07506999206585 1
0.916730209446899 1
1.03818203014871 1
0.98662056865711 1
1.0250034864374 1
0.955065351636508 1
0.96926327540044 1
0.937307453018008 1
1.00772411307682 1
1.04841144466019 1
0.992355748081765 1
1.10245028384205 0
0.974726048905428 1
1.03565744920623 1
0.914438921308617 1
0.962440984629422 1
0.995165638247274 1
0.935302904997215 1
0.891979808807073 1
0.966989424879806 1
0.961219445576853 1
1.00541660601117 1
1.01212725579716 1
1.02237253979396 1
0.922514902909834 1
1.03663532461444 1
0.990616510724708 1
1.05024607517538 1
0.944776748636129 1
0.914747530383575 1
1.04608831255523 1
0.95913589978468 1
1.02376702914426 1
0.934488828915211 1
0.960308167529535 1
0.966582858599785 1
1.01679875740575 1
0.957483546054065 1
0.98285293063511 1
0.974739680621147 1
1.00451066845661 1
1.05342569769275 1
0.998086856564721 1
1.05067499576782 1
0.920961940020997 1
0.932535435335661 1
1.04243821972388 1
1.00464570841183 1
0.977259699343448 1
1.10138673441975 0
1.05179318035914 1
0.992680071989411 1
0.937456433133763 1
1.1202785811285 0
1.1106838729342 1
1.04137045824532 1
1.04988521006288 1
1.00341723419865 1
0.97658348100828 1
0.949792368004719 1
0.911284434941845 1
0.965309487031453 1
1.00483344225836 1
1.00834707250052 1
1.06832255608854 1
1.00227021568145 1
1.07168543838099 1
1.05927873145728 1
1.0195930947646 1
0.985990623961786 1
1.0466922804174 1
1.0222982351871 1
1.04812642302981 1
1.07148821977113 1
1.03866703128564 1
0.995429922304144 1
1.07364359216734 1
0.995121690793009 1
1.03103840298349 1
1.10049917189454 0
1.09106174760484 1
0.915041491439824 1
1.05773794732037 1
1.06580332357759 1
1.04440699358363 1
1.05132270569537 1
1.05008545118516 1
0.995782315202632 1
0.964705916438396 1
0.953949321281472 1
0.991255618546796 1
1.0563800427185 1
1.04273322644895 1
0.959013367706323 1
0.989157119676699 1
1.00397835447422 1
1.05832517978507 1
0.973221477943128 1
1.04612256746216 1
1.02792809804133 1
1.07675135937549 1
1.03424009884856 1
0.99254180237862 1
1.05289708096141 1
1.08929975146524 1
0.964212650412561 1
0.985411395821996 1
0.976031457618334 1
1.04031195654992 1
0.961841520643695 1
1.01594173436173 1
1.02263264934472 1
0.958846447315431 1
0.901013076830316 1
0.911239369469771 1
0.965406181268533 1
1.01063848864335 1
1.02599510682115 1
0.973805810443606 1
1.05146134362752 1
0.972745011040125 1
1.07904434077006 1
1.03741325889869 1
1.03005818511115 1
0.982597589515369 1
0.960787676506289 1
1.00865987681096 1
0.975943858569275 1
0.982955997753985 1
1.0019149703117 1
0.951167520880738 1
0.954563575628504 1
0.99128396400892 1
1.01656969720673 1
1.0204532826045 1
1.03204006216838 1
1.01902213941556 1
0.961575963299023 1
0.994652499468439 1
0.96416329252946 1
1.01314561161605 1
1.04493318202033 1
0.913771031233708 1
1.02612739723068 1
0.973283674217343 1
1.01356933938094 1
0.950138670783813 1
0.976213368535975 1
1.03758334740035 1
1.08872223024166 1
0.961840766680129 1
1.02453772789866 1
1.00318247050541 1
0.935612365213563 1
1.12729505439966 0
0.960260919403429 1
0.991419906865899 1
0.934798837343729 1
0.99495210196803 1
0.937104515302071 1
1.00492514211157 1
0.993111738132116 1
0.955400539704795 1
1.01522149484301 1
1.0108071686762 1
0.973179392894305 1
1.03856867286159 1
0.989008900634664 1
1.03588328309664 1
0.946976390781742 1
0.898831594156069 1
0.945425547294093 1
1.04306490750857 1
0.971445876253756 1
1.06483477946421 1
0.96634432661751 1
1.03334182578851 1
1.01218816514255 1
1.0230248100883 1
1.01894128689132 1
1.04283332966773 1
1.06666323717195 1
0.905381699322096 1
1.05538736898802 1
1.06621945642831 1
0.994394101025059 1
1.0806928656856 1
0.994957438290425 1
0.962034981295693 1
1.08512099387185 1
1.11389919300717 1
1.03345211930886 1
1.00198401742788 1
0.931647775322498 1
0.99887998187748 1
1.05297074721486 1
0.937235547574577 1
0.997095524481974 1
1.06250221696383 1
0.95823638412215 1
1.08261561171754 1
1.08102423515892 1
1.00084510756517 1
1.07139471028142 1
0.910269565400437 1
1.04066542472061 1
1.06517449675707 1
1.02723355555028 1
1.0046254249619 1
0.947405341552652 1
1.01709432049883 1
0.986184361691504 1
0.983891084053191 1
0.971960585168772 1
1.00720775937776 1
1.06813019791636 1
0.998659016938653 1
1.00770530607505 1
1.03088092440874 1
1.00671031799793 1
0.96391264000514 1
0.994837145992719 1
1.07180685869776 1
0.940838393099234 1
0.98744021079232 1
0.935871902661765 1
1.01366267244673 1
0.927029552193394 1
0.946304360108805 1
0.983661335815274 1
0.966485658042459 1
1.04008119728592 1
1.05421617619153 1
0.984007479041321 1
0.995119101042379 1
1.01391821532192 1
1.08909180781258 1
0.985950967656765 1
0.905962558246224 1
1.08143078397232 1
1.02465888242909 1
1.07769448091966 1
1.07603980177728 1
0.980295831875933 1
0.954332404234025 1
1.02683657197978 1
1.0138745693405 1
0.946055051886251 1
1.07843735870454 1
1.13778105641761 0
1.04777124346302 1
1.01743741089309 1
1.10723575618524 1
1.07263753503319 1
0.975560846382512 1
1.06006152071903 1
0.983379095079149 1
1.02684545503731 1
1.01153211649927 1
0.940154950839491 1
0.92731278357893 1
0.898943438958178 1
0.987240542543232 1
0.967397461553273 1
1.00997897669409 1
0.997158019911607 1
0.997471807791607 1
1.03358317003094 1
1.04743798533275 1
0.939427535558017 1
0.892175513386209 0
1.04451180625848 1
1.03432705176588 1
0.921914383495042 1
0.887761079064772 0
0.991782034774587 1
1.03937633398239 1
0.96135498374844 1
1.07872358853625 1
0.984108900893997 1
0.973199148204625 1
1.03688938713565 1
1.02273390636828 1
1.00707834140264 1
0.963034124293512 1
1.02514604648011 1
1.00113256287133 1
1.0117293721575 1
0.974205679112974 1
1.01597857651623 1
1.0227822812014 1
1.06100980426917 1
1.0036681422947 1
1.05671670226894 1
1.0371878491588 1
0.952632486841757 1
1.03665135608186 1
0.966464318612828 1
0.920929145383935 1
1.05492590755788 1
1.04230717077056 1
1.0840453893588 1
1.06965958702644 1
0.993088497366905 1
1.05976196963302 1
1.08050474074099 1
1.07965604080486 1
0.986801353802974 1
0.982828426915151 1
1.01227803337972 1
0.941552134059309 1
1.05621830457477 1
1.0066154169907 1
0.954897171824113 1
0.918124951910863 1
1.01834226625436 1
0.967546551674775 1
1.07806578471847 1
1.06233832840938 1
1.01694728436564 1
0.891388164547154 0
0.939456238285413 1
1.00533729598887 1
0.999004992344933 1
0.964550704766321 1
0.99618699212698 1
1.00258026913372 1
0.978676735865359 1
1.05173648636526 1
1.05518441888492 1
0.960473428995536 1
0.999922040005096 1
0.900779113324058 1
0.980957784679663 1
1.05554920551144 1
0.994768598523144 1
0.951014044853757 1
1.01874916276459 1
0.978912489753774 1
0.967457287450769 1
1.08420802612874 1
1.0304002356783 1
0.957918888897516 1
1.03598992914754 1
1.05401793798961 1
1.05420679170662 1
1.08137889736045 1
1.03440658135277 1
0.956611373193656 1
1.05274568598269 1
1.04952933762419 1
0.995059375470784 1
1.05761009869593 1
1.04105753956423 1
0.975547322257762 1
1.04706897295483 1
1.04322559604565 1
1.00837749927844 1
0.939057768994599 1
0.964352467473833 1
0.927700059435035 1
1.068649660671 1
1.00817293138897 1
0.93854486428049 1
0.989624948515326 1
1.07291287663984 1
0.985183837669363 1
0.927630036229054 1
0.940201420654809 1
0.901990660305946 0
1.04909759194363 1
0.920133332779487 1
1.04006749162233 1
1.02723449859758 1
0.939443823813729 1
0.978574639050937 1
1.02868176865026 1
0.990427199916597 1
0.96495302580655 1
1.02547900240677 1
0.994451783294399 1
0.991111588944623 1
1.03018538863719 1
1.15496566140475 0
0.894525554843812 0
0.984476444008057 1
1.05298045279813 1
0.940262807801922 1
0.962687478273506 1
1.01913662210475 1
1.05468781018366 1
0.911391289603202 1
0.980177086165662 1
1.02273389796448 1
1.0619547514711 1
1.03505664535311 1
1.02680788068642 1
1.13518513620733 0
0.922869999476849 1
0.964077601352402 1
0.977244450222091 1
1.02894603386389 1
1.0495019584933 1
0.935143017059316 1
0.984026028592646 1
1.02710232117513 1
0.961511015295973 1
0.972787777166724 1
1.05158407484419 1
0.955524793446224 1
1.04862826749577 1
1.1591872606481 0
1.08578782738655 1
0.91706764198078 1
1.0103791507832 1
0.964364070996158 1
1.02103703315069 1
1.04257595413552 1
1.05687690348745 1
0.974545389219199 1
0.902679244516571 0
0.919203748689666 1
1.06790779058316 1
0.961999167369638 1
0.972808076592488 1
0.962279670046417 1
0.972020979830504 1
0.909048040359552 1
0.928344199844473 1
0.998481301389949 1
1.01084717926422 1
1.03471527291618 1
1.03377540778932 1
1.08486724400756 1
1.05505392214561 1
1.01243452179516 1
0.972338344276085 1
1.00322451308288 1
1.0379635682099 1
0.997947750160385 1
0.965151030166117 1
1.01150320008448 1
0.906734951165335 1
1.09160941569441 1
0.940143971073653 1
1.02454607282845 1
0.996818319547404 1
0.984621730233164 1
1.00602074911186 1
0.990215169639425 1
1.02391803093506 1
0.95957721831209 1
0.975111902446089 1
1.01131629650898 1
1.03225857539805 1
1.03907591944837 1
0.922118950884723 1
0.960668186951999 1
0.999520712392973 1
0.916514680187773 1
0.932340518197676 1
0.99031412971006 1
0.969340442158631 1
1.0067485407901 1
1.03032207789408 1
0.94021163008589 1
1.06472894187024 1
0.866513589588011 0
1.00314739271372 1
0.993082844002235 1
0.944905817723557 1
1.03707128616224 1
0.904155411463935 1
0.960911328468073 1
0.997753211923932 1
1.0139268424179 1
1.04958892808636 1
0.882770324683137 0
0.993773325132244 1
0.997789532871769 1
0.970693572261499 1
0.933871099485335 1
1.01162088220177 1
0.957897604356127 1
0.999195173770144 1
1.00051368566848 1
0.995278528106679 1
1.08070381729043 1
1.10583746453604 0
0.995644464419047 1
1.03681102473772 1
0.947586285682358 1
1.0729732340153 1
1.01693553220733 1
1.07519592568186 1
1.0312924907562 1
1.07270367085906 1
1.04877972936767 1
1.03446969858615 1
1.03413392877424 1
0.986110040235449 1
0.99230996900431 1
0.960258451778572 1
0.985632080591775 1
0.996351453155248 1
1.01555628542074 1
0.982858996506647 1
1.0828793076938 1
1.00887534702678 1
0.990743687481245 1
0.908190029338215 1
1.02633826502013 1
0.968295408971881 1
1.0320640530721 1
0.995863297756002 1
1.09339238647218 1
1.10934130778253 0
0.906965221537962 1
1.0244152367811 1
0.952106555873567 1
1.07690578698935 1
1.02856758938981 1
1.00535433705804 1
1.07957718450265 1
0.937955332196802 1
0.985535751335879 1
1.03566058134029 1
0.962715420262295 1
1.03803060727642 1
0.959116690772469 1
0.971414116005117 1
1.0122981910986 1
1.02808381039821 1
1.03647927050301 1
1.06731845233869 1
0.989108997014778 1
1.04334754124917 1
0.970916245876792 1
0.950299079065464 1
1.0129031862881 1
1.04735327805443 1
0.951497974649258 1
0.96183021571184 1
0.980370439943892 1
1.02313299889067 1
1.02218689904245 1
0.981541249588246 1
0.954384321169866 1
1.00439828846707 1
1.01493624864765 1
1.01045089171285 1
1.03306238308154 1
1.01207825223471 1
0.947384045355147 1
0.99694870765308 1
1.09975051851008 1
1.01917224975854 1
1.02395767345875 1
0.984965444417276 1
1.08000145107392 1
0.964630475094341 1
0.997510760440966 1
1.04940417887031 1
1.04218816477355 1
0.983354207607862 1
1.02151935829233 1
1.04045352107174 1
1.01831549909676 1
0.981694433942561 1
1.07430860803615 1
1.00183490705361 1
1.00160014517691 1
1.01840151536511 1
1.01417408109631 1
1.08781099664656 1
0.982491421463568 1
0.887784719013683 0
0.978671095823135 1
1.00871728869217 1
1.02247540564653 1
1.07633029235624 1
0.982805575529078 1
0.962906958006509 1
1.00669510847097 1
1.09605569555599 1
0.987680021949064 1
1.04090602731372 1
1.02773413921065 1
1.04899267736852 1
1.00843270711759 1
1.00150765520072 1
1.02702970283462 1
0.985495169177974 1
0.986961849142462 1
0.958711581040449 1
1.09880316485651 1
0.914954634603896 1
0.913967754269138 1
1.03082371467165 1
0.957209360113003 1
1.04752627320885 1
1.04047266416427 1
0.999818942535053 1
0.97425170015807 1
1.05054811438787 1
0.940460309999188 1
1.00173076255707 1
1.00278851605245 1
1.07387003305949 1
1.07510190535211 1
0.976112800890654 1
1.01039487433851 1
0.960821508496195 1
1.01086663884867 1
0.977212855236868 1
0.938882235185157 1
0.996378008584493 1
1.00035768434398 1
1.03707380792112 1
1.02327858051445 1
0.993390024910229 1
1.03202078642143 1
1.04893602747959 1
1.03034710658004 1
0.923572180104049 1
0.965432380858444 1
0.990342284346079 1
1.03423110265695 1
0.936393757294654 1
0.975504670751243 1
1.04045865570252 1
0.993709132161713 1
0.958536380398051 1
0.970826394769813 1
0.93909327530632 1
0.9306933388646 1
1.01633099452685 1
0.998847862997221 1
0.933875169787614 1
1.03865743101566 1
0.971237497112676 1
1.04125579421386 1
1.06516207598186 1
0.904919594680057 1
0.996498601721627 1
0.94641217772179 1
1.04269920212808 1
0.983470139090636 1
1.01186641730947 1
1.04138433571147 1
1.01575427120702 1
1.00607700850802 1
1.08300826321948 1
0.984970187411281 1
0.927462390693371 1
1.01946237469064 1
1.06049187011691 1
1.0212134705276 1
0.946390971091561 1
1.04085805232057 1
0.985620979162421 1
1.02734743082892 1
1.09962843556873 0
1.0090633544118 1
1.05540380842214 1
0.999845158842983 1
1.02070461436749 1
0.954354805610956 1
0.948905044891369 1
0.93980588413831 1
0.989568962392468 1
1.07558206504115 1
0.929368858279807 1
0.985571238979513 1
0.964347896594198 1
0.980430415637988 1
1.09389487861559 1
0.901353862442636 1
0.914193722353715 1
0.981869718909635 1
1.01809543036773 1
1.02882633601044 1
1.0167309497592 1
1.00395949085197 1
0.95324271963791 1
1.03403308130507 1
1.02272672280075 1
1.03114024597334 1
0.972582849364784 1
0.943607039596196 1
0.986480088096877 1
0.984542587774667 1
1.03721072306321 1
1.01284547150996 1
1.02902964408432 1
0.944545943516297 1
1.04447378735283 1
0.986484429542551 1
1.00762243844485 1
1.04289557587154 1
1.017748692282 1
1.0167226893337 1
0.980667278198337 1
0.898788138633604 1
1.00192852463461 1
1.06762984818762 1
0.983330212843209 1
0.990992302589025 1
0.95355475385729 1
0.961142115303271 1
1.01687272837838 1
1.05701894833327 1
0.979416623670222 1
1.0216229915731 1
0.965521253415809 1
0.971555133254397 1
1.01034912801172 1
0.97443969374386 1
0.98583479264896 1
1.05779822757044 1
0.94345149317377 1
1.03697290694248 1
0.913710183208114 1
0.964859459609944 1
1.02009982350547 1
1.0396510976636 1
0.967464485113564 1
1.07680917070242 1
0.974717584299647 1
1.03871293583569 1
0.898401593749252 0
1.06439749151241 1
0.98048633658014 1
1.00914929718099 1
1.06899902632317 1
0.983474642277857 1
0.976911133398064 1
1.0230420049706 1
0.968190061102719 1
0.99601483113042 1
0.920826535917828 1
0.975919105873708 1
0.996828997950637 1
1.04022787719781 1
1.10173066574496 1
0.94332613784073 1
1.02627012410204 1
1.03993262627406 1
1.01532057773855 1
1.05309731805972 1
1.04708490948108 1
0.984514962707499 1
1.07257522795096 1
0.98778938464324 1
1.04945169720889 1
1.03003887118603 1
1.04866563846061 1
1.00293048904188 1
0.900644406061529 1
1.09945221887217 1
1.00628964323613 1
0.911212110034189 1
0.901471567756136 0
0.970152312458526 1
0.982970674017614 1
1.02628680440779 1
1.08273219047557 1
1.08785312752668 1
0.933207294092831 1
0.95209974147915 1
0.987633645709941 1
1.08451427862089 1
1.00550441060172 1
1.00818818987733 1
1.002915982913 1
0.94355799394275 1
1.04373368800186 1
1.11638662783746 1
1.06340797022279 1
0.941925479865464 1
1.04135317724839 1
0.999548947621515 1
0.952629825541078 1
0.969810277327788 1
0.979664548620842 1
1.05542869337773 1
1.00326465299442 1
1.0922678135069 1
1.07252779718745 1
1.02729436976609 1
0.921899276584213 1
0.974583826600873 1
1.09903825080294 1
0.972733137337182 1
1.10195633371389 1
1.04597739900279 1
0.959643002927016 1
0.991550154631861 1
1.11135641839721 1
1.03095445293422 1
1.04146537285397 1
0.958265055368536 1
0.996886228579417 1
1.02136905184881 1
1.0311214818104 1
0.999679250671589 1
1.04555262710364 1
1.07533923288775 1
1.05138058681587 1
0.973662736534964 1
0.990960538040205 1
0.997681723144767 1
0.994035360587653 1
1.07831715694812 1
0.932364099722651 1
0.972885861325907 1
1.05774450757184 1
0.950903419874128 1
1.03343515196705 1
0.992759054709737 1
1.02555438811104 1
0.969363270236406 1
0.976651494916291 1
1.01523964794307 1
0.968849849481818 1
1.03208731132319 1
0.959859684991132 1
1.02891585439722 1
1.06227296217007 1
1.07261810674962 1
1.00136553636124 1
0.903345721449497 1
0.942787770592404 1
0.96189467635909 1
0.992051569708854 1
1.04209158794151 1
1.05448815413616 1
0.996126728355252 1
1.00835504782806 1
1.00252561974301 1
0.934022944860876 1
1.03106112226115 1
1.01623355519869 1
1.05471866586611 1
0.993438425042156 1
0.945426512641047 1
0.94565590179417 1
0.994515009383661 1
1.11589071699691 0
1.05823952181024 1
0.997443965808602 1
1.0710104394505 1
0.984723028420058 1
0.946360305635225 1
0.943391306343614 1
0.980866119248163 1
1.05283591578192 1
0.951380607291759 1
0.960838314270155 1
1.00178548521986 1
1.03119919370409 1
0.995204835753235 1
1.00970987013345 1
1.08319476180344 1
1.01335222575077 1
1.029255335594 1
1.02119380420323 1
1.04692439435708 1
1.04968125538124 1
0.942014424834574 1
1.02960403233601 1
1.08057817720218 1
1.04712706072686 1
1.02963957096869 1
0.978082650246967 1
1.05264194437329 1
0.988095258436903 1
1.01071946593154 1
1.01687986732018 1
1.01753166954402 1
1.06855432090239 1
1.03004954983235 1
0.951041450918706 1
0.984913554249538 1
0.931414494455549 1
1.02730766830545 1
0.949750693568388 1
0.918117340340096 1
0.97429492790979 1
1.01263611078798 1
1.02106813971021 1
0.923591607288843 1
1.02525307430029 1
1.04923632085481 1
0.980637510681923 1
0.914846862909713 1
1.02341408665904 1
1.02083529727932 1
1.03823351272224 1
1.01176895205029 1
0.982450484591335 1
0.963362331655079 1
0.929383678889854 1
1.04896995230403 1
0.940517696769488 1
0.938236903451888 1
1.08312671415175 1
0.989364739336834 1
1.0722553640877 1
1.08940466184384 1
1.01577698070792 1
1.07737864587509 1
0.937943709542351 1
0.938947114375425 1
0.962773681905013 1
1.04972415117011 1
0.998319917921356 1
0.931217827373001 1
1.07414181828496 1
1.00626129787187 1
1.00571935214643 1
1.00600951411941 1
1.0425492337735 1
1.01446194150475 1
1.08749851361156 1
0.987096668543413 1
0.933905262099084 1
1.01652730777379 1
1.01960360178292 1
0.985843967747907 1
1.04077840396608 1
0.964124753507949 1
1.02709095986252 1
0.986950537044667 1
1.01278726173882 1
1.08862116985566 1
0.975720651270272 1
0.999960918315661 1
0.965453145656249 1
1.00416341305178 1
0.99793597609486 1
1.00311028608708 1
1.06834831433883 1
1.0211000997945 1
0.985350434039774 1
0.954593915811843 1
0.986490312347738 1
1.02350634096632 1
0.953126508605073 1
1.04567816858793 1
1.05588261886984 1
1.08455815207426 1
1.01616868365149 1
0.97464430081365 1
1.03504247531963 1
0.988948418833056 1
1.00031538533426 1
1.08337525356789 1
0.985687866649311 1
0.927808901361905 1
0.960685537638823 1
0.997038448274403 1
0.993979837299896 1
0.947279041440682 1
0.999999830443404 1
1.10108035915788 1
0.98251829573414 1
0.971960054988458 1
0.996706230191749 1
1.02438499735502 1
0.990962549149747 1
0.974391420482904 1
1.05847960588467 1
0.998997705627288 1
1.0384815805484 1
0.980445684531935 1
0.961329647574469 1
0.948225489719009 1
0.998093866954131 1
0.934382397073328 1
1.06467202732314 1
0.914269705233169 1
1.0879292705048 1
1.02909117085622 1
1.03084493843055 1
1.06008308837671 1
1.02819922082898 1
0.933068588588004 1
1.03470838013722 1
1.09551832437468 1
0.957522556436091 1
1.01704960948207 1
1.04556778640529 1
0.917900060218686 1
1.02257298571981 1
1.03032052301272 1
1.05431300394091 1
0.964108948869082 1
0.922054075253786 1
0.954849286239947 1
0.930228734040707 1
1.01755684444951 1
0.943464838239302 1
1.00081194857008 1
1.0161467189269 1
0.973304930505999 1
0.961293505779099 1
1.02974814693619 1
1.05971586440157 1
1.02178000050848 1
0.901217357929425 1
0.961399288904178 1
0.962754809733864 1
0.925115623465707 1
1.05273125316217 1
0.997856313877149 1
1.00721058165078 1
0.943050194634755 1
0.972806024853081 1
0.98260333850071 1
1.02789228839679 1
1.01605911459811 1
0.961238017311134 1
1.05314119654515 1
0.987356894750071 1
1.02670330509212 1
0.917970292858757 1
1.02978012021816 1
0.996314028896591 1
1.04652561115453 1
0.886122753185501 1
1.00266618158798 1
0.915855488343484 1
0.972410391590101 1
0.926641850182935 1
1.06912297443977 1
0.947759502263451 1
1.04319022540099 1
0.929056326469834 1
1.00030320220477 1
1.01803505892655 1
0.972858741169428 1
1.07412691962248 1
0.91525792398296 1
1.01541641129322 1
0.999719915645441 1
1.00318987273956 1
1.02687374756443 1
0.960702685191152 1
1.06231373556225 1
0.927101317799896 1
1.04174621144793 1
1.00352381839181 1
1.01213619157849 1
0.943182904626868 1
1.02106940778906 1
1.01900254805117 1
0.931795615485794 1
1.02060771903937 1
0.967781230181352 1
0.998910258966342 1
1.01114924716617 1
1.02785463597453 1
1.02728468897888 1
0.95092290730012 1
1.07414167805328 1
1.06345865471038 1
0.933821570714402 1
0.930246216502817 1
0.971120342324511 1
1.04924483690412 1
0.986041345455512 1
0.989699190271028 1
1.05050006823865 1
0.995068474981463 1
1.07506195801579 1
1.03166679237364 1
1.00359838987391 1
0.96693268482107 1
0.928852969968782 1
0.906292045240918 1
0.969984177583287 1
1.0436179181701 1
0.97625822250093 1
1.0237353103307 1
0.973714626730498 1
1.00272494510557 1
1.00222122859363 1
1.0209523175598 1
1.14125954379486 0
1.07885211354711 1
1.06143626729476 1
1.05788543555959 1
1.02670849655015 1
0.952296524419253 1
0.985895324252688 1
0.976958988081075 1
1.00857546258442 1
0.986761697918124 1
1.07032402329903 1
0.999897621633696 1
1.01805109766464 1
1.02933595030794 1
1.10031023807984 0
0.928007975882295 1
1.00793026724049 1
0.972368842616148 1
0.988730368239701 1
1.02452410434631 1
0.976866273296637 1
1.02537924205661 1
1.0211182864958 1
1.06060455671415 1
0.96924502296462 1
1.00244885445663 1
0.926004234983958 1
0.99652287898277 1
0.963846627105369 1
1.00330315022258 1
1.06727691035357 1
0.922650884144407 1
1.0765340021116 1
1.04319930947047 1
0.979411742080315 1
1.03790310494127 1
0.932823713296362 1
0.92511581655449 1
1.03441250406318 1
0.923823491205747 1
0.91674933859368 1
0.946148123092572 1
0.958916676351022 1
0.966604699783909 1
0.997452746369783 1
1.02199495828044 1
0.926193533878629 1
1.09223143143661 1
1.03235460375861 1
0.985118243895186 1
0.957833804820082 1
1.09595464863561 1
0.94081473288187 1
0.966146413641408 1
0.964796237602961 1
1.03915136288724 1
1.01286339478694 1
1.01022940378017 1
1.09446652239874 1
1.04383494282008 1
1.08385434970014 1
1.09123603132031 1
1.02648422743161 1
0.968054361097101 1
0.969293785686987 1
0.995566147404115 1
0.958251194623759 1
1.0332447057579 1
1.01529478773694 1
1.02995650027258 1
0.932901755466013 1
0.9532989352445 1
1.01931319188674 1
0.970820628521522 1
0.994024319785826 1
0.944363601697864 1
1.0230405817732 1
1.08584488943181 1
0.912801728564174 1
0.985277782718686 1
1.10590296835245 0
1.06575408741233 1
1.01189641708883 1
1.02946884503824 1
0.995798967454816 1
0.98900841571413 1
1.05563968306929 1
1.06667186092238 1
1.04724972250511 1
0.971194845234115 1
1.02736764077257 1
0.947646144904553 1
0.99815432699872 1
1.08445909566324 1
1.00828019694294 1
1.02954714558153 1
0.924259033876903 1
0.979574066575121 1
0.959064334279866 1
1.05763379090839 1
1.04300314787972 1
1.03806673648562 1
0.973042014255014 1
1.02989451223118 1
1.01201912781671 1
1.04267346730077 1
1.08703681705807 1
1.03470964542016 1
1.01374162933879 1
1.03865321109224 1
1.04027933509152 1
0.949761952866046 1
1.00951603595832 1
0.942946900355205 1
0.987893769067699 1
1.040572313033 1
0.976134553891717 1
1.00494712529088 1
0.966473329133575 1
1.03379068106932 1
1.00215113254713 1
1.06671833401123 1
1.02094088153531 1
0.982669708168132 1
1.02576990441769 1
1.00160621276983 1
0.980900918369241 1
0.973075468186586 1
0.935145588906582 1
0.999470406177152 1
1.07602579460195 1
1.03645206726685 1
0.984475469272501 1
1.03582836623205 1
1.01973093610038 1
1.03912172414683 1
1.03515477782958 1
0.89530547444276 1
0.974891944279868 1
1.04485186324649 1
1.02699264199898 1
1.09797600115862 1
1.00081446072908 1
1.01540806565724 1
1.00549221258982 1
1.04216330347525 1
0.999605554765086 1
0.934859064111449 1
1.03050307104516 1
1.04542024295928 1
1.08400670086071 1
1.00046563783405 1
0.99055474298902 1
1.01338254764202 1
1.01166285940546 1
0.994141037280362 1
1.01462227920818 1
0.958375214185737 1
1.00359986922956 1
1.00702418963684 1
0.998585932242862 1
0.965550740565064 1
0.994766939595167 1
0.99805658357408 1
0.981207725757046 1
1.07631700660276 1
1.03409118028692 1
0.969006792651864 1
1.02586326104701 1
0.934911982566842 1
0.993862026956298 1
0.979036182350318 1
1.07978345889253 1
1.03755122043177 1
1.02004260166867 1
0.997509509492896 1
0.982127858726593 1
1.05394777287509 1
0.980768658931461 1
0.985641696955459 1
1.00068419975373 1
0.957397949313224 1
1.0071283173679 1
1.07121916619399 1
0.970720531977126 1
0.99849792671538 1
1.03066652506651 1
0.903238684420877 1
0.974860014260542 1
0.955784206887544 1
1.11411926758523 1
1.02384431194465 1
0.993504449065155 1
1.03682725443286 1
0.966422801132073 1
1.00811613191582 1
0.939119619264663 1
1.02683067413519 1
0.930514336752639 1
1.01033968953898 1
0.97122099608564 1
0.989563241660739 1
0.982812212241163 1
0.984936118684452 1
0.938917837458638 1
1.07237406998102 1
1.00971681798657 1
1.08647676114502 1
0.951579634463197 1
1.0663948926871 1
1.04239707481052 1
1.08624872938469 1
1.00610818806557 1
0.969920054179938 1
0.898307039925008 1
1.01219539351113 1
0.955552886921071 1
1.09367891527721 1
0.981206942620351 1
0.931383968362665 1
0.950905424579193 1
1.0992134250382 1
1.09555837418132 1
1.02385142807009 1
1.1497308481472 0
1.02727410402477 1
0.965469333018258 1
1.04439232920001 1
1.01129707280209 1
0.993940828068202 1
0.947877259049762 1
1.0707444255604 1
1.02917532629277 1
1.07478141042805 1
0.9335484384353 1
0.921601036865859 1
1.00563501712505 1
1.00141143670378 1
1.04766109785753 1
0.984102324668905 1
0.983922308722331 1
0.979212486447855 1
0.941476299495819 1
1.06761284083083 1
0.976329155138124 1
0.976889687152201 1
1.01178056075138 1
1.02371936474566 1
1.00522049081246 1
0.940646552769446 1
1.02275121278432 1
0.992496016802352 1
1.05247463866733 1
1.09105734247739 1
1.08633891098402 1
0.989876939885685 1
1.06375807211677 1
0.960640850367801 1
1.01648287779549 1
1.01623540343434 1
1.07477794792371 1
0.9999714560497 1
1.03407446903867 1
0.989324478602826 1
0.985486478793158 1
1.07980733864119 1
1.00875536193645 1
1.00457062358156 1
1.0235127127098 1
1.08107179087749 1
1.0571102969363 1
1.02530369910622 1
0.986617856540651 1
0.952037642327737 1
1.07524084015473 1
0.973136206131674 1
0.991376224149868 1
1.01029969868764 1
1.01395707675394 1
0.954038489029517 1
1.0108134332225 1
1.03957793347403 1
1.04448353377227 1
0.994841492693467 1
1.02716775936172 1
0.978725265248616 1
1.0200630754122 1
0.996295566899275 1
1.09003271798846 1
0.985664598010192 1
1.03955477045158 1
0.982246589153113 1
1.0229154333541 1
1.06792143842403 1
1.03944425431545 1
0.976647846140983 1
0.988167800695052 1
1.06309390222635 1
1.06235917313765 1
1.06180529817308 1
0.913017099909102 1
1.02200931055427 1
1.00306542447955 1
1.10024409155944 1
0.934821507978863 1
0.965241666752705 1
1.05266212745824 1
1.0689910037031 1
0.99169694291473 1
1.02983627815935 1
0.974472605960538 1
1.05929191621333 1
1.03234969837556 1
1.06163604525918 1
1.09245343766124 1
0.95973854874425 1
0.974993460376924 1
1.07145364876084 1
1.04577507224631 1
1.02972984197259 1
0.944818544539563 1
1.01219193936308 1
0.957682531694106 1
0.943133606011153 1
0.923392382835609 1
0.985570553126291 1
1.02315829301653 1
0.926618099394712 1
0.960175499588236 1
0.974409738895808 1
1.01345679280177 1
0.93114981104776 1
0.996491551284986 1
0.988279306729524 1
1.02293721910098 1
1.02479753711002 1
1.01791483555951 1
1.00156299882115 1
0.980755054832166 1
0.987415460145622 1
0.933000526080384 1
1.01216722618939 1
1.08845338494843 1
1.03630560726299 1
0.973397923408579 1
1.00658470126083 1
1.0126522847312 1
0.975394318300674 1
0.969132381039599 1
0.955270704141319 1
1.02737327741002 1
0.960329032070133 1
0.981807129298641 1
1.00561057333891 1
1.03020246344606 1
0.966335108198477 1
1.08040956812602 1
0.905623486511852 1
0.960154022140738 1
1.00729297379055 1
1.08952484640211 1
1.04549413308928 1
0.991504748737657 1
1.04735154705022 1
1.00869929168008 1
1.08143640193197 1
1.04413470559775 1
0.930491550352953 1
1.04836630347872 1
1.09834847607263 1
0.9504001178726 1
0.950366178815829 1
0.992437932619561 1
1.08768760222134 1
1.07425180536012 1
1.01913610298776 1
0.932202324234538 1
0.961215499308854 1
1.03657770218641 1
0.932990553130639 1
0.977773664979491 1
1.03205699204811 1
0.990781582796018 1
1.00843801884303 1
1.00280099470224 1
0.995324255517904 1
1.01126950422072 1
1.03466235628258 1
0.975455665979418 1
1.00261335487346 1
1.05071182432447 1
0.913567216025816 1
0.999092473275053 1
1.07531190634543 1
0.972756655284701 1
0.952809529828257 1
1.04970506078701 1
1.05304412074839 1
0.992935716345211 1
1.04004964721373 1
0.978829395251546 1
0.937040543885572 1
1.0510094592691 1
0.904169414838639 1
1.01293971769733 1
1.02768319483371 1
1.0099615622699 1
1.02611513072656 1
1.07715296172143 1
0.978689405542285 1
1.10704908883832 0
0.961065856204027 1
1.05049301920484 1
1.02369004571347 1
1.02417665399376 1
1.01574358086633 1
0.990404047184379 1
0.985991825398806 1
1.06656585288856 1
0.960116599438651 1
1.08950440924696 1
1.05714417027106 1
0.994015901489105 1
1.03484245486594 1
0.991971686986978 1
1.00603227208835 1
0.967318140270213 1
1.02505232915699 1
1.00946370413743 1
0.971676486884512 1
0.994299011087477 1
1.10618444540146 0
1.06385686888909 1
1.00491306277066 1
0.942228823226125 1
0.953975999633813 1
0.976387530367285 1
1.06445295838546 1
0.900485618087116 1
1.06300644782763 1
1.01565643626809 1
0.969138925374395 1
0.970249202141936 1
1.04020489964072 1
1.01515958739805 1
0.977853048673552 1
0.956960681161931 1
0.984490516272149 1
1.00588830611127 1
1.08624853347562 1
1.03084690041075 1
0.982238525435099 1
0.976488911051772 1
0.96622774993039 1
0.970275597243118 1
1.06890610430127 1
1.03198990499187 1
1.02554903254158 1
0.935210543900294 1
1.05506142857429 1
0.971211942748849 1
1.08028186271919 1
0.999274521707257 1
0.974019524146958 1
0.89203890453031 0
1.00110976635874 1
1.09014172618821 1
0.990850874359504 1
1.03467525338886 1
1.01842636971568 1
0.987793521155084 1
0.983659053766222 1
1.07537286427848 1
0.955470224662603 1
1.06416662147862 1
0.986303254930513 1
0.894533129702448 1
0.908925598391424 1
1.06348332382813 1
1.02413198995213 1
1.03403145005759 1
1.07785106987629 1
0.992995996223744 1
1.05933512269699 1
0.962735528958112 1
1.01216714110215 1
1.05051429837531 1
1.04524984733591 1
0.920570075203239 1
1.02046760703456 1
1.05284345807663 1
1.11242620319311 0
0.968260532969276 1
1.0612965894657 1
0.982454751406098 1
1.00377737491182 1
0.947511109258175 1
0.984268201392732 1
1.10533422293154 0
0.941647010681939 1
0.968966814623875 1
1.07619279407022 1
1.00733507050285 1
1.08349376868199 1
0.969011342411918 1
1.04374059377307 1
0.86256769071575 0
1.00919273381728 1
0.995850479524936 1
0.984452098451118 1
0.953624802814227 1
1.03749340172771 1
1.01173090844888 1
0.939843482818139 1
1.03906560279158 1
1.00877230965956 1
0.978135092337004 1
0.887672351560169 0
0.981002063688723 1
1.04982403279488 1
0.952868547250542 1
1.00248947532813 1
1.03207036239151 1
1.04170063503106 1
0.977822319745926 1
1.03245208122752 1
0.933918329244185 1
1.08225777514465 1
0.920614959015883 1
1.01079224230565 1
1.08331723283351 1
1.01676005451286 1
1.03465800307348 1
0.949745244986023 1
1.0081719653225 1
1.0336068011099 1
1.05055002527444 1
1.05915533482138 1
1.00664799020133 1
0.981935910396848 1
0.979088185021538 1
0.99772635441253 1
0.982867732904524 1
1.00026188082926 1
0.902830912436134 1
0.937476281464364 1
0.989801420745191 1
1.01751307548823 1
0.961253152572857 1
1.00444723813819 1
1.01469701692324 1
0.926986221731227 1
0.939612762448155 1
0.985888122322108 1
1.00657968569977 1
0.990609221344374 1
0.956466208845022 1
1.064150567783 1
0.912724920613752 1
1.06027608336273 1
0.992105250868104 1
0.993269530884751 1
1.00661038974986 1
1.02909343932336 1
0.987120981011108 1
1.03234679865522 1
1.03241281140668 1
1.07946714310875 1
0.980094597301641 1
1.00041889252767 1
0.963483020302325 1
1.02332535176869 1
0.966387929847025 1
1.03290504338701 1
0.982995361141705 1
1.0509786296884 1
1.02192484039893 1
0.971955629877205 1
1.0391925001018 1
0.946812417226787 1
1.05763571239747 1
1.03855983281345 1
0.966040270909444 1
1.05331803875028 1
1.04463086358641 1
0.987070190826904 1
0.933091645039526 1
0.982665036144684 1
0.983135378568505 1
0.991963400065879 1
0.952625987965036 1
0.936545340023947 1
1.05273385115464 1
0.980648006321857 1
1.07647081671001 1
0.900821099817879 1
1.12427449806101 0
0.953558893761488 1
0.92055789036905 1
1.03604304150954 1
0.958702348933444 1
1.04385432785367 1
0.960583221589258 1
0.951423156769546 1
1.04501820956171 1
0.99138342623654 1
1.00024262364406 1
1.00844594359341 1
0.983417316413823 1
0.960211354424906 1
1.09562492402447 1
1.08017268733925 1
0.984393145630332 1
0.947307617115296 1
0.985438248586949 1
1.02828570243764 1
1.02013635206179 1
1.01396683323395 1
0.968583690167085 1
1.06004132387768 1
0.924268504006487 1
0.983996381704707 1
1.05087930342719 1
0.950541368693337 1
1.04306505109549 1
1.05456796894751 1
0.977658113742181 1
1.00042685526184 1
0.922916982275404 1
1.06425994830974 1
0.926888330244718 1
1.04217606084038 1
1.02183187462804 1
1.0035951647884 1
1.07574024867882 1
0.992924592734908 1
0.983723120994798 1
0.956674196546615 1
0.923344145019221 1
1.00590522356977 1
1.02254051937525 1
1.06170580387734 1
0.992702359727628 1
0.976230483662786 1
1.03327371203074 1
1.03112408629904 1
0.981252050390407 1
0.930277588499623 1
0.9290790803874 1
1.05322790276577 1
1.01477770645011 1
1.05665102612236 1
1.06652449964425 1
0.971827908166525 1
1.06347345343065 1
1.05786190765122 1
1.01420596769583 1
0.989746002056012 1
0.921461946376026 1
1.01185709791641 1
1.05173495190497 1
0.974513406391369 1
1.04680310136309 1
1.01123136349021 1
1.04474293808816 1
1.05968878137172 1
1.01577475482048 1
0.949201706361857 1
1.04744767041054 1
0.974591989856502 1
0.963616603917967 1
1.03238839389876 1
0.967607211183357 1
1.06780456468473 1
1.05935746278685 1
1.04537607087791 1
0.99417146080528 1
0.997282492689549 1
1.01146182933329 1
0.983339050636324 1
1.03478971266367 1
0.959817312533852 1
1.07099318472312 1
1.03514860784699 1
1.04709908298491 1
0.988193652673781 1
0.968410172883437 1
0.923338125358666 1
1.01493095239741 1
0.993145939769945 1
1.06036798399355 1
1.03927150803876 1
1.05831341833807 1
0.980561931928056 1
1.03761723725056 1
0.972688204689257 1
1.15723377583356 0
0.956254503032566 1
0.979262861397413 1
0.982472858180797 1
1.04808772384396 1
1.04609698598522 1
1.03791014567967 1
0.975827366865303 1
0.999863149990327 1
0.985420357013007 1
0.988676563095808 1
1.01191229081495 1
1.12120875190004 1
0.986479191987455 1
0.967973872153521 1
0.874805086802384 1
1.02342755925496 1
1.02267259591733 1
1.01801550627155 1
0.903276601930018 1
1.01935611046005 1
1.04300973609001 1
0.980008838403067 1
0.994071753057174 1
1.04385717608819 1
1.04007087492109 1
0.99577696519909 1
0.958768279090771 1
0.97375846228911 1
1.0176757605079 1
0.963660932444272 1
0.997172854532497 1
1.05633173576259 1
0.946997085026071 1
0.903969872366694 1
0.990554414951477 1
1.0512360300755 1
1.05541016901426 1
1.07399778369036 1
0.99751294126407 1
1.06813155528682 1
0.995731197223449 1
1.05294234640561 1
0.987220619257318 1
1.09056785220061 1
1.01496781611502 1
0.982025223514403 1
0.982109016515902 1
0.963639164177698 1
1.00168570202238 1
0.921641887115857 1
1.03479176208432 1
0.945241996620202 1
0.957293406613867 1
1.10150121965098 0
0.941563076702492 1
1.02247669103434 1
1.0025893825578 1
0.933826064897483 1
0.973602768191701 1
1.01657023784003 1
0.961048192166424 1
1.07669510268947 1
1.02929525476115 1
1.09594163732345 1
1.0653277346772 1
1.02009665912223 1
1.00867692002427 1
1.02095145389209 1
0.989991734188263 1
0.990666551104541 1
0.989885512548712 1
0.949277813793538 1
0.942300682950152 1
0.986981650791987 1
0.979952489125337 1
1.01697997254987 1
1.02796925760609 1
1.07151773082098 1
0.956228632042206 1
0.991655030369236 1
0.942576026622744 1
1.12020209314362 0
0.963779748846267 1
1.040150190896 1
0.971343953592357 1
1.13136054693573 0
1.06713619946143 1
1.03522300296795 1
0.925936398973438 1
0.964145105703164 1
0.99422206285263 1
1.02384844188363 1
1.07357739521372 1
1.07966556295785 1
0.916349318504511 1
1.04766692325701 1
0.980007874216803 1
0.987522923948364 1
0.927916916268436 1
0.973543928344872 1
0.964471700099253 1
0.998597628341604 1
1.08065396050962 1
0.957162612392122 1
1.03181346700153 1
1.05839241516695 1
1.02544126521029 1
0.993763658641616 1
0.933816518740075 1
0.993852839040347 1
0.923510020163301 1
1.0467711277457 1
0.918896908124831 1
1.00806426462935 1
0.90525011038193 1
0.979696358934726 1
0.992197986507418 1
1.04437927124895 1
1.01171771541236 1
0.963460790801305 1
1.05295640270856 1
1.0139719454672 1
0.956462502219266 1
0.965875570224788 1
1.05061185422419 1
0.961035087049172 1
1.08083035580812 1
0.940214822852588 1
0.999232869927775 1
1.06370543068188 1
0.936957571096078 1
1.03560600843189 1
0.940449319136139 1
1.01451465031609 1
1.12836383371353 0
0.999050917245368 1
0.928870979170356 1
0.913866237647375 1
1.05403284966411 1
1.00136543003036 1
1.02767401929177 1
1.09080153658844 1
1.01374172261605 1
0.882659602685705 0
0.962962699419729 1
1.07578378745778 1
0.946941916052965 1
0.985218333616774 1
1.07825835897866 1
1.0015905601611 1
0.993621706899504 1
1.01291309381574 1
0.991554716867025 1
1.04010727662857 1
1.02078460928081 1
1.02905856123698 1
0.935605419830445 1
0.972710804017578 1
1.05327366139026 1
1.00226216344072 1
1.04614077519826 1
1.02757269680192 1
0.95521535042941 1
1.00648625090276 1
0.97137297567616 1
0.937091353403122 1
1.07785014101789 1
0.951378223578953 1
1.04347000193533 1
1.0032313389699 1
1.05523656482203 1
0.977438001035127 1
1.03569001836561 1
1.01654855604948 1
1.05615388973895 1
0.983476768360808 1
0.948343880391826 1
0.965405948984628 1
1.02208832814173 1
1.0256489334948 1
0.965681030041397 1
1.01461301601502 1
1.03995093817747 1
1.01331427141893 1
0.882860735606237 0
0.92786614258885 1
0.964265332143578 1
1.04667214455489 1
0.998769905858951 1
0.991306425654131 1
1.02015554669913 1
0.977304622077322 1
0.993916125629606 1
1.03701100342307 1
0.929565816623651 1
0.9988957411109 1
1.08320721160626 1
1.0351067415384 1
0.958501013911439 1
1.06936501539698 1
1.03800097570534 1
1.01689918711086 1
1.03938129814417 1
0.948311747898765 1
1.0312547584582 1
0.95135791912547 1
1.02584684032207 1
1.00833161780422 1
1.01717358152017 1
1.05527922359369 1
1.02048436242472 1
0.982139408924052 1
1.02615228904161 1
0.946236678994102 1
0.970149910754306 1
1.05482410641917 1
0.978451385849007 1
0.969076909654176 1
1.00321833623784 1
1.06768257058598 1
1.03076223030734 1
0.970546600847101 1
0.907550384930638 1
0.967658498932146 1
0.996781652484722 1
0.973434479477933 1
0.959514130778816 1
1.00780517350411 1
0.992736271056794 1
1.0094491235699 1
1.01372825522174 1
0.99327281323897 1
1.03315181703088 1
0.960444203985636 1
0.947579169535956 1
0.933704713950015 1
1.0277228187103 1
1.03775368191672 1
1.02357577379421 1
0.976196416278221 1
1.04460477606061 1
1.0314689482475 1
0.905193703007192 1
1.0028138740748 1
0.953048797519067 1
0.943319759218361 1
1.01653043625053 1
0.903828565756341 0
1.02712632286821 1
1.01022312304785 1
1.00617590818221 1
1.05565116654391 1
1.08845382958255 1
0.925846813715885 1
1.0049832058912 1
1.05002408235616 1
1.06995625144397 1
0.968987656340098 1
0.965385863638367 1
1.04687254964488 1
0.945966790114514 1
1.01527034896452 1
0.971937613705794 1
1.02770050742451 1
1.01239646089069 1
0.923607017857482 1
0.986390335350914 1
1.00381420363912 1
1.04404543032361 1
1.05791562421307 1
1.02497749435911 1
1.02011459661726 1
0.979190078141515 1
1.12944679013477 0
0.975395022018619 1
1.0354868240042 1
1.03690974417442 1
0.985394195544175 1
0.981653443324678 1
0.964526290661987 1
0.9121107032314 1
0.982671670786384 1
0.952383859990784 1
0.972127657712282 1
1.02319914420881 1
0.996923704813473 1
1.06595857734393 1
0.891856973630065 1
0.994376150350256 1
1.00929429463092 1
0.893992653840422 0
0.975591016153877 1
0.867827023082353 0
1.07705297006905 1
1.02004315056858 1
0.94183090720148 1
1.02118188087484 1
1.01956994416717 1
1.03144779556434 1
1.01746446528909 1
0.960132120807644 1
1.05798259285646 1
1.0947966141336 1
0.9742314014323 1
0.885045488889666 0
1.03812092355863 1
0.985126150478361 1
0.997036835049444 1
0.980010005403256 1
0.997821000727622 1
0.984971292085715 1
0.956023599465548 1
0.919476014518199 1
1.01182456136694 1
1.00810306160177 1
0.908682147709543 1
0.982352894925434 1
1.02872808939172 1
0.965850008628538 1
1.01476740496422 1
1.02212096180556 1
1.11304239853121 0
1.06699407108268 1
1.03252155866404 1
0.973628092038366 1
0.959124903406847 1
1.04549686629039 1
1.04220902473015 1
0.993971917826801 1
1.06447933310742 1
0.968351037201706 1
1.05238320583795 1
1.04466331209798 1
0.983406117236911 1
1.01080028237779 1
0.963971040401182 1
1.03271782055173 1
1.05554500575474 1
0.991541596966593 1
1.0132594017192 1
1.05894461154602 1
0.909426308686497 1
0.923060837435037 1
1.01527241004637 1
1.05393943185214 1
0.929799916500193 1
1.01551301936252 1
0.999476163367141 1
0.974061732599756 1
0.999278130788653 1
0.949713785061711 1
0.957832659310553 1
1.01337354548035 1
0.998919164721736 1
0.939135738625626 1
0.965027683478441 1
0.915497819692279 1
1.07350337959697 1
1.00422575648692 1
0.984087071554857 1
0.901836673844491 1
0.954290757974778 1
1.03410001196785 1
1.07273181448585 1
0.986945959881956 1
0.939124628934753 1
1.01066066042927 1
1.01363344204616 1
0.930681741672729 1
1.00503824323933 1
0.96528987750389 1
1.15829901711696 0
0.991093527978284 1
1.06863652877511 1
0.940467824703387 1
1.08960863842882 1
0.944090827812092 1
1.05604456497936 1
1.01025983411744 1
0.941263962265695 1
0.966459525666671 1
1.06182527117861 1
1.06478193167982 1
1.01360356798246 1
0.920123960866263 1
1.10208613656879 0
1.04395626233346 1
0.921355220488686 1
1.04123705273681 1
1.06416687864099 1
0.942726119742576 1
1.03729161030989 1
1.08100041646421 1
1.00268954310971 1
1.0454875286176 1
1.01076470493211 1
0.950091624988262 1
0.988227378313441 1
1.02267087448695 1
0.984778499079349 1
0.95604260896848 1
1.04429597303969 1
1.06687891995234 1
1.04488064543965 1
1.07290955540465 1
1.09258037185695 1
0.978969797035084 1
0.984406938183936 1
1.06640449182682 1
1.01618943333024 1
1.04705169815503 1
1.03315062179803 1
1.00770861515348 1
1.08152603084634 1
1.03714258689081 1
1.00891707569083 1
1.1085108025204 0
0.999504947910575 1
0.936227521477398 1
0.965615969477063 1
0.977010770696188 1
0.954634408137644 1
1.00417857362701 1
0.993284344312109 1
1.01498714000612 1
0.857258383225738 0
0.974051903255201 1
1.07652943605255 1
0.984334155152731 1
0.981535331824626 1
1.03612129216152 1
1.06892424575142 1
1.03785596583113 1
0.937719750348751 1
1.03003838706743 1
1.03165008946201 1
1.08123693209215 1
1.00227846110781 1
0.913848306147416 1
0.960966310994624 1
1.01918555937407 1
0.935946158541627 1
1.02099319117365 1
0.97003733357746 1
0.941940548792754 1
1.04453207863384 1
1.03509512842414 1
1.0597331939612 1
1.02954569126442 1
0.942510383571366 1
1.07149194626007 1
0.959015160429289 1
1.08543151389881 1
1.04187387062538 1
1.00479909620622 1
1.00452481555433 1
0.954864484167743 1
1.03127423400613 1
1.07792392783119 1
0.9456567605269 1
0.97812582909406 1
0.958708881336984 1
0.930065010409352 1
1.01459954460666 1
0.992567939661511 1
0.946286580417671 1
1.07164702595822 1
0.993510382689969 1
0.977920019300757 1
1.06548474998765 1
1.00882435139423 1
0.974392831992543 1
0.935127914128016 1
1.02284565596618 1
0.983698459512489 1
0.96646614302504 1
0.950979390107829 1
1.01995547536233 1
0.978844971104107 1
0.981293283484107 1
1.03001730813759 1
0.975229545181178 1
0.993157670575552 1
0.990920663093533 1
1.06281374191412 1
1.0498279986076 1
0.966701839715796 1
0.962608928644407 1
1.03505407253232 1
0.958640447331756 1
1.02679494138739 1
1.01215808341407 1
1.04032416037738 1
1.05782660278105 1
1.07170410064495 1
1.02362053329919 1
0.929410288081474 1
0.995510520765217 1
1.0200903776388 1
1.02770996515373 1
0.942575540380688 1
0.969880413767546 1
0.940515358141378 1
0.951677350571406 1
0.931305508775491 1
1.03210350839344 1
0.99531154260209 1
0.959722736430244 1
0.95262270188088 1
1.03590961998791 1
0.888133324365836 1
1.05629106492293 1
0.979167644440043 1
0.974970627846152 1
1.05567802313532 1
1.05502648828134 1
0.948179110977027 1
1.00961344742685 1
0.963836567919878 1
0.982345840440511 1
0.961227363846443 1
1.06105828889489 1
0.983547990542792 1
0.980412410806246 1
1.07562578894769 1
0.862799869172909 0
1.05072727654904 1
0.998229414003546 1
0.989460103724231 1
0.953108477010739 1
1.06530695992465 1
0.963903678439533 1
0.988451214639456 1
0.985489008741261 1
0.992597594329935 1
1.02993524233706 1
0.96330273186579 1
1.11751752367798 1
0.976624562082799 1
1.08806926565331 1
1.04448858132033 1
1.01887258287908 1
0.898122585897603 0
0.994487007956582 1
0.950410306332038 1
1.02386937184348 1
1.04991367526524 1
1.02398423014969 1
0.934539464815523 1
1.0220968549622 1
1.03564483186942 1
1.04904396813842 1
1.00670253566344 1
0.970845876345146 1
0.972461312544917 1
0.983307002808408 1
0.952030478500336 1
1.04608912575879 1
0.944137659381874 1
1.01882259540159 1
0.983160066833034 1
1.02949544295554 1
1.00506062168817 1
0.989820818854358 1
1.02521444138383 1
1.01175355110855 1
0.970761585785756 1
1.03231245782895 1
0.923515450424163 1
1.01070012108782 1
0.968545194166781 1
1.07568277439657 1
0.925319159885603 1
1.01855191406731 1
0.994873400178653 1
0.941615229270328 1
0.945807083308973 1
0.948287822751906 1
1.02003333905064 1
0.911228250940577 1
0.975481918840824 1
1.10488649889109 1
0.983988256345562 1
0.944356368222554 1
1.07795355148909 1
0.912083142180629 1
0.976539555226997 1
0.943833003071344 1
1.01651435302724 1
1.01983659959327 1
0.967049174083896 1
1.0354319320891 1
1.02498661897269 1
1.02647383892908 1
1.03441779652914 1
1.00126309868456 1
1.03140680146023 1
0.986927168594667 1
1.02810667494955 1
1.04547372777125 1
0.960964702624359 1
0.992733656728344 1
0.962038483667808 1
1.04710712460601 1
1.04757590972971 1
1.02450981956856 1
1.00273945036728 1
0.996216939225404 1
1.12475863300588 0
0.995517325416156 1
0.970057633141353 1
1.0130968740549 1
1.05612535000874 1
0.944374747981501 1
0.992742234252307 1
0.982038352010313 1
1.11375625437255 0
1.05021514985981 1
0.99706718370069 1
0.935902976290608 1
0.985237470798442 1
1.11571857170702 0
1.05231011242005 1
0.95794761431146 1
1.03515928053217 1
0.985888216514711 1
0.990876498062596 1
1.0280758505887 1
1.04634144731532 1
0.946104286995153 1
0.921858615020466 1
0.978750036800393 1
1.0199294665364 1
1.07728360639113 1
0.991848013679804 1
0.984501245827072 1
1.10527580632855 1
0.903219622581034 1
0.985340526719792 1
0.993168229156128 1
0.967835598073644 1
0.995186742706249 1
0.903545489456586 1
0.986549614542887 1
0.949982087469924 1
0.890567349266661 0
0.965437540620238 1
0.976923564521577 1
1.01775248577046 1
0.993366566953338 1
1.06707830033332 1
1.0177305082267 1
1.06911785924523 1
1.01244705079785 1
0.936249719948714 1
1.03061828384685 1
0.914483275327812 1
1.02234000444093 1
0.994298259269523 1
0.959675772283943 1
1.03271101710694 1
1.02450266297917 1
0.913749958100906 1
0.963867652243937 1
0.976035232636283 1
0.965964479444116 1
1.01669756159113 1
1.0769270710713 1
0.960847144911905 1
1.00605664471921 1
0.954784794585129 1
1.1142174954275 1
1.08197768847395 1
1.07007619552438 1
0.938472883994029 1
1.03979207459148 1
0.961426904565464 1
1.02842365165513 1
1.00543274755706 1
0.945092044313538 1
1.08981721530681 1
0.981608250204004 1
0.963621334154133 1
1.03137536504523 1
0.91520514194816 1
1.09771216167613 1
1.0018985219732 1
0.983451747200627 1
0.886103073729142 0
0.983799660042599 1
1.01727158094266 1
1.02888195418913 1
0.945494331246169 1
1.06413039250685 1
0.966322359866332 1
1.03372446871034 1
0.960088133335023 1
0.88670544878489 0
1.00576086446218 1
0.907157143473145 1
1.06372267262432 1
1.09266440742871 1
1.01763953930172 1
1.04106731224066 1
1.02178579202462 1
1.03736976161905 1
1.01111242094167 1
0.992078161143494 1
0.924389426996859 1
0.993940114154277 1
0.989324083702888 1
1.07827586822726 1
0.984966708385796 1
0.971186504405669 1
1.01316285843978 1
0.998291966269189 1
0.998004288354595 1
0.983072317732098 1
0.980640221968758 1
0.935625573582934 1
0.98018454195787 1
0.968184255690774 1
1.00694476158045 1
0.945687619682115 1
1.05147796484517 1
1.05753509831065 1
1.08578599638419 1
1.05444898057993 1
1.01186918061203 1
0.946533520466382 1
1.01690698208092 1
0.960333862514432 1
0.98448487048224 1
1.04805022149647 1
0.974617648352138 1
1.02418678660369 1
0.982855252130498 1
1.00139344396012 1
1.00536332387625 1
1.0486424354419 1
1.1044469854017 0
0.993762972045531 1
0.890351853585369 0
0.978064208077355 1
0.90004999224513 1
1.02012297666851 1
0.890488471772549 1
1.10235861256057 1
0.946351605647123 1
0.968668911632825 1
1.07607562661504 1
0.947333573051202 1
1.00149446011649 1
1.04404186337955 1
1.07884586449171 1
0.890152022485153 0
1.02784602002792 1
1.0611751507755 1
1.02377911605418 1
1.04222789835426 1
0.929326557502994 1
1.08428625831464 1
1.02728446571518 1
1.05454726466375 1
0.960455293684441 1
0.92968127144132 1
1.05528667212113 1
1.04986524845145 1
1.02228204265598 1
0.98538322954821 1
0.970600849142593 1
0.938251509505823 1
1.03110951971781 1
1.00006877510131 1
1.06438190260406 1
0.992961666014668 1
1.00327165470075 1
0.968102381804252 1
0.943167675661241 1
1.07203423750138 1
0.943050702480275 1
0.958557045777147 1
1.00531902243906 1
0.95761114541502 1
0.998030698478079 1
1.01180143799482 1
0.982386272832146 1
1.06134203908739 1
0.933463938083473 1
0.890454090026739 1
0.956002992558974 1
1.07111508418606 1
0.970043838112046 1
1.03278083460531 1
0.941996425175067 1
0.997114395404404 1
1.00335426114386 1
1.03308730806237 1
0.991676623482227 1
1.02320901056428 1
0.977093509607975 1
0.969114687897642 1
1.0213656723215 1
0.958647128076773 1
0.986118708848263 1
1.04506899687798 1
1.02290992117879 1
0.932739888150275 1
1.05704405647049 1
0.998803586159332 1
1.02683507337812 1
0.962987353720314 1
0.977902574669842 1
0.96324227374208 1
1.09003540015431 1
0.992734714160379 1
1.06521553910654 1
0.909788357550594 1
0.939345632127978 1
1.06925621695343 1
1.04942208351367 1
1.04182601310708 1
1.03831668678371 1
1.03426012469333 1
0.909259100550935 1
1.09810505123163 1
0.971615917715197 1
1.02253240583749 1
0.923176724869436 1
1.00088189157493 1
0.985996851973086 1
0.999025675461941 1
0.977826056696448 1
0.969033556732839 1
0.988528505499351 1
1.0147015034674 1
1.02222171934389 1
0.943124213061135 1
1.06632760335934 1
1.03696675806486 1
0.912725740927595 1
0.949903615810893 1
0.962013233197029 1
1.05436966927584 1
0.884939676413373 0
0.989865866134016 1
1.02176314699513 1
0.966855114363752 1
0.909801714085894 1
0.967507008506066 1
0.979295589177241 1
0.921198057215869 1
1.03322655549826 1
1.02333998123819 1
0.952222849922696 1
1.03524676487288 1
0.940939328863195 1
0.987920953800267 1
1.10633682992668 0
0.956306045775379 1
0.949264134618931 1
0.942861199763144 1
0.859862147992578 0
1.03235324125319 1
0.937288610326421 1
1.02711156139043 1
0.950919010121877 1
1.03224087179698 1
0.928668214686537 1
1.02261186083972 1
0.941588549007699 1
0.932869923898572 1
1.11515451186255 0
1.03139948683011 1
1.03460615687732 1
0.993421653295171 1
1.00380786704194 1
1.03226572399938 1
1.05448683299502 1
1.07209268089057 1
0.973815377963903 1
0.964481496815773 1
0.98949392526206 1
0.921327683643931 1
1.04768076729441 1
0.965242566313588 1
0.966170781777303 1
1.02397292384584 1
1.04862753487404 1
1.00600335576591 1
0.945839785898605 1
1.04223693224812 1
1.00669053076155 1
0.934643858852899 1
1.01879023576821 1
1.0313695790903 1
1.05535179490077 1
1.00836190352915 1
1.05100033754942 1
0.976403744226827 1
0.980762988643443 1
1.02516655768091 1
1.06251415807975 1
0.994935704317761 1
1.04294919055365 1
1.03473471584782 1
0.975331158926942 1
1.02634817153482 1
0.922759739639982 1
0.926478080106427 1
0.970538153415824 1
1.06534092488914 1
0.933640017266665 1
0.922541527633263 1
0.962905198779099 1
0.944825085631865 1
0.965496858472987 1
1.04053738042412 1
0.966830512426361 1
1.04408452051539 1
1.06972091681726 1
1.06258077688811 1
0.997243410195535 1
1.04921156286096 1
1.03229287259599 1
1.0579728247526 1
1.07467742728817 1
0.915705802398505 1
0.948293204030365 1
1.03463737578331 1
1.0405534657303 1
1.00398287615693 1
1.00254091386876 1
1.03880070434456 1
1.01814981931097 1
1.11638980588165 0
1.10341083706542 1
0.953088732995607 1
0.963582236725426 1
1.03673517123236 1
0.928670780626741 1
1.03537634856828 1
0.985155112223792 1
0.948713779351305 1
0.979726733421326 1
0.961643283539692 1
1.06163036435975 1
1.04859620230867 1
0.986331134219613 1
1.01458846440147 1
1.06134788098285 1
0.991856643703087 1
0.922804165591288 1
1.00706392630243 1
1.03924885561197 1
1.030735367779 1
0.944700218183058 1
1.00815926504844 1
1.00264818819598 1
1.07832815108319 1
1.02883938573254 1
0.952414967883815 1
1.03148423634391 1
1.01187712599334 1
1.01935498917313 1
0.999994546115473 1
0.923361097741012 1
1.00572510825017 1
0.989369005015581 1
0.965817882589925 1
1.05060176722272 1
1.08236020660769 1
0.988441824298836 1
0.960436326978849 1
0.938249232988007 1
0.952607654828653 1
1.01533304594377 1
0.996464488554846 1
0.977287469155668 1
0.967280530031227 1
1.08195040595487 1
0.942746833341362 1
0.995870638305763 1
1.02364736608121 1
1.06174356548036 1
0.995294035314976 1
1.06855674865665 1
1.022246311258 1
0.980202873280795 1
1.00424488504686 1
0.92473360940813 1
0.945081000543049 1
1.10510167185942 0
0.997128634101843 1
0.926237051621012 1
1.05978461843693 1
0.96424184602633 1
1.01428075800052 1
0.926403578755428 1
0.902704198847925 0
1.07891038515558 1
1.01624538293038 1
0.974014250285016 1
0.981522237774862 1
0.950969032010635 1
0.941681863949897 1
0.925090278178486 1
1.04972136235728 1
0.987464900263243 1
1.00154829912075 1
1.08863166394251 1
0.968796621662824 1
1.02084673618498 1
1.05976780255156 1
0.936056063339415 1
1.01401089370953 1
1.02624202076491 1
1.02327045444579 1
0.972359928354183 1
1.04831691065566 1
0.99237522056026 1
0.880931184081276 0
1.00891060857411 1
0.962497451281053 1
1.01156689726457 1
0.920869788298871 1
1.01664744654863 1
0.930459318406347 1
0.996234921385626 1
1.02877363995985 1
0.991656214547098 1
1.02625165781584 1
1.05638274079058 1
1.08814113626743 1
1.04712100754945 1
1.0298327440265 1
1.03450615971322 1
0.975702081430684 1
0.976369337793478 1
1.04851332232892 1
0.996605900908391 1
0.934344915501436 1
0.931025938498963 1
1.06380356687057 1
1.01883676211587 1
0.969481584946341 1
0.936547064941327 1
0.978019582638035 1
1.00648675703686 1
1.00144174449212 1
0.948542767491967 1
0.976522716654982 1
0.977758577898688 1
0.954971701200992 1
0.970093345502189 1
1.03148287278485 1
1.01588324184025 1
0.995204059484631 1
1.03834445894398 1
0.980664442127936 1
0.998802307121789 1
1.05764529815635 1
1.00312724751363 1
0.901072832839137 0
0.912400390461054 1
1.06548535247551 1
1.08118025708511 1
1.05668180355311 1
0.973967916085046 1
0.966452915146144 1
1.10456752478024 0
0.990197352268724 1
0.993220798440171 1
0.963635306059094 1
1.04337949028273 1
0.939611566833368 1
1.07249513307319 1
1.04994654826023 1
0.916733064248793 1
1.05328015858558 1
1.00381396724969 1
0.977059917575348 1
0.985709036776109 1
0.97819636789713 1
0.988727979135922 1
1.05158925181072 1
0.934160008273271 1
0.986146813385992 1
0.997162181434428 1
0.992821221852902 1
0.973336452497741 1
1.00331897783113 1
1.04793343150952 1
0.937360809138976 1
1.02724569408456 1
0.978211596309252 1
1.12264750789039 1
1.0374240163086 1
0.941601844605345 1
0.986323911783603 1
1.04630141279263 1
1.03754333773958 1
0.982307758796421 1
0.906069610706393 1
0.992260048307696 1
0.955593644961696 1
0.884511301869405 0
0.992405684122198 1
1.04575420586652 1
0.997373599507098 1
0.993831225109421 1
1.00198250828852 1
0.920100146957127 1
0.952590346935389 1
1.00102536309777 1
1.0057622837357 1
1.01639138777761 1
1.11715405467275 1
1.02772887295792 1
0.967270494414537 1
0.97044397348282 1
1.07270668450676 1
1.0279271171564 1
0.962702123357273 1
0.966355073696981 1
1.04393058928612 1
1.03172091847325 1
1.06888215970963 1
1.11091968448092 0
0.939629725753357 1
0.901348415699865 1
1.02083701055061 1
0.992335082180014 1
1.00496790991103 1
0.991644785801252 1
0.986817348330938 1
0.984683975630447 1
0.924506663109069 1
1.08864913398957 1
0.98805667441519 1
1.07586784484121 1
0.990766987358648 1
0.887345804947204 0
0.900082773891995 1
1.05799531010836 1
0.957239273346172 1
1.04665613394414 1
0.977438308335869 1
1.00855265566293 1
0.985429158236355 1
0.986109526904758 1
0.962006969781395 1
1.01174377244957 1
1.08727147125911 1
1.04631066863124 1
1.00346322723424 1
0.955345734556306 1
0.903853878433376 1
1.1411610262438 0
1.03048956881848 1
1.03040871720867 1
0.937616475490212 1
0.997619074850077 1
1.03059404589599 1
0.9943392608789 1
0.979525561492271 1
0.994255723191135 1
1.05331058208747 1
1.03329057783803 1
0.897687881387923 0
0.949957430834263 1
1.01309435374526 1
0.988467010389958 1
1.00018790064314 1
0.979346999293426 1
0.981295622645971 1
0.986131963545102 1
1.05924085567968 1
1.02743641112012 1
1.00202768934063 1
1.08125569943085 1
1.01499374444032 1
1.00507156505258 1
0.965941517893653 1
1.07269107617116 1
1.04088633764418 1
0.941188294077049 1
0.943135689566481 1
0.919962061531758 1
0.893991218872605 1
1.04282961889573 1
0.969046965861802 1
1.02683313146754 1
1.09087410705632 1
0.985410882205853 1
0.910000489950137 1
1.05623257975923 1
0.990984218958547 1
0.93537715635352 1
0.953562808811053 1
0.947432040434387 1
1.08239958731221 1
0.930149479206745 1
0.999821573271887 1
0.976744622326915 1
1.08981586644291 1
1.05958096544486 1
0.958349371714156 1
0.983902268872486 1
1.05005199745935 1
1.06474083150694 1
0.975337604500532 1
1.00260109780781 1
1.05768579201969 1
1.04626378213096 1
1.00321657628297 1
1.01941428263042 1
1.02803675469755 1
0.969599834120024 1
0.936925434909427 1
1.09739089338885 1
0.922758284587518 1
0.967371866104467 1
0.938602597586896 1
1.04126934674503 1
0.966724045847979 1
1.00764537485421 1
1.02802710083199 1
1.00595517662378 1
0.954368239235648 1
1.01177354423829 1
1.03276854108528 1
0.985886159067081 1
1.01832198945206 1
1.04822346113683 1
1.01048622376248 1
0.978329265601499 1
0.956212507116805 1
0.976802061387104 1
1.04193526081916 1
1.03669149111546 1
1.0448158592881 1
1.00225108601638 1
0.944603662904034 1
1.06010194249804 1
1.02603252852554 1
1.05507304900989 1
0.968453032989552 1
0.967434198531173 1
0.893789067078038 1
1.06482337458173 1
0.939139122025528 1
1.10212247522249 0
0.888885403045038 0
0.977590779966461 1
0.958564441411949 1
0.978737853956507 1
1.02898618909221 1
1.00105654971881 1
1.04289664447688 1
1.01529305017116 1
0.969378413350143 1
0.955101296346327 1
0.980659688090887 1
1.03264073841064 1
0.96512304518928 1
1.01858050027176 1
1.01065185753778 1
1.01460625486686 1
1.00199401103682 1
1.0728067657407 1
0.972971024396947 1
0.960634472530157 1
1.00237288665287 1
0.992014722133115 1
0.984902704886419 1
0.985731637027357 1
0.989173741363654 1
1.09232413162824 1
1.04170674423239 1
0.975281362836319 1
0.942535798488488 1
0.994097086551434 1
1.02125768183949 1
1.06329437531485 1
1.01459567048544 1
0.986127485026949 1
0.952883451186084 1
1.00789227076818 1
1.06077627588673 1
1.04097942344468 1
1.01034221158278 1
0.957874592422173 1
0.991006040021151 1
1.03315665572963 1
1.03833883277182 1
1.03654614451148 1
0.976496182369515 1
0.982220864186544 1
1.02970416812667 1
1.04537906138591 1
1.038119417378 1
0.984734013041417 1
1.03629892948482 1
1.00364187440865 1
1.08681700991616 1
0.993173251600643 1
0.956393428407523 1
1.11927664769073 0
0.825978451355959 0
0.900334186319377 1
1.00267740588286 1
1.001934739514 1
1.12381306782743 1
1.1042735617901 1
1.05166352385485 1
1.00934851590124 1
0.94523953684085 1
0.847752220966205 0
1.0005865355225 1
0.952737096987784 1
0.989516074595508 1
0.989115494424417 1
0.996151486000197 1
0.914813120945127 1
1.07034174464851 1
1.02286326118004 1
1.03744897948712 1
0.906774831580675 1
1.03573752808401 1
1.06985901373572 1
1.03287077716742 1
0.921733767995475 1
0.973533069208238 1
1.0559133358186 1
1.03387511326239 1
1.0472893440736 1
1.03819070391064 1
1.0286958301897 1
0.90725630855297 0
1.00478964640989 1
1.1010566726502 0
1.0635949916352 1
1.00682128197938 1
1.03643206006478 1
0.991767801224669 1
1.02251968804758 1
0.903846265083659 1
0.994204695429611 1
1.06053738496861 1
1.06201073865005 1
0.951284790945045 1
0.930877272558345 1
1.09850427752061 1
1.03821135930002 1
0.891545631434573 0
0.970218942719856 1
1.00368175625691 1
1.08754750427694 1
0.998924559697376 1
1.01735453422884 1
1.07845311714614 1
0.950092881205224 1
1.03851273254604 1
0.942129281200372 1
0.965137231318343 1
1.04151267758127 1
1.00922531002659 1
1.00001006977732 1
0.976042570340267 1
0.988207556790861 1
0.917571739809533 1
0.998826799182674 1
0.942254515615596 1
0.995483477515155 1
0.989405598734118 1
0.949897708711463 1
1.05805654235074 1
1.07218183076471 1
0.972047697890299 1
1.04153953335651 1
1.05305037173491 1
1.09297527246316 1
1.02420757567132 1
0.939936052230836 1
1.00585005773739 1
0.974439579383057 1
1.02624784185273 1
1.01762336324088 1
1.05701407305947 1
0.908625163092757 1
1.00786373185627 1
0.857240329037243 0
0.982753851432904 1
1.02412517786772 1
1.03230632864745 1
0.982143543223955 1
1.04265042723506 1
0.981388305532136 1
0.943843262177868 1
1.01218084923087 1
0.994279167890123 1
1.05985594172062 1
1.03868456864631 1
1.03974920253149 1
0.99582743837466 1
0.975482620658882 1
0.972511552928312 1
0.99864272171449 1
1.01926869816029 1
1.02415775689517 1
0.9603462014777 1
1.01563937063621 1
1.05200923260287 1
1.04566036839034 1
0.912880975992252 1
1.02556968217673 1
0.982904073823389 1
0.959292446106537 1
1.06278997372532 1
1.09120386326725 1
1.00918466229024 1
1.03872472718865 1
0.999502856683308 1
0.929507369939071 1
0.976896118959872 1
1.00626748771084 1
0.868210433177397 0
1.01330852379035 1
1.02888362720199 1
0.978835801878905 1
1.02290263968793 1
1.06005071278655 1
0.885755828338258 0
0.954222174694795 1
0.965453813531558 1
0.996867229596595 1
0.960229919217144 1
1.03085141227863 1
0.967136092670581 1
1.01304669217121 1
0.995548533359158 1
1.04141261646363 1
0.968742196093785 1
0.978053317832709 1
1.03021451043398 1
0.99278503445758 1
1.01661620645711 1
0.909905448529695 1
1.05659771260339 1
0.989250747401126 1
0.999308813253648 1
0.977670358070888 1
1.04012734453368 1
1.00779385621533 1
1.01694893825754 1
1.01831642298053 1
0.973988243085757 1
1.01993439685057 1
1.04228552784421 1
0.900551199112654 1
1.03710831104511 1
0.880672686693444 0
0.975712747412241 1
0.999892631758868 1
0.96409072689406 1
0.924558557185942 1
0.987034464697218 1
1.10327239323527 1
1.01054333886055 1
0.978550527868893 1
1.02416397823697 1
0.941953172313443 1
1.01912943163739 1
0.884625678703597 0
1.09330193709714 1
0.921358021604641 1
1.07122865165746 1
0.984652393843131 1
1.03450964221949 1
0.914794594181494 1
0.906553523153478 1
0.94680807753542 1
1.0684858709806 1
1.03628571647706 1
0.950721118582108 1
1.04126229343892 1
1.04796745557607 1
1.03623074376431 1
0.982452538396664 1
1.0569230363561 1
1.07539098938123 1
1.14855737890002 0
0.975083550328727 1
0.993532394226108 1
0.976855938824889 1
0.949252830246482 1
0.99265008888384 1
0.889257436299764 0
1.0456917386756 1
1.00429035751639 1
0.990320170303461 1
0.981779780412412 1
0.977059762746112 1
1.00914600350729 1
1.09340774583062 1
1.03410953202242 1
0.962434712607984 1
0.969935072967677 1
0.986179348651843 1
1.0133430244506 1
0.952808735104455 1
1.09945912491711 1
1.03464999680855 1
0.942966900279034 1
0.953870322581124 1
0.96778416777675 1
0.943999577555398 1
1.0112936034051 1
0.945325103489406 1
0.961683533472171 1
1.00465654327542 1
1.00852053897839 1
0.988839107631753 1
1.04843153475168 1
0.961141511712905 1
1.01689889110097 1
0.94034802882719 1
0.976899235692553 1
0.976559907032274 1
0.9690908497254 1
1.05769219212733 1
1.07804819560806 1
1.01602791277321 1
1.07908600252712 1
0.935318731438758 1
0.995065416242222 1
0.939972590722211 1
0.922157320907226 1
1.05951914744555 1
0.99174152884252 1
0.969284483790914 1
0.997742546792314 1
1.07290986932684 1
1.00484584483945 1
1.09707430199205 1
1.04939622499318 1
1.12987378723764 0
1.05375435820334 1
1.0915493883304 1
1.03809627798683 1
1.01863955787906 1
1.02866146404434 1
0.951189390314206 1
0.970631719145848 1
0.996913688102299 1
1.05893042804754 1
0.926255516463943 1
1.02218160607081 1
0.997056566882499 1
0.943075996895057 1
1.03085265178638 1
1.02398233745273 1
0.969764047272833 1
1.01167060606915 1
1.05232706130401 1
0.908969445842732 1
0.998515454705322 1
0.963437617153123 1
0.956364414615551 1
0.98319238382808 1
1.00432404890646 1
1.04722291492061 1
1.03124160925324 1
1.00443195591678 1
1.02737394603576 1
0.972238935741884 1
1.0459947509447 1
0.959282678609887 1
0.954226423121935 1
1.01989273781554 1
0.966804771876673 1
1.00368219045338 1
0.953537959476872 1
1.02121893286517 1
1.02993784432481 1
1.00424061276146 1
1.04408586614219 1
1.02598321638837 1
1.00536523285171 1
0.965193137200667 1
0.961460671409976 1
1.00197595696708 1
1.03917267474997 1
1.0299755023901 1
0.963969992718907 1
0.898232109978712 0
1.01243215081179 1
1.06442437692561 1
1.04700074498685 1
1.00176915290721 1
1.09021856617448 1
1.0279369660659 1
1.02600929128721 1
0.961432305744865 1
0.971685863778091 1
1.07290908533344 1
1.03154634611144 1
0.960679311383517 1
1.09397243342215 1
1.00936981274983 1
1.09656054865772 1
0.968876898551986 1
1.10167043768999 0
1.09880208998481 1
1.01918760656286 1
1.00529867189565 1
1.04818170262594 1
0.968919047365357 1
0.988811672675831 1
1.02272243549785 1
1.02456770572801 1
0.951894920648532 1
1.03030716277109 1
0.980947783681841 1
0.962150508964003 1
0.904416041898108 1
0.958785802548199 1
1.03051193124088 1
0.872364092795571 0
1.06697041416953 1
0.986051090017816 1
1.001882479006 1
0.995166274942266 1
1.08051772468581 1
1.00880260565586 1
0.96582550635105 1
1.00006864697095 1
1.00191827267741 1
1.01716647097318 1
0.996116940719135 1
0.925416210113364 1
1.03993979552755 1
1.04939165582005 1
0.980866607517875 1
1.1022868268002 1
1.02494617976914 1
0.975119193143037 1
0.985327551313783 1
1.02167654346947 1
0.988937988918357 1
0.979273120374026 1
1.05619846584361 1
0.98986723310289 1
0.910005409984921 1
0.939148551620148 1
0.971035717068101 1
1.00023421035299 1
1.03531251122262 1
0.947272986491111 1
0.973925829132117 1
1.04496657444904 1
1.0334007330849 1
0.989694639457394 1
0.948092121820597 1
0.98553151163767 1
0.983376501931212 1
1.01666834425795 1
0.957164721349177 1
1.0026997183499 1
0.995483626765435 1
0.96273176320245 1
0.988452783747981 1
0.961465118700553 1
0.93566047192072 1
0.895294635517201 0
0.921624346707938 1
0.937768734143009 1
0.982079528610379 1
0.960632050003354 1
1.02912346715084 1
1.01568336898129 1
0.969589785627812 1
0.942600339958853 1
0.912884216002587 1
0.97069349063452 1
1.06226978139774 1
1.02319394382289 1
1.01594915986976 1
0.943161652901354 1
0.91285324951307 1
1.01019254903224 1
1.0050725160339 1
0.974132501298654 1
1.06372943898916 1
1.0773834750962 1
1.01314333541758 1
0.947403569237873 1
1.05858928696517 1
0.967852679375239 1
1.1045470970206 0
0.972888733679615 1
0.896938824738864 0
0.977485460262381 1
0.98256501579601 1
1.03947792931164 1
1.11304069369469 0
1.03007786011557 1
0.981229738055211 1
1.02529730876069 1
0.987507271598488 1
0.996973775822604 1
1.02858484396913 1
0.991884228134203 1
1.01174839961887 1
0.986780391047279 1
1.09153913414854 1
0.958672062269249 1
1.02467261255509 1
1.01586596433487 1
0.960841065823585 1
0.969962590259445 1
1.03956130077665 1
0.937024726899708 1
1.07887403007742 1
1.01020940558979 1
0.976011813140069 1
1.05417894722957 1
0.970679927330924 1
0.965658068224848 1
1.00432317162114 1
0.953440679558666 1
1.01740081674187 1
0.982860036240651 1
0.964361510487681 1
1.03951751506066 1
1.07622307776686 1
0.951480440383473 1
0.96013735586949 1
1.00405737174528 1
0.940697596947545 1
0.894791874405472 1
0.982083885092293 1
0.937381936170161 1
0.995301162886694 1
0.977581489361739 1
0.951461427710818 1
1.17728691237158 0
1.07711547389073 1
0.985328582442129 1
0.928849115491061 1
1.07237848647247 1
0.971046818938692 1
1.09206763519089 1
0.897392469001618 0
0.990632435406874 1
0.936080073773312 1
0.999813178413891 1
1.09317397003645 1
1.06024145769596 1
0.976416018431037 1
0.961086789231596 1
0.895526543251624 0
0.985980056792831 1
0.991172827397649 1
1.0333271655402 1
1.00682521134929 1
0.983551133694968 1
0.978877001305725 1
0.955756505761577 1
1.06137333692706 1
0.971257171036432 1
0.901108360181125 0
0.91881141483509 1
0.9690475068841 1
1.04329103588278 1
1.01139122906118 1
0.941129433427981 1
1.00863872458236 1
1.11760708291646 0
0.965466903013119 1
0.972314598400877 1
1.02439382045691 1
1.01218730080212 1
1.03981631912205 1
1.00794419142022 1
1.03045792398077 1
0.988536579998029 1
1.06019527489179 1
0.976998601847217 1
1.02655459092378 1
0.980582012877418 1
0.984473135672789 1
0.918647117568608 1
1.06739391478065 1
1.02789977800638 1
1.01039991624797 1
0.979826488707275 1
0.939213559553117 1
0.993927905057518 1
0.981215139880961 1
1.0655384560393 1
1.04033880048019 1
1.00261181399907 1
1.00099245922719 1
0.956877432500666 1
0.981192648837037 1
0.97787902731718 1
1.00413034745939 1
0.952866610112153 1
0.933540376827204 1
1.01761929048581 1
1.00453189228284 1
1.01329821393914 1
1.00949758688579 1
0.931617069335216 1
0.977045455148908 1
1.03298436546348 1
0.945163439885756 1
0.942335178071599 1
0.951614362419509 1
1.02613977684724 1
0.973186192354538 1
0.967496210255549 1
0.97796028375866 1
0.990013552726531 1
0.924588783073712 1
0.954348030425193 1
1.02052677823832 1
1.00653914507709 1
0.917986980354638 1
1.05980438082504 1
1.03035749823991 1
1.01555191310984 1
1.02387544977332 1
1.04534437012555 1
0.970044624051345 1
0.99366526736713 1
0.919061213613385 1
0.909936729280773 1
0.939557306251785 1
0.963322477865654 1
0.896904391034996 1
1.08085085746737 1
1.02035994430515 1
1.00206208439351 1
0.962912669379109 1
0.951887581657206 1
0.970898952847735 1
1.02916373884537 1
0.991647023053667 1
0.92243745894409 1
1.0023257988978 1
1.05604537166177 1
1.00630099887768 1
1.02747476218809 1
0.955840690849563 1
0.986129011815412 1
1.03562907132885 1
1.03533692976757 1
1.03594628008187 1
0.967459281191923 1
1.01851069373086 1
0.941119325094493 1
1.03447500704348 1
0.976779268091613 1
0.968148426601252 1
1.01224701927873 1
0.951744342633453 1
0.927520564897856 1
1.01402933238524 1
1.03851629901373 1
0.994715549245475 1
1.01407958597699 1
1.02502786667983 1
1.06874782863976 1
1.08475328016465 1
1.00740373923006 1
0.923915506705544 1
0.961819317805233 1
1.0374548185843 1
1.02019587100521 1
1.06184159670423 1
0.944597598017384 1
1.05851199556822 1
0.940805207492888 1
0.930376299742184 1
1.05137763662716 1
1.04266396818804 1
0.935624431527644 1
0.99437085791061 1
0.904825442156552 1
0.980316696181868 1
1.01714160256631 1
0.915497392541133 1
0.948701916339933 1
1.06323909472006 1
0.955058297013292 1
0.991439262253102 1
1.00136775064167 1
1.01163335397365 1
0.959912295354304 1
0.922552691997854 1
1.00226794548434 1
1.03436660224132 1
1.02605138723784 1
1.02607734248427 1
1.06920311854197 1
0.984694122440517 1
0.988829017681866 1
0.987943701372643 1
0.94893439244533 1
1.02477079200437 1
0.978371503347959 1
1.06751046018331 1
0.970322295767309 1
1.04367691532091 1
0.979465456933251 1
0.964745536406944 1
0.970053519054595 1
0.976035464414086 1
1.01094813132609 1
1.02487904890171 1
0.97543374422186 1
1.03448734910792 1
1.07667044577548 1
0.937229236141889 1
0.990364306063969 1
0.990538265842236 1
0.984319184536289 1
1.06082190339287 1
1.00589199497986 1
1.03280033154877 1
0.959201364997664 1
1.06175134239255 1
0.969694239188433 1
1.0149770739965 1
0.998449213366567 1
1.02012048214248 1
1.0064796786668 1
0.997846794339998 1
1.0656021692169 1
1.00320754725408 1
0.983455885753867 1
0.894638446689732 0
0.859240190232428 0
1.08559536100584 1
1.01754625954633 1
0.938134920991667 1
0.963500319411806 1
0.925799935356583 1
0.975327585455717 1
1.04343424235393 1
0.932354163982733 1
0.964178753505518 1
1.02558206585952 1
1.02153827298111 1
0.967792568554356 1
1.0175836227594 1
1.05434762947807 1
1.1093187557514 0
0.961160583756441 1
0.983757164974825 1
1.07908473379185 1
1.04806773978938 1
0.988210164609438 1
0.997353024167758 1
0.930996845915739 1
1.01332572840555 1
0.977149086862071 1
0.976287536903568 1
1.08470651435436 1
0.986907537235667 1
1.04396418447763 1
0.955499712765786 1
1.033089383488 1
1.00756196767435 1
0.991928268164976 1
1.01928545946063 1
1.00422072854302 1
0.921867291326271 1
0.985552560919666 1
1.01965698575305 1
0.982370471146098 1
1.05126838100229 1
1.03730945090757 1
0.986519932588451 1
0.847697359507113 0
0.907544097123845 1
1.04468712552002 1
1.02818409013331 1
1.09535886661794 1
0.941512025934014 1
1.02276669212395 1
0.949534937750713 1
1.03326231548483 1
1.02464369300446 1
1.00961905305533 1
1.03572986176228 1
1.04469276242567 1
1.01473494058045 1
1.0746448798663 1
1.00090708455262 1
0.963298892522512 1
0.982970398807767 1
1.03586729056849 1
1.04766404357473 1
0.913436316280578 1
0.939232819754562 1
0.908492130511209 1
1.02861789132 1
0.877281462902442 0
0.939382207845518 1
1.02880703489559 1
0.865070639507128 0
1.01665883214449 1
1.10374350218542 0
1.0482671175719 1
1.03144155124961 1
0.998115239468562 1
0.953614790495288 1
1.06117526423655 1
1.02698028959453 1
0.96880667773125 1
0.897914248047956 1
0.970993427843934 1
0.905971258866732 1
1.02108468448262 1
0.938042504416832 1
0.987242755099222 1
0.961653384722275 1
1.0438092294486 1
1.00488408455148 1
1.01994035632147 1
0.956213977825447 1
1.00122506850615 1
1.04455250217973 1
0.992915488115481 1
0.983259677655365 1
0.9003411926749 1
0.976673552497969 1
1.07234259390537 1
1.03136089674264 1
1.02435335712354 1
1.04163711530908 1
1.0189497773632 1
1.02903747857097 1
1.02068813700196 1
1.03560395919157 1
1.10406834146855 0
1.10380794719384 1
0.934462138674894 1
0.945321701108061 1
0.94041431571636 1
0.990837602759599 1
1.04210048748027 1
1.03377235143645 1
0.989335882478618 1
1.00855880619492 1
1.01863680510338 1
0.968326059897889 1
0.999894222464198 1
0.968736090837959 1
0.933524871675929 1
1.02199671786876 1
1.04410219256579 1
1.01505367751087 1
0.957565480690875 1
1.00205703945557 1
0.952168754626949 1
1.05309545204141 1
1.14619832613244 0
1.05486744723387 1
1.01868204465413 1
1.07693923051108 1
1.02167774735445 1
1.01338319612941 1
1.05943845154288 1
1.01600444386047 1
1.03306752057977 1
1.17014329413454 0
0.926547755346808 1
1.02508242277153 1
0.962549687378299 1
0.953224628726442 1
0.995454346521515 1
1.00460135671915 1
1.01387522495077 1
1.07615496101526 1
1.03964597974126 1
0.979263181711166 1
1.00298363948018 1
0.892137774432266 1
1.07766745408482 1
1.01014238558546 1
0.95026521368487 1
0.963786811967858 1
1.04592820865517 1
1.03436951169497 1
1.03987837515901 1
1.08542127481197 1
1.0135635143098 1
1.02123951271546 1
0.877822830579942 0
0.943946555873335 1
1.03759516425712 1
0.943168266388289 1
0.97371474506641 1
1.027017482693 1
0.965218056397863 1
0.943491736515477 1
1.07582092554389 1
0.893677452463175 1
0.964338680452598 1
0.941919334983539 1
0.98832976577539 1
0.923658201324924 1
0.95261760306122 1
0.923701665940657 1
0.975776925597822 1
1.05999021523814 1
0.946194275400059 1
0.926201747758867 1
0.964587677527105 1
0.944162606927685 1
1.0270245447451 1
0.97833199127304 1
0.994016254212967 1
0.992455623062739 1
0.97684427680742 1
1.03202586842486 1
0.949075904050424 1
1.03859086648807 1
1.019473507221 1
1.00865564586365 1
1.01939843800647 1
0.902055627315681 1
0.986043454791191 1
1.02398085234856 1
0.973206420447019 1
1.02957723016766 1
1.02346161565141 1
1.00030893809341 1
0.942357554847621 1
0.958427777911265 1
0.967892436953406 1
0.968693106621067 1
0.875237378386488 0
1.00976023012087 1
1.06779862480005 1
0.979264828274692 1
1.03632930570307 1
0.961054311884766 1
1.07265790629839 1
0.936290671359151 1
1.06630690506445 1
1.03406896945925 1
1.05432508223653 1
0.93772527327833 1
0.982430648202955 1
1.08025032300369 1
0.980301431085967 1
0.90072481383001 1
0.994304365735295 1
0.972352295674903 1
1.03225412746706 1
1.04353432742272 1
1.03502285789329 1
1.05074067083305 1
0.966088253114875 1
1.04945408740411 1
1.02763401761363 1
0.967868500956604 1
1.04675382992422 1
1.00955241422187 1
0.978669358385784 1
0.951382256058244 1
1.02519359665147 1
0.979620227171124 1
0.976070495563922 1
1.0582756126754 1
1.00773717289563 1
1.04115447640812 1
0.969091127771127 1
1.05093004514761 1
1.06064411802361 1
1.012596788676 1
0.991233682831431 1
0.973368358406686 1
1.03626698574236 1
0.985323492594921 1
0.934757024340717 1
0.946619170027175 1
1.05127545409472 1
1.09792424519933 1
1.0027067758119 1
0.992155376914415 1
0.958687777468575 1
1.01872364854007 1
1.05670617447315 1
1.02237375818458 1
1.03204880250549 1
0.97275029436624 1
0.994928391465694 1
0.970642976955126 1
1.07529453445898 1
0.977037504879375 1
1.02812300825269 1
1.02292563591586 1
1.07753622892616 1
0.892528952399572 0
0.915953285645005 1
0.860670451195594 0
1.08434012157452 1
0.95365897777786 1
0.985598192053609 1
1.08684109439174 1
0.934904565252816 1
1.00077150192089 1
0.961666341581503 1
1.04612461962228 1
1.02146650849443 1
1.05107137009911 1
1.0254188114448 1
1.09056947994373 1
1.05991855765917 1
0.933640512176249 1
0.943187207110555 1
1.09091988260397 1
0.978047457220536 1
0.993013627253608 1
1.03513678568259 1
1.03655458405314 1
1.05382004978252 1
1.00325293444675 1
0.89877299419016 0
0.956459596116862 1
1.00188676588151 1
1.01773865329941 1
0.981544798032489 1
1.05555168876355 1
1.1071722026265 1
1.02764503641758 1
0.970805556740785 1
0.975674877738956 1
0.981457813963336 1
1.03282789800862 1
1.09639478468848 1
1.04044805442748 1
1.04564068289096 1
0.962754496876704 1
0.913625888002586 1
1.02324929003679 1
0.94815922952671 1
1.01296567037817 1
1.00348543320377 1
0.991190778090326 1
0.962210989092194 1
1.10751323275886 1
0.971203491118069 1
0.997158026403891 1
1.02345115024991 1
1.11076528600295 0
0.977837575442167 1
0.950484226587841 1
0.981567699976475 1
1.07011024404697 1
1.0327948822486 1
0.951697647667394 1
1.05746528431413 1
1.06959195065866 1
1.00289617711527 1
0.987638065249326 1
1.03846066966181 1
0.999791229158862 1
0.944501934338818 1
0.946499796655414 1
0.978853569169253 1
0.99445865692925 1
1.02468409808234 1
0.962900568157129 1
0.90400162487136 1
0.995002187555154 1
0.998925195080599 1
1.06477524931316 1
0.964949650764027 1
0.975244948003065 1
0.997096866967063 1
0.990739475823619 1
1.02516440664252 1
0.973473093635699 1
1.0931838736575 1
1.04192121962647 1
1.01591968354377 1
1.01032221696005 1
1.0366104135753 1
1.06764250240705 1
0.974153182836019 1
1.00720456841371 1
0.946736311117534 1
0.969845580449421 1
1.00604225982162 1
0.952937389926645 1
0.967068108330111 1
0.978566673555885 1
1.02218212422357 1
1.07367774475444 1
0.941451105676342 1
0.969677054442176 1
1.02751715599641 1
1.09462322591613 1
0.930282528388373 1
0.957709349113597 1
1.05840066972968 1
1.01997952502494 1
0.881994683489288 0
1.04461707573147 1
1.02697160967772 1
1.02788858938062 1
0.985430147247773 1
0.946408608429921 1
0.989909775387593 1
0.945665108450183 1
0.948184468142077 1
1.01536507562934 1
1.03063838531814 1
0.982328623553309 1
0.985861713785136 1
1.01642458338541 1
1.03680326399691 1
1.04080770818879 1
0.997814734182833 1
0.984614615959414 1
1.09148726737525 1
0.941464306097995 1
1.10650936598387 1
1.00304391044333 1
0.91605562986954 1
1.00483305119409 1
1.00457160997797 1
0.972317985884982 1
1.03015215838707 1
0.967513010368029 1
1.06246056626281 1
1.02498890180469 1
1.01642644076185 1
0.993545532210765 1
0.966213977951169 1
0.984378798149883 1
1.03567483376835 1
0.984337418647755 1
1.05066792160956 1
0.880499617183033 0
1.00576400132837 1
1.01604425742664 1
1.01444478581135 1
1.00843976854446 1
1.01793367596437 1
1.00957070313725 1
0.994804251989248 1
1.05153841958975 1
1.02706690221975 1
0.965928220127389 1
1.01295079929469 1
0.933537649682133 1
0.994629515737902 1
1.03533243845377 1
0.970032280473847 1
1.03495511771862 1
0.987603442810815 1
0.971299354003302 1
1.00851187517945 1
0.976171758767227 1
1.07506061264058 1
1.05976102371632 1
1.00701723936334 1
0.944058450191778 1
1.02883712350346 1
0.955923583825346 1
1.03049613346629 1
1.02561535615556 1
0.994612640534091 1
1.10930129580387 0
0.971545155143078 1
0.960328693259861 1
0.94775237194617 1
1.05376702146691 1
1.12467627576971 0
1.02180076428289 1
1.04136090109026 1
0.9488730626051 1
0.96249257969787 1
1.00599916186667 1
1.00535343410246 1
1.06629121792921 1
1.011095943717 1
0.920982745572995 1
1.03066687057689 1
0.984128754758176 1
0.952750783583683 1
1.01061153144188 1
0.954919118579394 1
0.936697457863372 1
1.04522433994169 1
1.02860994992227 1
1.00183660707978 1
1.03293611545871 1
1.00972957795726 1
1.09750990322779 0
0.972479842131183 1
0.947022294142057 1
1.02956566706984 1
1.00842695564865 1
0.964487488430268 1
0.991680346912823 1
1.01202342456018 1
0.885873083601821 0
0.96156339821161 1
0.90126496768684 1
0.958773972999489 1
0.985770042740704 1
1.00273565373695 1
1.01111654589062 1
0.950733440849183 1
1.02868217374232 1
0.943420391188819 1
1.02420571010807 1
1.04973879654248 1
1.01563970069284 1
1.00669489748342 1
0.946127200408658 1
1.01595659571 1
1.10866986163662 0
0.934096574886677 1
1.02584030465103 1
0.968537024265478 1
0.937753767022158 1
0.936860342787847 1
0.995185138631655 1
1.09369149464366 1
0.961348801432606 1
0.976889996737316 1
0.93216035075577 1
1.03819809934662 1
1.06225868331877 1
0.980735210120737 1
1.02781883425774 1
1.01792491267961 1
1.02315373985229 1
1.02349214472796 1
1.00958896520242 1
1.00666102865459 1
0.962211597062034 1
1.02708149483903 1
1.00993423610099 1
1.01330062990595 1
0.980372985521424 1
1.05664584886291 1
0.94236500845546 1
1.01508482537117 1
1.05241016914257 1
0.998949654171218 1
0.923478377055487 1
0.996262323264653 1
0.995731565648331 1
1.02909677091968 1
0.884068500345954 1
0.996371138061085 1
0.959258451506329 1
0.922115168132449 1
1.09053635222249 1
0.998415848312017 1
0.945682084531962 1
1.0017035503738 1
1.01579814402941 1
1.06248297095831 1
0.953971835882207 1
0.987978331029361 1
1.08383181422902 1
0.986976901724432 1
0.973573749368161 1
0.981821865730151 1
0.969718042393457 1
0.918236093086985 1
1.03993067759421 1
0.98890137225459 1
0.96406643606362 1
0.963397637208851 1
1.03818000156691 1
1.02569241680371 1
0.971940322912412 1
1.05525363601481 1
0.998356611209339 1
0.919020978400505 1
0.972045009207209 1
1.03855381973392 1
1.05905436394938 1
1.06068203185155 1
1.02275628019652 1
0.963821154369606 1
0.98579243495411 1
0.953977419289437 1
1.06273091773676 1
0.994147146601499 1
1.01739405629575 1
0.982124123474359 1
1.01905031955543 1
0.975865179676987 1
0.927938298830139 1
1.00119203678288 1
1.02387165214608 1
1.03118762407524 1
1.00156277343451 1
1.03734007208082 1
0.868981454265364 0
0.938018878912611 1
1.04923746403841 1
0.953988858833497 1
1.120479827136 0
0.864189506178887 0
1.00541320924234 1
1.00921401688499 1
0.966849204890246 1
0.955805805457515 1
1.11642486705122 0
0.963805241617681 1
0.963996816356655 1
1.01006630294658 1
0.984205176307716 1
0.991081056032392 1
0.981110773437808 1
0.984009910485694 1
0.983157276459945 1
1.02662044164476 1
0.945227828176552 1
1.03956851932467 1
1.01107182495723 1
0.975920908406547 1
0.903782881423216 1
0.988882955088595 1
1.00208274097609 1
0.951868736148847 1
0.98855964165737 1
0.934932017156972 1
1.0202714873683 1
1.00907352257826 1
1.01816699958921 1
1.00593046598358 1
0.959391816234409 1
1.00138515956534 1
1.09573268999173 1
0.970226461871381 1
1.01638540032045 1
0.992427403140707 1
0.925375748631457 1
1.01049086874468 1
0.959639409022779 1
0.932161955319067 1
1.03698610363477 1
1.01947983744408 1
1.02964005672017 1
0.990272448928733 1
0.968947740682321 1
0.975064233132268 1
1.01864328453462 1
1.00746789331595 1
1.05338980985057 1
1.04168545318018 1
1.08114336611482 1
1.11467731319297 0
0.970375587629406 1
0.910550369676843 1
1.12310891716787 0
1.05799748804893 1
1.02279777226109 1
0.99410084589405 1
0.984123976236712 1
0.940141574044263 1
1.03659993353091 1
0.912161888908611 1
0.913799608718698 1
1.00974195114865 1
1.00810917914759 1
1.05560456801071 1
0.992731190879817 1
1.00626577715377 1
1.00117819931891 1
0.976700730817584 1
1.04580771711739 1
1.00539286145417 1
0.979182601657264 1
0.929039584029863 1
0.967694683998356 1
0.959029593691508 1
0.999672572460003 1
0.901292673751183 1
0.994317502108777 1
0.996291307621199 1
0.920536181598689 1
0.986311540998543 1
1.03050483474636 1
0.945484302092774 1
1.06568268079451 1
1.04810473530303 1
0.988612284039884 1
1.04335258676195 1
1.11274056992083 0
0.965380696758801 1
0.908485178760628 1
0.982456821104404 1
0.925574251879597 1
1.01902966579151 1
1.03854681434889 1
0.989384485991716 1
0.982003166087188 1
1.10189291034241 1
0.970076909221444 1
0.950893040181283 1
0.93209956065135 1
1.04815086793425 1
0.993246177068267 1
0.974017620695702 1
1.05695435460883 1
0.983269859588516 1
0.937072495781088 1
1.11151740970052 0
1.11080599759352 0
1.11533962334998 1
1.15814420334647 0
0.934904101536266 1
0.95462494200009 1
1.05430065882155 1
1.02782334561665 1
1.00041302038342 1
0.978329092016258 1
0.947918706864694 1
1.00814389141447 1
1.00268589389482 1
0.958475556336543 1
1.05105013409826 1
1.04823555127248 1
1.03804942735033 1
1.05969478474245 1
0.917085715086439 1
1.05173516767711 1
1.02822274182608 1
0.983183016247576 1
0.910364619825105 1
0.972053882618743 1
1.04194847380004 1
0.98216554939303 1
0.933941512642994 1
0.920892424602042 1
0.98331585273703 1
1.00034631561883 1
0.997120249076059 1
1.00240951661383 1
0.988410922213108 1
1.01669327981261 1
0.969281588066137 1
0.945536411958452 1
1.02576329204859 1
0.986266282891819 1
1.04987918163782 1
0.976072944572493 1
1.04419600908475 1
1.02327895716453 1
1.06547332223623 1
0.964589934486309 1
1.03289813959264 1
0.995953959571154 1
1.06522124132487 1
1.05867936769546 1
1.00643551787136 1
1.02317101718496 1
0.998852981580692 1
1.0294418449473 1
1.0497002230008 1
0.993265612353252 1
1.00848368585547 1
1.010328685407 1
1.08068957465907 1
1.06684178923991 1
0.978752831243407 1
1.08343366542927 1
1.01967166201114 1
1.04731823336028 1
0.969762765634874 1
1.03625093351695 1
0.974108347193956 1
0.980063765980053 1
1.03786532991662 1
0.948016337831633 1
1.12210655103897 0
0.979311162101345 1
1.07289690898021 1
0.958344113993776 1
0.987341828014406 1
0.919330382466973 1
0.99065454742533 1
0.910420771203323 1
0.997515081924554 1
0.997437865719272 1
0.889186860168245 0
1.08043047588129 1
0.968112191514813 1
1.03390196412346 1
1.02114588622456 1
0.998020017668502 1
0.982669572122028 1
1.04590957514276 1
1.01772820814102 1
1.06147613279835 1
0.987436875839883 1
1.05429210693578 1
0.958075768368907 1
0.99505937710182 1
1.02959647114692 1
1.07153336643194 1
0.995928947171983 1
1.02975769439668 1
1.04923421213248 1
1.00785573876857 1
0.979919286058799 1
1.00279840464993 1
0.867334920368726 0
1.02016692323933 1
0.95033386087045 1
0.873610701608451 0
1.02411256141436 1
0.983067356730576 1
0.92885210085283 1
1.01776445232666 1
0.974266975625327 1
0.990086709500837 1
1.08267819465517 1
0.993929818404967 1
1.06648664263137 1
0.952399308635968 1
1.0280201696145 1
0.949975373356816 1
1.01159970016732 1
1.0439976029414 1
1.00824335082508 1
0.911571252372728 1
0.947513920824176 1
1.00422959644788 1
0.968167966558069 1
1.0701613280502 1
1.05347155151177 1
0.990751080587476 1
1.03293077836377 1
0.982049759723004 1
1.03098478837991 1
0.937667118960219 1
1.00598211137937 1
1.02696208641878 1
1.01077001922781 1
0.955396989744017 1
0.962269021375416 1
1.04484967060105 1
0.884286469203553 0
1.09869353678729 1
1.09768527217255 1
0.923876232872875 1
0.876153375639834 0
1.01056262740764 1
1.01633105468655 1
0.998831514771828 1
1.00177595670575 1
0.983019603549979 1
1.03571292612257 1
1.05210004425676 1
0.980209127983917 1
0.893533205276827 0
0.96241330255228 1
0.987697439081727 1
1.02994001181175 1
1.02393556663679 1
1.04850344707413 1
0.94185875901169 1
0.938441222186166 1
1.03585779973202 1
1.0096692727646 1
0.998965121878919 1
0.924169694135685 1
0.935242401555254 1
1.04339451029028 1
1.01570241649288 1
0.97061384782205 1
0.95800488591493 1
1.0290566935657 1
0.900784805822112 1
1.04167092246709 1
0.930655868818841 1
0.980911684294565 1
1.06563436858676 1
0.966040255559774 1
0.944909393497181 1
0.990123280022259 1
1.00647705920839 1
1.03653853953454 1
0.9331038767868 1
0.984137354418256 1
1.07604222245881 1
1.00172471764698 1
0.982572053044536 1
0.917152510386773 1
1.03022746928493 1
0.988484466717322 1
0.974565062016708 1
1.04858389677834 1
1.04656523244641 1
1.00149531961877 1
1.02655548147735 1
0.998685399332229 1
1.09253819249922 1
1.09467409162341 1
0.958304888805776 1
0.971913882153655 1
1.01107783896325 1
1.03329852926595 1
1.00498903249336 1
0.990319306240456 1
0.927480334130609 1
1.01600196612065 1
0.989737303575549 1
1.08644645076416 1
1.05523661141594 1
1.02253986022489 1
0.943470378014075 1
0.951761406366421 1
1.07921963369577 1
1.06540099809576 1
1.00568692576487 1
1.01451287897085 1
1.00394014144323 1
1.06828967999129 1
0.901923841362761 1
1.0575850567673 1
1.0779927478255 1
0.921908882002031 1
1.04681204677768 1
1.02811490307216 1
1.05256535866618 1
0.948868525309011 1
0.913211935177343 1
1.01696250414936 1
0.95122800191291 1
1.01405118359083 1
0.994459871012016 1
0.893556013214677 1
0.981197858872561 1
1.08441961493616 1
1.03171418278621 1
1.07913135449486 1
1.07046904724775 1
0.970508845033917 1
1.03207748518717 1
0.997660892342414 1
0.943549330162046 1
0.967706130408618 1
1.0270016848345 1
1.02199148094503 1
1.00435954518346 1
1.03479707896864 1
1.00273364031781 1
0.935015753129152 1
1.00978758820264 1
0.972425438745818 1
1.06333725596689 1
0.939966538956003 1
1.00239801990321 1
0.943476855492226 1
0.930682702444511 1
1.05963733867657 1
1.02367149359229 1
1.05087826629362 1
1.03439840015408 1
1.0616562711997 1
0.960799150856138 1
0.949037639754131 1
1.01798305115374 1
0.947242264554942 1
0.911331214018947 1
1.0189482028994 1
1.01334498555424 1
1.02796798766452 1
0.979595534559614 1
1.00334830140532 1
1.04189854689966 1
1.04595894168033 1
1.02348087482886 1
1.05516358894123 1
0.981467241504284 1
1.02773519314676 1
1.07160292892642 1
0.98474128381004 1
0.996478095541396 1
0.981497581470917 1
0.948866617210447 1
0.963600772980679 1
0.918524261183664 1
0.960627356578096 1
1.09629847292218 1
0.969674049569195 1
0.976082753346435 1
0.895999996780735 0
1.05504217218019 1
1.09720758688896 1
0.951450424017473 1
1.0714563851005 1
1.01198700519124 1
1.06812761224927 1
0.967611911191407 1
1.02960195612366 1
0.987448154226412 1
1.00516597990663 1
1.05097594032755 1
1.02473928692929 1
0.984822512782675 1
1.05780641410033 1
0.997892554994663 1
1.02045459435691 1
1.09865813216368 1
0.994016573220605 1
0.970835928076184 1
0.955849514892443 1
0.957871677684569 1
1.06210655820352 1
0.955250736100124 1
1.00361587026573 1
1.02868876440995 1
0.990709281929456 1
0.952056366010035 1
0.934005323553532 1
0.994454344500151 1
0.998722980405797 1
1.00695439962502 1
0.97991385419145 1
1.04289287668995 1
0.817568231760943 0
0.971344206944959 1
1.00215065512517 1
0.982422615736917 1
0.983324280494638 1
1.03289650566291 1
1.02006748722663 1
1.01605466521914 1
1.03562349241949 1
1.02328242839376 1
0.943832472383556 1
0.981273105546639 1
1.04977758360117 1
0.954620325001505 1
0.970038185088761 1
0.947774882832205 1
1.01683425152631 1
1.01800244034616 1
1.00671666129875 1
1.02917201730015 1
0.934935393128717 1
0.988637564638221 1
0.992671045269784 1
0.910931517962437 1
0.960158592983842 1
0.99055395243185 1
1.01159398505668 1
0.975421063756608 1
0.943477865876187 1
0.983744699006893 1
1.0196618882733 1
1.03900105692094 1
1.03564366871702 1
1.04382261716878 1
1.05959923068279 1
0.951252087073476 1
1.0171503767768 1
1.05069017294353 1
0.980343839550176 1
0.984874665744515 1
0.954238144283768 1
0.993632889742725 1
1.03445094895756 1
1.01752432159533 1
0.923647401268643 1
1.0146215803709 1
1.00975144022474 1
1.0040576347484 1
1.01939884502941 1
0.964765640816927 1
0.972917213074254 1
0.954662089138786 1
1.00879143850725 1
0.877358611332854 0
1.01114039689446 1
0.948724032019974 1
1.02021945581205 1
1.01345110907664 1
1.00416734446856 1
0.955365433957271 1
1.06628778109047 1
0.976834393180783 1
0.934080185641465 1
1.05151043573032 1
0.988000123534374 1
1.0372660868986 1
1.00328170332208 1
1.07017775943503 1
1.01509929373655 1
1.08812437601682 1
1.02006023230159 1
1.02301539572097 1
0.908971496239838 1
1.00522444193516 1
1.0492736180978 1
1.03230324605602 1
1.03191105366299 1
1.00900170884458 1
0.944817390621565 1
0.973512503498116 1
0.991426572250362 1
0.980317816058286 1
1.02361299872817 1
1.05016541033392 1
0.996538223601571 1
0.988752861886482 1
1.0336462168953 1
1.0236037902236 1
1.06338799378634 1
0.99250240362149 1
1.07022003709384 1
0.978530046698203 1
1.00677313543886 1
1.01130101948461 1
0.98437327540989 1
0.967044467361202 1
1.08607784339412 1
1.00432193494402 1
0.998186925167841 1
1.01465977673487 1
0.991812000740795 1
0.969037085146798 1
1.03595095577208 1
0.978314645430589 1
1.10889215379657 0
1.04534266827059 1
0.970664211360648 1
1.00545255358385 1
1.02249857673615 1
1.1019213165102 1
0.987906358976753 1
1.01349522507788 1
0.931733778736897 1
1.00589227671639 1
1.05728717217506 1
1.04322067629954 1
0.969875117534577 1
1.01644856472374 1
1.01329104736445 1
0.967645679170007 1
0.99856205371184 1
1.15418692799902 0
0.953746966131258 1
1.08245228247704 1
0.959965624320533 1
0.91754872560094 1
1.03108037327556 1
1.06780735979925 1
0.927178408933431 1
0.989166944738111 1
1.06257999448123 1
1.05132428338984 1
0.953651069162214 1
0.927173325834588 1
0.994859309188527 1
0.999690314569834 1
0.973049894841776 1
1.03285471014457 1
0.980151789596384 1
1.10387721316498 0
1.04057443798415 1
1.04147348004363 1
1.00581337404864 1
0.991126304580255 1
0.990373260828858 1
0.962665978391231 1
0.971567268125635 1
1.03126466918136 1
0.983439901835673 1
0.877123042857154 0
0.904050535241314 0
1.0155537425618 1
0.977294364068787 1
0.990254743539836 1
0.941631431786936 1
0.940843829250805 1
0.923408408276105 1
0.994338334026094 1
1.05947781091152 1
0.980273291910682 1
1.04601637469567 1
0.979081386290546 1
1.02199210986983 1
1.00415208553492 1
1.03569102342921 1
0.922343550758124 1
1.03533035380852 1
1.03706434375479 1
0.972170541561789 1
0.979602805187527 1
0.926923927302754 1
0.891319882788982 1
1.02775656606814 1
0.950693675144509 1
0.944322128543607 1
0.960313948356313 1
1.00573942520876 1
0.976563432010042 1
0.967282119247417 1
1.07459747419618 1
1.0228614061328 1
0.979937020899419 1
0.979119392494868 1
1.01643498248043 1
0.949186649544209 1
0.944374683033878 1
1.01592047982664 1
0.96915069671509 1
0.934659403884148 1
1.00781385677648 1
1.01085412924405 1
1.00648990644931 1
0.96987705617733 1
1.01710219389038 1
0.973259955211726 1
0.92631903712949 1
0.942899883761265 1
0.959875507888488 1
0.936607829894592 1
0.994875067378377 1
1.0129945047855 1
0.935132344701749 1
1.03559821446055 1
1.01180533822036 1
0.918084139535761 1
0.985865213824313 1
1.03255084843142 1
1.03080143836456 1
1.08747056326506 1
0.916816895825424 1
1.08521918249429 1
1.02341567309027 1
1.01321324630542 1
0.97981772402195 1
0.974715698323011 1
1.02465386677189 1
0.949011136216546 1
0.945069576886712 1
0.982888206866188 1
0.949997498832269 1
1.04716549320962 1
1.05097570584729 1
0.93806463555349 1
1.0951649987437 1
0.973641136993965 1
0.957815200478014 1
1.02316991532889 1
0.978391533105914 1
0.951834775611452 1
0.962676482847588 1
1.05116991959911 1
0.945130512006191 1
1.02127077278502 1
1.14461637262576 0
1.00688659076239 1
0.985726070505889 1
1.10550484296544 0
0.949147755809358 1
0.948208774820326 1
0.928619958080399 1
0.993833577404514 1
0.971996653951001 1
0.986756507588847 1
1.04199654770491 1
1.05361409357867 1
0.967717091712604 1
0.990203511145482 1
1.0385772767837 1
1.02487138865691 1
1.09168324545948 1
0.984898144784434 1
1.00351034437809 1
0.985052492310332 1
0.959365649777611 1
0.947810639760611 1
0.990449383233016 1
1.00208143398909 1
1.00555862726421 1
1.13398587948392 0
0.966475917210943 1
0.985947544777556 1
1.07815134590445 1
0.993048176372252 1
0.947377237863252 1
1.00842923374313 1
0.997626551692752 1
1.03841247557467 1
0.952339805089288 1
0.963943217553187 1
0.956889950344007 1
1.06898255924147 1
1.04517662305997 1
1.01790859551371 1
0.972774804280666 1
1.06784929467304 1
1.00695315653397 1
1.02373173013057 1
1.01104285927488 1
1.03597167275143 1
1.07844407047831 1
0.878235914023252 1
0.917240017490928 1
0.904082189324833 1
0.967169155505048 1
1.00240339537257 1
0.944844205023985 1
0.97253620770893 1
0.926202159212073 1
1.01901591172645 1
0.974173090334817 1
1.03401519957316 1
0.914143386909916 1
1.07103858677732 1
0.990306011840921 1
0.951494849554255 1
1.00010057456534 1
0.997862057385887 1
1.00443584918055 1
0.96120265198565 1
0.895425110733101 0
1.01991638268574 1
0.979784690814032 1
1.06086691983325 1
1.04294434232293 1
0.956537528996059 1
1.02389282536674 1
1.05475085056759 1
0.978432273056585 1
0.994562259939389 1
0.975796589425991 1
0.877574789128253 0
0.969640968122022 1
0.968188528630236 1
1.03787692385314 1
1.01544896900689 1
1.06217003896875 1
0.950143094927562 1
0.952620012688388 1
1.00748477886578 1
1.000046243692 1
0.989030803017266 1
1.04037519336912 1
0.950578222490306 1
1.14436789876728 0
1.05340360902419 1
1.03596634176044 1
1.06202307457734 1
1.00544237483081 1
1.01718057753606 1
1.02092678565065 1
0.964307120345622 1
1.0456302087531 1
0.971759174752145 1
1.02930095377258 1
1.08522371086368 1
0.989086155839231 1
1.06531543449306 1
0.920388902655673 1
1.03866766201567 1
1.10268247573798 0
1.0716979810744 1
1.03907282543039 1
1.08792729220365 1
1.01750238249161 1
1.08537104828004 1
0.915959921598485 1
1.01156342685211 1
1.00725902926443 1
1.00698726361819 1
1.06357190520229 1
0.992248339113122 1
0.981190492084838 1
0.978949465077883 1
1.03457704628837 1
1.02534558146709 1
1.0001042270374 1
1.02436748518248 1
1.02654104222061 1
1.09077031895675 1
1.07626091351782 1
0.983546192156965 1
1.07523258469683 1
0.99619703464753 1
1.00312246372452 1
0.975788904798229 1
0.986021524196491 1
1.00114705009486 1
0.921897655107264 1
1.00688856238387 1
1.00359796737736 1
1.05331858647983 1
1.01893835523511 1
0.917025106010585 1
0.951192557642334 1
0.957396638224519 1
1.05785416419057 1
0.997842604706406 1
0.935661193527078 1
0.935644699684313 1
1.04030786402103 1
0.887964123452692 1
0.881863005723565 0
0.99614330198077 1
1.04150266380478 1
0.992616110475936 1
0.97908603494885 1
1.07501056236497 1
0.938822014237824 1
1.00001197201321 1
1.00277436731016 1
0.961549663995693 1
0.969551063102352 1
0.98099505734035 1
1.0402569184743 1
1.00441962591364 1
1.06294011549855 1
1.0167707544697 1
1.01965705669958 1
1.00047813901634 1
1.04518456456841 1
1.01167531542084 1
1.00377060332608 1
1.02790724847253 1
1.02635974388394 1
0.928849487874816 1
1.06854666152393 1
0.910505116544832 1
1.03951747108857 1
0.996459092143127 1
0.989199186666476 1
0.962550781462529 1
1.00016449870222 1
0.976560002720472 1
1.01422387276057 1
1.0242467103121 1
0.94978050477365 1
0.907207553202165 1
0.98893218488265 1
0.986733974242263 1
1.01773624172825 1
1.03813226130302 1
0.939600142736867 1
1.03558880022258 1
0.996925811579078 1
0.959181737518865 1
1.04594831779978 1
0.902048688426397 0
0.94015516496961 1
0.955255138890756 1
0.958047143007585 1
0.968878567806352 1
0.99896573452893 1
0.955421455270442 1
1.06646746958692 1
1.0614975853117 1
0.962265366484988 1
1.04901853031466 1
0.948050849985454 1
0.98786178811871 1
1.04283095900831 1
0.947387538892807 1
1.06455683288673 1
1.08830279304911 1
1.04899594666442 1
0.9734057145798 1
1.04952282653476 1
0.948632662554358 1
1.0131568438311 1
1.03490596352337 1
0.921279058716065 1
0.946619009714746 1
0.834047758752737 0
0.931656859670043 1
1.07207558680588 1
1.07999185307167 1
1.01300082072843 1
0.995454105896745 1
1.04478325781062 1
0.970617105267515 1
1.0723976132892 1
1.01427320052988 1
0.952083793161812 1
0.959753422129578 1
1.01251375102847 1
0.976976633960721 1
1.02913945668137 1
0.933862624095175 1
0.975047971019378 1
1.01893686133922 1
1.01084018443534 1
1.02878082159768 1
1.06849137504365 1
0.987219612184444 1
0.995289590705178 1
0.958689376789702 1
0.99486979808822 1
0.996336013647877 1
0.996296713301942 1
1.05556373306428 1
0.975305196086402 1
1.09746546297175 1
0.987108225102187 1
1.02991117970005 1
1.06760222688609 1
1.01512002289379 1
1.03732996803551 1
1.11076478520906 0
1.02321313718532 1
1.05641883564417 1
1.02032493476057 1
1.02721879748458 1
0.999630667223323 1
0.944985263099441 1
0.950468944019557 1
0.930831329337873 1
1.0034732866345 1
0.947684299620556 1
1.04185762465712 1
1.03163570753278 1
1.006402719213 1
0.941545097384123 1
0.913958055109123 1
1.07251851412952 1
1.02238572271579 1
0.98604533393148 1
0.876718938811722 0
0.982981390934627 1
0.825129177822918 0
0.92527233058696 1
0.940549581209282 1
1.11021209948946 1
0.976193254285484 1
0.951289911291541 1
1.01412593311265 1
0.948231112390474 1
1.0783367399967 1
0.986404533520707 1
0.994075181243872 1
1.03701967284511 1
0.953862664646822 1
1.03326797475396 1
1.01009235743929 1
1.03467075282823 1
1.07584890800589 1
0.955289902413039 1
1.05811092209036 1
1.03251530143372 1
0.990739091788464 1
0.994934956752923 1
1.08258166962044 1
0.977314033413147 1
1.01434696489217 1
1.06038298915853 1
1.0241170196029 1
1.01448130844146 1
0.907328917944645 1
1.13991345969205 0
1.04382627660778 1
1.01777541388009 1
0.976449069601824 1
0.976664682725269 1
0.927188002092499 1
1.08645361722387 1
0.923458249306547 1
1.00844680857555 1
0.978516258785363 1
1.01246654675737 1
0.908057011154847 1
1.11345439141418 1
1.03025368790681 1
1.0537890026666 1
1.00991643703267 1
1.01322756272276 1
1.00421436581366 1
1.01294954155451 1
1.00437100437626 1
0.982615415555585 1
0.957329702464529 1
1.03539225335429 1
0.960337465457884 1
1.0400746903167 1
0.928316967337114 1
0.996511918243773 1
1.04320170437502 1
1.05185233763046 1
0.985800344278533 1
1.00741345149203 1
1.05195873313653 1
0.840148762074421 0
0.946320808942449 1
1.0455258125043 1
0.980962005687342 1
1.02218130020383 1
0.9882833453088 1
1.11299614338249 0
0.972142323227204 1
0.910380073612543 1
1.00131942955708 1
0.974767732425221 1
0.914562733166352 1
0.927803302480936 1
1.13676909431208 0
0.968562240956348 1
1.0388508398796 1
1.03381505538584 1
1.02292031083576 1
1.03966880006132 1
0.976666220189803 1
1.05803456098454 1
1.08678730111701 1
0.920116159442907 1
0.980435574203432 1
1.01474508306853 1
1.15416960892347 0
0.909868495029381 1
0.996235306136323 1
0.972941048904638 1
1.07088663336901 1
0.995793674035014 1
1.01193038448211 1
0.996791465861709 1
0.999567798997301 1
1.07178882901275 1
1.00752291250465 1
1.00111944367975 1
0.822522321706338 0
0.932929923729363 1
1.1011524861747 1
1.00902589408186 1
1.09310917042608 1
0.951551506053282 1
1.0185206831241 1
1.00001510618818 1
0.966215597647622 1
1.00092668071961 1
1.02958112974194 1
0.893878826845535 0
1.07958583362437 1
0.955531357298916 1
1.07551763458626 1
0.964515819278121 1
1.04446961494351 1
0.976458802925106 1
1.00148295186238 1
0.974891596814254 1
1.00207126628216 1
0.994449554285598 1
0.921498441218334 1
1.00431710747541 1
1.06774766565084 1
0.993416039191013 1
0.983385818001956 1
0.974540166291028 1
1.04938531863038 1
1.0364496383154 1
0.976527428668066 1
1.07383218532593 1
0.986457176262054 1
1.02414807026432 1
1.01351259758695 1
1.05615207226586 1
1.00894859956598 1
0.920932934444001 1
1.02936337603519 1
1.05463284632718 1
1.07401048617652 1
0.980568939001873 1
0.902023840364418 1
1.02757372890214 1
1.00787193564817 1
1.06441858116864 1
1.02444113149785 1
0.999347962047551 1
0.970308873477584 1
0.952813116287512 1
1.07321877856427 1
0.987780517057139 1
0.821345479061001 0
1.0057098302041 1
1.06556268500047 1
1.02158717245246 1
1.04547757676561 1
1.00578371575057 1
0.975820199388032 1
0.944131068920038 1
1.03869218484475 1
0.956795573450237 1
1.00289877041943 1
1.05665447203582 1
0.941701198615767 1
1.01520254329881 1
0.902431985958253 1
0.989272589923568 1
1.05050343287201 1
1.04441409140697 1
1.01068988758605 1
0.970632123208066 1
1.00312281375225 1
1.02566002661386 1
1.08999644028285 1
1.02084546300951 1
1.07639231228388 1
0.942524182352579 1
0.972370311627754 1
0.974600851579609 1
0.979940043839965 1
1.03398157861809 1
0.956327491381026 1
0.94283225808688 1
1.06138656332154 1
0.956267490010644 1
0.935117714625902 1
1.02279002815345 1
0.993871689663907 1
0.974773456358971 1
1.0097551338228 1
1.02020378996833 1
1.03857687316487 1
0.961035759445826 1
1.03488822927396 1
0.957608222446164 1
1.04704089268697 1
0.971473545003475 1
1.00125473533328 1
0.916703741252585 1
0.974722882176041 1
1.01628032742565 1
0.950215306650735 1
0.929818714812056 1
0.945814425766108 1
0.950861799903606 1
0.968760550892556 1
1.0354396549787 1
1.03198983836551 1
0.978504298165088 1
1.00734255421711 1
1.00039503243235 1
0.991914666280173 1
1.01026968294377 1
0.950409562927047 1
0.936575557662702 1
0.983863886532179 1
1.07665571878205 1
0.98544430567319 1
1.0483305425714 1
0.923588992292652 1
1.03032831645734 1
0.859408914656304 0
1.0776356677785 1
1.07827051296309 1
1.03548555299693 1
0.986396945732334 1
1.01103407476374 1
0.977017632932794 1
1.06867283689361 1
1.03198819918432 1
0.930620686008381 1
0.995157913652313 1
0.959658267333542 1
1.05210254616943 1
1.05037469432747 1
1.00207468486488 1
1.03271211708208 1
0.925040531891096 1
0.99144608443859 1
0.977036717185133 1
1.00798207558293 1
0.86118428972946 0
1.08535187503725 1
1.02397552333607 1
0.906027592497525 1
1.05453978458797 1
1.13348986195554 1
0.99076484564171 1
1.10640827918522 0
0.883351972608297 0
1.04560274665754 1
1.01759722218052 1
0.980026532787911 1
1.06066503413114 1
0.962876627385867 1
0.997753314596866 1
1.00072971214342 1
1.00341311117683 1
0.971734641712471 1
1.00971796836527 1
1.03183262939965 1
1.08158585172519 1
0.978521149133611 1
0.957835055723584 1
0.981546882192066 1
0.986212002366394 1
0.97750200816129 1
1.06291153181711 1
1.01569395436675 1
0.974899563271934 1
0.947322965174274 1
1.03727719234805 1
0.94992713947872 1
0.980185138519881 1
1.03161782111638 1
0.98177217319987 1
1.07509066007787 1
0.987517960257638 1
1.06065588451275 1
1.0436561764169 1
0.976317727851045 1
1.06942163164447 1
1.01870908455186 1
1.00113735582393 1
1.03394595657744 1
1.04606800355598 1
1.00465038034695 1
0.961125009841374 1
1.06212300059592 1
0.969957820731605 1
1.0486248948605 1
0.981984003642062 1
1.05559269182238 1
0.969778898482151 1
0.981512825150836 1
0.918777760349534 1
1.04359571499777 1
1.0181426580769 1
1.02665747128563 1
1.05764861535786 1
0.957210729518957 1
1.03792977742491 1
1.01262714435955 1
0.951242618828638 1
0.941868654118232 1
1.02504241394028 1
0.949781815445732 1
0.947189625010999 1
0.98082300425346 1
0.994041417018011 1
0.975600827204505 1
1.0144691140871 1
1.05260955389349 1
0.998328520452667 1
0.994766133399707 1
0.990525761775386 1
0.970208983170634 1
1.01423969778839 1
1.02111421685725 1
0.91300938102945 1
0.97459460478151 1
0.993308450283211 1
1.04584640904532 1
0.98307565006461 1
0.949435974847925 1
1.01882401142403 1
1.07418821217321 1
0.988701237023676 1
1.02125683718746 1
1.01778535422324 1
0.896256548538213 1
1.11578119903345 1
0.960682311092754 1
1.00126246167009 1
0.93827789479513 1
0.927754072055002 1
0.865080542506735 0
1.05086933668682 1
0.996259316750319 1
0.966297190130988 1
0.962145662729943 1
1.08688082541459 1
1.08716724866304 1
0.900399328881594 1
0.951364921756537 1
1.00249900827807 1
1.01623074068379 1
0.916074433635688 1
0.898566925317736 0
1.05575489533719 1
0.999964699119963 1
1.02894526189706 1
0.988845220080963 1
0.930575500348954 1
0.982396103669309 1
1.01932472704138 1
0.984925798025878 1
0.979151217452368 1
0.966612150036058 1
0.945209531092027 1
0.953748036477643 1
0.930766810058484 1
1.05008156491712 1
1.05431390180873 1
0.92802941937654 1
0.965260684994357 1
1.05156188678282 1
0.987593223741846 1
0.92834422480405 1
1.02973938291925 1
1.063682357836 1
0.988961893289056 1
1.06823630548673 1
1.11137482065438 0
1.04025523903476 1
1.10174904992944 1
0.951695166951012 1
0.938513962946176 1
0.930432523683595 1
0.993506252697191 1
0.964434245636032 1
1.00097585158027 1
0.980530787520036 1
1.07650816438427 1
1.01265385592188 1
0.961948101391879 1
0.986552071725024 1
0.978848491841022 1
0.948395736791151 1
1.01959512186843 1
1.07584722489977 1
1.04195778788195 1
1.01534179538813 1
0.973097748918235 1
1.0121380035288 1
0.985686928275515 1
0.971313992672381 1
1.03576515414108 1
0.8925442867293 1
1.04966404547728 1
1.05662236996882 1
0.977942371472797 1
0.990451105971251 1
0.924560088841536 1
1.00491665650529 1
0.986351359910534 1
1.01367131792166 1
1.05610415333135 1
1.06429171391841 1
1.0162729390438 1
0.958283347307731 1
1.06061402973051 1
1.01432432154105 1
1.01403347897227 1
1.04484746551891 1
1.00991249431866 1
1.00689203956742 1
1.04695892617255 1
0.955693632381372 1
1.0286020249545 1
1.03930769632988 1
1.08440365396876 1
1.03270827459449 1
0.978439177890116 1
1.00172944290417 1
1.08418312376651 1
1.0593582855954 1
1.02085639316544 1
1.05382308778799 1
1.01279343732736 1
0.918455082717122 1
1.09827973804638 1
0.982369775306673 1
1.05764681212121 1
1.0264417653661 1
0.952094974953325 1
0.956747561280458 1
0.913841420864596 1
0.999075297402434 1
1.14977555985171 0
1.03888011680155 1
1.04349049596763 1
0.941148096300304 1
1.02225775787977 1
1.02690116881033 1
1.08683112034851 1
1.01832095720711 1
0.967890695714192 1
0.978970669638511 1
1.04737496034699 1
1.0241724347732 1
0.995876934478561 1
1.08759814448627 1
0.94609535380634 1
1.00621800695664 1
1.06959522124507 1
1.02101843960931 1
1.03661976500552 1
0.934111440759963 1
0.99610055912141 1
1.03031338893642 1
0.923153808024301 1
0.991707660916262 1
1.05802109188611 1
0.973537306307828 1
1.03025970537293 1
1.05591967495569 1
0.981378497794377 1
1.03792326472307 1
0.887152095253204 0
1.06700592845839 1
0.945924962195028 1
1.02061293535416 1
0.968242797480971 1
1.0321482171836 1
1.11787170359011 0
1.00273923007496 1
0.99039616433944 1
1.0689160047642 1
0.971170501775792 1
0.961551219123949 1
0.993604652798029 1
1.02732192103833 1
1.04298956493961 1
1.02040180136916 1
0.952989717489803 1
0.956267953551605 1
0.984168166481269 1
0.994055560952053 1
0.893719912777445 0
1.00322280140278 1
0.968627862814566 1
0.885964444946661 1
1.02856736989166 1
0.988788593735092 1
1.03645506732827 1
0.981069909555492 1
0.987160293628568 1
0.967178514550183 1
0.984149747769818 1
0.998409927966509 1
0.996257306589555 1
1.02406387001838 1
1.05709833540386 1
0.966998802503071 1
0.901789570799097 1
1.06786300016347 1
0.928099698919364 1
0.917267950092916 1
0.981285615975926 1
1.01443016337322 1
0.993091106476082 1
1.04638649856675 1
1.05825227599429 1
1.03888954324512 1
0.973665094223946 1
0.984435653919824 1
1.00518345351475 1
0.93592293749609 1
1.04725484313424 1
1.06360694662614 1
0.893973299304993 1
1.0705291956965 1
0.954258866230246 1
0.96582395368303 1
1.09484429272457 1
1.07329829061592 1
0.924695534263799 1
1.02213188899883 1
1.01894470683649 1
1.03368924423833 1
1.00951247885986 1
1.03734174961909 1
1.02327744454014 1
1.0153438334072 1
0.992063144337817 1
1.02670876105801 1
1.01010324990784 1
0.957017030896444 1
0.988327333215879 1
1.00493480319329 1
1.02322573844679 1
1.03731621057883 1
1.00308772211667 1
1.05211196434547 1
1.03463180795138 1
0.974640991923223 1
1.06520605979017 1
1.0100481286877 1
0.946106057094062 1
0.977265943785097 1
1.07633742984214 1
1.04830428681163 1
0.999201374024929 1
0.876755417717743 0
0.979047643874161 1
1.03064221428356 1
0.971130877008543 1
0.909851554758883 1
0.998478005409436 1
0.994368426658396 1
1.02070263976408 1
0.983594420593992 1
1.06573138573279 1
0.97313669645989 1
0.992847259078421 1
0.98840433396388 1
1.01092146488908 1
0.989212602690647 1
1.03045426358534 1
1.00924046555211 1
1.0171272283115 1
0.985893962772641 1
1.02796535784726 1
1.06973191751609 1
1.02063348347883 1
1.00320498346037 1
1.01801713117675 1
0.961561755280173 1
1.10909848426332 0
1.10381887840453 1
0.986026148055594 1
1.02456981368196 1
0.971235799122928 1
1.09149072028677 1
1.00883222344074 1
1.03911859913369 1
1.08683796352092 1
0.996931845250503 1
1.08420251930555 1
1.04228156116711 1
0.944855355985702 1
1.07165110887621 1
1.11811931366569 0
1.08042480048996 1
1.04343201557274 1
1.03153556719891 1
1.00997728567523 1
1.05777393071569 1
1.03564149851776 1
1.04229527606577 1
1.06103091946212 1
1.05136306148491 1
0.989013663239473 1
0.980628180241363 1
0.974960532503555 1
1.03665176378536 1
1.03342617456022 1
1.0769925335903 1
0.93099474362185 1
0.954838775503756 1
1.16030377004149 0
0.990884711297547 1
1.0713589799782 1
0.943493048962291 1
0.94534667947234 1
1.00164746896206 1
0.946011456357852 1
1.04001591275043 1
1.05077488957779 1
1.02749998254964 1
1.15173696339248 0
1.01306889389194 1
1.08111831981919 1
0.997634723218478 1
0.913360132991823 1
0.96121272673879 1
0.79586672259391 0
1.01299136131779 1
0.93773545792461 1
1.03894829634826 1
1.02699514419056 1
0.96647092302383 1
1.00574388418005 1
0.956776131179692 1
0.871663136063903 0
1.00853930483832 1
0.931617656942276 1
1.05057133479488 1
1.02157070609745 1
1.05246999202178 1
1.00254353641564 1
0.992337233761319 1
1.02761512584921 1
1.01546754030863 1
1.02456617492716 1
0.908383852492781 1
1.02013772029516 1
0.951239950771227 1
0.936343022954314 1
0.940167021250981 1
1.01035341546861 1
0.968807384248058 1
1.04299469765555 1
1.02540076320901 1
1.02454151364238 1
1.01580316731127 1
1.01817798367544 1
0.993068070666356 1
1.02829419367423 1
1.01062501428904 1
0.92886824012515 1
1.00468113222392 1
0.980513343832377 1
0.962927013870563 1
0.926611795985092 1
0.973550937822413 1
1.08405853291064 1
1.04382681349733 1
1.01699527845792 1
0.973810794535283 1
0.969600305254008 1
0.929500631610937 1
0.946833088187894 1
1.05845977963805 1
0.964703085288871 1
1.00404233935421 1
0.943628098637464 1
1.0250456413412 1
1.03904658044222 1
1.01857586676472 1
1.01816336380301 1
0.983463575138096 1
1.01006336454482 1
0.962357563251476 1
1.03425343173319 1
1.00946870643764 1
0.961381672672557 1
1.06478691191124 1
1.01089625476878 1
1.06743765663917 1
1.02359095842786 1
0.971198091331967 1
1.05641945523807 1
0.984156143148667 1
0.982180450878372 1
1.07481666300003 1
1.0200912737014 1
0.99042882068659 1
1.05731877842415 1
0.965546748739775 1
1.07348106583561 1
0.980876337148642 1
1.05841939735502 1
0.955460543568719 1
1.11540061488346 0
0.929243017645773 1
1.08542602245274 1
0.94282011079737 1
1.03190780505426 1
0.950924251461816 1
1.0375028631424 1
0.899230074758983 1
1.08540208832295 1
1.06657070390968 1
0.882662361567458 0
1.03588009438209 1
1.0341179107773 1
1.07418536783519 1
0.991897086411788 1
0.920441657702373 1
1.01722609905441 1
0.975544764460285 1
0.993605840338735 1
1.03118399465947 1
0.938152884313759 1
0.927632750105141 1
0.981985453746023 1
0.962416224100477 1
0.96276823980331 1
0.960196967302966 1
0.998892486703101 1
1.01365368798046 1
1.01753700022144 1
0.95156779692694 1
1.05261332588455 1
1.03672918475448 1
0.988134095282732 1
0.935684245404745 1
1.03826376882479 1
1.06018159164074 1
0.95828431694339 1
0.943946604501416 1
0.987246843822941 1
1.03386975585958 1
0.98333044828685 1
0.985495749499134 1
0.990353284549153 1
1.00747523262373 1
0.940942613904992 1
1.04564958203116 1
0.994086493415899 1
0.989551273188228 1
1.10973543126057 0
0.915058527454623 1
1.04781406327853 1
0.913154954552414 1
0.936090020106166 1
0.966719932757795 1
1.06948328483594 1
1.01862426824242 1
1.0421941870866 1
1.01086157724232 1
0.949571294390017 1
1.05836492836983 1
1.04923936429523 1
1.06975811893033 1
0.943539351315269 1
1.04847371148746 1
0.957516785179432 1
0.905568674462872 1
1.00807079727346 1
0.927400592252792 1
0.940067683517315 1
0.939785884832919 1
1.02856177700462 1
1.00250206027832 1
1.05831912276407 1
0.9701273672972 1
1.0135909602722 1
1.03118831349164 1
1.0379447191845 1
1.06101439583916 1
0.968068322352921 1
1.01618526169435 1
0.937086428127581 1
1.019406388081 1
0.934436973009223 1
1.0518007040528 1
1.0318533037791 1
1.02422268152998 1
0.964985688403886 1
1.01633385131063 1
0.945412921660072 1
1.02258660955978 1
1.00282953241895 1
0.997969049125003 1
0.967027509377778 1
1.09408462006693 1
1.01280354428494 1
0.941982910571996 1
1.00837299253309 1
1.0463156698995 1
1.02344207231199 1
0.971791522601302 1
0.924800252882849 1
1.08996281900501 1
0.956235684292861 1
1.06687921167083 1
0.99472686523217 1
1.00040451567133 1
0.961211061378775 1
0.880143834868907 0
1.07933413383293 1
0.944344200914745 1
0.880136040167266 0
1.0362373493205 1
1.02957213739379 1
1.03540101889551 1
1.01343381621 1
1.07903578209809 1
1.00727836099032 1
1.04133875413673 1
0.980799189406621 1
0.937137250517613 1
0.928652806896847 1
1.05035076960404 1
1.01831901253564 1
1.017977018409 1
1.13936577641737 1
1.04283008348831 1
0.993122387859291 1
1.04660136402577 1
0.967985018581171 1
1.00647200703797 1
1.02869355800747 1
1.00652449021098 1
0.971386135509793 1
1.03430440138447 1
0.997012935729058 1
1.03002725813585 1
1.0218212415984 1
1.00747248897309 1
1.03373647848375 1
1.03705413651894 1
1.067119376336 1
0.936333536448957 1
0.987196080737419 1
0.950834541633846 1
1.05486408555818 1
0.999918227118829 1
1.02663038004527 1
1.03946781995164 1
0.997387306007133 1
1.0097840236334 1
0.985787024593152 1
1.00815438836202 1
0.873067474349502 0
1.00951050120598 1
0.909788334431424 1
0.984037010596561 1
0.995606361617107 1
1.05534752248858 1
1.06230714269711 1
0.964946855090177 1
1.14271370323606 0
1.18021006335968 0
0.919984570356669 1
0.989503155838106 1
0.984073247382467 1
1.07787366836792 1
0.953775057202911 1
1.01833254534774 1
1.06469426696185 1
1.03433430269427 1
1.03066101532445 1
1.01005823776039 1
1.06647815509531 1
1.01710092075451 1
1.01275348620243 1
0.951939902349214 1
1.00394281163567 1
1.03987121009825 1
1.04533814012774 1
0.950874544288981 1
1.04398796521867 1
0.976887914050891 1
1.08585711673596 1
0.941881382859687 1
1.06268221838367 1
1.02043830511695 1
1.02032959994247 1
1.06360266696355 1
0.893697012100524 0
0.883374016865418 1
1.09019304282665 1
0.938054201199117 1
1.0632990229671 1
1.10699375638442 0
0.939336566645755 1
1.07681313676561 1
1.00559558274111 1
1.01874258151242 1
0.978471229979817 1
0.991242353023746 1
0.904460886123102 1
1.00442036561299 1
0.975690315801279 1
1.05320371854866 1
0.893988814449817 1
1.01093368490329 1
1.01765283584008 1
0.929836153197255 1
1.02034457326122 1
1.03341911579494 1
1.03550465968878 1
0.979384684264106 1
0.981783373750895 1
1.0148163734919 1
0.889853329424733 1
1.03582444975857 1
1.03745311031466 1
0.976683837732524 1
1.03434833638357 1
0.99167608643472 1
0.980633537884727 1
0.97632931673186 1
0.962292184513617 1
0.996670785676782 1
0.983249459845724 1
1.02174383637131 1
1.06778153061266 1
1.02890996150169 1
0.950357062883377 1
0.955163877430941 1
0.929550714103955 1
0.955423031929834 1
1.05357432963402 1
1.06716414545108 1
1.05810086585105 1
1.02436446418963 1
1.0209773791476 1
0.98419106734646 1
0.99957112914764 1
1.00436559849937 1
0.945644687721851 1
1.0713121434182 1
1.0427704676808 1
1.03995345274428 1
0.947388793140136 1
0.958017213298627 1
0.983249726340716 1
1.02462551790559 1
1.03742658546851 1
0.988537834104604 1
1.08501321628158 1
0.935210958778889 1
0.914170426416426 1
1.07261268351102 1
1.00551418328915 1
1.04517056729207 1
1.0724762149927 1
0.99235474590203 1
0.981926169118018 1
1.00117481512012 1
0.991958137592612 1
0.974612720727002 1
1.04157846857435 1
1.10723431481477 0
0.983448745638769 1
1.05158932782583 1
0.979444103320318 1
1.05708745158203 1
0.902756828145886 1
0.992543289949868 1
0.998253475662623 1
0.977207343249648 1
0.974153412346456 1
0.973102755452584 1
1.10043223384431 1
0.971763156606116 1
1.02339711662045 1
0.993126450927253 1
1.04936454434942 1
0.949823734608263 1
0.972624385521597 1
0.87589937956434 0
1.11737961909604 0
1.04318727641539 1
0.947285676461321 1
0.987026773599524 1
0.983525864210679 1
1.08666319440557 1
0.946275791525752 1
1.10024857112806 1
1.03380242622216 1
0.987353446256672 1
0.978505209859387 1
0.976835484059472 1
0.985514838530113 1
0.971722670011831 1
0.966985234759132 1
0.939894047933568 1
0.984879107149843 1
0.962320014571052 1
1.07428804878019 1
1.03992219676516 1
1.06522598040675 1
1.05784126915853 1
1.05566730495606 1
0.88219405767183 0
1.06798097511076 1
0.970915456981556 1
1.06660456877665 1
1.1142106808379 1
0.960148817967709 1
0.971108454350638 1
1.0109894717258 1
1.11205082021257 1
1.01444588507828 1
0.956697257201246 1
1.04233174995105 1
1.01088739535014 1
0.990493086433299 1
0.989824041370397 1
1.00750233791049 1
1.0280830180259 1
0.99571592334403 1
0.935704670594706 1
0.951031671430247 1
0.917285204752442 1
0.966519353353468 1
0.987339849333988 1
0.963782418507469 1
1.03288211098572 1
0.980965193385546 1
0.887003734016311 0
1.00273381495599 1
1.06172791982352 1
0.962262347105027 1
0.970595659067856 1
0.979488782994333 1
1.05587158228186 1
1.02761472655446 1
0.963858785783265 1
0.984932681913026 1
1.05620433725431 1
1.03475828545111 1
1.01810077961366 1
0.992377610736064 1
0.966524042327005 1
0.96505188954628 1
0.898722737741843 0
0.986280880301722 1
0.998374224904822 1
0.892609966581232 1
0.957254133348737 1
0.96398154102102 1
0.926282997078617 1
0.919171383142388 1
1.01081124934775 1
0.959351331977216 1
0.992811050882211 1
1.04075895585121 1
1.11272934555486 0
0.956091553018075 1
0.955547658903701 1
0.912661166775021 1
0.978550076140892 1
0.981962310824752 1
1.06636713638706 1
0.954135174547929 1
0.997502926777878 1
1.06064978761783 1
0.951662139730752 1
0.993701311422582 1
0.936776165743606 1
0.941165970680836 1
1.00827019593152 1
1.02301383709978 1
0.917932223308391 1
1.02035350917752 1
0.933806833855224 1
0.931130350432665 1
0.96333740315932 1
0.887777958151634 0
0.943392863480486 1
0.933679907283733 1
0.998855324365638 1
0.988735344290383 1
0.96789938176442 1
1.04270118087527 1
0.97142863876535 1
1.02991562889229 1
1.02287723512582 1
1.02699286688588 1
1.00567523571499 1
1.02440426328492 1
1.05141647578515 1
0.983648738106951 1
0.942322826595014 1
1.0171209904947 1
0.962951485985828 1
1.02621902945973 1
0.961529527683689 1
1.00117802668029 1
0.925382115758141 1
0.983847924695672 1
1.05973517988352 1
1.04775124904405 1
1.01555026682439 1
0.989124402668754 1
1.04253973455715 1
0.985208842720378 1
1.0264190117308 1
0.94165577671288 1
1.00773325135702 1
1.07824677103211 1
0.970290097637637 1
1.03243883047895 1
0.940298920239291 1
0.996513166957145 1
0.996519245017774 1
1.06301202481294 1
1.02458135730726 1
0.940958063065158 1
0.974356710449098 1
1.00628175679123 1
0.968854426643383 1
0.989538204935453 1
0.958538428260238 1
1.09835748218851 0
0.938763374704412 1
1.03493872079009 1
0.961893060372371 1
0.952056208595642 1
1.02503615520039 1
1.0525327179799 1
0.967671790042184 1
0.96653761688528 1
1.0587924809551 1
1.03568565308054 1
0.993908287544041 1
0.995442331897026 1
0.945404764457712 1
0.985177818793704 1
1.05211445059966 1
1.02912117722396 1
1.0326867714409 1
0.993960162485672 1
1.01860164636143 1
1.02271908431239 1
0.961144711976167 1
1.05282760361473 1
0.945759174025442 1
0.918330751529551 1
0.916562075695931 1
1.00532589995166 1
1.03629681954129 1
1.07434097658895 1
0.898312808259207 1
1.05044473447958 1
1.00067129912457 1
0.970023080017579 1
0.920472069793024 1
0.971962480980813 1
0.985860704200162 1
0.992227794943477 1
1.02528118290837 1
0.934378843740254 1
0.900412103042456 1
1.09021770532984 1
1.02939881380723 1
0.991685553466891 1
1.00086440375406 1
1.02931186635563 1
0.978601498113785 1
1.04037432702912 1
0.906821351016241 1
1.06971395036432 1
0.986480059027106 1
1.03239860569569 1
0.993110994183636 1
0.890192129930127 0
0.961721979838249 1
0.97744001537871 1
1.04724956050606 1
1.05751662985237 1
0.969065474291484 1
1.07677161451877 1
0.985324232494223 1
0.941730561151754 1
1.01567573915835 1
1.00940266491541 1
1.02581567124584 1
1.05186413964794 1
0.984351950039231 1
0.902385059155581 1
0.964784483076793 1
0.951105234513023 1
1.03729294058559 1
1.00944643759084 1
0.968676474362392 1
1.00337637256478 1
1.10098770819767 1
0.901092148569817 1
1.01850131302202 1
0.936260730198978 1
0.949187853783013 1
1.06633138053272 1
0.991629889530108 1
0.990852223947696 1
0.998849955107519 1
1.03428742772474 1
1.01064905857772 1
1.04550702950793 1
0.981702382814411 1
0.976243865934642 1
0.932701264361272 1
1.14613137021016 0
1.03995595094022 1
1.00824218228529 1
1.04338201548875 1
1.00139123018936 1
0.925591691571421 1
1.07842591461758 1
1.00998532511198 1
0.938938026999212 1
1.13018150322845 0
0.941771855300157 1
0.964721284224729 1
1.04288114862706 1
0.994274370641257 1
0.930601690899073 1
1.05366873073785 1
0.979890116627911 1
1.05599563631674 1
0.936696102845983 1
0.920533376604767 1
0.936885083687649 1
1.00304044005322 1
1.02196849258344 1
1.03264445010254 1
1.03763034752001 1
0.889701247458442 0
1.03917346841686 1
1.04917591575449 1
1.0087602548137 1
0.946614620384675 1
1.00532575971744 1
0.981151244136446 1
0.940779849703483 1
1.01521890318606 1
0.96270244790937 1
1.04788426123014 1
1.05906269403592 1
1.0501941231715 1
0.974155455322117 1
0.962687175255229 1
0.939336041327991 1
1.00445824646291 1
1.15658263260375 0
0.996601626520936 1
0.955411474459606 1
1.02817366922859 1
1.04211310034054 1
1.01498094094345 1
0.977037670270419 1
0.971681209424569 1
0.959271516402255 1
1.07480111896927 1
0.928381379575275 1
0.954536265856131 1
1.00589630553835 1
0.952406622855567 1
1.04529515760904 1
1.04623108453713 1
1.02512359639269 1
1.04345927757147 1
0.961890322740394 1
1.02243935754777 1
1.00448035210766 1
1.11315805732777 0
0.972943763505726 1
0.966014225181334 1
0.990213446076844 1
0.983520076833822 1
0.9843698898627 1
0.959484896639845 1
1.02416203195642 1
1.02824133259008 1
0.989626123795295 1
1.01255134257308 1
1.03060931574972 1
1.01216014416269 1
0.98718699480748 1
1.03673315247859 1
0.984802476944054 1
0.920454743880366 1
0.942617080522525 1
1.07195843127472 1
0.951706604834676 1
0.896584186544604 0
0.993540393631529 1
1.07760341223473 1
0.971157505900878 1
0.975566352406776 1
1.05432992590309 1
0.989884576206866 1
0.973211410331167 1
0.951186335934249 1
1.0337355487214 1
1.05406069060004 1
1.03096565082272 1
0.934559517192783 1
0.989654702153546 1
1.01398936402965 1
1.00165435365507 1
1.0190800247091 1
1.00568683634701 1
1.00340420109705 1
1.02379602763375 1
1.0031243163915 1
0.991069154335023 1
1.05006450992111 1
0.994105295419129 1
0.917369011713663 1
0.998871084433981 1
0.975185482139045 1
1.06243192010484 1
1.06860720957635 1
0.924904907605305 1
1.03309866003086 1
1.04354433141384 1
1.07462013327372 1
1.03362137989623 1
1.01053298332408 1
0.942870918865385 1
0.869484166242774 0
0.925781947016427 1
0.926734718419223 1
1.02327447588869 1
0.993095175672371 1
0.965613553972133 1
1.05166162428375 1
1.00551883323971 1
1.00812093454629 1
1.06780311811649 1
0.914063859201337 1
1.02996024523662 1
1.00588844711318 1
0.921022713471409 1
0.955950998926831 1
0.989593814371886 1
1.07252565481842 1
0.965736264833482 1
1.01033698017635 1
0.897476022300131 0
0.988093018155458 1
1.03450652208862 1
1.03487489056579 1
0.883478355407435 1
1.00409861426673 1
1.00561405642701 1
0.972288433856568 1
0.980245110969124 1
1.09606909293084 1
1.04040217419679 1
1.00332348177756 1
1.03930087621448 1
1.06727937355539 1
0.999864429394588 1
1.01793901303457 1
0.963971422388093 1
0.986819771979592 1
1.05934561787033 1
0.996287030872872 1
1.03716750574524 1
0.89757821543192 1
0.999705973788067 1
1.03172662101315 1
0.921899604218302 1
0.905570687205904 1
1.06906178275454 1
0.935182360995894 1
1.09550255944947 1
0.989062127376425 1
1.0191869133237 1
1.05002155986904 1
0.95919612298225 1
0.954689860464627 1
0.972999923930599 1
0.986482918521484 1
1.03114905395409 1
1.02609443407599 1
0.969855637039808 1
1.03172777932702 1
1.05854185840864 1
0.997555004636329 1
1.00916587050988 1
0.887052119706367 1
1.02488867493931 1
0.951658197415974 1
0.96885163292009 1
1.07942683318471 1
1.06002759157685 1
0.977963605405601 1
1.01732299671174 1
1.03199091472096 1
0.946423426667524 1
1.01077356349168 1
1.0722972927672 1
0.987152279076866 1
1.01837754506601 1
1.00641457741784 1
0.954957710311695 1
1.0604526453138 1
0.965882244094568 1
0.979737183150128 1
0.921118897528891 1
0.981375267171132 1
0.954641319906677 1
1.03167351777401 1
0.923439891407318 1
1.00479366493324 1
0.981560620974963 1
0.970908960840651 1
1.02578585416553 1
0.987901495545314 1
1.09384352460869 1
1.1160695567069 0
1.06423694602837 1
0.894318489628555 0
1.03970953061677 1
1.01039594628067 1
0.92340102164661 1
0.961724362889938 1
0.923789803934067 1
0.917642937502806 1
1.01829399563405 1
1.04645306569042 1
0.929108129475991 1
1.09514942921544 1
1.01107631772923 1
0.948767153574356 1
0.95352963623534 1
0.953619701881757 1
1.06277503161986 1
1.06661459636506 1
0.974221308168672 1
0.977186459634792 1
0.968928339606025 1
0.935470656273188 1
1.05921687914316 1
0.971295453343568 1
1.04774822754894 1
0.935221069601846 1
1.03568663043816 1
0.999039342383751 1
0.986562456891097 1
1.02039619411676 1
0.998676388996471 1
0.954378104627266 1
1.0062004986494 1
0.920794874290584 1
0.982957385002322 1
1.08816245653218 1
0.953069180209324 1
0.913636678480009 1
1.07670682122182 1
1.04930944935212 1
0.978162180847457 1
0.994170887465325 1
0.983970957947273 1
0.939405060752912 1
1.01861648297365 1
0.997426597582592 1
0.999896077054555 1
1.0053957124776 1
1.00765801675403 1
1.08575831951325 1
0.961097164739129 1
0.945789922716594 1
1.01324574013505 1
1.06659543070212 1
1.00610473306769 1
0.980187593022603 1
1.01091275470592 1
1.01696410900051 1
0.991825103918144 1
0.947418719246186 1
0.965684451823409 1
1.04848148403704 1
1.02038313075133 1
1.08808368416709 1
1.008813913419 1
1.03359491735668 1
1.04418216396572 1
0.964318169414597 1
0.944811095855926 1
1.03749287771299 1
1.01389697010696 1
0.978421366896737 1
0.995872152156851 1
0.973824449295912 1
1.0659682871051 1
0.964300127932967 1
0.991818707310225 1
0.899669321529847 0
0.985710984194911 1
1.01625490588063 1
0.965377713702275 1
0.971171195240439 1
0.901964096941483 1
0.952997845752273 1
1.06839997450241 1
1.05582974315142 1
1.06947613393395 1
1.02778906988612 1
1.06375981718119 1
0.948978981792211 1
1.02961429559965 1
0.980800572341561 1
0.976614978388158 1
1.00965795850084 1
1.03306804612884 1
0.973228061384466 1
0.964399659407901 1
0.945351652954968 1
0.939988719556447 1
0.96934926120846 1
0.943685456300918 1
1.00570351635147 1
1.07214913490416 1
1.07508641670356 1
0.989031675292483 1
1.06757003773318 1
0.962617367410586 1
0.935627333713628 1
1.00626216007719 1
0.868721636234493 0
1.10621776380391 0
1.11716359226624 0
1.06354273110837 1
1.04332153353056 1
1.01871609785861 1
0.956741132026172 1
1.03455509140735 1
0.971108620647886 1
0.985525730625841 1
1.02652945132137 1
1.04290968203422 1
1.04862303802966 1
1.01970496952879 1
1.00669118126176 1
1.07700890783382 1
1.037553104277 1
1.03570589327565 1
1.00367534750784 1
1.09064199202683 1
1.040598799368 1
0.988276220067022 1
1.01523546895085 1
1.04566528437317 1
1.03124393253368 1
0.990006940558103 1
0.963844912744504 1
0.987186063338186 1
0.902074634557451 1
0.903058866698861 1
1.07761496845794 1
1.04836789407424 1
1.04343560379154 1
0.94669915727726 1
0.974109282850657 1
0.975234423374116 1
1.04075857941871 1
0.988131846800989 1
0.967831606540358 1
1.03885979891207 1
1.0320836717666 1
0.973537799466518 1
1.04818586751004 1
1.03531910178914 1
0.979238306750709 1
1.0971694941533 1
0.929103460713681 1
1.05985539900601 1
1.02300208588897 1
1.0215513029053 1
0.934925557472032 1
1.04075670014714 1
1.0238100924137 1
0.946090031069203 1
1.03305019469966 1
1.04538690477518 1
0.995895268031885 1
0.949315073334113 1
0.965306643756526 1
1.0201209913397 1
1.03134265361712 1
1.05374144140324 1
0.957137168353944 1
0.963752370874152 1
1.08830398057533 1
1.05274543047681 1
0.923842386920324 1
0.991676046005047 1
0.961720880789898 1
1.06471509702301 1
0.927908175533357 1
1.08059140613991 1
1.02788942033723 1
1.00746255158583 1
1.04865638313748 1
1.00424153028706 1
0.944516217154142 1
0.87297652027014 0
1.01568311894031 1
0.917875030734874 1
0.960329321730447 1
1.05594785254249 1
1.03296894562509 1
1.01017268272005 1
1.01339797275272 1
1.04722344117977 1
1.02613321534073 1
1.01435847540187 1
0.960579410899781 1
0.974075498709271 1
0.896910516984898 0
0.999946748854735 1
0.894269439615348 1
0.959327092853379 1
0.914433184799077 1
0.980402531131429 1
0.912236542952931 1
1.05706353324752 1
0.973795561604871 1
1.06377214291617 1
0.980353883289764 1
1.04371193973059 1
0.98649037210723 1
0.988014758828864 1
0.955065325828756 1
1.08013130664732 1
0.912328555278623 1
1.06326093545449 1
1.05933133456894 1
0.960604159347153 1
1.00288670381922 1
0.945458725803013 1
1.04236068307865 1
0.976540786921876 1
0.946596308903481 1
1.05948338080529 1
1.03131102737525 1
0.90932849593652 1
0.974984395340921 1
1.02731835524747 1
1.09921399141166 0
1.06433928142776 1
1.03195000183234 1
0.941042900816011 1
0.953770821958531 1
1.05771897056363 1
0.993875561312051 1
0.983403527036749 1
1.00415682684617 1
1.06044303150693 1
0.864891417922623 0
0.964925698319841 1
1.0623956180843 1
0.959526685981033 1
0.990822073324237 1
0.992182994257241 1
1.07720129207792 1
0.977306966524775 1
0.96829303999183 1
1.05936326784016 1
0.958127835462304 1
0.981169200625661 1
0.957550891565662 1
1.03277388574891 1
1.01636089700317 1
0.939542744170502 1
0.981753087118117 1
0.980966023709487 1
1.03277703940884 1
0.935291456431462 1
1.07847557162355 1
0.955045947791607 1
1.0369590992697 1
0.92575251785828 1
0.896005128491294 0
0.980160579077408 1
0.985998354790521 1
0.992316959368024 1
1.09507059320724 0
1.05540311104598 1
0.953707440896797 1
0.976444157609214 1
1.03318404531213 1
1.06304216334893 1
0.970557391342481 1
1.06443780753911 1
1.00504155549343 1
1.03183133947193 1
0.974137318837215 1
1.06633365584786 1
1.03829632467282 1
1.02777259721526 1
0.999158927933618 1
0.974396157667523 1
1.02146209806611 1
1.05133722336349 1
1.04404785863249 1
1.05845350357483 1
0.891070336966073 0
0.961045250306874 1
1.08112356053907 1
1.0121445094058 1
0.97938999213149 1
0.944992634107083 1
0.965393213175047 1
0.985995328177287 1
1.07051118549179 1
1.02377708130824 1
0.932603861785257 1
1.02245947201417 1
1.08308959774444 1
0.935266206849388 1
0.960131830413767 1
0.93771766726306 1
1.0045449320118 1
1.11056616474312 0
0.980950746337526 1
0.961163283830001 1
0.961548551970884 1
0.996893616892163 1
1.12933893535899 0
0.999118675820892 1
1.03933504018002 1
1.07958780226628 1
1.00248876387249 1
0.998688159927286 1
1.00933638131789 1
0.972936242958505 1
1.02142307430276 1
0.999726310317971 1
1.0374557485462 1
1.00448203436456 1
1.00936341203398 1
0.923262733807853 1
0.943418943716914 1
0.995214461381391 1
1.07663986302223 1
1.04062827454009 1
0.965260372881145 1
0.96317183253271 1
1.10421686278994 0
1.03273342248098 1
1.03587403433078 1
0.958495847675448 1
0.965060722588542 1
0.938486634364708 1
0.970335240076889 1
0.983365175272017 1
1.01564968175435 1
1.05380566373844 1
0.953178701048612 1
1.03109467280056 1
0.987190012441179 1
0.978030423244441 1
1.10403307704283 0
1.1205231863245 0
0.962242659826019 1
0.999604111636347 1
0.990612292688788 1
0.934446572241323 1
0.976765409180952 1
1.08408711134271 1
1.03176398371382 1
0.992469091680021 1
1.01921999224968 1
1.05857009950912 1
1.00937856529922 1
1.07454107040237 1
1.02161088549652 1
0.926632505456214 1
0.89740541342581 1
1.01091798599887 1
1.01898131192311 1
0.982378362238124 1
1.00630507828829 1
1.08418108606875 1
1.03527243108691 1
0.971882652871145 1
0.998423052679642 1
1.02306648063032 1
0.995161956788593 1
0.949795766043656 1
1.01597417243236 1
1.03540729840095 1
1.02784421084086 1
1.08987817715304 1
1.05404298508541 1
1.04052096028361 1
0.933092400480346 1
1.08977044074185 1
1.13901229450083 0
1.05265679379113 1
1.02641819930343 1
1.00663801731221 1
1.16497484519935 0
0.970178872554365 1
0.992877233703169 1
0.950486042802878 1
1.06582627703753 1
1.04106325556049 1
1.00605958097744 1
1.02356663997141 1
0.981361638588771 1
0.981880499026938 1
1.00876836167525 1
0.878357187932393 0
1.00301995399227 1
0.934500952193813 1
0.974490298557343 1
0.965841093415325 1
0.926022706300318 1
0.951286241924104 1
0.948684332047097 1
0.973940598508637 1
1.04437149048867 1
0.996474318488508 1
1.03323020813018 1
1.0300256007061 1
1.08290378055004 1
0.911151752167488 1
0.949072242777387 1
1.03828359181732 1
1.03034103608124 1
0.94606368928625 1
1.00380324080914 1
1.00438131740377 1
0.989043532157603 1
0.940030129903306 1
0.971952318873209 1
0.992181949271891 1
1.07095610946259 1
0.920355707135181 1
1.06268932736217 1
1.04792474529983 1
1.08111171337136 1
0.991424253272972 1
0.967080593810841 1
0.972041807759088 1
0.954830794378146 1
1.03406839256971 1
1.0162297874267 1
1.02021918139849 1
1.04388086564819 1
0.928750919696153 1
1.0122677553087 1
1.07318650180497 1
1.01344082325336 1
0.977295870373444 1
0.993826916254269 1
0.976674105840316 1
1.04515335491401 1
1.01535520812714 1
1.00295249747125 1
0.980455290394475 1
1.1377786322786 0
0.919752719812976 1
0.99941553790365 1
0.982147194819676 1
0.913958720505832 1
0.990800498447303 1
1.05971765023846 1
1.08600190810024 1
1.01341737135315 1
0.919539714119351 1
1.00415505878848 1
0.967917461412373 1
0.865882946223049 1
0.955919008211193 1
0.963665518450356 1
1.04886210296769 1
0.96398000450026 1
1.04341329731237 1
0.977008866504468 1
1.03039914640657 1
1.01709579677697 1
1.03559507082484 1
0.950241944071897 1
1.00606119240391 1
1.030895109717 1
1.06060271348023 1
1.0044726027491 1
1.02075906479354 1
1.01484761655613 1
1.08188839340732 1
0.955942283400846 1
1.0166274892327 1
0.957339256084785 1
0.942337046686352 1
1.00106746116667 1
0.966891080379508 1
0.96327069721888 1
1.00496687891782 1
0.964493741605726 1
1.00885624565972 1
0.885755393151807 0
1.037865566947 1
1.05645490668763 1
0.954193685837571 1
0.994881833610335 1
0.925891681989186 1
0.868792828318141 0
0.964802342144504 1
0.968467752770326 1
0.906493611926632 1
0.972265626346557 1
1.05534095289776 1
0.995850096012698 1
1.01953198568264 1
1.07427614925443 1
0.937851450321714 1
1.08114793361893 1
0.939620170001004 1
1.01735015153217 1
0.91066469839189 1
1.02370891007158 1
0.971533013832808 1
0.977920427350863 1
1.08520550222612 1
0.993574565630735 1
0.997844178767461 1
0.963590210573762 1
1.0772685380632 1
1.05133534503623 1
1.0542638830226 1
1.00311990106305 1
0.971303793561023 1
0.954877541572275 1
1.04773121178499 1
0.994106555297404 1
0.987143707382252 1
1.06465540120816 1
0.907534960786463 1
0.945075518174869 1
1.03209089328945 1
1.0192001942617 1
1.03159514350179 1
0.999684280637545 1
0.973965724785497 1
0.986100797100276 1
0.971696032097204 1
0.925988238601346 1
1.05764876873496 1
0.981638344836253 1
1.05164701564006 1
1.00466465461686 1
1.02455150143758 1
1.01817924548429 1
1.01427371247668 1
0.973582487500051 1
0.986941690745449 1
1.06062546469443 1
0.905211617492677 1
1.06699238474175 1
1.01297555503693 1
0.953530185883625 1
1.06818781510583 1
1.03547419717732 1
1.04055632969686 1
0.988232707603886 1
1.00070519317371 1
1.02704996572572 1
1.02121767049638 1
0.970361083473737 1
0.974847749128352 1
0.98359580527022 1
1.06800712273107 1
0.949837019278556 1
0.915174078593755 1
1.00282914339363 1
1.01584898147688 1
0.948284613702205 1
1.01745805313593 1
0.972335735462616 1
0.994589410908284 1
1.00733327001284 1
0.9365796724825 1
1.02640131616648 1
1.02442729918018 1
0.867471690194462 1
1.02140635112388 1
1.07962302196491 1
0.924280453502677 1
0.971192251637699 1
1.00644060518456 1
0.994896243254406 1
0.938056053813645 1
1.06169489328036 1
1.04531691669722 1
0.901739779868466 1
0.975845999242291 1
1.06889202732896 1
1.02944552912579 1
0.947088198590613 1
0.972532405212021 1
0.994764379306729 1
1.08328362159165 1
0.954016203001447 1
1.05246817907528 1
1.02230969639914 1
1.02814020128466 1
1.06310018188555 1
0.879390561007305 0
0.960149051384417 1
1.05134809197211 1
0.991037414079383 1
0.970168846879777 1
0.903454006242855 1
0.993258902087331 1
1.00435959035265 1
0.911182103302577 1
0.908205881525049 1
0.956646341882481 1
1.01788732888492 1
1.02593378546951 1
1.00348847729919 1
1.00878286029913 1
1.11040789666804 0
1.06818849360086 1
0.960013173762634 1
1.00809811229384 1
1.03887781991939 1
0.976997190945027 1
1.02521851382471 1
0.942465806844573 1
0.978552153429797 1
1.02532789175477 1
0.992470736744512 1
1.07019162054704 1
0.995024669035828 1
1.1381162261681 0
1.04935277179906 1
1.0502504271421 1
1.08561313752319 1
1.0461857984615 1
0.985374903488178 1
1.00208760038452 1
0.951438338061991 1
1.06427440902139 1
0.973160298709967 1
0.973347369508842 1
0.999081870587663 1
0.987115672253941 1
0.961124445059037 1
1.06288223678802 1
0.993308606272719 1
0.940097237549614 1
1.00126833408716 1
0.897193394285159 0
1.0040499462572 1
0.966575162634406 1
0.921983438348062 1
0.949768363399957 1
0.980719313881015 1
1.0207114121838 1
1.03508212293362 1
1.01302624282931 1
1.04948523012365 1
0.896268191784552 0
0.999404371367708 1
0.923381344448981 1
0.990665067784014 1
0.934803877993447 1
0.947440538345805 1
0.898969400555383 0
0.934822270428631 1
1.0486545488242 1
1.0527766032454 1
1.02110874832327 1
1.0496235981595 1
0.931976588556049 1
1.04362746550287 1
1.03571540982134 1
0.969387115383066 1
0.898865943091808 1
0.996770374798092 1
0.930878077612902 1
1.0706008398743 1
0.936667676021824 1
1.07689530926432 1
1.128947196759 0
0.895831154667081 1
0.980279039733596 1
0.958888764870333 1
0.964471926102363 1
1.0459378011366 1
0.947083154698369 1
0.988026684941805 1
0.942622587656733 1
0.972850862359294 1
0.890910541849619 0
0.967916636692402 1
1.02742913631827 1
0.991099661925878 1
1.06086360695724 1
0.906213940131876 1
1.03660508945689 1
1.00252382088341 1
1.00379744668673 1
0.912502667252117 1
1.06909712836839 1
0.961303650865181 1
1.04157308375516 1
1.02812679381594 1
0.940350988527465 1
1.02160289540857 1
1.02691604437378 1
1.0203547218191 1
1.05069813808505 1
1.01732486191928 1
0.90527787946004 1
1.05744442076297 1
0.946340452034595 1
0.967267765009345 1
0.870928883712949 0
1.04339214771531 1
0.954846683320781 1
0.988659994811672 1
1.05500005817205 1
1.01775186710861 1
0.998682959812636 1
1.00330632129395 1
1.05298726868772 1
0.956622900681265 1
0.979717078030593 1
1.01150414450188 1
0.975082131153738 1
1.01564613575209 1
0.993194017286327 1
1.03731583777275 1
0.983569793627031 1
1.07457255063454 1
0.909413836194101 1
1.04542133085648 1
0.870644299286755 0
1.04481762664228 1
1.03167368207358 1
1.02651176516786 1
0.982923663879314 1
0.987736971460602 1
1.0722786620352 1
1.01967258617789 1
0.910836749604953 1
0.976823262162936 1
1.00550867903492 1
0.983488376177457 1
1.03626295528349 1
1.04449471593375 1
0.957674361110973 1
0.991027598065365 1
1.02708218111537 1
1.01135571291784 1
0.978765002016761 1
0.900923269560643 1
0.927320504793882 1
1.01896787038124 1
0.959114183932038 1
0.990865545419713 1
1.03869898997386 1
1.01696747940048 1
0.950900460608613 1
0.926970524316951 1
0.956386484934456 1
1.00512929868258 1
1.04763669745466 1
0.991115463129671 1
1.00799492963439 1
1.00890586771856 1
0.967270674384018 1
0.983427835124318 1
1.03898920312473 1
0.960697600315688 1
0.8936211905542 0
0.994675991877595 1
1.02592201012911 1
0.976858515370771 1
0.998965019618922 1
1.00380421445744 1
0.961396961186424 1
1.03770703233376 1
1.0031612911434 1
1.01919637553069 1
0.889921335911254 0
1.05964746599988 1
0.970750339093223 1
1.02988839081571 1
0.986827939316269 1
0.985919800493456 1
1.04718933682162 1
1.03761854624202 1
1.05813975497608 1
0.9481457835194 1
1.03891111282974 1
0.991717326357366 1
1.02132157533888 1
1.03203666369106 1
0.940143729444885 1
0.948717464031239 1
1.02756229222423 1
0.964217825128488 1
1.02345196086227 1
0.965383908942719 1
0.977944069123309 1
1.03848809178151 1
0.921000177178075 1
0.966939034506826 1
0.994858791068855 1
0.957999163869657 1
0.886495495643082 0
1.01204501852357 1
0.982306055633388 1
0.953906507208171 1
0.940545498918582 1
0.924438211102737 1
1.01843606774659 1
0.920329447234808 1
1.00133541421445 1
0.94775419665232 1
1.12386097350462 0
0.956208180690954 1
0.977184601071175 1
1.00951329881959 1
0.965664607339046 1
0.935961611710689 1
1.04005945043833 1
0.951697662840792 1
1.05260136504359 1
0.973439393274312 1
1.03343271159551 1
0.981516651667392 1
1.00136375150077 1
1.04481943994972 1
0.977528733134747 1
0.965817366191076 1
0.980854015142261 1
1.00994111923878 1
1.11615322593585 0
1.07304767944884 1
1.0306495407066 1
1.04694144927882 1
1.01827997574523 1
1.04576238269808 1
1.00795838155989 1
1.01177288261962 1
0.966093940061059 1
0.97004198811887 1
1.04565446015349 1
1.09307997296618 1
1.01954988401011 1
1.06421727623741 1
1.06247734796993 1
0.978698183449055 1
1.03558423361607 1
0.986133461878608 1
1.01627680319226 1
0.990538085714777 1
0.970115820280328 1
1.04212923339766 1
1.01824792113296 1
1.01304923599143 1
0.987932105806373 1
1.06431652176402 1
1.0189437879295 1
1.03945593458942 1
0.920122120361393 1
1.04960620535515 1
1.02614977467476 1
0.988915908170761 1
0.969197501852261 1
0.910763114350734 1
1.01144762876699 1
0.955228465378305 1
0.98474018183608 1
0.884350374591855 0
0.982154502529133 1
1.07674309482073 1
1.04448950592864 1
0.995487850612477 1
1.03200019544201 1
0.917326892276459 1
1.07344481143449 1
1.01254353248446 1
1.05699192849723 1
0.963110027318915 1
0.975739578281096 1
0.931570767133147 1
1.02774399388006 1
0.986107448545787 1
0.970330615180135 1
1.04450489586905 1
1.0881300172891 1
1.00304150709917 1
0.972919613908291 1
0.976647091592923 1
1.01182179601752 1
0.997054598872526 1
0.948962150009511 1
1.02343162244674 1
1.04230201620337 1
0.973974663672436 1
0.990994220823853 1
1.06442959583752 1
1.04914538710662 1
1.01285371862965 1
0.899942308157753 1
0.90448286439985 1
0.973289058653591 1
1.01969909897585 1
1.02855613918871 1
1.00387447147659 1
1.01413288779188 1
1.02290411934666 1
0.978912000338366 1
0.858563688085603 0
0.973150037042137 1
0.932596821683779 1
0.956888663410907 1
1.01637668151421 1
1.10380728112704 1
1.02411943553467 1
1.14751680738489 0
1.05167482816895 1
0.952294165096201 1
1.00973839393484 1
1.00813211553685 1
1.094586280123 1
0.896177958756475 0
0.992181400628881 1
0.968146052597277 1
0.922584110095245 1
1.01547609487018 1
0.912641693165146 1
0.951853590115316 1
0.961566821288746 1
1.0061592308082 1
0.918205370645812 1
0.972278322767473 1
1.04175225474432 1
1.04650956450435 1
0.973005880646351 1
1.03511255639616 1
1.00988029461436 1
0.973583672503369 1
1.11817438540572 0
0.966603154469263 1
0.990421495573479 1
1.04687787757921 1
1.00812294564326 1
0.969130278224897 1
1.00862361277199 1
1.06721642417592 1
0.968562510071886 1
1.06997447146268 1
1.0430864703955 1
0.952041061962226 1
1.13130016931702 0
0.929062992885588 1
1.10846176831323 1
0.947991059137205 1
1.05983412942251 1
1.03307401397671 1
0.963160388135777 1
0.994320768332233 1
1.02342767094339 1
0.947898308799473 1
0.958160568442633 1
0.980863655437797 1
0.976999828271615 1
0.984527146860729 1
1.10541783823055 0
1.01026533425161 1
0.989352963424491 1
1.02101294680403 1
1.06095084340847 1
0.938623810039945 1
1.0140907971919 1
1.01938520961684 1
0.967767324798736 1
0.963111316681498 1
0.914630960250434 1
0.954884698507723 1
1.00513178587848 1
0.985784348755822 1
0.973288269998794 1
0.958599221209882 1
0.992195366954387 1
0.955224578312337 1
0.995658405259764 1
1.00263851855339 1
1.01305174899316 1
0.989375296308731 1
1.05132031139937 1
0.979491242974096 1
0.970543520606011 1
0.982782668035476 1
1.04347457929561 1
1.07504567872023 1
1.02336032295583 1
0.934412248644324 1
1.03291210937999 1
0.99895807277521 1
1.00640913381395 1
0.992423051531684 1
0.924460446897603 1
1.02044245990366 1
1.04494426758057 1
0.888267969621325 1
1.0393532697437 1
1.11888961751274 0
1.0869531827771 1
0.953433603824829 1
0.997965294482271 1
1.08104366492183 1
0.943779211657953 1
1.03494803656728 1
0.99789460257578 1
0.992504067256997 1
0.943966086031207 1
0.983946049577423 1
0.9725783792475 1
1.08773911296048 1
1.025270744339 1
1.0129745772812 1
0.955111770227475 1
1.02968596556064 1
0.897656001567641 1
0.916418060763143 1
1.05153108625253 1
0.998478961501355 1
0.979900544316714 1
0.956650405782617 1
0.993384728937066 1
1.06350551907871 1
0.886450721633258 0
0.983099822729094 1
0.88444085905731 0
0.975313417959541 1
0.932952789124479 1
1.03685693124653 1
0.988540645116803 1
0.99217660869648 1
0.990140633706222 1
0.903472407106701 1
0.952180852869231 1
0.987955351959035 1
0.947040170973429 1
0.982894467576964 1
1.00463079616247 1
0.972296269604948 1
1.05169445486936 1
1.02178579565909 1
1.10727850800457 0
0.900008471763657 0
1.00356524752804 1
1.00341833241533 1
1.07059110595201 1
1.00821385514532 1
0.948310058343739 1
0.962953496703528 1
1.03051825507131 1
0.995180304898712 1
0.988708048694994 1
1.06556351248708 1
1.00551442624612 1
1.05926581236137 1
1.03250869630314 1
0.944413576119079 1
1.02325212449363 1
1.02260953611246 1
0.94929718759689 1
1.00981343879472 1
1.01871597368446 1
0.956721371959379 1
0.995067751200296 1
1.03661165917409 1
1.02923267326533 1
0.97928913399189 1
0.890230578995956 0
0.972037450127 1
0.936680014572406 1
1.02516195654604 1
1.07614117813189 1
0.93144945313662 1
0.974390131625301 1
1.02112127698149 1
1.08630219979782 1
1.02336285964233 1
0.96851438707518 1
0.936944782926556 1
1.01212281681812 1
0.974810386199871 1
1.05871171503344 1
0.968153418901236 1
1.0637125583297 1
1.0268943182567 1
0.949169265049876 1
1.03694395452173 1
1.14303717824958 0
0.98943875093637 1
0.985610966574278 1
1.07293501069721 1
0.952282768970198 1
0.929660300750203 1
1.10148173512541 0
0.965887468098144 1
1.01719145125413 1
1.03596548870559 1
0.996722114762533 1
0.999278817349183 1
0.956198154887647 1
1.0097293780858 1
1.03296255596278 1
1.0033407518044 1
1.02919136144663 1
1.03640200422087 1
0.997464785586752 1
1.06065991732791 1
0.943519132820953 1
1.02883082726043 1
0.93633755482409 1
0.978178737927347 1
0.935938686071061 1
0.894610989215959 0
1.11441588760848 1
0.964456558081475 1
0.95915320044334 1
1.00928541165916 1
1.07149934051094 1
1.01714622330732 1
0.978432053416472 1
0.961515733907327 1
0.961364224600245 1
1.10216884004614 1
0.972687714489568 1
0.993260735336972 1
1.01659443166083 1
0.920398858107349 1
1.04192636335425 1
0.999255870569754 1
0.974773948314373 1
0.913041341696989 1
0.994171950856494 1
0.997391161141014 1
0.904254302099492 1
0.916082193561768 1
0.956852597150457 1
1.08042400662336 1
1.02372394991466 1
1.0360482600984 1
0.91302604290707 1
0.99680700014937 1
1.05368475226024 1
1.05012361851246 1
1.02833195445106 1
1.04278655017656 1
1.00774879516668 1
1.03151794008194 1
0.95557256520171 1
1.04155212984974 1
0.911198494834695 1
0.981172478179312 1
1.01156380465266 1
1.02591403092309 1
1.04529760365682 1
0.997202139433713 1
1.07367891581522 1
0.953251181672714 1
0.996081758978013 1
0.987525261750124 1
0.982443122662889 1
0.992459060444897 1
1.03269003435673 1
0.927381053722321 1
1.02497435403365 1
1.01569076748231 1
0.991668712613144 1
1.02328613576638 1
1.02194060161142 1
1.01192307763811 1
0.953298282249145 1
1.09101144451312 1
0.972038209249368 1
1.02962433493989 1
0.948018280032419 1
1.05583620060388 1
1.01436482373115 1
1.02478739054215 1
0.926297075235914 1
1.02673898612845 1
1.01606787395447 1
1.01711495202516 1
0.933290236751409 1
0.986340227531611 1
1.01730789393652 1
0.996121946981389 1
1.05628334896665 1
0.990740716015952 1
1.01626296551027 1
0.991835272219459 1
0.985152467568283 1
1.10115019759796 1
0.937520253414998 1
1.03367076114365 1
1.0555754052495 1
0.944811644540931 1
0.93522582044648 1
1.04399742117531 1
1.01136436989136 1
0.95600904458242 1
1.05669369100502 1
0.927713830261596 1
1.10279714605628 1
1.08424147368013 1
1.07563051446597 1
1.00946834834703 1
0.937857054335699 1
0.916785492326 1
0.932708570799931 1
0.99839566700169 1
0.966413511099482 1
0.986688974640382 1
0.983690973675184 1
0.989904981681344 1
1.10891143910479 0
1.01616695026133 1
1.12806955118372 0
1.00799878882511 1
1.03671847522555 1
1.11535808811029 0
1.02716780690024 1
0.985704139882415 1
0.984735912807299 1
1.06867164902835 1
1.08205186393182 1
0.996844161673072 1
1.00551589066817 1
1.00611334997546 1
1.03381913253974 1
0.96151064311225 1
0.988373462026368 1
0.925671203385131 1
0.94247351908904 1
1.06795534962912 1
0.944482608717997 1
1.075116232062 1
1.04597845068614 1
1.111242913818 0
1.03578170333644 1
1.00643014850087 1
1.00837735411335 1
1.05205139921392 1
0.969140278607749 1
1.04997541318361 1
1.01797081205503 1
0.970436446118965 1
1.12194269232427 0
1.02500509266862 1
0.978203800456195 1
1.04158771907468 1
0.994475194521479 1
1.05583821888612 1
1.0393299599351 1
1.02427950151491 1
1.03837007522977 1
0.983492689374796 1
0.924996536920718 1
1.09332159267024 1
1.01690681504076 1
0.963442089410223 1
1.0213145855841 1
1.02063128312154 1
1.04706841137436 1
1.06066506058052 1
1.12010223674141 0
1.0822669742486 1
0.961332594201473 1
0.927106608836756 1
1.0035032028346 1
1.01381840494293 1
0.968773549167215 1
0.918925180181129 1
1.12346981679725 0
0.997094035150275 1
1.10904019157716 0
0.986032379935509 1
0.92221281224582 1
0.982104820142436 1
1.00772028887772 1
0.997912899242702 1
0.955375565977329 1
1.0083667062227 1
0.99445900574758 1
1.02659913110427 1
1.02679505554959 1
1.04930969393693 1
0.949371513297804 1
0.936691320752161 1
0.938263616795752 1
0.973670989800411 1
1.0517701889374 1
0.934992039304032 1
1.1044540703301 0
1.01849803143713 1
1.00053636662701 1
1.0176391784693 1
1.05013637643524 1
1.03915966448602 1
1.01699212196174 1
0.998093286932443 1
1.01877281323391 1
1.0334464760122 1
1.02382487670202 1
1.00637825574742 1
1.10159705578172 1
1.03780281841443 1
1.01928079381088 1
1.00468090873993 1
0.982431009926962 1
1.04864267727004 1
1.05575860904354 1
0.925624231274998 1
0.909147859265993 1
0.987938409481022 1
1.02335318138303 1
1.01944886415953 1
0.984632270758832 1
1.08717081796569 1
1.07156546101981 1
1.01419499450983 1
0.984714739237422 1
0.948453559649225 1
0.980578055651984 1
0.968060859931515 1
1.05964192194649 1
1.01977706147372 1
1.02389329992024 1
1.00609275538037 1
0.990693671743708 1
0.992076884259265 1
1.03082659247503 1
0.976092883132355 1
1.0209469389758 1
1.03118590179922 1
1.05979477106794 1
0.922108054626442 1
0.977439309618046 1
0.907445597741243 1
1.01330268301485 1
1.09514989942031 1
0.949433010258686 1
1.08277609821806 1
0.928761989405897 1
1.04551686753424 1
1.01996423178847 1
0.989910345665118 1
1.09679230651302 1
0.985519522045856 1
1.0402789304048 1
1.10556471881735 0
1.06513585687947 1
1.06180850655589 1
1.01468699858079 1
1.03090672002651 1
1.00014853049311 1
0.987797306392998 1
1.05593505983832 1
0.970034437836392 1
1.01269315108969 1
1.03361026215013 1
1.0735505337535 1
1.00378177172072 1
1.08024860615023 1
1.02996714189458 1
0.966456085606853 1
0.968720914715989 1
1.03596918399347 1
1.04817132999781 1
0.992699827396004 1
1.02730266388877 1
1.02738678737053 1
0.956863801602813 1
0.959732520477366 1
0.938007622918494 1
0.9966492628847 1
0.999172822073264 1
0.953111073531639 1
1.10417672643495 1
0.93212347771368 1
0.987852717961483 1
1.0198283693794 1
1.02323870525089 1
0.967805013430428 1
1.09743287686069 0
1.05815741510279 1
1.03848571421514 1
1.03544279184003 1
0.894295306936954 1
0.988413514768293 1
1.07926040970334 1
0.901684118348539 0
1.00762323898531 1
0.950474550792629 1
0.960205487630555 1
1.07833393350749 1
0.950977196268309 1
0.980850258962324 1
0.923132863391986 1
1.05908654826474 1
1.01301743499035 1
1.06516361567424 1
1.03574371911477 1
1.07054360811376 1
0.998000507379655 1
0.955513156395553 1
0.988460272228403 1
1.0322571282689 1
0.964804960311491 1
1.05126672726188 1
1.10489797651551 0
0.9773562123388 1
1.05528264377942 1
0.975861328648866 1
0.941944074417324 1
1.04847217465347 1
1.03148691630998 1
1.04969547304004 1
0.984700367796385 1
0.968240562889733 1
1.04792262570093 1
1.05952643163038 1
1.02466080232563 1
0.923163605008951 1
0.975666653506302 1
0.984570919594388 1
1.03901687851713 1
1.07666713083736 1
0.978428450491045 1
0.97059360057075 1
1.02888518263968 1
0.960305631714859 1
0.944080897368504 1
0.965612666987198 1
1.05966169579091 1
1.16589816475725 0
1.01659139205154 1
1.012575114562 1
1.06374124090761 1
0.985207820828804 1
1.06286345335308 1
0.975487916798048 1
1.05232657157477 1
0.935882995940055 1
1.0143311014126 1
1.04891003847211 1
1.03834485415424 1
1.04742171835367 1
0.894012318829566 0
1.01548704390297 1
1.03385399666545 1
1.04637500586325 1
0.975351126657834 1
1.00915573583528 1
1.04827200576967 1
1.05022152913955 1
0.999541533566612 1
0.958601122001814 1
0.998422518916547 1
1.01727397801119 1
0.997228473455149 1
1.00799261985763 1
1.03344689509206 1
1.07060311153437 1
0.945081272379801 1
1.04880141741616 1
1.01302525054422 1
0.955806967715911 1
0.983566737071955 1
0.940409200793294 1
0.958249527294008 1
0.949989876614423 1
0.936876941520241 1
1.06632065870699 1
0.928822001962033 1
0.997885309030008 1
0.968708128898344 1
0.924475472187788 1
1.01379164088071 1
0.926108057882575 1
0.977545719246064 1
1.13160400037849 0
1.0327279050996 1
0.973167437875996 1
0.96476062667145 1
1.03833241074465 1
0.970649200281067 1
0.988924754631082 1
0.894329697894082 0
0.971072934547275 1
0.933087616128146 1
0.999105737244278 1
1.03475651533911 1
0.92324344613075 1
0.957991198003355 1
0.885246596017769 0
1.01077166027015 1
0.960544788745851 1
0.947595381718416 1
0.980027549173704 1
1.01076334935804 1
0.970801523083697 1
1.00422753872271 1
1.06527865216929 1
1.07924856258082 1
1.02095165333981 1
0.947932369689527 1
1.06905527811987 1
1.00643772583527 1
1.04079535827913 1
1.00219963042245 1
0.951068005320814 1
1.0144235310029 1
0.908017776526941 1
1.08130448074308 1
0.934393849593435 1
0.916750972044647 1
0.89619773563372 0
1.04857468260183 1
1.02582151481156 1
0.933173541922904 1
1.05000209025676 1
0.994208995898201 1
1.04615011115225 1
1.06210295906432 1
1.01597733278899 1
1.09162579284092 1
1.04233272654118 1
0.95264783354109 1
1.03382875536704 1
1.02376672251443 1
0.974478335496314 1
0.983734528543888 1
1.01959850235432 1
0.897806420528356 1
1.04744842851751 1
0.949648187255253 1
1.03280391023856 1
1.03417086597608 1
1.07468314417438 1
1.04719025353816 1
1.06287501728609 1
1.1263563443035 0
0.967750753380736 1
0.969191771586638 1
0.949143685174329 1
0.992133078874813 1
0.972018772283769 1
0.985012217544436 1
0.998025586486128 1
1.04032973322266 1
0.984350791849893 1
1.07700334586977 1
1.11890567759548 0
0.901921828345896 1
0.941110126373183 1
0.986079062631063 1
0.997230728828748 1
0.996053912418223 1
1.055135365552 1
1.0042881275182 1
1.00494995339367 1
1.02406396441694 1
0.952725924057374 1
0.964345065745321 1
0.953067963068262 1
0.98048980398062 1
0.954532597093177 1
0.970963659118375 1
0.992766127763052 1
1.02121659813084 1
1.06564249849081 1
1.0310375055145 1
0.959113115953502 1
1.04492092306844 1
0.803131862334824 0
1.01287567476133 1
1.12401065302996 0
1.03400373835088 1
0.965260490567075 1
0.987681961555336 1
1.08960211123327 1
1.05868994208271 1
1.02709844029362 1
1.08193540400371 1
1.05224842143124 1
1.04039167004501 1
1.01061679569946 1
0.928797946470125 1
1.01687335893727 1
0.944811158196845 1
1.00630926806761 1
1.05454057584165 1
1.1218750193312 1
0.971120370147381 1
1.02833739774457 1
0.911501413620566 1
0.962945764618438 1
1.04148494130961 1
1.02521453228634 1
1.0101740364946 1
0.99522813567442 1
0.982397590393245 1
1.10966449728111 1
1.03575439543399 1
0.988884158091289 1
1.00234016120627 1
1.00280216139508 1
1.01859130452647 1
0.889111269654857 0
1.03700587267057 1
0.956050493215304 1
0.979867779882142 1
1.02178246449876 1
1.01140651126057 1
1.01408049216542 1
1.03271609628215 1
0.937506829335673 1
1.00911640410079 1
0.9354103160805 1
1.00048805316647 1
1.01413215924773 1
0.942311868542819 1
1.02330120801408 1
0.98342407295205 1
1.0400773453372 1
1.03109275495743 1
1.04999507095944 1
0.938205713938342 1
1.08013599133155 1
1.08283997904904 1
0.933917399791575 1
1.00768140591007 1
0.997172101882587 1
0.98514025408732 1
1.07579640893603 1
1.07521355868508 1
0.944889212018815 1
0.958870251700124 1
1.02720611533701 1
0.972310728815908 1
1.03395693611121 1
1.09795103333888 1
0.973321499401434 1
0.927616111450262 1
1.10983353446491 0
1.0092636904207 1
1.05651451982598 1
0.97201414572166 1
1.04268180339096 1
1.0291211824469 1
1.03306062846641 1
0.941574220444971 1
0.991518183505689 1
1.07834163752766 1
1.04423919731317 1
1.01566788943022 1
0.992500907101698 1
0.997672109133648 1
0.997942658817497 1
1.03613781443442 1
1.0099508912306 1
1.09168799027778 1
0.996466276749761 1
0.89523678170495 1
0.903662639502876 1
1.03459630166152 1
0.899304818630453 1
1.01141917683189 1
0.992251918125631 1
0.926540752138981 1
0.970262279271196 1
1.01124266652197 1
0.93337171065616 1
1.0605438146377 1
1.0420512169553 1
0.932513811814902 1
0.910506317984674 1
1.0618248628488 1
1.03799670672905 1
0.972275145018138 1
0.94939130340061 1
1.05062527667541 1
1.02699496959763 1
1.02127532425865 1
0.949769800104636 1
0.950161876322493 1
0.979757201912802 1
0.972238132768909 1
1.06660795935657 1
1.03474044554753 1
0.961117128757095 1
1.03139491298686 1
0.885230147060054 0
0.934632410934222 1
0.958293233863324 1
1.01398315281319 1
1.02288758850952 1
1.02498789681014 1
1.01458423545912 1
1.03738469133767 1
0.940177184259098 1
1.06365103532486 1
0.837613699889632 0
0.916248326482254 1
0.98942250108351 1
1.07014484207079 1
1.06203425144341 1
0.997336768133013 1
1.06477183859069 1
0.992699587973187 1
1.04295309746384 1
1.01629316738932 1
1.020854659397 1
0.927066079711931 1
0.97136457681012 1
0.982012526545386 1
0.98652008789418 1
1.00742087823596 1
1.04338306791357 1
0.981823868123822 1
0.97055836565957 1
1.10557196707848 0
0.947494163790804 1
0.972467301104017 1
1.06022164922151 1
1.05544156186756 1
1.0358960686617 1
0.974129553095319 1
1.0464802573588 1
0.926033276004213 1
1.01138820833051 1
1.07023319936698 1
0.879225905203222 0
1.04570266874925 1
1.02366620277417 1
0.964399678958388 1
1.04004434249852 1
1.03124712239462 1
0.998851525137893 1
1.12984955947574 1
1.08771438841772 1
0.912676243863537 1
0.985765480381081 1
1.03971132767718 1
0.956161003512022 1
0.992476044884731 1
0.97876420002363 1
1.01088088126207 1
1.10483381523678 0
0.974551392156863 1
1.04831244899126 1
0.981224935070815 1
0.900295174855136 1
0.959606231261096 1
0.975562463768679 1
1.01383886069534 1
1.06704777873673 1
0.970868440407997 1
1.01455151492141 1
0.977980755230886 1
0.961075659316586 1
0.993159774136436 1
0.997635601840652 1
1.03754361005944 1
1.00454600465711 1
0.986107902871298 1
1.04115667418433 1
0.977097775667572 1
0.975565708246824 1
1.01360538477609 1
1.05130880461204 1
0.977305494542237 1
0.918023954344093 1
1.0464204842734 1
0.983351238739301 1
0.990990823772595 1
1.05329530228393 1
0.993697079515365 1
0.911180105869078 1
1.00168928291696 1
1.01088012760915 1
0.913318003465053 1
1.11937080108613 0
1.1018885614316 1
0.989446264123347 1
0.931187920986443 1
0.982356980369017 1
0.996515943183476 1
1.06540826008683 1
1.0023866652527 1
1.0488608693058 1
0.912412728031659 1
1.06348588372449 1
0.999190756715264 1
1.02692185804351 1
1.01219042080882 1
0.952927929291141 1
0.898749646988539 0
0.949202724636139 1
1.02698715893068 1
1.11409423010669 0
1.07554681280593 1
0.98632139828928 1
0.909182893778158 1
1.05585150985537 1
1.08334159363998 1
0.9877925569944 1
1.04486139862686 1
1.05000663637187 1
0.943955267892424 1
1.0486972788468 1
1.03323372251085 1
1.14637909108705 0
1.01387124586057 1
1.00078352208673 1
0.990088127274586 1
1.00548652343557 1
0.874916039870182 0
1.00838356076046 1
0.998503191354631 1
1.04182374688577 1
0.970575556613936 1
0.955843692864243 1
0.911347611314216 1
0.978387041006746 1
1.08171467150693 1
0.96400108822912 1
0.978883901591295 1
0.99839230588365 1
1.02828589304948 1
1.07056423318288 1
1.03313048375241 1
1.03842997598852 1
1.03946258081123 1
0.976126879653276 1
0.947434442204343 1
0.995720810402935 1
0.960605383249358 1
1.06841003746101 1
1.01383295326871 1
1.05803372248708 1
1.07428852323184 1
1.01082095007643 1
1.00765608753768 1
0.904998872732935 1
0.919288554119835 1
1.00422645277125 1
0.984187317493347 1
0.990239481616598 1
0.990700950346012 1
0.883695703160165 1
1.02867272302482 1
1.0413865549251 1
1.03100994852776 1
1.04483364410573 1
1.01839941301837 1
1.052672292295 1
1.03697130194429 1
1.15505864449083 0
1.07628284858566 1
0.82932043453296 0
0.956795046634248 1
1.00865908926908 1
1.02311488772263 1
1.04605620888382 1
1.1084019689128 1
1.02074428129265 1
0.94354419215739 1
0.996282424117792 1
1.02490677903542 1
0.986836913759404 1
1.01022313000773 1
0.999388022135495 1
0.974907967339863 1
1.00689459479879 1
1.0919757536956 1
0.966266933845636 1
0.968353484080052 1
0.925095584455925 1
1.02833310862345 1
1.05904888077616 1
1.10048593042191 1
1.01796584443489 1
0.981202501408406 1
0.997472458077201 1
1.00017511413673 1
0.99271563168352 1
0.963511984081575 1
1.0447130510177 1
1.01941263901944 1
1.03611941731451 1
0.984425091705177 1
1.0569479042442 1
1.0071959735944 1
0.928809915992226 1
0.947617685898905 1
0.965364873063122 1
1.09047728065442 1
1.00842898709148 1
1.07191785324084 1
0.966647569208435 1
0.966280006270965 1
0.954288617187161 1
0.946323392816984 1
1.04518221616391 1
1.00427512265704 1
0.986841420785783 1
0.989498296850828 1
1.04952997905717 1
1.00336902384048 1
0.975747055922578 1
0.980661022784822 1
0.938276670047595 1
0.959545470529695 1
0.997473443550182 1
0.93947744951565 1
1.04923291070569 1
0.94473358703059 1
0.938743123766721 1
1.00663442173749 1
1.00267873935161 1
0.931809149266074 1
1.04979000141443 1
1.0264864561032 1
0.995245517167326 1
0.967788215450237 1
1.03830554836713 1
1.06583703554973 1
0.974837039634861 1
1.04318728795508 1
0.952622961219862 1
0.979085433994001 1
0.982087313634053 1
0.966865655634715 1
1.00909989121564 1
1.0969024314074 1
0.932511279626538 1
0.92866018714665 1
0.981830547533812 1
1.0571107287711 1
0.956980655699511 1
1.06943102272169 1
0.952790977151709 1
0.95046353670623 1
0.955442456670425 1
1.00996407015443 1
1.02050550573533 1
1.01942662342889 1
0.951463797116854 1
0.931701679785415 1
1.02490933745512 1
0.996698165474797 1
0.919308362376059 1
0.995843603846744 1
1.06457929202946 1
1.02101757037394 1
0.959592944072385 1
1.02077626021797 1
0.944510269399871 1
0.968536145145891 1
1.02377229215262 1
1.06649596240616 1
0.985730715596039 1
1.00129135695162 1
1.0398735078164 1
0.965765387316968 1
1.03230104010365 1
1.06948244417657 1
1.00234009694932 1
0.980517611809581 1
0.915350076151702 1
1.09386845439354 1
0.994141420137602 1
0.929674110387219 1
0.998642043178586 1
0.976064609160246 1
1.0394142165886 1
1.00370004171724 1
1.0025945213461 1
0.983908415380223 1
1.06869685982488 1
0.926937978630296 1
0.982213725650562 1
0.942166940843612 1
1.01352724504265 1
1.02937316025075 1
1.03846192216874 1
0.960666728621051 1
0.983654134102341 1
1.04136927602244 1
0.966951981129322 1
1.06612181783351 1
1.07160214724267 1
0.978665870478224 1
0.902802542937773 0
1.00637612773999 1
1.00084327307347 1
1.05962896997567 1
1.06048147292027 1
1.12297815141158 0
1.07641986322447 1
0.956867427460688 1
0.986926147291949 1
1.02107196850853 1
0.953484744898435 1
0.967825019673761 1
1.0112377218012 1
1.0089855510635 1
1.02309422587783 1
1.07118674793548 1
1.01938756467723 1
0.939984980245441 1
1.06672549474993 1
1.10670491563066 0
1.01326033188056 1
1.04074037933454 1
1.01982753668464 1
0.975618351183763 1
0.986776892478994 1
0.950144770378924 1
1.05611738194026 1
1.00120184319339 1
0.947712981572167 1
1.08162014351061 1
1.01049453831184 1
1.05605914373883 1
1.02291214317022 1
0.993254365036076 1
0.996263464490738 1
1.00821772690916 1
0.983575800279026 1
1.02458326475755 1
1.01199537948363 1
0.950802381296463 1
1.00989856913913 1
0.988495738799268 1
1.02951244360536 1
1.01590592512021 1
1.01771537066708 1
0.988650228933959 1
0.966969015902705 1
0.926480727950749 1
0.916235126662174 1
1.04247120257422 1
0.969932173223435 1
0.953568394019742 1
0.954790830606369 1
1.02979628512926 1
1.01401728270404 1
1.00173217309576 1
0.934112702350003 1
1.02613572611445 1
0.945588307858052 1
0.950167574582362 1
1.02163564648548 1
1.02189697268353 1
1.02491124607265 1
1.03811239787575 1
0.999298847628267 1
1.07581323154574 1
0.988658406270778 1
1.05435228735536 1
1.01580773324301 1
0.982336254320642 1
1.08744749734204 1
1.10689796945116 1
1.0457837362094 1
0.900470536624161 1
1.00043363810463 1
0.948658229772617 1
0.999001891181947 1
0.924924176017451 1
0.98656291179358 1
1.02974510073191 1
0.958459163834086 1
1.13998846462719 0
0.978620276407982 1
0.971285869320574 1
0.955745034397535 1
0.977570928957914 1
0.932804626766411 1
0.989572895709046 1
1.13353551909351 0
0.959826064628175 1
0.986007164976343 1
1.00422266355851 1
1.08620991514772 1
0.946837428553279 1
1.06163446766467 1
1.06661246951861 1
1.02912253929632 1
0.988942195962182 1
1.05204017660294 1
0.980587344162793 1
0.991350316297395 1
0.997977645441242 1
1.02930420435621 1
1.00723688757158 1
1.00872963550753 1
0.969562006831771 1
1.00238126218144 1
0.961738750245709 1
0.880630807762802 0
0.93946582669477 1
0.962993155699282 1
0.925461729245408 1
0.954143269000709 1
1.03859263417912 1
1.00779881607459 1
0.979038004233911 1
0.984496256124679 1
0.945551288966958 1
1.04045060864972 1
0.921899866045554 1
1.03903786108071 1
1.00642773866329 1
1.01805323749525 1
0.954337855338002 1
0.933306338169872 1
0.953619533735324 1
0.97192465231749 1
1.02447034029272 1
1.05061842497602 1
1.03956312962932 1
0.93639995224315 1
1.00638059092751 1
0.952943880533027 1
1.02820291980385 1
1.02548801451334 1
0.896388857951689 1
0.979144964247533 1
0.999332376757828 1
1.05287182909098 1
0.995785032293055 1
0.983692191355682 1
1.02648983067158 1
1.0763759766557 1
1.01699920584996 1
0.999577249206204 1
0.973554587814844 1
0.98743041727787 1
1.02160658672852 1
0.928449142829214 1
0.97978072053171 1
1.01353052105152 1
1.05122604125137 1
0.895676305189811 0
1.05227406760703 1
1.07863763781495 1
0.952321435584322 1
1.09907090387897 1
1.0296587429636 1
0.982811191125227 1
0.966669813955508 1
0.934944410134359 1
1.03277874527918 1
1.05116141369221 1
0.970030796362697 1
1.01752872343507 1
0.976540108543534 1
0.913809151709628 1
1.05617337639805 1
1.02562987209309 1
0.932393008646197 1
1.02553268941748 1
1.01360244387975 1
0.976171011914012 1
1.10762997712781 1
0.927881742975273 1
1.02034708649451 1
0.990339040378931 1
1.03371202692506 1
1.01127590175372 1
0.97704439368872 1
0.976087768055038 1
1.06231497355122 1
1.02596846211359 1
0.971550671169354 1
1.05931226162273 1
1.05830598936908 1
1.04823109469627 1
1.0492127231197 1
0.99483382758982 1
0.974260496413507 1
1.03302958787081 1
0.940982094397642 1
1.03736305852629 1
0.98747072577997 1
1.02716296486663 1
0.952773448081658 1
0.892319386088594 0
1.0465062513626 1
0.844759085178311 0
1.06094017875034 1
0.946075894976284 1
0.980797940840574 1
1.00643848385252 1
0.984460115192148 1
0.962528030835296 1
0.996052333505271 1
1.01788405184752 1
0.987351009421948 1
1.01155773220149 1
0.965283047121516 1
0.996340512203866 1
1.04623087664304 1
1.03163961704193 1
1.06683158569861 1
1.03965324612319 1
0.996520132602239 1
1.00360788749506 1
1.07025097868879 1
0.943256696547172 1
1.02630062884834 1
0.97897309508673 1
1.00069043393025 1
0.992337945562117 1
0.916606416230894 1
0.955453406244276 1
0.977935494769013 1
1.01062976984145 1
0.983111878564268 1
1.03640552902607 1
1.02755221668994 1
1.04328398662344 1
1.04442737177478 1
0.941938070090272 1
0.920595638104599 1
1.06083228186091 1
0.971425513354853 1
1.03785478991882 1
0.973322700691748 1
0.981919711178273 1
0.966077623936831 1
1.07512784776475 1
0.933680666869664 1
1.00991054917184 1
0.999933711881235 1
1.07614895074145 1
0.967684412913907 1
0.978417592119184 1
0.926936447849057 1
0.892116514175644 0
0.977014104372802 1
1.04417599081363 1
0.955146548230992 1
0.989327815623732 1
1.00100640137945 1
0.990203698280707 1
0.994740840571194 1
1.00142736786301 1
0.870451821049615 0
0.942403512775573 1
1.00265724045071 1
0.941807567027947 1
1.01928347260141 1
1.04971527564966 1
0.938377387712238 1
0.975089735563826 1
0.995318227618761 1
0.9731207363484 1
1.02062387262569 1
1.06311325639578 1
1.05084071126553 1
0.968941498168422 1
1.00399554337462 1
1.06262621111778 1
0.970889154568168 1
1.02720494278519 1
0.943746054203948 1
0.978956737901073 1
1.00710249441497 1
0.998889685203796 1
0.922998817281155 1
1.02867098327538 1
0.95280707209385 1
1.01915435260496 1
0.864748488229561 0
1.01603145602854 1
0.969123450826552 1
0.930652257521897 1
1.04993266654278 1
1.00265301353319 1
0.889692921263043 0
1.07093970132099 1
1.00824576006777 1
1.08532788581899 1
1.11217376845382 1
1.04246333102708 1
0.976768025564102 1
0.921924471214585 1
0.908720536294983 1
1.06474572862512 1
1.12207446972223 0
0.957221816125492 1
0.915310772297841 1
1.01949899727976 1
0.911237394659208 1
0.983824796427193 1
1.05699934289334 1
0.963690269874469 1
0.994596147866631 1
0.9773920554787 1
1.01321633924612 1
0.972527559091147 1
1.05122417648385 1
0.910676090240491 1
0.995776335254373 1
0.982642356704299 1
1.00432935540641 1
0.999847405276349 1
0.919245764297917 1
0.965950738416779 1
0.876843486927508 0
1.05677001043984 1
1.03518807610646 1
1.03139897924318 1
1.00311871590096 1
0.918264657263261 1
1.06815780222456 1
0.973134936038541 1
0.86499023998351 0
1.00887628545466 1
1.05555283179432 1
1.00946874171037 1
0.950677802031842 1
0.945817847722156 1
0.946826388515542 1
0.979557653136028 1
0.969421834314914 1
1.09253204195487 1
0.957939112578488 1
1.02853795107455 1
1.02575769503877 1
0.970844474689366 1
0.969185068598704 1
0.919917516683865 1
0.940242138110258 1
1.01580571065437 1
1.02072252437785 1
0.956141480034023 1
0.947088352646293 1
0.986401794222771 1
1.00409519916151 1
1.02288662829977 1
1.09508878439007 1
0.985900709264811 1
1.05524640444557 1
0.919038539113951 1
0.965253126277839 1
0.964180720047602 1
1.03058035777265 1
1.00625027628739 1
0.935273366350002 1
0.880050839420039 1
1.06170733146137 1
1.00487911127883 1
0.969256364593006 1
1.0415453165058 1
1.01108235113255 1
1.04387841746635 1
1.06670204157381 1
1.12599888873777 0
1.02410314257368 1
0.898529758372712 1
1.03690639727761 1
1.03170407375505 1
1.01731605495286 1
1.07550545967147 1
0.959365630051109 1
1.05582400169467 1
0.907267957900937 1
1.00668562127485 1
1.01353960476716 1
0.987568489258079 1
0.997680260800512 1
1.06063957483243 1
1.10457006601886 1
0.942087439306916 1
0.993942416036558 1
1.00394258898258 1
0.961351530346047 1
0.997396165437896 1
0.956873840814735 1
0.993202313290175 1
0.966057482162343 1
1.07787256386295 1
0.92596966650258 1
0.973148300733823 1
0.989290580889166 1
1.08649890841293 1
1.00831217012428 1
1.01734659658739 1
0.989526482395127 1
0.97059819871613 1
1.03154742279455 1
0.966487785218775 1
0.9566905064486 1
0.951218164434632 1
1.11369988512038 0
0.924195516080892 1
0.935843914183484 1
1.01145526175922 1
1.07251180917993 1
1.03265262709945 1
0.887768479116775 0
1.02344393681069 1
0.987201340960206 1
1.04730204811067 1
0.932544719255723 1
0.974151652390118 1
0.991507532711121 1
0.964610788242096 1
1.00952519650602 1
1.04556675627087 1
0.945031823848446 1
0.942520127633335 1
0.956304462070301 1
0.991661357487628 1
1.04450467384235 1
0.997337713603211 1
0.897656402088971 0
0.961597188711642 1
1.02447671600572 1
0.969201183626648 1
0.944954614991372 1
0.997830690346092 1
1.07760909435158 1
0.944023655576673 1
1.02175438890522 1
1.13276623579412 0
0.985076910436361 1
1.03651474288685 1
1.02588311912646 1
1.13096288182852 1
0.998102790760129 1
0.965077511123625 1
0.936397283172255 1
0.989626677854153 1
0.971730505815167 1
1.03428075462156 1
1.06046078737896 1
1.05468712611302 1
1.03666130514856 1
1.02893743404401 1
0.990870955764096 1
1.00586358361889 1
1.09641630325625 1
1.0677073282379 1
1.03815817215102 1
0.975098166931363 1
0.904493737459134 0
1.03482770929801 1
0.937171714148909 1
0.989014570292585 1
1.05247773701166 1
0.957271362379495 1
0.943122166168136 1
1.03203607571928 1
1.00795021406856 1
1.04635695610584 1
0.93937598430955 1
0.955839493761651 1
0.969709624073486 1
1.02405008363764 1
0.90477516286783 1
1.02355071904287 1
0.947772273861586 1
1.0105472021941 1
1.01234880031154 1
1.04818044748408 1
1.03020391357458 1
1.0268471212736 1
1.04180692025187 1
1.02731801342145 1
0.970632079863129 1
1.001500785625 1
0.983142867093626 1
0.984211494752848 1
0.953994874715391 1
1.03492539310578 1
1.02040661270794 1
0.990006381234573 1
1.04736264711463 1
1.08422338774109 1
1.01550630515513 1
0.984720805880374 1
1.00036921321114 1
0.947800415301618 1
1.02374134659317 1
0.952345936229402 1
0.953808786556117 1
0.999067419366035 1
0.952893907244117 1
1.04150949921605 1
1.02531170118029 1
1.04726171491155 1
0.918720962416169 1
1.0445355864886 1
0.978667148406542 1
1.057741798956 1
0.985348623739173 1
0.950969017930896 1
1.07608079193372 1
1.02418309462777 1
1.00997200957557 1
1.04693079884825 1
0.973277481852302 1
1.03556773226192 1
1.00756694580985 1
0.955778251604079 1
0.981479952472466 1
1.02387331894285 1
1.05587922528758 1
0.93910678154917 1
1.03725705549005 1
1.05771359209738 1
0.95556970059153 1
0.929196538201739 1
1.01210786791435 1
0.971799087197703 1
1.0355807597821 1
1.04878090791139 1
0.983215924547109 1
1.0368988508445 1
1.0845446091941 1
0.970486173576294 1
0.987912919324664 1
0.938674749861253 1
1.05416703823623 1
1.02539403951261 1
0.995016923890567 1
1.00495296311959 1
0.990258987787514 1
0.834553995761574 0
0.976721944852131 1
0.96492599683369 1
0.975258611828327 1
0.957500268337419 1
0.993296404822573 1
0.985620468840112 1
1.06838830615093 1
0.993291913176193 1
0.970266663488597 1
1.06524468895663 1
0.896008363132711 1
1.02695837828691 1
1.09673142685093 1
0.998892660627132 1
1.00156220055514 1
0.900506368078408 0
1.01267194793704 1
0.962627386337589 1
1.10888830763679 0
1.0075805329681 1
0.979119479382719 1
1.07417659433157 1
0.951302357095695 1
1.01077473049394 1
0.869161030514271 0
1.03422297653175 1
0.937638781567292 1
1.09179949648118 1
0.945880180931943 1
1.00440272701712 1
1.02268702933371 1
0.997226532048221 1
1.00415157130315 1
0.952633919945728 1
1.0205478162065 1
1.06248438787263 1
0.936532203302322 1
1.00828563085498 1
1.00861844333797 1
1.09019346676605 1
1.01821097287513 1
1.03187599297332 1
1.03144436329179 1
1.04160698514247 1
0.957521364844213 1
1.05785306380608 1
1.02273758040351 1
1.01146448890041 1
1.02475674485994 1
0.97287176674834 1
1.04693031490682 1
1.0343290444845 1
0.972978907778756 1
1.04933527868736 1
0.935240020792711 1
0.929399885293934 1
0.996476134809644 1
1.04543967749854 1
0.980560095210431 1
1.00529290230504 1
1.0211585881201 1
1.05440354139837 1
1.0824370824207 1
1.0545035802081 1
0.936785784324523 1
1.01557376184399 1
1.00741643326805 1
0.983353274015043 1
1.02186907125842 1
0.948282170437403 1
1.10312314800997 1
1.01350842659644 1
0.974641490492089 1
1.0157366505051 1
0.930555117442187 1
0.977934437392133 1
1.07002376776175 1
1.06663620422464 1
1.02484812696034 1
0.957961730759534 1
1.07641379478042 1
1.08599769287498 1
1.00291030301638 1
1.0493233295562 1
0.948002178365061 1
0.993795842042836 1
1.03078825522056 1
1.06876317329608 1
0.986676034720177 1
0.920975956601318 1
1.03162050734136 1
1.05876394388582 1
1.12996556317936 0
1.08115804832517 1
0.974964618269291 1
1.0044659358221 1
0.924194285932011 1
0.944318658376288 1
1.0089819197263 1
1.03566357777443 1
1.03577579966444 1
0.930801267581119 1
1.00178408138779 1
0.989122134048882 1
0.907805529495328 1
0.939467917925105 1
1.05468274880133 1
0.972153930041502 1
0.98000214532277 1
0.99230174953607 1
1.08273316630185 1
1.00669669605913 1
1.00884509356052 1
0.973540302036785 1
1.08391826568981 1
1.05282439114864 1
0.932462355894297 1
0.966216485526254 1
1.06565723458997 1
0.966136383968788 1
1.01032838309892 1
1.02374180530272 1
0.94338816895095 1
1.03407208257357 1
1.05818638863644 1
0.962651748327349 1
0.842257853137765 0
0.95237144751601 1
0.952460706304078 1
0.995310611384298 1
0.930636398094215 1
1.02334298191132 1
0.966303856121355 1
1.03892747899025 1
0.999133438358657 1
0.983878369913259 1
1.02584136752869 1
1.04361557782161 1
1.09540640160812 1
1.00688429240216 1
0.932641783603687 1
0.967379415223746 1
1.04351798321762 1
1.06588856800018 1
0.994708219789721 1
1.03055711440346 1
1.0768950690152 1
0.975405146880926 1
0.980317570901364 1
1.03968828872089 1
1.01457181507578 1
0.932329060309748 1
0.987537184092449 1
1.00372709972293 1
1.0193386588541 1
1.04823965455228 1
0.881524876482274 0
0.947876065945242 1
0.995507970407076 1
0.974743838352027 1
1.1097875224569 0
0.914229015877189 1
0.961298140048118 1
1.0517784447227 1
0.989848608005944 1
0.958705562280825 1
0.980923614949019 1
0.975845835351051 1
1.0220925929119 1
1.08526457169027 1
1.05867456522934 1
1.04084171751028 1
0.980766643465392 1
0.975934195992058 1
0.990527356117224 1
1.01798862172052 1
1.08545274634511 1
0.942669133524142 1
0.969621886596156 1
1.0364354570817 1
1.05290978119637 1
1.06496906218761 1
0.937519550314041 1
0.97881610080865 1
0.994930603634875 1
0.966348010791878 1
1.02796516635543 1
0.977019610548391 1
0.981935665059143 1
0.981847776132103 1
0.97195926743789 1
1.00879894785233 1
0.971309894810169 1
0.949801448700966 1
0.994416389673653 1
1.05442825045737 1
0.991693870797012 1
1.02262426284154 1
1.00337372390175 1
1.09894711235125 1
0.981041489988742 1
0.995209569007803 1
0.97373053303562 1
0.987605502486232 1
1.00966990578748 1
0.983896136704751 1
0.937241522831171 1
0.957074762928882 1
1.05828582865935 1
0.962952082159902 1
0.949519302323513 1
0.972954791244475 1
1.01193974799968 1
1.02800078045262 1
1.09634167409698 1
0.95508986537376 1
1.06844697014701 1
0.953350980165161 1
0.978660922322084 1
1.01976548214783 1
1.02993425489996 1
1.0081913364291 1
1.00631950515912 1
0.968127681964399 1
0.964112379382318 1
0.973168277685257 1
1.04499036701506 1
0.924962392540666 1
1.0332670884243 1
0.954738415973171 1
1.08831963726427 1
1.00407308988429 1
0.96687893056283 1
1.04703851507238 1
0.995966365641354 1
0.961680876572713 1
0.933275907234103 1
0.967114003276187 1
1.02260745082677 1
0.993951499244436 1
1.02305249551581 1
1.0496884238425 1
0.947278124885715 1
0.995222351689649 1
0.983609539763552 1
1.03808442369948 1
1.01114030997937 1
1.01024829553206 1
0.997527953028507 1
0.974298616477034 1
0.920438372918502 1
0.951450952009583 1
0.93980345971802 1
1.00631345076615 1
0.96218285818896 1
0.928481790702814 1
0.972289397966406 1
1.03152083689662 1
0.96113452861099 1
1.03958714909115 1
1.07437487376351 1
1.01933517194093 1
0.996269836952969 1
0.960466600279625 1
1.07472189477347 1
0.969316510774826 1
0.948266146844839 1
1.03742977288771 1
0.941571227867983 1
0.938422276841091 1
1.05356726432168 1
0.918513289436492 1
1.02146805506077 1
1.03536220430993 1
0.993589628528043 1
1.01541260372293 1
0.95675803006175 1
1.00898047742608 1
0.982514704388258 1
0.961308182821933 1
1.04359829025008 1
0.951039450424185 1
1.00438138089801 1
0.985208698652568 1
0.997110357315286 1
0.972094799401506 1
0.983390079575644 1
1.00822668310956 1
0.969507946562462 1
0.960428322121245 1
1.0845275602915 1
0.977685927374942 1
0.979972047489306 1
0.907114830790236 1
0.94738645636255 1
0.987353993960624 1
0.882764529880338 0
1.0364472535754 1
0.971083575092167 1
1.06726333387526 1
1.04208641429276 1
1.03989399150891 1
1.12368756232631 0
0.994441860603093 1
1.06418179574326 1
1.06635188907031 1
1.0897621946927 1
0.998341916362406 1
0.96080724310753 1
0.98631407493394 1
0.893113008251528 1
1.01544799413876 1
0.974896530067974 1
1.00925412999263 1
1.05134678739548 1
0.985246608446178 1
0.946540234508962 1
1.05506235141129 1
1.03399651405911 1
0.956153491986153 1
1.01132541010815 1
1.03204888751644 1
1.05294439282454 1
1.02046626532261 1
0.989297406701538 1
1.02350699047149 1
1.02643374905557 1
0.977557504636184 1
0.955329905194059 1
1.02995596798296 1
0.965266205937964 1
1.02371761064067 1
1.03465955623736 1
0.991227438879584 1
1.006838180594 1
0.92211028770582 1
0.998892558105278 1
0.997966543167555 1
0.95477946060945 1
1.00815455531311 1
0.988359462788461 1
1.0993891652092 1
0.990808180213555 1
0.991037211809856 1
0.98856115308072 1
1.09701918129196 1
0.983397214668274 1
1.02107951990287 1
1.02117332282556 1
1.06380028993632 1
0.945507032214949 1
1.06082942403891 1
0.975089616206381 1
1.06192449608041 1
0.968831161844913 1
0.962266741961828 1
0.991784539013171 1
0.985204615461429 1
1.00029851236061 1
0.972601127364785 1
1.00967245662466 1
0.992693493700943 1
0.980076760010723 1
0.979476528117861 1
0.996735091324965 1
0.935827237672897 1
1.01749014984368 1
0.993012271654371 1
0.926819644261578 1
0.968734724059349 1
0.938064480373276 1
1.08316066336009 1
1.00292338326526 1
0.956555526870014 1
0.902498158087574 1
0.945923900896725 1
0.949669560918782 1
0.987400953311379 1
0.979472521857438 1
1.01092557138662 1
1.03380827595711 1
1.06176109630564 1
1.01404868880484 1
0.933783566125169 1
1.09119720988949 1
0.991269984441513 1
1.04293624477438 1
0.99724528403518 1
1.04227030582697 1
0.990207253676158 1
1.01929905226361 1
1.0486495683611 1
0.977348445540933 1
1.02293089910158 1
1.01641473573741 1
0.945155173781216 1
0.982065694015978 1
0.96427221140206 1
1.02972129456206 1
1.04714180030915 1
1.06351793903925 1
0.896665353529509 1
0.991596454709783 1
1.00074531314382 1
0.973448797040507 1
0.971152617068942 1
1.08043015459176 1
0.990922611343028 1
0.964946826251135 1
1.01111616524314 1
1.05134533195652 1
1.02288207851153 1
0.971942706055948 1
1.02077128897262 1
1.09602323413762 0
0.934527752925565 1
0.911004351120138 1
0.985427669412811 1
1.06791458702844 1
0.984251918918257 1
0.971832353544223 1
1.01298844795976 1
0.96670602281008 1
1.00994869612648 1
1.07343005512561 1
1.03305427986516 1
1.04586955355667 1
0.961948147103293 1
1.0181256317433 1
1.03422644481168 1
1.05260586562191 1
1.03522133479326 1
1.02266572787669 1
0.924302163759848 1
1.01803051491678 1
1.03999197148004 1
0.965876498661228 1
1.00072015228974 1
0.95135878072148 1
1.05322410731923 1
1.01102743098099 1
1.10092646341996 0
1.00436228153802 1
1.04630686456694 1
1.01829530469792 1
1.02850590790592 1
0.986452005399865 1
0.983281648104934 1
1.07974423476981 1
0.978706431674612 1
1.06983713822988 1
1.00859991260365 1
0.9908260460332 1
0.972942386157604 1
1.03231879235114 1
1.03045172997009 1
1.07250570758096 1
1.00390326052563 1
1.03348953604443 1
0.983359337693577 1
0.933585349698668 1
0.976861523646849 1
1.10705814622887 0
0.895892334783968 0
0.975650893776862 1
0.954266457977694 1
0.981313786571446 1
1.08099853085383 1
0.956182822485617 1
1.06111301924252 1
0.969966399386964 1
1.01888450990906 1
0.941895595828234 1
1.02721935719735 1
1.07445668909456 1
1.00770645021732 1
0.991797350958638 1
1.12325909301627 1
1.00704706049957 1
0.971536913080095 1
1.01274293691122 1
0.984331236494466 1
0.976508555744279 1
0.972428030440681 1
0.891110976069214 0
0.949212093317946 1
0.982873927683447 1
0.965345748233146 1
1.03188246955468 1
0.964546576052726 1
1.0444291466741 1
0.975441321283351 1
0.932633271358368 1
1.01904039762108 1
1.07544685104262 1
0.920676420928071 1
0.979695521862601 1
0.935405928190283 1
1.05619608641722 1
0.912577477763886 1
1.08947158082577 1
0.938561788841326 1
0.956331610269248 1
1.02584789769309 1
0.991662254783393 1
1.0087505523854 1
1.05794632253078 1
1.02267236321691 1
1.00586067720904 1
0.979404845327243 1
0.935342686865819 1
1.05180081156838 1
0.928704208428711 1
1.07266054116433 1
1.00234934639444 1
0.99994554429074 1
1.07456352275075 1
1.00054644970747 1
1.02073606495369 1
1.06050943615669 1
1.02537444649689 1
1.0023774325992 1
1.07382388641013 1
1.00507939929828 1
1.09881642290671 0
0.988751723150566 1
1.00059429992082 1
0.996598910780734 1
1.00768827474029 1
1.03952917078945 1
0.898033434634417 0
1.02378715207375 1
1.00846647083751 1
0.933202965293166 1
1.10720696761114 0
0.936376423431132 1
1.06862783281848 1
1.01427128574954 1
0.869147328375731 0
0.944073012306107 1
0.987788714497473 1
1.00714453694416 1
0.937244995371397 1
0.955529018836625 1
1.00125110162629 1
0.953723759423938 1
0.988982288214881 1
0.954790181654067 1
0.99041478532947 1
0.946599230931526 1
1.08561467955346 1
1.02780939494465 1
1.04735798820238 1
0.991028682444546 1
1.0446047510909 1
1.00162056488684 1
1.02580048037489 1
1.05977113930668 1
0.988399779436452 1
0.951689209544698 1
1.03507880384893 1
0.954277467662707 1
0.978154234862159 1
1.12467355694528 0
0.999844414323538 1
0.862538938866352 0
1.01150976356893 1
0.996996671355329 1
0.989921051396638 1
0.938182567177958 1
0.924620872187102 1
0.957410836290203 1
1.01501459021524 1
0.974350448198028 1
0.989803879827547 1
1.02653845983066 1
0.962985839264914 1
1.00330429897128 1
0.948151328086509 1
1.039779849745 1
0.969799394264846 1
0.996008456820641 1
0.897437481692947 0
1.01616978017462 1
1.07463081830712 1
0.961347857196212 1
0.997639478085608 1
1.04244164816888 1
1.05905143183502 1
1.01097651843013 1
0.951152533900332 1
1.04398228249434 1
0.995088036529194 1
0.964098834599893 1
0.957657491280121 1
0.979574525279108 1
0.971543193644652 1
1.03755398612004 1
0.968853173357815 1
0.954739462377937 1
1.05365446440833 1
1.043031263205 1
0.950139310284182 1
1.01885744782253 1
0.98150106812477 1
1.02524091032776 1
1.09172023413535 1
0.998742996853217 1
0.907483726883261 1
0.99510326723432 1
0.9425486657658 1
1.02033794948316 1
1.02700858640796 1
1.00702238729035 1
0.969415623921142 1
0.988521287402747 1
1.00908395725362 1
0.977130631086717 1
0.92609855344763 1
0.979141565755818 1
1.11023884902134 0
0.981837954704122 1
1.02005386254071 1
1.04549859694418 1
1.06537388585308 1
0.924585251541076 1
0.98859146826921 1
0.991954090457248 1
1.0655951093813 1
0.998147161210803 1
1.0943037456687 0
0.894709313830883 0
0.985448013827841 1
1.07763567606347 1
0.995305418910593 1
0.979133190096676 1
1.00369882094053 1
1.0192604487862 1
0.992503971118474 1
1.04803279389743 1
0.949976580670726 1
1.0375460320155 1
1.01928682678332 1
1.01838613118469 1
1.0107872196218 1
0.975755356720144 1
0.970765720167343 1
1.0373468428715 1
1.00643787851054 1
