# Supplementary material for: Bias caused by sampling error in meta-analysis with small sample sizes
Source: PLoS One. 2018 Sep 13;13(9):e0204056. doi: 10.1371/journal.pone.0204056 (PMC6136825; doi:10.1371/journal.pone.0204056)
Supplement: S5 File — (ZIP) [file pone.0204056.s005.zip › results N = 10 theta = 1 tau = 0.2 sz = 10-20.txt]

"dl.theta" "dl.cp"
0.80212885727462 1
1.18697113223787 1
0.809801078796198 1
0.879277845408084 1
1.02148208512042 1
0.934954135212775 1
1.14938459985109 1
0.622551708165699 1
1.17829803407333 1
1.15310838245029 1
0.950107016903004 1
1.28271599102023 1
1.17597995097187 1
1.02250271311877 1
1.28222151474676 1
1.20158566337546 1
0.748570561504314 1
0.83651013642167 1
0.583025485619465 1
0.15289686266122 0
1.43313357802679 1
0.803366697157262 1
0.710915568504413 1
0.659747019538912 1
0.668615723806591 1
0.910279179378928 1
0.581519315500692 1
1.28832008471183 1
0.672371342220707 1
0.927675256381316 1
1.35038351798808 1
1.13052565961116 1
1.21876609213465 1
0.85303116077792 1
1.51684056946565 1
1.14157115338163 1
1.24140807199137 1
0.392100497126579 1
0.714849715430817 1
0.857691922961339 1
0.697448757462887 1
0.573951870905291 1
0.870949464465807 1
0.918041687265335 1
1.07069205574051 1
1.03836413508592 1
0.953720263628727 1
1.2750951293361 1
0.782014202298426 1
1.82542081052299 1
0.738047857016191 1
1.34352426582364 1
0.863919308024834 1
1.22999018994101 1
0.892896769839356 1
1.14791070716989 1
0.641843521612742 1
0.814519720864458 1
0.794332783612158 1
1.10748356322082 1
0.932447874182248 1
0.652415327675754 1
0.943628969066706 1
0.771396295201419 1
1.10856105928687 1
0.657641749498658 1
0.811546670188399 1
0.895087398590132 1
1.06254292065842 1
0.940525169333371 1
1.15893298859102 1
1.37198137909646 1
1.27009939469429 1
0.528624647883235 1
0.731109189536285 1
0.697661166020321 1
0.936028127076479 1
0.778654341933848 1
0.828529032732118 1
1.90647931548351 0
0.908280402430798 1
0.920176946163958 1
0.946700200159088 1
0.783754689911736 1
0.674866682088716 1
1.09229909025455 1
1.77012719728114 1
0.681608607764358 1
0.830476276318229 1
1.27170688099766 1
0.415952976965769 1
1.00453354182566 1
1.04959410066211 1
1.0257938243795 1
1.0255232757286 1
1.12568437403883 1
0.667904829121052 1
1.63496774257134 1
1.08019459410179 1
0.853353692418872 1
0.703351188112822 1
0.761790910847637 1
1.14430495909339 1
1.01444260931519 1
1.89813264188544 0
1.74080955063823 1
1.22778100316675 1
0.927060451369749 1
1.18569119808774 1
0.340192484693236 1
1.0794984948982 1
1.32835517582849 1
1.47205861770788 1
1.11344050102586 1
1.57750065689739 1
0.697137878763997 1
1.4484952082547 1
0.758188664698343 1
0.548526268178361 1
1.19432015777054 1
0.40826236941574 1
1.16078420030495 1
1.49662397897474 1
0.545993936754549 1
1.28156866727361 1
0.49796667099701 1
1.03343425646895 1
0.883017957882253 1
0.996791343094545 1
1.01992340718003 1
1.17086758813106 1
1.25007699646917 1
0.87033553374764 1
0.152235993651734 1
1.20390685664287 1
0.728366852429345 1
0.585907431892183 1
1.38440428524349 1
1.21964542086948 1
0.844651479666187 1
1.23558466841296 1
0.785221060460719 1
1.04311277814492 1
1.43881074360719 1
1.42427245097954 1
0.641858123631872 1
1.03253182128969 1
1.09798459347246 1
1.35145286177556 1
1.57236017121942 1
0.797733010824283 1
1.30257998371153 1
0.63170583158815 1
1.26809841051613 1
1.29080537214596 1
1.33086981950064 1
0.860761907987631 1
0.468484902786096 1
0.792856880575329 1
1.2639704978739 1
1.27731577163304 1
0.708527988234267 1
0.924581115491044 1
1.4108944971024 1
0.907036324234951 1
1.63541319382029 1
1.65074037435639 1
0.939374564023647 1
0.778018942553242 1
0.438723340639682 1
0.614146124052915 1
0.666709927809793 1
0.509761557394405 1
1.16725705214166 1
1.00550913938655 1
1.53301790549397 1
1.03505071454585 1
1.01374456856364 1
0.624637008285641 1
0.839822135940897 1
1.84550108999434 0
1.1095981188942 1
0.878888715339483 1
0.682220562814862 1
0.973897112554482 1
1.23842896608768 1
1.09887852685322 1
0.734599634459347 1
0.887331009051484 1
0.576226057168797 1
0.452814167937562 1
1.09375180983268 1
1.20331830730592 1
1.25874725519157 1
1.32302531121789 1
0.918689436839641 1
1.09501119816851 1
0.860188249335991 1
1.2892603512502 1
0.626832469296801 1
0.857419128547639 1
0.469934318183693 1
1.15084611318733 1
1.44031793446998 1
0.868534821257133 1
0.889791272185065 1
0.660099497295112 1
0.726015999032972 1
0.610979298120787 1
0.595201892354318 1
1.49443216520966 1
0.768605119530981 1
1.21205511577867 1
1.12587111274181 1
1.44457430848969 1
1.04710220081783 1
1.35467640837174 1
0.887629104014818 1
0.823655065370478 1
0.529432937098142 1
0.876818345824042 1
0.442495342137505 1
1.60882440783914 1
1.0386544374647 1
0.335219753386924 1
1.09760057534138 1
0.761845780520279 1
1.00889269438766 1
0.610111748600204 1
1.1532364626766 1
0.817369199780004 1
0.869286244270224 1
0.493695014398415 1
0.989574533653472 1
0.717632804937985 1
1.21029620222644 1
2.02237007594706 0
0.480345282400093 1
0.835146466796674 1
1.44520459121398 1
1.04060631065133 1
0.999421468550539 1
1.20085336570178 1
0.845062384072187 1
0.935183976568072 1
0.76835519101375 1
0.547876168881649 1
0.899689357337133 1
1.30676994930024 1
0.529283756950876 1
1.32636112315072 1
1.09106374820662 1
0.247112574251264 1
1.01471240773622 1
0.578094411876754 1
0.835307312487839 1
0.749488144307596 1
0.552693196009893 1
0.467218573509444 1
1.07203760487502 1
1.50436567358137 1
1.02025366455596 1
0.533257857575242 1
1.18668206641565 1
0.697935682957406 1
0.86352748282411 1
0.781052445294645 1
1.23495502344385 1
0.791679100069204 1
0.81484756600207 1
1.59218161418997 1
0.902290431594099 1
1.65957454435901 1
0.940355922462443 1
1.37202939733607 1
1.52598798540413 1
0.63621952706162 1
1.27896408683915 1
1.76068276503379 0
1.31253751356528 1
1.1281721743588 1
0.876463530703083 1
1.88059905948491 0
1.09096694143259 1
1.06428221807604 1
1.11682955667292 1
0.850656915021082 1
0.916986489746934 1
1.09205907699117 1
1.25370373383884 1
0.700435921391104 1
1.1761580438384 1
0.599983597700936 1
0.916561742237468 1
1.02586497660943 1
0.88111367089409 1
1.47937024786895 1
0.604585243305368 1
0.659381381717089 1
0.666692928005927 1
0.91812639223567 1
1.00679529521862 1
0.749783185849396 1
1.36899937503287 1
1.05947172651851 1
1.01682564235342 1
0.624585660014423 1
0.566314876259894 1
1.34490640339343 1
0.793966959055785 1
1.00091480956709 1
1.50749776412128 1
1.21874506115853 1
1.30759649789049 1
1.42733890289951 1
0.955721703438765 1
1.05778936415314 1
0.7277456132239 1
0.722278094039111 1
0.800194286790283 1
1.01475090908669 1
1.28991526572273 1
0.813256990622203 1
1.31671889818209 1
0.748878207988876 1
0.674246325434988 1
0.643792629071264 1
1.07580323591907 1
0.592287542742308 1
0.93938642432432 1
1.16240210433568 1
0.990353864749894 1
1.14541914817361 1
1.27254199677741 1
0.735122002412244 1
0.409985471247059 1
0.995631502931389 1
1.23770915614246 1
1.53339383610824 1
1.29941506293558 1
0.684621602923742 1
1.10333380819721 1
0.394428758297964 1
1.20882657951588 1
1.16805878148104 1
1.56032710971663 1
1.0289342640517 1
1.51462128377995 1
0.914252317188281 1
0.786660837003086 1
1.04423880329432 1
1.17859035829162 1
0.971980055671658 1
0.94539178151408 1
0.74387878195541 1
1.36358509914115 1
0.726687118419298 1
0.566166615505089 1
0.581181080167843 1
0.707856875317214 1
0.606862707105444 1
0.406408638160968 1
1.3639198143333 1
0.372152388847294 1
1.09007231060347 1
0.773275713558204 1
0.259977678115243 0
1.20175791362077 1
0.525840031723488 1
0.424724815619787 1
0.32996677909661 1
0.718592258061393 1
0.982724058499323 1
0.204316432734516 1
1.06007600334846 1
1.48706015612157 1
0.981904763350345 1
1.05589599737356 1
1.06835850702994 1
1.55843125607747 1
0.727504769065217 1
1.09846386593829 1
1.51098857463307 1
0.814366840347076 1
0.872543309045068 1
0.340504244976969 1
1.17555079593583 1
0.820706507555892 1
1.3914809218781 1
1.05015325434878 1
0.770932741366713 1
1.1836793203058 1
0.983295280094253 1
0.673727234106952 1
1.39470909812229 1
1.43761338548856 1
0.725667656166002 1
1.27282562056207 1
1.4763941732227 1
0.975958565516497 1
1.03884214274817 1
0.735285411478394 1
0.551093755999413 1
1.02622124217052 1
1.17351049181254 1
0.895985344034866 1
0.827519800616763 1
0.731678354068465 1
0.875578826981259 1
1.03583791105468 1
0.973797878920481 1
0.386437483929781 1
0.326820542750211 1
0.37412325545691 1
1.48580155112212 1
1.64985444339238 1
1.19313949631618 1
1.01279814011336 1
0.61961489499881 1
0.677201230193408 1
1.18564064239836 1
1.56706501635714 1
1.13114738656619 1
0.846672984364628 1
0.939813364026118 1
0.897548222769389 1
0.969144085488321 1
1.23528312275905 1
1.07917872813458 1
1.17299442693578 1
0.733819696362687 1
0.526447288638291 1
0.548418975969909 1
1.13147686675243 1
1.24778546965811 1
0.252198894461515 1
0.494298564108552 1
0.529814804274839 1
1.16213196735619 1
0.521773081476473 1
0.879418115718224 1
0.752401369480286 1
0.830480148277874 1
1.45271874185395 1
1.35495636607553 1
0.963245574404484 1
1.41020624744757 1
1.00134197228139 1
1.51332512096062 1
0.242088860561161 0
0.91148502903242 1
0.716390169365112 1
1.04124915749106 1
1.24043173339209 1
0.963506339687474 1
0.770476949393435 1
0.317572641453919 1
0.76414874773166 1
1.29090879353831 1
0.587483446246594 1
1.15805576663833 1
0.765295973638785 1
1.71822737943295 1
1.12324611532998 1
1.16290707394102 1
0.518682325358743 1
0.793837943345033 1
0.683865012920231 1
0.563394303094156 1
1.63041848076615 1
0.894922580800144 1
0.954150045946959 1
1.47311919587434 1
1.00267516939885 1
0.177443332601049 0
1.28843131445002 1
1.05730874233216 1
0.612048782293987 1
0.632848466260163 1
0.11380876141555 0
1.03855487988209 1
0.914336130303556 1
0.936833272107026 1
1.41908217270226 1
0.652552234408551 1
1.27386608868261 1
1.04099005472736 1
0.968837015322843 1
0.739878799935344 1
1.26167462897853 1
1.40446957552667 1
1.09341981090541 1
0.996569929506566 1
0.874419333506415 1
1.53090382203351 1
0.570695899755566 1
0.856937720852629 1
0.814992822145682 1
0.811366656161966 1
1.16286211792857 1
0.982525290291842 1
0.664341504229117 1
0.949906335718566 1
1.53675364844 1
0.917534399106765 1
1.53177259682649 1
1.59355807640676 1
0.8715156871481 1
1.17695140023301 1
0.747081474761558 1
0.978272047714534 1
1.22300453744753 1
1.02452679223766 1
0.890414730821534 1
1.0451252666131 1
1.52104727513989 1
1.13696037918377 1
0.933358157498543 1
1.20339618083689 1
0.610343864616163 1
0.444247216239964 1
1.20030117224284 1
0.707970982157388 1
0.958667143372403 1
0.696387253829748 1
0.826026794162646 1
1.07336463958348 1
0.263035232973416 1
0.473947234047387 1
0.778910374426657 1
1.53929506353379 1
0.82592929958662 1
0.541586449477675 1
0.849928829266105 1
0.723450995307676 1
1.0752496209981 1
1.33861860410708 1
0.985034510056998 1
0.577977628202464 1
1.08199547954169 1
1.6725011954321 1
0.586202008284499 1
1.0572804157104 1
0.919870970286172 1
0.578659191972811 1
1.49133452846737 1
-0.0408023548337867 0
0.962494499092534 1
1.16192246522937 1
1.21803354079989 1
0.574812620874804 1
1.01457578142992 1
0.333126986847692 1
1.77004866320483 1
1.27968680870891 1
0.692061493397637 1
1.25091075260088 1
0.931904421662782 1
1.264826884838 1
1.08008865352645 1
0.762479381767525 1
0.846660279025422 1
0.749211627814938 1
1.22508446858015 1
0.518951696762482 1
1.70212200832642 1
1.67513696798617 1
0.633239234509725 1
0.926385558936525 1
0.648138249602147 1
1.32271083046208 1
1.04143179777691 1
1.4259468859727 1
1.14138952306046 1
0.881289805915562 1
0.612876057639591 1
0.577248856174352 1
0.386340210257744 1
1.19914289132666 1
1.51328829755268 1
1.08459229579594 1
0.810485646624903 1
1.43246270970017 1
0.681176896611667 1
0.602509511416969 1
0.716360977530335 1
1.3046521834239 1
0.0749275747012243 0
1.20171833210616 1
1.10732331986441 1
0.662660720177958 1
0.451950634456624 1
0.694466335982596 1
0.608117775235955 1
1.14641374995477 1
0.276497573936523 0
0.639788049232864 1
0.755824664188124 1
1.50037228518724 1
0.617590143417229 1
1.063634882512 1
0.357075763762024 1
1.78681424302089 1
1.32273023783797 1
0.976888801353404 1
1.03418413946543 1
0.891195072997802 1
0.881966846875049 1
0.551636838215596 1
0.976456658737197 1
0.885543833960647 1
1.03765447879537 1
1.03103841532861 1
0.796465954272308 1
1.12123480287526 1
0.692726596477789 1
0.883696796318966 1
1.14588970234395 1
1.49100825988346 1
1.01161855680855 1
1.28954156503522 1
1.0316035016104 1
1.20022411750508 1
1.14198575991327 1
1.16212136268388 1
1.30588114973085 1
0.813220123122797 1
0.80559378859708 1
0.899787640533339 1
1.00693490369027 1
1.51170332265502 1
0.663311991672113 1
0.995415574064903 1
0.801612481857039 1
0.590849176191967 1
0.887634010395854 1
0.500203505133165 1
0.753100296120386 1
1.22186386192526 1
1.75462289954328 1
0.475575169819923 1
0.921514247871975 1
1.37797605542263 1
0.976053999558546 1
0.310580960644342 1
0.81583701938191 1
0.558613110012184 1
1.0848402666497 1
0.692692891987578 1
1.09922196631185 1
1.1130428064691 1
1.40178163932216 1
0.940837667832783 1
1.49469910622799 1
1.20784474149349 1
1.02526864125068 1
0.127009510759931 0
0.657131606754685 1
0.984382902854857 1
1.56520667397232 1
1.11773246763005 1
0.625400901515837 1
0.775853239579731 1
1.13660235705555 1
1.09210977519166 1
1.2772410990617 1
1.04684869344336 1
0.687413015790519 1
0.821268987275774 1
1.2239599891193 1
0.167513877871882 0
0.709539185407477 1
0.83771057568983 1
0.661403582586882 1
0.610752545311441 1
1.02678933400949 1
1.1709592667093 1
0.886314664058728 1
0.766320776704653 1
1.43805034603929 1
0.814796483332171 1
1.01867060528861 1
0.878473541527214 1
0.620600549357357 1
1.1431713526557 1
0.626003753601907 1
0.677956628646854 1
0.932194977054115 1
1.81958135546629 1
1.47894122041539 1
0.837128867108478 1
1.25851252464638 1
0.648211450031108 1
0.634956853739722 1
1.47876700370152 1
0.409272560449165 1
0.306027764264138 1
1.36544954535283 1
1.32242614211131 1
0.208741683804204 0
1.74231951587418 1
0.736071905972446 1
1.09092417641384 1
1.41593826321412 1
1.0192250108607 1
0.8206118347779 1
0.926898086663264 1
1.67364691537441 1
0.46872835559297 1
1.0107046455331 1
1.02476698794577 1
1.37182346336042 1
0.392648066630815 1
0.692781725320023 1
0.677300779284593 1
0.786516649898256 1
1.98903032924104 0
0.344227163773181 1
0.919724854545925 1
0.798133695245843 1
1.25156650947758 1
0.814381986253246 1
1.31430424762736 1
0.48809622653123 1
0.389929926054933 1
1.09699946605708 1
1.05803552597418 1
0.714059736346506 1
0.511867933964306 1
1.06445714158046 1
1.3530545743407 1
1.15665399394559 1
0.764566060426635 1
0.808954523736512 1
1.16692847710323 1
0.815918663120938 1
1.03469232737192 1
0.775440349614144 1
0.600545855613363 1
0.878420671481511 1
0.972904482301529 1
0.580186353759782 1
0.499523939890636 1
0.0453413671195997 0
1.25858026972303 1
0.656999664003348 1
0.809474427319619 1
0.896703376782243 1
0.926350703160074 1
1.09369117563972 1
1.6962493940605 1
0.950333075272313 1
0.667480357053749 1
1.1316949095976 1
1.05280388616375 1
1.35605050953602 1
1.04003725929126 1
1.02092130362262 1
0.87001945733172 1
0.961607514506328 1
1.50371818981867 1
0.683520082512012 1
0.787576162423049 1
0.277060241699496 0
1.06734915063716 1
0.692063482844201 1
0.743798079908393 1
1.06946043403458 1
1.14899708581078 1
0.797098610495651 1
0.597136056312553 1
0.872028901433198 1
1.12409009923741 1
1.57324113994743 1
0.914303566429544 1
0.343453561832456 1
0.994988527405964 1
0.686412147457821 1
1.0285557221842 1
1.08099646805152 1
0.813687774403665 1
0.460267480199861 1
1.07321985982839 1
1.05876945384139 1
1.21978860322324 1
0.942249379384031 1
0.721335388245858 1
1.15354176471894 1
1.50967034902782 1
0.70398273522785 1
0.908148306623598 1
0.975855206398184 1
0.777932887143297 1
1.09139800382343 1
1.48258178480912 1
0.768903195806446 1
0.782159013561633 1
1.23718551484881 1
0.372438436872087 1
0.580319115533931 1
1.51161315585658 1
1.24373122246523 1
0.851546974202995 1
0.940641968968767 1
1.06206665186421 1
0.976936558369974 1
1.18108580868488 1
0.91602962353509 1
1.30824490546157 1
1.03369280167671 1
1.11993678448378 1
1.59548272970072 1
0.261749784475597 0
0.90696767131456 1
0.979157821095104 1
1.35759122972765 1
0.544610584732131 1
0.729973211499833 1
1.06719198235164 1
1.2896265416375 1
0.668190856289356 1
1.17468553004123 1
0.817118611295634 1
1.00573656983053 1
0.875055052941763 1
2.08221639795609 0
0.819074221755323 1
0.77025318623015 1
0.755718740722281 1
1.11690125445732 1
1.75185892338031 1
1.22953778899042 1
0.589379568370015 1
0.50513461709216 1
0.806944500251196 1
1.03125757255113 1
1.98898690804134 0
1.48220602602177 1
0.650088601613796 1
0.873391269377212 1
1.00884615473309 1
1.05605272298699 1
1.28598761133193 1
-0.00475023135577726 0
1.31361387065299 1
0.478455011719369 1
1.31916410069637 1
1.1177171595281 1
1.58382282284292 1
1.17162926056125 1
0.897715719749537 1
0.63945071624243 1
1.16959232319166 1
1.06472938332483 1
1.49428063482907 1
1.21549921213069 1
1.19160398914923 1
1.22704752568322 1
1.08553772222347 1
0.971977752584256 1
1.02558386901863 1
1.53261904417326 1
1.20542228979953 1
1.07792288380313 1
0.719372801686979 1
0.536265206711724 1
0.457397542433826 1
1.23438470802296 1
0.800007774392683 1
1.26695550940737 1
1.23360551415976 1
1.36239057416083 1
0.820534309263867 1
0.7168913867405 1
0.761753961070083 1
1.48086618353005 1
1.12512457562886 1
0.568261821731706 1
0.852392153493627 1
0.572629088181874 1
1.14058104757774 1
0.955567762384276 1
1.34016454165238 1
1.72237460006073 1
0.639656343108913 1
1.0016211921031 1
1.15918825967654 1
0.339823859430653 1
0.66339381461751 1
1.35369662247448 1
1.35376209489842 1
0.770953464612765 1
0.313056483544714 1
1.38347818815319 1
1.48275287138152 1
1.31793572033591 1
0.479338557773493 1
0.846686035151042 1
1.09978620253425 1
1.56207535061945 1
1.02486345680751 1
1.14229177521964 1
1.16513637163693 1
0.692493870943136 1
1.51713126860691 1
0.833266760576433 1
0.798714834335273 1
1.48982783791187 1
0.621279244249693 1
0.9193393855503 1
0.261366076999174 0
1.30425877684657 1
0.632707524283595 1
0.61498191356004 1
1.27150044763369 1
0.493995171799469 1
0.754907573305454 1
1.22468131409399 1
0.881496715283865 1
0.822089970861047 1
0.437013034979966 1
0.939081485656455 1
0.627138386833806 1
1.00477143046266 1
0.674901165195914 1
1.282047988795 1
0.994245600770203 1
0.668921316011916 1
1.3935856990551 1
0.751509528835448 1
1.64165976971377 1
0.927376540028707 1
0.672471506410669 1
0.708672297708051 1
0.826193941673519 1
1.11137325594417 1
0.899056196974309 1
0.556188393269918 1
0.44613251841891 1
1.80695657383045 1
0.687268149364255 1
1.01904468831226 1
0.512473345498106 1
1.08766966684069 1
1.8055325008113 1
0.348933588243583 1
1.22437468307029 1
0.564407160422726 1
1.05382785871194 1
0.808661649095485 1
1.04876600984392 1
1.79464259715007 0
1.05157890565892 1
1.59425165091995 1
1.63881943619426 1
1.35358074248728 1
1.15552392420608 1
1.15623910414401 1
1.71874283781578 1
1.20443089047592 1
0.524527687886985 1
0.751055409475726 1
0.842312149548688 1
1.07511471032717 1
1.00117017413142 1
1.40515158336266 1
1.40031393757278 1
1.55509996523554 1
0.851652343651618 1
0.536507332881123 1
1.27267566450547 1
1.3469488205084 1
0.857681223159196 1
1.11213979671097 1
0.810733566339243 1
0.986520195854677 1
0.122349033850877 0
1.20036366465985 1
1.2171082078598 1
0.768776224446191 1
0.846419156440741 1
1.20335385679645 1
0.395372810816874 1
1.21854308217577 1
0.939255270612769 1
1.00416823484093 1
0.58485839520708 1
1.04498076990562 1
1.20545455936427 1
0.651279349725537 1
1.09030463272377 1
1.13438279782434 1
1.59862556485328 1
0.436744576080714 1
0.923757989021093 1
1.69676538086096 1
0.884094280781825 1
0.572052063773541 1
0.771919351679122 1
0.726686291818126 1
0.531173316454172 1
0.192137588222928 1
0.710543405894123 1
1.07016928805411 1
0.657633577665012 1
0.77893656492555 1
1.12192765330251 1
0.509694744739251 1
1.17989409411449 1
0.471022056668476 1
1.27351013869605 1
0.556194785116108 1
1.2285876022189 1
1.02554291155411 1
0.31595676125132 1
1.00957086698627 1
0.751842598018152 1
1.47235349203035 1
0.367071401579364 1
1.48900280121515 1
1.0000608465021 1
1.36986678742713 1
1.50677381884144 1
1.26862078323014 1
1.09353645272976 1
0.941059714843164 1
0.254262869878826 0
0.6778089759209 1
0.579725674625933 1
0.296926789261803 1
0.730586681129874 1
0.107549787686727 0
0.531750115502525 1
0.812619815527629 1
1.09160012323853 1
1.4289428818534 1
0.411885890975746 1
1.28113361551768 1
1.36186520754029 1
0.236220289764018 0
1.28718773690529 1
0.859887312446023 1
1.01754658359839 1
1.08988153680063 1
0.661013779006634 1
0.420027906139726 1
0.291116147034409 1
1.14906233843049 1
0.339505242182957 1
1.25107659188533 1
0.82875183027159 1
1.42206866975106 1
0.3364004215707 1
0.789369714557689 1
0.545766386125239 1
0.506503649538243 1
1.18462078066026 1
1.3487763952832 1
1.56891323326569 1
1.55445657106182 1
0.671466644963464 1
1.13507919265889 1
1.05397230217133 1
0.830377064846018 1
0.960415149485786 1
0.568215959493128 1
0.792249446654418 1
1.47053811036036 1
0.860913482923133 1
1.7134090898916 1
1.39394727106247 1
0.744003666007624 1
1.3409338156776 1
1.28480371191661 1
0.614200800459751 1
0.867681221495515 1
0.99713354489395 1
0.802845577179088 1
1.3135243155505 1
0.778095620444131 1
0.861586531792864 1
0.592239316537528 1
1.69142841128799 1
0.871811828614705 1
0.750164445200199 1
0.929675267192368 1
0.216714600349504 0
0.390767601959541 1
0.774754584486253 1
1.12537004118568 1
0.520169822059078 1
1.04560821739921 1
0.948276774969296 1
1.22520726811776 1
0.514904837944162 1
0.99148950999932 1
0.678783897936709 1
0.443823697568754 1
0.975053573507837 1
0.658607917524768 1
0.321108411742467 1
1.72964169681566 1
1.27181128223585 1
1.08034580807693 1
0.738121063853732 1
1.38388533381555 1
1.45563307229548 1
0.925573668303865 1
1.45440027681635 1
0.297262570772038 1
0.29149997739683 1
0.604707039357783 1
0.957872959613022 1
1.0229484024673 1
1.37476496494091 1
0.767379264064908 1
1.2006001046822 1
0.667939958936828 1
0.796804889561211 1
1.21936005048546 1
0.769785834788121 1
0.919425762446288 1
0.929087021039856 1
0.952079314853957 1
0.164092023031395 0
1.0473410765567 1
0.838927850875941 1
1.27245608486938 1
0.858593626961704 1
1.13356158681714 1
1.1345342740303 1
0.825199842195043 1
0.806027177349917 1
0.722909677012167 1
1.22130854578507 1
1.05824160173873 1
0.828908774924005 1
1.3840193012074 1
1.0247780370752 1
0.879500428576595 1
1.43719318995518 1
1.28650557583991 1
1.10512690945612 1
1.31411460197626 1
1.14763750897934 1
1.09905683123695 1
0.905577703285964 1
0.859073259907952 1
0.672834035103398 1
0.891570990959216 1
0.670784854092226 1
0.749705252715749 1
0.555236492670391 1
0.882549634805218 1
0.521220010283054 1
0.858045558053956 1
0.942812231021339 1
0.333434727765926 1
0.942657282020474 1
0.97580220174206 1
1.5484073409932 1
1.26237469176725 1
0.392699624567209 1
0.900577864682438 1
1.4145250956039 1
0.532456850352969 1
0.762915626160613 1
0.667227273918354 1
1.24142977693305 1
0.876199880912991 1
0.398150233503991 1
0.650019603482008 1
1.29228900743353 1
1.25127809022248 1
0.517989016455521 1
1.4017627228008 1
1.3837644122287 1
1.4699335246409 1
1.10504529555063 1
1.6698020877877 1
0.507007795659283 1
1.14559763259313 1
1.09985563771738 1
0.941864687180441 1
0.516237445774962 1
0.967551488054852 1
0.737638211900029 1
0.936093916327044 1
0.851492108584428 1
1.35201375911155 1
1.10046120893462 1
0.395454498325143 1
0.649912912196886 1
1.34319102973074 1
1.43180785328496 1
0.624843997506379 1
0.582047250127202 1
1.02601091707537 1
0.643071514744684 1
1.3892459807026 1
0.842969719114214 1
0.598751906199455 1
0.601830203649311 1
1.68362012787707 1
0.520453478524155 1
0.462294574937576 1
1.19234604576014 1
1.17261510319744 1
0.824390700927708 1
1.57020749467527 1
0.474971260655532 1
0.841919111049933 1
1.37129179701662 1
0.453368602791673 1
1.49439936176014 1
0.988329641360127 1
1.12230361267618 1
0.714892337232731 1
0.476539249607602 1
1.07333672113122 1
1.14179549974175 1
0.715865062847452 1
1.02547561417901 1
0.478458280890801 1
0.831511193522467 1
0.524809863272521 1
0.637180106229969 1
1.18107030862655 1
0.989134133937286 1
0.751748342594743 1
0.913781477096394 1
0.732405944799868 1
0.641623042876401 1
0.791816675107487 1
0.995403628032491 1
1.18838884091 1
0.5528705324017 1
0.799812148213337 1
1.22292848081074 1
0.728683922803071 1
0.358310786495065 1
0.799904398435313 1
1.2632764730438 1
1.19079175799947 1
0.583203751607561 1
0.80555562148508 1
0.65360480380097 1
1.51175008293719 1
0.916877449228071 1
0.859853407842932 1
1.26437971792766 1
0.643864794501333 1
1.11709994954364 1
1.42561298352301 1
0.854821017384282 1
1.09264503008214 1
0.426258715912955 1
1.3855359819969 1
1.07690584586837 1
0.846432319489354 1
1.16761533354556 1
1.08904701485186 1
1.05288872602358 1
0.809384626159041 1
1.13432128144242 1
0.633299829942427 1
1.47310525437042 1
0.356547624584012 1
1.28225929468523 1
0.69024262559473 1
1.01187126585196 1
0.715319175916004 1
1.21304783745458 1
0.503783612788356 1
1.55983457940104 1
0.678448159706587 1
0.998701450428786 1
0.566432043476083 1
1.64517922738955 1
0.980091928401157 1
0.782298012068335 1
0.73958133455946 1
0.789014779702209 1
1.15450028105248 1
1.13085742287842 1
0.657072919903363 1
0.866804990610259 1
0.720022958955627 1
1.03381669822288 1
0.766753316870067 1
0.895827693213329 1
0.380359243535471 1
0.9910930123018 1
0.732000309106373 1
0.750177283280069 1
1.23429005516414 1
0.720352254001313 1
1.05156260310595 1
0.850205798951328 1
1.20898083780552 1
0.752263506888696 1
0.691191208209911 1
0.705598581482494 1
0.710811650477061 1
0.266296191151997 0
1.15445071856343 1
0.816144107597169 1
0.827171875370968 1
1.22710093586566 1
1.23417935762997 1
0.480910755045266 1
1.14036189747259 1
1.01054742538649 1
1.14120065084088 1
0.929153668853667 1
1.26076890841441 1
0.267076653526514 1
1.27296243101333 1
0.817885320144377 1
0.967402889915021 1
1.02543233152269 1
0.942955573105924 1
1.14372079018697 1
1.15931595143195 1
1.06838159700019 1
1.16804109401578 1
1.09413460413911 1
0.686445122772514 1
0.554360309078493 1
0.688827811537311 1
0.648038357651055 1
0.967326446308523 1
0.688659056250728 1
0.583839034191854 1
0.224636596400177 0
0.621887964580686 1
1.10097927961971 1
0.385331580113562 1
0.877160142266854 1
0.491199750251772 1
1.14925702636168 1
1.50363355715602 1
0.968689460278674 1
1.04302711949698 1
0.537934043206292 1
0.872324656436166 1
1.31257447597215 1
0.863469772639927 1
1.22728565614083 1
1.22570112327323 1
1.38391291635549 1
0.978695509531028 1
0.170560179535295 1
1.23300289146904 1
1.34295093681405 1
0.726452204896954 1
0.822758217611517 1
0.385594908718044 1
1.35395385027667 1
1.94058936129406 0
0.586316858797052 1
0.780630748630654 1
0.257720270017356 1
1.21199175727204 1
0.303305703213767 1
0.847140802148771 1
0.858039034461782 1
0.996184146614849 1
0.97507459504948 1
0.63008776986689 1
1.29086291920802 1
0.954735618245043 1
0.883623931401286 1
1.2854000266958 1
1.3393851220853 1
0.930746577587321 1
0.750642735842422 1
0.902733637829817 1
0.818536719787057 1
1.16204824043421 1
0.657185806161708 1
1.86873224850344 0
1.05604864853642 1
1.05553025343235 1
0.726706104536441 1
1.3024783858655 1
1.09552095826582 1
0.609623213668419 1
0.816579736117125 1
0.912389119072408 1
1.23322594785704 1
0.762036742559599 1
1.16712396050086 1
0.943300591022363 1
1.32618707449585 1
1.3104293381148 1
0.542759818024814 1
1.2349129828873 1
1.4850032337176 1
0.829321118601605 1
1.0667847706075 1
0.658198310392256 1
0.100036178974769 0
0.785405304334097 1
1.12866945307504 1
0.696781473739123 1
1.15760371722026 1
0.752961310987758 1
1.07827599077366 1
1.40528797276958 1
0.64608260318212 1
0.640200666389451 1
1.20108953566359 1
0.881716779663939 1
0.833612187101499 1
1.50070029206006 1
0.815542152695337 1
0.65414265151567 1
1.27229531806473 1
1.0756660150955 1
0.878830690663517 1
1.16985634813433 1
0.999527462868533 1
0.687121263800575 1
0.974151342280536 1
0.666302611362081 1
0.650063821707221 1
1.07649425280442 1
1.28983335791594 1
1.09035666757308 1
1.22280356843041 1
0.894911426759341 1
0.853940027572152 1
1.02149628896704 1
1.04532166551363 1
1.51729323787821 1
0.58623589728475 1
0.963081130907347 1
0.769757857823369 1
1.24678801391327 1
0.580989254454634 1
0.831780341215424 1
0.5928156331831 1
0.890454437043745 1
0.832631513238635 1
0.476893089915445 1
1.337926569657 1
1.86645207099505 0
1.25766659644979 1
0.971252637078915 1
0.74179049672787 1
0.966709074439341 1
1.01967999414262 1
1.45419219850809 1
0.55185229288837 1
0.924132248151102 1
1.22294629507003 1
1.19078176863051 1
1.22833845643204 1
0.658547834913713 1
1.38128426483388 1
0.776913500871634 1
0.501268520324358 1
0.859111436666398 1
1.04728582049626 1
1.17062327460963 1
0.656522814247524 1
0.968716853796944 1
0.979878570539775 1
0.616029202975346 1
0.725184296556309 1
1.22598278071801 1
0.894005783919652 1
1.10971704200883 1
1.15460260197153 1
0.662867802643973 1
0.336078655249417 0
1.0090107831223 1
0.442918746464835 1
1.33588548767667 1
0.976317847020654 1
0.68800466929496 1
1.35241954169109 1
0.573336486345476 1
0.678818419284357 1
0.387155527795108 1
0.568701454328971 1
0.816678306718123 1
1.40637529040443 1
1.42718188639633 1
1.40619306402056 1
1.0255583678407 1
1.39417031982321 1
1.62955790522824 1
0.830942498933817 1
1.03289937780537 1
1.3190461843009 1
0.986761076495623 1
0.483290878947183 1
1.20422043973994 1
1.56986319670915 1
0.692504035057214 1
1.14479958342069 1
1.38277966120986 1
1.04651301294069 1
1.31668439401297 1
0.570966176567622 1
1.3782889200386 1
0.818361530117468 1
1.10109119663623 1
0.646763267048088 1
1.5295313248062 1
0.87524625823884 1
0.44065037414367 1
0.85036256092605 1
0.811612346953609 1
1.06006702007324 1
0.517956200751156 1
0.727674338221371 1
1.03510816282061 1
1.12946200068199 1
1.27928570064734 1
0.681752634449412 1
0.933340633366911 1
0.470390704494809 1
1.01584043007747 1
0.999240121749584 1
0.394526631735736 1
1.04653957252922 1
1.14325746156399 1
1.08399978368843 1
1.0181494118848 1
1.09162692821489 1
0.838507017018721 1
0.528605528169665 1
1.00985201451268 1
1.10845617585412 1
0.65351686213113 1
1.45571431933018 1
1.05908887800613 1
0.94415460725077 1
0.0236317376332098 0
0.814975460003319 1
1.14077675964178 1
1.24952817542429 1
1.14015159813649 1
1.21059321390125 1
1.45833353465603 1
0.726671018166133 1
1.71974061526589 1
1.65360416615164 1
1.28808375919569 1
1.46351129834799 1
0.938152063436705 1
0.858462351052317 1
0.625683393336948 1
0.828090724637561 1
1.83325311926605 1
0.511736098811565 1
1.12309377588102 1
1.31273524288221 1
0.969454262900215 1
0.907824747361297 1
0.586255531227956 1
0.399619258800094 1
1.28640549398214 1
0.612134504768037 1
1.45175501888717 1
1.51928329249917 1
0.903516582331634 1
0.716651594917683 1
0.453433927931201 1
1.04732285265445 1
0.820206987699724 1
0.859980557686361 1
0.651204074928361 1
0.591241620945799 1
0.511251920332934 1
0.756840705844661 1
0.998273995123311 1
0.814219238953892 1
1.14552007553575 1
1.09867113542251 1
1.79136733887913 1
0.894864466062575 1
0.979504539591562 1
1.25240906730279 1
0.819281043397354 1
0.709017596598469 1
0.735438011672098 1
1.12231798934214 1
1.00523416488482 1
0.85092369493602 1
1.24189766820335 1
0.526575123223192 1
1.46292610983896 1
0.928000608715455 1
1.36823193720834 1
0.658610488842885 1
0.992268477044685 1
1.30181383627021 1
1.52618276942239 1
1.08574457476402 1
0.67487966625323 1
0.714372040592714 1
0.957531424606515 1
0.588255139670581 1
1.5343877527683 1
1.17831471561897 1
1.15780075024217 1
1.05682333140951 1
1.4503413987669 1
0.890776513484378 1
0.65681396669658 1
1.06809089319895 1
1.38176950563704 1
1.13362293817443 1
0.720758980633654 1
0.586754031196284 1
0.53095064220444 1
0.997550645870273 1
0.979470088998762 1
0.803151129291564 1
1.50466136683737 1
1.06647378392054 1
1.10305780996505 1
0.392340499607666 1
1.20742274214823 1
0.524885757139431 1
1.40541544387816 1
1.01261732913076 1
0.794983098513163 1
0.859374926911759 1
1.27596959695617 1
0.687417861926902 1
0.570338735340041 1
1.34926249257897 1
0.378236925061154 1
0.92344800926689 1
1.57778049560078 1
1.03438483377883 1
1.14307916701839 1
1.63807862199952 1
0.69465985206617 1
1.21699169725604 1
0.986121893624021 1
1.25355869567456 1
0.770888000161296 1
1.34010851574256 1
1.04687927395771 1
1.52867778463824 1
0.578298687617383 1
1.44388215220518 1
0.84770486833337 1
1.03690953778891 1
0.881257571033516 1
1.46324491655961 1
1.19727710100763 1
1.00968027542974 1
0.768821165063787 1
0.299685251293999 1
0.678105172125164 1
0.810403697861443 1
1.23094183267443 1
1.68130884385833 1
1.07581889277805 1
0.893467932710672 1
1.19696984628798 1
1.54792294977997 1
1.42985810472439 1
0.443148600524097 1
1.60481976494335 1
1.11977236513437 1
1.2190765252043 1
0.399301220045359 1
0.709801846554695 1
1.22223398170138 1
1.25758321560994 1
0.436226988874465 1
1.24373580034771 1
1.18739934609166 1
0.526983345704884 1
1.11897144848066 1
1.14783020336383 1
1.28501566332973 1
0.575086652974651 1
0.663433873886402 1
0.318511364390759 1
0.7712366895672 1
0.503182463787192 1
1.15485320724662 1
0.353843747276934 1
0.786445997549306 1
0.251829653028177 1
0.764070367906813 1
1.41804795380493 1
0.804285477530927 1
0.702979064059201 1
0.410769597535193 1
1.07400435481432 1
0.747414610104253 1
0.962622000412068 1
1.15425907999294 1
1.22278577499543 1
0.892083992705341 1
1.05332661283606 1
0.720335484028707 1
1.33887307538892 1
0.654482350507223 1
1.26218805857768 1
1.55674493257131 1
0.616650567643326 1
0.761406312137153 1
1.17317959821223 1
0.791093945641332 1
0.551218296378526 1
0.879831212968554 1
0.394962190181775 1
1.48657150765477 1
0.765519373245415 1
0.63748803651839 1
0.433062605774529 1
0.391679463802431 1
1.08737356127267 1
0.503171129217371 1
1.44155509183495 1
1.17763665513403 1
1.53804278217418 1
0.848057452647884 1
0.767306184763645 1
0.997919508658061 1
1.9761396544691 0
0.477017787821235 1
0.902703372169952 1
1.07235818069051 1
0.759313466738264 1
0.496614412306128 1
1.38848655377052 1
0.481513727587949 1
1.20840753529924 1
0.619399619779382 1
0.810216637448165 1
0.818037486367545 1
-0.189906528613951 0
0.812225570644247 1
0.7693861515516 1
1.15059806079985 1
0.749278933718823 1
1.13108872005021 1
1.56547590675232 1
0.995514824744441 1
1.15074876268942 1
1.04316934929939 1
0.677925813730634 1
0.586124146610766 1
1.23651801337582 1
0.970631980918776 1
0.804802507037872 1
0.535373398329087 1
1.27813873964548 1
1.10029172624734 1
0.817078969218177 1
0.868471172861003 1
0.775504075447405 1
1.64684755353023 1
0.988966351471411 1
1.02280030720846 1
1.08689770341835 1
1.30067888118971 1
1.27835390916337 1
0.68478903188682 1
0.3681946137196 1
1.26976829278634 1
0.645806989574045 1
1.1437035938184 1
1.27174547495446 1
0.524180596393366 1
1.04014241267911 1
0.822206452001461 1
0.899600590586392 1
0.431808610797523 1
0.878568674609216 1
0.576905013548922 1
0.36291857668192 1
0.83413470833617 1
0.762595103607733 1
1.58625904211324 1
0.811580587966125 1
1.36000914578704 1
0.874089528187755 1
1.33608265661126 1
0.963272474256026 1
1.51426735719109 1
0.873204100463099 1
0.715094663266073 1
1.02180209940197 1
1.25912977442923 1
1.34920164070146 1
1.12741182362273 1
1.54373275491416 1
0.575205317599119 1
0.702405346977077 1
0.242537935596468 1
0.95406620635723 1
0.933756677921641 1
1.05216942580955 1
0.661919402519038 1
1.28871521023481 1
1.0363230719258 1
0.857265263841341 1
0.550901792664492 1
1.02613105021203 1
1.34644471383999 1
0.964139736159925 1
0.865875607169648 1
0.892454267595041 1
1.10760637306067 1
0.767812196309515 1
-0.0689495117933954 0
1.1032612667691 1
0.655386414320827 1
0.8897314403835 1
1.16716214872219 1
0.587449519788008 1
0.489713480291435 1
0.493500503898992 1
0.784847066049541 1
0.917155537873117 1
1.27043059342569 1
0.716655230738555 1
0.619331124738077 1
0.863592463574702 1
1.02650054746406 1
1.30898868377131 1
0.728711789574267 1
0.37332316780584 1
0.610733027297498 1
0.973364010656921 1
0.937249396902184 1
1.13914689450907 1
0.670111635700003 1
0.342964789298009 1
1.07315265068072 1
0.992502983627203 1
0.992063862581608 1
1.08120390598447 1
1.55072112296661 1
1.18091503845051 1
0.527853496526624 1
1.18656322643212 1
0.397449970584258 1
0.87083646137369 1
1.57947495894774 1
-0.0712052877119719 0
1.37832932864683 1
1.37532114417832 1
1.45470053417944 1
1.33825932304981 1
0.586377235250228 1
0.61648894790082 1
0.745778501254055 1
1.34131136775624 1
0.592152731561345 1
0.67528336898359 1
0.697822394224041 1
0.803293627475166 1
0.839762947153272 1
0.654451894501066 1
0.444687711530878 1
0.616690462497992 1
0.585563049317668 1
0.859256590796494 1
0.831761151129929 1
1.16612395821524 1
0.82864686053359 1
1.16368242743487 1
0.995815745681826 1
1.26563273295963 1
0.995494556843155 1
1.72126246634251 1
0.906601757676758 1
0.550596129937646 1
0.70814788926027 1
0.787586522269884 1
0.564411439985313 1
0.933241997925783 1
0.910756760796468 1
0.939138970536874 1
0.564672704101146 1
0.0322149650986149 0
1.04244501265434 1
0.832269900634911 1
0.42369726990745 1
0.799420788725691 1
0.542293383523968 1
1.48711431355398 1
1.31978218778578 1
0.543517129716072 1
0.96806896861471 1
0.443290369251969 1
1.24981295488047 1
1.20216189390744 1
0.564447768056453 1
0.48521483051348 1
1.59014867681492 1
0.616046917104273 1
0.640319426671033 1
1.69427201102609 1
1.42849324298049 1
0.754400694085773 1
0.80755304967919 1
0.637987108749692 1
1.24125069580103 1
0.825267006578511 1
1.01147760669907 1
0.822924242161531 1
1.22237628928364 1
1.08685321357956 1
0.666820609010112 1
0.567326309884278 1
1.55497663076409 1
1.21874667366775 1
1.02178314594953 1
0.572357724410642 1
0.582148067289713 1
1.28013034269165 1
1.39689299787617 1
1.29847978025276 1
1.07753338488626 1
1.20615306839178 1
0.934074833415756 1
0.812335935348711 1
1.09099119908076 1
1.47977947140297 1
0.810310556297692 1
0.721842849312286 1
0.985858698594554 1
0.365340080189999 1
0.662935029411305 1
0.861076426932839 1
1.5744821288598 1
1.19353925635354 1
0.512836608995723 1
1.23999654537741 1
0.933616770242 1
0.563247701962771 1
0.994002004371527 1
0.536973178277917 1
1.19537305416625 1
1.65328847198716 1
0.302256474626621 1
1.59114252504448 1
0.737335549795602 1
1.21630380159828 1
0.32297885234631 1
-0.192651473283658 0
0.774368930312174 1
0.703230586247795 1
1.04042222140744 1
0.868683239976983 1
1.13292482978918 1
0.237057365298569 1
1.23622447136395 1
1.51604917884546 1
0.606128560129294 1
0.515823712945657 1
1.07604161752848 1
0.985344327363999 1
0.911322386128671 1
1.09615395660371 1
1.0902895774472 1
0.652296445067615 1
0.77437297293752 1
0.727815019260582 1
1.17419694354662 1
1.45271828950636 1
1.26521991379367 1
1.2313266401266 1
0.239720340639125 1
1.24401509251631 1
0.896698870780111 1
0.845914064042121 1
0.95587777758777 1
1.11201659283811 1
1.1746092244019 1
0.232130784475039 0
0.672376109386423 1
0.891983548889992 1
0.819054010784489 1
0.622840914038639 1
1.20896706699133 1
1.2350213724532 1
1.01055158306715 1
0.931419903770813 1
1.4824270953959 1
1.20603257681488 1
0.759305943294067 1
0.901041171086619 1
0.607995912817772 1
0.772006598605588 1
0.861807158361384 1
1.41602020753679 1
0.202925816054104 0
1.02159230484634 1
0.866398238105712 1
0.818373666174848 1
1.26926282999967 1
1.39634994924092 1
1.02937174787553 1
0.914412480814756 1
0.811928718111243 1
0.763317289345423 1
1.21781470220869 1
0.614003928664174 1
0.834253972159113 1
1.04334555445436 1
1.14048567615926 1
1.03835473943626 1
0.748833498840758 1
0.49446162426109 1
1.25488410701529 1
0.0262376884849411 1
0.67829202480932 1
0.679736022200417 1
0.854631926673741 1
0.743500024002902 1
1.24894834236129 1
0.50966998357534 1
1.64301242570855 1
0.2254602490653 1
1.34575942349172 1
0.720714394691592 1
1.41724224417737 1
1.03711181777135 1
1.2520939517593 1
1.1534746011555 1
1.17932680178427 1
0.914173212210796 1
1.23500813872213 1
1.5095206584844 1
0.537962451237595 1
0.963131919284347 1
1.28769283799148 1
1.07318119799609 1
0.96589601866755 1
1.32594880915431 1
0.656011084307412 1
1.09693491251489 1
0.787239497347599 1
0.686690345528448 1
1.71537271301316 1
0.652458354128689 1
0.723384141567152 1
1.55791486745324 1
0.619003422216198 1
0.904874919925952 1
0.852901487198104 1
0.56065492080283 1
1.21055081145785 1
0.690338384004374 1
0.88792920545851 1
0.765496039705834 1
0.162637900956384 0
0.196741028082434 0
0.949602364613294 1
0.478690554003505 1
0.810144296128157 1
1.40204010757585 1
0.336551117443235 1
1.12163553418876 1
1.10030711254443 1
0.324945439720674 1
1.0952510515212 1
0.688373179345888 1
0.877733510126981 1
1.47178290905883 1
0.603008066951824 1
0.942819201904113 1
0.913460684728287 1
1.04676341592487 1
0.447086833029738 1
0.664370396578633 1
0.926201778666415 1
1.10553751044797 1
0.497134050753941 1
1.17385520924309 1
1.71344994597119 1
0.900101554280481 1
0.703969748073235 1
0.386150970260715 1
1.21494431456167 1
0.667912843275752 1
0.970355598208596 1
0.919371381879529 1
0.622701570160609 1
0.851784736219753 1
1.10850393877468 1
1.02570282723269 1
1.28164372218871 1
1.3425229651896 1
0.391249767618282 1
0.698892072157654 1
1.3492228002438 1
1.19312786128223 1
0.738838903550968 1
0.916217671827519 1
0.725195303823633 1
0.580320449480765 1
0.461402172806863 1
1.1568766707774 1
0.897331963292412 1
0.877487779954566 1
0.754636869648202 1
0.69475654129192 1
1.38434280038183 1
0.972960538624493 1
0.469239050721234 1
1.08436909693292 1
0.692642207023393 1
0.480678226764003 1
0.200917797223532 1
0.955247137340113 1
1.04845543682898 1
1.1008265101559 1
0.436210082819627 1
0.71894061076332 1
0.903419798547785 1
1.14824983171166 1
0.893804714510169 1
1.13163045260281 1
0.574846963468138 1
1.24587424206173 1
0.810984878913605 1
0.909424897397926 1
0.962114055450336 1
1.02988272939608 1
1.10431919455443 1
1.18472282948477 1
1.3375517798106 1
0.549312698056309 1
0.59620267872358 1
0.886929846346263 1
1.29072716471184 1
0.658706254380171 1
0.922986936550845 1
0.53178395704583 1
1.33256786931259 1
1.0989652071857 1
1.13704477750633 1
1.083831637974 1
0.70873316103428 1
1.48541433228685 1
0.46606744521615 1
1.77659681207014 1
1.01090068481133 1
0.659866934401494 1
1.30438451521562 1
0.782795161252911 1
1.57852361160061 1
1.21425438369511 1
1.2053127296075 1
1.04286462459089 1
0.502432295767776 1
1.42325059100753 1
1.47985955053809 1
1.72035823880239 1
0.876069501135185 1
0.784950341143003 1
0.840149069060168 1
1.00938318452133 1
0.969769187123618 1
0.528556815565902 1
0.485635567428651 1
1.02114212854988 1
0.98297707566098 1
0.859425149121821 1
0.757013661082905 1
0.771404788060199 1
0.808232598707401 1
1.06699290512281 1
0.452436603602259 1
0.526666089280656 1
0.480405223608002 1
0.76333851165146 1
0.5146685256807 1
0.785254694391106 1
1.40990087193944 1
1.05027877519247 1
1.07815461202898 1
1.30966122069208 1
1.07563226429287 1
1.07955349988111 1
0.927505830658247 1
0.487131905330168 1
1.63593054086633 1
1.48374278130104 1
0.731415105361194 1
0.976368967125426 1
1.1024281639995 1
1.14769732665096 1
0.817205941337688 1
1.51004469732875 1
0.805111700973392 1
1.42900572721479 1
0.874731760315716 1
0.798000031897631 1
0.619249874182089 1
1.58565617889227 1
1.32418254886262 1
1.00611604376239 1
1.11553112710746 1
0.730403858635756 1
0.688227040181344 1
1.66881290577846 1
1.17854975182257 1
0.585908013557256 1
1.35974136247988 1
1.08241620909873 1
1.23620787183258 1
0.0620341022051025 0
0.853776557548384 1
0.762910336926676 1
1.32614368623535 1
0.225120882612317 1
1.13386389893755 1
0.596821227318313 1
1.03896876026936 1
0.547426720467483 1
1.04096116387632 1
0.621822716180348 1
0.866690072038723 1
0.447732178917492 1
0.294667245038822 1
1.39237853220283 1
1.58850991694319 1
0.171635620599875 1
1.34812600680133 1
1.49532224713243 1
0.78520465022623 1
0.965678487006722 1
0.759225822946048 1
1.35492646581333 1
1.03588812214478 1
1.02504430213885 1
1.12163340614472 1
1.75467353486107 1
1.5349128786083 1
0.805159839621325 1
1.11066141111168 1
0.664181188091383 1
0.9620368732075 1
1.6848812391913 1
1.46666133742347 1
0.470897646854336 1
1.38101571284934 1
1.18314855199763 1
0.480729499251928 1
0.880715824705088 1
0.983745402618939 1
1.19319162794455 1
0.83754495860333 1
0.571198559285183 1
0.733010604911721 1
1.45528000586915 1
0.811304567618602 1
0.306327437478102 1
0.711929242753738 1
1.08344473928111 1
0.488107700462156 1
1.3482145727169 1
1.30872161521284 1
0.647985212608966 1
0.966797375796391 1
0.218758901533785 0
1.12850354273439 1
1.16971621798247 1
0.819141752802347 1
1.11519935660768 1
0.544584684163505 1
0.770034922649203 1
0.677347558122789 1
1.10688935194768 1
0.315108809931589 1
0.768648080922933 1
0.978337659785231 1
1.64499120889668 1
0.804172683005502 1
0.881842955412608 1
1.20748730256342 1
1.06030284876106 1
1.07227344621776 1
0.337221068794695 1
1.03835228163629 1
1.36767881153477 1
1.58271075612092 1
0.918884493108052 1
0.667273115972858 1
1.23782447381928 1
1.46566912215085 1
1.35740828554389 1
1.21691615780527 1
0.464336271735768 1
1.40794844650943 1
1.08312494764691 1
1.24824100852973 1
0.441402056987487 1
0.972872151419164 1
1.18375345660364 1
1.06542733660704 1
1.05842204323605 1
0.547669237204891 1
1.16799523401283 1
1.03000411551575 1
1.74341147303161 1
1.16729882081532 1
0.186917823926711 0
1.25130748214241 1
0.783477025501073 1
0.705951563181526 1
1.38227327969048 1
1.39172031468526 1
0.652492036220787 1
1.33714214733203 1
0.380806659412777 1
0.540081358656614 1
1.44451910230852 1
0.910860748223451 1
0.617118385839091 1
0.393871159887791 1
1.18710593401904 1
1.4621083935839 1
0.30568703921813 1
0.312763312081042 1
1.01337101842573 1
0.804366600040395 1
1.06431205304083 1
0.179985536384572 0
0.5409491912758 1
1.3979096348666 1
0.746937584015281 1
0.616926521808321 1
0.573546331657799 1
1.03023226722071 1
0.8962623035828 1
0.811224226343344 1
0.645490561002481 1
1.46054741097203 1
1.03953274785253 1
1.09653591984676 1
0.935282240319239 1
0.890740239543327 1
0.66645766694405 1
1.01530815745465 1
0.832258792098864 1
0.425998383366185 1
1.08065569925271 1
0.856842161038376 1
0.593902553374698 1
1.0404297749177 1
0.846625376836359 1
1.04326073017667 1
0.780787956061876 1
1.45018036021187 1
0.442190674354762 1
1.72375480891071 1
0.765171981948755 1
0.911333239294884 1
1.22549655899919 1
0.525990213589079 1
1.16115504886778 1
0.619588006929592 1
0.429777380203452 1
1.2285827811441 1
0.462624265137418 1
1.35276139828712 1
1.00538987588751 1
1.07500751111516 1
1.50003274683433 1
0.67081544187025 1
1.14414595449399 1
0.893369555556548 1
0.876191961434513 1
1.32511606781514 1
1.04090469406138 1
0.903065173764782 1
0.605501895016712 1
0.23277290353291 0
0.524817656600726 1
1.52284218299027 1
0.855721529083565 1
0.524438567072141 1
1.11747296846705 1
0.961899149877358 1
0.829843034701384 1
0.822292610361634 1
0.734909911243042 1
0.85844399430271 1
1.16576283885581 1
0.753790277447944 1
1.45731458912108 1
0.431419793740685 1
1.64156084515242 1
0.826110332087216 1
0.828631114350425 1
0.912057280567516 1
1.0943336846241 1
0.955078293373587 1
1.44713857075683 1
1.16529344904768 1
0.701200238708395 1
0.785134828416789 1
1.50459489050207 1
1.09318778406247 1
0.800024956512426 1
1.32498760994143 1
0.321921027488287 1
1.20411761134057 1
1.06116911086679 1
1.12703569565667 1
1.44485554687318 1
0.488043314596645 1
0.940237785760659 1
0.610415840000892 1
1.11977768795163 1
0.618824803688857 1
1.6582256304518 1
0.295491681160254 0
1.05134984510004 1
0.702594355817307 1
1.01053290218602 1
0.862093940634664 1
1.48483761519564 1
0.475188662031269 1
0.824143425359824 1
1.57532085971398 1
0.960111823121791 1
1.31907027036527 1
0.952040781543381 1
1.39283859369644 1
0.701364360430685 1
0.69107780944232 1
1.10697991699079 1
0.791335371247706 1
1.16250103443255 1
1.17175041183465 1
1.49246814677481 1
0.949373505248999 1
0.823489896792894 1
0.72802374132184 1
0.740471294000086 1
0.525600972109294 1
0.769513590311071 1
0.721168979058131 1
1.20123435889695 1
0.739417356878136 1
0.931631693312029 1
0.172252566193035 0
0.684419018829391 1
1.63961647005453 1
1.60047016753136 1
0.778027275263196 1
1.17293295042308 1
0.835356356011845 1
1.2493504682391 1
1.45197319964876 1
0.890077513819414 1
0.740350125686843 1
0.830845953692913 1
1.09826496410643 1
0.901055736531362 1
1.10582302333038 1
0.240465196567313 1
0.701621111668612 1
0.791425590843369 1
1.1378593845929 1
1.31896114983668 1
1.38805779621318 1
1.04196163644307 1
1.17975739745974 1
1.46549094833477 1
0.672672653452896 1
0.989040204045799 1
0.789291595364648 1
0.735098714198219 1
0.698134979694566 1
1.03829588295654 1
0.672197491134555 1
0.966048043275159 1
0.901062043333144 1
0.892173568488843 1
1.65105639169299 1
0.449810997176098 1
1.03620409409548 1
0.967309681031485 1
0.599852113833227 1
0.708580428703304 1
0.514277929609972 1
1.21862618796719 1
0.876839046044795 1
1.28332773610852 1
0.628294344488473 1
1.18355233094916 1
0.794105342873492 1
0.792882282605223 1
1.08535456756224 1
0.487119353505707 1
0.914800186243861 1
0.823063594209933 1
0.550443182390985 1
0.772134511752366 1
0.589498499791978 1
1.04809696329058 1
0.947757881688428 1
1.09011549293018 1
0.203238963204607 0
1.44563733973911 1
0.973054244883366 1
1.48772749856022 1
1.56747336756023 1
0.250160444677253 0
1.06782000118019 1
0.714891572066541 1
1.05592004521872 1
0.701001708163503 1
1.352523165025 1
1.21645584134146 1
0.322950808426309 1
0.838233110542927 1
0.893626546768785 1
1.0297953708273 1
1.21596165492544 1
1.2681624308232 1
0.853473717572895 1
1.22955491409973 1
0.833185042969811 1
0.28586003813998 0
1.37704787116462 1
0.872480893531302 1
0.929619580433654 1
0.455511109023264 1
1.92196944689013 1
1.23248207128036 1
1.05412029608673 1
0.553293972469849 1
1.1474447297132 1
0.963821075794963 1
0.535445855554035 1
0.92047483430145 1
1.1356397067486 1
1.85542046294172 0
0.987953842783932 1
0.814990621332495 1
1.34382755552998 1
1.07315195265415 1
0.810637390820018 1
1.06322265765354 1
1.28234439756152 1
0.758558840565457 1
0.925565773764683 1
1.21457972861092 1
1.34663931538353 1
0.70230975203545 1
0.7329173932337 1
0.854620856396045 1
0.734451047545208 1
1.25644088451797 1
0.688912784618155 1
0.68102430735511 1
1.56679992669453 1
0.679586273013737 1
0.618645938744838 1
1.61686688180365 1
0.651052588486913 1
0.658924465765216 1
1.18105002144607 1
0.813133704515038 1
1.12635565256227 1
1.06111638210869 1
0.850406992037883 1
0.0351055240041619 0
0.64317629673278 1
1.08245469234346 1
0.899105356146005 1
1.07442220043071 1
0.478391378079309 1
0.922333764040093 1
1.18893567664776 1
0.67977274482952 1
0.958369221222778 1
1.24094705516204 1
0.756526181410698 1
0.737139217382151 1
0.958246282749505 1
0.818592148552271 1
1.1789669752259 1
1.22882466700608 1
1.58041129169355 1
0.879618217931109 1
0.892415736107558 1
1.243930193032 1
1.04343752142792 1
1.03190555887848 1
0.846726113960477 1
0.815073855043528 1
1.2260692076809 1
0.835891431842356 1
1.17250354150188 1
1.13185283120166 1
1.09553643866121 1
1.31821757336607 1
1.0729513019797 1
0.972659891957695 1
0.779193466531829 1
0.880102883030552 1
1.60355125366736 1
0.939868885009972 1
0.713726401316074 1
0.87015498008997 1
0.690391608617796 1
1.03278881154742 1
1.17496853687409 1
1.10740310132326 1
0.975498287121058 1
1.13650246858052 1
0.994505253732784 1
1.2134674771275 1
0.508615329518805 1
0.860137191650041 1
1.09380307095392 1
0.754079653573346 1
0.437537715486288 1
0.411437340104441 1
0.201160580099895 1
0.873072139618202 1
1.42207005706331 1
0.949095781212685 1
1.24810764355903 1
1.13262363393986 1
1.11232876840298 1
1.02543852760782 1
0.705290489601239 1
0.872298856564855 1
0.79252078393243 1
1.27803855985017 1
1.23782329638735 1
0.934965327256158 1
0.468221617882876 1
0.899936862032848 1
0.883597518859618 1
0.714255076833481 1
1.3992189977337 1
1.05627746157578 1
0.646733176082888 1
0.870204181678969 1
1.32192251237742 1
0.836061565235339 1
0.75554578996205 1
0.406859290462173 1
0.623040424845269 1
0.906127599581593 1
0.817732318422148 1
1.0016902553776 1
0.834971359120287 1
0.911520048022161 1
1.16804373946677 1
0.969775036521025 1
1.01153403305068 1
1.02181143037972 1
0.819012599094905 1
1.10094572461979 1
0.951998158091613 1
0.514763557479132 1
1.08333332274918 1
0.813825268214126 1
0.728428773725283 1
0.606057464001638 1
1.1061309241759 1
1.33560856008035 1
1.32940249932762 1
0.658486139839149 1
0.569529501331474 1
1.09949407861467 1
0.42840262427712 1
0.74648248606042 1
1.06834325251367 1
0.848360979421226 1
1.03666230128332 1
1.20225748986676 1
1.37872571473679 1
0.778670280469739 1
1.15028195511701 1
0.921851103438114 1
1.00328460308712 1
0.59801647708466 1
-0.0382198142369032 0
0.841034257235021 1
0.324795118035598 1
1.277804284141 1
1.16407730473808 1
1.03560526011862 1
1.21537706849042 1
0.631865391096746 1
0.964006756687493 1
0.850843387388043 1
0.847344189296794 1
0.941729536685291 1
0.335250861106223 1
1.58815161261561 1
1.24698309830716 1
0.856507015002917 1
0.456531048023219 1
0.787533425508597 1
0.936416286606301 1
0.470981121174771 1
1.06081232345003 1
0.245878255267276 1
0.459173223619446 1
1.01291437148107 1
0.606657695965858 1
0.583614120881869 1
0.99483698919748 1
0.617150123712271 1
0.98129814562203 1
0.566110026328855 1
1.63224837374765 1
0.703799452316743 1
0.367204685865382 1
1.27755968141431 1
1.0273138199602 1
0.660765845452326 1
0.609851443207683 1
1.29179423285494 1
0.620626914706345 1
1.34793636328019 1
1.2253650987902 1
0.451237128885878 1
0.851410710520259 1
1.06511237972735 1
1.058916125684 1
0.68773241252136 1
1.31630603925286 1
0.490667973238074 1
1.62014659225704 1
1.54032951250571 1
0.584239766232893 1
0.725392990342773 1
0.840281978415125 1
0.420809636160982 1
0.425777251872286 1
0.649563991987747 1
1.52726506858995 1
0.976228784791265 1
0.762513492626385 1
0.881272266115922 1
0.846704880464889 1
1.06852185813029 1
0.697332269814582 1
0.81273319885104 1
1.05196813544998 1
1.159926625346 1
1.17217305553163 1
1.19392251394484 1
0.974831688747563 1
0.215809706605772 0
0.845527947922079 1
1.10231462369522 1
0.892738891436047 1
0.827450509723374 1
0.968385959447606 1
0.759833733554405 1
0.873324981902655 1
0.798789523893824 1
1.49437435207129 1
1.37040485330182 1
1.7140868903283 1
0.782113461873599 1
1.05375807021859 1
0.961352569794334 1
1.02771694511931 1
0.302326451256739 1
0.917775127948477 1
1.05761731370189 1
1.43209218398374 1
0.786614597039702 1
0.227934031473601 0
0.874438025176862 1
1.23085201942533 1
0.777565206529517 1
0.705066159044322 1
1.19634170840308 1
0.782997117860346 1
1.38163474030089 1
0.909740526349422 1
1.62700816199768 1
1.01312291309682 1
1.2803167260601 1
0.545580597455686 1
1.16572174123417 1
1.18179442967133 1
0.594833944410525 1
1.26584149785969 1
0.935862290311823 1
0.754079631100835 1
0.664872982937257 1
0.51375599738371 1
1.25376664731982 1
1.7544401729989 1
1.05837199704943 1
2.0468132918681 0
0.719291076962179 1
0.525104862749804 1
0.626230342418748 1
0.790375312809126 1
0.27629897175464 0
1.08823786243337 1
1.16516895456594 1
0.59964816124195 1
1.17888254208777 1
0.930476883816097 1
0.764147616563722 1
1.29467376172967 1
0.728679871210422 1
1.2709864452564 1
1.51333621583344 1
1.11022959116918 1
0.338843583185882 1
1.68113224652953 1
0.360309408084716 1
1.45621604253781 1
0.765567621655712 1
1.54005545743103 1
0.832980615990482 1
0.628676853487151 1
0.673143794058417 1
1.12010964698437 1
0.16838717660676 0
0.486304124049321 1
0.806607669449721 1
0.674274225874126 1
0.628872976729082 1
1.16175066464967 1
0.868692181565971 1
1.12297278518225 1
1.1818126471884 1
1.4922877595839 1
1.32105117585492 1
1.07601718982538 1
0.54633617120648 1
0.550294059660953 1
0.572303355208788 1
1.45301407476061 1
1.78056196171561 1
0.890564972376984 1
0.448865209931322 1
1.36016328773839 1
0.789436630392597 1
0.688753111022828 1
1.00143507974996 1
0.449040433956851 1
1.00816514022342 1
0.993660120723448 1
1.04700377994879 1
1.30214325692392 1
1.06722452693701 1
1.01277592447999 1
1.51066545662342 1
0.953040878069489 1
1.63199131479884 1
1.03766523411105 1
0.860238885098641 1
1.2700052553606 1
1.04472725641813 1
1.47388377512385 1
0.719961648725376 1
1.0747775586893 1
1.58336828819796 1
1.14044542337836 1
0.491297073462734 1
1.23285380409528 1
0.9615699748327 1
1.07040297900086 1
1.14458139661168 1
1.32871858647394 1
0.753462826064286 1
0.998353282062207 1
0.871264358607616 1
0.707160888794896 1
1.61643518552797 1
0.919388062899588 1
1.20730908981658 1
1.10000776549526 1
1.17232661935008 1
1.09321134355079 1
0.878120570494855 1
1.20542511112532 1
1.02685820489817 1
1.18429409696546 1
1.2143684285455 1
0.562062676472632 1
1.21253003116415 1
0.651847205088283 1
0.808422510266135 1
1.10679760583219 1
1.49489776042824 1
1.44798828557076 1
0.759966857374614 1
0.771360838259467 1
1.14695787979585 1
0.78394146401231 1
0.730836185215479 1
1.17890244256623 1
1.41814989721724 1
0.0808177239501316 0
0.908173990781846 1
0.814259255810089 1
1.00544240265145 1
1.12999947622058 1
0.974099197189503 1
0.506496647996522 1
1.09974057514134 1
1.12342942826968 1
0.868945771297481 1
1.27675591126425 1
1.20935355180412 1
0.641970808875134 1
1.08019722111704 1
0.923860292225 1
0.327472713715667 1
1.3603016770235 1
1.39252948974682 1
0.82314992482203 1
0.630490378711626 1
1.17199701674849 1
1.42560372557298 1
0.943379267016817 1
0.419140079998671 1
1.18692060366892 1
1.13184375802431 1
0.481168989847342 1
0.826890589143526 1
1.33083417732392 1
0.441649157878502 1
0.937194460988722 1
1.19201963859625 1
0.854851809567938 1
0.702861829685182 1
0.941427696044857 1
1.05553291484767 1
0.952333936334681 1
0.639255178801861 1
1.49314779697336 1
0.622785278801324 1
0.587542631306309 1
0.978759544212471 1
1.65413164746199 1
0.664801372166518 1
1.00747337037046 1
1.62391364997171 1
0.817839323536376 1
1.10989873127281 1
0.701046025016668 1
1.51755202615477 1
0.133976472907018 0
0.757368499534006 1
0.805963420368854 1
0.519657278003342 1
1.28937210292814 1
0.902405725175923 1
0.678991090833343 1
1.33621462209884 1
1.21951293937393 1
1.06141677955355 1
0.625482192556997 1
0.904822750485055 1
0.883595635855551 1
0.999880676169313 1
0.806712285144178 1
0.771479599956428 1
0.893186491017414 1
1.04163421329814 1
1.01260142508519 1
1.36670895870201 1
1.13437062768976 1
0.102288179457484 0
0.825129513999642 1
0.670974911332515 1
0.708762509444745 1
1.09538538927461 1
1.08559009763497 1
1.01983530670059 1
0.686462080159416 1
0.784023200010277 1
0.854426309564505 1
1.29748322642069 1
0.893182234438707 1
0.821784369523464 1
0.801237526717263 1
0.880299426987937 1
0.882209750932003 1
0.68448977411125 1
0.948161338951583 1
1.13216848931377 1
0.361599476843214 1
0.882671612879625 1
1.09515936311934 1
0.650106063926426 1
0.535724175811126 1
1.26659485659368 1
1.15428321647917 1
1.23616329290137 1
1.2625079541291 1
1.04564929045917 1
1.25354979290093 1
0.95837325463418 1
1.18795565376542 1
0.928785595031646 1
0.924652159830839 1
1.53104112680869 1
0.76827711228094 1
1.67098548265765 1
1.24589931079521 1
0.752694963533237 1
0.877240758976958 1
1.20663596125122 1
1.29938550439831 1
0.88716705436838 1
1.16650420102742 1
1.12945847494165 1
0.694334436883395 1
0.703095274504077 1
0.854926149735314 1
1.37006257339711 1
0.730203851166446 1
1.17571064388035 1
1.34759912930948 1
1.38174617747329 1
1.24687418643816 1
1.0942614724071 1
0.582770290052595 1
0.932003865097919 1
1.07216539908214 1
1.07798525608817 1
1.2345131863892 1
0.562226345215711 1
0.442778214849552 1
0.530018375366532 1
0.776734285402112 1
1.12981566836771 1
1.1928788967405 1
0.569812426004116 1
1.02469947568842 1
1.21667192004458 1
0.561547884458968 1
0.818789170214223 1
1.10559101641706 1
1.06318546022087 1
1.00513500103126 1
0.733338013822682 1
0.915559679137336 1
0.928391071767679 1
0.796438915586424 1
0.592889083225386 1
0.719551965300503 1
1.44182124986595 1
1.28826154469518 1
1.31705710104348 1
1.5215763918242 1
0.805074526902114 1
1.44993008018117 1
0.612997970502661 1
0.739467306275126 1
0.893537496569745 1
0.511186851578463 1
1.45946729732173 1
0.392375379105085 1
0.732832790102429 1
0.319430071633664 1
0.555256732176968 1
0.627561983804135 1
0.469880318570878 1
1.15897565930002 1
0.483666724498586 1
0.772596582459754 1
0.896866607626781 1
0.804564875221835 1
1.14263557392769 1
0.814710558171582 1
1.27600237061378 1
0.950991592137015 1
0.941049403302714 1
1.78283368858425 1
1.10195369146987 1
1.45817657160023 1
0.741658575973849 1
0.782718334884574 1
0.909295863149929 1
0.479723532422156 1
0.96471293229644 1
0.798419020527665 1
0.975510984161611 1
0.214953647591898 0
0.874533521824892 1
1.16424416010541 1
0.919992388709969 1
0.855921520856058 1
1.45213974232887 1
0.378543191253304 1
0.89673101046421 1
0.871534645768473 1
0.617877480374993 1
1.15991997978032 1
0.715012924595388 1
1.12664411422252 1
0.330855610683774 1
0.76590661460737 1
1.59305637221618 1
1.10323165612733 1
1.0532191165919 1
0.966893046145224 1
1.14904644148175 1
1.30537619544947 1
0.92557973015173 1
0.735349374144884 1
0.848858681402056 1
1.05482767977382 1
1.40211412590061 1
0.938824139594173 1
1.04003930306306 1
1.20202371796791 1
1.26356104857368 1
0.466737442345041 1
1.5500231631236 1
1.11032524528001 1
1.08577172518684 1
1.26386804807527 1
1.17004995306524 1
0.336903375059998 1
1.39289227534724 1
1.10055949700645 1
0.478881533425638 1
0.741248948258248 1
1.19041504272676 1
0.843376916629544 1
1.29205240941812 1
0.376860504198406 1
0.64824877161423 1
0.538816938943559 1
0.46278533913717 1
0.327087580119772 1
1.25671473863112 1
0.411036056327004 1
1.14647127692656 1
1.15539483300394 1
1.73917730273933 1
1.47315341866053 1
1.06803250359356 1
0.289045694265011 1
1.24211279192856 1
0.198910165387967 0
1.24613484950976 1
1.10731994439481 1
1.11636588863299 1
0.720772018343458 1
0.948936698102345 1
0.672080415960388 1
0.712834204462657 1
1.41727821718144 1
1.1705978028811 1
1.44401573873271 1
0.938742129073378 1
0.957321068078965 1
0.306081978600289 1
1.26992109521295 1
0.85403666281398 1
1.16791010306933 1
0.803828266705713 1
0.581412729910803 1
0.883560013347414 1
1.42243808839557 1
1.02515950984683 1
1.06896766666854 1
0.928886877912419 1
0.706617690916901 1
0.925156568065649 1
0.859624147417551 1
0.948440620720798 1
1.57887783272514 1
0.515774418389827 1
0.737658556807172 1
1.2487780368724 1
0.966305239700364 1
0.802504063624491 1
1.36124698409317 1
0.757717106925846 1
1.50582777509525 1
0.524066963199758 1
1.39737354924406 1
0.727422833032008 1
1.37911765712705 1
0.518676462400083 1
1.48910399323854 1
1.37945614310211 1
0.525668911771898 1
1.06237178155428 1
0.919255303092454 1
1.64299445938759 1
0.976779732138481 1
1.47753792472614 1
0.8786042536199 1
0.993178066689109 1
0.620624530160475 1
0.84196747160406 1
0.808578272863069 1
0.532083625463653 1
1.33315600726377 1
1.33210403640423 1
1.06239103819812 1
0.902447181926361 1
0.886973696875402 1
0.424307416634021 1
0.752558462330506 1
0.799574337698414 1
1.13754542261694 1
0.642800006910221 1
1.03255207425298 1
1.57109989813872 1
0.868717570431961 1
1.47594141304333 1
0.903152554079044 1
1.34342585441806 1
0.849352393986501 1
0.961438170674794 1
1.29176931331831 1
0.935075227757528 1
0.743479619372641 1
0.907917751501748 1
1.27892701510808 1
1.07162427177905 1
1.11419405225648 1
0.902629232396223 1
0.4758865318927 1
0.972753007885115 1
1.28731050424784 1
0.929747238103143 1
0.362356480090293 1
1.09203230044942 1
1.16751265448522 1
1.50822852728397 1
1.17437190429123 1
1.2377916753578 1
0.460156399204449 1
1.42306010376122 1
1.1705756357988 1
0.834279626136733 1
1.07044352028702 1
1.00362371967868 1
0.897145943181662 1
0.523474876663278 1
0.765306117818637 1
1.10747883268315 1
1.16151727396757 1
1.13614862016657 1
0.497966224374825 1
0.882388928369382 1
0.984271760022141 1
0.69811084188003 1
1.16156692689434 1
1.82590876167732 1
1.39530548925091 1
0.712701423922646 1
0.934596106135905 1
1.39901105652957 1
0.945245941973522 1
1.1117371706124 1
0.653231531246069 1
0.116211005618036 0
0.451787621941218 1
-0.0207421098315747 0
1.41704191699595 1
1.35584867896465 1
1.26607695396091 1
1.08038485062153 1
0.477989730860956 1
1.20426746771537 1
0.152357345668153 0
0.953551971864928 1
1.18181302898155 1
1.35316346096742 1
0.560857574121977 1
1.35772425403805 1
1.28263603234037 1
1.24186261025415 1
0.999014348005332 1
1.00441937035868 1
1.2660664639763 1
0.401844751484246 1
1.45204367406747 1
1.39885675225616 1
1.35375628329931 1
0.901632185206173 1
1.13726902162709 1
1.2155519293492 1
1.11171476309205 1
0.17274369926985 0
1.03773903758595 1
1.01903330713624 1
1.13146866622026 1
0.731948643806003 1
0.634110883579187 1
1.17144198629824 1
1.1266840568691 1
0.441637122702996 1
0.688161413187291 1
-0.32045415835743 0
0.948742284320576 1
1.36387290185166 1
1.15407796583404 1
0.802144817691677 1
1.68218279406926 1
0.552495588256053 1
1.72924988046069 1
1.25108634042166 1
0.741595043396892 1
0.620855621908875 1
1.09877475648325 1
1.76034126932867 1
0.569852305707027 1
1.22061293446777 1
1.0438108030889 1
0.601560433473584 1
0.513804132140067 1
1.40691326675104 1
0.735501343274795 1
1.00946885736508 1
0.819772625791839 1
1.03370873796271 1
0.687663657864789 1
1.17639489729281 1
0.836218950089569 1
0.925063746812568 1
0.839642473409188 1
0.958322415893088 1
0.788718386607137 1
1.01740564777618 1
0.774399138728054 1
0.709960842799489 1
0.743384337510608 1
1.09769699968745 1
0.492786824297043 1
0.313317717731672 1
0.859097962660384 1
1.41740043582662 1
1.13203390646196 1
0.753273088621035 1
1.17848575619514 1
0.627216351783375 1
1.02814275981186 1
0.782665164555924 1
0.792372969916087 1
0.786050387702028 1
1.02362267217144 1
0.883493268164821 1
1.26256967711764 1
1.6541474996289 1
0.98375493554836 1
1.43568088667904 1
1.26385897658283 1
1.04914104073626 1
1.04592765277369 1
0.973206968337658 1
0.947584803247653 1
0.884502382225316 1
0.739287827544128 1
1.08603454269545 1
1.1180497035883 1
0.29543992276629 1
1.17967199402197 1
0.369143279582232 1
0.80105379037308 1
1.30429355900337 1
0.901018231321263 1
0.6886195843679 1
0.215683530371008 0
0.841264382094877 1
1.00671330259995 1
0.896182999063082 1
0.51039756638802 1
0.496077039196293 1
1.10585432149761 1
1.27640146203622 1
0.949597833591153 1
1.04452432865668 1
0.836786185417515 1
1.24638036436723 1
1.32480746600975 1
1.03897912445232 1
0.901246241666693 1
0.500279478011294 1
0.304571032949894 1
1.01802935364365 1
0.59178772107432 1
0.942124522883404 1
1.16117452971421 1
0.687067120406142 1
0.268307208518355 0
0.519666420623229 1
0.992701144124399 1
1.06615749633631 1
0.877308710302953 1
-0.279244632401772 0
1.03199420320705 1
0.833179984544798 1
0.827510942498011 1
0.649595757165211 1
0.950152581735961 1
1.09203223642017 1
1.25267527243914 1
0.418927207882563 1
1.63340439986805 1
1.80326418083569 0
1.09661998407784 1
0.802878736636905 1
0.809845630507518 1
0.725776276479071 1
0.73946243230031 1
1.52789661049298 1
1.04150471015795 1
1.5889489805955 1
0.368426903608449 1
1.1221527907582 1
0.660901287139303 1
0.809795424595159 1
1.17030556045808 1
0.2792717119225 1
1.05558538257522 1
0.970424626977948 1
0.882354361123373 1
1.51871278764688 1
0.98636570729018 1
0.499399071063114 1
0.473623956392496 1
0.446626756443914 1
0.589065001104194 1
0.775301058703047 1
0.84217079620644 1
0.92966865411014 1
0.927292182640061 1
1.15227288744019 1
0.0467900500222709 0
2.03483765525454 0
0.762379974352961 1
1.18341513837482 1
1.64309870605008 1
0.900479390224216 1
0.812636393701007 1
0.698091456301663 1
0.577609339547971 1
0.944454355201856 1
0.433883013166843 1
0.929302156256228 1
0.537173303269619 1
0.858603629276633 1
0.562107827360717 1
0.0316364236915849 0
0.478695495643303 1
0.726788022959581 1
0.439881941628193 1
0.426368522501112 1
0.712004742443399 1
0.735788420495737 1
0.760643779577468 1
0.863006128396474 1
0.800254701398395 1
0.909135554067934 1
0.90561901125108 1
0.178276202935793 1
0.695640122815709 1
0.555541299568286 1
0.708860930947613 1
1.27787720764194 1
0.608505879217741 1
0.999850172896857 1
0.967699810741248 1
1.35178729225233 1
1.23348938651503 1
1.40161961604952 1
1.43290510748071 1
0.96561096892712 1
0.189879720656912 0
1.01221802848101 1
0.864678975927946 1
1.37901221120573 1
1.07475658785781 1
0.950903175069013 1
1.07005646346035 1
1.22991075704228 1
0.807360135028095 1
0.932277842293828 1
0.310469131648569 1
1.09867743155652 1
1.40964919627255 1
0.600941111909829 1
1.31404704649494 1
0.931086090018159 1
0.885849203531006 1
0.729646331556378 1
0.84683506802892 1
0.4070121820254 1
0.860728142645866 1
0.714688702777389 1
0.811068676297523 1
0.859963759463156 1
0.461615967595369 1
0.956697777464467 1
1.10657579632876 1
0.703916265386165 1
0.724960688554321 1
0.786027955520462 1
1.67259075598054 1
1.35814242412458 1
0.637721541123592 1
1.19141629893236 1
-0.0269306684899187 0
0.787603405573864 1
0.934458912380459 1
0.897217872185604 1
1.28080528897506 1
1.26064261447827 1
0.571860607130204 1
0.40314137878837 1
0.894076279066893 1
0.970957885273757 1
0.66469151245043 1
1.36629125605137 1
1.39273167798551 1
1.45670635328902 1
0.904333800601906 1
1.07719753009766 1
1.14310231480553 1
0.982174512776048 1
1.34521056090461 1
1.53222890940202 1
1.05137866868869 1
0.799690490117944 1
0.992113410260942 1
1.5571736505411 1
0.768308795308008 1
0.957904600046085 1
1.44856123742305 1
1.40070828661431 1
1.0019394970301 1
0.81391877138375 1
0.854771085511569 1
0.700531528986332 1
1.09000981926458 1
1.76779372574536 1
1.25494544978004 1
1.4808292567993 1
1.63312151065297 1
0.515956545781557 1
1.08430059986883 1
1.41272924849361 1
0.638269293707944 1
0.980417056502616 1
0.98149194127205 1
1.05636590431359 1
1.05841354231628 1
1.44921182267859 1
1.36299220963647 1
0.725294245230164 1
1.22484286527613 1
1.01792268832804 1
1.21969615167291 1
0.55884435803692 1
0.863560047007184 1
1.2171853405237 1
1.1047655295542 1
1.12898050375556 1
0.691270931605558 1
1.33659383745932 1
0.788227180999963 1
0.891945753204602 1
0.548433858342766 1
0.914849967324853 1
0.434641612109735 1
1.31988431949459 1
1.10671924389694 1
0.868588206128649 1
0.427387162508843 1
0.893360270377539 1
0.611725134915472 1
0.646460376471089 1
0.32124856019788 1
1.23923794490701 1
0.937814935294507 1
1.44311700090877 1
0.552603275284332 1
1.17347605981053 1
0.941862028514188 1
1.39290183723634 1
1.02221486664511 1
0.859461457781767 1
0.761384116643425 1
0.867541820596371 1
1.24575874866555 1
0.858402317801593 1
0.812924241571443 1
0.872433389572442 1
1.09972230347722 1
1.13524631459468 1
1.06155898557886 1
1.15601032805735 1
1.26152900720812 1
0.212166951056679 0
0.951229821516331 1
0.72030147256725 1
0.612242864857613 1
1.33794664840951 1
1.15534729577698 1
1.37521327136979 1
0.776862610920242 1
0.804384727044875 1
0.759163605610574 1
0.991566755747246 1
1.51741202984396 1
0.833021792282227 1
1.49299470928858 1
1.32466907919768 1
1.08738598969275 1
1.02060298997242 1
0.68495531851345 1
1.25925599235852 1
0.451050796053483 1
0.260467266960358 1
0.436693224349682 1
0.522947279759762 1
0.735236746389581 1
0.938804149438546 1
1.28213112710942 1
0.478408499215975 1
0.671869617715806 1
0.83841540552693 1
0.816548633494752 1
0.846146444874297 1
1.16449350158742 1
0.604845662517295 1
1.88000747539968 0
0.691278856029329 1
0.677819596370824 1
0.916157940128051 1
0.59069307989643 1
1.90090667876748 0
0.347143730026731 1
0.881067390884745 1
1.21426492671788 1
0.854063975141693 1
1.34188380821378 1
1.3902773718699 1
1.32146049730268 1
1.01479948193922 1
1.06355807529805 1
0.954336282934036 1
0.318228624118565 1
0.494862401458142 1
0.701075494876829 1
0.993795050264066 1
0.829698841624537 1
1.2487670297722 1
0.783996550616167 1
1.25313619264108 1
1.35290025347695 1
0.575134034990016 1
0.422908847571381 1
1.30538967311199 1
1.14248329104038 1
0.720862337702565 1
1.53711488660582 1
0.439597842092207 1
0.864565461868518 1
0.746249367765535 1
0.829262677252093 1
1.11508835300454 1
1.92511830454279 0
0.824830329606841 1
0.869493883569255 1
1.3843304185046 1
0.281854092797664 1
0.962620979837461 1
0.80624872459343 1
0.773800644756542 1
0.621600713837536 1
0.682283058357555 1
1.31113463951333 1
1.31994506125258 1
0.597246358367066 1
0.560003083737602 1
0.696741035655487 1
0.92880123799706 1
1.02955240798807 1
0.494035488008579 1
0.917609894686437 1
1.11524167375011 1
1.006955607497 1
0.713412541945607 1
0.94993214567916 1
0.672670294429946 1
1.00110203508388 1
0.41792305299953 1
1.25170899540608 1
0.92950402063405 1
1.26528826841455 1
1.04268330736015 1
0.520122225044571 1
0.917269915575822 1
1.33655575173182 1
1.14734920392326 1
0.982642969277379 1
1.35584223078951 1
1.45338915396584 1
0.909811874082243 1
1.05794506404226 1
1.16884809413978 1
0.698605119548192 1
0.638182690659933 1
0.662635452321127 1
0.952538554455444 1
0.709271963676096 1
0.783636102363523 1
1.23337544117311 1
0.574026047762046 1
0.903295401623187 1
1.05363505284016 1
0.613965771148213 1
1.34071608803624 1
0.893594467217965 1
1.55053475724973 1
0.834072965476019 1
0.47859491011564 1
0.780929550333537 1
1.58768303319071 1
1.37460734419737 1
1.60794006253942 1
0.866756508856563 1
0.576730946781892 1
1.04647873216919 1
0.577212584769537 1
0.934574534006636 1
0.771916397084594 1
0.933864562798867 1
0.718567223164732 1
1.36920394230061 1
0.126332688034588 0
0.813226490925902 1
1.15684592394279 1
0.965700456199324 1
0.917773492993665 1
1.18929871358495 1
1.34320423639322 1
0.858065234805943 1
0.796476600283031 1
0.877699733047782 1
0.897129961073694 1
1.27699277740906 1
1.61548692136772 1
0.76543713489292 1
0.974114455147869 1
1.35360646934441 1
0.668031123197518 1
1.22049024608227 1
0.615667442114498 1
1.40564563893353 1
0.986652360078452 1
0.895838218009113 1
0.318068291792409 1
0.781868671029068 1
1.07464145201609 1
1.30030249628285 1
1.35051483332976 1
0.976272257216794 1
1.59292330283807 1
0.698947645349231 1
0.851087137718346 1
0.782162865544026 1
0.564188315356071 1
0.45386264813375 1
0.387843004560911 1
0.991388165353672 1
1.34937233419702 1
1.18486107273802 1
0.916240774014347 1
1.25236012806804 1
1.20192339324827 1
1.26520203231481 1
0.914443954019844 1
0.646726280198044 1
0.969361257872463 1
0.823263466155136 1
1.20483694188331 1
1.67057062663824 1
1.20755140710371 1
0.495172024952513 1
1.37274828546046 1
1.02466355521555 1
1.12745313389376 1
0.903625711344371 1
0.893237112410765 1
0.894158691911127 1
0.368447599587314 1
1.15943256264744 1
1.39585737655358 1
0.96108537756646 1
1.47638811556409 1
1.10002990161228 1
0.81856333589515 1
0.874907233255377 1
1.09917767997372 1
1.27054755397151 1
0.959762981091785 1
0.863341553998575 1
0.114389655561962 0
1.34249021892736 1
0.523400410627455 1
0.693781629096859 1
2.08479220575061 0
1.21146173524168 1
0.68323555114729 1
-0.13118530275128 0
0.678743522421015 1
1.87408716713564 0
0.452394072329558 1
0.731051438164357 1
0.973624553720294 1
1.21663056658138 1
0.768637280749038 1
0.256959200558216 1
1.15153529265248 1
0.852336591978296 1
0.951157785210858 1
1.01364359587243 1
1.34113613591773 1
0.593248894974235 1
1.2398389560515 1
1.25803613414225 1
0.72652952094333 1
0.449454968224811 1
0.898891780877141 1
0.714665296960748 1
0.446928587207627 1
0.355422830135869 1
1.87626697608236 0
0.695366106079891 1
1.20260165602796 1
0.927584155553098 1
0.73955559959806 1
1.07596357980093 1
0.845147495470528 1
1.07769824142677 1
0.801325709517002 1
0.329834492912404 1
0.748449374984299 1
0.793137008625832 1
0.429233388635146 1
1.1410041791379 1
0.467529344361073 1
1.35195324350953 1
0.51884503957201 1
1.13252147725395 1
0.721278979302389 1
0.817751796142873 1
1.46751335036288 1
1.59662643814977 1
0.952811614015893 1
0.880337758212047 1
0.770208104778011 1
1.18137494903336 1
0.709494584704864 1
1.1217211589199 1
0.723642699646268 1
0.962209269826033 1
0.92707102262881 1
1.87290071445241 0
0.644627257241808 1
1.19082604099255 1
1.19646527604941 1
1.45454377579668 1
0.897697706608223 1
0.977827431135003 1
1.09123319172611 1
1.5191298513125 1
0.926807262762946 1
1.59481878064154 1
0.827486661837018 1
0.871525859130186 1
0.869217721317757 1
1.02630753516277 1
0.778237484626053 1
0.900788316836367 1
1.09769423367303 1
0.955774069249562 1
1.39618794406285 1
1.19790090711079 1
1.43595252278939 1
0.694410169266352 1
1.80989681797552 1
0.779944775146625 1
0.585870676042032 1
1.25761626974476 1
1.06974800075468 1
0.896661932097716 1
1.27842321985521 1
1.2274436020999 1
1.44084242108484 1
0.923036633178281 1
1.24419406159492 1
0.204057645238299 1
0.792443483941717 1
0.598689488603264 1
1.6646314216102 1
1.03166426645135 1
0.900525370965604 1
0.648514652640123 1
1.11477644090031 1
1.12536874374603 1
0.534153145103587 1
0.922692983299812 1
1.25832098016966 1
0.692808092582387 1
1.09111775768829 1
0.684813217295552 1
1.40592625296336 1
0.992612936783079 1
0.651139847115178 1
0.992620196151906 1
0.716798847461992 1
0.814804547086884 1
0.710113056590771 1
0.994165968862982 1
0.790448416858186 1
0.482524495657122 1
1.18497937856865 1
1.52414833336968 1
1.1798293153605 1
1.15641174872625 1
1.24861402425823 1
0.947060394844697 1
1.19041646747539 1
1.16660984156723 1
1.29718354392783 1
1.11927096955936 1
1.62209284413371 1
1.10202957682745 1
1.65695361738967 1
0.726026961733665 1
1.21408172062258 1
0.791103607710882 1
1.13254160323378 1
1.0632889661945 1
1.15465288620537 1
1.09590670401837 1
0.721144072906602 1
-0.0496898000151783 0
0.998312740883412 1
1.18056044323313 1
0.49056180535824 1
1.37691116011405 1
0.510598898147702 1
0.725099447790389 1
1.19124445764292 1
0.525722970931788 1
0.671710248923413 1
1.39385827783692 1
1.04324533507319 1
0.883083675535848 1
1.64305051174377 1
0.415301418522712 1
1.12079061780839 1
1.23168545250302 1
1.02418613499548 1
1.21329359956065 1
0.658220209520771 1
0.901015345862607 1
0.753901614966265 1
1.01022962756091 1
1.17089780867279 1
1.16565214278948 1
1.74155979916218 1
0.623456624245201 1
0.190598984575474 1
1.30993238687824 1
0.359854839425475 1
0.446604519540587 1
0.972224012416533 1
0.98795234896669 1
1.48035860305059 1
1.20313752044959 1
0.623055825083261 1
0.720619368087079 1
0.640606608385077 1
0.811112177000013 1
1.08158402938128 1
0.609385759696668 1
1.038709521933 1
0.843307505518483 1
1.14724325553635 1
1.56872720206016 1
1.00998581753852 1
1.1972914674453 1
1.45680198981393 1
1.91243004284785 0
1.38587391495627 1
0.681682390600808 1
1.37292806844501 1
0.995315296883357 1
1.04629400283482 1
0.45655162450767 1
1.14213277547086 1
0.926715671521529 1
0.575504077508403 1
1.08342248845774 1
1.19714690405093 1
1.32860220742278 1
0.778872074073665 1
0.809658788878236 1
1.39760853719454 1
1.65207761522463 1
1.06552899844114 1
1.1591591923729 1
1.47504886770905 1
0.685393456382729 1
1.3096952746459 1
0.775030550800637 1
0.620344358042424 1
0.413173482865957 1
0.969726369591586 1
1.04684018953897 1
1.12635380062729 1
0.676349045168011 1
1.10884768915139 1
1.54683938377593 1
0.639078590442649 1
0.412548682670511 1
0.290342181752156 1
1.62491185810883 1
1.11061855845274 1
0.912002991186245 1
0.870353691663516 1
0.211320392491676 0
0.532201649564294 1
0.994757351202576 1
1.52222405004855 1
1.38092423566847 1
0.727729065858902 1
0.915380773086338 1
0.472083892829169 1
1.53567094105448 1
1.12114008272449 1
1.53811657070385 1
0.884978869956807 1
0.204631608541001 0
0.845872020321554 1
1.07523358718917 1
1.37552050590545 1
0.421723321369445 1
1.25024734141681 1
0.980371734502674 1
0.584283822630362 1
0.674524201929763 1
0.897875503852616 1
0.57322375930651 1
0.943400798974162 1
0.770541696765961 1
0.690208667846358 1
1.07275759690323 1
0.519026608055913 1
1.2328041301327 1
0.780751002071913 1
0.570216530314821 1
0.460881742277284 1
1.09795456869857 1
0.862033508326218 1
0.732651138537317 1
1.54780297166995 1
0.909059108448361 1
0.986128250976072 1
0.549426723076555 1
0.0455807722730167 0
0.523298624376082 1
0.777448178869901 1
1.12493653639577 1
0.8164175099122 1
0.721401471511864 1
0.851540596214535 1
1.40388402349456 1
1.07690091302837 1
0.633614658154832 1
1.13977093419482 1
0.732060936228181 1
0.367490473363625 1
0.493305506457985 1
0.939798083164953 1
0.447224868165023 1
1.01001440850077 1
1.13247584872424 1
0.618524007203212 1
-0.121665311720689 0
1.23999444734804 1
0.733877238575064 1
1.06539286421362 1
1.35713783222004 1
1.09709280771283 1
1.43118486722062 1
1.43487373679139 1
1.42963393496171 1
1.11524257579419 1
0.717401473233548 1
0.972539777683452 1
0.669823723526684 1
0.724998666420847 1
0.688536935639544 1
0.846934645993644 1
1.21968948075347 1
0.963162691442828 1
1.11158718237904 1
0.904359168078472 1
1.16712128999942 1
1.372471497543 1
0.228198123677886 0
0.707748375291368 1
0.887758579386927 1
0.827111360947258 1
0.557183410655453 1
1.13479413232089 1
0.428914214916631 1
0.718666823284278 1
0.895041463603757 1
0.716954601147469 1
0.946916490125084 1
0.891630916477357 1
1.0691199405631 1
0.602269120303748 1
1.31197350263067 1
1.07409476916665 1
0.217768736552165 0
0.775017058578744 1
1.14849617896412 1
0.591241252869296 1
0.376617257048509 1
0.981146177246281 1
1.45340129008996 1
1.14747625747038 1
0.500542008160032 1
1.04293471622354 1
1.1278932084101 1
1.57674694016158 1
0.718336570200249 1
0.991204268832166 1
0.712425441062851 1
0.906275700715934 1
0.607983502760473 1
1.231388009896 1
0.245436575670598 1
1.31092095213588 1
1.10892369875585 1
0.792102146936594 1
0.908989997648686 1
0.99078612050308 1
0.896458822090201 1
0.80771767695313 1
1.185643001592 1
1.21349463705 1
1.07890315623841 1
1.25678127093596 1
1.43861450843109 1
1.06541520683976 1
-0.349650831039047 0
0.644629443799858 1
0.553197625318802 1
0.644727762950084 1
1.01285184126027 1
0.782689621218003 1
0.909226585979634 1
0.937964820278217 1
0.437626893746729 1
0.84065648086041 1
1.30588039723338 1
1.19806171761556 1
0.667985265508668 1
1.027356486777 1
1.21450355829252 1
1.25142404174559 1
1.21513056897617 1
1.08220090262512 1
0.767134840232529 1
0.88573989103548 1
0.62914615918835 1
1.64971314503241 1
1.07429239894778 1
0.787648328071239 1
0.791928520854447 1
1.11629280978631 1
1.04824493178935 1
1.45521128033546 1
1.2007472118356 1
0.338652050703124 1
1.29016236426439 1
1.17436065252418 1
1.19019520137505 1
0.0749079379836696 0
0.493941734223138 1
0.789259335588816 1
1.21459933942326 1
0.834213633107206 1
0.507414873807026 1
0.969828783326121 1
1.20704346031756 1
1.5247375154579 1
1.43757498356885 1
1.30795894106247 1
0.403990879288882 1
1.35759907627147 1
1.23239352431226 1
1.1509231884677 1
0.696943902713476 1
1.48302232556524 1
1.32961237662485 1
1.08053935454004 1
1.0628110764733 1
0.695329119427874 1
0.90968016121894 1
1.03615014939995 1
1.18734801412578 1
1.67931323730175 1
0.544149461596932 1
0.436958535660748 1
1.00178942132026 1
0.458850868079176 1
1.15751228859908 1
0.819903267853938 1
1.28337325634629 1
0.560709881753004 1
1.06056262735703 1
1.06429169197267 1
0.939090427400697 1
1.627992122485 1
1.19058567460313 1
1.09550644448717 1
0.797470743814093 1
1.6228614930739 1
0.63154050821055 1
1.61498244624965 1
0.477295781218792 1
0.920555248643177 1
1.00767534158047 1
0.434977396249837 1
1.09830899298423 1
1.00806210293538 1
1.00889597338047 1
1.6254633634037 1
1.50522445295383 1
0.950634209450017 1
0.919285801038257 1
1.78247562768377 1
1.09516301567871 1
0.294505699821327 1
0.955089702812568 1
1.06779162260507 1
0.71826002121056 1
0.7327974095119 1
0.642891816304539 1
1.61991829855678 1
0.481431607593915 1
1.03772663397244 1
1.305073785705 1
0.778576812001152 1
0.598461743557492 1
0.942968026012018 1
1.24333460197945 1
0.838862167918769 1
0.804790441896587 1
0.555284428194298 1
1.49143249125637 1
0.780486405406768 1
1.30398722848126 1
1.15565782943437 1
0.793148318948055 1
1.24648071181287 1
1.12128313803844 1
0.853846123739069 1
2.005117031014 0
1.60933443454099 1
0.392593797446716 1
1.0271786738303 1
1.33522743056543 1
1.12135854141594 1
1.49766681778941 1
0.817729173598456 1
1.55047146832017 1
0.99288382678836 1
1.73182200400623 1
1.26038543811504 1
0.888056583862497 1
0.692898233641408 1
1.23468526350075 1
1.94672352867891 0
1.55582858475245 1
1.1141796924382 1
1.33114359801242 1
0.827810539221372 1
1.33743262861476 1
0.673433393238124 1
0.790833245075665 1
0.736389364466665 1
0.283406326312068 1
1.12464064660578 1
0.409431834928472 1
0.993443868165714 1
0.587150485255796 1
1.36617152941916 1
0.758225944999126 1
1.31358058001599 1
0.556965854902106 1
1.26265781108737 1
1.0016424707888 1
0.806719145393441 1
1.20874106751706 1
0.960404358564828 1
0.711781660305291 1
0.855131451266721 1
1.06968327015363 1
1.25954837213093 1
0.964465443889889 1
0.694123021153982 1
1.13199038143669 1
0.922992527517384 1
1.09614754642647 1
0.797254619160344 1
0.619510128571004 1
0.577173026492005 1
1.15615596972598 1
0.841007601223252 1
0.992802232050087 1
1.33641649430305 1
1.05608492500698 1
0.45805370500767 1
1.05674111123288 1
1.64516582483617 1
0.561099478625994 1
0.807818196869731 1
1.05209766852489 1
1.19262674461553 1
0.842997838569167 1
1.16424616584388 1
0.962456511425344 1
0.597233183267318 1
0.678286007744412 1
0.990495722668054 1
0.789277942516374 1
1.67944626410438 1
0.711012962094815 1
0.780311101716846 1
1.35154137415323 1
0.426324743550658 1
1.1794997214089 1
0.92803724362031 1
1.42474946993673 1
0.763511309217346 1
0.196323880517948 1
1.35736888697558 1
0.716750269148562 1
0.760154147334052 1
0.809323098087583 1
0.717099574417128 1
0.998031817276737 1
1.1522835133118 1
0.385645157733574 1
1.50204439960284 1
1.2534817152232 1
1.12206649439242 1
0.225294855831914 0
0.792757096515275 1
1.38742348667984 1
0.797237001946703 1
1.16278693113984 1
1.02626779681205 1
0.810922866691114 1
0.135209533968817 0
1.15615351004473 1
1.02399504458583 1
0.490415469292402 1
0.822808947614536 1
1.12083682743779 1
0.523425054097764 1
0.763140107584193 1
0.376393697809822 1
0.628330694109071 1
1.21969049510763 1
0.771970779967633 1
1.29032990218567 1
0.966780493665736 1
0.949527240090616 1
0.795864829594191 1
1.00240494513918 1
0.640018546160757 1
1.25418339953113 1
1.14784360935012 1
0.58363583791011 1
1.10688758682729 1
0.53225283938001 1
0.607259848328843 1
0.657261648177814 1
1.08551760396062 1
1.18725232197373 1
1.22201303838058 1
1.05238838887371 1
0.965792481219924 1
0.9892667645539 1
1.31764979551443 1
1.13231824513378 1
0.641107151492502 1
1.22014105687588 1
0.833894240752654 1
1.15042848849931 1
1.15882721228699 1
0.997278196896402 1
0.995532011587999 1
1.22728615041184 1
0.61653408515429 1
1.01866876143434 1
0.240990946036288 1
0.93584564160733 1
0.780632552697355 1
1.07720515960629 1
0.473117490441017 1
1.28123438078046 1
1.04262547969642 1
0.894934581928048 1
1.43010916613732 1
0.781681884006263 1
0.892579077357029 1
0.700621803440775 1
1.45570609565536 1
0.647081984913489 1
0.789693560466162 1
0.557554247201843 1
0.968521287190331 1
1.30924802877483 1
0.938854753706273 1
0.945470822762746 1
0.7415977349324 1
1.09775201530254 1
1.26028428037234 1
1.45090484442414 1
0.85230460270363 1
1.1867716520341 1
1.35634864483025 1
0.194098430066538 0
1.47097583241852 1
1.01443711737202 1
1.088586761233 1
0.800872129251419 1
0.492782743414659 1
1.24324312594941 1
1.54542132945852 1
0.430783275717319 1
0.721203158726592 1
1.1518002993563 1
0.718045382635411 1
1.31249975635586 1
0.283793641975505 1
1.05073361634992 1
0.655835914121621 1
1.61736338778817 1
0.71703415243655 1
0.179259955091984 1
0.832081856852779 1
0.31561319125754 1
1.04053707359389 1
0.712727507441435 1
0.267203218730926 1
0.640114089065121 1
-0.146145434543419 0
1.09286421283955 1
0.636003392418599 1
0.809031278905728 1
1.57594760511444 1
1.0283828648131 1
1.20683241420805 1
0.978226965944064 1
0.869655385777104 1
1.04645410072448 1
0.838144749833426 1
0.113498006696558 0
0.781046739758822 1
1.07092677336011 1
0.783033489472444 1
0.906496088942717 1
0.950675771005236 1
0.746610235886128 1
0.366463492882553 1
0.834242312980595 1
0.71744051374766 1
1.450850689353 1
0.347482880764678 1
1.29361417033349 1
0.970814806070594 1
1.24220043716152 1
0.939420671460907 1
1.06340465307546 1
0.876117050590259 1
0.620591226587637 1
1.16639814872183 1
1.4357415789797 1
1.38758243222778 1
1.47809637392833 1
1.24385285729983 1
0.904732882366306 1
0.503386868030358 1
0.550629755041599 1
0.867910264821139 1
0.495951640094938 1
1.24080898370929 1
0.806516017319906 1
0.488184384068725 1
0.768997429743681 1
0.757397140599616 1
1.561061286645 1
0.772671570537183 1
1.07050153277928 1
0.627739271299246 1
0.895842568525316 1
0.847587733599837 1
1.22382176638944 1
1.08455818480453 1
1.09321990247342 1
1.17642531641545 1
0.854045558530492 1
0.571259761814845 1
1.02260886601218 1
0.694700903503262 1
1.31794774126724 1
1.31295278012394 1
1.13043405986634 1
1.28539138126227 1
1.08835121959308 1
1.01904573776933 1
1.18867654432523 1
0.801790116500253 1
0.790993855291987 1
0.427447310919175 1
1.18792048941 1
1.42462199945605 1
0.987303566247911 1
1.20779745054084 1
0.784928849628816 1
1.19749025627606 1
1.11074904799687 1
0.889355622842378 1
1.27050043822625 1
0.690867973262486 1
0.857503739238931 1
1.07238530278188 1
0.505731286843087 1
0.116505619479235 0
0.853730547533553 1
0.707124962467334 1
-0.0954976009462854 0
0.659961120371673 1
1.16844686451217 1
1.05682695631169 1
0.510335770965465 1
0.436917814815402 1
0.72086640206572 1
0.782850580555535 1
1.39577866860508 1
1.13294354274114 1
0.38345247770037 1
0.421560532512357 1
0.89821059829701 1
0.848926355455448 1
1.07402412646163 1
0.777040237573396 1
0.772758932087539 1
0.571274236669136 1
1.0670465799953 1
0.4324200011123 1
0.846529905161025 1
1.23262581910065 1
1.20577491822029 1
0.502996949087342 1
0.579656139902351 1
0.969359216692329 1
0.5329205342445 1
0.764434016245659 1
1.08390620100421 1
1.38499531807733 1
0.418085045109074 1
1.38590660087904 1
1.57962079535276 1
0.441225754254823 1
0.652647561160872 1
1.25005746224134 1
0.731709398949585 1
1.20999385332487 1
1.29148179948434 1
1.19699192432978 1
1.34413321351675 1
0.83148823254408 1
0.445279747786942 1
1.14151102974923 1
1.00521619614525 1
1.27023546303725 1
1.07599433663885 1
0.493817631765554 1
0.589872401538649 1
1.50254982510467 1
0.876542461789834 1
0.634909479320221 1
0.575157056839273 1
1.1476830666456 1
0.584091595859989 1
0.380306949948237 1
0.92788849842768 1
0.751743913339462 1
0.766764201647225 1
0.950599210723093 1
0.981783225697123 1
1.16755622510515 1
0.95352737694227 1
0.976510102183586 1
0.632646049792708 1
1.07793153788098 1
0.507020822997311 1
1.04883850866629 1
0.728037416129324 1
1.23063117219691 1
0.758221917693578 1
0.499871965015403 1
0.689878552346382 1
0.436217897562014 1
0.708023620080269 1
0.872511936093383 1
0.858722264804771 1
0.691779251039867 1
0.123818499388488 1
0.422513215498557 1
0.838899960419488 1
1.28373516469514 1
1.20392041044444 1
1.424685015065 1
1.57595232582156 1
0.941589914907967 1
0.972161740881063 1
1.21308834440683 1
0.229940318117081 0
0.977610950281142 1
1.25946325847663 1
0.659953538742746 1
0.58558378470779 1
1.28526160697268 1
0.71302728609449 1
1.07335085860229 1
0.915372369803316 1
1.55786037048653 1
1.39048262117845 1
0.853334929287086 1
1.00234934704995 1
1.49409905645153 1
1.62392922650943 1
1.28069443430623 1
1.16408137399318 1
1.50339685952464 1
0.737374945792782 1
0.668650220066082 1
0.655207832975717 1
0.539632765609964 1
1.20303212041074 1
0.629605758568097 1
0.644620764859801 1
0.440789734550929 1
0.603641036092551 1
1.37460694974254 1
1.03167132290944 1
0.36395736586454 1
1.55341267423445 1
1.24697366612653 1
0.623733356829427 1
0.936908721246519 1
0.4277316244037 1
0.935343866969016 1
1.38762862201039 1
0.822324458685587 1
1.48434260382378 1
1.14003636802217 1
0.448306484434158 1
0.547862287409327 1
1.58223419232658 1
1.2244338850725 1
1.11303468662954 1
1.01051988422054 1
1.10435873932243 1
0.357927473390545 1
1.23762947183744 1
0.668872807338134 1
1.38344758416457 1
1.57185005481576 1
0.90220161590597 1
1.08715979916794 1
1.41332801243121 1
0.542700073711911 1
0.713594490320978 1
0.92001192482427 1
1.03592775568833 1
1.35027361551661 1
0.782870028360596 1
1.54207471299035 1
0.993996800549012 1
1.80491655443852 0
1.46947503804449 1
1.05821944302004 1
1.05223515417403 1
1.06433544336076 1
0.916800047445319 1
0.628343453263852 1
0.790193376359647 1
0.565119040335207 1
1.15826145701892 1
0.888737499687999 1
1.23495095349718 1
0.663109564250408 1
1.03744709312537 1
0.281701207244348 1
0.644816811276299 1
1.33135570812117 1
0.461945089116676 1
1.50204797279156 1
1.77683000046881 0
0.725282562383325 1
1.15098084355501 1
0.156144780199616 0
1.65355611410498 1
1.21861105997861 1
0.716396115869785 1
1.49131425304917 1
0.590471216278526 1
0.786669080425043 1
1.0815528231009 1
1.15642541296261 1
2.07849730597002 1
1.04709530037252 1
0.281401709703263 1
0.737124086223694 1
1.23159709119095 1
0.999274067570196 1
0.80118111415151 1
1.08716873623699 1
1.33139921482567 1
1.43889713999297 1
1.39577193493629 1
0.393049505814334 1
1.20193337460053 1
0.917165879757684 1
0.530270497102898 1
1.25291418123916 1
1.31970631448279 1
0.772383439998648 1
1.01429803726321 1
1.08547281321612 1
1.17484145181247 1
1.10255505125761 1
0.796533495031597 1
0.554849560752342 1
0.907069503947815 1
1.01841529054783 1
1.36984027189019 1
1.08533447428913 1
0.654719902967637 1
0.726522021497431 1
1.31149417652277 1
0.986129349839966 1
0.825581658721931 1
0.234452436079564 0
0.634211962376676 1
1.68391654008416 1
0.491792511903689 1
0.637536098699489 1
1.1022092817435 1
0.673888002531568 1
0.248284475344869 0
0.957739206840475 1
0.161329787058269 0
1.13456866438818 1
0.866464796481475 1
1.0793225131426 1
1.3276889591556 1
0.708968442298773 1
0.427451605690257 1
0.931983448179081 1
0.60334248487153 1
1.03220784587203 1
0.833287315357608 1
0.832905758979761 1
0.62193482116381 1
0.737446786844673 1
0.536845567916819 1
1.07727594090813 1
0.300215742432001 1
0.658944738708868 1
0.69039122968068 1
1.10627873704836 1
0.841914851552449 1
0.0841931951990716 0
0.958116053989763 1
0.776000274099493 1
1.51302982686994 1
0.607471869379534 1
0.636850140126077 1
0.878013854904757 1
0.933309663547748 1
0.577943898497514 1
1.27499497476671 1
1.15653060855255 1
0.456832026214326 1
0.827392968473165 1
2.00385097321058 0
0.846950517289701 1
0.576977601376501 1
1.15537105723898 1
0.606224584709809 1
1.07149374360885 1
0.842303554370501 1
1.30207914867125 1
1.19922233474789 1
0.673052197196794 1
0.649364340843614 1
0.796469675801863 1
0.931248644338522 1
1.44275294270149 1
0.99844639879703 1
0.522458310786522 1
1.35257606203893 1
0.708186495169103 1
1.02522497091205 1
0.474645445475862 1
0.624397718755984 1
1.23627577566811 1
0.830711983754695 1
1.11779317230194 1
1.08143679080996 1
-0.0088091828819353 0
1.0523485303326 1
1.10588476137733 1
0.711742630462144 1
1.49180123103748 1
1.21530296288031 1
1.08799754716212 1
0.842940156909163 1
0.58388293928304 1
0.788111123113888 1
0.557281441958037 1
0.916715399377813 1
1.24586487147479 1
0.939477960485165 1
0.39613812887237 1
1.04138165002226 1
1.25063677579906 1
0.846365727533273 1
1.20525695159555 1
1.08463398383951 1
0.559077636372583 1
1.20379045424914 1
0.586319957496677 1
0.359889948938111 1
0.948269335958695 1
1.49644482266507 1
0.735232094226708 1
1.38444278922315 1
0.942013257642114 1
1.01450150620319 1
1.11578411119254 1
0.779266283292871 1
0.591167325216281 1
0.779488777930445 1
1.52347125782433 1
0.810174458476705 1
0.736677525620518 1
1.22103419295505 1
0.821155714556244 1
0.935221995309543 1
0.214859330142917 0
0.784832274674349 1
1.05799835226881 1
0.586670535371944 1
0.792600246428644 1
0.746859932802814 1
0.579932816750902 1
1.61610802014506 1
0.698793634960555 1
1.46380856455845 1
0.95082218184807 1
0.630722139211868 1
1.02053289243982 1
1.27883071507773 1
1.41510598432779 1
0.709788485566916 1
0.889954797133856 1
1.42606366781205 1
0.604367913838141 1
0.996561426258014 1
0.585015772296183 1
0.710591077782571 1
0.513169869234231 1
1.0376995229313 1
0.430573409730181 1
0.894936590564618 1
0.601079398093495 1
1.19304208386128 1
0.912366879997465 1
0.815979050842389 1
0.481567866422593 1
1.22456626301152 1
0.343280305311433 1
1.50272926776755 1
0.933960550747059 1
0.978566366244721 1
0.820256509089817 1
0.54303433399246 1
0.867190660511155 1
0.925921068024129 1
1.26874552448186 1
0.715003035165325 1
0.799834533345422 1
1.16393844876073 1
0.738839823182822 1
1.09645533902189 1
0.529718970288105 1
0.808796932947196 1
1.30123449515118 1
0.793675260039488 1
0.883373459176366 1
1.09027946232053 1
1.53743756834823 1
0.832878374276267 1
1.2777204333805 1
1.06305810824611 1
1.30187657174705 1
2.02886562041607 0
0.965277387403211 1
1.10022313917956 1
1.54660887358811 1
0.0073207014994648 0
1.12895550818157 1
1.19791919375571 1
0.504558361341779 1
0.653930149999991 1
1.28170967493674 1
0.904781999101069 1
1.16610130327905 1
0.772538301699429 1
0.590534172528461 1
1.11882489487953 1
0.898956655240745 1
1.63024838837634 1
0.716146722601629 1
1.18707169109065 1
0.525309546115934 1
1.21586519544889 1
1.20098502941164 1
1.01120855305541 1
1.25927144445059 1
0.732927533496074 1
0.846297148950294 1
1.52744671146548 1
0.602640630676837 1
0.8746637016589 1
0.675374205087291 1
0.930943158741316 1
1.46604952994907 1
1.20704957400611 1
1.15738524481323 1
0.897440005521472 1
0.959701062531371 1
1.39233403695221 1
0.884784502376088 1
1.59448241846917 1
1.1167353171059 1
1.23188979387815 1
1.32017235446127 1
0.814907486598748 1
0.495267477505443 1
0.865556291633729 1
0.756151915737823 1
0.8876373770939 1
1.31634184479446 1
1.77536384495315 1
0.947838733763765 1
1.15855691502221 1
0.596087115720574 1
0.704492326894573 1
0.494778459865507 1
0.0960245264422449 0
0.884007257583469 1
0.279466791826453 1
1.4730687633924 1
0.833675726362026 1
1.03566172530101 1
0.832304466036243 1
1.1375266683438 1
1.34494804640411 1
1.21849684153307 1
0.896467906967979 1
1.33206123431031 1
0.286963770129752 1
0.306848803272069 1
0.651094678126743 1
0.999875109716774 1
0.737734774367186 1
1.00036343484759 1
1.25707360388353 1
0.677859892700513 1
0.825462599998431 1
1.17768411279045 1
0.709466691716386 1
1.24759182567148 1
0.693657916246096 1
0.528532533364755 1
1.41586158971211 1
1.30193758648972 1
0.441431720582489 1
1.51778841195039 1
0.916120437091953 1
0.533112889039966 1
1.19184253027736 1
0.919161676958158 1
1.17955448104137 1
1.20061186129944 1
0.253940261710724 1
0.917072605285758 1
1.16391084384157 1
1.35691735478002 1
1.08876678695998 1
1.10912812662579 1
1.13346476227248 1
1.23157278710185 1
1.24678313138349 1
1.52714618613533 1
0.850341950813641 1
0.982018415884784 1
1.18986546749665 1
1.09288662452203 1
1.08637615314751 1
0.439233524548289 1
0.758739893988679 1
0.0481337010146673 0
1.10943013952847 1
1.07562240795794 1
0.407121034889969 1
0.744812841725341 1
1.1105006532339 1
0.986636632747307 1
0.665115048632057 1
1.41471839658076 1
1.35300022759928 1
0.956987784371687 1
0.416420288972824 1
0.940373462774016 1
1.26585765598667 1
1.1567759840841 1
1.37570768383168 1
0.956408175824172 1
0.459645724529682 1
1.06858706207761 1
1.04246195545151 1
0.668803137902004 1
0.840731268368589 1
0.777764951295422 1
0.731466801458121 1
0.392650761224992 1
1.30547681026246 1
0.320888599838896 1
0.997318905744737 1
1.62661316757898 1
1.07177113881191 1
0.897401700872371 1
0.423145236957546 1
1.31724299644384 1
1.68950781617673 1
1.05718770762562 1
0.66267821199444 1
0.899656533981645 1
1.03535500447874 1
0.621651751557189 1
0.357409119132507 1
0.409397043456636 1
1.14217342029152 1
0.65157257617443 1
0.932327283899821 1
0.864076683327559 1
1.05783357275995 1
0.686331769893081 1
0.413202365579629 1
0.750110880670377 1
1.55820917956172 1
0.406595317021621 1
0.814757804416533 1
0.627508830914996 1
0.997353208235979 1
1.11555144682911 1
0.903167929648632 1
1.03491659792872 1
1.10602719778217 1
0.897247025669459 1
0.644711519466968 1
0.710799123508711 1
0.931444179526017 1
1.47081891914394 1
0.829634309490617 1
1.18749451984741 1
1.26451069558916 1
1.10766683188192 1
1.35946210831872 1
0.960497679794239 1
0.44214467283162 1
0.706254926762397 1
0.824699132349455 1
0.901808897879673 1
1.65529181094435 1
0.332015155445144 1
0.590019088206885 1
1.02480224348053 1
1.17525363761191 1
0.63303085798307 1
0.0502913696462874 0
1.45829264818694 1
0.295637407304028 1
0.799717900597399 1
1.11257922621426 1
0.956199963899589 1
0.675377145470712 1
1.1328572748139 1
0.416790933278156 1
1.23098280350654 1
0.939128865289113 1
0.807574785597478 1
1.05456529536359 1
1.08376536381071 1
1.21554929306506 1
0.279319175961695 1
1.48604664098971 1
1.12575951466889 1
0.536745344180982 1
1.45085208146735 1
0.21748709260071 0
1.09274966308489 1
1.03244517318535 1
0.437652770909913 1
0.400112265167509 1
1.2516366029996 1
0.686318128989719 1
1.10774163922925 1
0.505036917937784 1
0.916792851991437 1
1.39654868824059 1
1.23924627114673 1
0.426936740813581 1
0.464257001353538 1
0.772239225804225 1
0.99605156916413 1
1.08491455870841 1
1.47257542584665 1
0.856803880178975 1
1.15943887797169 1
1.02786016604439 1
0.70675357583994 1
1.52059505889805 1
0.465352723628002 1
1.24671319865395 1
0.855444044891214 1
0.184639337342003 0
1.24246339598356 1
1.15796910580287 1
0.872868017248132 1
0.731042432601791 1
0.328627083228244 1
0.616688290580574 1
1.26959342636419 1
1.01602770242671 1
0.562521063832906 1
0.84500578925053 1
1.53446352890286 1
1.30994396515461 1
0.97676434391238 1
1.19268030662253 1
0.707732540179415 1
0.994025646805932 1
0.639206139615952 1
0.98521054194496 1
1.21604129455429 1
0.771833326856413 1
0.883977204489012 1
1.35316931717667 1
1.2388029516521 1
0.821338308301465 1
1.67692590294267 1
0.521920606749199 1
0.985583724965131 1
1.0006876654673 1
0.922642266762786 1
1.64646891940169 1
1.38665829577813 1
0.744640341695264 1
0.614257107587997 1
1.05960953113358 1
1.08973673227031 1
1.21302705003012 1
0.915143798148086 1
0.927908873367055 1
1.17766693081889 1
1.56543672663914 1
1.2911767074815 1
1.167839488 1
0.651719005937884 1
-0.0139788512375038 0
1.31357257690551 1
0.414006481472164 1
0.918025833641052 1
0.353818796097124 1
1.12053880921823 1
0.789152389300039 1
1.31735555896136 1
1.29820893638519 1
0.184712973238193 0
0.954949195735433 1
0.576284233209851 1
1.39753280442899 1
0.983531379324259 1
1.0583212658336 1
0.79054068601288 1
0.826598054462487 1
0.614502005202208 1
1.44412786515396 1
0.440057963969058 1
0.723325784996668 1
1.25694249492072 1
0.73020673642077 1
1.04925175425425 1
0.812374639960384 1
0.605426601579452 1
0.691031860913827 1
1.92042971754637 0
0.73969099694061 1
0.992958562108351 1
1.16181308862443 1
1.04377919662687 1
1.59816617400398 1
1.20562553643301 1
0.935385677205296 1
0.477808717911709 1
0.689028126878906 1
0.653943076645743 1
1.45872111915676 1
0.871776424877093 1
0.908624633344173 1
0.929268574320699 1
1.25177431949755 1
1.57983730636382 1
1.56951407019096 1
1.52725563025679 1
1.36456637548568 1
1.33707490152302 1
1.05921083071599 1
1.07839337422065 1
0.0853364807571574 0
1.0373277260643 1
0.660483429179377 1
0.263354397956005 0
1.72881654747642 1
1.27136832418275 1
1.04822473732259 1
1.83613572336973 1
0.847811127115215 1
1.0872739296569 1
0.936787464173849 1
0.561413516400108 1
0.725198690821755 1
1.11679055631537 1
0.589359027142789 1
0.825583142123088 1
0.322130054556633 1
0.518706571722413 1
0.533220379081491 1
1.03692905812812 1
1.29426174709335 1
0.762716274731929 1
1.14623989258915 1
0.445514768781233 1
0.632115733023432 1
1.25863531776589 1
0.826320548531633 1
0.66104936173309 1
0.377280718685227 1
1.75867381332482 1
0.67075512800511 1
1.02016761721007 1
0.757037407911358 1
0.461115824415562 1
1.22379806793017 1
0.752035486771507 1
0.966908777265136 1
0.612181350080787 1
1.22688515706618 1
1.49714023203268 1
0.495261599392358 1
0.856429170014352 1
0.821789488698539 1
1.08485666372712 1
1.02767861256536 1
1.2014334921842 1
1.09787437736229 1
1.04307261940479 1
1.26122677940018 1
1.15885795315154 1
1.03906370197939 1
0.86822169398849 1
1.24979510150935 1
0.283632088201061 1
0.872852004117168 1
1.55302689214659 1
0.519518972689184 1
0.999267327485614 1
1.33426825253209 1
1.25715399292995 1
0.849049465631236 1
0.969761793335773 1
0.507613352183885 1
1.32610070854166 1
0.571189302369209 1
0.858745580068542 1
0.588267564078874 1
0.441966949267267 1
1.39222559489266 1
1.34018103955938 1
0.380939753834242 1
0.554037274013046 1
0.923277992270258 1
1.24073282163616 1
1.64968259900315 1
0.257568666145107 1
1.22013817961074 1
0.869657705532997 1
1.10680580649746 1
1.08457248815149 1
0.627818355592624 1
0.658398374331146 1
0.764977246497466 1
0.842223135271456 1
1.07716826862134 1
1.09133573796913 1
0.961913595474494 1
0.980068759859247 1
0.410999408891862 1
0.875943921656935 1
0.479837828949026 1
1.03494841298812 1
0.732502132351661 1
0.955836006890126 1
1.0001522362456 1
0.672092219132482 1
1.2332419762953 1
0.93743845348322 1
0.923295478012456 1
1.07855482575345 1
0.637413518182366 1
1.24793847394587 1
1.44931862048879 1
0.82537385849227 1
0.404299210366657 1
1.18227549566275 1
0.886621196885352 1
0.951026334426375 1
1.17132398686806 1
0.759642422392476 1
0.836031485315916 1
0.665656376019844 1
1.08407266194017 1
1.10943341613012 1
1.35872359348522 1
1.82235097114739 0
0.785743634255051 1
0.769765613668448 1
1.05500344320833 1
0.90596987955875 1
1.12819425307618 1
0.733301059360579 1
1.4015030544224 1
1.46409175072242 1
1.22611827032086 1
1.22426122004653 1
1.23000079907537 1
1.25772392567441 1
1.42070828176757 1
0.558038644627577 1
0.604086037547371 1
0.668100075220942 1
1.17304114507382 1
1.15543700519319 1
0.89333345792861 1
1.03733828396521 1
0.962728727479522 1
0.894690869084292 1
0.8728410022903 1
1.04511752410993 1
1.48936105774166 1
0.891957499974895 1
1.41258296997495 1
1.21512224461293 1
1.31316206763458 1
1.43546285440169 1
0.960326830434199 1
1.09540590162157 1
1.2630577685688 1
0.4253271536903 1
0.494832414605777 1
0.28165203469109 1
1.86672138243023 0
0.555849816161436 1
0.86943183180815 1
0.15848355005368 0
0.846208142440725 1
0.589148328081799 1
0.57869309685268 1
0.947293931842445 1
1.25304053463104 1
1.58056957690737 1
1.18887951845584 1
1.43982451186837 1
1.03900774543862 1
0.589226320640824 1
0.660504669653158 1
0.536409729880637 1
1.60650200090859 1
1.07016794510685 1
1.57452013658381 1
1.10621708749476 1
0.680226754791706 1
1.25314065645945 1
0.814868165296403 1
1.63497846532347 1
1.30707579055754 1
0.934308732492122 1
1.17858326233559 1
0.845847887474468 1
0.947076470893716 1
0.860636850316669 1
0.339984944594917 1
0.631025764999161 1
0.677552124726615 1
1.24797967383471 1
0.828907187607555 1
0.874978111860296 1
1.13952245244326 1
1.31770160620922 1
0.38310804527818 1
0.950310540097861 1
1.06303384075331 1
1.21579592677123 1
0.837144076269046 1
0.920474055100501 1
1.2613571821918 1
0.674509031780007 1
1.25239200865688 1
0.897826804622488 1
1.19096897806162 1
0.729562831143648 1
0.7025917626866 1
0.666120270524355 1
0.960825807245033 1
1.25422491018483 1
1.00283460866354 1
0.712839252845118 1
1.41558932000575 1
1.0012188996503 1
1.01680471207119 1
1.00930710594138 1
0.586257906967243 1
1.2621012525966 1
0.488341065275601 1
1.20602732886673 1
0.869801462769089 1
0.709603367454043 1
1.24862327429203 1
0.994230149509186 1
0.821663504904441 1
1.29376292163456 1
1.38847546723504 1
0.734351889260678 1
0.752896357044484 1
0.775376735677568 1
1.05500977807266 1
0.907139752927368 1
1.00364907755937 1
0.865671320651695 1
1.18714140926922 1
0.542813985856776 1
0.539385218525102 1
0.700462053383123 1
1.12259508276772 1
1.41034755890826 1
0.911054241666941 1
0.658319172325169 1
1.67482675004982 1
0.720198080585214 1
1.1023992731753 1
0.632332208438456 1
1.02663613779671 1
1.03057701205938 1
0.343507993080604 1
0.538968858961215 1
0.636273664076681 1
0.717026952438606 1
1.18672334072426 1
0.79576248442472 1
1.47445434913408 1
0.740232585001942 1
1.1170584592756 1
1.0096403452652 1
0.85287570947943 1
0.709424322452309 1
1.28528655185371 1
0.869058585313496 1
1.8256732255046 0
1.12469423356656 1
1.49805020047417 1
0.564710848825566 1
1.05775606437202 1
1.27332353548342 1
1.29662831450822 1
0.465699924120905 1
0.646832081459282 1
0.840541857949339 1
1.1307714803933 1
1.03920699098713 1
1.24216927827163 1
0.675177575029236 1
1.31169134177704 1
1.31601481414904 1
0.624089150712646 1
1.03074524108284 1
1.15153337718183 1
1.14853198374581 1
1.06235149406586 1
0.785985593404423 1
0.491739399243643 1
0.883127049615423 1
0.758357941632161 1
0.747822207037492 1
0.737437798925032 1
1.19778104081908 1
0.836172583707196 1
1.28103460188084 1
0.663882229073298 1
1.18639044116811 1
0.900722398121469 1
0.411930234435069 1
1.03630049755489 1
0.432778424248578 1
0.712994743172757 1
1.75736417907413 1
0.986883087155577 1
0.594463918988416 1
0.601211418616013 1
1.30177954870266 1
0.576210383751761 1
0.207726457042379 0
0.998139030858953 1
1.60215147426897 1
1.1929967969774 1
1.26515743345392 1
0.698221342792764 1
1.36372733296193 1
1.23323502049342 1
0.894961658096837 1
0.6921896802193 1
0.934695583739317 1
0.358772961871405 1
0.86281069749225 1
0.85856509238358 1
1.12252542004888 1
0.562625944601211 1
0.530077381101208 1
0.967437385361704 1
1.08861899992018 1
1.35284288276556 1
1.00033781144308 1
0.608209856968682 1
0.405589194519226 1
0.793714065665223 1
1.0605927796797 1
0.814560527509954 1
1.06586872214816 1
1.26561287734198 1
0.585733266704932 1
0.930490861013581 1
0.830610336832126 1
1.23092846002303 1
0.787485579838903 1
1.27817663469807 1
0.493593132480584 1
0.476752307196555 1
1.18248451776257 1
1.7377409379495 1
1.3199365839218 1
0.691420175682422 1
0.827239060657106 1
0.329199221192139 1
1.08921812260764 1
0.718875796580958 1
1.00850247251244 1
0.777332382585183 1
1.21768098942783 1
1.53841726795842 1
1.07046155193699 1
1.31108174103872 1
0.941102332091289 1
1.1826658979442 1
0.552718657973213 1
1.17156252095776 1
0.696231063259035 1
1.2189961929089 1
0.687633290522254 1
0.487195706025853 1
1.03172201933953 1
0.550478668623454 1
0.57074725468614 1
0.477036396932467 1
0.65939317112412 1
1.14107571330745 1
1.07478990154591 1
0.911042196310435 1
0.952635181760242 1
0.919681009048593 1
0.357066466814324 1
0.961848840154404 1
1.03368409456419 1
1.14635549680772 1
1.38146452164417 1
1.21339991921075 1
0.738738549735414 1
0.844079586526326 1
1.5137361257221 1
0.532254285321715 1
0.612592122942004 1
1.4568428360357 1
0.971912913216909 1
0.870912244932659 1
0.959905520298196 1
0.833728947471821 1
0.385295321737778 1
1.21627064477013 1
1.05651196753702 1
1.03055134617649 1
0.881440258851396 1
-0.0509192415543699 0
1.54185211605423 1
0.965529680753984 1
0.959472515233075 1
0.398137117917022 1
1.45353084280156 1
0.741740609973976 1
0.351206740645911 1
1.35741341085988 1
0.719270226303705 1
1.06640080462398 1
1.08607679397758 1
1.13531968676789 1
1.10560676235361 1
0.61745199333019 1
0.807132856599635 1
1.62546729822095 1
1.61637918781009 1
0.986317311644129 1
0.55332061622815 1
1.2587423491953 1
1.00876513451908 1
0.88038500648933 1
1.11323750657643 1
1.40366776204607 1
1.1835823797746 1
1.35904123490425 1
0.69989796978237 1
1.14587471753427 1
1.0978550408337 1
0.871051546852654 1
1.2509933798296 1
0.908968707489314 1
0.671349381234581 1
1.74092016491514 1
0.833276328824245 1
0.945537044281048 1
0.714933966022453 1
0.61095410137206 1
0.401069882055195 1
0.766388620754906 1
0.975839589659627 1
1.26106188592101 1
0.345070267024032 1
0.912216383354145 1
0.552519861304678 1
1.09337084123838 1
-0.200961110898342 0
0.872151801500887 1
0.99899255614257 1
0.75462239088308 1
0.24169454790239 0
1.32953985207865 1
1.16392352784086 1
0.997729316064466 1
0.500982206748569 1
0.737557104216973 1
0.645548103422412 1
1.06503139936566 1
1.18090470599518 1
0.548710644297175 1
1.24958778657051 1
0.612004478640027 1
0.71071486860782 1
0.721268008027516 1
0.975181072987749 1
1.42858218752064 1
0.532961554444498 1
0.603102046106412 1
0.591033977046813 1
1.05485764848561 1
1.0641140908687 1
1.15940411051677 1
0.684619618318144 1
0.831061301680383 1
0.925824666433775 1
1.60216067084844 1
0.501392609615526 1
1.19686868163014 1
0.668925498681791 1
0.682227798346935 1
0.14522382424496 0
0.724928947223919 1
1.04199026547463 1
0.966586026025496 1
-0.0296350467339879 0
1.23494408275018 1
1.16991306866374 1
0.61732919925202 1
0.668851344266641 1
0.843475063742596 1
0.61955892724545 1
0.660660829693185 1
0.244789691824967 1
0.962538645410309 1
1.03372662776736 1
0.78885353545291 1
0.607675451491003 1
1.23719441508529 1
0.865448170839601 1
1.05479442540255 1
1.58086543657548 1
0.638539750379458 1
1.31023083450051 1
0.707437303101738 1
1.3721557777873 1
0.399016995524122 1
0.58629637953742 1
1.54150960565105 1
1.05826945873628 1
1.12207197114232 1
0.782334774806048 1
0.885954648454832 1
0.782139000436032 1
0.478751614908968 1
0.758741126176048 1
1.26508190932041 1
0.169576439227392 0
0.936945515867247 1
1.31545761524355 1
1.15724366733747 1
1.40635803472747 1
1.45133480766693 1
0.593689036795296 1
0.846413324217405 1
0.208483436861273 1
1.3424658955416 1
0.201826870938764 0
0.63516771600468 1
1.10716962594872 1
1.36392889798698 1
0.469769123877896 1
1.09697363440912 1
1.04892631980577 1
1.51407866437804 1
1.36045809326154 1
0.658009864083778 1
0.852684145481126 1
0.618126685170195 1
1.49563431666523 1
1.07917418025992 1
1.40105329313685 1
1.43651650194372 1
1.11777967245281 1
0.60640196407756 1
1.02764312555106 1
0.820281560575789 1
1.0673021572227 1
0.489187984972721 1
0.633810793526409 1
0.168561667329657 0
0.923460427623658 1
1.05416424431871 1
0.501610474077321 1
1.1075298370706 1
0.415417985922959 1
0.751903244808132 1
0.860136153663085 1
1.05469402582808 1
1.14966642629599 1
0.954365605879803 1
0.747738119496567 1
0.407352727056248 1
0.734745308056113 1
0.994858408563091 1
0.8662325303038 1
0.814669574711249 1
0.978931827333719 1
0.707327822217975 1
0.793685387736693 1
1.16245734836059 1
0.907386536960852 1
1.17075287390529 1
1.0733461541997 1
1.38815139321476 1
1.14978352937169 1
0.885464111025628 1
0.855211839574445 1
1.20441795415912 1
0.766080414573362 1
0.47721013106097 1
0.724517417629464 1
0.491528887754749 1
1.18850306387609 1
0.723963759283805 1
1.27174185066243 1
1.51648159855533 1
1.5942420201291 1
0.48753872134223 1
1.31277164460834 1
1.09458175220298 1
0.718319877317359 1
0.675713542646308 1
0.612298212326066 1
0.365830504793625 1
0.897220467309532 1
0.801830277139962 1
0.537961582440487 1
0.680758169890053 1
1.22457728232136 1
0.536711341493452 1
1.05005791501768 1
1.33525207032244 1
0.455232854431282 1
0.959931072731562 1
1.33713842139712 1
0.454562074594771 1
0.5133577865767 1
0.905061597715877 1
1.31555025255216 1
1.04145366714942 1
0.978282035321243 1
1.1650957696236 1
0.934021293701154 1
1.17937092015401 1
1.29102965370005 1
0.482631860064738 1
0.79341318435348 1
1.09321322187699 1
0.588465760638423 1
0.741791457577438 1
0.892764384938296 1
0.608183252214371 1
0.363087008566732 1
1.19766622643872 1
1.04401061142888 1
0.926417139444885 1
1.16766120261394 1
0.756585095073278 1
1.66736036082024 1
1.31877277514352 1
1.06439754701516 1
0.262102256127692 0
1.09087074677683 1
0.24460746271892 1
0.702785637013123 1
0.669021651230765 1
1.01917616777422 1
1.32906129102159 1
0.711964869212185 1
1.10664356772791 1
0.904268080024718 1
1.0208478352335 1
1.16984061486935 1
0.0236417706969841 0
1.43972181795658 1
0.847488274103263 1
1.17174103290033 1
0.778190216287292 1
1.16574535870646 1
0.925707424495872 1
1.43063979759276 1
1.23525372613623 1
0.318901945317868 1
0.568145990693493 1
1.20645671628631 1
1.20970934887713 1
0.543225712113662 1
0.543575252228296 1
0.414495941809271 1
1.1714648956029 1
1.17123318823986 1
0.925769163637148 1
0.586821263448081 1
1.04951628008782 1
0.91792406511208 1
1.11647009029062 1
1.01740022474623 1
0.91671957678313 1
0.491942843871141 1
0.652938808968441 1
1.56345308642398 1
1.42472132633528 1
1.35935900903794 1
1.25169054876766 1
0.368375151305444 1
0.0904827099808512 0
0.700789546215168 1
0.97468496928436 1
1.27137754568734 1
0.841992174498619 1
0.687299869913378 1
1.06910746143618 1
0.654073987025356 1
1.08252505267986 1
0.408769027539617 1
0.974807232486556 1
0.621999508224953 1
1.11508671741832 1
0.486302678222135 1
0.691497834729759 1
0.905737109462683 1
1.32315634346571 1
1.24526226453629 1
1.16348178983441 1
0.0678413106785404 0
0.630788132090324 1
1.20723235188737 1
0.820183790919556 1
0.808348420728294 1
1.16902375228887 1
0.887619547750397 1
1.57400244856171 1
0.806324828123411 1
0.760802006006761 1
0.4757001772928 1
0.985971790872667 1
0.546473492616669 1
0.39392139801523 1
1.3259116395026 1
0.925248243032777 1
0.701918851729622 1
1.24920039905737 1
1.41814892496393 1
1.30822480101073 1
1.16706923290687 1
0.843960098045649 1
1.10912853283954 1
0.905909678116719 1
1.51860556181373 1
0.915130893037763 1
1.11874645385266 1
0.489503816087942 1
1.40221849867576 1
0.497663023056019 1
0.800579076444699 1
0.470940332013603 1
0.547094472919555 1
0.991464660794847 1
0.395961454881783 1
0.202800053725482 0
0.784762993187253 1
0.808310884758715 1
1.0115224994216 1
0.852289810017633 1
0.891229786450026 1
1.1472678813504 1
1.09981809610123 1
1.50750312876358 1
0.921389701368124 1
0.872369539538343 1
1.36501918352056 1
1.19760325284412 1
0.875930937149138 1
0.183641185890986 0
1.2402764428685 1
1.9909326224326 0
0.815462681887858 1
1.50145239884547 1
0.892503882300237 1
1.20812519518677 1
0.732777992518064 1
0.957359015369333 1
0.749245377235439 1
1.37390649121846 1
0.747461066563245 1
0.967924861553197 1
0.697590114713434 1
0.826533307119823 1
0.758099473690698 1
1.42699257103402 1
1.08428792740105 1
1.20683148545368 1
0.944693502603962 1
1.3435860251144 1
0.820723815899348 1
0.704633098320049 1
0.752554224869533 1
1.29103628889911 1
1.28309180317971 1
1.32523177063436 1
1.29661713548129 1
0.681156146231388 1
1.1655474942816 1
1.34737420543144 1
1.87884390088226 0
1.34387511118934 1
0.973355402164611 1
0.473518914514318 1
1.03505603736955 1
0.559072549244802 1
1.39617371864967 1
1.14717455141516 1
0.797696607951088 1
0.782052947127165 1
0.830547247606652 1
1.70808929789524 1
1.0015043988781 1
1.23748690686403 1
0.749906692310317 1
0.709836191161634 1
0.458330713908974 1
0.53439032539816 1
1.01941231414349 1
0.869080629042637 1
0.659137792611699 1
0.383036844632352 1
1.08035110777239 1
0.870435921901537 1
1.29802884713833 1
0.588871498212769 1
1.2462419461236 1
0.492661156634971 1
0.486544945629586 1
0.751434624268029 1
0.500847627673991 1
0.901749643869299 1
0.925776727106059 1
0.605277267560167 1
0.801431013724168 1
0.777679163011578 1
1.24047382429889 1
1.42539766310598 1
0.776429647482318 1
1.80023163260733 1
0.947707678607429 1
1.16761265223715 1
1.63905393758607 1
1.23588126548593 1
1.10293924360666 1
1.04017149315749 1
0.774493154336719 1
0.778109960207567 1
0.146481835568041 1
0.917049842943509 1
1.29665640437109 1
1.0573009876036 1
1.14398777043038 1
1.16290030367529 1
1.31857062236266 1
1.09193304731458 1
1.14561823102092 1
1.03151270459386 1
0.78269954204652 1
0.327413656835802 1
0.656953203373002 1
0.256280008146963 1
1.10801101681749 1
0.826239973878946 1
1.35373632358443 1
0.820652780478045 1
1.16112522948 1
0.335797641520601 1
0.493496731374241 1
0.342262229741105 1
1.07218971784531 1
1.34385149848646 1
1.03382749802842 1
1.16142451321073 1
0.636662920525986 1
0.56174583988275 1
1.55579699379179 1
1.33782631772022 1
1.49749755295809 1
0.880965661452731 1
1.32396796601467 1
0.331757280040093 1
0.496381704813048 1
0.911759886753625 1
0.914054694762412 1
0.924462521439162 1
1.1566372894125 1
1.01390838688081 1
0.466331900836008 1
0.985947095799132 1
1.27359462508214 1
0.844979585742277 1
0.562527488195487 1
0.76206097431173 1
1.01199518897348 1
1.44588144997 1
1.09532842986823 1
0.995614519044299 1
0.363399724163014 1
0.484037248243478 1
1.01796201879396 1
1.87449803746181 0
1.05583414510001 1
0.690819175885008 1
0.98351171757718 1
1.11819549767187 1
0.297820023244479 1
0.304662884949752 1
0.811891556919564 1
0.935206673559133 1
0.617521440436994 1
1.33036940899772 1
1.28026432989716 1
1.18936268908331 1
1.05810010267249 1
0.990237725724035 1
1.24182099356255 1
0.901389953111336 1
1.02033304667285 1
1.46093521772104 1
0.753204142522409 1
1.01068787836403 1
0.334569633774936 1
1.2770019080179 1
0.791750862833596 1
0.512786426603009 1
0.96109503420844 1
1.02116906394803 1
1.17616280911392 1
0.963739849922006 1
0.442718742917885 1
0.903251266083082 1
1.33231772572343 1
1.09179409808787 1
0.579955927162265 1
0.992241643929031 1
0.755149521369924 1
0.978162336875118 1
1.31826739521952 1
0.937755121603933 1
0.919725363753019 1
0.714909618325822 1
1.36368691121638 1
0.575491149071134 1
0.871623901723475 1
0.46872111064884 1
1.07113405219228 1
2.01407470770169 0
1.14779124988438 1
0.836583624349189 1
0.984694020033871 1
1.34129315514636 1
0.68957201372175 1
0.80764828569005 1
0.259844227265581 1
0.691313398875586 1
1.41402689839919 1
0.954159954351323 1
1.48738381746256 1
1.50874656031322 1
1.07136154758467 1
1.00812255160412 1
1.63244992416553 1
1.1683641146692 1
0.740298248901842 1
0.817250889296204 1
0.671074493808001 1
1.15297293006118 1
0.29926891961384 1
1.57341792866574 1
0.921918814686163 1
0.700451974080438 1
0.777029563341646 1
1.12574238071383 1
1.69620292365852 1
0.867214398293604 1
1.3850546601627 1
1.36561602167051 1
1.25192079495629 1
1.70314945809784 1
0.996714860765985 1
1.08203293706111 1
1.78377721971637 0
1.12649431320652 1
0.193420217661079 1
0.574512277332629 1
0.606642807392865 1
1.46827830521633 1
1.03625145377229 1
0.164482597147736 0
1.23699221015683 1
0.800360555614197 1
1.20116091516246 1
1.25074916660132 1
1.11885295773817 1
1.08191629030561 1
0.864796612274472 1
0.899309086264959 1
0.720955808417123 1
0.878494467426977 1
1.38563594760826 1
0.61278523242406 1
1.31500168397312 1
1.30537102354237 1
1.05021935865653 1
1.09957702102731 1
0.648481163466968 1
0.637233850724762 1
1.22060629722917 1
1.25073363433819 1
0.556798373592168 1
0.946593995868918 1
0.936026094757742 1
1.43875746594485 1
1.10127526543852 1
0.939252337368151 1
1.20863343748066 1
0.842186782096928 1
0.722517860954848 1
1.59587482343571 1
1.41938036959745 1
0.884359112970546 1
0.692077935643041 1
0.933121798140557 1
0.926262426246917 1
0.48459689752065 1
1.02756671085621 1
1.03344319870267 1
1.10081328178315 1
0.884497362846215 1
0.698229355017382 1
1.01678646685604 1
0.707650507146984 1
0.556437769972095 1
0.545737688967156 1
0.175644596811107 0
0.507574607327193 1
1.36507646379951 1
0.641076790419258 1
0.841501511505714 1
1.3470000558348 1
0.880391017814284 1
0.708749487324524 1
0.977804747817411 1
0.546469999974141 1
1.22354272829723 1
0.992798715367035 1
1.24329033038431 1
0.746033413129277 1
1.26475426802634 1
0.577346323619338 1
0.790005182113701 1
0.639094243979647 1
1.57236996942101 1
0.921613919494384 1
0.980591638179128 1
0.993749236986143 1
0.269581839840738 0
0.732672619332878 1
0.990660928110559 1
1.3057745746144 1
1.11128739869667 1
1.39646871197652 1
0.53226213804125 1
0.945161287338818 1
0.371424824619845 1
1.01755059125182 1
0.2434745309292 0
0.729914088762197 1
0.763701127025612 1
1.59513045060322 1
0.609781900026043 1
0.518508344351285 1
1.14603795769171 1
1.01024516415122 1
1.45507189189705 1
1.09290564156766 1
0.679087185980083 1
1.18962895475138 1
1.2413019708183 1
0.6731371575891 1
1.60630537010926 1
0.855157093065104 1
1.14431796113284 1
0.787794548782006 1
0.29960030615769 1
0.602432153882962 1
0.734028402145362 1
0.961944075388345 1
0.687139906085178 1
1.02185711222517 1
1.79549912710109 1
0.87389219433294 1
0.56037785980176 1
0.973094847664098 1
0.16853398902858 0
1.23700060331782 1
0.314909201543844 1
1.30305898988093 1
0.795302056935833 1
1.29503500127427 1
0.961917893976248 1
0.81729111467337 1
0.811866653397206 1
0.590600401735764 1
0.619441694792842 1
0.309738545320825 0
0.644205929123709 1
0.690244263441855 1
0.181683242428094 0
0.450059812173194 1
0.776992644212883 1
1.02422775273401 1
1.53912615721196 1
1.00429519547865 1
0.306217906515864 1
1.54785114910523 1
0.971888177950061 1
1.010322982481 1
1.03808499833311 1
1.4144432662169 1
0.602600664191226 1
0.943824032936308 1
1.10014568260937 1
1.20984528941498 1
1.31533847408529 1
0.765107194087458 1
0.833092191159241 1
1.06304771210445 1
1.32921476602516 1
1.66540094295502 1
1.51295669872576 1
0.780659671548687 1
0.659316729862814 1
0.564990231233119 1
0.688822458440277 1
1.15487497286712 1
0.784150097272384 1
0.761168835802271 1
1.24562363950934 1
1.54351905893463 1
0.960426968687335 1
1.36461772118395 1
1.19624311740757 1
1.15657226149655 1
1.17353598182864 1
1.70520505719464 1
0.793488454537517 1
0.800348601929388 1
0.763028131017921 1
0.812102907727651 1
0.650323938450849 1
1.20520709159223 1
0.738186558788971 1
1.49412648482679 1
0.714447831220256 1
0.511741990836764 1
1.6720391919258 1
0.982764207629773 1
1.22872608122004 1
1.34351721671523 1
0.654984383951911 1
1.12523558976081 1
0.759649046351429 1
0.758288620196523 1
0.504738712463549 1
0.647569431056591 1
1.34747180565133 1
1.18353005037533 1
1.08310024542862 1
1.08443782805654 1
0.552415750814704 1
0.394978420510569 1
0.666523186909263 1
1.06851202141796 1
1.23772932103697 1
0.790979004990151 1
0.904716500986947 1
0.670656101395745 1
0.760630902891863 1
1.56975476994161 1
1.63104203321969 1
0.771973410564791 1
1.32270971509726 1
1.54679765493314 1
0.519467874942088 1
1.10824552322055 1
1.16987802305845 1
1.15955333971499 1
1.04683517326029 1
1.21434763988509 1
0.873771560128406 1
1.86788713791383 1
0.958359799132579 1
1.11130665807425 1
0.894781258585076 1
0.965598728153034 1
0.424858068345083 1
0.89793372260542 1
1.02820014245862 1
1.12084710994193 1
1.44922952003627 1
0.606182269173076 1
0.563322265265009 1
1.57139209878095 1
0.820313551263051 1
1.03911997942994 1
0.942142712515211 1
1.12577240680898 1
0.836833330363871 1
1.02559954586396 1
1.15650977371406 1
1.21755197664018 1
1.08724827028142 1
1.17732697541571 1
1.37734198375015 1
0.583893080621334 1
1.1019054261487 1
1.23230163512349 1
0.950940006750193 1
0.750829604797427 1
1.26099537674108 1
1.12125734486509 1
0.849768719656608 1
0.393503830873675 1
1.09232798804777 1
0.987948846608353 1
0.129211188507218 1
0.856554979171276 1
0.620848671535296 1
1.57736229982526 1
1.23857553257429 1
0.974759579574296 1
0.670030974272277 1
1.28333338999814 1
0.920849766819452 1
0.953476893240899 1
1.23463447377134 1
1.1955297104669 1
1.18950160348019 1
0.604634999389118 1
1.22594841583461 1
1.41526384940768 1
0.399402064108921 1
0.470684671603867 1
1.50009034770542 1
0.795019224160562 1
0.685009963325215 1
0.706958487171638 1
0.862606301563721 1
0.681458337403496 1
0.68260783166933 1
1.14786815963191 1
0.871187950158771 1
0.968135363282431 1
0.850886188023031 1
0.492778826142994 1
0.880273714594012 1
1.45516640139068 1
0.632779308739121 1
1.36215118016729 1
1.05511410345913 1
1.45415331042292 1
1.3959840378323 1
0.966882963436969 1
0.760880485524272 1
0.851826824651554 1
0.422829618473485 1
0.65664474976529 1
0.833545214346383 1
0.644244510949578 1
1.3429497110593 1
1.46291113453361 1
1.65013344316144 1
0.870621207937598 1
1.48451725360732 1
1.21615217412201 1
1.18928160348543 1
1.27950138424211 1
0.546087913983475 1
0.150100255530912 1
1.39833399602388 1
1.05811705934875 1
0.525490754549441 1
0.463685819009969 1
0.685539552526024 1
0.309116467912222 1
0.82968327800688 1
0.623031065683186 1
0.574179705589782 1
0.524146084627764 1
0.814654905317839 1
0.96844766606814 1
1.31382327236152 1
0.558670758076544 1
1.17400845167921 1
0.343190818487387 1
1.01772410815166 1
0.753106897426758 1
0.556151510501068 1
1.19891291935404 1
0.926196951272062 1
0.963500207057112 1
0.924499031324914 1
0.927696843590182 1
0.782595636506475 1
1.68819103569112 1
0.998284424372214 1
1.36569676675111 1
1.07292299618016 1
0.615615080479178 1
0.528020458261293 1
1.44693221648785 1
1.61256448562054 1
0.979908518645756 1
1.03962212474775 1
0.423715162503021 1
1.52056955348814 1
0.943204495667286 1
0.902519224241893 1
1.30625264973866 1
1.50450490802339 1
1.17350584060551 1
1.13518045254698 1
1.76367725220123 1
1.39908067774202 1
0.634792540004283 1
2.19397615362087 0
1.33725365439972 1
1.5676214024282 1
0.766537107888951 1
1.20656855030716 1
0.896235430515969 1
0.759542906161162 1
0.6966823912009 1
0.977131603790662 1
1.18841697470908 1
1.47538079040124 1
1.75989196980327 0
0.666561639423058 1
0.560774611176592 1
1.25457179527116 1
0.539907261502184 1
0.721815018777008 1
0.892070699644655 1
0.818298614664228 1
1.08656539303013 1
0.442772449731953 1
1.60457948453506 1
1.35720475184256 1
0.832128307801446 1
0.580719717558595 1
1.2464435779387 1
0.63814770141861 1
0.331402000156301 1
1.03379163734269 1
1.05975288885122 1
1.16628296070211 1
0.910192586594429 1
0.900467405782799 1
0.677386048251988 1
1.17022490324172 1
0.640689021733101 1
1.03517930078481 1
1.05549952932388 1
0.942717090924531 1
1.05776582614049 1
0.904187282448053 1
0.885516472820552 1
0.660926544459966 1
0.839346546869852 1
1.52514519105693 1
1.00329199407155 1
1.14561474340612 1
0.691942036339532 1
0.858569242622412 1
1.30148168661111 1
1.19285963884053 1
0.467918030258947 1
0.731565154239985 1
0.742710161331135 1
1.09083679880389 1
1.18875021928911 1
1.43473643035714 1
0.566310986964835 1
0.439021149955913 1
0.906799486359145 1
1.25971682858791 1
1.45539893475167 1
0.796676136660981 1
0.871663808690936 1
0.223123783491812 0
0.94151357803923 1
1.05853293100145 1
1.08438526885974 1
0.302059929560712 1
0.677235604618748 1
0.649110890599882 1
0.965002389237157 1
0.795134366235758 1
1.16820184509714 1
1.02326478427309 1
0.506724853724103 1
0.848699917584728 1
0.831462410487281 1
0.804037364168453 1
0.454713676360882 1
0.963710672700462 1
1.10337276913489 1
1.26037333897577 1
0.679371297887964 1
0.893287484734384 1
0.703544203066624 1
1.55337859286684 1
1.05132859925849 1
0.909005680870812 1
1.34088548544771 1
0.947719959925423 1
0.615967396875065 1
0.538226141456585 1
0.857497079434392 1
1.19866811164578 1
0.538895483136652 1
0.658185198550788 1
0.879984869494246 1
0.928796190389391 1
1.30903090449481 1
1.78317348785902 0
0.526061452714949 1
1.40252913370496 1
1.13071828112852 1
0.408072414805821 1
1.24303200036562 1
1.05813602584026 1
0.868583605978478 1
0.817148770713868 1
1.15346107086968 1
0.49344594269319 1
1.10321068326436 1
1.8044286613997 0
0.82422324803617 1
0.879098827283423 1
1.22117475990037 1
1.01654289556326 1
0.531142196481966 1
0.614199528512127 1
0.498673357346224 1
1.26612903170215 1
1.00072773285697 1
1.19117887602296 1
1.52531939258337 1
0.962107673412371 1
0.911835392826612 1
1.09242493694654 1
1.17008754556603 1
1.40029303599927 1
0.948760347224566 1
1.26545543999146 1
0.965613732329673 1
0.925459121557812 1
1.35628911497993 1
0.934428279710249 1
1.02974496239789 1
0.900193126017493 1
1.50160104752327 1
1.11683889292811 1
0.186493140799574 0
0.906967069545114 1
0.772197412249368 1
0.87796480812041 1
0.947687465332801 1
0.849189126504549 1
0.871578025199673 1
1.15970856269415 1
0.980674777432399 1
1.02448970790153 1
0.878020685348736 1
0.818108023569845 1
0.782211703639788 1
1.2672279936529 1
1.45785940748131 1
0.588638239941011 1
0.727171948755298 1
1.02629622888174 1
1.09249665036773 1
0.723179509963865 1
0.739732001830682 1
1.09813959751196 1
0.126413370533017 0
1.42059232175584 1
0.858503659420939 1
1.26169122989225 1
1.09849802766964 1
1.31933944757015 1
0.796915968699045 1
1.38004325610313 1
1.30522746305685 1
0.76338709303638 1
0.761110123903399 1
0.81916296513988 1
0.519434779292336 1
0.908578666268986 1
1.03323138713744 1
1.11037533427741 1
0.916750459649076 1
1.0400088510026 1
1.3730731023838 1
0.809209345155702 1
1.23713674544155 1
0.828153645124035 1
1.03364481905898 1
0.808790027343002 1
0.937823708743209 1
0.991225667851906 1
0.495676150742246 1
1.44082342714343 1
0.78136507958443 1
0.837878325454378 1
1.12084320147068 1
0.987323219394538 1
0.361191351922659 1
0.285439682668706 1
0.522720637478834 1
1.13829303994716 1
0.208362720542328 0
1.01581420851244 1
0.449638585017277 1
1.15998554634747 1
0.208775134115348 0
1.15966343363072 1
0.611822426729248 1
0.869345630993182 1
1.02033847669185 1
1.03624050905184 1
0.710326122050026 1
1.50407616425655 1
0.846353616460923 1
1.58617167448278 1
1.73211637477091 1
0.563984612898563 1
0.864880633192238 1
0.525401162481023 1
0.497926478314191 1
0.396368794984379 1
1.35799969976148 1
0.982334705140419 1
1.04141765454058 1
1.27740472075104 1
1.12522604329522 1
0.828339690917667 1
0.51131770812791 1
0.636303115317298 1
0.637835215284194 1
0.802580878461785 1
0.630658304654471 1
0.437748241024787 1
0.768020106663272 1
0.906507579688811 1
0.52008172402002 1
1.13405550377204 1
0.28612488952522 1
1.46096665071924 1
0.999016632086254 1
0.693128891358771 1
0.627470126439313 1
1.07019841410529 1
0.755790845945011 1
0.597627324540263 1
1.45094797293388 1
0.654051929655638 1
0.576282877335834 1
0.170559542226974 1
0.197136484237659 1
0.548981114811481 1
1.06006639543757 1
1.5252610141432 1
1.35366346853839 1
0.315215545822817 1
1.05164552944101 1
1.65108315727817 1
0.961419791508207 1
0.901045263515456 1
0.103157802572369 0
0.701582972592423 1
1.01826731830676 1
1.03646091000803 1
0.405500616192582 1
1.08045676203575 1
1.11072590584269 1
1.55726137645145 1
1.36898992786364 1
1.16895709528405 1
0.8744476363185 1
1.14263939934195 1
0.70062765318728 1
1.35235427144269 1
1.11133537839921 1
1.11778806224914 1
1.02861984467367 1
0.244736589648382 0
0.709473026145849 1
0.609918474842508 1
0.978771416969508 1
0.819703494666536 1
1.01516211662482 1
0.989145100346043 1
0.793011718857364 1
1.25502549936392 1
0.722030481691879 1
0.76799829418255 1
1.26888228621102 1
0.675531184906343 1
1.18943127986079 1
1.21873018110963 1
0.49906550072144 1
0.525997920595721 1
0.733985343332859 1
1.29985821050592 1
1.20954829807153 1
1.52875497454739 1
0.907376758699613 1
1.90759364636577 0
0.86188540319874 1
1.00317360136877 1
1.00017738901546 1
1.23996835338034 1
0.572174606991159 1
0.924337483886776 1
1.16795082288476 1
1.05419418639401 1
0.999551643923957 1
0.919284275889831 1
0.854926469772483 1
1.19111148392609 1
0.825450259950174 1
0.931040557172408 1
0.875699726596541 1
1.06903534061823 1
0.723749091820702 1
1.44750984024576 1
1.55573062467197 1
0.886429523607727 1
0.811042208518264 1
1.7745736020134 1
1.10560922786109 1
0.68112749901493 1
1.0554974229863 1
0.753218523790228 1
1.13276309742588 1
1.36151673347856 1
1.53033665021333 1
1.32482440145442 1
1.30010822455284 1
0.550691020152076 1
0.722318515007576 1
0.58991489049991 1
0.486118168737972 1
0.477066879196916 1
1.34287736137138 1
1.06496259763294 1
0.79200231219322 1
0.586617852037389 1
0.431896460533458 1
1.17882061520418 1
0.47925131301908 1
1.17649262740573 1
0.816158089585058 1
1.02225019687652 1
0.92335039793731 1
0.966191074683958 1
0.752913031229563 1
0.447533072116113 1
0.875330386190416 1
0.912544841566453 1
1.38377044491863 1
0.793941514159495 1
1.23456840477878 1
0.733157544046918 1
0.823023989454951 1
1.27084490110626 1
0.630149643717014 1
0.98483827118575 1
1.1811801756386 1
0.804383410697666 1
0.862816366437306 1
1.50594996058189 1
1.38876980988589 1
0.720469844767063 1
1.06009274743556 1
1.11468149419397 1
1.21372778534833 1
0.371488860077696 1
0.523989287520339 1
0.880689347457303 1
1.34176126392066 1
1.25451408679213 1
0.66537921044894 1
0.402695411914728 1
1.14930093879325 1
1.13757473827633 1
1.00975310851884 1
1.2025410726823 1
0.843860442070055 1
1.03335187249541 1
0.507448984695989 1
0.622197504248584 1
0.975044601736296 1
0.983506378889485 1
1.06322836768927 1
0.822940862430225 1
1.85233262606617 1
0.401863727725531 1
0.806902888472318 1
0.931483874197832 1
1.12035429517461 1
1.2204614153839 1
1.05275076981426 1
1.12278322121141 1
1.16720030503742 1
0.524424948975134 1
1.33237088286673 1
0.772242689622022 1
1.48865326405723 1
1.475544959763 1
0.292223582883998 1
0.758264638303676 1
1.33659227083769 1
1.15481396805114 1
0.870659171682895 1
0.469554389811037 1
0.882932886832422 1
0.571728949022589 1
2.14193754567314 0
1.44379963630991 1
1.4504287607222 1
1.26198152191245 1
0.492853508262833 1
0.384973315438222 1
0.972984586643605 1
0.790848787886659 1
0.75911928878499 1
1.30391138199691 1
0.621779613518817 1
0.604440363917507 1
1.71566950313526 1
0.852721748765722 1
1.09526927026923 1
1.3108246606901 1
1.04398543011216 1
0.659061350611386 1
1.33938020539151 1
1.61910278488153 1
0.826540428432025 1
1.01777210112383 1
0.753163916619722 1
0.806743737040279 1
0.655159539937829 1
1.05982562098415 1
0.777701238265618 1
0.927466984365084 1
1.05820765901585 1
1.09127762159108 1
1.43824387271582 1
0.481309138692181 1
1.37479886170727 1
0.472787681456762 1
1.33206037325709 1
0.85201519297665 1
0.418071615762269 1
0.894477140406682 1
0.459422098335123 1
0.664345512334281 1
1.18153242008214 1
1.12857790020232 1
0.918476479364224 1
1.34936167925107 1
1.02613269449214 1
0.657063854128459 1
0.324471910623103 0
0.572081314503722 1
0.958012547558197 1
1.16617280028272 1
1.56427309766133 1
0.828591944419643 1
0.473840050206002 1
1.39634846909786 1
0.909562522651952 1
0.923876837227102 1
1.02980626173562 1
0.744269809238868 1
0.640549565031209 1
1.45944003232492 1
0.623686215499278 1
0.969154162979486 1
0.845385919757677 1
0.486164760691164 1
1.14868141728574 1
0.84641452629834 1
0.281066698047332 1
0.257629830681786 1
0.628976228274954 1
1.31603612533443 1
1.00547923153657 1
1.62564769855322 1
0.77730525853922 1
0.860829312453804 1
0.907607871059546 1
1.23729215878253 1
1.15406456481115 1
0.784033614480294 1
1.18771453773079 1
1.05282949574885 1
1.36306088080741 1
0.749871301624344 1
1.01911767772083 1
0.821234114379767 1
1.04996324998577 1
1.50218176363381 1
0.773495021764549 1
0.905504808251444 1
1.0036153651676 1
0.578818951839921 1
0.627258623625521 1
1.37535716935547 1
0.718949722529432 1
1.03867106765785 1
1.14466805990459 1
1.22116654781651 1
0.738574402332172 1
0.903454678406281 1
1.23549970543801 1
0.966441352110691 1
1.31619626880243 1
1.54813091675756 1
0.738594423765835 1
1.75360927413162 1
0.972980242741906 1
0.332631614694756 1
0.321057648499039 1
1.81726132120821 1
0.851708672421012 1
0.601251886653595 1
1.51380318212148 1
0.783356933645986 1
0.698112922417063 1
0.890841668010467 1
1.05536847639308 1
1.00682775055983 1
1.01638773969276 1
1.35477177604154 1
0.629712922901258 1
1.42467115283639 1
0.522430824664281 1
1.04889872907562 1
0.899979686457594 1
1.05712749063208 1
1.08340902070311 1
1.64765875976226 1
0.377034302143314 1
1.10904156247088 1
0.502013398760655 1
1.10712317655595 1
0.526724385567783 1
0.627728414059577 1
1.25647506186506 1
0.960602922863058 1
1.11991788725723 1
0.999158826108417 1
0.928583038690645 1
0.868521265645358 1
1.18262617571603 1
1.29872707525485 1
0.713046559228169 1
0.661326514269886 1
1.31857050963651 1
0.163201303895749 0
0.271630881366233 1
0.81337234580165 1
0.691674414641131 1
0.487531443478315 1
0.510529485395708 1
0.508287977945313 1
0.945292479676813 1
1.25198701759727 1
1.23386817145247 1
1.07391370692158 1
0.975752880775835 1
0.854144330650252 1
1.10448687935706 1
0.696010184054834 1
0.682976360960574 1
1.31226527187419 1
1.32739503496382 1
0.619018459546653 1
0.99633523020347 1
0.862302346707429 1
1.02275796321815 1
1.38320220488282 1
1.24877219933157 1
0.820815496366301 1
1.12001976034804 1
0.939563854058983 1
0.372399606671267 1
1.14243816379202 1
1.19152523448489 1
0.63120598769964 1
0.798786878857913 1
0.223473604393181 1
0.694630808885312 1
1.05869777335837 1
0.895779883444591 1
1.23598461329941 1
1.36711369696776 1
1.09957539541462 1
1.56020262290651 1
1.28703512060072 1
1.25102985470707 1
0.600377278813799 1
1.02013349245779 1
1.13971405129004 1
0.235806484554896 1
0.851384337409534 1
0.810686249805146 1
0.882671670484063 1
1.31579791788532 1
0.716697763950597 1
0.887154352738765 1
0.630000694587349 1
0.998050027430736 1
1.16222705422435 1
1.12063586999858 1
0.815674920004265 1
1.17049206381425 1
0.618861890842844 1
1.18529808885077 1
1.24920365795121 1
1.52605268963166 1
1.07778497264061 1
1.66473403638917 1
1.00119527504781 1
0.8457497126671 1
1.39394072337925 1
0.873118712797074 1
0.860550344052879 1
0.959356466399866 1
0.424794664629061 1
1.16697607680421 1
0.404181292961971 1
0.533926003006244 1
1.08653119426539 1
0.585633585644168 1
0.351627886975108 1
1.17251176972142 1
0.938668831170902 1
0.83612778826991 1
1.76621566019482 1
1.13352813954737 1
1.02603000310904 1
1.18839657328059 1
0.828849812114907 1
1.22240174337523 1
1.14396699046081 1
0.733145572716285 1
1.03035215520739 1
1.09506979510533 1
0.424382703866108 1
0.387600699163183 1
1.11221107360172 1
1.02653614159077 1
1.22284955200179 1
0.512971022030915 1
0.462237000553877 1
1.32519363130787 1
0.81038709603008 1
0.852980758629507 1
0.464502120092783 1
0.537184172911652 1
1.20660227422951 1
1.13023677665975 1
0.97110012323177 1
1.24151714245596 1
0.39936224059175 1
0.992562421491957 1
1.38160024994788 1
1.33856032118864 1
1.40435015853251 1
1.20358792680233 1
0.84618725552705 1
1.1883874503776 1
1.22436852212153 1
0.957965187318883 1
0.801236061581181 1
1.07503357252121 1
1.158621501889 1
1.32313403751089 1
0.466602918884954 1
1.00739105692147 1
1.00046968924668 1
0.411617316875311 1
0.958868449197112 1
0.704529262048702 1
0.192486589440053 0
0.627409895538706 1
0.799564191961049 1
1.14596855545133 1
0.675827237143845 1
0.969311311657481 1
1.68300654361047 1
0.791659556246724 1
1.19379123829941 1
1.75549072511788 1
0.882311236048745 1
1.29040371238814 1
1.03810103839782 1
1.19142519561069 1
1.11897917480456 1
0.684599289417926 1
0.636609160777667 1
1.50790733700858 1
1.37271221178016 1
0.907439568589586 1
1.17404402110792 1
1.58089936444433 1
0.49349508419098 1
1.29323590629057 1
1.01970113978581 1
0.531030458072152 1
0.806684544849697 1
1.47330807633168 1
0.998741835348494 1
0.969513308847367 1
0.957916376018438 1
0.878512471233318 1
0.46910011979953 1
0.518938456548993 1
0.741850309125506 1
1.10426310569799 1
1.03662881563619 1
0.453622380980472 1
0.734153034512508 1
1.47611420140008 1
0.148789300716688 0
0.847325912212133 1
1.36113346204417 1
1.04594285111614 1
1.05440435452866 1
0.793912357642519 1
1.69429058870544 1
0.619923782638495 1
1.19856132367973 1
1.72898851309044 1
1.08560835619351 1
1.07646647074064 1
0.276391773505316 0
1.03122997685846 1
1.13559994975375 1
0.942350997876924 1
0.634133221934338 1
0.886231856285103 1
1.22291282553623 1
0.848100403081455 1
0.765929704763721 1
0.928291070557727 1
1.2341108860914 1
0.902133202255566 1
1.5832595472521 1
0.82591127756298 1
1.13463885486261 1
0.0738796151297715 0
0.900895475121269 1
0.942733157011989 1
1.55828466708253 1
1.5736187843263 1
0.744900144522932 1
1.08286781435756 1
0.407233617696293 1
0.95305610496143 1
0.921052436537702 1
1.18378172782223 1
1.06491563214917 1
1.38926961721474 1
1.1608676086502 1
1.09979069186274 1
0.535504969321758 1
0.971004028455784 1
0.748325075291173 1
1.00492669610305 1
0.586472231374465 1
1.50328244228664 1
1.16213938139367 1
1.26412271310586 1
0.519580296553469 1
0.883455886457626 1
0.971919335364801 1
0.518600981338413 1
0.731872743583277 1
0.412973294474993 1
1.30564049321111 1
1.35246611111048 1
1.06500212295048 1
1.16461943705777 1
1.47310269924859 1
1.56376646459032 1
0.379821654155464 1
0.781500558987294 1
1.05937884273391 1
1.1978386819659 1
1.18607933286667 1
1.01216998346361 1
0.92756352404807 1
1.26128030206403 1
1.23338274360317 1
1.39277898298469 1
0.351624423541992 1
0.88897524361722 1
0.767375839066827 1
0.742541857670326 1
1.33011983934589 1
0.798335839299212 1
1.3044511320536 1
1.39920215693124 1
1.63809727934159 1
0.836664683646918 1
0.912331597261095 1
0.930633430414514 1
0.555726295996318 1
0.711224472732585 1
0.982941647700306 1
1.29589921468875 1
0.498386337075735 1
0.679162918289488 1
0.48234228573864 1
1.22479605232966 1
1.12697326504176 1
1.00581053537219 1
0.5773939862297 1
0.715350110702112 1
0.602490724603791 1
1.15514206223146 1
1.58787631367334 1
1.03406662650818 1
1.5377190409318 1
1.04335309839619 1
1.20437821355607 1
0.805317986141685 1
0.979671698797482 1
1.39475528148029 1
1.15455520084064 1
0.845332914459905 1
1.40174072793003 1
1.04378360748257 1
0.785610352387764 1
0.938838522465921 1
0.870791337103462 1
1.21025714508142 1
1.54454751327594 1
1.49235065619733 1
0.937485231658788 1
0.486858329398016 1
0.554568986163533 1
0.559826887964744 1
1.22390141031291 1
1.65558824107219 1
0.482638991711372 1
0.763481449137451 1
0.872429605315889 1
1.33384640943853 1
0.369913201333443 1
1.05467009065268 1
0.80283156404889 1
0.840209056047562 1
0.398272424010275 1
0.789885106385205 1
0.804233228755397 1
0.687091470951945 1
0.440873181894712 1
1.52235655277987 1
0.231009348152146 1
0.890477769810432 1
1.17708042128638 1
0.99926394832442 1
0.745172075651609 1
0.544245638301514 1
1.26020967071689 1
1.4593894210889 1
0.543056936852058 1
1.14668212521488 1
0.845174035629409 1
1.13551352153173 1
1.37668736536686 1
0.762055417537297 1
0.602722989746905 1
0.640384379742335 1
0.864393932376228 1
0.236112896878666 0
1.00859677356794 1
1.37779283405936 1
0.865113334202276 1
1.14948481037158 1
1.02405033383404 1
1.46981272170853 1
0.512043797474613 1
0.512464732408832 1
0.739264299423472 1
0.636846004693603 1
1.54712454937911 1
1.15918574371039 1
1.72510673243984 1
1.09746780560803 1
1.00518467162508 1
0.449340263686045 1
0.790056938934816 1
1.03437786538933 1
0.000691188818790836 0
1.05165377995873 1
1.19403710638459 1
1.38555413514187 1
0.904266110681804 1
1.10356423912476 1
1.12492316812962 1
0.912813721375966 1
0.609478318121975 1
0.998148645695961 1
1.30303296825687 1
1.03108899121495 1
0.980045076401336 1
1.07282697616063 1
0.236156419392458 1
0.941842069266678 1
1.26387586410833 1
0.902585946225724 1
1.67226546656743 1
0.877054430722157 1
0.74002419865497 1
0.530056953962108 1
1.67476633877419 1
0.986689137770966 1
0.867197660187732 1
0.425585755171686 1
1.33077384875667 1
0.565416620429741 1
0.654074808679751 1
0.697893292692697 1
1.12770483428264 1
1.16295175468594 1
1.63531706959363 1
1.22650898134676 1
1.1122997713948 1
0.493393425806529 1
0.862992985516982 1
2.03949255310516 0
1.05680249062302 1
0.646958649703633 1
0.893622268573713 1
0.958600642228985 1
0.780193561901373 1
1.35733917388608 1
0.973864703107174 1
0.825059260337579 1
0.559184303564321 1
0.553211847998065 1
1.51148147645831 1
0.955213689081536 1
1.51245214149665 1
0.723409439952905 1
1.05912312765111 1
0.702836427422066 1
0.724753238536258 1
1.35841734367962 1
1.26038642813415 1
0.67754659107828 1
0.859111733918658 1
1.41970706600166 1
0.866895357993946 1
0.686790942811607 1
1.14659290030356 1
0.592056624353449 1
1.65755563250568 1
1.45463700227445 1
1.09650776180921 1
0.448416829722309 1
0.427647945713279 1
1.35001853531076 1
1.55457614963754 1
1.56755957602883 1
1.35578548381264 1
0.41363289096105 1
1.22668526502764 1
0.8385020348134 1
0.63798259699664 1
1.5921825754536 1
0.663203017251328 1
1.13955477698283 1
0.95516969564663 1
1.40893808589643 1
0.888369314904863 1
0.462210763115727 1
1.04379384522092 1
1.08538648432626 1
0.982196215468467 1
0.727645938174477 1
0.812124715232992 1
1.00586289819481 1
0.535720464957644 1
0.959596173400937 1
0.610609783189431 1
1.94401529809055 0
1.6686064402589 1
0.935894258476684 1
1.23844223914065 1
1.77580120975979 1
1.1511133149037 1
1.07015064555162 1
0.676324052466512 1
1.08851147562822 1
0.465165420439419 1
1.29906159718558 1
1.02231301051964 1
1.09738697988363 1
0.947884048968018 1
0.810184463864214 1
1.22615397833358 1
0.965591502271788 1
1.0423314173266 1
1.05068936866705 1
0.625415070953606 1
1.70323276454208 1
1.19689150025511 1
0.795134877738191 1
0.308410174944724 1
0.710982820907285 1
1.07606295389313 1
1.09418408429179 1
0.966198779620252 1
0.741744300855674 1
0.590177099511463 1
1.00239602459236 1
1.01843553919349 1
0.407183394412849 1
0.835149322433563 1
0.472827643828487 1
0.528789937228166 1
1.03523033503145 1
1.59162381901745 1
0.872184808421015 1
1.21928378388427 1
0.499062959604322 1
0.716794038320744 1
1.40585577691361 1
0.95879721870292 1
1.46997825057233 1
1.03622223867649 1
1.41569132636119 1
1.00760057488474 1
0.83541190128818 1
0.899453152399631 1
0.844882817323682 1
0.959467310798944 1
0.916489365650437 1
1.3986954521855 1
0.725960146668969 1
1.04948362568794 1
1.07229354888198 1
1.68236939262093 1
0.808524216588232 1
0.882345885407107 1
1.05299327866007 1
0.959058298104851 1
1.04858041819864 1
1.40596934453633 1
1.47637674792878 1
0.330486366173461 1
0.894746832242398 1
0.545909968931418 1
1.71353265321536 1
1.07190747261443 1
0.717026207905499 1
1.28604305036605 1
0.925682706901362 1
1.48953302252632 1
1.10571886323436 1
0.925347171559989 1
0.389880284054178 1
1.30297002210304 1
0.561589775654851 1
1.25198441234412 1
0.625778456553212 1
0.272374446470989 1
0.793547829515839 1
1.02610514699858 1
1.034030539479 1
0.767851036024502 1
1.14197973876899 1
0.591757325529415 1
1.03584027989756 1
0.689673170056739 1
0.81350250653676 1
1.27085323083702 1
1.05893478886521 1
0.0645071965344218 0
0.551381432515137 1
0.692356086270379 1
0.2078411891443 1
0.877120887564997 1
0.803936846019107 1
0.807093286900756 1
1.01228732630479 1
1.70857725318532 1
0.966985427691968 1
1.33382515860409 1
1.38878025106685 1
1.20468710921654 1
1.6353678534366 1
1.42113821214895 1
1.66826576175845 1
0.999056105073229 1
1.1507945482524 1
0.887899199945493 1
1.16911178383673 1
1.31311812675318 1
1.42405659024781 1
0.493967211725916 1
0.96142409653491 1
1.74362867355112 1
1.16216036221294 1
0.819216745744496 1
1.3738716877992 1
0.899848264395488 1
1.1450481871169 1
1.42163280512701 1
1.05639999831779 1
0.557774164763647 1
0.983928526979003 1
1.27290370669064 1
0.771126805634181 1
1.2774645222629 1
0.695774996420723 1
0.969405631626092 1
1.10116251939237 1
0.494490325368705 1
0.943186570302189 1
0.634765833983648 1
0.901747546930903 1
1.17582578719276 1
0.866785763827444 1
0.868289719706371 1
0.917523415070541 1
1.05623097272188 1
0.683982641383874 1
0.531560836822331 1
1.2408259636415 1
0.886649337796106 1
1.21560555376647 1
1.01904404535966 1
0.796769085975025 1
0.811483043025893 1
1.4109337273272 1
1.14225452100055 1
0.203672792393764 0
1.02861138343534 1
0.571503211225641 1
0.0681207190370567 0
1.05926900346689 1
1.26576005523966 1
1.01080976498438 1
1.61559712940236 1
1.21911606032574 1
0.66883833672884 1
0.895253048351667 1
0.909141513828807 1
1.04294115627383 1
1.03187868253275 1
0.998656066031844 1
0.675006690255718 1
1.09712031545704 1
1.20609696400951 1
1.04462327135384 1
0.910173162829732 1
1.18586743011485 1
0.986172210247129 1
0.621111467342547 1
1.00015823481956 1
1.10085649934795 1
0.681103303920572 1
0.892713917658294 1
0.71020127596673 1
0.304062681673439 0
1.03588912959545 1
0.431840255387444 1
0.72185521312707 1
0.333119710849482 1
1.12045996416875 1
0.998403319107096 1
0.72603964832275 1
0.271437859870156 1
1.44942455828918 1
0.220622329588869 0
0.62124396704398 1
1.15762013509387 1
1.24675461320926 1
1.09545289814083 1
1.00564529826066 1
0.574594345688191 1
1.19418975384761 1
1.18371429230644 1
0.721108725200731 1
0.799334997878983 1
1.23049860612287 1
0.586275541346545 1
1.22285490004217 1
0.975149338422357 1
0.903468562704366 1
1.14787181383541 1
0.892778055841325 1
1.19657211683153 1
1.28109626615828 1
1.4440091146517 1
0.793186465596979 1
1.26938867181142 1
0.608896141892728 1
1.02596179139372 1
0.429886822446278 1
1.28756828627358 1
0.497861424722335 1
0.848423097887154 1
1.57994872039233 1
0.781306577509524 1
0.543972175616415 1
0.654062558596708 1
1.3922238495001 1
0.948715384136132 1
1.3436684465106 1
0.862767594587882 1
0.991103114556843 1
0.687716421718489 1
1.32017840889581 1
1.17820256808644 1
0.145954505576414 0
1.25021770431133 1
1.35822621479952 1
1.06663956402737 1
1.01613743221514 1
1.42144181563547 1
1.31662455627284 1
0.392085245031659 1
0.607793180297957 1
0.945610539697271 1
0.594088665038515 1
1.01634524333311 1
1.59030755671767 1
0.85815987576967 1
0.714327323055408 1
0.844618262359503 1
0.888083748911515 1
1.6024264157631 1
1.391582429771 1
1.03580956567626 1
0.760706914895067 1
0.879107636840042 1
0.752919503425068 1
0.590437467801463 1
0.906619239357722 1
0.726889816672142 1
1.09516116421131 1
1.06556230378253 1
1.21674744508457 1
0.840407856188571 1
1.0576205556452 1
1.01392230208667 1
0.423297591929985 1
1.61749295218181 1
0.611540200301766 1
1.04327934418221 1
0.84882993229328 1
0.781844854376972 1
1.37887049339594 1
1.54519854370608 1
0.495154372852261 1
0.412654231814748 1
0.81632097622399 1
0.551390402061337 1
0.854312336613865 1
0.596719707225986 1
0.270058864376277 1
0.229826798491683 0
0.694726157345968 1
1.20213276310402 1
1.40994392283996 1
0.801273724271153 1
0.700140016632085 1
1.38580316101703 1
0.970141601552966 1
1.17615197889093 1
0.887313073247467 1
0.517854074245885 1
0.977647200556525 1
0.972857309822336 1
1.13230661531747 1
0.879132314227128 1
1.16407031423814 1
0.488500148090188 1
1.07049799572766 1
0.891543055376445 1
1.47137003086994 1
0.657214724056956 1
0.640650198405821 1
0.763556224604712 1
0.482490092572586 1
1.08984437532449 1
0.549849881297254 1
1.31668459178808 1
0.48637688871462 1
1.11215385857105 1
1.06896426587148 1
0.584408656192269 1
0.420926961041801 1
1.46196101369575 1
0.925319478532512 1
0.949900347014314 1
0.930341772687521 1
0.549051568662342 1
1.33843432192645 1
0.535455103006021 1
1.70347666006846 1
1.3549351809963 1
1.20796018427405 1
1.34796183497413 1
0.484131826238448 1
0.799778468910352 1
0.871790364095683 1
0.304876360066681 1
1.09151338664482 1
0.601792196434488 1
1.07071358762722 1
1.33533151398563 1
1.08635401408596 1
1.47666156920433 1
1.27441483180312 1
0.928408836507946 1
0.956901158676775 1
0.829124042881976 1
0.482363999820319 1
0.305678133888434 1
1.42147342167858 1
0.810907085327983 1
0.860654665570904 1
0.933383920640133 1
0.380825003739458 1
0.955162706558013 1
0.365636327531817 1
0.827279453978519 1
0.919370276206114 1
0.443704381540388 1
1.00282572493683 1
0.409961798070607 1
1.03398644846132 1
1.29432836456743 1
1.15289370998963 1
1.23063358350704 1
1.5774568522608 1
1.12982358035101 1
0.756593130630178 1
0.519576319848341 1
0.867600000786358 1
0.75166047423852 1
1.34202376379855 1
0.776150853227876 1
1.65468096805623 1
0.0278113419404792 0
1.45839103789902 1
0.685932730154465 1
0.425707000721197 1
1.41289781920502 1
0.552464584566934 1
1.47108083324035 1
1.54744220349105 1
0.858881158209071 1
1.29513320452116 1
1.24905230525166 1
1.5173149040892 1
0.974206475667624 1
1.15597257458643 1
0.847651622359963 1
0.705744769965116 1
1.10275374581287 1
1.1933611559806 1
0.832962730370274 1
1.0294978740636 1
0.666756487546163 1
0.676835740603146 1
0.213565264772562 0
1.03088933960894 1
0.475146420371664 1
0.936653424968066 1
1.01863028175939 1
1.44815380840446 1
1.1308972898612 1
0.796261203355933 1
0.679630608681443 1
0.868512943626575 1
1.29421041989218 1
0.763867210312647 1
1.08614286013856 1
0.848224053777402 1
1.01278337719887 1
0.700407934925695 1
1.12224405678188 1
0.391159153570239 1
0.83568262708186 1
1.52465717282156 1
0.400048810741109 1
1.09828908384455 1
1.03320201974171 1
1.24512192555686 1
0.519057572023831 1
0.627287959427959 1
1.31729108695175 1
0.618040504851539 1
1.54763428268395 1
0.969021538127153 1
0.135528340940331 0
0.851547715086079 1
1.03736115681676 1
1.22232383049255 1
1.13253126454463 1
1.0816896881789 1
1.32600838490295 1
0.793157704455405 1
0.944306195139939 1
0.757296684946153 1
1.11643575566222 1
0.805393726329596 1
1.07726339611126 1
0.735052085781401 1
0.976799523230383 1
1.31241486092335 1
0.693495270989396 1
1.10895159731178 1
0.840786107230871 1
1.22253029444424 1
1.48575938265032 1
1.10000973886713 1
0.550171769780227 1
1.37183000785593 1
0.5229829454307 1
1.37937181538794 1
1.08783818386549 1
1.30817532468108 1
0.872058540141797 1
1.30382764002725 1
1.15061877119759 1
0.472426943084993 1
1.13992234294382 1
1.33970497307577 1
0.525551143719349 1
0.568258402870669 1
1.07564083285218 1
1.17360625478154 1
0.784888690441752 1
0.530271057995259 1
0.584974794419624 1
1.17949325893204 1
0.690254666113861 1
0.861734826475655 1
0.626992082364119 1
0.576420941222021 1
1.52335210036482 1
0.982097797822883 1
1.36394496813086 1
0.713250464383525 1
0.822128275227373 1
0.523977699370687 1
1.2393728551317 1
0.738799621547995 1
0.992525351417631 1
0.453437190992969 1
1.01116425976859 1
1.34382437173671 1
1.04238001273563 1
0.905831331758225 1
0.831200093244138 1
0.964670819574716 1
0.195720587185333 0
0.435537261113261 1
1.37170491045485 1
1.37153856999927 1
0.816835886331801 1
0.599042063992161 1
1.00718565695631 1
0.853882729982924 1
1.14393377511394 1
1.13742809231722 1
0.671180713792478 1
0.997085928963457 1
0.578003818899246 1
0.952289229675476 1
0.97840402364056 1
1.15010515514034 1
1.12077198246895 1
1.09430199271479 1
1.04536636064667 1
0.785564921415618 1
1.03859844156301 1
0.666992979013383 1
1.33432518375984 1
0.988430916655163 1
0.760673785976297 1
1.26135214146265 1
0.658548631738579 1
0.734150496343141 1
0.873135370265231 1
0.94819648024625 1
0.774458128509755 1
0.530568829696412 1
1.88685191177185 0
1.18190032655853 1
0.930788160209072 1
0.618317433910311 1
0.815130087564628 1
1.40305417252688 1
1.04183409032083 1
1.57057835175116 1
1.05064922488246 1
0.895364676996349 1
1.0246832882285 1
1.13583967464529 1
0.479031975756562 1
0.94144758231055 1
1.36776667796761 1
0.722438630497884 1
0.965844257671374 1
0.0664368487182044 0
0.556674768675987 1
1.19354208183768 1
0.790101439178114 1
0.851486038753298 1
1.50090829800884 1
0.956182176959994 1
1.65206425023796 1
1.2542045612537 1
0.826241131750904 1
0.680459174771484 1
1.34652447660046 1
0.216549661621581 0
1.19427029401083 1
0.502298008798737 1
0.760426520304209 1
0.745158099608379 1
1.18500143291038 1
0.838279731935567 1
0.557849946949932 1
0.44537709569536 1
0.950672366622509 1
0.971877069410163 1
0.52976313163631 1
0.92874828488744 1
1.02389261668414 1
1.38698716689752 1
0.465918379076034 1
0.525508552579789 1
0.563954793892075 1
0.727952437165794 1
0.985002818921574 1
0.792506681283613 1
0.745061708064238 1
0.893237154852187 1
1.11514464806977 1
1.10538640775787 1
0.691038545652903 1
1.10126119882203 1
0.901851873713436 1
0.736816285913226 1
0.880090109730557 1
1.07553123230929 1
1.18944325837999 1
0.380022658609525 1
1.24006858037925 1
0.895960043763305 1
0.29932570235289 1
1.32140349889781 1
1.36745046514029 1
0.755498963271678 1
0.489756291744294 1
1.85538558499542 0
1.7713537442296 1
1.18651716520791 1
0.29462732538162 0
1.15391800449264 1
1.36387248462231 1
0.715878434106108 1
1.25605158983632 1
0.813765689523195 1
0.491901384201507 1
0.697057667068866 1
0.413273882540012 1
1.28640075183132 1
0.891648885011585 1
1.28042721317967 1
0.877447731875172 1
1.6622569300606 1
0.170216990932258 0
0.761968765683404 1
1.66990427472689 1
0.794472102151753 1
0.390159313436014 1
0.511528552107817 1
1.47082448062317 1
1.18339909084059 1
0.552490524664348 1
0.942935251850905 1
1.48705945550547 1
0.936818882192849 1
1.42905664217916 1
1.37176672734735 1
0.950160669991202 1
0.483991054681416 1
1.36494398519869 1
1.39959342681687 1
0.14317329382914 1
0.726150724501752 1
0.763468901605243 1
0.592087642225106 1
0.0888712869186997 0
0.349678547309259 1
1.2252357732596 1
1.54043387829684 1
0.495536417599615 1
1.22516151605666 1
1.07038899561296 1
1.45999244435543 1
0.299733874787632 1
0.561428277845164 1
1.20082611877916 1
1.42196289458713 1
0.948535494818278 1
1.1820053663532 1
0.0349997932466002 0
0.762666412881815 1
0.705877448657293 1
0.523196785511793 1
0.607444358814963 1
0.82486028788371 1
0.524349491179982 1
0.860521168556501 1
1.47177751354754 1
1.49418177372282 1
1.08397377835692 1
1.41365939175193 1
0.752997999157206 1
1.2489532677 1
0.751196935163136 1
1.20059250887144 1
1.15307324055666 1
1.51213368542986 1
0.666796570451357 1
0.691485899517494 1
0.870391976256079 1
0.869166296333694 1
0.995720597353287 1
1.12600483784194 1
0.850484602700498 1
1.07250993137828 1
0.727884941558736 1
1.12600900899454 1
0.759804030912642 1
1.21056828689998 1
0.760570501598493 1
0.682289321053798 1
0.580977949712443 1
0.926230758544411 1
1.65055089410967 1
0.469615867232331 1
1.56971411950855 1
0.767540191171749 1
0.611655210017818 1
0.984960084256332 1
1.30266165118506 1
1.02370207182016 1
0.698012270666165 1
0.681900101848834 1
0.92140423589028 1
0.871496512606567 1
1.4587099595145 1
0.41897595565705 1
1.28341249609924 1
1.24616119594343 1
0.707769265456308 1
1.16077129845798 1
0.825536281550874 1
0.979794396475066 1
0.574844734164421 1
1.14720887869618 1
1.44376040830196 1
0.85600309880448 1
0.802313558415882 1
1.15874815505324 1
1.0490656810212 1
1.00603260008475 1
0.494619473021736 1
0.79755560352323 1
1.08655962534567 1
0.765761000590862 1
0.0896104428192094 0
1.44616971843372 1
1.05777672260463 1
1.03218720196619 1
0.724751363302349 1
1.15124733555346 1
1.06991364110173 1
0.533145722049435 1
0.984696505217992 1
1.57395018056704 1
0.656062313947007 1
1.12174589709699 1
0.819805768988077 1
1.25691889679013 1
0.560091204205081 1
0.658532244200055 1
1.22592799052507 1
0.853589923073108 1
0.744762220693808 1
0.933311773221675 1
0.701263572284857 1
0.954233503260246 1
0.385382949152262 1
0.325456698756084 1
0.593676303956414 1
0.643609285713574 1
0.669154344923182 1
0.923991419262583 1
1.77177166042033 1
1.09849857350156 1
0.89448977095425 1
1.81806612889554 0
1.11459640563554 1
1.49863606716523 1
0.665162085116067 1
0.885084402770987 1
1.1687907274224 1
1.09839554522124 1
1.01734350346794 1
0.776137907344375 1
0.988162788995371 1
1.59549124684797 1
1.32040734383247 1
0.710578279924705 1
1.00067109797185 1
0.907366882490091 1
0.55856894845519 1
0.975783200762999 1
1.26079897412716 1
1.16103617543253 1
0.948867242879131 1
0.795690400772984 1
0.40438925610882 1
1.03362685541305 1
1.19589493472454 1
1.45664087579098 1
0.988930795218149 1
0.956235250372819 1
0.918620118663136 1
1.36606965553203 1
0.706608742440481 1
1.01158579749224 1
0.919347280166826 1
1.60247733555216 1
0.170413343052069 0
1.3747536504232 1
1.13872330313768 1
1.40678074185481 1
0.682718661141803 1
1.08999198694986 1
0.639562569754431 1
0.576958845440432 1
1.30021964926875 1
0.927350248205857 1
0.38693791496313 1
0.748175616909442 1
1.09192093737264 1
0.403112248120076 1
0.59578429978353 1
0.85094151371438 1
1.43868999296891 1
0.368395838989506 1
0.769093896763573 1
1.30418499262301 1
1.08568468643366 1
0.472244163944246 1
1.46113519442158 1
1.11141585376874 1
0.59503976002386 1
0.548554106871901 1
1.15801844124249 1
1.18543442099827 1
1.45538654124963 1
1.25298102904034 1
1.26872894626804 1
0.779806684876792 1
0.96649659336888 1
1.32859299062419 1
1.50494416854703 1
1.42684416011836 1
0.64371458659137 1
1.21902706116851 1
0.637175385881062 1
0.96314410183165 1
0.453322844364785 1
1.25034119848494 1
0.847196529867423 1
0.231994956959625 0
1.17347293392109 1
0.990677010269462 1
0.600136021543867 1
0.93178562757833 1
1.13394306058956 1
1.12363885053188 1
0.504548545827457 1
0.614314963017962 1
0.521734194259795 1
0.737877600652792 1
0.718061782859192 1
1.01731764973458 1
0.846945713364443 1
0.824932957537229 1
1.04864194401605 1
1.31009159687915 1
0.687374895123266 1
1.13458175906771 1
1.06055321113513 1
0.87380089579668 1
1.03149495091832 1
0.383238415769602 1
0.450341554443532 1
1.18105445671298 1
0.756359175585137 1
0.917878736893039 1
0.454889348552384 1
0.607314803665154 1
1.30394563302493 1
1.46457522252143 1
0.660554085675079 1
1.4607638145728 1
0.365983165913235 1
1.27134096346928 1
0.0730164107720309 1
0.876723819011016 1
1.29795907275046 1
0.992195984620296 1
0.99333054616044 1
0.793679750414168 1
0.770296423543269 1
1.44969507537498 1
1.34495645253034 1
0.703677711593598 1
0.0670925054059809 0
0.75138166853623 1
1.91424571181939 1
1.1484849378016 1
1.43209160988598 1
0.569290215012918 1
1.50058902659301 1
0.898326918820862 1
1.19786014276146 1
1.44783862692923 1
1.35349254800172 1
1.49420422123067 1
0.768996274427994 1
0.771363332948062 1
0.860310725099477 1
0.840878683111535 1
0.836522659057905 1
0.789773903798967 1
1.10914784777719 1
1.31201493358906 1
0.723501910960296 1
1.30267985968833 1
1.33175647957096 1
1.62126671038141 1
1.02221354587761 1
0.966562563076355 1
1.3646837282898 1
1.21589679530737 1
0.576342472934967 1
1.36287529270705 1
0.524402266155992 1
0.599919874913909 1
0.938334176133384 1
0.825621633269211 1
0.785121724971716 1
1.27639600296193 1
1.15957306545506 1
0.997721302345202 1
1.21704697012586 1
0.693759887173484 1
1.20084238284847 1
1.22199357766675 1
1.09601645713053 1
1.83535865146098 1
1.09090538069377 1
1.30454833326438 1
0.803651925092373 1
0.764599960442515 1
1.30868176616609 1
0.735273889109497 1
1.16295294192815 1
1.03245232413078 1
0.439692884933715 1
0.518600190280144 1
0.985535272570113 1
0.915891132044128 1
0.660238027218221 1
1.51362573247999 1
0.682106043743308 1
0.582817233149119 1
1.64406403684264 1
1.07073975800018 1
1.7006332916135 1
0.639460931312808 1
0.953807612490379 1
0.56970028842772 1
1.63656534620952 1
1.40426211024231 1
1.33675516193969 1
1.29331962071063 1
0.746759291068396 1
0.76171627312501 1
1.65709328945844 1
1.21888463588873 1
0.681952578917869 1
0.636476663278083 1
1.44194991903234 1
0.983846771951939 1
1.3058773720367 1
1.2727127298273 1
0.626326521997948 1
0.392924920672461 1
0.223576890799047 0
0.997629608645585 1
0.944621245028743 1
1.00199177894776 1
0.598710434919559 1
0.545602763922535 1
0.72886091808483 1
0.606299229135423 1
0.959895909407144 1
0.698879410392478 1
0.200881655956872 0
1.22537140856714 1
1.29978216176449 1
0.694073754213136 1
0.817877631119551 1
0.662456189002958 1
1.50479246616764 1
1.04982165200057 1
1.56313734056448 1
0.467769604350008 1
0.183355689773326 0
0.557211117241008 1
1.13080437495428 1
1.03427202387847 1
1.19761548843648 1
1.18672924437266 1
1.12056009706712 1
0.697171878397095 1
1.12426062565811 1
0.845180775870929 1
0.845780311112017 1
0.927963236041611 1
0.848799441802273 1
1.43398129887661 1
1.14997676046599 1
0.896138900917374 1
0.319526779405553 1
0.301106079653231 1
1.10986005759914 1
1.13372371131655 1
1.47302791653332 1
1.09482061944869 1
1.05419919381286 1
0.316357804918641 1
1.5544273803334 1
0.68305438555499 1
1.37452727641187 1
1.05373330523765 1
1.10724786413348 1
0.454729828287249 1
0.976515894733043 1
0.730702943584267 1
1.05500192863412 1
0.834596176635034 1
1.17615772353131 1
1.14638491664836 1
1.25948717122783 1
1.04797386528973 1
0.730567023199617 1
1.05176849929664 1
0.832356570087862 1
0.228546116420981 0
1.45354080750644 1
0.967569192062811 1
0.970171266920686 1
0.787254981687851 1
1.60912853809612 1
0.935019085759765 1
1.50045331763177 1
0.665793716710179 1
0.257048258454546 0
1.18263508233037 1
0.699767404778765 1
1.40944298727301 1
0.609335689016878 1
1.02238382198842 1
0.896358740755988 1
0.850437213435569 1
1.23863152683998 1
0.713335498482376 1
1.10686533340967 1
1.57031236369567 1
1.04718907914303 1
0.922584286909183 1
1.08423061012102 1
0.824563390109826 1
0.379931534985494 1
0.965745546622306 1
1.3449296958586 1
0.859952844403625 1
0.907532265817691 1
1.40178050156128 1
1.25529084710805 1
0.643081103818307 1
1.45222643832563 1
1.07069190742266 1
1.93281138062153 0
1.29256314296948 1
1.81457833564626 1
0.689477607244938 1
0.910639715384959 1
0.424314959349121 1
0.778572392215746 1
1.39312827097783 1
1.02891132310367 1
0.734052871430593 1
0.496961581272053 1
1.25480619743138 1
0.562404517790711 1
0.576339951093717 1
1.22971673022915 1
0.479776244972425 1
1.0014422289808 1
1.68857238843406 1
1.01328735736731 1
1.22587468647786 1
1.09848768611276 1
1.48596439026746 1
0.947663437564265 1
0.561988456750133 1
1.09205540064827 1
1.21855497347122 1
0.813859455260969 1
0.96113728085626 1
0.41716412908314 1
1.00967113699232 1
1.34778391013812 1
1.09960739895495 1
0.946554445360036 1
1.1391977502185 1
-0.34808616031054 0
1.00577331703411 1
1.18840795618077 1
0.96119606968097 1
0.812716996731894 1
0.613872961723073 1
1.42039223357205 1
0.820201201287237 1
1.28304525990855 1
0.407836683338704 1
0.836006493765151 1
1.21985366301456 1
1.25306164383329 1
1.04196207286343 1
1.13294005554955 1
1.06824614039148 1
0.626606482698796 1
0.595596157212929 1
1.15844066527249 1
0.937202704428726 1
0.666339820965569 1
1.19714165679312 1
0.945723466665606 1
0.682130330662848 1
0.893302681858694 1
0.329264381708601 1
0.915200524272 1
0.641111748303558 1
1.00285743382059 1
1.10497138140838 1
1.18411706097056 1
0.500318619276096 1
0.767225638719855 1
0.555179184654872 1
0.817960399438925 1
1.18463380338876 1
0.806640441967949 1
1.32326873180302 1
1.25913930311093 1
0.686218939423833 1
0.982552469188299 1
1.31685630822252 1
1.28613213933108 1
0.198266785637139 0
0.880461442759737 1
1.14554547643382 1
1.02004373477689 1
0.810078051452115 1
0.645846282844678 1
1.06962488234817 1
0.568380101354096 1
0.682870337249972 1
1.5048706512415 1
0.735390374990925 1
0.431551894187303 1
1.635549973061 1
0.920392489855322 1
0.758741015783475 1
0.74307390039565 1
0.512375555495922 1
0.386204723469718 1
1.00952449355031 1
0.942652031351983 1
0.609458372916096 1
0.795723103248492 1
1.14301675304537 1
0.880095381307467 1
0.816717764387149 1
0.123990902619021 0
1.02742848887374 1
0.865862390880853 1
1.34765983830855 1
1.33108906237949 1
1.09995466000923 1
0.610279470664019 1
1.05056652910101 1
0.763130775531405 1
0.769560579779456 1
1.48638261138579 1
0.85435723103918 1
0.915148139438018 1
0.959326450594614 1
0.510856695962251 1
1.2225940523437 1
0.982744605465009 1
1.31232473097451 1
1.07859913983955 1
0.412065849519628 1
1.14752733633445 1
1.44136626759252 1
0.780738157836466 1
0.173744765483147 1
0.212777439963943 0
1.05889169213463 1
0.99679570543961 1
0.791034022370758 1
0.170705467913161 0
0.813724403458735 1
0.961009808351406 1
1.05107158438948 1
1.67980921495875 1
1.14823424909657 1
0.953067264370859 1
1.18768442878298 1
1.06552730649849 1
0.0920210377178787 0
0.844829326834227 1
1.60546325444457 1
1.59799481595473 1
0.935100454128928 1
1.64934042209631 1
1.19417533316538 1
1.07492040555425 1
1.25973264189847 1
1.0178990996131 1
1.23553183094071 1
0.435530342387639 1
1.51150479866928 1
1.15898820161042 1
1.16594528319151 1
1.50967570155373 1
1.14519225667643 1
0.59139894479324 1
1.07790655552344 1
0.656340752061599 1
1.13138168111014 1
0.607789768904219 1
0.937460155870673 1
0.655508160089602 1
1.27896350916477 1
0.699210118808508 1
1.61038670316596 1
0.774163023296402 1
1.35539615455652 1
0.561659789880745 1
0.517147900740826 1
0.442935541714254 1
1.29626147243854 1
1.31089935562869 1
1.5043228100112 1
1.00528349659028 1
1.05696852051721 1
0.776635365960598 1
0.976180986141035 1
0.657844713252895 1
1.41406221435816 1
0.441693431999617 1
0.742244982529648 1
0.830283329252143 1
1.12649799469574 1
0.628636867367082 1
0.80319662740847 1
0.728275980782583 1
0.0177228507329793 0
0.977868542586537 1
0.954164341040399 1
1.05326091793798 1
0.895720081016545 1
1.04250176149841 1
1.06936937755122 1
0.512700544082553 1
0.725632559217955 1
0.712145556721484 1
0.402575968392242 1
1.53112622422149 1
0.830514807283297 1
1.27528332515522 1
0.794338540271967 1
0.401621939952849 1
0.848090451179548 1
0.767120759840976 1
0.739339648901509 1
0.589083139312308 1
0.782868258758428 1
1.28673057204926 1
0.836766056801071 1
1.43382025789484 1
0.836868913038078 1
0.600037292117176 1
0.532138415724666 1
0.549714005994188 1
1.30899574341245 1
1.45024270854919 1
2.00103025363642 0
0.191800388082007 0
1.04629899727964 1
1.38197279700321 1
0.715471084047767 1
0.858656270837596 1
0.875526026459049 1
1.62571774541646 1
1.47085291909929 1
1.11300013094898 1
0.655765162092286 1
0.530073621870185 1
1.00399827979268 1
1.00759011487661 1
0.553128362678086 1
1.03019321597622 1
1.28848590906736 1
0.552604002468641 1
0.886704665616885 1
0.917421731006601 1
0.988592735293653 1
0.824530487750153 1
1.2915425210668 1
0.370449167607222 1
0.429966034086263 1
0.915870697754271 1
0.957269565867753 1
0.25061937734171 0
0.575847473811235 1
0.855564550818612 1
0.606026438361381 1
0.966152662149941 1
1.01244193271538 1
0.651572838424734 1
1.38095464180547 1
0.440745590347324 1
0.344910094579868 1
0.939935536700116 1
1.28804671987932 1
0.768440759598448 1
1.39173091235043 1
1.64233282945327 1
0.613098201748266 1
1.46461141300098 1
1.13932922855214 1
0.386152629367124 1
1.12372080960692 1
0.948872738189706 1
0.744635994525385 1
0.577668846610239 1
1.12186281764321 1
1.260692257707 1
0.511759752963951 1
1.48657150442945 1
1.45486722331339 1
1.48173222964119 1
1.51292824915372 1
1.23779139213241 1
1.2315955646105 1
0.706187284649822 1
0.559569267327201 1
1.25989842861353 1
0.9584754109949 1
1.07197832858266 1
1.31345207534713 1
0.956690808048546 1
1.22027119861218 1
0.643381385763484 1
0.719129088361415 1
1.02372213679967 1
0.316844973585423 1
0.928099986179532 1
0.767828850837083 1
0.685302833425285 1
0.739480097518203 1
0.6460808272391 1
1.8274970009966 0
1.12797239022215 1
0.945347482784331 1
0.594624263248044 1
-0.0131912883339639 0
1.81254803700348 1
0.912063602430424 1
0.980911429405648 1
0.518810490452786 1
1.08070579265209 1
1.18955912483901 1
0.794183732810531 1
0.925486066171878 1
0.684584292095923 1
0.928013923562039 1
1.2536218606166 1
0.970751834601112 1
1.77751177662834 1
1.54870075469833 1
0.532946676881985 1
0.621127024926392 1
0.69679521028342 1
0.366305039916818 1
0.970614815109849 1
1.02414363124605 1
0.342124188415283 1
0.689747174847353 1
1.30356573673407 1
0.703449985154023 1
0.630597593345676 1
1.04110480352314 1
1.34437257516094 1
1.67322070295001 1
0.503648374206983 1
0.64605064806636 1
1.03266783465908 1
0.682191111403105 1
0.564220921868073 1
0.650458218138377 1
0.596364520218894 1
0.597232076049232 1
0.99598985036109 1
0.575620749995376 1
0.857868505665645 1
0.822651559708649 1
0.473983707682859 1
1.35323621531189 1
0.699650251705633 1
1.48666325379126 1
0.799175351755879 1
0.439343729234506 1
0.282604398367332 0
1.49457289903474 1
0.868212785809051 1
1.02561786629957 1
0.340092091990445 1
0.763662612289809 1
0.849435129838056 1
0.968723694593493 1
0.679073919848683 1
1.24486970750774 1
0.747791768520014 1
0.989201911426338 1
1.54182340609974 1
1.19418645199586 1
0.961530180116103 1
1.11906192048929 1
1.20161346732282 1
0.714322826897321 1
0.899485948345955 1
0.756913101017968 1
1.53684838736302 1
0.59038348870152 1
1.14825741416615 1
1.08876606562747 1
0.901936554288838 1
1.10398702989758 1
1.11795061197647 1
1.40545817203479 1
1.11744748578723 1
0.981639890809475 1
0.39206103909588 1
0.817446078664296 1
0.598862826387605 1
0.628368615476207 1
0.773789754767598 1
1.5700849229074 1
1.1263451557793 1
1.30991731485656 1
1.24207527426248 1
1.19809933960289 1
1.04784793269963 1
0.615883300195316 1
0.792904398398327 1
1.00069008982895 1
0.983489292775979 1
1.03080276151674 1
0.669522212137835 1
1.43531812129195 1
0.309532123024403 1
1.16184154556185 1
1.25464876818607 1
1.17020597897037 1
0.696956632269795 1
1.27861943422512 1
0.884506360469766 1
1.11383680817675 1
0.902284013040503 1
0.171936306804535 1
0.973506563168645 1
1.12974852509542 1
0.954076046169971 1
0.473253071748641 1
0.859090309365647 1
0.901501547259391 1
0.63857195130756 1
1.09452226319582 1
0.430497428442049 1
0.974867256147634 1
0.836301690253735 1
0.76289874262172 1
1.39969508642758 1
0.506284303902129 1
1.09571904570481 1
1.01700949908548 1
0.88772564588658 1
1.15923765283314 1
1.09007233795893 1
0.794230723976161 1
0.677711399988102 1
1.06367480477339 1
0.583437482119735 1
1.08990283945286 1
1.03365202277427 1
1.48257562307474 1
1.27663062448467 1
1.19621697107847 1
1.01826489629933 1
1.04769109627007 1
0.984088973143634 1
0.743398452998175 1
0.336659467965205 1
0.633867118369274 1
0.957204438643558 1
1.2951357943853 1
1.24877822893545 1
1.02642528246656 1
0.342548874970844 1
1.41478843046995 1
1.14133147077935 1
0.957113954191647 1
1.36118671264164 1
1.05682470856505 1
1.09540760630085 1
0.991062702914216 1
0.990960634428873 1
0.87443187450612 1
1.26400792206899 1
0.760596379141264 1
0.246663453583526 1
0.494774027193072 1
1.04305725519604 1
1.0729038405822 1
1.05773187275853 1
0.687636323107276 1
0.625853710295868 1
1.00389516112333 1
0.862944326638528 1
0.848348554787639 1
0.260558595118252 0
0.374927517715566 1
0.972590917664873 1
0.686827950044473 1
1.13350655147817 1
1.17210206116966 1
0.842352101680361 1
0.809954938325344 1
0.804413403279206 1
0.69653428895151 1
1.3323522774434 1
0.666211931403034 1
0.939115448113173 1
0.552305568210509 1
0.88768818723425 1
0.289640540082072 1
0.490488869695317 1
0.932055557966361 1
0.8223870882611 1
0.530966524440056 1
1.00635101690498 1
0.850864502867828 1
1.43089592627483 1
1.10267770783134 1
1.15671363019458 1
0.720616728854706 1
1.42346860706367 1
0.865560515317486 1
1.42300663158046 1
0.867604960064461 1
0.815542695990387 1
1.62009558172412 1
1.48724578156533 1
0.479859074852788 1
1.02978800825821 1
0.811328063747309 1
0.324781775077346 1
0.855456890851924 1
1.28605599482046 1
0.879863168982475 1
0.801591901942471 1
0.565321217140847 1
1.42558685606193 1
0.812593316188598 1
1.78472829490627 1
0.930446701532439 1
1.06250606590983 1
0.842680955136846 1
0.623061023703244 1
1.2446059928792 1
1.58878880798645 1
0.477098702639617 1
1.40036005560082 1
0.49682543906017 1
0.619514834392401 1
1.27697883272961 1
0.582312808010414 1
0.551105834267697 1
0.702439592119227 1
0.768779712182314 1
1.23716121006864 1
0.397196842102735 1
0.83866312949191 1
0.845898973694946 1
1.37617686408441 1
0.768120301594036 1
1.01195290451248 1
1.07171364484096 1
1.91865352126444 0
0.883543471849613 1
1.04024800565916 1
0.910749731227961 1
0.13945829452737 0
0.539016898149058 1
0.874455582533509 1
1.09815424091766 1
1.00279525890023 1
0.93881829241881 1
0.809755954399845 1
0.759678525798698 1
0.881177909466788 1
1.01059363136423 1
0.293717136110573 0
1.30214170098596 1
1.79577110451434 0
0.950989855108581 1
1.14604899505633 1
1.15579319427277 1
1.07437999515698 1
1.23553532648615 1
1.2455341913197 1
1.16461935013629 1
0.417069675112772 1
1.05161833599934 1
1.0008030501192 1
0.670071584316734 1
1.04421850407162 1
0.312793796852538 1
0.701564340683837 1
0.968877740657697 1
1.7888986849913 1
0.993113067563701 1
1.24910320614865 1
1.10013225174797 1
0.40738979795774 1
0.77550393584749 1
0.96512911140013 1
1.41456077787538 1
0.672619097977974 1
0.467918619032766 1
0.822251892813084 1
1.08714018528094 1
0.505817547369065 1
1.02886878514429 1
0.653253859123668 1
1.10725919377845 1
1.40098533104931 1
1.12749980391693 1
0.76925630449565 1
1.22267070280634 1
0.951006637885064 1
0.91079237310999 1
0.422877879685138 1
0.320244906699114 1
0.960184888307626 1
0.716481412877196 1
0.867506498506086 1
0.889151410693126 1
0.664864785471797 1
1.6118726460504 1
0.572280796862565 1
0.462526561189154 1
1.18240486000075 1
0.773997934910859 1
1.30741514868786 1
1.20494887917739 1
1.62669154720263 1
0.884776191754822 1
1.44168712270754 1
1.26341713905038 1
1.11916586452246 1
0.799107103388279 1
0.660122771945711 1
1.22163386045776 1
1.16540307221107 1
0.745299397514374 1
0.729217644291309 1
1.07850075723925 1
0.537272337299856 1
0.961587517986933 1
0.384281954164215 1
1.13488923576373 1
0.90122883659328 1
0.96733361477417 1
0.523720727872769 1
0.920811785921235 1
0.717723469424863 1
1.10091190912721 1
1.12038728618545 1
0.769447279413144 1
1.44776365022038 1
1.56518627415561 1
0.439937837404077 1
0.549611742781191 1
0.479313237681907 1
1.57674374123069 1
1.23653799717313 1
1.501969362744 1
0.752496173382067 1
1.27219787054366 1
0.968674399094961 1
1.09992633669518 1
0.710778888739977 1
0.968969747654428 1
0.74835163365214 1
1.33782753238573 1
0.607108386007527 1
1.23525388939098 1
0.795495408391822 1
0.58998201612329 1
0.747569638895448 1
1.0057551137508 1
0.949721120881246 1
1.41587605058045 1
0.19628782516124 0
1.14406043903801 1
1.23052388446959 1
1.30759181344346 1
1.27649275165124 1
0.610418857999587 1
0.448746167646068 1
1.26179769201417 1
1.05786019713423 1
1.09636765583773 1
1.1565057863568 1
1.49316278176581 1
0.635383509110191 1
1.10149314911099 1
0.713193288965953 1
0.988344457967705 1
0.710362930738564 1
0.855397451211811 1
1.30578950331873 1
0.816185045048415 1
0.986119271439623 1
1.00996204273192 1
1.03186514058088 1
1.07327507301258 1
0.699642126446734 1
0.588886692879077 1
0.897589712617865 1
0.788727797194953 1
0.502239269197075 1
1.37557238976629 1
0.162196462180369 0
0.568831778127916 1
0.793620896024824 1
0.791256594342266 1
0.713419197966917 1
0.600240932294004 1
0.917918018476339 1
0.535726790415111 1
0.775039099798143 1
1.1836680456551 1
0.995996747915193 1
1.16696004316304 1
0.900301496671242 1
1.60869967328907 1
1.26765433654014 1
1.04217965914022 1
0.709119068184375 1
1.06056371503516 1
1.08512097555216 1
0.650520183122222 1
0.853961901887695 1
0.965180986924923 1
1.23696928792187 1
1.65107227434373 1
1.54063182519333 1
0.919454485133865 1
0.896822029432691 1
1.33163284422228 1
0.904455132736361 1
1.30102864992636 1
0.880309575387348 1
1.45218951840362 1
0.363589440370247 1
0.760864318513725 1
0.659700525055699 1
0.600773762920387 1
0.433382060705445 1
0.275025803805981 1
0.942634996298507 1
1.27455017875116 1
0.957222427272992 1
0.786888500652464 1
1.26165532178517 1
0.839773330327367 1
0.939478494449288 1
1.13626290345207 1
1.2158436512921 1
1.27057603232587 1
0.648772510259294 1
0.684862341491207 1
0.514416126366724 1
0.921120165828252 1
1.2607752031676 1
1.48232769874891 1
1.72701475391846 1
1.19653493036472 1
1.58236929764934 1
1.41644091662789 1
0.711312677659635 1
1.31723262418769 1
0.231855258279986 1
1.51845822200092 1
0.781388347723899 1
1.18855516349175 1
0.938212495665146 1
0.919112276885243 1
0.637825222446314 1
0.515535658053879 1
0.834483446480523 1
0.819205806552861 1
0.766541647679837 1
0.907586192082781 1
0.720535998258235 1
1.24915482325101 1
0.891950654906912 1
1.0798745939658 1
0.784833535682696 1
1.00615219056502 1
1.14437131427785 1
0.735103138497626 1
0.837486086446062 1
1.33209941355688 1
0.753188500971129 1
1.28486749781517 1
0.865447009948693 1
1.43979913319718 1
1.01213742033317 1
1.77106549013582 1
1.33898795369158 1
1.15701297388386 1
0.945532219983588 1
0.857674076571084 1
0.950766897461267 1
1.41289439998916 1
0.471562055734859 1
0.701932746906303 1
0.957333465947048 1
0.796820734881454 1
1.39640317889748 1
1.5206190149487 1
1.1221715130768 1
0.916744885592442 1
0.734953591071232 1
0.139127978852643 1
1.42333641928795 1
0.829147922227106 1
1.07712576489334 1
1.19462361566743 1
1.13887490310094 1
1.09996736600055 1
1.02580241090912 1
0.793039425961492 1
1.43655887225987 1
0.537789762729182 1
0.794692799705493 1
0.895233392833981 1
0.642451410053705 1
1.54559207930334 1
0.814644115184616 1
1.086281911486 1
0.896565511002756 1
1.11359269610731 1
0.779963720636673 1
1.03518004738426 1
1.23997650146704 1
1.491763063032 1
1.02380478992284 1
1.03736493651549 1
0.682057959123811 1
0.85737854102516 1
0.622168799128934 1
0.756353429135746 1
1.34053195818658 1
1.0692503980693 1
0.987379028567939 1
0.779134622922638 1
0.941822226734062 1
0.842770337222425 1
1.10317104327429 1
0.686724361461946 1
0.680733495115058 1
1.30174052597094 1
1.02447717377921 1
0.44768731851473 1
0.821038788611046 1
1.45030731070004 1
1.26548493021522 1
0.893296603151479 1
0.549113949595673 1
1.32924252904369 1
1.06520741015137 1
1.46407027694591 1
1.03885385190673 1
1.24677309356594 1
1.70564530365143 1
0.48597685338318 1
1.42334115910041 1
1.29772688351482 1
0.855141078758804 1
0.985901764526202 1
0.702842310970838 1
0.868290011285986 1
0.63836530779864 1
1.09989219339552 1
1.08058006035575 1
1.06533105569152 1
0.860315037588392 1
1.79038171471223 1
0.916400268879863 1
1.18045171403567 1
0.976048874408531 1
1.03044917320747 1
0.659313895714653 1
0.588152313348934 1
0.711676875872498 1
0.657823330024835 1
0.652692730866504 1
1.57465427965335 1
0.65217149812558 1
1.26343581998838 1
1.18834453698947 1
0.834316653551137 1
0.475481754564492 1
1.19366111793913 1
0.635972755873795 1
0.752730605906539 1
0.538155611977699 1
0.514670341294705 1
1.15380989801717 1
0.92495914945859 1
1.5588273994896 1
0.287319716113765 1
0.998590996957772 1
0.699602670177404 1
1.4035980274291 1
1.38215153847009 1
0.999327992144946 1
0.827550502695392 1
1.33978512948147 1
1.40023020649126 1
1.02940468003093 1
0.979175906260771 1
0.765866628922082 1
1.2290399523335 1
0.86656622302861 1
0.680520151271821 1
2.12040944059998 0
0.756017264262449 1
0.902036553804447 1
0.258764310264556 1
0.896285787373587 1
0.754992663349729 1
1.17077983045098 1
1.21449226971673 1
2.16676806770068 0
1.1717730989923 1
1.16388016334407 1
0.719060625911677 1
1.7167366026706 1
1.11729381377993 1
1.08129148451388 1
0.210274431791834 0
0.660121381715875 1
0.697946480267414 1
1.3261482501812 1
0.561702275828379 1
0.345950305774649 1
1.1316795050048 1
0.625570188207358 1
1.17275803515918 1
1.59723265153003 1
0.497546252597176 1
0.752313724478599 1
0.572889089183496 1
1.55501737872297 1
0.6696686619898 1
0.683628747995943 1
1.44860582219874 1
0.486231835020152 1
0.984559332463456 1
1.49157560217543 1
1.05337573391985 1
0.956481733366915 1
0.25118706676003 1
1.3411759426542 1
0.781076537749297 1
0.631499118821738 1
1.66763423523844 1
0.811723938088311 1
0.892002304454437 1
1.10251583798225 1
1.34727572830203 1
1.25261678847077 1
0.844177839844295 1
0.75022641624364 1
1.57583232616446 1
0.552911788071075 1
2.07955414765452 0
0.82988667950847 1
1.39369881045139 1
0.768589137299205 1
0.92174137442811 1
0.553729971276191 1
1.28617468452409 1
0.811711584738644 1
0.172208410723134 1
0.977250217296042 1
0.782157578649142 1
1.31253467601181 1
1.49689835872818 1
1.16756470864213 1
0.853648720631375 1
0.105003895826596 0
0.956729903192988 1
1.66250263570145 1
1.40866236966109 1
-0.0680009344809388 0
1.16923189666727 1
1.54064174446021 1
1.34264752010165 1
0.723100306930704 1
0.267088856753947 1
1.22006115454729 1
0.521898342825501 1
1.24878429587157 1
0.914766127269006 1
1.12412629589956 1
0.709149166548891 1
1.11565427282945 1
1.00629289035563 1
1.42985334607475 1
0.876975205079492 1
0.877702843119586 1
0.740087241510175 1
1.0826223162435 1
1.23704584187877 1
0.958474769775373 1
1.21057287342244 1
0.38301100793517 1
1.30364930938325 1
0.767000784723653 1
1.26929760136218 1
0.873801100138978 1
1.025290693204 1
1.36794300439587 1
1.28737382716175 1
0.738863208271583 1
0.339146282761984 1
2.03597586608435 0
0.672126024383551 1
1.0125943085492 1
1.12878895549868 1
1.63929020060256 1
1.30408834320726 1
0.899364830955435 1
1.17948768233796 1
1.19881603893207 1
0.33633241076725 1
1.00755163449528 1
0.998918238862752 1
0.68941534729664 1
0.732318943609639 1
0.956093271855433 1
1.37263826791357 1
1.01637833122644 1
1.17944184097638 1
1.34852320597524 1
0.46112065265241 1
0.387706231027464 1
1.21751285682684 1
0.976024988499953 1
1.10997862506061 1
0.80354153276578 1
0.694796900812185 1
0.558079920432321 1
0.857772762218729 1
0.970548648501781 1
0.800436310136925 1
1.2761123773585 1
0.738811575519371 1
0.865609661786671 1
0.877263106554495 1
1.48389013979536 1
1.17147811812899 1
1.2227189584127 1
1.10635152374695 1
1.00008428863165 1
0.611001949059844 1
0.863603796181974 1
0.180783504816978 0
0.814878558601872 1
0.56983110484729 1
0.597667760333561 1
1.23603419806916 1
1.3804279973539 1
0.760433564190904 1
0.821851517627877 1
1.24186095042525 1
1.20849738451131 1
1.27643926967487 1
1.03194463838242 1
0.914249950688451 1
1.02638053951304 1
1.24685470246344 1
0.73477412786621 1
0.791528730859252 1
0.768457743950013 1
1.51009469279087 1
1.11310444093132 1
1.35811348335345 1
1.17583016889569 1
0.690116709475543 1
1.26427948447824 1
0.734855144434199 1
1.1522898124272 1
0.779005981740838 1
0.822458346521872 1
0.833176947038011 1
1.12105841375394 1
1.42409852221265 1
0.739549010460524 1
1.11469719462585 1
1.131538161726 1
0.687701042596653 1
0.843565033930657 1
1.46575297671051 1
1.2641767068582 1
0.990014749321577 1
1.43133314367622 1
0.0991024541614478 0
0.933103448489258 1
0.445537979951543 1
0.534728549711302 1
1.3422658999999 1
0.523916115083334 1
0.875937643689518 1
1.44349361746431 1
1.02849995890068 1
0.971120388280247 1
1.03035733524688 1
0.744026270005458 1
0.616156471710148 1
1.31786005366364 1
1.15157438573232 1
0.443221510187973 1
0.825119853984644 1
0.524344031373773 1
0.931089495775584 1
1.50145370366595 1
1.08889394958571 1
1.21019145424111 1
0.701809881878846 1
0.920892366168994 1
1.02293889310802 1
1.15223418466918 1
0.385263889577211 1
0.303749989770897 0
0.45017089620217 1
1.06226806959537 1
1.51595702741788 1
0.192792481560557 0
0.840500565254697 1
1.20579746554426 1
1.5001759657438 1
0.709215103162188 1
0.565846660611908 1
1.2144595062686 1
1.04382060879097 1
1.1702499462219 1
1.40912292034478 1
0.330036705204687 1
0.450791788485556 1
1.08071838066687 1
1.63378263079024 1
1.06061209914967 1
1.08195681921021 1
0.340257137691137 1
0.688262589046912 1
2.18756448459926 0
0.763299591125434 1
0.997292078164499 1
0.979839148420541 1
1.08799878953588 1
1.26971676513396 1
1.19817178073075 1
0.805203309692569 1
1.14485607678336 1
1.04709358426063 1
1.08969522565576 1
1.03599706738578 1
0.868803893624437 1
0.601395780776506 1
1.26580278044122 1
1.90346795791096 0
0.802441247186897 1
0.391617395705505 1
0.534736493375163 1
1.31792813701777 1
1.12890796568491 1
1.39782984779748 1
1.17486163560969 1
1.1356407998761 1
0.965106234570542 1
0.651496974250369 1
1.21190357356783 1
1.0796898402219 1
0.814275242400616 1
0.847854880618439 1
1.3434682038038 1
0.718882508402162 1
1.2329437426737 1
1.12492335236037 1
1.16411259714079 1
0.642008772069327 1
1.41040683619563 1
1.22552260305913 1
0.930902301759203 1
0.6664614823328 1
1.08003234079148 1
1.23464909240629 1
1.21068956048697 1
0.467339538815503 1
1.03647904533911 1
0.718584663125804 1
0.593253145206428 1
1.53108453906954 1
0.505726702426034 1
0.841139461603132 1
1.23588124016582 1
1.30882394570258 1
0.748890374932878 1
1.59186263804018 1
1.36529711111078 1
0.829026948644956 1
1.09869196035149 1
0.863449347708471 1
0.541724912265526 1
1.33402157879476 1
0.557260488971193 1
0.883697298442904 1
0.745884713679081 1
0.941439213950303 1
1.18970101263914 1
1.3874979977137 1
0.831871284016746 1
0.785299441113925 1
1.19085881452271 1
1.32598898263257 1
1.10611295292456 1
1.27708473302684 1
0.676592684509437 1
0.51524929440918 1
0.764943531026141 1
0.82847527445658 1
1.2073021457041 1
0.821098464231766 1
1.14768016233771 1
0.603476453179016 1
1.05356840169634 1
0.276816401434606 1
1.06789834776107 1
1.24327181228031 1
0.432120835842994 1
0.685709732818639 1
0.391530650465643 1
1.22296480190125 1
1.11341757655075 1
0.99457429131414 1
0.752393856181708 1
0.684252182549078 1
1.55091383311596 1
0.732628588590868 1
1.76964529043522 1
1.30300879632587 1
0.918733413597942 1
0.702160799816068 1
0.722560779034328 1
1.76822030830232 1
0.309847880136696 1
0.698151781298344 1
1.29214933145039 1
0.685143876747688 1
0.759283084430138 1
1.15249899918777 1
0.69590210857346 1
1.11069926388664 1
1.1805427869305 1
1.38708458097981 1
0.808918151570391 1
0.290371393047964 1
1.64814359542594 1
1.31179795564642 1
0.788868151872335 1
1.39329788964699 1
0.893315400701244 1
1.04756829589693 1
1.37565510389966 1
0.560334763403452 1
0.601297844675505 1
1.01803664542006 1
0.511369361864598 1
0.926046375610982 1
1.03492712650214 1
1.43580923236847 1
0.993223304807876 1
0.645087661938365 1
0.32697279554707 1
1.31235817636126 1
1.48936290079406 1
1.13791817693017 1
1.10551516729732 1
1.2506535284703 1
0.934560762375469 1
1.48591145133457 1
0.790975513399025 1
0.500351280159576 1
1.22955685689907 1
0.822693138849648 1
1.25157747722921 1
0.92696681366445 1
1.10401071439907 1
1.19150687834662 1
1.17356606431408 1
0.748049086270707 1
0.854408779632142 1
0.807176137433991 1
0.676035700997559 1
0.93300059124385 1
0.396653411768129 1
0.693800078887572 1
0.456870140648436 1
1.01889812792016 1
0.536888453838178 1
0.262795512391477 1
0.844529894254129 1
1.21897045086479 1
0.715553521307697 1
0.749979536559557 1
1.09073951055892 1
1.12054502744051 1
1.09689060879211 1
1.01450031001589 1
0.836224035704201 1
1.3600696972695 1
1.13951276618008 1
1.12522734810242 1
1.0559822411292 1
1.55136120173911 1
1.02584735805039 1
1.25055145489434 1
0.40984870179247 1
0.709947524785717 1
0.815368457094998 1
1.03185335050886 1
0.546898350491267 1
0.785265340053467 1
0.513843187848252 1
1.4252210786081 1
0.411002187615415 1
1.20777321132936 1
1.14684815233349 1
0.758782234248582 1
0.881054485918856 1
1.49716369026556 1
0.709510545199756 1
0.511550472634402 1
1.06297200774882 1
1.11941574897387 1
0.262192472346955 0
1.54189648762646 1
0.902533686350654 1
0.899739283250541 1
1.1673936810859 1
1.0937694764247 1
0.547487481939978 1
0.969640740660315 1
0.97117399727778 1
0.912871087002701 1
1.11520467425834 1
0.906302095645378 1
0.787725716648883 1
1.28239975336744 1
1.30500265820975 1
0.916444798313444 1
1.0805405003664 1
0.954098649748052 1
0.901568800042375 1
1.22592030259092 1
1.53603497516229 1
0.723338443119497 1
0.829526261929963 1
1.82670180403312 1
1.29960858320841 1
1.0050466676086 1
0.933602228448499 1
0.458908452359396 1
0.880094401141618 1
0.484730833175868 1
0.535227259153246 1
1.19192986868839 1
1.01636321609717 1
0.72138237486467 1
1.04632137336923 1
0.86549619003743 1
0.756070145580983 1
0.540166115509654 1
1.13638715819534 1
0.89636367296841 1
0.330112850729365 1
1.10383899709946 1
0.896914550351737 1
0.303266602376886 1
1.17228898167605 1
0.647712180637343 1
0.355668142199815 1
1.2174339711024 1
0.58711060578027 1
0.74653343006189 1
0.515408314200491 1
1.0356087122075 1
0.767473372236806 1
1.21307123539033 1
0.942607536562636 1
1.07619021174995 1
1.04213232258083 1
0.847208041888032 1
0.848640078898465 1
0.547745523769128 1
1.29277067139837 1
0.956477899953237 1
0.733690577333861 1
0.89461928804671 1
1.12167756684976 1
0.360475475893385 1
1.84652840915824 1
0.623817395029423 1
1.22826118761716 1
0.771054714093556 1
0.814388688619873 1
0.830773710837877 1
0.550512919704496 1
0.713484279093848 1
1.17015090170868 1
0.806745146773733 1
1.38237432235853 1
0.741137337623111 1
1.02567554392986 1
1.21224621445532 1
1.00656562041238 1
1.19249946231309 1
1.09199783750298 1
1.06384675995559 1
1.06262138934554 1
0.824382550358992 1
1.85270704216479 0
0.498976913504303 1
1.13148061760086 1
0.747308185168721 1
1.1244151849273 1
0.75985471070833 1
0.446549902634003 1
1.31116989690024 1
0.89545711184673 1
1.17468275549835 1
1.46987192620075 1
1.50951897864525 1
1.02926252203452 1
0.984479110047051 1
0.580919225852376 1
0.442762010261151 1
0.744795234697577 1
0.781292237883148 1
1.03012441232215 1
0.65724814231884 1
0.850062783369528 1
0.724858382332384 1
0.963325559425489 1
1.11943314148976 1
1.60108257418671 1
1.05943734562153 1
0.827290322770635 1
0.611248241260781 1
0.173161803303193 0
0.822909639316196 1
0.572333233355201 1
1.29734696884093 1
0.757752348116226 1
1.26498179284186 1
0.69693982817553 1
1.15919344422742 1
1.48437272086294 1
1.40069041575017 1
0.660780515288045 1
0.95361916925663 1
0.42444304190369 1
0.670564749837799 1
