# Supplementary material for: Bias caused by sampling error in meta-analysis with small sample sizes
Source: PLoS One. 2018 Sep 13;13(9):e0204056. doi: 10.1371/journal.pone.0204056 (PMC6136825; doi:10.1371/journal.pone.0204056)
Supplement: S5 File — (ZIP) [file pone.0204056.s005.zip › results N = 10 theta = 1 tau = 0.2 sz = 100-500.txt]

"dl.theta" "dl.cp"
1.04316596934919 1
0.776651270432819 0
0.958225065763269 1
0.893470870795611 1
1.01118963324807 1
1.05561587028 1
0.969429413811673 1
0.895913506004567 1
1.09288226176257 1
1.11345700579731 1
0.99320679385304 1
1.01178476451557 1
1.09228739401512 1
0.951461993846732 1
1.2725052392064 0
0.914093487996662 1
0.922022378873417 1
1.02226592285131 1
1.03345215390936 1
1.15929193299004 1
1.12945093428943 1
1.04933786251357 1
1.0481502659859 1
0.796253718210257 1
0.951726112069751 1
1.2667071944446 0
1.27366506016734 1
0.956614117148828 1
1.12513249901691 1
0.96486316669603 1
0.997252139194089 1
0.993165080518945 1
0.99355690648769 1
1.10934121926718 1
1.18761742283675 0
1.08337103921165 1
1.04899680790893 1
1.12789162251228 1
0.955409346489472 1
1.04288302944715 1
1.07164580230138 1
0.876036261190673 1
0.850351141012394 1
1.00922034779478 1
0.829085674022044 0
1.09173829423902 1
1.25853481582958 1
0.945729158702011 1
0.811076238858564 0
1.09295890227974 1
1.06279122413558 1
1.11376622415959 1
1.06014273148773 1
1.05602379961193 1
0.974557609956144 1
1.13570082562019 1
0.951294630633191 1
1.03069019561819 1
0.975647733087239 1
0.937508909597127 1
0.841708116527561 1
0.998622376324135 1
0.96439414236023 1
1.09924932847567 1
0.768373954570277 0
1.16059130127455 1
0.972031011889859 1
0.982372609327325 1
1.04406139579099 1
0.905961094459272 1
1.14699920743119 1
0.861426633670645 1
1.02699897608504 1
0.834340533644217 1
0.795036722408474 0
0.900164197766363 1
1.17510154468219 1
1.06505594723908 1
0.826231643740244 1
0.885828923605092 1
1.01103250874549 1
0.861272811234674 1
1.14427656152392 1
0.763103928816884 0
1.00960516853723 1
0.971394868321513 1
1.1343819037791 1
1.08116214070223 1
1.05031729547226 1
0.929823138588115 1
0.956322679990126 1
0.957431010241445 1
1.1256459301536 1
1.07892731469205 1
1.01096233092777 1
0.899290910275474 1
0.886490522968266 1
1.04872189549259 1
0.957277082736824 1
0.87382041077197 1
1.10169330185844 1
1.05361079146814 1
1.04816567938034 1
0.950125901904466 1
1.03430027400471 1
1.07027445997847 1
0.901416340271757 1
0.92015759554247 1
0.95089802501906 1
0.859901684987158 1
1.14928011081632 1
0.988878245995811 1
0.791372527383296 0
1.04977580084284 1
1.06594019874579 1
0.986955164176875 1
1.01061377240621 1
0.986714835355946 1
1.07736186147174 1
0.913139708055598 1
1.05032637166062 1
0.849381144019153 1
1.0426687058616 1
0.981523186607994 1
0.974306031193483 1
1.06217921324298 1
1.12136191447917 1
0.765249979893222 0
0.761325758571719 0
0.978837662296747 1
0.795844021487193 0
1.13505031509999 1
1.09350635013592 1
1.08028196608966 1
0.741444931598862 0
0.931477828348904 1
0.899507474243332 1
1.01498266787377 1
1.02743647694275 1
0.977894807669124 1
1.06514324986543 1
1.19596966189561 0
0.953055361772372 1
1.07662054902202 1
1.04028932666936 1
0.876042877356946 1
1.05859103694323 1
1.07917833497953 1
0.972490941957783 1
0.920690904739392 1
1.00112278380122 1
0.974448733483149 1
1.10509030586995 1
1.17829979411156 1
0.981083512615539 1
1.04783077797871 1
0.946199026561787 1
0.971866448561297 1
1.11458184254375 1
0.965843160710739 1
1.12159773949682 1
1.00860438691162 1
0.908079413975462 1
0.930903254577784 1
0.906119396484394 1
1.07811376735306 1
1.21679637954568 0
1.01863595762023 1
0.954630577787139 1
1.04565796084354 1
0.925742124165261 1
0.909754248804541 1
1.01827460615403 1
0.944587934282461 1
1.06947839219244 1
0.87471367966513 1
0.952336732510981 1
0.880070034169741 1
0.998689692087902 1
0.869289872301479 1
1.14858489342142 1
1.03093711941115 1
1.16820948162934 1
0.803816413564492 0
0.978786072927721 1
1.03105531316412 1
1.12027333959586 1
0.907216340368891 1
1.04254565862165 1
1.05023982799069 1
0.991371166301022 1
1.09163453903869 1
0.968973323216716 1
1.21032535900849 1
1.1040631309421 1
0.93157995175354 1
0.944092992375673 1
0.918283558726693 1
0.814703624279803 1
1.08841655565581 1
0.99162950224722 1
0.908981996521791 1
1.01912054611021 1
1.04165356706638 1
1.02287856769993 1
1.05944071482144 1
0.954323075418623 1
0.987131169165106 1
1.02181337344338 1
1.00832151622163 1
0.980667222635719 1
1.10796350044156 1
0.980167075484263 1
1.09409390192854 1
1.0649146583087 1
0.977728629246789 1
1.17712605009096 0
1.02051476899594 1
0.899680305868974 1
1.12595037643431 1
1.07756935128657 1
0.840553424566747 1
0.980520991827688 1
0.810415227466901 0
0.972910847300124 1
1.10141053091393 1
1.01767767955714 1
1.03275546266308 1
0.951960822357691 1
1.09177816503767 1
1.15591714754843 1
1.09511557414423 1
0.899645832663283 1
1.02125859661578 1
1.05212811606823 1
1.0257243041995 1
1.03659735017845 1
1.06162516845317 1
1.04655898072166 1
0.977859612530738 1
1.026323866136 1
1.09590008951203 1
1.20555412417508 0
0.913896953857819 1
1.08004860758648 1
0.888132960485578 1
0.988580308074881 1
0.991257015823385 1
1.19939677788939 1
1.15935572163272 1
1.0162792090299 1
0.758504642429512 0
0.875579317586119 1
1.20187665655475 1
1.18107747406166 1
1.10052663084293 1
1.02146646306442 1
0.769040133680666 0
0.961112410671713 1
1.10077100638023 1
1.1902478148445 1
1.0296506758814 1
0.981574273586264 1
1.02378059372662 1
1.03098389409842 1
1.05720922035991 1
1.13126769090492 1
1.25396815172094 0
1.0333689349073 1
1.01439550972477 1
1.07971859992436 1
1.05291327902552 1
0.947254706401535 1
1.05641478372302 1
1.08928929706328 1
1.08268871091095 1
1.12725810864601 1
1.20783795994923 1
1.19835816961894 1
0.883426566173912 1
1.00777913579696 1
0.863793005825967 1
1.04071125332947 1
1.18062090029603 1
1.05104508479584 1
1.04454661463014 1
1.10790481219657 1
1.14989920670382 1
0.916899696993328 1
1.02377154660001 1
0.908293767290842 1
1.07732191274782 1
0.880248279181781 1
1.07760109551566 1
0.825813258446536 1
0.989157791990569 1
1.02960887630904 1
0.811399608696787 1
0.889732020618013 1
0.828544371226679 0
1.06152091473195 1
0.894775961889439 1
1.20293106407042 0
0.839271681724191 1
0.87303335296696 1
1.08652718570023 1
0.945133049289523 1
0.979924441525387 1
0.942150994313105 1
0.947854513801548 1
1.11208304027174 1
1.00462412838509 1
1.14355477167453 1
1.28902098348761 0
0.939595545901513 1
1.11146634067768 1
1.20717749772347 0
1.10388098767498 1
0.860649238093894 1
0.962105876719049 1
1.02253464089263 1
0.922348893509402 1
0.964379180704976 1
1.25997690544563 1
1.02282637997707 1
1.03383794852517 1
0.937337002215958 1
0.989438480595265 1
0.971871292098285 1
0.861916693333799 1
0.922404424861777 1
0.967544121026545 1
1.13360690776279 1
0.959926114494352 1
0.986358361693129 1
1.06411056882576 1
1.02267697929229 1
0.810524958886473 0
0.995025685214046 1
1.21137772956518 0
0.868455548826549 1
1.05386872196522 1
0.981262929381399 1
0.952337234305971 1
0.950367836993015 1
1.08284718233268 1
0.819678837279179 1
0.746854087161295 0
1.01192163904734 1
1.01625100269948 1
1.05641236940343 1
1.00587449790007 1
0.836896511384502 1
0.953207773274559 1
0.824583577402115 1
1.17922148770031 1
0.961942693699421 1
0.960684015430453 1
1.06226111029007 1
0.849210398574216 0
1.11482276470959 1
1.07073461977786 1
0.836300460496565 0
0.947079264991827 1
1.11150420210866 1
0.980890803732142 1
0.915044497670636 1
0.918067473768259 1
1.09017196254304 1
0.864449932165168 1
0.877865624651442 1
1.04898512795208 1
0.973575533869182 1
0.955206770237933 1
0.84855837262991 1
1.0553700053401 1
1.01428269157857 1
0.904588206834609 1
1.08161929634089 1
0.981198673027572 1
1.08818911124459 1
0.951655821561097 1
0.963286134249789 1
0.879977762796723 1
1.0217516413877 1
1.12018574826476 1
1.17096754698666 1
1.11704707939969 1
0.850898916671224 1
1.08236704395526 1
1.07685395603933 1
1.03210714915975 1
1.19022761728516 1
0.927635716144532 1
1.06570974000054 1
1.08365495258282 1
0.977775407776783 1
0.968779623791348 1
1.02895048712324 1
0.808314475311577 1
1.06473416277296 1
1.13670921582952 1
0.94329054698462 1
1.06303176270489 1
0.940967084524439 1
1.07684246250896 1
0.971087459410248 1
1.13802764533818 1
0.898807169968899 1
0.963940883792382 1
1.08562425722616 1
0.92492070457713 1
1.11193876526434 1
1.00872102908026 1
0.931042480609054 1
0.997353005913891 1
1.02694710366726 1
0.92671543559529 1
0.922791514254026 1
1.2276755866076 0
0.954951907692408 1
1.08644258727912 1
0.937481749003751 1
1.02768463397854 1
0.898438810873127 1
0.763184017679646 0
0.925665183512221 1
0.966831840421724 1
0.872421939933094 1
0.98214080447988 1
1.05255859632552 1
0.767103513759723 0
0.996149909724949 1
0.989154617554084 1
0.977705787250792 1
1.17405135749895 0
0.836838948126548 0
0.930050202991088 1
1.0326338103613 1
1.01041758069858 1
0.932349851898388 1
0.921506994157102 1
1.00248756908393 1
1.14855558825362 1
0.89444059801548 1
1.07724308695355 1
1.01875628715079 1
0.926479143826903 1
1.10016666277033 1
0.962568440953305 1
1.2054941026585 0
1.10186080697325 1
1.06263211108744 1
1.04484680260316 1
0.902847199229837 1
0.923383982584941 1
0.89460569930648 1
1.22908055934375 1
1.06278406682209 1
1.14941818156189 1
0.89638242384408 1
0.963372984678259 1
0.97116357559044 1
1.04712936783809 1
0.888145936638492 1
0.989865110771059 1
0.913967672900341 1
1.0245609704952 1
0.900827854236574 1
0.986073233690258 1
1.01893571289582 1
1.08394186518153 1
1.08066728827804 1
1.10973302622412 1
0.742059101672793 0
0.988084458343429 1
0.859024710199215 1
0.960027658294314 1
1.06044786950787 1
1.10170601007024 1
1.02370667777617 1
1.1299214797238 1
0.829073026742298 0
0.857218422644552 1
0.888597857669054 1
1.1934202691794 1
0.983908221518453 1
0.872525577952875 1
0.978752371827111 1
1.11020162595424 1
1.06217157676228 1
0.972502996141852 1
0.968870183882423 1
0.978856450988112 1
1.10989464994193 1
1.06671799729187 1
0.984030133874402 1
1.05333171081456 1
0.934799974421724 1
1.08262981342447 1
1.14833888087708 1
0.946968353128361 1
0.982642233253633 1
0.882154669612452 1
0.946088451485696 1
1.0060381726784 1
1.06657920641272 1
1.09764198532807 1
1.14763887669319 1
0.928006745612181 1
0.920639514754789 1
0.863682313354235 1
0.939525005590757 1
0.95121244763901 1
1.0660560617399 1
1.09443473942544 1
1.05411806147688 1
1.01244738319327 1
0.923462902504012 1
1.1127169195123 1
1.08460908394911 1
1.19258148147277 1
0.960496327541096 1
0.898491763398066 1
0.902272906371819 1
0.90211770843846 1
1.08253568434431 1
1.06937845867475 1
1.0295378239462 1
1.12045767473094 1
0.997302902125522 1
0.990581399238533 1
0.92562307690438 1
1.19290990569458 0
1.03080050279116 1
1.01385955453234 1
1.2384319812459 1
0.83620993244916 1
0.920552505952888 1
0.749573171792481 1
0.976212652470287 1
1.04248913718876 1
1.04722903763986 1
0.849482928501065 0
0.841119074201005 0
0.946612135277008 1
1.00544065558728 1
1.03774500744607 1
0.854414763520606 1
0.858795289668805 1
0.89731237228436 1
1.13757460349358 1
0.817438739942156 0
1.17582641558217 0
0.696004577257643 0
0.885436856830735 1
1.14684494602686 1
0.891879154362637 1
1.02517342117601 1
0.949223387857228 1
0.99334043077068 1
0.922222836948021 1
0.952117794985296 1
1.10699782193367 1
1.06365817110482 1
1.22059670801583 0
1.15801436005037 1
0.905795014082108 1
0.994610500956798 1
0.848962097204968 0
1.01419371451808 1
1.04956722467935 1
0.853506345028042 1
0.856537780853213 1
1.11067550445546 1
1.18301170177232 1
0.878069023679663 1
0.886137592920913 1
0.882605227733634 1
1.05057159400672 1
0.790624492411104 0
0.846413784379395 1
1.05723562434612 1
1.23042512085616 0
0.92912705266066 1
1.07449878686602 1
0.883387635533357 1
0.899823192039703 1
1.1712069593444 1
1.06909757778096 1
0.754563729439634 0
1.1237546328176 1
0.891328790406001 1
1.1686000135782 1
0.9155864347631 1
0.86393382596458 1
0.888443397351732 1
1.17988969830891 0
1.125350377482 1
1.07406101509571 1
1.0626033123406 1
0.925621464730136 1
1.02757656449718 1
1.05545968823187 1
0.881660928266158 1
1.05077623743648 1
0.94396531205316 1
0.91543082098919 1
1.0913735013628 1
0.962696011680949 1
1.09865854781882 1
0.83584377144132 1
1.200618444598 0
1.05917466329472 1
1.02131235349466 1
1.05902740645159 1
1.05640655876052 1
0.935689769726252 1
0.978956311557112 1
1.19118395532151 1
0.915878868523794 1
1.07252392797836 1
1.06764778549916 1
0.993764820227766 1
1.064607933219 1
0.985522147503359 1
1.05387002078311 1
0.983221410893505 1
1.24305287540081 0
0.936711508944773 1
0.937877406971913 1
1.03965345647691 1
0.963603227503738 1
0.916848273542173 1
0.927720741452986 1
0.845222033230746 1
0.860070039195613 1
0.947596029468672 1
1.01113110681297 1
0.96497138427927 1
0.899336844454055 1
1.00461232555881 1
1.11575914206626 1
0.949894581805067 1
1.07727109085306 1
1.0290781998576 1
0.949487447868255 1
0.918399249833264 1
0.983617322543722 1
0.859438557538149 1
0.928417024857117 1
1.08910961382893 1
1.03911223539097 1
0.983049508047012 1
0.987529490288281 1
1.02672812454764 1
0.835693975615218 1
1.0208711149828 1
0.965490652218602 1
1.1261122297393 1
1.13105863408651 1
0.77923567957937 0
0.891183623632319 1
1.00000135754163 1
0.967017499228985 1
0.949629941950681 1
0.912889273401509 1
1.01799794529882 1
1.09049252533535 1
0.961100728628902 1
1.06276486877832 1
0.882341832513956 1
0.749335616386941 0
1.03293133576857 1
0.719779574186503 0
1.06810809537427 1
0.750719411840724 0
1.17735817644195 1
0.990567668881706 1
1.08216519695252 1
1.00248921072339 1
0.922518217805626 1
1.05475511537134 1
0.890717619225618 1
1.07707606873988 1
1.19562465102173 1
1.02801836620122 1
0.928538404238294 1
0.923136330422039 1
0.970130987523419 1
0.930645562112152 1
1.13617928178544 1
1.0919601115179 1
0.883374138364153 1
1.23361719577464 0
1.0640493071641 1
0.945687413277202 1
0.930083731048972 1
1.02029542474785 1
0.70413457373681 0
1.04654110437061 1
1.01205235064604 1
1.12817840572513 1
1.01075043586252 1
1.12510095148007 1
1.20381299086962 1
0.95662213397325 1
1.07228934015881 1
1.00786536178679 1
0.962805239846209 1
1.09093508051367 1
0.973535390757859 1
0.863968798719659 1
1.10144059841052 1
0.951902580260249 1
0.839823780435363 1
0.835639923058252 0
1.15949595517577 1
0.862767067139898 1
0.896819982662343 1
0.993377379309781 1
0.885226287577742 1
0.963983160002014 1
0.892241482822465 1
0.929258988927345 1
0.985457631250128 1
0.976612690315561 1
0.936156937980436 1
1.01418266482889 1
0.827676992780642 1
0.925635478543483 1
0.867652364118976 1
0.918849810450936 1
0.913798971917648 1
1.0252231230788 1
0.991744972894074 1
1.00250127582379 1
1.11681585261743 1
0.910374902576838 1
0.907101900763797 1
0.960184243292759 1
0.919881003541535 1
0.839190974730371 1
0.863966213520331 1
1.14136936097427 1
1.075218100833 1
0.916787325550154 1
1.03622175188379 1
1.02196972927312 1
0.946845223022857 1
1.06030798111269 1
1.01196722167526 1
1.06668210306885 1
0.984616843317572 1
1.1493615233676 1
1.1748700347428 1
1.09456977332973 1
0.770346709225902 0
0.994099254200493 1
0.873227246066023 1
1.0535347488376 1
1.04350074415589 1
0.934123569385647 1
0.897545731666482 1
1.08175925678035 1
0.941776273296091 1
0.849384417153048 1
1.07262413546172 1
0.925375810705259 1
0.846860821583143 1
0.893733394019754 1
0.895708312207063 1
1.15952112120708 1
1.17575608130686 0
0.837338401166464 1
0.719984896188977 0
0.977670836848899 1
0.956247257759866 1
0.964247789716642 1
0.978063236833846 1
0.956019853655682 1
0.933770490630291 1
0.928984655120856 1
1.00835666711712 1
0.856580203056878 1
0.99093473648522 1
1.1095304492228 1
0.887936374800341 1
0.991429100398175 1
1.0733700400459 1
0.976109091276274 1
1.20937329393338 1
0.902130504731093 1
1.07573017892802 1
1.10209543344989 1
0.936170497949034 1
1.06134869330746 1
0.951813802047025 1
0.810105302363893 0
0.954917399972821 1
1.11063750612915 1
0.991716340348771 1
0.857353216718142 1
0.937277834421549 1
0.924979124463829 1
1.06763540522444 1
0.921709214270219 1
1.15052280834291 1
1.0977515947692 1
1.13641332886453 1
0.754684458800201 0
1.04421724409006 1
1.26479594801772 0
1.13760753449784 1
1.01072137091635 1
0.986780206412399 1
0.995622050216286 1
0.795145993476772 0
0.922559139139578 1
1.02381024000243 1
0.765853105521668 0
0.868270490295757 1
1.12833110246655 1
0.976089182911994 1
1.12093045149689 1
0.930605990631275 1
0.874929827380346 1
0.828923095320397 0
1.06857999083505 1
0.943470360928597 1
1.06785969601378 1
1.20754658707524 0
1.01587900078419 1
0.853095897672543 1
1.00950917467306 1
1.10550854738749 1
1.14243363001018 1
0.921152016433068 1
0.901747205407598 1
0.980943032041769 1
0.930707787663825 1
0.965064836798384 1
1.02220099034848 1
0.840434781805563 0
0.974136049172131 1
0.932580132980293 1
1.20173918781205 0
1.18797234700519 0
0.935415556705455 1
1.07437508463698 1
1.25383869572941 0
1.02662574436847 1
0.957579382354901 1
1.02576102359073 1
1.05439773503732 1
0.965566934906079 1
0.993024801433186 1
1.0089799206059 1
0.917883422137421 1
1.13033053506412 1
0.954129109828519 1
1.30581923728945 0
0.861473296121951 1
0.994637442196259 1
0.863525463415382 1
0.98754435013984 1
1.00816239932666 1
0.7301830134744 0
1.0537921219005 1
1.05313859831418 1
0.939832038362154 1
0.970778453645534 1
1.10024873114086 1
0.912245676831775 1
1.14247861964397 1
0.967823746443789 1
0.919442691642231 1
1.12751293795913 1
1.04137619193949 1
1.03419616278257 1
0.950789936820728 1
1.01820748525038 1
1.14035734921964 1
0.979881502761555 1
0.900150492429794 1
0.928451203994316 1
0.898945099668061 1
1.05394709913345 1
1.00225323228209 1
1.05223651951437 1
1.00400204943759 1
0.988155968173061 1
1.01251572425023 1
0.79736634380981 1
0.907571076636807 1
1.20284811111522 1
1.15011655060979 1
1.11516616475877 1
1.11840018900198 1
1.01936330781745 1
1.03565783417647 1
0.940182876276639 1
0.949041374136427 1
1.04669699829524 1
1.10019824580381 1
1.14832376987174 1
0.879499605445823 1
1.02359278239988 1
1.15194179087288 1
0.997289408699583 1
1.00043392329855 1
0.940147151981253 1
1.09501311205017 1
0.840010961259913 0
0.93764821337988 1
1.00217288047185 1
1.0079088834424 1
0.736386766232198 0
1.20583125757739 1
1.11985368321467 1
0.964231511525609 1
0.988240868926457 1
0.708692991935527 0
0.849131948748432 1
0.964275295705772 1
1.05455226216616 1
0.914304338538049 1
1.02203858145348 1
1.0579730010736 1
0.942648739472494 1
0.8071007992575 1
0.801353278527621 0
1.07657588723833 1
0.770000063039169 0
0.919288010984497 1
0.84538250890333 1
1.13461209329351 1
0.94779183895569 1
1.06134035504295 1
0.900822708619505 1
0.937784068084906 1
1.23474279559377 0
1.13470558691264 1
1.08133598837372 1
1.07683775514441 1
1.06063497336107 1
0.929930482450525 1
0.885156668303107 1
1.11971759142367 1
1.18414340017569 1
0.799945091412496 0
0.982754731215835 1
1.01588501525169 1
1.17933016568708 1
0.941942924635289 1
1.18273106359141 1
1.22028918263362 0
0.926185048035355 1
1.11034877556846 1
1.13929615508914 1
0.994872522961889 1
1.02931904448527 1
0.892141380740085 1
0.991507099334738 1
1.03889336735813 1
1.02751325078248 1
1.17034010626647 1
0.933451587701534 1
0.916163193469887 1
1.05732216181574 1
1.24554828654901 0
1.08991630821143 1
0.928245213981131 1
1.18317629207415 0
0.944105380157416 1
0.951805746037099 1
0.996886117455464 1
0.826214763041009 1
1.13811091268023 1
1.10478677862922 1
0.935593278457005 1
1.17483159394825 1
1.05890171975725 1
1.09232078145076 1
0.870328456685197 1
1.07180256326819 1
1.02547988219338 1
1.01644495546414 1
1.04205423861963 1
0.948728034705198 1
0.864379001715705 1
0.995706688805744 1
1.01595561399298 1
0.830924221116631 0
0.88199916763806 1
0.961486813017238 1
0.959769294071168 1
0.867048167403232 1
1.15366459048585 1
1.0171506718292 1
1.01454805624467 1
0.854471050770013 1
0.943309906856308 1
1.04340356104636 1
1.14904364431152 1
0.995035300892345 1
0.918743737129383 1
1.11995783324019 1
0.999327153474316 1
1.05820167613823 1
0.983754000597272 1
0.917860834535819 1
0.902530779917567 1
0.868717465319454 1
1.01648489650678 1
1.09874926460283 1
0.879840776184507 1
1.16790813661255 1
0.947326456395666 1
0.946423115792456 1
0.976046428360532 1
1.00740118719734 1
1.04559989841389 1
1.20092933033923 1
0.829189866980654 0
0.926723994686505 1
0.82444253312722 1
1.03262623796747 1
0.913777503639772 1
0.859542692309337 1
0.772558992044674 0
0.983605850758955 1
0.91221114118923 1
0.908129247706291 1
0.959603125955132 1
1.0413023757917 1
0.897714986216915 1
0.858049473894701 1
0.990550642661966 1
1.01846492508547 1
1.08236371783473 1
0.89117776131237 1
1.02847689511877 1
0.97416825777089 1
1.0285615118775 1
1.25664550533242 0
1.01368450889022 1
0.918615236675236 1
0.989103196187759 1
1.3434333812128 0
0.999884136844534 1
1.11831803918071 1
0.838319636906816 1
0.898199971988832 1
1.13638151456216 1
1.07464915990134 1
1.36627802779576 0
0.852080390021155 1
0.95875698314004 1
1.09390355785359 1
1.04383106134902 1
1.21831776318896 0
0.855383959841239 1
0.867174823063546 1
1.08163794913459 1
1.17701301598579 0
1.13029219303646 1
1.18651721979588 1
0.949221645466773 1
1.0172958719661 1
0.945160429993342 1
1.03023533165634 1
1.04672452453 1
0.904108848738449 1
1.14639957406252 1
0.830242472919426 0
0.883954077813722 1
0.898184314536493 1
1.12024637035254 1
1.07961331529692 1
1.10897395588394 1
1.08323835500761 1
1.02324620314437 1
1.03749624521184 1
1.03245852347578 1
1.25559002338677 0
1.00806805084802 1
1.12823981893044 1
0.957489385953053 1
0.989856463521792 1
1.03688938086738 1
1.06201572399968 1
1.19452989263989 0
0.783074969559859 0
0.960959025056442 1
1.02481848195227 1
1.00315665527133 1
0.882468255666299 1
0.938774535497121 1
0.949776289559001 1
0.894853330243088 1
0.87174143384303 1
1.23169308318185 0
0.909400529327275 1
1.01146367435037 1
1.10369628132637 1
0.867368334417016 1
0.979324438875281 1
1.177355640085 1
0.941639647557603 1
0.954699065972792 1
0.825016819705136 1
0.941727870357748 1
1.02459139154076 1
0.940250287644912 1
0.91559650306677 1
0.988051648891373 1
0.872786138308324 1
0.990331379343642 1
1.04883791719697 1
1.01752185043969 1
0.917051333478065 1
0.965176148241686 1
0.937828308306055 1
0.990076592913079 1
0.947621059238702 1
0.866181242351606 1
0.992816696413719 1
1.00284815490193 1
0.988344853119783 1
1.06227475071651 1
1.06125694739022 1
1.0924740229458 1
0.759321566475216 0
1.06793137638588 1
1.00186367807507 1
0.973542662352772 1
0.959436772950332 1
0.993856645180685 1
0.958123069254008 1
1.06584531885804 1
1.10873878003129 1
1.16068101274522 1
0.983328466651304 1
1.04199156082589 1
1.0838836064201 1
0.905636250933888 1
1.20067188286377 0
1.03191742260404 1
1.15226208579533 1
1.06043523774009 1
1.0089557017689 1
0.974310457761058 1
1.01128353511063 1
0.975576370396898 1
1.02050026605448 1
0.968339789809669 1
0.882601685062776 1
1.10718871285884 1
0.926842515894086 1
0.91955087945909 1
0.935476260526375 1
0.936116802248294 1
1.08087634129136 1
1.07317661799494 1
0.855006343430792 1
1.0493263497497 1
0.727799648723071 0
1.09181420062933 1
1.11290865345573 1
1.10460964986445 1
0.793279434610976 1
0.85867243658117 1
1.04968226247782 1
1.07883328668335 1
0.971907972305076 1
0.841543112966024 1
1.00223146620958 1
0.913042571078034 1
0.857129295055351 1
1.00385952505073 1
1.07891156968287 1
0.893171884438353 1
1.06832504113048 1
1.10448255835708 1
0.894633238623063 1
0.977856363812031 1
1.00533372086695 1
1.10659440589009 1
0.927290342209879 1
0.992405659308427 1
0.992616296363344 1
1.0527892090383 1
1.29860630724755 1
1.12271908724928 1
1.03055440671854 1
0.893492320914142 1
0.933639828298944 1
1.03690342023787 1
0.860966085057097 1
0.941047863522605 1
0.744562210292556 0
1.10036572823232 1
1.1386492221744 1
1.12057876843605 1
0.960072177609952 1
0.969480782782227 1
0.889804707187668 1
0.864852095146082 1
1.08215874120781 1
1.01289560102653 1
1.01464213573447 1
1.06632337329239 1
1.05047203345454 1
1.04233888462133 1
0.837966911700337 1
0.995504429609224 1
0.94593661958056 1
1.0718944255814 1
0.973944182166812 1
1.27319599401875 0
0.907436866144404 1
0.987796432698273 1
1.10537016647791 1
1.18855203312888 0
1.08536235290622 1
0.844951456410945 1
1.07532332902927 1
0.964334759742832 1
0.937444011297149 1
1.06980593530262 1
1.20060522948407 0
0.9400615028996 1
1.09839064667762 1
0.908476889829821 1
1.2081079296637 1
0.924036919233907 1
0.969861257607979 1
1.1301738731799 1
1.18512304390215 1
0.994110936992844 1
1.03784112191177 1
0.978364275604434 1
1.10567514879868 1
0.824075519021086 1
1.03181356769698 1
0.97172860787788 1
1.17523334488736 0
0.923818936072441 1
0.982712961425229 1
1.03205202028286 1
1.07633079810355 1
1.02976278861237 1
0.911163517982878 1
0.985089145528899 1
1.05929738159397 1
0.96457683697211 1
0.959727537330626 1
1.08199282791269 1
0.769109558090387 0
0.768368100393674 0
0.936438612514156 1
0.908125252088551 1
0.772776612004349 0
1.0034007826442 1
0.882126983433109 1
1.11808491871325 1
1.35668440423729 0
0.97729609050766 1
0.933909199677154 1
1.06225512533316 1
0.889406186607654 1
0.964792509229308 1
0.89110083969978 1
0.989380184384102 1
1.09440450639009 1
0.960789638940211 1
0.904691301218824 1
0.926449535192815 1
0.820197774453804 0
0.913031652528892 1
0.777550866293964 0
1.29874799241096 0
1.11234747911735 1
1.04654945224192 1
0.873724842210644 1
1.09464867935231 1
0.852150450259482 1
0.816180066031089 1
1.01412811072181 1
0.719459445266453 0
1.05546532817563 1
1.02108078779965 1
0.843948135093021 1
0.970615773949351 1
0.933784243709149 1
0.972072045670781 1
0.973310208332068 1
1.06699234071813 1
1.09683354719323 1
0.884865652754013 1
0.976114161411415 1
0.963334416082334 1
1.0967891434566 1
0.864683793220247 1
1.01357703078144 1
0.997739875217712 1
0.855007275559422 1
0.993648832296039 1
0.977996963456615 1
0.774099434768781 1
0.925331247875644 1
1.1447559016965 1
1.10780713450549 1
1.15401380693861 1
1.24693484355186 0
1.04059096684919 1
1.00016533877965 1
1.10022443371628 1
1.06994313013574 1
0.850477532776037 1
1.09162279815905 1
0.853420310820539 1
1.03028879393169 1
1.02806874435626 1
0.904097557340274 1
0.982595929689965 1
1.11994677865363 1
1.0545654114474 1
1.05957129566001 1
0.906019005379478 1
0.868556145993192 1
0.897302030392914 1
1.05361786150411 1
0.859240829607073 1
0.888494593155206 1
1.05826486883232 1
0.777680625075186 0
1.05283860405799 1
0.943013363236162 1
0.874164639879095 1
0.981780148393589 1
1.30756221674091 0
0.926678455848337 1
0.970935191708737 1
1.05610171707849 1
1.21749509132582 1
1.04052592598097 1
0.975136614403101 1
0.921174563350324 1
1.03315169885049 1
0.946758209840117 1
1.11499079443309 1
0.908541104328659 1
1.13307907072701 1
0.885855608683308 1
1.15330324788285 1
0.842935339135875 1
1.02043008476816 1
0.959643333792624 1
0.921715330119437 1
1.25062460912095 0
0.807984188411294 1
1.07720675882312 1
1.16093927544941 1
1.15428914845785 1
0.958506221566104 1
1.17515573385591 1
0.948869121982668 1
0.886880540411086 1
1.05862107227823 1
1.30302791307414 0
0.862818426533402 1
0.953475139563641 1
0.979423294587543 1
1.03069426632744 1
1.1886069588403 0
0.959302530207436 1
1.1497453598389 1
0.954921934046949 1
1.22949240770444 1
1.01311824630331 1
1.18316476193255 1
1.04599576342699 1
0.963304811106308 1
1.00188392010776 1
1.15774044995235 1
0.86966705300129 1
0.93349522713905 1
1.10000987444739 1
1.24448511442802 0
1.20434415073228 0
1.04840240953051 1
0.921312394506274 1
1.09978621736092 1
0.929292857839192 1
0.939612546729023 1
1.04629113067642 1
1.00678876274044 1
1.02687165647018 1
1.05661958300133 1
1.13688299048621 1
1.09356368260835 1
0.967250302722151 1
0.950587514150017 1
1.07449415467396 1
1.02549982750382 1
0.939829063553429 1
1.01503941751152 1
1.07584584593128 1
0.885773600753801 1
1.08193793250832 1
1.03283060799034 1
0.972274320345048 1
0.910940854756515 1
1.16004328976626 1
1.0277636411436 1
1.07322509102252 1
1.00931249460189 1
1.00519235938792 1
1.08775719906558 1
1.0124076398446 1
0.910707223828741 1
0.973032935983467 1
1.02909715256747 1
1.14886030351144 1
0.822325262641119 1
0.945794390806235 1
0.881991592988785 1
1.02360652509876 1
1.02885948705576 1
1.14511978918747 1
0.838413546039081 1
1.06468431253329 1
0.867779661557801 1
0.705524953934852 0
0.88733212839836 1
0.972392529473439 1
1.06603765007263 1
0.988149022229856 1
1.05116659707794 1
1.08152441149799 1
0.948360928055946 1
0.840531335949079 1
1.02955518743985 1
0.8317777161454 0
1.09750595401714 1
1.02647598391601 1
0.916530311109953 1
0.852891332702969 1
0.918979249358242 1
0.973135192303752 1
1.01862939131231 1
1.17578776571043 1
0.937180767525161 1
0.830716293063186 1
1.12322747646804 1
1.06232923221621 1
0.96227753170542 1
0.895151875642107 1
1.05421196121785 1
1.08203184968547 1
1.21259105085974 1
1.03589562580388 1
0.871992133570874 1
1.16596353323176 1
0.939171518072079 1
0.918500420414674 1
1.19138885956554 1
1.08812735881895 1
0.955809722637825 1
1.09788032719312 1
0.992636540046475 1
0.881487624929169 1
1.01922443116434 1
0.836054895612593 1
0.952119867740598 1
0.994091478845185 1
0.966528040831418 1
1.01587769966541 1
1.04567089032836 1
0.977850526641811 1
1.0102835591882 1
1.16087691952634 1
0.900728014334971 1
0.907587463892248 1
0.79037066471373 0
0.87648814194374 1
0.776959246518461 1
1.08235669880083 1
1.11349102507524 1
1.06952679415334 1
0.960294461792239 1
0.870468931531899 1
1.14752619326093 1
0.985226394205236 1
0.993814365072844 1
0.923011925473846 1
1.18474111875637 1
1.01486221564535 1
1.10278540541966 1
1.21200335846205 0
0.939851436107287 1
1.0124481481454 1
1.15971524244026 1
0.957349963519453 1
1.06128294422863 1
0.941481186647031 1
1.03763211908316 1
1.01588139770279 1
0.888961091104637 1
1.05788543465042 1
0.998965307548237 1
0.883620944530687 1
1.06378842504677 1
0.981236022417909 1
0.883937201741239 1
1.06797552812798 1
1.163520025833 1
0.820640306872413 1
0.972258111422811 1
0.960957313720557 1
1.03735557935667 1
0.932997287129955 1
1.0309129033712 1
0.905961326231073 1
1.03353165369355 1
1.11432172799885 1
0.917923967296957 1
1.09129651139718 1
1.0518082533771 1
1.00420578455889 1
1.11018548467718 1
1.01964468825103 1
1.0007967467546 1
0.97580731183937 1
0.904733791824994 1
1.12425807848242 1
0.976287384433166 1
0.785579313759714 0
0.890097874638974 1
0.714453229463091 0
1.0922507415263 1
0.927157051421876 1
1.05888463317879 1
0.855725703640644 1
0.906122047929592 1
0.837920897277957 1
0.99385963546531 1
0.986020531527751 1
1.09965829558979 1
1.20854478838579 0
1.01062451567101 1
1.08538095758387 1
0.987823414011241 1
1.00469917261103 1
1.04579644020557 1
1.02636153741699 1
1.09473263033374 1
1.04697916657577 1
0.992206791357504 1
0.957636600968025 1
0.979491248793981 1
1.17302308609094 0
0.825502170043499 1
0.970720475911842 1
0.999654543074729 1
1.11912256370297 1
0.911899597027375 1
0.761916794015432 0
1.06957109603426 1
0.907449388043002 1
1.00830744813508 1
0.903749629766245 1
1.00816482897105 1
0.911988118913233 1
0.802566605943761 0
0.985516704392337 1
0.936464345875446 1
0.883671364632178 1
1.01271936619505 1
1.15290227151819 1
0.835553663831505 0
0.948850682921998 1
0.990809347423436 1
1.00233847683735 1
1.06837735004714 1
1.08122135905149 1
1.17006934584151 1
1.09327102143455 1
1.13837091100911 1
1.11946613918296 1
1.01961233757553 1
0.87908429595684 1
0.871660963161297 1
0.94264650666285 1
1.02830477343871 1
0.914537894702308 1
0.772694478460218 1
1.03366174078769 1
0.97607063603978 1
0.925781334047422 1
1.04480462107023 1
1.04362437710153 1
0.781558790751033 1
0.967193052970303 1
0.857408883773676 1
1.13669883586696 1
0.983308253727397 1
0.964620557405907 1
0.985608540162104 1
1.13858242964621 1
0.999899890370067 1
1.09709069502512 1
1.01539429018893 1
0.955123675529237 1
1.01404710178822 1
0.776484717021319 0
1.01928761061926 1
0.881104626083717 1
1.09577039711728 1
0.8663594169954 1
1.03753161222352 1
1.01676036366253 1
1.03017811146098 1
1.03223389437423 1
0.821799379023188 1
1.13486145515958 1
0.932438010137175 1
1.08112281010238 1
0.849543813545019 0
1.2534525003411 0
0.976278094750708 1
1.01525025506124 1
1.34831259678275 0
0.932993879067643 1
1.01475799303617 1
0.767479188583221 0
1.06864966939991 1
0.878918784510578 1
1.11311056320385 1
1.12620100517735 1
1.00758726498354 1
1.08582330236887 1
0.997953441294184 1
0.944113848330667 1
1.13043360912807 1
1.07587035813403 1
1.07849930546436 1
0.987244877397347 1
1.06871120502916 1
0.930029172827629 1
0.790452079766132 0
1.17567662002726 1
0.857768550683732 1
0.843316629117223 1
0.940051798321157 1
1.13123079669813 1
0.618307403103566 0
0.928520198364735 1
0.902913329184422 1
1.03179937050958 1
0.982988871472263 1
0.815983650955499 1
1.0715684841178 1
0.823115484783032 1
1.05203712598418 1
1.03598863595868 1
1.12814274895683 1
1.03684974337307 1
1.01108358960216 1
1.11061841075153 1
0.918261893993011 1
1.1236457515571 1
1.02403805170159 1
1.05738904468056 1
0.912720918608174 1
1.17622970498679 1
1.01848987277224 1
0.902464087278836 1
1.12163483177784 1
1.02261725895272 1
0.848190081798174 1
1.02910511274646 1
0.931164555745327 1
0.904457078679929 1
1.14804134913322 1
0.958836481051575 1
0.753384623906611 0
0.976528311697333 1
0.991440767073354 1
0.988385241169769 1
0.974164491035326 1
0.859338453682824 1
1.05564367328638 1
0.969699106130863 1
1.10097866079345 1
0.990979608584963 1
0.984836575573038 1
0.924196738508633 1
0.985969914884861 1
0.946735851368724 1
1.03524968569482 1
1.04662863757016 1
0.92424828123016 1
0.881625710619343 1
1.07915139975484 1
0.79222792734053 0
0.997472969477385 1
1.0317285789628 1
1.03349644851045 1
0.902093632157113 1
0.94532749732964 1
0.992318446527076 1
0.831723791367926 1
0.950606612790305 1
0.943174638338417 1
0.981204935373386 1
0.979662052030316 1
1.00844350816376 1
0.884614594926092 1
0.957440215876497 1
1.15833713932162 1
0.968044922079202 1
0.969175764318345 1
1.20878929892403 0
1.23333715555148 0
0.899115098563531 1
1.16263119148261 1
0.93084161532713 1
1.12116017108544 1
0.855732655498192 1
1.10118482987089 1
1.06434024423826 1
1.1699550620544 0
0.971974257320089 1
1.122696448403 1
1.06567522206237 1
1.1323491443739 1
1.08981563477024 1
1.16150030227142 1
0.666667377206723 0
0.930350838082458 1
0.904342628819102 1
1.02629475275291 1
1.09627664493888 1
0.969859399664322 1
0.93783652995723 1
0.995383006183734 1
0.849436237057591 1
1.2268106041982 0
1.11499741176698 1
0.935702670226178 1
1.08936217671942 1
0.984952928091753 1
0.886893318431815 1
1.05880832643736 1
0.934208565974906 1
0.963468220082717 1
1.20569014818549 0
1.05611779637716 1
0.791724981199176 0
0.989117389542047 1
1.04975444244677 1
0.981430503228343 1
0.97967027958131 1
0.961258823967064 1
0.929068501971204 1
0.991904515459064 1
0.843523286572682 1
0.896705722491843 1
0.95918564975325 1
1.09466112691801 1
0.864966163306586 1
0.621745258905438 0
0.959799901124346 1
0.945655876471452 1
0.948452744425338 1
0.955008163476503 1
0.972686858591857 1
1.06619001384436 1
0.918992783463365 1
1.06897647815434 1
0.956649095544826 1
0.771240582035966 1
0.981111886829128 1
0.969282650052597 1
1.09954006075558 1
1.00744949795822 1
0.837795274424 1
0.983648434401381 1
1.1883025345173 1
1.09117369857857 1
0.986806225287217 1
0.792482597867425 0
1.05377818752159 1
0.940488828915433 1
0.995159427416815 1
1.00207283823774 1
1.16482227093086 1
1.02330229516605 1
0.912521047412521 1
0.907514530169311 1
1.05117009969977 1
0.905459264070045 1
1.04183655657515 1
0.93557021928421 1
1.03040536406855 1
0.916240404340259 1
0.868785762230566 1
0.86028509261517 1
0.969039735120154 1
0.928474298426252 1
1.06680661752432 1
0.847356764192776 1
0.893555568744421 1
0.877082010504588 1
1.09450050484183 1
0.897349632824792 1
0.886045148462052 1
0.950221020701476 1
0.910402740023659 1
0.862881638250312 1
1.11146858054295 1
1.05128508230501 1
1.00236755847288 1
0.843924415839444 0
0.880571868093504 1
1.09751576390117 1
1.03556955245169 1
1.08588231145671 1
0.847708232413667 1
0.976498355042802 1
1.10297437786367 1
1.23667120879418 0
0.923365763345049 1
0.951360107642013 1
0.880617504091639 1
0.972947819626666 1
0.973443417476255 1
0.815714361947677 0
0.922033793334488 1
0.976413672534201 1
1.1684424159931 1
0.974724357722816 1
0.929673810681607 1
1.13422583809748 1
1.20552994617388 0
0.967304335043247 1
1.14217862046116 1
0.904133127109585 1
1.09413936562498 1
1.15904058634862 1
1.19597134628269 1
1.0305629335843 1
0.92634197268397 1
1.02960234241882 1
0.998042276814971 1
1.15154693295493 1
0.882996302010338 1
1.20093036536322 0
1.07621444956548 1
0.852526421436006 1
0.72090357540947 0
1.04712319323633 1
0.735687132118986 0
1.08110147195286 1
0.866279900627267 1
1.10349101204813 1
1.0319672823188 1
0.864536721535629 1
1.24332589414673 0
0.94141823282046 1
0.973396561248939 1
1.05915089269374 1
0.856694243162133 1
1.15822801941815 1
0.993480990632364 1
1.03303220627033 1
0.790965085400896 1
1.04792329671927 1
0.953180949463686 1
1.14043357249105 1
0.910993166454961 1
1.0137614305371 1
0.861743676598109 1
0.90494910174542 1
1.07628429974866 1
0.923616735084406 1
1.23929577107886 1
1.07702178538739 1
0.866220716438574 1
1.0152259477868 1
1.00053371591339 1
0.993694929642695 1
1.01997014016412 1
1.04835058903763 1
0.852073748954209 1
1.09667900743309 1
1.10701034495574 1
0.955677257002391 1
1.10874104327639 1
0.931480063318128 1
0.944045569692965 1
0.914668852345891 1
0.947149265326576 1
0.926520313417871 1
0.988254868604819 1
1.01167078699336 1
1.04274953797039 1
0.84923754744485 1
1.00819773519069 1
0.989666902277314 1
1.07504634333346 1
1.02209454746148 1
0.979909719418943 1
0.872013360368053 1
0.934710742901999 1
1.06490997029758 1
0.920155166501958 1
0.965262022902797 1
1.23492937526064 0
0.968512930728729 1
0.910394948612216 1
1.09623021190515 1
1.00877712478143 1
0.991013183914955 1
0.877225187244101 1
0.9543884440691 1
1.03102114662142 1
0.997206857487127 1
0.926938516449004 1
0.975511839015317 1
0.893610948090274 1
1.12554466920268 1
1.06164096090063 1
0.956872659112252 1
0.859271683818864 1
0.95417444459717 1
0.927937369418655 1
0.954160836296855 1
0.958041165114085 1
1.05029555954062 1
0.965889742600426 1
0.981989768168485 1
0.82256022104586 1
0.804009807808074 1
0.93004877463858 1
1.04813018746508 1
0.928913097320945 1
1.00790373682068 1
0.969076410203907 1
0.953434052641704 1
1.04874622036102 1
0.87342472871938 1
1.14610699462328 1
0.967160137280919 1
0.988073896836292 1
0.971847976332519 1
1.02750172695671 1
1.15594356827021 1
0.899561596730519 1
0.964746638588434 1
0.843311191027563 1
0.858342146675077 1
0.887438994718531 1
1.18161330590526 1
0.884025899135122 1
1.13720638391546 1
0.892322836811668 1
1.05388694556182 1
1.13965532490099 1
0.921648693733822 1
1.09733632137885 1
0.944865662519137 1
0.889232629518264 1
1.06458136173388 1
0.996427491337973 1
1.06290908577727 1
0.968941492336589 1
1.20076479351641 1
0.8851991640207 1
1.05359053405256 1
0.81668477574854 1
1.16054329367923 1
0.802791466274309 0
0.936901656925815 1
1.00715948914333 1
1.00098169025641 1
1.11717076125178 1
1.05662779658328 1
0.926040589626045 1
0.822180139305732 0
0.926847814524754 1
1.04271201796948 1
0.876293607013676 1
0.901831016297225 1
1.09958752548001 1
1.09350729171124 1
1.04798202179456 1
0.951005322632222 1
1.09242046050311 1
0.855987469096587 1
0.944730251721855 1
1.24022981642158 0
0.803966829655921 0
0.926979170769107 1
1.10564131913197 1
0.996509926027765 1
1.07250392391671 1
0.981649887324248 1
0.827287169476975 1
1.10120165976999 1
0.918373160422294 1
0.964259597075064 1
0.846479873126414 1
1.17938383665013 0
0.891798491789206 1
0.903365197027281 1
1.10230357691692 1
0.861681895430046 1
0.891584111956517 1
1.30516754044869 0
0.980742825052628 1
1.12631654419466 1
1.22212141735485 0
0.889431460956301 1
0.855776956324711 1
0.933785439801033 1
1.12564710762775 1
1.13434636111919 1
0.971579346148154 1
1.056340862836 1
1.03234152054061 1
0.982537267014146 1
1.09821351476938 1
1.18599226831545 0
1.01174461338571 1
1.11467016648838 1
0.960621253097437 1
0.939870548926654 1
0.994795131853104 1
1.09861068914279 1
0.857197173879485 1
1.114935874372 1
1.12278510574774 1
1.02610129716013 1
0.937240533182757 1
0.907632941957484 1
0.8998021545605 1
0.922213702245397 1
0.921850265760232 1
0.982987557115919 1
0.96781914464528 1
0.688374418703449 0
0.919730530729697 1
0.937158673620953 1
0.775450739325677 1
1.13685396866121 1
0.858541568152891 1
0.779380045489225 0
1.00528114994516 1
0.764444137116559 1
1.0649019583914 1
1.21848264996882 1
0.807543824047049 1
1.00612066569667 1
0.980481640336977 1
0.967739613909818 1
1.04475295508755 1
1.04542633148941 1
0.888280233642376 1
1.00528875306326 1
0.914671565262034 1
0.930415243055811 1
1.16911401545511 0
0.718544641160392 0
0.893583359453295 1
1.15068928896829 1
1.08949572964414 1
0.935403187787813 1
1.06859241992565 1
0.991446213891037 1
1.10507903751094 1
1.00794717071085 1
1.01398842352239 1
1.0219071095399 1
0.97543260102849 1
1.05492049849866 1
0.987001544886695 1
1.00013888459629 1
0.918687559459524 1
0.912117356424994 1
1.04982908516889 1
1.14542443362119 1
1.09930776863071 1
0.785149311184355 0
1.024802431362 1
1.16146454212801 1
1.03227411889059 1
0.981203281528511 1
1.06382184298737 1
1.00437280222098 1
0.85202188998194 0
0.923931594559414 1
1.07176231299659 1
1.26438015669036 0
0.857584709085156 1
1.15553771701617 1
1.12689759805353 1
0.744008983645918 0
0.908409683826278 1
0.825493166311077 0
0.699965765275391 0
1.10718704243459 1
0.929017384889855 1
1.23129299957281 0
1.11505568363118 1
1.15816226541359 1
0.937808299922119 1
1.0705015811469 1
0.806630780524126 0
1.06796187276155 1
1.01069450497444 1
0.914877238164034 1
0.884358832222675 1
0.877919855663383 1
0.967224877995773 1
0.76677962684294 0
0.854144554845412 1
1.06789071937948 1
1.03556622145987 1
0.961417128880962 1
1.02529214935999 1
1.18935463114767 1
0.94659046808031 1
0.972369303749303 1
1.17704369552081 1
0.940689771483019 1
0.894290270615156 1
1.02620206123198 1
0.976469135781898 1
0.87116463516015 1
1.04537169593911 1
0.93338429851034 1
1.04419179869755 1
1.08586747435154 1
1.02307237730439 1
1.04069648904792 1
0.800998429445106 0
1.00106634981502 1
1.10502758888323 1
0.859744248181212 1
0.959665430622159 1
1.115501777409 1
0.865669482391214 1
1.18107350501422 1
1.19149949573307 0
1.0356525241327 1
1.00739240776558 1
0.861859110794978 1
1.0540921757958 1
0.964329200750168 1
1.01552522418459 1
1.12212238108132 1
1.09673679323445 1
0.976712714326521 1
1.09180748009215 1
1.13468802383952 1
1.32460959021423 0
1.01823652287614 1
0.883443532746314 1
0.743437726478043 1
0.726825365866786 0
0.993752792408903 1
1.03248338944787 1
1.07441172010818 1
0.934841782387828 1
0.691871067739474 0
0.984370805056456 1
0.962682595982386 1
1.03816919956848 1
0.998387523769507 1
0.98622779704758 1
0.734588074742302 0
0.920396306812654 1
0.86086570197683 1
1.16033474885199 1
1.06457294276426 1
0.943393970000761 1
1.02107418891697 1
1.07716142193748 1
0.90772401848051 1
0.945044703921586 1
1.08945793520829 1
1.00062231998726 1
0.878019717457707 1
1.17696567735599 1
1.0259205788027 1
0.913865076514245 1
1.01132143799503 1
0.938856307284619 1
1.00146949955189 1
0.959908238905219 1
1.12050394115122 1
0.890698390642573 1
1.07667266477447 1
0.947753512873689 1
1.18407039287899 1
1.06647713054228 1
1.09750770359109 1
1.02297110486825 1
0.974288742401103 1
0.922492915749702 1
1.09933086669386 1
0.839870238715417 0
0.977588546145584 1
1.1667659254073 1
0.949226574705414 1
1.16316435316428 1
1.12104128559147 1
0.964810977468043 1
0.947909247599869 1
0.955100677665269 1
1.04227937533523 1
1.10453332503177 1
0.9684783851573 1
1.14575783394752 1
1.01544486481932 1
1.06208159669367 1
1.06294863513799 1
0.821048378323044 0
0.969980881323905 1
1.03059471004734 1
0.799278753257012 0
1.11459377361203 1
1.15694567114199 1
1.21563440204374 1
0.85129364557214 1
1.02197290674105 1
1.02313470052813 1
0.964755945480174 1
0.954672433259055 1
0.940339218364667 1
0.948679151279683 1
1.09176733980996 1
1.02940778592499 1
1.13867237337749 1
0.919091117495199 1
1.07465587000509 1
0.837651053720077 1
1.16752019764617 1
1.07122142827199 1
1.20687866294388 1
1.12596127335115 1
0.792475341309318 0
0.74013499123731 0
1.08326357395013 1
1.05302859034029 1
0.996416731875843 1
0.98152700279646 1
1.12479937305503 1
0.868954155972525 1
1.08311116531401 1
0.911948508896612 1
1.09049308741098 1
0.906891000737987 1
0.983386961381691 1
1.06326317540609 1
0.967691241126293 1
0.862155836737927 1
1.11963746376811 1
1.00407084938269 1
1.03779885223618 1
1.16605840911241 1
1.04888011776891 1
1.20593332086613 0
0.766778972898898 1
0.93916847546885 1
0.868276705771618 1
1.0213167345382 1
0.928324296846965 1
1.02060638383084 1
0.880208247859922 1
1.05591776082728 1
0.915716788128314 1
0.913328251105443 1
0.987658496871361 1
0.946911119175528 1
1.00958517739508 1
0.986961570884352 1
0.964193582013635 1
1.05592795032024 1
0.872932134984406 1
1.05851245630547 1
1.0624466444299 1
0.961852928770729 1
1.01239184342897 1
1.01436857630764 1
0.969603921957369 1
0.95671053725044 1
0.834062071952135 0
0.957451518744159 1
1.06980959133301 1
1.09536049408631 1
0.891690058300179 1
1.2288566242874 0
1.10904089220994 1
0.854413253409782 1
1.10364938898769 1
0.926443363156626 1
1.00094700190447 1
1.14349603410439 1
1.04279913958905 1
1.06379447312947 1
0.860261912836344 1
0.939613205129616 1
1.00369033208483 1
1.03193919660725 1
1.05123449354864 1
1.11683706940958 1
0.871129886472007 1
0.992121214220987 1
0.91288157316209 1
1.12588529748278 1
1.02593184089687 1
1.0199723190468 1
1.04164852092008 1
0.840644434648665 1
1.15410692524905 1
0.910096516188555 1
0.814547979835995 1
0.903396531117834 1
0.989747015827166 1
1.01662369646016 1
1.00772431470328 1
0.811274620945751 1
1.01359416219824 1
1.08512451282052 1
1.01392895861121 1
0.9421103938937 1
1.00974645556898 1
0.879774272695873 1
1.17884298271551 0
1.03998907439283 1
1.03755788147259 1
1.17110845918165 1
0.978606764850717 1
1.0200478273754 1
0.998426388262627 1
0.802773312638196 1
0.949424901814214 1
1.00249896882235 1
0.980197554348824 1
0.975821909185017 1
0.968966052221447 1
1.15875379686837 1
0.877219754532198 1
0.842627837109496 1
0.891237527928401 1
1.04498388979076 1
1.17800373318045 1
1.18963540128918 0
0.95611379612367 1
1.04574785435712 1
0.738071657968257 0
1.0648149549445 1
1.06664398797028 1
0.864429066929668 1
1.00655629210594 1
0.907549955792245 1
0.88448925843034 1
0.897977773683067 1
0.939304792759961 1
0.831902940586946 1
1.04837183262426 1
1.12545984211131 1
0.968558484377445 1
1.09850313788858 1
0.934602824329239 1
1.18225695137194 0
1.00297797215987 1
1.07132016844287 1
0.926285640105941 1
1.04162684503333 1
0.944271120010906 1
1.1659399415172 0
0.997971722544158 1
1.01300303862166 1
0.795364500590459 0
0.95302144097567 1
1.18248148211693 1
0.848281797222101 0
1.01415324867188 1
0.942874929964191 1
1.08200643033568 1
1.0231491873393 1
1.00977434640057 1
1.13749184917974 1
1.04198017174751 1
0.930960478463309 1
1.25840000946755 0
0.979977358416752 1
1.08489060797029 1
0.884964326754736 1
0.993563358535377 1
0.969453590022634 1
0.891490757942423 1
0.987140370196567 1
1.14075562332356 1
1.01963500773603 1
1.09897075682585 1
1.09997823111418 1
1.14495272389581 1
1.00283833383138 1
0.963467900067613 1
1.06844584213735 1
1.04602547197234 1
1.10359493223973 1
1.04485320733149 1
0.916328022918884 1
1.04284763206506 1
0.943839122428957 1
1.03165810154578 1
0.834722117961858 1
0.896561473989029 1
0.811434355249845 1
0.875905364838675 1
0.86883509850385 1
1.07398213300227 1
1.0047610418414 1
0.923850595433631 1
0.946910494016928 1
1.14470511536609 1
1.05093136234919 1
1.02484722229318 1
1.03498241289259 1
1.05661619069666 1
0.954712195710332 1
1.08829477570203 1
1.01086298251825 1
1.13787986428618 1
1.10700344612053 1
1.0506671103088 1
0.950106828548638 1
0.924389277866529 1
0.966050122898177 1
1.24551419777662 1
1.09343338171511 1
1.06416547188336 1
1.01178795574143 1
0.961432287380742 1
1.03362836945625 1
0.975452010664422 1
0.993260904773351 1
1.02138015627796 1
0.932581617955105 1
0.872277689951875 1
1.07881387734966 1
1.2037666237695 0
0.7721304829853 0
1.12614451754984 1
0.995210375064373 1
0.926750948461546 1
1.00278203666691 1
1.18232203851539 1
0.911451528565163 1
0.848870701752193 1
1.00123466587333 1
1.01260317685949 1
1.01494813687892 1
1.12595458197616 1
1.07631963383104 1
1.06732526134283 1
0.901363473442844 1
1.25966309942208 0
0.833740112010595 1
1.1328209023555 1
0.749407457286346 0
1.10377925596818 1
0.950870833012055 1
1.24635061532877 0
0.929002402883977 1
1.22440130012615 0
0.843797218823625 1
1.07026884599277 1
0.851517434564689 1
0.84194311130595 1
0.919551677783537 1
0.935277712417603 1
1.02264980359271 1
1.16210870021289 0
1.06401982593388 1
1.05004058064206 1
1.13133696687969 1
1.18651531123241 1
0.974883662129619 1
0.89292782457357 1
0.902121305904666 1
1.00045775685476 1
1.20120468124836 0
1.06278849113779 1
1.0363781200345 1
0.829673944945061 1
0.883842522822092 1
0.982594069446604 1
1.14706709148928 1
1.00012877034439 1
0.900126916441016 1
0.996555162617788 1
1.04613959405849 1
0.954025191793493 1
1.03464437335125 1
0.990788333060457 1
1.10603247280739 1
0.695587779146241 0
0.937639167792874 1
1.0241772163026 1
0.884351290944406 1
0.838408619528872 1
0.90096506409921 1
0.955727398565621 1
0.959481729701838 1
0.972944407267636 1
1.17147054887353 1
1.01459791909452 1
0.911598512209897 1
1.10602787696639 1
0.784759082664462 0
0.95005888671468 1
0.987298551494239 1
0.941532927824769 1
0.940009302834194 1
1.17469105534283 1
1.02904535889825 1
0.986898121114618 1
0.914678746655087 1
1.03430505755473 1
1.03929402547485 1
0.969268766745425 1
0.951632625023966 1
0.998418111992671 1
1.06231291163017 1
1.08542656620322 1
0.90815567739832 1
1.03350340210832 1
0.95449875116454 1
0.980704585753624 1
0.967977775309418 1
1.1846381253107 1
0.968957758645021 1
1.0641812389714 1
0.936345212446279 1
1.06957222202378 1
1.00998537251569 1
1.04097993587425 1
1.06215869535213 1
1.12299447815465 1
1.13076258120308 1
1.03941724832869 1
1.03198256881329 1
0.968015044385902 1
0.919681400918849 1
1.07580081764276 1
0.937850011769116 1
1.03997183229017 1
0.853090836712203 1
0.992814281927631 1
1.07267614504873 1
0.973694225704277 1
0.94595935489977 1
1.12790634486252 1
1.00774603583776 1
0.889683048457882 1
1.04776905608196 1
0.961700808161333 1
0.924874020078077 1
1.17142718624387 1
0.977989107360308 1
1.09829607020039 1
0.949948520725597 1
0.926999880715667 1
0.973782072810025 1
1.07391967950952 1
0.958515249863956 1
1.12662113600076 1
0.959983938170494 1
1.06065775399352 1
1.13301884194394 1
1.06896659517303 1
1.11962645183493 1
0.982028135361112 1
1.04959997991448 1
0.990530731869672 1
1.00299876306967 1
1.02377927613324 1
0.978632794149976 1
1.04457613854765 1
1.10313967317222 1
1.05871165487709 1
1.02086677553365 1
1.08966238526649 1
0.947504900256836 1
1.00171711593023 1
0.956728810769839 1
0.983313513512693 1
0.831965415526967 1
0.975638455095652 1
1.08142559464302 1
0.974235784507802 1
0.963326333107789 1
0.963089673730573 1
1.14723875997936 1
0.958165828623698 1
1.01785059705392 1
1.0987249982648 1
1.21438323060993 1
1.05527619313086 1
0.929490002179034 1
1.05420772877533 1
1.05254007230129 1
1.14728833282747 1
1.01262270474696 1
0.90519971302133 1
1.19925371428459 1
1.05500952445898 1
0.916235230035748 1
0.593245628717339 0
0.975042537001153 1
1.05259249205299 1
0.949692769839724 1
0.877030970949934 1
0.874172213386264 1
1.03477435950873 1
0.933103366643378 1
0.976049091268023 1
1.00711184784883 1
0.764228096557252 0
0.93144055790406 1
1.36094800306258 0
0.978677370596268 1
0.961881771097066 1
1.02742053115212 1
1.12210910344865 1
1.12180012408684 1
0.894292106155817 1
1.00634545244768 1
1.13445751987435 1
0.903383023560622 1
0.743290011731867 0
0.926216206650147 1
0.973346318932196 1
0.953069350272526 1
0.917850911368152 1
0.999297087580282 1
0.915914890966753 1
1.05513192807127 1
1.04359270287272 1
0.940883622821116 1
0.899554523465966 1
1.01463929147982 1
1.16368917497917 1
0.973544930384979 1
0.80607348085293 1
0.994341788846222 1
0.954192363311777 1
1.03513825890496 1
1.0746465144948 1
1.17412461812689 0
0.878211908727249 1
1.14639461716162 1
0.991762278242905 1
0.881983363262219 1
1.09324681936564 1
0.904029270047638 1
0.96334963836488 1
1.06073630716024 1
0.965550092620003 1
1.00722983519302 1
0.883555158381181 1
0.967263821342105 1
0.960694778892953 1
0.989341995584658 1
1.13786231896147 1
0.988700020944837 1
1.00640016216212 1
1.07133584280106 1
1.04640275035958 1
0.920778035026503 1
0.846578173201891 0
1.13999850316309 1
1.0958930823515 1
1.05407730591343 1
1.04773836122635 1
0.767184958869624 1
1.05321133946856 1
1.11139278569325 1
1.04052915812769 1
0.875194072015233 1
1.07090682472265 1
0.974785545630826 1
0.922755163660313 1
0.913732048439201 1
0.94759989175328 1
1.03500256505071 1
0.866060485951179 1
1.02700644972396 1
0.941752896079187 1
0.88792273478686 1
1.20587317530879 1
1.17802369342929 1
1.08989460894204 1
1.08620287077105 1
1.05322870648202 1
0.783373648937833 0
0.880532656668352 1
1.06909031838796 1
1.09473932038832 1
0.983324561320683 1
0.997104448534308 1
0.834024840519836 1
0.867111352946067 1
0.907406287156014 1
1.08013586006143 1
1.08372092228224 1
0.872559623616381 1
1.13723164956843 1
1.17447174719383 1
1.15161644410135 1
1.0796415253754 1
1.04027986072582 1
0.874186969673876 1
1.1945401710286 0
1.11903827168508 1
0.99990489593713 1
0.722635704935234 0
1.08696623450737 1
0.96538458240357 1
1.04633214352647 1
0.915013973094249 1
1.06928546990691 1
1.07921045021533 1
0.916690292241841 1
0.944131291259448 1
0.959753860211258 1
0.829187915964821 1
1.08053596568129 1
0.873296093198802 1
1.12485061562233 1
1.12298545832513 1
0.879060073092741 1
0.952433596581301 1
0.940352533836011 1
0.984824756892282 1
1.12920245768857 1
1.02923665443954 1
1.04024585457685 1
1.11926599451369 1
0.915443511629632 1
1.06516372926454 1
0.890362031147011 1
0.941295774209392 1
0.80000461258368 1
0.727410509445113 0
0.957781448656464 1
0.995250770789883 1
0.931887478768538 1
0.986559419904799 1
0.825878919342868 0
1.00130669153376 1
1.0086105105851 1
1.13336490402801 1
1.07300103932 1
0.977083903876851 1
1.14405887503495 1
1.06183002205293 1
1.0788888073737 1
0.996994353674214 1
0.988207678102018 1
0.918183481456755 1
1.07462914013517 1
0.995496854542503 1
0.994185676449805 1
0.991339582246794 1
0.785769907788206 0
1.17000117919024 1
1.03686817161392 1
0.862053369541231 1
1.00691787440726 1
1.06473802075459 1
1.00833505113134 1
0.940580812990029 1
1.15618444830352 1
0.877236605742509 1
1.03042630902262 1
1.0071676167514 1
0.924304123596801 1
0.934469810991343 1
0.898196978394502 1
1.01455280164162 1
0.89315350212453 1
0.908372225377645 1
0.96060847134647 1
1.01492914029753 1
1.13181664430185 1
1.05663282896392 1
1.12749638732343 1
1.13015456006355 1
1.11108561298392 1
0.918690861517463 1
1.00415719155065 1
0.892003494595271 1
1.01916841960697 1
1.00675137638574 1
1.23835904609073 0
0.95534911992515 1
0.997521953610105 1
1.08547163523733 1
1.10551662028214 1
0.837489633210813 1
0.967016739904997 1
0.944442602958908 1
1.06075617460411 1
0.941686663727335 1
1.0972021105515 1
0.79031988140268 0
1.25799375744002 0
0.911274411314477 1
0.951857866576663 1
0.941547635488939 1
0.995111584740813 1
0.981793755385356 1
1.0588037158567 1
0.952795297203861 1
1.09033650754609 1
1.03029352622705 1
0.821025079201231 1
0.900871232946096 1
1.08179963768456 1
1.12896370658121 1
0.982360856212858 1
1.22542521420385 1
0.80140123402913 0
1.05651434176371 1
0.89721260671172 1
0.92459257608191 1
1.11383266498096 1
0.891212319054754 1
1.00418306057395 1
1.05560115310588 1
1.10387012202171 1
0.934983860905209 1
1.13402583738573 1
1.08923707078685 1
1.06841488044975 1
0.904940583602751 1
1.18618403410657 1
0.977115916263077 1
0.989635525133754 1
1.09352611926677 1
0.923901261795194 1
0.802958631532775 0
1.02363843219921 1
1.12540873056076 1
0.947982256985105 1
1.02565915603031 1
0.973036145573479 1
1.10596496873599 1
0.970523773853017 1
0.976225737831498 1
1.06620843977902 1
1.00863216528172 1
0.91047185615617 1
0.939396668407402 1
1.1699272345521 1
1.06199674769729 1
0.944880741369239 1
1.18406144133251 1
0.987965581714387 1
0.856567846057138 1
0.947533466509241 1
0.896986973793488 1
0.845459350503748 1
1.10349678363568 1
1.05715439130309 1
1.12589340707783 1
0.977486050407529 1
1.05086838909683 1
1.01290903055074 1
0.941866546331733 1
0.955567090097512 1
1.00155203314308 1
0.966315104584726 1
0.973268594592739 1
0.865460197839054 1
0.885289349154237 1
1.04200854451181 1
1.03707357907229 1
0.903739900061391 1
1.08266911388415 1
1.1339846438037 1
1.14884039068504 1
0.942216760026576 1
1.16254697855767 1
0.964790144706011 1
0.939426171964328 1
0.874149797729974 1
0.841089458175621 1
0.772329090365333 1
0.906406484998912 1
0.912151648633426 1
1.04582495732381 1
1.03580701847108 1
0.945667737107549 1
0.987134878213187 1
1.13152662586877 1
0.91460339543703 1
1.20993983169117 1
0.895576059175883 1
0.963906664421366 1
1.00287758179494 1
0.855819449781175 1
0.909044483309866 1
0.882379303550945 1
0.784735009688698 1
1.14552204665846 1
0.822455208618077 0
0.9663785396234 1
1.11258446827843 1
1.1018063092937 1
0.911085064112755 1
1.05318823688875 1
0.917361019837041 1
1.05331592313852 1
0.953215849942165 1
1.06268620989245 1
0.897867687188101 1
0.704958170115072 0
1.24320216881063 1
1.17967129337006 1
1.04525546894146 1
1.23883887741463 1
1.12198622924519 1
0.985022229407547 1
0.773508424729394 1
1.08603211275808 1
1.23705200967243 0
0.863252548228573 1
1.06627585825426 1
1.01020808516992 1
0.870605077074431 1
1.02540802049701 1
1.09378722287515 1
0.975414167299469 1
1.01673040900778 1
1.02470034060339 1
0.982065228934063 1
0.961964118017222 1
1.11522745972363 1
1.0578025414267 1
0.969754208790478 1
1.05146828415365 1
0.912101297836679 1
1.07302948519157 1
1.19184772230124 0
1.10747897304959 1
1.06503940509524 1
0.810199362427069 0
1.02153344344677 1
0.996902263363357 1
1.1231821964285 1
0.988328236018894 1
1.06836289712954 1
1.03849274939356 1
0.926451951967643 1
1.06570415948253 1
1.04348476226609 1
1.12054949438621 1
1.04258554626796 1
1.0341813543677 1
0.964681614336885 1
0.894481941811486 1
0.993443603655845 1
0.825835980875829 1
0.938262799304152 1
0.973675385580107 1
0.928811890812446 1
1.00940316235438 1
1.24248987187345 1
0.997472498211384 1
0.915016100832667 1
0.948490158290381 1
0.986926904778255 1
1.02749130410713 1
0.953753244376945 1
1.04458117084791 1
0.999974766476215 1
0.894518689093898 1
1.15060984690801 1
0.935305376000833 1
1.02692958791922 1
0.887697301307743 1
0.8555590147559 1
1.01599730523431 1
0.901752903995162 1
0.933133789666234 1
0.869955262875109 1
1.13748205679179 1
1.26215162392402 0
1.18266532988661 0
0.74930833884085 0
0.951848598304117 1
1.103648522142 1
0.942346847631423 1
0.98749853812694 1
0.957362244573265 1
0.897998287857562 1
1.03246617205505 1
0.94972834105181 1
0.922237524091669 1
1.12446489307275 1
0.949168630160122 1
1.00200677613995 1
0.84745657574445 1
1.14474953842763 1
1.06702874117965 1
1.03040183406932 1
0.930633262774206 1
0.969208568349812 1
1.00030652585684 1
1.05084735600967 1
1.01693385098071 1
0.867734653768627 1
1.03313564498403 1
0.920540087877821 1
1.10711927412487 1
1.03826750594192 1
1.03473440871472 1
1.06497215485348 1
0.763398322880431 0
0.891710757814071 1
0.948377173357604 1
1.06740145113443 1
1.12943026759613 1
1.17872211864554 0
0.917064861143815 1
0.892547015185721 1
1.00876266789357 1
1.0598020419228 1
1.00280181229267 1
1.06814381235499 1
0.977755136695387 1
0.864269158854619 1
1.00039985266412 1
0.910375254290812 1
0.96161675229068 1
0.907256784610036 1
1.00817411890023 1
1.20236090121733 1
0.9573076303296 1
1.0390825791738 1
1.00797273876041 1
1.16687679593827 0
1.02255398202478 1
0.928042064090997 1
1.0198017370843 1
1.11807260644234 1
0.880822591442627 1
0.914738886112901 1
1.18474536649763 1
1.10723463871682 1
0.737040954482414 1
0.880801947228299 1
0.965812992933302 1
0.804204211287775 0
1.0634693884589 1
0.792203236149728 1
0.898844672334838 1
0.969825154664813 1
0.973083306897565 1
0.900556900348075 1
0.778369874396917 1
1.02359736574603 1
1.03838900759091 1
0.931482352018399 1
0.988035081212025 1
1.14865827901177 1
1.06787900769386 1
0.97163276263382 1
1.00907576823644 1
0.980584803085942 1
1.08782480350117 1
0.987095473377183 1
1.05383653366296 1
1.1074080742486 1
1.00593425020741 1
0.995090441641531 1
1.02613923723788 1
0.845408049332674 1
0.885570967122782 1
1.05670152000005 1
0.975647250972755 1
0.965865513439303 1
1.00514886975504 1
1.23854375014053 1
0.972775954033153 1
1.0001695217249 1
1.11212597654857 1
0.970227726703083 1
1.06460204184849 1
1.01685271592018 1
0.916136413737729 1
1.00338424758557 1
0.738655135438147 0
0.930532378351146 1
1.04292459808153 1
1.08048161290484 1
0.967243963848525 1
0.892273389953588 1
1.20282558177472 0
0.989847419390281 1
1.12569942956536 1
0.988271117238164 1
0.908990357698692 1
0.943377739235561 1
1.09581867741535 1
0.920462473942682 1
1.07760137941205 1
1.02329737077764 1
1.07768027038496 1
1.07993651807127 1
1.02836322658802 1
1.09782380551184 1
1.00647628816602 1
1.28160358392298 0
1.20742106149199 1
0.800816540085743 0
1.14052726339597 1
1.04740170519103 1
1.08670373408752 1
1.14979947946139 1
0.889390694581265 1
0.982900419062579 1
0.987844359937621 1
0.926691781109395 1
0.789189008239621 0
0.933366145894557 1
0.855841886842414 1
1.00566001849498 1
1.19933846782495 0
1.05573110268625 1
0.974587470906518 1
0.981412416409147 1
0.922202712266104 1
1.11545848153843 1
1.07747248424946 1
1.0189875949042 1
1.04005091777488 1
1.07097878879382 1
1.27081848042124 1
1.03012914807849 1
0.966913177674309 1
1.10326718906401 1
1.05183309808579 1
0.980402678827672 1
0.867038501531459 1
1.00355812119195 1
0.907179565429475 1
0.887522617690144 1
0.859363977189777 1
1.02489119051176 1
1.03637053368965 1
0.961081478451684 1
1.00731842918221 1
0.863343034047613 1
0.975055754137559 1
1.12915909740589 1
1.01108187521038 1
1.1288460875217 1
1.10531905500976 1
1.03860220844275 1
0.987765938761686 1
1.00994730301734 1
1.19967271852991 1
1.02618899603401 1
1.02088340500033 1
0.927898760983576 1
0.797528361462017 1
0.927678486174728 1
0.941129172775939 1
1.05793981829443 1
1.0162371025224 1
1.12311889533155 1
1.01231006182671 1
0.878254286046563 1
0.919724884514352 1
1.11613907828787 1
0.925562421484936 1
1.1239355257894 1
0.984071574518865 1
0.960919032520044 1
1.15399458111232 1
0.99783434815045 1
1.04053425272091 1
1.02404615909668 1
0.881830185077561 1
0.87290612378506 1
0.970991288608036 1
0.873160608281748 1
1.03119076575299 1
1.07314721516753 1
0.859107244007004 1
0.945457547444563 1
1.0269623189271 1
0.912035554380895 1
1.09386044393784 1
0.830282796768473 1
1.03662045720197 1
0.923577341730519 1
0.990678052307324 1
0.934148235544039 1
0.768669255137611 1
1.09419016604356 1
1.05832035958943 1
0.937294891905299 1
1.00514741751924 1
1.12711696240378 1
0.900910938541254 1
0.903503817578466 1
0.900397548240358 1
0.994903676648072 1
0.881003332981007 1
1.01153402524356 1
1.03761478530779 1
1.01587094371809 1
1.11123604103191 1
1.12214887946491 1
1.06113034122249 1
0.869176461792921 1
1.03704030573302 1
0.893705569606072 1
1.03393429376595 1
1.07968055205057 1
0.993326432638327 1
0.931011331038394 1
1.03079369426145 1
0.925498943028322 1
1.06969218662008 1
0.901144617458052 1
0.897876066814989 1
0.980053320524236 1
0.941188848026939 1
0.879443109378463 1
0.898161118277278 1
0.875413164462105 1
0.898675347077608 1
1.05726730744144 1
1.06740871933782 1
1.03112009002492 1
1.02092414177868 1
1.09928916831667 1
1.06585954600085 1
0.919896111339753 1
0.962834486734585 1
1.04660951415328 1
1.15208842894331 1
0.93682661946005 1
0.970571989924497 1
0.883193519133804 1
0.909705208268819 1
0.957676564545793 1
0.895400210400904 1
1.18177767767406 1
0.916458006860943 1
0.949776282780065 1
0.913344906874643 1
0.945210714756775 1
0.988441503587919 1
1.13580571529873 1
1.03652310208745 1
1.02127310432128 1
0.981484766909016 1
0.894651880853767 1
1.07001036783549 1
0.949635025828658 1
1.11380299967915 1
1.06932026267864 1
0.924365036611533 1
0.763775673099481 0
0.987563080172709 1
1.09198874705966 1
0.93019994744327 1
0.99885978062129 1
0.871244076986932 1
0.911467595344908 1
0.943838312755331 1
0.950127331306133 1
1.12887889069343 1
1.22150653231804 0
1.07001188266218 1
1.12046285628216 1
1.0229515474324 1
1.10377274486668 1
1.13578366407147 1
0.941313290499011 1
0.954621262489992 1
1.03746987733654 1
0.992666835501449 1
1.06945105101693 1
1.0017443427769 1
0.89809985615452 1
0.888587948618628 1
1.01248705519742 1
1.20999385134521 1
1.0995884695646 1
0.904782097593803 1
1.05156721389061 1
1.00833815734505 1
0.925738759372262 1
1.00428191154584 1
1.1928517997167 0
1.09649341197467 1
0.958699441494246 1
0.941631506635256 1
0.979120696843791 1
1.24242070683129 0
0.934542698996495 1
1.02155421689917 1
1.00393004993502 1
1.07847751316446 1
0.887582224347516 1
0.803265592949627 0
0.992926010852417 1
1.08728209571558 1
0.854237140256166 1
0.964143575719964 1
0.920448892774925 1
0.882502093936654 1
0.955717952225233 1
1.17922895908046 1
1.12281668059605 1
1.10559994045033 1
1.08105888247638 1
0.994582487990971 1
1.15497563866498 1
0.88475354901666 1
0.898216773457247 1
1.04671746029966 1
1.11296980118064 1
0.838085183507005 1
1.17646990641344 1
0.917776117346569 1
1.09413141426146 1
0.947323783576443 1
0.936251675406233 1
1.01924096557066 1
1.0051152371383 1
1.0474399850775 1
0.932539523627396 1
1.00272823068641 1
0.967536578383607 1
1.12785814346821 1
1.03872056342707 1
0.924439098699067 1
0.816421165097229 0
0.916868074668133 1
1.08133287436765 1
0.972744634465937 1
0.987914718282066 1
0.970325740671248 1
1.04398916002753 1
0.847596203664563 1
0.989002368643114 1
1.09461485468836 1
1.01272040381281 1
0.992665949909449 1
1.00041670316363 1
1.00427155345672 1
1.0471689975447 1
1.14370946508634 1
0.996167898724567 1
0.970817639909691 1
0.984949769188573 1
0.956965795309655 1
1.2570536522014 0
0.88679027072242 1
1.13057992681678 1
1.17020637116754 1
0.858641125892654 1
0.760169558060721 0
1.10026105288289 1
0.972475616695779 1
0.842220607559202 1
0.924603457481738 1
1.11373494012645 1
1.01381407954866 1
0.861933431211502 1
1.12034381040481 1
1.04222041308123 1
0.85072356176878 1
1.11016734880466 1
0.982799248745105 1
0.82400906972791 1
0.973269371299297 1
0.970528446257019 1
1.13129897094732 1
1.193796097407 0
0.96362580215397 1
0.999131663674149 1
0.933543860623914 1
0.967798765954506 1
0.750491105938218 0
0.766028277234595 1
0.975591860657635 1
0.895131916122962 1
1.13782222672424 1
0.93880320113344 1
0.957034284284599 1
1.01945193020832 1
0.964364522320628 1
0.766663435451556 1
1.07270752587166 1
0.837268932614424 1
0.9720025559165 1
1.09262569035144 1
0.990931709563759 1
0.845668047751827 1
1.03457537934124 1
1.00849091091021 1
1.04342459355533 1
0.922556375776903 1
0.811173587714548 0
0.890015973805739 1
1.19841226912599 0
1.0808261722066 1
1.03812486360566 1
0.862425150039392 1
0.988521236680573 1
1.02600567262829 1
1.09799630798557 1
0.964631230765346 1
0.926290459990882 1
1.06439853587787 1
1.04096580994192 1
0.876009265098486 1
0.910789191438599 1
0.98075716890046 1
0.943604381878244 1
0.935332223182856 1
0.835784028096693 1
1.24928089618438 0
0.960894680292346 1
0.975928091293309 1
0.818357965702589 1
1.00023306053134 1
0.810038154699461 1
0.976608004502908 1
1.04706697915373 1
0.962066630116456 1
0.948575987775925 1
1.04521037420696 1
1.15348264790716 1
0.799636055012943 1
1.22701596218425 1
0.701684643469277 0
1.11026881844274 1
1.15732720707278 1
0.903216830905896 1
1.17605303298854 1
0.959653428627509 1
0.99922840107151 1
0.978547529613236 1
0.957303587930558 1
1.0075396469103 1
0.966704022922525 1
0.936136976918322 1
0.80203358044669 0
0.984298004079446 1
1.14262839551393 1
1.0883921816331 1
0.91869815077317 1
1.10770717739283 1
0.955152944322653 1
0.976162752827874 1
0.993534767527641 1
1.13174000340087 1
0.871457760749877 1
0.912863284644642 1
0.936620450876263 1
1.10119862951613 1
1.0178933009507 1
0.95905913873769 1
1.15996505631564 1
1.05037239893922 1
1.0511807938373 1
0.872968860692259 1
1.04443116087259 1
0.897529497275013 1
0.937060498396682 1
0.978460220615186 1
1.08212422766828 1
1.1824477634622 1
0.816011182360935 0
0.903973703229638 1
1.01448798273172 1
0.980913769725637 1
1.02334823131093 1
1.26135175615078 0
0.995218023607843 1
0.836354977020975 1
1.04851379779117 1
0.743317230620502 0
0.941696890333773 1
0.875299694266229 1
1.08411436567975 1
1.25810341939627 0
1.01434962457859 1
1.01328096682215 1
1.11540029594004 1
0.987834734463986 1
0.931903315713126 1
0.92086215049875 1
0.867795674108624 1
1.06199683444181 1
0.904061544341256 1
0.947714287545528 1
0.915437510565188 1
0.867815682962415 1
0.975054061088529 1
1.10529344261492 1
0.998904734365528 1
0.958453641530247 1
1.10305890223481 1
0.96516401443773 1
0.98302912231492 1
1.00186776866989 1
0.986972567854338 1
0.858886508316345 1
1.10662626871852 1
0.854921390496531 1
1.10954373631121 1
1.26170395010605 0
1.07145263625057 1
0.95884355100528 1
0.969990280563618 1
0.996117732930192 1
0.800838703415643 0
1.12935928372963 1
1.05504101963287 1
1.09285083825912 1
0.833500830499684 0
0.899797348316891 1
0.882630267931488 1
0.94400431854536 1
0.865131850115911 1
1.13121632230356 1
0.964979439500894 1
0.921701161732109 1
0.903414926943281 1
0.870999764619899 1
0.995287268209292 1
1.02157889645777 1
1.00861025185567 1
1.01369404673425 1
1.09998567528951 1
0.86386915547022 1
0.932111123383647 1
0.991477067237935 1
0.948470247711917 1
0.963612709986366 1
0.958978401705932 1
1.04020772446793 1
1.20616822784309 0
0.975734134771894 1
1.00339404866862 1
0.962637746276378 1
1.1065408884636 1
1.25373631207366 0
0.931043168536216 1
1.05048675574561 1
0.838397463803817 1
1.06162468529711 1
0.792614870395917 0
1.16710143396105 1
1.00872946838697 1
1.08120230955413 1
0.965681847512468 1
1.04417038090316 1
0.932540032061003 1
1.06703914899029 1
1.14017769002502 1
0.982978969036329 1
0.759786347797214 0
1.1040575005695 1
0.967866029931469 1
1.07240436251159 1
1.09398068021834 1
0.928563583867356 1
0.850549789447485 1
1.04254331477172 1
0.916868639664404 1
0.826800797002533 1
0.894905471981674 1
1.14935955082559 1
0.995613714698107 1
1.002947159257 1
1.21776112270763 1
0.971045452819587 1
1.07406637387855 1
1.1149813750332 1
1.12757453050742 1
1.03854711434765 1
0.755579424087155 0
0.972184638398728 1
1.10547873587471 1
1.00749133840414 1
1.03336979824264 1
0.908155991422597 1
1.03638539336893 1
1.04585541668914 1
1.09350658713026 1
1.01563295010182 1
1.04606577015433 1
1.0713927415683 1
0.809985239432681 0
0.938654340113497 1
0.881588283077091 1
0.839800858226909 1
0.95454329914422 1
1.07479091350356 1
0.903761927259609 1
0.981811915538084 1
0.800320853164032 1
1.08872458661687 1
1.05908062268138 1
1.06655302570353 1
0.950618457374058 1
1.05309346230535 1
0.972808762373273 1
0.924564952232069 1
0.83888220075562 1
1.09800086765948 1
1.09653071122405 1
0.973843134504442 1
1.04957996414254 1
1.05605975914737 1
0.948602749378253 1
0.946200796471278 1
0.811608411506647 1
1.0862217090422 1
0.998273083644675 1
0.947959532250879 1
0.78016732443239 0
1.04946874760019 1
1.05357620385242 1
1.00311047896308 1
0.950844740374791 1
1.21083160353687 0
1.02302740188997 1
0.995913412505694 1
1.15425260927194 1
0.939823131062595 1
0.736602721132001 0
1.00346473499663 1
1.14516869396724 1
0.912133937434265 1
0.975783204925938 1
0.958997260288656 1
0.854598861146615 1
1.07736761588402 1
1.14123934064978 1
1.03110288699672 1
0.978738534534245 1
1.03827808606396 1
0.91667154175326 1
0.966718936622979 1
0.882171984926635 1
0.92122148385991 1
1.00776061745349 1
0.797343058660456 1
0.920114881775498 1
0.942704984076861 1
1.23674224237156 0
0.890152476134821 1
0.996893061825049 1
1.01041568945234 1
1.0124219990637 1
0.888798691308015 1
1.07846737446334 1
0.942480488192565 1
0.978969866198037 1
0.846328131513103 1
1.07111487019864 1
0.938054016914758 1
1.032668044622 1
1.04395042342958 1
0.950627993606576 1
1.08861746729096 1
0.934743161602651 1
1.03757260351424 1
0.999433145859338 1
1.041972662914 1
0.842894306059131 1
0.965725696048846 1
1.11436496311489 1
1.10268867625803 1
1.14889724800986 1
0.893289835729284 1
1.10984640646479 1
0.986620461655634 1
1.04601483869043 1
1.05027917517146 1
1.00635415332676 1
0.94868848038056 1
1.11606139514064 1
1.21168682091719 1
1.12838482445236 1
0.831706808660468 0
0.932141854346521 1
1.05712848267944 1
1.06649139043384 1
1.10519072054878 1
0.972121254954899 1
1.1535765610929 1
1.01970129280424 1
0.915376383328342 1
1.18162003835668 1
1.24610772731007 0
0.971955289021072 1
0.864703795294614 1
1.01273603464303 1
1.14105593010624 1
1.06584351674633 1
0.903773106223142 1
0.878063493266759 1
1.08266761263437 1
0.990483915623047 1
1.17389363334395 1
0.980543197240154 1
1.12866718374711 1
1.12227991691202 1
1.1724459426432 1
1.14999706705783 1
0.946641612001957 1
1.14443336162237 1
0.962645084888794 1
1.11906058001399 1
0.682847024286791 0
1.12409154651944 1
0.853434679339859 1
1.04324596241058 1
0.852178920638818 1
0.953084716313215 1
1.01553469070857 1
1.17678969629418 0
1.05793389257046 1
1.07310351014728 1
1.02396365973502 1
1.00075677189565 1
0.710873834528611 0
0.789272023832956 1
0.967729800015585 1
0.860264069118691 1
1.15497094549244 1
1.08700583360749 1
0.950828527606785 1
0.996232492060443 1
1.00700348255478 1
1.05307222564257 1
0.93860160216832 1
0.866905314966573 1
1.022562719094 1
0.948663974649828 1
0.907022280306825 1
0.839991684444628 0
1.05758198124447 1
1.1846465288601 1
1.12933125549004 1
0.955579293743891 1
0.997081179263452 1
0.969828033413828 1
0.912312681091494 1
0.913565462637966 1
0.98389965041071 1
0.997041681434192 1
0.915697261879779 1
0.89391951557335 1
1.07680124463756 1
1.1719022254252 1
1.15036078138027 0
0.945939792268393 1
0.984451844649269 1
1.09099811007732 1
0.864585567719357 1
0.989836560325612 1
1.07499652808645 1
1.20294078514424 0
0.990559533348488 1
0.851927085374727 1
1.0288841799557 1
1.18854516659939 1
1.03487802732102 1
0.90131206801415 1
1.00217361438313 1
0.993634116465972 1
1.10406957659559 1
0.912599769817107 1
1.10206841189644 1
1.11970030184519 1
1.13558227580421 1
0.904974509352654 1
0.932556191116091 1
1.17417156320542 1
0.901117875007222 1
1.11323231772482 1
1.08543139449927 1
1.12343930579027 1
0.957239638794129 1
0.830504807338762 1
1.19253044511428 0
1.01604622794025 1
0.933303344983131 1
0.974128363486674 1
1.12452857638098 1
0.987088290512759 1
0.923161156097094 1
0.998659851617129 1
1.14408477579339 1
1.19861051546631 1
1.24653786645294 0
1.02847961352982 1
1.12949628390965 1
1.00437929977394 1
1.02707598029652 1
0.938776567865383 1
0.871272506708161 1
1.04247959563057 1
1.04348743213476 1
1.04348337048325 1
1.36028588748976 0
1.05628908342263 1
1.1554479941306 1
0.841776160729622 1
0.987976833303402 1
0.878197297876227 1
0.947639554237958 1
0.880084217547336 1
0.837120227455124 1
0.85083859580943 1
0.951443705467203 1
1.10396142656069 1
0.981029514042243 1
1.14930038350995 1
0.901770040217024 1
1.0366428873777 1
0.985716614568727 1
1.07406542167583 1
1.14522070935379 1
0.8688219436574 1
1.07524320547486 1
0.915498988757855 1
1.09508822109633 1
1.01805303571298 1
1.11490535563321 1
0.953854467891867 1
0.905219565100708 1
0.737614757609057 0
0.970240810189739 1
1.01416676298779 1
1.04051233435202 1
1.10062332821018 1
1.05337539881447 1
1.05193678608075 1
0.764568657183875 0
0.825296726413764 1
1.0633733872039 1
0.868796145198062 1
0.907626025579405 1
1.26525608065289 0
1.06105944621875 1
1.0995191426408 1
1.02981699554308 1
0.937807918890434 1
1.15039409256454 1
1.07998163580004 1
1.18582105190372 1
1.00343896550491 1
1.02487977932265 1
0.8708689603033 1
1.19094494998097 1
1.01793365453384 1
1.13057090178809 1
0.847866493343816 1
1.05728722648694 1
0.979932585941991 1
1.0366267973013 1
1.08045656788416 1
1.17004264462203 1
0.976124851524391 1
1.00723271103528 1
1.08067416716846 1
0.967084901219296 1
0.927731278521343 1
1.065972629716 1
1.24223283176964 0
0.958383161675738 1
1.0163738539469 1
0.69770695514722 0
1.08299259672075 1
1.09788743044402 1
1.02845388871935 1
0.812880535587034 1
1.15788212461825 1
1.12330555341859 1
0.900643568129547 1
0.972114315993985 1
0.839497029998569 1
0.920040646819087 1
1.01084296385893 1
1.18489489940309 1
1.0362114711046 1
1.03137726951055 1
0.952434302004202 1
0.993385813630257 1
0.969259755974795 1
1.06396261298873 1
0.919963862434041 1
0.97192685532643 1
1.22350863542278 1
1.15160228817434 1
0.942037717602181 1
1.09643701449123 1
1.21835099438677 0
0.930895926060195 1
0.843653749689248 1
1.04678595189933 1
0.974306392501821 1
1.03739591938571 1
0.990746283927943 1
0.999580080850816 1
1.05692210877816 1
1.06415234323436 1
0.996716648773631 1
0.983994154374872 1
1.06932677454077 1
1.22623966553033 0
0.919464431211468 1
1.16625638546331 1
1.0904920365059 1
0.946422675387897 1
1.01931767272207 1
1.0759166215297 1
1.01642432916657 1
1.19763124530756 1
0.994392966894936 1
0.95474929930547 1
0.885671620582084 1
1.0449696197787 1
0.765969699405257 0
1.00093260887789 1
1.1784242932714 0
1.00032541062216 1
1.03797508378337 1
1.01573056451235 1
1.04591047163089 1
0.942499701752107 1
0.925548113629074 1
0.882254324388942 1
0.779439547232727 1
1.07529750933336 1
0.927064272971822 1
0.963370126966855 1
0.913010678162504 1
0.833997081841741 1
0.877401122162097 1
0.888621834061264 1
1.14102999448804 1
0.979799804198478 1
1.06924485576756 1
0.948341999170517 1
1.0210020382667 1
0.886922140626761 1
0.960958597028563 1
1.08230883737508 1
0.957540291863487 1
1.24002196466365 0
1.03186470670214 1
1.09155978143245 1
0.882002633831642 1
0.98476787611441 1
0.906555114016909 1
0.943718367807587 1
1.14087209067448 1
1.1275792041812 1
0.967252256292134 1
1.06648586121636 1
1.00845472387808 1
0.959630332216095 1
0.922883536781359 1
0.784468761806865 0
1.09706615280077 1
0.922536431615644 1
1.15619216347879 1
1.00875621951991 1
0.90834559198218 1
1.02170718540978 1
0.910462537484792 1
1.0655842327354 1
0.999688755067251 1
1.07780380094346 1
1.02707985218636 1
0.956764910575309 1
1.01765204993575 1
0.922848090525782 1
0.931243318181277 1
0.894767617609052 1
1.09359522574559 1
0.757715886845997 0
1.04556056906718 1
1.12481728450186 1
1.03430342251586 1
0.870849353680798 1
0.817434494310321 1
1.00128365721841 1
1.01119702050583 1
0.930635882163168 1
1.12709121511748 1
1.06170542598505 1
1.19731977824601 1
0.897101546130753 1
1.15501226683728 1
1.14387141045127 1
0.988496632655572 1
1.08321988929929 1
0.896833312788478 1
1.1886267994905 0
0.924656541722915 1
1.10331768217924 1
0.969862484742227 1
0.89660959781513 1
1.01427658905404 1
1.01957513275205 1
0.863424271685611 1
1.04298230746759 1
0.955340434490105 1
0.843754284932001 1
1.06871761551659 1
1.0372291108628 1
0.994043910057796 1
0.902121079789915 1
0.901168501732313 1
1.1136257772344 1
0.966880890078718 1
0.930161594218643 1
0.881777898173777 1
0.907508867064458 1
0.891855522297167 1
0.941676313941587 1
0.844552697514564 1
0.933594523028655 1
0.965018440410642 1
1.11797744961715 1
0.980308352933021 1
1.0682237796222 1
0.911653752956818 1
0.943775406239822 1
0.973665836821715 1
0.999785280200484 1
0.91158476168482 1
0.860586651581519 1
1.05521803998115 1
0.90130481317367 1
1.0198522647443 1
1.02136381431061 1
1.01882876122565 1
1.06840821631586 1
1.17598604583146 1
1.04383160727294 1
0.84965899845507 1
1.13926082006348 1
0.930293527843457 1
1.26159031520698 0
0.978683763696199 1
0.790736547245873 0
0.929820723370243 1
0.847611483125529 1
0.999015929493669 1
0.753963157528133 0
0.791138764369604 0
0.868162521056034 1
1.10692210308446 1
0.983370490446726 1
0.994941352911658 1
0.809255590122884 0
1.03528942110696 1
1.08980220497066 1
1.12147738560862 1
0.967019587086781 1
1.02098923904315 1
1.09999928779249 1
1.01437967846015 1
1.03692731553271 1
1.09213398263507 1
0.884001156440762 1
1.13306881735561 1
0.964090857819538 1
1.01657250334264 1
1.18829931909586 1
0.992815215662307 1
0.933696277125719 1
1.0545265104163 1
1.17015951932539 1
1.14463021673625 1
1.20447538739771 0
1.2371294907285 1
0.938076167685319 1
1.04110505206043 1
1.02896586007833 1
0.919576854816712 1
1.08079531674265 1
1.10615933222637 1
1.0966590873679 1
0.850398175397599 1
1.07516499547891 1
1.07747716424371 1
0.861350600968682 1
0.953869922591977 1
1.02575026473508 1
0.998866611662166 1
1.02935648348117 1
0.891324474460403 1
0.973244396818021 1
0.777498055386646 1
1.06262756315901 1
0.981987623796086 1
0.839422701881527 1
0.994530823751176 1
0.876260257546225 1
0.962697268908757 1
0.867331794433653 1
1.11344604931047 1
1.04152187891308 1
0.824562778361543 1
1.10691951686088 1
0.92818842898965 1
0.940599261056789 1
1.01772909094133 1
1.22995416565691 0
0.876546103011221 1
1.00336779415178 1
1.13683129785816 1
0.882890802056316 1
1.14283898496742 1
1.1455561596141 1
0.79345411409191 1
1.04939186252178 1
0.901043392250627 1
1.02704551252708 1
1.12013865069393 1
0.797636291382569 1
1.01108254166172 1
1.04153949912307 1
1.1426788103493 1
1.07070375909269 1
0.995048071080266 1
1.08107663405814 1
0.913928589260792 1
0.949086409059036 1
1.11088152348425 1
0.907021934579033 1
0.98158167833414 1
1.0127316130123 1
1.02177245805226 1
0.987472142452583 1
0.893192067195636 1
1.11377138968954 1
0.873186670343625 1
0.875511978740605 1
0.975013268593738 1
1.07813582528785 1
1.00049401891641 1
1.21326436631596 0
0.944161937307338 1
1.00120820362275 1
0.913664044189414 1
1.02607756015502 1
1.05853224683417 1
1.03732045968184 1
0.950600429061473 1
1.03086972604369 1
0.871993381692069 1
0.774921957452417 1
0.926055806500899 1
1.14713969349158 1
1.06482299145282 1
1.18254529841381 0
1.01726784245904 1
1.01256677721915 1
1.1721845920013 1
1.16684451972041 1
1.00913325837749 1
0.961063398461108 1
1.0138505167607 1
0.908574488768794 1
1.04739857023904 1
0.963830163209574 1
1.00326315371279 1
1.05594175136834 1
1.04010788131942 1
1.09587325425405 1
1.07602959514624 1
1.06262709484282 1
1.1121508003339 1
1.10443279393998 1
1.05175108994913 1
0.975682074463582 1
1.09832915840313 1
1.12120254041088 1
1.0578647993997 1
0.944761847452099 1
0.962234616114621 1
1.01029961200384 1
0.939865522493109 1
1.19843222912291 1
1.09459915116625 1
1.0741628841589 1
1.08623435545806 1
1.04835338652522 1
0.881817642346224 1
0.993657312937198 1
1.07936565383993 1
0.884874650820307 1
0.864107614231836 1
0.946581214117689 1
0.999720280992664 1
0.799164611765463 1
0.923706417434489 1
1.05295141694114 1
1.05810732380789 1
0.8565606516972 1
0.922474086482333 1
1.13576463756689 1
0.958608546779451 1
1.09071493357088 1
1.08850064906604 1
1.01486728228205 1
0.767337771191076 1
1.19987142073351 1
1.09511996686425 1
1.16825151296833 1
0.987598147217011 1
1.12835772896219 1
0.872692569450434 1
0.953648878919549 1
0.84221554626048 1
1.05885372025775 1
1.03721029976798 1
0.962343285878668 1
1.12149164284261 1
1.10785813284992 1
1.103458704652 1
1.28947388749981 0
0.957007418528819 1
1.10538105412727 1
0.950727700883541 1
1.09687566497667 1
0.95618566759519 1
1.12192031195574 1
0.951304413424186 1
0.866738968308194 1
0.859597311894361 1
1.06894169672782 1
1.07494007015042 1
0.926584219076095 1
0.957922567247293 1
0.867139788122411 1
0.85047108868829 1
0.801014242666242 0
0.938888215316868 1
0.90658506485108 1
1.16229904708427 1
1.12543554691889 1
0.980172786979684 1
1.0573913693155 1
1.13922660569479 1
1.09156666848003 1
1.19887681676809 0
0.973580439747065 1
0.929275219763726 1
1.07399313224831 1
0.877924367105191 1
0.895228899068139 1
0.950139136098481 1
1.05500166785814 1
1.11573544904564 1
1.04776552960532 1
1.08914765457713 1
0.959405120133755 1
1.00111496018982 1
1.16405189527033 0
0.797678531851055 0
1.03194357982581 1
1.08331390995018 1
0.831866579026753 0
0.999786838533379 1
1.02190635540638 1
0.961599406902319 1
0.83531798949023 1
1.00715511231643 1
0.996442226634767 1
1.02259332185874 1
1.06181369252554 1
0.892919459561712 1
1.13717873837186 1
1.07411263852467 1
1.01241193640596 1
0.869098757703952 1
1.05503146397412 1
1.14859276721548 1
1.04673597696428 1
0.910523134453407 1
1.04306772962104 1
1.10136183398081 1
0.954469922581397 1
0.845795428680594 1
0.96794083435677 1
0.983415840146103 1
0.878018108065208 1
1.08218552708675 1
1.16307555249104 1
1.0165019979358 1
1.05438344660781 1
0.953135664211315 1
0.924118715013733 1
0.954721540437747 1
0.791782091054775 0
0.935432390534924 1
1.01524461808546 1
1.10534631531282 1
1.02729176225563 1
1.05915980277674 1
1.0935821895388 1
0.884202471312738 1
1.09131056648009 1
0.899424377582805 1
1.2316151935352 1
0.979021413667521 1
0.975297547589335 1
0.854550385995722 1
0.937515170015102 1
1.00972715211166 1
1.15161743480133 1
1.0399922352132 1
0.999984797572466 1
1.01625604065578 1
0.865405067197684 1
0.947799700060688 1
1.00807843291526 1
1.00403539671991 1
1.08477719972839 1
0.924488737797156 1
0.762397338258093 0
1.2454157279976 0
0.889699153515597 1
1.1401610367228 1
0.920535818307356 1
0.917814621627078 1
0.940021647485313 1
0.972228276018977 1
0.918345797545316 1
0.805884144537588 0
0.863313419955977 1
1.02614092421959 1
1.10072399154128 1
1.01255306322897 1
1.09072214014981 1
1.20637824141578 0
0.958263445041409 1
0.808321053450345 0
0.929387023640681 1
1.12689573119838 1
1.04136652352992 1
1.02981984912804 1
1.06246058725039 1
0.979838451980801 1
0.78265743933658 1
0.712221996411151 0
0.859554220478283 1
0.91168296892556 1
0.968137109636537 1
1.0403556259214 1
1.0652749896292 1
0.971318896590915 1
0.923468831643264 1
0.898738838527897 1
1.04567978582713 1
1.08801738279315 1
1.00166807165476 1
1.01067652244518 1
0.979475296654887 1
1.15097745319967 1
1.05529482754943 1
1.00350667515986 1
1.10325762096597 1
1.06248773487484 1
1.12340182950527 1
0.990772014105836 1
0.835267281101157 1
0.826276563667276 1
0.994424127148433 1
1.05054299238618 1
1.14248552823818 1
1.10536529369506 1
0.862739769224925 1
1.0820077672855 1
0.834144251829557 1
0.83994309076895 1
0.858667888148115 1
0.883925670732007 1
0.861587027237474 1
1.04767885058058 1
1.09879500128168 1
0.969835506433947 1
0.887355448949297 1
0.990885415785499 1
0.950242353600659 1
0.804570576754191 1
0.894383091912031 1
0.963906694156977 1
0.995764240008434 1
0.973435334359985 1
0.91093037342122 1
1.04789430764318 1
0.693295326799931 0
0.879349352133707 1
0.988594634230429 1
0.900771578209184 1
0.894625094588268 1
0.891210705203167 1
0.915333136918465 1
1.25404809974257 1
0.95511525869582 1
1.04960049713509 1
1.08500933956084 1
1.10239745497412 1
0.892018802729773 1
1.02838133103508 1
1.12308172248464 1
0.797237226147254 1
0.915775238273361 1
0.869752647861882 1
1.17655862416317 1
0.864051044015454 1
0.935600758499673 1
1.01239652947507 1
1.00085674244101 1
0.97190467994283 1
1.0382002940634 1
0.910286434676233 1
1.06801207391073 1
0.867172323534087 1
0.92177605860113 1
1.052984886291 1
0.862088382118745 1
0.963475568653804 1
0.990965745400067 1
0.968872052039799 1
1.04196714034231 1
0.948690176617793 1
1.04862038509214 1
1.01301996694393 1
1.05035380020012 1
0.957350297218 1
0.814322375381872 1
1.17025185377482 1
1.01992571704952 1
1.13348377010552 1
0.851688728166596 1
0.877879058160017 1
1.03424597879857 1
0.89324835033733 1
1.15993606713629 0
1.26943641782336 0
0.91845070050453 1
0.781494110654092 0
1.1042786690472 1
1.1273623706698 1
1.08060213750187 1
1.11862892563312 1
0.818802704188049 0
0.947600443738088 1
0.943311523411449 1
0.932402834767455 1
0.834786857179792 1
0.866047697378922 1
0.903517481788453 1
1.04116481525031 1
0.92288620353598 1
1.15296200728655 1
1.19802504508383 1
1.02047996423257 1
0.884698385248057 1
0.888911331301307 1
1.08029145436455 1
0.976902952696628 1
1.10510456230602 1
0.972376767644159 1
1.1255964953256 1
1.06460014117961 1
0.795663420459604 1
1.06623996640011 1
1.15730218447054 1
1.11456207664944 1
0.9622610262187 1
1.01262146910996 1
0.94810551481618 1
1.12573152556727 1
1.07592287108315 1
1.22601857526364 1
0.784577697374243 0
0.966567786679986 1
1.1766548969369 0
0.9185931449994 1
0.832666096386413 1
1.11919299170899 1
1.13030514472604 1
0.908731331293138 1
1.05903780353964 1
0.911308696318524 1
1.00596074912554 1
0.923463186398362 1
0.876897826922794 1
0.843348205772565 1
1.00322488556195 1
0.949888264946274 1
0.7583062645155 1
1.03224725935087 1
0.913332685651329 1
1.05514847359522 1
1.09521798347217 1
1.02384383434549 1
0.961806094113413 1
0.944638103437048 1
1.01269398194942 1
0.972114839570225 1
1.22693965914772 0
1.01427787451097 1
0.986132990115525 1
0.982904589035201 1
0.807004478022429 0
0.972223543396041 1
0.891988446532745 1
0.797129234864231 1
1.01632301145131 1
0.869103555458285 1
0.891161532017062 1
0.978845522449482 1
0.823585642747507 0
0.966459990660574 1
1.08669048760645 1
0.981358147300891 1
1.0006317461527 1
0.810221065480006 1
0.93578229349225 1
1.20679572823609 1
0.791014795191979 1
0.916031425539893 1
1.07844290477158 1
1.02497786022669 1
1.00893003219367 1
0.953840949413026 1
0.853394208955093 1
0.928224084326129 1
0.995179147015538 1
0.931203144908259 1
0.814445560746464 0
0.93696776963846 1
1.18501612738432 1
0.944328468748098 1
1.04727810434734 1
0.929240611510681 1
1.13911086586362 1
0.994974414091376 1
0.946960982052607 1
1.17317166100639 1
1.08913895481118 1
1.12473291063059 1
1.07329208269238 1
0.984865601628432 1
0.865832002919546 1
0.927391372100101 1
1.00985333122608 1
0.981622719509826 1
0.805420040903813 1
0.977533863869594 1
0.999520405760412 1
1.1116760885153 1
0.918115240056496 1
0.8379802987534 1
0.840854582411898 1
1.11283737796219 1
1.11104672763421 1
1.00114552128968 1
0.818450810747229 0
1.02993578008662 1
1.03625556224143 1
1.05028492923158 1
0.987909079532198 1
1.08371904773238 1
1.03429783666727 1
1.12944817764395 1
1.05713621162638 1
1.16552293475942 1
1.20315006739486 0
0.899823849500466 1
0.818137262738512 1
0.891806823020331 1
0.919767352120317 1
0.932862392970841 1
1.00987780165832 1
0.857148547898121 1
1.00098530043738 1
1.08341774721416 1
0.983164009962482 1
1.02759151718017 1
1.10024924541058 1
1.0549286053406 1
0.993156980887997 1
1.01995402519182 1
0.986234519311245 1
1.0120307821464 1
1.01529971826622 1
0.950956370192802 1
1.06741878060084 1
1.0563218117914 1
0.910914239324309 1
1.03457620571125 1
0.984536596083794 1
0.910718456617071 1
0.894490753780519 1
1.07528234770931 1
0.985095990411964 1
0.956648399339682 1
1.04252378686291 1
0.994710545847446 1
1.23835371706493 0
0.709953390382708 0
1.0511904168366 1
1.02103277010485 1
0.931140012503417 1
1.01781027471291 1
0.748611020669579 0
0.954009868454534 1
0.844460488148421 1
1.11953164886706 1
1.08659289999059 1
1.12769171313944 1
0.903887837244547 1
1.11692429332978 1
1.032261201879 1
0.877028713876566 1
1.01924756245333 1
0.890560236932371 1
1.01964906976517 1
0.974062769819895 1
0.9395731036172 1
0.924464242560726 1
1.15815999070641 1
0.832548966664692 1
1.0157470445386 1
0.951838432674404 1
1.01537759060786 1
1.15282956483645 1
0.934528760584365 1
0.953899307926995 1
1.05294389703293 1
1.0130658668752 1
1.01855972608406 1
1.09940360234012 1
0.975000463224058 1
0.834966285806842 1
0.994204337249626 1
0.857561427326442 1
1.01638305877572 1
0.861511571370676 1
0.980317681205088 1
0.982854842304631 1
0.97747149163579 1
0.993727602910579 1
1.06329592999919 1
0.877835700646865 1
0.906526021239635 1
0.913590153045512 1
0.973666536640581 1
0.980803782086459 1
0.906968255445516 1
1.03834610016154 1
0.877609300163815 1
0.946637061504381 1
0.993983886592976 1
1.06186235589077 1
0.883413934918511 1
0.896320345659945 1
1.14899414697865 0
1.0151967442285 1
1.14023645007426 1
0.914515297616374 1
0.933935877254081 1
1.16518492619887 1
0.846804664124929 1
1.09655488443297 1
1.04019518020294 1
0.972171039472027 1
1.18736285467354 0
0.928781491329439 1
1.02288533711106 1
1.05958643944309 1
1.1108077053325 1
0.897569416727769 1
0.95458836405698 1
0.941482898595826 1
0.851243206703716 1
0.947935109126086 1
0.898433185682691 1
0.995094150838902 1
1.00183283711561 1
0.891465547906188 1
1.05018116337637 1
0.804342458090759 1
0.830634133900243 1
1.00957656389343 1
0.93993199253663 1
0.927468973764396 1
0.896216551120218 1
0.904730972264918 1
1.00390697885621 1
1.05587268631305 1
1.06930245700913 1
1.19217020717003 0
0.760565565415115 0
0.973263655444182 1
0.867989530753381 1
1.0777564467305 1
0.890538922682853 1
1.24532930580071 1
1.01786722091139 1
1.05398278679455 1
0.863068556034117 1
0.970030286276612 1
0.911035079052307 1
0.894546072490681 1
1.2612314318606 0
0.840393126242246 1
1.00061718124275 1
1.10684571086336 1
0.782425157133037 0
1.05638271800776 1
1.01689317180763 1
1.11455180271597 1
1.10030099039674 1
0.921325147710288 1
1.01705525725591 1
0.943525543512677 1
0.95519343822324 1
0.976052308746118 1
1.026482185975 1
1.05720202250657 1
1.0700321714854 1
0.905106615705333 1
0.76172621237231 0
1.11489177205838 1
0.990268470508402 1
1.05251976085035 1
1.05278027808334 1
0.9726964208521 1
1.16741167651327 0
0.802706825068444 1
1.15306752736824 1
1.06971293773738 1
1.01284814077423 1
1.12677779532363 1
1.09818993659952 1
1.01126349024917 1
0.898182401355377 1
0.928557085440372 1
1.05301630568873 1
0.904269635253063 1
0.886262606524136 1
0.978914826692378 1
0.998938398129245 1
0.983510684582633 1
0.931928287799696 1
1.21418292464975 0
1.03126279349024 1
0.884870184240451 1
0.829086845530806 1
1.11258158049495 1
1.0800044445256 1
0.873616710874074 1
1.17372598057595 0
0.975487908197909 1
0.854683317846937 1
0.844689066070098 1
0.974931838461979 1
1.13041567261855 1
0.855045077077169 1
1.10539237168777 1
0.88680893379195 1
0.98518146216343 1
1.05636112648559 1
0.954406296717741 1
0.887850341191694 1
1.01491833347883 1
1.02853163406384 1
1.12951522055286 1
0.868910885816025 1
1.01963838863665 1
1.26778182811092 0
0.842052066714339 1
1.17092074747006 1
0.882488708338388 1
0.922488276565058 1
0.980453316421907 1
1.24811615922131 1
0.904964616046316 1
0.937280579511857 1
0.962308704936454 1
1.02751118764859 1
1.05515152542113 1
0.911696274742378 1
0.720107058686217 0
1.1944368405313 1
1.0842422072985 1
0.99152948298975 1
0.915646454623055 1
0.809775589043423 1
0.956924515434745 1
0.990517691607038 1
1.01578665178752 1
1.0041367079388 1
0.946157511559475 1
1.11199738725981 1
0.944697393428895 1
0.917590430421154 1
0.915215009443774 1
0.950379013749015 1
1.06092075110092 1
1.01338510778727 1
1.02309910224328 1
0.958954171808458 1
0.961324836119982 1
0.859840940185716 1
1.06099021986146 1
0.979302894396266 1
1.09547840039648 1
1.06188907195437 1
1.07763057662915 1
1.03260115397981 1
1.08322579540306 1
0.977855461468767 1
1.04217043078208 1
0.983895894711094 1
0.857379168788651 1
0.973046821136 1
0.965840115051411 1
1.0276031530737 1
0.862303407039292 1
1.02676797224078 1
0.904307626424404 1
0.976625274662267 1
0.971003993695965 1
0.976283677921496 1
1.16657174405765 1
0.983994178821269 1
0.942883987488218 1
1.1656267734152 0
0.892173745398518 1
0.929461035863159 1
1.01598747153093 1
1.0705323509048 1
0.963419183733855 1
1.16081380564239 1
0.882100004061106 1
1.04787056129111 1
1.04545085185055 1
1.18253541893575 1
0.977812508322384 1
1.0834103235855 1
0.913940825516465 1
1.10856413071655 1
1.05779869277306 1
0.998917146488878 1
1.09650950205537 1
0.923977018843971 1
1.1003742806636 1
1.11376259859945 1
1.14365006087008 1
1.21984362254686 0
0.996841164781691 1
1.01872631492429 1
1.024334624444 1
1.16519278463863 1
1.13983519179917 1
0.970432748949435 1
1.11087103146751 1
1.15824540460438 1
0.810339358155439 1
1.14973311471084 1
1.11842497576962 1
1.03297663845921 1
0.897481180130103 1
0.773862815331345 1
1.00167746587418 1
1.07156889376904 1
1.00040837060168 1
0.989337678108953 1
1.23865455054574 0
0.803311860053975 1
0.906217036639887 1
1.19747589743824 0
1.0249184600294 1
0.985216062176448 1
0.851309502889152 1
1.01205440321689 1
1.10482597564604 1
0.894088007896752 1
0.883306605162096 1
0.958338077888471 1
1.00447853477937 1
0.843912154369517 1
0.989138797255323 1
1.00996543025147 1
1.00521259315663 1
1.02810911470042 1
0.938835353214531 1
1.1154254671717 1
0.870083124732839 1
0.972191166690474 1
0.901162466050046 1
1.00406845518952 1
0.764953900801343 0
0.806417934454672 0
0.923321526867255 1
1.00566150506623 1
0.991396231803552 1
0.842236479881242 0
1.12318956376492 1
0.871839796410701 1
1.06500590759432 1
1.060817201436 1
0.970743539179196 1
0.919472664356193 1
1.12442368758981 1
1.08206321746615 1
0.870235955256697 1
1.0144638824041 1
0.980856560697486 1
0.748953676599195 0
0.989387441070127 1
1.01816224993295 1
0.87112874525197 1
1.08314482597134 1
1.13286789887094 1
1.07326854486666 1
0.990675586431674 1
1.12380977613492 1
1.21937156708415 1
1.06844785019209 1
1.02216184145992 1
1.09883438624776 1
1.04329184519685 1
0.998489273070778 1
1.01975630150185 1
1.10964394455146 1
1.00270208816298 1
0.99823522117188 1
0.924193040367618 1
0.887777748674201 1
0.989009119923432 1
1.08211495142434 1
0.94356115710446 1
1.03991469312136 1
1.01272801028499 1
0.889377757026032 1
1.11110358488178 1
1.14049817568561 1
1.00892627639208 1
0.908279549890949 1
0.966598056839223 1
0.954636911885886 1
0.976112888710172 1
1.09966009557711 1
1.11596497217582 1
1.17155625216336 0
1.1127902799325 1
0.961921404327847 1
1.02105442384922 1
1.01751891175684 1
0.9617731208577 1
1.0135532532287 1
1.00945311330922 1
0.951583909872723 1
1.18589822679043 0
0.952369129789113 1
1.13300170344227 1
1.06555483879312 1
0.999109386315895 1
1.05282306830409 1
1.01550413332702 1
1.06903950599284 1
1.18596962628701 0
0.86755916125172 1
1.14038157556033 1
0.94734131078444 1
1.02657749482524 1
0.978516438187416 1
0.983190575893468 1
1.09840102831643 1
0.986889696744018 1
1.07456498694572 1
0.822980212080002 1
1.17788445383417 0
0.839739908223104 1
1.13205943363534 1
1.02146735497992 1
1.02258802317836 1
0.987023642018318 1
0.943254472236784 1
1.15809708681068 1
1.0117794415031 1
0.721647801008229 0
1.07578563816912 1
1.06682521896674 1
1.01630905459317 1
1.09699346057104 1
0.876410656281035 1
0.95186517597763 1
0.913990828883111 1
1.03527229315915 1
0.991104936402264 1
0.913261464566073 1
0.961262725243759 1
1.10412663051667 1
1.04626196653439 1
1.02926557748394 1
0.828702568038676 1
0.933356786982816 1
1.05474912951696 1
1.10163588220726 1
1.25559268820633 0
0.956581611118913 1
0.978985764594026 1
0.950479100833645 1
1.02221202258872 1
0.903591792975168 1
0.896914553566029 1
1.03014832279936 1
1.0602360477474 1
0.945793859145873 1
0.955408623326063 1
0.89653165346876 1
0.888377267077364 1
0.831510730915248 1
0.913861065443117 1
0.931834846337913 1
0.95704855433862 1
0.818901901133772 1
1.06954767524135 1
0.879825029567573 1
0.795088006968477 0
0.949607428539824 1
0.962212102760262 1
0.839264519627164 1
1.04916640383322 1
0.912730786992902 1
1.05267376802252 1
1.14763377057404 1
0.914957111739995 1
1.01869290847796 1
1.16152472908462 1
1.03094411157137 1
1.06398408506678 1
1.09527340851165 1
1.03585141361729 1
0.951608514896178 1
1.11409448140568 1
0.940026352202477 1
0.906366010407217 1
0.990041727753349 1
1.07233564720943 1
0.834820370197603 1
0.947173251980377 1
0.983132018451272 1
1.04436142687665 1
1.03068051760574 1
0.99889084715117 1
1.02791408111967 1
0.937212172786574 1
1.08497225325839 1
0.77581594422068 0
1.07657513718982 1
0.92353211652922 1
1.05630930484586 1
0.948613002404314 1
1.11811987963844 1
1.15618340038053 1
0.911387971493074 1
1.0115797548394 1
1.1236135882528 1
0.967621077064538 1
0.962267572838175 1
0.84434822337072 1
1.01216904743926 1
0.989504057882823 1
0.990250680655233 1
1.06675580196783 1
0.952407532193539 1
1.02349950948609 1
0.935269895369318 1
0.930795796908547 1
0.893564726589864 1
1.0016028278415 1
1.04168734856932 1
1.12267970359387 1
0.978332457175248 1
1.01456851311671 1
0.988841384289994 1
0.827393521561825 1
0.939876421746495 1
1.07572105559022 1
0.996461127263238 1
0.999610356304524 1
1.08030963985805 1
0.890445938189332 1
0.935663984958613 1
0.911398399811145 1
0.843987687250342 1
0.954774643844257 1
0.997519949805979 1
1.13221653413442 1
0.837125348091488 1
0.898307276406287 1
0.966819443122871 1
1.08122687175017 1
1.05106031975078 1
1.063799540952 1
1.08524447243218 1
1.04235875964149 1
1.06483107484979 1
1.03024811007202 1
1.11741054937377 1
1.02502943799622 1
1.07624393694924 1
1.06147051824005 1
1.20496236008617 1
0.916985086894183 1
1.08560038950209 1
1.12739509743588 1
1.05605239403491 1
1.17731484780425 1
0.819071620047762 0
0.952766018856204 1
0.947113013215347 1
0.779784671884192 1
1.05795679327139 1
0.879288072348707 1
0.856765847487764 0
0.836437162505034 1
0.986308641124794 1
1.01609767765103 1
0.949507896920022 1
0.999911460167648 1
0.966636666507472 1
1.02827447631823 1
0.87315078265805 1
0.852191786968983 1
0.876938194659999 1
1.06917012702435 1
0.993255354715658 1
0.878964228508778 1
0.902696569541357 1
1.06561494824876 1
0.947852340311604 1
0.845511825538653 1
0.98552871363757 1
1.09600417369056 1
1.04923135654544 1
0.946835182268801 1
0.968637436224672 1
1.03716793091501 1
0.997344604974744 1
1.00353714790431 1
0.959361421500995 1
1.0810341348914 1
0.927497244647934 1
0.876795042705737 1
1.09283334795431 1
1.04153011307845 1
0.894656762889624 1
1.12703214953501 1
1.01170460399243 1
0.865345313247081 1
0.87981695216982 1
0.840830341720761 1
0.933216599707362 1
0.885489962177184 1
1.1716663987603 1
0.934630346004274 1
1.25418344262109 1
1.13633998288438 1
0.921299182999574 1
0.921731066960564 1
1.04716999171117 1
1.07003703912419 1
0.828042771679276 1
0.891501087877135 1
0.943113014802956 1
1.13494818640517 1
1.0154036155214 1
0.896592984158903 1
0.898602541809916 1
0.96496732619101 1
1.05766439233687 1
1.04871421393007 1
1.00187931737516 1
1.00397593000336 1
0.911827760101225 1
1.04723799843893 1
1.12431748174045 1
0.865320005053869 1
0.734959449848128 0
0.935160909997608 1
0.990004644450507 1
1.08289271357255 1
1.00671448025792 1
0.981446904593791 1
0.966392057536821 1
1.1032937628399 1
1.15699361522535 0
0.954196223689793 1
0.969524553598952 1
0.949189845966485 1
1.03731160153547 1
1.13455725814847 1
1.12100573119844 1
1.18578492912479 1
1.02536235139097 1
1.09511072159184 1
1.13961124768187 1
1.12121637911889 1
0.970298724721905 1
1.05788316646683 1
0.975439092890306 1
0.948768009453535 1
0.993367036112196 1
0.967769293267334 1
0.898334288593089 1
1.05316290360115 1
0.998374780246831 1
1.02186789424523 1
1.19247120453008 1
1.02458812196149 1
0.953548656188726 1
1.01102752702091 1
1.08284552370479 1
1.07200853845332 1
0.933698316101285 1
1.13550305761321 1
1.03019435922435 1
0.815688073796819 1
1.01448246430915 1
0.981884912206674 1
1.02426060477057 1
0.90046053896597 1
1.00985611069679 1
1.15995634887688 1
0.981782493714329 1
1.05760387078618 1
1.07704755087178 1
1.03027042077553 1
0.870570505451957 1
0.991012168638662 1
0.881285674269452 1
0.977738285932905 1
0.733120550578665 0
1.03824492814573 1
0.908309365301339 1
1.02076237537621 1
0.96798612353453 1
1.00094596527772 1
1.09956285841738 1
1.04445575575698 1
0.990409838343423 1
1.03490048682068 1
0.835020531820543 1
0.932062791443047 1
1.09657287247706 1
0.912661566788608 1
1.02883502058356 1
0.867548021488871 1
1.0489888403215 1
0.929669503743893 1
0.868866731956843 1
0.87072376487166 1
0.988257686478289 1
1.13454515340377 1
0.950049420080795 1
1.08127436585053 1
1.06616606169669 1
1.01934063805397 1
1.04593927066024 1
1.07660525922438 1
0.810032928141884 1
0.875190224949797 1
0.937905749616357 1
1.13132622514719 1
0.972004588973129 1
0.911374322809007 1
1.00069325987465 1
1.06323799307978 1
0.982497453944285 1
0.882608779820663 1
0.956173977040764 1
1.15117101565734 1
0.867139042557237 1
1.03916155571077 1
1.05556513875323 1
0.99895516597538 1
0.782951335204389 0
1.12836090366861 1
0.929012812369591 1
0.99862715321555 1
1.00627183920423 1
0.772905207908667 0
1.06732900576124 1
0.894007714555705 1
1.03091863502657 1
0.824086642968514 1
1.02448551538465 1
1.08602875702725 1
1.14056126832505 1
0.860521144564907 1
0.978130331053699 1
0.976012815475506 1
1.07852953906637 1
0.972268139272273 1
1.04433902712948 1
0.955094360869252 1
0.98952670360017 1
1.13005089754509 1
0.971128703553836 1
1.10025434217386 1
0.931594639997178 1
0.916377043957102 1
0.998133473088342 1
1.01100480458809 1
1.02963386833633 1
0.97578528462637 1
1.06778446615589 1
1.02219159652766 1
1.12228645993996 1
1.13337372658102 1
0.815884132195121 1
0.789761556995172 0
1.05754538339696 1
1.21664986758439 1
0.904131067357465 1
0.933253260211745 1
1.05671029141965 1
1.16664831622833 0
1.19368357604892 1
0.927984261752981 1
1.11348578676464 1
0.94935574107472 1
1.08274592608248 1
0.962587885014703 1
0.972062932674368 1
0.907160089137072 1
0.886851655292952 1
0.946841154203117 1
0.941827898294384 1
0.836160131684403 0
0.855994247128886 1
0.96562762611601 1
0.954155050796748 1
0.913910679223171 1
0.992345997288566 1
1.02191560805892 1
1.03428904136753 1
1.18091340264649 1
1.10820260494679 1
0.850180695041427 1
0.926288551734598 1
0.793865595420852 1
0.969269770888872 1
1.07956883610957 1
0.983305700353597 1
0.942476180810212 1
1.09703211452318 1
0.981235627723919 1
1.03858866197262 1
1.06928919618768 1
1.01985799517636 1
1.01164118868455 1
0.957078465003893 1
0.795760141798934 0
0.989772068715731 1
0.959739590625644 1
0.98174796649545 1
1.01670963668855 1
0.964535910734506 1
0.959009238425903 1
1.16190880769609 0
1.10178176174113 1
1.18071625825593 0
1.14499019545922 1
1.07843512121516 1
1.0948622821734 1
0.84258806366657 1
1.10781539023219 1
0.723990919474678 0
0.994770589899724 1
1.06812009987331 1
0.977439207476412 1
1.16335902921969 1
1.0415279659914 1
0.919522315309701 1
1.03723389793887 1
1.01148701278461 1
0.877465564992284 1
1.0160947615105 1
1.05882907238439 1
0.973343644752994 1
0.988775179216031 1
1.00212235271214 1
0.878139685061673 1
0.843645558444482 1
1.08122496563606 1
1.0678279811231 1
1.21803067882107 0
0.975911469694367 1
0.952787064911032 1
1.04343777658748 1
1.03087736813212 1
0.907220544699293 1
1.05447564066354 1
1.06839876138194 1
1.15920911933349 1
0.931548659943741 1
1.00183646120803 1
1.23094191873765 0
0.874594990223981 1
0.937587188125621 1
0.92764092392859 1
0.955502800570735 1
0.805304636211058 1
1.05539171032068 1
1.01027256842404 1
0.79287093639691 1
1.01233181130552 1
0.918479926162823 1
0.902565626880562 1
1.03555397386409 1
1.16323273273481 1
0.919421697789967 1
1.0851441356715 1
1.08441187041724 1
1.05225653422543 1
1.16129948955491 1
0.942923058655803 1
0.993406518569623 1
0.931230663495191 1
0.873529387527666 1
1.14526799022331 1
1.01191679593857 1
1.12399855774967 1
1.07224944836474 1
1.14232059228917 1
1.02669043098955 1
0.999256280103319 1
0.98364312923427 1
1.24252273090994 0
0.830594214573369 1
0.99026224069369 1
1.15269126993065 1
1.0224179643047 1
1.07455424230473 1
0.734358555253218 0
0.912759671151803 1
1.17750965136999 1
0.823819757451552 0
1.03004438577722 1
1.1448073228556 1
0.959814384470144 1
0.846669977618467 1
0.956558564541526 1
0.993680294985608 1
0.945555142790802 1
0.880976489714754 1
0.850208845427699 1
1.02654821716207 1
1.07421452403783 1
1.01005918829473 1
0.903902242159361 1
1.1429822401187 1
0.942114890680573 1
1.0108732844815 1
0.976399253898382 1
0.977578046218238 1
1.19708904340156 0
0.8437363496753 1
1.17838283125403 1
1.05279234475092 1
0.968585082180365 1
1.01540798848731 1
1.0663557973478 1
1.09069143835705 1
0.95211126710314 1
0.992037093125637 1
0.750907092326124 1
1.02473953062755 1
1.12282544111081 1
1.00002149864475 1
0.902145064952863 1
1.07343283286462 1
0.874189268107059 1
0.873260971103286 1
0.90925548975195 1
0.941832581514037 1
1.21617902832511 1
1.00335490038155 1
1.07028862415758 1
1.03632895842105 1
1.09297088297072 1
0.966657053037405 1
0.884209807505764 1
1.17881725407263 1
0.892420554819323 1
1.00232931983401 1
1.19401771662515 0
1.05290973099595 1
0.953492873862972 1
1.10522627865679 1
1.00340964290161 1
1.08101811383759 1
1.03170800587826 1
0.971676542060172 1
1.19322018172575 1
0.855297453984081 1
0.982661265706419 1
1.00097536046949 1
0.986840810598461 1
1.05212439563098 1
1.05857794958924 1
1.07498716940064 1
0.922924493557733 1
1.00223658206816 1
0.99872162918218 1
0.90090073997466 1
1.04275980808583 1
0.913446365336771 1
0.942390283109165 1
1.10585112306899 1
1.01008064957897 1
0.84474036652634 1
0.912639960710547 1
0.913944060871634 1
0.96226004759791 1
0.934478633522974 1
1.02637322709265 1
0.938185025981371 1
0.722603965188205 0
1.02849970913256 1
0.848884703251696 1
1.0588153117007 1
1.15458844585456 1
0.905980374315218 1
0.988450205010505 1
0.959749818079528 1
0.914170918069096 1
0.950681377583142 1
1.10674201565801 1
1.02089204135094 1
1.09389202099088 1
0.91713214223505 1
1.09698883111585 1
1.06162069970012 1
1.10121451461575 1
1.11747482302112 1
0.886302721164617 1
0.837728897798238 1
0.99694874636776 1
0.710857324312044 0
1.09272416234373 1
1.11211404485811 1
1.19000143972089 1
0.988982263604037 1
1.05812313602759 1
0.965637538971421 1
1.09580211339275 1
0.699657738173517 0
1.01177165507046 1
1.25598648101638 0
0.963851457153778 1
1.00712826629729 1
0.968824272670235 1
1.1444561226345 1
1.09799814453365 1
1.11085809916202 1
0.887253293578198 1
0.996863014804339 1
1.00713597191308 1
0.967071309565593 1
0.894050219752284 1
0.808458710408427 0
0.940082719171746 1
0.868576802038904 1
1.12011061019702 1
0.946666681448736 1
1.12844385083939 1
0.942656789247919 1
1.14832318225356 1
1.0325789624625 1
0.87128798651286 1
1.10070580888805 1
0.908963535118461 1
0.898381125929862 1
0.99230648332184 1
0.96065964625184 1
0.88330497480878 1
0.857641253163534 1
0.959632112095071 1
0.870954847472502 1
0.943003882960591 1
0.964903995093474 1
1.03024435756655 1
0.973094790645739 1
1.01891552776365 1
1.03136036286034 1
1.00782650910191 1
1.01379200359691 1
1.02389624262974 1
0.982038404839733 1
0.889508207763835 1
1.01491974877881 1
0.976644342207706 1
1.05276075014029 1
1.05683903595457 1
0.983358596052261 1
0.876123206846422 1
1.10819308125457 1
0.926516388089947 1
1.03330700965853 1
0.974923184305932 1
1.01120691575483 1
0.956751054427665 1
0.81792011116865 1
0.931201895282021 1
1.01866114216963 1
0.934468828081914 1
1.04863229175563 1
1.05422248607821 1
1.00341606904059 1
1.07554880972805 1
0.723493091704059 0
0.922860499333987 1
0.843586445937345 1
0.975795476011475 1
0.9893991651123 1
1.00258120053654 1
1.0036624476611 1
0.82233975843127 0
1.14493721272811 1
1.19088155953693 1
1.05319473362482 1
1.08600638208962 1
1.00476601811761 1
0.872630426864627 1
0.95263908063901 1
1.0954481382337 1
1.03694825924597 1
0.970430813727011 1
1.04607763402132 1
1.0134693848613 1
0.997860521914825 1
1.13694863790753 1
0.973330781704847 1
1.01666426341558 1
1.12414224146178 1
0.956130278938822 1
0.833064184955917 1
0.955276831052635 1
0.976203405513267 1
0.968894947931033 1
1.01740893286312 1
1.04174023569065 1
1.13237817626194 1
0.851294292230631 1
0.963623668900256 1
0.905227845532423 1
0.870655096644189 1
0.799446038324105 0
0.867599365483881 1
1.09137974476139 1
0.921817183742506 1
1.01040069643053 1
0.995919516953249 1
1.0841427217497 1
1.00477411402817 1
0.950875240684443 1
1.01246181360856 1
1.01350590267135 1
0.950130791864597 1
1.10900686631004 1
1.09382485411725 1
1.08407677809761 1
1.00303234064737 1
0.871269882432172 1
0.975774856781649 1
1.11681620528197 1
1.03618935600472 1
1.08432165271839 1
0.978358359688528 1
0.996194258362709 1
0.91046546809403 1
1.04738145295509 1
1.04307310961116 1
0.993117414170056 1
1.05421280099717 1
1.13806559497256 1
1.01192477942032 1
0.994927585536929 1
1.03074406063455 1
0.997590190214232 1
1.14034759838189 1
0.942895973990708 1
0.843094501152477 1
1.11004507734166 1
0.954311344411663 1
1.02816388631915 1
0.793318429094412 1
1.04060615828602 1
0.97585843886004 1
1.09294801367186 1
0.81170216321497 1
0.973089213280615 1
1.00708769447034 1
1.00875872750898 1
1.09912132326662 1
0.936487897881566 1
1.01570147404757 1
0.84124285856133 1
1.0132972999073 1
1.08764473604726 1
0.970845289462425 1
0.756875614750204 0
1.13625122098574 1
1.08480347955079 1
0.97390590173482 1
1.09954934535148 1
0.852379572647396 1
1.10464160992826 1
1.07564428887436 1
1.0097419948696 1
1.01620616561531 1
1.06223034315055 1
1.05242721582205 1
1.04183855466238 1
1.16018860953056 1
1.01403714891313 1
1.01931941530299 1
1.06038754842779 1
1.03683241851914 1
0.933509276999985 1
0.855318107362575 1
1.0030433734826 1
1.06386226198258 1
0.959482182642279 1
0.95155356494456 1
1.10883734173083 1
0.886881631401704 1
0.976471650200892 1
0.912852620819105 1
0.978937222673259 1
1.04175652417429 1
1.01842466533302 1
0.962271633186113 1
1.0783248845227 1
0.969498751759334 1
0.9484279070424 1
0.897451794109629 1
0.789402295135537 0
0.918945743398693 1
1.00554989299954 1
0.995303932783667 1
0.990365106427451 1
1.06270891835453 1
1.05776092860658 1
1.13463953419193 1
0.83969839432367 1
1.03731334702714 1
0.798778132180348 0
1.0552805679385 1
1.00082588564417 1
0.885580614534723 1
0.976357624522321 1
0.97446511308983 1
0.959334563256097 1
0.823744475689215 1
0.90469058236651 1
0.93787267940433 1
1.03209670515541 1
0.894889761934838 1
1.12875492307714 1
0.981054683223726 1
0.936841458756098 1
1.10121227967655 1
0.986231656864175 1
0.915553513774933 1
0.938770243739503 1
0.833467499914811 1
0.957866586865562 1
1.14624443933114 1
0.988594967327552 1
1.11404266705332 1
0.980252492015689 1
1.04353082964586 1
1.14750620983931 1
1.04064359382307 1
1.09159366617945 1
1.06914879393414 1
1.06662525021335 1
0.932991253701889 1
0.887190773676701 1
0.940746649118418 1
1.13226328508604 1
0.993656868226187 1
1.16117628240737 1
1.08792357321443 1
1.26848686513786 0
1.03017663541604 1
0.881910166683214 1
0.967766720193924 1
0.780616778257981 0
1.01342934905982 1
0.981910359194109 1
0.964153611542416 1
1.00912321085859 1
1.08364596954026 1
0.997191680692497 1
1.10010026288432 1
1.10876702737702 1
0.908792862924636 1
0.707542846176874 0
0.997627022005884 1
1.03806998457804 1
0.998367640229216 1
0.8844899279729 1
1.20206359243907 0
0.990239613773314 1
1.01130933911897 1
0.953891752623801 1
0.836734037121543 1
0.914753954406684 1
0.845313359018707 1
0.767717052709587 0
0.817420405025689 1
0.90848647611455 1
0.943597846642149 1
1.00295819686513 1
0.902556685511013 1
1.0637777283439 1
0.840051136817235 0
1.06681891482155 1
0.845757260084707 1
0.987402191349234 1
0.950331563558028 1
1.03359381510607 1
0.898684831721313 1
1.01922556210515 1
1.06973006357596 1
0.927873051948646 1
0.979943940790168 1
0.984163532824592 1
1.01976789164909 1
0.918151198864477 1
0.991478560355443 1
1.01158338821937 1
0.997713336437059 1
0.988163364812283 1
1.07159967611336 1
0.887560004265445 1
0.990074963141578 1
0.911776957042825 1
1.21795180363004 0
0.865382114811259 1
0.989831432018444 1
0.99466379768796 1
1.06831212501586 1
1.05146077991987 1
1.02154899014307 1
1.05693403338822 1
0.830709395364969 1
1.12659075361145 1
1.03168110846771 1
1.05379678862109 1
0.968273464817055 1
0.88405594998844 1
1.16790602788301 1
0.96513055226921 1
0.958842129800461 1
1.0956235992256 1
1.02259677672497 1
0.995148036360954 1
1.08360916716252 1
0.991632620047966 1
1.14727656700465 1
1.05663850193638 1
0.805726901636644 1
1.03976531037822 1
0.860955415804328 1
1.06346584183378 1
1.14332576965136 1
1.06863815927456 1
0.704746376830608 0
1.03348168673618 1
0.926662496344718 1
0.92186351179075 1
0.837429307064037 1
0.845000542018924 1
1.02713853556977 1
1.10590593909368 1
0.960292842231685 1
0.974650476211534 1
1.01040715837666 1
0.873169414943116 1
1.13125150607424 1
1.08836499945765 1
1.0408059088727 1
1.16709433595583 1
0.91436270182388 1
1.02633773083198 1
1.05916815424976 1
0.885742011608574 1
0.949448280884419 1
1.09081721330975 1
0.983304373610167 1
0.943644923157964 1
1.02305246078271 1
0.958353141155211 1
0.98840095044729 1
0.945358118624861 1
1.06933048317869 1
1.04146684708306 1
0.95090312087009 1
0.892440717952857 1
1.05777339463995 1
1.10053930148681 1
0.891645575242578 1
1.01363938557195 1
0.9518639279524 1
1.03363963849914 1
0.846215620990482 1
0.934913516280421 1
0.93541019358417 1
0.895581072453845 1
0.991345514847205 1
0.994984083654632 1
0.92587765086065 1
1.04850772541643 1
0.978097279277257 1
0.91789463357783 1
0.897495896538835 1
1.0811546866488 1
0.921392964038973 1
1.11312934380715 1
0.96871540053385 1
1.0999714371555 1
0.96005382559567 1
0.944164907541742 1
1.04967743408318 1
0.88821135285074 1
0.932903286662729 1
1.02175975823466 1
1.0230136562709 1
0.917495060211128 1
0.875064320501051 1
0.922095363189456 1
0.871090263334693 1
0.942967774010175 1
0.913243997358608 1
1.08604378658456 1
1.18065814455634 1
1.06948981958643 1
0.93326513607361 1
1.00987982266059 1
1.03498257622279 1
0.940142168564671 1
0.901134523004816 1
0.984332657572299 1
0.877049738167726 1
1.10530580800458 1
0.972499397145595 1
1.02721181266726 1
0.933631477177616 1
1.05794965491419 1
1.11750933669818 1
0.849302961974341 1
0.961829907091521 1
1.10502646053972 1
0.966486160410785 1
0.893693323305524 1
0.980807503646056 1
0.855965071787617 1
0.803742777795672 0
1.180700816005 1
1.20201787659164 0
1.09861703482192 1
0.73975527371101 0
1.12423401018012 1
1.24303326290604 0
0.881736948451531 1
1.05022393749073 1
1.0070154764508 1
1.02146444883835 1
0.866585138232056 1
0.957674516739743 1
1.10096108859482 1
0.877988572124877 1
1.03343284091914 1
1.03348448884374 1
1.1099866078029 1
0.739487310077045 0
1.02694680118049 1
0.971625444733749 1
1.15092278515178 1
0.864810440374889 1
1.21097498675686 0
0.984195445272386 1
0.988451266735893 1
0.929316055120676 1
0.997882605114022 1
1.00553518663891 1
0.950018266639142 1
0.930874062457291 1
1.03015729030466 1
1.05466016589494 1
1.13593621440962 1
1.11596084097531 1
0.957804593959101 1
1.09279661493704 1
0.853546713838723 1
0.85349149192432 1
0.935197138749559 1
0.955640681616999 1
0.923720433333986 1
1.00467511049203 1
0.997152874291615 1
1.01166862493228 1
1.12850358415441 1
1.05648681865147 1
0.866435101763161 1
1.0342045631295 1
0.996645510591577 1
0.917254323386577 1
0.910190783483512 1
1.03355358042181 1
1.03373137146663 1
0.971802858117445 1
1.06490035662694 1
1.00915016946893 1
0.909022138639231 1
0.995383940140189 1
1.17841407003418 1
1.10385714843309 1
0.875965879344003 1
1.00094817568311 1
1.23068575349436 0
1.07339977613599 1
1.21199917306952 1
0.976851783284986 1
1.09307800335886 1
0.913552396666805 1
0.952097054919634 1
1.03809772683584 1
0.917634701482429 1
0.959886669613973 1
0.989201204193916 1
1.02488686144129 1
1.02415687805963 1
1.14417453604416 1
0.855676129181362 1
1.00668990212332 1
0.933273909840443 1
1.17825837852231 1
0.809257812877977 0
1.08504517033791 1
1.15010870173766 1
1.10745899985963 1
0.86348229437283 1
1.10305668616792 1
1.0202234389554 1
0.940792079227527 1
1.00411866370899 1
1.04390669393882 1
0.951490792614511 1
0.877360123442551 1
1.10275388780687 1
1.075183027241 1
1.02118721399495 1
1.02402393151514 1
0.945185880625071 1
1.02689373857372 1
1.06821983446991 1
0.998929965521936 1
0.826003594260585 0
1.10898721844502 1
0.760747888199046 0
1.11700457091238 1
1.01940792232826 1
1.10950272419222 1
0.874896223529655 1
1.06956073681869 1
0.962844682966638 1
1.09996967387744 1
1.05571138473026 1
0.907765013045963 1
1.17060007841546 1
1.1444719878304 1
0.953134385444911 1
1.06750718916563 1
1.1980982135242 1
1.02538135385323 1
0.950032915568969 1
0.95282565273812 1
1.13436107936352 1
0.989522634635865 1
1.00917087325808 1
0.946959425476533 1
0.889407790511702 1
1.11365546950571 1
1.08272219941421 1
1.03474583466775 1
0.917102629859498 1
0.790152996220821 1
0.887834833831724 1
0.903531861401734 1
1.00171247816477 1
1.12798463775682 1
1.19494505661773 0
0.913873977345268 1
0.972189709738514 1
0.906395767325472 1
0.776539906593718 0
0.998189456933098 1
0.927828304750732 1
0.812352047968934 1
0.982753438987111 1
1.15039257800252 1
0.962087669515179 1
1.01605735730389 1
0.892821483112562 1
1.11219516937142 1
1.07269140108504 1
0.979972577246848 1
0.965433545511952 1
0.848903963634677 1
0.876463429091008 1
1.16748242711283 1
1.08841869580975 1
1.02556448681705 1
1.01845922585569 1
0.874511155398926 1
0.853599443457351 1
0.995073705298886 1
0.977273626713377 1
1.10436168213959 1
1.03596405180025 1
1.06705516872056 1
1.0119205082914 1
0.834085832973488 1
1.0513869050621 1
1.16810279496567 0
1.04760100061281 1
0.835638879254524 1
1.10387841394151 1
0.971264349115558 1
1.02210188085791 1
1.0007913639361 1
0.995171387704369 1
0.882187470595169 1
0.968049676354152 1
1.11732370267934 1
0.981086166568278 1
1.01039487258086 1
0.997769417930058 1
1.16612711441582 0
1.04901727498716 1
1.08257180263481 1
0.922608086330283 1
1.08274845571642 1
0.912594914754939 1
0.883151302206615 1
0.963617601223885 1
0.955251363831381 1
1.04942255182156 1
0.945029336280321 1
0.868094883153717 1
1.10268415490602 1
1.06049526063185 1
1.05159027088236 1
0.863393071566249 1
1.04669449953274 1
0.820599407602448 1
1.02262756936485 1
0.92981444660464 1
1.01729263316492 1
0.94779359313194 1
1.14067260437495 0
0.986973278892297 1
1.11184343551066 1
1.24684892110319 1
0.928949626950367 1
0.926593337350048 1
0.950365285926194 1
1.04785980770187 1
0.984726460560317 1
0.886155161034989 1
1.15957257680489 0
1.00899685730075 1
0.886525158349337 1
1.08424368141768 1
1.05968197815006 1
1.07699367140991 1
1.18068026781426 0
1.08092467488427 1
1.03010278288866 1
1.04688878183614 1
1.10586692584817 1
1.00012704556378 1
0.955297088658542 1
0.879509928972163 1
0.945641224319982 1
1.1697032975478 1
1.0552041105304 1
1.11735881394569 1
0.910309679038624 1
0.964703356583139 1
1.08231274649906 1
1.01288226242281 1
0.878103783786772 1
1.04752431563507 1
1.05316743429287 1
0.870236277946142 1
0.84082251490314 1
0.916733907141646 1
1.12240240865005 1
0.981728629677841 1
0.994147877624608 1
0.992177803405991 1
0.695103958940367 0
1.05946915355597 1
1.07836822991773 1
1.02290473136017 1
0.834510912977602 1
1.11546960393129 1
0.894246092878063 1
0.931711061070531 1
0.93468642741792 1
1.01274489778558 1
0.996355850628195 1
1.11727837111309 1
1.09836618713008 1
1.09534764295236 1
0.959211987981098 1
0.979541073099148 1
0.924782912515311 1
0.813674761338926 0
0.999621835486703 1
0.927093098409748 1
1.02074849996757 1
0.986083577424955 1
0.9685352920767 1
1.23018595884877 0
1.20246538070496 0
1.03033425162959 1
0.911842443483307 1
0.933724831501877 1
0.864627389856909 1
1.0307180565394 1
0.881905423051139 1
0.806058706930442 1
0.989112223479937 1
1.01771095096144 1
1.0107199240359 1
1.29158591126363 0
1.08467616342691 1
0.983576318665351 1
1.17057007452682 1
1.002385643228 1
1.05534404252313 1
1.15253469924884 1
0.845778884764618 1
1.00113418687324 1
1.0359929846598 1
1.0091510210294 1
1.17617824103784 1
0.799370630149076 0
0.95159808059664 1
0.90817230517085 1
1.05955139550187 1
1.04809220288345 1
1.10477230080935 1
1.04687438291867 1
1.05941643413155 1
1.04261020264459 1
1.03333812734194 1
0.954134121619432 1
0.955776388328511 1
0.99939901743755 1
0.870333175512789 1
0.975761951597863 1
0.898054366221723 1
0.938684198583352 1
1.02971366789813 1
0.999192801186256 1
1.18268256449415 0
1.08892480683208 1
1.0877629382081 1
1.0354121713437 1
0.996247158550514 1
1.25086485991274 0
1.17299540999353 1
0.902823350121586 1
1.05905093873152 1
0.988327886041154 1
0.826671604994272 1
1.14602682698521 1
1.10632163801382 1
1.01294999261292 1
1.06397870943983 1
1.06036394912379 1
0.8071284184659 0
0.782596796859393 0
0.920923245649146 1
0.873357775509931 1
1.0093466793006 1
0.834510787241973 1
1.15697204946291 1
1.10636042993391 1
1.05889716600997 1
0.817983699007383 0
1.14105127349235 1
0.978575107322404 1
0.921207542641727 1
1.0534431312617 1
1.00818018920274 1
0.907641178479825 1
1.01351282858582 1
1.21541594863509 0
0.997442751447646 1
0.948797158861039 1
0.924798324495475 1
0.896835027255905 1
0.850065964724696 1
0.9060206412838 1
0.978480843420215 1
0.824684516935602 1
0.694684276839545 0
1.00414867105815 1
1.0687221003886 1
1.04288684748993 1
0.94829766239917 1
1.07612214254296 1
1.07344876812496 1
1.01973636710351 1
1.03086526742843 1
0.954134287645002 1
1.01693457179323 1
0.999760241617909 1
0.925382927735768 1
1.02971445022544 1
1.12675158798796 1
0.944313682199254 1
0.78272621750745 0
0.945887034523551 1
0.9810376724422 1
0.989008998449065 1
0.938805349411989 1
0.918427799455557 1
0.891059190031238 1
0.748028166785115 0
0.870594632006662 1
1.00552075971142 1
0.986635787096633 1
0.848352524273082 1
0.873945584081408 1
1.0260454519566 1
0.784110877426067 1
0.998319845641763 1
0.98130753961364 1
0.866140967089559 1
1.12732163469192 1
1.02901089568276 1
1.05624714883386 1
0.961649252100917 1
0.930073627393683 1
0.989668882046295 1
1.0582798520597 1
0.942840176075073 1
1.2278164738188 0
0.967680922178013 1
0.932925319817993 1
0.816542469484704 1
0.953784493589021 1
0.79032201781046 0
0.944868862704213 1
0.927662304870259 1
1.00652348194891 1
1.04936174345055 1
1.06919455608844 1
1.05194655109918 1
1.00452291848488 1
0.956753023044036 1
0.975069799310062 1
0.80488732505739 0
0.937778176137038 1
0.899691385122147 1
0.900888239490181 1
0.991053572238931 1
0.936020252088803 1
1.22055444429265 1
1.0708960816289 1
0.989477261529104 1
0.782956313148324 1
1.07634521965301 1
0.970572888475525 1
1.02749181596102 1
1.00979071641736 1
1.00375160373412 1
0.896723060392369 1
1.17393420792608 1
1.02720132787614 1
1.09166546034585 1
0.953953485283904 1
0.955556863879888 1
0.935092349429604 1
1.08006742396557 1
1.09928578980291 1
1.19673714743385 0
1.16504924131777 1
0.953732210393853 1
1.08841139747873 1
1.08791656404782 1
1.14158474612471 1
0.914530124660677 1
0.966860632964808 1
0.965226244765034 1
0.783337458052525 0
0.810264703149962 0
0.924527158356721 1
0.935467006636237 1
1.16220161529689 1
1.06181362351808 1
1.11668080212473 1
0.918937065861932 1
1.11361100546981 1
0.946228159191751 1
1.03626876936167 1
0.900842119021566 1
0.887989689483394 1
0.729393350130534 0
0.99375008632199 1
0.984224296152182 1
1.00065902518929 1
0.976856555580612 1
1.03675038073631 1
0.912972137241614 1
1.10610913281494 1
0.983784837290436 1
0.802709848462861 1
0.931377795837905 1
0.945055308041886 1
0.963124336596618 1
1.12796700810622 1
1.05848170024858 1
1.11789383405736 1
0.740745962141857 0
0.956946089521568 1
0.938524323585832 1
1.08266798797934 1
1.14673292933955 1
0.889352118471845 1
0.835775377560579 0
0.921413144511626 1
1.01186940984631 1
0.946723633172078 1
0.934289789965775 1
1.00823065153546 1
0.989817385934999 1
0.881154494947327 1
0.940573398925695 1
1.10501720351314 1
0.873908410585324 1
0.907443118289997 1
0.846599142794708 1
0.924888903542759 1
1.13174437172159 1
1.23721842411778 0
1.08392440870435 1
1.06774750644847 1
0.896342600453848 1
0.964201976470219 1
1.092477316812 1
0.774765200794809 1
0.939066944108172 1
0.975607893708336 1
0.987985615627682 1
1.07295570936413 1
1.04495351949763 1
0.82580536331874 1
1.13095348827461 1
0.940553119527061 1
1.16965036113048 1
1.09986618153587 1
0.89960097101608 1
0.949481081937395 1
1.08179772500669 1
0.975271613905162 1
0.850284433916167 1
0.994198247508337 1
1.09968052579366 1
0.841209342566691 1
1.03219843428812 1
0.994878268961828 1
1.19801450112814 0
1.06421945065361 1
1.13100965147871 1
0.99582033392405 1
1.05591618729146 1
1.04533688894584 1
0.854001159444303 1
1.11286457041196 1
0.990799515153391 1
0.995263737487626 1
0.90846827231884 1
1.00203956320263 1
0.968108709835516 1
1.079539928846 1
1.01071923940354 1
1.23100924299631 0
0.920818749509082 1
1.024898038906 1
0.947609440312529 1
0.936259767731209 1
0.95199410033583 1
0.964832705784526 1
1.12305939109578 1
0.92912468927243 1
1.15169178098474 1
0.905827048530046 1
1.02682782708034 1
0.969140272688333 1
1.14144189448796 1
0.821266661487226 0
0.909645950965264 1
0.800417872260482 1
0.988706512692271 1
0.909173281080508 1
1.02097315278935 1
1.00087706469118 1
1.10741184078189 1
1.09419046248255 1
1.03000050578893 1
1.07150081845196 1
0.920693648009644 1
1.01247914046515 1
1.01938870409575 1
0.891769857209687 1
0.993593207524698 1
1.11254258029744 1
0.917031228731269 1
0.998627541950321 1
0.945696468739475 1
1.00857083320915 1
0.834904169158065 1
0.903651308221113 1
0.837175175500845 1
1.11950788880419 1
0.915019760348207 1
0.844744152377704 1
1.0091239692284 1
0.830929659427564 1
1.09737695384445 1
1.31266591804458 0
0.907271018774516 1
1.06051787977408 1
1.04609132279921 1
0.921219443064764 1
1.10672448479693 1
0.931819965631484 1
0.958036757204552 1
1.11858416252011 1
0.80338217130289 1
1.10050820195323 1
1.04196877942761 1
0.9338868149951 1
1.22840397538098 0
0.954528885488008 1
0.99348730944241 1
1.17841374861237 1
1.22290015403251 0
1.05090564135355 1
1.18098868943166 1
0.934447787083169 1
1.08426156484736 1
1.17665066173792 1
0.927203268174051 1
0.806471034226514 0
0.976450052388263 1
0.826430500268199 1
1.11443574215087 1
0.880841414221703 1
0.794672094365067 1
0.894063909049924 1
0.906459605243472 1
1.04329384939626 1
1.10961376209872 1
1.01215573439895 1
1.01252045673891 1
1.16034801463335 1
0.866998535789767 1
0.905990067942508 1
0.966866876946823 1
0.88982693405343 1
0.962598665931092 1
1.0118477166777 1
1.00919547888703 1
0.933925306337669 1
1.11156813796785 1
1.04251657415321 1
0.984429308554424 1
1.08817635993535 1
1.05594642769263 1
0.92463885659603 1
0.983975377115132 1
1.08957194563987 1
0.911706914762341 1
1.01866328810423 1
1.05676759210744 1
0.923440965300508 1
0.823381030620592 0
1.07717241651693 1
1.05325676208439 1
0.905117360990676 1
1.01600304030191 1
0.943963823505869 1
0.833174606455063 0
0.966259212082073 1
0.97975754428425 1
0.915889104276365 1
1.101557823723 1
1.1328396078021 1
0.980439849532657 1
0.989636691910207 1
1.13248048835374 1
1.08530981129978 1
1.02049101225291 1
0.993167964470269 1
1.02842436304901 1
1.02807867532016 1
0.980465299174375 1
1.15396591893529 1
0.742991981652318 0
0.858739177839329 1
1.05071292643346 1
0.848839907118287 1
0.992465895904813 1
0.919793985286676 1
0.999872375875419 1
0.913862547351947 1
1.03498833082133 1
0.869975892928014 1
0.817432758380786 1
0.847024048026447 1
1.03541952615706 1
1.01357217040472 1
1.11041697283956 1
0.953716167822963 1
0.98440946463566 1
0.915152067282915 1
1.02753858492128 1
1.08423333807405 1
1.12531614096014 1
1.08341613144657 1
1.011536933708 1
1.05089131050263 1
0.990557728400552 1
1.02106113903041 1
0.871210829861893 1
0.882781397581263 1
0.896180057466247 1
0.978230648114359 1
0.889130540533767 1
0.99162633085334 1
0.863221755122624 1
1.18821949137314 1
1.03502558314736 1
0.965548482174246 1
1.00323467956792 1
1.02069078730737 1
0.954123696310811 1
1.20628875573573 1
1.07071124928266 1
1.07197706351142 1
1.03244876192057 1
0.89623454865127 1
0.978635034096615 1
1.00285103568153 1
0.951123871357501 1
0.89116075926715 1
0.919054427754786 1
0.979761335797755 1
0.94485055067747 1
0.76168227540471 0
0.969894189547718 1
1.03922379845298 1
0.922153366874906 1
0.906318873985074 1
1.15600441613 1
1.05623435048166 1
0.829265876221602 1
0.916002318867924 1
1.08622028142894 1
1.0219634004125 1
0.989486732167488 1
1.13201181338549 1
0.999906195095712 1
1.14049863546829 1
1.19539603015633 0
1.03917244313143 1
1.01703074462287 1
1.06445212126908 1
0.964711051247734 1
0.922088692954814 1
0.909565556117404 1
1.23465933841319 0
1.00837544035457 1
1.02159746717948 1
1.00344727659909 1
0.995904819712398 1
0.890296448642738 1
0.788403269260527 0
0.879657934547283 1
1.25921716415922 0
1.00650509366152 1
0.905748738448998 1
0.937827322186808 1
0.983196514290126 1
0.861141005027759 1
0.798330738662975 0
1.05715589354502 1
1.13765872966036 1
1.04852898722926 1
0.960400299453753 1
0.915957074544806 1
0.968258393574923 1
1.11801870969289 1
1.1576616223003 1
1.03793069691965 1
0.907995272875551 1
1.08323344863735 1
0.795998750154916 1
1.09146215838272 1
0.981809398520984 1
1.01692817066963 1
0.925189140387586 1
0.93843429928729 1
1.31254048950851 0
0.953633685138498 1
1.09861264137195 1
0.913623715938763 1
1.11971383519744 1
0.928024530865224 1
0.993116515190603 1
1.03633797466695 1
1.06830569510903 1
0.942259308451063 1
0.749566832793485 0
0.991108541016679 1
1.00192628405031 1
0.949722169876353 1
0.909847834096286 1
0.999757130862367 1
1.04246932721307 1
1.10586695045782 1
0.986702323809635 1
1.01425622337848 1
0.965808629138821 1
0.854006361698066 1
0.88885328856049 1
1.00475556732606 1
0.960877864973322 1
1.00664627401598 1
0.855605703529036 1
1.10538374906251 1
0.99757273962079 1
0.972128464504203 1
1.27498920641805 0
0.893666190283915 1
0.993420953936168 1
0.99306249710972 1
1.09478662761483 1
0.832580062864877 1
0.896663516120657 1
1.23497405878177 0
1.03183472866996 1
1.00326616968924 1
1.04443233933015 1
1.19055064973827 1
1.05759670060978 1
0.850697886967656 1
0.667841765865552 0
0.952016779020649 1
0.930169753806167 1
0.97630070270385 1
1.14402526249971 1
0.861863567713918 1
0.806136627982345 1
0.990072932476698 1
1.24336678959158 0
0.970697516480899 1
1.0494661391176 1
0.907415383261764 1
1.03683624550587 1
1.07896014618651 1
1.01735516485885 1
1.02378442366132 1
1.04473852251682 1
0.999687326034512 1
0.924421936826017 1
1.01155488332206 1
1.12334258238645 1
1.11311095651867 1
1.07248728960867 1
0.958629467333135 1
1.22818765027859 1
0.809946703855995 0
0.836585376625447 0
1.08093665150158 1
0.753319157245537 0
0.98026458321372 1
1.27066924473978 0
1.03697697065068 1
0.8890941009487 1
1.01628145711129 1
1.19545204909834 1
1.04141800043792 1
1.1633972812825 1
1.07544521122054 1
1.0533508145003 1
0.809825547102654 1
0.908706913859455 1
1.12649575420447 1
0.913056632135048 1
0.97009296818114 1
0.946836604508704 1
1.1201092696193 1
1.11679305525648 1
1.02213037219449 1
0.95620403683371 1
1.07452706122914 1
0.982708351635739 1
1.04792907995189 1
1.05768902480975 1
0.899054016655225 1
1.07258412545023 1
1.05056684507777 1
1.04879033792852 1
0.857619312099981 1
1.10730104085305 1
1.03374460359101 1
1.05853898391575 1
0.928248990640857 1
1.27735358585629 0
1.17763882284244 0
1.0254504503087 1
0.912954318233862 1
0.902902185579671 1
0.9914274158699 1
1.2410308561088 0
0.995451661336756 1
1.02137338907113 1
1.04737770055725 1
1.0468084099191 1
0.991612841704831 1
0.820628683817914 1
1.07979570418016 1
0.975522585610675 1
0.97982928713517 1
1.03737580045696 1
1.24156646747884 1
1.11101072934426 1
1.14396611179568 1
1.09623015212727 1
0.902047012909913 1
1.07923202938151 1
1.00772425979318 1
0.833173023572146 1
1.05691561626477 1
0.806174445185492 1
1.20276220577059 0
1.06763490929949 1
0.90705009423398 1
0.997211352060306 1
0.903028783909539 1
0.985362461960685 1
1.00221151327009 1
1.09049228531343 1
1.03934593310115 1
0.971210328010327 1
0.992145701528189 1
1.16507607755351 1
1.0042328000646 1
0.982708683398007 1
1.11809371731381 1
1.07878067335257 1
1.00600749212505 1
0.898331499702082 1
0.890791193563207 1
1.15721903504269 1
1.01264654282839 1
1.04359644116051 1
0.985476251188303 1
1.0765161707106 1
1.22933440121219 0
0.935593073909226 1
0.726665384605529 0
0.916436222894573 1
0.996689381873193 1
1.06762245879297 1
1.09446747045733 1
1.08639905113578 1
1.09190751323209 1
1.02918417939453 1
1.11747379369087 1
1.05141116416937 1
1.15486465888478 1
1.08135122024152 1
1.13255828712633 1
1.12178251010324 1
1.15372491185489 1
0.84045189988349 1
0.847208932316519 1
1.14353518683472 1
1.06255500920901 1
0.978186366976783 1
1.13073176939532 1
0.972132207863586 1
0.986801072135887 1
0.899566774570991 1
0.886208238049319 1
1.08590079271737 1
1.19609192522447 1
1.08580578509547 1
1.02122120332451 1
1.06422876560267 1
1.01293668877016 1
1.13576164226493 1
1.05415373624527 1
0.952926512762347 1
0.889602574060208 1
0.979545119780929 1
0.914482104395916 1
0.96825692987775 1
0.838950298375967 1
1.00764542713542 1
1.10656564444019 1
0.906634479018812 1
0.867271000050586 1
0.921339703631245 1
1.07356121280237 1
0.94812718425914 1
0.948194426275804 1
0.912031771439003 1
0.864664253764011 1
1.03325323473858 1
1.02178230513475 1
1.01800815487073 1
1.01500833569234 1
1.03062177717684 1
1.01368678122968 1
0.882438759800962 1
0.970443601925633 1
1.09538825731405 1
0.814997131180689 1
0.883497676979445 1
1.06110305731199 1
0.830743170179732 1
0.869020620899157 1
1.02351362228704 1
0.960032496906357 1
0.842637197199029 1
0.860009768849066 1
0.910479799709923 1
1.09476018216953 1
0.793201861692911 1
1.07589744212323 1
0.968648178316873 1
0.932853007365962 1
0.767992222395726 0
0.960090085894717 1
1.09546053129895 1
1.04475963919257 1
0.849717302599851 1
1.04979433031762 1
0.99301427478619 1
0.907999613834274 1
1.08872067012427 1
1.13900579147622 1
0.85052401790153 1
0.930463301281966 1
0.969539295705573 1
0.970430845892476 1
1.10427712356004 1
0.838890904814572 1
0.96142323364009 1
0.914451433333638 1
0.9394260256997 1
0.907894954140323 1
0.927398647685469 1
0.797324862614817 1
0.982539398642159 1
0.995197416019052 1
0.95490987241884 1
0.982602371437188 1
0.963138132166356 1
0.911107038156041 1
1.10537496101847 1
1.00651065399685 1
0.962056464678704 1
1.05091059789465 1
1.05797946091969 1
1.15784336570522 1
1.08086066614204 1
0.850556774206757 1
0.910224547331776 1
1.02215034139084 1
0.888205861785786 1
1.04542726026235 1
1.20510693387543 1
0.940388999140034 1
0.799039064941506 1
1.15626739716092 1
1.08443570089021 1
0.955674201639393 1
0.885089163646687 1
0.819950174173539 0
1.02898967641893 1
1.10919886250848 1
1.0473517245102 1
0.919995050744281 1
1.09610011376606 1
1.08638188120419 1
1.08056869050895 1
1.08991205233434 1
0.989039649377929 1
1.11990766882907 1
1.05570484640106 1
1.00115573011403 1
0.803996070428056 1
0.953147430284551 1
1.06981553342548 1
0.945307637459519 1
0.854868077523893 1
1.15905555513484 1
0.819586297087764 1
0.888642943361425 1
0.836612330367257 0
1.05661956631463 1
0.881073256974144 1
0.877292479569134 1
1.08069331237612 1
0.984798739574591 1
0.982350408562814 1
0.978581943515963 1
0.907557034213824 1
1.08422967227263 1
0.836007866637845 1
0.887328065360404 1
1.10067936451689 1
1.02700352454391 1
0.932543096681697 1
1.05270115560408 1
1.06294479934797 1
1.30532157931682 0
1.04316960255316 1
0.930269027566453 1
1.19877755465022 0
0.865182607252846 1
0.822968703362374 0
1.05965637470087 1
0.981972922713257 1
1.0882445093656 1
0.963083326419556 1
0.967739916069747 1
0.832999158526983 1
0.843057065514428 1
0.922025039008371 1
0.960668768065944 1
0.82026600449338 1
1.05527083568352 1
0.93538070922994 1
0.964338752082078 1
1.07439553095187 1
0.893735918090954 1
1.21634810403998 0
1.00834883589132 1
0.868449935462491 1
1.01053412291105 1
1.18620844046951 1
1.0526806487613 1
1.14725588981655 1
1.03436590095722 1
1.00046449231959 1
1.04646093510384 1
0.970087722152172 1
0.989108457108298 1
1.03755684531836 1
1.00229625785447 1
0.831454552187665 0
0.907949018619849 1
1.15259814719468 1
1.16027027491639 1
0.965414561847453 1
1.11036697032315 1
1.04531115305417 1
0.952126122666722 1
1.00084421450259 1
1.17736500844223 0
0.921034684831285 1
0.94706475679033 1
1.08196599662341 1
0.910183533902095 1
1.12289438388182 1
0.985505741168537 1
0.845526580049101 1
0.927562279580029 1
1.06494109096817 1
1.06063331573913 1
1.00875301556881 1
1.23476947134305 0
1.08539891444579 1
1.00236777694123 1
0.935609609142989 1
1.08864340161891 1
1.07183009581182 1
1.03458924175918 1
0.760793434621954 1
1.02930979616795 1
1.14211582633604 1
1.0049056099919 1
0.938590871972129 1
1.13128785915911 1
1.05806657813477 1
0.884738447014336 1
1.1503883523861 1
0.897362189388083 1
1.1078353046376 1
0.955444036356167 1
1.19186829764867 1
0.982089955719698 1
1.11702256417705 1
1.14162221789175 1
0.970940238528724 1
0.816213264242407 1
1.07254185996204 1
0.941151361141307 1
0.973906725977471 1
0.933743041183121 1
1.04969368090824 1
1.03605363459768 1
0.995680594467459 1
0.916728920519639 1
1.04849378631973 1
0.976973145966036 1
0.785890089406033 1
1.05046894336716 1
1.0741907555323 1
1.12793992517733 1
1.10686346161274 1
1.14641698532994 1
1.01438413055723 1
0.93695615042358 1
0.973803681032826 1
0.894661803513212 1
1.03081976191908 1
0.893618693704564 1
1.06200449050505 1
1.16159608838969 0
0.943559691223027 1
1.05733775346005 1
0.981803158408423 1
1.03596592247462 1
0.927304923925389 1
1.05719844323097 1
0.95734175467764 1
0.858783452644058 0
1.00044339097343 1
0.927406882504518 1
1.08756174031193 1
0.992977287836973 1
0.959885105512886 1
0.915346570787935 1
0.971214917403482 1
1.01043189836078 1
1.20660024843159 0
0.929842375555915 1
1.12139665751417 1
0.875408526286206 1
1.07120148725179 1
1.12300474002319 1
1.03155741348544 1
0.896577600762449 1
0.958975547163451 1
1.11875055016665 1
0.752647211228034 0
0.862252317402132 1
0.972542320084172 1
0.907401647607383 1
0.980525322103745 1
0.86383218643202 1
0.874252307711384 1
1.21192867931616 0
1.01062086660273 1
0.804479298991538 1
0.913515853591137 1
0.932104077549485 1
0.88690960175417 1
0.976202548479056 1
1.04007528176859 1
1.01055419509917 1
1.01965922477193 1
0.968725673222751 1
0.892471980819319 1
1.06297670279131 1
1.07339942166159 1
0.945198289912109 1
1.09381672849739 1
0.946417132718379 1
1.09700408777584 1
1.02743693560695 1
0.939719798120394 1
1.13220963289028 1
0.853550368930339 1
0.903705496255358 1
1.03134234543942 1
0.976516766150833 1
1.01803653633766 1
0.93277441828443 1
1.10861678926714 1
0.970607468759554 1
0.959330134849096 1
0.868603729276618 1
0.978387526628969 1
0.764660469333685 1
0.896521391519712 1
0.799308453051264 0
1.14404284303157 1
1.0240872348104 1
0.854385403473128 1
1.00185412423436 1
0.838696477418353 1
1.08639580956423 1
1.00734791030941 1
1.13993478609919 1
1.08369466861795 1
0.914816091344667 1
0.939946173597929 1
0.885166317201293 1
1.09522085249628 1
0.958044088952208 1
1.0308902517097 1
0.91575654064404 1
1.04782898416431 1
0.884327622985077 1
1.08178950291909 1
1.06367928120902 1
1.01021256761148 1
0.905957240019536 1
0.99858082807648 1
0.837587942274243 0
1.0429773945979 1
0.925086750389407 1
1.11186532924082 1
0.99051392113503 1
0.771520017926309 0
1.03187829578679 1
1.08971545357836 1
1.02351056667926 1
0.822036180746845 0
1.05623551983574 1
1.11158821738021 1
0.945817036122814 1
0.991035184182657 1
1.10146814724088 1
0.982210662620243 1
0.918123330192961 1
1.24084218310311 0
0.945004908941813 1
1.07037984157397 1
1.09203235469881 1
0.904431844441527 1
0.994764221883127 1
1.05427691158252 1
0.973305754898569 1
1.10934692265067 1
1.00784081179989 1
1.24020943456418 0
1.00761603440445 1
0.862556295566926 1
0.805383198685237 0
0.888353162071288 1
0.813054745646777 0
0.898880259540963 1
0.973202189292237 1
1.04753199453052 1
1.13422803922374 1
1.0820256122143 1
0.991965943983501 1
0.793846848976302 0
0.903526044131356 1
0.982229930281108 1
0.959004600979027 1
1.08122472488199 1
1.10255060483373 1
1.10707977951918 1
1.04480458070487 1
0.88676770318588 1
0.900352111259715 1
0.964517567041976 1
0.922751161012544 1
1.06232720814021 1
1.01343498087377 1
1.00392427976972 1
0.988995468725014 1
1.11198875081293 1
1.01648941462134 1
1.15945654069531 1
0.871804444358015 1
0.90083873621 1
0.938696249453041 1
0.893029583806445 1
1.13136041477767 1
1.1391825321766 1
1.14241919554455 1
1.10434502815108 1
0.960778402376791 1
0.912267441073037 1
1.13185106314861 1
0.980352405945937 1
1.0755113679932 1
0.809172406425112 1
1.07473973927645 1
1.12611975990431 1
1.00653415619986 1
0.88298669655696 1
0.902213403989375 1
1.04341760414607 1
0.902481667330925 1
1.0549010077488 1
0.971181007437407 1
0.923562028939149 1
1.0785940205151 1
1.040694567553 1
1.20629368490166 0
0.925472075076644 1
1.07129357227907 1
0.960689065472207 1
0.986390487529339 1
1.03455005707854 1
0.862714024338923 1
1.07684018579615 1
0.95031395436103 1
1.01174570583241 1
1.02814308071447 1
1.12492086062936 1
1.08234302386114 1
0.863068189285571 1
0.924267607886034 1
0.870391527960134 1
1.05200813854819 1
0.98868385999615 1
1.05923868030983 1
0.950716681712932 1
0.872653771640527 1
0.981917248972907 1
0.96594848682494 1
1.21619616138731 0
0.768922177422361 0
0.8206223991469 1
0.96795654664485 1
0.972594282034651 1
0.758507531779704 1
1.09233648408897 1
1.04218956465576 1
0.99798460320055 1
0.911856356334555 1
0.97291734377584 1
0.877100981443294 1
0.991402239494562 1
0.900027512250482 1
0.993081608369926 1
1.03784307226437 1
0.890350884475777 1
0.924976235244761 1
0.931192830989552 1
0.820339749839611 1
1.15500108325364 1
1.10155135994767 1
0.93354510166453 1
0.905678558442374 1
1.03357264021328 1
1.04098688666804 1
0.912342988680076 1
0.986445891743321 1
1.09342232977788 1
0.825170814763623 1
1.20097283282077 0
1.22445925272737 1
0.973664298135597 1
1.1641034889303 0
1.18418156672689 0
1.12097779463253 1
1.11211861083011 1
1.01434211748686 1
1.08869110948662 1
1.18765503097808 1
0.928427104958424 1
0.923536067393811 1
1.00740157092367 1
0.964283676993365 1
0.899743679372355 1
1.10363474112979 1
1.1215149639046 1
0.940439259772664 1
0.959999375004099 1
1.02872470411662 1
0.935316185105835 1
0.786927202610427 0
0.793282816183749 1
0.92836250006076 1
0.983216271360386 1
0.968114332349522 1
0.756199267626014 1
0.934306712812659 1
1.22137123258085 0
1.06151356052632 1
0.820760660336261 1
1.04910201084886 1
0.949517006467032 1
1.12926815298698 1
0.914513190415433 1
0.829425364777637 0
1.05341228615311 1
1.07245348415772 1
0.949212208379359 1
1.0513139245391 1
0.960752001287842 1
0.962409510377738 1
0.859772629607056 1
0.86322552451405 1
0.97809860991007 1
1.0496703886888 1
1.01132071028147 1
1.10717065686539 1
0.817966940701869 1
0.977458859868308 1
0.924014639246818 1
0.809917286237826 1
1.08425417921788 1
1.12082361070828 1
0.921105413689303 1
0.959566410314783 1
0.987829166009272 1
0.863191220907961 1
1.22758698878902 1
0.810889568390648 0
1.04195751029823 1
1.09504344296824 1
1.08554788678614 1
0.946637290156186 1
1.00095099202728 1
0.988863060891701 1
1.0608550815713 1
0.894897534127499 1
1.102774403453 1
1.07677420439565 1
1.06486352351506 1
0.893495273521361 1
0.890987223458576 1
0.896074339280791 1
1.18708665573038 1
1.05163676769887 1
0.988259781353049 1
0.983106288447695 1
1.05760717554267 1
0.903984226422306 1
0.919091331047429 1
1.0700998480214 1
1.13867634603524 1
1.16664113778453 1
1.1320782955091 1
1.05424441930237 1
1.10349611498449 1
0.925940979373113 1
0.884557480497468 1
0.91005913195938 1
0.930023633184436 1
1.00824020540001 1
0.797462513588791 0
1.21432419268588 0
0.835744829338785 1
0.870040035025241 1
0.959781952609636 1
1.23949372677151 0
1.04927809879087 1
1.10270572303778 1
0.828797119051478 1
1.18055386945319 0
1.00832508582682 1
1.19158845750932 1
1.06055558330451 1
0.939884642579597 1
0.769683760797122 0
1.01165479702795 1
0.831740329574511 0
1.03076416573414 1
1.06288489043809 1
1.11474839611604 1
0.823995999706634 1
0.892034128955153 1
1.31740859594654 0
0.932237082186093 1
1.11706594195761 1
1.01627241195736 1
1.0447011540385 1
0.996279287436122 1
0.822866795245027 0
1.06980588528401 1
0.813172043492554 1
1.15071497827769 1
1.24302426352737 0
0.978067674120089 1
0.915701251885039 1
0.905550662184862 1
1.00397369587038 1
1.08741296195901 1
1.13248473711838 1
1.00063483115103 1
0.979229113596498 1
0.967068522064063 1
0.983047271647559 1
1.10637720967488 1
1.04512048745623 1
0.957613118504533 1
0.909528750479917 1
0.918904612141414 1
0.967063774837554 1
0.989004944414347 1
1.14920367018378 1
0.961554171875628 1
0.903867466460811 1
1.00084089408953 1
0.908957146857992 1
0.89015816830593 1
0.967318165402094 1
0.961374560971495 1
0.917538819205799 1
1.19610702051916 1
1.13314658196546 1
0.987249787952913 1
0.882604917837076 1
1.05539972736528 1
1.07543263704057 1
0.968480364207084 1
0.900680357509412 1
1.12204118678591 1
0.912296745425602 1
0.828178053481275 1
0.809422916410789 1
0.933696946893399 1
1.04504129739455 1
1.09011711762442 1
1.057487416532 1
1.0896595187346 1
0.904365788319273 1
0.973726269617374 1
0.972329438029493 1
1.06983144200915 1
0.949542451771917 1
0.966889641543577 1
0.833566145328276 1
0.886364897088604 1
1.05026547569095 1
1.14103605573117 1
0.756199891534984 0
1.12396628938069 1
0.943504937020437 1
0.922786949247143 1
1.09698636665545 1
0.970086313318004 1
1.01264278956087 1
1.04720300706108 1
1.00909660735342 1
1.14182921542933 1
0.918289956979127 1
0.970298460373275 1
1.0329124266927 1
1.00881825615132 1
1.08726910872178 1
1.15914025387239 1
0.844478353120505 1
0.972755474732846 1
0.977126860716592 1
1.15023767856881 1
1.11669567797396 1
1.0423978164296 1
1.0661792361748 1
1.03991347911622 1
0.957921950284737 1
1.05759565442697 1
1.07656073327165 1
1.01226042590704 1
1.05210115332511 1
0.917982650545966 1
0.765230815655861 0
1.02417096167528 1
0.904554615442276 1
0.935030105252701 1
0.905803733211188 1
0.996848745331975 1
0.955058020859147 1
1.0971828078633 1
1.10985616750131 1
0.957752420632548 1
0.951112125861448 1
0.789614551140248 0
1.09713218246919 1
0.962712913871797 1
0.859741163111368 1
0.975628682380807 1
0.972954265022862 1
1.02287948157243 1
1.02059144129851 1
1.02320855749566 1
0.790561178514225 0
0.884664267263483 1
1.01350159951943 1
0.918354483273372 1
1.0849885846619 1
0.88541278308514 1
0.853548201918156 1
0.945685258686622 1
0.893187255382611 1
0.89460235034011 1
0.939621368838149 1
0.810635206296087 0
0.946901635977618 1
0.966512645814602 1
1.0319346839888 1
1.06512867144613 1
0.910982907379758 1
1.25187517475988 0
0.980527423271403 1
0.905398604246441 1
1.00341001290074 1
1.10535691046063 1
1.09487506041679 1
0.918797862299877 1
0.931618353812863 1
0.815580989163137 1
1.02644749072599 1
0.988728121097463 1
0.994537686354991 1
1.00920361552435 1
0.970856706001921 1
1.04443248126061 1
1.19612321425953 1
0.860796859271932 1
0.883637220619809 1
0.957636735851332 1
0.848671966518458 1
0.948501359325053 1
1.04780327363335 1
1.13927194892976 1
1.0236181830707 1
0.853548423970369 1
1.16191435836642 0
1.15328746654751 1
1.03736629743071 1
1.03927992348128 1
0.882011833413269 1
0.985247869542296 1
0.898612842617605 1
1.08382349041107 1
0.990434673115744 1
0.899835634853735 1
1.16578361971812 1
0.897749417921956 1
1.01453888170054 1
0.782002089539048 0
0.829550991962073 1
1.00977661283902 1
0.769798112844218 1
0.847989952064298 1
0.938804458283835 1
0.844421738806874 1
1.02893319251004 1
1.0281863977103 1
1.02034602664855 1
1.04741700970831 1
1.05758382280412 1
1.05335492858402 1
0.947621893216584 1
0.959338038154324 1
0.963316593961601 1
0.945468947206731 1
0.894121070825328 1
0.898087651198076 1
1.02889774567219 1
1.02282770402693 1
0.959905304358429 1
0.938106926742456 1
1.21136685873702 1
0.815500335711626 1
0.944338524153023 1
1.10020366790791 1
0.909020443989011 1
0.79667530559976 1
1.10686031065406 1
0.977837382027746 1
1.05365922630721 1
1.02402101813243 1
1.05729984623215 1
1.05094208416023 1
0.960338344576067 1
0.910611581186211 1
0.97191621017378 1
0.915463041917312 1
1.08416134778319 1
1.02997009440222 1
1.12655656275372 1
0.962081708642182 1
0.848081760910345 0
1.15838635268941 1
1.09339465369462 1
1.09447116775447 1
1.11267420764821 1
1.06058393596248 1
1.16642241462165 1
0.887002180899522 1
1.00712970312105 1
0.954985711468703 1
0.77824444209193 0
1.10000389409792 1
0.930317196310571 1
1.07465939525381 1
1.08167541794221 1
0.969908845577759 1
1.02714090265309 1
1.14097611952999 1
1.18154584673901 1
1.13070133864712 1
0.911891078835337 1
1.01691972082642 1
1.03524701997109 1
0.968548970923683 1
0.916720167473273 1
0.884245919009181 1
1.00661804286023 1
1.12419835016071 1
1.10206304907317 1
1.05833489896694 1
0.980095737645713 1
0.855903225085444 1
1.0733903498306 1
1.12242794390398 1
0.988547255896953 1
0.932138480393126 1
1.23760641044791 1
1.08801385669501 1
1.07334641937028 1
0.935039601442448 1
0.970843320925991 1
1.10075082677344 1
1.27452632010688 0
0.765516608556626 1
1.04884965365551 1
1.02159188607616 1
0.933296534309801 1
0.775347009900219 0
1.23901705411395 0
1.06662268149663 1
0.883920954929883 1
0.948831086861134 1
1.12679657358579 1
1.15555253182202 1
1.01611939214319 1
0.988280681708669 1
1.14074168678442 1
0.925615626260549 1
1.10677703609248 1
1.01934923176406 1
0.80875645849797 1
1.25997841369211 1
0.915935941255188 1
0.948048323693003 1
0.996741806894163 1
0.960551368349342 1
0.985586724926266 1
0.991596840080038 1
1.04190042332709 1
1.02118026108151 1
0.929994988047269 1
0.999344636745428 1
0.848244860150451 1
1.1062627365189 1
1.12220298067669 1
1.02884536686584 1
1.12034827751953 1
1.01583731242138 1
0.880315571458906 1
1.0584768584368 1
1.01496322581311 1
1.11732043444147 1
1.01352645154711 1
1.01707817004447 1
0.917683677468057 1
0.939136353078599 1
0.983736450398668 1
1.0518587253893 1
0.938280982970727 1
0.757137339502572 0
1.03276320367394 1
1.05092072569661 1
1.07209139646009 1
0.892529622621319 1
1.04903448993778 1
1.00790774957638 1
1.13519002198858 1
0.972559464060497 1
1.00690388954305 1
0.859729190609696 1
1.09000962959389 1
0.990624263092654 1
0.939714985762495 1
1.10107772691269 1
0.899141398646847 1
1.24416274571211 0
1.15846730850233 1
0.74768492939919 1
0.997397716644441 1
0.902284522438411 1
0.855056002995154 1
1.13445209238772 1
0.927878416510856 1
1.11451990479967 1
1.00646427925476 1
0.906446988812823 1
0.963585823217238 1
1.1392832666676 1
0.965326943163439 1
0.988088101816424 1
0.910665016721252 1
0.926327117312467 1
0.93693030130123 1
0.851127667796659 1
0.941674090894732 1
0.936578554506417 1
0.952512791259457 1
1.167307615793 1
1.15380747189168 1
0.939931868356487 1
1.06082996986877 1
1.0808660832507 1
0.911955307180569 1
1.10136884680242 1
0.988455087360467 1
0.999989404641271 1
0.899277385697927 1
0.908725370588703 1
1.10126173321134 1
1.02278400253312 1
0.868549469427716 1
0.989436921939048 1
0.946280286174151 1
0.87365307305439 1
0.99991358511264 1
0.996494306191863 1
1.09208821646166 1
1.19648498854307 1
1.02106686795585 1
1.06119646410614 1
1.05109259846687 1
1.04915151656506 1
0.879208917076184 1
0.977735311373276 1
1.03342102997385 1
0.802273976763694 0
1.19609953555125 1
1.00845779747976 1
1.09253248019601 1
0.913976674675052 1
0.798570163656816 1
0.861916829473392 1
1.15235523429236 1
0.851826987348883 1
0.9720920233492 1
1.16123111709765 1
1.06498950768037 1
1.02153829904136 1
1.0474249177101 1
1.20059792223362 0
0.831724545139145 1
0.974466837499304 1
1.11840219165389 1
1.07089653639047 1
0.888259380311623 1
1.17974739317668 1
0.938380662470968 1
1.04805262948142 1
1.22828380799505 0
0.888618065748902 1
0.975712925403008 1
1.01684168404449 1
0.907878116720177 1
1.17657643839176 1
1.16646179805493 0
0.939612775023887 1
1.16958531106834 1
0.983927188922465 1
1.25386451136306 1
0.667684235079537 0
1.05968063377792 1
1.08555669690234 1
0.924130639674757 1
0.735496544382634 0
0.953983799086579 1
0.984743499880905 1
0.916615183679925 1
0.898274892971184 1
1.2517350779867 1
0.955046261658956 1
0.936367872614147 1
0.948987644247268 1
0.900032930611694 1
1.12110441398103 1
1.10302899904122 1
1.1883352066248 1
1.02569037340846 1
1.09971562230461 1
0.924066545536118 1
1.12621508458503 1
0.95176812293768 1
0.913157017994845 1
0.860726737694575 1
0.876687484651224 1
0.982142682589917 1
1.09478895016093 1
0.903315958652623 1
0.904131902379447 1
1.18981176476032 0
1.11449085946888 1
0.959640829935006 1
1.01569763384273 1
1.02282103707719 1
1.07619647877474 1
1.03569598878745 1
1.06440532192342 1
1.03114719903353 1
0.938297023012372 1
0.783365155133989 0
1.17474303123171 0
0.96579451213354 1
0.771551139125404 0
0.878486419820231 1
0.987728623349886 1
0.883566234102928 1
1.13453849102017 1
1.12403112811877 1
1.01034166233791 1
0.802587026069018 0
0.700833865956771 0
0.850158918861043 1
1.0409371939077 1
0.846155526002164 1
1.04636435527286 1
0.919014467040272 1
0.919391621922647 1
1.05870510800883 1
0.932443774174367 1
1.48365367216232 0
0.945835773722848 1
1.08009892838322 1
0.929976657306264 1
0.989160518059956 1
0.804947963177266 1
0.875189224974716 1
0.884967405306862 1
0.887790132351265 1
0.827455198173318 1
1.01169721898291 1
1.15142299991652 1
1.10005832920881 1
0.994415529955163 1
1.16087861059168 1
0.904095962952665 1
0.68067432515687 0
1.07200111450767 1
0.715005730550802 0
0.939430331214085 1
1.21234888246435 1
0.964532608152091 1
0.902570970650513 1
0.914391422123168 1
1.07083677051341 1
0.99234670369259 1
0.745725135628292 0
1.01312100753475 1
1.09699742765353 1
1.14879604861111 1
1.00222385724185 1
0.904621023529425 1
0.856799826173853 1
1.18893273320137 1
1.02581565637376 1
1.02072112754929 1
1.03670954779331 1
0.910641215515119 1
1.05112343753147 1
0.905843492425877 1
1.00658501505402 1
1.1553023260695 0
1.00208156405809 1
0.950497395768018 1
0.967919676526542 1
1.0468145927306 1
0.838830843635781 1
0.913701947945309 1
0.842517026211168 1
0.942175139974041 1
1.05243256060796 1
1.00875746453903 1
1.13894500279672 1
0.989888377307632 1
1.17644917249713 1
1.06520409627983 1
0.917374231546703 1
0.902437365130345 1
0.886071774335427 1
0.901764464445248 1
0.867956619376861 1
1.05463059096693 1
0.823025613883583 0
1.05236315227558 1
0.761792919916077 0
0.776728779356533 1
0.82367985351223 1
0.996272932240869 1
1.02498288959166 1
0.932143489616567 1
1.14933029535745 1
1.14832014863115 1
1.1515045513425 1
0.945686724966855 1
1.03991931571806 1
1.10022593397266 1
1.08205924882618 1
0.968069946850903 1
0.97104871227736 1
0.947152349558695 1
0.901197485979503 1
1.07585381813777 1
1.04757404061359 1
0.808161070325115 1
1.05845619073275 1
0.959029450418124 1
0.923499501224624 1
0.896392419807632 1
0.988638885270611 1
1.11113679113604 1
1.27203789154874 0
0.908815174193791 1
1.06592313578262 1
0.863571608811643 1
1.03083187196923 1
0.823352674793091 1
1.00625090507981 1
0.997942854720861 1
0.774313709319726 0
0.93683073843504 1
1.09590143523234 1
0.990734653506864 1
0.869541997254925 1
0.907344203594733 1
1.11733141552374 1
1.06603548450815 1
1.0687333553378 1
1.007845588928 1
0.938019114558661 1
0.998153468562047 1
0.930310707083035 1
1.02750972167082 1
0.945362219597476 1
1.08526636975902 1
1.12642452972921 1
0.974153630378036 1
1.07702551463364 1
1.01121004293444 1
0.949007413817337 1
0.866458667098425 1
0.981929396431664 1
0.978729303484118 1
0.913217883790067 1
1.13960275195452 1
1.01823553775764 1
1.133407668068 1
0.734827826394401 1
0.882007640233952 1
0.997696201717082 1
1.0910375606241 1
1.01609771224645 1
1.0765719057644 1
1.11281542137672 1
0.972446374213383 1
1.03529842368028 1
0.897802629188827 1
0.969093729387567 1
0.918725867871524 1
1.09942859792835 1
0.999257775978295 1
1.02762032061711 1
0.671368949153646 0
1.03460006076537 1
0.813599335889867 0
0.990701683620142 1
1.10470004085243 1
0.993176474425708 1
0.890651849026693 1
1.07400248813041 1
0.949930480834003 1
1.14834717039452 1
0.998929870360688 1
0.921541885676942 1
0.863079701787372 1
0.931722570878799 1
1.03472521230031 1
1.03992968701847 1
0.880193607352382 1
0.945659526176671 1
1.08446729042071 1
0.919429205311989 1
0.862904006168633 1
0.849496541080224 1
1.09734484664421 1
0.788885525765934 1
0.900994287658592 1
1.21098242812212 1
0.908682685339032 1
0.974551944739712 1
1.01862766125744 1
0.898432042115126 1
0.899403061198935 1
0.918380301318786 1
0.935588128058764 1
0.968096115275438 1
0.949346373750343 1
1.23776079026837 1
1.14462658396179 1
0.92636782860835 1
1.0558738133793 1
0.883753097508191 1
1.09994024110371 1
1.11318783013501 1
1.01898857328205 1
0.882220919288547 1
1.12636096797304 1
0.934251717372855 1
0.968210097208694 1
0.929333251350501 1
0.949632242880314 1
1.07385351135241 1
0.947383125902987 1
0.915110417603577 1
0.972335270877472 1
0.994997276655408 1
0.912543288727092 1
0.986600196665652 1
0.962351467696014 1
1.07950073689229 1
0.929736754751166 1
1.0351310609819 1
0.939852618873086 1
0.792824458466221 0
1.12669812653119 1
1.06324855860296 1
1.00966248151164 1
0.958172479564352 1
1.02829057798433 1
1.16616924234185 1
0.917349947316081 1
1.07440081125015 1
0.885948429838145 1
0.9005864812541 1
1.30059031542688 0
0.968177720642509 1
1.00659613705598 1
0.990890544475563 1
0.863228636613761 1
0.925519479718591 1
0.895735321433362 1
1.00499972524003 1
1.03227791636493 1
0.962134002039828 1
0.91574351510156 1
0.883550392599399 1
0.987559042149857 1
0.838201573495527 1
0.988762829868848 1
0.9734348655501 1
0.856828173620308 1
1.04044927084681 1
0.982254435490297 1
1.09152422979626 1
1.01228673764511 1
1.14202311238865 1
1.02499677508658 1
0.888514226242769 1
0.843554194040363 1
1.06795624278906 1
1.16630323489694 0
0.762999813880367 1
0.890919176933218 1
1.03870959807037 1
1.08394836364524 1
0.998055826764626 1
0.916985099097753 1
0.90816113059322 1
0.997832282384149 1
1.19679828315207 0
0.931132276989069 1
0.931549301526297 1
1.15115948129551 1
0.982833294646168 1
0.953165013924832 1
0.860619088299891 1
1.0523225707418 1
1.0027875485737 1
1.12322012769124 1
1.01102618077976 1
0.953725127087787 1
1.08810018169452 1
0.980013533336455 1
1.03341818747034 1
0.902229720350324 1
1.04938340314941 1
1.03489392980471 1
0.908093013890725 1
0.955295616474656 1
1.01479920694052 1
1.12590099882457 1
1.19111326637948 0
1.07078145298465 1
0.964451517574959 1
0.910087786105243 1
1.1050413379271 1
0.852002104126108 1
0.893065618359336 1
1.12415386729697 1
0.963784274503567 1
1.01718999640046 1
0.878920422392561 1
0.656970517305506 0
1.11789271364118 1
1.05490836029902 1
0.963514442713433 1
0.883090403149861 1
1.13027404475319 1
1.00229089671473 1
1.06051327125683 1
1.35767398478139 0
0.89701311921638 1
0.983637908021409 1
0.947646114446546 1
0.964000104217181 1
0.986903179498868 1
0.827578482533754 1
0.926178377741598 1
0.982960775814206 1
0.916675831889154 1
1.12864413041946 1
1.06743371657989 1
0.999891567335073 1
0.986055395405993 1
0.915659224460681 1
1.04370873385593 1
1.04777530576434 1
1.15566621711711 1
1.12892198436177 1
1.25943563433661 0
1.17096123424589 1
0.82057261336077 1
0.805376113621801 0
1.0812336775502 1
1.09121398546033 1
0.759731426542192 0
0.872466781228953 1
0.986103725137615 1
0.948191630107236 1
0.955672939684057 1
0.94783742244261 1
0.860279968253587 1
0.881409403679786 1
1.0444527236736 1
1.0289472700006 1
0.894910986046218 1
1.06133765775765 1
1.0764809276876 1
1.10067732414242 1
0.822793982306771 0
0.998730554451391 1
1.16349784655528 1
0.854769196758362 1
1.08534063902926 1
0.981554341256532 1
1.06642812271847 1
1.04362321603268 1
1.06051261146085 1
1.10932037599822 1
0.99454322012949 1
0.85477162628251 1
0.920707026259319 1
0.896164351538631 1
0.994902624528018 1
0.933580756081427 1
1.03005343719407 1
0.900771153453384 1
1.14015835894657 1
1.07029913409302 1
0.824269882612418 0
1.03897175124639 1
1.07703704578817 1
0.974263780267546 1
1.13938874782132 1
0.828636950570705 0
0.966347345019328 1
1.10200930550814 1
0.908559832707467 1
1.01287256639763 1
0.960953212794695 1
0.9940059980875 1
1.09815983325358 1
0.891277923775365 1
1.13627918668759 1
0.809683055287204 1
0.854514345325474 1
1.05301357603312 1
0.993772245742491 1
0.85519095841749 1
1.13459885956887 1
0.901420106578164 1
1.05286174083034 1
0.945780253226682 1
1.01181548185301 1
0.887789018764521 1
1.22223555693862 0
0.917202525011762 1
0.821705380560005 1
0.98645762490225 1
1.00253238041686 1
1.03399653533623 1
0.878734566770023 1
1.00825853365638 1
1.02382150016044 1
0.800240934393996 1
0.982073169598534 1
1.06356492183948 1
1.076633431904 1
0.905412910542812 1
1.12372241858218 1
1.13418646032831 1
0.958867272652978 1
1.07626439844258 1
1.02499830748882 1
0.957119733014015 1
0.865323634667787 1
1.12349926300448 1
0.999595785972383 1
0.97954958237179 1
1.10782099834167 1
1.09561948204674 1
1.19628237817854 0
1.00373303302845 1
1.01895367220942 1
0.967941429641791 1
1.18580479614031 0
1.00801247580702 1
1.02893037862443 1
0.984807940809894 1
1.00946699400147 1
1.07940572641085 1
1.15149602225032 1
1.0199624708761 1
1.04859403511735 1
0.959657838659186 1
1.10268815031266 1
1.07669180874687 1
0.826203262058918 1
0.855734257025652 1
1.03386984744008 1
0.674378954519078 0
1.07920416202702 1
1.14930525729932 1
0.917642485788284 1
1.18359242841604 0
1.20001415968333 1
0.884545815634877 1
1.13192010827536 1
1.04812781417942 1
0.93334636215156 1
1.10541646340081 1
1.07017537512936 1
0.809247000891861 1
0.964186299265721 1
0.931576831794564 1
0.951547251872843 1
1.09444489361661 1
1.02713441441134 1
0.999762824530158 1
1.14418021175505 1
0.876241615270123 1
0.884029388236086 1
1.08690153027166 1
1.02350711519745 1
1.0506875010417 1
1.00086370268271 1
0.876375153889871 1
0.99340114247119 1
0.986611887858622 1
1.11669705542543 1
1.07887929195313 1
1.10199992530746 1
0.906389690619735 1
1.0737437081454 1
1.04530879937075 1
0.996014395212165 1
0.921568933424815 1
0.924637172203424 1
1.15688011602626 1
1.02177204016635 1
0.960843841712451 1
0.982182836158452 1
1.06020071383535 1
1.0800803836248 1
1.21862269448063 0
1.09199673120978 1
1.01324129191251 1
1.05137910027233 1
1.05577084387502 1
1.10598347204143 1
1.01136746526603 1
0.860701488974595 1
1.11287479907824 1
1.15809303341691 1
0.987336649513789 1
0.942556827049867 1
0.978776023021783 1
1.13032483423015 1
0.884877620443809 1
1.02060677517967 1
0.950117958271384 1
0.819557863315688 0
0.971391014256306 1
0.988465901076063 1
1.04085306073944 1
0.809960878740661 1
0.907315632079791 1
0.970481767143326 1
0.848789886213802 1
1.01863946176255 1
0.836225274444427 1
0.987613987571027 1
0.985010158572692 1
1.2410255761159 0
0.761185765131277 0
1.12892823846744 1
1.08737110840744 1
0.90969776200343 1
0.986390349623394 1
0.833834335181287 1
1.01122833545823 1
1.08195966358257 1
1.07236465520177 1
0.979314389886312 1
1.01094474033588 1
1.07835911584065 1
0.86665250495533 1
0.892502536320756 1
0.90844788804674 1
0.901286599128085 1
0.856262884793712 1
0.994647626655938 1
0.988045326185343 1
0.995674151740396 1
0.883511360303304 1
0.943356348910752 1
0.961479038781645 1
0.913530652788813 1
1.06985954509816 1
0.881118097677571 1
1.01867399425065 1
1.13973137030792 1
1.2164773361195 0
0.859455016933111 0
0.953122260555939 1
1.1588160885166 1
1.00092870661566 1
0.827864038552177 0
0.798458166479527 1
1.06062771426197 1
0.988531798530024 1
0.953608642161475 1
0.930575427647506 1
1.0426298890906 1
0.960169804068758 1
0.990779593013579 1
1.01008126703381 1
1.25315645177091 0
1.07530845902831 1
1.03607471929667 1
1.17673142314317 1
0.861946053511572 1
1.05322441337293 1
0.752250800923312 0
1.08686000578402 1
1.00087834274325 1
0.905088479527262 1
1.08154639938276 1
0.971770807443986 1
0.946020414901944 1
0.844900344324564 1
1.15625118670501 1
1.05785845234232 1
1.01949303156521 1
0.873497748809843 1
1.00557313510908 1
1.16205637957761 1
0.874311112988707 1
0.929149732251501 1
1.01637888637364 1
0.988432967514229 1
0.861527707480863 1
1.14497508308482 1
1.00226198425147 1
0.935424445116735 1
1.05877785724021 1
0.997214737676571 1
1.1394404798748 1
1.03622460164849 1
1.06211576096273 1
0.974626417382271 1
0.933735224747115 1
0.989364660916058 1
1.12871211429505 1
1.05688302636014 1
0.97196292927064 1
1.02170879226269 1
0.840416409494863 1
0.877730975457886 1
1.00009158562915 1
1.01826894756956 1
0.897613221317154 1
0.962446035722804 1
1.00263007024334 1
0.969884875066714 1
1.05410636224266 1
1.18035623805678 0
1.01883727581704 1
1.0452069608479 1
1.07570140449941 1
0.876625505850674 1
0.969982942706186 1
1.05675400973691 1
0.811418391295842 1
0.896701116977629 1
1.027272408357 1
1.09118232595858 1
1.0951477886779 1
1.16701429446432 1
0.92743294174092 1
0.832924927922041 1
1.07880303323927 1
0.915455338701749 1
1.07234882878353 1
0.94993565511624 1
0.978610895553834 1
0.94700520511934 1
0.974362558863504 1
1.10588966175714 1
1.16342576334632 0
1.0111441767539 1
0.968877103002134 1
0.984513921243347 1
1.05668898480385 1
1.05734172658759 1
0.880628894151463 1
1.01152496517745 1
0.855908148575415 1
1.00076890306777 1
1.02489392322071 1
1.05133874117986 1
1.03471745115165 1
1.15734640814133 0
1.06726179030567 1
1.0172235165653 1
1.19075006124193 0
0.913235695952083 1
0.999870582887388 1
1.01831139889688 1
1.12724120892845 1
0.961056893313861 1
1.08685900113934 1
1.01697161433766 1
1.08925521923417 1
1.17374036084398 1
0.889296091538851 1
1.04326308199433 1
1.30824687342098 0
1.12032679697016 1
0.875222203456151 1
1.10886288755284 1
0.898010416658622 1
1.03942123138439 1
0.946314128681703 1
1.05985057176465 1
0.860710436469396 0
0.951383835276619 1
0.940095477372748 1
0.83119823299705 1
1.11241459850751 1
0.804939477802594 0
0.91666150764742 1
0.898262149369535 1
1.06714886769164 1
0.924455167513338 1
0.774073518923151 0
1.10743225491968 1
1.03665332232682 1
1.02711458604127 1
1.08610231272066 1
1.06045593363199 1
1.10135074732631 1
0.964203591941363 1
1.24061866059336 0
0.830736069877991 1
1.01897562384734 1
1.00355520007891 1
1.03660794333638 1
0.886540649754526 1
0.765528158030294 0
1.22437332206417 0
0.89180618949981 1
0.960896100116296 1
1.02528757054163 1
1.01366294662094 1
1.06278518112879 1
0.798585744999641 1
0.873441569247645 1
1.0810697657496 1
0.961932368964367 1
1.0400083216309 1
0.93356515557505 1
1.15810727434895 1
1.08963904919609 1
1.08805633919729 1
1.17394754044812 0
1.29453873364406 0
1.17510613333262 1
0.760561616721576 0
0.912096673015376 1
1.12955541331899 1
0.947007127811939 1
1.01965785863342 1
1.06618148978458 1
0.945674313520397 1
0.94540047801521 1
1.06903673276977 1
1.03669826664193 1
0.95556987506413 1
1.08457682511489 1
1.2483918700479 1
0.910438883469496 1
1.14813423330657 1
0.882858617777262 1
0.866209123290183 1
0.911625631575134 1
0.902114364144101 1
1.01995430609114 1
1.05685405528931 1
1.01393351645069 1
0.96697795440634 1
1.00567344983584 1
0.962575330784983 1
0.750420105355758 0
1.07642436559988 1
1.00899653278453 1
0.924832196774972 1
1.02423695651272 1
1.03529646875161 1
0.932449737977967 1
0.994187467708488 1
1.13837957562691 1
1.03327246091081 1
1.0098321392394 1
1.03554462039881 1
0.97550687564215 1
0.883974181333559 1
0.98008323141722 1
0.95509460691189 1
1.06434777399126 1
0.76127491078538 1
0.844190267442145 1
0.797389048514827 1
0.932068277597479 1
0.915252796024709 1
1.06620649696337 1
0.99317606269509 1
0.999017790566393 1
0.960335405930245 1
1.056509670233 1
1.00134452415476 1
1.09829156760861 1
0.960698093220899 1
1.13146996841875 1
0.8380668505886 1
0.932184975304286 1
0.847594242421351 1
1.00200022585067 1
0.918289039779914 1
0.959962110515316 1
0.978304502654398 1
1.19444013049225 1
0.923641359349273 1
0.94979021491175 1
1.13041225589122 1
0.798765990744055 0
0.916654629769764 1
1.05931129213061 1
0.967331037728923 1
0.962971141961867 1
1.18054188746552 1
1.10410552683441 1
1.05831977732378 1
0.838843144193385 1
0.955181434993802 1
1.09901505335332 1
0.995643114961476 1
1.02655113906983 1
1.20880341791549 0
0.814250640426031 1
0.783201702735088 0
0.764910631160705 0
0.95903571506731 1
1.0280525473458 1
0.900583569023681 1
0.814706600563792 0
0.985045019722258 1
1.16017776554631 1
0.93233497855023 1
0.893979731220435 1
1.1124575803355 1
1.10534338565594 1
0.983540750283947 1
0.894638835112052 1
1.04476288605615 1
1.10771099704913 1
1.17029775163977 1
0.839182257914087 1
1.14092906119964 1
0.979495553152114 1
0.936463025370143 1
1.04702512764539 1
0.957225095842903 1
1.1131819669898 1
0.868608990192267 1
0.827696545086536 1
1.10327688854134 1
1.01101759174034 1
1.0039591648907 1
1.04392495410966 1
1.04924349485366 1
1.11544857804179 1
1.02522849625188 1
0.93571510599164 1
0.989270136737926 1
1.01339623287646 1
1.09188076273093 1
0.846661096088507 1
0.649623718327403 0
0.973104573750567 1
0.943220915023912 1
0.857465481735226 1
1.19532570749512 1
1.09734692388893 1
0.874357507548508 1
0.848922307243968 1
0.826798957015129 1
1.10555364166413 1
1.01827872655151 1
1.06397862896361 1
1.18522398784975 1
1.06071523632298 1
1.0412769062454 1
1.03826894641025 1
1.12049269171061 1
0.92487173772172 1
0.923407722179724 1
1.1051349485614 1
1.05293496340748 1
1.18065033772708 1
0.952002863298732 1
0.914242530174879 1
1.08027248551845 1
1.0189268301267 1
1.15114810263621 1
1.02289880439211 1
0.925679888813827 1
0.923655026417121 1
1.06712544409058 1
0.957637417558023 1
1.09055533727963 1
1.01244092466628 1
0.899934617114966 1
1.00595579661941 1
1.13008324402188 1
0.903442783728109 1
1.0201155871997 1
0.801673045901422 1
1.02903667546851 1
1.15538457242048 0
0.963260427590358 1
0.851428278285227 1
0.897825624720744 1
0.771328235390212 0
0.870959579479089 1
1.01131220854785 1
0.906649695005165 1
0.982235590427474 1
1.1302791793989 1
1.03402076257161 1
0.954056861348456 1
0.974405294471621 1
0.853374107993775 1
0.984279954022102 1
0.965067990463286 1
1.00284386731714 1
0.869006150545179 1
1.11608574804542 1
0.80839954262279 1
0.873512003546061 1
0.996575733760708 1
0.999207403660481 1
0.999481737314304 1
1.06901119348826 1
0.97847216991794 1
0.868171413396873 1
1.14452166092826 1
1.00313944640645 1
1.10530905576531 1
1.08135613700682 1
0.863068651597126 1
0.868322093179539 1
0.972020905042076 1
0.921330697460629 1
1.16849538503096 0
1.12346737464665 1
0.957094833041941 1
1.20464546754132 0
1.14796550915347 1
1.08703918499224 1
1.15837753466517 1
1.07873230272897 1
1.0622617325985 1
0.796120572974085 1
0.95387225745354 1
0.949222523629288 1
0.848681750899135 1
0.945034354276631 1
0.928371442315829 1
1.13966771471972 1
0.795625964636545 0
0.990227359544674 1
0.928391985109186 1
0.994633966480332 1
0.981890342585623 1
1.07075284293836 1
1.01409128337586 1
1.00968828778533 1
1.03449508233782 1
0.968042867354339 1
0.857997511442052 1
1.07420261322333 1
0.965163161303962 1
0.932681153117307 1
1.05461663886746 1
1.14693996857144 1
0.914781116331362 1
1.11014689870862 1
1.10526806362439 1
0.910662795438438 1
0.957476954076084 1
0.94486494238531 1
0.968089084919945 1
0.959368168239722 1
0.949691915696448 1
0.972316661758703 1
0.904925046664989 1
0.946011195153993 1
1.10311819643416 1
1.05108133395837 1
1.04978993464897 1
1.0686955320671 1
0.936140444992138 1
1.1669871061946 1
0.992749805490544 1
1.07097549512987 1
1.18356902388755 1
1.12058350159644 1
0.964633513053619 1
1.01796118754113 1
0.866145613012441 1
1.04928425033476 1
1.01421738944277 1
0.756716470432819 0
0.908213580304254 1
0.835935994237162 1
1.0841519827176 1
1.01551030083148 1
1.10377133141457 1
0.948187419913464 1
0.836534705617123 1
0.946332926004178 1
0.920520534043698 1
0.857673444574556 1
1.0473591111372 1
0.945443475287237 1
1.16070150665203 1
1.15200198411633 1
1.07552584467571 1
0.712363551661741 0
0.986894288702496 1
1.08146079907308 1
1.06222297086677 1
0.979062416616935 1
0.973853331702761 1
1.0516873060637 1
0.955358290307803 1
1.071000206969 1
0.808961506730778 1
1.05815610358422 1
1.04245131712719 1
0.917669910278128 1
0.933946588701939 1
0.902675270132644 1
0.877350881708653 1
1.0630739489833 1
0.928085379209419 1
0.961342626960184 1
1.11034085427063 1
0.899439962906704 1
0.988311520041603 1
1.16151159624695 1
1.08126141962559 1
1.08956955224805 1
0.971879466375702 1
1.149510109888 1
0.871859016200512 1
1.03860965528589 1
0.996160227412845 1
1.18243774735411 0
1.05752606102843 1
1.01935314012912 1
0.964376966143925 1
0.881098713261942 1
0.923146069416591 1
1.08491728099636 1
0.77640440669985 0
1.16530999719989 1
0.988135203343094 1
1.03570983175266 1
1.19767503336782 1
1.01534771018189 1
0.979006839420727 1
0.904098522785125 1
1.1619196559942 1
0.898544126901744 1
0.877728821834932 1
1.02344180108238 1
0.89132448406595 1
1.02268300079045 1
1.04408278827383 1
0.948278240336163 1
0.782830003394226 0
0.804935483383159 1
1.06734225648111 1
1.1051619908558 1
0.93312701857875 1
0.960628813315644 1
0.923315196546903 1
0.961316069610659 1
1.04555494963752 1
1.29673099340986 0
1.12776008524662 1
1.07497947480236 1
0.853087472472253 1
1.01560831690072 1
1.0777466216213 1
1.06800492257474 1
0.883464156582522 1
0.955663419861413 1
0.890807759952455 1
0.804340864718347 1
0.890297571532903 1
0.938538110998058 1
0.92298833720434 1
0.964462873366396 1
0.930633681327158 1
1.00356207233383 1
1.07500413679388 1
1.14373613608199 1
1.05411765921303 1
0.923106840144325 1
1.02588867728272 1
0.811788728847778 0
0.817780833083714 1
0.771915682168396 0
0.760796485824591 1
1.07146984019136 1
1.07942401152498 1
1.03040796043491 1
1.05371866792589 1
0.950461074023276 1
1.09485108840526 1
1.0645495316549 1
0.979181309747149 1
1.13351703861723 1
1.02510238955523 1
1.12614083544521 1
1.01092583509266 1
1.04929645070139 1
0.783700447874021 0
0.860028902584596 1
0.953991442570027 1
0.803716856195498 0
0.864110100836404 1
1.01796223013879 1
0.989309881064917 1
1.00343882880389 1
0.984943358447988 1
0.7839228582964 0
1.13947924602619 1
0.979300992085028 1
1.01473966827624 1
1.15778848846539 1
1.03106226264939 1
0.997833790469115 1
1.00309521123667 1
0.944543751142771 1
1.19926727471192 0
1.11970774010925 1
1.01400266552637 1
1.0363140630341 1
0.859322342390367 1
0.942591249329582 1
0.998529080159376 1
1.10460634176013 1
0.839086052192203 0
0.930293322739401 1
0.961058155618683 1
0.988442508905922 1
1.02308345309346 1
1.00540607569274 1
0.98144797758301 1
1.05599432634225 1
1.03204787199469 1
0.994276984662866 1
1.17537312780215 0
0.985818311290022 1
1.11554316926586 1
0.801583631157173 1
0.934872531950622 1
1.00370919590933 1
1.03124372228608 1
1.14301887970498 1
1.03126737736179 1
0.922230244107881 1
1.01767138062359 1
0.740520400089802 0
0.921649207937601 1
1.17289630096885 1
1.04772267320518 1
0.978502000632932 1
0.924065399043925 1
1.19826778826732 0
0.971061581326333 1
0.935152832956474 1
1.08317361544775 1
1.03846048261035 1
1.12597292787526 1
0.881852715273288 1
1.11960875531866 1
0.895286390513348 1
1.04403614479294 1
1.01063912343509 1
0.886719435828582 1
0.868523248588328 1
0.763072492833953 0
1.2052313416022 0
1.05255940499463 1
0.960585173438708 1
1.05010589013176 1
1.04983950362915 1
1.11317501972666 1
0.925135201879068 1
0.990398024130874 1
0.91408627547401 1
1.02674304582203 1
1.06970258090043 1
1.07957555369845 1
0.961944247350402 1
1.01153372053083 1
1.02753051035755 1
1.14015295784543 1
0.893495287693543 1
1.06867588507682 1
1.11075694227892 1
1.04222294867071 1
0.90482345197843 1
0.938211191987007 1
1.21696301248866 1
1.20300835650755 1
0.988164870220446 1
1.05911878694693 1
0.941310576101902 1
1.09319220041788 1
0.935478639731471 1
1.04182018350948 1
0.936175260607423 1
1.06629924547235 1
0.999814954753814 1
1.10390502519766 1
0.992888279664834 1
1.07778703188991 1
0.914573249836333 1
1.04932510791444 1
1.00838605098547 1
0.917399849583393 1
1.08508834963379 1
1.0784287551058 1
1.13354025370768 1
1.0058199920039 1
0.921138505685442 1
0.930069638974311 1
1.00765122345282 1
0.919806762028044 1
0.940291728171278 1
0.783922344636009 1
0.933593236141516 1
1.02144474640909 1
1.03774892860835 1
0.973521721118766 1
0.904881206779639 1
0.796909494458247 0
0.824676477243661 0
1.20641075079466 0
0.960705467253786 1
0.951842374462014 1
1.07058601983522 1
1.05872838323418 1
1.09637656595591 1
0.961523597388717 1
1.07153741430312 1
0.889250076000675 1
0.878858631823191 1
0.872781678819929 1
1.2062207495055 1
1.13861712494172 1
0.923048419696933 1
1.01283959214358 1
0.904301475777792 1
1.01025984065872 1
1.11546145420893 1
0.9549304172875 1
1.03384155434484 1
1.04899709469294 1
0.858704707011606 1
1.04506951970607 1
0.707414943296331 0
0.785064854071069 1
1.01708619799738 1
1.22827450755377 0
1.01824618760253 1
0.842052700510269 0
0.80571691419017 0
1.05294814251018 1
0.967758056579356 1
1.00190865191371 1
0.978581956503881 1
1.08308938894912 1
1.01407094536894 1
1.02068860474875 1
0.986658401952509 1
0.84859247805801 1
1.00140020437681 1
1.120219872034 1
1.22520304525791 1
1.15885096948738 1
0.910592926244773 1
0.92899900791906 1
1.02285547187662 1
0.992935157471729 1
1.08786923108386 1
0.916240231373896 1
0.829320671632619 1
0.997450734027753 1
0.986029950404471 1
0.922840476998525 1
1.05216957916076 1
1.00793438238036 1
1.0153610509946 1
1.05890343906445 1
1.08431697622084 1
0.934533097073331 1
0.82830806808447 1
1.02399965854177 1
1.12407114910251 1
0.957342692848994 1
1.00288379970203 1
0.969657177191951 1
1.06368881288149 1
1.12202039370323 1
1.00219528444074 1
1.04922785837408 1
0.897132164023406 1
0.970925758123322 1
0.871723280298725 1
0.898703288218404 1
1.09472457629979 1
1.05150371312156 1
0.884235840334058 1
0.903502950772812 1
0.830073678363753 1
0.882776300948979 1
1.13975276846889 1
0.945905388145781 1
0.733118114190695 0
0.992190834385659 1
0.939679674815929 1
0.924155159786731 1
0.90932168004876 1
0.94505631281511 1
1.09462418428151 1
1.11084934244322 1
1.08594913675893 1
1.08312619807372 1
0.855801111901446 1
1.14054837375537 1
1.13696738359154 1
0.93836889556172 1
1.12501942787155 1
1.05680175443782 1
1.19218390471777 1
0.86268677638352 1
1.15610778583773 1
0.982632321629543 1
0.957916422276372 1
0.95645018970338 1
0.845940915957114 1
0.988010411118452 1
0.944640610347954 1
1.02600255668599 1
0.898329966119244 1
0.890451166583621 1
0.922293770389021 1
0.939920972619839 1
1.00624128760325 1
1.08052364141301 1
1.03100479571408 1
1.08391797953818 1
1.11708991293819 1
0.893735696388718 1
1.03493898448446 1
1.03386553976647 1
0.84827110453397 0
1.01355003936359 1
1.16065306594507 1
1.04406029578714 1
1.09362458187527 1
0.935894357737964 1
0.851896564607341 1
0.943236104318167 1
0.981249007832261 1
1.00753997506517 1
0.974509350245875 1
0.969293674905177 1
1.03110570629746 1
0.972521191092723 1
1.03770374126061 1
1.07245451253403 1
0.952744848125739 1
1.05602731900586 1
1.06308313947334 1
1.16989595873259 1
0.975927952319203 1
0.971884843390849 1
0.881900382882549 1
1.11572287924774 1
0.908238250661847 1
0.907151997851373 1
1.12836214801361 1
0.889406576178891 1
1.03193291314206 1
1.08794817835055 1
1.04799711837189 1
1.12365398453759 1
1.05791811639015 1
0.979158347647718 1
1.0699992358495 1
1.05600445973821 1
1.14365846029616 1
1.05770900811081 1
1.2260967671588 0
1.04785129823727 1
0.950406415550653 1
1.06645153426551 1
0.922378198991208 1
1.09404146946293 1
0.97564956597109 1
1.01596753569441 1
1.02678245328482 1
1.00588793913086 1
1.12501559615742 1
1.00897224990752 1
0.961751726171858 1
0.817318133661291 0
1.04223606037889 1
0.954671887689561 1
0.852251261722403 1
1.04057173334687 1
1.18009932015119 0
0.780744952178837 1
1.1846535936281 0
1.18918518228108 0
1.01695722411749 1
0.995724099067686 1
1.09861848263429 1
0.848685971801588 1
0.901102606936188 1
1.00744147987466 1
0.989313264830864 1
1.01981794392242 1
1.06921526347125 1
1.03013874195926 1
1.01044315342296 1
0.949083099406459 1
1.02811848007233 1
1.05547513069389 1
0.90333559660446 1
0.891378917515913 1
0.896026231092457 1
1.24694559126508 0
1.03553878311654 1
0.925886723528247 1
0.95619058602497 1
1.04210098834122 1
1.1093190893983 1
0.932253854379156 1
1.11736284666019 1
0.988034883548554 1
0.904905651311263 1
1.09874658494191 1
1.06740287062273 1
1.04159184314183 1
1.01477236440962 1
0.962891543730223 1
1.0369458361091 1
0.96118579102268 1
1.0618843857103 1
0.90298408045332 1
1.04358334220473 1
0.98544443704231 1
1.13410080387872 1
0.952841262019434 1
0.850326937784097 1
0.970407488031976 1
0.898987854466781 1
1.00677992840113 1
0.934370013686354 1
0.921247642048515 1
1.01892213026298 1
1.12621734750833 1
1.05133412927909 1
0.851284352608915 1
0.952464127794999 1
0.847775311320402 0
0.988296488549117 1
0.974782550946193 1
0.822445734891419 0
0.712827567854219 0
0.99036492520884 1
1.03141574338433 1
0.962233729531392 1
0.941298461559624 1
1.06306189546458 1
1.1697070028661 1
0.825847474760371 0
1.06910140035977 1
0.94176803033985 1
1.17544314852814 1
1.14763055209097 1
0.944769588918188 1
1.20202952369197 0
0.857929081727905 1
1.17187700036711 1
1.04254291942441 1
1.00598658799133 1
0.902990390701634 1
0.974615349026924 1
1.05838298157259 1
0.87026892077714 1
0.967765398492482 1
0.932613408784341 1
1.03611576118951 1
0.95242603652003 1
0.77387703878234 1
1.13351774914251 1
0.950141275115497 1
1.04663538708009 1
0.982352256936009 1
0.939474072453646 1
1.08008893146546 1
1.03783412078568 1
0.8854703201682 1
1.01661899024645 1
0.728084153500318 0
1.04910408210427 1
0.874073707320648 1
0.852075069507548 1
1.03234428691602 1
1.06718954222821 1
1.14831295268519 1
1.02826124556667 1
1.14399790009587 1
0.891336158593315 1
0.981857188115758 1
0.83262489408005 0
0.722542283858237 1
0.961577217236398 1
0.843718981604501 1
1.06195095729848 1
1.12920743094033 1
1.02752665809422 1
0.973974262443581 1
0.88743899141162 1
0.846019302689621 1
1.02271297646813 1
0.956007870211281 1
0.933429743070137 1
1.08158447984652 1
0.743444978043378 0
1.18452543022859 0
1.18308051755069 0
0.707605836824497 0
1.03066051864342 1
0.773076866326252 0
1.12703670910475 1
0.841163823905879 0
0.972546483722721 1
1.0482866233088 1
0.969864896375979 1
1.11525560460782 1
0.97665806628967 1
1.01923758574345 1
1.01867621890343 1
1.02521959662858 1
0.91780401943873 1
1.02354093027468 1
1.10968223262461 1
0.855136450827016 1
0.985199426967859 1
0.853628676513838 1
1.0263548953063 1
1.05531172532599 1
1.04981236616064 1
0.971519228849146 1
0.783325269424611 1
0.867624280388051 1
1.13143597568069 1
0.902468981089742 1
1.11181092415901 1
0.819997551397261 0
0.959400489994018 1
1.16823513311252 1
1.06767019415559 1
0.909712356897133 1
1.1054423148055 1
0.966872176783464 1
0.978422774283716 1
0.998440699568651 1
0.879403444181833 1
1.0180744022947 1
0.914481078146162 1
0.942028423887537 1
1.18446026503489 1
0.892620043479906 1
1.10888650630891 1
1.04526574235918 1
1.13386129384673 1
0.990092123701448 1
1.03774170075644 1
0.889734080661728 1
0.984577904905373 1
1.00419739166156 1
1.07044178743951 1
0.908442293936664 1
1.03429619866267 1
0.84316730018251 1
0.971253037171908 1
1.21463983824291 1
1.10598512712382 1
0.95874224674474 1
1.05337422657268 1
1.05787418357284 1
0.998448546405957 1
0.98555781090687 1
1.13182684708005 1
0.999197182951908 1
1.09999207846876 1
0.95827578673305 1
0.868773904198978 1
0.757538348325822 0
1.09335037206106 1
0.896950551570114 1
1.01659143694049 1
0.852343445524395 1
1.14347257213948 1
0.996782338239907 1
0.970875816066913 1
0.850515674145879 1
1.13963917391812 1
0.951237734077789 1
1.06261190145713 1
0.943686072675747 1
0.842887504192903 1
0.843429585216261 1
1.04491641556034 1
0.999813535182072 1
1.13264813419705 1
1.02595550609483 1
0.982216398136722 1
0.935394503617145 1
0.9150480228733 1
1.25579172125824 0
1.03374375393378 1
1.12021133343394 1
1.09385129990914 1
1.11396741948294 1
1.02673557687993 1
1.04826137642803 1
1.07708714202142 1
1.00308393212699 1
0.872700245435238 1
1.05434205331424 1
1.02707698281306 1
0.945206932495055 1
1.04127997803467 1
0.865626618793743 1
1.09164108586927 1
1.02755714723634 1
0.823121549881828 0
0.985586169209144 1
1.10866606248445 1
1.07726526318381 1
1.0076324232778 1
1.19178945764527 1
0.964962024724136 1
1.18150648458135 1
0.951761403771764 1
0.936720011482545 1
1.01245903952074 1
1.14815684428669 1
0.945114122391236 1
0.971022722710961 1
0.880826096182929 1
0.947554064319543 1
0.876559356940112 1
0.954348959914214 1
0.881677278445993 1
1.0520682385701 1
0.867509642845726 1
1.02970331557307 1
0.997942908590936 1
1.03353765139949 1
0.885423792066841 1
0.969812911584808 1
1.11986891545939 1
1.37519014120193 0
1.00617130806408 1
1.18366297761653 0
0.885386925543431 1
1.08852277555957 1
0.89226833013549 1
0.802391097723511 1
0.911089583421789 1
1.0160318945185 1
1.15343688243068 1
0.794391222986986 1
1.10126766681659 1
1.0472923586947 1
1.0074762442461 1
1.16777709021265 1
1.01891402607557 1
0.975946270331337 1
1.08781997610316 1
1.05160311928137 1
0.915639903810851 1
0.908120841753175 1
0.879097588646096 1
1.05719212657219 1
0.88965145887429 1
1.09741193774279 1
0.969258827878326 1
1.05621642707982 1
0.99063786886436 1
0.959590428706133 1
1.0850360713094 1
1.1492270160136 1
1.05759459269793 1
1.01086991625075 1
0.879666911984824 1
1.08229656867189 1
1.20886958116039 0
0.912311347568338 1
0.858146810319171 1
0.816664314939997 1
0.915662712096273 1
0.86532630107752 1
1.00559417944136 1
0.729304313787554 0
0.856505379087105 1
0.888463925113831 1
0.973332005699156 1
1.10338462489026 1
1.0415236057429 1
1.0507701511412 1
0.83136752252388 1
0.97120944426278 1
0.937383673034121 1
0.945639197243527 1
1.02478887888592 1
0.865531794966022 1
0.849723277663147 1
1.0767907310216 1
0.955711276138573 1
0.977616403296624 1
1.20577446019605 1
1.01664428588068 1
0.925433835459061 1
0.894601074345848 1
0.847970529683923 1
1.1403572258795 1
1.12601338377778 1
0.943725225728042 1
0.976821234260951 1
1.02435018643095 1
0.974168817691178 1
1.02001220076074 1
0.916351239004374 1
0.890847854649297 1
0.818421328364659 1
0.871963099829158 1
0.95567035312965 1
1.1036929265453 1
0.962670855240078 1
1.14815689486156 1
1.02116491393155 1
1.05439120816337 1
0.92405826740706 1
1.02750317205574 1
1.06151723530057 1
0.977400375515652 1
1.01893230550242 1
0.826329328957318 1
1.09716115663061 1
1.02538565488298 1
1.03368148625749 1
1.05002827629416 1
1.01154794913133 1
1.07265705075015 1
0.929463595572139 1
1.01516169810065 1
1.03223706990721 1
0.854765237262405 1
1.06031505829988 1
0.951635163487203 1
1.12959433735251 1
1.04672713233138 1
0.996833233778864 1
1.14836519747822 1
0.951432981610861 1
1.07055000198975 1
0.858621772718531 1
0.956304184928008 1
1.00549240524191 1
0.731316804400125 0
1.02797427432457 1
0.83918624288088 1
1.03384849755032 1
0.914431316287699 1
0.879879281609751 1
0.912448224354093 1
1.16529980111822 1
0.85454212441677 1
1.08637857305466 1
1.10908558087065 1
1.018413785162 1
0.949176048862973 1
1.05511920845269 1
1.03457929645707 1
0.94560072643295 1
1.3489922665763 0
0.861278443653825 1
1.04076534840451 1
0.970252090194239 1
0.925380365670926 1
0.821683019180585 1
1.06530393280483 1
1.04602123282256 1
0.798428473340035 1
1.11617788117819 1
1.00962138305266 1
1.09689908644522 1
0.925402624528819 1
0.956810581938325 1
0.843394597427963 1
1.0072897454371 1
1.03227256739364 1
1.0827470420662 1
1.05722843937831 1
0.995816845268075 1
0.866642843277892 1
1.13931051617776 1
1.08706071229055 1
1.16450427309734 1
0.997485168004507 1
0.857295173131737 1
0.912216851554454 1
0.855213826325038 1
1.14071721066031 1
1.066742335611 1
1.01086999189577 1
1.07937012987116 1
1.11059666770484 1
1.02374014742013 1
0.96586594069438 1
1.03445291040601 1
1.0564349811996 1
0.947567909844763 1
1.01993038199553 1
1.11923457327623 1
1.02230442625781 1
0.924226706472169 1
1.14953098059306 1
0.932886752821964 1
1.02685642025947 1
0.987413935334543 1
0.805787918153912 1
1.0374984112601 1
1.08814280845241 1
1.05514448856443 1
1.20532245238747 0
1.09381740363327 1
0.931289704514158 1
0.966770859128067 1
0.889138456000326 1
0.965143000741143 1
1.10521505741778 1
1.01420035204383 1
1.00136023252927 1
0.914082206717595 1
0.692725864538005 0
1.12494072847696 1
1.0634062610711 1
0.931205481946752 1
0.974592825686927 1
0.91967629370713 1
0.981990558024183 1
0.918645402949799 1
0.926390281294333 1
0.992585844262529 1
1.06459111965253 1
0.942552145209895 1
1.02712668160082 1
0.967139094868734 1
1.03584046654454 1
1.17679397358265 1
1.05704463716131 1
1.22624840441745 0
0.961870359100843 1
0.962947666952454 1
0.926219832003126 1
1.08308300221479 1
1.02926707498215 1
0.929015050239963 1
0.987121429620575 1
1.04196038734789 1
0.955560442735823 1
1.00555619199466 1
0.935822526244615 1
0.87750396897097 1
0.869396803013499 1
0.997115787110242 1
1.06403446228016 1
0.893062407772147 1
1.02683399278836 1
0.916925044882108 1
1.07857577985227 1
1.13463743923997 1
0.873835636795879 1
1.03803308721544 1
0.984793572282702 1
0.963670056671097 1
0.892306319075428 1
1.00598243708341 1
1.00096259130886 1
1.13041141745059 1
0.840852576267215 1
1.0564658931789 1
1.19913726611789 1
1.18720986521051 1
0.949934108114195 1
0.927202656445243 1
1.0463268741756 1
1.05196290950334 1
0.882089482449175 1
0.934029829080556 1
1.15261570965101 1
0.862145940485219 1
1.06398989892364 1
1.11304308085209 1
0.971046825673666 1
1.0185872541507 1
1.05811545582836 1
1.11270458300008 1
0.873735305278469 1
1.32288624977762 0
1.0808720720804 1
0.961978868874664 1
0.94806422825628 1
1.03493971865157 1
1.1310761699566 1
1.08701027846202 1
1.01440546895951 1
0.843228706283495 1
1.11861034325203 1
0.939326948068632 1
0.890613094015003 1
1.00033720500786 1
0.910734640327861 1
0.971222444710944 1
0.913048644846827 1
0.780282448228408 0
1.03323950861031 1
0.966742135494941 1
0.993200930466091 1
1.08956556841333 1
0.862611885204389 1
1.01396612088936 1
0.886312098441057 1
0.884062191710544 1
0.980835637888248 1
1.12714459671657 1
0.914947571235631 1
1.21461453768158 0
1.0686700954311 1
0.960759127175034 1
1.00821451430975 1
0.869647734986233 1
0.966101932917701 1
1.11899796232227 1
0.9457713311899 1
1.04361210337076 1
1.03006039133325 1
1.08573049250799 1
0.808030616488846 1
0.981476150336062 1
0.987627286383282 1
0.717904298387986 0
1.06447987125492 1
1.04733827110853 1
0.99747879215622 1
0.985462800405057 1
1.04156768536733 1
1.01168789145833 1
0.876569824000425 1
1.04658502527016 1
1.05751898394734 1
1.00928239992482 1
1.08261472431216 1
0.824203210606402 1
0.885339326552718 1
1.00240018876307 1
0.941930197242532 1
0.855757455685254 0
1.06276598960134 1
1.09000038078956 1
1.10788618048544 1
1.06624170059728 1
1.0821311403389 1
0.876980852723922 1
0.890087176298125 1
0.83150942014234 1
1.08780072214747 1
1.06077290786743 1
0.851825382527529 1
0.967046936280684 1
0.973000259967946 1
0.977384190933993 1
1.06935077578338 1
1.0736537368929 1
0.941927809950563 1
0.9535219051578 1
0.843174276379555 0
0.713410221185667 1
0.743262195525516 0
0.854635291698624 1
0.919251341740464 1
0.900834484382981 1
0.948423567018704 1
1.19924629867385 0
0.976938341610929 1
1.03526814830047 1
0.918526963897424 1
1.18853135866728 1
0.903446505387222 1
0.939543272573104 1
1.04291960899058 1
0.780492344316208 0
0.909716369486308 1
1.05333821055861 1
0.998969173745463 1
0.927325590263724 1
1.07835146137991 1
0.908489732284525 1
0.955458622988545 1
1.02727098482043 1
1.10120165073528 1
0.990928245631121 1
1.00204837366642 1
1.0534300392397 1
0.947414302989128 1
0.814635226352716 0
0.816930412206412 0
1.08263640510218 1
0.982316432124376 1
0.942721627930246 1
0.972341421030499 1
1.13421240131335 1
1.00053866727944 1
1.13173246491076 1
1.20277543740441 0
1.04754064497054 1
1.01248345343829 1
0.954816791457947 1
1.12591558711219 1
0.91640076882701 1
0.969810023420283 1
1.08587447901293 1
1.06843038282106 1
1.14351321744601 1
0.978786207268857 1
1.12615767585582 1
1.02295970789201 1
1.07696377327574 1
1.07112041617471 1
1.07546378469867 1
1.13880276763287 1
0.890751098903209 1
1.0766855080778 1
