# Supplementary material for: Bias caused by sampling error in meta-analysis with small sample sizes
Source: PLoS One. 2018 Sep 13;13(9):e0204056. doi: 10.1371/journal.pone.0204056 (PMC6136825; doi:10.1371/journal.pone.0204056)
Supplement: S5 File — (ZIP) [file pone.0204056.s005.zip › results N = 10 theta = 1 tau = 0.2 sz = 20-30.txt]

"dl.theta" "dl.cp"
1.00013446268671 1
1.05168791605471 1
0.875773563756288 1
0.933885790415244 1
0.955549616435343 1
1.02940200261894 1
1.02687403000554 1
0.741820167857713 1
1.01762569358203 1
1.0755713489692 1
0.901641304618621 1
1.32912986171457 1
0.98651285290524 1
1.00097944948561 1
1.21732082206138 1
1.16234849351605 1
0.910409621318597 1
0.85910430221452 1
0.773816696305781 1
0.446068517550884 1
1.46269567963695 1
0.857912963331533 1
0.906384583474679 1
0.754018283579566 1
0.778446143532017 1
1.05230635001513 1
0.661934977076332 1
1.10703712701033 1
0.722285275244242 1
0.887158023235409 1
1.25892910134224 1
1.11277390967046 1
1.33298274742293 1
0.922771857787792 1
1.55172341381978 1
1.18188416246816 1
1.16957922380664 1
0.508811418567107 1
0.803017845876403 1
1.04293740047388 1
0.819691363173465 1
0.727331535979359 1
0.966511466199567 1
0.796992211841801 1
1.12683595203441 1
1.30926539143707 1
1.09294397559202 1
1.16045447438363 1
0.622633491909432 1
1.5779948296159 1
0.84661183905393 1
1.21026788090355 1
0.995858542920311 1
1.22699795224411 1
0.863574444940082 1
1.34193048704035 1
0.702956224986967 1
0.859538579715583 1
0.871764957066515 1
1.22944408625759 1
1.14751525938054 1
0.777124246331916 1
0.897687382743651 1
0.838740340925545 1
1.10157996462665 1
0.779939467429139 1
0.935164672930945 1
0.887490720182405 1
0.95820096303356 1
1.01064727072132 1
1.32477650682631 1
1.30817196190866 1
1.05406237954788 1
0.695328058388278 1
0.695060053847702 1
0.924480366452969 1
1.06945256306421 1
0.778789195838193 1
0.826652420978919 1
1.6843453626899 0
1.14903410145874 1
0.891078957924009 1
0.918853708557279 1
0.834851621441146 1
0.816989205192853 1
0.967895800775755 1
1.67046040960377 1
0.689282020726357 1
0.768887041849258 1
1.34389590931115 1
0.518644220077464 1
0.934278597098728 1
1.19186879189209 1
1.01703145749734 1
1.00234339490593 1
1.17723632393405 1
0.695019583657961 1
1.42352069129884 1
1.04810755992919 1
0.985133103185638 1
0.899036099557399 1
0.911941219496763 1
1.18722344046931 1
0.891434224997823 1
1.57855671049822 1
1.51639755782386 1
1.14487817085296 1
0.784418042896887 1
1.07749585406964 1
0.519232407168082 1
0.959075025959855 1
1.34602367580701 1
1.21844956999542 1
1.14429992237264 1
1.57588472988322 0
0.756000288702041 1
1.47694489793338 1
0.867489532726057 1
0.621557711109403 1
1.17755408978006 1
0.637605390313401 1
1.19125425356227 1
1.55396231924712 1
0.738672973415764 1
1.15070936910673 1
0.705885680330503 1
1.00146886708047 1
0.882632121013754 1
0.976146738974021 1
0.905863368120462 1
1.30682506118678 1
1.25864601925695 1
0.938780521410325 1
0.287557077480819 1
1.18177374479026 1
0.74291268271151 1
0.566517736675215 1
1.17648307165559 1
1.04115720083657 1
0.919855185466423 1
1.23372504751215 1
0.887350380246421 1
1.07938391643675 1
1.52806392050351 1
1.38135150341604 1
0.701341693551247 1
1.04338404319928 1
1.04087545877499 1
1.35463365652644 1
1.32983805349588 1
0.959389616796705 1
1.15124012372547 1
0.649418308093175 1
1.25649721247666 1
1.44232302021713 1
1.14973621413306 1
0.946650699779571 1
0.685464905777258 1
0.927325567063023 1
1.31889487595884 1
1.22088861272736 1
0.793332842922018 1
1.03624773880861 1
1.17380639592431 1
0.982653471445713 1
1.59994046300238 1
1.51191860432972 1
0.988441493113322 1
0.912828316961918 1
0.655507736387404 1
0.644427521197094 1
0.8491296657345 1
0.648571616472433 1
1.22485374909884 1
1.05683765513359 1
1.33157683099864 1
0.966330621239618 1
0.974107432672325 1
0.768285650669426 1
1.12197596919501 1
1.56437797677381 1
1.0671922148518 1
1.02892990367441 1
0.692792179757569 1
0.958573413885817 1
1.1726068480465 1
1.06960968131563 1
0.688967342090783 1
1.00555268622844 1
0.761389509442516 1
0.523006950800153 1
1.20294294687812 1
1.08280352199763 1
1.16960788458217 1
1.15429927322369 1
0.92792712548277 1
1.1240561886326 1
0.914860481072057 1
1.25149292138461 1
0.759555586571003 1
0.921324286336657 1
0.654602818658317 1
1.12479398243617 1
1.44441285578514 1
0.864016630886363 1
0.978182199983681 1
0.780899496331753 1
0.779910521773294 1
0.701716570134026 1
0.743350128847513 1
1.5544135162496 1
0.873395650439743 1
1.25716913073629 1
1.05412798946018 1
1.43540472513463 1
0.897423260292861 1
1.39879853713048 1
0.921527991936975 1
0.95314222148336 1
0.474043363054499 1
0.808780591211279 1
0.726332560767638 1
1.57169631479406 1
0.984602165769166 1
0.405096461101944 0
1.00036205796772 1
0.927008963778349 1
1.11002345532122 1
0.735425163385778 1
1.140038458146 1
0.988364701034481 1
0.756895111320489 1
0.511428922276107 1
1.05974044349106 1
0.771228537039157 1
1.13648191228299 1
1.7396818024682 0
0.516499348470844 1
0.83614673270264 1
1.376817535142 1
1.10792927652873 1
0.960474496604175 1
1.2551444490427 1
0.873000653650465 1
1.10579657097868 1
0.649871958294154 1
0.650419137204598 1
0.983854295711251 1
1.25394358419138 1
0.651777837812004 1
1.20711221531876 1
1.03499487421302 1
0.28970126038617 0
1.00001659346876 1
0.618583806313749 1
0.858929877771739 1
0.674888270294256 1
0.713530847086575 1
0.58133752946769 1
0.939330233104075 1
1.39004414601439 1
1.01875325331461 1
0.652970816778336 1
1.13014727931852 1
0.843345421258417 1
0.864016091422064 1
0.958464829083633 1
1.26347711085731 1
0.856725221232404 1
0.837521657891869 1
1.57401995305951 1
0.943401498864521 1
1.4423371105751 1
0.862566517344384 1
1.31312772413386 1
1.27207281936767 1
0.732927309695999 1
1.10803519597163 1
1.71159729469563 0
1.30269806613973 1
1.20203280229104 1
1.08556500149755 1
1.89681132756151 0
0.983063310434263 1
1.13634387508901 1
1.27025541464502 1
0.920814766721605 1
1.01694213530801 1
1.07939647518786 1
1.22048347145641 1
0.732048378783832 1
1.19408868960993 1
0.658232659169564 1
0.996003328744533 1
0.927730850653345 1
0.982960541266896 1
1.32968803232996 1
0.692237902685865 1
0.611052315490576 1
0.666745763893642 1
0.863357383698459 1
0.893221158651077 1
0.904388334544011 1
1.26693183175849 1
0.997632303412717 1
1.21479340275099 1
1.00888582096277 1
0.593617894281359 1
1.1573675982696 1
0.897342611674163 1
1.11105561914817 1
1.45682205582889 1
1.15076251032383 1
1.46045127835719 1
1.28879847746779 1
0.980375174329081 1
1.03421335221037 1
0.782452093961382 1
0.889408017709909 1
0.881234839630106 1
0.935003176427585 1
1.35103346933349 1
0.81337152305136 1
1.17338789031473 1
0.930354088877926 1
0.821762828302474 1
0.86560142800936 1
1.06954011501039 1
0.717118531599627 1
0.837196680715353 1
1.09475611180925 1
0.950299713925727 1
1.16457057587417 1
1.23131216379307 1
0.744899362231972 1
0.718567940053157 1
0.989326715997758 1
1.33526688622786 1
1.43315074476386 1
1.33676894518058 1
0.679923781650546 1
1.05539875373983 1
0.513951800682199 1
1.23921072085324 1
1.29303485562541 1
1.52642608544964 1
1.01708794798913 1
1.33027599112719 1
0.908363053634407 1
0.782897301080128 1
0.923877826035112 1
1.1159747568859 1
1.04369752109626 1
0.82957237932103 1
0.888875507299879 1
1.32162978081931 1
0.74855687056813 1
0.704304856514827 1
0.752246257551443 1
0.857270419796007 1
0.726167607488682 1
0.750655381744683 1
1.18729748403604 1
0.615001737344324 1
0.932683566151216 1
0.889341586238597 1
0.351907528183965 0
0.993952558547784 1
0.627811011057178 1
0.629087322878334 1
0.476152517032859 1
0.80455335660463 1
1.1623008722008 1
0.420610821560488 1
1.02762679948125 1
1.38474871969757 1
1.00989868055847 1
0.988264277849651 1
1.09631832079104 1
1.38092455457681 1
0.675259116709883 1
1.23091649710066 1
1.37300768579952 1
0.795969184299875 1
1.01096646238258 1
0.422274750297618 0
1.16648200001773 1
0.856337312336162 1
1.34591127887229 1
1.1972853685669 1
0.779669087012439 1
1.25296879817561 1
1.00106194869145 1
0.826503797194822 1
1.22500521470099 1
1.08309561708192 1
0.847830749391285 1
1.22901676975808 1
1.20429557469477 1
0.909031204740093 1
1.04034647731832 1
0.764346707673633 1
0.684055976251089 1
1.00597077368279 1
1.08252570968711 1
0.95961733007842 1
0.891191605509938 1
0.711083163609212 1
0.914667982265929 1
0.924232378555439 1
0.952305411854552 1
0.566270148152237 1
0.603397946285985 1
0.442304780686374 1
1.45519945409403 1
1.4482855497452 1
1.11920169417009 1
1.04663809280933 1
0.708608998280458 1
0.679099222199074 1
1.1736665436524 1
1.57173825870506 1
1.17798145657038 1
0.754196280039687 1
0.872256561345497 1
0.949316955710741 1
1.03453749687591 1
1.14334867314222 1
1.09990701374173 1
1.16358214007866 1
0.735450025716942 1
0.556286799518379 1
0.832303956618245 1
1.02597888405936 1
1.17241435387861 1
0.545754704189933 1
0.560434338071068 1
0.681919973791854 1
1.03448158302115 1
0.571617847796632 1
0.918154083571188 1
0.942467323608855 1
0.808376739996975 1
1.27011406749654 1
1.3661213057915 1
1.04937652183956 1
1.33864911643552 1
0.947164098100487 1
1.45155070894337 1
0.539542842233147 1
0.889340414545482 1
0.74741040076543 1
1.07637009553209 1
1.21018782037752 1
0.863389239782103 1
0.9279588270013 1
0.557731864483171 1
0.846293440750139 1
1.34804010808886 1
0.541519775461455 1
1.21337380619519 1
0.933585648175851 1
1.44066887092317 1
1.07107787608745 1
1.09410631783209 1
0.653214283203173 1
0.953493564813019 1
0.949484265327956 1
0.752921070256572 1
1.42125015707244 1
0.86387169515817 1
1.04556627851677 1
1.45579361339419 1
1.22150014321586 1
0.328673090670869 0
1.36615330216405 1
1.14280763709367 1
0.686740093876117 1
0.655765002025634 1
0.31550833825886 0
1.13823662336282 1
1.0532823968817 1
0.989630594594448 1
1.31228668543405 1
0.775870528624304 1
1.07300270022864 1
1.0121644970522 1
1.12154277537604 1
0.779414533499854 1
1.18653618122798 1
1.4063383600457 1
1.14451596245167 1
1.08577893147064 1
0.769669966894116 1
1.5340182800621 1
0.656891305627328 1
0.985698246915914 1
0.871954270701952 1
0.813631868616313 1
1.10536327924506 1
0.936750580164419 1
0.81297236254887 1
0.90899323464305 1
1.39383819279712 1
1.11514514660503 1
1.48015884399474 1
1.49581144722976 1
0.854127355194999 1
1.17077857554923 1
0.811562746783009 1
1.08049150523741 1
1.28404336122846 1
0.905822521453862 1
0.764191407569212 1
1.09542249703861 1
1.34572245925558 1
1.37899622183577 1
0.952524302751407 1
1.12644290470724 1
0.657701195695915 1
0.533241726750657 1
1.13494975833969 1
0.646900497723713 1
0.808948913504678 1
0.776656753588057 1
0.930431496343085 1
1.08804761070018 1
0.391594032411323 0
0.715799921716116 1
0.734459394160894 1
1.52248211929707 1
0.900633979908471 1
0.68162664658095 1
0.971953408482959 1
0.855940319816702 1
1.10696683063305 1
1.39657674221819 1
1.17449930825836 1
0.663407529106262 1
0.977298087196157 1
1.53315562383284 1
0.729367741865923 1
0.971394791763602 1
0.960297994513524 1
0.565007872815528 1
1.4307942236167 1
0.19953023853246 0
1.08422168712679 1
1.22966688693789 1
1.12180743543612 1
0.582874187584522 1
1.09864836831592 1
0.47921876691708 1
1.64949352095005 0
1.3130503163969 1
0.826652143604944 1
1.20242382583067 1
0.936985632968124 1
1.28295190896907 1
1.18264476127112 1
0.905114393693173 1
0.960696918886628 1
0.74939317658718 1
1.264769415759 1
0.596838695112459 1
1.61707664371452 1
1.64301574618484 1
0.793288250951819 1
1.03100189737908 1
0.737045014466076 1
1.42338395332592 1
0.974131770851112 1
1.38446559947732 1
1.13284667598692 1
0.929078526003878 1
0.856862760506983 1
0.727765135807727 1
0.558953009645756 1
1.04723793452707 1
1.49789580926421 1
1.03022124415292 1
0.8442114008189 1
1.34404783316552 1
0.704348747664492 1
0.793472398685916 1
0.754826500021153 1
1.1939451566559 1
0.412731328945883 0
1.33314016431102 1
1.1635435627212 1
0.670135062574397 1
0.514194097302001 1
0.944211459659299 1
0.858890496809942 1
1.10911884648619 1
0.318219981693762 0
0.88325644503128 1
0.812967372536462 1
1.46585568459289 1
0.805478425212384 1
1.04189694935239 1
0.575468823330119 1
1.59296836420911 1
1.21003295569121 1
0.982951449255614 1
1.1403043061532 1
0.839237335845912 1
0.955578132602982 1
0.714992791357429 1
0.995101065620973 1
1.07734410910989 1
1.01853812704496 1
1.23877944898643 1
0.904276279146312 1
1.12817166030305 1
0.719198548680402 1
0.926310223792141 1
1.17167913698995 1
1.29946219494381 1
1.04258589380575 1
1.20297382072373 1
0.972523898010522 1
1.11062796012704 1
1.01422953910898 1
1.32654083529684 1
1.14079607276755 1
0.906350608512759 1
0.800477256817329 1
1.01828696705019 1
0.917240960276166 1
1.37574160749995 1
0.743326604916127 1
0.985346504131145 1
0.926462140087675 1
0.658825902994461 1
0.896901649492591 1
0.489870719132969 1
0.775072426110994 1
1.26175212254289 1
1.46331559951335 1
0.500152837239048 1
1.0120928992629 1
1.40740343436712 1
0.822610049912878 1
0.339712888299663 0
0.913115992554722 1
0.578988715860174 1
1.02890061800533 1
0.813957533285273 1
1.1148585707129 1
1.14422258978836 1
1.29437614966289 1
1.0492525808079 1
1.33079517470546 1
1.19750467227901 1
1.13206014924549 1
0.363864223273879 0
0.674665622874923 1
0.89024259241472 1
1.43102066589954 1
1.20256470958594 1
0.684743017128908 1
0.795386083028321 1
1.22080789965778 1
1.04119879065363 1
1.188184662333 1
1.15193882070187 1
0.788528977508026 1
0.886407200088787 1
1.10047365909214 1
0.423893731277566 0
0.868015270378083 1
0.8198712076237 1
0.76911119242543 1
0.70780079590216 1
0.893942247060548 1
1.2340502560793 1
0.941064890781992 1
0.879853865824512 1
1.33240485943346 1
0.862216392299791 1
1.01682480698397 1
1.03689920676315 1
0.901693726283213 1
1.0812155551697 1
0.669083924514103 1
0.752107845795156 1
0.823508197553146 1
1.52109047342734 1
1.45215311571545 1
0.924470855149014 1
1.36169175183108 1
0.781127419123139 1
0.713301180194107 1
1.46997969569314 1
0.575834838282391 1
0.394634444840342 1
1.24705114259838 1
1.37019903503014 1
0.469974754756388 1
1.63583406369963 0
0.775671702814182 1
1.14435756725975 1
1.30632708977961 1
1.05399168602978 1
0.921890168432436 1
0.960711073706301 1
1.50521057079336 1
0.633018395630464 1
1.11962481840973 1
0.954684456507123 1
1.36486693064902 1
0.499405730702403 1
0.592178945195236 1
0.907492469552099 1
0.860647101827934 1
1.92237213365315 0
0.651321249272368 1
0.901253010797308 1
0.890765895642132 1
1.23627503422345 1
0.855070027169174 1
1.11675752447581 1
0.512753166973133 1
0.640984515143288 1
1.01858937732608 1
1.01875952048826 1
0.725907042553058 1
0.464790077975381 1
0.99102055728257 1
1.16986628617472 1
1.02846597676189 1
0.80006853802002 1
0.968733895660195 1
1.1037889852146 1
0.897154965883029 1
0.954405730113379 1
0.879663602897336 1
0.658715007086349 1
0.99004826390327 1
0.847325275187391 1
0.626554122527128 1
0.657391669689045 1
0.276583879935992 0
1.40939294365379 1
0.779102004971989 1
0.872504734919306 1
0.915687650727402 1
1.05860070362864 1
1.12928576418691 1
1.43150680955337 1
0.922648615829642 1
0.846614281172318 1
1.08642735814769 1
0.893681906445267 1
1.10996102769357 1
1.12150271069508 1
0.937037739926387 1
0.934811516553911 1
0.885455867792245 1
1.42645989709847 1
0.985017760216184 1
0.778418951622431 1
0.424055794326592 0
1.06182692224917 1
0.755569783069296 1
0.712205883172077 1
1.18545798624574 1
1.11821824852686 1
0.900649891140841 1
0.696213717362914 1
0.948575821309629 1
1.1402515467728 1
1.40722216387234 1
0.947631275472857 1
0.533146716060668 1
0.892044606210863 1
0.847922388206772 1
0.993462225534544 1
1.1916302228213 1
0.942702491681508 1
0.782400806316903 1
1.03637993493037 1
1.01729548854136 1
1.16189406868283 1
0.875951765227054 1
0.735195637101576 1
1.136084175816 1
1.44278379784403 1
0.78499237995794 1
0.958966498013737 1
0.80894205378187 1
0.860584601813065 1
1.10622365655323 1
1.39360659973023 1
0.957040392503115 1
0.829296124567823 1
1.01925639019442 1
0.573991967261097 1
0.845722449155236 1
1.31293256517565 1
1.14104122427307 1
0.910289965240779 1
0.901596996433252 1
1.02294572278041 1
0.920049673156558 1
1.14127726432739 1
1.02131092462885 1
1.27193860751693 1
0.985201563192572 1
1.09585854954047 1
1.48915889526961 1
0.494643316356025 1
0.901864803087762 1
0.920038604351408 1
1.29815419650032 1
0.658067250008974 1
0.847379820641486 1
1.34507027526017 1
1.35680628913714 1
0.644384632767781 1
1.04116867201291 1
0.91187082942287 1
1.03741205205815 1
1.02956353940625 1
1.92041593145943 0
0.82299049079101 1
0.870609357568444 1
0.853982263730032 1
1.11885949120696 1
1.64950498719053 1
1.08274201001314 1
0.629566927941446 1
0.413595642396534 1
0.883749321770328 1
1.13229961545625 1
1.61475955836063 1
1.35729316356174 1
0.86892595816689 1
1.04220352740746 1
1.0184848358633 1
0.963888535960379 1
1.14708732042813 1
0.251329894012565 0
1.19054182064123 1
0.589343084273971 1
1.33933027376234 1
1.15076034982624 1
1.29451140858596 1
0.990535400994456 1
0.737288186601958 1
1.00067413559722 1
1.14205324334497 1
1.03333614724789 1
1.27995966229655 1
1.23326431666642 1
1.07643725123579 1
1.36312609303901 1
1.01344098164183 1
0.912723847351368 1
1.17186529285172 1
1.47563517436746 1
1.15929678653897 1
0.980429300926535 1
0.828246429571328 1
0.705005646118489 1
0.718637791780717 1
1.17462855637264 1
0.865912122579467 1
1.2721325015774 1
1.19210792298673 1
1.25542628067985 1
0.88130184319559 1
0.764916332460813 1
0.843768278859321 1
1.4021948020558 1
1.27997127904367 1
0.705769444522965 1
0.805448207508957 1
0.747087554910684 1
1.12726671836648 1
0.911139916921565 1
1.28781289334111 1
1.71515571286863 0
0.667983236520049 1
0.917545370191344 1
1.12099794828356 1
0.531464524356157 1
0.786770384655869 1
1.15284058270008 1
1.27533422951549 1
0.682393739222769 1
0.394433157300262 0
1.24510673103736 1
1.45107691989491 1
1.10758885053276 1
0.399736324741781 0
0.859862698001733 1
1.05945314634389 1
1.39208711559216 1
1.14391671381421 1
1.02691713905354 1
0.984993572448225 1
0.682965918252048 1
1.36591626548411 1
0.965524497616728 1
0.914369954705552 1
1.29574103011887 1
0.831817880455956 1
0.954295533314534 1
0.527295088245863 1
1.2063596037328 1
0.764049351003769 1
0.650659101089516 1
1.20659248059975 1
0.708883258614203 1
0.855392682027349 1
1.14103662391928 1
0.871552553866525 1
0.758015431593939 1
0.570995652677761 1
0.988252431110579 1
0.753858924496672 1
1.16731944185173 1
0.730912769650151 1
1.31860103722721 1
1.07238506424364 1
0.761800586277152 1
1.11672949578405 1
0.976074949771456 1
1.42955864974777 1
0.96083895481562 1
0.683430960960923 1
0.799745640494694 1
0.803971675940423 1
1.16755681304264 1
0.991879480941251 1
0.627737891194197 1
0.501168676047417 1
1.64065467698815 0
0.823512651168613 1
1.00859264874955 1
0.641858177935072 1
1.15283730980265 1
1.63820840773511 0
0.643997242840746 1
1.15843092176873 1
0.657302728118779 1
1.14429131691803 1
1.02322319112128 1
0.934095778719861 1
1.52012895175575 1
1.10764940179133 1
1.37995303036547 1
1.29093553830806 1
1.3265386467134 1
1.26244561064978 1
1.08214026509058 1
1.64204347077735 0
1.14553136999338 1
0.619606750941897 1
0.857102320544642 1
0.974560092811331 1
1.12169966902332 1
1.00200950620763 1
1.36620466045095 1
1.08337841939918 1
1.38254495247621 1
0.973722117229116 1
0.555811771299222 1
1.20278258059901 1
1.32464265507744 1
0.898239204963646 1
1.16403957738582 1
0.920443338871345 1
0.913299118250484 1
0.401671582425939 1
1.10171168311433 1
1.23416321266358 1
0.788012016631439 1
0.817112946667987 1
1.24214974449625 1
0.61307938754474 1
1.0662569519501 1
0.998771098237864 1
1.13665080138116 1
0.688474217668484 1
0.953710189950523 1
1.1827984970616 1
0.832612589442301 1
1.05877470820811 1
1.10740720797596 1
1.40551528934193 1
0.712346867398887 1
1.07471732685056 1
1.61396695909409 1
0.995783065523558 1
0.73565823225867 1
0.929980432415603 1
0.89863725653675 1
0.759086939788238 1
0.426205460475099 1
0.85485213778489 1
1.15106463731443 1
0.765727589449021 1
0.88636413307706 1
1.24886805716133 1
0.767158821409197 1
1.1723825582183 1
0.514046984467647 1
1.2566137293804 1
0.769958662108344 1
1.25207394868069 1
0.916651024524852 1
0.414118465566348 0
0.844085890085295 1
0.737392354972586 1
1.34649253715754 1
0.559678978432861 1
1.38200031928474 1
1.00111040370235 1
1.07993251232634 1
1.23810514096177 1
1.25541823487134 1
1.13114311692174 1
0.874250970721977 1
0.331880088542074 0
0.778590152751285 1
0.80521909097114 1
0.590540749481701 1
0.698474669921213 1
0.186656676672791 0
0.580733720117261 1
0.719645062251283 1
1.20259974581188 1
1.42811732982303 1
0.554816989113521 1
1.22002222540608 1
1.30904190548981 1
0.488254532508894 1
1.22249631613685 1
0.85094790907847 1
1.09835830432997 1
1.0349314512445 1
0.824183016343691 1
0.647019182121591 1
0.402011094050577 1
1.29742892464583 1
0.495102185128739 1
1.18236893348622 1
0.900082011803179 1
1.49102608556235 1
0.508828677286857 1
0.679766599012579 1
0.739616483045974 1
0.657212081120024 1
1.13216891995723 1
1.37464350674247 1
1.42102996150797 1
1.36706843527891 1
0.626900851029066 1
0.958493515519062 1
1.04578431990582 1
1.11662963040905 1
0.951934191942863 1
0.679165402360856 1
0.881863049348097 1
1.39534362725497 1
0.800928670554145 1
1.50270908036052 1
1.39789732846356 1
0.902492307271392 1
1.39684034795957 1
1.15854988296162 1
0.893434812328311 1
0.767225866565256 1
0.902481747898309 1
0.883142767122894 1
1.32162424163711 1
0.838680598993149 1
0.985433013895134 1
0.784273947558844 1
1.55477974810243 1
1.00586257292513 1
0.677271952619423 1
0.927417769071521 1
0.409118132131702 0
0.503507410678732 1
0.714012523571204 1
0.931656610819013 1
0.62926391701794 1
1.0398076388474 1
0.862128898950411 1
1.1256360827537 1
0.53446039552197 1
1.08922958815186 1
0.759114103425221 1
0.6533834593395 1
0.96064417346528 1
0.726345510346583 1
0.496605469040259 1
1.5455101415047 1
1.29022933533327 1
1.041662775505 1
0.854125036590962 1
1.37506652327396 1
1.23243682131689 1
1.07508698347628 1
1.54276714752649 1
0.572163709988524 1
0.416841207035717 1
0.704245797901157 1
0.907421588542834 1
0.985662548077091 1
1.24627997047519 1
0.876229810383053 1
1.11999637123517 1
0.683492179218826 1
0.939655155080357 1
1.15911163594275 1
0.861850360311304 1
0.806735135945973 1
1.1692695808667 1
0.84689364791669 1
0.296673155072422 0
1.13708976214346 1
0.845163242322084 1
1.21883063032346 1
0.91829865644551 1
1.15422778504288 1
1.07982711799013 1
1.00825775179123 1
0.889675208720049 1
0.778061336201851 1
1.27148614072924 1
1.03287585985398 1
0.738039699299408 1
1.28097079101946 1
0.961583723231051 1
1.13576461465633 1
1.46345525886285 1
1.3097538147645 1
1.24506741313739 1
1.36425683880793 1
1.12231924702535 1
1.09784378909969 1
1.00464686411242 1
0.987346364621045 1
0.869491483181969 1
0.975225491787439 1
0.749269572518158 1
0.842229908474542 1
0.661941363395174 1
0.919040268809204 1
0.683893915419046 1
0.825364207727883 1
0.918396224417941 1
0.434117023865785 0
0.968400529626151 1
1.14619882179292 1
1.43442875767246 1
1.21385867965424 1
0.458620494255295 0
0.914527072155785 1
1.32349435128851 1
0.563435491583769 1
0.830256384958656 1
0.793759877518121 1
1.06745492109283 1
0.889764440028933 1
0.572467552347524 1
0.759823731377653 1
1.2762339011619 1
1.24240270259784 1
0.708865567348401 1
1.43191033644648 1
1.03669256436492 1
1.50966952357149 1
1.0648739285203 1
1.51138469786051 1
0.566410719077737 1
1.19535205942609 1
1.13160039196307 1
1.01692377431681 1
0.644571676447927 1
0.956265199047854 1
0.788971900391774 1
0.873912250245015 1
0.915498639037091 1
1.07782482292411 1
1.0929280325069 1
0.52060748060745 1
0.851271178798122 1
1.25807833579222 1
1.38075472233287 1
0.717624879701493 1
0.627970970782937 1
0.939452721692975 1
0.631534529064486 1
1.27664221535341 1
0.85519412686014 1
0.6231442623898 1
0.597228623507505 1
1.54228388977405 1
0.570522572544457 1
0.570749331325139 1
1.23825471159222 1
1.15609445912232 1
0.831167163579672 1
1.55469769297937 1
0.72964327168077 1
0.949467485436887 1
1.57767415361743 1
0.533099699083151 1
1.28637285095242 1
1.10332491426775 1
1.16765311931516 1
0.857633358034999 1
0.657979658874909 1
1.00651978032832 1
1.04416863748756 1
0.954689107310049 1
1.11704807917417 1
0.664998236044032 1
0.998029346987638 1
0.669477865815931 1
0.716496454790091 1
1.15253017916136 1
0.892529318120236 1
0.871153672580873 1
0.988264445853578 1
0.894148874879319 1
0.793562284650888 1
0.780351843014914 1
1.04849956195055 1
1.3026454639117 1
0.678429590333897 1
0.758520045612505 1
1.4139207559333 1
0.781790550457602 1
0.5550154419048 1
0.793576595533584 1
1.35281482657749 1
1.11967532422257 1
0.598747023540423 1
0.699728063860295 1
0.860625180249929 1
1.386994345415 1
1.01959441730659 1
0.986785047795707 1
1.11764022490671 1
0.709912355122723 1
1.0244855788719 1
1.36544243073826 1
0.88910026026008 1
1.05892155535337 1
0.536328343321252 1
1.24182022203968 1
1.0991171927123 1
0.838715873403178 1
0.987291655900368 1
1.16123220017286 1
1.21867735617415 1
0.799408829254148 1
1.05015821348862 1
0.668457100747914 1
1.69269784317658 1
0.578768595439898 1
1.2559432427887 1
0.73395373923592 1
1.00363733077358 1
0.722652257820932 1
1.10970743603609 1
0.577700018119128 1
1.37825329856825 1
0.804880217133267 1
0.927184270726573 1
0.689371396481156 1
1.49896668312872 1
1.016024017834 1
0.784553570001139 1
0.744051217542349 1
1.05641403319173 1
0.923779174389153 1
1.06213185253581 1
0.822731843618075 1
0.999999879167154 1
0.776012456821503 1
0.911741924223181 1
0.815831453986444 1
0.772534290092753 1
0.480142967731035 1
1.07769509978659 1
0.817328273840962 1
0.876578666459603 1
1.16694332512261 1
0.802140592758818 1
1.04295665848575 1
0.909613358147051 1
1.22630826803838 1
0.885354144128234 1
0.794447139143585 1
0.788567325533475 1
0.869564629619054 1
0.54258837547924 1
1.13309379349282 1
0.890519224603399 1
0.850999844456615 1
1.13570496869812 1
1.16277884618047 1
0.640898003940669 1
1.18054859852854 1
0.853429146695472 1
1.05819304428568 1
0.87784806507646 1
1.22356015860164 1
0.653524156452368 1
1.22334164902931 1
0.92283174712216 1
0.97928686842978 1
1.02727209519505 1
1.0938343923831 1
1.16567965096979 1
1.13721316830297 1
1.01699128375859 1
1.16058568057823 1
1.18985923294353 1
0.764148643963692 1
0.683478600802952 1
0.745832579858085 1
0.785018844919882 1
0.960633513910042 1
0.938595045019969 1
0.752953878168705 1
0.45594355608997 1
0.700502450076252 1
1.29622064954477 1
0.634449733666904 1
0.808788744992051 1
0.574243689727269 1
1.00214790155338 1
1.50505088111576 1
1.05542582755169 1
1.08322334215011 1
0.671760807791483 1
0.986852133445891 1
1.10545118789603 1
0.990516472565647 1
1.1422391660976 1
1.34064774201722 1
1.29384930501335 1
1.07675937276801 1
0.286332948912803 1
1.22070867977814 1
1.34010059177518 1
0.789767141942531 1
1.02860604828341 1
0.518165018843713 1
1.24832594381489 1
1.81465152033998 0
0.70215451287948 1
1.16795460031832 1
0.453939580116167 1
1.12371534609076 1
0.534873711480168 1
1.04885288428783 1
0.938245742931122 1
0.932818955839877 1
0.988373667478306 1
0.714396897628125 1
1.29375098534013 1
1.21765050781632 1
0.846634516755106 1
1.23633311356852 1
1.18381697125092 1
0.819200694832002 1
0.95687221726443 1
0.902782873583661 1
0.753615739449402 1
1.02261626282882 1
0.748369601205634 1
1.67091603215958 0
1.12831892019142 1
1.15075884242662 1
0.793782690027035 1
1.36245293656756 1
1.03741565257855 1
0.8360920565241 1
0.73795176761387 1
0.965927838811413 1
1.42274028190531 1
0.878762207137249 1
1.15440767334621 1
0.920994742051549 1
1.38679067606272 1
1.10786229967751 1
0.680651813555662 1
1.11060506095384 1
1.30226756948452 1
0.983703707698674 1
1.09412148163076 1
0.726746758158481 1
0.508967662472294 1
0.710713778535322 1
0.892555562148486 1
0.653706619525883 1
1.12928299992255 1
0.737798271065335 1
0.971131247915142 1
1.2704991054622 1
0.784883578987061 1
0.800010432879329 1
1.232739617476 1
1.08661446133523 1
0.814186601851454 1
1.28356458096932 1
0.955008308929808 1
0.858181772275949 1
1.30792638836157 1
1.02464895544225 1
1.11717773417795 1
1.22918893830585 1
1.04879047463129 1
0.68022350459545 1
0.842148235326463 1
0.870743901957297 1
0.573995225369511 1
0.880214047597015 1
1.17626418774414 1
1.00683189067772 1
1.18482801649526 1
1.0626829253567 1
0.786974499396771 1
1.01230601761941 1
1.07102945465123 1
1.42333856492618 1
0.620076257442882 1
1.03053414969836 1
0.928402162794049 1
1.24918157885527 1
0.722146407497895 1
0.989584922719819 1
0.706602595552525 1
0.897817588039207 1
0.85178584673652 1
0.603926575474834 1
1.43744329053246 1
1.53853197636587 1
1.31417635758381 1
1.01870772784729 1
0.981493383889798 1
0.878744673187943 1
1.05124148974518 1
1.46921166737338 1
0.596524306921975 1
0.907128308034095 1
1.28472803522783 1
1.33687777259596 1
1.30232035942913 1
0.869779197027911 1
1.31564004287536 1
0.815116170807361 1
0.581429401184411 1
0.847945269151417 1
0.867020170578208 1
1.21886267238747 1
0.89109661013535 1
0.976613453574701 1
0.993931433541831 1
0.839634111198791 1
0.791844094485109 1
1.1562700687258 1
0.957971266601052 1
1.19608560540854 1
1.10825711278366 1
0.702728317967373 1
0.378327507061672 0
1.01213664363932 1
0.609518683169552 1
1.38409293713723 1
1.09017726516197 1
0.77016471958456 1
1.31968191174006 1
0.764441744875733 1
0.736800454972416 1
0.513427873028768 1
0.680251893303821 1
0.910636632506944 1
1.42086535468752 1
1.38164139062708 1
1.27525158754699 1
1.04773881406896 1
1.16716640485458 1
1.47920968277497 1
0.945293980396507 1
1.07092256274709 1
1.25087424599117 1
1.05992512511656 1
0.520497274065538 1
1.13251105694361 1
1.49949381534957 1
0.905972387858067 1
1.12933021454379 1
1.49520867468426 1
0.974870636788592 1
1.18975278815065 1
0.613080301477035 1
1.33796255433891 1
0.870859764637207 1
1.02845467676393 1
0.736697331488968 1
1.43119243348237 1
0.952013823956469 1
0.427476101989598 1
0.942561037703764 1
0.911108573408934 1
1.03994364901904 1
0.53180862174772 1
0.803066793061911 1
1.04952531899806 1
1.17799981581327 1
1.28651340228067 1
0.788499940759429 1
0.973323645992657 1
0.577962087928459 1
1.14075695245216 1
1.17689677812639 1
0.605708696627073 1
1.03550916554259 1
1.11166829754791 1
1.0217506034735 1
1.19382154940306 1
0.954266771465906 1
0.732616234119235 1
0.718307419108625 1
1.20069528275755 1
1.04046657220504 1
0.767427214207604 1
1.21019558799169 1
1.11406859258365 1
0.875734917486229 1
0.204894008742657 0
0.902568118912934 1
1.09756380188599 1
1.17006833304833 1
1.14355724200681 1
1.32136585357971 1
1.21001274021176 1
0.726406145377493 1
1.66205061601854 0
1.48798303564032 1
1.14786243515528 1
1.38700939658698 1
1.03515559212332 1
1.07099963469226 1
0.830293259047827 1
0.898171146573293 1
1.53392201676353 1
0.565005624911738 1
1.1489702606999 1
1.30751885606316 1
1.2542412280211 1
0.970788452359773 1
0.639911546836538 1
0.52830100749813 1
1.26564364675554 1
0.714520023666386 1
1.23320018302739 1
1.63606572877818 1
1.02922964398817 1
0.857911802511468 1
0.680889418081652 1
1.05059696759825 1
0.880170232965608 1
0.907453819492009 1
0.728916948404304 1
0.726730701384642 1
0.71607973086452 1
0.871661565904658 1
0.937244869862688 1
0.832924555177923 1
1.21316498705291 1
1.06475955586534 1
1.47185710647022 1
0.925201698024449 1
0.958276940484737 1
1.25118178622645 1
0.895316440431036 1
0.861458012102614 1
0.826657787024111 1
1.04489235954736 1
0.978207014878373 1
0.927300359038002 1
1.0584617075537 1
0.648237233000066 1
1.23784551763996 1
0.954520148514731 1
1.26952903656251 1
0.806612655924541 1
0.991233407012049 1
1.37201000471525 1
1.37956093717792 1
1.1365140672169 1
0.855501549437356 1
1.01490723342188 1
1.01249792695173 1
0.71351996867346 1
1.46052733037269 1
1.07288783037287 1
1.03048560472881 1
1.12367027241004 1
1.43008826583827 1
0.943141755739871 1
0.75821950974911 1
1.02348817992028 1
1.36494843436744 1
1.12599606088765 1
0.961491096186992 1
0.695858758132551 1
0.80991747669835 1
1.02698297783485 1
1.00424253605947 1
0.9428646565925 1
1.58626832743525 1
1.12449415107667 1
1.11145170848019 1
0.432303815088861 0
1.32070296846123 1
0.705969743444242 1
1.41079076645241 1
0.896512983307397 1
0.942370527659683 1
1.06054777606005 1
1.09179302666646 1
0.808012550038892 1
0.748163829131113 1
1.32193410773279 1
0.50828119194115 1
0.882571381621394 1
1.36591746760338 1
1.01584118594825 1
1.19283502046365 1
1.70736659791078 0
0.84098092784953 1
1.12334467780417 1
1.08136727409426 1
1.13926679888825 1
0.794503418795925 1
1.13891526873842 1
1.04250001125141 1
1.45427038308977 1
0.799720779823245 1
1.42665738785165 1
0.995634760143254 1
1.049853841823 1
0.846977687537182 1
1.16292008775856 1
1.1431151532117 1
0.964973068095693 1
0.848783564990551 1
0.371783617461885 0
0.718798266354826 1
0.921940495621894 1
1.30142454055459 1
1.58604441061822 0
1.02473190032817 1
0.909828676346048 1
1.11050858306439 1
1.43390358654227 1
1.28296009191101 1
0.546216929315844 1
1.45545194759257 1
1.08447689132671 1
1.12111732482835 1
0.604395159853292 1
0.672547718092616 1
1.18850776804122 1
1.36839767214673 1
0.704033414483697 1
1.33546600337991 1
1.20184152013575 1
0.561317590590757 1
1.10730070814449 1
1.21442854084269 1
1.27641873399547 1
0.605309053672713 1
0.871099716701034 1
0.702978026057944 1
0.805398929135034 1
0.580802831228358 1
1.20109712382242 1
0.411921092743536 1
0.703868089144085 1
0.357850242970237 1
0.924479849383776 1
1.34145124002598 1
0.838665825474655 1
0.883010154206352 1
0.52368558525892 1
1.00290554315668 1
0.712955279714173 1
0.895264526135474 1
1.10979675221425 1
1.25859496168526 1
0.774734472859713 1
1.12988237895546 1
0.856099650795683 1
1.27199210843615 1
0.606947275157634 1
1.18430845512851 1
1.53865324548598 1
0.589534438932882 1
0.80025322024256 1
1.06551457509298 1
0.823484168033289 1
0.785789315588165 1
0.989642679463522 1
0.737806812519621 1
1.47453973260741 1
0.760669507547512 1
0.769886534884642 1
0.496853302977843 1
0.723728548988662 1
1.0810096116026 1
0.606949586753664 1
1.18194599168355 1
1.18207760764239 1
1.38805725339212 1
0.953388426054017 1
1.03520771436507 1
1.00633279702674 1
1.93335163580461 0
0.611403228185882 1
0.856372452677306 1
1.02280681489642 1
0.895183385303404 1
0.662903025439274 1
1.34981312322217 1
0.660325614976069 1
1.30826186789256 1
0.811916427185495 1
0.770404022460927 1
0.750196505431306 1
0.10237424758967 0
0.797573971686179 1
0.844227825131488 1
1.25485093730339 1
0.835737972853038 1
0.965469051207646 1
1.22803407689372 1
1.10822357160669 1
1.1594883743862 1
1.09453782657624 1
0.762701763245948 1
0.70546765297617 1
1.43938822881111 1
0.90328525984563 1
0.982299997755592 1
0.775464312212137 1
1.25249967946236 1
1.05128344111658 1
0.806358520982994 1
0.976451711232415 1
0.808434095411229 1
1.36292996976879 1
1.03093232852119 1
1.07608297178383 1
0.966479435341972 1
1.26884618785506 1
1.16222509392723 1
0.752896703705007 1
0.383747778067824 0
1.18054438201531 1
0.711579899554116 1
1.21210483762058 1
1.2156933756249 1
0.667046055400654 1
1.07736107815602 1
0.850135891901765 1
0.964284016190422 1
0.616329312037762 1
0.89913387450913 1
0.630984536546508 1
0.521303066982216 1
0.7533609187753 1
0.713796264068104 1
1.42178624322231 1
0.979627392049732 1
1.1626521537376 1
0.912508922594453 1
1.35441498515381 1
1.15347007430709 1
1.36814308069928 1
0.832072310362949 1
0.542740314398762 1
1.04720551133872 1
1.21539798592661 1
1.21531734272915 1
1.17197207472848 1
1.43537772421505 1
0.696524820803987 1
0.602163552755903 1
0.48986020157021 1
0.888054904527545 1
0.923399143755772 1
1.12280162470713 1
0.72795955427978 1
1.2940306653091 1
0.939654998032877 1
0.812068973855097 1
0.663186637289575 1
1.08714727418394 1
1.2762244433879 1
1.07084502806356 1
0.904118803239598 1
0.733034884099613 1
0.9536836013888 1
0.888581609440326 1
0.139698523553177 0
1.16084059047832 1
0.776824375066073 1
0.996537425322766 1
1.19402807545528 1
0.800290182701521 1
0.653191823288632 1
0.577368061287996 1
0.615616519682161 1
0.913055349535785 1
1.26639202814889 1
0.846563694339358 1
0.822357160192783 1
0.949404337721847 1
0.963193003061451 1
1.22916113285329 1
0.675877958115334 1
0.41708598836097 0
0.818309309173655 1
1.04583606847009 1
0.959851816191273 1
1.06586538145034 1
0.750521046162204 1
0.513443389220051 1
1.09116675358616 1
0.935406880921167 1
1.02386682030833 1
1.11240145815611 1
1.3302712341562 1
1.21795840963885 1
0.612271416783278 1
1.1883272775968 1
0.388226420583223 0
0.991291813033581 1
1.35335697948976 1
0.291027506949203 0
1.23870552098816 1
1.23460781044051 1
1.39815021912507 1
1.10408361325966 1
0.618131715369711 1
0.758038270092953 1
0.897270622903993 1
1.34584627744654 1
0.792013287121089 1
0.707865526330593 1
0.640629663775755 1
0.827494344183118 1
0.899818532780783 1
0.721263823582595 1
0.656894812271587 1
0.818943808125849 1
0.576272369322521 1
0.959371870330077 1
0.886732943054618 1
1.1742158919989 1
0.840940629451761 1
0.984516536029377 1
0.814292700511259 1
1.26354820781432 1
1.16141008036258 1
1.66415572166058 0
0.994900041699052 1
0.782419393243042 1
0.85035843446026 1
0.919576633712922 1
0.551273085183446 1
0.900147940240752 1
0.889066903152707 1
0.891672838828887 1
0.699472596344554 1
0.313483961219462 0
0.722458864107397 1
0.837279669404723 1
0.555879853322794 1
0.726422099334862 1
0.552618887091481 1
1.41791311912383 1
1.23719459332102 1
0.736069073006928 1
1.0212583069291 1
0.426711711588003 0
1.38864196193239 1
1.27801484823872 1
0.585774179191857 1
0.477238226903692 1
1.35848053348789 1
0.675533071931366 1
0.598081676642047 1
1.47909307668062 1
1.28261984963612 1
0.823091890336935 1
0.804659810765106 1
0.711309847369245 1
1.35399333481566 1
0.972952085434351 1
1.06465087725517 1
0.873811567112392 1
1.02556291178865 1
1.09927764159469 1
0.741996113069276 1
0.724301904358237 1
1.51315476510327 1
1.18718977638497 1
1.06830843261787 1
0.770592267395877 1
0.716265364715044 1
1.17376875731821 1
1.35140971892039 1
1.13356869903823 1
1.18279008067023 1
1.17300445655065 1
0.80792896579303 1
0.939114036281004 1
1.21249686913735 1
1.13009257645285 1
0.918601966781576 1
0.808275474794126 1
0.957379238524972 1
0.599917469974344 1
0.801390844712307 1
1.02047157985097 1
1.47435157979861 1
1.07988280312071 1
0.731513028232685 1
1.30372274451392 1
0.973957949645685 1
0.647079620003158 1
0.976417093378711 1
0.682570032243025 1
1.26355038280819 1
1.50773293636296 1
0.586835641456406 1
1.46400250224598 1
0.771425153478811 1
1.14612243331405 1
0.390419221193473 0
0.243044386488461 0
0.805334281812344 1
0.715430420755122 1
0.980966646723469 1
0.885752325208054 1
1.18060024030405 1
0.379760372692875 1
1.28800379106147 1
1.47159866778836 1
0.596978074006875 1
0.587572921116209 1
1.04905642081781 1
0.958702910889737 1
1.05727381541379 1
1.08033053966159 1
0.933123627139276 1
0.77070514495406 1
0.86211563340423 1
0.768643778657291 1
1.15105459388795 1
1.37089141835724 1
1.13428429017002 1
1.25723850014822 1
0.459218910853072 1
1.07693394150276 1
1.03844840271324 1
0.76746274374676 1
0.942524668744482 1
0.895085372862818 1
1.1662781542591 1
0.413211867631601 0
0.901386139127865 1
0.893645035787066 1
0.86687354154409 1
0.676675993949449 1
1.20730833615945 1
1.21856360326897 1
1.012673583458 1
1.1269342811094 1
1.37165622779059 1
1.17271153353704 1
0.769792436405521 1
0.975252980988747 1
0.678674914644953 1
0.85841336740876 1
0.939139071190141 1
1.44618070345483 1
0.439884296650685 0
0.950926571146797 1
0.928889996699289 1
0.760561696921475 1
1.21410691064688 1
1.36893603144078 1
1.13533141931207 1
0.962444505117452 1
0.786368318714579 1
1.03355773367926 1
1.09342353053966 1
0.575893701873697 1
0.848528313445811 1
1.13300351899134 1
1.1641443555352 1
0.887615379882277 1
0.77486955160164 1
0.643270649502867 1
1.09228734424577 1
0.313195159069054 1
0.89374617608714 1
0.891818154466644 1
0.815548644857585 1
0.884849999560389 1
1.16917054933093 1
0.551973712858708 1
1.55337570252239 1
0.418598992882254 1
1.18229483970683 1
0.780919587986865 1
1.3548640465646 1
1.13958686226671 1
1.23195984428556 1
1.12140742399112 1
1.20325256991904 1
0.88404849785508 1
1.33460182909203 1
1.36099313316575 1
0.498794864673122 1
1.08199854262469 1
1.01330400906548 1
0.898655473083145 1
1.07043107978574 1
1.27123827165586 1
0.702536058148505 1
1.26349934438232 1
0.91135910095728 1
0.670497306502071 1
1.64816605167243 1
0.837795749961362 1
0.919112077665106 1
1.49520826223448 1
0.792498645131886 1
0.930185090351078 1
0.848487947359009 1
0.651634067281626 1
1.32583629401388 1
0.787117392631001 1
0.907480155309575 1
0.818571004638801 1
0.392127440034516 0
0.520499559209144 1
0.964424361266669 1
0.426335230358231 0
0.831268947787711 1
1.35100159737743 1
0.573088130277993 1
1.1649745437264 1
0.973030483211562 1
0.447332604591715 0
1.0183467064104 1
0.758016075530492 1
0.795698037973773 1
1.37065943452866 1
0.756383487598264 1
0.949694836120427 1
0.963414167048784 1
1.0508921995519 1
0.512101014312515 1
0.728816613841361 1
0.961997117476081 1
0.996860636604982 1
0.595554825214431 1
1.1771641346944 1
1.54789892189303 1
0.97924193860322 1
0.744363076273602 1
0.535109039990777 1
1.04850127348758 1
0.642430513800567 1
0.974465282118353 1
0.846956935934239 1
0.81688023910895 1
0.876275959342979 1
1.25156322600453 1
1.03516060974962 1
1.25766975771432 1
1.46385566665345 1
0.361756504400279 0
0.84941052742533 1
1.18830129210077 1
1.15451318834147 1
0.963852193062032 1
0.808752300475842 1
0.81405562758959 1
0.709677622062213 1
0.44161654645317 1
1.11198993039526 1
1.01523508963938 1
0.724041559863562 1
0.8651606501266 1
0.788073970231103 1
1.512237049051 1
0.912649624430306 1
0.67991871059092 1
1.09755427009602 1
0.755959363908868 1
0.514681258102185 1
0.427832055211748 1
1.09065488826135 1
0.943652879831679 1
1.09979266158015 1
0.716379180041778 1
0.916999809277708 1
0.848337244807799 1
1.13840808876994 1
0.866327450509239 1
0.978196917552072 1
0.83280174744475 1
1.04955882026475 1
0.729170256231089 1
1.04722028191824 1
1.01174140501874 1
1.02552870531879 1
1.05927153769268 1
1.12464154127811 1
1.24084692281643 1
0.618207755941563 1
0.735063660784943 1
0.97290824089138 1
1.24235445036799 1
0.641405429070789 1
0.987627960285792 1
0.71039536923199 1
1.19165045270092 1
1.19833039447392 1
1.2577296971844 1
1.1620249851514 1
0.776213019856325 1
1.33271421699927 1
0.635166731584577 1
1.52516366389181 1
0.993869845914052 1
0.897581632168595 1
1.33919144375963 1
0.857232629188994 1
1.56940119634884 1
1.19616291225946 1
1.09505534477468 1
1.09853763302306 1
0.446458685222191 0
1.30726896914318 1
1.2797343271537 1
1.51426277841493 1
1.04056331378999 1
0.761501292353322 1
0.881392913473231 1
1.08444411179572 1
1.03011916102676 1
0.734194468236863 1
0.595969870519858 1
1.0231352343822 1
0.918469961954404 1
0.94050969131569 1
0.677315419753044 1
0.802471523630758 1
0.85113910546427 1
1.20001525661352 1
0.55344793952395 1
0.674431738052167 1
0.578105783663808 1
0.807822688993956 1
0.637609875020497 1
0.772904343660281 1
1.33749196830266 1
1.09475247363642 1
1.17174436502078 1
1.24883169024044 1
1.04133984431475 1
0.98906707645693 1
0.925969842316377 1
0.483880056571093 1
1.4471716261408 1
1.21929383100464 1
0.851658880446362 1
0.950297924498887 1
1.1734326951292 1
1.15965284710926 1
0.945529814198507 1
1.40501003905978 1
0.937395739397628 1
1.29240312192096 1
1.15347586619636 1
0.719871072048398 1
0.804505325175438 1
1.36159085751793 1
1.22141076451872 1
1.00384939865267 1
1.31241379533723 1
0.752991444346024 1
0.708540612793762 1
1.5508217664741 1
1.12206349764042 1
0.619030461708195 1
1.24490500473589 1
0.947850485505408 1
1.1804248625187 1
0.287771867346166 0
0.881297203892181 1
0.914898006816731 1
1.24197304848879 1
0.466569328529042 1
1.14365498740794 1
0.611422399546786 1
1.09537237245054 1
0.711755694564608 1
0.979130136790717 1
0.794738137129015 1
0.887923906917329 1
0.694597821194537 1
0.401089748340895 0
1.41771353836897 1
1.36806469389236 1
0.341351292379004 1
1.19917219650913 1
1.42196928464834 1
0.858161210478599 1
1.04789739097162 1
0.810299410473453 1
1.31656456850418 1
1.00331398847551 1
0.909948092406857 1
0.896180648293768 1
1.5130595055855 1
1.42525967430424 1
0.832853921742085 1
1.07406105947815 1
0.756046566064111 1
0.97621173211943 1
1.41725289608888 1
1.51467897372798 1
0.697288119942981 1
1.29035033496146 1
1.11703808571356 1
0.628501531614447 1
0.963838082307648 1
0.874510686473536 1
1.2346030487648 1
0.767096577844388 1
0.802376128399669 1
0.926281000322516 1
1.40144249478754 1
0.976153023536133 1
0.350557805835321 0
0.699196706439504 1
0.97888458579006 1
0.644781399628108 1
1.19506009054369 1
1.30260648024983 1
0.715042433893703 1
1.07929166924548 1
0.543581699872989 1
1.03896081189989 1
1.03707019771364 1
0.962037663542951 1
1.25437613309795 1
0.642824404438147 1
0.813432236518615 1
0.87569903206653 1
1.20038684975301 1
0.45941452533638 1
0.762407508672974 1
1.03509531662238 1
1.49628265476657 1
0.888582549998378 1
1.04355466015085 1
1.21100744894673 1
1.03441880735322 1
1.10958848630368 1
0.457815929105229 1
0.967410327178031 1
1.36113943621377 1
1.47893399421218 1
1.00230258771076 1
0.682870386035883 1
1.14997391224378 1
1.36106357749736 1
1.38804282505399 1
1.17371396741505 1
0.484492265850151 1
1.31753705038969 1
1.10551618267368 1
1.12085508596103 1
0.386277938694082 1
1.06541530279226 1
1.20317691032875 1
1.03779547794711 1
1.1943087781426 1
0.814375112429112 1
1.24260550056799 1
1.02184969543721 1
1.52806810761461 1
1.14476045661381 1
0.327793956468551 0
1.33482042653962 1
0.802344914133618 1
0.793727822775907 1
1.32560508869157 1
1.24716514109554 1
0.747729113618605 1
1.17508851051412 1
0.502445438853032 1
0.606789408496845 1
1.24674645212899 1
0.837500730539182 1
0.749792505227238 1
0.541707653948552 1
1.25605313189204 1
1.32372290348219 1
0.435435141058057 1
0.657857192892602 1
1.09562585291949 1
0.850227204115352 1
1.10158950918678 1
0.366449475159541 1
0.547093865093364 1
1.21748899132447 1
0.767104793693441 1
0.585849571579131 1
0.765010451416392 1
0.866575129709659 1
1.00434143699663 1
0.976278732171325 1
0.652674962302427 1
1.21882781520306 1
1.07470892394112 1
1.07207231695904 1
1.04970486923966 1
1.07873528635326 1
0.729608105645072 1
1.13713652849823 1
0.827886851662633 1
0.569997496778604 1
1.01691007677748 1
0.860292165295718 1
0.632334165455953 1
1.10616505223921 1
0.868720542434647 1
0.99572837974625 1
0.726263198730161 1
1.32889331789614 1
0.618134678281015 1
1.68228496231336 0
0.777606191794215 1
0.85250837011195 1
1.13847200354465 1
0.634321164056837 1
1.06696520063311 1
0.785180752771298 1
0.48734190883763 1
1.36414806743624 1
0.503433676442524 1
1.44528267380017 1
1.01316023146211 1
1.20208170774897 1
1.39283345134417 1
0.701604993007358 1
1.06359233500126 1
1.01589014623368 1
0.989238984621141 1
1.18439549991032 1
1.05208906582723 1
0.700177878642017 1
0.649945952615341 1
0.36992055067698 0
0.541760894773541 1
1.43574691021186 1
0.970933784496592 1
0.640348921698003 1
0.887603960892871 1
0.960132905885753 1
0.897125257883739 1
0.857090926225836 1
0.567264857856915 1
0.927277537786922 1
1.27505721679895 1
0.890852499584647 1
1.23685948688961 1
0.500955316205997 1
1.55139464036226 1
0.846279812768789 1
0.950123779228803 1
1.00250528120623 1
0.987858721018297 1
1.01867085400691 1
1.41140627653876 1
1.20694628151372 1
0.79696877425686 1
0.861990367323588 1
1.45809027580734 1
1.1018629314881 1
0.991223378897933 1
1.38328312595654 1
0.318008326414081 0
1.05425028152875 1
1.10704637948094 1
1.33098245313579 1
1.37858721949014 1
0.538136521615051 1
0.996580642343008 1
0.600705002440533 1
1.20493233971443 1
0.737754154973714 1
1.54995839920125 1
0.38624292888196 0
1.14000035101214 1
0.745769155194937 1
1.11229926051704 1
0.929862800983638 1
1.33898009608468 1
0.61103971368012 1
0.760350892997918 1
1.55275655227439 1
0.95407077339556 1
1.1824683745783 1
0.968908032871454 1
1.33188633024489 1
0.698275329009623 1
0.732803473975501 1
1.01125774893574 1
0.797315297804204 1
1.21808558729089 1
1.07989230634411 1
1.31482492221291 1
1.0146862540411 1
0.935945603328352 1
0.872485004949756 1
0.842540459636268 1
0.611810452982324 1
0.818890052642555 1
0.896877617608684 1
1.20421598650511 1
0.940286190765374 1
1.02006040896891 1
0.354663285161674 0
0.654981707037221 1
1.46258773187928 1
1.47087308242011 1
0.849124339677261 1
1.22747398611746 1
0.833191278388248 1
1.28752315550224 1
1.42465504803811 1
1.03435932965418 1
0.705878488332824 1
0.87915298664323 1
1.0450609383743 1
0.817924558815335 1
1.0981718957966 1
0.462145829901469 1
0.789631609810692 1
0.856395053608189 1
1.05878555411153 1
1.32517909729238 1
1.31165683068798 1
1.07358914525073 1
1.14595001043513 1
1.37882349717637 1
0.65683903098343 1
1.03479474286003 1
0.846232950689425 1
0.812946645186581 1
0.794107907497842 1
0.949131206719588 1
0.69485320246189 1
0.990875330525259 1
0.780095371081932 1
0.875385552574603 1
1.47741513777353 1
0.719550495829911 1
0.962011082458923 1
1.00904834779331 1
0.70660009779869 1
0.867118613942191 1
0.682151519758183 1
1.19394658923823 1
0.816657770481201 1
1.24656476000884 1
0.5650746835685 1
1.2532774281806 1
0.661827394841777 1
0.865590935983054 1
0.95289559437306 1
0.576807430441389 1
0.94348501200065 1
0.965893896337319 1
0.62774554667884 1
0.715777224650277 1
0.825027010914934 1
0.944857069798282 1
1.03918219767721 1
1.19967912582361 1
0.338328684680133 0
1.26526325166937 1
0.867620997458675 1
1.43215841731942 1
1.46291003258612 1
0.443235529253324 0
1.1391652544865 1
0.67563962298988 1
1.1724042035881 1
0.665580166621447 1
1.28190867021953 1
1.26858927891198 1
0.49729186952427 1
0.790044980210697 1
0.860569749767737 1
1.10274733633427 1
1.13227657640124 1
1.28225155496093 1
0.955475372418364 1
1.18459794866016 1
0.943769432926914 1
0.464329127771126 1
1.32702962251215 1
0.955218529689085 1
0.952466242391865 1
0.564931375671908 1
1.71153820951841 1
1.14983243721655 1
1.15455113925388 1
0.739590908009156 1
1.1328741682349 1
0.943149351883421 1
0.613377433341146 1
0.802858106929448 1
1.2050591903328 1
1.80382567749734 0
0.945542618666902 1
0.79557502787198 1
1.18747816229333 1
1.14716978540393 1
0.877425924249745 1
1.15345319798944 1
1.27992851857191 1
0.872268656037766 1
0.89307830626915 1
1.15510296406329 1
1.23200208096711 1
0.885665641088995 1
0.889431692749324 1
0.922195782771007 1
0.615606073380412 1
1.14978242670581 1
0.818813779542268 1
0.87644631535565 1
1.48756991955925 1
0.727265134659773 1
0.769330859022945 1
1.37699813653146 1
0.815570515327734 1
0.700529620656679 1
1.28290351194511 1
0.965954815425915 1
1.19785210287075 1
1.11422944989927 1
0.731785510745398 1
0.229900639497698 0
0.761952441111181 1
0.921673253158166 1
0.912364160094196 1
1.01926431524312 1
0.675987246670731 1
1.07402471083554 1
1.1246712450715 1
0.751130009677348 1
1.02331519255752 1
1.19706999702487 1
0.735809067949586 1
0.973851909642001 1
1.00339501094594 1
0.94971639674502 1
1.07518639029169 1
1.35413708612846 1
1.38287998192088 1
0.869969085183275 1
0.953494936427216 1
1.30543497374036 1
1.16483407650932 1
0.971161698485798 1
0.870056586967135 1
0.815644130278798 1
1.1302076549002 1
0.913128023458697 1
1.00151967249719 1
1.03248474038666 1
1.02402096556627 1
1.09511700382327 1
1.20510059381289 1
1.01435801670291 1
0.860648741613776 1
0.912854135940469 1
1.47430543954084 1
0.971205449805621 1
0.677219137523417 1
0.997113182782611 1
0.615454597192251 1
1.12290553238441 1
1.22626892641446 1
1.14264212890525 1
0.949111232506555 1
1.17118109931998 1
0.947928082279915 1
1.100476658735 1
0.510201629686213 1
0.82540032623301 1
1.0637470607413 1
0.849660175904928 1
0.509768710072306 1
0.646291098626025 1
0.447174018607782 1
0.964493388479667 1
1.42185675441394 1
0.958749754895188 1
1.08781810727945 1
1.06993208066836 1
1.15032831013285 1
1.08318928846356 1
0.692526335154164 1
0.867881804640353 1
0.871244694045903 1
1.34795540756053 1
1.18257383178371 1
0.844014175247267 1
0.645755822252489 1
0.920570688390741 1
0.965044673217098 1
0.783059103163752 1
1.21105837845387 1
1.15458601804874 1
0.692384025048709 1
1.08772357330631 1
1.30365686324051 1
0.935073940182981 1
0.768827571248321 1
0.53715592643375 1
0.708929567267798 1
0.888301178294714 1
0.872785715470061 1
1.06115830248628 1
0.739176313741745 1
1.00614897907019 1
1.25429726468676 1
1.00000219154754 1
0.982693717720382 1
0.996495152581918 1
0.924054472366151 1
0.915497573114659 1
1.09139950462811 1
0.636214905086888 1
1.03333562876896 1
0.850035195514599 1
0.808293556008943 1
0.74902845729192 1
1.08859280559648 1
1.31531463409069 1
1.23558970193799 1
0.871981853912816 1
0.605464407506514 1
1.01947489145167 1
0.437200430653662 1
0.829721310259317 1
1.12337388250315 1
0.836194080982255 1
1.00064434031244 1
1.16560895242042 1
1.3199435597072 1
0.86535679522651 1
1.27135015088842 1
0.918382565122375 1
1.00940211827874 1
0.693533863643812 1
0.202154040768252 0
0.981728763599244 1
0.51558046454456 1
1.38038812451083 1
1.01872916314194 1
0.980880563066102 1
1.14240759438654 1
0.685917812164623 1
1.04040481417868 1
1.18449285771267 1
0.915706937385268 1
0.957608762662582 1
0.59408679529026 1
1.46268792183009 1
1.0995810575749 1
1.07394955378447 1
0.576040686286108 1
0.860811858591681 1
1.01292529819204 1
0.643353461858297 1
1.03008384021346 1
0.374362719381158 1
0.562246974724522 1
1.08568257930557 1
0.694765397377252 1
0.643615832559159 1
1.06455099861767 1
0.743037228862011 1
0.99524748178122 1
0.618002885449278 1
1.34527637751863 1
0.799261886211295 1
0.601783617882125 1
1.23175329347442 1
1.01925551415875 1
0.741886680869599 1
0.729686151719381 1
1.15714542253206 1
0.79310595564652 1
1.1520793882934 1
1.09032335159985 1
0.511184609894746 1
0.938229341358177 1
1.05872589992617 1
1.03154238186988 1
0.818507190255757 1
1.17154592060345 1
0.503350230059835 1
1.47624347357537 1
1.41656857543378 1
0.744302028925949 1
0.761446941741695 1
0.864672827429882 1
0.499773123732644 1
0.406535954056547 0
0.681554824897455 1
1.42549105244154 1
0.950193363807668 1
0.782437742659536 1
0.870916141540667 1
0.938321171217435 1
0.993016704161613 1
0.840874937218531 1
0.952616709991949 1
0.958020650827506 1
1.07635924661097 1
1.18692915272668 1
1.29817567439293 1
0.970979474985316 1
0.335906111054793 0
0.650378196493522 1
1.12866857947661 1
0.901769174680228 1
0.81249933532336 1
0.878291641687377 1
0.73241242033492 1
0.958350706150963 1
0.905619770686256 1
1.29798107441121 1
1.26469451340671 1
1.56057988358214 1
0.733054488949029 1
1.11957011440127 1
0.98829422477607 1
1.03914290283015 1
0.575939510262794 1
0.922744494152802 1
1.0406147590987 1
1.41755308970501 1
0.770193407294734 1
0.430301012814553 1
0.857816619248042 1
1.24107239336663 1
0.93823334346117 1
0.728441524509986 1
1.22230133213851 1
0.873860704442258 1
1.39629323311521 1
0.928565250120771 1
1.40723329932549 1
1.08403056254558 1
1.31849101911895 1
0.665434885852997 1
1.1254686145631 1
1.11041810453151 1
0.72688047399964 1
1.18921866569811 1
0.968087351335982 1
0.926556990473243 1
0.673082803563478 1
0.749914312633846 1
1.17281889226619 1
1.61049909143125 0
1.04339719101268 1
1.82103757872665 0
0.802617156900606 1
0.524622441685815 1
0.644726343360035 1
0.88238742190279 1
0.510423160197655 1
1.0057116477132 1
1.05028543927596 1
0.808129566110309 1
1.10968566171536 1
0.981652633570349 1
0.84551193889477 1
1.22669678761296 1
0.847611682321149 1
1.41940684336471 1
1.39600082884152 1
1.03546972698228 1
0.59593400207634 1
1.59952453119065 1
0.48361145255345 1
1.43587891492478 1
0.910970757583962 1
1.43204200445999 1
0.902458504943211 1
0.709220077104238 1
0.773123276463536 1
1.07561733738999 1
0.402124566768648 0
0.585480277640467 1
0.938397094154848 1
0.784740100793826 1
0.722997250776663 1
1.19434026375778 1
1.01763229474817 1
1.12350330197503 1
1.02094697203901 1
1.37578907846372 1
1.18260710769044 1
1.21813677902172 1
0.698103074632053 1
0.763682855939555 1
0.658194323673459 1
1.16896595456396 1
1.73494691690804 0
0.909524837044272 1
0.716839400018858 1
1.31070053651601 1
0.999285168212079 1
0.707759414619965 1
0.965562201160123 1
0.462518437073616 0
0.979496967938996 1
1.02155828179377 1
0.974532895070548 1
1.31723877932032 1
0.960528006740868 1
0.96889224341835 1
1.42577386055072 1
0.946813738883688 1
1.51085596305255 1
0.991364263165341 1
1.01057661599233 1
1.2062176787734 1
1.01779486549444 1
1.46052455021794 1
0.787345168107135 1
0.931506329500082 1
1.42275323520842 1
1.08593130873571 1
0.634825248834141 1
1.10495711352577 1
0.91878600374841 1
1.08618272214699 1
1.17477354639266 1
1.1758542352374 1
0.876586976811503 1
0.901756607244704 1
0.948168131651417 1
0.744162444201509 1
1.51558526141393 1
1.00527050926552 1
1.12028538213513 1
1.04582311926475 1
1.27040923029683 1
1.1091442440187 1
0.906268599495889 1
1.1415555655155 1
1.06269130679685 1
1.10067298986739 1
1.33057919090316 1
0.702635358995902 1
1.14199544343715 1
0.699967246302936 1
0.795039819992906 1
1.03427204437289 1
1.33924686936531 1
1.4059629461047 1
0.948280505720724 1
0.850703395391299 1
1.04860551109259 1
0.789325936692787 1
0.934210071355276 1
1.13860597219574 1
1.3696781392318 1
0.359044425546646 0
1.02079613111554 1
0.981646470908923 1
1.02884189679505 1
1.12243060162967 1
0.996385456015235 1
0.654861693079511 1
1.19824945541891 1
1.18883999243352 1
0.71087751554279 1
1.20192273000963 1
1.10000650651677 1
0.683893862610643 1
1.07437428484662 1
1.05588911349902 1
0.519530451890311 1
1.36463024165963 1
1.38027024014173 1
0.911977675612594 1
0.743179604229455 1
1.10223407876682 1
1.4175779314311 1
0.840839058827221 1
0.629718605454164 1
1.12992075271583 1
1.10878822622452 1
0.562042363494336 1
0.897661203514188 1
1.2582473380696 1
0.536984963338833 1
0.944049014773521 1
0.936809715934168 1
0.701647492896096 1
0.836401729290429 1
0.922931499710878 1
1.07915106141253 1
0.872758706472454 1
0.833798382155372 1
1.38783182195535 1
0.537904195688663 1
0.507324881625237 1
0.865584595827781 1
1.40617258223291 1
0.565013753466076 1
0.903420604074801 1
1.49743645506749 1
0.864499414818076 1
1.12357093741454 1
0.830651017054119 1
1.45917802902339 1
0.344689369905973 0
0.861864555573422 1
0.867258560061705 1
0.567455632107277 1
1.12483822284939 1
0.785550880825277 1
0.724253615853678 1
1.1994561868123 1
1.1376005405251 1
1.3043872355049 1
0.670613894226812 1
1.04737462920586 1
1.078593542145 1
0.844727073188455 1
1.00340847038979 1
0.803931443953095 1
0.82099176327189 1
1.04533616960953 1
1.08823606476447 1
1.36786017247691 1
1.15582532542077 1
0.337924642258389 0
0.840298775971577 1
0.829850547695008 1
0.716199420829382 1
1.04543845555812 1
1.09391313480493 1
1.06511590702463 1
0.956964929701823 1
0.855457792464232 1
0.900434833169866 1
1.2271926663042 1
0.898167080269525 1
0.805302459853554 1
0.888120037882866 1
0.95164259300086 1
0.860255067675948 1
0.781890092599089 1
0.982984757143286 1
0.902393580757639 1
0.528703772831124 1
0.902585566988975 1
1.11810214055713 1
0.601796515873164 1
0.677218847500343 1
1.28639312751809 1
0.98665439354347 1
1.11093866102113 1
1.12581476770599 1
1.11063746288442 1
1.24033801916698 1
0.952511866796015 1
1.19491917572604 1
1.02762674517316 1
0.856176297563252 1
1.50686398231094 1
0.778940851836269 1
1.61323041048323 1
1.2584382310301 1
0.919969590522484 1
1.11542802034344 1
1.15345779922551 1
1.32167205569906 1
1.07817550091872 1
1.27503603128056 1
1.23064200108437 1
0.730838230173155 1
0.815272476632085 1
0.920538449050459 1
1.40392480786319 1
0.804219981657637 1
1.25771038234711 1
1.38169627668203 1
1.55451267583008 1
1.25355766139771 1
0.999397734701862 1
0.672646215660525 1
0.978671282563732 1
1.07844691253925 1
1.05868821482562 1
1.07024587025154 1
0.770796224798362 1
0.418239562376945 0
0.653125490187688 1
0.839055192310938 1
1.18695618124646 1
1.18836846347375 1
0.763910428054634 1
1.05390421770094 1
1.1429692508584 1
0.581992848710963 1
0.789913127220538 1
1.05651753442662 1
0.9940685154174 1
0.845773532396016 1
0.742518587077947 1
0.918982822674946 1
0.924155910575137 1
0.818847370151527 1
0.709555415010437 1
0.89756991600457 1
1.29722980435093 1
1.27486682040189 1
1.22041143098539 1
1.40599380593937 1
0.906846136261808 1
1.40397439006368 1
0.724592522069985 1
0.843152932440593 1
0.858659701858767 1
0.66451947597111 1
1.58030947070978 1
0.490023477011783 1
0.749695721079912 1
0.569475793319447 1
0.676773561056364 1
0.664897919975796 1
0.692595199264708 1
0.972164596503498 1
0.533462994330726 1
0.99895898586799 1
0.920971701083704 1
1.10020968703008 1
1.00284948484818 1
0.8636087708206 1
1.38806356419604 1
0.914446613826733 1
0.869333330807615 1
1.49533174555964 1
1.07993114780734 1
1.34722005343234 1
0.661580499242268 1
0.792117686942123 1
0.777703506481549 1
0.515794890308764 1
1.15852672386971 1
0.871759502728627 1
0.969114077055504 1
0.41415155625141 0
0.960588642556452 1
1.24811159249303 1
1.07005376067859 1
0.963467535343016 1
1.42557429798568 1
0.646749890232537 1
1.00370902888152 1
1.1206822826647 1
0.56402664297637 1
0.940110438962683 1
0.849959451082534 1
1.12700766661615 1
0.477380692177259 1
0.861143362404548 1
1.36004703581595 1
0.96017859615922 1
1.07153409989271 1
0.913833416530239 1
0.984993081389333 1
1.26739875325606 1
1.03276777938171 1
0.874309358300667 1
0.825977540920389 1
1.11715128588196 1
1.3805009356174 1
0.835933710430437 1
0.946452963116192 1
1.16848555005958 1
1.28136841998926 1
0.751290512672038 1
1.37646392415752 1
0.977451467900892 1
1.09151258049579 1
1.29682572547426 1
1.31244704400373 1
0.334522007532241 0
1.31689097774814 1
1.10849130232216 1
0.633028700420476 1
0.850353133840272 1
1.096078741938 1
0.821714989266747 1
1.14038047002608 1
0.548168972429844 1
0.767046179317785 1
0.573142946015279 1
0.727772921268492 1
0.522007089001556 1
1.34458544794766 1
0.469077875899133 1
1.03512449316957 1
1.20901659191419 1
1.47655572842747 1
1.44350754520129 1
0.98727094205263 1
0.426571849481986 0
1.09870340025849 1
0.479238155773587 1
1.3108888714692 1
1.13124217304343 1
1.09909132392607 1
0.809450565581525 1
0.953119510107523 1
0.748082818031265 1
0.743573882181568 1
1.31075558711646 1
1.17904323764315 1
1.42604711530727 1
0.973570113084842 1
0.973387318776664 1
0.43748591136058 1
1.2035530425375 1
0.979579866840363 1
1.05664785513922 1
0.858488722978672 1
0.649831563158229 1
0.905431434317719 1
1.4615497898905 1
1.10276520562822 1
1.04545505681801 1
1.00086812581189 1
0.798433271690684 1
1.12009040508059 1
1.1037986484479 1
1.06242857484768 1
1.52703960828463 1
0.773504698444903 1
0.818449582491921 1
1.21810860642428 1
0.975731868006563 1
0.824555663718286 1
1.24004397390542 1
0.859996875879648 1
1.39715582672151 1
0.682659551298031 1
1.27433160950069 1
0.81970398843392 1
1.32877967179911 1
0.568869770219091 1
1.33066026669335 1
1.22501642680273 1
0.602337844344308 1
1.20848579866051 1
0.955433465929682 1
1.34839411632759 1
0.94973498030632 1
1.4124022049297 1
0.917595977193683 1
1.00281731781604 1
0.719234259986405 1
0.835805031080296 1
0.774410675669327 1
0.659536450389706 1
1.42599954107625 1
1.43361083952853 1
1.07132217506884 1
1.04542864460661 1
0.899243704631084 1
0.457071474694035 1
0.847462634320303 1
0.760303638607209 1
1.15142118017151 1
0.683704160253335 1
0.880693940908556 1
1.37074197782625 1
0.955359746032835 1
1.46583950096888 1
1.15325587201945 1
1.33447204519602 1
0.81239539972849 1
0.944412107822322 1
1.40102842378889 1
1.01679609180466 1
0.78517138252109 1
0.942301716075961 1
1.11080044919588 1
0.90802767764301 1
1.27430731766898 1
0.922611227117968 1
0.582267656766348 1
0.993656435659268 1
1.23572742656383 1
0.969549058487253 1
0.654306141233098 1
1.13390685289497 1
1.17770646835533 1
1.33119317042009 1
1.19155573915987 1
1.20065943913861 1
0.652156155458858 1
1.32097755806816 1
1.00008765163548 1
0.912941238887398 1
0.976304806771523 1
1.23445490670773 1
0.964659950218538 1
0.638559882934643 1
0.782940365092565 1
1.1014343090929 1
1.02836172072431 1
1.07517741586232 1
0.662758307726271 1
0.904114854181238 1
1.06222702929139 1
0.817457396837125 1
1.04849879939699 1
1.76949446205211 1
1.10613283483785 1
0.739491346968025 1
0.984613212176851 1
1.31998443298121 1
0.954218100631044 1
1.07835644433835 1
0.772468502183292 1
0.413198856515756 0
0.527046789856748 1
0.200447388551751 0
1.31032144078417 1
1.12862623898167 1
1.39010689677295 1
0.912590265952535 1
0.585940512627004 1
1.16918826312783 1
0.370292122325266 1
1.06634399730951 1
1.20466068330249 1
1.41680955374316 1
0.774136064793767 1
1.2331602086435 1
1.27073552808484 1
1.17138952666733 1
1.01831448479669 1
1.00451920871262 1
1.2119001705064 1
0.498513772390551 1
1.34249031664864 1
1.64623903211509 1
1.34534326167128 1
0.871580001277709 1
1.13420977104917 1
1.26289665906736 1
1.04170012828737 1
0.394670075281175 0
0.921410773084233 1
1.04916997794736 1
0.976722628269078 1
0.815870119234213 1
0.75534755253983 1
1.1207619929117 1
1.11088490227666 1
0.583913619911069 1
0.760806161804701 1
0.0862956381857034 0
0.914529001170208 1
1.26695162878986 1
0.991787268369738 1
0.763790809960428 1
1.4872408945293 1
0.633753223167435 1
1.33535633669949 1
1.25021922465722 1
0.777949510589792 1
0.658199471696169 1
1.01721781549868 1
1.38477849710177 1
0.707746600154799 1
1.13343933750562 1
1.04145939020762 1
0.827321951183604 1
0.581393417404452 1
1.25410839089986 1
0.880569046753871 1
1.02523580025446 1
0.817630561414423 1
1.15387365743064 1
0.632821470174497 1
1.08210433417125 1
0.901765948935604 1
0.817111089087423 1
0.94909385871075 1
0.941421931765975 1
1.12080190140324 1
1.10881916946901 1
0.733857514580252 1
0.718994846650485 1
0.737297635193695 1
1.08039585943416 1
0.613194690377262 1
0.38100955506781 1
0.865776952582694 1
1.30636853159197 1
1.2311253985872 1
0.807049017556433 1
1.05506025498429 1
0.610604105551293 1
1.16450709784998 1
0.667952633043811 1
0.851210305072022 1
0.797415320061154 1
1.13555620801728 1
1.09337184285278 1
1.16969714496568 1
1.42574912505085 1
0.986118248102672 1
1.24301965840245 1
1.1475868369028 1
1.00284580299242 1
1.04081563728285 1
0.996909730948063 1
1.03081648805427 1
1.05514832552239 1
0.687932644180644 1
1.19965895674772 1
1.13316237156496 1
0.499213140361862 1
1.14897335377949 1
0.641198485273923 1
0.792233430251924 1
1.20438774551914 1
1.02008545052854 1
0.774442519960798 1
0.42623134430257 0
0.958839156728106 1
1.16486268266337 1
0.910797927317206 1
0.726236456985697 1
0.70538689573633 1
1.23387139804415 1
1.24148258607987 1
1.02767115162127 1
0.994252449050619 1
0.781933788877779 1
1.14551328925046 1
1.26033556203294 1
1.34815864332755 1
0.927350126677813 1
0.717456927809929 1
0.42716251291985 0
1.02911401034289 1
0.677271878994245 1
0.886777744419192 1
1.17440220897328 1
0.922579589436628 1
0.555640784592963 1
0.633711515933437 1
1.20652110529794 1
0.967068943066751 1
1.01452125393385 1
0.23949290698504 0
1.0464227151473 1
0.82463175637839 1
0.983341620915963 1
0.768383120785363 1
1.004869287421 1
0.935910806620634 1
1.3927051650325 1
0.597596205931771 1
1.60857282285536 1
1.57920308493885 1
0.939175746096894 1
0.829115435362637 1
0.826138722326944 1
0.723323419358093 1
0.671943960814131 1
1.50723507701649 1
1.08326775958843 1
1.38567392976105 1
0.411665385058761 1
1.11498552239202 1
0.677935704604552 1
0.894494401183832 1
1.08655331114482 1
0.512842166941052 1
1.08144686706318 1
1.20927845860539 1
0.830779741961722 1
1.41410604271195 1
1.13616292518057 1
0.697904316647047 1
0.80617940292943 1
0.621400525314336 1
0.800648781920191 1
0.834954160779791 1
0.872988221414405 1
0.794751472375019 1
0.977127448796822 1
1.16477002443765 1
0.255316618864852 0
1.80727265282123 0
0.901230679741786 1
1.16932603361526 1
1.38449205176202 1
0.802751714242766 1
0.976686940677668 1
0.860774761322133 1
0.664357492703321 1
1.00367806976292 1
0.587562966469066 1
0.895725963819643 1
0.749632050800907 1
0.933142607639704 1
0.585859446753058 1
0.413383473641118 0
0.592049369277598 1
0.860196348382742 1
0.610604489416716 1
0.638851147769235 1
0.650786291868613 1
0.70903244049761 1
1.06762476086668 1
0.916271411254217 1
0.912407381651115 1
0.953152943878668 1
0.982172110254867 1
0.426395195452745 1
0.66837102709841 1
0.767144561555283 1
0.79468637653893 1
1.16479924691823 1
0.740388610765785 1
1.11914985923237 1
0.925230414893601 1
1.32881094377172 1
1.19932594225989 1
1.38124552065278 1
1.35796443238679 1
1.03497911853495 1
0.349537842413088 0
1.09097596768595 1
0.918334902704693 1
1.34773334072133 1
1.14722016296927 1
0.869095405595206 1
1.03043561977601 1
1.20077930900905 1
0.990297131696832 1
0.997648603695091 1
0.528611364652928 1
1.12479929196554 1
1.35025353600308 1
0.770841100670144 1
1.36891282730873 1
1.07375663954755 1
0.954615830301763 1
0.781436741249234 1
0.972784385533563 1
0.675658221121328 1
0.893113021317798 1
0.761810918149176 1
0.960042330490014 1
0.852455182199486 1
0.699792568744932 1
0.945570131517178 1
1.05962965340577 1
0.845931261975955 1
0.713406526566358 1
0.801522336436464 1
1.49559571155136 1
1.0351993732664 1
0.864184015837612 1
1.01539985838836 1
0.255504483498329 0
0.919131397892035 1
0.992193817994548 1
1.012311493113 1
1.18783370108764 1
1.1865143835909 1
0.583223788860397 1
0.655295745362762 1
0.97325754865031 1
1.02317556241064 1
0.788104760131205 1
1.30448430757802 1
1.33634604602439 1
1.5370161536064 1
1.00227454060035 1
1.13935070188905 1
1.08960015209005 1
1.06368949716139 1
1.29775874990553 1
1.49688418432413 1
0.945006147563823 1
0.914608728765077 1
0.993388594902073 1
1.48661697593734 1
0.739344723409135 1
1.15568471234716 1
1.31040521814122 1
1.33621648204635 1
0.991565587973301 1
0.86315568802016 1
0.661267416817871 1
0.847136742277913 1
1.11849592039818 1
1.6360798085004 1
1.31352906828901 1
1.38093769636648 1
1.31412323082952 1
0.58187178512429 1
0.967920903930318 1
1.2677540406891 1
0.668707357100906 1
1.05955891956541 1
0.94930749214169 1
0.919493204457671 1
1.07089583710721 1
1.46202767425392 1
1.37242648699099 1
0.809828862962038 1
1.15902875134036 1
1.10191808111812 1
1.38400105050635 1
0.847387150915561 1
0.798327581444332 1
1.1084640249556 1
1.11593477944261 1
1.12192224439589 1
0.8684455728378 1
1.31706292722424 1
0.808880973525194 1
0.894397433029712 1
0.658128871268574 1
0.969805748464629 1
0.680076324056932 1
1.30080204949271 1
1.07731312781272 1
1.06312015900438 1
0.505293043537631 1
1.07053192083995 1
0.708540410317688 1
0.780288005540454 1
0.51019778107181 1
1.13692290570969 1
1.07056069087869 1
1.42865590545562 1
0.532048959606853 1
1.26533123098946 1
0.858810421904422 1
1.3808855135306 1
0.90661518136798 1
0.994307459948278 1
0.756586218911531 1
0.981787341615928 1
1.30323417579346 1
0.928528045145915 1
0.861310168178816 1
0.982192709071137 1
1.18725092457394 1
1.10078921250044 1
0.94686865248649 1
1.15396204596071 1
1.2131609719437 1
0.558240586440442 1
1.00186666728296 1
0.757948864205832 1
0.765799578233482 1
1.16316066448233 1
1.13564211857301 1
1.3088236856527 1
0.897026668199055 1
0.867371763622728 1
0.841322706800728 1
0.994301200514037 1
1.30740187683714 1
1.00837844381035 1
1.30494959975193 1
1.15784293959937 1
1.11773801464265 1
0.894725868108445 1
0.750401836933691 1
1.2004226491299 1
0.685191678666416 1
0.342248088461655 1
0.699469821324607 1
0.842869178733239 1
0.841864508098981 1
1.00561386955234 1
1.33807285315775 1
0.528041616753049 1
0.722618817453895 1
0.817654595783794 1
0.876098543814765 1
0.792828332383799 1
1.23086184360469 1
0.729208107022238 1
1.79438354207502 0
0.75739628752883 1
0.664494170353186 1
0.893793504990192 1
0.836311404390031 1
1.70800056057043 0
0.441735009005124 0
0.97318479782367 1
1.33169607015002 1
0.901860434887769 1
1.22875938359679 1
1.26733790018288 1
1.33310092743552 1
0.953697941948583 1
1.04582504732717 1
1.11593809418798 1
0.362774182839688 0
0.52080460912587 1
0.843604870135939 1
0.829303565988192 1
0.83459053856351 1
1.00910448565862 1
0.919254240298586 1
1.27835482224817 1
1.18265890680331 1
0.819142641273415 1
0.583675231107977 1
1.11416072427992 1
1.17752303940078 1
0.894184882980877 1
1.5454347085501 1
0.621150884898033 1
0.954682980336711 1
0.878701553003547 1
0.723726111485436 1
1.2348101387814 1
1.57706423678857 1
0.868229294195854 1
1.03119565926335 1
1.20227254386225 1
0.501766015058657 1
1.0781033845885 1
0.747729113077876 1
0.927252211337058 1
0.682689861683572 1
0.845975374412242 1
1.1627433454227 1
1.28418023625839 1
0.685105938776001 1
0.714020151876698 1
0.719154108527724 1
0.900448076457413 1
1.01956362198699 1
0.634054816100489 1
0.980715970126465 1
1.26918657557928 1
0.911640949662358 1
0.796179177418645 1
0.928263247001786 1
0.822840983369022 1
0.983543169755967 1
0.598389054086956 1
1.15832551093114 1
0.929043690383507 1
1.30765413406185 1
1.13103086057541 1
0.434633311146284 1
1.08486311693148 1
1.18567455041425 1
1.16999007332814 1
1.19590718432271 1
1.17308763523795 1
1.43379994469071 1
0.911410201006689 1
0.948743662103731 1
1.14595905170163 1
0.809014102788083 1
0.823199316914033 1
0.797943712319764 1
1.00728061088452 1
0.911531143818698 1
0.951630808115748 1
1.16720361181017 1
0.667605898219234 1
0.902084390059119 1
1.01144362527149 1
0.57490010683316 1
1.202554843495 1
0.896137209404237 1
1.33297102083483 1
0.911056731006087 1
0.560665917621639 1
0.992806101608359 1
1.35421216362707 1
1.39672864486063 1
1.62436237963182 1
0.811195426943894 1
0.615778250188773 1
1.04603279361618 1
0.539431328824791 1
1.05829320231034 1
0.758121266277126 1
0.880876752268879 1
0.831347786909701 1
1.24337998953446 1
0.299771979409207 0
0.945373238684667 1
1.08788956832566 1
0.985914713259678 1
0.959056174798712 1
1.10835327186251 1
1.40299168574378 1
0.91456681235567 1
0.870354585314856 1
0.891662969717476 1
0.859649917183533 1
1.16661306226715 1
1.48283634253169 1
0.688091696778185 1
0.988466734855676 1
1.1119696106393 1
0.61031842403384 1
1.16347994306889 1
0.615571757018251 1
1.43390104175333 1
1.10494733490907 1
0.918114754155277 1
0.565734434603981 1
0.875642526393349 1
1.11589870982292 1
1.26358689945755 1
1.22760411041199 1
1.11312703575193 1
1.43693883504943 1
0.726328631695722 1
0.803159711013499 1
0.755026871936153 1
0.644796625962471 1
0.586657347325816 1
0.52813119673987 1
0.835737331047094 1
1.22670590354535 1
1.20912628157684 1
1.0334999390316 1
1.44208749048445 1
1.17507070227268 1
1.19540634703998 1
0.881702088514066 1
0.600784194440721 1
0.957709768229028 1
0.797567353285976 1
0.975570038793809 1
1.31588421157928 1
1.24399216688462 1
0.674486496726104 1
1.16720426693654 1
0.98854791665366 1
1.13339907540706 1
0.866647918960537 1
0.903557548223802 1
1.02636011419719 1
0.553447839693749 1
1.18554731887972 1
1.3295491695102 1
0.894829796594265 1
1.27855229007494 1
1.0334974543502 1
0.892337166083285 1
0.790341015592992 1
1.11629507489308 1
1.27206112311088 1
1.07786535458136 1
0.727995763866882 1
0.27609987255649 0
1.16839978822088 1
0.644531442318486 1
0.848463352078708 1
1.73635720289161 0
1.1727380550346 1
0.794586731914542 1
0.19956231221044 0
0.720562983183034 1
1.70483419835236 0
0.631631809497324 1
0.709052349618211 1
1.05147120635795 1
1.01299877215578 1
0.755914230458448 1
0.438761609098851 1
1.0380071512666 1
0.85276642540962 1
0.894384806408835 1
1.09263407581008 1
1.16293447664848 1
0.693470113647781 1
1.23158434020173 1
1.25192890083846 1
0.687958609537652 1
0.667137552981683 1
0.889344440173563 1
0.819256800127722 1
0.609958374930428 1
0.592097306690422 1
1.47713609167703 1
0.802424661197352 1
1.32166263825917 1
0.927640179472237 1
0.864705659123554 1
1.11119661806914 1
1.16617916031332 1
1.2020492652708 1
0.897641422498409 1
0.451784761097021 1
0.786242406346618 1
0.967778541116135 1
0.56548061277027 1
1.1366659348187 1
0.576001135003941 1
1.16469209764602 1
0.849411852600434 1
1.29652063497157 1
0.813452317958781 1
0.868551150381843 1
1.39627359846667 1
1.32100815158616 1
1.09068665497184 1
0.959265872541691 1
0.831405060918181 1
1.17483907590161 1
0.984957079952932 1
1.13342140074223 1
0.835875202254545 1
0.991741440892576 1
0.899415379593745 1
1.67731116137885 0
0.755018283592928 1
1.10315448793717 1
1.21180268463027 1
1.32694595954478 1
0.878499072130743 1
0.927968144562664 1
1.05481693854422 1
1.35188504001115 1
1.06697807602477 1
1.31080446138966 1
0.910619329961724 1
0.760382028784352 1
0.972822141275909 1
1.03652731885866 1
1.01195721113702 1
0.938839732032056 1
1.2099142018215 1
0.920705479077391 1
1.26128501843487 1
1.10152793362041 1
1.37204791114686 1
0.796695002045243 1
1.49819091372442 1
0.874206585700587 1
0.798188223790943 1
1.18413278287643 1
0.968449059051202 1
0.817576700675148 1
1.23793953630899 1
1.05961307928482 1
1.38632774377645 1
0.897241619123609 1
1.18411236337608 1
0.390379460629234 1
0.870868107449585 1
0.748928245294173 1
1.4682909816282 1
0.912032524850459 1
1.02042390252366 1
0.760087467018143 1
1.03238534218867 1
1.13284471327561 1
0.592192020534596 1
0.926267914652837 1
1.03061381917047 1
0.758453148763441 1
1.06207754971962 1
0.855239255741247 1
1.23025901208552 1
1.03581819002334 1
0.792875523354496 1
0.819402028245554 1
0.912671106930741 1
0.915642297157337 1
0.833758223156339 1
1.09887070834991 1
0.972851072344289 1
0.593111632845834 1
0.970356896798202 1
1.39690924855173 1
1.31444738096473 1
1.10998853042071 1
1.20645663937053 1
0.937993875028829 1
1.17320363575484 1
1.1860716310519 1
1.18596199799895 1
1.17614118327602 1
1.33235698002078 1
1.17871901657882 1
1.53307831006082 1
0.745747579271373 1
1.23850271979326 1
0.7497312408879 1
1.1016652251514 1
1.03087778273405 1
0.946477439698879 1
1.01441358145742 1
0.630346423493463 1
0.417348100909306 1
1.11047260553833 1
1.13651341866678 1
0.605569509459348 1
1.3013002744916 1
0.751697959645302 1
0.710011063917117 1
1.21832413374637 1
0.695849217065358 1
0.651215026016762 1
1.4102976655837 1
1.07147273542698 1
0.869756718711682 1
1.59384067435889 1
0.690845363484545 1
1.0519870874471 1
1.1885454636615 1
1.02650390388434 1
1.02961649388149 1
0.821542512591161 1
0.94933988628755 1
0.86580893712064 1
1.00081186343706 1
1.04022732513022 1
1.05917388618644 1
1.39846126463949 1
0.669113409041642 1
0.609428509540102 1
1.29803219413139 1
0.539885982871934 1
0.504212183617894 1
1.0347662117188 1
0.894430001113548 1
1.27689995888357 1
1.17002483722738 1
0.708177486112079 1
0.63949657167478 1
0.670866387913118 1
0.817358537882944 1
1.08600767462567 1
0.690607701788371 1
1.06482937374356 1
1.01335920110818 1
1.17490641628023 1
1.45833800043061 1
0.923907456209035 1
1.44093352110366 1
1.34854332023152 1
1.70222921499531 0
1.3858072481853 1
0.725046266287636 1
1.20584888688797 1
1.1867386327634 1
1.13373154229848 1
0.514285152533648 1
1.2030581014977 1
0.982976073138299 1
0.620126473233318 1
1.05026269434895 1
1.20306340473755 1
1.2589492027332 1
0.889861415373405 1
0.798182177228122 1
1.29265409477496 1
1.5350542576044 1
1.06359760423931 1
1.28497950905228 1
1.27494869779328 1
0.919538918901791 1
1.19644003481971 1
0.825083554928487 1
0.811996780910317 1
0.57422155745054 1
1.1493268712534 1
1.1696266771649 1
1.24164477255471 1
0.617271162930084 1
1.01825246660008 1
1.32743736895004 1
0.705983704791769 1
0.537526094423013 1
0.395882519848568 0
1.49303895227613 1
0.960320257637426 1
0.93160725587451 1
0.896990271660242 1
0.379172458265758 0
0.689571725218966 1
1.14764219703198 1
1.30809666928734 1
1.25194655434198 1
0.805771310550357 1
0.810016652734919 1
0.563853088516376 1
1.44568445316061 1
1.12178218985582 1
1.32527741810717 1
0.884666733716992 1
0.375874698198618 0
0.830929496195426 1
1.13167280436986 1
1.22776329707904 1
0.847671637241809 1
1.09587093156706 1
1.05910115773196 1
0.622878915696086 1
0.766655296027829 1
1.08978481702554 1
0.519054423396838 1
0.98012846554227 1
0.803523573770129 1
0.701810965790023 1
0.981799551547196 1
0.52769622169824 1
1.24334148459616 1
0.876774904438276 1
0.699143299155404 1
0.572297046165661 1
1.20926201549629 1
0.764462368625368 1
0.708356651266171 1
1.51597797881085 1
1.00380794483476 1
1.02921642105996 1
0.594180865504719 1
0.211648586874424 0
0.721933343501403 1
0.717032123561359 1
0.926380803909785 1
0.704528789970672 1
0.756028724796756 1
1.00855825825644 1
1.40505830282929 1
1.02728314491459 1
0.793264050187391 1
0.92067800937452 1
0.96776210310694 1
0.507093497899623 1
0.570543665747792 1
1.01648843767629 1
0.7288806493903 1
0.906533653987963 1
1.04629546436788 1
0.706386474473229 1
0.102438762531203 0
1.25747937730073 1
0.892463700423623 1
0.992144915678365 1
1.30145909275273 1
1.08528752220887 1
1.38251652760491 1
1.44923502588501 1
1.43983001550154 1
1.23436853947871 1
0.872702692555353 1
0.968529231807554 1
0.8770227895011 1
0.811742793887713 1
0.933989266534372 1
1.03123762774091 1
1.16432742651765 1
1.16009601379198 1
1.08094601366013 1
0.897081941694018 1
1.16741803490522 1
1.2754385304005 1
0.481130525526957 1
0.728077271461099 1
0.965624556364198 1
0.600934597612836 1
0.716893998997318 1
1.08310707223474 1
0.394210959424982 0
0.905684995277637 1
0.886046796925792 1
0.903348805710407 1
0.857730383230737 1
0.952684533365413 1
1.11400686121418 1
0.513167308852001 1
1.09185616390015 1
1.07776376872388 1
0.413948991473968 0
0.782253306573959 1
1.15058709275546 1
0.658528611384171 1
0.569745673014737 1
1.12311028020895 1
1.29054821875225 1
1.09059304837569 1
0.572704680235037 1
1.05613083475952 1
1.12872192849979 1
1.50664125561708 1
0.872716105704828 1
0.959514547416861 1
0.866513513486089 1
0.908518368850176 1
0.601431942812062 1
1.08707801825254 1
0.532839893210613 1
1.32563843581509 1
1.13725967903347 1
0.862469679384462 1
0.820592741703058 1
1.05965340670732 1
0.911786501640719 1
0.830600066861182 1
1.09287431455349 1
1.3032971580417 1
1.07198306560497 1
1.20165404915235 1
1.41916065249347 1
0.924450776530395 1
-0.0491754386662818 0
0.639082179912866 1
0.596312535346962 1
0.891223623468752 1
0.928046895708251 1
0.84415432969618 1
0.957610133383933 1
0.982869767940332 1
0.489530681087216 1
0.868266440657296 1
1.31991575826773 1
1.13563003813205 1
0.899034942167218 1
1.03191326271598 1
1.11952889036591 1
1.26587507917253 1
1.09326890501578 1
1.13378208736677 1
0.746613346786608 1
0.906776688077565 1
0.666461381229112 1
1.52697086598634 1
0.949651331827063 1
0.906497675856234 1
0.929054693462404 1
1.28702434621588 1
1.03673711835629 1
1.42392610148348 1
1.22461652496165 1
0.387057411594854 0
1.18603669981067 1
1.18536112594237 1
1.1416160798174 1
0.363692067259823 0
0.593025914575414 1
0.816133087530463 1
1.08370604536099 1
0.978096585951348 1
0.731884154410862 1
1.13696461033366 1
1.08768276623734 1
1.44785681562957 1
1.35177082011526 1
1.31928879953032 1
0.565547951436155 1
1.28384940848667 1
1.27797719364586 1
1.09843438707759 1
0.828902215782927 1
1.42858582924114 1
1.44319788619025 1
1.00579519071588 1
1.02754241477101 1
0.726863604491502 1
0.831606768481056 1
0.944232788325888 1
1.15652110621582 1
1.65626428828204 0
0.557711557921235 1
0.721568354573302 1
0.906933201435404 1
0.491511677884331 1
1.16601069545817 1
0.869990143344285 1
1.17466341147662 1
0.777999589456844 1
1.069391525091 1
0.980062673879985 1
0.876922790092716 1
1.37174262812655 1
1.27332665578078 1
1.03105489760379 1
0.799027039178817 1
1.3656192914447 1
0.648247028677772 1
1.53470450207546 1
0.591946853089599 1
0.967641305961845 1
1.02223105894701 1
0.516627040357431 1
1.29633126691705 1
1.05779965129552 1
1.12816218658169 1
1.46996864187586 1
1.42953367588759 1
0.993074023973469 1
0.89296499949209 1
1.77007306235115 0
1.00880844819864 1
0.421284740954972 1
1.10760214203213 1
1.17790908131945 1
0.766616403456654 1
0.852460264285202 1
0.693627083367096 1
1.62127263555617 1
0.618710446804379 1
1.10512526367908 1
1.18558093010272 1
0.763773078920578 1
0.67708389865424 1
0.911962284143714 1
1.13905765333491 1
0.847903000243712 1
0.803971312249021 1
0.714332031699626 1
1.36096676508206 1
0.907735083594587 1
1.21492335958308 1
1.17194454749877 1
0.741700781197089 1
1.2071915287107 1
1.19861494164257 1
0.903009526681752 1
1.82674533725149 0
1.60119766426079 0
0.480040192111581 1
1.13403928713826 1
1.38011281285026 1
1.12718887446344 1
1.41343888278166 1
1.08740249805376 1
1.33032685286754 1
0.970122029451913 1
1.46508655272889 1
1.23748500243108 1
0.836230562856273 1
0.837369792172306 1
1.2768069384796 1
1.70270008972503 0
1.52242440619469 1
1.06438197912537 1
1.10214590759429 1
0.887657230474731 1
1.21484686930492 1
0.889707446559238 1
0.992905982146633 1
0.65028608997405 1
0.355839959641346 0
1.01173618293966 1
0.573797194754408 1
0.986006189668556 1
0.531932926696411 1
1.25864842463672 1
0.934181097390661 1
1.3933739368277 1
0.617809319633966 1
1.27104314461859 1
1.1173571414831 1
0.83773283584356 1
1.07358176006334 1
0.907606436743525 1
0.681116976497592 1
0.826981509838954 1
1.13143238148928 1
1.19603984786216 1
0.971335228020317 1
0.849299498725583 1
1.03318353371906 1
1.04738481839455 1
1.2685075630899 1
0.79072498927362 1
0.755781238774056 1
0.716837222975644 1
1.18382480591445 1
0.747703480137973 1
1.00632564335783 1
1.37972438690399 1
1.15501984257744 1
0.492774686632195 1
1.28893546905692 1
1.56222277672612 1
0.516587218210913 1
1.02569711132437 1
0.984970876930777 1
1.0264668006497 1
0.888185328727436 1
1.17437047633695 1
1.02188953517356 1
0.739076854284604 1
0.657236968262537 1
1.07277447929084 1
0.866741437500456 1
1.34362887285466 1
0.733873061358994 1
0.862480798401556 1
1.40536860792785 1
0.695353480982328 1
1.04900518199902 1
0.917216318412611 1
1.23372408981688 1
0.916278741797277 1
0.463790882442715 1
1.38884135954426 1
0.72353148278554 1
0.878067811864133 1
0.699160670348828 1
0.828656147188176 1
0.92708772821802 1
1.03701300299799 1
0.602791354792907 1
1.36561392461735 1
1.23771454563792 1
1.14999260307 1
0.464036301277803 1
0.768459439348163 1
1.32311407836664 1
0.799707850562605 1
1.03653064171984 1
0.954002393926659 1
0.731709862691992 1
0.347346794668091 0
1.35810333913395 1
0.992156961658251 1
0.555540544287105 1
0.872696719254636 1
1.16228024888458 1
0.902521184670442 1
0.855619691412498 1
0.497907794552734 1
0.522109054262938 1
1.2636129012297 1
0.851326426726002 1
1.16846864308414 1
1.04397090493579 1
0.984432445109073 1
0.851501239930615 1
0.998734387123565 1
0.61139034326688 1
1.2386628621446 1
1.07593710025829 1
0.71052139826126 1
1.19667492391907 1
0.547218131974558 1
0.698114993925972 1
0.673425796603132 1
1.14941503712685 1
1.13705788194973 1
1.19653905433698 1
1.14160108762188 1
0.95462245881779 1
0.993870114210604 1
1.20040362780045 1
1.19981974931967 1
0.885306707296103 1
1.15058162347138 1
0.94475701603376 1
0.961455817238589 1
1.15142571552882 1
1.0283199738628 1
0.924607067849355 1
1.30449127746507 1
0.68695251744741 1
0.955004208937863 1
0.487601172357235 1
0.878181671655871 1
0.673594161709099 1
1.03055352639337 1
0.584826572382022 1
1.28311873054784 1
1.02419710230116 1
0.875941731957752 1
1.2186760352887 1
0.833116981412422 1
0.906525944553165 1
0.747477918776204 1
1.25965399861869 1
0.815371096344976 1
0.65655008533655 1
0.648017573795428 1
0.979840737711889 1
1.17619323731915 1
1.06734317782614 1
1.04999677077516 1
0.829471368866603 1
1.03779422671745 1
1.19046912632804 1
1.35233362760671 1
0.786947976514798 1
1.12089423358133 1
1.16173776267947 1
0.315030280846373 0
1.31688526590235 1
1.0292808359229 1
1.13133715989443 1
0.868596176183586 1
0.63872218646677 1
1.15705303215259 1
1.40138783684694 1
0.596800923458272 1
0.796234627212135 1
1.04452689468866 1
0.793114922780122 1
1.11914772052641 1
0.401904442062215 0
0.973515727878946 1
0.744839600507158 1
1.57630795344414 1
0.862027738893422 1
0.137116646521684 0
0.981726634965819 1
0.489501051347782 1
1.08542905222665 1
0.772716467547952 1
0.449491200049092 0
0.630362167113613 1
0.319280045868227 0
1.12348217388443 1
0.754196429207136 1
0.797293492350876 1
1.64177761759675 1
1.14643954929545 1
1.12781634304648 1
1.04900782591063 1
0.943208665866054 1
1.1269228057981 1
0.792215460126455 1
0.358181112270841 1
0.917857365974772 1
1.0293088638179 1
0.890636806128642 1
0.998502189455319 1
1.11078094429876 1
0.863039098770518 1
0.496713370481826 1
0.954975324689394 1
0.72547949608866 1
1.23793098357578 1
0.42540405213747 1
1.18796869446253 1
0.995898728798889 1
1.1166807437167 1
1.01611768051819 1
1.13276400480284 1
0.937654469925717 1
0.639548762418599 1
1.0809281872343 1
1.20642321193438 1
1.34605424636303 1
1.55464750761781 1
1.23478558348758 1
0.97620955349288 1
0.789293657936862 1
0.687024328162581 1
0.895364617513837 1
0.566962520255606 1
1.23357300621026 1
0.949125868017083 1
0.578008523070672 1
0.801673470323851 1
0.695238621559597 1
1.43787731549087 1
0.88517508440637 1
0.979323524132431 1
0.711605624087408 1
0.952960035098384 1
0.955988536511285 1
1.31835893009388 1
0.968694551939469 1
0.92929551228737 1
1.27225104879685 1
0.861253228591443 1
0.619255021747368 1
0.996050005491084 1
0.787673898604878 1
1.31560983695789 1
1.33323641375015 1
1.04937298342325 1
1.33051103321595 1
1.25272129086394 1
1.00275739602559 1
1.24730420122969 1
0.705414828603394 1
0.940568773474268 1
0.632655105869396 1
1.13625535827084 1
1.53536074791072 1
0.949501152582086 1
1.18283026460589 1
0.842669335300219 1
1.15356244584648 1
1.2060170673151 1
0.80713376339414 1
1.33045676474278 1
0.77898297761022 1
0.842512544542358 1
1.11342352313001 1
0.711662970679635 1
0.321137084097493 0
0.940653469404722 1
0.842295500462509 1
0.30212406028685 0
0.765917758933698 1
1.00309270442859 1
1.17282836731259 1
0.734356275721496 1
0.55938244640878 1
0.848068442096337 1
0.851481348212074 1
1.42566118697321 1
1.11621675177729 1
0.513767601421929 1
0.603969844845758 1
0.867147877304156 1
0.925775344642246 1
1.05722992256067 1
0.787971974934992 1
0.864731894773192 1
0.921168226598786 1
1.05941139798146 1
0.635997343971796 1
0.853111937466685 1
1.37377248829094 1
1.13024338071355 1
0.770647050815865 1
0.750839128817768 1
1.04018455750068 1
0.716407004462155 1
0.811325030279905 1
1.18348566213149 1
1.17462172024477 1
0.675548456264016 1
1.21729674279705 1
1.44552662798341 1
0.517972059597391 1
0.733008025455807 1
1.25676656838527 1
0.714297394989786 1
1.14456946332906 1
1.46351345691019 1
1.24750308233201 1
1.18433615499085 1
0.833548509908854 1
0.410642075613717 1
1.02660530474465 1
1.16108252312815 1
1.2984723895781 1
1.08697055721336 1
0.704603946229313 1
0.75488469150269 1
1.36789176102961 1
0.795508996119739 1
0.699245582788374 1
0.800092068397127 1
1.21216330358944 1
0.647350408561619 1
0.419509732169928 1
0.810880951589883 1
0.749381319812246 1
0.892479224979586 1
1.07867818364021 1
1.16010797044395 1
1.08258686763635 1
0.960563607034354 1
1.06571392655582 1
0.726933480805495 1
0.996754618170185 1
0.737482008460759 1
0.994210755903299 1
0.85135623489752 1
1.25499362096054 1
0.787323169389278 1
0.681736933350597 1
0.87625743679269 1
0.752652912755074 1
0.875639545191879 1
0.889605036605229 1
0.808371650877183 1
0.74303506016687 1
0.250915818556262 1
0.717283637000258 1
0.839389619072501 1
1.21573878965281 1
1.08138762530165 1
1.34251115056677 1
1.44069737689732 1
0.986415111245741 1
0.990123584160245 1
1.18031698845372 1
0.342271155671379 0
1.08919416183998 1
1.29998354327842 1
0.754411252390485 1
0.658435137698413 1
1.27854704892501 1
0.69224999824202 1
1.16385861742125 1
1.10085811970967 1
1.48161837421196 1
1.45169954004485 1
0.818630575906315 1
1.07641605403867 1
1.25461640418366 1
1.49394343037809 1
1.23727434508209 1
1.20893939729408 1
1.47544456642132 1
0.766061209266826 1
0.675769428215004 1
0.641436242511908 1
0.546073165218183 1
1.07850673322157 1
0.632777615552035 1
0.78321189882854 1
0.653842239052982 1
0.602700229549022 1
1.29755864695561 1
0.985226268965599 1
0.589112916279325 1
1.42311980423206 1
1.16199797312729 1
0.606246498021219 1
1.08065305921404 1
0.65351518755018 1
0.891292705489752 1
1.27832499887228 1
0.78678769323857 1
1.11727114712946 1
1.08495383201617 1
0.54760854700546 1
0.571605184397663 1
1.54897572463786 1
1.29668345216049 1
1.19802036854586 1
1.07666075708698 1
1.01924939753148 1
0.529049308223801 1
1.21944142223369 1
0.888100380726032 1
1.22312488163556 1
1.22611005811367 1
0.936711521034516 1
0.910420575151421 1
1.27273539040128 1
0.670446324464555 1
0.757286553500947 1
0.917609703470074 1
1.02478261161318 1
1.29747338647517 1
0.826943300450891 1
1.41857489084179 1
0.895058496429423 1
1.7521345589062 0
1.3599014730482 1
0.999668458416192 1
1.0707567106116 1
1.11598583807022 1
0.918994825553496 1
0.734901917242373 1
0.76196745751081 1
0.650689925405294 1
1.04007083222232 1
0.843690601797822 1
1.14413849315007 1
0.667909796664854 1
0.981530789508174 1
0.351305075299897 0
0.6926553226572 1
1.21061402933423 1
0.534113942346651 1
1.24679322396319 1
1.69440232416924 1
0.860580116963113 1
1.18875789514842 1
0.466863484726844 1
1.3973220467166 1
1.23936404599442 1
0.782766339426951 1
1.27738335640226 1
0.707785986793811 1
0.816965570627605 1
1.06999724038833 1
1.09769721158176 1
1.8988229419045 0
1.09107247929343 1
0.522454142999552 1
0.815663109320773 1
1.2336304539154 1
1.07913172442836 1
0.766745491250724 1
1.1196402889032 1
1.02125868902773 1
1.28522247145658 1
1.36183040120407 1
0.534370798210387 1
1.20662067753247 1
0.959201849829765 1
0.799897707627398 1
1.21460328503111 1
1.26081951354004 1
0.669961933275419 1
1.08590679379494 1
1.13782550479761 1
1.19244826579049 1
0.966938436646192 1
0.802061849500859 1
0.686189570621774 1
0.870950380503278 1
1.23178061140496 1
1.41405691679861 1
0.950592691436316 1
0.826853220440867 1
0.944465987150037 1
1.24279357344072 1
1.02270014595444 1
0.778890640555681 1
0.442819150764359 1
0.867609890270794 1
1.49146382858324 1
0.652420751553409 1
0.722071108352172 1
1.09337817206202 1
0.722872316119533 1
0.359926742137127 0
0.94261740391026 1
0.394937956441976 1
1.07540558973281 1
0.848303725208474 1
1.0897365312457 1
1.37002661022138 1
0.876734280000731 1
0.588914443652525 1
0.824552062801804 1
0.621953365668561 1
0.992651346316245 1
0.93818860392317 1
0.892075696880597 1
0.768672009894202 1
0.969731416056534 1
0.803892069557999 1
1.0283271325495 1
0.426537991409777 0
0.717545391355157 1
0.74112563914153 1
0.982128912153247 1
0.872014369283132 1
0.184889331922839 0
1.0125141652678 1
0.937139018751506 1
1.39917602892757 1
0.731329188527688 1
0.746148912372593 1
0.809555908271596 1
0.850794449716946 1
0.7223570717784 1
1.33874689717793 1
1.11265104885398 1
0.57838360618381 1
0.826203007862742 1
1.727626696095 0
0.842456584053724 1
0.674884897185966 1
1.01756554687273 1
0.659156434136563 1
1.03199670420922 1
0.908672311315151 1
1.130758211748 1
1.2979276447996 1
0.885767908671509 1
0.770362318098141 1
0.912758637991208 1
0.883335289839579 1
1.33753500051622 1
0.993324172822814 1
0.563924133684416 1
1.2536049873012 1
0.820985843984271 1
0.992274203723685 1
0.633172451661784 1
0.773475809730488 1
1.23044842540659 1
0.905970117192963 1
1.12317930601124 1
1.07631104208518 1
0.17856738339683 0
1.03780993536118 1
1.11952742013522 1
0.599200085125988 1
1.28014801019908 1
1.23764143086571 1
1.03192917999867 1
1.00066632168192 1
0.678279461188741 1
0.930411280692026 1
0.663082086343767 1
0.828018886724605 1
1.25635107463 1
0.854472454904756 1
0.546142136563996 1
0.894206958470035 1
1.21403104189551 1
0.831565936792109 1
1.28665791991601 1
1.06974377069792 1
0.618768277772164 1
1.04639672465259 1
0.620054451047297 1
0.604671977367908 1
1.16020016587318 1
1.42733228401802 1
0.727407691419889 1
1.24246281950983 1
1.06945979479592 1
1.08292617166311 1
1.00269546672653 1
0.748519873221017 1
0.695012900882438 1
0.880009481668647 1
1.4416291328392 1
0.905270881788811 1
0.817906534561425 1
1.20278619243527 1
0.818051780380749 1
0.927053793161038 1
0.354130335737841 0
0.918456974767582 1
1.07513780583795 1
0.525230297465299 1
0.817320250592048 1
0.765431099478369 1
0.719368875760487 1
1.33626720363085 1
0.869425336917931 1
1.28598661087106 1
1.03166244297591 1
0.787877536605038 1
0.981099376956267 1
1.22037094796721 1
1.32814308600136 1
0.79723350531553 1
0.939227707562961 1
1.44079435061645 1
0.638338621323542 1
1.10473442876395 1
0.712708780880128 1
0.654937935137153 1
0.574919655309353 1
0.925145151938565 1
0.668391098454118 1
0.978624755491498 1
0.772828028050532 1
1.18530230041712 1
0.977130964192923 1
0.909138972144535 1
0.63065427640185 1
1.17206584687527 1
0.3504129306564 0
1.38576895336794 1
0.956333457723776 1
1.10935435069673 1
0.894078536006406 1
0.557551027571662 1
0.909770491015001 1
0.900507562120421 1
1.34764693960434 1
0.739292517834384 1
0.895029299987407 1
1.21862897702679 1
0.899748360254646 1
1.06870085429971 1
0.68207190569493 1
0.91322979047408 1
1.25788105547108 1
0.818689942624386 1
0.839039406072534 1
0.995476680525567 1
1.36240944672226 1
0.881774407710858 1
1.4453561267416 1
1.07267906780136 1
1.13394845886257 1
1.80893221521681 0
1.008955430541 1
1.1649072700634 1
1.37126517449104 1
0.372557869424784 0
1.12420366839236 1
1.18073819526963 1
0.560861234879986 1
0.866821016528439 1
1.23080514037826 1
0.88757339326942 1
1.10108335068283 1
0.690318708274575 1
0.780574999271313 1
1.04944181297116 1
0.834390863821599 1
1.25856830460838 1
0.824529239730037 1
1.0671391663364 1
0.425579217537911 1
1.2336608395781 1
1.34972312152625 1
0.85292911329351 1
1.27142821433649 1
0.788017630364048 1
1.02890668815379 1
1.47873993925596 1
0.683130245894644 1
0.877950885630356 1
0.791379140244097 1
1.09384910997099 1
1.35999491876214 1
1.10840898888995 1
1.09139700872863 1
0.928235261721766 1
0.868088757044163 1
1.36093023761275 1
0.90247392742596 1
1.42119265175504 1
0.921358499862609 1
1.32449275105342 1
1.16091678308937 1
0.997744469400314 1
0.818398867612946 1
0.846329446903651 1
0.777558859840872 1
0.989164642061718 1
1.18827269884348 1
1.53986952192375 1
0.967889717933079 1
1.12440288223722 1
0.666473079905905 1
1.01660945569357 1
0.559198790364826 1
0.32210278752905 0
0.898296163270285 1
0.533388233040648 1
1.22066955072933 1
0.956593727146584 1
1.11591299919575 1
0.982211704309211 1
1.130235249855 1
1.27238161146339 1
1.13987276222355 1
0.863596191705041 1
1.21033553906672 1
0.548763565742543 1
0.68228449605194 1
0.822254322878571 1
0.872244708899529 1
0.791313017615252 1
0.912496488972973 1
1.14358837241233 1
0.705563596771248 1
1.01734588598236 1
1.13259046339955 1
0.815797914883723 1
1.2512206903922 1
0.776070469628808 1
0.606762810546864 1
1.39172813865149 1
1.37660250546337 1
0.652656585829193 1
1.49183104043957 1
1.00801846019154 1
0.692628033022085 1
1.11191548151349 1
1.00365975334702 1
1.19252564155913 1
1.13031676978538 1
0.451347215230421 1
0.940467433658648 1
1.15255343569718 1
1.09799799122441 1
1.0642169741716 1
1.18963871324635 1
1.32442024254175 1
1.23413434973711 1
1.24322842239743 1
1.451253939689 1
1.01534685314364 1
0.924369438619713 1
1.05774352537191 1
1.09558792236574 1
1.12992670952268 1
0.508182909540314 1
0.67100396735631 1
0.279910695342583 0
1.17762948711928 1
1.12112087903343 1
0.543107206025949 1
0.96748188946569 1
1.10659025187466 1
1.04793066153407 1
0.712496630762061 1
1.34734472342236 1
1.1350687094691 1
0.988620950497924 1
0.66408835473522 1
0.997969574655504 1
1.25010750230625 1
1.11414778222891 1
1.25722225379905 1
1.12212580423464 1
0.563663051626984 1
1.06983476136227 1
1.1472538150878 1
0.670960497387315 1
1.05484158037356 1
0.810887343499035 1
0.830575158277086 1
0.570274609311701 1
1.36525078438635 1
0.391526196201118 0
0.882272584817912 1
1.52672647129331 1
1.05226045763156 1
0.998930659221247 1
0.614415151641535 1
1.21552409717139 1
1.26797891696094 1
1.01316773235358 1
0.859697706478835 1
0.96980347693811 1
1.127307524223 1
0.650053813846108 1
0.518795948315077 1
0.617655420695232 1
1.23892857648269 1
0.755096150779095 1
1.0014218115262 1
0.786939495048462 1
1.04572322835289 1
0.834808574331546 1
0.514365709057595 1
0.803197472682924 1
1.37152468070041 1
0.702263445404202 1
0.918045485482286 1
0.80625384937205 1
1.05369510961752 1
0.979826461505217 1
0.921182631248361 1
0.988995314728768 1
1.02225564246494 1
1.02352303358812 1
0.865610124197994 1
0.818433132667109 1
0.899650156591316 1
1.35654069123769 1
0.790210502819613 1
1.06321080136902 1
1.05754944826254 1
1.04644108599334 1
1.34761001347414 1
0.903530014996018 1
0.536974059765238 1
0.870321313633556 1
0.960178904563961 1
0.83519236173735 1
1.46082570190383 1
0.538201778541277 1
0.726465865421962 1
1.0648049521456 1
1.34524615574565 1
0.845612058375462 1
0.208071561230174 0
1.37837511373389 1
0.544556126052459 1
0.982695575618234 1
1.05633742616901 1
0.786220095414935 1
0.727390063525865 1
1.01465512411769 1
0.484566794287182 1
1.28678554308183 1
0.898995623249204 1
0.913542964065104 1
0.845808324571427 1
1.08402324444667 1
1.08701187223805 1
0.578083121126706 1
1.28658084492088 1
1.06524372239894 1
0.755816294132951 1
1.49721082042569 1
0.466601185407529 1
0.979819168195132 1
1.0885964856339 1
0.63741571193656 1
0.661780155408493 1
1.30273939600241 1
0.782799905217883 1
0.995852596257265 1
0.603051812741741 1
1.00204575852512 1
1.37442282199951 1
1.27841572272462 1
0.521034272360771 1
0.667362253741105 1
0.730211755076612 1
1.06155813918834 1
1.19419155140045 1
1.4700114392985 1
0.829467838367642 1
1.31181055846423 1
1.10381018898424 1
0.764740859554872 1
1.30341614365591 1
0.525635036468802 1
1.12848927213972 1
0.76733212908778 1
0.398371776170192 0
1.0718874093125 1
1.0637687397565 1
0.938890925533998 1
0.902786575264913 1
0.526708617239102 1
0.691015872241548 1
1.2390821361657 1
1.02070862144471 1
0.698651029300943 1
0.950673224156443 1
1.3560612790366 1
1.22421519877553 1
0.967717262525253 1
1.23991129285757 1
0.69192073535803 1
0.95769457064721 1
0.73939852449871 1
1.13430852079635 1
1.20596067500129 1
0.95849857082293 1
0.828416065292881 1
1.29941882793921 1
1.22807360284393 1
0.893100557907475 1
1.67145694242877 0
0.675221552443576 1
0.981723558672589 1
1.11434549034683 1
0.95565943795103 1
1.72421808030058 0
1.27307695306124 1
0.851566548972302 1
0.667030505902719 1
1.06470350174179 1
1.02975004657613 1
0.983342387456787 1
0.953518815674244 1
0.933746960117243 1
1.1879318277159 1
1.4104265366488 1
1.1763588043787 1
1.17447557163379 1
0.795214935685698 1
0.178586997791808 0
1.39913902754048 1
0.703454811660947 1
0.998751261094149 1
0.442505674129482 1
0.98919321431464 1
0.958249766022022 1
1.10624256178107 1
1.21511372769091 1
0.274312419127624 0
0.970927403628403 1
0.836673337548079 1
1.40561737571165 1
1.13382382058436 1
0.95997026429283 1
1.00201640872509 1
0.976818534791959 1
0.742580664814739 1
1.45294306140289 1
0.470590806325938 1
0.805104013671819 1
1.30031218055647 1
0.755930479688917 1
0.934315234265028 1
0.702981113791712 1
0.62176932710385 1
0.751964376405362 1
1.61973388941075 1
0.891327095603572 1
1.02927478772531 1
1.1603182074808 1
1.1083286051433 1
1.57147607932165 1
1.12858790831719 1
1.03598063229248 1
0.495709622284611 1
0.721443344030065 1
0.77861376979924 1
1.21498089307634 1
0.986117543623737 1
0.955181743448164 1
0.792076952376941 1
1.24648189435694 1
1.48014658741605 1
1.33880936199228 1
1.435824793489 1
1.31839194251186 1
1.17256251632371 1
1.12803769234233 1
1.00128195447404 1
0.379240533639873 0
1.01818320390691 1
0.607532774507416 1
0.359600330849463 0
1.81809496373665 0
1.40229753366745 1
1.07232010625768 1
1.39326604825701 1
0.986333019355951 1
0.970673719967887 1
0.900385642067354 1
0.730470064816877 1
0.75550378190458 1
1.14473333392669 1
0.631040275364109 1
0.778686483627289 1
0.481655521123292 1
0.622033555410666 1
0.661044396265996 1
0.936840468611484 1
1.34176122602014 1
1.0158404109726 1
1.01953214357293 1
0.377222841465585 1
0.621109031394064 1
1.34095328758626 1
0.877059108627195 1
0.731022970927103 1
0.39660785443791 1
1.42006400338062 1
0.77795400938297 1
0.939142182935822 1
0.946095577368905 1
0.709455214564945 1
1.27716881218205 1
0.821475975156293 1
1.14658162891226 1
0.741329335803825 1
1.21161790345625 1
1.37866832133041 1
0.507067925733844 1
0.862694107385228 1
0.838989464367375 1
1.19021803229041 1
1.17384492032024 1
1.18241516265864 1
1.060189394286 1
1.07174043596159 1
1.15062710133312 1
1.06549900650563 1
1.13559192515678 1
0.886985454059172 1
1.19956640264966 1
0.562383704456246 1
0.760547589973569 1
1.41852249434123 1
0.669823465835774 1
0.804435455558355 1
1.36050811452956 1
1.21076584777344 1
0.959223288754133 1
0.871580276051731 1
0.633840477503415 1
1.18568478455054 1
0.688171194316552 1
0.909119980659542 1
0.662193992023681 1
0.459877542518311 1
1.5736132004972 1
1.18961653010152 1
0.443617527561652 0
0.664342014226556 1
1.02296917709153 1
1.21948276061649 1
1.57257921345867 1
0.598536062382135 1
1.09454665814154 1
0.907678960255646 1
1.14630691678671 1
1.05363499651039 1
0.744876706225864 1
0.592939774776529 1
0.925281560153821 1
0.878400693825756 1
0.97987893503597 1
1.03758976840759 1
1.11102278730094 1
1.00350849020188 1
0.489908312070924 1
1.12049930711748 1
0.610502069080887 1
0.916141175460537 1
0.645793894492345 1
0.950375475160127 1
1.11942351734129 1
0.740568454908494 1
1.2146219406337 1
1.12241108837099 1
1.02813117331184 1
1.09237738887292 1
0.529946698697348 1
1.12682936787729 1
1.32987265497939 1
0.80895241737441 1
0.629398232799516 1
1.3393428641111 1
1.00340116290493 1
0.896480312176653 1
1.18935534749167 1
0.6906208823471 1
1.00558643461362 1
0.799901407330454 1
1.09823273762453 1
1.12441138799218 1
1.3401895468488 1
1.73828179490124 0
0.719493262613675 1
0.845278038855709 1
1.0783983403943 1
1.00723594502969 1
1.02159676233088 1
0.880299201526916 1
1.32425698041234 1
1.18366780513256 1
1.08466456691935 1
1.20484142233693 1
1.20966814510429 1
1.18028231978515 1
1.27732741945307 1
0.797520538753628 1
0.695909326408042 1
0.83844678212135 1
1.0420320872415 1
1.17795638484903 1
1.03062356072766 1
1.01398768555713 1
0.883751949935689 1
0.9789978126577 1
1.00950282788288 1
1.00936390875819 1
1.47011207395767 1
0.880677724912979 1
1.32536469001239 1
1.1475960573658 1
1.04922159015777 1
1.42070528926775 1
1.06952458034961 1
0.980355762169676 1
1.240490210802 1
0.55228734523154 1
0.66328002759376 1
0.421235314383728 1
1.5744674424891 1
0.756571855001969 1
0.852210129099582 1
0.324738512575048 0
0.940247945817168 1
0.624962772540894 1
0.759441699185455 1
1.03235222871477 1
1.12600042891736 1
1.36749187098221 1
1.2190371429339 1
1.48471719534904 1
1.03457879103309 1
0.509720304034554 1
0.780791187283587 1
0.734150426701313 1
1.50937364739277 1
1.07790623770506 1
1.45805727045952 1
1.12518832099269 1
0.782498864482073 1
1.2908197514181 1
0.812137649208042 1
1.46920659932072 1
1.24192773695212 1
1.06772950591803 1
1.12821929564763 1
1.06850486260021 1
1.02152864185405 1
0.98707061619352 1
0.57133200575904 1
0.733825036889971 1
0.703513242617524 1
1.21336768541405 1
0.890835557902472 1
0.777217044588248 1
1.07775245633395 1
1.12858943016162 1
0.726901617518363 1
0.953709708779946 1
1.01348175775027 1
1.280767117008 1
0.850876058587733 1
0.998642089029594 1
1.06352003084932 1
0.643371926024941 1
1.32115355073526 1
0.970300632905652 1
1.12865567978916 1
0.687326241555192 1
0.670342069258346 1
0.754593020267188 1
0.994455052013861 1
1.16659189055453 1
1.08353893771064 1
0.897196975916534 1
1.38871618909714 1
0.92359066196342 1
1.00923482383169 1
1.02196974657684 1
0.799985573755054 1
1.10174795911265 1
0.642116778165896 1
1.03743647422807 1
0.973201290944454 1
0.786055501392192 1
1.05130045151644 1
1.04538385778207 1
0.875416290175535 1
1.30990653157972 1
1.3806580553768 1
0.979665723308086 1
0.713789217297332 1
0.898233813831756 1
1.20780189378135 1
0.954368521800495 1
1.12751437186766 1
0.869015082557682 1
1.26046536391374 1
0.691218988536926 1
0.747645045969749 1
0.820998779254821 1
1.03326073305994 1
1.60436767727837 1
0.998890013618153 1
0.594862985447685 1
1.51672722472676 1
0.728914205069934 1
1.10139300989613 1
0.680925721772374 1
1.17159212086755 1
1.12951809003783 1
0.638568015454203 1
0.726799798034175 1
0.88513945630088 1
0.761972464822037 1
1.16628867262089 1
0.740989389112381 1
1.428680646389 1
0.90293644187969 1
1.13768275507257 1
1.11224963567608 1
0.858242809340969 1
0.834516284930479 1
1.09600648947158 1
0.959801466837935 1
1.61114033799628 0
1.01484303755559 1
1.56463567073797 1
0.671212454619796 1
1.00272939563703 1
1.32114425060938 1
1.21201903703225 1
0.503238127181936 1
0.740749603990168 1
0.85607213893075 1
1.21102976636865 1
1.00387744067538 1
1.11395640947937 1
1.03544775746662 1
1.25198052036731 1
1.31420978956288 1
0.677306296581784 1
1.1884719077523 1
1.04923481710148 1
1.06418150831334 1
1.21591133235676 1
0.85449265147989 1
0.763489449485255 1
1.0208465893643 1
0.819239679702738 1
0.880837672942067 1
0.935089975910894 1
1.09398750464669 1
0.824858703872467 1
1.31563122634132 1
0.714377153495408 1
1.12326974943685 1
0.837922881211827 1
0.574824523967292 1
1.02322740861695 1
0.52755408894406 1
0.773312305253134 1
1.49858316542241 1
1.00777814619018 1
0.626085522510196 1
0.786875774224593 1
1.24236639101761 1
0.545756099289202 1
0.396652833250253 0
0.86462169148814 1
1.46782257130067 1
1.20882954785944 1
1.28380291464416 1
0.787270937471659 1
1.16180379246083 1
1.08062190284374 1
0.822081765787676 1
0.819129168325861 1
1.00190326494556 1
0.581520210824427 1
1.0424403250972 1
0.852942057333274 1
1.17578063813615 1
0.61336788587407 1
0.720776952673142 1
0.9639410675823 1
1.1086307078947 1
1.24664142883902 1
0.991549982153994 1
0.601502676604808 1
0.670722344098856 1
0.804063727634141 1
0.906022039169133 1
0.941096320945291 1
1.25396437855946 1
1.29611239667208 1
0.696325152542643 1
0.811358671398519 1
0.785331342228266 1
1.03752894743231 1
0.887343873977285 1
1.0585196869308 1
0.672524632634055 1
0.631762413512155 1
1.19310131306347 1
1.64550129066861 1
1.42946023023062 1
0.790531316553607 1
0.80190013879816 1
0.535779645825011 1
0.961044257464694 1
0.639239071074182 1
0.942792259074173 1
0.958190931832992 1
1.13566742028991 1
1.51883836385427 1
0.880277976516566 1
1.15687170777743 1
0.860142100153869 1
0.989363019124417 1
0.821264622211696 1
1.00270803027926 1
0.649691756884134 1
1.20030291049972 1
0.79266638640659 1
0.545879092141904 1
1.04007806883963 1
0.72613868022463 1
0.773462747002345 1
0.636085583782814 1
0.676957033794368 1
1.18290818546919 1
1.18058227987758 1
1.05905935622289 1
0.97400130595908 1
0.934431143808096 1
0.383256543157894 1
0.988893795112295 1
1.07952916828479 1
1.15130961995 1
1.1815082718427 1
1.18607283918151 1
0.696936491197528 1
0.702205197836777 1
1.21302125013178 1
0.571234148107325 1
0.684187912175339 1
1.42225286906423 1
1.03183500169745 1
0.9401887146755 1
1.00998262534328 1
0.745608941331917 1
0.549459089883045 1
1.24252431395117 1
1.10867104560601 1
1.1512445751242 1
0.946019676848553 1
0.205198526026036 0
1.44581221710772 1
0.968354612606022 1
0.957176559219473 1
0.548282711774457 1
1.25342465884396 1
0.737014753993271 1
0.41724387272968 1
1.42348862707871 1
0.775495304972835 1
0.978291948539738 1
1.01723061429273 1
1.05168552334032 1
0.96518586400322 1
0.722672868023922 1
0.763048620107865 1
1.56461806478953 1
1.26148378340728 1
0.983334967975417 1
0.61982751076844 1
1.13013461993549 1
0.998751907295195 1
0.857500362251896 1
1.05859530859374 1
1.53992687821465 1
1.04946016007172 1
1.33703653416259 1
0.828853451946683 1
0.998673521874493 1
1.24555115278275 1
0.853126831701516 1
1.03243264888003 1
1.00219937930406 1
0.773432974722576 1
1.68648773667652 0
0.941036101066926 1
0.978115079971001 1
0.74941180556069 1
0.702532778440809 1
0.431931525625572 0
0.842246593453849 1
0.984368012737215 1
1.28714617836805 1
0.528720985159144 1
1.06004978241303 1
0.662762338013105 1
1.14853620839504 1
0.0684799421863301 0
0.982321710921665 1
1.0087541080438 1
0.935958997876204 1
0.504884749017399 1
1.28601524928679 1
1.08289815906651 1
0.970648839361819 1
0.680734957423841 1
0.698382839542403 1
0.694430173213856 1
0.981796559681066 1
1.0240693808041 1
0.595994944449709 1
1.20426389397289 1
0.761233349320356 1
0.838653111736428 1
0.720991850771993 1
0.94137595148718 1
1.2708040617558 1
0.669936337605104 1
0.865721304491607 1
0.805618580484455 1
1.00848003877068 1
1.21901879503436 1
1.0377617649791 1
0.754292494024747 1
0.868411565414005 1
0.902221051400968 1
1.51291592801609 1
0.750298438237614 1
1.20293541519156 1
0.735774075897155 1
0.653635699087151 1
0.335469220173736 0
0.842184369530092 1
1.1349885730612 1
0.871421417480104 1
0.287313443607586 0
1.27016851525868 1
1.2330423325365 1
0.828763471187784 1
0.779017324680139 1
0.81974598784688 1
0.684807249934835 1
0.749073420368999 1
0.458579248095415 1
0.881566427745087 1
1.28678799387376 1
0.939071500179199 1
0.793528841223658 1
0.995566359687796 1
0.950506248049771 1
1.11504187329673 1
1.23265260100153 1
0.711631171718709 1
1.48219588276018 1
0.69595724888712 1
1.44434729458332 1
0.661511840768372 1
0.909385674003731 1
1.6750264324948 1
1.01152117846018 1
1.06890170434551 1
0.950161214426638 1
0.949321550474581 1
0.765376485933817 1
0.630544589836073 1
0.802647239363391 1
1.19115746070764 1
0.25232581731439 0
0.902427623685873 1
1.41701347567761 1
1.07605003076825 1
1.34097046819785 1
1.17321497662691 1
0.66843452958338 1
0.978486101401151 1
0.521693047359816 1
1.39354806893693 1
0.349688583704851 0
0.671310119610999 1
1.1780887023121 1
1.25968673153696 1
0.649293216467659 1
1.02172165659602 1
1.09588475082844 1
1.47632062537623 1
1.29462906967167 1
0.825528192065746 1
0.919758858904411 1
0.778280214763539 1
1.42928583430649 1
1.00065464382114 1
1.3749761530871 1
1.37569014855076 1
1.04081043214416 1
0.831572430800279 1
0.892121765034978 1
1.02508050842853 1
0.928894246529943 1
0.587011735586987 1
0.800328667422659 1
0.382073350686112 0
1.00196193774298 1
1.27277145933243 1
0.637658087351927 1
1.09757138118237 1
0.62534453619205 1
0.988656736578496 1
0.801793535865331 1
1.14041572572675 1
1.22235792303416 1
0.984899711730849 1
0.780369839845708 1
0.526245333496459 1
0.720469380432056 1
1.11481421261942 1
0.866938111238707 1
0.878186092226613 1
1.03544806356515 1
0.792325597015506 1
0.910470614604118 1
1.25332024018512 1
0.974352072093407 1
1.06904278763986 1
1.03746268909586 1
1.23115781627646 1
1.06580448691992 1
1.02810904697493 1
0.968911512740734 1
1.31718717900147 1
0.786525416512796 1
0.551084408556749 1
0.975372222965651 1
0.615791999487081 1
1.01129689568336 1
0.745058718410023 1
1.31538477218984 1
1.31321857733031 1
1.52421857349915 1
0.741411357594896 1
1.22610219277246 1
1.10048511767087 1
0.576623151072932 1
0.689773663329968 1
0.70208354075274 1
0.582824482248243 1
1.04156064497224 1
0.814686509845544 1
0.655985547411606 1
0.797532006827827 1
1.21059209946994 1
0.661337976728381 1
1.08194844101051 1
1.24419583078508 1
0.59661497598547 1
1.01339741319945 1
1.44801131577246 1
0.593606286159917 1
0.732832877229909 1
0.899252212977581 1
1.1793933464259 1
1.16947424062473 1
0.861356447463193 1
1.16668147422552 1
0.7806012459775 1
1.17740788029219 1
1.34182659312695 1
0.692592057015176 1
0.835018072812829 1
1.22128263776513 1
0.808008805875327 1
0.783139599283458 1
0.814741564198619 1
0.783192540257384 1
0.586480466095946 1
1.1378651114097 1
1.06389942799968 1
0.933995670574132 1
1.15232983505511 1
0.69875152679942 1
1.51756961949697 1
1.18268083528876 1
1.09071014381529 1
0.354140643984835 0
1.22071315967684 1
0.468495330649483 1
0.812830556698915 1
0.760455678250058 1
0.887034143520463 1
1.28160956742787 1
0.824116977969559 1
1.23373849587468 1
0.994587062028356 1
1.00261249508964 1
1.18708110762769 1
0.296453047797094 0
1.30236125573744 1
0.900101333624565 1
1.15410424397975 1
0.990561945327627 1
1.18278446027585 1
0.871897127523161 1
1.40425069701715 1
1.14643057473847 1
0.570976587960222 1
0.663286567216208 1
1.1690146134017 1
1.08880662780802 1
0.644143192200574 1
0.795973734972235 1
0.478395798597236 1
1.04988441738241 1
1.34910129925742 1
0.884975240293903 1
0.587356824504262 1
1.12041495407655 1
1.02342457316157 1
1.10068579913787 1
0.913834053343897 1
0.952697893931533 1
0.585926660640799 1
0.750967797106793 1
1.55061694677956 1
1.34011555875338 1
1.39669307557807 1
1.18072690015657 1
0.529360830165509 1
0.418213769106277 0
0.802847704376526 1
1.05736336343056 1
1.20315883151291 1
0.777468927530028 1
0.829383498137596 1
0.887213128439942 1
0.804084646252394 1
1.27049245192494 1
0.59880573986745 1
0.953843424048144 1
0.777114332354207 1
1.06487939937883 1
0.780934614440363 1
0.750346899942204 1
0.973050505828373 1
1.3116017049534 1
1.19833585411913 1
1.01659778589441 1
0.380840704220567 0
0.549335997555969 1
1.26074008839799 1
0.846725577233436 1
0.849505501659777 1
1.27555340243406 1
1.00690469442641 1
1.44681845754094 1
0.81078151621351 1
0.931229668250642 1
0.574089967142982 1
1.0493720378795 1
0.58866375903584 1
0.650260721162177 1
1.20857940058829 1
0.919069737724223 1
0.708767873653161 1
1.22786550819032 1
1.41608519476184 1
1.25818921446925 1
1.11320419020099 1
0.794589497081967 1
0.98343169788762 1
0.908649969476071 1
1.50865375221096 1
0.88976057140499 1
1.13116665112403 1
0.64295838705557 1
1.3322255926635 1
0.474421293763164 1
0.872601581995722 1
0.58566728689713 1
0.555679231342506 1
1.03653696032305 1
0.593674385674289 1
0.436034562450896 0
0.940257994114682 1
0.748953621722392 1
1.04061094419228 1
0.868246097875733 1
0.826236536630572 1
1.01834071058719 1
1.03284241693391 1
1.46920104293576 1
0.81262580608771 1
0.844177244560471 1
1.22093987170289 1
1.09028897591691 1
0.727997492868918 1
0.32348413946889 0
1.04337564698073 1
1.56102233727558 1
0.839279199001593 1
1.39783428708983 1
0.858860576584349 1
1.24650355596115 1
0.938043113010676 1
0.999611532487847 1
0.845425765433251 1
1.18665835724564 1
0.761905813647461 1
1.06908945676711 1
0.741750819095825 1
0.882501322238253 1
0.808081601348917 1
1.33172244576265 1
1.18684086282154 1
1.3205650461041 1
1.00899149375127 1
1.06830225793029 1
0.894696352700819 1
0.974532916752256 1
0.91838276479311 1
1.40338726657612 1
1.22813563330037 1
1.11037173702321 1
1.09514427539985 1
0.943140566678307 1
1.24599065465283 1
1.18624088480601 1
1.76670827648163 0
1.38314937130283 1
1.05182999237573 1
0.617069548322151 1
1.12369856270813 1
0.741607743268828 1
1.37547429832052 1
1.19136705562459 1
0.705076231809136 1
0.921199653763821 1
0.884275758445132 1
1.52707741647557 1
1.07035202665595 1
1.04172548621954 1
0.79989098134249 1
0.837434942758414 1
0.61412077505096 1
0.795422301825739 1
1.05863170364999 1
0.962133866249031 1
0.881454453125336 1
0.670431863760399 1
1.02350553712996 1
0.904800224505288 1
1.25175874150494 1
0.677428045913045 1
1.19796714324079 1
0.755040333027658 1
0.791314278469699 1
0.806987814849844 1
0.739105562782887 1
1.16400975820428 1
1.00869495948258 1
0.69611538658721 1
0.870329393768843 1
0.799826428750918 1
1.18337585801466 1
1.42128208973293 1
0.988027417560799 1
1.4047847963408 1
1.00146575723223 1
1.18750333173959 1
1.45514171257275 1
1.33624113913318 1
1.15166807625631 1
1.09052369712143 1
0.772206484836315 1
0.93883651913763 1
0.366207897160932 1
0.940346038111297 1
1.12848981535145 1
1.15516310548745 1
1.16947660319052 1
1.05366331879343 1
1.25568823260815 1
1.06412953540704 1
1.3417781573977 1
1.00795189892648 1
0.98449417692594 1
0.510514540897856 1
0.757698692332542 1
0.341018032491375 0
1.18171737746179 1
0.959307308136767 1
1.26568778034991 1
0.881059048442945 1
1.25599196227608 1
0.515819354819934 1
0.54424320090775 1
0.551312700596616 1
1.01872733150416 1
1.39812738692728 1
0.903244334766062 1
1.2460184607344 1
0.724879482995219 1
0.675033146562021 1
1.48435304854356 1
1.1662103665284 1
1.30830439195512 1
0.995748608536694 1
1.06328968116815 1
0.527525885588985 1
0.597864413685581 1
0.9064324318052 1
1.01150812474355 1
1.08326192950141 1
1.05952678988857 1
1.06901345411187 1
0.57587911998042 1
1.04539531116419 1
1.18243723051844 1
0.942482999238364 1
0.681083397268275 1
0.831699305089993 1
0.846778698192552 1
1.36972005981709 1
1.11845990946685 1
0.963483236222334 1
0.47065479794621 1
0.723239993102708 1
1.166873536306 1
1.71162492439611 0
1.11063356792736 1
0.710321693144528 1
1.09776132868038 1
1.14070567201215 1
0.56705826687831 1
0.491336833581439 1
0.818764960246122 1
1.00202985498079 1
0.734564174579922 1
1.26593881546399 1
1.26017914766618 1
1.25169223911362 1
1.15100448453134 1
1.12992498585073 1
1.28110791826195 1
0.831601989759001 1
0.936241365435402 1
1.35024666087217 1
0.806533845129983 1
0.940662277394571 1
0.467854577224567 1
1.14275027374052 1
0.905169065878949 1
0.605784721507043 1
0.988010030779235 1
1.02262994131887 1
1.21595399428147 1
1.13118061092192 1
0.582576482142232 1
0.919357487063902 1
1.2118089532529 1
1.22601311520367 1
0.729250291339785 1
0.920346139946751 1
0.731644093399537 1
0.99873236647406 1
1.32294519490747 1
1.06878953317648 1
1.06772939535677 1
0.765197098391822 1
1.28807368979059 1
0.803269417037476 1
0.903769343804085 1
0.652126519445231 1
0.996302967292648 1
1.826458758459 0
1.18304379486583 1
0.834194418093228 1
0.982575051987362 1
1.52334246619595 1
0.725020900265387 1
0.782679747358539 1
0.45627050715739 1
0.789514339063667 1
1.30925545511249 1
0.98491536745954 1
1.44254547917388 1
1.14132800946214 1
1.22487246433121 1
1.05498117956814 1
1.48263048319428 1
1.10369785292984 1
0.888392300639883 1
0.656630978010933 1
0.765489381628045 1
1.10453998778463 1
0.383633247177759 1
1.55657369435874 1
0.947131800380604 1
0.818571518421724 1
0.829954333637978 1
1.12167671593545 1
1.59852771096227 1
0.883772782106847 1
1.3279117213075 1
1.15559714259391 1
1.13868425230017 1
1.44687813456744 1
0.944971905960711 1
1.04001182436877 1
1.64187378553533 0
1.11836224271396 1
0.432333880790392 1
0.74718804441165 1
0.670340649360955 1
1.23723432104982 1
0.966165732503399 1
0.368226500401122 0
1.28857067390109 1
0.958347741516473 1
1.3287960796234 1
1.32630238585633 1
1.1790688062138 1
1.01873815224892 1
1.06717584966589 1
0.987773120092766 1
0.804560254458592 1
0.819151454872906 1
1.39793717113336 1
0.670904564248401 1
1.11615909916304 1
1.12435891662288 1
1.11301581424098 1
1.13518309795702 1
0.889098007454262 1
0.785055141312269 1
1.08492850503944 1
1.25259925591503 1
0.695207483256496 1
0.870942080980438 1
1.07857415176481 1
1.27184912816856 1
0.891577401694847 1
0.95284042530957 1
1.09807167697161 1
0.938660871215316 1
0.831454519134685 1
1.42690939041207 1
1.42246445481315 1
0.900877812249229 1
0.65919748907747 1
0.959632586085599 1
1.01314660125679 1
0.614718450232733 1
0.818787155789591 1
1.07474074616331 1
1.1255811095116 1
0.917675558927019 1
0.746640383789873 1
0.988869612065032 1
0.868249093748868 1
0.725617861936741 1
0.726376673063959 1
0.451448768611772 1
0.625702511035898 1
1.15216960617931 1
0.743692097318886 1
0.934923366374823 1
1.35021924284274 1
0.850937646246208 1
0.831853151493496 1
1.07588419284185 1
0.654567238538243 1
1.06606872863169 1
0.824670447900248 1
1.09265148285856 1
0.936776804558789 1
1.1412400009161 1
0.719419936024422 1
0.936558783814966 1
0.640090618073934 1
1.3672051699251 1
1.04960662176976 1
0.898862862105424 1
0.896055732629933 1
0.446836043166854 0
0.864613614139498 1
1.11654084644337 1
1.21706991652341 1
1.13172061959392 1
1.25162886062294 1
0.659785084724599 1
1.10411973983758 1
0.526426529947348 1
0.973914160581014 1
0.363522287885783 0
0.581093093059552 1
0.865070264577347 1
1.46452280278686 1
0.684343725635867 1
0.649360837802738 1
1.05874220934281 1
0.998679649126342 1
1.46302601049335 1
1.13641073599349 1
0.827183428766717 1
1.37736614263661 1
1.33571198767125 1
0.821507199975061 1
1.58817774093714 1
0.790783454992707 1
1.13300195793634 1
0.845501420867968 1
0.419181461965881 0
0.789585934759323 1
0.727775712629563 1
1.02744922698097 1
0.803919439555051 1
0.883143375873422 1
1.5915384350889 1
1.00967810569182 1
0.569313496276994 1
1.02421948974543 1
0.474187642648929 1
1.28526268428305 1
0.493830347144743 1
1.46486015542567 1
0.825279086436384 1
1.20084695672035 1
0.937048180828601 1
0.786123811317063 1
0.950987215765139 1
0.814777421725528 1
0.894542804293196 1
0.595901003195272 1
0.725787597840353 1
0.778831552629391 1
0.325274593371566 0
0.54216089104004 1
0.862676869902084 1
1.15100775643593 1
1.46485819191095 1
1.01504978904112 1
0.351578757166938 0
1.46031913794721 1
1.02962933363084 1
0.904330329885481 1
1.07204236680744 1
1.3257048577525 1
0.867322868655302 1
0.943129419393313 1
1.19033027628102 1
1.25330974168559 1
1.33793623253745 1
0.832019573258757 1
0.997578091844407 1
1.17845652457426 1
1.19942908338657 1
1.57243553113262 1
1.23681913419687 1
0.630119181166647 1
0.795214740959875 1
0.724027087786991 1
0.711507422033667 1
1.20342414728839 1
0.875039365521006 1
0.921506420938632 1
0.994520603566324 1
1.51781643347821 1
1.0081190018321 1
1.42254929137756 1
1.15846516267224 1
1.00847436823069 1
1.1069945079452 1
1.64777102960852 1
0.763655560293182 1
0.937314618635168 1
0.746025647795629 1
0.94011112260705 1
0.592703497248393 1
1.21351865041886 1
0.786564981724125 1
1.46553438925526 1
0.656013271130156 1
0.547527413627237 1
1.53624055450873 1
0.921384247912559 1
1.32344058306589 1
1.28733074940243 1
0.678833843520243 1
1.01683478965251 1
0.786864828129817 1
0.894435145447727 1
0.694147594193097 1
0.725142454785861 1
1.33763286522764 1
1.1959399626496 1
1.10879880264589 1
1.08036405890681 1
0.660011973434967 1
0.553722317577837 1
0.783844112449785 1
1.16970040124715 1
1.10196609313546 1
0.79907394734345 1
1.04640963578068 1
0.691119720111715 1
0.794784916731634 1
1.42029544262094 1
1.47861119225807 1
0.877826563118607 1
1.28357397615548 1
1.55005835969935 1
0.550166139018425 1
1.06821546758497 1
1.0163893145545 1
1.1214773232044 1
1.05522361989834 1
1.1731296477906 1
0.872314909383468 1
1.66943081023409 0
0.998019821076686 1
1.20504896367333 1
1.02751013733754 1
0.962246871561654 1
0.472512475712418 1
1.05695090526825 1
0.889996099064427 1
1.32296744767292 1
1.344942096243 1
0.669182025513803 1
0.608985077187605 1
1.51376120068906 1
0.67705000510325 1
1.03323761426871 1
1.03696111281856 1
1.06773020859756 1
0.919627045357775 1
0.980966871232914 1
1.26654147042988 1
1.02203551348766 1
0.968288713993182 1
0.939709105268563 1
1.18366317045165 1
0.718819901760992 1
1.11293524107071 1
1.34544968977072 1
1.0740598470559 1
0.832572700404025 1
1.12621275653486 1
1.03552429373094 1
0.845640107363488 1
0.59294376923748 1
1.16002662715096 1
0.968464270295424 1
0.348687889529959 1
0.896330478477842 1
0.636346028706757 1
1.27677718479114 1
0.972927647175983 1
0.948632287968409 1
0.668632498736969 1
1.14395706725808 1
0.880016441539666 1
0.917945565432961 1
1.10496385802353 1
1.39058122669402 1
1.08622315072607 1
0.765973896326063 1
1.28220160783347 1
1.38066795914649 1
0.523370329877082 1
0.51733133871293 1
1.55882358983787 1
0.836565036905209 1
0.720581300171866 1
0.859561254270017 1
0.912543577445856 1
0.727286151770588 1
0.794446974685388 1
1.04479759950142 1
0.946281195922698 1
0.938770198934947 1
0.922544107269415 1
0.626557339956532 1
0.885154945193349 1
1.36579146051817 1
0.758273107464799 1
1.10077325987164 1
1.09074330574037 1
1.2968533753328 1
1.49971374075079 1
0.96232018696653 1
0.819489538515279 1
1.03166754812178 1
0.675570139406978 1
0.629138410982149 1
0.868169018126923 1
0.72641269166283 1
1.23723475595955 1
1.47690998933673 1
1.55079660840805 1
0.868465237915298 1
1.32983299933497 1
1.25914339187253 1
1.05971713581733 1
1.26138149134893 1
0.640987071718103 1
0.272288204014391 0
1.23011003475322 1
1.05792960944809 1
0.650358597623619 1
0.555650906359177 1
0.875388048064417 1
0.620278309210214 1
0.976024394986819 1
0.96854607656128 1
0.68439495873619 1
0.750442245395825 1
0.941823589620819 1
0.98727718625665 1
1.27657977429323 1
0.733751421534456 1
1.15490653279865 1
0.546198461399952 1
0.96279917076076 1
0.759159748624257 1
0.760415745309002 1
1.2359180596273 1
0.985945638599465 1
1.0347200816941 1
0.938155090823652 1
0.994097509351522 1
0.846620641103805 1
1.64565005723245 1
1.00934343095023 1
1.36659164106928 1
0.87613652165587 1
0.736681458269695 1
0.586135735693376 1
1.35543756446822 1
1.55326561952301 1
0.984407702098649 1
1.06612517462645 1
0.581773980753279 1
1.3001210942163 1
0.892929906752126 1
0.997892376656232 1
1.03785284565219 1
1.36448433508463 1
1.05367966829515 1
1.02889522275927 1
1.60655742043017 1
1.3732947381099 1
0.65670797976503 1
2.01914712704055 0
1.48535214337467 1
1.39679504813294 1
0.723631236873899 1
1.13541934831334 1
0.883558819270893 1
0.779307640097857 1
0.853022755565612 1
0.966679213097781 1
1.37240851183473 1
1.2507537990177 1
1.5585430827981 1
0.863321249499274 1
0.645246263696086 1
1.32145493259711 1
0.543856802761854 1
0.771228486062081 1
0.944477676531328 1
0.862759196989279 1
1.27241076174248 1
0.635704317200995 1
1.37250536822454 1
1.38930619520363 1
0.839026330330777 1
0.729273151395059 1
1.20324729342686 1
0.810591139881808 1
0.531059118779168 1
1.0638725180361 1
0.901535131178507 1
1.21766607783128 1
0.896521535414573 1
0.841860584007185 1
0.816456677650269 1
1.15618735919991 1
0.734666723441656 1
1.11598491754892 1
1.13528801531924 1
0.975730797141262 1
1.09773814101545 1
1.13644007322348 1
0.949520714042722 1
0.713742143875862 1
0.8290040615295 1
1.62262870793781 0
0.874718268514072 1
1.10663637729139 1
0.686714230355669 1
1.06808503180403 1
1.21189809848437 1
1.09241025783805 1
0.519295449124711 1
0.965508651625835 1
0.764044417463955 1
1.06253093513784 1
1.22224916544937 1
1.367495561099 1
0.624835553115499 1
0.609147002393791 1
0.930144918070453 1
1.19663380074648 1
1.2860484719898 1
0.782522641036262 1
0.956538480617461 1
0.457471432699966 1
0.999044123997968 1
1.10844686845396 1
1.04393680278184 1
0.431617384819544 1
0.808764969305888 1
0.720272028234315 1
0.868252279376168 1
0.705276548266975 1
1.13389924176775 1
0.90423201807258 1
0.743314418960295 1
0.840938206543434 1
0.850633775993548 1
0.825718245055388 1
0.649319263552179 1
0.987740616955122 1
1.08685612547083 1
1.21173609006975 1
0.814384382544159 1
1.12239131181253 1
0.733127182361946 1
1.38187026822998 1
1.09588117404264 1
0.777942061311201 1
1.23352650933311 1
1.02814304861114 1
0.684413264133433 1
0.91449018637516 1
0.931969356543549 1
1.03935826377987 1
0.605235925353151 1
0.778079463372128 1
0.91820521605393 1
1.03806054308495 1
1.18290556611661 1
1.45647056266869 1
0.718192961434631 1
1.49512376479507 1
1.07880691777784 1
0.53784109008548 1
1.15319171490546 1
0.988031870227315 1
1.08162589604116 1
1.00935378660638 1
1.10286548017778 1
0.561016852523212 1
1.03012344012652 1
1.61956740081651 0
0.743795776838565 1
1.01949033672721 1
1.09996416286034 1
0.987639046164889 1
0.591162420298111 1
0.685452079050256 1
0.698129072247242 1
1.01860340305152 1
0.960785189119539 1
1.20991907283881 1
1.33645160322411 1
1.04033727943055 1
0.901764924683388 1
1.07086667457082 1
1.27915769557483 1
1.29825801413044 1
0.922993294063583 1
1.26932983651237 1
0.965876499113832 1
0.979634621405647 1
1.32148061286336 1
0.941898966464338 1
0.983445126573398 1
0.936979127645395 1
1.36647916390998 1
1.17122044346589 1
0.439639934291881 0
1.09743248311158 1
0.946121552601924 1
0.886569107311093 1
1.00141656921959 1
0.992400897506537 1
0.95323092467197 1
1.08820692823829 1
1.04908374975526 1
0.980466538979818 1
0.926763996568909 1
1.04709565969705 1
0.90633512177334 1
1.17922570525325 1
1.2173736727803 1
0.848997229562322 1
0.935249958504615 1
1.03898563264046 1
1.09940896386492 1
0.702186859140801 1
0.875721822382423 1
1.00612197981622 1
0.30293648954093 0
1.38055928531615 1
0.892197712510911 1
1.0287069302692 1
0.965068779197122 1
1.16250443035995 1
0.901944866700743 1
1.21045591676611 1
1.1237636777148 1
0.788246659016424 1
0.759034167510782 1
0.764759244706088 1
0.701072470291013 1
1.1069536455077 1
0.973270982728502 1
1.03020437664534 1
0.921743583007478 1
0.940716740266315 1
1.2171142154171 1
0.917450492705046 1
1.27039777055878 1
0.867487262463708 1
1.15375369561001 1
0.955073988371747 1
1.06462976098224 1
0.982765303764798 1
0.548146466409372 1
1.36292053363062 1
0.675391185583672 1
1.12509149442626 1
1.236214018912 1
1.0634664259161 1
0.600799176685117 1
0.354071663431268 0
0.734595685926925 1
1.26126233123504 1
0.243667136428507 0
0.983902427746428 1
0.563906622141508 1
1.08963101752496 1
0.350616526963136 0
1.07990482382764 1
0.673633804045753 1
0.803345932445141 1
0.898582859969676 1
1.14018126217242 1
0.887731268642496 1
1.40159496112723 1
0.985247901404714 1
1.44685244829706 1
1.70121616492803 0
0.671865176912965 1
0.942725553850501 1
0.62879639712024 1
0.738898196364261 1
0.528667137868254 1
1.36498832016099 1
0.981336526222676 1
0.869047152587911 1
1.30627573110742 1
1.14692849330518 1
0.910684078618344 1
0.715990131888016 1
0.822096938719504 1
0.60563134581157 1
0.873850425893965 1
0.836233881770581 1
0.49962523180787 1
0.753546613493913 1
0.992414470894821 1
0.771065506768379 1
1.11393088498616 1
0.395773224992456 1
1.25031664983204 1
0.975101700811888 1
0.81477910592499 1
0.588914798742529 1
1.07791527858584 1
0.776193101804491 1
0.517070042200561 1
1.44300615058594 1
0.775712089196399 1
0.7973788602889 1
0.395971954965114 1
0.400411421012551 1
0.652045998870995 1
1.03985777841502 1
1.4880338574548 1
1.26935261074397 1
0.501215016602743 1
1.05068563510683 1
1.5038194503468 1
0.797846650035518 1
0.898866188717827 1
0.246335496324915 0
0.751646622470077 1
1.10529053444358 1
1.02896642935098 1
0.353423828689062 0
1.13996150472216 1
0.975828192832802 1
1.50254474303051 1
1.18464124141897 1
1.13627941772743 1
1.09504516608289 1
1.1356499820181 1
0.815695302083221 1
1.39598641302339 1
1.16170958431748 1
1.20495341694148 1
1.01448333177569 1
0.432281586893397 0
0.713335628438101 1
0.702100502209202 1
0.875625698558312 1
1.00478733665895 1
1.00853400739515 1
0.929246784764243 1
0.81835164771875 1
1.33181965867925 1
0.647671031740499 1
0.916551284506535 1
1.31953196637509 1
0.750763707242722 1
1.11231290804507 1
1.20648622310181 1
0.580560645518779 1
0.684050170522585 1
0.826220339540012 1
1.21568067750977 1
1.12247578751432 1
1.4833123594479 1
1.04014301109336 1
1.70380941476046 0
1.06869355362921 1
0.886681989169516 1
1.18851157404037 1
1.12432726479216 1
0.70793430264153 1
0.966277687669805 1
1.10600805123172 1
0.985729104359778 1
0.928878420582325 1
0.871681800150839 1
0.848344576627846 1
1.21628214586033 1
0.908185949986286 1
0.950544429471208 1
1.00825803056965 1
1.02942632521423 1
0.791269342013654 1
1.3201417736917 1
1.35084356387838 1
0.865234047676225 1
0.649730343902276 1
1.52880437074003 1
1.14664770994518 1
0.741131755538583 1
0.976023507923715 1
0.800080755707067 1
1.08922398241316 1
1.43725098459285 1
1.52030061282244 1
1.25380207099179 1
1.27995775116354 1
0.62149385996431 1
0.804956611941515 1
0.68093092424398 1
0.776253656404472 1
0.712221802325243 1
1.36542072771875 1
1.04645317481781 1
0.867379066998391 1
0.911739265020325 1
0.617487531750687 1
1.04344877326886 1
0.686286103526535 1
1.19151152825166 1
0.947521452950228 1
1.07527558218217 1
0.97931432602017 1
0.973471299300312 1
0.7966313178915 1
0.642454223867272 1
0.883051276114752 1
0.953498957378176 1
1.19791846246736 1
0.814380218930315 1
1.10868660561369 1
0.855112911072323 1
0.891235010644164 1
1.16636901221568 1
0.724982221298915 1
1.07848151047961 1
1.03609599560548 1
0.846463446050787 1
0.832332999694516 1
1.43466492536237 1
1.30419624674178 1
0.741439535515613 1
1.01597165226068 1
1.06403888983842 1
1.17216499474117 1
0.395109945955067 1
0.681734191551821 1
0.997237284946657 1
1.22291035120037 1
1.16512342416296 1
0.674246936155423 1
0.577894505951995 1
1.24237009480311 1
1.21186828833429 1
0.916748140582645 1
0.998955784479467 1
0.906615407519684 1
1.11603216057616 1
0.620745388590672 1
0.791706491294218 1
1.18641454791063 1
1.0744608849032 1
1.08922560047879 1
0.909631897144817 1
1.73877256392229 0
0.578667468511334 1
0.909711492403333 1
0.849761439423586 1
0.995369417380693 1
1.08910242642583 1
0.979341476136085 1
1.01592761842642 1
1.05459759778746 1
0.602576454855202 1
1.41450169466229 1
0.725274710455039 1
1.55160696009063 1
1.33861685943619 1
0.487977799411513 1
0.761560023080946 1
1.3037350412865 1
1.19719843797996 1
0.922725771992975 1
0.658208632386562 1
1.0482844312633 1
0.679712780750991 1
2.02272145566122 0
1.44230627262061 1
1.22311517788024 1
1.39238809436176 1
0.655074278357536 1
0.602757273040669 1
1.13173040277606 1
0.845036925483296 1
0.927742006550288 1
1.25052580727324 1
0.694137010444364 1
0.644271638763349 1
1.50425776286657 1
0.962015356913585 1
1.14418379913211 1
1.41443621480453 1
1.06936865642163 1
0.866548308367317 1
1.18918750409495 1
1.56997872432835 0
0.737492135946592 1
1.06123602447353 1
0.766109145459052 1
0.836725393068534 1
0.807675758165732 1
0.963931804282374 1
0.82178848503358 1
0.978465423552456 1
1.07361209338376 1
1.02484457294096 1
1.18899891469871 1
0.674647054606788 1
1.41942705126478 1
0.750507355154711 1
1.19942228473616 1
0.844503045698047 1
0.600505714990451 1
1.0188894800173 1
0.463969300096641 1
0.822588341523598 1
1.19011671743009 1
1.15353062108845 1
0.906052900560123 1
1.37718878393352 1
1.10508558375192 1
0.666030384798648 1
0.495226072520738 1
0.788701715358599 1
1.02976226627552 1
1.24570720506019 1
1.39324449743153 1
0.805980077943819 1
0.584650508705872 1
1.2570495424496 1
0.968011496883644 1
1.04423453663308 1
1.14221703554087 1
0.993175717683142 1
0.60161470749983 1
1.27458454593884 1
0.568253244119171 1
0.992685715628091 1
1.06216761559381 1
0.564642526882855 1
1.01986207907829 1
0.869611669579443 1
0.418442612888162 0
0.480788115766804 1
0.681699073243871 1
1.17028121495559 1
0.867880353328048 1
1.36556055719128 1
0.8358996590255 1
0.958935636537915 1
0.917462812214114 1
1.31148372126998 1
1.09324566289795 1
0.83054020661866 1
1.23709362915583 1
1.04976850308646 1
1.35231250486128 1
0.865074908311415 1
1.14161656795853 1
0.976958572372755 1
0.990501345534673 1
1.37155756685364 1
0.809817483506475 1
0.875523247034763 1
0.890142280521371 1
0.702252632644349 1
0.771638548604742 1
1.23252428397674 1
0.814275483904805 1
1.15458722270133 1
1.125026581128 1
1.16198629821073 1
0.866700079690353 1
1.06216934337895 1
1.17309258809343 1
0.869585049355577 1
1.35173280474203 1
1.42916709089107 1
0.921028978820509 1
1.49364487764783 1
0.993061612263285 1
0.607516211265827 1
0.60275787447747 1
1.74898744769832 1
0.767200348659254 1
0.691075691997514 1
1.33704781354454 1
0.734698008030139 1
0.81479412093038 1
0.966347386436501 1
1.04484398163488 1
0.929645994299371 1
0.980935314112969 1
1.17350466764666 1
0.693465768964336 1
1.33883610022909 1
0.618134268369395 1
1.18757357111395 1
0.977971141401169 1
1.14207481652559 1
1.12354999577212 1
1.54299314165883 1
0.660881168591655 1
1.06781703480406 1
0.510997141802103 1
1.16212647470162 1
0.608202800190588 1
0.57244314548116 1
1.2654139313749 1
0.879866172774047 1
1.07428723886446 1
0.946308473037913 1
1.04776104503289 1
0.820883059701678 1
1.22816655864876 1
1.07789595074505 1
0.790296311601257 1
0.914289476225353 1
1.22266331953833 1
0.448203503949644 1
0.417311475440804 0
0.769805229116987 1
0.74826791606866 1
0.709997887689765 1
0.66267895995077 1
0.577328813538664 1
0.791531277220272 1
1.36841636930316 1
1.02607548016931 1
1.03422068957755 1
1.03180699226085 1
0.950786479082685 1
0.937260291062 1
0.739334102867178 1
0.795667028878342 1
1.3064644969495 1
1.46733520370761 1
0.600862021057774 1
1.01010807104905 1
0.931376955357067 1
0.909831881922343 1
1.454765266988 1
0.952151692885638 1
0.81741254026675 1
1.05295897627621 1
0.899989781828027 1
0.591745469911871 1
1.31629228000417 1
1.23899973960188 1
0.725447282572051 1
0.891114305316189 1
0.370055673130876 1
0.783052160991053 1
1.11348225451388 1
0.934894790036219 1
1.20569783091303 1
1.18825120664285 1
1.16652677093495 1
1.40580075690844 1
1.29455490697471 1
1.21252471419922 1
0.585043716678394 1
1.17425667480125 1
1.21888089825649 1
0.555020164623405 1
0.773989234580032 1
0.914940492865566 1
0.837017627849238 1
1.23928102493661 1
0.702392752226674 1
0.963510467936562 1
0.693388142000007 1
1.07239945751947 1
1.07184060415974 1
1.27508179895695 1
0.759903791800072 1
1.21327732917356 1
0.856283045768596 1
1.13584449773244 1
1.11991085505622 1
1.38366382579086 1
1.16038345547242 1
1.54881970336752 1
0.989297480918373 1
0.957947973799251 1
1.35406675012575 1
0.99908722352693 1
0.666235134421013 1
0.881227413006792 1
0.577419825537817 1
1.43095764809906 1
0.496575478275766 1
0.635445556191304 1
1.15362123252664 1
0.559386047633804 1
0.644428746856578 1
1.21176005726347 1
1.0030759492073 1
0.896808197209738 1
1.58634033589913 1
1.25745175948467 1
1.00070619251519 1
1.01786806666271 1
0.7730996170548 1
1.24065491621872 1
1.11390152704019 1
0.878188311946778 1
1.23153186093718 1
1.12752636036882 1
0.640177411045834 1
0.521986081241938 1
1.06103118430741 1
1.03402565717796 1
1.0464845565458 1
0.774520964528026 1
0.482716946015227 1
1.31360670597844 1
0.846774775212669 1
0.914084338335597 1
0.462909773742071 1
0.554081652390404 1
1.03379160416984 1
1.09483003584724 1
1.11996167761845 1
1.22046421950821 1
0.558844436569475 1
1.15949568812464 1
1.21280621914832 1
1.26803763471141 1
1.30874840841639 1
1.19264478307842 1
0.821312612730448 1
0.996938058721146 1
1.18691865280684 1
1.05796300401263 1
0.872384003774854 1
0.995691397674561 1
1.14447938456382 1
1.25076942336791 1
0.736359047983986 1
0.863445570894246 1
1.13265639924901 1
0.685035100855494 1
0.899835769194787 1
0.970068844904532 1
0.339427160030425 0
0.693100734577058 1
0.910355077556238 1
1.14379010509716 1
0.712827242126404 1
0.889429917275912 1
1.59803909577067 1
0.88664872872185 1
1.20333760029015 1
1.63410727218186 0
0.868359772795604 1
1.20385775159976 1
0.980348618808397 1
1.2171517835131 1
1.1732072372947 1
0.734231939853781 1
0.765682703744712 1
1.36529403549351 1
1.07460439075398 1
0.943131122828103 1
1.02317077220201 1
1.47460598897053 1
0.600169397907476 1
1.28450345703787 1
0.908661150638713 1
0.635338603707535 1
0.887970088075544 1
1.31665637962658 1
1.03770783422608 1
0.899355645638343 1
1.01877552920653 1
0.961887154335496 1
0.615181010681623 1
0.60748029477549 1
0.667393994091683 1
0.873527491125706 1
1.07314293925896 1
0.57185188735247 1
0.716616870883471 1
1.36409934707361 1
0.447836103102477 1
0.905605928173759 1
1.33245989533342 1
1.18948395722607 1
0.980510776472087 1
0.698750770206932 1
1.40387067908923 1
0.751718809631541 1
1.26254998298043 1
1.67882597156861 0
0.960445452525939 1
1.03314966986482 1
0.56440240125907 1
1.08056897373893 1
1.08553597642565 1
0.998150870954031 1
0.736246272659774 1
0.863502450061995 1
1.11216205716699 1
0.817272303180314 1
0.739982726602837 1
0.944857141078149 1
1.32644521236615 1
1.02626346594766 1
1.5623590727356 1
0.869037935414977 1
1.16199063226161 1
0.427770106978326 1
1.05140761146675 1
0.953164419493488 1
1.41059462774701 1
1.4821299792452 1
0.688784019747668 1
1.06775265964109 1
0.545601992005366 1
0.927141972246721 1
1.04484560647836 1
1.09410463957179 1
1.11460413987057 1
1.34542930066862 1
1.00074424748741 1
1.04964770409165 1
0.677326402859384 1
0.949131529202027 1
0.821301187070684 1
0.932042570751385 1
0.794821987923921 1
1.36045957582692 1
1.15527767382823 1
1.20063500174214 1
0.698896909617153 1
0.797461783252515 1
0.982989209070698 1
0.640994974912908 1
0.755535436546245 1
0.540167836470445 1
1.27642599105555 1
1.23268637354912 1
1.09308661961902 1
1.13607004340249 1
1.4553508781301 1
1.37114503539034 1
0.379024482653684 0
0.762170800731864 1
1.10596965710371 1
1.31541601267755 1
1.23425996197352 1
0.995461920898058 1
1.0832367424106 1
1.22593718853667 1
1.22827627434161 1
1.28990122009858 1
0.531741148635098 1
0.788284373351312 1
0.96154574259216 1
0.766920142184942 1
1.32517444033567 1
0.803918011074112 1
1.13670107803629 1
1.36236118275972 1
1.47482675204642 1
0.908856336251032 1
0.992596523606794 1
0.993818892805134 1
0.711964532885605 1
0.759719543302033 1
1.00596302707999 1
1.33278895791627 1
0.659112830572759 1
0.904837468321464 1
0.504588765596024 1
1.14171259395452 1
1.00761313186069 1
1.11145870677223 1
0.675739406283583 1
0.801380773015212 1
0.589843953869721 1
1.10797016912424 1
1.72775484065284 0
1.05513127756791 1
1.65173153647593 0
0.98904843472663 1
1.16781788288951 1
0.888033031036823 1
0.946934585054225 1
1.2708827157133 1
0.985725889313242 1
0.76658864584167 1
1.26577631960074 1
1.013048807722 1
0.883371264955531 1
0.775984718164249 1
0.813175447881749 1
1.10530651272655 1
1.53013165608955 1
1.59088520217931 1
0.978542072702063 1
0.764663427017748 1
0.687413407816885 1
0.609550409724748 1
1.0404376839656 1
1.40369650205354 1
0.495896283343322 1
0.816798267355201 1
1.05609140521974 1
1.32752658783158 1
0.524255043439926 1
1.23762892328037 1
0.851929551668541 1
0.799258021727772 1
0.47270983872481 1
0.854553759742665 1
0.893069469509672 1
0.828931753681136 1
0.537204088333746 1
1.52166937325588 1
0.416968918000392 1
0.990191564876883 1
1.04544574122328 1
0.96629964354869 1
0.780387111710853 1
0.610798772660027 1
1.25283241981477 1
1.41878042091619 1
0.607247693079955 1
1.25376472508387 1
0.949194337577796 1
0.979694883453217 1
1.32943649882168 1
0.853082262051371 1
0.843995857152547 1
0.701184456403033 1
0.765419803711475 1
0.429043756975456 1
1.17463934346387 1
1.26079910789722 1
0.998953576242914 1
1.26056497145181 1
1.20283635339686 1
1.46500865642523 1
0.817446736543389 1
0.499274931158929 1
0.796637055924401 1
0.819836127083659 1
1.55205694230145 1
1.29947232566982 1
1.44905043232187 1
1.05355330009975 1
0.96175819931616 1
0.610837714731645 1
0.844687882606211 1
1.02234069770891 1
0.136144279740954 0
0.875551623207235 1
1.01474331852025 1
1.42023798403921 1
0.995865987487899 1
0.952163466755013 1
1.14462606756906 1
0.767566845557999 1
0.795658820008262 1
1.05197679634605 1
1.25136379503334 1
1.07989820043858 1
1.04408452088471 1
1.05393559231854 1
0.298984590005877 0
1.085259711838 1
1.24225111035124 1
0.861955880748779 1
1.4379643822013 1
0.906949760545106 1
0.799229465833459 1
0.475624156798831 1
1.46086096537465 1
0.887853770369888 1
0.634522701172095 1
0.598005901851137 1
1.17622533107736 1
0.70997433718453 1
0.74881721917566 1
0.786383843942777 1
1.22215083669373 1
0.969701676079913 1
1.39794619990815 1
1.3265771350287 1
1.01774375754541 1
0.577229866380099 1
0.992426706733076 1
1.76709814944952 0
1.21004392817595 1
0.891350219755407 1
0.896846901046966 1
1.04586550484532 1
0.902749195438234 1
1.34259002251189 1
1.10046871719871 1
0.833439030555531 1
0.640775357070657 1
0.689055593940317 1
1.36376152790512 1
0.961035415278472 1
1.25322498382049 1
0.684111897275307 1
1.19454401977056 1
0.770064482395493 1
0.815634138462287 1
1.32921730227202 1
1.02099452393853 1
0.586038212427075 1
0.810870296039006 1
1.2072043763957 1
0.78421877214967 1
0.729850443701633 1
1.20912405228933 1
0.920884690753963 1
1.56576712490259 1
1.32024077105601 1
1.0521794906468 1
0.604481031666855 1
0.628128908579816 1
1.37746435757205 1
1.38579478203226 1
1.31319717812342 1
1.32650578523375 1
0.517017007522464 1
1.20665992154192 1
0.781110351432032 1
0.777921139019638 1
1.45683076137334 1
0.810722126788352 1
1.07081569467105 1
1.10987623394487 1
1.16494038484591 1
1.04768482697447 1
0.645892112080431 1
1.09663898059087 1
0.950815663642214 1
0.962408850395245 1
0.695899817069252 1
0.928137466906842 1
1.09362257526492 1
0.633187830216189 1
0.858167543610159 1
0.713124978114329 1
1.73259644491368 0
1.42410893813988 1
0.99050517262073 1
1.11552506266486 1
1.70219420824404 0
1.02592252007054 1
1.06626143859834 1
0.847073815456687 1
1.18550251397024 1
0.717803946172341 1
1.48005420647243 1
1.06871742173751 1
1.03514049775489 1
0.955905016308686 1
0.771092841907007 1
1.07137098259241 1
0.984624419815511 1
1.05414360695051 1
1.07868193347993 1
0.755743460928753 1
1.46246913418894 1
1.27795048275424 1
0.823603363201031 1
0.485197560635478 1
0.856725579225479 1
1.08965910671629 1
1.04947769305541 1
1.06935752715877 1
0.828008778532687 1
0.762710763603603 1
1.06609511396084 1
1.16552557037759 1
0.574563578939813 1
0.901077351675006 1
0.515049263489292 1
0.71251244526766 1
1.19047772587846 1
1.57132901327318 1
0.939689731233113 1
1.25722111337034 1
0.606731001585 1
0.847289123094523 1
1.30677170681196 1
1.0127450381832 1
1.1726522804855 1
0.971728635684117 1
1.35051330298703 1
0.952716888136701 1
0.706525757472429 1
0.861494499317739 1
1.01988570961887 1
1.19452864119264 1
0.970398752311001 1
1.3003104748776 1
0.846954562918247 1
1.07197422206046 1
1.24184360369184 1
1.58186603391599 1
0.753403282165368 1
0.9060749718679 1
1.04602520701534 1
0.957192661397944 1
0.999214824131095 1
1.44738729686107 1
1.3365731203285 1
0.529729043454218 1
1.17528569479494 1
0.568248418442112 1
1.54566959330039 1
1.2096489848272 1
0.826453209717369 1
1.19913233783179 1
0.757460563289694 1
1.64273382113389 1
1.13740725463411 1
0.902615231735242 1
0.615322803152971 1
1.21055097965407 1
0.610564101947937 1
1.39653045633542 1
0.680848434042826 1
0.518512398392139 1
0.899564238479175 1
1.11455711940843 1
1.21790800384138 1
0.855122632512963 1
1.05466176988459 1
0.723610358815229 1
1.07700512856042 1
0.783945049405085 1
0.845408931094104 1
1.35121683224446 1
0.997567319436692 1
0.313313121860428 0
0.455126134321686 1
0.710117485850446 1
0.458104988782257 1
0.787755291714346 1
0.928157692506051 1
0.860744416067817 1
1.0582264027301 1
1.51534265023041 1
0.950953522526049 1
1.25246830284476 1
1.26194904708194 1
1.08542067251025 1
1.55474122085255 1
1.23839183631058 1
1.5023553262709 1
1.00457936677004 1
1.05836335404563 1
0.977131082334156 1
1.12453744843287 1
1.20170082485341 1
1.46726952200764 1
0.677620691169971 1
1.07717766882101 1
1.55411750893222 1
1.19046996397762 1
0.945038938203469 1
1.39577619063456 1
1.0350910382333 1
1.20592144011711 1
1.31156993457399 1
1.04751604423001 1
0.574699332127581 1
0.971892612207674 1
1.39573439951392 1
0.700108196779016 1
1.05253168250286 1
0.890411453965476 1
1.13115208719458 1
1.1294428663865 1
0.666882662607006 1
1.05164236694571 1
0.651588748525891 1
0.932419601577318 1
0.997510744021974 1
0.99275088936346 1
0.917771696740917 1
0.96490212931055 1
0.983187303605185 1
0.804283967761514 1
0.736652698168044 1
1.19440179983836 1
0.921292819274834 1
1.15881987783562 1
1.0488761718714 1
0.871315995525577 1
0.770607313236208 1
1.39324854568881 1
1.0648396630265 1
0.397731659430203 1
0.932520883711504 1
0.603549617444124 1
0.274033359118053 0
1.12436198545726 1
1.24881849060799 1
1.01529179968214 1
1.51878786799052 1
1.35015281197422 1
0.859040433005363 1
0.97873339677723 1
0.980063714630062 1
1.0441094681771 1
1.06815895908788 1
1.06875864405484 1
0.874600735201124 1
1.11900496200243 1
1.26332804936354 1
1.01269019958358 1
0.911560275856855 1
1.03023559739116 1
1.08079141507781 1
0.82502852869882 1
1.02692954330349 1
1.03023834697306 1
0.695529497970162 1
0.994019687687202 1
0.810479952813296 1
0.486250460028843 1
1.10025620021664 1
0.583445198815177 1
0.661780360334497 1
0.509224518846052 1
0.974967053184279 1
0.967568587967858 1
0.806566083809227 1
0.481768708090044 1
1.40579661471245 1
0.407472130184831 0
0.654208781363121 1
1.14698283402368 1
1.15255234259776 1
1.21076259489833 1
1.07026686749813 1
0.59916758397688 1
1.1129477687312 1
1.20710052521716 1
0.837109776008307 1
0.804419338942477 1
1.30790285197468 1
0.654101353999252 1
1.29600934455112 1
0.943863880577563 1
0.860113191639941 1
1.11968096246109 1
0.959475296872965 1
1.1770386785462 1
1.28617737628669 1
1.47106344977203 1
0.870701841100688 1
1.16486697154044 1
0.811266544293872 1
0.908547226705822 1
0.547439008267187 1
1.33999934116179 1
0.606537000200512 1
0.901133925249621 1
1.41179065521821 1
1.09956393934273 1
0.597685101843087 1
0.622404844624093 1
1.3584479650978 1
1.07693493624153 1
1.10625322738945 1
0.960947325437925 1
0.956340125690237 1
0.75614661218517 1
1.27553798626483 1
0.981561871941895 1
0.305251115403766 0
1.18780110572796 1
1.14885617839691 1
1.00835629653223 1
0.881738192847245 1
1.47645953920043 1
1.11374043260896 1
0.609684165359497 1
0.768253157684461 1
0.793165081233878 1
0.637602873889535 1
0.926707325289372 1
1.4630363828069 1
0.869948254231992 1
0.943330376034837 1
0.800519631273915 1
0.893052208041576 1
1.45132261515331 1
1.30151015684451 1
1.07888479612425 1
0.861015953631508 1
0.938556530424424 1
0.786294013890836 1
0.726735655040407 1
1.02805512559249 1
0.870800006766461 1
1.16584955735733 1
0.997476555147204 1
1.28031707057479 1
0.955721885401145 1
1.01436853660104 1
1.0471562465582 1
0.532668180678736 1
1.5782849045723 1
0.645571960195032 1
0.996995575965601 1
0.938089828090673 1
0.793366559559729 1
1.36506889361098 1
1.38919852332391 1
0.531923825689582 1
0.525987381807215 1
0.902708462206889 1
0.626007077916146 1
1.05452457361535 1
0.538697424638603 1
0.559584738317519 1
0.415505343416812 0
0.79995111171606 1
1.14938558301997 1
1.19820821721851 1
0.907935588868503 1
0.853997198620828 1
1.37643204308328 1
0.970213865590981 1
1.16400370159167 1
0.970904013221747 1
0.638304508886719 1
1.02272494780336 1
0.960065300192509 1
1.12277927493845 1
0.838152253857699 1
1.10768508392188 1
0.624777394776526 1
1.17390089422232 1
0.962333276302085 1
1.36885140889937 1
0.759204826618819 1
0.84744853919058 1
0.831939627958926 1
0.523894423502343 1
1.02742517568015 1
0.741152553231156 1
1.18942358218867 1
0.539361246783594 1
1.04825745799089 1
1.11717905666779 1
0.603485303386166 1
0.558146578457373 1
1.57090810994983 1
0.990039000161694 1
0.977077407460531 1
0.970133867403591 1
0.710004160855579 1
1.10647477988291 1
0.558285977600241 1
1.53767126032541 1
1.39549183437867 1
1.25397156048946 1
1.27497385569259 1
0.617306762159823 1
0.775486693557463 1
0.964781388486441 1
0.419984074627133 1
1.14394674469944 1
0.741678498200876 1
0.978049135212092 1
1.25372011332738 1
1.15251509584945 1
1.40660267343182 1
1.14564946822599 1
0.921882913408885 1
1.01132311097318 1
0.846766358968946 1
0.547365993372565 1
0.594385516205326 1
1.33247951941357 1
0.838827987030347 1
0.872105251790051 1
0.998513001743541 1
0.544036446274683 1
0.959305858149039 1
0.568475070945482 1
0.932607061766717 1
0.915982398465281 1
0.576783667030517 1
1.12048888109621 1
0.522796089083002 1
1.12001353030369 1
1.35279046035531 1
1.19705090951955 1
0.995325855912664 1
1.44189075956311 1
1.00886753694944 1
0.834246151983063 1
0.616317649588904 1
0.893917227494011 1
0.884117683874327 1
1.2598224207961 1
0.77128692921936 1
1.51137100421043 1
0.29757552419594 0
1.25236597575902 1
0.644954018319923 1
0.536221026305961 1
1.29919793998967 1
0.602035614793248 1
1.31992601195985 1
1.47308165300909 1
0.878152425346945 1
1.14690940606082 1
1.19851206487775 1
1.49069974649553 1
1.04715966859851 1
1.23053091644451 1
0.964812573760253 1
0.88970133274069 1
1.05950864904251 1
1.16437160673019 1
0.893036545131643 1
1.05427308347407 1
0.66511513884716 1
0.872573761583926 1
0.402240817749929 0
1.03884555675641 1
0.655251285052943 1
0.982266836922873 1
1.05002818258437 1
1.25783342381203 1
1.13829899802101 1
0.895226869848207 1
0.668751680580465 1
0.916583951584254 1
1.32801482257923 1
0.874706236609275 1
0.970281700061691 1
0.970327122962936 1
1.0257783636358 1
0.753499360584291 1
1.08665116524728 1
0.399000471449974 1
0.998211127882214 1
1.37904757155462 1
0.548523226155283 1
0.958532579704346 1
0.881045045976901 1
1.12892107672805 1
0.495434803170856 1
0.750514933334231 1
1.19676863440327 1
0.716727984586948 1
1.36553285253737 1
0.875612262352281 1
0.353331899591724 0
0.940147803832815 1
0.897375684428434 1
1.24362281291518 1
1.07221079233787 1
1.03327203680199 1
1.3453778543282 1
0.898516232368205 1
0.935355431950746 1
0.861142457579922 1
1.00640947730389 1
0.867680972987539 1
1.10311933993946 1
0.837795552254766 1
1.08744751251447 1
1.18282795992364 1
0.683034456266669 1
1.04252149611936 1
0.778313702711815 1
1.28012938764649 1
1.37846387728663 1
1.12803866128435 1
0.84502369935476 1
1.46649064974611 1
0.534386330491446 1
1.37377164124322 1
0.998877089041873 1
1.23073833191408 1
0.989872013105402 1
1.25640945745937 1
1.12447390324345 1
0.762796134831333 1
1.04196815196286 1
1.20540371497805 1
0.840997569143575 1
0.677160649117668 1
0.978510294164762 1
1.22388119156843 1
0.907005868639893 1
0.658218983158235 1
0.528360798157855 1
1.25576306923896 1
0.839839096022473 1
0.904293169499407 1
0.702579966054997 1
0.652997874109236 1
1.55294083317118 1
1.03674119958913 1
1.39054317127785 1
0.721919308858305 1
0.892251903586098 1
0.771031394586792 1
1.14673435264015 1
0.778391156499732 1
0.962298032211549 1
0.710059862278856 1
1.14893480988713 1
1.20494140558842 1
1.14368806702497 1
1.03132838553363 1
0.865898069803568 1
0.975782859487178 1
0.424975633155855 1
0.613845301365668 1
1.10780598588008 1
1.21252005321553 1
0.892655913057455 1
0.548878308554475 1
1.02344774137185 1
0.987213613698462 1
1.1712540660214 1
1.10858356232444 1
0.716837957053445 1
1.02473412378265 1
0.598774728319866 1
0.912050180807823 1
1.17658527501309 1
0.907085054793966 1
1.10218558410461 1
1.22940593162604 1
1.08268536108072 1
0.673454792747052 1
1.10252678966935 1
0.750070641048062 1
1.27996490684711 1
0.849835883923064 1
0.948134912963044 1
1.23971787001509 1
0.673100214979594 1
0.751772342913072 1
0.921450455186789 1
0.916062593370444 1
0.917262071425616 1
0.67399043173929 1
1.64837869891953 0
1.20596486286356 1
0.902662348651427 1
0.60503419487091 1
0.939955267533595 1
1.2558922171924 1
1.18797080698488 1
1.43289667478415 1
1.06950690287141 1
1.0043838140106 1
1.04830096408285 1
1.05292532280409 1
0.586948364761108 1
1.01805267237289 1
1.2023393021825 1
0.923299122276231 1
0.805909496070428 1
0.313417586638048 0
0.601038054172916 1
1.2050357360336 1
0.872709599729077 1
0.916113073806973 1
1.31657013288773 1
1.06402959819518 1
1.56522721132169 1
1.2889191415604 1
0.83220239458487 1
0.795893221866708 1
1.22482843005797 1
0.301872125062586 0
1.2203012548856 1
0.636559730389415 1
0.769082591890226 1
0.842616737456793 1
1.1133709719021 1
0.843535848496286 1
0.651823101772918 1
0.361810042696127 0
0.800289769846282 1
0.878293781127899 1
0.657107559458675 1
1.12251288870982 1
0.909208467350575 1
1.26728518124916 1
0.494899104556947 1
0.712133050430154 1
0.579503529676336 1
0.74823362426546 1
1.11615203875246 1
0.774877896898966 1
0.726418102249493 1
0.943861528449711 1
1.23571607167458 1
1.10469055133801 1
0.710703878524982 1
1.00256752592381 1
0.969606694592752 1
0.925787786302498 1
1.08938928464499 1
1.09155839661568 1
1.04436751200983 1
0.383674852074886 0
1.3336257049794 1
0.907240100497276 1
0.376311773876982 0
1.36477803403805 1
1.29820542880784 1
0.934686636537913 1
0.607905989271033 1
1.71140563731985 0
1.79867748947614 0
1.10859090917419 1
0.493684083651596 1
1.21778950732519 1
1.45667492930633 1
0.778081701125915 1
1.26328749364734 1
0.967736890449653 1
0.592490390940029 1
0.810424973948813 1
0.52559655252405 1
1.08049100092655 1
0.809519455923967 1
1.27179020062376 1
0.848257678791095 1
1.5698244470956 0
0.294044249674001 0
0.91806316496342 1
1.41766695172573 1
0.863833652578074 1
0.578633537378357 1
0.47019211373931 1
1.25685117699177 1
1.14276830834423 1
0.645129037068932 1
0.998879710131857 1
1.257659856277 1
1.11539046933834 1
1.42265674221964 1
1.3426173534008 1
0.941734043083136 1
0.683328584434077 1
1.43007701881923 1
1.50199126909815 1
0.292922831877811 1
0.787464012228271 1
0.867714729394648 1
0.768362917159877 1
0.304820678545564 0
0.480533268777005 1
1.11574198181953 1
1.4362854760742 1
0.711061994153942 1
1.07416987926986 1
1.20840177087005 1
1.57664133268516 1
0.382184505050584 0
0.634375635852886 1
1.33081947621608 1
1.4736638111155 1
1.10894230389884 1
1.27188679701814 1
0.21771208896662 0
0.807946555135078 1
0.735831050904602 1
0.609145649252132 1
0.646644090967028 1
0.747878383664978 1
0.56796851632853 1
0.857216821292933 1
1.1985378703862 1
1.42557427356235 1
1.0108263590766 1
1.3556282335534 1
0.876227790403427 1
1.24416080382626 1
0.983156903643666 1
1.21706270441988 1
1.17019169129053 1
1.57559198649668 1
0.700722105122327 1
0.822942155122868 1
0.841777858616784 1
0.882843048466466 1
0.995109026649898 1
0.997518487274949 1
0.809986653090926 1
1.03384573986425 1
0.8370510638956 1
1.3469723961064 1
0.719576760400986 1
0.981867157121545 1
0.75814309842179 1
0.711681686528303 1
0.673222275684828 1
0.891240596936005 1
1.54041045920333 1
0.515206801454559 1
1.35216761880948 1
0.879142177738701 1
0.669979561572573 1
1.05541303144049 1
1.40405863270406 1
1.09566741922231 1
0.764278857795565 1
0.644560088192372 1
0.926333440416512 1
0.893466902788084 1
1.33660088803769 1
0.525471086185101 1
1.09936475993184 1
1.18035334663169 1
0.751217018279942 1
1.07535094719163 1
0.784706157385779 1
0.95987236411798 1
0.681418616122443 1
1.13133358195046 1
1.15673292927503 1
0.839543265064411 1
0.983675605743751 1
1.13324696107517 1
1.05189178119008 1
1.08322847197449 1
0.577159750530021 1
0.674216392253957 1
1.15320436862516 1
0.949892548030877 1
0.188422443681365 0
1.43765154873063 1
1.07788607130722 1
0.969373587795528 1
0.75866294200826 1
1.10563967171727 1
0.980594470619547 1
0.69000748228034 1
0.862327164063402 1
1.33008242562144 1
0.743430337339395 1
1.19225675811618 1
0.853029262145933 1
1.24532957023465 1
0.580479747478111 1
0.77803913441751 1
1.32434463621885 1
0.82172674913337 1
0.792033171634911 1
0.936536776215109 1
0.779468257858062 1
0.90233836208135 1
0.64534311001463 1
0.411299243339151 0
0.685921834416911 1
0.655831439306321 1
0.831594697800046 1
0.858934297436849 1
1.53914308097735 1
1.14281623732718 1
0.881381371222737 1
1.7509836382694 0
1.0768868160964 1
1.46727536343068 1
0.782243819142943 1
0.896194877805513 1
1.15025852190272 1
1.11491765549954 1
1.14718973622439 1
0.922659610613358 1
0.957232789568615 1
1.44626256420759 1
1.2700360391797 1
0.687832109170955 1
1.04999123272458 1
0.898025820854155 1
0.649135851479458 1
0.982378637618236 1
1.19705577855118 1
1.01022749772068 1
0.910202674087524 1
1.01882332920055 1
0.479144867127378 1
1.09425532122936 1
1.1797427598561 1
1.58911389235363 1
1.03363642237316 1
0.999417065374405 1
0.93472051715045 1
1.37503312439351 1
0.962971569814546 1
0.991419281325188 1
0.900066386388552 1
1.35321850678558 1
0.435837768099408 1
1.35307135891857 1
1.07776540329065 1
1.34288638955752 1
0.9444673526625 1
1.08883096510523 1
0.721043558920209 1
0.732367699905835 1
1.27950580002988 1
1.00313245891786 1
0.495812169809424 1
0.873974652661839 1
1.15592371387325 1
0.565799740499963 1
0.670376586684049 1
0.890837044548279 1
1.42017645335529 1
0.626271967085951 1
0.831505514773321 1
1.37262628094544 1
1.01124265695543 1
0.598035018258913 1
1.38460169527932 1
1.14678335265667 1
0.543795451365785 1
0.623428909861848 1
1.11884050877247 1
1.13099910667763 1
1.43099648118899 1
1.15806814160416 1
1.31092173915194 1
0.849421224994211 1
0.960654979772196 1
1.18255899952427 1
1.33877106655098 1
1.34301867644427 1
0.705158394875054 1
1.29364266977749 1
0.479370465774712 1
1.07603400910043 1
0.530632838259721 1
1.370816958506 1
0.97111609509393 1
0.365507005312901 0
1.14562300921782 1
0.962856385221585 1
0.734951562822323 1
0.842719456794578 1
0.907351349802893 1
1.07052781431743 1
0.557502401511027 1
0.699644817358597 1
0.681264838241671 1
0.722164836936034 1
0.823619590162656 1
1.03106685055612 1
0.914655919010698 1
0.86219154348601 1
0.889735637544307 1
1.26773441646779 1
0.693734289280924 1
1.14861973121813 1
1.01412483872926 1
0.84376060121656 1
1.04883765837935 1
0.546340481585685 1
0.543234680167997 1
1.08173379400915 1
0.790808386299217 1
1.00781793338775 1
0.755832759560883 1
0.801652421184601 1
1.30761917281446 1
1.59502825926683 1
0.804996594574555 1
1.31820553502256 1
0.494172864930837 1
1.18720088329419 1
0.27969001612159 1
0.933484289850108 1
1.27781389657296 1
0.869842120337048 1
1.06283428501876 1
0.942333283253777 1
0.828901674752571 1
1.25048281626966 1
1.2215201870117 1
0.765368568152723 1
0.276579656809529 0
0.755989713437466 1
1.98019048970779 0
1.27266793211691 1
1.34668350341215 1
0.698370175969862 1
1.37021503703231 1
0.959063304661875 1
1.25867204123981 1
1.30241093123884 1
1.08910068790713 1
1.42675623208473 1
0.825563487250039 1
0.812106192155543 1
0.887781175760833 1
0.782393098652328 1
0.992438028897928 1
0.842058875226079 1
1.02588890497172 1
1.26832730959819 1
1.0327848052827 1
1.15772039199518 1
1.32083900521766 1
1.57445890921635 1
0.985228850955353 1
0.878609761339091 1
1.29148903527716 1
1.16860808156746 1
0.829085102838546 1
1.23348726051067 1
0.670188281097601 1
0.65256060467538 1
1.03107022572774 1
0.826385502746072 1
0.765018048212496 1
1.23160876964076 1
1.31799874433926 1
1.12687861809745 1
1.18524805851943 1
0.856043875469574 1
1.15293405408338 1
1.1985771925659 1
1.09088492805827 1
1.53674673132792 1
1.12266725971392 1
1.2192901932533 1
0.781723563900112 1
0.831040661111142 1
1.24723435078279 1
0.744641099813479 1
1.26944270975745 1
1.09869164607579 1
0.643121796791499 1
0.596177304100252 1
0.941158380308906 1
0.875693204571859 1
0.727426594506595 1
1.17803389075592 1
0.780962193321759 1
0.756531977217707 1
1.46322679700095 1
0.928409216242833 1
1.48338965633832 1
0.730331720098487 1
0.849440100809567 1
0.615323355435712 1
1.61898726422195 1
1.43134618923651 1
1.29526621763725 1
1.37705779745199 1
0.898351933509476 1
0.824556635991823 1
1.47083022627291 1
1.16533217670938 1
0.682264070811125 1
0.559329128852023 1
1.24305959966186 1
1.09140533153758 1
1.23416902187015 1
1.30004558860317 1
0.651160027681656 1
0.482574282967645 1
0.565748401317888 1
0.918361726864125 1
0.927052948082428 1
0.792439402903293 1
0.757899302598107 1
0.551542583507376 1
0.763150621421296 1
0.60537856983205 1
0.967303067985208 1
0.86297746269948 1
0.211661591752182 0
1.01059246266345 1
1.23406769630229 1
0.941454026184951 1
0.80840316545757 1
0.724996779208978 1
1.45414141468353 1
0.956384955036357 1
1.44435733409644 1
0.623653000848922 1
0.360613907951624 0
0.462035578864284 1
1.06354274568496 1
1.13563541712257 1
1.27098011201109 1
1.07200182862162 1
1.07503723743385 1
0.696215135036852 1
1.04426783366758 1
0.961801290127063 1
0.847899060319597 1
1.04140108639657 1
0.936023253847823 1
1.43870483706721 1
1.2712272273073 1
0.876871099253948 1
0.470451224241241 1
0.425651755921317 1
1.02355130179765 1
0.908294770676134 1
1.27276311858223 1
1.04304413743634 1
1.00023030742352 1
0.512986997038018 1
1.35711561691728 1
0.90612314005713 1
1.25463165295519 1
0.988510457610749 1
1.15142775821679 1
0.425488935363589 0
0.987892031997387 1
0.837420810257984 1
1.07594236051658 1
0.98477067340795 1
1.20814992665385 1
1.11900670624231 1
1.15205430783679 1
0.997813847971309 1
0.679206862368982 1
1.03663676800781 1
0.815577025979443 1
0.403080959740966 0
1.31617891040653 1
0.955171546602335 1
1.20398114822971 1
0.929291868978139 1
1.54718218169588 1
0.936865860973385 1
1.52977803091128 1
0.741010018407987 1
0.399761232333442 0
1.19982220331335 1
0.80323170162341 1
1.34123794652204 1
0.697604833553217 1
0.958316967554461 1
0.993159018532149 1
0.772631335207911 1
1.21155257049203 1
0.894074057301812 1
1.15032170726676 1
1.49003637099792 1
1.04092857951594 1
0.844630470264412 1
1.1335198349299 1
0.827555432878387 1
0.520917717094594 1
0.980325347007292 1
1.08963079573443 1
0.936133332748768 1
0.994919110244379 1
1.33419044954451 1
1.31471915387517 1
0.904814293356843 1
1.49989692636838 1
1.14232142384781 1
1.75414407973692 0
1.32833803053681 1
1.69303251369062 1
0.807080475201551 1
0.827942287191613 1
0.679260454568391 1
0.955279399354079 1
1.34272050977858 1
1.10455600530197 1
0.679724911102552 1
0.642053768948419 1
1.14149612449051 1
0.598025910793768 1
0.792243943811876 1
1.16118467659627 1
0.63799675103846 1
1.04437770132179 1
1.30059189980764 1
1.05002533804045 1
1.27512101021925 1
0.98773962099121 1
1.53484020119569 1
0.924237936306531 1
0.590094615306197 1
0.99421906907991 1
1.22853468365755 1
1.00556327402202 1
0.934295499445414 1
0.644313306204086 1
0.982377897577374 1
1.16336758368548 1
1.00598975864484 1
1.0657793390354 1
1.17283586363618 1
-0.0175456793551026 0
1.05358051700435 1
1.12020303260529 1
1.0108191302576 1
0.811921764700309 1
0.636007500768575 1
1.42771673615783 1
0.899330839270256 1
1.07349668683364 1
0.608901730091936 1
0.866629467609933 1
1.10033044058414 1
1.30455399701912 1
1.30899059309642 1
1.14615734602091 1
1.12516081570075 1
0.710273296162063 1
0.747724159778252 1
1.12180091626453 1
0.977902367801636 1
0.804490732335659 1
1.20819387363658 1
0.968304650015521 1
0.881785886897533 1
0.941968787843988 1
0.59064324780474 1
0.97210488838256 1
0.638607372031099 1
0.967315939382064 1
1.0531517259326 1
1.14435428341363 1
0.675029361290813 1
0.856026273429407 1
0.630548364930325 1
0.957458982430069 1
0.890052500098087 1
0.910384309939638 1
1.29187201216096 1
1.18842477453699 1
0.83482727299225 1
1.09398064209111 1
1.25411404203939 1
1.15181699946309 1
0.458441244026191 1
0.911063677252267 1
1.12154486335935 1
1.19320319527407 1
0.859351306257715 1
0.780946604300857 1
1.22439130185848 1
0.564145221322871 1
0.917299816464199 1
1.34361697296151 1
0.917764114129589 1
0.584184657668008 1
1.34916447600744 1
0.997720040792626 1
0.696383309275015 1
0.883012199519892 1
0.588255084037683 1
0.558509789001473 1
0.874558138378305 1
0.930761189891034 1
0.762475038642849 1
0.741249774821437 1
1.06613780731378 1
0.955382680488294 1
0.943861700871331 1
0.42388133084462 0
1.18315398574081 1
0.827600086651578 1
1.14256297337624 1
1.30738124756822 1
1.10277226754149 1
0.7310658381586 1
0.979867283271544 1
0.817036526751189 1
0.977618884508917 1
1.37514040746126 1
0.932341454521376 1
0.792507089998297 1
0.975261696772245 1
0.717919167132196 1
1.1217936921761 1
1.05319491550809 1
1.22666660887983 1
1.02792754936868 1
0.467363146981206 0
1.13581975845273 1
1.448266717656 1
0.883358344474568 1
0.289313145059744 1
0.428838398948345 0
0.943554309607635 1
0.862972844882443 1
0.815671025668382 1
0.476316852578839 1
0.954662316252227 1
1.1572754817196 1
1.07780219849097 1
1.3026405408461 1
1.23442961244401 1
0.978548509368655 1
1.05474155381829 1
0.969702360181122 1
0.365465276381916 0
0.94051478090534 1
1.4991666150426 1
1.65413195378418 0
0.950295968738645 1
1.44604100371545 1
1.26638286206708 1
1.12128611034428 1
1.38718417659974 1
0.92915989232555 1
1.16573531147919 1
0.388008876559537 0
1.47385689878189 1
1.25361826804587 1
1.16256615267068 1
1.42622104003409 1
1.04840373357803 1
0.626091959303238 1
1.05446157586305 1
0.866484607801352 1
1.01041180673109 1
0.697868888680657 1
0.935552194578375 1
0.711915756434648 1
1.23310685012905 1
0.643452628796976 1
1.421173923874 1
0.866864608417344 1
1.24314057097555 1
0.664530704485297 1
0.55239864126431 1
0.743842359006251 1
1.23655615675084 1
1.16438176840774 1
1.38540402566319 1
0.980047845334292 1
1.07859108243853 1
0.836646862356925 1
0.986729931475259 1
0.77328145096829 1
1.42707229215285 1
0.573342367117464 1
0.775531557861317 1
0.957708580223661 1
1.14892263825507 1
0.648304799635439 1
0.918743353371335 1
0.764368185446497 1
0.182769774993363 0
0.958927100752615 1
0.919429927585826 1
1.25632428896424 1
0.946332454585059 1
0.950513552600114 1
1.10537076286429 1
0.735860938261744 1
0.759554091034325 1
0.846070910595866 1
0.632494795027207 1
1.382729726318 1
0.871699718486996 1
1.41566947412978 1
0.916539958634129 1
0.658082061775111 1
0.881901259342877 1
1.00182689196356 1
0.646552499886958 1
0.739541679703523 1
0.843441963253073 1
1.35964746749462 1
0.897146825565018 1
1.41705043679246 1
0.895077542924706 1
0.677421486660313 1
0.632612981903538 1
0.662334691648658 1
1.35717897669763 1
1.30999107617049 1
1.81621987825015 0
0.517720871355334 1
1.23541119305477 1
1.1631323602922 1
0.849466554671816 1
0.87653270943198 1
0.965961005557669 1
1.5690362328546 1
1.52911544162665 1
0.986472058588338 1
0.773323142171894 1
0.709592821757691 1
1.04467728123377 1
0.956104455744612 1
0.610587829740362 1
1.04939609414386 1
1.34677928304888 1
0.686080387031834 1
1.06636372483565 1
0.878916470021306 1
0.903329796310784 1
0.855771062129331 1
1.06715397766271 1
0.503115987915489 1
0.510810554321633 1
0.880408868958235 1
0.850772328215511 1
0.534141062591401 1
0.774074819419647 1
1.00384935332623 1
0.645551566707411 1
0.971012353866523 1
0.837967560179226 1
0.726005844172127 1
1.1809322898907 1
0.57120780499516 1
0.582389339243824 1
1.10129856631556 1
1.07734772555145 1
0.940867268231615 1
1.27412247217534 1
1.35586174099892 1
0.676094091349049 1
1.31698909023637 1
1.05125569387098 1
0.577344344454915 1
1.13625325187667 1
0.886461620571732 1
0.92048687852267 1
0.579492499245228 1
1.09582136805701 1
1.25609194948381 1
0.706816184157937 1
1.34549510644081 1
1.44818024029136 1
1.38496753570332 1
1.38587996650082 1
1.20005385048576 1
1.2077201641449 1
0.906505333316632 1
0.799264139713357 1
1.28873760947341 1
1.03383135505291 1
1.07651538673634 1
1.15929111804867 1
0.981328193331841 1
1.25706242391286 1
0.699080191421405 1
0.941516025461257 1
0.815034871218534 1
0.612476155425009 1
1.00616504073248 1
0.837061161460062 1
0.707633615748937 1
0.820232002968163 1
0.7072938309453 1
1.66018137672446 0
1.11634407316436 1
1.02877785866309 1
0.709317963300852 1
0.22155562014051 0
1.71898255591858 0
0.870467173622941 1
1.21224835192373 1
0.583567327591001 1
1.00329339852616 1
1.29794486121864 1
0.848513631067802 1
1.11391295797027 1
0.791847943539147 1
0.861397716931096 1
1.0700732209003 1
1.05036361132441 1
1.67398118771344 0
1.49362711833763 1
0.790129475271303 1
0.62066390663819 1
0.763797221218828 1
0.555598655094319 1
0.974610529355198 1
0.965779519285086 1
0.569179088319945 1
0.741092245361605 1
1.31522887148782 1
0.759583983995662 1
0.759318778875805 1
1.07048836632138 1
1.24031814878588 1
1.40480440475204 1
0.669030799799979 1
0.859039877915551 1
1.04809736647267 1
0.567454936876275 1
0.642308834586606 1
0.802506956726484 1
0.738244508532751 1
0.829058811619479 1
1.1091603680781 1
0.571877883904132 1
0.96040922234965 1
1.0315196514043 1
0.648811889368288 1
1.29272366570877 1
0.772755247597028 1
1.47974406733194 1
0.79861766795652 1
0.505561720897662 1
0.485629102370075 1
1.3425408935333 1
0.889696495046923 1
1.04988459464304 1
0.446275881894306 1
0.890227459238017 1
0.970490611763649 1
0.991869709297293 1
0.815090069682245 1
1.11155371889425 1
0.879212959348159 1
0.911433876569885 1
1.61204940438277 0
1.22331146214722 1
0.988199254792798 1
1.16550544740733 1
1.10169231464717 1
0.759612136136543 1
0.880256540887186 1
0.812890654464544 1
1.27965605818609 1
0.68409640827651 1
1.04954565792008 1
1.15104389666843 1
1.08264995074015 1
1.07876316807837 1
1.2259454381431 1
1.32935876123085 1
0.963795468933783 1
0.814818836155363 1
0.475545674533763 1
0.883077185308936 1
0.721710013564943 1
0.698204304678364 1
0.846428827559614 1
1.49821351397894 1
1.13470512338176 1
1.2591442502401 1
1.20420109276037 1
1.18781114766138 1
0.963244236302122 1
0.771324015259705 1
0.867710034583064 1
1.04998927125049 1
1.09176402765483 1
1.2507391987263 1
0.785556707649469 1
1.46765203183546 1
0.503308191070547 1
1.32750013556792 1
1.13215645652923 1
1.16086249479077 1
0.729127450344703 1
1.26492143302123 1
0.997536810267913 1
1.04515990186103 1
0.937717422464233 1
0.35177021010783 1
1.00724694872698 1
1.08850879835394 1
0.951725138746774 1
0.655736024970689 1
0.858766052592315 1
1.06795788498654 1
0.747705294842447 1
1.06369914419596 1
0.433061022085553 0
1.18943937825526 1
0.899058276041453 1
0.810735306229618 1
1.44170614990914 1
0.678832048417691 1
1.13528227230264 1
0.917523742343171 1
0.813509563778531 1
1.04537326826928 1
1.16050795202059 1
0.99719528072623 1
0.76618593791405 1
1.12611995819266 1
0.715476626001733 1
1.09862294617927 1
1.03765427256321 1
1.43995539508557 1
1.25805430729625 1
1.28579090270681 1
1.1058555325511 1
0.835520133036341 1
1.13022316644183 1
0.890071283818848 1
0.458195224354005 1
0.934031695525793 1
0.900796401153245 1
1.32993254125859 1
1.12440064743678 1
0.924009646110216 1
0.623930889081674 1
1.27836508522639 1
1.08641646766468 1
1.08801613193334 1
1.09526675881833 1
0.967596058507437 1
0.843956950465 1
1.09716517917853 1
0.962002144582332 1
0.855375192262174 1
1.17582696088111 1
0.850996036665299 1
0.512450075264054 1
0.695414034144202 1
0.958702284582256 1
1.16258774479307 1
1.021066332887 1
0.695564560254351 1
0.75475226213444 1
0.968471648771463 1
0.964508979695533 1
0.811690637091491 1
0.568668291355335 1
0.590605538097324 1
0.895776031995553 1
0.7310617099127 1
1.09836438734535 1
1.10487549619622 1
0.941554909065334 1
1.00905647742429 1
1.00206886605985 1
0.816774650259854 1
1.36822135333666 1
0.778608925732445 1
1.11752639638606 1
0.586405946071131 1
0.853863699284352 1
0.443611868763457 1
0.715392684723722 1
0.782944300113727 1
0.840419683932031 1
0.584139211505768 1
1.12979316294508 1
0.811035724095864 1
1.30675771341957 1
1.15901374532496 1
1.20323861678393 1
0.878025518616568 1
1.43751353373235 1
0.973318657657361 1
1.27364522021146 1
0.818102041058142 1
0.837321438826498 1
1.50571606360879 1
1.49883095789995 1
0.513138344229632 1
0.969016674027838 1
0.835742657445107 1
0.269998885866704 0
0.769156282537681 1
1.34652902765887 1
0.907179713076058 1
0.836520364038646 1
0.679531786589438 1
1.29903628760706 1
0.881464474518387 1
1.51017107259017 1
0.832526811263738 1
1.04373455493675 1
0.991784342657661 1
0.841722268390687 1
1.24262893942247 1
1.50085201312074 1
0.8330181422306 1
1.231161803213 1
0.605096020678724 1
0.734873465362954 1
1.26151391533626 1
0.654057071471053 1
0.632786181971318 1
0.629261031584003 1
0.704586612248736 1
1.12919080130607 1
0.535647057439274 1
1.04897758043747 1
0.888948075180375 1
1.5234087173263 1
0.874247921499445 1
0.949759094533592 1
1.14093424118176 1
1.58736790224973 1
0.904523966348479 1
1.06298029462533 1
0.958950220648047 1
0.425562808558217 0
0.70013615472215 1
0.929639297715601 1
1.03580060108943 1
1.03714355800724 1
0.961125605666564 1
0.748778117047013 1
0.820893400562137 1
0.965728940730739 1
0.93809571113846 1
0.447404060686678 0
1.14333666909168 1
1.56634497602373 1
0.919739525507204 1
1.12798635953994 1
1.07574698388127 1
1.01905714906602 1
1.14152094990512 1
1.20588757725142 1
1.16367182965407 1
0.513748827548798 1
1.19825613322503 1
0.910391612137977 1
0.635710494524728 1
0.915102393961159 1
0.494169905960323 1
0.718206066817901 1
1.08411089155525 1
1.53960728436536 1
1.06713098085915 1
1.2688119509612 1
1.07023893566547 1
0.621512223775578 1
0.892276573480377 1
1.13039566234754 1
1.15827561937886 1
0.919134619431419 1
0.774242844632534 1
0.724543768952101 1
1.04551100498961 1
0.500041101728754 1
1.05851229072026 1
0.636727113971303 1
1.14007510798723 1
1.3825959227639 1
1.09393192865969 1
0.653879045817213 1
1.30645075626746 1
1.11372881917538 1
1.01556836891485 1
0.625453032320891 1
0.625735138877505 1
1.05490492136491 1
0.627327179740275 1
0.837210712531176 1
1.09770938905627 1
0.810411945181151 1
1.57123041877736 1
0.702976222511782 1
0.667153364297073 1
1.12217761536652 1
0.885963913278527 1
1.12768721974012 1
1.21642162368267 1
1.6235395562621 0
0.886522764053567 1
1.32816438928744 1
1.18744389947765 1
1.19749869084226 1
0.828478014467444 1
0.765240310127871 1
1.06117638605224 1
1.09660151327178 1
0.622879472924914 1
0.89963391783201 1
0.995884571514948 1
0.680331789533104 1
0.962139641447919 1
0.565152338919991 1
1.21088862741734 1
1.01213630239964 1
0.876178750526246 1
0.743700766292918 1
0.762264004297218 1
0.763958971189075 1
1.08129337689397 1
1.2308515962167 1
0.941827551211327 1
1.45578013083064 1
1.51576612368103 1
0.656719097685087 1
0.795331248712414 1
0.538157809169121 1
1.44863856240353 1
1.14904464202318 1
1.58980358629252 1
0.865726118013897 1
1.11267166218848 1
1.10643567905649 1
1.13473842032566 1
0.807028858459936 1
0.964747533621828 1
1.0717864098292 1
1.24824143100151 1
0.640619249998647 1
1.18550209242386 1
0.854822243355229 1
0.565839270413944 1
0.987519062333896 1
0.992980549981308 1
0.970653628958236 1
1.30634939210608 1
0.455053754424688 0
1.12040617570168 1
1.1603089592176 1
1.28436511974759 1
1.0849838853158 1
0.636991783181675 1
0.759151687612328 1
1.19627021584327 1
1.14613474136858 1
1.10993791811804 1
1.1826818179818 1
1.3839330687192 1
0.762991560056309 1
1.25321732012195 1
0.845467754379857 1
1.03504605605471 1
0.811103212872475 1
0.851526613205788 1
1.28894340454334 1
0.74638057160118 1
0.933938088307675 1
0.903085083657566 1
1.02661326163679 1
1.1034093435917 1
0.850227750889506 1
0.739816624453847 1
0.917693157694851 1
0.836977555495734 1
0.586051638507621 1
1.35156267403274 1
0.408544330447077 0
0.700004293278743 1
0.964776748275444 1
0.960070309046873 1
0.62490387477112 1
0.83303489915348 1
1.06196892704513 1
0.720779648541929 1
0.770620987343787 1
1.14991899864033 1
1.00939940118843 1
1.15025999252944 1
0.987791861103949 1
1.44435261688322 1
1.35159026594847 1
1.14667328823703 1
0.64633463307987 1
0.855625989721269 1
0.953503575352013 1
0.719847459824587 1
0.91254492911382 1
1.05366685826398 1
1.22882691795131 1
1.4845699224922 1
1.32245936295043 1
0.903717402227315 1
0.982499464634557 1
1.25266744204246 1
1.17024034003074 1
1.22514985725887 1
0.916729240102954 1
1.26490341902571 1
0.680136388761061 1
0.870275849478859 1
0.75547952014613 1
0.728579155635632 1
0.525275992632582 1
0.450544065035871 1
1.12445038419715 1
1.33133313966433 1
0.879767297361514 1
0.831037188113233 1
1.30557481496679 1
0.964211869879698 1
1.08231862458534 1
1.00713138791121 1
1.07618890752602 1
1.30467496793733 1
0.767391628174738 1
0.767885635373845 1
0.590890792230144 1
1.1085896711819 1
1.31956167916642 1
1.52191189978885 1
1.64912121574514 1
1.15948831183103 1
1.42927094673859 1
1.2520722512178 1
0.792450982236167 1
1.16861334506931 1
0.373655118300198 1
1.23736815616149 1
0.916945500346301 1
1.19179881378938 1
0.993366585544619 1
1.04625245179411 1
0.693898927014344 1
0.726443739054168 1
0.851181354977644 1
0.789781050861811 1
0.865951582562433 1
0.90732110391083 1
0.730354479015483 1
1.21238411669881 1
0.982160958960772 1
1.05271989908457 1
0.798387630127084 1
1.04419766267428 1
1.21518873119698 1
0.91189346031015 1
0.87795414272376 1
1.1430533936131 1
0.889743852546412 1
1.17169783404455 1
0.893563561844511 1
1.33859756723217 1
1.08941098739423 1
1.70383225941279 0
1.25497847245214 1
1.18139067121305 1
0.922713674260296 1
0.908559072614333 1
0.832632809593157 1
1.17367737283735 1
0.595518281414902 1
0.798124470768436 1
0.885433346708486 1
0.876380081184107 1
1.3976017567792 1
1.27985480917916 1
1.1238770745821 1
0.859367510639432 1
0.815837349958508 1
0.371894555307637 1
1.23826242852957 1
0.995834016980102 1
0.970014650604825 1
1.06085543369439 1
1.15278030681049 1
1.17279323191213 1
1.06747137516643 1
0.83048627512161 1
1.26451087222571 1
0.679828282657101 1
0.893041273113526 1
0.986672364452624 1
0.68062649762161 1
1.23949765675501 1
0.869752306048148 1
1.13680994834607 1
0.989462572804472 1
1.09552880855935 1
0.780213218383537 1
1.00317960322325 1
1.16514260684597 1
1.40207287273386 1
1.08706959735883 1
0.960445285023737 1
0.722008018889364 1
0.838350292426478 1
0.752311341803354 1
0.960117271326719 1
1.33717135706179 1
1.09870676009593 1
0.907572850418623 1
0.704783138440208 1
1.03546014439481 1
0.95970158893408 1
1.14315387736708 1
0.723012535663235 1
0.917595887019675 1
1.30756203482192 1
1.04753556157492 1
0.517014162333989 1
0.855323257447045 1
1.29087567744006 1
1.15148124656453 1
0.980632227098822 1
0.708007147896285 1
1.19854313130864 1
1.16355860239064 1
1.29202581432613 1
0.987589227700017 1
1.09821583431285 1
1.69280729418656 0
0.713861103250291 1
1.30249911112119 1
1.17056634502807 1
0.80807180275133 1
1.03200283877452 1
0.740227549106849 1
0.9226634818645 1
0.640505889061862 1
0.982742966281155 1
1.13412728216941 1
1.16917793512482 1
0.827972326868175 1
1.51651765058727 1
0.954449721518355 1
1.23579042739481 1
1.05077559309373 1
0.787563643323145 1
0.784269874189408 1
0.60727215079862 1
0.775945514916442 1
0.824698751873069 1
0.810259238457635 1
1.43719024784654 1
0.747934145814577 1
1.2328684967248 1
1.19384319015702 1
0.837904107531249 1
0.659765909874224 1
1.28572228457381 1
0.746456757047639 1
0.867577993524099 1
0.661183649621135 1
0.690644986123283 1
1.19202324661668 1
0.951282899348979 1
1.3792461585895 1
0.535906372955773 1
0.995807827959308 1
0.748060492839835 1
1.30961954985488 1
1.35178776253359 1
1.01782076662064 1
0.944342784409365 1
1.27358920546885 1
1.37212193618526 1
1.07046388555449 1
0.916264071065985 1
0.844174125223169 1
1.10057321055459 1
1.02081145253746 1
0.747355074756697 1
1.8576410443353 0
0.751188535881915 1
0.977168206271741 1
0.345515048452436 0
1.04256550115425 1
0.741585984990442 1
1.15198826195382 1
1.16362846605915 1
1.84223168854159 0
1.22029953558534 1
1.02892450391268 1
1.01917000273957 1
1.55282409026953 1
1.00726761205072 1
1.00971517982877 1
0.45017450561526 0
0.680478451618094 1
0.761857230731707 1
1.24266315707953 1
0.699915965849335 1
0.462317878401058 1
1.18510933101043 1
0.683070034255933 1
1.1088475564845 1
1.35458795539596 1
0.558360147902812 1
1.01655022891366 1
0.678365918662178 1
1.28444142826998 1
0.652057662876419 1
0.662902376606831 1
1.3646047497577 1
0.571959376888657 1
0.842015260759567 1
1.48583502805144 1
1.04128856359016 1
1.01098456202185 1
0.369680514980604 1
1.20960714111674 1
0.738175388989455 1
0.793725714893314 1
1.58182574044438 0
0.832907971241459 1
0.85803325391898 1
0.978757567823612 1
1.28276902624868 1
1.21898343210402 1
0.992490183765548 1
0.963092789959676 1
1.41946718947382 1
0.623132798202286 1
1.76950135560031 0
0.921072658559326 1
1.23055117364961 1
0.85868727826069 1
0.948106776331221 1
0.528225715690742 1
1.25338789286722 1
0.827645161524776 1
0.386571487684369 1
1.05844932922025 1
0.957163828972584 1
1.16620623907784 1
1.42138601979842 1
1.20949777137544 1
0.906055107251341 1
0.327151936292483 0
0.998173602535419 1
1.33916721288042 1
1.37286540638786 1
0.179082453856863 0
1.10628995817147 1
1.40837872731409 1
1.19948300528123 1
0.793295054382538 1
0.51746187978353 1
1.18319129793901 1
0.645898248868383 1
1.33816617979214 1
1.00867348129428 1
1.17798791928671 1
0.692710568327216 1
0.917498917075706 1
1.15056410421442 1
1.18219399099669 1
0.881971682821922 1
0.977421863336022 1
0.869806417658442 1
1.08731234230918 1
1.22255487364026 1
0.925855107129939 1
1.25127229357914 1
0.698146774010435 1
1.2378364891591 1
0.894443161544345 1
1.35068054063388 1
0.989920809487258 1
0.831302301898386 1
1.29325390420428 1
1.08207862380568 1
0.749983954104865 1
0.40092537175627 1
1.80061406717454 0
0.696740197632305 1
1.1076115664166 1
1.27939384042752 1
1.64129152487112 1
1.11172854573493 1
0.905691177774654 1
1.05741760536673 1
1.14334230113459 1
0.629151391623444 1
1.02146691263366 1
1.09817476013116 1
0.68913794998754 1
0.865304438865895 1
0.837610141039769 1
1.19135907061826 1
1.1292743555152 1
1.12176427695462 1
1.25079202266365 1
0.663711630320659 1
0.592073032422568 1
1.06770508477558 1
0.972194494223041 1
1.09292108517668 1
0.869901227908872 1
0.624907686665724 1
0.758357363868126 1
0.924861227845413 1
1.14765004889231 1
0.909380339796699 1
1.1553665329945 1
0.956994118511906 1
0.800205468904187 1
0.923854049235643 1
1.38524185753905 1
1.08692936272534 1
1.18211775542594 1
1.04234556847413 1
1.19786839026714 1
0.676180644589194 1
0.880426985223605 1
0.383159581007082 0
0.783690923422062 1
0.671716377254693 1
0.641315162818992 1
1.20751568095099 1
1.2178073118799 1
0.798675117060419 1
0.980836902477244 1
1.28420301624781 1
1.27655897147049 1
1.25518397504273 1
1.16544662013038 1
0.899954222985013 1
1.09198359432194 1
1.10019421957397 1
0.922187420117309 1
0.889209705021286 1
0.802128333099349 1
1.4111265783464 1
1.00417254821685 1
1.4330402189161 1
1.19796039887507 1
0.705881489157942 1
1.18816650383208 1
0.897560413665123 1
1.24380492762953 1
0.938161460251524 1
0.813591372441251 1
1.06050391627824 1
1.25809438488443 1
1.49394853180816 1
0.798998240247128 1
1.20435521717465 1
1.23128733023852 1
0.814970658987567 1
0.838160331777987 1
1.24045029162656 1
1.03987774932829 1
1.03352002809099 1
1.36059522190351 1
0.334033007019279 0
0.978406625453643 1
0.485230515115766 1
0.64157908359298 1
1.2596050082292 1
0.588862802044971 1
0.998301394342311 1
1.33812818662605 1
1.23403570555396 1
1.00604742537603 1
1.23584655270938 1
0.829714963722728 1
0.725589232216543 1
1.38433501267741 1
0.974125235961786 1
0.575686544690523 1
0.804697116313694 1
0.662407917030275 1
0.958143535135916 1
1.47067910482038 1
1.03442566880905 1
1.09816456658441 1
0.762495397800437 1
1.02676912793112 1
0.82429872233772 1
1.26112368383873 1
0.546768516696122 1
0.351599219388764 0
0.576720915754904 1
1.05664398483523 1
1.54125560805249 1
0.322492549627647 0
0.882811207269976 1
1.02513967757637 1
1.35976438709623 1
0.77401909584783 1
0.785008079646209 1
1.20945879445592 1
1.03360132449588 1
0.981338047148766 1
1.26271683697676 1
0.563725227932989 1
0.57759353503072 1
1.25965830541523 1
1.32345815799272 1
0.943869983797992 1
1.07508454322041 1
0.471658354239078 1
0.625068909168293 1
2.02149498171884 0
0.831050752518677 1
0.942582550752533 1
1.05712827968396 1
0.990422115364409 1
1.18113815517796 1
1.1879453989552 1
0.866020584023727 1
1.02752575734215 1
1.11683458989046 1
1.15881340207117 1
0.798482834649579 1
0.949604246241103 1
0.783638825696295 1
1.20306204805049 1
1.63979891510559 0
0.867525307056733 1
0.537000420374296 1
0.662303575977301 1
1.08086563624023 1
1.20524543956533 1
1.33844964921884 1
1.171855445653 1
1.07173863499137 1
1.07251164887842 1
0.769996468469302 1
1.1966067499625 1
1.12062339502545 1
0.732334936156997 1
1.03893950895536 1
1.27714420269632 1
0.846542396518001 1
1.14863065988338 1
1.13521788710281 1
1.25591841543027 1
0.768244714214107 1
1.27352183621298 1
1.20307486707973 1
1.04879427205013 1
0.772294447708747 1
1.0714130417163 1
0.980234809438878 1
1.19135713556582 1
0.615949539905914 1
0.988168273275981 1
0.812965021226719 1
0.706109537845713 1
1.3110724426905 1
0.613610696548416 1
0.897397120066195 1
1.10845040753136 1
1.25838769319499 1
0.788319667420999 1
1.56289533751863 1
1.35892203853908 1
0.827831947940436 1
1.09138096720171 1
0.870209654780542 1
0.635269216521592 1
1.34017669520146 1
0.659172963019326 1
0.92041570835669 1
0.818046308194361 1
1.00614517771293 1
1.2107421363742 1
1.25319905949586 1
0.974807252962201 1
0.865288579083937 1
1.22758280932742 1
1.31440818627301 1
1.11975460502549 1
1.25357001213189 1
0.6546690978122 1
0.684872204947567 1
0.846927985063983 1
0.889834578220736 1
1.1649814554798 1
0.809096156064969 1
1.11597705368373 1
0.596744907572163 1
1.01770633398919 1
0.399627278125198 1
1.14895014282232 1
1.2304926878514 1
0.622402730429175 1
0.77718914155504 1
0.562175799512005 1
1.19575286519367 1
1.1917439783266 1
1.05708055590126 1
0.859247106916046 1
0.850761174959643 1
1.42822469835715 1
0.694883786126468 1
1.4444159436198 1
1.24381363396884 1
0.979094580643316 1
0.646530314409157 1
0.84495913480539 1
1.63388433141363 1
0.449834006194396 1
0.726634638186193 1
1.26693708873103 1
0.689432249212048 1
0.930624518659223 1
1.20630219419232 1
0.846415926702235 1
1.06590649199406 1
1.15978996313419 1
1.39164633796116 1
0.802056406206678 1
0.52669136517708 1
1.67895526932957 0
1.12975877643105 1
0.854511427685982 1
1.3819696184755 1
0.823534746835681 1
0.89761818760862 1
1.0945605242141 1
0.552820567652892 1
0.631709339084898 1
1.06939168922097 1
0.713418831308112 1
1.02631198264445 1
1.05175648789221 1
1.32199013459705 1
0.922515528405874 1
0.712425758170356 1
0.577349315851975 1
1.1271128471646 1
1.33105997312681 1
0.997842048346502 1
0.930121360928945 1
1.15126009654451 1
0.862384041790257 1
1.34724544491402 1
0.767593051816225 1
0.615472313495769 1
1.17735247561428 1
0.975149422637223 1
1.20621737492796 1
0.972268217833277 1
1.09995989168079 1
1.19894641637228 1
1.08566847022965 1
0.784995209732376 1
0.748863719198729 1
0.668736214266017 1
0.823316389611747 1
0.87695468032981 1
0.466505157753825 1
0.761223538902352 1
0.595771190359282 1
1.02847021110673 1
0.597586620045189 1
0.412239021464979 1
0.836661816290805 1
1.23149766034795 1
0.809641689215985 1
0.740243773804684 1
1.15002660400142 1
1.06411951349058 1
1.01571313982344 1
1.0185181858942 1
0.69291992945717 1
1.28528089908743 1
1.16082862528036 1
1.13642494058202 1
1.09463942019196 1
1.16667520697048 1
1.12602552766904 1
1.07896117283753 1
0.596826282547075 1
0.761204964215525 1
0.782565306816306 1
1.08195568982632 1
0.666652402209773 1
0.822739533178996 1
0.727895974555034 1
1.23507227619317 1
0.550176935416262 1
1.13949168092883 1
1.09221559487707 1
1.0053339350768 1
1.01229905646756 1
1.58689045020985 1
0.744852950489546 1
0.652740727994642 1
1.04465271687109 1
0.94759133223082 1
0.476999117567333 1
1.37754393278419 1
0.961660431079141 1
0.872354232242848 1
1.10897460908568 1
1.07361105333068 1
0.587713386212098 1
1.03858345452566 1
1.01109683449123 1
0.894879893105843 1
1.07432604971448 1
1.12931176329022 1
0.92330186511311 1
1.31476618035954 1
1.15463298065308 1
0.991891342627178 1
1.03393179770032 1
0.924869058354835 1
0.951410368023632 1
1.18997896265158 1
1.34083446588147 1
0.741292080460906 1
1.08157117098198 1
1.86337837811132 0
1.26712355944658 1
1.07476133973695 1
0.942164268192307 1
0.592584945781458 1
0.900822174872722 1
0.598665558385722 1
0.776698632141104 1
1.08985808333432 1
1.04221813687132 1
0.6883784889968 1
1.00773212768399 1
0.685850969904094 1
0.828475182112693 1
0.830254569951728 1
1.18422788900169 1
0.906998244891559 1
0.656988546383304 1
1.14497052485434 1
1.01899115974999 1
0.349882592549657 0
1.01386211088684 1
0.845184798493221 1
0.540892767252322 1
1.20448128222225 1
0.658351696801855 1
0.754139115478142 1
0.602890446223358 1
0.930246941041034 1
0.963242753347662 1
1.06437903778906 1
0.927350649518483 1
1.16838585706364 1
1.05056438679608 1
0.904308970651003 1
1.0053576433227 1
0.722731269738965 1
1.40407519143172 1
1.05874275767886 1
0.750754328296433 1
1.03782942917857 1
1.16193085674798 1
0.519843614381588 1
1.55609140659361 1
0.766760819521564 1
1.12445294946354 1
0.863755533775353 1
0.904294941263314 1
0.906492939986487 1
0.713960249556068 1
0.857476001328065 1
1.18314603827278 1
0.735194290010534 1
1.27677002672833 1
0.762544420837073 1
0.909914675138127 1
1.12333247177268 1
0.931111230305801 1
1.15248230696428 1
1.26988233994141 1
1.05799450371931 1
0.981763450393369 1
0.841132077146881 1
1.61637753616242 1
0.611361952782912 1
1.31640081482424 1
0.859840723370715 1
1.09700598440382 1
0.857375113522285 1
0.643298040123377 1
1.27374115807944 1
0.929002784195094 1
1.15739402815352 1
1.42373103861447 1
1.49489218469148 1
0.977806234543752 1
1.04571307185576 1
0.652390445444025 1
0.555772756848663 1
0.866987267338006 1
0.932974817352615 1
1.04801829675068 1
0.698221415808923 1
0.836786788505833 1
0.783419858009985 1
1.02195119975213 1
1.16340578126852 1
1.57004262825685 1
1.02916029506997 1
0.886981821106736 1
0.718034516667709 1
0.341261485897519 0
0.856429249790924 1
0.631445372508945 1
1.08175847927475 1
0.832782961384913 1
1.24831898060238 1
0.760685748124775 1
1.11336342516232 1
1.30730897628575 1
1.3741070516353 1
0.664642079989435 1
0.993844162482259 1
0.605802079916165 1
0.800182978807468 1
