# Supplementary material for: Bias caused by sampling error in meta-analysis with small sample sizes
Source: PLoS One. 2018 Sep 13;13(9):e0204056. doi: 10.1371/journal.pone.0204056 (PMC6136825; doi:10.1371/journal.pone.0204056)
Supplement: S5 File — (ZIP) [file pone.0204056.s005.zip › results N = 10 theta = 1 tau = 0.2 sz = 30-50.txt]

"dl.theta" "dl.cp"
0.980984082842885 1
0.971262928608192 1
0.88668644015168 1
0.980705295860134 1
0.979893472746475 1
0.96667541460317 1
0.996711331119734 1
0.778288671301786 1
1.06004622380817 1
1.07340269653512 1
1.00307969361857 1
1.27891172749506 1
1.03386597235862 1
1.01875064809684 1
1.22661730567591 1
1.13594717056429 1
0.949773426167986 1
0.878801623123619 1
0.842974963364995 1
0.536204820810278 0
1.32213795044512 1
0.966721215697936 1
0.90639661147857 1
0.758387019399449 1
0.789288572609529 1
1.11726499967089 1
0.716697355348415 1
1.1065756036529 1
0.831256483971739 1
0.86938004672731 1
1.17775895456634 1
1.12903958820044 1
1.17821574679751 1
0.861434019876292 1
1.417224169002 1
1.1191684218546 1
1.16281709697256 1
0.686953970080945 1
0.794703735920079 1
0.972807487720896 1
0.897137651424404 1
0.76315379707063 1
0.95737696327313 1
0.906428355329208 1
1.11882516877345 1
1.19812354056236 1
1.08151719694244 1
1.15134119660983 1
0.823252350184205 1
1.40737516741599 1
0.933886269702207 1
1.21002763045924 1
0.92300210433153 1
1.13790095486401 1
0.95829405536466 1
1.16098921723251 1
0.726531435242995 1
0.842268082801279 1
0.905348894538176 1
1.1801911946519 1
1.15661818965497 1
0.865043860802569 1
0.950882410991294 1
0.846123385692751 1
1.10156181239684 1
0.783852672850095 1
0.91185352685286 1
0.918518427852041 1
1.00325909836691 1
1.01420196313406 1
1.35918129595339 1
1.23072359120224 1
0.975017210896551 1
0.697375953462893 1
0.804008915578842 1
0.917726615062897 1
1.19089064341277 1
0.816163346914156 1
0.860628637026308 1
1.56906467216467 0
1.10653446846426 1
0.93585884567547 1
0.96222033670136 1
0.784778117500416 1
0.845775536764573 1
0.949406020715652 1
1.53993289600683 1
0.79319444716881 1
0.896099574243369 1
1.26354256335577 1
0.620155369471669 1
0.993865510804876 1
1.1687109465547 1
1.00133432786452 1
0.99628308381439 1
1.12562969031415 1
0.731214622287496 1
1.34422513023731 1
1.02718060657258 1
0.992033620446665 1
0.879629208237789 1
0.938606011207695 1
1.06364961956981 1
1.0075199149345 1
1.48972281500325 0
1.48909802297147 0
1.09910693490999 1
0.862041388892328 1
1.09976738145506 1
0.586116637430957 1
1.04922833972984 1
1.21742171091766 1
1.10976168157054 1
1.13437331185464 1
1.37240332299784 1
0.874482846567245 1
1.3246815341318 1
0.907227133337121 1
0.753514944341968 1
1.23929333270796 1
0.690844642802057 1
1.10540641147633 1
1.43925111766878 1
0.674863625562827 1
1.17850907892278 1
0.824153397783967 1
0.954197732127413 1
0.898493464356669 1
0.96224969693101 1
1.05104783686166 1
1.21482467459328 1
1.2117609082471 1
1.0291752354016 1
0.448725957322054 1
1.10318113405687 1
0.804850495934637 1
0.678528611342293 1
1.19930242974884 1
1.07366893167538 1
0.943241068551507 1
1.32777118739269 1
0.803307656810306 1
1.15290546537446 1
1.46049382929902 1
1.27844403554947 1
0.801896834567772 1
1.07812753016909 1
1.1604315873516 1
1.31501913205024 1
1.22005212320281 1
0.981350584083895 1
1.12616266962699 1
0.785059307402009 1
1.18240509916083 1
1.26477420599314 1
1.12946119643698 1
1.01752341624938 1
0.805056764268729 1
0.913788018435465 1
1.30582389669443 1
1.17064139095002 1
0.827112819765726 1
0.880206837808051 1
1.14680924236077 1
0.950302184765448 1
1.35829849104185 1
1.49254457341874 1
0.968032224689489 1
0.878692454130275 1
0.68390991608336 1
0.769484902785908 1
0.821064337525887 1
0.673349008845844 1
1.15765230843904 1
1.1081375972163 1
1.36627792858407 1
0.976344130244632 1
0.99975511068284 1
0.891520824105883 1
0.989197993812737 1
1.38950456242299 1
1.10782515092026 1
1.03527615500194 1
0.801521962403352 1
1.0878914214957 1
1.15538781659634 1
1.0848054698584 1
0.761265669585791 1
1.07218609415904 1
0.906783692471244 1
0.582659308592755 0
1.10203055724692 1
1.11141918239836 1
1.22238944437657 1
1.24968749351823 1
0.948451827663647 1
1.12546488042481 1
0.928766059550323 1
1.19920679413171 1
0.775548329996637 1
1.00188636205922 1
0.666586773350802 1
1.17161991849786 1
1.3199681688063 1
0.89284061036797 1
0.990313480075864 1
0.765495912576361 1
0.883634144887967 1
0.745856887090715 1
0.806747021203151 1
1.46704635111912 1
0.952695204145892 1
1.14507990276047 1
1.05177734282741 1
1.2768927262964 1
1.02634010941769 1
1.30469122817587 1
0.990554307265759 1
0.949524342171095 1
0.709501425820065 1
0.948694066373379 1
0.772765414692431 1
1.40894258972473 1
1.0385643972061 1
0.504034006807602 0
1.06627695798318 1
0.936547269341725 1
1.04916255790943 1
0.779803487066424 1
1.03715280669452 1
0.933785964631514 1
0.882776363514602 1
0.660782843797696 1
1.06919869663117 1
0.894725193230001 1
1.1744312017393 1
1.56723565444061 0
0.505935496226857 0
0.877290956255252 1
1.20468606728907 1
1.12379939133379 1
1.01304009579169 1
1.23719145300499 1
0.870559321270274 1
1.06799883030466 1
0.828986442634353 1
0.778631625734637 1
1.00827432877929 1
1.19987535767697 1
0.770803827207592 1
1.18903723251378 1
1.04760070629971 1
0.48694896561653 1
1.06587002936112 1
0.775899004794663 1
0.990277250650812 1
0.770862190341973 1
0.767273416400804 1
0.71298271706435 1
0.996669496541222 1
1.34913414115161 1
1.09130599391355 1
0.750536092585 1
1.17251098986939 1
0.984128921362758 1
0.883505305317274 1
0.984170653271388 1
1.2388216676556 1
0.898209528967505 1
0.899659700833338 1
1.38412324396305 1
1.09907846819119 1
1.40897883940871 1
0.920448838774266 1
1.20659832145854 1
1.26193590980912 1
0.795076632278435 1
1.12389404028956 1
1.61835916036001 0
1.17710745242088 1
1.09191371240623 1
1.11441469631511 1
1.719420336876 0
1.10155474023437 1
1.01407859430869 1
1.23666382700287 1
0.855713503385461 1
0.998849966264922 1
1.09035647999207 1
1.10822685342319 1
0.761688260433715 1
1.25773672687899 1
0.664091192809163 1
0.961829553505636 1
0.945704075113418 1
0.939769244751141 1
1.34744632385257 1
0.729830992562452 1
0.741519437209191 1
0.803513036995692 1
0.831435167873431 1
0.978134288461337 1
1.0346045667083 1
1.21436455971533 1
0.981285926819909 1
1.06282594330372 1
1.01516984728575 1
0.713622324321333 1
1.17063183321257 1
0.910234610888492 1
1.16841616897124 1
1.38108782553294 1
1.17676208720147 1
1.48624912955786 1
1.19861657455182 1
0.99403876674704 1
0.973453777228294 1
0.890512118041212 1
0.85483686657598 1
0.943881140813081 1
0.977292465535117 1
1.21818010269644 1
0.884183304607354 1
1.2542231398529 1
0.937341096287755 1
0.805836692018827 1
0.926432564452237 1
1.03882167345796 1
0.791185138031635 1
0.847419439514961 1
1.08914320965815 1
1.02793092961309 1
1.18719135530527 1
1.13630221297648 1
0.815674924135077 1
0.717262694376109 1
0.982301215504691 1
1.18236434872251 1
1.3137608928387 1
1.3768804789969 1
0.827791377105954 1
1.09310392628755 1
0.541657790398166 0
1.21619675423241 1
1.14591191187066 1
1.45543743292342 1
1.09571339174933 1
1.20112891760009 1
0.949618932071066 1
0.85652307680239 1
0.88614294959132 1
1.08174798531128 1
0.979464957426814 1
0.865434022971425 1
0.850836829339487 1
1.3281134024337 1
0.802016127867657 1
0.839445419659836 1
0.840543220648332 1
0.875515841289074 1
0.76471003133119 1
0.747001615431927 1
1.22315888566817 1
0.605362661887917 1
1.01701181436324 1
0.985806600161783 1
0.489366905744514 0
1.01345141250595 1
0.74858007320673 1
0.677655694635924 1
0.586306556964719 1
0.874724812347708 1
1.07351617189136 1
0.590694078308823 1
1.08286434651389 1
1.25912212411481 1
1.03347502439782 1
1.08717830776026 1
1.11377647594772 1
1.21560214797981 1
0.796165995976232 1
1.15165208098262 1
1.26168520217498 1
0.798985499254348 1
1.06062478770468 1
0.596592254845882 1
1.09210199527365 1
0.878339611899903 1
1.29948199949653 1
1.22492041869582 1
0.84822770631484 1
1.20077314337572 1
0.927314585668861 1
0.829625168586809 1
1.21435000502214 1
1.1606537838143 1
0.836044655952022 1
1.25085551691012 1
1.23966743073671 1
0.928644195838047 1
1.09170158293171 1
0.837879656465815 1
0.721521764288059 1
0.964344090183589 1
1.1023236840178 1
0.993159608004886 1
0.868989850626881 1
0.845572730038017 1
0.908550854603126 1
0.930373990523348 1
0.951877428714053 1
0.687851936948336 1
0.575253757305669 0
0.589830198394543 1
1.37300246003015 1
1.37022392021754 1
1.09385137731565 1
0.959585683083411 1
0.815278718907786 1
0.792560616213581 1
1.06284122583431 1
1.38604927675291 1
1.16635900504644 1
0.773285766678652 1
0.897367059564734 1
0.923800521006622 1
0.953632637827861 1
1.02539530493536 1
1.08748262326129 1
1.18929893404088 1
0.812825612815835 1
0.619100819358102 1
0.800322881810458 1
1.07421867578582 1
1.16891354934495 1
0.67373152937484 1
0.61017782333233 1
0.758338915849167 1
1.09104538043292 1
0.670474078108175 1
0.899976492528343 1
0.93369410678773 1
0.844478680429747 1
1.19992350651278 1
1.2541932823604 1
1.06846940580481 1
1.25564216697269 1
0.992779045766117 1
1.40011529823164 1
0.633236294933348 1
0.992415251595917 1
0.835901466887377 1
1.21141310873075 1
1.08664287612209 1
1.0168754674146 1
0.900221712773452 1
0.654707814291295 1
0.875041332883991 1
1.26017905582417 1
0.643537678926748 1
1.14054837597102 1
0.911923436178964 1
1.46197904831292 0
1.02700765717104 1
1.23112559329051 1
0.719800990755286 1
0.877143818827997 1
0.906240196931015 1
0.804520882381516 1
1.28250911553614 1
0.856607564569279 1
1.03687243061836 1
1.40038564296416 1
1.12929372607487 1
0.405389353071408 0
1.25346322569856 1
1.05624970604395 1
0.65175146074461 1
0.758678614070857 1
0.3906867851633 0
1.05548437231513 1
1.04431977458445 1
0.895945124947012 1
1.22851074511984 1
0.829536481019896 1
1.07381263291026 1
0.9627655341321 1
1.11057346214889 1
0.850816079285733 1
1.14760037033021 1
1.30478296939384 1
1.04517441021614 1
1.01229100868546 1
0.849021946600653 1
1.37230493459425 1
0.837916361935243 1
0.987908009783243 1
0.927281425220682 1
0.862694193748644 1
1.16722623744297 1
0.964792609573641 1
0.725761439053988 1
0.907936891673495 1
1.29593608435259 1
1.0366471602131 1
1.32000797736867 1
1.3710309242624 1
0.958088435027626 1
1.08806150357865 1
0.878992085103846 1
0.998176315602029 1
1.23209017143367 1
1.00033585536643 1
0.796302183198056 1
1.09927281905638 1
1.28410413814344 1
1.29640555035366 1
0.950208308018542 1
1.14984536943876 1
0.811945191579302 1
0.685484332590775 1
1.18999994059291 1
0.650144812648085 1
0.905104874129271 1
0.846364312295426 1
0.895459433428127 1
1.05023807659717 1
0.537816798402773 0
0.720427264840969 1
0.788242387188954 1
1.35672922650435 1
1.00268612844498 1
0.903178129493139 1
0.929674247927094 1
0.885495129504992 1
0.959911175922395 1
1.29293481592432 1
1.24195962468516 1
0.741602424146742 1
0.856316605150326 1
1.46453282084963 0
0.780602040846751 1
1.13055653900025 1
0.919877611503619 1
0.609844754908353 1
1.33187944176344 1
0.281295325261417 0
1.03377493730019 1
1.18703570527792 1
1.14529464228599 1
0.621879437334549 1
1.12292389783785 1
0.491794774095232 1
1.60470928613244 0
1.24471181552911 1
0.747744853618839 1
1.16013081713989 1
0.857782533359828 1
1.22516232492745 1
1.16342704545764 1
0.952760259677532 1
1.03024227088133 1
0.846719700014244 1
1.07683873020211 1
0.719460686742223 1
1.48381005845579 1
1.5031586440779 1
0.89968240324076 1
0.899973508338826 1
0.782493013501901 1
1.28541641850295 1
1.00398353718007 1
1.29863669916366 1
1.06915232499932 1
0.996941392495365 1
0.843997798345224 1
0.747003035510757 1
0.611911212373576 1
1.04896845556398 1
1.46068303346476 0
1.04174857386951 1
0.880081414611845 1
1.324723541797 1
0.832591078855372 1
0.852201442024423 1
0.952255201582567 1
1.11717461466615 1
0.520686754051947 0
1.25005478010945 1
1.05581785307989 1
0.653006597317905 1
0.711321754875792 1
0.980899650360952 1
0.890487993932024 1
1.03354602292874 1
0.460386737281091 0
0.930661706289403 1
0.858240271523722 1
1.43801246918481 1
0.828058349428378 1
1.08464611002498 1
0.590734364901224 1
1.564631518654 0
1.25021210743756 1
0.973284444842732 1
1.24854078587644 1
0.768923368876259 1
0.964257603266154 1
0.762945273060906 1
1.00917718698805 1
1.00726697908354 1
1.00634650807557 1
1.11612251541212 1
0.89399526902192 1
1.07867809350166 1
0.861652691717432 1
0.976774257112479 1
1.18057396919073 1
1.1936046946631 1
1.01563266670448 1
1.19829057423978 1
0.98765439120207 1
1.15362761632074 1
1.00272799938342 1
1.35903028324555 1
1.12403757239836 1
0.858319994856757 1
0.853468195206592 1
1.08884588629081 1
1.00140991906275 1
1.22577151729605 1
0.697099420102444 1
0.986682128460477 1
0.920505102632691 1
0.701758688993316 1
0.875837483503674 1
0.626480184994498 1
0.78374532089887 1
1.19938719321344 1
1.47539692291555 1
0.680646069415199 1
0.993640500595011 1
1.29169383934397 1
0.965889836956567 1
0.525151506153572 0
1.01040731418184 1
0.728741767896553 1
1.06267095601371 1
0.847044195568722 1
1.08009773034515 1
1.07876578691356 1
1.28888597578845 1
0.980775921920527 1
1.25446182841806 1
1.2148099861139 1
1.08176126599016 1
0.499031945811197 0
0.823167682254495 1
0.880955504855964 1
1.38738774746852 1
1.21113416115739 1
0.714636535341176 1
0.919562759616965 1
1.15241027112164 1
1.07114151448073 1
1.17812711658741 1
1.05818850613062 1
0.947071863925572 1
0.837215182417579 1
1.17283249525404 1
0.539751439481177 0
0.830669118574017 1
0.849492433503462 1
0.806719166052213 1
0.847569443503337 1
0.885051593129682 1
1.26007789227717 1
0.903936437809545 1
0.788578956317158 1
1.19486987915333 1
0.887154307283137 1
1.01469554576248 1
0.955663894570648 1
0.88421177543641 1
1.07375486432461 1
0.801131273208639 1
0.827244495436521 1
0.795390098762445 1
1.4417463150104 1
1.43239448602313 1
1.01564374612944 1
1.29609850117326 1
0.827927314414733 1
0.774250317928933 1
1.44115604915411 1
0.715973549369403 1
0.49655097299574 0
1.16826731086658 1
1.22538099040431 1
0.536004441165431 0
1.47223650190405 0
0.870781661426967 1
1.08363155614109 1
1.32417700475337 1
0.999436241882498 1
0.87131912724306 1
0.931555104763208 1
1.38062207626325 1
0.72469743484981 1
1.07253953538397 1
0.967200812657304 1
1.27505937022902 1
0.635141680918373 1
0.714938223068587 1
0.973644465934127 1
0.845738109748296 1
1.69832189706476 0
0.677090076227079 1
0.861786266239212 1
0.953655050034046 1
1.24732344253437 1
0.803108099298034 1
1.11625485318353 1
0.674591519327405 1
0.7269839427824 1
1.02546451949241 1
1.12251713239383 1
0.822170389330964 1
0.664873852003536 1
0.938250024917114 1
1.22891995739925 1
1.05166833793563 1
0.813938800819759 1
0.927134089992072 1
1.0942598983977 1
0.810275748891254 1
0.931494814741494 1
1.02291735008207 1
0.73422069312247 1
1.08732390391312 1
0.819474772891869 1
0.688393360845948 1
0.668362856530773 1
0.388970692389819 0
1.28825341850871 1
0.87662105509288 1
0.949325527163524 1
1.1248417306012 1
1.07672360190281 1
1.06451809924333 1
1.50493624911785 1
1.06029517533911 1
0.922676546024869 1
1.03874534629972 1
1.03824844892153 1
1.14309381793028 1
1.08633187301179 1
0.93487979040583 1
0.889559010000246 1
0.958211822674995 1
1.31471421744452 1
0.97696990585112 1
0.845094546661256 1
0.518429125865593 0
1.09692506326188 1
0.785035216234404 1
0.719294592358543 1
1.12383318565464 1
1.11125879272737 1
0.893766107070041 1
0.770914367300878 1
0.951086499465981 1
1.12311619455019 1
1.37003625281797 1
0.930255770819389 1
0.59108494265946 1
0.962716862370049 1
0.853711854001588 1
1.00711118639164 1
1.09331283572991 1
0.982329699229612 1
0.775015483143587 1
1.09122452846194 1
1.05808728119996 1
1.1814676242906 1
0.940883215249296 1
0.827359752194194 1
1.23950261768127 1
1.2854219374617 1
0.829360447435272 1
1.01927457652333 1
0.886383921695969 1
0.836582909285286 1
1.05439183779503 1
1.20543522130225 1
0.906833526407767 1
0.824472347039071 1
1.06969076556731 1
0.570694745528354 1
0.703538654502753 1
1.24570789100354 1
1.1626786764795 1
0.893506765341601 1
0.867777808927873 1
0.946383889323256 1
0.917936415469173 1
1.04800365583637 1
0.998252222067285 1
1.33155579226948 1
1.00232468190029 1
1.07673116129051 1
1.41063391003016 1
0.68447083075492 1
0.946144037877274 1
0.98075570879972 1
1.24288201622495 1
0.764057352905389 1
0.882033864225238 1
1.23477468016065 1
1.25948853194905 1
0.79159468413143 1
1.04934446928726 1
0.970178069017891 1
1.01017712110209 1
1.01917350219451 1
1.71248389097082 0
0.824276158080265 1
0.939667023153255 1
0.914577902091549 1
1.12026619131545 1
1.5290445426599 1
1.0313202452594 1
0.74774229017346 1
0.608445732095968 1
0.879983303408244 1
1.15442201285115 1
1.6348324699448 0
1.28321722166029 1
0.796995968002024 1
1.02709958652221 1
1.01014999538532 1
1.03476856345783 1
1.23086828381576 1
0.351569224082314 0
1.16554024566472 1
0.661382280762849 1
1.30390930316556 1
1.11731292055315 1
1.34804028111277 1
1.02448167096647 1
0.925621245588224 1
0.964875934866228 1
1.13019411178316 1
1.0776281164868 1
1.17419161979627 1
1.25561524071473 1
0.988666074812094 1
1.1159837761139 1
1.04990490112484 1
0.933271174871882 1
1.08670060469936 1
1.35919933504961 1
1.10752746798406 1
1.03950244078807 1
0.814300982747884 1
0.743662312028547 1
0.648946022760369 1
1.08700823376329 1
0.891332463297567 1
1.21717346614393 1
1.0375757248765 1
1.18423915532861 1
0.890041106493908 1
0.796192023212445 1
0.765283712466197 1
1.39679781200345 1
1.19849043500012 1
0.78485585123762 1
0.765889297825842 1
0.854889484623903 1
1.10275123365179 1
0.973644502911815 1
1.24507812456109 1
1.52022753826674 0
0.811412073764366 1
0.914821055051886 1
1.01800127138589 1
0.631420018498982 1
0.819496978915809 1
1.19762587389105 1
1.13082791369954 1
0.778982816697342 1
0.535828504566195 0
1.32638488842166 1
1.30069763378964 1
1.1704744628487 1
0.565080949803658 0
0.874668175692397 1
1.02251559022342 1
1.33023288885444 1
1.05166478610094 1
1.0851665154285 1
1.10809625383608 1
0.728076880573726 1
1.37881708857443 1
0.978158391120745 1
0.919091760438704 1
1.20997539114247 1
0.914046076210743 1
0.974794059413751 1
0.53113524008083 0
1.28976883197461 1
0.905041036805842 1
0.754436487614083 1
1.17819531376429 1
0.730569292702514 1
0.870406384685064 1
1.05417229053953 1
0.917156087170126 1
0.863029309258777 1
0.627668087229012 1
0.991998915238347 1
0.78073321847006 1
1.01720115710607 1
0.848936195743033 1
1.28670906786217 1
0.97293315744422 1
0.881082277128986 1
1.10490684350786 1
0.937385667513019 1
1.37032667869382 1
0.952052765862133 1
0.843702822835393 1
0.732561724676809 1
0.876849090335037 1
1.14140670631617 1
0.989342573506369 1
0.702263173183145 1
0.636165476929258 1
1.41075131028899 1
0.839974831140866 1
0.972580341307183 1
0.746932364288906 1
1.04089590505124 1
1.57284764114019 0
0.681856961862851 1
1.13660921134758 1
0.728604239137677 1
0.992453634222005 1
0.978976285136888 1
0.91692692638661 1
1.46441407211854 0
1.17675790602208 1
1.4088582396598 1
1.30265102827733 1
1.25684763988088 1
1.26793374935989 1
1.02227386879922 1
1.54367198699152 0
1.12501011222023 1
0.665432822226949 1
0.864673299252101 1
0.981680373182283 1
1.04548752266346 1
1.03686317152374 1
1.28852555821841 1
1.06320803554279 1
1.22424756863518 1
1.00815612378641 1
0.706106171425223 1
1.13871444449908 1
1.31769440020715 1
0.923167851302799 1
1.17262726498483 1
1.02925234876265 1
0.909961564852507 1
0.468136270791663 1
1.18074127305581 1
1.18632028246457 1
0.812604352014967 1
0.935036955955875 1
1.20384835018414 1
0.714315475617342 1
1.10331032178182 1
1.04927087205828 1
1.10758757835214 1
0.719250643055554 1
1.00749651960691 1
1.11577837445811 1
0.855636343304198 1
1.01696410220792 1
1.07694369556719 1
1.35028992603788 1
0.808512224155146 1
0.982487763842643 1
1.45585812728463 1
1.01474703161927 1
0.722852455878888 1
0.981640078825678 1
0.883212796057068 1
0.833040840768194 1
0.549277997138059 1
0.890913210264105 1
0.99883400096472 1
0.789173033071624 1
0.913508790066716 1
1.13351688720019 1
0.830508780176451 1
1.13370162876071 1
0.666585105909671 1
1.18053943912952 1
0.750563707807922 1
1.20705329735329 1
1.00744363531462 1
0.487595672211068 0
0.975009750850149 1
0.814252063058003 1
1.4050320338657 1
0.602498770604442 1
1.17789020985379 1
0.990275171651739 1
1.17660869531031 1
1.26216532913691 1
1.23246324237879 1
1.08293913310157 1
0.920134906993211 1
0.437296226046593 0
0.807372999210951 1
0.769369623672108 1
0.603372325349895 1
0.765231624025905 1
0.494189139977293 0
0.668619379388137 1
0.837584253841229 1
1.09785049390619 1
1.38670040365428 1
0.638805508815087 1
1.11817650761706 1
1.23247809167863 1
0.613366422414343 1
1.22872788947458 1
0.934071834338411 1
1.03847512365885 1
0.958465563284036 1
0.889567593902266 1
0.768558388226036 1
0.489714460334676 1
1.22669917955191 1
0.60517880262589 1
1.16212550028272 1
0.90241171004327 1
1.45268957120567 1
0.622655242811355 1
0.761590257086777 1
0.724857459800422 1
0.7506002515533 1
1.15874808696796 1
1.32249066990887 1
1.34171306696158 1
1.29268651424571 1
0.780429641101952 1
1.06825786190231 1
1.04548816917744 1
0.948035214345068 1
0.891674292916093 1
0.777579802919409 1
0.855762822526973 1
1.26487495561926 1
0.894284429343551 1
1.3120387022467 1
1.49446295710973 1
0.880971528435359 1
1.27186557475748 1
1.10301576234947 1
0.866751246129161 1
0.774037611006869 1
0.917144010980914 1
0.819654598136111 1
1.30061441983486 1
0.943073539790656 1
1.13635657645656 1
0.881026069359112 1
1.45201257800613 1
0.965883960041757 1
0.834513467692073 1
0.927141707831619 1
0.498441090371245 0
0.544900305029536 1
0.763633825250474 1
0.901942775350395 1
0.664856624783389 1
1.09788385588791 1
0.947017525725347 1
1.06635788306714 1
0.580995722938364 1
1.14681599262309 1
0.810967582924728 1
0.661475408093686 1
1.00515708310128 1
0.762770041974 1
0.584471909569683 1
1.54189698960173 1
1.4352750909324 1
1.01544410827922 1
0.918263794817387 1
1.30957921515565 1
1.12652126679004 1
1.14536635868251 1
1.41789466077531 1
0.62636517771601 1
0.639782303223718 1
0.810981158169198 1
0.97331599006653 1
1.02275609865162 1
1.19377785248275 1
0.898540543272975 1
1.09123126654555 1
0.757350927450757 1
0.945522192968449 1
1.20608399998481 1
0.858728312403014 1
0.806308130913692 1
1.12477635968534 1
0.937459649411958 1
0.502858705669804 0
1.0862760061866 1
0.910560958167788 1
1.16381032206039 1
0.947386904032547 1
1.13556966152174 1
1.17534860084436 1
0.961951349511546 1
0.98441897976569 1
0.821394961407512 1
1.15347717606858 1
1.04983067789731 1
0.834889209629796 1
1.28349525202595 1
1.02046480769363 1
1.11799486105297 1
1.36803285376914 1
1.42605955970427 1
1.23780390704669 1
1.31635927809502 1
1.11937517369605 1
1.04108921111371 1
1.00730038355065 1
0.956658901043264 1
0.843804134285562 1
1.088885950371 1
0.739269530161517 1
0.839787317568822 1
0.712899360239514 1
0.898712974640213 1
0.726795304395557 1
0.824385529921428 1
1.01609164505569 1
0.577597229929706 1
1.04721174940505 1
0.992907744250627 1
1.4325316721264 1
1.14648495205984 1
0.551077563047589 0
0.93366759241645 1
1.22684388042825 1
0.709724946693721 1
0.873036614218918 1
0.774108055809696 1
1.11130018293204 1
0.922932119385105 1
0.690539292577903 1
0.80468972279859 1
1.17952367226271 1
1.25444812012281 1
0.802282570371403 1
1.27119145080419 1
1.08370601684644 1
1.36101765572337 1
1.10160717210122 1
1.36974066015986 1
0.599263137992042 1
1.13090202006475 1
1.06911275669952 1
1.06923327186226 1
0.716642508559546 1
1.04717214142367 1
0.807649772880576 1
0.943823538094325 1
0.934026053354102 1
1.06109447507734 1
0.955421068972389 1
0.544806915654634 1
0.995232524588709 1
1.2199077606346 1
1.34737858370382 1
0.827912693498296 1
0.719395014377838 1
1.05189989620416 1
0.824069741812527 1
1.31897602271662 1
0.841158914713276 1
0.660040473500303 1
0.792124355881253 1
1.40630205228656 1
0.66571629255509 1
0.649747295916921 1
1.21016034369847 1
1.1478129964566 1
0.856461169878797 1
1.4289169294884 1
0.754456837775524 1
0.848938445533106 1
1.38392426086982 1
0.625603313861691 1
1.24211980168917 1
1.01090051192088 1
1.18082210861048 1
0.857489463598356 1
0.780727009076407 1
1.01212111226337 1
1.05652414960132 1
1.05978663444585 1
1.0479124841719 1
0.822614940761396 1
0.948360947352978 1
0.813129814928864 1
0.783303277041167 1
1.1225842024185 1
0.939474368246096 1
0.944532023836582 1
1.0467742091951 1
0.987723279092448 1
0.805942295321836 1
0.813971989346663 1
1.08058444042265 1
1.26914956437918 1
0.709245081827124 1
0.807770555576534 1
1.25047645345502 1
0.818623763676919 1
0.655221387780123 1
0.807264792072325 1
1.29737398871091 1
1.20144533019409 1
0.689489021305801 1
0.806532722844878 1
0.887660724864391 1
1.32082024450187 1
0.977687558459374 1
1.01156461522663 1
1.14766863050644 1
0.684520079078609 1
1.08006324745095 1
1.26549356831141 1
0.954041474675475 1
1.00238670809674 1
0.653395744973372 1
1.12819574233038 1
1.04261865014297 1
0.800174618964447 1
1.07929050285161 1
1.17595976415759 1
1.19385564960344 1
0.828708288889417 1
0.982584771797003 1
0.711115054142067 1
1.44920409296273 1
0.700834882019772 1
1.23073816912937 1
0.75866414794533 1
1.0672511030855 1
0.780969075851564 1
1.11921294080835 1
0.826376704508525 1
1.36189240077864 1
0.819548893994858 1
0.966908112556686 1
0.710570366890782 1
1.50625366168457 1
0.963399774187508 1
0.870502227634406 1
0.789866728470616 1
0.998494276426124 1
0.931589666579671 1
1.03507466680835 1
0.917522518613193 1
1.00545037054534 1
0.816745484477853 1
0.822950511358323 1
0.915112621533286 1
0.817035057443732 1
0.574303331547513 1
1.05163598505024 1
0.859946366359312 1
0.856492402584746 1
1.12111465066256 1
0.823440890132861 1
0.980524995720038 1
0.9299751979643 1
1.13060563161013 1
0.924281345725863 1
0.811294655984664 1
0.839746487186785 1
0.96580562204636 1
0.55837988637897 0
1.14652559459726 1
0.945511148991094 1
0.851577946772542 1
1.18521897694477 1
1.10544163729994 1
0.722276273040944 1
1.11649332931697 1
0.928718346700196 1
1.03556694155259 1
0.899713692678812 1
1.22177121152448 1
0.728056736502635 1
1.13401672386067 1
0.920894411642774 1
0.91784045190433 1
1.03466448913785 1
1.06532253337048 1
1.21428215908563 1
1.04640669322212 1
1.07327939806977 1
1.15362876203053 1
1.07023007052217 1
0.783925285716057 1
0.74461165225539 1
0.778171399794186 1
0.880862874121942 1
0.96523269504436 1
1.03249884210993 1
0.757006658527291 1
0.557667068137859 1
0.718446179796248 1
1.16878015221949 1
0.750942593954622 1
0.896893433253271 1
0.624273453989074 1
1.00471036619675 1
1.48507718573987 0
1.0878884575411 1
1.02812006552679 1
0.747203112732379 1
1.06163787001162 1
1.14751177280292 1
0.992950971494772 1
1.10178541453596 1
1.32337935387727 1
1.20997391029774 1
0.99081886068101 1
0.453970383862155 0
1.21972144241516 1
1.35236912189471 1
0.83745006535543 1
1.00939517417988 1
0.600851152324072 1
1.14800025128704 1
1.57938911742104 0
0.694072973101319 1
1.12428325531616 1
0.512945685802839 1
1.17504025182976 1
0.585098013080463 1
1.09463021914167 1
0.95098040356161 1
0.904773166803516 1
0.977189584975402 1
0.75578944876701 1
1.22170449192291 1
1.24512980665787 1
0.822082805166815 1
1.18144075745908 1
1.10131657397467 1
0.802715088667973 1
0.911390193740648 1
0.920763275236209 1
0.789106369038738 1
1.12178053758983 1
0.816908364361929 1
1.62592001792317 0
1.09629471070179 1
1.06660862003085 1
0.937491758759839 1
1.29683608562609 1
1.17637330359742 1
0.848050249875768 1
0.784044596885149 1
0.970448737551784 1
1.35039567891914 1
0.974650665868364 1
1.14750736600906 1
0.923518928899776 1
1.36062120341129 1
1.18224298538255 1
0.633699371287601 1
1.07677390517194 1
1.24740035227207 1
0.937586115018314 1
1.1327403657517 1
0.798814811258125 1
0.580450056850861 1
0.778165980357384 1
0.9524507575791 1
0.763624096297079 1
1.06768437857269 1
0.765849312059359 1
1.02504138282425 1
1.1748325476536 1
0.79118451559528 1
0.890124794880613 1
1.23065041956122 1
1.09706667024495 1
0.765993421371832 1
1.30015666474938 1
0.904681895822652 1
0.882885449980358 1
1.17986676726454 1
0.975697696997757 1
1.11820734185838 1
1.13720286489913 1
1.06675931680826 1
0.762671282814752 1
0.84706908607933 1
0.854452738688867 1
0.65265168816505 1
0.936823411706632 1
1.05115355351681 1
1.0614720688942 1
1.17419285786288 1
0.986957861696362 1
0.824513733362387 1
0.972478946608476 1
0.996677529679709 1
1.27403248557864 1
0.718400018154058 1
0.994824044172163 1
0.989238799463543 1
1.21516529572615 1
0.752542591743224 1
0.885251720540684 1
0.727483862422262 1
0.841202036794113 1
0.862552167658402 1
0.676444743378067 1
1.33903300077632 1
1.43513741511638 1
1.1569609154507 1
1.03092010674654 1
0.866574258888076 1
0.916472714481713 1
1.08473411945555 1
1.382990896066 1
0.716559106057653 1
0.943368324091101 1
1.2178943952888 1
1.20604619789463 1
1.32873689310266 1
0.928470096819803 1
1.25143677786867 1
0.801723397355019 1
0.655679540328423 1
0.889084966839643 1
0.920696160112713 1
1.18297883040742 1
0.896577968004237 1
0.984279116739255 1
1.12259646862139 1
0.930265013720532 1
0.882601457601615 1
0.993637829533976 1
1.0069385694943 1
1.08595301863247 1
1.1802652095931 1
0.823727639660264 1
0.488620459118359 0
1.14210033261975 1
0.667791951947708 1
1.19015174319045 1
1.11112275239148 1
0.81273189102386 1
1.17670392705136 1
0.784849718634108 1
0.82511505053613 1
0.604130065405499 1
0.702094297361521 1
0.925245963343187 1
1.30012475982433 1
1.29949041043975 1
1.26740180503036 1
1.05345603799405 1
1.1224671628829 1
1.44409727624469 1
0.983562980537082 1
1.03093741843378 1
1.16016445046358 1
1.03336501137836 1
0.564849837594133 0
1.09795283264072 1
1.47117322605216 0
0.82744124753421 1
1.16134205253135 1
1.23817535046784 1
1.00317765813647 1
1.1325631480291 1
0.752402732966011 1
1.2397945401808 1
0.82058006876314 1
1.0607485886248 1
0.780158230454657 1
1.37168605277441 1
0.928796664784016 1
0.591680215638282 1
0.964745293430024 1
0.893971638787668 1
0.995871622398258 1
0.631599461046435 1
0.824975261969837 1
0.950896791447625 1
1.21135478015106 1
1.13109219232087 1
0.804248698220851 1
1.03194920746416 1
0.716243044446672 1
0.998666821190799 1
1.13641077382124 1
0.681233661510689 1
1.01512762841984 1
1.17108889462313 1
1.08940864703974 1
1.14695487102202 1
0.937914019626945 1
0.918784210656425 1
0.794465992797909 1
1.20024919305496 1
1.01666962380425 1
0.810931037364727 1
1.17255958157874 1
1.15384567466472 1
0.899589513179102 1
0.265732370690936 0
0.87356957342339 1
1.22400008770265 1
1.08673112152461 1
1.08579140921192 1
1.17083845107015 1
1.12058955280463 1
0.802255275996949 1
1.52662752246314 0
1.47832410360502 0
1.18026506580365 1
1.38325325594662 1
0.98044541052328 1
1.04086898640385 1
0.818576377641462 1
0.889554841658567 1
1.4175092897128 1
0.734775672711017 1
1.01046649950344 1
1.1989291867428 1
1.20927355266898 1
1.06440886527969 1
0.722194561222827 1
0.597062048117073 1
1.20312184505621 1
0.76088153133718 1
1.23511772764513 1
1.42049355081011 1
0.951460554128834 1
0.881266877354508 1
0.765618019504684 1
1.01073580903118 1
0.936941115671822 1
0.918450403745739 1
0.719365383910907 1
0.720539023108448 1
0.729185102824158 1
0.941448321421034 1
1.00227461387489 1
0.855058102859231 1
1.17115672303992 1
1.01878591009062 1
1.40060718181247 1
0.928473097086047 1
1.02048140062807 1
1.27855201900636 1
0.898814039090016 1
0.835811693897549 1
0.98614070186521 1
0.958081501683127 1
0.997280747586881 1
0.93222806906146 1
1.07152456754975 1
0.669337180392958 1
1.18571698344341 1
0.907533972467164 1
1.12177695233036 1
0.836114370027236 1
0.96122733123219 1
1.22927867394371 1
1.28098626690639 1
1.12815174670009 1
0.770622543855146 1
0.939560811738757 1
0.965046877920922 1
0.83763720033654 1
1.38945845318578 1
1.1513081043098 1
1.01839037487555 1
1.09986239374998 1
1.33750993429274 1
1.05225931874019 1
0.81901186362109 1
1.09728172472147 1
1.29155506990339 1
1.20664703613595 1
0.919927572632171 1
0.754854708276517 1
0.796441142072156 1
1.01886481450032 1
1.03263625065045 1
0.97131399641406 1
1.50831180171517 1
0.99585955408068 1
1.14797320724349 1
0.565807091070062 0
1.1853568995511 1
0.666889518715117 1
1.3135730250122 1
0.91022478722254 1
1.01848183893344 1
0.996603497007501 1
1.18370614152876 1
0.855170188915161 1
0.798811302902946 1
1.24967641324619 1
0.682679929106941 1
0.920613216135598 1
1.29926842456892 1
1.04271602793398 1
1.07784379404544 1
1.5774008534558 0
0.927074900943943 1
1.13533580226943 1
0.969591209156433 1
1.21888448906763 1
0.904487258558912 1
1.12881974723781 1
1.05389051050458 1
1.43354696857968 1
0.850439701683449 1
1.3621599498744 1
0.993993492905463 1
1.02207046901867 1
0.962753163280771 1
1.21640547149964 1
1.26615347271151 1
0.966233736391443 1
0.879416391489165 1
0.519345401877813 0
0.755158822806362 1
0.932690105939208 1
1.14965223274548 1
1.33913522560021 1
1.06502694609695 1
0.9638190058737 1
1.02838267814555 1
1.33673812867009 1
1.26509489333921 1
0.608503987837922 1
1.4060906315097 1
1.20046020029629 1
1.19401228822384 1
0.635188542847196 1
0.822551682642969 1
1.07031110244253 1
1.19679645518048 1
0.701128199163417 1
1.24982074819901 1
1.15322420539373 1
0.67204058227938 1
1.10641256069248 1
1.18424234534513 1
1.20409648585188 1
0.64254343937202 1
0.905943754786446 1
0.699065477770167 1
0.917986056553541 1
0.634054268167873 1
1.13487300668191 1
0.560691504098327 1
0.817078063073189 1
0.474197240870222 1
0.866225789476999 1
1.21599261129652 1
0.836520795816334 1
0.839921883045572 1
0.613111930205734 1
1.01896398434628 1
0.885047718094809 1
0.925974746545179 1
1.12083488936428 1
1.17428856101972 1
0.829044440139388 1
1.05940965676691 1
0.904106644963618 1
1.2221977793645 1
0.722291152785794 1
1.21743503890663 1
1.32718833079271 1
0.686943445658354 1
0.940980457985749 1
1.05506877220297 1
0.881458646369316 1
0.809922708312366 1
1.00419284441583 1
0.717956172274843 1
1.22971000069385 1
0.867849893832201 1
0.846544826948355 1
0.660524586580417 1
0.828259094019453 1
1.08672136447747 1
0.759821817406651 1
1.24299240565777 1
1.22907749671653 1
1.31750044037336 1
0.923625837607849 1
1.01585058240005 1
1.03561248659026 1
1.59518291757923 0
0.712047452937568 1
0.937666142717802 1
1.03045995819271 1
0.912132168277025 1
0.693741850505918 1
1.25122111135742 1
0.717126666529799 1
1.17856067661943 1
0.836844576493147 1
0.782798192782039 1
0.86164642077749 1
0.32338300671575 0
0.803496615534391 1
0.840412668728708 1
1.22809442135808 1
0.89697531825965 1
1.03429210634851 1
1.26311416060574 1
1.02828677104319 1
1.16344405921178 1
1.04076432840917 1
0.83017301153395 1
0.757273340551832 1
1.40424421941853 1
1.00592127326601 1
0.942355849183749 1
0.833833557914841 1
1.1573120616491 1
1.04568970729803 1
0.902167519725034 1
0.913894142409232 1
0.839288827295188 1
1.27200122164046 1
0.952802041742551 1
1.00042245355486 1
0.913187302666368 1
1.25149694553339 1
1.13561455807657 1
0.825274395082682 1
0.536318642317312 1
1.18939258041157 1
0.853609119731513 1
1.11924416837927 1
1.1660540643222 1
0.716927954884235 1
1.09080323451943 1
0.897082148535022 1
0.994173470170929 1
0.702748652392733 1
0.84286921985161 1
0.721478609179121 1
0.530293735734558 0
0.763748203546622 1
0.801068268285529 1
1.32165022522683 1
1.03232800250089 1
1.12556550326753 1
0.83634985690591 1
1.31521674188408 1
1.13979776298793 1
1.33553659911583 1
0.870238075169886 1
0.644038804992032 1
1.02737052030373 1
1.12529350008465 1
1.22300339202406 1
1.13657550047896 1
1.44005764195305 1
0.818562487809605 1
0.764397225560626 1
0.550408996302961 1
0.890128448019179 1
0.98208822294709 1
1.15300792938249 1
0.798000824828672 1
1.21088825929059 1
0.899107804885993 1
0.839594137035689 1
0.670275433064572 1
1.05617294191242 1
1.14784963458058 1
1.03369395518654 1
0.883676100645519 1
0.867971152998797 1
1.01554021147157 1
0.882510070335736 1
0.307106775796093 0
1.0487572369837 1
0.8332185633511 1
0.940823275863132 1
1.17725726967561 1
0.784583080159877 1
0.614106874750425 1
0.650031679915024 1
0.761282448784849 1
1.05250795074781 1
1.20515719001921 1
0.889409082261571 1
0.866665413409655 1
0.949770705138053 1
0.907821642867421 1
1.17272201130613 1
0.758335479399178 1
0.530912144111931 0
0.757878622271714 1
1.02855485956058 1
0.976708969557414 1
1.11793285373296 1
0.778327832441568 1
0.581476403428847 1
1.13083741167634 1
1.02914977357455 1
1.03764799619175 1
1.08948760742266 1
1.22295256031046 1
1.09628695775627 1
0.760447887320732 1
1.18812006662685 1
0.519765849954555 0
1.03345049020957 1
1.348138151564 1
0.423980160578642 0
1.21234696801375 1
1.25856021731788 1
1.2721062314325 1
1.16666330560002 1
0.711343449389186 1
0.756847746044914 1
0.951384416483387 1
1.2444516290943 1
0.768151071220561 1
0.797441382368571 1
0.772294021341795 1
0.82945645474279 1
0.911798942704535 1
0.761264614889605 1
0.70050548296063 1
0.794511064820376 1
0.801925324177989 1
0.979948339883976 1
0.933466798448516 1
1.15262210423198 1
0.912301551527025 1
0.949851461557315 1
0.915695976516169 1
1.21451331979833 1
1.10714454867216 1
1.50737650376225 1
0.885570684172537 1
0.830491968599433 1
0.794990112414871 1
0.925715049523421 1
0.801483760398515 1
0.938153868485586 1
0.901382488615612 1
0.95245525894038 1
0.704438963292909 1
0.457200010729585 0
0.885388642014558 1
0.830420062218135 1
0.629069858674031 1
0.860427689951132 1
0.781426984851324 1
1.35924021497877 1
1.18518014248787 1
0.700281086299839 1
0.961675778111377 1
0.584028048461278 1
1.29526130212753 1
1.2250430790136 1
0.74914931853951 1
0.648342459484457 1
1.23471336848151 1
0.785451647787036 1
0.70940727093132 1
1.51136699947913 0
1.27965577819299 1
0.81971347370922 1
0.869724925787399 1
0.772712591765491 1
1.36639219101765 1
0.897501475839078 1
1.09452713028769 1
0.857026141547376 1
0.947737841033996 1
1.07520394136613 1
0.76812736843762 1
0.821480369644866 1
1.42101221111882 1
1.1631697099356 1
1.07218745061767 1
0.781593863638643 1
0.791733117783116 1
1.17126493896331 1
1.37414250480883 1
1.1519102035312 1
1.13763024444631 1
1.08862582268801 1
0.917877089757492 1
0.923728285468457 1
1.2169451185617 1
1.15519715674842 1
0.94701619307493 1
0.857523948655218 1
1.09046880745614 1
0.619526225964383 1
0.902848182797914 1
0.94380677131061 1
1.35639012071769 1
1.04932614376891 1
0.829283857136145 1
1.03652924254323 1
1.02635916983165 1
0.689256227603052 1
0.933697712236053 1
0.813555433869863 1
1.18611506820116 1
1.34823670701944 1
0.745134254945528 1
1.3497963857133 1
0.715688306468739 1
1.18266357244989 1
0.493166040837371 0
0.34174181709712 0
0.808936413493981 1
0.836815448038555 1
1.05349331310336 1
0.965152499743472 1
1.05896133558162 1
0.548470936875456 1
1.19977459018551 1
1.30240980835279 1
0.759759790239852 1
0.722481070679863 1
1.03967723536063 1
1.02557049427432 1
1.09285706613406 1
1.09973372000506 1
0.955639132006708 1
0.824516419904023 1
0.885701742741058 1
0.78979205883526 1
1.153854268526 1
1.2309005563886 1
1.14619248906945 1
1.1796637481978 1
0.632556987863137 1
1.04646730065475 1
1.05461958889878 1
0.874586046997641 1
0.892356609782214 1
0.987897294115552 1
1.18533933325064 1
0.638253096240066 1
0.864599161719484 1
1.01425420938603 1
0.88861542185792 1
0.845416931775725 1
1.19153177210859 1
1.17292969771715 1
0.963231868885553 1
0.877086722865784 1
1.32907403649018 1
1.18974238023413 1
0.835191285849954 1
0.856689604853453 1
0.757371306168672 1
0.908767858656025 1
0.913550948303304 1
1.34611025561987 1
0.639585229116682 1
0.987349869262994 1
0.975148075767759 1
0.779507296311613 1
1.21421883863892 1
1.24178341890867 1
1.06322067139763 1
0.879619525716957 1
0.908421698478247 1
0.909881689586077 1
1.13998623748497 1
0.619315726278466 1
0.798908401046094 1
1.0606503473629 1
1.15543645925652 1
0.880922801081492 1
0.851613436514944 1
0.732696465056716 1
1.13406263819733 1
0.46065490877111 1
0.922647420027283 1
0.94861509436274 1
0.996511905931394 1
0.915015556233403 1
1.13341395272724 1
0.531138663304716 0
1.47507455000922 0
0.565798140656908 1
1.25504458093923 1
0.777165670598743 1
1.1652500073187 1
1.13171645520304 1
1.25570502112932 1
1.07908958044581 1
1.20689361831955 1
0.912839093922161 1
1.21499509840502 1
1.22679731574856 1
0.670155196068602 1
1.08190860017552 1
1.03812816128931 1
1.03513116945646 1
1.01968576183 1
1.1924052448264 1
0.775525686516986 1
1.19075945325073 1
0.922492666105722 1
0.756438709317589 1
1.5259355754942 1
0.889112033803413 1
0.910403692729194 1
1.35531639817968 1
0.82039550358514 1
0.899013904103735 1
1.01621127324921 1
0.735434244923558 1
1.28123792858276 1
0.803214687884187 1
0.862904267779474 1
0.926091326661512 1
0.520103318823778 0
0.578010809283242 1
0.960335703148047 1
0.62413147948206 1
0.938540006653613 1
1.20578036401191 1
0.554947800926829 1
1.04900616814098 1
1.06392925825253 1
0.569884104942004 0
0.980491946003706 1
0.823039221529867 1
0.902592986770926 1
1.2967391761745 1
0.815652496833934 1
0.964806932989033 1
0.94632455814221 1
1.05750453014893 1
0.551361900008403 0
0.769231298248976 1
1.00287672170613 1
1.11402835502044 1
0.755776109331656 1
1.06357007050717 1
1.38352788222328 1
1.08563475153634 1
0.897617850471171 1
0.634449938090041 1
1.07663320800668 1
0.696071377636832 1
0.938796842143974 1
0.942854708678022 1
0.830557243683955 1
0.927704583330711 1
1.14495287787561 1
1.06212465813549 1
1.13900984531824 1
1.26726539850449 1
0.558612602493499 0
0.892371592370084 1
1.24938111253969 1
1.2093845798985 1
0.927947414549336 1
0.837434223597172 1
0.905661742922773 1
0.743802948760852 1
0.645880891621504 1
1.10186427162387 1
0.986782822378008 1
0.722104949077786 1
0.865730287546688 1
0.714443911241883 1
1.43349427881893 1
0.968316694803422 1
0.711257160772201 1
1.0895193240725 1
0.816375187382315 1
0.601716125392952 1
0.518134348457578 1
1.00551713217566 1
0.987728027832518 1
1.08430708511904 1
0.725706589955338 1
0.916769558050585 1
0.87735239156278 1
1.13210181804274 1
0.901094680221924 1
0.953078739376746 1
0.816947569115973 1
1.14267874386636 1
0.773733873529449 1
1.09687159778682 1
0.993674780791428 1
1.06373825249331 1
1.012825935618 1
1.06120143429207 1
1.20180898089596 1
0.62550050310349 1
0.802017738840245 1
0.980646304026531 1
1.20002231034445 1
0.758271975833671 1
0.95800882326072 1
0.745506397578748 1
1.1160560789491 1
1.2104343166307 1
1.17905685685984 1
1.00314429078756 1
0.898463220783479 1
1.27363661644431 1
0.678262585363609 1
1.51418557320492 1
1.0246374011401 1
0.764262394259213 1
1.35505201115541 1
0.901645430986176 1
1.47316750393553 0
1.20762849381453 1
1.13674604967236 1
1.04161936909911 1
0.621216948715354 1
1.24783790815154 1
1.26024561833512 1
1.42403859595244 1
0.95027672667162 1
0.787979127117649 1
0.900622202548216 1
1.04720804759694 1
1.02298989664315 1
0.783328646149008 1
0.685273186202469 1
1.03476056649546 1
0.942024504576088 1
1.0220796996503 1
0.83946887260882 1
0.865683197114594 1
0.897417212443933 1
1.20169111812571 1
0.627373297708142 1
0.807457322366353 1
0.810600446918477 1
0.82331667376588 1
0.747889067606062 1
0.876075616655884 1
1.22169738305163 1
1.0969083564237 1
1.10631374533893 1
1.20701704273211 1
1.01605251832918 1
1.00320786601526 1
0.922149141444965 1
0.575792096408636 1
1.33909124677871 1
1.22550245246645 1
0.761117206973576 1
0.892520574181936 1
1.13697866445319 1
1.10659777377542 1
0.965203296782839 1
1.33978206751403 1
0.927390648413605 1
1.24749189290736 1
1.11038662391737 1
0.777268942271668 1
0.77176479884543 1
1.33281128240174 1
1.13245092132749 1
0.925390118674813 1
1.23322018835708 1
0.901744979550587 1
0.818638593771176 1
1.42932595291069 1
1.09665903798223 1
0.695118076537947 1
1.23201364422997 1
1.00583767561943 1
1.0620612806709 1
0.372232935238455 0
0.934805983829887 1
0.951876999412228 1
1.23090807714507 1
0.596391241006021 1
1.16414007547568 1
0.745962939514353 1
1.0530776690409 1
0.876715784635516 1
1.02862273807239 1
0.787981326286875 1
0.941351881634703 1
0.734628592780766 1
0.533423326783202 0
1.44023990441383 1
1.3998892460375 1
0.433197337019554 1
1.13684669738637 1
1.24854676988217 1
0.916433102170012 1
1.01722743403984 1
0.814735598846497 1
1.14531616433423 1
0.986558678012461 1
0.961403503040396 1
1.02314829530963 1
1.38243167020473 1
1.31269899864064 1
0.893709811417926 1
1.1078724129708 1
0.830958681811154 1
1.03289158123806 1
1.35621292727893 1
1.50115460087523 0
0.767915158783605 1
1.19301562209059 1
1.1731870331017 1
0.657837741889289 1
0.940317071229596 1
0.986506054136594 1
1.23139958177626 1
0.877980893960529 1
0.847204840774308 1
0.92715533128379 1
1.33626330051363 1
0.913673474644196 1
0.569996201554365 1
0.826092533087495 1
0.931748256515253 1
0.729506057962853 1
1.21318043823249 1
1.28523775953171 1
0.824442804557341 1
1.00634731513369 1
0.620029312109742 1
1.16641457338593 1
0.962836856125944 1
1.02934402770493 1
1.0987748432269 1
0.713136568762054 1
0.861830443075787 1
0.898795201822913 1
1.15502293531958 1
0.540306510785476 0
0.835525247121396 1
0.986671999163208 1
1.46957527161655 1
1.02919928414227 1
1.0798835956245 1
1.1413026384843 1
0.971085601350823 1
1.05778427904411 1
0.523392292491342 1
1.03413591943676 1
1.25301143361803 1
1.37876987074325 1
0.949736582595113 1
0.849345557728779 1
1.17635782225431 1
1.31262710125014 1
1.26428571326359 1
1.1810937059731 1
0.571267620528999 1
1.20219246907821 1
1.2479154860152 1
1.10588859716755 1
0.544624336065248 1
1.02958889909868 1
1.15834792972925 1
1.00373996591469 1
1.09513284140222 1
0.853814136020736 1
1.21602336135386 1
1.00938191798814 1
1.47615217752316 1
1.10933866986014 1
0.485751460947103 0
1.36588089503877 1
0.816724420286481 1
0.837197266382178 1
1.25961606968277 1
1.30544103886264 1
0.775381968819474 1
1.11658159598645 1
0.621949579904542 1
0.706960044383778 1
1.32705886117547 1
0.95188578336428 1
0.79292929670837 1
0.607248630250009 1
1.15987826646304 1
1.32457911943322 1
0.535410957673087 1
0.562576828551511 1
1.01203157895098 1
0.953841476963405 1
1.12559499943976 1
0.395088216565735 0
0.735994953825268 1
1.1868093560855 1
0.810257462419691 1
0.667462425362482 1
0.796447420970801 1
0.767548829493137 1
0.992754930839306 1
0.983479533737386 1
0.751814794659156 1
1.31828265035108 1
1.06933637215128 1
0.925874618165228 1
1.06095533859426 1
0.893608370784308 1
0.758090079598785 1
1.0493134952675 1
0.93434620904939 1
0.732086177676401 1
0.987116377829541 1
0.919302937421767 1
0.727679100816977 1
1.08586303995202 1
0.962377989385584 1
1.06184745050041 1
0.808714941691564 1
1.29252272551376 1
0.642631313822806 1
1.41840848257187 1
0.992526420956302 1
1.01546418478447 1
1.10402637633862 1
0.743746589650974 1
1.13800046932463 1
0.781094218174426 1
0.563257202298378 1
1.34091453597614 1
0.628568602633516 1
1.27030127693372 1
1.03760163918998 1
1.1380096239861 1
1.21971063565668 1
0.836992082133899 1
0.989338999463984 1
0.976127409432198 1
0.948150201159431 1
1.11162447901442 1
1.10674266901796 1
0.78880664144247 1
0.689079092120565 1
0.533218752803406 0
0.608460282599207 1
1.32796432210328 1
0.972271738197964 1
0.762798464388133 1
0.993564976313655 1
0.924148369505317 1
0.977595866486334 1
0.912226877525638 1
0.68685610418076 1
0.986306955492602 1
1.18855064245437 1
0.852788832308052 1
1.16869709197113 1
0.609618836165753 1
1.40078941197846 1
0.955802667980869 1
0.961915608458817 1
0.937869954584986 1
1.14918448052831 1
1.00222382072922 1
1.25754186524576 1
1.14442545641264 1
0.833896088340075 1
0.900484233313278 1
1.3851161307818 1
1.01632063071795 1
0.971823224820576 1
1.29779918869303 1
0.548835953561623 1
1.05753193085154 1
1.05657879561096 1
1.15984904116216 1
1.33287342111113 1
0.608357117832724 1
0.957087602552272 1
0.651876440945712 1
1.14929533954903 1
0.789449223578263 1
1.47952800578975 0
0.469859422842054 0
1.03533771211551 1
0.741500396508204 1
1.18388116289836 1
0.937411861036876 1
1.28135227793586 1
0.690638753158739 1
0.776869069141151 1
1.45256162065387 1
1.10676126183519 1
1.14384318414915 1
1.03088399441323 1
1.32202000076123 1
0.849625955363459 1
0.782656801390668 1
1.06318499465306 1
0.826516664339634 1
1.14993797540453 1
1.18940247344682 1
1.29057350910601 1
0.911346999061461 1
0.947567899425048 1
0.916886844132467 1
0.940410018428856 1
0.688220112374121 1
0.873650364202808 1
0.891960893601967 1
1.15852234343897 1
0.952729556662714 1
1.08769019516999 1
0.491786545994382 1
0.67027743090762 1
1.37667655894595 1
1.48619404303798 0
0.836876531419282 1
1.11963600115614 1
0.875928769413424 1
1.18079639118095 1
1.48211768746084 1
1.0638881011263 1
0.852289966424798 1
0.887387584251891 1
1.05296711517969 1
0.925719394556119 1
1.10997777738907 1
0.631867291757832 1
0.772178048758095 1
0.91532047200178 1
1.10576649150994 1
1.31787343767164 1
1.21818395031596 1
1.06059966113251 1
1.17995866569669 1
1.22888772595485 1
0.772794723128128 1
1.02243336051776 1
0.917520146134677 1
0.883530261007413 1
0.765738613829497 1
1.11902819620776 1
0.63451219745546 1
0.955033991991116 1
0.875166989547285 1
0.994498496253246 1
1.27230465985961 1
0.887795384503346 1
0.948444468654882 1
1.03978467458286 1
0.770620433006157 1
0.900951384083898 1
0.781019151831116 1
1.07979530624462 1
0.855756491259096 1
1.13318073868879 1
0.65003504601453 1
1.07001939311197 1
0.817251172504237 1
0.887757464431995 1
0.998516564973277 1
0.727429015007337 1
1.02333940737654 1
0.940311261283686 1
0.579306775741615 1
0.842202456366923 1
0.836878258494476 1
0.94871120763608 1
1.04767055428701 1
1.28378450306055 1
0.579277081031951 1
1.22671726024279 1
0.997703788049762 1
1.41413103095832 1
1.36813187039664 1
0.526956990613359 0
1.11009455180323 1
0.7388414901074 1
1.11304481030939 1
0.786461640350404 1
1.25239959123005 1
1.27163441991483 1
0.635312585916806 1
0.87339274999551 1
0.870808655320257 1
1.07286770357126 1
1.10593590931349 1
1.1764494209772 1
0.96502164973724 1
1.20629440471769 1
0.944910657128034 1
0.574288014494602 1
1.29424837932764 1
0.981540782788466 1
0.912906245605044 1
0.678779010466239 1
1.4161304298034 1
1.1439888059401 1
1.15804222164637 1
0.803782170158894 1
1.11264171349734 1
1.08649105120979 1
0.703760116763214 1
0.882896986841315 1
1.11380584381903 1
1.52598034960505 0
0.959618995825206 1
0.793057676142714 1
1.21862736265883 1
1.05194603148471 1
0.887791156338771 1
1.10955997961233 1
1.22219518839466 1
0.857202727614521 1
0.957344150841939 1
1.15202322546183 1
1.14056461966648 1
0.912662559719438 1
0.905574124811743 1
0.928138167372788 1
0.724924419616355 1
1.10169365009018 1
0.790687927399398 1
0.854181780174588 1
1.41763046286571 1
0.752383970908247 1
0.815029786715245 1
1.34334814165307 1
0.810333420783939 1
0.767107706452517 1
1.11339017765339 1
0.957963197588907 1
1.17786164867368 1
1.06307611241254 1
0.815077589492335 1
0.394713880204832 0
0.793179444745863 1
0.934043035541709 1
0.918148156220293 1
1.06733756881834 1
0.700045481894508 1
1.08623450966113 1
1.11745896490551 1
0.73859888670924 1
1.11412800399379 1
1.12385207103707 1
0.852978446722867 1
0.937778157821361 1
1.08434232960955 1
1.05203026181965 1
1.17014670917699 1
1.22252094544036 1
1.34795577388851 1
0.884558696834756 1
0.997724368475851 1
1.14044888768399 1
1.17177811962251 1
1.07761402863716 1
0.934408312546732 1
0.893126775686272 1
1.12227783818961 1
0.927900207479407 1
1.08804631645419 1
1.06132506028748 1
1.01882625412129 1
1.15769848597961 1
1.16646271979751 1
0.991415619030586 1
1.06344222268157 1
0.898762583820921 1
1.38745583878904 1
0.966362595097935 1
0.743437434885344 1
1.12608403927098 1
0.777282137793988 1
1.10455849639698 1
1.14204334897054 1
1.1205530033999 1
0.924585671726782 1
1.2182190667347 1
1.02508826707503 1
1.11141435090185 1
0.611263565298788 1
0.878228513092787 1
1.1180953536559 1
0.865923646883232 1
0.628199213088202 1
0.688228291641224 1
0.597913258053228 1
1.03037606734448 1
1.34540723137256 1
0.928958790719581 1
1.17773011249661 1
1.06033449193685 1
1.06934689901615 1
1.15540317425957 1
0.793728420334838 1
0.807591522556651 1
0.928574198137306 1
1.27453285391116 1
1.29683149444758 1
0.848305976827837 1
0.696242846307298 1
0.936111788209663 1
0.953140153421591 1
0.791324504184676 1
1.21244436612375 1
1.10103454768039 1
0.665345772030635 1
0.970376133881885 1
1.18148872934133 1
0.921416307803206 1
0.876008265725303 1
0.660674830828542 1
0.749877227291741 1
0.880932062307156 1
0.882121499807849 1
1.03369584843985 1
0.78960538910319 1
0.917040084500198 1
1.17102454062166 1
0.955224908890529 1
1.02397233046737 1
1.04703873843543 1
0.892637227061138 1
0.912700892159702 1
1.123579639034 1
0.770412889286587 1
0.946306815565569 1
0.864794811235671 1
0.817107080657527 1
0.730743430885404 1
1.07331139473814 1
1.30530511482768 1
1.26240265445709 1
0.891567488976209 1
0.700221659973033 1
1.04810313211237 1
0.581783403846505 1
0.953547652364356 1
1.11542447085432 1
0.801990318042909 1
1.01244811468514 1
1.13473274036177 1
1.20826513118487 1
0.871522669056065 1
1.16137553142672 1
0.973107547146014 1
1.07256671588238 1
0.735811160239783 1
0.344114033622086 0
0.941471694975062 1
0.65425013103112 1
1.31759359854453 1
1.0478704621253 1
1.01615344692505 1
1.11208270668753 1
0.793946117396843 1
1.00764591628721 1
1.09671793060946 1
0.956224051727276 1
0.919544527629326 1
0.599677890102579 1
1.39205782339939 1
1.04627142729237 1
0.976365725183678 1
0.666371928789361 1
0.930076501306429 1
1.05161457395768 1
0.752331547703416 1
1.14212859814848 1
0.523417428630486 1
0.704013566723793 1
0.973764769797861 1
0.761981242200935 1
0.728950428279205 1
0.914676306065538 1
0.742846292440813 1
1.04988396932652 1
0.733369272112922 1
1.33136549017747 1
0.842242943047722 1
0.664919287263057 1
1.2682956511785 1
1.10423207424613 1
0.808428691446373 1
0.721539428784461 1
1.12764704847707 1
0.868490312558962 1
1.2267386482777 1
1.17788259807456 1
0.553774636953901 1
0.992004378581371 1
1.03429951219864 1
1.06599135558036 1
0.776652925976397 1
1.18820947012876 1
0.693435946274834 1
1.43322414730105 1
1.28992616822414 1
0.772037570886377 1
0.788561550614519 1
0.972831603843822 1
0.663198544125333 1
0.517542035415736 0
0.839740671979618 1
1.36857956391507 1
0.893565016284166 1
0.84013298955911 1
1.00861381927269 1
0.865885649181489 1
1.0461282340892 1
0.934122906686893 1
1.01849622789774 1
1.08636727712963 1
1.14749536080014 1
1.17342915941618 1
1.25466395023721 1
0.945016633132346 1
0.534245464490122 1
0.769306998150093 1
1.09277066007733 1
0.850992068379878 1
0.891128300759292 1
0.866111743540061 1
0.756754665997973 1
0.937245940321102 1
0.913481988954905 1
1.27553800285058 1
1.17574691094541 1
1.55711917935257 0
0.830703474861483 1
1.00220122522958 1
1.04798721838304 1
0.997677289770343 1
0.740518659458608 1
0.994641311941437 1
1.03393437128294 1
1.32784520431777 1
0.805898702154106 1
0.496621263970276 0
1.03781556011537 1
1.20504490983854 1
0.943244588220573 1
0.827799346671261 1
1.28653395132545 1
0.834921099307609 1
1.31856953958207 1
1.02697416824301 1
1.32015219455354 1
1.1115793840785 1
1.23548314347168 1
0.659540591058461 1
1.11764594130626 1
1.09925903972926 1
0.798512479644386 1
1.16848605248641 1
0.940912839118686 1
0.889496350778996 1
0.790948815635804 1
0.782243448310564 1
1.16192790710698 1
1.55382412852428 0
0.995410425348702 1
1.56660400079247 0
0.794706734474885 1
0.653466656985821 1
0.740155124924736 1
0.892638389819991 1
0.546008459928753 0
1.0446681307835 1
1.10852694779878 1
0.86254357846392 1
1.13484224617037 1
1.03639715259656 1
0.834041399573862 1
1.19329195321952 1
0.832210666834159 1
1.2938073984926 1
1.41552694804694 1
1.18286195167466 1
0.556914392222006 0
1.4627615327108 1
0.544202580316163 1
1.31527623200519 1
0.912591917845994 1
1.3017460407354 1
0.943211840739201 1
0.812546454402806 1
0.854553992456948 1
1.14809293720661 1
0.498614381763427 0
0.652105988689744 1
0.963151662120714 1
0.729671673327971 1
0.824144613265533 1
1.11192727531218 1
1.03428404169229 1
1.08487854344792 1
1.09542347572472 1
1.43321414726796 1
1.19788949690514 1
1.17046871419455 1
0.73446137540907 1
0.815188398568423 1
0.657120215835034 1
1.23754394993285 1
1.60111367964897 0
0.894896860644672 1
0.703733266454771 1
1.33166269991061 1
0.926551982280072 1
0.749756942773459 1
0.962846519050627 1
0.500805131731304 0
1.00577170156346 1
0.935827995740033 1
1.11609974196143 1
1.20914137323789 1
1.0193697316638 1
1.05397009978155 1
1.37662177459607 1
0.900634150266128 1
1.39512966774071 1
1.03301413597762 1
1.03563092493994 1
1.14025327439244 1
1.13612032960909 1
1.40935016972231 1
0.802811864231952 1
1.04546071556362 1
1.30890636440941 1
1.10929005468869 1
0.741502720760864 1
1.09138765671156 1
1.02019743341215 1
1.00304103249584 1
1.0958199323304 1
1.13135903469058 1
0.936336724079245 1
1.04094265790684 1
0.952333312787107 1
0.770879143923292 1
1.49617145257569 1
1.04060766154598 1
1.13253413495378 1
0.938759885345884 1
1.3087298546844 1
1.04596406695804 1
0.963918877542314 1
1.12157617611875 1
1.01504779921162 1
1.06901308382839 1
1.1860455352177 1
0.758191818427733 1
1.06311123581584 1
0.85339907690371 1
0.867802263927464 1
1.05458858165319 1
1.44093081256455 1
1.16691065310369 1
0.868401712340729 1
0.844988417566416 1
1.0779197569449 1
0.845361889499173 1
0.961720900687992 1
1.07413470675147 1
1.21716049372303 1
0.479002867679799 0
1.00142190989218 1
0.978102874611678 1
1.07560875961784 1
1.08991547012156 1
1.15366990209156 1
0.740317916683777 1
1.20097028280683 1
1.05928135839297 1
0.862907477492634 1
1.18383213199926 1
1.0744735147524 1
0.713431253477462 1
1.03320328340165 1
0.984113060533979 1
0.647148997935477 1
1.33569394857846 1
1.29172963537276 1
0.921520728158731 1
0.807439880450137 1
1.13610892180587 1
1.30098890028265 1
0.972687197539658 1
0.64455131674466 1
1.03827607140067 1
1.07512361891095 1
0.619471921185586 1
0.982827008438899 1
1.23503304637345 1
0.597529235993111 1
0.913701782754702 1
0.91414575674287 1
0.878661723080111 1
0.783833491298356 1
0.94995393367707 1
1.06652805020242 1
0.9341063096228 1
0.802417381860293 1
1.23100470910503 1
0.610008580272303 1
0.661703143821077 1
0.875244655865837 1
1.35453179541943 1
0.780201410388428 1
0.930387147101947 1
1.46629913888019 1
0.941531296016256 1
1.15785259633551 1
0.838666890974197 1
1.30726216046194 1
0.504876977214312 0
0.85167352409511 1
0.90243614571643 1
0.74647234051844 1
1.153081975721 1
0.800819137931978 1
0.794826862158675 1
1.21251542141641 1
1.16987423258572 1
1.21101053501122 1
0.778591912963203 1
1.00975229361778 1
1.00094266601563 1
0.905548347875603 1
1.02072194431783 1
0.831555944860074 1
0.908597634879422 1
1.05802019935756 1
1.04042978823584 1
1.2140171010754 1
1.05284360912745 1
0.344676598672314 0
0.795354302529364 1
0.955031628090824 1
0.837154333130568 1
0.963928588427578 1
1.10283367572085 1
1.16750838257845 1
0.952018570611797 1
0.867084757429432 1
0.973108792313407 1
1.17204639652205 1
0.867450523857687 1
0.875621719535141 1
0.874010233907496 1
0.956498722005207 1
0.903751348589686 1
0.790130846093102 1
1.03439792371356 1
0.984248014362237 1
0.648582543175144 1
0.924928192812353 1
1.08384648409991 1
0.656193431969239 1
0.819534290140351 1
1.24549097062898 1
1.00288566017968 1
1.06898974591975 1
1.01144555691662 1
1.07727476665911 1
1.25360254966677 1
0.942836670782919 1
1.12926236804733 1
1.00382401625491 1
0.853561692116571 1
1.33702009474153 1
0.878943391254308 1
1.50940036001666 1
1.21148009108757 1
0.920500506350392 1
1.10214788684382 1
1.05957447807647 1
1.29256900871706 1
1.00277900893184 1
1.14851476021034 1
1.24632895792155 1
0.845485494693999 1
0.875412963949252 1
0.847175628782818 1
1.38342942015916 1
0.842012927830022 1
1.18077091952518 1
1.29377941734179 1
1.4818823196534 1
1.34003684643628 1
1.05413106908401 1
0.838664572385522 1
0.935347028529722 1
1.08448287176918 1
1.04588968068974 1
1.15818123453218 1
0.882834981220673 1
0.598341350663983 1
0.752969469423901 1
0.86786418968496 1
1.19604106955832 1
1.18931884988642 1
0.784342935016938 1
1.08350003492289 1
1.18378372293212 1
0.67820267308795 1
0.854901583761734 1
0.993745811102957 1
1.03263654667849 1
0.907753064165105 1
0.798729555328105 1
0.97705067611415 1
0.985733151283844 1
0.912739850454946 1
0.742848203200321 1
0.986665719483434 1
1.19475520434875 1
1.26399327633184 1
1.12118703510161 1
1.34223642678427 1
0.964131821374706 1
1.28277889175754 1
0.767402623752956 1
0.838031528395032 1
0.940295763235264 1
0.630538090611714 1
1.28993799675194 1
0.536921910501219 1
0.816928984832343 1
0.630292665167601 1
0.782007066503742 1
0.85992329469333 1
0.680637205284468 1
1.04747708525907 1
0.677543781958784 1
0.914216300391931 1
0.916898569429887 1
1.07149079588388 1
0.95547698420968 1
0.855711747960034 1
1.34036655124294 1
0.901117035437081 1
0.865922352080464 1
1.45098177708981 1
1.08256217212417 1
1.24194036050231 1
0.765925333608647 1
0.911701895705224 1
0.840459705272965 1
0.685752246929855 1
1.11175945776746 1
0.941327819145937 1
0.89833337305234 1
0.582562243810516 1
0.915922584065801 1
1.21766874917733 1
1.03438904611901 1
1.02770819293753 1
1.309298307467 1
0.647418978447325 1
0.958888097220043 1
1.07705473715669 1
0.737041536962036 1
1.07131429848753 1
0.934684533164125 1
1.10520873382986 1
0.574339991320651 0
0.893524151522359 1
1.36165867354922 1
1.06253904895882 1
1.04643045378008 1
0.88561254866072 1
1.014891612331 1
1.21676908697683 1
0.957882489051863 1
0.837089678764458 1
0.865726288341749 1
1.060465864191 1
1.30322245485237 1
0.907702548183171 1
1.04175416617166 1
1.18351754698231 1
1.29659860046852 1
0.759154145288082 1
1.34775826001728 1
0.962361607108701 1
0.980172464993505 1
1.23309688128409 1
1.2218751446514 1
0.515933979542906 0
1.22187688741986 1
1.04654478804881 1
0.706954862096467 1
0.878977992245714 1
1.15078777156357 1
0.940662672352215 1
1.09796106575696 1
0.63519888248573 1
0.712204837209536 1
0.652315004521909 1
0.766979242125001 1
0.605717138266791 1
1.2733220690801 1
0.711663218167413 1
1.12015516784388 1
1.10826752926901 1
1.37151143753972 1
1.37574435950101 1
0.906737314762936 1
0.49178589540914 0
1.14350373712599 1
0.469860304142269 0
1.3672098398633 1
1.11626216423652 1
1.06056090760397 1
0.928128040518367 1
0.999017306015513 1
0.937272569298149 1
0.774051724284004 1
1.39507035352921 1
1.22048123795073 1
1.38985260263266 1
0.964882525387001 1
0.99521859207008 1
0.530833879266289 0
1.2121668334318 1
1.03076178308532 1
1.12658448562379 1
0.895446304885616 1
0.693908099845566 1
0.954658943160249 1
1.36471565364092 1
1.07049245372829 1
1.00105841031193 1
1.00069980512993 1
0.832955847289041 1
1.04411327607124 1
1.05353153108279 1
1.02952111232523 1
1.29543758749789 1
0.837266081214999 1
0.816416588416056 1
1.16617819212004 1
0.877728692718478 1
0.827219118358018 1
1.21545550906372 1
0.929233402191122 1
1.23842247505337 1
0.70192215519639 1
1.12632746369806 1
0.891342725909481 1
1.26292155028451 1
0.830751044093672 1
1.28640999174617 1
1.23469850890089 1
0.696175452928728 1
1.11494504342538 1
0.963481928538141 1
1.32557854764211 1
1.06311084499706 1
1.37119877686631 1
0.870896422027115 1
0.903041524671451 1
0.830603535678885 1
0.829001192473228 1
0.954278036650243 1
0.730871800771675 1
1.30582673152806 1
1.33172023460965 1
1.03146356791729 1
1.07445562113838 1
0.936487288275969 1
0.586516356019923 1
0.827182698329587 1
0.780541153926817 1
1.1204517558548 1
0.748685403362699 1
0.968724110720842 1
1.25673975718982 1
0.976324792477667 1
1.49542636088233 1
1.04570943466076 1
1.17773518888496 1
0.916358592619836 1
0.987310809284386 1
1.27636681548654 1
0.975173609990612 1
0.788713037391147 1
0.894330952162883 1
1.08409549297221 1
0.968920078622077 1
1.16468756425507 1
0.943271318506367 1
0.60632756995538 1
1.05973390188178 1
1.25931476384792 1
1.06750158225208 1
0.676148408650158 1
1.10324036636613 1
1.06940204158237 1
1.27772807610027 1
1.09326120809324 1
1.17213139438907 1
0.799353361090396 1
1.24772325682409 1
0.930564006750832 1
0.929702082523223 1
1.00363137645653 1
1.09461780732273 1
0.95935891436252 1
0.695382995449698 1
0.891196357694506 1
1.1227092975232 1
1.0462229823438 1
1.02005257054817 1
0.777031069929991 1
0.942813213201882 1
1.14825926258421 1
0.872188495596333 1
1.06032457835331 1
1.51429956221327 0
1.08076869221628 1
0.768309927947687 1
0.947944028005055 1
1.21833263269735 1
0.97391257793736 1
1.01765190481971 1
0.815204693570675 1
0.496088354003968 0
0.652213577848679 1
0.435686518657113 0
1.31416086750845 1
1.16919996083023 1
1.34744335452646 1
0.875263277558317 1
0.652635406988717 1
1.20695153373679 1
0.526539142496949 1
1.16908899849776 1
1.14207995905921 1
1.27625746876513 1
0.752939393241799 1
1.16326212635299 1
1.27014960456755 1
1.09728316161762 1
1.05251427590114 1
0.976327063469265 1
1.130530277125 1
0.646270852705732 1
1.33445108369768 1
1.49090654536429 1
1.35146420069008 1
0.897148142994962 1
1.11861093043323 1
1.17447384007331 1
1.15509516987879 1
0.518468709354168 0
0.94034762071238 1
1.00243985334672 1
1.02633952418116 1
0.884891694528444 1
0.816334646653241 1
1.16261823706509 1
1.06247454591476 1
0.668730096611723 1
0.863040676760349 1
0.299858711747507 0
0.928353877955134 1
1.30371909018402 1
1.01424190694881 1
0.808777263854743 1
1.38902592461017 1
0.665220056157372 1
1.41060671623181 1
1.13507647421447 1
0.860324102427309 1
0.775628777040841 1
1.0032284445129 1
1.3971589442701 1
0.813792275509552 1
1.19423936171641 1
1.00853074410242 1
0.862839097567378 1
0.619846629977737 1
1.1411335558345 1
1.0085532011626 1
1.00940586524108 1
0.83018819222903 1
1.16395118503182 1
0.815534694268783 1
1.03640255141575 1
0.945866867297952 1
0.813051404989571 1
0.974175202510786 1
0.959329545637281 1
1.09003928665268 1
1.04643233084783 1
0.763612927986584 1
0.720105980304801 1
0.755477576314845 1
1.10449074618455 1
0.765608294809823 1
0.476015455131109 1
0.929651609051121 1
1.2462844833623 1
1.14848022017467 1
0.928245706206249 1
1.03120295411239 1
0.785344034042293 1
1.11203830448274 1
0.824276554554525 1
0.867618571947909 1
0.813492725099079 1
1.09794534423319 1
1.06140027880588 1
1.22258231826276 1
1.34332255335619 1
0.973793202035486 1
1.16119529121402 1
1.12413223034963 1
1.02035075212741 1
0.958498067195092 1
1.07073357116796 1
1.07778186705463 1
0.98558093797864 1
0.743635287489887 1
1.14625685430272 1
1.09976878863114 1
0.561996493918333 1
1.12627013138686 1
0.733530542352858 1
0.905974215349569 1
1.21546647486246 1
1.0427692160061 1
0.818687228659392 1
0.536472847901488 0
0.947908126093011 1
1.12011789513174 1
0.85626683154006 1
0.813437986117781 1
0.67939959668486 1
1.20180568118742 1
1.28097264184319 1
1.08417284037111 1
1.03405812267958 1
0.758210000747709 1
1.08381515325237 1
1.25249200091284 1
1.1901606621476 1
0.971217898576411 1
0.879458470477542 1
0.505304696702219 0
1.00520559815735 1
0.680772389608895 1
1.02979365849959 1
1.07130617214254 1
0.886096140604302 1
0.652017159361162 1
0.755614771009895 1
1.16756327624324 1
0.890651416657551 1
0.903244478213008 1
0.293127187559858 0
1.04767908455991 1
0.786352983106162 1
0.897545041233312 1
0.821264141383404 1
1.08233903326493 1
1.06754580331343 1
1.28058109529735 1
0.680690051912503 1
1.5454034745226 1
1.50189438417195 0
1.01121172139647 1
0.904623990709615 1
0.838767135081642 1
0.811680447808854 1
0.766161311253995 1
1.54243597345263 1
1.07082627616265 1
1.29868410474464 1
0.537111869941705 1
1.03608723992596 1
0.76274588386237 1
0.836761988701026 1
1.01409874742254 1
0.557557559322104 1
1.15891738502171 1
1.15951307429159 1
0.888255803538006 1
1.3298060962107 1
1.12758612524894 1
0.816855792608828 1
0.827279484112765 1
0.675188478531255 1
0.837613357455513 1
0.814960822883877 1
0.956041811387452 1
0.808683392743497 1
1.06191575697655 1
1.1155579238213 1
0.419831470485647 0
1.67104113445892 0
0.861706571832311 1
1.13387705470938 1
1.42970816299834 1
0.890062001314693 1
0.921983316471987 1
0.859726153943343 1
0.683738669827316 1
1.01580300330974 1
0.745085563342691 1
0.888361386284204 1
0.822936247457797 1
0.956524859146217 1
0.63027050504027 1
0.523124868501225 0
0.786093305860997 1
0.979032780654225 1
0.754200770530932 1
0.675704985082931 1
0.803075253651112 1
0.799658007941277 1
0.961984595680375 1
0.864838641175925 1
0.840554197900111 1
0.950234616138983 1
0.906227132582799 1
0.509624762710095 1
0.790291503981265 1
0.793027545208119 1
0.883811655800933 1
1.17264436780614 1
0.823191695621493 1
1.13037508700015 1
0.984901187259429 1
1.22927805543322 1
1.22422938185534 1
1.35162309728877 1
1.22323182708749 1
0.919505397068577 1
0.539199619452348 1
1.10013184396591 1
0.927309856563882 1
1.29054584912829 1
1.09172662552816 1
0.983288699756474 1
1.02143447131091 1
1.20754844659195 1
1.09469663283246 1
1.02827767509563 1
0.623874165657018 1
1.17059536511322 1
1.29901255175411 1
0.906139058341912 1
1.29590297917214 1
1.09686415677139 1
0.881088896587375 1
0.844410089786113 1
0.948866295693247 1
0.716763211011647 1
0.904426209885483 1
0.793204605019236 1
0.911048923280316 1
0.890617926737746 1
0.819782621344 1
0.942306120103659 1
1.0793386706787 1
0.879403162731695 1
0.811321600713123 1
0.913879774339044 1
1.36504866717491 1
1.15098010635296 1
0.863224526693465 1
1.05820954826713 1
0.501217652885529 0
1.0031087984982 1
1.0248768935626 1
0.976284356630805 1
1.21200573324553 1
1.11370664158674 1
0.652534001422308 1
0.653037262693666 1
0.985113716448016 1
1.0595194010098 1
0.876085961774393 1
1.31847641921589 1
1.29557056101307 1
1.41802535973122 1
0.934562908409065 1
1.11714110813764 1
1.04436702499741 1
1.19909343244752 1
1.30242306334787 1
1.40955433021131 1
0.896871097808056 1
0.90125004199702 1
1.00730078761299 1
1.37198336185419 1
0.88138534571847 1
1.14225839904278 1
1.19456997998112 1
1.20032256410135 1
0.96362929757314 1
0.876927193105081 1
0.771850367725414 1
0.96515487499332 1
1.08227633569779 1
1.61491990272482 1
1.22834812430357 1
1.32440269570123 1
1.21069195084756 1
0.689860207049344 1
0.924697708251886 1
1.30885178373616 1
0.771938816906634 1
0.981875064190383 1
1.0563773758977 1
1.04015713133484 1
1.1348232633639 1
1.40318842783336 1
1.32821910622131 1
0.773286274275133 1
1.16103780948259 1
1.12779978552273 1
1.27932807976054 1
0.871393234660138 1
0.870404055296821 1
1.18918780355396 1
1.13929995531295 1
1.10668708377429 1
0.863712803775614 1
1.21897950050007 1
0.822102018640113 1
0.949388566180436 1
0.700993651495441 1
1.0924205923082 1
0.72486149186423 1
1.27659100595396 1
1.09910384722674 1
1.01942288216836 1
0.622752807166659 1
1.1222005067002 1
0.839742695652804 1
0.768037663169752 1
0.59237854787455 1
1.03112599404822 1
1.03179646299467 1
1.23293054334449 1
0.655168363727672 1
1.15345884528678 1
0.880441096575073 1
1.27563641030279 1
1.02374613509304 1
0.999807104770932 1
0.774634984389684 1
0.919761446023735 1
1.27548353941698 1
0.899406096479962 1
0.881327263102641 1
0.992486108024605 1
1.09872308065662 1
1.08085652323744 1
1.00606964933061 1
1.12145338588108 1
1.15789807095809 1
0.683308430345701 1
1.09422153617739 1
0.830672086500885 1
0.73701882726943 1
1.02406524609878 1
1.07515149946288 1
1.45466923307582 1
0.872121858377377 1
0.899034544590234 1
0.945974570844365 1
1.034721824352 1
1.22751583147339 1
0.926409434969005 1
1.29143375955366 1
1.10388971686358 1
1.01987779179682 1
1.00611760323684 1
0.728587020241519 1
1.09705369559713 1
0.756648251449915 1
0.528358189769788 1
0.751613777105509 1
0.824838172076275 1
0.927933302195846 1
1.06949822779076 1
1.32474239699519 1
0.675319910002373 1
0.762372043979453 1
0.909062876477766 1
0.941243901829903 1
0.916177999163025 1
1.1426215382729 1
0.759018104386504 1
1.57772825968742 0
0.795107203741625 1
0.658350149482076 1
0.877552906539115 1
0.907883973997896 1
1.58378086211675 0
0.547315930930981 0
0.954792489716325 1
1.35803922334292 1
0.896162130562896 1
1.27705610234021 1
1.24971884730869 1
1.22166812255603 1
0.972217379424315 1
1.08033844591152 1
1.07485907888297 1
0.469691163619487 0
0.633644014593936 1
0.95044425366684 1
0.963837500771626 1
0.901878275062407 1
0.942166592516675 1
0.866512374635303 1
1.21005951259478 1
1.12637642032004 1
0.877735160440745 1
0.709646564324438 1
1.17849414002729 1
1.13079800589284 1
0.96118490519943 1
1.45595333307631 1
0.778209220329327 1
1.00204834051569 1
0.893906292019114 1
0.787368143448849 1
1.26579582440605 1
1.5999753598853 1
0.847706870332282 1
0.964484489125485 1
1.20498617349899 1
0.596551319018183 1
1.02606229121328 1
0.821393050277039 1
0.950392473234875 1
0.877292507993464 1
0.899032668001597 1
1.23550977125551 1
1.21300415896207 1
0.741543599557258 1
0.811679393865227 1
0.804988537045614 1
0.989885080985969 1
0.957858591189129 1
0.747647776359969 1
1.00898684165016 1
1.21796742827705 1
0.988756326609935 1
0.847927726664434 1
0.949080219307203 1
0.871959831453687 1
0.990480687717634 1
0.668708678673397 1
1.13887121276703 1
0.950410109328093 1
1.23328244445141 1
1.09143700996503 1
0.580686259950385 1
1.00926428216912 1
1.1356765755259 1
1.1845901301728 1
1.03387561114922 1
1.18337205156182 1
1.21754201706419 1
1.00035844475642 1
0.991401735039775 1
1.16536828412273 1
0.855448877943477 1
0.851823156884479 1
0.868229206496677 1
0.957950104464391 1
0.991044743474337 1
1.07577843495753 1
1.17565858965792 1
0.661890389430108 1
0.929060545733512 1
1.05074540491319 1
0.685301401953372 1
1.112183318023 1
0.970684270365253 1
1.32561504132973 1
0.975142988199257 1
0.62642597786269 1
0.958255779077956 1
1.33632490041976 1
1.18070894245212 1
1.48397907789005 0
0.847720219320397 1
0.721254415728424 1
0.998515960281597 1
0.779992720575591 1
1.08757269671004 1
0.815576657695963 1
1.0346618219204 1
0.863943962873088 1
1.15353112031742 1
0.525952541566652 0
1.063924548918 1
1.08924495497868 1
1.06113464171713 1
0.913791658750291 1
1.13515690410982 1
1.31821096139279 1
0.909575595168809 1
0.870024846454446 1
0.882606079187903 1
0.896203056884694 1
1.03487215194784 1
1.46285129759601 1
0.698280948337593 1
1.09138703646425 1
1.09043656747321 1
0.771338761625979 1
1.18048769131862 1
0.684881482840052 1
1.36110363273438 1
1.08763695799082 1
0.835905150573045 1
0.659457047156006 1
0.983790358381341 1
1.00235241429682 1
1.27807352787951 1
1.25351688893693 1
1.04492075021706 1
1.37718881493067 1
0.770904476749117 1
0.859116659282977 1
0.88845236860031 1
0.874755363868093 1
0.639982377627937 1
0.632191876145324 1
0.874092705128032 1
1.27052991115252 1
1.20431834952396 1
1.01275969784375 1
1.2535720857157 1
1.16307077536525 1
1.16710802740752 1
0.880112836766587 1
0.679568761619508 1
0.992239640089795 1
0.840881184758185 1
1.02235403942409 1
1.21948268623325 1
1.22048054469326 1
0.742124942289812 1
1.10650734217491 1
1.04106903056915 1
1.15843827982486 1
0.988805737299457 1
0.963777291442113 1
0.974553173615492 1
0.675446808211489 1
1.19449454523727 1
1.21116940516932 1
0.906746087307188 1
1.1586871412256 1
1.00006838422575 1
0.943187642922015 1
0.956117027361649 1
1.08714947343973 1
1.22814644141745 1
1.01655986863262 1
0.886283586510589 1
0.566260169131049 1
1.16470403259354 1
0.720026764504484 1
0.863450337580625 1
1.55264376301421 0
1.1799096558334 1
0.852442527638633 1
0.417251256966523 0
0.78113629775863 1
1.58578362979707 0
0.783034756826422 1
0.765218847024957 1
1.04285797748712 1
1.0133096818881 1
0.839792517486785 1
0.521511083170491 0
1.11517434831108 1
0.888886965913669 1
1.02300845236905 1
1.03134276954065 1
1.2336816508311 1
0.87077592605517 1
1.19475448981283 1
1.09702696699336 1
0.820720440702766 1
0.707190457840796 1
0.875841553836104 1
0.872184629970679 1
0.64227560271141 1
0.612459551577088 1
1.44368531237853 1
0.736449829532171 1
1.23162728812603 1
1.01983448999587 1
0.953819534838443 1
1.15710239589885 1
1.0302155597904 1
1.19591048034562 1
0.899327299396251 1
0.463382379945451 0
0.752808190371715 1
0.904865182391116 1
0.648836463639117 1
1.07480966984948 1
0.57151664112057 1
1.17468777962997 1
0.818160024807832 1
1.05918457154386 1
0.94999780460679 1
0.856804258153774 1
1.34231817103626 1
1.24997870792908 1
1.08213386975631 1
0.996957470129513 1
0.872492649422031 1
1.12650642896995 1
0.962458904742303 1
1.17115709577742 1
0.957723255108207 1
1.11197958679416 1
0.803084516914925 1
1.55350961620999 0
0.801105752447291 1
1.1658210249959 1
1.20952096801866 1
1.23155143710462 1
0.898101245379674 1
0.942687012924692 1
0.992524133677267 1
1.27290160874856 1
1.09718243465978 1
1.26842923689655 1
0.868446113290978 1
0.79365918880838 1
0.995124783657022 1
0.963600696279224 1
0.998233962580942 1
0.971898964312837 1
1.17377365311688 1
0.996271262327766 1
1.24787446925127 1
1.17564519253503 1
1.37579017652577 1
0.86911611284649 1
1.39994006414806 1
1.04516982581871 1
0.806537074746191 1
1.20609412366317 1
0.953789364516736 1
0.820726247042638 1
1.23457612613529 1
1.10714932118668 1
1.24363186555679 1
0.929541235360397 1
1.19778581322929 1
0.494381775133496 1
1.00931976291359 1
0.758697010092029 1
1.39366065749595 1
0.985508213122767 1
1.07957719917922 1
0.706703056219402 1
1.04255433329654 1
1.03239899499087 1
0.739992715408903 1
0.953156117381757 1
1.12858945531863 1
0.866838420958073 1
1.04721633547816 1
0.924588835308149 1
1.1578987285015 1
0.983580633492106 1
0.889149450152266 1
0.961553564802491 1
0.855802811004311 1
0.93184546907003 1
0.810390842448419 1
0.974444766881468 1
0.919668546776832 1
0.651536790035651 1
1.09997570612858 1
1.35570454781852 1
1.20103533032375 1
1.05165748082528 1
1.10840997409295 1
0.954162934928688 1
1.22401669574845 1
1.1024581845176 1
1.30617342470228 1
1.15769347731103 1
1.22471693231091 1
1.21757633745013 1
1.58932653405504 0
0.757180671598246 1
1.19189911832458 1
0.814024987014798 1
1.20119095225933 1
0.961890056370073 1
0.974290485647523 1
0.959747864472084 1
0.632153809959388 1
0.601818278873613 1
1.00706742831885 1
1.12341145695012 1
0.688904681539464 1
1.23443416683519 1
0.79123965635785 1
0.849346436606344 1
1.35149386455985 1
0.809232401231852 1
0.74762075507249 1
1.2322639999128 1
1.11057560629139 1
0.862602127535168 1
1.46092437905649 1
0.804999632329109 1
1.12329971222428 1
1.13888060737973 1
1.06584682763667 1
1.07105447570216 1
0.792727546545278 1
0.988217851031362 1
0.872613181315299 1
1.03070099089169 1
1.1036163595443 1
1.0344497099566 1
1.32748181549691 1
0.767325160470172 1
0.657918789033787 1
1.24776218086319 1
0.690469965315545 1
0.576382537425211 1
1.03671649380369 1
0.901836023219073 1
1.2126397330135 1
1.18708949252434 1
0.725229345479798 1
0.757704804524644 1
0.772889205216952 1
0.825749655607896 1
1.10064693257941 1
0.754366204680531 1
1.08841684882154 1
1.02781985646472 1
1.16559068480512 1
1.4143632797544 1
0.914141521153826 1
1.23223948382844 1
1.29573965656786 1
1.53605251585751 0
1.33980020224389 1
0.74533928418447 1
1.15825706904321 1
1.13008558272013 1
1.1397571965127 1
0.684385609431033 1
1.25411201858531 1
0.945219317125168 1
0.652559387703722 1
1.05131644211666 1
1.11487456634463 1
1.35678903712749 1
0.951790580071488 1
0.772664747043337 1
1.25557738496552 1
1.43839261679661 1
1.09919670412115 1
1.21568807507082 1
1.30424596604368 1
0.847336673029292 1
1.06764346351599 1
0.873949725260226 1
0.783674200305144 1
0.756720023039421 1
1.00337502935332 1
1.09024415072406 1
1.190160813294 1
0.756736837719263 1
1.05397961369933 1
1.34059272172058 1
0.652488971738428 1
0.626838593413057 1
0.496922937217669 0
1.46099121522868 1
1.04599714453874 1
0.961172117439085 1
0.930209950169274 1
0.498016353120918 0
0.774275535090491 1
1.2317106937214 1
1.21106142654539 1
1.30128463329299 1
0.904634510403343 1
0.887929354690096 1
0.69371762332668 1
1.31969406942569 1
1.11411556812929 1
1.31725198442477 1
0.88570561511886 1
0.391466597277176 0
0.899267917146875 1
1.11674889566686 1
1.20417887387575 1
0.867660234843745 1
1.15009589047988 1
0.937378273554355 1
0.872436706015602 1
0.827205398899422 1
1.11799318524519 1
0.586208708138672 1
0.951503609836414 1
0.850056064216609 1
0.771749515478739 1
0.985778063359454 1
0.601611569990107 1
1.20961097365567 1
0.905218842522878 1
0.801782564848396 1
0.737292489093873 1
1.08291943253555 1
0.89525074057875 1
0.792714488585056 1
1.42457013173788 1
1.01904230269 1
0.950386545766561 1
0.730811418421372 1
0.473928699082741 0
0.74452277270332 1
0.820798438583067 1
0.824984170636424 1
0.734298286827639 1
0.820990250240314 1
0.943128874806642 1
1.35930583791951 1
1.00238021473816 1
0.820426460612635 1
0.977967375174132 1
0.985507702930431 1
0.601126958858885 1
0.715735230391834 1
1.01993852739806 1
0.755506352168532 1
0.955067072593556 1
1.1068595421794 1
0.763142562922122 1
0.356787065313139 0
1.15342261971933 1
0.947812203124144 1
1.11613353051726 1
1.2731106444573 1
1.00651649310606 1
1.33224473500182 1
1.33999462411723 1
1.3553193914454 1
1.24260604337695 1
0.948515719394969 1
0.980861416505879 1
0.829800999080078 1
0.832657809871811 1
0.917184807012144 1
1.11012076545742 1
1.111504608143 1
1.07926189701879 1
1.06832841889625 1
0.953074135371908 1
1.09152273342135 1
1.17791794766302 1
0.543959651371831 0
0.835321133103313 1
0.832256917806713 1
0.685581476387592 1
0.714681987972096 1
1.03237506582583 1
0.498201239484495 0
0.913590399496982 1
0.849527298003212 1
0.914159143128123 1
0.945459671401174 1
0.878857526703047 1
1.04549985986722 1
0.596061209158288 1
1.11397627757013 1
1.06910507754638 1
0.537200849245342 0
0.825543413019727 1
1.10420104720486 1
0.790592399984955 1
0.679804803477067 1
1.16995079042826 1
1.29759605768446 1
1.04695444724129 1
0.664759072907317 1
1.05975255331552 1
1.06181243828734 1
1.42817296163542 1
0.86790021242058 1
0.957870055947429 1
0.899803640637413 1
1.00484148587554 1
0.767868094758291 1
1.11203667828285 1
0.638887002486509 1
1.21613715243577 1
1.15387030797721 1
0.78422433892201 1
0.85755818978675 1
0.936287412561745 1
0.872105785443252 1
0.823233496898219 1
1.12048551701039 1
1.15203582720549 1
1.08871221968679 1
1.23218556041108 1
1.30781235795976 1
1.01887406890774 1
0.140983312234645 0
0.750681576472786 1
0.643164018573693 1
0.920497789988631 1
0.966496043673254 1
0.824325927350102 1
0.986470236995088 1
0.955747509260953 1
0.604579657064966 1
0.864245533892052 1
1.27102695422055 1
1.0601695782966 1
0.886279106389896 1
1.0060332323207 1
1.0512405170724 1
1.31477686723554 1
1.08856249152334 1
1.07697847252533 1
0.79723414341593 1
0.993647041399816 1
0.740528776648698 1
1.46044195551517 1
0.912788550195481 1
0.911813922814622 1
0.947576811766659 1
1.28990930987039 1
1.03431476272907 1
1.321632154096 1
1.16885468516794 1
0.545592288559793 0
1.10798755065567 1
1.10977525913554 1
1.1788219897042 1
0.509884260967197 1
0.72047713382396 1
0.850647934923986 1
1.03203464022301 1
1.12239909114238 1
0.725900154477316 1
1.08678460026142 1
1.14190586111005 1
1.50094245665658 0
1.21338319881527 1
1.31165308300315 1
0.620615180605165 1
1.17881193905415 1
1.200977581866 1
1.1368887694263 1
0.905787157701202 1
1.31603403409154 1
1.44216068988415 1
1.03206207754229 1
1.02950588572303 1
0.797174714410603 1
0.86722017513236 1
0.913372730375565 1
1.07840158367917 1
1.53556139722644 0
0.598423268760481 1
0.772915043254325 1
0.984050451227062 1
0.573854785512705 1
1.2045389495019 1
0.860822843914663 1
1.16731208631743 1
0.866190077862014 1
1.1073613020034 1
1.02493761119554 1
0.823540343888179 1
1.38547882396854 1
1.27915520802825 1
1.07046272168582 1
0.847526678092099 1
1.3469850673848 1
0.668813415003122 1
1.29685040151076 1
0.694922914478508 1
1.03962564959605 1
0.952302724989268 1
0.610580239244721 1
1.26769082001579 1
1.01136141639784 1
1.02279979074706 1
1.4799702396719 1
1.35059622774273 1
0.978253184182658 1
0.799306791074884 1
1.55717771452443 0
1.09146048985087 1
0.613228037497025 1
1.04976390654394 1
1.14190641446852 1
0.82828298473784 1
0.982476503624917 1
0.808963361466074 1
1.51250649765981 0
0.668390758661009 1
1.03686128512363 1
1.23435886746422 1
0.792885801587342 1
0.716758796218406 1
0.910018967365682 1
1.06741679678863 1
0.901790023566968 1
0.927970756350833 1
0.736615011402436 1
1.31615865861788 1
0.999900238118563 1
1.22002435889997 1
1.11094151180727 1
0.834661044429026 1
1.17240997860744 1
1.11750636546963 1
0.964094816218057 1
1.57104605256919 0
1.43310582224266 1
0.545078983230746 0
1.0761637501437 1
1.2308046263116 1
0.995511742989973 1
1.37862357756365 1
1.10609429946278 1
1.26881225088844 1
0.957444256656152 1
1.37202593111599 1
1.24582609511126 1
0.954628725555912 1
0.906764209172607 1
1.25957692121722 1
1.61432088962454 0
1.25850345355569 1
1.05672213865291 1
1.09913116290777 1
0.884130942348722 1
1.23078266130791 1
0.861211067690537 1
1.05580594521093 1
0.762471054232148 1
0.503623478124148 0
1.08233163516808 1
0.710025587362082 1
1.05249170380747 1
0.608668190605469 1
1.17085208340811 1
0.902319682147223 1
1.37788997601553 1
0.686931151612396 1
1.24032095375117 1
1.03249743892711 1
0.839050393269944 1
1.10638371462824 1
0.976992125667287 1
0.76018942184253 1
0.838019419547246 1
1.08273694471827 1
1.05017584776277 1
1.01502080761722 1
0.888621300274193 1
1.13864247321787 1
1.05987184564712 1
1.14570030111136 1
0.839679680600515 1
0.810026514858702 1
0.699421214678915 1
1.19825012546481 1
0.902682303155888 1
0.984182548809059 1
1.21598219690314 1
1.02182089361086 1
0.597759886871267 1
1.16633564057814 1
1.4777269720592 1
0.700992760820251 1
1.08274516841175 1
1.05771960252337 1
1.09577627442467 1
0.91832529887636 1
1.16674636268752 1
1.04375943875861 1
0.743112622247563 1
0.832584587996982 1
1.01296807248062 1
0.932111795973235 1
1.28355488076649 1
0.801179682707369 1
0.856116551295145 1
1.35661340109332 1
0.724845428001172 1
1.07386324146927 1
0.956019296186221 1
1.18456790303333 1
0.942396101180607 1
0.486275246370179 1
1.29212684110438 1
0.776236860088535 1
0.915055823384369 1
0.796329667205984 1
0.753542554968678 1
0.878885098550847 1
1.05836913863905 1
0.722286748195388 1
1.38710904759175 1
1.2030451789988 1
1.09872290226168 1
0.531363446160521 1
0.82008975038912 1
1.29450573490957 1
0.867347479544941 1
1.10462231468923 1
1.01605887020149 1
0.769493619733394 1
0.519878190723002 0
1.23135207318156 1
1.05676962340406 1
0.714519101847648 1
0.866307261683235 1
1.03377278310279 1
0.912245917756706 1
0.902383797228015 1
0.565249507469373 1
0.557343466463437 0
1.10280591082446 1
0.861612903712907 1
1.15139467225482 1
1.01592675218369 1
1.00244159582018 1
0.85238790548725 1
0.97380579001847 1
0.703967850766654 1
1.23429580527934 1
1.11344206552492 1
0.782288000354167 1
1.13934008286236 1
0.697247836544314 1
0.715658163834408 1
0.72166614355898 1
1.05019241419542 1
1.13882347730948 1
1.19063040801363 1
1.12866225963866 1
1.09190999041001 1
0.909389108034542 1
1.08200130723143 1
1.20748699272838 1
0.811152918652814 1
1.23417945924229 1
0.95736609096652 1
1.00026193467726 1
1.16575297404662 1
0.966731935537503 1
0.995038898359586 1
1.23510723254589 1
0.800315031053685 1
1.04967424079446 1
0.567239221248834 1
1.00031926916342 1
0.762068811700582 1
1.05534091506699 1
0.639000988036037 1
1.23160645518886 1
1.05552021115717 1
0.967469574800936 1
1.1936924530786 1
0.857807832553656 1
0.910357881616343 1
0.85056129249806 1
1.25523680140493 1
0.887859191023637 1
0.804758010776638 1
0.753800523401846 1
1.02034397364298 1
1.15358750693345 1
1.03197357574531 1
1.04019463512563 1
0.872767989145976 1
1.01008432861737 1
1.08792936384272 1
1.27685202468254 1
0.892624002435592 1
1.08608404174324 1
1.18798277131611 1
0.54552314469036 0
1.22634227929664 1
1.0233300902634 1
1.09694499844465 1
0.919156513377403 1
0.739937786893142 1
1.21731636462819 1
1.38917961065213 1
0.719804278342019 1
0.84821323284854 1
1.02090465931324 1
0.838563798848145 1
1.06031233486284 1
0.518145942681112 0
0.984738166390045 1
0.788189273423913 1
1.44407668386827 1
0.877468221531875 1
0.331998927042639 0
1.01342467648698 1
0.645221548565577 1
1.07758854996353 1
0.727024274176656 1
0.507597610497135 0
0.720272298528713 1
0.425298807505155 0
1.07830683365305 1
0.917545452484772 1
0.938039972427755 1
1.49754036777477 1
1.161668039745 1
1.16556276113671 1
1.04472352352261 1
0.925096727036534 1
1.03543607941506 1
0.896043951967804 1
0.500965810264673 1
0.91811352843636 1
1.03597112972883 1
0.842101516389709 1
0.978987054012568 1
1.01503142383545 1
0.84794756021838 1
0.70074457948723 1
1.04763703494564 1
0.813617109743956 1
1.24381362622959 1
0.560715639041072 1
1.23184765656247 1
0.961682233156419 1
1.14295334794583 1
0.979001568953962 1
1.09403586400691 1
0.922243067939179 1
0.726850365402478 1
1.08771343088438 1
1.22980549037236 1
1.36832233489113 1
1.44276888242652 1
1.195624820911 1
0.969191130669736 1
0.812374824261312 1
0.78670067865014 1
0.883297144841201 1
0.606952450311925 1
1.07008816676172 1
0.970241640490976 1
0.630612758968667 1
0.794820582541961 1
0.817892429881891 1
1.43140196165117 1
0.866181983102156 1
1.06483911310683 1
0.677029366943472 1
1.06132796873292 1
0.863186875775751 1
1.27087432185766 1
0.983420564607828 1
1.03034185348931 1
1.18271650544724 1
0.832675382641879 1
0.754932176275104 1
0.964767555094102 1
0.785964310831279 1
1.24957111485778 1
1.32094483702801 1
1.00487262054642 1
1.25831431816768 1
1.2079138401466 1
1.04193536821345 1
1.26252738500081 1
0.726285510761449 1
0.849379236035817 1
0.693943648041201 1
1.10830208002416 1
1.62048617934398 1
1.03120119458651 1
1.2053512484569 1
0.927794751287428 1
1.20418718977906 1
1.05199222293854 1
0.906351741901094 1
1.24359084570068 1
0.943667676707082 1
0.95874987103759 1
1.04042821267911 1
0.786921625989983 1
0.451409733945948 0
1.01203604839702 1
0.803554415301608 1
0.441199473227682 0
0.725937981187901 1
1.05665908029868 1
1.14771422716426 1
0.715656187742258 1
0.577717275281375 1
0.91954173906275 1
0.896350885662129 1
1.22703843729951 1
1.16295997269668 1
0.588089224670042 1
0.682519496461062 1
0.955818064421349 1
0.910221224461286 1
1.11558059068338 1
0.912651249594485 1
0.935735357002213 1
0.888386526152842 1
1.10471602506667 1
0.689987568103122 1
0.90248144880475 1
1.31902997702964 1
1.14741248534401 1
0.728438838669378 1
0.757497748240411 1
1.06249064062598 1
0.774826956150096 1
0.849205547401858 1
1.17414995024447 1
1.17422959652196 1
0.841400391535647 1
1.3204167994242 1
1.35374925097375 1
0.576280675328471 0
0.796333453884834 1
1.19997191371827 1
0.833023468869805 1
1.10849145583062 1
1.29930914879481 1
1.19971867609742 1
1.16206239704015 1
0.909967005484774 1
0.598999752007104 1
1.09019044246918 1
1.05523382155128 1
1.17722594120643 1
1.13121248007855 1
0.842719653717137 1
0.868436415672179 1
1.25389991406265 1
0.847340621707767 1
0.674175135955351 1
0.819110927615746 1
1.20772402697563 1
0.717642547768096 1
0.595038949102804 1
0.850644215527681 1
0.759803630660917 1
0.884123165077002 1
1.04109869867814 1
1.13379488901229 1
1.05090044724041 1
0.998193483965417 1
1.13716465608967 1
0.839289022920242 1
1.02062702569371 1
0.713456160601885 1
1.05632120243146 1
0.876961473193255 1
1.11997993705807 1
0.663213355508528 1
0.674027918376452 1
0.847918356953562 1
0.78980685627021 1
0.805223107151155 1
0.93038676999333 1
0.820574699885403 1
0.706671762032248 1
0.453871735691854 1
0.79690723033523 1
0.870928325244761 1
1.19442514379911 1
1.07767253682944 1
1.28104544091361 1
1.35826638434806 1
1.01382030893344 1
1.01665470132698 1
1.08468989182409 1
0.406420764894159 0
1.03378491942745 1
1.27539437851513 1
0.780763160556859 1
0.740455275104546 1
1.33633692581154 1
0.806945592850374 1
1.03534282757017 1
1.03785638081139 1
1.3186520624514 1
1.40471987575095 1
0.888164948752668 1
1.0959876399418 1
1.21650545764868 1
1.40940505127943 1
1.22258829793879 1
1.23790770076168 1
1.38388599698192 1
0.882044192865065 1
0.821144824521555 1
0.649296640705184 1
0.606085845221527 1
1.08198424141531 1
0.693481749769653 1
0.736052617511699 1
0.642761114164031 1
0.766977742891456 1
1.23095596356825 1
1.09426196474291 1
0.615001401260983 1
1.39814427892853 1
1.23786010781996 1
0.776510244317155 1
1.11402275763783 1
0.746721592443762 1
0.928915894452514 1
1.24412606012435 1
0.934651626344284 1
1.14304789947254 1
1.03255622160908 1
0.664544384882127 1
0.654919101801551 1
1.42786968992089 1
1.21449886608274 1
1.20379612105474 1
1.13760895784115 1
1.09518519689014 1
0.599026402368375 1
1.11364943885165 1
0.847353875492841 1
1.2436096155639 1
1.25803626312555 1
0.924528479454062 1
1.05000828861345 1
1.1654005180514 1
0.782245127104199 1
0.833885542867243 1
1.03503312552369 1
0.965168720209895 1
1.27057378839332 1
0.909612773666902 1
1.28771815725476 1
0.898628547225481 1
1.50216528259551 0
1.25033338735035 1
1.01579375990027 1
1.05345621981376 1
1.12811637918012 1
1.05667040776017 1
0.671346822188952 1
0.835388320365736 1
0.821875798215378 1
1.06839473398715 1
0.892176045556875 1
1.1579782013131 1
0.655240170511793 1
0.938327248744692 1
0.498064317484817 0
0.787217028124423 1
1.25255451506558 1
0.704080118343024 1
1.252732687678 1
1.54567397178531 1
0.856895813110915 1
1.2212039343625 1
0.565625838122735 1
1.33733078753425 1
1.19452281723384 1
0.905701726854754 1
1.27027991803972 1
0.745069841004029 1
0.853939605711745 1
1.07999240428108 1
1.09528582638047 1
1.72442882211786 0
1.09522699052165 1
0.585327213771372 1
0.855231003197558 1
1.20531688247751 1
1.03102466382896 1
0.76127826851899 1
1.20331442369432 1
1.05799570632856 1
1.3245184754177 1
1.2944483565714 1
0.683639072377454 1
1.14943262182089 1
0.968040087303296 1
0.851860178968399 1
1.11150472270597 1
1.16097434069719 1
0.767167625665959 1
0.970526525791467 1
1.14519727167733 1
1.1199339527706 1
1.05839640927612 1
0.914389541120376 1
0.742367932692796 1
0.905809343143941 1
1.02047777263899 1
1.4540113641866 1
0.966656919492889 1
0.797189554548716 1
0.874274995849275 1
1.19262458221562 1
0.901112548344706 1
0.862603953996385 1
0.554923336688253 1
0.978502026470698 1
1.38883745524578 1
0.684244518180494 1
0.814013773667633 1
1.01635544925387 1
0.842707814998637 1
0.553797537023051 0
0.911852541539128 1
0.509788867992338 0
0.993056378902308 1
0.89129038892618 1
1.11207603861818 1
1.29958848317268 1
0.86725305232287 1
0.688867073738922 1
0.977336228789766 1
0.660385261687051 1
1.01545177176151 1
0.975327839479637 1
0.951079926985798 1
0.802748348899113 1
0.917044562216859 1
0.812257257983872 1
1.08287805939453 1
0.572725733204926 1
0.796013646826545 1
0.829835958147094 1
1.01524762213399 1
0.963120655702929 1
0.413970161041754 0
0.992374186654248 1
0.951381253508799 1
1.37122354905986 1
0.759188961989539 1
0.722562979950586 1
0.898409999331595 1
0.923209068940962 1
0.715412246791199 1
1.31679030514815 1
1.21269012041189 1
0.720850140389191 1
0.841933466916926 1
1.62553509322801 0
0.858072290200905 1
0.75743557953381 1
1.06660912707824 1
0.728775403373581 1
0.996581906608115 1
0.918206537055543 1
1.16631784884542 1
1.31365260335284 1
0.915443485960875 1
0.841612382247064 1
0.862616299886477 1
0.969365251988882 1
1.23329007077357 1
0.931490381320006 1
0.596225681672722 1
1.16146668542567 1
0.841220927503745 1
0.982596219327126 1
0.665806412065524 1
0.881512920046886 1
1.19453769961363 1
0.900560240896728 1
1.06474519227276 1
1.03532260517872 1
0.313925759501463 0
1.05698612991972 1
1.14954319289663 1
0.762256971754986 1
1.23908020128772 1
1.10750082875424 1
1.08929121301444 1
0.984353343755363 1
0.773677518324103 1
0.979600817912199 1
0.748083087328416 1
0.885630645248042 1
1.16182075316925 1
0.859921875840869 1
0.5936089466968 1
1.02810624387645 1
1.13454539431788 1
0.941950869605158 1
1.18986227922019 1
1.1515118582311 1
0.729284088524249 1
1.04645446504659 1
0.688959031445652 1
0.65517374546635 1
1.20600567692329 1
1.46457656206796 1
0.844145368752228 1
1.28848358585668 1
0.974443063646566 1
1.09183128506963 1
0.992798911373726 1
0.860277145288275 1
0.776447007492882 1
0.89168268293384 1
1.35183145670054 1
0.922717997020757 1
0.840901231368407 1
1.30779694014146 1
0.844964429559454 1
0.973808846798757 1
0.562038398440521 0
0.944543653230613 1
1.01670783150973 1
0.626715715201023 1
0.879078002139291 1
0.833570518302262 1
0.909381105706899 1
1.26840725135209 1
0.919064854185795 1
1.27330716625577 1
1.02835072834656 1
0.785435592705676 1
1.04520778711184 1
1.1545589620372 1
1.27188532693583 1
0.83741390661561 1
0.993238502913785 1
1.34912229726023 1
0.70570200969823 1
1.13069435386448 1
0.782947556889945 1
0.797387346173119 1
0.61074718890266 1
0.892893764918856 1
0.682720645355577 1
1.00827077856757 1
0.873705649163897 1
1.12462793134128 1
1.02448189611645 1
0.842786957358912 1
0.745517439436657 1
1.12048982817472 1
0.548350220174411 0
1.24797887207476 1
1.01101951707517 1
1.01721772498924 1
0.952631319967085 1
0.624651828999083 1
0.969818421541674 1
0.95744032749369 1
1.25158406608355 1
0.768687192194525 1
0.877600786280442 1
1.20332169176844 1
0.985250608964263 1
1.08258729414355 1
0.738770543491219 1
1.00164703842664 1
1.24078234371951 1
0.888493349292105 1
0.873599655405176 1
1.05972862796465 1
1.21563852715208 1
0.834126285873066 1
1.288745771674 1
1.08377950892821 1
1.16252533104657 1
1.61975208310531 0
1.04027076228944 1
1.14003896153522 1
1.27969611733583 1
0.459371125508619 0
1.13042635652443 1
1.17477287019573 1
0.616710639472772 1
0.929080177934952 1
1.15115098518267 1
0.846828863386442 1
1.1279518595369 1
0.801548028294466 1
0.899283744737099 1
1.03970390036392 1
0.872599018413523 1
1.24032464224471 1
0.818137073485193 1
1.13247886638039 1
0.517569350147311 1
1.28416462416186 1
1.31845687173512 1
0.980654870882986 1
1.17106265313349 1
0.826487001602245 1
1.15608483422562 1
1.36193235890437 1
0.707893465686432 1
0.955999367462628 1
0.898988944343507 1
1.03256879515875 1
1.3160331739414 1
1.16695788765363 1
1.12394330964118 1
0.976496156627979 1
0.875895040780175 1
1.25880125223535 1
0.994809487944031 1
1.31795641862075 1
0.856676366640153 1
1.29518518670338 1
1.15442224640047 1
0.985611681651603 1
0.79343013197239 1
0.913841412188992 1
0.804290337824805 1
1.02130538070862 1
1.18667553145599 1
1.5673360426071 0
1.0319509662144 1
1.10532284916421 1
0.75638408397576 1
1.0940961498685 1
0.700835556130465 1
0.473386796396044 0
0.957605721688709 1
0.621749277384963 1
1.24132623072006 1
0.936701193795102 1
1.09107584609974 1
0.848671077915782 1
1.08432410564359 1
1.21146233729923 1
1.09139207295129 1
0.928094159170229 1
1.22882615889216 1
0.65947388818918 1
0.649698731757562 1
0.948635147826001 1
1.03676493747287 1
0.871466587611727 1
0.944462231477883 1
1.16507378535257 1
0.839568990643048 1
1.0508547111285 1
1.10199618995237 1
0.870987454799921 1
1.14683626334157 1
0.871856018120387 1
0.689902886311798 1
1.37506803356775 1
1.30208493949698 1
0.680040326553111 1
1.34443988605783 1
0.913860277389616 1
0.710562005117533 1
1.09044914355093 1
1.02145812225431 1
1.18190616202616 1
1.20391455091706 1
0.550097221297872 1
0.91515957220847 1
1.06787803937279 1
1.11216322825174 1
1.09690935215827 1
1.12404133076416 1
1.19075342649037 1
1.19252768783124 1
1.22904335632519 1
1.33861310235913 1
0.939711740028134 1
0.889952652592773 1
1.06993465231142 1
1.10377195213237 1
1.15087577605561 1
0.695315639744313 1
0.702739335747951 1
0.399049215083461 0
1.15148699691686 1
1.04909056181004 1
0.585734908986844 1
0.913148799161581 1
1.00737870828055 1
1.05315227033838 1
0.737638921505998 1
1.22929578962485 1
1.12187814398734 1
1.05141361227102 1
0.631885884974291 1
1.07015251836539 1
1.32437624015408 1
1.08322544022971 1
1.18430861819649 1
1.12891566833799 1
0.647578338327638 1
1.10737996149846 1
1.03882338047705 1
0.745311650413729 1
0.953312882500165 1
0.826635992062455 1
0.87506144863102 1
0.751691015786876 1
1.27181652812566 1
0.484630954212167 0
0.853204111600287 1
1.44535199827943 1
1.01387271957443 1
0.97906182757715 1
0.675942668759402 1
1.20343793392083 1
1.27028958511099 1
0.961202404718447 1
0.783411123927587 1
0.911444703786457 1
1.07723136189186 1
0.720229229241759 1
0.593479897517817 1
0.671302832544469 1
1.08847941176319 1
0.77218281721324 1
0.936421279794911 1
0.8962171476916 1
1.09929482886694 1
0.887758052468117 1
0.544233676750724 1
0.808006532746793 1
1.32584912968595 1
0.73667252479555 1
0.871757554349625 1
0.825079963168681 1
1.05278461267295 1
1.01895797173031 1
1.03341609388286 1
1.01887864508964 1
0.994080914277789 1
1.09902352351415 1
0.882603221443966 1
0.901749903131942 1
0.955206984162952 1
1.28120784931514 1
0.876800086722509 1
1.04970790004727 1
1.12668841767582 1
1.02418153065605 1
1.2046285539639 1
0.915841825677683 1
0.624361605091027 1
0.853046357473463 1
0.965725327933795 1
0.840085820003123 1
1.31417541621615 1
0.586700080038871 1
0.758218572301904 1
1.02028146790771 1
1.28211514729854 1
0.862366799934132 1
0.38304863253226 0
1.322378236377 1
0.697869505721811 1
0.911189957334461 1
0.997785800386825 1
0.889626684833031 1
0.721289746142057 1
1.05198228839901 1
0.696456520466756 1
1.18704500631799 1
0.924260665734328 1
0.911747561212637 1
0.958388735788216 1
1.0564775164288 1
1.10419892645331 1
0.641963274105225 1
1.33345120916901 1
1.12404493515539 1
0.803028824852487 1
1.3234538862526 1
0.60419306501861 1
1.05460171871492 1
1.02767812953451 1
0.691127122457337 1
0.754610334216769 1
1.2443280519367 1
0.840269640684278 1
1.10189243808908 1
0.759531414663139 1
1.02339063212335 1
1.29529610532599 1
1.29671945535867 1
0.517884855321533 0
0.778549548967227 1
0.859172638370142 1
1.01833998625387 1
1.08547901536514 1
1.35740719030546 1
0.827657006994972 1
1.16228468665694 1
1.13153323377109 1
0.856890787758846 1
1.25318820925916 1
0.619322248816026 1
1.11600246568302 1
0.759766422497283 1
0.540002226361625 1
1.05531242288447 1
1.06182192606277 1
0.968654361036912 1
0.925685565817439 1
0.603748001007065 1
0.745245201594181 1
1.29423315829748 1
1.15110612045868 1
0.770483267731752 1
0.948435057181059 1
1.17559728497297 1
1.28950071186762 1
0.997902296435701 1
1.18726757167518 1
0.749414064494026 1
1.01209776935137 1
0.740075700701438 1
1.08845779208976 1
1.13999719690593 1
0.889023704730593 1
0.918012607562192 1
1.31708529728488 1
1.17867169343337 1
0.85487803868343 1
1.4212329877186 1
0.683308149019388 1
1.04935539279536 1
1.16327217684757 1
0.980040893511488 1
1.6212784043345 0
1.26406689190002 1
0.876445351345417 1
0.753384463956173 1
1.04744933558761 1
1.07544734681439 1
1.08214036519133 1
0.945263582417866 1
0.878898472399507 1
1.13055314969582 1
1.31330597409037 1
1.21782614796227 1
1.14755245972625 1
0.856576638419767 1
0.388681416174269 0
1.42040921150621 1
0.847209057660993 1
0.950338752527377 1
0.485356325329318 1
1.02963192563869 1
0.914774276942284 1
1.15470825138817 1
1.2499144973754 1
0.34861307975166 0
0.992566808032824 1
0.823605516833917 1
1.34352584748905 1
1.13542469817799 1
0.99720474061072 1
1.03117595145847 1
1.02807339820108 1
0.839031119187799 1
1.35162613057677 1
0.610205531124353 1
0.857299143050835 1
1.32209372422658 1
0.918926395084035 1
1.03301748364216 1
0.941911696321756 1
0.67339457442052 1
0.790928958018473 1
1.50399487386583 0
0.882349687625598 1
1.09240803284399 1
1.10000462868562 1
1.01383257177024 1
1.29954920934959 1
1.08824870173776 1
0.980225325755393 1
0.634242375390839 1
0.725400101119127 1
0.839749019530682 1
1.19153048587462 1
0.964719374941381 1
0.933129487376897 1
0.804030662870957 1
1.22161101446743 1
1.44307594024483 1
1.34298690422261 1
1.28699787468889 1
1.2110038849651 1
1.13304748603297 1
1.13114712249905 1
0.975862667113488 1
0.424520469299647 0
0.992877813902115 1
0.623248004852744 1
0.51523949541731 0
1.56573190508165 0
1.24547829195595 1
1.08685111713262 1
1.35146396152193 1
0.933581381695456 1
0.982364115125921 1
0.985393223628081 1
0.816046431950937 1
0.835572077479711 1
1.06876913632625 1
0.74073718279845 1
0.859921348336966 1
0.636240929548423 1
0.614846751057206 1
0.831709027686011 1
1.07793749729075 1
1.19515002185707 1
1.07839004936728 1
1.0652518832635 1
0.587018098532748 1
0.663937990474015 1
1.2202648720452 1
0.94303970004775 1
0.817638021255618 1
0.515960959422064 1
1.28009535676393 1
0.797331829537377 1
1.04838443628006 1
0.898293164132399 1
0.676922017764768 1
1.19357082852053 1
0.838571314882184 1
1.02969109341374 1
0.861403643902729 1
1.22050366961532 1
1.25942851498469 1
0.627142777203455 1
0.868695698778987 1
0.849701365554239 1
1.10446884028227 1
1.1381318885109 1
1.08873543572306 1
0.992885066332029 1
1.18171211351892 1
1.12042008965755 1
1.01795400300841 1
1.034455776359 1
0.816624035539653 1
1.04564132551647 1
0.603530754419826 1
0.853182063502815 1
1.42378256640015 1
0.760557864685316 1
0.83786315108258 1
1.28914446689483 1
1.22845429442544 1
0.945511207598948 1
0.920471381724715 1
0.674427628817872 1
1.17155393646063 1
0.816502387316081 1
0.958086298824346 1
0.799703926467395 1
0.647842066768536 1
1.36629421086562 1
1.25574147301084 1
0.600219760903922 1
0.699206427704003 1
1.01432564110151 1
1.27389699432673 1
1.4363651062996 1
0.755088929384597 1
1.15063664531442 1
0.897569607847812 1
1.17872075307605 1
1.04400478668445 1
0.732721486921991 1
0.629565968098024 1
0.827050936041801 1
0.964230500024819 1
1.01037458406617 1
1.09904806565251 1
1.08751476469653 1
0.981008537996383 1
0.595114556294964 1
1.04515233338965 1
0.741282879389423 1
0.884795675155543 1
0.719971176368199 1
1.03635741868361 1
1.03780373197955 1
0.791892686757585 1
1.12482423107632 1
1.04028941715036 1
1.05802841176079 1
1.0848645796804 1
0.765996971240524 1
1.12185787630515 1
1.28122265165719 1
0.932792345575766 1
0.701002119279049 1
1.18219174033877 1
0.928207209593746 1
0.909065021786485 1
1.220614113146 1
0.707870110207576 1
1.02800171511289 1
0.696070178109789 1
1.1484319684167 1
1.10392480883207 1
1.32429431067473 1
1.54145798536553 0
0.834701448217956 1
0.905559758248509 1
0.996517066846985 1
1.04440700617103 1
1.02229058536657 1
0.861757803939441 1
1.21184017714166 1
1.16789450981058 1
1.18795027448348 1
1.14060096849886 1
1.16216585524835 1
1.10364903074417 1
1.29280869176474 1
0.870360987797833 1
0.871998170750488 1
0.891906828488673 1
1.08530628070202 1
1.17823397343452 1
0.93374095587693 1
1.01872814964601 1
0.938763090727223 1
1.02413048409234 1
0.962900379563666 1
1.06216865355414 1
1.37866601742964 1
0.96902220783666 1
1.24852630154833 1
1.16309206598602 1
1.01247063631351 1
1.35748775624129 1
1.11609223925147 1
1.07876021607475 1
1.23545434028815 1
0.58735565775941 1
0.68298171355067 1
0.594201024626728 1
1.42047669759139 1
0.794519557946872 1
0.842177166759048 1
0.454002152993714 0
0.892695365268834 1
0.6877505588792 1
0.874847550558776 1
1.04063717875976 1
1.16409195867607 1
1.2348250063658 1
1.11273512234007 1
1.39820644908184 1
1.05577784445163 1
0.637094264135256 1
0.780025953648887 1
0.697755992782623 1
1.36411217434733 1
1.10984394121443 1
1.42371974806705 1
1.24296564135881 1
0.77055263911665 1
1.25375088803389 1
0.865619992879169 1
1.32156158287476 1
1.32041738698967 1
1.00359580236452 1
1.12534493385568 1
1.12137163882697 1
0.970573851551504 1
0.921169986547755 1
0.650006100656574 1
0.735776294211734 1
0.717630408521755 1
1.16017242452875 1
0.956316673626138 1
0.835498453658762 1
1.17366888807873 1
1.18607504001904 1
0.690822052093516 1
0.94748939168766 1
1.09667015513484 1
1.2262221567114 1
0.849135513885925 1
0.969711229292447 1
1.01993329762788 1
0.774013643366499 1
1.19252605675396 1
0.988533722464511 1
1.04720252801595 1
0.824424028925079 1
0.815983700008031 1
0.747296708555983 1
1.13926192655176 1
1.21638242545501 1
1.06786174113455 1
0.867623249160141 1
1.23963631609912 1
1.03584079525785 1
1.075373840753 1
0.941812036181947 1
0.90674241830312 1
1.18628653732448 1
0.752109643888667 1
1.03225953582346 1
0.88352393473404 1
0.850355360104461 1
1.12388204928787 1
1.03150893321914 1
0.879752542267774 1
1.21657831131142 1
1.23154573708583 1
0.937313756515524 1
0.860280030704018 1
0.80846713116347 1
1.17814815988409 1
1.01355494323644 1
1.07800137177965 1
0.905228719741815 1
1.29928888525571 1
0.858958137867361 1
0.768497920071055 1
0.895417586034409 1
1.06924234412554 1
1.64706497105063 0
1.03490442062753 1
0.811922239378352 1
1.48446537160381 0
0.780945640130826 1
1.04735138063371 1
0.71009231482056 1
0.983565652696554 1
1.03586917376939 1
0.665648609954378 1
0.763819087471408 1
0.852546334957038 1
0.766753264788372 1
1.06126728484117 1
0.838919223179502 1
1.44704757798247 1
0.951091477900583 1
1.08656778592253 1
1.14400685025502 1
0.812272025821021 1
0.918737171324973 1
1.04059929918039 1
0.914289267079828 1
1.64827219170848 0
1.01742443586856 1
1.39246374754472 1
0.772159599598258 1
1.08482125039622 1
1.24649749696254 1
1.11318993896978 1
0.598359037242658 1
0.715664161722998 1
0.899241142372178 1
1.16996926206357 1
1.01414865853301 1
1.14310180408731 1
0.992875394875466 1
1.10692108108535 1
1.18757688552275 1
0.784536245627613 1
1.19983052337419 1
1.0789054294657 1
1.01555442392061 1
1.15118072867628 1
0.934203222881873 1
0.851869732482114 1
1.14587979414934 1
0.906599072365909 1
0.886966599037179 1
0.891688932746342 1
1.10179337088828 1
0.85641264232529 1
1.21954510061098 1
0.824623095155559 1
1.15788680177375 1
0.867043065023166 1
0.757352325205028 1
1.03571756872581 1
0.621156049708809 1
0.859879216345292 1
1.39312540623994 1
1.03553003238974 1
0.711274425128547 1
0.773215871235146 1
1.14272490080897 1
0.685637243248216 1
0.529709987559939 0
0.864365127541981 1
1.43077889007281 1
1.21552676599279 1
1.23117384165326 1
0.812300884983696 1
1.22089837200171 1
1.13786978884169 1
0.896778846091781 1
0.844452885751257 1
1.02050694712601 1
0.698278595632832 1
0.957250831920313 1
0.837783172405931 1
1.20161611376812 1
0.719933760175182 1
0.766188502137857 1
0.940784205007068 1
0.978451282759448 1
1.18712177604342 1
0.948805731376326 1
0.72019527924623 1
0.73213868801554 1
0.953414017780128 1
0.859566759425518 1
0.955471019645871 1
1.12241187469636 1
1.28075765409117 1
0.735131787577041 1
0.882588029215601 1
0.916242484023974 1
1.0587427733393 1
0.950700146175624 1
1.142394600829 1
0.720586198074081 1
0.662285444662933 1
1.20471851340703 1
1.49203529680466 1
1.37525012366687 1
0.837969931079402 1
0.808653481351967 1
0.612039566328078 1
1.00616780432296 1
0.789673684156265 1
0.981086424788432 1
0.937938824834176 1
1.08093182422177 1
1.34162516190925 1
0.941488326518408 1
1.16848000954023 1
0.919033940481447 1
1.10242269354126 1
0.827994853553873 1
0.978659615593994 1
0.690744920173576 1
1.16381058501025 1
0.809012306658194 1
0.592349141598754 1
0.940238775725301 1
0.796973611858247 1
0.786978125421969 1
0.747259228701246 1
0.767371119504361 1
1.10674391851603 1
1.08590798286302 1
1.01169055824326 1
0.998563906836171 1
0.998164506543206 1
0.536392344150265 1
1.13354742915083 1
1.04978925928837 1
1.15210080070137 1
1.15245043948507 1
1.16588582585802 1
0.810068009630044 1
0.914580181553185 1
1.17710311302181 1
0.723974688016086 1
0.766473491414554 1
1.29077740499645 1
1.06140467318445 1
1.00060410387281 1
0.983947329899966 1
0.819719218696763 1
0.664509793641286 1
1.21074675903251 1
1.02453621716052 1
1.10675085393258 1
0.940451890898115 1
0.324452847638014 0
1.3056633146921 1
1.03723718803812 1
0.971032158333256 1
0.674999995723247 1
1.21816592668429 1
0.762556664194609 1
0.629671876542642 1
1.34463155653373 1
0.878256358387667 1
1.09477750476931 1
1.05006117442109 1
1.05256322953347 1
0.948422876251525 1
0.835185655696893 1
0.794950195495484 1
1.42825659305671 1
1.23227627333135 1
0.973755060142538 1
0.69183702832791 1
1.07858509557363 1
1.01529036228425 1
0.8674139738654 1
1.0877854520305 1
1.45364277223096 1
1.0411665798041 1
1.27907805369728 1
0.876853793509472 1
0.959728283409019 1
1.14639501783223 1
0.896632535962337 1
1.15582756249571 1
0.939000426430365 1
0.768079962830274 1
1.50623460754754 0
0.911339768414807 1
1.07483748336379 1
0.814174191933848 1
0.717056369246489 1
0.574926216676735 0
0.920195961765402 1
0.990586080729376 1
1.29000771415331 1
0.653025489588285 1
1.0809828833722 1
0.72690754733713 1
1.14752354105975 1
0.219305687487916 0
0.893269420062847 1
1.04253432798539 1
0.994115724033882 1
0.562008327462097 1
1.33051304272626 1
1.11090704948764 1
1.10690634201243 1
0.766520749912655 1
0.784451486861301 1
0.846201765760786 1
1.03522269633801 1
1.102382559956 1
0.798366069486021 1
1.19235168013607 1
0.867818726504308 1
0.889012979025566 1
0.823970593346689 1
0.994128649297854 1
1.21839311137082 1
0.735334220560291 1
0.909064269653269 1
0.804217634339917 1
1.01112427428329 1
1.21841730137293 1
1.0590268177249 1
0.86530388884434 1
0.849492036864773 1
1.02645889071029 1
1.41968356340094 1
0.802575497488839 1
1.1427919532014 1
0.756279211371401 1
0.7401523329607 1
0.480843734695591 0
0.872302826475384 1
1.15604543106286 1
0.95656041125317 1
0.457162088881785 0
1.18198730652777 1
1.16937649171256 1
0.850055870203432 1
0.846703262828554 1
0.81291147496463 1
0.746485023072959 1
0.838561583900982 1
0.567464337342072 1
0.860200430087751 1
1.19287479665154 1
0.930846653205388 1
0.832691771950427 1
1.1903971802319 1
0.913735835427425 1
1.05465850523108 1
1.24328888960024 1
0.775776222793314 1
1.34474242826391 1
0.898427372919009 1
1.28039916851597 1
0.760097489769643 1
0.970259094547156 1
1.55193800981276 1
0.951859707234761 1
1.05069050322032 1
0.826293926147623 1
0.934092785762001 1
0.759616176158265 1
0.746866055492916 1
0.840028011658301 1
1.22864420089923 1
0.467874822501665 1
0.919693326896252 1
1.37072080303263 1
1.05193930586681 1
1.31729180590556 1
1.27131462368274 1
0.746403580726771 1
1.07860371469472 1
0.587211166058729 1
1.3380239093776 1
0.458738385318542 0
0.774846031308305 1
1.08510993008132 1
1.16935111842399 1
0.757878618762551 1
1.0739600261814 1
1.01796979625206 1
1.39382979297329 1
1.29175724708242 1
0.790747673373251 1
0.859592259725498 1
0.837610421194653 1
1.31840603362213 1
1.03733492456319 1
1.29952155512142 1
1.29086767960076 1
1.09376215611452 1
0.86987141338399 1
1.01109598508252 1
0.997141826974762 1
0.93401218959514 1
0.686066997382819 1
0.810626301610572 1
0.47115414072343 0
0.941612951285033 1
1.21230152499929 1
0.745725418054318 1
1.11636027110665 1
0.779526246198345 1
0.974454027530054 1
0.850974367910277 1
1.01671553715924 1
1.11941829075017 1
1.03927477438509 1
0.833353205978252 1
0.550273070191921 1
0.764508005976039 1
0.996636433933627 1
0.840121200950405 1
0.931518837511326 1
0.978127400998857 1
0.859604663088703 1
0.905335884683158 1
1.22194444187308 1
0.917969918632028 1
1.01032636453067 1
1.0667756750076 1
1.28890021787423 1
1.15108471633065 1
1.0645462105281 1
0.936816486772092 1
1.33837103773876 1
0.828397370533658 1
0.608595352672546 1
0.994189799447239 1
0.64785294529045 1
1.02313858396359 1
0.779578479668638 1
1.20882162410071 1
1.23679935630915 1
1.4725071340598 1
0.783763568258886 1
1.15885743018065 1
1.0318361322714 1
0.835849042789926 1
0.788498778433685 1
0.781696693340677 1
0.615138707192936 1
1.0381092761503 1
0.937824369288883 1
0.820439490098992 1
0.804484177177973 1
1.17168506994155 1
0.746003236921161 1
1.0094350491581 1
1.24003481232833 1
0.673334392664423 1
0.92996894976023 1
1.35407085348052 1
0.627125612483582 1
0.737743794604542 1
0.88505892188407 1
1.07893895367401 1
1.15032812896749 1
0.877432521724304 1
1.06597658092099 1
0.817250647022052 1
1.09146325192245 1
1.3238559705049 1
0.723883667822811 1
0.915171357159803 1
1.07434522844665 1
0.954523734596228 1
0.91274501168612 1
0.871201349020058 1
0.793907451643272 1
0.568502626790455 0
1.11130615026125 1
1.0198344975916 1
0.985442612169638 1
1.06025935553263 1
0.756692685080825 1
1.49148743756125 0
1.15061400808957 1
1.0043756327164 1
0.424709042231151 0
1.17566824650075 1
0.523504781142365 1
0.810828773863691 1
0.815624638595183 1
0.941297341375152 1
1.17248347618832 1
0.874143120774017 1
1.06824003836798 1
0.91282130226715 1
1.01718062753867 1
1.1896002101607 1
0.37771043575309 0
1.31499255424197 1
0.902384962826806 1
1.13623405226234 1
0.898805331000767 1
1.1366668304857 1
0.944860678520348 1
1.24395501523313 1
1.10864284646488 1
0.700553395938211 1
0.720125299961254 1
1.15231464218551 1
1.16120431493326 1
0.746442429373408 1
0.730286781013004 1
0.562830568270976 1
1.08088151748802 1
1.31126059422792 1
0.987493551326965 1
0.602183737580979 1
1.1300818648223 1
0.971094435779846 1
1.06598684594727 1
0.954671650707378 1
0.895150676600167 1
0.62293078179758 1
0.880182308962506 1
1.42639253565133 1
1.27659093841634 1
1.3083969959724 1
1.17923889504635 1
0.700584709107291 1
0.5585070155486 1
0.852485750250154 1
1.04899871635539 1
1.16748237727521 1
0.927290941425367 1
0.909244894365602 1
1.00409984451099 1
0.741512220301649 1
1.29344917243551 1
0.554370041301581 0
0.946378982255023 1
0.79733258129694 1
1.06505348147133 1
0.81595442063568 1
0.810070422335716 1
0.971313066733947 1
1.19983351726527 1
1.13117544434968 1
1.08213135502419 1
0.511138749128038 0
0.693201138954181 1
1.2099377935935 1
0.868969290931084 1
0.944098260960086 1
1.2992264508245 1
0.986102393790973 1
1.26167509461545 1
0.893355987618031 1
0.8933016447668 1
0.679473811095597 1
1.04312649017075 1
0.707684442075417 1
0.758155511099386 1
1.19299723890063 1
0.907447764981955 1
0.736903438930005 1
1.11690659737243 1
1.32715099508533 1
1.2197656477363 1
1.06531243228265 1
0.922313099627031 1
1.08791651311141 1
0.945364341158115 1
1.3775091471098 1
0.936842684297247 1
1.01223682774522 1
0.705077093002498 1
1.2525719013069 1
0.637917507184654 1
0.836766614012222 1
0.652622836508824 1
0.745894946174751 1
1.034767868763 1
0.659658205696957 1
0.617102010844567 1
0.87892475516841 1
0.840508136113512 1
0.979789688792241 1
0.936839990765065 1
0.908879115829916 1
1.06079243547952 1
1.00942790989985 1
1.34135047883067 1
0.923995114894244 1
0.938082732859254 1
1.20958189160833 1
1.06986504537265 1
0.885564173137789 1
0.517683557590861 0
1.02850851084958 1
1.40537207168371 1
0.90272375749436 1
1.3286926284763 1
0.876377818892083 1
1.12684202008607 1
0.957030184568195 1
0.95318579073841 1
0.830713106182642 1
1.20905783909794 1
0.804207959956068 1
1.1839963410115 1
0.843494577522749 1
0.988481815433949 1
0.87113607557246 1
1.26895457277922 1
1.14537610962473 1
1.25564183862966 1
1.01398556652496 1
1.09098906182663 1
0.930331230749575 1
0.875670511753876 1
0.947422715822937 1
1.25937234607131 1
1.25225459501798 1
1.06601675947119 1
1.06107457307036 1
0.936236483906926 1
1.19842172817692 1
1.21188029910615 1
1.58317726504359 0
1.29263162218113 1
0.932385562304175 1
0.699787550218867 1
0.935573081594688 1
0.75230508675549 1
1.30229398592573 1
1.07352486373127 1
0.784038074550844 1
0.927056974183567 1
0.936384034138779 1
1.45163398859448 0
1.11655403702276 1
1.13166420006012 1
0.856726872058872 1
0.870059756377933 1
0.754798113855512 1
0.803574746319405 1
1.1178559654945 1
0.960732807215123 1
0.937127590765517 1
0.741107774087009 1
1.04548506692003 1
0.927751463592689 1
1.17008746798216 1
0.67466794498375 1
1.17822618191444 1
0.79365964570919 1
0.824588865334039 1
0.796029024402515 1
0.797274193048129 1
1.09629016575568 1
1.04117337702964 1
0.715190095136064 1
0.916398297754434 1
0.883995180413583 1
1.18327497130655 1
1.29983559269774 1
1.00528055430568 1
1.32492664867474 1
1.06450366867815 1
1.16832955003365 1
1.35442213726689 1
1.30336349233166 1
1.1371379783066 1
1.12407373904572 1
0.827210850544049 1
0.91662288908232 1
0.515413229972831 1
1.03363885050855 1
1.06765487027907 1
1.0809327189378 1
1.18325341338874 1
1.09899394197238 1
1.22493247666775 1
1.05707573885834 1
1.24824533896868 1
1.01255819504347 1
0.889647826643638 1
0.56310429400129 1
0.741790703344216 1
0.499881257450344 0
1.20189932060292 1
0.990349428368991 1
1.17682569640435 1
0.885601339389613 1
1.15740431400058 1
0.622847195617958 1
0.713550501780214 1
0.588978779697228 1
0.95543082746484 1
1.38034861668853 1
0.963404925181946 1
1.19372349334368 1
0.810149266411937 1
0.769990444164702 1
1.32942608604058 1
1.1559592188503 1
1.16853299131564 1
0.97849290087205 1
1.06297637023635 1
0.690117496261392 1
0.688868647661611 1
1.05563224927478 1
1.03607976895103 1
1.0210708993197 1
1.21151047656683 1
1.02461107602448 1
0.741971744167915 1
0.991938928814134 1
1.14152513213674 1
0.945508015113718 1
0.699548467094754 1
0.905926798936792 1
0.860771419097457 1
1.27321069290323 1
1.15922408071364 1
0.966162333305191 1
0.594946648749318 1
0.711533693957402 1
1.11582443644667 1
1.55060336802139 0
1.18822619105408 1
0.72854134867451 1
1.05962224955881 1
1.12699050102908 1
0.638824702300935 1
0.535294693229695 0
0.811802162774598 1
0.999415362951061 1
0.795772962438486 1
1.12180008118926 1
1.16081708301484 1
1.16009621695357 1
1.10411197390128 1
1.01447740871367 1
1.2627783244873 1
0.836235549265953 1
0.942094522359595 1
1.26504417861193 1
0.828648686542387 1
1.02310896057755 1
0.616790625006909 1
1.23408304222187 1
0.91370048644054 1
0.653847078000264 1
0.97884376964564 1
1.05278944292094 1
1.19951611723942 1
1.12666711724534 1
0.655863105534777 1
0.812788441091497 1
1.23649081390631 1
1.23824205274312 1
0.820526670081389 1
0.979969050732781 1
0.773853805256451 1
0.979916818623496 1
1.23632743793016 1
1.00445750167083 1
1.13373968025479 1
0.836266482946999 1
1.35396482422222 1
0.777812974608659 1
0.929831303518178 1
0.719135773705196 1
1.12144005723767 1
1.62887854343405 0
1.07626529199893 1
0.927570174199516 1
1.04657724835107 1
1.39621997841329 1
0.780452001739196 1
0.833410786008459 1
0.531753741487863 0
0.8506045385421 1
1.20653567072418 1
0.994218021386736 1
1.38992458108648 1
1.20627285438601 1
1.18531820587559 1
0.927404718869195 1
1.40495784021993 1
1.01263870020501 1
0.956130516875811 1
0.850916151040922 1
0.84487221029059 1
1.05326456622204 1
0.50567799168108 1
1.50222413333067 0
0.94601103374226 1
0.718468661027949 1
0.756321971696585 1
1.14892054342549 1
1.47096377905367 1
0.902299376113628 1
1.3189871314248 1
1.11124013515635 1
1.14179407857527 1
1.45426083100926 1
1.00307704511497 1
0.972282344642197 1
1.50797944217047 0
1.1233590333281 1
0.564961042000042 1
0.823763167757891 1
0.733042468193864 1
1.24916385272107 1
0.922232577308505 1
0.512159009465539 1
1.20109650673225 1
0.91572271420242 1
1.26487774768127 1
1.28867671404589 1
1.19579759837433 1
1.07691003508226 1
1.0304644436399 1
1.01913397316203 1
0.841456850824972 1
0.892099575734408 1
1.34275798247101 1
0.732419109467263 1
1.11178766598904 1
1.23857814414371 1
1.04733450469609 1
1.09287737695193 1
0.883365546498015 1
0.85497897557554 1
1.16185528685019 1
1.26571949123624 1
0.783019284234398 1
0.918019968778718 1
1.09132802402252 1
1.17239689651225 1
0.926537221829769 1
0.939631320088814 1
1.19267165706198 1
0.877253469423588 1
0.776920424938969 1
1.37276429104825 1
1.32037670172122 1
0.913454306083176 1
0.781023954111916 1
1.04765580714925 1
0.971393572403782 1
0.753168370008147 1
0.946464911473467 1
1.10186793946447 1
1.07913201669517 1
0.930399364629853 1
0.777655708508402 1
0.992014299034427 1
1.05272597722182 1
0.773551317631317 1
0.759533678856081 1
0.601293448529293 1
0.704259279141933 1
1.15623022638467 1
0.821582176653278 1
0.994625119024253 1
1.24268777287972 1
0.968731408334783 1
0.878282172891221 1
1.08529843191549 1
0.703585906421961 1
1.07390005072071 1
0.840419111816137 1
1.07629864110458 1
0.939325182318626 1
1.11217285955562 1
0.775673221196221 1
0.874832735704259 1
0.648045252946423 1
1.25460111670972 1
1.05558740317815 1
1.00169649842289 1
0.945822851918676 1
0.577367737552161 0
0.901364026602197 1
1.14284790814267 1
1.22201855111104 1
1.11681132843753 1
1.30910860884069 1
0.776964067606836 1
1.08101331292253 1
0.660836548173629 1
0.956140787108627 1
0.538563122243016 0
0.651735325497469 1
0.926623177956434 1
1.40733117393393 1
0.712546341158577 1
0.710791279059698 1
1.01170145742751 1
0.97597360674118 1
1.43401785713394 1
1.19767221249909 1
0.907825552498342 1
1.39488553565733 1
1.3294511594824 1
0.770754375335437 1
1.39680503902637 1
0.873579179266296 1
1.07618873412882 1
0.834722831775741 1
0.542629350728567 0
0.83659634588352 1
0.78781378806213 1
1.00268608958325 1
0.872725969300464 1
1.043904620963 1
1.51204515257015 1
0.949116915166332 1
0.665682369014577 1
1.0427513430499 1
0.544198932962627 1
1.18129510947262 1
0.493149785184549 0
1.41989084210974 1
0.899663444060274 1
1.19501763945739 1
1.02058635634476 1
0.845537336824202 1
0.998376137013434 1
0.767155104355487 1
0.852327485139146 1
0.648783590152674 1
0.768960359361016 1
0.814346718556905 1
0.562923673136184 1
0.79085391855702 1
0.96033866439848 1
1.06790833409189 1
1.3679780445902 1
1.02803564928848 1
0.536179558997783 0
1.42934354790521 1
1.02115354780688 1
0.996957794762297 1
0.986646576512897 1
1.295820677487 1
0.814683831928848 1
0.928057790251743 1
1.04668918242418 1
1.28419904994529 1
1.22332766710835 1
0.879754374209963 1
1.00376245176538 1
1.08428260211009 1
1.29232017617454 1
1.43539973117437 1
1.29333172470307 1
0.772176820626084 1
0.785472013222657 1
0.739805576500152 1
0.752729730582872 1
1.09816837944987 1
0.94591354168065 1
0.887392622903575 1
1.15452480912235 1
1.38106679556273 1
0.995373482052103 1
1.3306275721362 1
1.06106539592729 1
0.987950353149525 1
1.14772802011708 1
1.43046391106834 1
0.785375907458195 1
0.85541451997147 1
0.77459169274018 1
0.926700358679647 1
0.779967286658964 1
1.1870955760716 1
0.884043579658576 1
1.37315777602745 1
0.719997653726766 1
0.665896536762127 1
1.42707561389266 1
0.938053695643255 1
1.24255877295119 1
1.20994925063046 1
0.736684837296085 1
1.03900080835685 1
0.830349440462758 1
0.911674857287527 1
0.74780707743376 1
0.825142252011773 1
1.15762701057606 1
1.12794111219396 1
1.10057565062836 1
0.978631306899265 1
0.786472412408179 1
0.677080977027934 1
0.919447321196568 1
1.10228568852112 1
1.15728766827293 1
0.869594190149256 1
0.99329904734977 1
0.788586253924222 1
0.795984321501005 1
1.3498800379822 1
1.44743733308186 1
0.927134713613924 1
1.23810989016852 1
1.4381848637414 1
0.683947254017732 1
1.13078165089927 1
0.994478551964588 1
1.05925606946221 1
1.04391747902946 1
1.04822665307793 1
0.889254408934021 1
1.56998968137006 0
0.947134700759963 1
1.14806800069903 1
1.13213088282172 1
0.933251034993656 1
0.61807151250667 1
1.05653671870685 1
0.961875053743756 1
1.21232150437069 1
1.29440906278784 1
0.784135419364045 1
0.804378350153034 1
1.37798404637343 1
0.813129861064536 1
1.09479532773433 1
1.15397509101606 1
0.967759320846003 1
0.954853369857309 1
0.910746725861219 1
1.21282056351835 1
1.07239976442333 1
1.02521172287388 1
1.00885054101245 1
1.09123516547752 1
0.794608407398318 1
1.02305414141074 1
1.20883868158046 1
1.05824512948238 1
0.858379693141042 1
1.10458452575627 1
1.03597796987466 1
0.931102678745714 1
0.712809581034494 1
0.968937273787391 1
0.983580179007466 1
0.426242495593535 1
0.922443009166396 1
0.746378792965949 1
1.2881415774659 1
0.957697696972109 1
0.952356430083705 1
0.825581490562996 1
1.19084244159741 1
0.800937093753083 1
0.972075230405428 1
1.14784126303009 1
1.20787044536179 1
1.12353371288794 1
0.769903348604998 1
1.15961820785648 1
1.30046628248122 1
0.617459415699812 1
0.624005154035111 1
1.30537983565471 1
0.856049704098823 1
0.791238762507441 1
0.894058225820209 1
0.968283485668315 1
0.766464970699794 1
0.849215241806428 1
1.0786643560129 1
0.912247934895012 1
0.965377464894374 1
1.06442733002226 1
0.661567049992704 1
0.933233950274995 1
1.28918290752945 1
0.807992070403467 1
1.09937124901677 1
1.0515209258264 1
1.33018414967963 1
1.32075588416204 1
0.946849932759919 1
0.919213026305244 1
1.05517163789138 1
0.68507272747408 1
0.745543646684694 1
0.871750018049862 1
0.873660349672394 1
1.23069225845505 1
1.39084797692721 1
1.49401045980461 0
0.808917321599136 1
1.33379802680543 1
1.17336086436915 1
1.02641649525299 1
1.20994843490067 1
0.699092964883226 1
0.355521816566169 0
1.16302645860448 1
1.06467633497861 1
0.74895512985317 1
0.688401792631295 1
0.928220324109768 1
0.675321311961819 1
0.901796932944069 1
0.795198658874462 1
0.717946612645287 1
0.715209743068386 1
0.900722267794656 1
1.05906680196495 1
1.17817717860605 1
0.788743648659593 1
1.19518284828248 1
0.637792854065764 1
1.00227975309061 1
0.915896584933656 1
0.826478279133711 1
1.19626124246782 1
1.12384999347303 1
0.990846021425303 1
0.957563241317537 1
0.951261602254873 1
0.823512824781552 1
1.60695827230493 0
1.02935965715773 1
1.28809845551431 1
0.941714140910623 1
0.734512856046664 1
0.649119121566228 1
1.24363976644067 1
1.43148262885908 1
1.03770928109348 1
1.04216327824808 1
0.723008279651899 1
1.29559398050405 1
0.970221603646755 1
0.948267949583076 1
0.993879787617223 1
1.32059879028193 1
1.10158104727996 1
1.001856230275 1
1.565892081948 0
1.38950179996493 1
0.806127001490256 1
1.88665369476095 0
1.3869258775515 1
1.36095019563844 1
0.812881887138852 1
1.13476640207928 1
1.02966235515856 1
0.867233969856385 1
0.912256538752709 1
0.962301998742936 1
1.20940181488973 1
1.32087336499494 1
1.43972515876161 0
0.890212281586692 1
0.683777654348162 1
1.27616250164788 1
0.713203465935228 1
0.837866441665651 1
1.01210004801036 1
0.887513324944619 1
1.26203853181303 1
0.726495178871569 1
1.34184786674014 1
1.2193160043415 1
0.886418555413974 1
0.883644616983583 1
1.32613315267884 1
0.907462256425558 1
0.599795287583016 1
1.03216145902909 1
0.951429604602665 1
1.19681923396567 1
0.960025254767277 1
0.933707481337477 1
0.779583276229454 1
1.13209731657305 1
0.801821499311899 1
1.13914663875495 1
1.04184014438098 1
1.00436881081623 1
1.08286502663145 1
1.04801349742139 1
0.98030694722054 1
0.790692847826264 1
0.843588591730011 1
1.54857354210061 0
0.902503705034974 1
1.11959797738864 1
0.790971136800888 1
0.979582563899891 1
1.23984811109894 1
1.19399195014811 1
0.64992686645923 1
0.898660056160731 1
0.771131966841814 1
1.05345958519512 1
1.1350051162824 1
1.31349917381434 1
0.733362075393375 1
0.681122813502256 1
0.902582812275352 1
1.08245777297226 1
1.25965618274337 1
0.903695387696017 1
0.920291222441435 1
0.51606516914561 0
0.889489957028109 1
1.02835592807337 1
1.04324553443083 1
0.49300436018626 1
0.977078818936577 1
0.767451564267625 1
0.86497244800811 1
0.810072327435514 1
1.12438836561371 1
0.910340469617114 1
0.80206528429471 1
0.946166439057065 1
0.86299315222296 1
0.876352468112564 1
0.70099969502388 1
0.959457657693769 1
1.13267599422209 1
1.16713450691893 1
0.862833939854281 1
1.04394844209003 1
0.894455893473451 1
1.50630616998902 1
0.990882886003476 1
0.834159260102367 1
1.25003543569805 1
1.00828450471986 1
0.771488430274187 1
0.94650991431574 1
0.944015512486274 1
1.03361706032787 1
0.739285334504138 1
0.786701264317577 1
0.866033303202142 1
1.07465332000543 1
1.19779059549385 1
1.40637941687976 1
0.734664223289761 1
1.37652576979411 1
1.09269846282473 1
0.637374425089283 1
1.13407367236006 1
1.0302235451141 1
1.08487668673852 1
1.03559661753438 1
1.07948645069167 1
0.623650699478763 1
1.04726377238509 1
1.45133524298772 0
0.797872452558122 1
0.972329191156672 1
1.09007167243458 1
0.995220538216138 1
0.618322090390317 1
0.756534522300019 1
0.780782319156165 1
0.978420367796449 1
0.994665008958555 1
1.19280753662041 1
1.38173510124225 1
1.08584330774799 1
0.935960878478805 1
1.14084190125615 1
1.27391571208521 1
1.23530420270224 1
0.969996905813867 1
1.32080583220405 1
0.883010960631332 1
0.952756969446967 1
1.25211798648685 1
1.03422301409062 1
0.995836323891191 1
0.963115333399941 1
1.33931972864857 1
1.04903609818966 1
0.520703761547277 0
0.953438960641128 1
0.951725874554897 1
0.865981438725387 1
1.09549556037492 1
1.09427244973415 1
0.956171895155056 1
1.08110772477019 1
1.06327623343524 1
0.97747599098182 1
0.939064268713802 1
1.07931986570368 1
0.939803258122532 1
1.22295611495986 1
1.16486096691491 1
0.850221730857365 1
0.915756141279426 1
1.03221811335067 1
1.1506315265246 1
0.904867697416819 1
0.86994163504878 1
1.04992976053796 1
0.380485878236294 0
1.28457308913066 1
0.969429746081454 1
1.02908434285146 1
0.995507818341341 1
1.16389382186241 1
1.00174998207297 1
1.21048110756425 1
1.09377048241473 1
0.819327398880275 1
0.80116320284875 1
0.743317049459207 1
0.745926164718436 1
0.979534529693532 1
1.07517399824958 1
1.04796241056618 1
0.963778917335884 1
1.05375267065568 1
1.23897858942127 1
0.950403042845036 1
1.32697285228506 1
0.992224084305223 1
0.984450431701813 1
1.01655596799744 1
1.0945007544519 1
0.955979217345013 1
0.596865807069333 1
1.27450005450931 1
0.768280645132397 1
0.938126073191928 1
1.21316608461704 1
1.16151116290071 1
0.660965778245096 1
0.581077813351355 1
0.841817148266791 1
1.24693520789622 1
0.449394257566945 0
0.993166126201069 1
0.724824349568811 1
1.04990840047021 1
0.484914071655805 0
1.0680307541148 1
0.739540778893824 1
0.929957785403868 1
0.917461158516135 1
1.08908138700557 1
0.957739336824094 1
1.28770603205684 1
1.05318699187645 1
1.43718997603363 1
1.47152974546817 1
0.717459158556023 1
0.935835187070832 1
0.801785715790566 1
0.799046913833338 1
0.68729986741258 1
1.2624544178572 1
1.00921266300675 1
0.950630093434777 1
1.36673569831459 1
1.11687815366216 1
0.904938938424854 1
0.78092951664787 1
0.897343395179378 1
0.671485491465609 1
0.95303891160323 1
0.865327383019451 1
0.715208028681427 1
0.842333534022097 1
0.951638164761501 1
0.903718190868494 1
1.16295719094518 1
0.553360188461939 1
1.1868105568017 1
1.07541130278387 1
0.75882382819753 1
0.727794322443508 1
1.03626835691714 1
0.819406491945064 1
0.611294753664941 1
1.28816165150798 1
0.791545480099643 1
0.772529539391876 1
0.509261699420436 1
0.574337360508092 1
0.717561391434979 1
1.0067563257184 1
1.32393765501141 1
1.20881910504801 1
0.562057218037309 1
1.11417903107126 1
1.4642028343457 1
0.931638866211525 1
0.922817566988669 1
0.362498758675388 0
0.803445506603782 1
1.05324461286486 1
1.01619155186825 1
0.465550849040818 0
1.09539870489258 1
0.96020387481566 1
1.46174782468647 1
1.15855611021436 1
1.1459122377162 1
1.04605564454632 1
1.12190670047643 1
0.845542841541057 1
1.39029921396744 1
1.0506500381799 1
1.13687111280781 1
1.05619860247691 1
0.553223233212469 0
0.779883679525328 1
0.783688393021866 1
0.935724249476339 1
0.984401302003932 1
1.01511342139408 1
0.985910843167442 1
0.898648276491334 1
1.16034506756806 1
0.789917912747527 1
0.921034820329023 1
1.26556841497518 1
0.803421082093668 1
1.09462546793679 1
1.2332644441204 1
0.662100235697942 1
0.81784161035915 1
0.937563801320487 1
1.23032918833657 1
1.06749519016247 1
1.32951782400854 1
1.01009630001395 1
1.52003033824892 0
1.05119550840654 1
0.979299312284771 1
1.17315247175693 1
1.02258542142418 1
0.784156422012473 1
0.979513046865219 1
1.07283835487729 1
1.09549121440665 1
0.944582810436459 1
0.884666812469982 1
0.991830355578191 1
1.14101838976829 1
0.984213444155159 1
1.02413040990016 1
0.976503713157833 1
0.976877590886346 1
0.901176865516678 1
1.23097994840975 1
1.243149016924 1
0.949947085932934 1
0.78069850111526 1
1.4857802867277 0
1.15652405284924 1
0.798429082726632 1
1.02057352962874 1
0.867103607366563 1
1.12040268057801 1
1.25441396378015 1
1.46483869567896 0
1.19312711268029 1
1.22800167247406 1
0.736347433669456 1
0.744887209776862 1
0.867519159607006 1
0.843041595207576 1
0.811389272460026 1
1.27442137519302 1
1.0478588569793 1
0.920333792821091 1
0.847683728106071 1
0.721783999041502 1
1.09040267541468 1
0.818901810176345 1
1.16326787115765 1
1.00489787784418 1
1.02112528327361 1
0.964530846474652 1
0.967363092715404 1
0.859068855553426 1
0.673292490946998 1
0.842735058521599 1
0.979472464890524 1
1.1457282917384 1
0.971477346645308 1
1.04526852267597 1
0.80840041489155 1
0.859429133522748 1
1.27234731160676 1
0.801343315394247 1
0.978659364683685 1
1.0759244925943 1
0.841042971181269 1
0.836425161947754 1
1.40002949394899 1
1.26881164735546 1
0.794949843385107 1
1.04145367046439 1
1.07292291113354 1
1.18733751316321 1
0.623750607111395 1
0.77996355665105 1
0.919667275486838 1
1.20703956813077 1
1.09167202594315 1
0.759537736420147 1
0.660812067535458 1
1.1082422271459 1
1.08814846728778 1
0.89561577391419 1
0.974967680751116 1
0.861569222914313 1
1.10929823184746 1
0.707636512856519 1
0.796142431019829 1
1.01774532867066 1
1.08451057311148 1
1.14281467210862 1
0.961418068868047 1
1.59446342566772 0
0.620152313539922 1
0.853164988647451 1
0.992241990425401 1
0.989307600021066 1
1.11270021980776 1
1.03510984552914 1
1.02901242458057 1
1.01491549069456 1
0.717167564946246 1
1.2998084270239 1
0.783291340172495 1
1.31330375160687 1
1.30309398165547 1
0.576945641986404 1
0.811953445148813 1
1.341451969496 1
1.12269816865236 1
1.03205102584607 1
0.696225116388554 1
0.998065014210882 1
0.748486659523455 1
1.72553820337548 0
1.41054805001601 1
1.20430918285382 1
1.47279891210377 1
0.730962959907117 1
0.647277233557143 1
0.968216377883198 1
0.790557380473553 1
0.984512037476539 1
1.23452834726506 1
0.728843081540013 1
0.744626870548207 1
1.29796275419068 1
1.04942304259596 1
1.13202304986329 1
1.22678813373392 1
1.11559428571838 1
0.846547783148631 1
1.15863524378432 1
1.5076856557953 0
0.875250939689014 1
1.04212041700032 1
0.80039187623849 1
0.943493022593314 1
0.829741346297678 1
0.925038683647948 1
0.819059814895485 1
1.00735596284664 1
1.13949028536701 1
1.07200083092364 1
1.27044427489424 1
0.738575560226513 1
1.26620974369288 1
0.790897550173746 1
1.13687895456083 1
0.869391629931627 1
0.673274483091877 1
1.05412089716015 1
0.544107963558895 1
0.874358740309565 1
1.18291213429782 1
1.10324244371761 1
0.929418170629693 1
1.23297561290541 1
1.09912000120415 1
0.790802098585297 1
0.491226016657923 0
0.929333675878859 1
0.996256521711864 1
1.14477864711295 1
1.36022381356119 1
0.92157597697624 1
0.608679839425184 1
1.14349418199257 1
1.01578728843951 1
0.918489801180634 1
1.0950081266101 1
0.916110339193052 1
0.707743884073591 1
1.12660347120933 1
0.713177790031461 1
1.00350560198271 1
1.06335602705621 1
0.75958739119857 1
0.992683799564775 1
0.944857647698765 1
0.471189209359427 0
0.565901552923958 1
0.686713356695028 1
1.11443832159278 1
0.982277234017697 1
1.27856860628453 1
0.951710545331061 1
1.00740816493574 1
0.922958074425809 1
1.17347067821902 1
1.10016224262881 1
0.821234774607275 1
1.21583420218932 1
0.995882860123351 1
1.28427480882581 1
0.855310041658415 1
1.03331496156986 1
0.962521013815018 1
0.956932119876898 1
1.28376026594639 1
0.792912016400794 1
0.901194267178789 1
0.959068195332003 1
0.777292963403623 1
0.853846622742978 1
1.15241654625193 1
0.834492715690053 1
1.03189734321111 1
1.1199626419172 1
1.02308398484339 1
0.853495222424373 1
1.06608448656908 1
1.12957492165137 1
1.00802503433704 1
1.19228409489654 1
1.32265544510603 1
0.932607990273204 1
1.34615382368504 1
0.976345114603106 1
0.663036266524926 1
0.648081515720905 1
1.52277212565603 1
0.829423888965224 1
0.741014628738859 1
1.28818342644938 1
0.84035076737229 1
0.863094639183557 1
1.01503992628463 1
0.994052715441291 1
0.905489813162966 1
1.11780800261801 1
1.16410396475032 1
0.775024667986983 1
1.25357535330864 1
0.635037725048821 1
1.23258553613885 1
1.07611645462563 1
0.997933596086062 1
1.00771833866999 1
1.45015850682354 1
0.706383800761739 1
1.12148758748667 1
0.627083966031649 1
1.09577355816688 1
0.70400453605422 1
0.691223396474966 1
1.15873951037405 1
0.936364630747372 1
1.07791153366708 1
0.96317230404347 1
0.993305906011249 1
0.856925020851611 1
1.10269939512411 1
1.08036495430409 1
0.71970457414885 1
0.942090280481664 1
1.22990989491492 1
0.52824732310043 1
0.574044407187689 1
0.801376128431012 1
0.836696097292828 1
0.763887641173427 1
0.762829685751485 1
0.66197288120549 1
0.921348427701275 1
1.15985588942682 1
1.10992494325497 1
1.2381464610617 1
1.04834799084904 1
0.99408127118567 1
0.99449759139249 1
0.82612098007682 1
0.876824450197243 1
1.28402579807439 1
1.32646936680715 1
0.67123907713225 1
1.06022529213624 1
0.828414755409164 1
0.987828001109677 1
1.27213134604116 1
1.00753476226075 1
0.856416412742902 1
1.14651022879046 1
1.00517438055738 1
0.727406134913678 1
1.19411971541286 1
1.18782411543732 1
0.684589317354956 1
0.860619024424816 1
0.510922763012497 0
0.808586797385765 1
1.11465262757173 1
0.995929431018203 1
1.15676615084173 1
1.22550462182182 1
1.16042389087667 1
1.32124530278113 1
1.24270717600514 1
1.17264075136152 1
0.845389429550893 1
1.15215456213393 1
1.21027332470522 1
0.576739365505946 1
0.906557634355411 1
0.895790440049434 1
0.889373688342745 1
1.17457614600252 1
0.711548571486517 1
0.916027084527494 1
0.755372743665333 1
1.10436753983688 1
1.14221584543327 1
1.25517059158506 1
0.802508555701259 1
1.20127718674984 1
0.884607193528492 1
1.14241138090105 1
1.04468389823112 1
1.30513910354664 1
1.16096537609229 1
1.4708851193668 1
0.95822447418224 1
0.919228430183441 1
1.26398847351447 1
0.956160321299542 1
0.840359730832503 1
0.957591969942809 1
0.678972116625124 1
1.23396225428931 1
0.573031502925623 1
0.671200533666044 1
1.10723768151799 1
0.666753580873149 1
0.73760099981445 1
1.10275394003107 1
0.919468464537969 1
0.800280774553009 1
1.43300792939971 1
1.1527294438236 1
0.99330109637621 1
1.08283817878907 1
0.926228567148592 1
1.19863966763163 1
1.10619789457931 1
0.887942507601365 1
1.15964332488482 1
1.0884913853661 1
0.723725062472238 1
0.612085458987783 1
1.04355086370182 1
1.00566581814794 1
1.08119237259411 1
0.728929614196542 1
0.613097032469043 1
1.40104139891013 1
0.850042598097556 1
0.960529146292148 1
0.632344815175221 1
0.699569795610282 1
1.08677788776591 1
1.06312229040197 1
1.09503003609875 1
1.17111000611435 1
0.654621711075016 1
1.1070045271534 1
1.20425846465796 1
1.27110359641752 1
1.20153284133901 1
1.06390761514916 1
0.781877535334559 1
0.944092131657099 1
1.12008229301568 1
0.93940017207029 1
0.899863204274022 1
0.96148828429568 1
1.1181767525585 1
1.26716183104342 1
0.83102826438119 1
0.847148576038862 1
1.11658808413886 1
0.650726195876741 1
0.985535714596179 1
0.889862497769408 1
0.493613030668639 0
0.626836547368689 1
0.959323845553127 1
1.10717299722921 1
0.828960044369832 1
0.967877445399532 1
1.48812146365794 1
0.919665987718904 1
1.26575900368226 1
1.43106746020828 1
0.815386935160868 1
1.16088471741244 1
1.02091210525884 1
1.11450465328172 1
1.11232084938771 1
0.813818699850559 1
0.89621559477997 1
1.3964964786633 1
1.04561394646582 1
0.926841217249887 1
1.07383393030818 1
1.32232979205758 1
0.663857080799697 1
1.21221151806093 1
0.988445220942361 1
0.658316726745731 1
0.868157822997376 1
1.23799927268933 1
1.01977182113776 1
0.917502605315715 1
0.995056950606627 1
1.00083570433477 1
0.691081875283975 1
0.763132402782196 1
0.81271752242713 1
0.971839510698587 1
1.11756025090073 1
0.647421651387709 1
0.831828988647309 1
1.2506088788453 1
0.482933923160217 0
0.977000577828649 1
1.21200372536097 1
1.09036765345772 1
0.967377143386569 1
0.785363247004948 1
1.32610802938018 1
0.827376539869604 1
1.21246247965969 1
1.52246724777971 0
0.945438839103 1
1.03009760535756 1
0.600509396681777 1
1.08677420854475 1
1.13721208285494 1
1.07795688484484 1
0.754042150915438 1
0.910641623770504 1
1.08027344264466 1
0.846024938752654 1
0.801894992896658 1
0.900011499851712 1
1.23645533935259 1
0.941934595100148 1
1.55628123026105 1
0.942198634779668 1
1.1246918896485 1
0.455011814137793 0
0.988119689304399 1
0.993449729315989 1
1.32293470214772 1
1.4037762286719 1
0.804731790173995 1
1.14613763553506 1
0.590783033465996 1
0.950741150758096 1
1.00898013051017 1
1.12224685056072 1
1.13983907922063 1
1.23361130557617 1
1.09112466718823 1
0.95375545186724 1
0.769937042894434 1
0.877256869772225 1
0.81974362838044 1
0.884514166263138 1
0.821219073745318 1
1.27318709134086 1
1.18021762893446 1
1.22231361192166 1
0.752087584195821 1
0.786934034367027 1
0.973360854847774 1
0.716059935338313 1
0.762025185282763 1
0.634604613041636 1
1.23677411724909 1
1.18601260274655 1
1.07888417473566 1
1.08943820390495 1
1.37416035007527 1
1.31816505056789 1
0.456078846634446 0
0.881020774083217 1
1.07312389581816 1
1.20187588711447 1
1.18804832143602 1
1.17876873013485 1
1.07603275041848 1
1.19181936277345 1
1.14773604199635 1
1.18085176461163 1
0.638542427983288 1
0.844527293519467 1
1.08160110956847 1
0.836129008844577 1
1.24137586046891 1
0.795636600131955 1
1.14801524052905 1
1.33355662603077 1
1.38363788874097 1
0.860296405807123 1
1.03440387568971 1
1.02635557143972 1
0.708503659085203 1
0.762464893096985 1
0.901819927612932 1
1.32826879311541 1
0.718902355088474 1
0.927894127076603 1
0.664343139781709 1
1.18370992582956 1
1.00593754346914 1
1.08777673726278 1
0.714644001223707 1
0.969710791630592 1
0.724197388144088 1
1.18066826892862 1
1.55131577059537 1
1.14412439956478 1
1.44882715495248 1
1.02733549535404 1
1.09104398780768 1
0.906436332805248 1
1.03756533616588 1
1.17573445640671 1
0.942996248364782 1
0.892684676761597 1
1.12263410736145 1
1.06944468128074 1
0.922665233166852 1
0.85795267972622 1
0.863235807231899 1
1.22314942549372 1
1.3405650983732 1
1.42455986031664 1
1.03886566279403 1
0.825055932990231 1
0.737489331900463 1
0.734462865899921 1
1.05217935953293 1
1.42476206970086 1
0.595107925359951 1
0.782388685068359 1
1.00596360912155 1
1.21155791543849 1
0.541107837952064 1
1.18826207919491 1
0.895625230805792 1
0.919590737821524 1
0.58960677498628 1
0.899332121263378 1
0.926899342092207 1
0.873267236277051 1
0.579362388705105 1
1.41917244256147 1
0.563638050791296 1
0.947506600138857 1
1.07628438467401 1
1.00561642748072 1
0.842424486357868 1
0.682164689768476 1
1.22385125811308 1
1.19561834025567 1
0.755567191673934 1
1.23336042621815 1
0.930898131031633 1
1.02992002444634 1
1.2439895896136 1
0.894725975306264 1
0.775411623035243 1
0.869991548552029 1
0.864721548294985 1
0.631372629563754 1
1.11614732224996 1
1.22329734090245 1
0.984379270020734 1
1.22325972361997 1
1.13434218669392 1
1.37958871369269 1
0.715694728336961 1
0.619018446741655 1
0.880322255595115 1
0.808900764932848 1
1.46937925736476 1
1.23612184533453 1
1.44435038367982 1
1.04831429805929 1
0.970940495220325 1
0.740324514411692 1
0.854650344085877 1
1.02750970522759 1
0.362594904472758 0
0.946203738764996 1
1.07102385393906 1
1.35890249749729 1
1.01802941073595 1
0.990983852314003 1
1.12531283775115 1
0.777743440158616 1
0.924459414471414 1
0.908303849787646 1
1.25647064635707 1
1.09458669507063 1
0.980047813177951 1
0.996993677231937 1
0.469447067488695 0
1.08731499201929 1
1.17216298494183 1
0.900668554942442 1
1.50155542156351 1
0.961131658660668 1
0.847114427294964 1
0.60367168650744 1
1.42820337918414 1
0.934172949182498 1
0.751516898342131 1
0.685953303603955 1
1.14677111294792 1
0.78647937064033 1
0.85893604535727 1
0.898526792068031 1
1.1599900604784 1
1.01014139829052 1
1.28387312474316 1
1.30619653054511 1
1.06253077993696 1
0.689706554448455 1
1.05494583248003 1
1.61981704907283 0
1.09664499078421 1
0.848013864881979 1
0.924231726259647 1
1.05577901748299 1
0.965386608740529 1
1.31990849265295 1
1.05170054715044 1
0.84841518790172 1
0.732800234511188 1
0.852983021410684 1
1.35917584165375 1
0.897532652652015 1
1.17356575778001 1
0.84115022329033 1
1.21884195018425 1
0.851989495218968 1
0.843264651582737 1
1.31228981773059 1
1.02001398645507 1
0.735701021672293 1
0.835789880203411 1
1.1057390716887 1
0.870094124065478 1
0.825981028492923 1
1.20298051331165 1
0.848936639117848 1
1.33787502136014 1
1.35091190912596 1
0.949146296774236 1
0.676367334143087 1
0.645190638299869 1
1.34300309392001 1
1.20539127003127 1
1.33049893405303 1
1.37406785512698 1
0.582307801141459 1
1.14362971407372 1
0.856426537021165 1
0.856114019172264 1
1.39237247822843 1
0.880910311645571 1
1.12224527579116 1
1.13126792314598 1
1.18789523004397 1
0.995930135311174 1
0.739583703425571 1
1.06940140232855 1
0.920384660389808 1
0.978636020489382 1
0.758734042054934 1
0.91054046183957 1
1.08249040122968 1
0.816811905954886 1
0.919792669796375 1
0.808825271779493 1
1.58186046170033 0
1.37434420045428 1
0.998791240311762 1
1.14456524118818 1
1.55379456266154 0
1.07338097854188 1
0.955380018611327 1
0.84754024989152 1
1.04378173758376 1
0.724224334870106 1
1.3497853256406 1
1.06704887947662 1
1.05541465705908 1
0.995538974052054 1
0.812015631412607 1
1.12552442282958 1
1.04700378815209 1
1.06758648022966 1
1.03093733673791 1
0.748013243321034 1
1.37594692901325 1
1.19510183751669 1
0.934814476783383 1
0.556935614622969 0
0.766605344740951 1
1.08424689495124 1
1.05495993776298 1
0.980085928988008 1
0.972834020113597 1
0.79868186756812 1
0.925991263253069 1
1.20860131981387 1
0.71812915740266 1
0.895605045831317 1
0.628599129376605 1
0.791638790363645 1
1.10415853939895 1
1.41869571366206 1
0.953553728067118 1
1.16517244545328 1
0.705005621291558 1
0.890180082938625 1
1.23765724959135 1
0.975150581282314 1
1.23161499050269 1
1.07202989635645 1
1.38029774061606 1
0.915501979259638 1
0.825793671706827 1
0.933821331341757 1
1.1199185377801 1
1.04766781542872 1
1.0264078188122 1
1.29183904508418 1
0.828397789825954 1
0.940029215866641 1
1.17688359047947 1
1.49045519855838 0
0.788047864576416 1
0.991624584107294 1
1.00063659840601 1
0.88941858626965 1
1.00988005603949 1
1.30395467294444 1
1.32797866730388 1
0.629410713160261 1
1.10642461607226 1
0.742207196232484 1
1.39236990070691 1
1.08678490731224 1
0.841968524737952 1
1.13943367323665 1
0.75074188909733 1
1.53157137755647 0
1.10374925141553 1
0.928045578784296 1
0.651898444634696 1
1.16851619028864 1
0.716320837737197 1
1.39389858710432 1
0.761626040531909 1
0.584246851475592 1
0.906079787475243 1
1.04081467324641 1
1.13856564021638 1
0.851449525828213 1
1.2376480670036 1
0.809856556874279 1
0.995063124251738 1
0.739311144998855 1
0.887795654614689 1
1.24932617036529 1
1.0592382900873 1
0.392825536292643 0
0.539348809860467 1
0.814048930792584 1
0.5014365929581 1
0.876424333014955 1
0.910548130758764 1
0.875865021264423 1
1.00224927432628 1
1.48535663024907 0
0.951197982830743 1
1.18751606737524 1
1.22979102241651 1
1.03947293086391 1
1.40355226849841 1
1.19448886430923 1
1.34939159162308 1
1.06824604496013 1
1.05439348762421 1
0.992956247636156 1
1.14381090305302 1
1.07525187143628 1
1.35467002135714 1
0.67877305336765 1
1.02281084545683 1
1.37651629141653 1
1.16414819137903 1
0.933855289408559 1
1.24804297530151 1
0.924852405813245 1
1.12482627081228 1
1.23027838062092 1
1.03612890106069 1
0.617530519876469 1
0.908199626856814 1
1.19512976698914 1
0.786766631610052 1
1.10196411604997 1
0.914402834489188 1
1.12991318563834 1
1.12879023741806 1
0.777688525420447 1
0.940026325450032 1
0.803208755754359 1
1.04955857301444 1
1.00500705034177 1
1.0396999017947 1
0.985052369570194 1
0.971612807217225 1
1.15418870254143 1
0.844379526643687 1
0.790928196550414 1
1.18090130928965 1
0.874351843410741 1
1.28283698049825 1
0.969507790633768 1
0.936330845111384 1
0.887545815738142 1
1.25314519619057 1
1.00941544694935 1
0.525945491230485 1
1.03646964359048 1
0.683792403143141 1
0.466562329569178 1
1.1440486748248 1
1.25580662706085 1
1.04601374932157 1
1.44840254461855 1
1.31876131918635 1
0.914188902680779 1
0.934188464627707 1
0.913107580233496 1
1.02234442116539 1
1.0554222525382 1
1.12619668837064 1
0.866340037979422 1
1.01568716581225 1
1.26474878843078 1
0.973587922809521 1
1.0193606687169 1
0.988917055208753 1
1.05695665269427 1
0.806865343125406 1
0.892105049744731 1
1.08681585943101 1
0.744166516557056 1
1.01361261247274 1
0.879582271497224 1
0.655003518923475 1
1.02918038552552 1
0.614479611860728 1
0.741909115112498 1
0.65003763081292 1
0.988674560606898 1
1.00552503734056 1
0.843395321369401 1
0.637233771824879 1
1.32565650455608 1
0.602934795116173 1
0.766366064242102 1
1.26531957830233 1
1.07851753671043 1
1.17265995730014 1
1.10543382194166 1
0.702884525398444 1
1.11229581722336 1
1.1692572387694 1
0.838546631896852 1
0.814897151373859 1
1.23062058297839 1
0.768752651845454 1
1.28141278596216 1
0.907102793197818 1
0.940776741910485 1
1.13880127034902 1
0.991230244079975 1
1.15458013392876 1
1.28301446141725 1
1.41054261675726 1
0.856079533539712 1
1.09679025100016 1
0.79625112287285 1
0.900970328791124 1
0.638816367909097 1
1.19838488700364 1
0.688374514381276 1
0.891657072706217 1
1.41288921878505 1
1.08666012457093 1
0.719802933928202 1
0.729898942107942 1
1.44064289072015 1
1.00025767130084 1
1.02544226443215 1
0.984975728973864 1
0.929143191012076 1
0.756026155572257 1
1.29461715387869 1
1.0695973586398 1
0.45774239647683 0
1.25880289581501 1
1.15454926690998 1
1.00851835702305 1
0.960082747809228 1
1.37717961453074 1
1.18429840662626 1
0.665002525918972 1
0.889372615600976 1
0.953641041991524 1
0.794490218793662 1
0.94165529113945 1
1.37912197131823 1
0.933012818843743 1
1.00324090799573 1
0.852249275996858 1
0.8066327013215 1
1.39477082494928 1
1.19598615726096 1
1.14685168565585 1
0.842706200103725 1
0.864073560803679 1
0.907819472110367 1
0.76455608165695 1
0.90627950315024 1
0.886680288464298 1
1.19243715767495 1
1.07427204814754 1
1.09076164644269 1
0.883301348938582 1
1.03891637842314 1
1.08823440588923 1
0.59370992372589 1
1.53396187688044 0
0.870349984358022 1
1.0146981195085 1
0.926737222696828 1
0.826254664834432 1
1.19998193559962 1
1.36985717250969 1
0.715233927279889 1
0.694490475690229 1
0.918933962042612 1
0.659221654116908 1
1.07053176273208 1
0.640503065189139 1
0.626113362481838 1
0.632055068503525 1
0.853128784567321 1
1.16321782278748 1
1.17571295125982 1
0.801246042040224 1
0.902753552513979 1
1.28605859211372 1
1.11389414512685 1
1.18109878937502 1
0.929285459166971 1
0.694499780875448 1
1.06815556073594 1
0.989209741801815 1
1.0650614950258 1
0.878048580105046 1
1.04974460790325 1
0.704334208709124 1
1.12190635984339 1
0.889448140620497 1
1.28695552291363 1
0.866533364694983 1
0.875175214907405 1
0.834910213209834 1
0.631864252208718 1
1.08689108963547 1
0.794045103618252 1
1.15047020424453 1
0.674460854523035 1
0.98488537221904 1
1.01574349241408 1
0.768392904075728 1
0.641015002252982 1
1.36108162306147 1
0.843591156345715 1
0.922670693931187 1
0.97253915643411 1
0.755834287441825 1
1.1325594774563 1
0.640931033030231 1
1.45926638134826 1
1.25971902068924 1
1.08222871428236 1
1.17998276643269 1
0.702855205351683 1
0.77086560939032 1
0.983932167306077 1
0.549826560923936 1
1.07986417565079 1
0.75333212900389 1
0.989719921763648 1
1.21104901017612 1
1.07136424127792 1
1.31795239676336 1
1.07631905236621 1
0.987832761475959 1
0.970948497391557 1
0.844645349587007 1
0.61309204098796 1
0.646425288869387 1
1.29089562447046 1
0.928876971264395 1
0.933816954261529 1
0.97853757990839 1
0.692075556428572 1
0.976329121775765 1
0.620584523732888 1
0.946377075734389 1
0.966715103265517 1
0.674442955481842 1
1.10085897462451 1
0.632065224352132 1
0.995161075925465 1
1.30779759374968 1
1.09047329676247 1
0.994424946594327 1
1.3948412635006 1
0.986826171753865 1
0.879612766190582 1
0.704238513392971 1
1.01438039779699 1
0.928967666841832 1
1.18688981885511 1
0.813969209234277 1
1.36683881468174 1
0.409306882916623 0
1.35247396462086 1
0.705744818535395 1
0.70856268605371 1
1.32605675690428 1
0.792091944144253 1
1.34191591159382 1
1.3115251055476 1
0.911984154025781 1
1.13908782843962 1
1.21393950393003 1
1.43150504902873 1
1.08221121949156 1
1.16343252432644 1
0.912158126454176 1
0.946011966732735 1
1.07133253967668 1
1.08267570134248 1
0.846475750159894 1
1.05806898215527 1
0.743166880274424 1
0.879318614738338 1
0.540882881478607 0
1.04461064401591 1
0.775565986636102 1
1.01092007902765 1
1.04964988150974 1
1.21894336244093 1
1.04017520044446 1
0.815951343117339 1
0.727941952443149 1
0.976780505294229 1
1.27053419230661 1
0.905443098510825 1
0.969085275052851 1
0.934167750702337 1
1.05437100248698 1
0.800791436437782 1
1.05178315915198 1
0.448417611653744 0
0.966410375673279 1
1.37042021368021 1
0.669632017575836 1
0.824209680872848 1
0.906434009364456 1
1.15155823548245 1
0.669233454189629 1
0.777820274254697 1
1.20636227810315 1
0.789664921369216 1
1.28757605310849 1
0.924968629854237 1
0.514767877756422 1
0.935076075714747 1
0.944330741575945 1
1.14894294952406 1
1.0576168279932 1
1.04726260738126 1
1.19436814225258 1
1.02210660817988 1
0.958857548927795 1
0.78780308530481 1
1.14116011373828 1
0.939035871323389 1
1.07505662224004 1
0.801718346346084 1
1.04729510939845 1
1.18794349188663 1
0.782676543424863 1
1.0231301954454 1
0.896109409755169 1
1.1967656010435 1
1.19795781106763 1
1.09033371449269 1
0.862862850905967 1
1.38458013041264 1
0.726952853614169 1
1.40379716461737 1
0.989037656208513 1
1.1986092599741 1
0.975808278890579 1
1.2165748997328 1
1.09789008638085 1
0.721489432441999 1
1.11270929110004 1
1.23215925075219 1
0.862829148139851 1
0.724171053414528 1
0.975911375588228 1
1.11072608837702 1
0.966951357351356 1
0.687131789148058 1
0.644216450011568 1
1.26875615128435 1
0.918449428688765 1
0.941327005449851 1
0.895559100298968 1
0.687518044068304 1
1.67258091907638 0
1.03105445658258 1
1.32024455874744 1
0.797818800355 1
0.975028180700094 1
0.826928843535902 1
1.09719305814735 1
0.77187055786114 1
1.074610478113 1
0.683525168498343 1
1.14890998878221 1
1.21685281443267 1
1.08770783369294 1
1.02480278149789 1
0.892138943711073 1
0.821576659751995 1
0.511880218295395 0
0.762272847222428 1
0.986604982039205 1
1.2742464198282 1
1.01480482948075 1
0.701992206144745 1
1.01774386763713 1
0.929605265051528 1
1.02805397281734 1
1.05835564129039 1
0.71569240923122 1
1.01139453761828 1
0.664626367909105 1
1.07052124221011 1
1.19286657789492 1
0.918500806981741 1
1.06078336671686 1
1.11815917518888 1
1.05761309723465 1
0.862020978121709 1
1.01800962712484 1
0.693378422743024 1
1.24473406928558 1
0.870451833550925 1
0.915316926574869 1
1.19383403109505 1
0.74536922581833 1
0.780510902318575 1
0.873509679290581 1
0.952530060472369 1
0.831822831365542 1
0.760807718876404 1
1.49307204794473 0
1.16654577668728 1
0.977397853887718 1
0.666054266746742 1
0.939067531949008 1
1.27069702135124 1
1.17756543252662 1
1.32332398528193 1
1.02759212522789 1
0.987935427291357 1
1.03442999063563 1
1.08094072092773 1
0.693744459549458 1
1.02106565491659 1
1.20496581243592 1
1.00866705311958 1
0.826916026525534 1
0.500748101680618 0
0.739419681211664 1
1.1350510711747 1
0.932992524476841 1
0.836921872321094 1
1.31219889014747 1
1.04566418014677 1
1.37648984831917 1
1.24060542929313 1
0.837364304639902 1
0.809472319645362 1
1.21593860850806 1
0.490841261229059 0
1.07730643981913 1
0.736273305884899 1
0.971040464128251 1
0.87725403905083 1
1.06631763515202 1
0.868707551462996 1
0.679566889934588 1
0.525167403797781 0
0.883666513886499 1
0.941704936666087 1
0.722982824675461 1
1.08367916190243 1
1.02598324951812 1
1.22897966423722 1
0.653254375513764 1
0.803476645428174 1
0.727114188055807 1
0.752638291585647 1
1.0546215117531 1
0.906501540433395 1
0.790916854594193 1
1.0414518104116 1
1.28127230136582 1
1.18392336141757 1
0.798957106638478 1
1.05926271953294 1
0.93184773175037 1
0.880297667117937 1
1.04092021820762 1
1.02730142093189 1
1.13485157090416 1
0.51665532583967 1
1.21346817042763 1
0.939201827084272 1
0.538025852195469 0
1.29923702412797 1
1.27741502173247 1
0.902221393178801 1
0.62782912803306 1
1.55023763154888 0
1.5945309223547 0
1.00423333484155 1
0.607471335523127 1
1.2066219722627 1
1.33798236187736 1
0.858555033083586 1
1.28342942908474 1
1.00751546178683 1
0.67098949776298 1
0.737379146717375 1
0.605331552167542 1
1.17218634891582 1
0.872280399588109 1
1.20782825251872 1
0.873720126510242 1
1.46179002343522 0
0.484468135558441 0
0.915750738146929 1
1.27883699932402 1
0.804816621431596 1
0.653130000942189 1
0.558354350195637 0
1.24948990007188 1
1.02518713063493 1
0.696786435970105 1
1.02700143632239 1
1.24481865681577 1
1.20826260236657 1
1.31778726237472 1
1.25147114902519 1
0.995943485877752 1
0.743054666369358 1
1.39939050166619 1
1.30376793934668 1
0.517099173849279 1
0.835344849699258 1
0.915674691037958 1
0.7486775387119 1
0.54379833216587 1
0.597808583027974 1
1.08972088053799 1
1.32451841513814 1
0.708577909845411 1
1.04093592251059 1
1.10660336671948 1
1.37616170104016 1
0.497809757262653 0
0.642586967169033 1
1.20184938591786 1
1.32318392739523 1
1.03865273889554 1
1.17756629587762 1
0.401867178110339 0
0.801709526764366 1
0.875491521557901 1
0.755893463733326 1
0.704437737616074 1
0.880146453502005 1
0.745933999449112 1
0.979102708028198 1
1.19049139984842 1
1.32092658627631 1
0.847200766617363 1
1.25410871334271 1
0.851214242410814 1
1.35212135422181 1
0.936188678294285 1
1.22536177608773 1
1.13829458011407 1
1.47962538990187 1
0.778594720418467 1
0.858982042105373 1
0.986587099462052 1
0.893047680662325 1
0.95293438894506 1
1.0209453286177 1
0.841476691530462 1
1.09166962031798 1
0.78071685352705 1
1.25372370600884 1
0.845407965185076 1
1.08285925262594 1
0.836036391918925 1
0.740604828110435 1
0.710828055217585 1
0.959609281558287 1
1.38026642682448 1
0.626983264736442 1
1.33789602452751 1
0.928593572142711 1
0.747307053464032 1
1.03651557949654 1
1.36949009034973 1
1.05248138506797 1
0.852347743765313 1
0.783444399436605 1
0.994160690207934 1
0.905946412947102 1
1.32217503706474 1
0.602162807427009 1
1.05295919212532 1
1.12642823133521 1
0.856879962144115 1
1.12492191101059 1
0.80158927123644 1
1.07705241375793 1
0.706364877931415 1
1.11894742337351 1
1.15893328587929 1
0.892157968806866 1
0.892069265341503 1
1.0071220146384 1
1.06220091881749 1
0.938139457145896 1
0.750755542476105 1
0.761317229872249 1
1.24297921919897 1
0.917879516068182 1
0.324712047424678 0
1.34303965825735 1
1.25435487112503 1
1.00073636880942 1
0.787940164695172 1
0.984066798676264 1
0.986885554709239 1
0.71435785281644 1
0.883864073584088 1
1.34268527481894 1
0.88171422586483 1
1.1905411287686 1
0.918822137971012 1
1.12355165201087 1
0.714261492240893 1
0.899348059803981 1
1.1386309195486 1
0.823783953264954 1
0.834313800511087 1
0.94401969542157 1
0.832360865732662 1
0.978698444340014 1
0.684243716211503 1
0.612892349788812 1
0.765801815334659 1
0.719174755338697 1
0.784593163533857 1
0.866441812572065 1
1.45879896050595 0
1.18349092298411 1
0.901551711976253 1
1.5200582839076 0
1.13392756310877 1
1.43339230289894 1
0.822201764467499 1
1.01450488184107 1
1.22946361190363 1
1.13683224176512 1
1.0801496193802 1
0.949557961269941 1
0.893906635829579 1
1.34671341838715 1
1.1261360186335 1
0.716406811863015 1
1.03968665862926 1
0.945367309599514 1
0.751181016506369 1
1.04229867605963 1
1.18709840691907 1
1.01876201342549 1
0.964380317744438 1
0.893057236507445 1
0.563334273047966 0
1.1600984714635 1
1.14037038442035 1
1.44152120957701 1
1.06782236995618 1
0.989370914307037 1
0.907418863338408 1
1.30424579078264 1
0.923835416838523 1
0.946625020755899 1
0.973006627984304 1
1.30882495291349 1
0.51873117922208 0
1.27553257125815 1
1.10957689869279 1
1.29310398732619 1
0.931284734792175 1
1.00315106565066 1
0.772342843389924 1
0.875452653984607 1
1.21834938319885 1
1.00579411695882 1
0.654571497009416 1
0.920538391872032 1
1.12165886352824 1
0.648040991319425 1
0.721827644545772 1
0.98988945593856 1
1.25885650896955 1
0.694911440768026 1
0.9271001491234 1
1.22748013002163 1
0.970982939351555 1
0.677888121678468 1
1.29607533876357 1
1.17724869382648 1
0.795369389486583 1
0.708521249576294 1
1.00649485126288 1
1.21327677424353 1
1.37426231898116 1
1.12354647654951 1
1.34301537031202 1
0.836914922902922 1
1.01794014850417 1
1.21819831165096 1
1.2581413180293 1
1.28790332930625 1
0.807462043585184 1
1.17421575896401 1
0.647959320420821 1
1.03857973644876 1
0.612895093519601 1
1.29674475557753 1
1.00759593582466 1
0.395609989198873 0
1.11875151391525 1
0.922863577663885 1
0.839327497719205 1
1.00036012496602 1
1.07446219952966 1
1.09220982124055 1
0.67130551171545 1
0.704662190239921 1
0.841912372271985 1
0.826048915468164 1
0.802265251040698 1
1.0325652178237 1
1.06116690543969 1
0.805041017811708 1
0.911485627134857 1
1.15776402544696 1
0.790650697507702 1
1.29053228223719 1
1.16475988243634 1
0.8591142195012 1
0.883050613293604 1
0.732807392874123 1
0.647488127918101 1
1.09707324605823 1
0.883075167018577 1
1.01140415953316 1
0.746339380398956 1
0.83878537872655 1
1.12031293432307 1
1.37978938072493 1
0.915360174001877 1
1.22047921139304 1
0.669998386575002 1
1.20537409872576 1
0.472644043454888 1
0.973258394862943 1
1.21068903805139 1
0.834088362452333 1
1.03083152902099 1
1.00034154349894 1
0.920397678362565 1
1.19309365939577 1
1.1297622257156 1
0.904432137187063 1
0.378822576239386 0
0.84733200680813 1
1.77173381074303 0
1.31456317944901 1
1.26784370470481 1
0.782444050543513 1
1.26261503403323 1
0.99754260386473 1
1.16943310565083 1
1.33080543311244 1
0.996203357824965 1
1.37834916138144 1
0.772813054623643 1
0.898433724632388 1
0.93235311953741 1
0.83711321539279 1
0.984917444652442 1
0.855417778433986 1
1.02549296416169 1
1.31222367978917 1
0.942805228596241 1
1.16726907587684 1
1.23428907326797 1
1.33687363192754 1
0.965566317389756 1
0.909271581356879 1
1.24700094457722 1
1.16762146191998 1
0.847425878499945 1
1.12611416326141 1
0.738060824008924 1
0.623286338694035 1
1.03442109448917 1
0.913116959664457 1
0.866501969094109 1
1.12440280113999 1
1.20447052702941 1
1.04854847873527 1
1.16983906997962 1
0.935835464947265 1
1.08801455287309 1
1.26974987405081 1
1.10340353708692 1
1.51503821179098 1
1.07023125954938 1
1.25364463276156 1
0.907382521614953 1
0.959557147973681 1
1.35728294798638 1
0.803307602748925 1
1.18130414076247 1
1.08820497112048 1
0.778148866885819 1
0.698024522455587 1
1.02056337640031 1
0.925680422681408 1
0.741027278088776 1
1.26087098898398 1
0.893968649605784 1
0.812953671637757 1
1.51391922233476 0
1.01696446316544 1
1.44483544348054 1
0.776939499895973 1
0.861539773793949 1
0.730214694282364 1
1.51602262882794 0
1.29713737502682 1
1.25881045582377 1
1.34685751886013 1
0.893719456148059 1
0.865543220268784 1
1.39984993133663 1
1.05108562296288 1
0.712504955688679 1
0.744858517315264 1
1.18823651421129 1
1.09660430355558 1
1.13339094141664 1
1.14902328954796 1
0.789401854155427 1
0.58891956345193 1
0.500184732366762 0
0.960182038084821 1
1.01557612915928 1
0.936511379837585 1
0.838816213080543 1
0.665837552550533 1
0.817528797360962 1
0.713925829846649 1
0.990686139963427 1
0.793833543615367 1
0.44060205863214 0
1.0729689456862 1
1.21432045051476 1
0.898870292297351 1
0.80303490413618 1
0.73859676533158 1
1.32000781445241 1
0.971409120079153 1
1.43082752651345 1
0.613374533813902 1
0.478973474921045 0
0.690389519038971 1
1.07785006918448 1
1.23023807786335 1
1.18974257519074 1
1.11227386376738 1
1.02362964024335 1
0.773586432687796 1
1.09560217382298 1
1.06039790053649 1
0.90953497110525 1
0.998907908531772 1
0.95156859187963 1
1.35903424401308 1
1.21930966052442 1
0.860171293859904 1
0.656916015103487 1
0.564528537772943 1
0.982152303902551 1
1.0023108533866 1
1.19695038965094 1
1.10888237353097 1
1.02345269487933 1
0.607766859871543 1
1.31378431953425 1
0.847782662354306 1
1.27726530774046 1
1.02928540240193 1
1.03306895346131 1
0.542579007302398 0
1.03307304764851 1
0.883606038568263 1
0.984899326739331 1
0.974291903042488 1
1.15359208352978 1
1.10046663287419 1
1.09116070821444 1
1.04318256965077 1
0.825359765345121 1
1.0805553441311 1
0.855577939910386 1
0.510548882090694 0
1.19708727863566 1
0.973297239654895 1
1.07921304086786 1
0.987398218890464 1
1.36192727796591 1
0.923020234725286 1
1.44570979172032 1
0.778514433215905 1
0.471702014297654 0
1.21251990026327 1
0.724688278981289 1
1.26475168296726 1
0.76671463774448 1
0.980755163318166 1
1.04652576939634 1
0.817026737502789 1
1.15556295201113 1
0.919274803497267 1
1.11064755984634 1
1.40482308205214 1
1.09377262118842 1
0.872907997442087 1
1.04933771399574 1
0.953325037011742 1
0.54594259771557 0
0.943351960246399 1
1.18356280576586 1
0.922228282266069 1
1.0387992262062 1
1.31454417295936 1
1.22743934054159 1
0.985063713524216 1
1.36218746155572 1
1.08618062283801 1
1.68716849612647 0
1.18004956270829 1
1.59894816191475 0
0.823723118918553 1
0.806515320824183 1
0.773575475571748 1
0.995499370797016 1
1.24110755515164 1
1.06925177816722 1
0.795397339024503 1
0.748109413804578 1
1.16096360472055 1
0.670471085614784 1
0.806403146947112 1
1.18483609712929 1
0.792886756079877 1
0.996115264458792 1
1.21584385982136 1
0.97758148267334 1
1.16672815133956 1
0.920188456195556 1
1.41661487454835 1
1.01246601038434 1
0.728516648228266 1
1.03074733182002 1
1.17121460047771 1
0.963563378215391 1
0.897459855227944 1
0.772488492725149 1
1.03459745500693 1
1.16440394543094 1
1.03048100232147 1
1.07947709513616 1
1.19977759105571 1
0.196849193350803 0
1.06380698906968 1
1.17792320308403 1
1.03857096892092 1
0.9784702330516 1
0.813159407795851 1
1.32227265074682 1
0.947181745922366 1
1.12619433540726 1
0.603619400559436 1
0.882665909199659 1
1.11982491911902 1
1.24984835525292 1
1.20963934832215 1
1.14614621264795 1
1.01422731751221 1
0.807056455088101 1
0.877031939038766 1
1.11758400125229 1
0.95035729392946 1
0.907897162688581 1
1.29385021762216 1
0.94538072256792 1
0.890930323102485 1
0.988713567610509 1
0.715985365910475 1
1.0914698725624 1
0.768926039063685 1
1.09291876339485 1
1.04164390116144 1
1.14271749053682 1
0.853071520895201 1
0.92187976848867 1
0.725521448034339 1
0.99211248610219 1
1.09024229562506 1
1.1095359294923 1
1.34184142554543 1
1.11481479682755 1
0.837668006211148 1
1.03411585244657 1
1.2569199977208 1
1.19408178477606 1
0.639699674941 1
0.932931281522001 1
1.04005579309931 1
1.12456521986597 1
0.861893853908351 1
0.831054904297281 1
1.24779716640224 1
0.653160999116654 1
0.898520212706193 1
1.36106718614768 1
0.878551439527307 1
0.64029101191726 1
1.39351629358156 1
1.03790640271568 1
0.773667363104103 1
0.953776215729667 1
0.750190171301721 1
0.666032834726772 1
0.958962655353577 1
1.12777840091691 1
0.863836421045293 1
0.826126941523676 1
1.07487101437798 1
1.05484170786593 1
0.800486842434711 1
0.440801226855794 0
1.19134331241673 1
0.831644475223937 1
1.1907566962645 1
1.3184617456437 1
1.04541736611766 1
0.786907550770893 1
1.08426152407321 1
0.863714443133441 1
0.966239373141167 1
1.33102410442929 1
0.963996338395903 1
0.79753104957586 1
1.07364167533765 1
0.762838128654094 1
1.08152425717267 1
1.10780357918861 1
1.25841705484289 1
1.11163690092482 1
0.546594719752148 0
1.12163986274778 1
1.33848131161331 1
0.908570866287827 1
0.485830168523778 1
0.528048275925329 0
0.939558890519382 1
0.938834019377593 1
0.874412413326754 1
0.539990650818622 1
0.91302630104961 1
1.04646108069685 1
1.09504272753277 1
1.26451905320331 1
1.1188644862445 1
0.943196130346408 1
1.02918250195586 1
1.04269679138579 1
0.37659067071271 0
0.998411401828458 1
1.4754309250702 1
1.56444620100122 0
0.973782737748751 1
1.34006652195194 1
1.21550447504103 1
1.03689078398772 1
1.27357210963889 1
0.905151213088689 1
1.08105992018602 1
0.560987716680102 0
1.44563988679703 1
1.21240605861082 1
1.12212368610175 1
1.31060747149701 1
1.07076031844469 1
0.697817601293414 1
0.98053826553868 1
0.863107620283765 1
0.992924887799009 1
0.805217819311586 1
1.03061436045194 1
0.791055109543827 1
1.13180782408779 1
0.695529144777578 1
1.38578498555904 1
0.859219815654543 1
1.24715135606475 1
0.87625965478759 1
0.606110638540052 1
0.779260442139683 1
1.13020492207556 1
1.18491139734358 1
1.38285385361839 1
1.03441829221604 1
1.14749976424164 1
0.892582156488342 1
0.960398880632074 1
0.895631809461306 1
1.32646916227534 1
0.7895758748437 1
0.80090721071256 1
0.932475630874509 1
1.0338284520131 1
0.779836796579716 1
1.03051138365035 1
0.797391287343086 1
0.334698479003917 0
0.94921801945308 1
0.933903415155083 1
1.31737571784439 1
0.984167441251148 1
0.961297156007809 1
1.0887546954334 1
0.694304728546184 1
0.835604634139164 1
0.898662573410242 1
0.690961029905316 1
1.38012061966653 1
0.861547393274562 1
1.27880782519646 1
0.944445064214188 1
0.735399907971777 1
0.910304458930009 1
0.899971203801814 1
0.783128745358635 1
0.869079360342698 1
0.924695730334966 1
1.25153004986633 1
0.962818855734895 1
1.40948764888714 1
0.894642061778606 1
0.700535242460679 1
0.772545778050306 1
0.71358620629771 1
1.17915891330119 1
1.17267415055677 1
1.64270977012675 0
0.542496149956541 1
1.15218959842349 1
1.17193958715495 1
0.879795133976641 1
0.932579843380059 1
0.897693407485741 1
1.40697252373718 1
1.52168162442933 1
1.01833961618948 1
0.818276674034495 1
0.771776435112729 1
1.02105624143127 1
1.04874691925452 1
0.681537477078059 1
1.05328856920277 1
1.31040899660286 1
0.783383575168161 1
1.00845518260791 1
0.890610641616383 1
0.862285202176588 1
0.922718809070681 1
1.06961913672934 1
0.619170445222953 1
0.540572099959832 0
0.941594205345427 1
0.952672131624383 1
0.607520343330765 1
0.865250534316465 1
0.991656610530908 1
0.730290283571751 1
0.951175805761707 1
0.856474378419659 1
0.716969194233773 1
1.17840405730896 1
0.6590789849161 1
0.666115737012713 1
1.18898516678444 1
1.15045097255163 1
0.977237857218282 1
1.32158497929139 1
1.25636245509865 1
0.799650788902764 1
1.26951385996108 1
1.02338344704218 1
0.610554820561005 1
1.12797543160125 1
0.884442050709854 1
0.964530067281075 1
0.721124433420291 1
1.05207425090323 1
1.18218839662925 1
0.783232632882151 1
1.28664036629106 1
1.41792557346451 1
1.25795887689278 1
1.40198597456112 1
1.10697818399968 1
1.11186011361148 1
0.851765924224329 1
0.793871472033245 1
1.14169625905907 1
0.935062834811095 1
1.05277878033681 1
1.11331883199565 1
1.0645816649693 1
1.18208690801185 1
0.73946599502147 1
0.85917218896376 1
0.891054254642341 1
0.612165013892981 1
0.935325650596938 1
0.9319271741269 1
0.815325009472644 1
0.705249068471409 1
0.756231709387639 1
1.56148523118302 0
1.07571846628609 1
1.05232542326999 1
0.740856232658174 1
0.361047226609793 0
1.62380467104366 0
0.93405088766879 1
1.16806802302066 1
0.707673657315541 1
1.01429835537048 1
1.23391416139392 1
0.944613820020029 1
1.08481551903925 1
0.862937308988084 1
0.804820024361493 1
0.970086817798857 1
1.0753548389053 1
1.43633090062775 1
1.29719909427089 1
0.764792302800731 1
0.687988527713716 1
0.786660951939207 1
0.520989825411748 0
1.08550908183834 1
1.02860897475874 1
0.654447205369794 1
0.868818531377519 1
1.23978872173179 1
0.863709841882406 1
0.850035041986086 1
1.09616932961602 1
1.2325920631817 1
1.34213426340448 1
0.777575240889958 1
0.80858499850228 1
1.05738121513559 1
0.691628473838778 1
0.654549613418645 1
0.853348745030265 1
0.787051497820113 1
0.736129686308319 1
1.03528860702517 1
0.704356644408607 1
0.948579406031896 1
1.01048693130945 1
0.789110797029194 1
1.16708452538432 1
0.912483273958245 1
1.4280465821884 1
0.86012336694381 1
0.635291503220725 1
0.555030659108414 0
1.30797617017226 1
0.940719815308601 1
1.10130025543762 1
0.626427915710621 1
0.835562838548826 1
1.06913949834519 1
0.990456314170995 1
0.840573361990193 1
1.07766864145475 1
0.912710580717752 1
0.96474563058059 1
1.42120806002431 1
1.17711077885536 1
0.947249834846075 1
1.06513945875241 1
1.02177651669565 1
0.723107623540568 1
0.893943482644435 1
0.919959907301092 1
1.27303437399645 1
0.651494808759829 1
1.12685188566401 1
1.17136465470797 1
0.954681568424018 1
1.1678790443558 1
1.10747695215855 1
1.24260991193365 1
1.02086645170718 1
0.903100891924898 1
0.54369043611105 0
0.990915252708842 1
0.732032191311135 1
0.740120807176322 1
0.912322303928512 1
1.22550748131872 1
1.23048199696988 1
1.2552081534261 1
1.04822433330731 1
1.18780024161254 1
0.931040064286195 1
0.822810599441024 1
0.962496879249659 1
0.998358776341682 1
1.00841043341944 1
1.17460190071967 1
0.781125484833822 1
1.34526891535769 1
0.498726801028821 0
1.18661511927294 1
1.15400138822304 1
1.13036213393532 1
0.809600166727556 1
1.29704085208856 1
1.04353270827041 1
1.09492803438738 1
1.01270250177085 1
0.474423200272187 1
0.98585445391845 1
1.09771770398317 1
0.840386420698148 1
0.821939672350377 1
0.898724012315765 1
0.965642173498048 1
0.854622847886085 1
1.06154363698853 1
0.602632745588313 1
1.01076283813417 1
0.998783508818564 1
0.759260183959868 1
1.40234879714037 1
0.726438785845926 1
1.19658418542374 1
0.933734599305163 1
0.93039520835212 1
1.04459600854557 1
1.06894061326547 1
0.946646676941077 1
0.870787092245147 1
1.08185147544054 1
0.859587808855411 1
1.1793526030808 1
0.992955111456743 1
1.26362285383347 1
1.27301935568769 1
1.1363115700525 1
1.02513560609179 1
0.829582504262521 1
1.03467602798344 1
0.879761785660564 1
0.576790774591779 1
0.888333578845976 1
1.02033862481402 1
1.30561094855246 1
1.00832443070407 1
0.949498449702932 1
0.573257852966914 0
1.28910510813793 1
1.20976590167796 1
1.0096596498755 1
1.11281423488444 1
1.06194566341717 1
0.953314617555225 1
1.06178783828957 1
1.03723563919413 1
0.937092033845903 1
1.23920241026539 1
0.906306981540058 1
0.537060382796608 1
0.723688747097667 1
0.969929020300254 1
1.13921990543171 1
1.0669804115188 1
0.791757917099029 1
0.776038513993616 1
1.00730407304266 1
0.908735194286663 1
0.806218115037294 1
0.546951301817757 0
0.623425241336798 1
0.895338940896843 1
0.778631853242943 1
1.09973128108248 1
1.10855636290359 1
0.991917736357888 1
0.93381885801059 1
0.999949788252664 1
0.823641128405216 1
1.30272410060086 1
0.893994599164815 1
1.05489333968119 1
0.671649241349011 1
0.865190775976454 1
0.612872450893082 1
0.739160211201359 1
0.967630957998514 1
0.926409204047804 1
0.707776838240537 1
1.13960026025116 1
0.841493720833328 1
1.31171030282147 1
1.14377915573924 1
1.14746278260952 1
0.926092093595166 1
1.3761985734274 1
0.973106722878879 1
1.28609990331855 1
0.891587178422212 1
0.882401599768187 1
1.31714033338508 1
1.42610108617618 1
0.669170957083064 1
0.999302164223444 1
0.866157098707185 1
0.449332901888136 0
0.806568481629806 1
1.21113283713959 1
0.929297990181625 1
0.85062118691719 1
0.858580848256382 1
1.33206123138566 1
0.908615343841311 1
1.57333021242385 0
0.959405194803884 1
1.05669346447523 1
0.967269987892414 1
0.7947805151981 1
1.20626160447947 1
1.38529582193074 1
0.85406566024937 1
1.1999070408254 1
0.588805586593078 1
0.725074998190513 1
1.13530635511975 1
0.779295807287881 1
0.790485305724262 1
0.738795578680437 1
0.83543963590744 1
1.19975703498943 1
0.628646837378319 1
1.00570327758067 1
0.933835930874788 1
1.42503206564352 1
0.95042932769629 1
0.926472028242817 1
1.04245316594354 1
1.538387028452 0
0.900668989812484 1
1.03226507524731 1
0.927788100662106 1
0.413155891355588 0
0.726336577800942 1
0.947037403553129 1
0.991205064145979 1
0.971359146069742 1
0.877197042706314 1
0.73312741330375 1
0.84184760749585 1
1.02518514165668 1
0.910089916768135 1
0.579521281149186 0
1.06232211934642 1
1.47850779574882 1
0.904549575076602 1
1.19949951967347 1
1.09778074733139 1
1.11370574473571 1
1.29575755934064 1
1.20836194515738 1
1.2596026133603 1
0.655152257202563 1
1.1022449397771 1
0.905011593518508 1
0.679347066489269 1
1.03776391499825 1
0.517690217120552 0
0.789200893017081 1
1.04839188029944 1
1.37279078283173 1
1.06543606223577 1
1.20176189884589 1
1.17416970056076 1
0.628986850333968 1
0.815630631608349 1
1.01702524189839 1
1.20539942273617 1
0.938425652253438 1
0.766820677979754 1
0.907257512261302 1
1.02614391706201 1
0.707834920884519 1
0.951166026096466 1
0.717458018428404 1
1.1254888635151 1
1.33149892081473 1
1.05359576921122 1
0.825767148920068 1
1.28976139720476 1
1.12063857062099 1
1.02082914011718 1
0.74424413071475 1
0.657841588715517 1
1.00736330835505 1
0.772020086871757 1
0.836389914386121 1
1.02242406493919 1
0.824296983177568 1
1.45681461256783 1
0.678315169236926 1
0.745978625494197 1
1.15850565056563 1
0.916983530394075 1
1.1405682013109 1
1.16262038602846 1
1.47273345565455 0
0.91977315465632 1
1.19992179358156 1
1.10762461813029 1
1.16957113147589 1
0.802906799206752 1
0.841546749010244 1
1.12648333392765 1
1.11805741722325 1
0.772377705013965 1
0.862111580144013 1
1.01302142099215 1
0.789858515890367 1
1.02613540717693 1
0.720651905218394 1
1.06897014668696 1
1.0229125697695 1
0.946734567362392 1
0.775696832969765 1
0.877091073030477 1
0.806740153997756 1
1.01530644794075 1
1.14131261353958 1
1.00249919002271 1
1.43020788268067 1
1.47913439621626 1
0.717653824560546 1
0.889728145045228 1
0.609743063124241 1
1.44954691694996 1
1.23717711147521 1
1.37365363385467 1
0.889695334107072 1
1.23364618667896 1
1.02621007496954 1
1.08073715411853 1
0.812925312016415 1
0.906396512016723 1
0.985761583232437 1
1.16091647134445 1
0.729449129583661 1
1.06212410271488 1
0.908278845112816 1
0.612473118803205 1
0.96356900419375 1
0.964300594458963 1
1.03855488158041 1
1.20937031598275 1
0.562630495054485 0
1.03535290923051 1
1.15850401762285 1
1.21594303308125 1
1.0593359069233 1
0.734648332498927 1
0.798011321453998 1
1.1785060913302 1
1.09345831864163 1
1.16471937866012 1
1.12714956701297 1
1.2709392069639 1
0.818018877748544 1
1.14613377217134 1
0.907396207065544 1
1.07832031363633 1
0.938992529430883 1
0.885239077981103 1
1.22087157513484 1
0.886352787569148 1
0.91746948176298 1
0.995506900239866 1
1.0288427661034 1
1.09924479847592 1
0.830834928559919 1
0.782496663416678 1
0.947967794338445 1
0.889393092682458 1
0.772016491534989 1
1.350353553537 1
0.581072403836246 0
0.747672422340996 1
0.97792669726668 1
0.947242244667184 1
0.690106263974153 1
0.911092502607058 1
1.10962699048917 1
0.706568083027269 1
0.799637663806401 1
1.15184488880635 1
1.05387046764022 1
1.17706853054303 1
1.07910787922179 1
1.30931143470528 1
1.35204063740623 1
1.19075191803663 1
0.78942277314266 1
0.981412547441892 1
1.04597569161449 1
0.707351644531822 1
1.03715753550059 1
1.03228589900863 1
1.18892881147129 1
1.45189274595865 1
1.31222404706405 1
0.873630720577741 1
1.02379361168288 1
1.20708537328296 1
1.05513012238682 1
1.15657703727253 1
0.994885554516597 1
1.34084086999748 1
0.772570614825346 1
0.921388588601328 1
0.898812817136435 1
0.803959951982174 1
0.591954177374416 1
0.653538520205495 1
1.07823267931027 1
1.24757901379271 1
1.01449228611579 1
0.907059153958553 1
1.25546417502296 1
0.988923457901065 1
0.948222311748102 1
1.0307314363086 1
1.03120137409757 1
1.35979862250793 1
0.804582621468813 1
0.818950509729349 1
0.741893869832109 1
1.28676103767659 1
1.30073780134344 1
1.39945307702209 1
1.52946668403269 1
1.10266094942429 1
1.39934924212746 1
1.40446489614586 1
0.856883880621617 1
1.1163772727719 1
0.546113048915384 1
1.25374193084362 1
0.965020601429656 1
1.26580699399973 1
1.03109994220757 1
1.03332391978661 1
0.714851457614287 1
0.733573710751689 1
0.965751838403154 1
0.816417128546458 1
0.859408731864617 1
0.908100996146711 1
0.792123350705927 1
1.09005238684555 1
0.949154187320551 1
1.009101829844 1
0.735171780900949 1
1.07221658449338 1
1.19037228718788 1
0.910492535166452 1
0.94480926459009 1
1.06399170662247 1
0.90538886956694 1
1.32133912715132 1
1.02856616099953 1
1.29998383594764 1
1.05706396884888 1
1.52474838119777 0
1.08167299941937 1
1.17812758160833 1
0.996171081393109 1
0.90849546331324 1
0.904977550675869 1
1.20319742171312 1
0.731906187044737 1
0.879233550997454 1
1.01243686698372 1
0.932304081115831 1
1.30532142286647 1
1.26592582343412 1
1.0141825761226 1
0.910655284169969 1
0.804074634190628 1
0.560188432819046 1
1.2322966279145 1
0.95886295184123 1
0.961825636650711 1
0.976472525311339 1
1.15095028244415 1
1.17176730444499 1
0.986449165542292 1
0.877631094788613 1
1.27576989904255 1
0.675866370721762 1
0.872732897008073 1
0.987446651966835 1
0.777012391375904 1
1.200359000685 1
0.922976572213277 1
1.08481519844562 1
0.966232675872086 1
1.03419920509043 1
0.864818492106512 1
0.967742224368132 1
1.24436128999556 1
1.38185343746503 1
1.10662926909541 1
1.01208681164582 1
0.899620537202385 1
0.896181571245489 1
0.811654307644052 1
0.906713936100341 1
1.33077552694109 1
1.19182569077679 1
1.0351114198144 1
0.73187210442549 1
1.03336804008211 1
1.01686220625592 1
1.11759422538138 1
0.740590499273498 1
0.890455785871245 1
1.23545491028815 1
1.02667123331392 1
0.597215819273336 1
0.872986722217984 1
1.23315582922491 1
1.14727352259169 1
1.01735723532651 1
0.745614431368282 1
1.1301915227543 1
1.2278658785801 1
1.31733168846335 1
1.01008348185383 1
1.06622308417536 1
1.47098280780078 1
0.748255067606892 1
1.27917298202535 1
1.08547985345748 1
0.906927105337819 1
1.00585431973214 1
0.832917891012737 1
0.925676037695529 1
0.706921654781246 1
1.12175537248452 1
1.17467942183738 1
1.17270693559029 1
0.948549408105455 1
1.45726086157308 1
0.976851217823342 1
1.11304745105419 1
1.02284807382915 1
0.976350919168095 1
0.847682373792193 1
0.747552567788511 1
0.943171300112076 1
0.790424455675541 1
0.794220073337737 1
1.3022260011855 1
0.852084874778075 1
1.33019455693947 1
1.13532377471737 1
0.855680653303718 1
0.71455430496227 1
1.16674231547575 1
0.811040845174143 1
0.877165058497608 1
0.780345929386513 1
0.740786050592014 1
1.32785317629951 1
0.919664499953721 1
1.33976644815521 1
0.705159456589452 1
0.94194462217865 1
0.929493056301894 1
1.24836727174267 1
1.24517652889178 1
0.994991778005212 1
0.919867704171086 1
1.20299463300642 1
1.33433283727624 1
1.10157290444282 1
0.95116451216228 1
0.837966188927791 1
1.13236232800656 1
1.00754002037881 1
0.821916971725955 1
1.66274586690024 0
0.82888187857595 1
0.990490558273661 1
0.505900868823663 1
0.977140969236365 1
0.839263969037254 1
1.20051521226093 1
1.10304033955569 1
1.60838794133351 0
1.1501919609164 1
1.05937531720949 1
0.984344557021677 1
1.33199596288761 1
1.06685594499405 1
1.00374328282811 1
0.550557928247259 0
0.726253725864766 1
0.76200442868705 1
1.14211672121788 1
0.776473877069305 1
0.639952821586808 1
1.09419752191935 1
0.81393685395122 1
1.10483803271161 1
1.25792762457159 1
0.652843225272564 1
0.923130718483381 1
0.725172238652578 1
1.20321977443137 1
0.705391282629124 1
0.759578196997464 1
1.31638909514699 1
0.695596682371714 1
0.865002568562646 1
1.32882939919691 1
1.01912051028554 1
1.12223533478009 1
0.551186734008796 1
1.15348675532357 1
0.911632485052499 1
0.786483747057012 1
1.38404086675817 1
0.814110196296571 1
0.99094190261162 1
1.12242670745288 1
1.14233879869677 1
1.15707414646757 1
0.903387863591026 1
0.878294445765413 1
1.28465878051853 1
0.693856620775392 1
1.65882928561061 0
0.920350512679124 1
1.34607201425279 1
0.918724188789509 1
0.91650192701281 1
0.650244773937586 1
1.15057083390629 1
0.856669626303734 1
0.533971356347235 1
1.03580551115312 1
0.894893914136166 1
1.18373829999128 1
1.40583087994452 1
1.05069903158111 1
0.950180794619646 1
0.426117169668805 0
0.954014242184968 1
1.3005135228542 1
1.32358991999851 1
0.313362871436674 0
1.05734796718326 1
1.21756669849357 1
1.15463653130896 1
0.793887936142832 1
0.604302716190917 1
1.12228838467102 1
0.713125159395146 1
1.19808004388841 1
0.959997169149211 1
1.19564161738378 1
0.72725740411184 1
0.984905874575811 1
1.07116253667778 1
1.17606570388176 1
0.96606242505366 1
0.985688395853183 1
0.908500853765732 1
0.977517796284673 1
1.19289044782109 1
1.02414408864308 1
1.12819205864618 1
0.754977928633593 1
1.22967264509573 1
0.904425050416591 1
1.22509046487707 1
0.90901467483968 1
0.903819742483918 1
1.26511300628615 1
0.946543518128799 1
0.790234823033919 1
0.587046197171688 1
1.61128843835067 0
0.813366566759734 1
1.08458661009293 1
1.14278205716408 1
1.59975880307729 0
1.06910780814659 1
0.887069666343247 1
1.20591156826114 1
1.09200887328907 1
0.6358488778264 1
1.06323294256877 1
1.00036124183497 1
0.784599451073604 1
0.939439413152122 1
0.923066084487942 1
1.27849893198378 1
1.04007212032853 1
1.04326586560954 1
1.2375932540781 1
0.695419250536637 1
0.716695786290325 1
1.14894491464935 1
1.04306670824626 1
1.04974934052944 1
0.892672100820113 1
0.83752574398816 1
0.698256424998383 1
0.913866469606097 1
1.13764828197005 1
0.882890167929275 1
1.18026460297295 1
0.976803366883852 1
0.998779614557187 1
0.936732798312562 1
1.28406797763691 1
1.12654853981711 1
1.16018281072682 1
1.14627277724718 1
1.1157920224269 1
0.76752294411234 1
1.03510396903264 1
0.497927082932186 0
0.867046852644397 1
0.724930430462304 1
0.66456194059039 1
1.27193597081496 1
1.22294330151465 1
0.894281629103203 1
0.96274740032023 1
1.19398721496705 1
1.25140064781721 1
1.15562573434865 1
1.0641184123377 1
0.925394945091931 1
0.920845286051957 1
1.17936107404101 1
0.942091007758647 1
0.963092372800661 1
0.861319554846837 1
1.23766410251067 1
1.00988947033056 1
1.43243676846157 1
1.10252440697372 1
0.794796525766043 1
1.18277075945104 1
0.978967356973396 1
1.14691135995857 1
0.912883388620801 1
0.764189138125299 1
1.09587996179054 1
1.30772663492755 1
1.3418315478462 1
0.803291841028306 1
1.20885171622413 1
1.11363528464305 1
0.780442175398796 1
0.914299087839478 1
1.22290965572432 1
1.11153646831492 1
1.05137796778866 1
1.28103442422507 1
0.335415768490588 0
0.90783722599746 1
0.69315875128756 1
0.635881045929684 1
1.22639590064297 1
0.664872822846439 1
0.965104661616491 1
1.2736086571028 1
1.19817973872524 1
1.07583579195821 1
1.14361767102693 1
0.866079017458679 1
0.804668126458746 1
1.24805189653556 1
1.03704140471383 1
0.681836454137645 1
0.891018704646552 1
0.754767086930831 1
1.01460214040359 1
1.46340516138352 1
1.07566268341599 1
1.071767681253 1
0.879028021872744 1
0.988335298919725 1
0.824361697894959 1
1.20836462377074 1
0.57444661376757 1
0.489819008835074 0
0.567247718183105 0
1.16186858689504 1
1.39656619528856 1
0.484683173553168 0
0.910596596461429 1
0.965102513623303 1
1.34374522355603 1
0.798240625298895 1
0.866720537363227 1
1.11794931922707 1
1.04654020390022 1
1.01315141599547 1
1.26059788285076 1
0.584558863673391 1
0.630424023488783 1
1.1619242477707 1
1.33136119161518 1
1.00895458792651 1
1.03319896019053 1
0.602893798456881 1
0.76228708530848 1
1.67322008950823 0
0.951845665525637 1
0.989110265573992 1
1.05799205309786 1
1.01642233168588 1
1.10688046699058 1
1.21868404080873 1
0.837622668657623 1
1.11476613936707 1
1.10608842261748 1
1.07012448031306 1
0.899119615827977 1
0.979887030041202 1
0.859380950972392 1
1.12997054300393 1
1.49921603269848 0
0.860511253701867 1
0.615890040157647 1
0.726115005213753 1
1.0657953515709 1
1.14315851912209 1
1.28874408406556 1
1.20040749323252 1
1.12647866862621 1
1.12780674840055 1
0.840809554606543 1
1.17424630664058 1
1.15985964330525 1
0.846919531386652 1
1.01986202052303 1
1.25077844669409 1
0.8045309661822 1
1.17980461790903 1
1.09201903947482 1
1.07778196007685 1
0.885475333736044 1
1.28414422151517 1
1.22026437145417 1
1.01050875893331 1
0.835450307594214 1
1.02742392868311 1
1.07775687573279 1
1.13842909601142 1
0.613900125858528 1
1.05644160930095 1
0.827632783631799 1
0.804762241964621 1
1.23274837972671 1
0.682865103427244 1
0.892683037728529 1
1.03251408748369 1
1.19676581162171 1
0.853636373813828 1
1.40625994536951 1
1.24171144241958 1
0.907103421845666 1
1.16190028180306 1
0.960650439421955 1
0.822759195477243 1
1.30104477396768 1
0.707833465250465 1
0.822366138788925 1
0.890688324826113 1
1.05300533149035 1
1.17017853090959 1
1.14255460174289 1
0.980939802340999 1
0.791227325569486 1
1.1932827702322 1
1.24355469932795 1
1.14886392687891 1
1.25204064639006 1
0.778908456659668 1
0.756295135560674 1
0.887622431574246 1
0.97254769334341 1
1.10057954550717 1
0.746663749293541 1
1.20896633564103 1
0.700428414760012 1
1.01158508020972 1
0.578302652606553 1
1.24283267050429 1
1.23394938990208 1
0.730581459247807 1
0.851326451703133 1
0.616302115509051 1
1.21641106409534 1
1.14256289722954 1
1.06110767903047 1
0.901790134563791 1
0.963189629794773 1
1.44412129381698 1
0.813415860334334 1
1.42059044516201 1
1.21157712230911 1
0.918977943220724 1
0.840897657635099 1
0.86694832806391 1
1.56563164009795 1
0.505214401071257 0
0.761184386902537 1
1.27182303992298 1
0.712045011645226 1
0.895138165618574 1
1.12408439028865 1
0.847775280057853 1
1.05533572991204 1
1.10400042145966 1
1.34236509074121 1
0.867030038453877 1
0.647137405657269 1
1.61314965460904 0
1.0556135369593 1
0.851473778408951 1
1.37615450773126 1
0.90651643082397 1
0.915673117723614 1
1.10393901558562 1
0.646141072398416 1
0.750893515976557 1
0.963397239518528 1
0.854950287186351 1
1.02232973721649 1
1.05084952588818 1
1.38934158115691 1
0.979834478819451 1
0.778856677151114 1
0.569356953886497 1
1.13881587962871 1
1.28377630433992 1
1.06436948878958 1
1.04265957535812 1
1.19028363212264 1
0.869645006377186 1
1.30142842727034 1
0.894612719843066 1
0.806666383657579 1
1.16091559720447 1
0.957723904549184 1
1.14467567289372 1
0.935469460009134 1
1.08662829505458 1
1.20621085563529 1
1.24280461006231 1
0.830662691823197 1
0.854236300896922 1
0.799010591551454 1
0.928868070148106 1
0.893085254215263 1
0.489612076798407 0
0.809862778153168 1
0.698399932757862 1
1.09668229785201 1
0.701307501439987 1
0.600091652143137 1
0.854646976273749 1
1.16058027053307 1
0.893595631216932 1
0.895627723793399 1
1.11088137882524 1
1.05122147597544 1
1.01828833278186 1
1.09588086030865 1
0.742479372558148 1
1.16028877829771 1
1.19955949788211 1
1.1545886797911 1
1.07074470558684 1
1.1315784308952 1
1.11687297565645 1
1.090828241591 1
0.670501735040301 1
0.830749142369613 1
0.849578903207063 1
1.04021643251201 1
0.711526290030192 1
0.885077406144114 1
0.806272423842232 1
1.23857762786372 1
0.641999000526009 1
1.21291169748115 1
1.03881685229539 1
0.968544771981357 1
0.996906669411628 1
1.40998927184315 1
0.83456686518258 1
0.785382244052262 1
1.06631822085401 1
1.01590137867094 1
0.582572978602921 0
1.29223031561344 1
0.979071085877374 1
0.892939159482174 1
1.03765630135566 1
1.04092127456733 1
0.658579614835285 1
0.994422143829977 1
1.07986248152196 1
0.916074134175623 1
1.04369963844537 1
1.03521089711696 1
0.884584658411174 1
1.273752863594 1
1.1658027104384 1
0.962716094007045 1
1.07895854126514 1
0.932433192896492 1
0.877556188050131 1
1.19828325612491 1
1.27749330954264 1
0.77330807261627 1
1.05282337632511 1
1.73289204463938 0
1.25756226392803 1
1.05496240583463 1
0.881801249446806 1
0.607419589808965 1
0.914566616351109 1
0.67332137542236 1
0.869614881309416 1
1.06908020680795 1
1.11326359376352 1
0.823701882176998 1
1.04607939860923 1
0.831350354235443 1
0.737567625223959 1
0.85546117732724 1
1.21202056875935 1
0.965949680980058 1
0.623735980567786 1
1.14595227254207 1
0.891325383854807 1
0.496402638215028 0
1.02248506855944 1
0.812242052123192 1
0.587631402504489 1
1.11098013475897 1
0.701673766064862 1
0.714498408324447 1
0.712456350952157 1
0.955509217982333 1
1.01640869046478 1
1.08264734677319 1
1.06037293697823 1
1.11502938893369 1
0.978362891211097 1
0.910891224144774 1
0.949128848917093 1
0.79100323921969 1
1.27104738513532 1
1.05945850070887 1
0.809207589312681 1
0.937245114554245 1
1.20036593071659 1
0.705611061165121 1
1.46780275226055 1
0.847075957458674 1
1.14541161905098 1
0.851267211180003 1
0.834801395308807 1
0.86639656269492 1
0.747294543487518 1
0.855195694422412 1
1.07318125052205 1
0.822617580109769 1
1.27647840879449 1
0.828728693746202 1
0.940643113542484 1
1.09038568804612 1
0.937738564482532 1
1.07633758992161 1
1.2162882808662 1
1.04199147076177 1
0.994273938233234 1
0.861818275529654 1
1.40281673910995 1
0.684538591961151 1
1.22420358544678 1
0.911331487363206 1
1.00534279127384 1
0.818699521812638 1
0.673006229461146 1
1.18154921291902 1
0.989572520648596 1
1.08365795242307 1
1.3867446260318 1
1.38206852172574 1
1.02632449981404 1
1.04034839188267 1
0.601550149802149 1
0.58336254188013 0
0.831087981926233 1
0.879974856539722 1
1.0809478977372 1
0.709231665370089 1
0.907359822478458 1
0.886449257124004 1
1.00248573814809 1
1.22822821858874 1
1.50799307920745 1
1.03659475399788 1
0.983090307144365 1
0.819821709895063 1
0.428022580971057 0
0.938368490448882 1
0.677194221508085 1
1.10772022143234 1
0.838314296715485 1
1.2415481925085 1
0.898992581610964 1
1.06319355326272 1
1.32770811121913 1
1.34998555423459 1
0.861633243294863 1
0.999953680011164 1
0.662493099915895 1
0.808257763123675 1
