# Supplementary material for: Bias caused by sampling error in meta-analysis with small sample sizes
Source: PLoS One. 2018 Sep 13;13(9):e0204056. doi: 10.1371/journal.pone.0204056 (PMC6136825; doi:10.1371/journal.pone.0204056)
Supplement: S5 File — (ZIP) [file pone.0204056.s005.zip › results N = 10 theta = 1 tau = 0.2 sz = 5-10.txt]

"dl.theta" "dl.cp"
0.730642319409165 1
1.15348970709645 1
0.610107047208248 1
0.910491791493491 1
0.755586273113056 1
0.902860902240812 1
1.2617243088637 1
0.342732387165907 1
1.03563415300273 1
1.00378511661231 1
0.831755790480722 1
1.22158912442341 1
0.973700031607802 1
1.22128149251444 1
1.42119146276013 1
1.11032897703908 1
0.759468329831686 1
0.791201626437472 1
0.66019329074328 1
0.0859174666992854 1
1.5433436910734 1
0.740806507794294 1
0.655936761853772 1
0.714320516991021 1
0.613833232460782 1
1.02587773123817 1
0.241550150042603 1
1.0668502249174 1
0.461070772258478 1
0.79992146936033 1
1.39972844950654 1
1.1245719200575 1
1.02179198075422 1
0.924473900933523 1
1.84595957937439 1
1.17398593049932 1
1.16832037844797 1
-0.0433720522487663 0
0.502557513089177 1
0.896904357788922 1
0.524070588811912 1
0.481217463597651 1
0.757444205077917 1
0.811259421935131 1
1.07689060513667 1
0.964250717900415 1
0.850858581632704 1
1.36434602792661 1
0.285388805404513 1
1.53161085662085 1
0.659641912634582 1
1.46347793560049 1
0.97836914497548 1
1.22608986638845 1
0.574793406214345 1
1.13084363094251 1
0.555883804875068 1
0.562667988626022 1
0.852569271171178 1
1.27604478498297 1
0.908266954255663 1
0.773434326392313 1
0.966895821168516 1
0.656601756635365 1
1.01926156042787 1
0.620023577005369 1
0.744049901149488 1
1.0187458320358 1
0.924152245498202 1
0.802058038821813 1
0.825506620323223 1
1.61097584640312 1
0.933667906188768 1
0.300312856708982 1
0.634068946064936 1
0.906417175692788 1
0.640577642772 1
0.666970617273898 1
0.54388988251543 1
1.90155378873701 1
0.72294171703651 1
0.874978660966323 1
0.462274563415019 1
0.531663991962174 1
0.684261243789795 1
1.12956055975103 1
1.66215768701438 1
0.326765416880547 1
0.552561848311732 1
1.47709573749832 1
0.320866764901504 1
0.988889963532442 1
0.995322084546103 1
1.10154760455659 1
1.04258203623987 1
1.06221903833952 1
0.451212806885066 1
1.74489575160021 1
1.125664765222 1
0.909008035523524 1
0.715145219258961 1
0.450152744468134 1
1.23588810208682 1
1.09859513730894 1
1.52256501849432 1
1.57368878926733 1
1.16819085543854 1
0.404764963743142 1
1.02551161147042 1
0.247186833183004 1
0.595375048388317 1
1.07226917766168 1
1.30404891698887 1
1.04437891457761 1
1.63997820937762 1
0.683172912081444 1
1.21593291401444 1
0.774421495781113 1
0.369235504527143 1
0.907703769540411 1
-0.0178386263412604 1
0.859243782893143 1
1.57552494030688 1
0.628673864026425 1
1.48693822004234 1
0.39537599076071 1
0.92732175975391 1
0.912830093907922 1
0.769996494326918 1
0.923306393663909 1
1.08491690937511 1
1.17981277074559 1
0.719089450523833 1
-0.0807256736910438 0
1.08338220584539 1
0.517137804449604 1
0.372256321422375 1
1.2868501738155 1
0.935837909398403 1
0.640790571274131 1
0.844694125632099 1
0.43190949203353 1
0.97862490091586 1
1.36507398638525 1
1.5525537636018 1
0.432101933898759 1
1.04081434820949 1
1.23175131870786 1
1.30001534288349 1
1.55873812539661 1
1.02873944934019 1
1.09789748755621 1
0.384787667127964 1
1.44860864454189 1
1.41159389694412 1
1.24266225618131 1
1.08085155474124 1
0.496466884266127 1
0.680203859204431 1
1.33619709607824 1
0.833213365262125 1
0.494277004755613 1
0.669069748418521 1
1.29219376643506 1
0.925594731623031 1
1.44992592846494 1
1.51131725657152 1
0.695277438210939 1
0.829311813114534 1
0.400735380553723 1
0.509076867931718 1
0.648518348774834 1
0.322648374735924 1
1.37980717609787 1
0.915648914644395 1
1.48721883956244 1
0.681098605563748 1
0.523596665194073 1
0.631076738144465 1
1.09405729759304 1
1.59376018570102 1
1.13999331553808 1
1.11759408222048 1
0.794522598602085 1
0.936119159610791 1
1.09388985007259 1
0.948078891765334 1
0.450123183743386 1
0.739707270963457 1
0.510015589925401 1
0.118871238188719 1
1.05091359047989 1
1.11157016604418 1
1.24932858174398 1
1.08857751845933 1
0.915708880285992 1
0.981646831492089 1
0.629765297566458 1
1.11334517519982 1
0.483266933773511 1
0.887786885510427 1
0.366159829322478 1
0.896429335320789 1
1.44020300360854 1
0.506121764472208 1
0.858340940605491 1
0.572604773617676 1
0.447941539712529 1
0.267018439788477 1
0.502910502071847 1
1.33893503373767 1
0.513650767927 1
1.1968580470631 1
1.21514006616676 1
1.24721526170669 1
0.938433119508018 1
1.20186586364159 1
0.961894972838363 1
0.621945739458584 1
0.231309041797132 1
0.670969098626981 1
0.279404860367293 1
1.35445210943953 1
1.03066247396649 1
0.237039153431829 1
0.970272170338324 1
0.534806405260212 1
0.924332758910491 1
0.60979615590832 1
0.96107631365284 1
0.722467044219788 1
0.628460422484109 1
0.404648227943981 1
1.30092978852161 1
0.505293497621022 1
0.9980952046134 1
2.03576045923658 1
0.290054163739797 1
0.702095060734233 1
1.24826174543473 1
1.198570705944 1
0.981849026619258 1
0.918035176206716 1
0.951211274467149 1
0.886252964674019 1
0.429559313208321 1
0.499002756348367 1
0.997557075476853 1
1.18805129823776 1
0.595536113843841 1
1.05163096518614 1
1.0340220144818 1
-0.0507774908499245 1
0.765176595415605 1
0.307477653773318 1
0.775929903515873 1
0.638239532893503 1
0.25398326753767 1
0.259482517427307 1
1.06628866609942 1
1.38919797526824 1
0.876500214717572 1
0.353309953330888 1
0.960398543261067 1
0.670198943845602 1
0.549290334803561 1
0.430361838235931 1
1.24827185662477 1
0.485726122300735 1
0.601119566166599 1
1.46668332683183 1
0.582197659512785 1
1.67134843840324 1
0.887591098152597 1
1.10781778859613 1
1.86527088779529 1
0.32717180865308 1
1.04301265633761 1
1.87478041581841 1
1.55820403997531 1
1.12998328618494 1
0.481952328000397 1
2.00459655852674 1
0.822456897470087 1
0.883946931094724 1
1.07163103304588 1
0.612285525625479 1
0.32721408260578 1
0.888781496743195 1
1.3622736146085 1
0.579572825319321 1
1.09578790490128 1
0.675274962864415 1
0.60608564851362 1
0.912625744238632 1
1.0851235337497 1
1.45727801993895 1
0.442387372803862 1
0.395377536175809 1
0.662689485891642 1
0.819385945243202 1
0.663583212942676 1
0.763854781737843 1
1.26922189733454 1
0.880589264414218 1
1.01098889336316 1
0.474717359124747 1
0.558423585074895 1
1.1969335114459 1
0.788274622570411 1
0.920574310155441 1
1.65870844543762 1
1.06756183737795 1
1.31525233054252 1
1.75480791271787 1
0.886621960785771 1
0.752573880754179 1
0.530965077384044 1
1.01102886281238 1
0.926910939598948 1
1.05296820875122 1
1.53210888614626 1
0.513266601403095 1
0.864473963424407 1
0.404468682353526 1
0.800563106495612 1
0.559283704776981 1
0.949074892695807 1
0.295774767579235 1
0.466892591849456 1
1.07602250497665 1
0.611694632217482 1
0.920596592321528 1
1.01727674139415 1
0.302330114138917 1
0.181680415994419 1
0.7525101673022 1
1.19413195125975 1
1.27353164134306 1
1.21788990132531 1
0.677419919839877 1
1.33641906025847 1
0.398755770532215 1
0.99653933367764 1
1.19338445740691 1
1.58486177512851 1
1.04498131922702 1
1.13023444985384 1
0.956947901107379 1
0.615423827262255 1
0.74252280895749 1
0.856376123532281 1
0.830439994965694 1
0.923429527070279 1
0.57624265852775 1
1.16979283115077 1
0.45445746687558 1
0.334479121143009 1
0.79421682165883 1
0.555379483822803 1
0.321683711737929 1
0.375190644459522 1
1.33502543029794 1
0.102422401825489 1
0.733618229127067 1
0.626512187054669 1
0.0839222685097624 1
1.37789147017097 1
0.496939776102923 1
0.420412691738381 1
0.237916878611721 1
0.633030199337734 1
0.760246472252112 1
0.0343832710911585 1
1.11259020509218 1
1.29806517685401 1
0.921403819326079 1
0.871920826264864 1
1.20270149087988 1
1.54053728944656 1
0.9016497479328 1
0.676827271122629 1
1.49484739985584 1
0.612848623071528 1
0.855248976772977 1
0.170031150509688 1
0.961650692697806 1
0.507702540262055 1
1.48243583493901 1
0.980256151215684 1
0.553021600420399 1
1.30383812796656 1
0.940201145803545 1
0.550129417083231 1
1.39107123968227 1
1.29879856006379 1
0.899674589538742 1
1.46467046924844 1
1.39975745660615 1
1.0145017622133 1
1.06709044354798 1
0.410426320621812 1
0.209011981315456 1
0.950862897716128 1
0.9378037171466 1
0.78265355641301 1
0.912115245444924 1
0.320243074793056 1
0.704745126542372 1
0.735986192242984 1
0.94641357439801 1
0.212036572196017 1
0.0934891711847951 1
-0.0412415555006333 1
1.63060184681946 1
1.55522360246516 1
1.15636865821601 1
1.01963667360102 1
0.743343898427227 1
0.449719128508459 1
1.15040173088877 1
1.53618597232892 1
1.2476776201597 1
0.451616451027119 1
0.788106087045197 1
0.646156795670524 1
1.21892689165162 1
1.23047717635348 1
1.24654340549713 1
1.15519807187643 1
0.358693339547659 1
0.222379549655546 1
0.303906023302144 1
0.617768035166919 1
1.18518521585917 1
0.407088552018387 1
0.334039649220798 1
0.311613866415352 1
1.2159773277634 1
0.240132376819522 1
0.78028863378984 1
0.794093467200812 1
0.842487512973163 1
1.46717122144071 1
1.46237266559205 1
0.755810786647859 1
1.310968611636 1
1.0440355627815 1
1.57387371001189 1
0.175015668873197 1
0.692625247841486 1
0.82875884836891 1
1.16727319611397 1
0.967337297220899 1
1.0061848757575 1
0.807474196615847 1
0.226844955959986 1
0.726666725241515 1
1.38715877859456 1
0.217668561550355 1
1.0936319885361 1
0.653349817321638 1
1.71483522693724 1
0.895103788415592 1
1.14511275965594 1
0.167582690711865 1
0.912707806261339 1
0.533908659215219 1
0.429411002176906 1
1.54941763499872 1
1.07072275755178 1
0.56368849685684 1
1.50161333910851 1
1.00316805342532 1
-0.0974189566836794 0
1.59219843883264 1
1.07997374144613 1
0.526021692909423 1
0.271686013223039 1
-0.13915595820251 0
0.998165588882225 1
1.01878754622899 1
0.872141665825514 1
1.3996519057388 1
0.494172310753878 1
1.06226461465045 1
0.9687961929433 1
0.699831178852101 1
0.589358169259851 1
1.6977415062249 1
1.37614129379173 1
0.907681696681969 1
1.00313102662362 1
0.828598990673463 1
1.68865747409881 1
0.365368147751087 1
1.0084433478239 1
0.432663948718367 1
0.657562745386513 1
1.04136526735303 1
0.768381521031901 1
0.602123569871544 1
0.579378420273551 1
1.40783956813536 1
0.827696529582959 1
1.28435155286392 1
1.8534084650123 1
0.865259886667118 1
1.36139692276582 1
0.697934797881102 1
0.686727650455171 1
1.60787291123064 1
0.714090008344953 1
0.848937375971567 1
1.03766996294896 1
1.1981038207742 1
1.02917911881556 1
0.904262032285442 1
1.09219780317663 1
0.318782029295696 1
0.16350300339941 1
1.32291027098936 1
0.242787890608418 1
0.798035760083843 1
0.757797844072611 1
0.848607161727689 1
0.917064982246719 1
0.0855022137149137 1
0.368545936035286 1
0.74879226284766 1
1.47973073696446 1
0.812402047821797 1
0.276186287533126 1
1.01286244149521 1
0.707717605751007 1
0.703439231705939 1
1.47477119884924 1
0.891626080592572 1
0.444367021079143 1
1.18124111421292 1
1.81810336016916 1
0.447621904553051 1
0.860967632299669 1
0.986151471667158 1
0.00919268609142533 1
1.18901201812564 1
-0.348109213901305 0
1.08568100537444 1
1.1147439706743 1
1.19795785357026 1
0.0140487386191792 1
0.784712712537309 1
-0.0189628717507256 1
1.83245108640998 1
1.37919710722663 1
0.785810596933183 1
1.49656218456767 1
1.28261645247288 1
1.24948880036499 1
1.15521553467963 1
0.4449860213902 1
0.570935126667912 1
0.831018721066688 1
1.07005423846512 1
0.38340652013903 1
1.73747380862605 1
1.84183197753385 1
0.376541331956716 1
0.683969797143017 1
0.913395616325549 1
1.4055745021805 1
0.807183287510525 1
1.26292080101727 1
1.02553837543367 1
0.676535281308342 1
0.64556688150513 1
0.43372749183113 1
-0.0158547173724167 1
1.17802588534079 1
1.64290284302487 1
0.800598781015076 1
0.740757258185685 1
1.36337455586458 1
0.46255152108241 1
0.515223128992938 1
0.714864634682924 1
1.08617069064903 1
0.133406554113876 1
1.47706861267902 1
1.07207119897387 1
0.348796851373522 1
0.136200020622572 1
0.697223594868929 1
0.284430467196884 1
0.875510440354731 1
-0.417837470299775 0
0.773242368957933 1
0.686170899067948 1
1.36299190731177 1
0.835569696994301 1
0.892385479983851 1
0.064261210886056 1
1.55254819319862 1
1.04579975570467 1
1.16680474082307 1
1.22772047297888 1
0.676658593145387 1
0.755001939761224 1
0.597998538202064 1
0.829429881656898 1
0.634738203749622 1
1.09483103191609 1
1.02493631194927 1
0.515863410156601 1
1.02926348881098 1
0.466544926398149 1
0.927488555767068 1
1.14808341904564 1
1.36147086293142 1
1.24690435439946 1
1.1293504201908 1
0.804560637377275 1
1.20414469123063 1
0.578806733059046 1
1.37795957130951 1
1.16716071921866 1
0.461926278101072 1
0.748991198811742 1
1.07712051693168 1
1.19839768238906 1
1.56316293139327 1
0.274760066564513 1
0.593489397764089 1
0.863212192583906 1
0.246862463655114 1
0.601391671758125 1
-0.0629553792312696 0
0.787002504730108 1
1.14895667290204 1
1.33260614079243 1
0.418505394200643 1
0.848954994142753 1
1.37596045737814 1
0.723580653583309 1
-0.0450107372740075 0
0.719409814192763 1
0.347883648081891 1
0.992365942711022 1
0.659722652884331 1
1.12981446150235 1
1.13383257116785 1
1.2238499531232 1
0.784652651713975 1
1.77331380893408 1
0.934538394576045 1
1.29321307314654 1
-0.268741982373359 0
0.308050004921086 1
1.00171872896749 1
1.22911851490416 1
1.28177379847374 1
0.472529325166224 1
0.8379292856312 1
1.01296422381059 1
1.00492851680803 1
1.18827494402395 1
1.08729092647579 1
0.61201149529314 1
0.460520713780688 1
0.926940195940596 1
0.186032118959145 1
0.488717598955128 1
0.597240665448497 1
0.593604395635327 1
0.373266957344637 1
0.573456617159895 1
1.15813085403279 1
0.767530464758709 1
0.155010578963274 1
1.16176256342253 1
0.882221329435736 1
0.764523435612985 1
0.882346667335738 1
0.569228352606681 1
0.967950926031551 1
0.613706122510485 1
0.393477446015223 1
0.63334962239695 1
1.60395919516059 1
1.41455921942323 1
0.663164714549687 1
1.43181695223916 1
0.388094460561621 1
0.519876977165609 1
1.41146139302076 1
0.362304326237169 1
-0.126030188462212 1
1.32911681309428 1
1.42934191803968 1
-0.110389483277383 0
1.79566970246452 1
0.740258846893921 1
1.11489362604422 1
1.55078918211885 1
1.08634374325494 1
0.734670792271873 1
0.909554133428694 1
1.86625746419178 1
0.522332581632353 1
1.30818837619561 1
0.782614995053079 1
1.55208619742192 1
0.271951075242213 1
0.437693210254015 1
0.66453145855798 1
0.730516619415019 1
2.16341997552534 0
0.203293799828886 1
0.807150958310528 1
0.816135769041074 1
0.951367131006739 1
0.521121489339329 1
1.20233815062504 1
0.1343566950258 1
0.237270856165721 1
0.973008082368848 1
0.785913043505217 1
0.322639353614604 1
0.315426457989544 1
0.844790533332628 1
1.34120634217668 1
1.01267282493384 1
0.63362911185757 1
0.916989858565808 1
1.17753830236288 1
0.649031532276743 1
1.22587324415798 1
0.640792894782032 1
0.133611015369886 1
0.685865448431057 1
0.824119457010936 1
0.41448633190882 1
0.499544425660062 1
0.0603503071427978 1
1.28577634497073 1
0.429597064729485 1
0.637024442653337 1
0.645378448399659 1
0.835075763003547 1
0.890362399820444 1
1.28081528790364 1
0.870529727501031 1
0.603357182467064 1
0.924752439134661 1
0.807861404154936 1
1.1856604667818 1
0.902232830697824 1
1.04310156158237 1
0.848510807975252 1
0.620575722296303 1
1.43057206949095 1
0.575412878125503 1
0.699742178374904 1
-0.060043199718358 0
1.04659352271605 1
0.795554343092385 1
0.301693248467558 1
1.05164075005028 1
1.16482459253352 1
0.916733198840721 1
0.376110055468344 1
1.05100449745309 1
1.26942596060351 1
1.40409677881427 1
0.790974575127294 1
0.0792517083641835 1
0.587539357773047 1
0.443118961617194 1
0.966183417739871 1
1.12732457295922 1
0.920858936929201 1
0.368168317338427 1
0.963035571915631 1
0.922497757669145 1
1.26519090064973 1
0.676008663901442 1
0.307680073224361 1
1.13012946723426 1
1.29982156516734 1
0.608131919123263 1
0.706245149237965 1
1.09404816350625 1
1.07928386306443 1
1.1377021517867 1
1.25713100901405 1
0.628186300115155 1
0.577381289510687 1
1.11008855353013 1
0.24204048635212 1
0.335764300419978 1
1.59259002399975 1
1.04581116850328 1
0.805969153502082 1
0.730106674262819 1
0.971121388041887 1
0.877670859768728 1
1.17884764488424 1
0.807780552885496 1
1.03886705294149 1
0.743864074463396 1
1.11681968200481 1
1.81926833715655 1
0.239619434931801 1
0.456482817306513 1
0.911050302534684 1
1.57328767976983 1
0.517948459557966 1
0.655289628626038 1
1.25517931618805 1
1.02792182737421 1
0.814665680825095 1
1.00659788409527 1
0.935274474347415 1
0.891264091220179 1
0.792446258878481 1
2.15799489761803 0
1.09244079030594 1
0.693063922790311 1
0.844887457109388 1
1.28976962404783 1
1.46829187895671 1
0.864826280834428 1
0.495260810986086 1
0.257190080705222 1
0.765929023839637 1
1.14077523278027 1
1.80694494326281 1
1.43987503664097 1
0.972917363890656 1
0.840180410417509 1
1.08473187245478 1
1.06211440934785 1
1.12120919083627 1
-0.478814447306538 0
1.19842281480532 1
0.341294869348077 1
1.56932711649806 1
1.41333748649938 1
1.52256813419631 1
1.36207329756615 1
0.816089342975411 1
0.368254458254592 1
1.27004853762976 1
0.867928751547273 1
1.24405045588042 1
1.46452696630984 1
1.10868525747103 1
1.29802079355171 1
1.11955186317272 1
0.846401371147199 1
1.26512635189776 1
1.36195145098574 1
1.62255484534667 1
0.978888456850225 1
0.680356176143702 1
0.680964265854804 1
0.305920623297413 1
1.13206476862047 1
0.655759705986946 1
1.32766983182922 1
1.449698282203 1
1.44633808064495 1
0.608329834713336 1
0.580804361250991 1
0.544554202761159 1
1.23330271659269 1
1.32626362524498 1
0.109591898067399 1
0.582925723969544 1
0.596491759983456 1
0.887571038462964 1
0.896716111348514 1
1.30385167002912 1
1.49514473758892 1
0.55220359466308 1
1.28789782650748 1
1.29371774044682 1
0.136384436963289 1
0.554878555935129 1
1.03916515204306 1
1.16849792324166 1
0.238098032823807 1
-0.224496572966501 0
1.52951479998238 1
0.851194514984869 1
1.17090621394382 1
0.0676366071846448 1
0.635217487229601 1
1.15235481672844 1
1.58612768723552 1
0.739173173829208 1
0.837903680892816 1
1.01623731606268 1
0.542299331432946 1
1.74808303337485 1
0.787859183640231 1
0.785161633908719 1
1.51300710695163 1
0.67612471867571 1
0.502794683697937 1
0.164762597660033 1
1.29652465143985 1
0.391146119394024 1
0.399545284458488 1
1.4525467008726 1
0.613300537903289 1
0.513449120091333 1
1.46812683910729 1
0.694984606905701 1
0.688160257870228 1
0.2081479443796 1
0.997365179960821 1
0.459472822274988 1
1.05436627867016 1
0.651180067590152 1
1.45142718599097 1
0.952874281530769 1
0.319452207567729 1
1.30124743569904 1
0.509843809712495 1
1.59134074584236 1
0.747942870117562 1
0.398292034474933 1
0.574439357699488 1
0.667156095595916 1
1.06155762381158 1
0.733822725825789 1
0.362497571495895 1
0.635132155241822 1
1.9692552347239 1
0.698817170884588 1
0.978553365069462 1
0.234508211554605 1
1.16495825209634 1
1.83196881419237 1
-0.0368380821560133 0
1.09804280667864 1
0.448585831576259 1
1.1312906300113 1
0.610725427914528 1
0.578295184690614 1
1.58656082058619 1
1.37465987924193 1
1.63277074657276 1
1.31560602920006 1
1.77270371009661 1
1.18768359747078 1
0.789244110519697 1
1.99284822934154 1
1.36588782470634 1
0.319133134637671 1
0.704467468189411 1
0.862485914204081 1
1.05643170930037 1
1.13394613279738 1
1.30316121787026 1
1.05224768181683 1
1.26209370062648 1
0.770825908148369 1
0.459371929010832 1
1.39676802554223 1
1.24572063097384 1
0.839920795267716 1
1.13551257803989 1
0.467776644730526 1
0.777388527215307 1
-0.111760977761789 0
1.04612370594076 1
0.944070222920482 1
0.505752342213282 1
0.734360731855933 1
0.988093095188895 1
0.180561147991993 1
1.14664915459057 1
0.881405522559799 1
1.19934787591402 1
0.125204717310209 1
1.0145025510681 1
1.26866670477284 1
0.418365910841878 1
1.10378894913612 1
0.666611125923325 1
1.72054304936017 1
0.415547466632701 1
0.653512337660079 1
1.6190731403043 1
0.899633587007801 1
0.429772071361672 1
0.801893394554211 1
0.399989635738656 1
0.421387230201825 1
0.135625714202139 1
0.538766133272897 1
1.20741471482948 1
0.418731348990607 1
0.673331271096529 1
1.10195233193569 1
0.736993368126296 1
1.20627624914398 1
0.131508747468086 1
1.22946573212008 1
0.235554480895533 1
1.17534911983567 1
0.831780941559068 1
0.0453185470431085 1
0.626381232067374 1
0.824701384634277 1
1.60598691077619 1
0.33598450742573 1
1.34582901844224 1
0.89575797924671 1
1.0405630765761 1
1.37821047360207 1
1.42031127188811 1
1.19746140050236 1
1.01221082173174 1
0.00642355243808915 0
0.555027821982938 1
0.42473954525496 1
-0.0887552956384017 0
0.600723748203999 1
-0.275309755632658 0
-0.0133190865653314 1
0.487049627478696 1
1.01803839367396 1
1.40869328261318 1
0.397419486938748 1
1.12440882492177 1
1.11601659320188 1
-0.195263248846778 0
1.07340664046408 1
0.932737857830568 1
0.84319590155277 1
0.574289819847574 1
0.634147938015087 1
0.25194990358748 1
0.0113901166331614 1
1.10566718785164 1
0.159417011421742 1
1.3621245584993 1
0.704589902485848 1
1.51292005049821 1
0.178859299623084 1
0.617121916760234 1
0.312613523015838 1
0.451273954795807 1
0.851822642809833 1
1.23270690079391 1
1.42677549966183 1
1.3664004396846 1
0.158094102905092 1
0.830298918211351 1
0.949921979746678 1
0.742175704254337 1
0.907511596331647 1
0.541141711859925 1
0.610824435469577 1
1.54566049319686 1
0.663963714133144 1
1.50332283140476 1
1.81988593594861 1
0.791362562703941 1
1.43407557372779 1
1.23858426752154 1
0.578831270799653 1
0.512699638928674 1
0.980416665222904 1
0.875630614944694 1
1.60016675392994 1
0.793415593100315 1
0.679914112996395 1
0.770115675405912 1
1.70305140527842 1
0.576487613375934 1
0.706258173958153 1
0.842454451885651 1
-0.0484771515688844 0
0.0435236242175616 1
0.488135232097309 1
0.824283757092284 1
0.323833192740233 1
0.896189864529735 1
0.649081915237406 1
1.16304503949715 1
0.461456122715817 1
0.929808230947659 1
0.477831634653199 1
0.592032181081764 1
0.994787483013508 1
0.393952024173753 1
0.214791940217338 1
1.21812410906397 1
1.08695956735209 1
1.14723348858341 1
0.498476540171813 1
1.16542776135991 1
1.32169495371962 1
0.979778384252198 1
1.62757313678634 1
0.199997511737752 1
-0.0430748277720262 0
0.477822895648925 1
0.842812340645208 1
0.644089395759202 1
1.43269821829331 1
0.834818467498459 1
1.00740346354239 1
0.44108879592438 1
0.988554123584607 1
1.06463743486884 1
0.596211337225823 1
0.544119847406111 1
0.988309009983386 1
1.039972544992 1
0.0897950798327364 1
0.723537998836942 1
0.72943140173379 1
1.40640226280565 1
0.740145892118854 1
1.25448336390475 1
0.678937749102677 1
0.814960475789605 1
0.945440625945085 1
0.354788168037963 1
1.27589587417449 1
1.01358973006274 1
0.43212663434004 1
1.49207735285277 1
0.549959996957391 1
0.946570217977114 1
1.31472885064388 1
1.01085360124666 1
1.25492845277538 1
1.26653553026992 1
1.19646664320001 1
1.05276807676931 1
0.803724503081019 1
0.59453936210515 1
0.442663351760577 1
0.883243241399992 1
0.424239960208045 1
0.415100665590897 1
0.566835649368902 1
0.928068170208619 1
0.76712377564364 1
0.780013409331052 1
0.663638812003967 1
0.108798803966845 1
0.647853937691885 1
1.09328308440054 1
1.59364305792529 1
1.20002710472071 1
0.353674904789292 1
0.966407952523747 1
1.29029222351845 1
0.409799768395468 1
0.529246963007239 1
0.660268826029897 1
1.41270463561185 1
0.546547311485334 1
0.313578829029261 1
0.660584171719629 1
1.52226170957483 1
1.0132604841055 1
0.255998036423593 1
1.50903790749722 1
1.26618007368904 1
1.40770594252093 1
0.864147478904865 1
1.87863905488326 1
0.20146461677363 1
0.773780910071546 1
1.30200667466128 1
0.901257832096954 1
0.431218436790845 1
0.757395867857948 1
0.693198014394702 1
0.728170936369347 1
0.476167087351039 1
1.00156460024978 1
1.11901181507665 1
0.196952682990352 1
0.864191198847998 1
1.08360773804848 1
1.37756332062834 1
0.109138930338101 1
-0.0607551320737041 0
0.961337563447996 1
0.672899733304994 1
1.36792751499681 1
0.531926222253163 1
0.544200083263523 1
0.561105229775857 1
1.81578371131557 1
0.56702871982393 1
0.330484062417991 1
1.25367700073794 1
1.32209542902271 1
0.559040718363585 1
2.08251502400137 1
0.461763474647393 1
0.829722797409186 1
1.51358712067583 1
0.342187466116845 1
1.45353127983707 1
1.00938311253334 1
1.26811480255063 1
0.300753170961976 1
0.741561308434143 1
0.958715774266561 1
0.996773719269512 1
1.04381173117825 1
0.918849261678598 1
0.331255779155341 1
0.893987588242784 1
0.0310263192924543 1
0.620823074740803 1
1.37110377667979 1
0.920517749478007 1
0.604019085138884 1
0.936279559512908 1
0.722064588592326 1
0.773077748864157 1
0.788271620811989 1
0.818785992206796 1
0.999415819625108 1
0.363014543798073 1
0.646840908061313 1
1.14252738670371 1
0.514930976706826 1
0.391520248841973 1
0.417803445119717 1
1.24527075700299 1
1.10765896300298 1
0.269360666114953 1
0.478913155149911 1
0.785600833041634 1
1.50161469984691 1
0.985872620483297 1
0.985319394165403 1
0.861225788245995 1
0.583346836990318 1
0.799302911376561 1
1.15718764730857 1
0.395171808826304 1
0.997236143895971 1
0.212394158953794 1
1.228384730064 1
1.05354551505019 1
0.72027600699738 1
1.27529851387121 1
1.1014408650836 1
1.47649836139588 1
0.58014416395522 1
1.06245486706873 1
0.494142645415229 1
1.40189314787277 1
0.209235766095582 1
1.35477682048059 1
0.324802940876342 1
0.73426434055091 1
0.497776146606654 1
1.1455454904189 1
0.499978351601206 1
1.55379262695444 1
0.567225996002143 1
1.02543511113274 1
0.399641082210202 1
1.66495679792468 1
0.767359800546538 1
0.581942332298206 1
0.524085303166487 1
0.757100420931602 1
0.913971888752654 1
0.864163966204233 1
0.740510634802556 1
0.58317242321175 1
0.498506568440323 1
1.04264006877147 1
0.66600336186336 1
1.03494374476239 1
0.200854454273185 1
0.833947982122061 1
0.7362409386728 1
0.756841516973784 1
1.41448144811174 1
0.84957232416714 1
0.999942746807597 1
0.864349565304241 1
0.979048191473664 1
0.936037475017662 1
0.382382889702506 1
0.691528562001113 1
0.415885612281772 1
-0.111709717679035 0
1.08507117286822 1
0.846151370839353 1
0.759515072293632 1
1.32085530482825 1
1.13225152061632 1
0.397044692232241 1
0.875733721057689 1
0.790285829439167 1
0.998837824326727 1
0.493128253696714 1
1.25178339395368 1
0.421322076547949 1
1.28051064607743 1
0.77593237842832 1
0.74450332754848 1
0.563309620612494 1
0.930985276087787 1
1.37913120700381 1
0.978024081810694 1
0.908287092907477 1
1.35166787208174 1
0.784371110714133 1
0.424396365471697 1
0.402512958369335 1
0.653393549795712 1
0.317594560107034 1
1.07329776076237 1
0.811008761947749 1
0.377437345809301 1
0.0427807609472665 1
0.338601443884906 1
1.25263413623277 1
0.154373581617086 1
0.813710910615512 1
0.46283146543976 1
1.2155071160996 1
1.39100907861466 1
0.988200249300286 1
1.46821799431304 1
0.273732452329078 1
0.594263322031044 1
0.755004608606525 1
1.11060255974713 1
1.04423509169704 1
1.6141768391771 1
1.39785444268257 1
1.08083459515137 1
-0.178702990771133 0
1.23473578604889 1
1.04026863656181 1
0.609911448709644 1
0.65100002830261 1
0.173378850693508 1
1.1668606922234 1
2.007721650527 1
0.289148525005637 1
0.819171967404742 1
0.131666405119132 1
1.23228085992979 1
0.194837535583492 1
0.760311095179133 1
0.887922331797679 1
0.948802992701756 1
0.976908124910331 1
0.353585085198821 1
0.939735499500771 1
1.38599074891436 1
0.696199125846037 1
1.62576363968331 1
1.06635125359989 1
0.850629250839657 1
0.791723203769801 1
0.852543927468202 1
0.410565006564247 1
0.7080724856945 1
0.249405243499916 1
1.7388545878552 1
1.08824956319955 1
1.16946869208229 1
0.61531819328268 1
1.35607435522831 1
0.659245867494818 1
0.679505966030673 1
0.538756788264726 1
0.872954602288354 1
1.3141820423841 1
0.640886915308794 1
1.05972848419851 1
0.899838211529002 1
1.28069157133247 1
1.08638329916386 1
0.24933983506661 1
1.19473184089721 1
1.09557995004736 1
0.836463696558244 1
0.983764123762347 1
0.627281786654643 1
-0.250928612114984 0
0.509365400624552 1
0.891819371756163 1
0.496839831151564 1
1.10040464810909 1
0.590502419061025 1
0.864875987812079 1
1.28545949950736 1
0.742817250743582 1
0.577236785403626 1
1.31327331393146 1
1.02343406615865 1
0.396144735973973 1
1.36641724582771 1
0.768444472329846 1
0.52891229076262 1
0.916970516236172 1
1.02834763908528 1
0.860863511084553 1
1.03934248996684 1
0.896219344265884 1
0.551580119385459 1
0.751419036866155 1
0.878369416283812 1
0.417928827369237 1
1.11033504476316 1
1.18361378185214 1
1.23714623093413 1
1.21312225977387 1
0.828241459927846 1
0.272520367694682 1
1.17568243795142 1
1.30131639942602 1
1.6558866660763 1
0.590072143736318 1
0.937265009514308 1
0.494829378853691 1
1.03936187093868 1
0.513163367792396 1
0.880761197987352 1
0.512182486037945 1
0.700524860674953 1
0.824688477753321 1
0.519727020279235 1
1.54684728352979 1
1.96398435898127 1
1.3047141967082 1
1.20578390959281 1
0.819010523653694 1
0.651319118337413 1
1.02586819420516 1
1.29284440878358 1
0.419243732297809 1
0.738021698112239 1
1.34766536155995 1
1.1693657994231 1
1.16743853407047 1
0.686400700078522 1
1.44620231909388 1
0.498228026451986 1
0.381083753312136 1
0.708261813051348 1
0.902113950154658 1
0.980394276390871 1
0.560750791485438 1
0.72068737802435 1
0.94307081756301 1
0.695857708386455 1
0.543372836557277 1
0.948117990092351 1
0.95957344467526 1
0.891447144228405 1
1.07975254999443 1
0.775605462924068 1
0.032245769304609 0
0.655159161642489 1
0.353927493413844 1
1.37994162387296 1
1.24041026385981 1
0.512955996255676 1
1.50042407886681 1
0.521922954138061 1
0.724899689976532 1
0.303031426038691 1
0.551074410031018 1
0.745778552417913 1
1.44435381922185 1
1.38450615924395 1
1.47248269091978 1
1.2112045906187 1
1.16788067636109 1
1.39323814034827 1
0.856643771147541 1
0.847967234029329 1
1.10116917243851 1
1.06905057934881 1
-0.00240492360530142 1
0.945224455437104 1
1.61494349738899 1
0.39928794283121 1
0.941740243552469 1
1.19899679597241 1
0.897075875051322 1
1.3826465634058 1
0.572648904018867 1
1.28813932733739 1
0.723486519134595 1
1.10691431029006 1
0.48006390989798 1
1.35851338241992 1
0.821325979628158 1
0.259080994079637 1
0.639162763702009 1
0.732031275972138 1
0.905828296511146 1
0.13045434876882 1
0.708285777491117 1
0.982404005615097 1
1.18930066227455 1
1.10888335756226 1
0.327397695433496 1
0.879318178929242 1
0.136565277064388 1
0.728323778250131 1
0.825228327711585 1
0.372031916757919 1
1.09114903215232 1
1.20815245825785 1
1.21280343465983 1
1.22214621335407 1
1.02243035380417 1
0.631131984843466 1
0.564125604668313 1
1.46447710519366 1
1.50512614623716 1
0.428274960657641 1
1.20485243610824 1
1.41126988204056 1
0.752901711897864 1
-0.154184665742352 1
0.786670496968419 1
0.803257724569517 1
1.13997628486912 1
1.25554360287322 1
1.29023037826335 1
1.34048151191292 1
0.575250056275959 1
1.94928610052714 1
1.5353479315106 1
1.22883634081977 1
1.18125024641338 1
1.2233254070133 1
0.657321448263193 1
0.34566733098658 1
0.706539133067559 1
1.56605560708628 1
0.394682363158741 1
1.22982321434276 1
1.27956502968455 1
1.26145811597925 1
1.12408500218877 1
0.431293062004127 1
0.199604553999037 1
1.11022799716874 1
0.439471110889427 1
1.40619063384442 1
1.20232886296889 1
1.03702256894836 1
0.627695325982137 1
0.484705895084229 1
0.528855670538535 1
0.691945973810673 1
0.940587077437633 1
0.640033043225531 1
0.776387887296608 1
0.555407284696892 1
0.803001989392025 1
0.811301880188634 1
0.656090572427513 1
0.863613766259791 1
0.867535585889169 1
1.63524143962979 1
1.07692080300333 1
0.921902794440283 1
1.08866157624738 1
0.761499413886715 1
0.522385729864999 1
0.573995960406599 1
0.970344290709062 1
0.768060334243034 1
1.02733351494893 1
1.25897799676885 1
0.590212198507195 1
1.14630161576522 1
0.872890136647904 1
1.04631013118023 1
0.349161175296291 1
0.979068362468963 1
1.20074457689921 1
1.39808228852119 1
0.879744622036335 1
0.528552745326337 1
0.631912766490327 1
0.955441016543711 1
0.298728927949562 1
1.14084242847653 1
1.35715262813701 1
1.10034616175546 1
0.941981091024575 1
1.28499980392162 1
0.973110570396585 1
0.598153175849584 1
1.12250963008337 1
1.49473165255967 1
1.24415803222289 1
0.65982147620092 1
0.4516253757529 1
0.793928563938177 1
0.866993565315728 1
0.766791063723888 1
0.999786576895097 1
1.3371702897874 1
0.953677599157089 1
0.844119879502387 1
0.192772168527774 1
1.24595524459959 1
0.0948429726442068 1
1.77493635734098 1
0.902100600399102 1
0.804970113895992 1
0.973491230390281 1
1.41457182691035 1
0.502025624110324 1
0.564791138191435 1
1.15591912255681 1
0.096088954668773 1
0.74326118435707 1
1.55164897529604 1
0.904465478423123 1
0.991224991475605 1
1.83962947837177 1
0.567318119993141 1
1.34876821901331 1
0.81999187930114 1
1.10057776610761 1
0.643256073585994 1
1.32792112823826 1
0.973506078703872 1
1.34926710177434 1
1.03717519946892 1
1.58350574307221 1
0.62605260522781 1
1.05538503588764 1
0.948832199996295 1
0.957999928652629 1
0.940868089834807 1
1.26068419115592 1
0.718358671796122 1
0.113676622776506 1
0.484921185769082 1
0.614734618248615 1
1.40258886315791 1
1.60639834685433 1
1.06448233722849 1
1.00895915087512 1
0.908737750192915 1
1.59657100504022 1
1.52275957125658 1
0.37714074275366 1
1.63145264218217 1
0.990063876980192 1
1.2296872892774 1
0.397671469290368 1
0.64436289983971 1
1.42225402974498 1
1.42781116651391 1
0.242501876432005 1
1.27038471171342 1
1.01884122226824 1
0.25910305572889 1
0.584505186102322 1
1.08883359199082 1
1.24314116079408 1
0.129677906189755 1
0.587499298305253 1
0.122814242776616 1
0.642673532012129 1
0.174144534256111 1
0.990848185185914 1
-0.0725415180148155 1
0.267013239147293 1
-0.0683438470532868 1
0.636545110615298 1
1.23694106412172 1
0.757262098912843 1
0.485605651185464 1
0.215063273713195 1
1.0942353109527 1
0.758477728138048 1
0.891891451350935 1
0.980132630740066 1
1.24550472550077 1
0.823940494920438 1
1.2239697409339 1
0.749548130670924 1
1.31635532628697 1
0.471121092925596 1
1.37497831199842 1
1.50010101526503 1
0.222076319643097 1
0.675134666858628 1
0.652784116454603 1
1.04052813088649 1
0.407280440313883 1
0.989109251297006 1
0.435979277381941 1
1.13077293182837 1
0.733509495232959 1
0.637137464481125 1
0.161378178415325 1
0.314591870068243 1
0.986185214949541 1
0.452642685276776 1
0.964034288789316 1
1.03778768813699 1
1.54957053893831 1
0.781166552324648 1
0.936360074493524 1
0.770305661301699 1
1.84470332448019 1
0.0789830876215265 1
0.447372472894608 1
0.646740104819818 1
0.643150803235043 1
0.2832114356908 1
1.39948091020162 1
0.480782921105123 1
0.970088818245091 1
0.467545870836872 1
0.558233119416455 1
0.71564571935276 1
-0.404049414609544 0
0.656086659217517 1
0.72026057221196 1
1.02732074618416 1
0.924180905061899 1
1.11975940156406 1
1.28656966649365 1
0.845518649966233 1
1.06775851189013 1
1.10039369760933 1
0.749499954497396 1
0.400602582530638 1
1.50564312535527 1
1.00413809266871 1
0.768613302777475 1
0.418243961278031 1
1.34943835762785 1
1.11573008440036 1
0.823935661292528 1
0.785375777245794 1
0.870160657735318 1
1.40313820612834 1
0.91247407020091 1
1.02960722298354 1
0.932309294965652 1
1.18944064896961 1
1.11456451236562 1
0.590970520677974 1
0.0864787026207972 1
1.27869728330857 1
0.671657611909516 1
1.39220117112176 1
1.40476184204526 1
0.542528379685363 1
0.898247326039246 1
0.758420850156008 1
0.645822080523871 1
0.0289428514193488 1
0.530693245643475 1
0.518899444883592 1
0.286095624695831 1
0.532448742559098 1
0.601902092889344 1
1.35269198288435 1
0.511914704358423 1
1.17590029914363 1
0.740488548523079 1
1.55928834231226 1
1.24516077834728 1
1.59176528293473 1
0.685528121371272 1
0.292323089678522 1
0.878320569233984 1
1.15349282085376 1
1.30136771225683 1
1.31373975448945 1
1.73911539673317 1
0.460849789180292 1
0.12199093135192 1
0.225074840761441 1
0.925116401502237 1
0.617052962639724 1
0.872640318282041 1
0.321547168175658 1
1.37460996269973 1
0.909992653221212 1
0.679270460335502 1
0.322737160319104 1
1.11015540146753 1
1.40045865119287 1
0.867406354407344 1
0.859316234567253 1
0.628829341934542 1
1.09653859462552 1
0.759827179744504 1
-0.343389215290899 0
1.02649110786721 1
0.819310307930621 1
1.14631826965461 1
1.19031862265094 1
0.427664543260528 1
0.275990355385153 1
0.290461531325686 1
0.449189533159036 1
0.524370298720168 1
1.21779242608939 1
0.504588731286945 1
0.604543673485354 1
0.960215042387702 1
0.863441351348908 1
1.35068725549034 1
0.504584122038382 1
-0.156795165611793 0
0.662558287722174 1
1.07945751932813 1
0.97262427327855 1
1.15871448810459 1
0.67601824202237 1
0.139076367318313 1
0.853852544456181 1
0.643655685748467 1
0.860996901193782 1
1.04170650640875 1
1.48426848292336 1
1.005634971126 1
0.478175091209872 1
1.14224075868746 1
0.113186441870832 1
1.02266204322289 1
1.54866470635789 1
-0.673907376259879 0
1.45605802571745 1
1.49986709224707 1
1.40338059508127 1
1.15977266037196 1
0.155856852704517 1
0.735891868724902 1
1.03450739950107 1
1.58021690063891 1
0.298285736741318 1
0.894002469124082 1
0.469030446876081 1
0.815004356099199 1
0.752584949966576 1
0.398463576892085 1
0.207655388063416 1
0.492214029203677 1
0.432446744545724 1
0.781803693429835 1
0.907133129664186 1
1.35537666735716 1
0.798198406926483 1
1.13729025175436 1
1.00517507789492 1
1.31885572915495 1
0.760100792380922 1
1.78281705856354 1
0.813318923220994 1
0.245255061918627 1
0.707639531992219 1
0.571003931857409 1
0.359408063221058 1
1.09880679743001 1
0.74325517178253 1
0.822237879589563 1
0.529259731465862 1
-0.220965435494615 0
0.661506204105598 1
0.555161332427041 1
-0.107296553851395 0
0.697145268958408 1
0.324937779920421 1
1.72750307814135 1
1.05412890242939 1
0.317346261820625 1
0.681132876926878 1
0.313598463416372 1
1.44706069038627 1
1.38248882572966 1
0.412655964361926 1
0.398295202171655 1
1.35575776841295 1
0.46132076383077 1
0.380943967462348 1
1.25567295375097 1
1.34310270432454 1
0.913882025239667 1
0.438222991143051 1
0.629827324507141 1
1.13935694710279 1
0.884739295462936 1
1.12616829752941 1
0.747731006362025 1
0.665968298844055 1
1.29403046971229 1
0.612913397221882 1
0.0871445671638821 1
2.03636454958538 1
1.02140419062077 1
1.0884317830045 1
0.409516501100708 1
0.525661217640322 1
1.44548130865611 1
1.16056028397349 1
1.13180572862215 1
1.15472641266897 1
1.13899215848608 1
0.885794943687839 1
0.704840816792092 1
0.764360801784383 1
1.15545128860753 1
0.515202987673315 1
0.237868215614383 1
1.05334104826321 1
0.281571893926681 1
0.574372529119807 1
0.939237395614231 1
1.66948490417605 1
1.11764594662616 1
0.445512084731395 1
1.1787888912824 1
1.15724610430484 1
0.489615876351589 1
0.712513207049161 1
0.259720879663662 1
1.3420871926521 1
1.64729584183644 1
0.360113903311174 1
1.63249499109422 1
0.608866541220138 1
0.931024469615337 1
0.0175967841286983 1
-0.448053243000976 0
0.678732144469226 1
0.594480823802172 1
1.14674343928283 1
1.02538591403849 1
0.937867527969078 1
0.110190510682958 1
1.04353273935683 1
1.39638673698152 1
0.410429330418765 1
0.30568259274756 1
0.73550877317348 1
1.13375234337009 1
1.13413331411804 1
1.00007107750164 1
0.981382721788937 1
0.400686445509499 1
0.702770206028539 1
0.344853664346426 1
1.19022402512307 1
1.35245675967202 1
1.43069531022313 1
1.09306103946604 1
0.261489885319668 1
1.10301165465254 1
1.03702738131582 1
0.844458241703206 1
0.802538222114575 1
1.03872293433408 1
1.07485194229309 1
0.233986714619671 1
0.729246718552078 1
1.00812307884074 1
0.738830642948298 1
0.549932332800853 1
1.00015435122818 1
1.09010796113924 1
0.783082095763964 1
0.582118543586048 1
1.56775220678403 1
1.26987373338431 1
0.49696548344517 1
0.770314486075138 1
0.481834476690566 1
0.536658785710625 1
0.661600223682744 1
1.41639777132743 1
0.00565996420045825 1
0.934355107747319 1
0.772660483568965 1
0.857504164445696 1
0.874054205322169 1
1.32422932179902 1
0.977383770264648 1
0.885053503616967 1
0.785528172936942 1
0.796477266132863 1
1.09137290631621 1
0.0674537832081661 1
0.738781822190365 1
1.11265304720323 1
0.998985174484113 1
0.64221550294521 1
0.724885375344382 1
0.342068309666523 1
1.41258855414777 1
-0.218910486745775 0
0.639202705816379 1
0.523886674952606 1
0.666642379808283 1
0.653286871055802 1
1.71647113923425 1
-0.0231079968016036 0
1.51435831861772 1
-0.0157624432519181 1
1.62244563331279 1
0.64447088592956 1
1.31070266401356 1
1.04432892453001 1
0.987427403900134 1
0.992698405417423 1
1.17139224087855 1
0.764027554929181 1
1.27738941917944 1
1.64423076407061 1
0.100188121047901 1
0.987148306280182 1
1.24324775548558 1
0.916514065139518 1
0.984196951332566 1
1.43163052802016 1
0.510090764224684 1
1.22189724039128 1
0.654918384697587 1
0.429576333929351 1
1.77332857891129 1
0.589221645157715 1
0.529298456884617 1
1.60296181481295 1
0.751845867879525 1
0.795895838224957 1
0.655319826647236 1
0.0976639322803097 1
1.3827701132402 1
0.667467710782742 1
0.809942830366433 1
0.693886334350432 1
-0.255466520692752 0
0.0532238664758714 1
0.702745070365028 1
-0.00264063599391445 0
0.649050386161504 1
1.6010149924096 1
0.255007157075726 1
0.89183793923021 1
0.84701380010846 1
0.34635771954689 1
0.770738174509298 1
0.651707492405795 1
0.680350241513793 1
1.56375708262009 1
0.300908980399936 1
1.01002032566201 1
0.753210723322808 1
0.981659489104158 1
0.0986313688419491 1
0.363499798810729 1
1.0891197582487 1
1.17640018809604 1
0.246848674400662 1
1.15579387083278 1
1.73900226681863 1
0.849414683669838 1
0.522229772825839 1
0.135440263979946 1
1.14209482155966 1
0.256854657325009 1
0.874482492079581 1
0.59743926758619 1
0.330856837933242 1
0.390668045543243 1
1.27968193961388 1
1.23145878292203 1
1.25839802251718 1
1.40581172841703 1
0.00183330554871994 1
0.58836786871312 1
1.44424171201929 1
1.14448652024605 1
0.654186734080526 1
0.64032241264067 1
0.76214021499645 1
0.508861528424508 1
0.168192233295267 1
1.08511665599136 1
0.875083228766384 1
0.792677967113195 1
0.66708648003767 1
0.423429001491404 1
1.25019673027655 1
0.961723992420336 1
0.34605153672166 1
0.909001689267672 1
0.410166964622265 1
0.303414183570345 1
0.0484829048556086 1
1.25185740789331 1
0.934861206130162 1
1.34464758263262 1
0.422872686590465 1
0.66279636025865 1
0.739519107730358 1
1.10192984588512 1
0.63901870784479 1
0.943802969836621 1
1.00433243408539 1
1.41396857198215 1
0.644465122171513 1
0.934426651444636 1
0.709680040758714 1
1.24270670082576 1
1.00713746744397 1
0.975434812987844 1
1.56362212385179 1
0.364953101251463 1
0.473059836609709 1
0.972759600157339 1
1.57092876548424 1
0.492496182438845 1
0.884775387753741 1
0.17321742002705 1
0.973141168249365 1
1.1775293689606 1
1.2221433106143 1
0.962943362824511 1
0.385991389038098 1
1.31464054483913 1
0.176923436817157 1
1.47850075451787 1
0.949484996900282 1
0.594563315291688 1
1.29108126877905 1
0.771076437086041 1
1.50371080650789 1
1.32131079854973 1
0.78171265088598 1
1.06854268113605 1
0.0755494118678349 1
1.25471165974073 1
1.149132925631 1
1.67052681028694 1
0.758167498645142 1
0.701779722471766 1
0.734295097890688 1
0.627306572053443 1
0.857135505691594 1
0.313857918410299 1
0.185531475006519 1
1.34702749931677 1
0.88595286482897 1
0.926195621874726 1
0.50293648063288 1
0.454587028856465 1
0.736875625908909 1
1.11308663212466 1
0.111501393448286 1
0.0450056798812461 1
0.448421954879791 1
0.475709113682865 1
0.619130994632756 1
0.510843030679015 1
1.69128053741035 1
1.28106303050001 1
1.18588643513906 1
1.50815057555337 1
1.02198978219906 1
0.889749851195028 1
0.977706797420478 1
0.243067939413355 1
1.541374403245 1
1.11074503844914 1
0.463907087853383 1
0.757649529914586 1
1.0247119198977 1
1.15319208395896 1
0.706348517059415 1
1.45796285654299 1
0.625018943274468 1
1.49288935406879 1
1.23484875181646 1
0.454530079111702 1
0.722914671245511 1
1.50038169226382 1
1.21440857511122 1
0.825767617932053 1
1.54192699964482 1
0.258038051487019 1
0.693612118405155 1
1.77675384316003 1
0.938014376541712 1
0.570861138773717 1
1.04362617705711 1
1.08512591199317 1
1.02924119854036 1
-0.333943432234466 0
1.18124788077349 1
0.81327632798556 1
1.0648030603559 1
0.108669815135093 1
1.07557304640261 1
0.166307711231899 1
0.755206298407888 1
0.619874635528768 1
1.02128070482301 1
0.519579635326456 1
0.746993402553362 1
0.428414930806024 1
0.29997698688002 1
1.5154879173249 1
1.7660135934032 1
0.0198741016084067 1
1.18763967624673 1
1.71758508105004 1
0.938367165980491 1
0.997387964268422 1
0.648234244948552 1
1.16630518134197 1
0.846392455843623 1
1.0199075409461 1
0.671278393154439 1
1.35778955303997 1
1.54583581102036 1
0.507639958513706 1
1.28226909692079 1
0.424982884374381 1
0.831304546874813 1
1.87557230691034 1
1.58347190409077 1
0.446911188923562 1
1.39844902721959 1
1.00566654382461 1
0.234009092332588 1
1.1045668008245 1
0.76500349629783 1
1.05453060614258 1
0.492667479830607 1
0.42955853251326 1
0.326254766451744 1
1.4508129935626 1
0.82442942649628 1
0.00364444436521505 1
0.692531223435227 1
0.854408730056537 1
0.246678012582059 1
1.15334625741169 1
1.18129855450892 1
0.515149805688478 1
0.95121425486436 1
0.413280746376586 1
0.880755321470323 1
1.33739423634519 1
0.763875598205265 1
1.09225426884466 1
0.351510454701927 1
0.516300246741497 1
0.532266229846638 1
0.97717086938266 1
0.462476005655985 1
0.556608165249304 1
0.653218613305794 1
1.92419669759096 1
0.533457271116755 1
0.82868784082147 1
1.26761243972059 1
0.984534423528831 1
1.24640893532534 1
-0.122494351206643 0
1.09438091399492 1
1.70577572381203 1
1.7895607147594 1
0.954342503190241 1
0.567786048968376 1
1.30883971327419 1
1.55350468761338 1
1.31072474126654 1
1.24786704347311 1
0.0103761134598267 1
1.26746100092674 1
0.98500889295981 1
0.82922441470013 1
0.367449674172765 1
1.19215590082145 1
1.31443553721046 1
1.09197437990173 1
1.07111255486843 1
0.586524154597857 1
1.23855530270177 1
0.675360571759791 1
1.2901504832602 1
1.03680682006948 1
-0.030867689330411 0
1.20220333066416 1
0.77044683422975 1
0.629180606586327 1
1.31793143384647 1
1.18785146684552 1
0.364835689467502 1
1.21006718380091 1
0.374607649629461 1
0.170528311770114 1
1.34363660346104 1
1.07868133328551 1
0.617762090643272 1
0.241124130324264 1
0.924805613873309 1
1.44857618571916 1
0.0644719692884655 1
0.204210372226412 1
1.11240298179512 1
0.749056239593578 1
0.832100610775501 1
0.0427960202617771 1
0.298063552879117 1
1.37953329724971 1
0.550327352428502 1
0.201516964694795 1
0.378213000869608 1
0.998511817063424 1
0.860643335606798 1
0.615782408688534 1
0.431540456299335 1
1.33155272558391 1
1.06881913609753 1
1.13260890901397 1
0.924493933936073 1
0.872506678246406 1
0.589264786271905 1
1.23170433700578 1
0.683056766773781 1
0.190990959603178 1
1.18630853106383 1
0.739308457775248 1
0.594019179256359 1
0.877665660552396 1
1.03130970849831 1
0.857078043774288 1
0.258403864211301 1
1.41242933444423 1
0.222406580847287 1
1.51655787480697 1
0.5267650892146 1
0.760515753735757 1
0.843300975543491 1
0.105011715977441 1
1.358684500155 1
0.673632840827647 1
0.350218410002894 1
1.33643507096638 1
0.00710678906603779 1
0.785019990660972 1
0.83361926558083 1
1.03363977961015 1
1.37373904639208 1
0.48878032553891 1
0.958899608116846 1
0.739657098230099 1
0.818333470908578 1
1.09192992641794 1
1.06736576974836 1
0.538135407990036 1
0.356045704809753 1
-0.121860348840005 0
0.327103088787324 1
1.46439110290817 1
0.898497777105103 1
0.540963442097332 1
0.853344798867948 1
0.615235361616192 1
0.928273783294591 1
0.645329861985981 1
0.221352331301873 1
0.999643026169519 1
1.19512054088839 1
0.378543303553736 1
1.38007108855857 1
0.396590726461787 1
1.79806438778546 1
0.648275150258485 1
1.04547375129508 1
0.973725486558806 1
0.997910202730754 1
0.842750763097884 1
1.36628448867132 1
0.913609383782917 1
0.549315341634964 1
0.910099497743608 1
1.53993059339861 1
0.903768539975929 1
0.925736488009334 1
1.13275021830825 1
-0.0228207319042361 1
1.29439848084539 1
1.20857179456654 1
0.970674548042414 1
1.2758861313447 1
0.343449406327044 1
0.834091776195156 1
0.622762769305197 1
1.02336188328498 1
0.237343450467378 1
1.65722886032486 1
-0.213991010213071 0
0.78475504146686 1
0.691496583023352 1
0.971471224943006 1
0.689842520652441 1
1.33869307976171 1
0.494299757721174 1
0.45826290253446 1
1.47855444355794 1
0.621641256300822 1
1.17055699104396 1
1.0147792784759 1
1.38838074173904 1
0.55786334157228 1
0.340617181477696 1
0.950351221594531 1
0.454493538877268 1
0.998643320534158 1
1.21266716773693 1
1.35141541559602 1
0.372642542179506 1
0.820373179027637 1
0.546865381665095 1
0.73934435186999 1
0.308081726931271 1
0.521398095491876 1
0.370000726254056 1
1.31434415096939 1
0.610666500113874 1
0.782494648313707 1
0.108291704552957 1
0.533706922970583 1
1.57868471901257 1
1.51513050762527 1
0.337876160752819 1
1.08575232898185 1
0.633094188571882 1
1.44762421202294 1
1.80877685276561 1
0.930214761352012 1
0.471577055357478 1
0.869130053885934 1
0.779002570656811 1
0.541268156549579 1
1.35185619593791 1
-0.0259134379919137 1
0.461390343375016 1
0.838102993602424 1
1.21167667953259 1
1.1723937349781 1
1.500528439657 1
1.13552134811309 1
1.34377527344107 1
1.42145084847325 1
0.552044017906838 1
1.00897193221894 1
0.850317927917353 1
0.325426427668617 1
0.464539735941885 1
1.27458925184787 1
0.456323280616532 1
0.515485297864574 1
0.750483504399839 1
0.800063822343075 1
1.59399701474838 1
0.35236235770633 1
1.08409542427757 1
0.654454013292008 1
0.137503024364837 1
0.783252280390748 1
0.447259144615206 1
0.99406240223625 1
0.587751195007444 1
1.38517797994913 1
0.196246747138592 1
1.21880594654753 1
0.572045324558723 1
0.701863529335232 1
1.0144920655127 1
0.544044013887356 1
0.68720190333809 1
0.89886239424854 1
0.564573649463711 1
0.356913388270492 1
0.503233145774546 1
0.879455303754858 1
1.02773268343412 1
1.20349755855848 1
-0.0508400765188705 1
1.19210453107793 1
0.628479856117878 1
1.66228271796336 1
1.39941084197291 1
0.0825583815486754 1
0.834420833234909 1
0.351709600446538 1
0.769455764239785 1
0.219908010679732 1
1.24319639381526 1
1.160984795027 1
0.23592925605973 1
0.522933881160509 1
0.982725992666173 1
1.12268501939145 1
1.34865217378513 1
1.02159129024772 1
0.852504346824381 1
1.21700218079167 1
0.956793728165848 1
0.0982520490662208 1
1.28005933011179 1
0.918712793898696 1
0.931031331719308 1
0.166723313129768 1
1.71252112389887 1
1.10277366038611 1
1.10001857941642 1
0.253723875459484 1
1.01877747920769 1
0.961283769215397 1
0.632961345901464 1
0.744488660313529 1
1.03738147275 1
1.78437198026977 1
0.722280796891834 1
0.788000159857961 1
1.3814473403486 1
1.00026161408921 1
0.776448592783206 1
0.919401392133508 1
1.3800093680708 1
0.82379644980991 1
0.81643223333774 1
1.33674196649015 1
1.00162970537111 1
0.522588594355083 1
0.590521159127532 1
0.617237019899487 1
0.222736783453477 1
0.965305653178252 1
0.647487483818113 1
0.604119589129403 1
1.56610243675426 1
0.539188044100277 1
0.594750577791324 1
1.26893558190951 1
0.496301957361521 1
0.442244974658537 1
1.17522679907739 1
0.745725224582573 1
1.31478500594024 1
1.11891680659734 1
0.85499713648883 1
-0.311060553714842 0
0.644044585201632 1
0.945303147075527 1
0.803550731131951 1
1.05887769579484 1
0.106397886508457 1
0.886604940198011 1
1.06675197202395 1
0.5883600564902 1
0.872829713299913 1
1.26587358499638 1
0.316559026910808 1
0.734271073541083 1
0.653047724441416 1
0.586340093076442 1
0.998967725413848 1
1.40579212875257 1
1.40055965797547 1
0.757328540644281 1
0.727145056490589 1
1.11365626062261 1
1.23332494648983 1
1.10846971444577 1
0.74687168654177 1
0.668734702693896 1
1.33910462858801 1
0.586736744561262 1
1.19803193839978 1
1.01323134095844 1
1.03210744710178 1
1.21380472052871 1
1.23734403532763 1
0.994073913898501 1
0.730751838182549 1
0.655075527036251 1
1.47255130882507 1
1.08686466609189 1
0.744795673401564 1
0.909307021746432 1
0.427712543071042 1
0.805384751996227 1
1.30683314320225 1
1.04734913234219 1
0.806783437644035 1
0.7664770036063 1
0.885357586575772 1
0.97155156932136 1
0.195757417080403 1
0.76649616558837 1
0.779044971214676 1
0.821027322539917 1
0.235220531021992 1
0.139851588619832 1
0.141200598133408 1
1.01276424594222 1
1.238117340093 1
0.90053573464346 1
0.994150670305188 1
1.05440352469873 1
1.06582065408762 1
0.953226404671863 1
0.541817487086015 1
0.753686374994064 1
0.3149728380196 1
1.30006592630521 1
0.896941971554825 1
0.875216111556373 1
0.134089015551059 1
0.480121648567694 1
0.872499716278306 1
0.453556782408638 1
1.30725101816135 1
0.872131380572035 1
0.261943230300374 1
0.907209714408549 1
1.27327528578305 1
0.875856120995975 1
0.629492052166666 1
-0.0465215719486749 1
0.657044489641503 1
0.793123050987229 1
0.659831224371182 1
1.02359456175653 1
0.764917482938301 1
0.894280811862471 1
1.27103017203554 1
0.965381847475438 1
0.864460689772764 1
0.928549507583011 1
0.662895275045212 1
0.916606331034304 1
0.893067641407717 1
0.0323757950276305 1
0.851574422371558 1
0.87735969476451 1
0.782211435392479 1
0.640918912026098 1
1.27207145649431 1
1.63649717262247 1
1.18361468435412 1
0.718972400307922 1
0.195522048898567 1
1.21487244542937 1
0.0074729921362377 1
0.883066191801908 1
1.08598834922867 1
0.744312739216283 1
1.05388536256046 1
1.17028695842591 1
0.86289928731087 1
1.06191061494415 1
1.00459999975087 1
0.864806893839295 1
1.20739250161804 1
0.472290538025378 1
-0.427202226813815 0
0.567063499694773 1
0.22058689635056 1
1.39957333666878 1
0.703839887651648 1
1.02590707539722 1
1.11894056610449 1
0.297397446878519 1
0.679855302932956 1
0.806506400748309 1
0.851252552596983 1
0.855244994798858 1
0.0905373568735023 1
1.25982359696112 1
0.877956120430917 1
0.885502518725462 1
0.002180061105302 1
0.805875793663082 1
0.794542950780262 1
0.104422665112648 1
0.971764912518023 1
-0.0261093425662107 1
0.354828497169995 1
0.982325049737191 1
0.46713977049808 1
0.419947576738708 1
0.72403872826029 1
0.41016934441024 1
0.80534046258257 1
0.480339705982418 1
1.04117631213772 1
0.64263389569534 1
0.284343907296298 1
1.16495901794409 1
0.982992327020612 1
0.727504721827947 1
0.452284850845734 1
1.13513035624389 1
0.496381025098647 1
1.27775722247849 1
1.1172029673863 1
0.210321465516523 1
0.963475592856853 1
1.02206141002962 1
1.02210779734133 1
0.547588611128037 1
0.988962078351436 1
0.152423068178685 1
1.7064760466713 1
1.37259325528217 1
0.621780291862389 1
0.388471848125423 1
0.773304234881442 1
0.430594745741779 1
0.307222418077988 1
0.515563417177103 1
1.27790524371662 1
0.438832179578705 1
0.736852409362942 1
0.760477987047241 1
0.782390284945359 1
0.936614556883751 1
0.310342629707397 1
0.725778046234479 1
1.27881335362174 1
0.972005118135615 1
1.30559938155298 1
1.11198438711663 1
1.12027989882543 1
0.160473660711844 1
0.325780142946847 1
1.08201226554284 1
0.727633674291512 1
0.528348808483465 1
0.442864314265834 1
0.533664568463204 1
0.791017161232284 1
0.537833456243609 1
1.2742505465823 1
1.32726491948523 1
1.75456503541172 1
0.580018826653664 1
0.992905309116402 1
1.08476660418726 1
0.733191276058843 1
0.0673605032310028 1
0.533463586906106 1
1.00527764150878 1
1.186274600171 1
0.623373152325576 1
0.0693389349629306 1
0.774096251955549 1
1.25914446053945 1
1.05471400681225 1
0.660312966900985 1
1.23484106299585 1
0.809834073194859 1
1.42583026131417 1
0.72086623990249 1
1.32775319099171 1
0.993953007777783 1
1.22969942291056 1
0.25801096982078 1
1.27089487254533 1
1.27431455420904 1
0.748126934035635 1
1.30771297108785 1
0.823373820990732 1
0.852754447814871 1
0.272060741397029 1
0.492231409562342 1
0.893435910758057 1
1.78751643813833 1
0.806209833867459 1
1.76031544668888 1
0.612708257565069 1
0.498605893773743 1
0.393729318749117 1
0.771830908342834 1
-0.0881888224334124 0
0.822936756954851 1
0.934179165519528 1
0.56966475072813 1
1.20816856656144 1
0.965800001454053 1
0.86765320235119 1
0.901858630605652 1
0.49219177700029 1
1.27141254619467 1
1.73431979577073 1
0.940338362753357 1
-0.0885924039477477 0
1.77934465529254 1
0.083023689228829 1
1.16478499824006 1
0.628291094827637 1
1.50170787469918 1
0.860056321904644 1
0.616764072786029 1
0.377133496885357 1
0.888251656431085 1
-0.113961395148448 0
0.442183268254197 1
0.740697364503668 1
0.509589621775059 1
0.32083364821416 1
1.12570357274731 1
0.859998217835891 1
1.22510550267639 1
0.774245145097889 1
1.32953237367525 1
1.02884804772672 1
0.689604963819438 1
0.532453170216584 1
0.567268641658778 1
0.504653878905858 1
1.19815375456044 1
1.69203649929743 1
0.935060646892423 1
0.420751922580333 1
1.30157258440163 1
0.536448050786432 1
0.785174857955922 1
1.08574731693092 1
-0.102090986846294 0
0.966533290848971 1
1.05327917410334 1
1.2124362039039 1
1.50608811268189 1
0.708356148949641 1
0.954433516707489 1
1.40208954081074 1
0.788673748559201 1
1.71400814563594 1
0.829800618294862 1
0.624938219974509 1
1.3868470323804 1
0.98203751270934 1
1.71037503923939 1
0.679521828416421 1
0.746895319323742 1
1.45211124156734 1
0.971782837244907 1
0.306946133208657 1
1.09406274051652 1
0.89158644457711 1
0.658512571267723 1
1.11798103441604 1
1.40746231342862 1
0.51339917888124 1
0.893594317027699 1
0.621478363080833 1
0.585382191728185 1
1.4876560270049 1
0.974129347372019 1
0.971982103603842 1
1.21100489473224 1
1.02278915632812 1
0.95530827602136 1
0.776318678875353 1
0.952004474585735 1
1.14053045118907 1
0.978651564010706 1
1.25560427230323 1
0.744897105715154 1
1.0699528574447 1
0.660844534763392 1
0.754760992805347 1
1.0895591002519 1
1.61102103337303 1
1.24856201520352 1
0.864974411469448 1
0.533462011498851 1
0.867943664416518 1
0.423182243369637 1
0.659996581667662 1
1.03152454073197 1
1.45454695764583 1
-0.263631233261443 0
1.10323766568156 1
0.742187605000836 1
1.00982059831195 1
0.979960731740116 1
0.662535826275898 1
0.465139458462578 1
1.19752063938511 1
0.940191620384825 1
0.50236425598304 1
0.971913959698235 1
1.16028073699166 1
0.135000354008845 1
0.835144029148677 1
1.14702670036807 1
0.348439791247013 1
1.48684813199919 1
1.01360205773895 1
0.665733749645862 1
0.500172440360896 1
1.06485006338998 1
1.62725324743591 1
0.908425418554454 1
0.291227090199122 1
1.05169649479088 1
0.815276875030144 1
0.0623252410097968 1
0.908100664921854 1
1.48890824499167 1
0.171467909499626 1
0.840869442832388 1
1.16062209787447 1
0.615205934942788 1
0.480252253393277 1
0.818008849642495 1
1.05421058865552 1
0.969624588520782 1
0.673703577028958 1
1.32460811516608 1
0.230431752570358 1
0.320128445132075 1
0.579867761606139 1
1.73811731184656 1
0.332903276141422 1
0.594176365371279 1
1.75147710541919 1
0.68147858339889 1
0.921720818072078 1
0.467746428150123 1
1.50066843810594 1
-0.475702519364984 0
0.795441362799869 1
0.946790297264535 1
0.617595622694036 1
0.966718371953321 1
0.76814717676084 1
0.677675537299484 1
1.23334786193215 1
0.944575566200294 1
0.893220203054512 1
0.218049693337829 1
0.776007545073935 1
0.825757703314739 1
0.939434152815843 1
0.79016305183551 1
0.413242860239547 1
0.902247824154823 1
0.76120080786971 1
0.883850131633937 1
1.09084964760949 1
0.833326886415828 1
0.0478688053492349 1
0.790054343804468 1
0.693794682604171 1
0.388031803651193 1
0.899550961466756 1
1.27894232129232 1
0.948026500096632 1
0.798379757495692 1
0.427826780524313 1
0.683178155540421 1
0.984936737605702 1
0.696226640699515 1
0.672700256852876 1
0.902896846217776 1
0.793683091043504 1
0.708343882752223 1
0.711072705565064 1
0.874328329076375 1
0.883081690010608 1
0.32940643994135 1
0.692892217664638 1
0.86611454496284 1
0.365523854173816 1
0.213699488052443 1
1.24884579879894 1
1.07840299796405 1
1.27709138519925 1
1.11817304265632 1
0.806223405462737 1
0.812344466472903 1
0.798304721623382 1
0.901305188679577 1
1.16499630001895 1
0.645582869229073 1
1.57670052441234 1
0.612004666877323 1
1.6538395879464 1
0.90354448118684 1
0.679277240052228 1
1.30923577688621 1
1.34836613157376 1
1.11734541349779 1
1.03462911844388 1
0.778185107245096 1
1.25167466956013 1
0.81313403179631 1
0.600099369357373 1
1.00805426612214 1
1.7075031598069 1
0.804030331003401 1
0.947644185900567 1
1.4670027573083 1
1.51833925656283 1
1.2393989245152 1
0.985384740040289 1
0.38094352153886 1
1.14987485861158 1
1.08109587793011 1
1.16366733696588 1
1.25145237871941 1
0.163334829918821 1
0.0489090755624836 1
0.366467429476373 1
0.669474835006254 1
1.06095310174453 1
0.941456889513782 1
0.698059423696556 1
0.993218730851013 1
0.846637309711388 1
0.459954571354875 1
0.72815698766638 1
1.26547999970638 1
1.14362035532936 1
0.964525792432499 1
0.688443407772018 1
0.640764370360078 1
0.963258524332088 1
0.632424446454934 1
0.386927869135228 1
0.805475021959275 1
1.45390895311947 1
1.2672216660801 1
1.28298822748246 1
1.32051410857754 1
0.576871806388209 1
1.74624529585022 1
0.438453683090003 1
0.450172771718676 1
0.868696990363052 1
0.313324820790819 1
1.5681805703075 1
0.0614143568673455 1
0.589102710157513 1
0.175686504478134 1
0.501932482791519 1
0.570382678646572 1
0.616481437223039 1
0.800156076145372 1
0.294684901247576 1
0.750480692120213 1
0.655774343379464 1
0.78275325730217 1
0.935170190824112 1
0.754367068277676 1
1.03409607916213 1
0.699715380787791 1
0.753166636972622 1
1.90574002545695 1
1.06226452577372 1
1.2948849571414 1
0.366696541842636 1
0.67365485974984 1
0.603570235449372 1
0.150367590167164 1
1.28811176270347 1
0.681747319358198 1
0.779265986176243 1
0.0230321325422906 1
0.734232764308996 1
1.38438164305866 1
0.970348329789558 1
0.86866420448202 1
1.52957020480444 1
0.555782437537183 1
0.875031607158726 1
0.74218438015555 1
0.504855118731306 1
0.646231524492901 1
0.596549239946612 1
1.07960132908001 1
0.236566123898491 1
0.549369488135485 1
1.73866108006985 1
0.550269477309712 1
1.24143968987267 1
0.802053530708276 1
1.10759643651765 1
1.17148933475146 1
0.750753433507296 1
0.774904680210365 1
0.754795477159573 1
1.05822874533641 1
1.61202957886832 1
0.746217892618049 1
0.933924975017582 1
1.14619813580841 1
1.33091571435062 1
0.547934621959834 1
1.32188682911064 1
1.16610005854672 1
0.909854626198885 1
0.918939384503836 1
1.31263214023383 1
-0.222291568524458 0
1.32666165501827 1
0.65421683340745 1
0.34277050130612 1
0.477385744559314 1
1.24655023026575 1
0.681893700138338 1
0.811303431478495 1
0.382678265764303 1
0.816456157896542 1
0.502647113390913 1
0.510423990440272 1
-0.148148912175674 0
1.36203770427378 1
0.0121811232909857 1
1.15033138361714 1
1.06362979401006 1
1.27478991031482 1
1.63709692519934 1
0.865456609032049 1
0.157354752169747 1
1.47191178831483 1
-0.00699015752370741 1
1.05934401677391 1
0.79478063499794 1
1.2394941616846 1
0.814196190972817 1
0.923861983923485 1
0.603948000908674 1
0.467779945315691 1
1.30086546631357 1
1.33744845261448 1
1.44316614392653 1
0.988489625528629 1
1.0493317610696 1
0.175728025891653 1
1.19051067862229 1
0.801598261414615 1
1.14393779089136 1
0.500098464221622 1
0.242166343487007 1
0.647521019053871 1
1.59194569522365 1
1.03667778739003 1
1.01892108373855 1
1.11656628219491 1
0.652474278106159 1
0.553734293846562 1
0.730231604662889 1
1.01889971630387 1
1.96851426334522 1
0.678835896242582 1
0.631828835030783 1
1.18161101455694 1
0.752214505423971 1
0.404379080794363 1
1.18408629515072 1
0.707851083967229 1
1.6170671087358 1
0.404351100690253 1
1.10547989037452 1
0.755830557680527 1
1.48711073159292 1
0.37868901084714 1
1.4254029176452 1
1.23474492828951 1
0.578864237934527 1
0.969838757797667 1
0.699297959502375 1
1.71789907605974 1
0.736094400316886 1
1.19191504336777 1
0.902615819265149 1
0.581244669451033 1
0.397649890609982 1
0.525909050160135 1
0.534463441806733 1
0.595055777938026 1
1.3449187950887 1
1.3095967052594 1
1.07486195205444 1
0.905743001850353 1
0.87169220499602 1
0.131731754069366 1
0.541399740626477 1
0.755770763596874 1
0.925659885761527 1
0.557537088201372 1
0.752475119450379 1
1.54192403888522 1
0.348553979409227 1
1.57370528616434 1
0.834684075578528 1
1.55588989139803 1
0.994350476652392 1
1.10253015752414 1
1.1728016031663 1
0.851067915346233 1
0.69688619051046 1
0.73820673976018 1
1.38292683176035 1
0.617579495740929 1
0.928839609268895 1
0.657092258738949 1
0.377549993837281 1
0.988951450789342 1
1.4671819616441 1
1.1063663307131 1
0.257765505989914 1
1.26334182930386 1
0.890273787411631 1
1.71779964030578 1
1.29579612297827 1
1.40357355863773 1
0.333150480391654 1
1.25129848611496 1
0.986292725926308 1
1.02404637727063 1
0.683422777309142 1
1.1265213264489 1
0.895923030082321 1
0.409131286007928 1
0.803986360708023 1
1.10191407254879 1
0.854643292136218 1
1.02060121073937 1
0.154552504121493 1
0.749364021866329 1
0.844747078937493 1
0.59289680670585 1
0.97266418927138 1
1.80274491286285 1
1.40677088429738 1
0.59206846717376 1
0.809547266033924 1
1.1882072402935 1
0.825374871730035 1
0.874984683922934 1
0.532006838582433 1
-0.28250724382391 0
0.323242564367388 1
-0.208225218795411 0
1.53431532988604 1
1.10732891863298 1
1.42541861452351 1
1.17007736847081 1
0.273897699989021 1
0.861113009336154 1
-0.323313059110594 0
0.906168780744266 1
1.064014800999 1
1.38062307454028 1
0.469094984886403 1
1.17745795261347 1
1.13280456609529 1
1.26468036012902 1
0.759671287058941 1
0.783146544349928 1
1.43442925645134 1
0.0583240963733467 1
1.53222310225635 1
1.4285843809341 1
1.42203380351985 1
0.552274761246455 1
1.20022486117514 1
1.46062308341613 1
1.02008194732019 1
-0.0179060843242084 1
0.931937918601107 1
1.07425373392411 1
0.911569958971497 1
0.511019665695495 1
0.536986700164229 1
1.38057564020133 1
1.33359492712569 1
0.132060624234181 1
0.432204526930462 1
-0.677013171593396 0
0.830200433093039 1
1.22539564528661 1
0.8293643435508 1
0.60965010666498 1
1.55536601654989 1
0.557436553798204 1
1.47908007917042 1
1.31407371014495 1
0.710635619308361 1
0.765318046210342 1
0.853242476801409 1
1.77291859821431 1
0.518600613831712 1
0.972413322924699 1
0.95050348329288 1
0.582771023926431 1
0.297506173655167 1
1.35270927829219 1
0.676260268558059 1
0.747432781504576 1
0.406195245195569 1
1.08372813563899 1
0.268601647481916 1
1.04675483176069 1
0.63666193844753 1
0.860169401228649 1
0.956388489775832 1
0.712365344659769 1
0.986853612028309 1
0.839147546681061 1
0.548393376401743 1
0.611174805792978 1
0.377158681039141 1
1.1182106139719 1
0.304576665574338 1
0.111232594820925 1
0.53541529702793 1
1.36455940220945 1
1.23032220352359 1
0.526669346783389 1
1.14788482845984 1
0.386817260633973 1
0.882290503804308 1
0.426108262003513 1
0.814177927072144 1
0.556540152439195 1
0.629553328956119 1
1.12210688805494 1
1.1112201748335 1
1.31351349703328 1
0.99175500460493 1
1.39996484552746 1
1.2290350642448 1
1.13310961483526 1
0.942811105510192 1
1.07938325488719 1
0.795694586762281 1
0.819966123280303 1
0.330767318607196 1
1.17925194841068 1
0.99160924855296 1
0.231216480591349 1
1.07263404827334 1
0.467270396321396 1
0.729419911224449 1
1.27095780692109 1
0.846134398593016 1
0.565374628296768 1
-0.000600970445617272 0
0.787830921142046 1
1.01097567866309 1
0.65240120151339 1
0.350564595563377 1
0.497462516149561 1
1.08363489908771 1
1.18313923463328 1
0.628100822201247 1
0.7039811567302 1
0.719672360415956 1
1.29237045930118 1
1.34179679075316 1
1.05595970384712 1
0.815364271254397 1
0.528690610945484 1
0.0111118655895401 1
0.756591171515107 1
0.240317089054793 1
0.663961703030179 1
1.33383540355957 1
0.605091574206593 1
0.00794777274859543 1
0.39877644947376 1
1.06809146228955 1
0.784301069685157 1
1.0208003615722 1
-0.699281449735147 0
1.04949108018536 1
0.991514748397065 1
1.11333068465745 1
0.277823069867108 1
0.813585576487817 1
1.04035902624387 1
1.31134644490119 1
0.0954465653127028 1
1.68101892823651 1
1.67069520954838 1
1.26613862906098 1
0.704725363774696 1
0.555295803301202 1
0.310248049136433 1
0.466083132736318 1
1.15621534046167 1
0.974160717962201 1
1.53175148326177 1
0.00866613633565094 1
1.037989963119 1
0.670300572095062 1
0.666432570168498 1
1.2142089116988 1
-0.123375265609133 0
0.954945458340338 1
1.01506527292241 1
0.773284983516408 1
1.51393574634729 1
0.942925909329785 1
0.560056637594031 1
0.655768450938588 1
0.361807496131172 1
0.725303375666131 1
0.65430833911058 1
0.606001782023936 1
0.689218705078998 1
0.785347101983606 1
1.26745140105645 1
-0.30437000811743 0
1.8010195601459 1
0.743738914871818 1
1.20215599221727 1
1.63595090278888 1
0.983458032699001 1
0.884205484760032 1
0.697816264426904 1
0.290624622226444 1
1.05372097101231 1
0.03626136292667 1
0.758841558026887 1
0.612625471354646 1
0.690430172059816 1
0.37567121877443 1
0.0134878115611433 1
0.396757567702833 1
0.744001647076663 1
0.378553695543917 1
0.189874385152763 1
0.352856311585942 1
0.719459388528361 1
0.726572834301172 1
0.79526724865571 1
0.533833141896734 1
0.958932893290509 1
1.10861340612503 1
0.0124360865471472 1
0.466755287948414 1
0.295322549639792 1
0.484089046450202 1
1.13701769015988 1
0.554773315036111 1
0.820530725591905 1
0.843518725637656 1
1.50285877615427 1
1.29557833882631 1
1.21711723306003 1
1.52315102660374 1
0.769943706966176 1
0.183856500945351 1
1.1225520276181 1
0.526092755011535 1
1.39091575472726 1
1.11292550102379 1
0.762577429811289 1
1.16907968313015 1
1.39415564921173 1
0.894877556123088 1
1.26954797382635 1
-0.218225171567757 0
0.891082065186616 1
1.48379900315892 1
0.793734966433227 1
1.40120632929748 1
1.07605861744181 1
0.774244186706758 1
0.700541156412841 1
0.952115333961294 1
0.25880231537359 1
0.686495386299658 1
0.671829903506785 1
0.591223175061911 1
0.626289033792152 1
0.134855590510391 1
0.848237160671695 1
0.951473846725254 1
0.542261035890866 1
0.668610269232035 1
0.631873216971663 1
1.57596928340538 1
1.0742306208735 1
0.090395160784748 1
0.952154246416326 1
-0.386126216317436 0
1.03275957868913 1
0.620701920495434 1
0.801445999962559 1
1.09134818311675 1
1.18805131045918 1
0.479107814209136 1
0.0666685837117378 1
0.930578414987278 1
0.958206844565999 1
0.323745175925257 1
1.44614905758091 1
1.21904754707179 1
1.45244055240987 1
0.581524630308806 1
1.13090944226007 1
1.26366177451116 1
1.05756448489394 1
1.26894067420546 1
1.39409579304406 1
0.846396999071494 1
0.859339446998514 1
0.780606403091067 1
1.84829539934184 1
0.813382083548413 1
0.9536366244213 1
1.16287447376626 1
1.49541994594322 1
1.02942856950273 1
0.879697120366916 1
0.501067319737433 1
0.853389423920644 1
1.30866305537787 1
1.68253974630952 1
1.57039246986057 1
1.28452946265077 1
1.42634287479926 1
0.345837724924292 1
1.23184956437468 1
0.996245084047185 1
0.594714056013627 1
0.971269703733381 1
1.1315290403628 1
1.15890909843445 1
1.09748138258853 1
1.56812599986486 1
1.14436259526105 1
0.810603570633434 1
1.29635902570588 1
0.688085430961187 1
1.19430840809149 1
0.633325701319442 1
0.871572790283387 1
0.89567882040756 1
0.852824556548777 1
1.25368139118131 1
0.530898596812325 1
1.24193597596913 1
0.552587085717317 1
0.641771233453505 1
0.187824927267206 1
0.939770653690495 1
0.410028139106752 1
1.32109912587318 1
1.20937385138477 1
0.979718217035469 1
0.216250098761456 1
0.694015033832881 1
0.562141885788333 1
0.396460994698292 1
-0.0516929899292308 1
0.897070625115842 1
0.79237113856064 1
1.66335900355065 1
0.0414712107505523 1
1.2002732853425 1
0.766518709808943 1
1.64398604359626 1
0.840077774699817 1
0.941418638187287 1
0.394048804673918 1
0.60343509417031 1
1.23415529103621 1
0.848244359399699 1
0.389931362585202 1
1.13036153680885 1
1.05103584176216 1
0.838609581993415 1
0.823615085958978 1
0.872296155730785 1
0.921081894139304 1
-0.167462710470097 0
1.1527480821249 1
0.819042212703779 1
0.396117456436537 1
1.22116102235865 1
0.937560685154737 1
1.18431759675964 1
0.549330766029738 1
0.7949206029574 1
0.762037076962559 1
1.11279258377476 1
1.44166356560537 1
1.04812209251386 1
1.34118175356988 1
1.16497894232157 1
0.84551528153609 1
0.776148883753605 1
0.497260909069194 1
1.1908635710307 1
0.584444557542885 1
0.0172473329730698 1
0.542485522776761 1
0.515627610057153 1
1.03714236960561 1
1.15800562118774 1
1.34151131474931 1
0.250770273333199 1
0.442875172382515 1
0.602006979915654 1
0.624079581709972 1
0.448211033360978 1
1.31781696707 1
0.381959224673805 1
1.99878255774533 1
0.283940175072196 1
0.409257781044272 1
0.795001077859991 1
0.280260816414317 1
1.80657132877943 1
0.0770013467048682 1
0.818480722834312 1
1.1641192417494 1
0.849221137126831 1
1.20675196178863 1
1.1053036401987 1
1.38504204640257 1
1.09457747317676 1
1.13960996978796 1
1.04631764547548 1
0.0141767948350464 1
0.0449880403313904 1
0.678992643474531 1
0.972271741079924 1
0.559509152249014 1
0.870760288691782 1
0.603066839615233 1
1.36518161844431 1
1.22241514823568 1
0.607275875728368 1
0.189655108366717 1
0.805052965711157 1
1.31569957780355 1
0.938141799759209 1
1.51433827563977 1
0.366202707231252 1
0.932980926615079 1
0.495371037497376 1
0.576576281850001 1
1.00161674591365 1
1.70490773468166 1
0.581911269545039 1
0.755762783948983 1
1.51821096692991 1
0.222380510695798 1
1.23764414770541 1
0.616452004178887 1
0.488471044628728 1
0.329273174051187 1
0.5024259029525 1
0.967714934240492 1
1.46055521921389 1
0.545986164020862 1
0.327030410343269 1
0.814781463850285 1
0.782482106771665 1
1.05937212641341 1
0.580370423250109 1
0.950403546449607 1
1.05612972512777 1
0.734263303797695 1
0.839660352349593 1
0.786566927046648 1
0.515220015807735 1
0.742124091082862 1
0.3716349336295 1
1.11070524126073 1
1.06231291809366 1
1.1924427560096 1
0.961857361256794 1
0.143475057820843 1
0.857574694938736 1
1.31328024468297 1
1.31291277818685 1
1.07397699202245 1
1.30757651265887 1
1.24013966055704 1
0.749040268491337 1
0.594107222155906 1
1.17953577361287 1
0.545416427506522 1
0.437231136649879 1
0.57936749352901 1
0.906029356723632 1
0.335802163475462 1
0.528806199002447 1
1.24925368705967 1
0.344437408935818 1
0.809309451898101 1
0.972797327429086 1
0.343559295366231 1
1.44574699920644 1
0.659760169107343 1
1.19837924588727 1
0.706239466130407 1
0.150701018451154 1
0.974206589354976 1
1.19987981653873 1
1.4588071188219 1
1.82196899102383 1
0.586781068138813 1
0.375526981419493 1
0.841778357502204 1
0.270014723573008 1
1.14752434328772 1
0.545153989317329 1
0.739885650302277 1
1.02674643569694 1
1.09950908230863 1
0.0948589187917024 1
0.715455761393686 1
1.02784354867663 1
0.849465426963547 1
0.642345642767037 1
1.11983554540401 1
1.24908790220874 1
0.893656774828452 1
0.710513071584215 1
0.790912402745844 1
0.498503193051031 1
1.06978793218222 1
1.25506782091228 1
0.338388550693224 1
0.756872130251254 1
1.29140832567796 1
0.365771477585073 1
1.32868759433547 1
0.0863769598234977 1
1.58798298081841 1
0.851603140521977 1
0.971942917705028 1
0.0892752756263245 1
1.03017217105386 1
0.927190479083038 1
1.26193431597881 1
1.47160746031192 1
1.38401092987964 1
1.67741987780041 1
0.796498754722418 1
0.534942597798675 1
0.542045957248798 1
0.149779668313653 1
0.223562443110575 1
0.118764844114957 1
0.729941325240573 1
1.09599247349123 1
0.971357700205917 1
0.631757369814968 1
1.42999970737028 1
1.21050706621896 1
1.05775008366971 1
0.901662565227712 1
0.503418108096116 1
0.908489039416906 1
0.607487196248746 1
0.75824906034397 1
1.34550224282251 1
1.23975477384369 1
0.321734629805225 1
1.33318427641982 1
1.081350744652 1
1.11436597515328 1
0.776037691039899 1
0.942947339309847 1
1.04746526028118 1
-0.0518350788880861 0
1.08019188273983 1
1.64198208996354 1
0.79828599307525 1
1.41899179237187 1
1.11133287356638 1
0.653007808497721 1
0.571324046857598 1
0.922753692542525 1
1.00633444731617 1
0.861872623543446 1
0.977045185350869 1
-0.0818119580157947 0
1.44684558674994 1
0.417651159263656 1
0.812192776836377 1
2.09403228807477 1
1.11956215978229 1
0.421844584914898 1
-0.313827748666608 0
0.68686523005289 1
1.8589551409846 1
0.449285327172702 1
0.505289546680431 1
0.575085619034832 1
0.714426502978991 1
0.653002770977391 1
-0.044253595361805 1
1.24052104549693 1
0.76473271418356 1
0.980435772579977 1
0.818054190204004 1
1.10027963116836 1
0.435898866216949 1
1.06384033827689 1
1.30752804760548 1
0.424476709340179 1
0.386893655867756 1
1.00859869052104 1
0.608111251879865 1
0.435804057315023 1
0.189622608007843 1
1.75393660708545 1
0.563377186102567 1
1.34151067459942 1
0.889642462550817 1
0.749097295040386 1
1.05612457207648 1
0.765398711204624 1
0.808928280655945 1
0.50719306126317 1
-0.111231765901474 0
0.652350911084013 1
0.887321776620879 1
0.19010120297426 1
1.20848081271291 1
0.275248226800914 1
1.14927585007744 1
0.424582989625405 1
1.35687672605487 1
0.672227558271931 1
0.654773502275475 1
1.45401416563887 1
1.16310922196254 1
1.12780316102893 1
0.734947325455648 1
0.822824497830042 1
1.36190989977687 1
0.519124255412722 1
1.19882128551961 1
0.703095377753256 1
0.928866630499343 1
0.922455381382912 1
1.68270080888387 1
0.598304534206327 1
1.17851663883349 1
1.16656618576452 1
1.42124439133663 1
0.812661652367239 1
0.815075687572866 1
1.06638882349883 1
1.43585280250012 1
0.944305506097122 1
1.5728453162916 1
0.369895941873505 1
0.605053099090682 1
0.626273535210421 1
0.799043658889956 1
0.75217235286362 1
0.868621115041599 1
1.29474638416873 1
0.553356178150986 1
1.17871575328237 1
1.32944826738623 1
1.63703709127364 1
0.745450780876407 1
1.59401751170444 1
0.747019608076097 1
0.74372127821136 1
1.56635177390973 1
0.939389383826793 1
0.33782479596789 1
1.24883783705426 1
1.01804085631395 1
1.31829248287698 1
0.591392564762312 1
1.53129068875499 1
-0.0457568824903221 0
0.791649067889202 1
0.785259046164946 1
1.73388388268671 1
0.635777328957491 1
1.00008379176171 1
0.239880696299318 1
1.02240437025864 1
1.20747727604421 1
0.419289694355354 1
0.716337034818672 1
1.05744810676715 1
0.601940845735791 1
1.41910460784817 1
0.620257600134429 1
1.21056607642814 1
0.943164920725514 1
0.660652684163543 1
0.458390574113194 1
0.698138666084243 1
0.569554611338744 1
0.725858188843537 1
1.15824518433246 1
0.931297947589718 1
0.584656025034621 1
1.2243671762802 1
1.5429393456396 1
1.32824299612663 1
1.26199941736656 1
1.63274823497283 1
0.725120806771731 1
0.979892680616569 1
1.3216397318018 1
1.15711380270063 1
1.20674039033628 1
0.882671419378618 1
0.802359968070137 1
1.60271532482127 1
0.664118213148114 1
1.36778538091732 1
0.507855382361817 1
1.14087140892305 1
0.886152252387634 1
0.958941172047994 1
1.09883953651458 1
0.386963428692323 1
-0.320147004186791 0
0.9236816002394 1
1.17109230337499 1
0.57245173357504 1
1.52463474106948 1
0.435270528846081 1
0.734641289122098 1
1.35414835528331 1
0.690347197671184 1
0.215756920181387 1
1.34237760761649 1
0.831457356185956 1
0.744255746322271 1
1.4464398408661 1
0.244929347349231 1
1.07780318091669 1
1.14676075811855 1
0.830006488879456 1
0.996597057867057 1
0.664105847549325 1
0.868035019599664 1
0.659012662657647 1
0.727012209015893 1
0.913840826799807 1
0.803511957432352 1
1.51273939524424 1
0.473564969337861 1
0.0755808659919373 1
1.32295664846997 1
0.344159644110178 1
0.175957162070983 1
0.966258632535858 1
0.726427090049275 1
1.18775906211262 1
1.13444163515309 1
0.128846964104425 1
0.577802349254207 1
0.476614106385534 1
0.682865618828629 1
1.36824595772331 1
0.678510749910394 1
0.809882433253668 1
0.76969028440221 1
1.34264594428614 1
1.59753268339777 1
1.11277447172195 1
1.58154056053525 1
1.4641219194388 1
1.72109387515635 1
1.55062295674483 1
0.539230847189272 1
1.34025223179969 1
0.874048725265852 1
1.18059876609502 1
0.26748729351946 1
1.06258433613054 1
0.788880426952459 1
0.369639989917901 1
1.07525391784007 1
1.07367837765932 1
0.972751903937652 1
0.870274531626696 1
0.319452033903251 1
1.1887419329327 1
1.75317480301154 1
1.24749844677745 1
1.25547414250799 1
1.49164544721416 1
0.735938625144725 1
1.19701599847996 1
0.56057795646922 1
0.378601910265025 1
0.355044378435568 1
1.08483868294659 1
1.30935043674755 1
1.08774082439368 1
0.277260782041699 1
1.00978413135301 1
1.31342804104744 1
0.326315242514942 1
0.614907124551902 1
-0.179889628992958 0
1.49371741375701 1
0.607436827507799 1
0.955727521257907 1
0.827414811097379 1
0.0221360004535432 1
0.308006453090607 1
0.797946100169661 1
1.41085374847011 1
1.49050529649284 1
0.704359917497204 1
0.761251040976215 1
0.307905837517086 1
1.4777192519844 1
1.26952393669649 1
1.315116432137 1
0.640156341875612 1
0.0412876080498866 1
0.665389063119408 1
0.853966380923994 1
1.36931140406123 1
0.371600318602967 1
1.09084390206346 1
0.672025759035272 1
0.386484762064581 1
0.539835573364602 1
0.802911778781814 1
0.179204621538463 1
0.926048546298996 1
0.323953291872351 1
0.669517751044334 1
1.11038347957891 1
0.0271742080238866 1
1.14161583499948 1
0.776356697604812 1
0.0859213054129592 1
0.296352498049326 1
0.976547522022013 1
0.252895649651485 1
0.683003252604771 1
1.51950587782054 1
1.04187107533774 1
0.967872166555714 1
0.235756710127169 1
-0.190518208941449 0
0.233366056729755 1
0.537350320118128 1
0.951612254605603 1
0.786305615592673 1
0.429345332835483 1
0.982695819826451 1
1.12267601800789 1
0.844908858624762 1
0.533077934440719 1
1.01094083978686 1
0.475347459778718 1
0.34108956680348 1
0.620551655797166 1
0.760350010084852 1
0.386165604278147 1
1.01192099480442 1
0.926080615610049 1
0.777950147425081 1
-0.8547225336497 0
1.35396263173094 1
0.626523417417534 1
0.815893628474163 1
1.30949012529349 1
1.15234543189259 1
1.60163486904801 1
1.45809238643874 1
1.80722982527837 1
1.01931297204463 1
0.58421316329903 1
0.939371320202878 1
0.46732129875097 1
0.648077940920615 1
0.815458572337836 1
0.537665979658418 1
1.37286946068399 1
1.01785203643819 1
0.824363943694155 1
0.805260045587051 1
1.1689517776902 1
1.30749300887381 1
0.323842512151619 1
0.693844237264571 1
0.799683153330502 1
0.590701635751413 1
0.292991833109383 1
1.32217332528546 1
0.123987763597907 1
0.375761065347472 1
0.622892353659585 1
0.501917644938269 1
0.686406381368291 1
0.70253330474575 1
0.880607258486417 1
0.15787617191157 1
0.931279205744951 1
1.17584244456649 1
0.0190419436644175 1
0.404867501182282 1
1.23164540172941 1
0.410580190822931 1
-0.177357337329067 0
0.76953261354095 1
1.35123351471823 1
1.03694724593973 1
0.514429303668221 1
0.963905612811445 1
0.992151493639428 1
1.54128853220875 1
0.998588513893208 1
1.00810872040078 1
0.623559115328997 1
0.729884116470634 1
0.47878372462199 1
1.11257679181328 1
0.54320376213484 1
1.16995856808001 1
1.05895102051085 1
0.569764986387116 1
0.719798453524538 1
0.812223047839509 1
0.86675896859557 1
0.649195281468504 1
1.12868572050505 1
0.994096697062301 1
0.900316271750295 1
1.16706505347364 1
1.18512133955309 1
0.729414843884966 1
-0.566967993488672 0
0.206611885971588 1
0.577824492666019 1
0.637057673123023 1
0.841227974547441 1
0.299558178993077 1
1.03298687584288 1
0.985145662113165 1
-0.0192356442261268 1
0.991934355236599 1
1.17006505369766 1
1.21411105197824 1
0.487268670767581 1
0.931659835528489 1
0.72423312187286 1
1.33361638385832 1
1.18446007304568 1
1.22666264797011 1
0.700669656700236 1
0.910704456057736 1
0.507944869474203 1
1.51538801843971 1
1.13092631078433 1
0.806460731014989 1
0.840224899259969 1
1.05365675615009 1
0.721204181481131 1
1.40897605355356 1
1.17834512248 1
0.061828158890774 1
1.04325542602404 1
1.01466883909383 1
1.27030627407304 1
-0.178942325015335 0
0.329474819115751 1
0.369065613877737 1
1.28390704657444 1
0.702895682507103 1
0.562107949521975 1
1.11956980487539 1
1.16546743756696 1
1.24822278674566 1
1.64033019844357 1
1.3950817106856 1
0.247421146161638 1
1.39622387491986 1
1.54277179475101 1
1.23129686008087 1
0.815942657489635 1
1.74990452092221 1
1.37280091127796 1
0.896626417082898 1
0.966827524829397 1
0.591160656800182 1
0.878317779838718 1
0.5186353141504 1
0.953953612602688 1
1.7027337712647 1
0.0475834057088576 1
0.0928120213705877 1
0.953166605071531 1
0.470726207834684 1
1.21104858306424 1
0.949242372230505 1
1.04681291382377 1
0.631101314280234 1
1.19160381534814 1
0.856657244433074 1
0.738316801716379 1
1.72970776791831 1
1.39888372518863 1
0.782219845376399 1
0.570221083268058 1
1.40650300023081 1
0.401878862170436 1
1.48886896264296 1
0.183732913953691 1
0.91918270236607 1
1.15261324164859 1
0.206072950142825 1
1.08241741228652 1
0.979433616146468 1
0.822989440925195 1
1.48438567198507 1
1.357534068864 1
0.749941760560506 1
0.656394887016807 1
1.98374827662709 1
0.976369709350618 1
-0.0222554409867889 1
0.827115464713068 1
0.849315866477542 1
0.416675293552495 1
0.788633328948168 1
0.352785110596125 1
1.46880900374959 1
0.312131537988391 1
0.8448634201035 1
1.09149229882603 1
0.393948073271789 1
0.374207716164827 1
0.692044999978461 1
1.14008404877263 1
0.862092352825932 1
0.593942373403865 1
0.761334204183932 1
1.5673297778609 1
0.527268260655036 1
1.28824763363859 1
1.13293651970938 1
0.651024817713346 1
1.34012402164304 1
1.11082427197948 1
0.545849390910612 1
1.87658333501931 1
1.89146096744012 1
0.342457088322911 1
1.06130973390643 1
1.3501191204552 1
0.815422842228272 1
1.78698299156277 1
0.724732571324616 1
1.40055655259985 1
0.85737536674077 1
1.54127429790388 1
1.29348700080196 1
0.638274013204906 1
0.834986705135865 1
0.875628102963057 1
1.82937391067543 1
1.42454186430033 1
1.13258792025174 1
1.28153745140137 1
0.832352100950434 1
1.0675084937564 1
0.610911318571568 1
1.18900776987683 1
0.529469292492345 1
-0.280694486881533 0
0.606570858278214 1
0.219821622489441 1
0.98321884079501 1
0.458631429488169 1
1.33761374735667 1
0.755790748923569 1
1.27976857874127 1
0.168725342074149 1
1.16379474152569 1
1.08370653454323 1
0.655472075229185 1
1.12363964684316 1
1.17392050578029 1
0.615983080001609 1
0.789634515364646 1
1.20402582931027 1
1.61813033030085 1
1.04374356726183 1
0.526975041842359 1
1.1977680122793 1
0.772974842025804 1
1.19216392603838 1
0.798592423200192 1
0.550849569134846 1
0.475235716886046 1
1.40024564915081 1
0.791851423621774 1
0.994005357693024 1
1.50155168464552 1
1.35645350704413 1
-0.0192113844417365 1
1.16187418676205 1
1.42579990440583 1
0.0913737521651981 1
1.10532954920192 1
1.13523751995874 1
0.871948183751416 1
0.426586732264668 1
1.1729802880537 1
0.789690947776078 1
0.436503337133021 1
0.638774503702488 1
1.02494676272118 1
0.839636572513528 1
1.17826684956222 1
0.335682320838356 1
0.703680696977251 1
1.12527723853558 1
0.439715638098273 1
1.02362862562121 1
0.842739265549653 1
1.37292614694374 1
1.0891324725867 1
0.0985540514571241 1
1.604997657311 1
0.313010441739087 1
0.62819160250329 1
0.540187663728953 1
0.600364002020875 1
0.97461398431503 1
1.00404390119662 1
0.174063209458263 1
1.3137150763644 1
1.45932334615161 1
0.801615297359624 1
-0.0665527192770074 0
0.790471415220584 1
1.27717413190657 1
0.848718540692893 1
1.01325362658492 1
0.768588028972087 1
0.585639855508847 1
0.0501118679251326 1
1.46656537360187 1
0.865476032727971 1
0.0345672553774388 1
0.95605290810642 1
0.874450802471823 1
0.559909168241841 1
0.405774018238336 1
0.274235001004476 1
-0.010438335743059 1
1.10655744760374 1
0.551488763240058 1
1.08515476440013 1
0.782456260396486 1
0.782185670786037 1
0.68620083774869 1
1.0943794920577 1
0.201819081581611 1
1.18660650986138 1
1.20322103708239 1
0.364792642345488 1
1.06257570830703 1
0.284539629814037 1
0.737527177335912 1
0.550406732029816 1
0.943916632692146 1
0.949083317623685 1
1.19598275908508 1
1.25651300262813 1
0.549138210200146 1
1.02231630241318 1
1.28232060103228 1
1.13192331063463 1
0.740309897189179 1
1.24491395277459 1
0.785658964625618 1
0.750356183386401 1
1.27541139553492 1
0.879440542240563 1
1.08394335773563 1
1.42845119669646 1
0.306058630611915 1
0.947771252075895 1
0.0827983130660799 1
1.09586789204041 1
0.423592514557753 1
0.883127199990565 1
0.406400520026522 1
1.16814271117594 1
1.09247222529166 1
0.811609623839506 1
1.43836258216834 1
0.550614727892679 1
0.958493113090482 1
0.382883151676687 1
1.4127283488765 1
0.839389239135873 1
0.466524600951825 1
0.3853689776777 1
1.04403193344558 1
1.08450083683997 1
0.884078673132303 1
0.683642005173631 1
0.601970282582346 1
0.840566226687375 1
1.46406234581696 1
1.52062769825292 1
0.625749785418308 1
1.29455024749217 1
1.28863778319175 1
-0.0437593150676985 1
1.06869744785582 1
0.97047847039625 1
1.12320911077718 1
0.547548591381228 1
0.700252587348979 1
1.19782892385427 1
1.34828923273517 1
0.321820851199351 1
0.327882165450319 1
1.06588231481541 1
0.598361209644736 1
0.928623463629645 1
0.0499845431913754 1
0.692729166519907 1
0.38728569980324 1
1.67311037464702 1
0.821969963176321 1
-0.342415985002391 0
0.971608439507933 1
0.0525566557871538 1
0.949009096522818 1
0.51265959902544 1
0.309430769408867 1
0.59469285518185 1
-0.203130151069949 0
1.22556239250161 1
0.12648099097177 1
0.899442736794478 1
1.50764727275364 1
1.09880464620857 1
0.918438937567035 1
1.05834213995258 1
0.852416363250029 1
0.789354470234159 1
0.888468811717283 1
-0.343978048773813 0
0.751373863334941 1
0.90323520549516 1
0.459048073631921 1
0.704284726401427 1
1.13531718799388 1
0.618505598768044 1
0.0404252988880003 1
0.928974967693007 1
0.617987759589242 1
1.4276326282784 1
-0.310941586859112 0
1.2657894593613 1
0.926161047433228 1
1.09413541431314 1
0.925177158303767 1
1.12900870608529 1
0.931248436618396 1
0.680926069109656 1
1.0546821853988 1
0.984005568936604 1
1.22936352781634 1
1.33975022726835 1
1.2136366379265 1
1.08333957398989 1
0.56967266190423 1
0.288143783162418 1
0.470007913995508 1
0.370635828432904 1
1.34443018763867 1
0.651451882809328 1
0.122689194780091 1
0.727454730606444 1
0.492241431038999 1
1.28502869590596 1
0.605917004654528 1
0.932437171050367 1
0.505427093914661 1
0.474327942950339 1
0.868212073053656 1
1.49600689053301 1
0.97953950708192 1
0.895501076777708 1
1.24400429102081 1
0.777644895111335 1
0.535368385466403 1
0.611980150863088 1
0.203806109646443 1
1.23096451308573 1
1.48151570763092 1
1.05281465560782 1
1.08580833620139 1
1.07303502416194 1
0.816822761464041 1
1.18282381241603 1
0.7109275429528 1
0.752738490167173 1
0.376065025995257 1
1.21233479109429 1
1.43658540285532 1
0.937036973920658 1
1.28070398376258 1
0.735258944852248 1
1.25815924564882 1
0.91863973790123 1
0.759186617520929 1
1.04009550962778 1
0.524549922013914 1
0.747451540227457 1
1.12736649769101 1
0.258738918145551 1
0.088652539571796 1
0.801111360922366 1
0.734859665396898 1
-0.625716190114639 0
0.574798084341028 1
1.11485482896008 1
0.913836629042596 1
0.267095268522276 1
0.174462909412918 1
0.657962392633836 1
0.805774519475697 1
1.21144531338081 1
1.18824596222709 1
0.378423241321579 1
-0.127118824169151 0
0.699763323587369 1
0.486991363897021 1
1.03118975808403 1
0.565633716390203 1
0.593071512263063 1
0.400282998999352 1
1.15805638858109 1
0.317948719567717 1
0.505454059519955 1
0.968778031754501 1
0.971179678732847 1
0.504223059650989 1
0.761614984440627 1
1.00518259340206 1
0.314261849262214 1
0.629067177651405 1
1.22689838324644 1
1.38617219987349 1
0.644606895897439 1
1.43885041803726 1
1.70124563311456 1
0.372728006441719 1
0.550042381799315 1
1.27058525477763 1
0.513512253907534 1
0.810677857460224 1
1.04576626364137 1
0.880689017147448 1
1.173523598166 1
0.744259594003181 1
0.132021108883851 1
1.2790917823629 1
0.883397567031605 1
1.43456182025753 1
0.950249741559059 1
0.530599155090107 1
0.43599687544795 1
1.45664987009213 1
0.699336874061936 1
0.372769497052604 1
0.377270804185963 1
1.33300715461195 1
0.422630387827541 1
0.0383148060401624 1
0.719809208496321 1
0.535172852562744 1
0.94665429804498 1
0.836264300946014 1
0.897063351908449 1
1.23552229028627 1
0.795440087703706 1
0.861751627706976 1
0.536609970915384 1
1.16439865012253 1
0.249482077116986 1
0.672526711414054 1
0.486860868874876 1
1.17024797534265 1
0.420557198146327 1
0.0414496382986143 1
0.724136573999177 1
0.478526705673301 1
0.89122827230268 1
0.659055695978996 1
0.696130496654339 1
0.743578683901283 1
-0.248445901440806 0
0.342590839553999 1
0.607961582083666 1
1.43126309926865 1
1.27072047433989 1
0.990220241522497 1
1.89169388705603 1
1.01020359313646 1
1.077437051476 1
1.05751683229061 1
0.117995453812612 1
0.906128519765318 1
1.16374216602494 1
0.743344492176728 1
0.512777440827663 1
1.34608621399004 1
0.590147972338414 1
1.08413258324964 1
1.09700321240684 1
1.64689088768454 1
1.35430394919587 1
0.843602069072505 1
0.881924298287823 1
1.24241701035744 1
1.55053803343935 1
1.505660375004 1
0.94801307532471 1
1.56097132623822 1
0.361578612892688 1
0.446624965361065 1
0.44101310823333 1
0.0834872151626765 1
1.12433646596984 1
0.381415599174162 1
0.36789306893513 1
0.378281823081447 1
0.437980985262979 1
1.32185232007429 1
0.711850875719441 1
0.369021552414675 1
1.56722864017202 1
1.16036365651074 1
0.370918958027051 1
1.06855816764272 1
0.4133589375111 1
0.67384196153815 1
1.42986591115346 1
0.675285494916088 1
1.48005594084272 1
1.07453725808962 1
0.0731049349025341 1
0.208734113653393 1
1.72851449750355 1
1.4558563326301 1
1.20281734542614 1
0.897337533993981 1
0.96404941281997 1
0.0751157757458256 1
1.08109677185365 1
0.572968794878663 1
1.11569674749074 1
1.5275481181362 1
0.910286568470376 1
0.786572097387092 1
1.39868564016226 1
0.341718816121098 1
0.692154521167245 1
0.916537497040784 1
1.12221939979589 1
1.3354556328361 1
0.587902256835171 1
1.57031103655197 1
0.849193930807075 1
1.73408164117295 1
1.35519061188462 1
0.824300522621034 1
0.79400846336018 1
0.874086358703349 1
0.796226185908726 1
0.431725542614312 1
0.515358898132914 1
0.599545214023847 1
1.01216883002915 1
0.866545168723193 1
1.12141957053657 1
0.330816167216123 1
0.727842806567331 1
-0.0777754961025351 0
0.312381764518971 1
1.46045459420836 1
0.285809711324364 1
1.65101754753604 1
1.79112535467293 1
0.591918507962189 1
1.52461629769642 1
-0.241955122798799 0
1.40347437274233 1
1.23804760541393 1
0.487392132975851 1
1.21720746275271 1
0.509696961436377 1
0.545981449506253 1
0.925498467645471 1
0.973296937389127 1
1.90811742626132 1
0.889928129938836 1
0.255593744568805 1
0.793616331985577 1
1.13291202122422 1
1.01274977092856 1
0.566872218442684 1
1.14474821545577 1
1.32883952866435 1
1.53406064746196 1
1.26640408815603 1
-0.014538165437397 1
1.16669319507013 1
0.781887244272267 1
0.573290181379069 1
1.19685784852383 1
0.899888762391233 1
0.647479528690233 1
0.857368832529835 1
0.907551248756244 1
0.977303270394878 1
0.863903544878599 1
0.761617628936788 1
0.229024881181775 1
0.734866211671814 1
1.01486831201277 1
1.42331767263021 1
0.734710734962068 1
0.434472422472104 1
0.302571404025023 1
1.41051798835343 1
1.11706881572692 1
0.542366411670002 1
-0.0415651908362749 0
0.734649694391521 1
1.69838330155354 1
0.505324788987137 1
0.510502767034115 1
1.23652141354836 1
0.580649786987112 1
0.237921222385429 1
1.05796030217141 1
-0.232025452899093 0
1.06539459729639 1
0.65753159611008 1
1.32588048646097 1
1.55936630055062 1
0.879682697072098 1
0.215374511615347 1
1.00272955336281 1
0.254342169216208 1
0.853936847991591 1
0.705189202785712 1
0.553654861742871 1
0.668746582477239 1
0.545280885941481 1
0.460530797305102 1
0.978239166899848 1
0.282458758372655 1
0.505738851012118 1
0.690505905004256 1
0.844093144781588 1
0.70282136471649 1
-0.0710614672452027 0
0.766970351748508 1
0.923542901977857 1
1.45077760317038 1
0.960712022750516 1
0.497667241646052 1
0.777569538712163 1
0.769569207365715 1
0.426399881331957 1
1.20720356364194 1
1.21616434195181 1
0.399558984135887 1
0.553140334691995 1
1.94610963690874 1
0.656353750739708 1
0.408442043123429 1
0.725901387917113 1
0.498821590795918 1
1.05097300344467 1
0.857656851511107 1
1.35553644586838 1
1.19831230408756 1
0.353817220073868 1
0.635542794061508 1
0.494219217558693 1
1.03045601615443 1
1.18973291067102 1
0.912068406639923 1
0.377740831490698 1
1.26348199209942 1
0.791894702839804 1
0.940787932479222 1
0.0817405935368757 1
0.564999627456141 1
1.30457620819248 1
0.646451329880957 1
0.826276707498378 1
0.640317636226768 1
-0.278418006340755 0
0.825196422302533 1
1.10066716323245 1
0.4572262697879 1
1.4578584574512 1
0.896500176908059 1
1.0222664297915 1
1.21424163935625 1
0.483818213404536 1
1.14308487583526 1
0.428631525132762 1
0.847956272317597 1
1.04619945361622 1
0.670636589042018 1
-0.00736922147610803 1
0.633842919349487 1
1.40176830924113 1
0.43165557486837 1
1.28771503218903 1
1.18928538159122 1
0.0196980872321298 1
0.914572218401337 1
0.451368754485278 1
0.314715808556335 1
1.15696779875329 1
1.21904258487125 1
0.690860964104058 1
1.1230573797724 1
0.863463966178777 1
1.00872955847391 1
1.04189743110048 1
0.554426558129301 1
0.0737793441074398 1
0.692252256123521 1
1.72912870364015 1
0.75909391973058 1
0.643244799073732 1
1.24082581014607 1
0.659081310187033 1
0.886175619343266 1
-0.223995303212286 0
0.874350355608447 1
0.883580117214632 1
0.322484065746182 1
0.971610716521931 1
0.793645225059484 1
0.401623784056903 1
1.8246133273592 1
0.677632383572698 1
1.37480584154577 1
0.765518967892578 1
0.480273900300496 1
0.994349326946162 1
1.27622022786917 1
1.65154927319377 1
0.38776876538881 1
0.781581022400404 1
1.40497559942087 1
0.435019897100622 1
1.16173057002936 1
0.6096699217912 1
0.648136914369398 1
0.423445057401353 1
0.994740069392409 1
0.305056774092735 1
0.981639424147508 1
0.538887541594961 1
1.27769635409742 1
0.835662635713279 1
0.653464303114231 1
0.317676178004267 1
1.09966076883562 1
-0.0788733532804686 0
1.66237513512168 1
0.927274580683496 1
1.14653614417737 1
0.581536391998203 1
-0.033930971421865 1
0.840499408554645 1
0.873309588917769 1
1.06674545203455 1
0.535917409944504 1
0.799689699985211 1
1.03116302122766 1
0.787886446402547 1
1.01536978521289 1
0.176752181236832 1
0.899722237714939 1
1.37083922395355 1
0.554490026621834 1
0.653892405936388 1
0.93411556065466 1
1.64229911719378 1
0.263462017157388 1
1.39337156964528 1
1.39269890781984 1
1.3222788631415 1
2.22303480194747 0
1.12262692623723 1
1.28645325866133 1
1.23759919348101 1
-0.136662608618582 0
0.925043599595354 1
1.02292368112391 1
0.518529918203299 1
0.627938155154029 1
0.868136855019451 1
0.95273245039293 1
1.19546802309665 1
0.595800570132779 1
0.433250303974235 1
0.849842655557792 1
0.597784519017552 1
1.08579762154988 1
0.835463441015981 1
1.03150517637064 1
0.166278259738152 1
1.16298233772841 1
1.26392521504071 1
0.336873853470055 1
1.19134681606053 1
0.565716108543543 1
0.874243281435522 1
1.09588696693171 1
0.360202971484087 1
0.733356027475839 1
0.841947825971626 1
1.0271099544786 1
1.7576992679572 1
1.3372119017413 1
1.24772265007905 1
0.744397778398412 1
0.782714378501663 1
1.48089683144924 1
0.850776628258508 1
1.58874835917919 1
0.864156589021817 1
1.39335735132995 1
1.2076775275254 1
0.644930548801832 1
0.424146922294525 1
0.635049500620108 1
0.870838066181724 1
1.02725711021856 1
1.14886587849133 1
1.75834419819523 1
0.886050330305528 1
1.29087105288281 1
0.454553175396565 1
0.703909658562064 1
0.284134718884294 1
-0.184292317397852 0
0.784904085663979 1
0.0273298422490127 1
1.27436227715238 1
0.720468226035539 1
0.797976797521205 1
0.645869926892721 1
0.862599613835676 1
1.39488812743257 1
1.06584609051841 1
0.881389074642043 1
1.22148094619042 1
0.162518368808461 1
0.149493872343434 1
0.649740011005883 1
0.829060533216776 1
0.477498284886557 1
0.924628491316395 1
1.25200824927933 1
1.01932739530478 1
0.67481246066104 1
1.24094311439977 1
0.371506564518438 1
1.20035012356903 1
0.619252318199987 1
0.280919292408052 1
1.39217408403106 1
1.41565357275063 1
0.342297297352576 1
1.47034576676063 1
0.619304630911361 1
0.390840643727979 1
1.1091090754584 1
0.80364357627111 1
1.0856682174074 1
0.982723975672612 1
-0.0344288139135082 0
0.707564649040804 1
1.26368516100918 1
1.27908271632715 1
0.862149939593369 1
1.01909669207261 1
1.26759772691195 1
1.31756870064673 1
1.34799939590556 1
1.16507304774392 1
0.854281020288039 1
1.0188343051422 1
0.522729820633139 1
1.20096277116125 1
1.00471996915033 1
0.549107593348299 1
0.59763496149349 1
-0.113204438211118 0
1.09335911407008 1
1.11688880790095 1
0.244409813057112 1
0.773238726591872 1
1.19162960271595 1
0.643924233098608 1
0.444722121863938 1
1.27067208333622 1
1.23212726415178 1
0.876783066661906 1
0.426998243090193 1
1.1080715420604 1
1.27024642938403 1
1.00701114952568 1
1.46190771486613 1
0.992335224336301 1
0.385272351494679 1
1.07850380420892 1
1.16441136423713 1
0.495469104876043 1
0.747673514334716 1
0.670421996391751 1
0.722792342573262 1
-0.115115583055543 0
1.55409979619172 1
0.0295143585282527 0
0.68572384825438 1
1.64253340552984 1
0.777528925134725 1
0.776098373197399 1
0.246140650885796 1
1.19152756965515 1
1.34469120675708 1
0.807935481314358 1
0.571110682518875 1
1.05137465864343 1
0.80466413433264 1
0.0759643815175956 1
0.340873710432233 1
0.195473441773019 1
1.02748161156479 1
0.576672723258271 1
0.769029627400221 1
0.952974887426141 1
1.06259759651598 1
0.520078232828192 1
0.317342335961562 1
0.72746965100184 1
1.46983267738513 1
0.185685250392951 1
0.822859870046368 1
0.393757977319429 1
1.15972151999869 1
1.16887907227242 1
0.672120494935341 1
0.802688729186782 1
0.761780317058784 1
0.819656507097014 1
0.343602799847301 1
0.498887116004388 1
0.709732680627522 1
1.60141840350608 1
0.676074781507382 1
1.05945092374646 1
1.0519632021388 1
0.947788657613062 1
1.0898128514188 1
1.0245531616828 1
0.351619022661087 1
0.424059139003072 1
0.743958574435324 1
0.575468707345414 1
1.42086295480082 1
0.0734509456524609 1
0.498351294328593 1
1.09332294070281 1
1.03764289289402 1
0.467679237104948 1
-0.237183049856405 0
1.42729739034418 1
0.21663999069296 1
0.598432697278227 1
0.990767560324757 1
0.749506082265694 1
0.54186198150645 1
1.01979215949554 1
0.552845828952539 1
0.820977982068751 1
0.845841491893368 1
0.683437401668637 1
0.568199050833094 1
1.23670828746676 1
0.946753249282504 1
0.275337812384249 1
1.30583886799957 1
1.19157670935501 1
0.478296978853327 1
1.32520508367492 1
-0.167474290157391 0
0.971746277729509 1
1.06205539396904 1
0.386886189501363 1
0.269817665094354 1
1.44993344801074 1
0.48687548371673 1
0.812932336104019 1
0.368845997660192 1
1.01395522437674 1
1.76233386892394 1
1.52227618003991 1
0.36144918826275 1
0.325077371349259 1
0.435910707265508 1
1.10268632983388 1
1.03872643806288 1
1.59044847937009 1
0.446106178475459 1
1.06700584550995 1
1.1108399821247 1
0.666687967883021 1
1.34676416584788 1
0.360316212237862 1
1.257250991585 1
0.845716848328966 1
-0.0511206920144722 0
0.859116677013414 1
1.20161494378443 1
0.954598425725935 1
0.530288871061452 1
0.423060908790692 1
0.605206146798879 1
1.46921290631328 1
1.00000977607484 1
0.230644502944407 1
0.739106529738879 1
1.38893788828918 1
0.987208685088192 1
0.974753356590166 1
1.21321077297012 1
0.431390180006579 1
0.963394417865476 1
0.661355221487792 1
1.05426912204974 1
1.13208983516522 1
0.547451727473842 1
0.771103504163088 1
1.19494243254588 1
1.10733904864859 1
0.687309003446833 1
1.47725718989179 1
0.328519005833794 1
1.06886745105589 1
0.850088709912871 1
0.624994442276052 1
1.67259686549231 1
1.20495110053224 1
0.777779253970039 1
0.344218625658109 1
1.2501902978955 1
0.806078323176297 1
1.19255564122192 1
1.0692260589683 1
0.758987245818166 1
0.972975270283778 1
1.3778076029595 1
1.12235475728462 1
1.10699062670423 1
0.669143142185763 1
-0.351251685182244 0
1.5056886665239 1
0.232224372715715 1
1.0459671444218 1
0.0940216701857232 1
0.718792207357204 1
0.879314984667688 1
1.26670749668064 1
1.10888310729134 1
-0.397238568985511 0
0.798747706761322 1
0.61134791863297 1
1.56704846329697 1
0.836474977157422 1
1.00260799916071 1
0.751261241106991 1
1.01999226734812 1
0.534233466245311 1
1.44281739575016 1
0.314411558737317 1
0.532588107387439 1
1.2960961411788 1
0.484896176545302 1
0.83787962153026 1
0.410455740150891 1
0.450641481162914 1
0.597999292149478 1
1.86069280315191 1
0.497788063501163 1
0.84865147104168 1
0.824997258241283 1
1.25020925359284 1
1.57603211925881 1
1.18509323215455 1
1.02588021751561 1
0.199428385349854 1
0.374519258365386 1
0.431329740673824 1
1.42323449109294 1
0.561527201036027 1
0.507123889905817 1
0.639083430405511 1
1.29123682311698 1
1.46368694386325 1
1.29868516570953 1
1.68603257170167 1
1.44880932353544 1
1.25625465089147 1
1.04093994670074 1
0.866760631643314 1
0.00483295539164368 1
0.940823437295123 1
0.481447971584794 1
-0.0716275382332239 0
1.45626513431645 1
1.57849117966976 1
1.00330875181101 1
1.35452618604293 1
0.7255779552971 1
1.03359234112803 1
0.762285186187267 1
0.817779587805869 1
0.626570542524707 1
0.94918644534508 1
0.24625923088184 1
1.05263504261588 1
0.185208305071829 1
0.0744454899148402 1
0.674395279110568 1
0.974851909430145 1
1.03873729816232 1
0.780417408762636 1
1.07091015909876 1
0.163337417459453 1
0.53176169882624 1
1.48410764072434 1
0.631420855591383 1
0.370941662015269 1
0.0241046328798317 1
1.54431784388429 1
0.748239290374111 1
0.959503967409497 1
0.427766901549848 1
0.161002216730544 1
1.41988896145124 1
0.554232428662678 1
0.758603729220761 1
0.690127477989663 1
1.28372092849541 1
1.3087612203935 1
0.424747842853356 1
0.658018465260907 1
0.82850043241278 1
1.29069160907359 1
1.04287559231759 1
1.22237493182986 1
0.977192465264471 1
1.00062680166552 1
1.24917685231683 1
1.0210592633492 1
1.09564016664252 1
0.334076288866801 1
0.859840448957025 1
0.0692656110432952 1
0.774885737652144 1
1.72951132567966 1
0.522294670806812 1
0.511623872764815 1
1.46736153127189 1
0.974176331948532 1
0.741394769563877 1
0.917922537579254 1
0.570774782726019 1
0.909689338708259 1
0.411508387256696 1
0.638104170467399 1
0.416261197008331 1
0.347524080315211 1
1.5101124940147 1
1.09824628129671 1
-0.157550045075799 0
0.429510787481376 1
0.628626976747839 1
1.15414178471825 1
1.85785268649262 1
0.0246795918256441 1
1.00170080783908 1
0.609562397733554 1
1.11589282966506 1
1.33824967308399 1
0.534225055353674 1
0.437108852384279 1
0.475733004557947 1
0.997786273335634 1
1.05570050515178 1
0.829705507832854 1
0.986078623642848 1
0.948384960985392 1
0.228016060645096 1
0.723699043271408 1
0.382130973472637 1
0.704771424908163 1
0.423888071421792 1
0.805360203975512 1
0.940303476841051 1
0.314907846248671 1
1.06840861971434 1
0.765847189809607 1
0.932152440358506 1
1.02630256718343 1
0.502093992674836 1
1.26551978197264 1
1.59274058701333 1
0.863239757570243 1
0.221613587977585 1
1.17270552326481 1
0.833119682316494 1
1.02398682275945 1
1.14789097177815 1
0.476845551612655 1
0.789757055079153 1
0.671601877807924 1
1.02623541783833 1
0.755060409736094 1
1.09181076246974 1
1.82221503765363 1
0.810968477731682 1
0.723751890168899 1
0.777498777427417 1
0.993409169845529 1
0.996685872444806 1
0.629427207159142 1
1.2553315942243 1
1.27087442136963 1
0.956085520693045 1
1.25472588485423 1
1.44826776519305 1
1.09469145961944 1
1.53583585481379 1
0.610630659056921 1
0.498213406857189 1
0.886830335806651 1
0.962103169829952 1
0.836184745635609 1
0.879865575076817 1
1.13635692107763 1
0.755498848626703 1
0.864408590458613 1
0.772019093506384 1
0.93367583873383 1
1.56470843064887 1
0.410229156318055 1
1.22684189990965 1
0.938946710185133 1
0.921412948658752 1
1.1190964282924 1
1.01501157115645 1
1.13387815142838 1
1.60765890056868 1
0.0938306327828973 1
0.548873048944606 1
0.242176202617113 1
1.84530994717855 1
0.287747668825787 1
0.454797330130551 1
-0.195368123866229 0
0.808311892695561 1
0.472133365995494 1
0.306572826697752 1
0.934646580549553 1
0.933423356853527 1
1.53050570353274 1
0.854355547624842 1
1.52800995206232 1
0.799866814381464 1
0.220973360387092 1
0.418207497840186 1
0.430092199510504 1
1.31066416840662 1
1.42680536505318 1
1.62276340907231 1
1.01091658664745 1
0.591925777692515 1
1.21340584870519 1
0.479503691639976 1
1.78594127491278 1
1.57519594506862 1
0.636899135719023 1
1.02643295472167 1
0.852833950914106 1
1.0783623656714 1
0.94039293485553 1
0.0373761942363 1
0.613050092913195 1
0.654783287487991 1
1.1465618903506 1
0.625053871345026 1
0.864979233146143 1
1.16150462917185 1
1.33141924635033 1
0.265273698512895 1
0.963935821952007 1
1.10575415254519 1
1.04876101375242 1
0.708471034088373 1
0.818688130413728 1
1.27321840163738 1
0.569124859698632 1
1.30458017085121 1
0.86360347863402 1
1.08613224294393 1
0.492295596480591 1
0.596700637839868 1
0.524203425991521 1
0.806954744029584 1
1.31983650998931 1
1.25114908970018 1
0.52865372315083 1
1.52810738014677 1
0.548238066568996 1
0.902277861470434 1
1.14684965275574 1
0.283065659377436 1
1.22001071937149 1
0.343522069386881 1
1.27906087246346 1
1.00568679667441 1
0.351399986882601 1
0.753308102145562 1
0.957342933775192 1
0.584616371926085 1
0.975881573403453 1
1.30155232269074 1
0.688108463716458 1
0.655478100234361 1
0.576452442450763 1
1.08431078998172 1
0.786764828202172 1
1.09188894635031 1
0.570114131072429 1
1.05640378574671 1
0.439588254511217 1
0.51632973844706 1
0.512948406460233 1
0.894462742712191 1
1.41849299161815 1
0.756535407074566 1
0.425779091905266 1
1.57740574116694 1
0.644280744685258 1
1.08312375533326 1
0.43834333484775 1
1.04463352143586 1
1.01588967227113 1
0.0723586508674283 1
0.357543478220493 1
0.891585611533188 1
0.810449424490945 1
1.24129532548823 1
0.507798871292001 1
1.20769085141175 1
0.406188742616081 1
0.724187197311596 1
0.999252084285939 1
0.78740861560713 1
0.56018998585387 1
1.01551764823661 1
0.861215863278516 1
1.75339701600945 1
0.794641306003506 1
1.67059662092218 1
0.534321722360927 1
1.24369160774873 1
1.24628110634229 1
1.20874469470959 1
0.184234780920391 1
0.464745265237967 1
1.02010129186779 1
1.12182331438778 1
0.882861166750763 1
1.00743881550153 1
0.803798049572764 1
1.11233662236326 1
1.25914969692628 1
0.531944317241008 1
1.32053238757049 1
0.896709769137948 1
0.970724829453229 1
1.23625324572781 1
0.674625576109506 1
0.567688803554231 1
0.641217090729835 1
0.662206302886366 1
0.906849351648086 1
0.556864397041957 1
0.905058205995215 1
0.51563184172073 1
1.34974753590234 1
0.458485373590413 1
1.33638608493611 1
0.665710297341513 1
0.330719761345464 1
0.923477295754092 1
0.429201353684227 1
0.5556031850592 1
1.69755919141894 1
1.21154638244948 1
0.316333552702172 1
0.456650738501459 1
1.29345723425978 1
0.52899679798062 1
0.00639888591416007 1
0.801197045009748 1
1.66234599929829 1
0.973356115728066 1
1.2490922893686 1
0.74054732212457 1
1.3653860465598 1
1.31993050240451 1
0.455077060947415 1
0.69283203454505 1
0.859071425329064 1
0.128013763146713 1
0.900293035175309 1
0.835563706015908 1
1.13641422508005 1
0.513213258872204 1
0.238720328402028 1
0.681556467956214 1
0.968271715056209 1
1.299429995109 1
0.960756882690013 1
0.586655606376377 1
0.161017651105929 1
0.666583902897454 1
0.97926866962829 1
0.882352493170319 1
0.881103782943367 1
1.30397914557264 1
0.452294469339262 1
0.61710794331539 1
0.978126344756138 1
1.14119056731189 1
0.526778628595708 1
1.71072721294298 1
0.356108581130655 1
0.141316341757017 1
1.00590451307657 1
1.81930203359577 1
1.4807523586035 1
0.357278045404324 1
0.694715159135114 1
-0.197650746694036 0
0.963020945796943 1
0.730075672963508 1
0.923945038646437 1
0.704202773799075 1
0.91458137311002 1
1.51515148795648 1
1.07879432147311 1
1.09343569221982 1
1.00886426296599 1
0.857677889583835 1
0.406427806531711 1
0.821317990206189 1
0.620974116064608 1
1.40536503282464 1
0.444978204211443 1
-0.000169563087686425 1
0.792424486849213 1
0.434421899914332 1
0.635795763424448 1
0.644278883362386 1
0.537587719625595 1
0.996829472023391 1
0.983849158054018 1
0.790511324527368 1
0.819337971466326 1
0.222555402632131 1
0.108742340406304 1
0.962377082351077 1
1.13715141144747 1
1.1556506445083 1
1.30711741801287 1
1.14298894143773 1
0.399533146830735 1
0.50386629878378 1
0.998230017499021 1
0.309565131414485 1
0.32375177996856 1
1.40801296846408 1
0.973225579387578 1
0.638975972264357 1
0.817542939531671 1
0.754502311769166 1
0.184405590435611 1
1.08791524808641 1
1.28168445612372 1
0.836899698163953 1
0.686809603304419 1
-0.340719409345943 0
1.84919919822862 1
0.80312394306313 1
0.751998239497422 1
0.204318119988095 1
1.68416038844104 1
0.630451518873054 1
0.129881345011958 1
1.41746359979921 1
0.702929487759535 1
0.916333878660623 1
0.928088295212962 1
0.969735472456206 1
0.874584448902758 1
0.418158404816617 1
0.35135664003742 1
1.74697748945887 1
1.23335034785539 1
1.05386009765847 1
0.357845259808734 1
1.23695892904622 1
1.00544209220225 1
0.647803299506411 1
1.00678108394061 1
1.52832220458212 1
0.775259006865766 1
1.24073018619117 1
0.445289666441171 1
1.00790747615387 1
0.873858766549379 1
1.05894261315136 1
1.62011876083907 1
0.87677508381693 1
0.571435299954182 1
1.63763438847061 1
0.567373857124388 1
0.968843056102583 1
0.717757671269081 1
0.552872546781199 1
0.205359014117659 1
0.668479130235554 1
0.88835505313659 1
1.31631358715952 1
-0.00296444140207314 1
0.920050091802012 1
0.315593885895195 1
0.837008323435025 1
-0.229511737375076 0
0.729277295503981 1
0.804566060202204 1
0.877186676288909 1
0.120213322588932 1
1.39230793882037 1
0.825460184366417 1
1.02226157012206 1
0.311157381102247 1
0.617313729954017 1
0.77379697835573 1
0.908028152450091 1
0.873245747523008 1
0.428404233666584 1
1.12634132596899 1
0.725651411968214 1
0.755195941710547 1
0.44189381722224 1
1.00775609366513 1
1.51992077372505 1
0.570248979619569 1
0.70477415469289 1
0.720995569480421 1
0.845180571594026 1
1.04868615151183 1
0.691831225258366 1
0.478189607683569 1
0.516167689216321 1
0.496441467227211 1
1.75716709396127 1
0.302808635223947 1
0.801199705083917 1
0.618742414886131 1
0.733844400460608 1
0.0535620372591847 1
0.679709328618563 1
1.09222544038538 1
0.462990999766488 1
-0.267170420683878 0
1.07827582805488 1
0.799521266605399 1
0.385914900314652 1
0.523191643408133 1
0.586263327608046 1
0.64567492066598 1
0.414731329973217 1
0.151965153018542 1
0.668009892138145 1
0.970743274729622 1
0.727638973338783 1
0.526578881196021 1
1.03197766867494 1
0.899904150127198 1
1.17721042491918 1
1.47360260324392 1
0.321615065218793 1
1.19796183625556 1
0.363124415023922 1
1.34168884353012 1
0.120545383150375 1
0.306738931042798 1
1.41511896672519 1
1.05319166135633 1
0.938165374375566 1
0.69835821737077 1
0.950465672413599 1
0.690232103347528 1
0.0343393451027176 1
0.540244786658007 1
1.35704429985471 1
-0.0216392695668812 0
1.02019893562644 1
1.13124912325322 1
1.0092244981329 1
1.75288742294549 1
1.52951645755372 1
0.216190946040446 1
0.879389443597881 1
0.106633325810361 1
1.4480396576417 1
-0.0917278011722578 0
0.565974082112716 1
1.35414276264175 1
1.90316027861869 1
0.447103035656277 1
1.3372553573651 1
0.788993280441412 1
1.57076879467227 1
1.55783243242049 1
0.872152201802344 1
0.983955837003469 1
0.421238039632013 1
1.76858164086443 1
1.44461049732242 1
1.17967044682644 1
1.23575509853084 1
1.01631082362498 1
0.500292431799558 1
0.780540597224603 1
0.867468133320426 1
1.32227629722606 1
0.38594210423398 1
0.47799757420628 1
0.0467888119977452 1
0.791495898527441 1
1.04494045889842 1
0.411047703703171 1
1.08539875553288 1
0.202829803292114 1
0.677768046343036 1
0.704388332608602 1
0.974100692041665 1
1.09770834396862 1
0.821451305307806 1
0.466529290539714 1
0.301376295891837 1
0.613224716300246 1
1.02680893193531 1
0.791043191937668 1
0.694421231621297 1
0.933684760053729 1
0.692358257978927 1
1.02460794740052 1
1.30854289629123 1
0.75304787396781 1
1.03674229926959 1
1.2140857002361 1
1.42561570437361 1
1.23067830217609 1
0.794475317540259 1
0.812413432358275 1
0.898415368813621 1
0.452602806289266 1
0.221762779947283 1
0.672096197921159 1
0.274408236926178 1
0.893682625692525 1
0.697328993950952 1
1.15487754586047 1
1.35983068501599 1
1.28003322167402 1
0.140989301621443 1
1.35768619925109 1
1.0849852753447 1
0.184048104308255 1
0.546836118042011 1
0.559469984165255 1
0.00903939807373004 1
0.855056175199225 1
0.631237809247638 1
0.639916810766426 1
0.487467584854477 1
0.986065169054281 1
0.566607193976238 1
1.08811134197197 1
1.04500670446078 1
0.387436933786915 1
0.804798004168049 1
1.49206336658723 1
0.484411318040438 1
0.381538437496876 1
1.02398833642388 1
1.45247906644071 1
1.03255270865657 1
0.923994167072687 1
0.809765939786739 1
0.46186686318795 1
0.983478770887205 1
1.12332798498097 1
0.426802078720703 1
0.570361747730003 1
1.17744742237292 1
0.493828816298474 1
0.610618478332094 1
0.578315726178278 1
0.352796666297726 1
0.105193962206184 1
1.30014945020175 1
1.27781066287812 1
0.866614940368699 1
1.18006641514896 1
0.72138578632735 1
1.86306020698157 1
1.12694308014205 1
1.35456948095996 1
-0.0958402606097749 0
1.00105467262458 1
0.143723950135341 1
0.756743705613401 1
0.784925907443406 1
0.932718708752843 1
1.41424844787526 1
0.760601827786952 1
1.25221647094243 1
0.794258618162943 1
0.874842316722949 1
1.08493298710374 1
-0.307484061380926 0
1.34896966501954 1
0.736429016556962 1
0.900065491419321 1
0.630282015404428 1
1.32260301578727 1
0.844488860848959 1
1.58279958094889 1
1.074841812419 1
0.00254660778142281 1
0.385938960532355 1
1.01567455970946 1
0.698996718146281 1
0.563782552264596 1
0.371048487190494 1
0.222863080062113 1
1.12195667047387 1
1.41724499912967 1
0.571480156585062 1
0.513204131438265 1
1.26060715662839 1
0.629836967223043 1
1.06245756583068 1
0.898477759529374 1
1.12829532725182 1
0.255134864706929 1
0.764664897199646 1
1.39116346912806 1
1.55790483292332 1
1.2654843404791 1
1.32040783982664 1
0.328926773890615 1
-0.039452609577326 1
0.488985457283418 1
0.734023240419337 1
1.49811212929613 1
0.636958044560948 1
0.447829340716223 1
0.81859426276427 1
0.633182593465679 1
1.33214270285399 1
0.148642852137877 1
1.08664795714395 1
0.35622840590329 1
1.03165867464986 1
0.341759029083104 1
0.35573407110196 1
0.726748091351889 1
1.43663366756224 1
1.00212661767781 1
1.04000859500772 1
-0.130607273752361 0
0.0209053220963499 1
0.927860822425578 1
0.563428574984174 1
0.957193683416958 1
1.39760813284659 1
0.653151477196651 1
1.48009036038933 1
0.474428277248948 1
0.499891917491529 1
0.176439730612007 1
0.974457672812026 1
0.170299802907361 1
0.314512686155688 1
0.967867308242513 1
0.565548380239289 1
0.483128698379395 1
0.909613549731719 1
1.23985304721442 1
1.31046778553853 1
1.17954422293481 1
0.667618535605335 1
1.12271593391887 1
0.909908027504065 1
1.67914301464519 1
0.907137774556412 1
1.06907366782792 1
0.332289319785204 1
1.40910136926564 1
0.230500641293284 1
0.510884715890548 1
0.343316738828461 1
0.385837206101142 1
0.900021010881073 1
0.244605991002844 1
-0.0862835977076288 0
0.531985406478864 1
0.800269257389702 1
1.09882538172492 1
0.583649459343174 1
0.673539508794565 1
1.12117660022461 1
0.895205619324805 1
1.73331396499005 1
0.561512748862104 1
0.622458374622763 1
1.03189449563023 1
1.23186119244629 1
0.788556501001813 1
-0.199713640034572 0
0.844111575294886 1
1.98710519412224 1
0.831936057739472 1
1.22308051938259 1
0.927032130804943 1
1.28240930108974 1
0.579791271235804 1
0.858738840052675 1
0.766703875706834 1
1.48067887569475 1
0.705575467206198 1
1.08653233514718 1
0.676787714632037 1
0.626568770708875 1
0.661420074454156 1
1.25287890121604 1
1.24226084205848 1
1.28816376354401 1
1.19025896145944 1
1.31175085812216 1
0.652214664812771 1
0.637561947734742 1
0.738016404233747 1
1.14266388839944 1
1.17419943455151 1
1.35036705478934 1
1.13790198323781 1
0.584181380517857 1
0.950030831970872 1
0.853056333805378 1
2.13656574334363 0
1.52156437294309 1
0.574649706920542 1
0.295884242605676 1
0.927279311481962 1
0.261838913517762 1
1.1443997974455 1
1.28540217492168 1
0.431270587294223 1
0.935006305627758 1
0.977639737921328 1
1.59246850434777 1
0.991022473949799 1
0.845801761295925 1
0.452428568654735 1
0.534712179795835 1
0.222150659343276 1
0.675621564264851 1
1.04517665630335 1
0.725059620241744 1
0.614792797676714 1
0.284771357210223 1
0.93529600337848 1
0.733449041496089 1
1.20144471985336 1
0.251667627750022 1
1.23091087501703 1
0.545100419270113 1
0.418750995413064 1
0.505136967085052 1
0.467424424367526 1
0.804001681410007 1
0.869430087822167 1
0.501811173685609 1
0.546613224831256 1
0.634028232449158 1
1.15755436148961 1
1.24969562487223 1
0.624863730525657 1
1.65553894644825 1
1.12506057619131 1
0.826065077816571 1
1.57587731714612 1
0.778961122006546 1
1.14830210697009 1
0.732013648437967 1
0.586957602147253 1
0.730275742013621 1
-0.152291302264334 0
0.989381494695676 1
1.12277906755674 1
1.26646945150921 1
1.02927582381186 1
0.969732967475243 1
1.05337519187812 1
1.00349698452565 1
1.25594921914077 1
1.09910087954222 1
0.833318584810457 1
0.128889651809936 1
0.213393102011877 1
-0.310931508891523 0
1.23225250650834 1
0.684977741402889 1
1.29690008337375 1
0.701899053682532 1
0.943367644651983 1
0.0700052141921153 1
0.482052869924872 1
-0.0627561979189973 1
0.828346641232923 1
1.256459810836 1
0.864245111408096 1
1.4210220934287 1
0.641361484667386 1
0.530718392487733 1
1.50207159240011 1
1.27285363754912 1
1.4788356912933 1
0.530222892050968 1
0.92284014583918 1
0.38671425162484 1
0.425109158047358 1
0.915916979053413 1
0.828732331521543 1
0.809497497641804 1
1.11750286793032 1
0.673916017337648 1
0.229187220188947 1
0.89941368456653 1
1.32849495509635 1
0.91846261463748 1
0.27151605497719 1
0.441999351650306 1
0.620662749108647 1
1.46401088759283 1
1.02985341444202 1
1.0960194948362 1
-0.0386022730316755 0
0.256960544159346 1
0.875590039641451 1
2.00114535571243 1
1.00559911643709 1
0.667944493239897 1
1.13103214039892 1
1.18729785337737 1
0.189139440743854 1
0.358305570217553 1
0.592504138497045 1
0.669695821398778 1
0.524154285659488 1
1.16769161354239 1
1.17001552012314 1
1.17621337907344 1
0.950667886959934 1
0.716609034248484 1
1.01172841940726 1
0.768331158716197 1
0.510179313153654 1
1.3706280441643 1
0.625548880814746 1
0.80771416259986 1
0.206870573605088 1
1.4111179134812 1
0.718247504690043 1
0.365666490203721 1
1.18843500545765 1
0.990493764064698 1
1.0803743384458 1
0.925855993028773 1
0.228783829765429 1
0.773273541010525 1
1.48636040776331 1
1.14864066752777 1
0.572404539891483 1
1.08100854557452 1
0.614861709364059 1
0.818606324542397 1
1.29950805648576 1
0.712815788411599 1
0.521710996481497 1
0.626170264827528 1
1.36714032967508 1
0.380941450036038 1
0.594498579263723 1
0.304349294367176 1
0.711025682314362 1
2.16833429700271 0
0.970984828342169 1
0.866638820817623 1
1.09636465713701 1
1.80106750275962 1
1.03549135502411 1
0.813052877493168 1
-0.0643916494960531 0
0.370413048332655 1
1.36860935613116 1
0.631324176689865 1
1.51758165942673 1
0.989696389094578 1
0.946242160067902 1
0.890255247549284 1
1.45431846871078 1
0.712062234779923 1
0.693731259824647 1
0.707080816334421 1
0.470852322944674 1
1.01837629866283 1
0.0156714436241596 1
1.62108688504601 1
0.748338046015892 1
0.540248691751243 1
0.752086102485368 1
1.13101274068573 1
1.42025656504077 1
0.819905451095073 1
1.41662373382923 1
0.820830604545468 1
1.03668250247813 1
1.55484611973588 1
0.81534651108841 1
0.736475359948747 1
1.92732494103131 1
1.20172161469686 1
0.103301005653358 1
0.428587785311603 1
0.0782543378169744 1
1.47431523098023 1
0.60252620550617 1
-0.0782523166473026 1
1.3171255424206 1
0.873508222183189 1
1.16764219922836 1
1.34779020139821 1
1.10282164526882 1
0.797555825040646 1
0.860807232041562 1
0.809607375874213 1
0.753740072102468 1
0.412655215057546 1
1.40446872085148 1
0.541548369546606 1
1.03973064174395 1
1.46196437946221 1
1.08000505535739 1
0.917397498195068 1
0.432529706560267 1
0.58346944704228 1
1.03646199533575 1
0.927382166032796 1
0.233813636065351 1
0.615620077595217 1
0.976453869899922 1
1.40816207138385 1
0.741197994242589 1
0.628035644231662 1
1.19996109331112 1
0.908642163556015 1
0.63186228571316 1
1.50367076700445 1
1.36446377034521 1
0.651025895735662 1
0.352071703918031 1
0.543693038289467 1
0.775635098894998 1
0.0639587432007405 1
0.957865562111319 1
0.864184316209354 1
1.27286717516857 1
0.819414982237197 1
0.577056228943233 1
0.912523532382828 1
0.643650688804987 1
0.522735994660973 1
0.406074141756415 1
0.1771583032768 1
0.474398209883065 1
1.2999155281945 1
0.648649500732569 1
0.864310984732046 1
1.41674701327454 1
0.906460072624133 1
0.744500147476184 1
0.918355716415861 1
0.401471503825418 1
1.25740575477336 1
0.362177730454537 1
1.30018235964018 1
0.402933844782838 1
1.31086861091281 1
0.505724182973384 1
0.537594796799842 1
0.408020992112309 1
1.7976390595936 1
1.24693086844395 1
0.729516326193519 1
0.894945569936191 1
-0.00876903903781452 0
0.397519778668756 1
0.956358741800281 1
1.01456634305425 1
1.1844344442668 1
1.38081328350985 1
0.549103972600769 1
0.817770842233827 1
-0.111084349551121 1
1.20918641425022 1
-0.0806200856788859 0
0.527103516621921 1
0.788345734638651 1
1.6108040797339 1
0.371067577056824 1
0.324208449623841 1
0.988436378272042 1
0.874140559576589 1
1.39122901192334 1
0.844807489903236 1
0.619326736109079 1
1.18172188755184 1
1.36203245160236 1
0.607005954812195 1
1.52482025121961 1
0.639613125095576 1
1.00221032085163 1
0.839491642511416 1
-0.0272841047923135 0
0.557888410724289 1
0.129879551166104 1
0.821544517567031 1
0.42802370751409 1
0.50773430913702 1
1.62279413715379 1
0.515334750630387 1
0.355843118260251 1
0.717589462172851 1
-0.19864340979132 0
1.28631069796287 1
0.216373241720322 1
1.32432958074527 1
0.574465255961288 1
1.22989782370708 1
0.974265176567009 1
0.534189278330374 1
0.770553541169943 1
0.415826722758271 1
0.537228444857968 1
0.158788889241523 1
0.27532127856482 1
0.574630080076427 1
0.110043276626194 1
0.429174741090356 1
0.444520430971881 1
0.726499546316355 1
1.54793983227096 1
0.941831728790697 1
-0.0767471415661622 0
1.57201727630985 1
0.861276787704114 1
0.904423979192033 1
0.948838798851728 1
1.50140158490064 1
0.477256175358321 1
0.817563675399216 1
1.18564089769814 1
1.11330283802843 1
1.39262114875751 1
0.666289964061909 1
0.660278371118904 1
0.513313238770629 1
1.32144578874325 1
1.59337175426845 1
1.16592521979443 1
0.6437304826101 1
0.552275768665951 1
0.40050722408367 1
0.488972152862696 1
1.15241715903591 1
0.552557540232581 1
0.401278825072443 1
1.00177593904769 1
1.43161371957535 1
0.921261343316538 1
1.26915211224401 1
1.14000843705825 1
1.06002725081121 1
1.48680152707048 1
1.26677694941075 1
0.647789628021525 1
0.726355822810304 1
0.607166471224832 1
0.858728526960461 1
0.260616413497184 1
1.28426549544235 1
0.601616669489866 1
1.75877428614657 1
0.460166296703761 1
0.170212567628 1
1.82611110477343 1
0.739342047130545 1
0.824453305596309 1
1.32592365707235 1
0.234804948338589 1
1.27980964746222 1
0.674340804289039 1
0.701014192899111 1
0.332634622525286 1
0.747289898760498 1
1.29259912831361 1
1.25736068981708 1
0.997987076871547 1
1.02602174890908 1
0.538507705977365 1
0.194315432148977 1
0.418848442602602 1
0.858699624227719 1
1.21302820338609 1
0.712832137303189 1
1.01974609147144 1
0.782267315243642 1
0.835097509957407 1
1.50655063643085 1
1.41916640725839 1
0.517409837809732 1
1.49648847871179 1
1.52902393244721 1
0.257124652716768 1
1.11831027930392 1
1.20266702481143 1
1.05004578135949 1
0.942260246909945 1
1.15140725101076 1
0.761599200977593 1
2.11630258234236 1
0.760588027432236 1
1.10265111557071 1
0.911787780786136 1
0.972060468096651 1
0.232197229136733 1
0.87395350116004 1
0.719021670972847 1
1.04316298116399 1
1.05772960864244 1
0.498217943798541 1
0.515847522385073 1
1.71521065804304 1
0.347232037170469 1
0.779939298742141 1
0.414272178434596 1
1.2136296573085 1
0.383483305929604 1
0.746438693034569 1
1.2733325363701 1
0.801417064096138 1
1.11315699980659 1
0.594749024851839 1
1.29521829452269 1
0.341307121380877 1
0.790166237656063 1
1.36008548649458 1
0.96349249884863 1
0.521659158212098 1
1.06259762484244 1
0.893352819585434 1
0.650756573661888 1
0.432129006208475 1
1.08890780307893 1
0.856127080192254 1
-0.381849367485047 0
0.802333152876486 1
0.564122482558296 1
1.16498201482107 1
0.759662098895801 1
0.81506621489074 1
0.716431144358791 1
0.944463787648137 1
0.900734730543563 1
0.865395074868084 1
1.04091825296248 1
1.18944423155295 1
0.989766550996633 1
0.416701967502905 1
1.39976782088844 1
1.48788817809961 1
0.206276996608839 1
0.298562055983847 1
1.42511089944952 1
0.571887204951329 1
0.576943560541026 1
0.766096846290685 1
1.01484513144518 1
0.467532758497848 1
0.490282529442535 1
0.71300886032473 1
0.805270740205921 1
0.719541581625383 1
0.933455248904215 1
0.43712215310357 1
0.900815885793128 1
1.21618864505177 1
0.51352990568511 1
1.16400034926407 1
1.04940555653828 1
1.58107014226589 1
1.37477220420932 1
0.78247319564561 1
0.488064327825499 1
0.538445539553427 1
0.437842473096408 1
0.596994604872651 1
0.810402460107462 1
0.536577526345475 1
1.12566493010927 1
1.54628857159026 1
1.70034287984831 1
0.670382917197017 1
1.54578447183904 1
1.24216367512691 1
1.06072998711582 1
1.05510001809566 1
0.53606365924522 1
-0.025026427673316 1
1.27260537379507 1
0.96231311737626 1
0.413969990223448 1
0.316536125402727 1
0.440958496308314 1
0.385606285253047 1
0.648255794812947 1
0.219358279325746 1
0.5199461366819 1
0.370692536723746 1
0.911695084544633 1
0.940409939313652 1
1.33113788533516 1
0.356073743533682 1
1.14933412756054 1
0.264433296679493 1
1.03638662360778 1
0.507349012501175 1
0.781380208523227 1
1.21867069055303 1
0.902913425421477 1
0.700876382201893 1
0.897736597700516 1
0.608633225568685 1
0.889469068980078 1
1.69783009654653 1
0.894379908665731 1
1.34002443210515 1
0.986404767500336 1
0.0482601216743359 1
0.128893485838596 1
1.37550236529125 1
1.70005479367784 1
0.836150248818403 1
1.15437357326315 1
0.228652485074024 1
1.48496690164802 1
0.659834599730894 1
0.863676253795686 1
0.835647431480069 1
1.60923655728815 1
1.09981530177267 1
0.947798568916376 1
1.75387595827832 1
1.27505427990302 1
0.460368500475698 1
1.98017772398326 1
1.29753660086937 1
1.60422290624557 1
0.450440747268161 1
1.28356745052086 1
1.09045831060357 1
0.702528703670607 1
0.675777321061324 1
0.632263020331541 1
1.25616767450001 1
1.43302899482293 1
1.93261481547014 1
0.566221739586459 1
0.484747052316154 1
1.12042556267688 1
0.431923864982988 1
0.848304959526301 1
1.05161472791004 1
0.740351082011198 1
1.05969035993994 1
0.127106173867344 1
1.77277234428217 1
1.35267582287722 1
0.676501191902367 1
0.222660560814899 1
0.592696676530205 1
0.474255180522912 1
0.191209375901364 1
1.070728932067 1
1.04260314477073 1
1.16864311237866 1
0.622978260622368 1
0.656020910541009 1
0.657329180653613 1
1.2812361544971 1
0.124229002852753 1
1.07797009123835 1
1.12135394378892 1
1.00914198076895 1
1.10565782978115 1
0.93746908354676 1
0.74909935718082 1
0.397115026503758 1
0.654622379403793 1
1.68759171206338 1
0.93553509940729 1
1.02549397624883 1
0.724264286077469 1
0.710623185394816 1
1.31760154073773 1
1.13965560341896 1
0.228379375219491 1
0.70899313517107 1
0.410354775693511 1
0.880299992693044 1
1.07132273612237 1
1.27107943013718 1
0.257254722714978 1
0.360694418353816 1
0.847583912555014 1
1.32253030392298 1
1.54711923466868 1
0.689717036901559 1
0.714399449825043 1
-0.037310078178644 0
0.769074792682906 1
0.936901022005828 1
0.947813127614137 1
0.0277419735024835 1
0.665426700013238 1
0.232684272359953 1
0.961316504656419 1
0.617702027486289 1
1.19630496822562 1
0.741986995057713 1
0.289205160736734 1
0.775944352173422 1
0.646258281725946 1
0.430834354489937 1
0.492684605157796 1
0.844483988024675 1
1.12602651190349 1
1.33042385451914 1
0.517392822929192 1
0.650444437478333 1
0.616047144140453 1
1.25170135933426 1
1.03661667337563 1
0.723237701450076 1
1.18885991208119 1
0.847775788743889 1
0.402232415883635 1
0.375623398965387 1
0.649159367574945 1
1.3539707831326 1
0.211270667156775 1
0.660839551694934 1
0.827103098842015 1
0.823045602761349 1
1.16878047627618 1
1.90534479630422 1
0.727722655959628 1
1.45452783159997 1
0.839585365216793 1
0.223227013780917 1
0.981745179083412 1
1.03820635465366 1
0.80295412032299 1
0.807010036216472 1
1.02901307442762 1
0.477034366789529 1
0.924665757106825 1
1.79569210073942 1
0.575597688720081 1
0.914801242024656 1
0.927106737013673 1
0.526684098936529 1
0.326344406167152 1
0.204124495807209 1
0.343207905315027 1
1.16373311101126 1
1.20287912283038 1
1.15327545332807 1
1.58492937175671 1
0.838382316062782 1
0.591122056506196 1
0.799873160870117 1
1.31571221014053 1
1.33634070602346 1
0.489819332644267 1
1.07517640278092 1
0.851175817954743 1
0.715032844517396 1
1.3307505355282 1
0.962540399558702 1
1.13568566782516 1
1.05795145624631 1
1.82784366106776 1
1.08353101877928 1
-0.0905557768930437 0
1.1029468494482 1
0.506721576901941 1
0.647285967151711 1
1.0969023380248 1
0.660805391750029 1
0.906392207343013 1
0.947410599198152 1
0.788558082283484 1
1.16677597385087 1
0.954714680642048 1
0.842207903640277 1
0.546579567217933 1
1.24380777252211 1
1.12998289528614 1
0.473984749945714 1
0.725968696344372 1
0.711135429669363 1
1.12825231809124 1
0.298771910564143 1
0.747269191564879 1
0.987734714108556 1
-0.116762975432629 0
1.4479960936778 1
0.809886612562171 1
1.12571160338204 1
1.04627337336436 1
1.39296642892038 1
0.735420159969058 1
1.19563766275353 1
1.05092685831063 1
0.439485326973464 1
0.486615499459118 1
0.519907785493606 1
0.470449015264413 1
1.05660549972723 1
0.555672857898043 1
1.0779160293244 1
0.881520577244498 1
1.11024521687697 1
1.41636886596982 1
0.930028912778543 1
1.32649449565552 1
0.763770152141324 1
0.814848524268028 1
0.682904330526445 1
0.710463713002705 1
1.06570093267828 1
0.0724221771193116 1
1.47747619057575 1
0.635117925215446 1
0.928310796727372 1
1.06828232050533 1
0.783846115824297 1
0.157468717393773 1
0.0896889325876101 1
0.415024249017997 1
1.11965149161228 1
-0.283470315799964 0
0.913658192133763 1
0.0306055221580824 1
0.891399166999888 1
-0.230444441889497 0
0.789947172078432 1
0.661485125526895 1
0.65187249716416 1
0.7928406477696 1
0.971488849298653 1
0.547138452083548 1
1.42556560966091 1
0.7925175375245 1
1.35612417922975 1
1.63544200173864 1
0.492360037317068 1
0.754226531609866 1
0.332184642449009 1
0.471729457264693 1
0.175618314092487 1
1.35266413908188 1
0.893032114082865 1
0.623752725401419 1
1.1477303677144 1
1.08567176014331 1
0.926106576769109 1
0.642684034470928 1
0.288346056121728 1
0.686960354518176 1
0.764523200550097 1
0.479610980191369 1
0.108271409543087 1
0.611244095816422 1
1.00118576698028 1
0.565035516704574 1
1.12783200133922 1
0.0911084840832244 1
1.20812218287737 1
1.07720326943888 1
0.66257755773272 1
0.330523012434634 1
0.930486627911538 1
0.709750325487538 1
0.0240691690429602 1
1.67022112829418 1
0.484177341486727 1
0.557742181940195 1
-0.215198493830313 0
-0.0642093605577218 1
0.441183096383942 1
1.1254411426132 1
1.78123864840575 1
1.51339886828249 1
0.0601790648479699 1
1.09136289378483 1
1.6641319254254 1
0.806995689422926 1
1.05353396092849 1
-0.391426890867009 0
0.647489485757329 1
1.19328796996491 1
1.18574195827801 1
0.227029488386495 1
0.962773539362065 1
0.956406191716834 1
1.42441113002555 1
1.19769951641377 1
0.997940328456467 1
1.03218269108535 1
1.40024887337679 1
0.678372493050629 1
1.53411329030153 1
1.03329290164348 1
1.24639838387167 1
1.1222178017385 1
0.100106140319139 1
0.337204599226152 1
0.306012073112936 1
0.966748163256899 1
0.78562151753663 1
0.942471996782975 1
1.13823421266181 1
0.755873488921587 1
1.42294573953139 1
0.628388324572448 1
0.325280383029251 1
1.45324226111074 1
0.372950900510142 1
1.37118837819567 1
0.93987285391848 1
0.170834168317371 1
0.435966505778647 1
0.427568166754306 1
0.936252001352584 1
1.07100206501244 1
1.68846785790316 1
0.791576012045986 1
1.82970590609851 1
0.609887309235694 1
0.598331636483277 1
1.06072799478756 1
1.23304069006749 1
0.728955716969658 1
0.886141254289454 1
1.11340034039456 1
0.76511677198339 1
0.70799853830833 1
0.765275362262692 1
0.700260133118325 1
1.24233711562647 1
0.603978475524006 1
0.695534599192255 1
0.841900515195059 1
0.749982756944194 1
0.721614973001135 1
0.816218190859135 1
1.27664234867067 1
0.570312708308784 1
0.437416926446983 1
1.64473312643605 1
0.951478912177173 1
0.440496685223488 1
0.969539027818596 1
0.512710159544027 1
1.01071275310095 1
1.50720963072296 1
1.53644252454231 1
1.28426068414241 1
1.34050493497649 1
0.535450679863919 1
0.451480386103585 1
0.665775680832175 1
0.445208436175795 1
0.449121775655214 1
1.17153835493411 1
0.646745745845663 1
0.61843803974127 1
0.673758175860515 1
0.023091714755815 1
1.04056746868995 1
0.755747005879855 1
1.20896258548443 1
0.753826981453871 1
1.06004659693921 1
0.815702426129334 1
0.967971784192985 1
0.712409032602215 1
0.39577756938887 1
0.693193634696586 1
0.661264978676497 1
1.24602102145723 1
0.515344507843373 1
0.920863306844587 1
0.62694541075584 1
0.89359247145569 1
1.39208216567426 1
0.513001676925603 1
0.970379675171333 1
1.07314913899705 1
0.538849805438598 1
0.883695837267297 1
1.76053133588347 1
1.19920643081737 1
0.42690455630046 1
1.00037600322652 1
1.12046513458108 1
1.3662157182811 1
0.214461853976288 1
0.514108772515111 1
0.906562963315345 1
1.41501885896195 1
1.23687552881582 1
0.465159610042169 1
0.58400433275183 1
1.33035938382731 1
1.10168880922496 1
0.877962241457865 1
0.635511857998409 1
0.497413924700298 1
1.06077845780232 1
0.208357195723147 1
0.265242141987002 1
0.803187711218119 1
0.874650630144101 1
0.955564566040027 1
0.655046621121662 1
1.49030543662643 1
0.0926325393500348 1
0.806199765503043 1
0.532697992162387 1
1.06940120477719 1
1.05390732572014 1
0.690906606831779 1
0.901228056484316 1
0.790730002223511 1
0.293445880762646 1
1.39694131095214 1
0.567627864711756 1
1.30223838219132 1
1.39529073131368 1
-0.0986381807733508 0
0.739406586572422 1
1.12765515661329 1
1.02448688800115 1
0.835430999550943 1
0.349936679595771 1
0.702486636191072 1
0.110085452140965 1
2.0939862614956 1
1.87050162077987 1
1.36663168706779 1
1.36167044884212 1
0.431722527781043 1
0.21026399453027 1
1.14780914936839 1
0.653882411302452 1
0.709060587707578 1
1.05355934185056 1
0.223050101342166 1
0.502924873403921 1
1.60424483378924 1
0.686657465854629 1
1.01404780475242 1
1.04335899675658 1
1.11338701660216 1
0.91727329202589 1
0.994672902713099 1
1.79280164270915 1
0.574129406841099 1
0.814831523293917 1
0.570392720079709 1
0.696715337203757 1
0.799925097240424 1
0.885343940849296 1
0.758514044981636 1
1.04327207168773 1
1.06078744317335 1
1.01174961839173 1
1.20171558813139 1
0.208534261813965 1
1.2509819553423 1
0.387913355804322 1
1.05967776770432 1
0.661403121404264 1
0.5658290147381 1
0.75485847727864 1
-0.0211879514327656 1
0.432522708933456 1
1.2095929059795 1
0.947092485767775 1
0.956726438046442 1
1.6482143292406 1
1.1623620394708 1
0.14682540860566 1
0.216542786944046 1
0.513397972195362 1
0.939654324498256 1
1.28762461821496 1
1.33806433456584 1
0.560909975177851 1
0.250880320955494 1
1.29670743384692 1
0.820605994238149 1
0.711148737337536 1
0.87931313870816 1
0.876804002126548 1
0.559850353337674 1
1.120282498747 1
0.242300188738739 1
0.860563711734857 1
1.0053058561175 1
0.243637586726397 1
1.3970109283329 1
0.869637096614104 1
-0.0249107494854585 0
-0.058853888618777 1
0.574063585830128 1
1.44405374527079 1
0.644805150525239 1
1.58643822368423 1
0.88468130447502 1
0.922046077418885 1
0.747106102298933 1
1.19816316476484 1
1.09844393424374 1
0.584653340164737 1
1.20919387421766 1
0.931974396815381 1
1.13980332832442 1
0.568711188662787 1
1.04719481536401 1
0.840245548748945 1
1.00993758785472 1
1.53759993516354 1
0.511188581256584 1
1.065265193722 1
0.633565027466449 1
0.928230671239262 1
0.347765406639092 1
1.26748792000115 1
0.413987719589987 1
0.985819142864694 1
0.804876441593488 1
1.24404023225539 1
0.54614746156325 1
0.802979790643098 1
1.38415298532985 1
0.976295430803823 1
0.957030525789131 1
1.41192753186178 1
0.611868929383716 1
1.71396237500241 1
0.857624802829074 1
0.355952320322893 1
0.34177514862432 1
1.58416037694453 1
0.662150313834762 1
0.527809350044641 1
1.58757167647503 1
0.503321040506837 1
0.407508641296907 1
0.908662409247555 1
0.606383307892342 1
0.886853613384611 1
0.877953988083191 1
1.41375590011822 1
0.294798684181678 1
1.22528430483662 1
0.333065136242587 1
0.691448005053631 1
0.945159788212139 1
0.958599289028492 1
0.906990322778476 1
1.5558398414589 1
0.291728640449092 1
0.975367213296993 1
0.144583363520086 1
1.02810068751075 1
0.207360621464369 1
0.419771807361541 1
1.50821062444293 1
1.02718760284362 1
1.28557151370886 1
0.64955836790974 1
1.0053658659052 1
0.612203386722542 1
1.14484310140025 1
1.12879095289845 1
0.112219285194442 1
0.570817348571082 1
1.31561632800433 1
0.0677400776992786 1
0.00505937753618024 1
0.736726538558376 1
0.444201810334057 1
0.553197070310824 1
0.2450923337005 1
0.400888781173636 1
0.880078975524664 1
1.2527180695757 1
1.12321433956988 1
1.12893671932103 1
0.999974257274476 1
0.770739859443736 1
0.928819288892184 1
0.626618101612039 1
0.631027066403666 1
1.57177414485978 1
0.987331785006399 1
0.146058698350022 1
0.800121959394779 1
0.610087768312712 1
0.857392973152737 1
1.32348657989188 1
0.99871691722151 1
0.655228385945233 1
0.88100173841342 1
0.800445025215599 1
0.533747154496845 1
1.16311854134154 1
1.27815594338297 1
0.77012818878956 1
1.00421875294093 1
0.358808733860426 1
0.659757512069558 1
1.17965044163694 1
0.772734373674279 1
1.06512793185617 1
1.18399930174714 1
0.990753785520884 1
1.49531767454166 1
1.2442564113794 1
1.36301469715679 1
0.0641939433370875 1
1.31527549271094 1
1.10063353211878 1
0.209662236401266 1
1.02265579415302 1
0.915594411110682 1
0.506558360045996 1
1.12659354717869 1
0.637629051470245 1
1.03847956270033 1
0.260063229565661 1
1.04300198508149 1
1.33857704958258 1
0.893994885032343 1
0.731103558796209 1
1.23498536205533 1
0.307323697497867 1
0.831359211785414 1
1.42388895817912 1
1.42769015935156 1
0.999206105824827 1
1.60236886210814 1
0.751246302109547 1
0.547827543107383 1
1.38815748560439 1
0.748631518148391 1
0.368973287230238 1
0.796248370762491 1
0.25171359177893 1
1.16613686345062 1
0.250863325867523 1
0.470388156145508 1
1.34523340308624 1
0.505758704308993 1
0.203506704590857 1
1.08088408284665 1
0.540492720576279 1
0.938796380218957 1
1.75931845124991 1
0.985637245993539 1
0.730615158600079 1
1.28449357313587 1
1.03347004844227 1
1.35034496490417 1
1.16203392311105 1
0.590768265541415 1
0.756886765905993 1
1.24759831626068 1
0.207378562367772 1
0.0566810032232204 1
1.07856984497823 1
0.717560027530037 1
1.280422955031 1
0.287110314773217 1
0.347839312518944 1
1.37356708340186 1
0.733392052846383 1
0.753266244492278 1
0.256071442428218 1
0.319274464204538 1
1.12367116372631 1
1.29944031682867 1
0.94089134991065 1
1.06893471436899 1
-0.0343696889324012 1
0.987621721320455 1
1.20005193375507 1
1.00581923712648 1
1.32521959095019 1
1.07762387483343 1
0.848199300707182 1
0.816189734512608 1
1.15810240328724 1
0.873349362429047 1
0.550140288545329 1
0.870543073234545 1
0.97639957684248 1
1.22585995555858 1
0.452711387014426 1
0.617569639114179 1
1.0125854495846 1
0.375598716377322 1
1.09609719005567 1
0.906919443003985 1
-0.00850632531072607 0
0.482839788615778 1
0.983166787189748 1
0.962722347764965 1
0.498220545847396 1
0.885567100089269 1
1.40039353303542 1
0.761762613468348 1
1.0907780822076 1
1.61366219557117 1
0.686662852692134 1
1.45617554285835 1
0.820802148475798 1
1.15110695952555 1
1.09913341807092 1
0.835769981265044 1
0.494828883568503 1
1.47623713823305 1
0.96661641180952 1
0.778729228817136 1
1.09330998925247 1
1.52080399403958 1
0.151517722168968 1
1.26130449985004 1
0.743066833170744 1
0.404094234897894 1
0.49035312496648 1
1.5085066068871 1
0.986047854055049 1
0.762138013132761 1
0.967901477840861 1
1.01127011600418 1
0.131031062201876 1
0.400170645348435 1
0.591189566449906 1
1.05386786387388 1
1.12339498212545 1
0.174279527890631 1
0.643533837764897 1
1.6365420432953 1
-0.143328094221016 0
0.843784564157499 1
1.38338356267909 1
1.08020786236688 1
0.991531616278644 1
0.739407820104143 1
1.80653904695029 1
0.550686351297967 1
1.06774723753881 1
1.72660340575751 1
0.893277894625683 1
1.11125459889101 1
-0.00456135841797614 0
0.420554529898358 1
0.995929578110323 1
0.788948110062049 1
0.574581323850804 1
1.00359336110601 1
1.24739675517743 1
0.651748999155174 1
0.653263411501678 1
0.837978472062911 1
0.996223716070442 1
1.05548232199013 1
1.40765957448724 1
0.81283755759089 1
1.23028106304883 1
-0.057883984388055 1
0.692718049838714 1
0.765229540286987 1
1.44172213318257 1
1.83559706598566 1
0.518327899488963 1
1.19375267397766 1
0.318113187767957 1
0.723848428867141 1
0.771506741142589 1
1.06071724544914 1
1.27756345329256 1
1.2655890287575 1
1.02610931049719 1
0.714164367815127 1
0.350432542398883 1
0.590105747546041 1
1.01981115001721 1
0.769776229378972 1
0.645815776943794 1
1.46160186411988 1
1.32206218663889 1
1.3304681268049 1
0.78430358844708 1
0.491938613513307 1
0.66022760930744 1
0.432594232004002 1
0.357948184498091 1
0.321023285478686 1
1.14827074474441 1
1.45960481413053 1
1.04508351599572 1
1.05986605814659 1
1.17887039119478 1
1.64526419976412 1
-0.132240001807532 0
0.561009098148868 1
0.897253956145704 1
1.2113105620817 1
1.27628866219943 1
0.814787069144204 1
1.12181744079672 1
1.40316130222444 1
1.38918911304439 1
1.15337754030439 1
0.274754358146079 1
0.845972893482075 1
0.784758933370144 1
0.72670567235879 1
1.41962595208491 1
0.651841867106192 1
1.35124280687988 1
1.44986812766202 1
1.4404933698495 1
0.575794227255184 1
1.15478082756833 1
1.01439240194768 1
0.264200570482086 1
0.542684733489357 1
0.887716335383142 1
1.08751230656978 1
0.346198499035783 1
0.788323751646942 1
0.102303484890822 1
1.12348266119655 1
1.14955648019672 1
0.883006968125487 1
0.396401261266351 1
0.424170721891599 1
0.554852688862974 1
1.26725027986727 1
1.75739483457293 1
1.29714939272879 1
1.67118802427095 1
0.918824878139992 1
1.46433051841862 1
0.598070152321827 1
0.513049633988198 1
1.09109892503015 1
1.05935598911767 1
0.478667255393744 1
1.15346347460141 1
0.650633446203442 1
0.836834908119549 1
0.745361075939773 1
0.678316443158316 1
1.2304244123273 1
1.68231085537022 1
1.56266822611422 1
1.11847202503018 1
0.558597555990934 1
0.818646485668171 1
0.25395001723181 1
0.985186385452938 1
1.45237336928287 1
0.307346907308033 1
0.838793817447342 1
0.713823746481945 1
1.05012865219754 1
0.325374457437703 1
0.836253135691779 1
0.599068709710943 1
0.665616411711957 1
0.25536836733553 1
0.550942022535038 1
0.501007339024443 1
0.627739166618131 1
0.167817165348654 1
1.3451858720311 1
0.290048774072445 1
0.806976108454375 1
1.23704086490595 1
1.01859638802722 1
0.646556731628019 1
0.276633857025862 1
1.07865900145638 1
1.49647314636578 1
0.229919878789515 1
1.24672790269715 1
0.430686379888432 1
0.98833500203897 1
1.47769014428618 1
0.612572602992617 1
0.809727877780084 1
0.493391338582511 1
0.556556937118865 1
-0.0899012874723519 1
1.02721170218948 1
1.12071957800349 1
1.03479648981201 1
1.25543628611897 1
1.40075626476171 1
1.4803511764173 1
0.485529929062649 1
0.0204941728946302 1
0.61339358768136 1
0.449033816871309 1
1.51262293042762 1
1.41535457340312 1
1.95833728335735 1
0.736030385433444 1
0.669214941750382 1
0.446336513190155 1
0.579091709472039 1
0.85360117826326 1
-0.275380089027986 0
0.975783106718965 1
0.750482561821226 1
1.57001364439293 1
0.781002921777364 1
1.02443835901701 1
1.1404647839401 1
0.496870317452028 1
0.549088578275803 1
0.741922372050381 1
1.31550851981587 1
1.10202871507902 1
0.855614510100648 1
0.757312389460353 1
0.127373674661258 1
1.14410407066535 1
1.5083727900111 1
0.749081067862293 1
1.39603217580898 1
0.535519833126048 1
0.484172895831008 1
0.28036580491669 1
1.79601233088845 1
0.44836345142425 1
0.26047711882257 1
0.127511747026119 1
1.30668869851233 1
0.313458326996294 1
0.505118735205275 1
0.637811883299762 1
1.19987812055632 1
0.773256995643439 1
1.49957533272344 1
1.30594059505294 1
1.05549330020139 1
0.603798466744912 1
0.871787764930199 1
2.02063279726726 1
0.8759968633192 1
0.572738636414413 1
0.877729045846006 1
1.05470467517842 1
0.729014133135837 1
1.27326159815171 1
1.19043544768988 1
0.688727265627831 1
0.637898787171572 1
0.318075866006982 1
1.54212990083221 1
0.918485837593794 1
1.29559792939812 1
0.372050144597865 1
1.23207008871764 1
0.521138972207392 1
0.679879421955849 1
1.38590522126017 1
1.11121192732099 1
0.55296400906606 1
0.786567426211046 1
1.25871996096558 1
0.966234392987626 1
0.253255101517054 1
1.50752744245296 1
0.581014389098433 1
1.5270661137095 1
1.26015688344798 1
0.785526722008681 1
0.0387858652478715 1
0.41491388769632 1
1.47330192797914 1
1.37418883531218 1
1.37831927487521 1
1.43016535022977 1
0.0697053458499845 1
1.28864202466787 1
1.07456302053152 1
0.552856593911586 1
1.71448716256719 1
0.655891678155616 1
1.16967968555806 1
1.06346590898515 1
1.24135042072427 1
0.968346222365797 1
0.281491880563808 1
1.08068445003996 1
0.930343593647346 1
0.86545759778725 1
0.167269100740467 1
0.813626668232635 1
0.843181384924398 1
0.195299230478198 1
0.890107346167706 1
0.463380796646133 1
2.15127127837531 0
1.27928587900715 1
0.790672325853587 1
0.669924073510739 1
1.77050760657714 1
0.94187393167249 1
0.823283926080944 1
0.423380027861088 1
1.29118392650447 1
0.332204539311478 1
1.21303386851133 1
0.907269159427595 1
0.912260208649605 1
1.02011195685363 1
0.775649149719216 1
0.965399336428986 1
0.855665181693375 1
1.16882527769368 1
1.03082386159403 1
0.382385935895053 1
1.39600990101865 1
1.46461630987272 1
0.645072605213023 1
0.288754854562553 1
0.488836099682389 1
1.01588281590644 1
1.07907645840648 1
1.02585728185663 1
0.521178266077695 1
0.662930527717452 1
0.813401033158052 1
0.997115647356194 1
0.0409579594113225 1
0.713814834369051 1
0.105179349199285 1
0.238149416620613 1
1.22755711997544 1
1.64556163045695 1
0.604414331541938 1
1.15433242524859 1
0.193519275575807 1
0.860867371128656 1
1.49720117270378 1
0.944548593169082 1
1.22200825380259 1
0.796923743080616 1
1.43881653459 1
1.13625108522191 1
0.807338639702305 1
0.595952059156908 1
0.713896856583897 1
1.28181730880414 1
0.879448980106043 1
1.46244401778449 1
0.630422987227592 1
0.987992276291795 1
1.33238698756446 1
1.76475493518354 1
0.425687394959319 1
0.753137976373403 1
1.07114085430855 1
0.462404862686958 1
0.855363545106311 1
1.602182115156 1
1.3686999319202 1
-0.00243551834135994 1
0.712351877186292 1
0.662800939055852 1
1.8662619995749 1
1.21687262746437 1
0.767430595852174 1
1.3117657703341 1
0.60458920239101 1
1.35939627234703 1
1.22808937330128 1
0.983590765979761 1
0.0561561087165749 1
1.57078935530154 1
0.474634206394554 1
1.48916181597656 1
0.507182101150195 1
0.396727297064541 1
0.644352157683576 1
0.849233179989261 1
1.00821297354043 1
0.860185432290447 1
1.04919573105558 1
0.416795724735524 1
0.992138579562142 1
0.270415652394572 1
0.659167223822707 1
1.50238151661721 1
0.843268045601754 1
-0.299112198624604 0
0.296613080142812 1
0.495769767444803 1
0.108454173841728 1
0.815586048266498 1
0.788246423573 1
0.697492462916412 1
0.825834565810166 1
1.58149955772274 1
0.413487388898036 1
1.18481304356376 1
1.63915302751796 1
1.28763910461179 1
1.23971996626419 1
1.68323175716568 1
1.69401514201567 1
0.778328010948097 1
1.04159544209141 1
0.89637415327726 1
1.23733828445661 1
1.13244202032074 1
1.30172589422276 1
0.217458802619902 1
1.40902880403694 1
1.43700205241219 1
1.32473822811821 1
0.837500996258774 1
1.25779445205312 1
0.640996528376019 1
0.946943832871388 1
1.22297656008197 1
0.989750354103629 1
0.251601094927536 1
0.946150838346558 1
1.4769969680087 1
0.339831457879706 1
1.1261784181977 1
0.710494870884683 1
1.01619941972344 1
1.24362050379637 1
0.892247925969041 1
1.0105181272902 1
0.628455143617555 1
0.737059362118177 1
0.969741861180138 1
0.917338690824787 1
0.80511311806229 1
0.719529556758727 1
0.748144742885985 1
0.725094011838412 1
0.122869587162745 1
1.2635352536879 1
0.699830030807142 1
0.751451148394593 1
1.08757356674034 1
0.515298225204512 1
0.639615578717764 1
1.71834098084402 1
1.0228818286746 1
-0.145590680334733 0
0.881280083190582 1
0.100577106079551 1
-0.179523516955882 0
1.14537872017662 1
1.248563576571 1
0.905997579415356 1
1.62190008499006 1
1.35224245627419 1
0.460070848750182 1
0.853083639293909 1
0.63356797458378 1
0.847091134933903 1
0.941354643075895 1
0.638350471838247 1
0.769238603294873 1
1.2309458210865 1
1.20560131029203 1
1.43681058486047 1
0.356677756177466 1
1.00442707516437 1
0.988856544260162 1
0.82967894315752 1
1.07035595727799 1
1.26286365962264 1
0.600187257282893 1
0.777980234182135 1
0.410796858576617 1
0.153410818186388 1
1.11486754551885 1
0.417789406536736 1
0.544393553579451 1
0.0109092777894814 1
0.880893217532217 1
0.561135053262249 1
0.63788469722122 1
0.252401822462863 1
1.10593431906446 1
0.170388143304816 1
0.641197340538131 1
1.24382824511145 1
1.40490520812515 1
1.12150595089016 1
0.956735438169191 1
0.265280478048759 1
1.00872695528683 1
1.17120541997514 1
0.52551012284051 1
0.632376772100404 1
1.27247047767568 1
0.430357352531705 1
1.1130140731827 1
0.773589468451974 1
0.538114796410388 1
1.10131732896091 1
1.00631671046786 1
1.09178011918629 1
1.08715677609221 1
1.59375240096618 1
0.863554426064181 1
1.0744831117962 1
0.674773257853726 1
0.655975983801962 1
0.170085669007166 1
1.27649207943521 1
0.377413216150877 1
0.466509702695007 1
1.76530359833666 1
0.47449732342743 1
0.597103521808912 1
0.463628398299194 1
1.1480701889787 1
1.03156484464954 1
1.07814769428661 1
0.64725918139819 1
0.63585595204875 1
0.410507628461085 1
1.24203473852464 1
1.08249847725775 1
-0.0796359612523433 0
1.30215800609131 1
1.43947861429958 1
1.02531926469134 1
0.915943397128367 1
1.1588043938021 1
1.2995731855981 1
0.252916447744423 1
0.474472431115276 1
0.81595281979338 1
0.15941827729462 1
0.853893331829605 1
1.68403717687129 1
0.672368408542361 1
0.660597464953898 1
0.56804996466068 1
0.940783350150609 1
1.71461539678381 1
1.4391688671066 1
0.734380177083243 1
0.625933086480923 1
0.752396930485494 1
0.607748817742091 1
0.172624460161111 1
1.09655453960573 1
0.773074768364816 1
1.08356405969941 1
0.933500063138678 1
1.09963548806662 1
0.634476379586292 1
0.713244386794732 1
1.17408433880584 1
0.408172814387031 1
1.5687874922766 1
0.504430399875581 1
0.904530804019204 1
0.762824347224796 1
0.685366761050063 1
1.35852165846215 1
1.46748851581048 1
-0.00962919001410184 1
0.0408046563580945 1
0.738678228930356 1
0.0300567960556869 1
0.866817494432736 1
0.284178700007015 1
0.131173152621534 1
0.119224539285384 1
0.784324914497176 1
1.18569998207579 1
1.51333636024641 1
0.640144401728149 1
0.823122454639704 1
1.24352374508748 1
0.753934740925059 1
1.09307284082915 1
0.630486091209991 1
0.336238558674087 1
1.17855945447627 1
0.881188110621825 1
1.12344418801307 1
0.677628778248131 1
1.40900561971375 1
0.376972119415186 1
1.12396402073274 1
1.00286898747085 1
1.44017648873493 1
0.599216376634371 1
0.378191102016425 1
0.779155218863833 1
0.275448662097023 1
0.863421531580788 1
0.588374228057238 1
1.51838570067083 1
0.292333170319875 1
0.92980428970859 1
0.97522655858668 1
0.293808752483526 1
0.196970202404793 1
1.52453432872187 1
0.877604334975944 1
0.909223815743752 1
0.879162459709072 1
0.1827120432376 1
1.21036463333331 1
0.255061064660815 1
1.56490444484667 1
1.42879036740179 1
1.22067222400334 1
1.52265285784509 1
0.318197363874631 1
0.794076311685971 1
0.913099852507915 1
0.139935051382809 1
0.744200495770623 1
0.162729425228426 1
0.762519666502957 1
1.58497762937666 1
0.976568158867301 1
1.44662101950274 1
1.28012029019462 1
0.826496186948371 1
0.842660991873032 1
0.373665920145535 1
0.419359099927745 1
0.0792332033172818 1
1.40585814934123 1
0.590271096216255 1
0.842041241402485 1
1.11122185592804 1
0.616400125497178 1
0.942955150936659 1
0.181776641760669 1
0.931636056395481 1
0.745973442855273 1
-0.0724391624057681 1
1.24436912681609 1
0.0931253563041504 1
0.724841458613203 1
1.39628529007502 1
0.995798259342484 1
0.941344427657968 1
1.50721150220097 1
1.06271904541208 1
0.583731207856027 1
0.455638318603952 1
0.957658096758514 1
0.356223774543376 1
1.40251777728176 1
0.636412667355163 1
1.51783652167961 1
-0.285511568860187 0
1.45550801013915 1
0.434666660226031 1
0.280818117497682 1
1.23930580814444 1
0.680616770523719 1
1.21026318658515 1
1.76728803325642 1
0.851559263290187 1
0.992054489073245 1
1.44327812654714 1
1.3157447646369 1
0.716686205981265 1
1.27690447190126 1
0.656757304472193 1
0.629073705204307 1
1.06320631457853 1
0.948124660489499 1
0.498052390300935 1
1.03819607764162 1
0.469050297990563 1
0.490913286138635 1
0.0523823990877288 1
1.04784294297758 1
0.531072720265548 1
0.819209919189816 1
0.940384254771785 1
1.46806903554926 1
1.0677520565413 1
0.662294356567383 1
0.323187732319426 1
0.60370017677037 1
1.16522125379357 1
0.688283537224321 1
0.799796795462647 1
0.743391950032638 1
0.756483451672156 1
0.273425519298465 1
0.783268943606531 1
0.236407029099453 1
0.667652746427938 1
1.72611353033893 1
0.0458287102911629 1
0.568721292272141 1
0.831978262176308 1
1.19619671605323 1
0.190654273490551 1
0.520198933529446 1
1.17578000088037 1
0.445084098365218 1
1.64100343811864 1
1.01664012024514 1
-0.153857968896978 0
0.635130757756966 1
0.555091685877688 1
1.15037388969509 1
1.13394575510917 1
0.943133598610984 1
1.27886295210269 1
0.383512350831986 1
0.752041609620261 1
0.869976657255486 1
0.435263321346313 1
0.946946129524074 1
1.11124841881515 1
0.642723380287913 1
0.828013996931354 1
1.28418001404381 1
0.493686614040117 1
1.00032746950926 1
0.875482057945561 1
1.05281008465131 1
1.4005545170226 1
0.888827993945922 1
0.245804880790228 1
1.30893327027144 1
0.312386320251154 1
1.14441264749521 1
1.05307412856456 1
1.14513534594897 1
0.658594492067807 1
1.29867834953259 1
1.4136927388652 1
0.555156947982504 1
1.11051145678786 1
1.20687061673737 1
0.283016287860519 1
0.230592646197346 1
0.710355256092898 1
1.25624034435197 1
0.515058514481517 1
0.434935350396153 1
0.520266643786367 1
1.38413054009974 1
0.488550569652542 1
0.996133954909975 1
0.390102909025521 1
0.35066546831447 1
1.53283839638417 1
0.994127646160015 1
1.1121955755755 1
0.654684354666191 1
0.873327098798474 1
0.508192112312447 1
1.22995309617358 1
0.511418653592941 1
0.865467216060901 1
0.741080399257517 1
0.782585967805586 1
1.296460250003 1
0.849101412243406 1
0.590208662309185 1
0.403067122559473 1
0.637223158348628 1
-0.0199162805950527 1
0.136859869199115 1
1.3674917512913 1
1.55921947789219 1
0.889512454647765 1
0.380909789606759 1
0.884148906880985 1
0.873474098795981 1
1.11160951482377 1
0.771079928862289 1
0.612248200013002 1
0.965436295599492 1
0.302226216016104 1
0.763627934527626 1
0.951282483277117 1
1.19251889675087 1
1.06496351090848 1
1.17796756398666 1
1.20291994699586 1
0.551741368857393 1
0.767011243581145 1
0.780002252791431 1
1.45617185085701 1
0.693727107132107 1
0.422447210866868 1
1.04452269661725 1
0.558094670881005 1
0.128479575367506 1
0.761706278420486 1
0.580317256211057 1
0.91831685186063 1
0.348845624126725 1
1.74378562500037 1
1.04659958833444 1
0.828204314923138 1
0.308283919057981 1
0.769652183387648 1
1.30725776037555 1
1.23394600623493 1
1.45660632465424 1
0.739645315950968 1
1.03321632023989 1
1.21138986461626 1
1.03247042844343 1
0.260130712170571 1
0.877183195920785 1
1.47437218537516 1
0.507772850338649 1
0.877965333617148 1
-0.273682030023269 0
0.252348012744763 1
0.917060085823462 1
0.47611290440383 1
0.773427734187848 1
1.35944809633832 1
0.550021317918069 1
1.4364539980174 1
1.07316684039199 1
0.658407993427389 1
0.613300481173656 1
1.43603632249969 1
0.0352082171406566 1
1.27828351807659 1
0.524902417513205 1
0.916223818616102 1
0.66627786887086 1
0.82190405522771 1
0.422951473946379 1
0.297947588615438 1
0.299642830093949 1
0.716446755362878 1
0.729217072271045 1
0.198631259464088 1
1.10243404493561 1
0.747996714264608 1
1.4950081959681 1
0.456098666631557 1
0.218053043653267 1
0.282563428465775 1
0.596159441881449 1
1.0896770671968 1
0.654881456221425 1
0.572644642587004 1
1.09965303060689 1
1.26394887236113 1
1.41131441387064 1
0.552501463031111 1
0.896687651667213 1
0.786774938051048 1
0.569292360443926 1
0.808022041372088 1
0.819519642405326 1
1.20410683091445 1
0.14158838721129 1
1.05316797602595 1
0.617123975059473 1
-0.043330544042316 0
1.47055158019958 1
1.47934759052585 1
0.644329031729285 1
0.409573909758765 1
1.9313415269792 1
1.85759619842479 1
1.24136763106848 1
0.136716706121486 1
1.20695404223089 1
1.41904918112595 1
0.637736401016566 1
1.009188757181 1
0.705922951815988 1
0.423136012812811 1
0.436457546671113 1
0.170083523086386 1
0.706525550168879 1
0.507394502430502 1
1.46503334218091 1
0.722016520107241 1
1.87806654053527 1
-0.260643220099663 0
0.904352448419195 1
1.49367507396422 1
0.833078955656339 1
0.315058563846371 1
0.110363744371686 1
1.13491625673682 1
1.17920235296991 1
0.390944577582835 1
0.967186492418114 1
1.40697096938541 1
0.869551047255638 1
1.34729533670381 1
1.24934791653473 1
0.860131268387896 1
0.702935280583685 1
1.33068989450103 1
1.48139510367994 1
-0.234384414989429 1
0.891877199312625 1
0.804624826847015 1
0.67292703856624 1
-0.179245389884704 0
0.333703517140641 1
1.01318858506332 1
1.57199028921297 1
0.177206042811839 1
1.21021457136149 1
1.11532379324301 1
1.33248800151045 1
-0.0865520890816265 0
0.347279502867143 1
0.93176839000102 1
1.51034069837064 1
0.674970630084947 1
1.10166654221804 1
-0.169912270673393 0
0.364606105149339 1
0.679966813735861 1
0.19826115106312 1
0.410205627214811 1
0.595876230708231 1
0.116793942698945 1
0.885402659117806 1
1.3624500281384 1
1.07100219276342 1
0.976052793426043 1
1.41993073186532 1
0.553077426885939 1
0.968584574232608 1
0.743264427966932 1
1.11726513363134 1
1.22318715769686 1
1.48763019491272 1
0.576209395216573 1
0.753068416363282 1
0.917891863369258 1
0.758951596606395 1
1.00551801911509 1
0.932908584494206 1
0.482619713906195 1
0.976315411972241 1
0.513487620028861 1
1.14795776349771 1
0.537088988804186 1
1.03525268692401 1
0.358738169362616 1
0.413711915253886 1
0.470487451564258 1
0.79036491001207 1
1.51122857535094 1
0.412162833365136 1
1.37874085074177 1
0.619926040130079 1
0.282242032582983 1
1.32706278347999 1
1.2561791239815 1
1.0003273108568 1
0.569158372341378 1
0.0397342030773324 1
0.631234429454634 1
0.896808464016107 1
1.23638101445422 1
0.174631367849146 1
1.06662834286778 1
1.17654941661261 1
0.537162195681484 1
0.993162238963288 1
0.597492690013181 1
0.982793414874092 1
0.510390215111633 1
0.868877978651108 1
1.22008404010944 1
0.555640952388012 1
0.854742332476982 1
0.996411891151489 1
1.07819801622076 1
1.1209733244791 1
0.105050926683654 1
0.413723987928438 1
1.24584891947291 1
1.041903001633 1
-0.466467685028347 0
1.38616079298878 1
0.958311636571473 1
0.890556412127882 1
0.69163561079675 1
1.08027485213074 1
0.760743994092942 1
0.478793661341311 1
0.850717850789204 1
1.65719928849326 1
0.655033115799301 1
0.559298000170437 1
0.795050899049338 1
1.07552881563055 1
0.405612133149247 1
0.560270467397552 1
0.95876358199245 1
0.802358981938762 1
0.860291272766428 1
0.610700660169501 1
0.579975806349906 1
0.937343590006921 1
0.306205076788052 1
0.0810512541394456 1
0.398233279936307 1
0.299185423357366 1
0.409827129919984 1
0.815899633982427 1
1.54450187623552 1
1.04774533668395 1
0.961960345269619 1
1.92105043083298 1
0.889902903434908 1
1.15929448647684 1
0.317785017797048 1
0.870517915999803 1
1.3604243396569 1
1.08404556814894 1
1.12966836254981 1
0.947879123315884 1
0.53664659843204 1
1.31781778645892 1
1.03462375007999 1
0.747075304306643 1
1.0714812200123 1
0.842912314492656 1
0.554720854528093 1
0.739130775504162 1
1.26106540439212 1
0.889005419160945 1
0.854646278336266 1
0.773386269962377 1
-0.106856572936132 0
1.15855270568993 1
1.08047947435008 1
1.54271476937758 1
1.15300672883872 1
1.0210116024201 1
0.795544736178837 1
1.42661834457056 1
0.639759639613145 1
0.986266844278007 1
0.905456760948178 1
1.52419614051053 1
0.0676413265867222 1
1.06575616947942 1
1.31259362509328 1
1.44557183925421 1
0.74577631309548 1
0.938080818236018 1
0.457772670753948 1
0.373786942257993 1
0.943091517523991 1
0.504257201204247 1
0.209454328222575 1
0.93058165608916 1
1.16438794324168 1
0.164801028735617 1
0.343300912585774 1
0.78688480673477 1
1.51660362763177 1
0.319322916737502 1
0.880805330295722 1
1.43734243123353 1
1.22407539620387 1
0.454480214984551 1
1.47862968493553 1
1.04958972543502 1
0.346594730905274 1
0.231528624918858 1
0.700957625500429 1
1.03900632444147 1
1.28769686629726 1
1.37692126586976 1
1.23294513542536 1
0.871859406479557 1
0.924965330483995 1
1.0101697324183 1
1.49399617052662 1
1.56025669572674 1
0.408747401000006 1
1.10268099571908 1
0.177113866161342 1
0.60502162755496 1
0.187049621092881 1
1.07113113842258 1
0.723112477263145 1
-0.124243371698632 0
1.07335223559203 1
1.00588890119485 1
0.375449726571358 1
0.542519672585148 1
0.771663233741387 1
1.0490642941082 1
0.214405235834775 1
0.432388565940611 1
0.386076128517851 1
0.47540050163731 1
0.482503042704092 1
0.701610663720572 1
0.788746162996553 1
0.571357194135559 1
0.712804041618519 1
1.26592968608601 1
0.257883003374844 1
1.03244261242463 1
1.15553053491096 1
0.516814954712544 1
0.78720553875765 1
0.164527691292644 1
-0.00725700531640371 1
1.11818505226056 1
0.328037912454394 1
0.712853894578046 1
0.372689839163909 1
0.451178502513217 1
1.22903314499434 1
1.45246409564027 1
0.609108510557938 1
1.46242233159156 1
0.102029368523436 1
1.43919686903446 1
-0.123096689945698 0
0.56271347951271 1
1.56939547532285 1
0.598846326680143 1
1.15899758241528 1
0.800860360918587 1
0.832028768067124 1
1.14587667547838 1
1.11728967925792 1
0.486032152380985 1
-0.216167072254971 0
0.717052313393704 1
1.84612992512085 1
0.875397232495837 1
1.36788894304081 1
0.404186279713096 1
1.33827209579405 1
0.764133246111507 1
1.19302562803638 1
1.07473400401573 1
1.23987037090384 1
1.44401222381763 1
0.824701358906047 1
0.733290024623238 1
0.767666438676884 1
0.579366264601489 1
0.894240612890819 1
0.628134795824276 1
1.07899621437276 1
1.56225715063095 1
0.696847606486308 1
1.45652023312829 1
1.59752897793434 1
1.48000994780389 1
1.04422486636117 1
0.951273338276426 1
1.55447839339352 1
1.24571633641099 1
0.443285159744017 1
1.36056038277688 1
0.15712694480743 1
0.269780787947161 1
1.09118131334141 1
0.620167402481553 1
0.559842786963969 1
0.8427587994935 1
1.30660119389 1
0.739570538294786 1
1.29589491513206 1
0.45597294929876 1
1.28193246463279 1
1.13913815466373 1
0.913593425624395 1
1.7818732402724 1
1.30428564450397 1
1.00012182623986 1
0.655903253695373 1
0.695638734782965 1
1.21343213555528 1
0.678614194210128 1
1.20144968291744 1
0.95500954614278 1
0.407055489410289 1
0.507089440570852 1
0.825287673704155 1
0.881637694378788 1
0.403728555452014 1
1.46763517353966 1
0.81049831473596 1
0.558272583475383 1
1.54778114315753 1
1.17606457929024 1
1.70465242451769 1
0.135842509007672 1
0.87754223215854 1
0.483592026251297 1
1.66393721008261 1
1.46413221312443 1
0.843268277681609 1
1.37713945993199 1
0.647209767209933 1
0.692502526208387 1
1.54620558910733 1
0.645287353281999 1
0.383056812973463 1
0.207605657010185 1
1.13350914248515 1
1.08661052769176 1
1.13090617441006 1
1.42115182064215 1
0.579776913481225 1
0.344529228650061 1
0.0688605679383995 1
0.815581958919627 1
0.821585962211971 1
0.701894924173027 1
0.513483560520065 1
0.386295353223333 1
0.715823257064435 1
0.172546749876338 1
0.978444340947541 1
0.75401427850678 1
-0.347216487762984 0
0.842888818169597 1
1.11375820445788 1
0.695194059552718 1
0.915625719349394 1
0.685312305132291 1
1.37961270787558 1
0.930524752615759 1
1.76968881417908 1
0.279793457555086 1
0.106310424321181 1
0.143006220286542 1
0.789491577584644 1
0.788347196778924 1
1.12682632573514 1
0.988684615637657 1
1.09737042445449 1
0.564413268636931 1
0.942288431252752 1
0.813595470049775 1
0.708796222903953 1
0.796987600749563 1
0.821397579677087 1
1.37299701592051 1
1.06044493990824 1
0.910785681735534 1
-0.111542895633167 0
0.274222915291573 1
1.05989984954644 1
0.671435846172286 1
1.31810804207406 1
0.801728884491581 1
0.83766212874616 1
0.363820968179338 1
1.36557096224382 1
0.691948385224414 1
1.17569254958548 1
1.23562617955029 1
1.07286084496927 1
-0.0790299625281453 0
0.711763618246698 1
0.641769300731195 1
1.12174107556801 1
0.796299035560883 1
1.19799845974483 1
1.18833525016355 1
1.25784215033825 1
0.740664661668502 1
0.214444482208816 1
0.939309619576297 1
0.738099233641099 1
-0.0440100870809007 0
1.62470588287605 1
0.987753902264357 1
1.19823421726804 1
0.933128603527324 1
1.70616611769536 1
1.12938518561621 1
1.50460668516633 1
0.465024184575337 1
0.115013918879738 1
1.42902380849158 1
0.429376772334241 1
1.37074460527857 1
0.32308293933083 1
0.954548585766788 1
1.13327515767784 1
0.638208988465205 1
1.32855613011357 1
0.58638657041609 1
0.902414377429155 1
1.51737758424727 1
0.7530311674861 1
0.676922441407716 1
1.08132067212485 1
0.802396608735257 1
0.251304362896977 1
0.822714569715988 1
1.36786222552889 1
0.904389322372678 1
0.967571480977452 1
1.60067628522219 1
0.98984391990487 1
0.368274380876057 1
1.59957052611847 1
1.05551342865311 1
2.17548099469165 0
1.27037932750009 1
1.61742239533709 1
0.818969581540027 1
0.658555432791088 1
0.393115477498249 1
0.678276925378404 1
1.02822744916665 1
1.21006518382574 1
0.412001956589476 1
0.413449315930049 1
1.19773732554314 1
0.545582643931818 1
0.661686173738955 1
1.31891534043449 1
0.362713516679699 1
1.03092650598885 1
1.42417391285167 1
0.86625662540455 1
1.04221771579298 1
0.972031893688388 1
1.54535616623017 1
1.15563152846106 1
0.355689512376018 1
1.11364679931215 1
0.864186351681287 1
0.581355968554894 1
0.96085697679281 1
0.501184258397818 1
0.936819823665752 1
1.21767501022403 1
1.06788889321288 1
0.818622257707209 1
1.1816919721636 1
-0.943812504697284 0
0.998619505214501 1
0.94115969764902 1
1.08065495935789 1
0.720032717826328 1
0.605736689945031 1
1.41878889302695 1
0.674239823458748 1
1.03738131688461 1
0.297148073257561 1
0.720908882684923 1
1.20405818937929 1
1.21371665702026 1
0.814348246415894 1
1.02797802094128 1
0.978189492738568 1
0.63850417980487 1
0.663168054194815 1
1.18465514732537 1
1.04905643824903 1
0.88215449177873 1
1.47077816986915 1
0.870822176533889 1
0.841561675215569 1
0.494506396219371 1
0.361282236523431 1
0.912506439562132 1
0.501716930918287 1
1.02367759361932 1
0.772469438247571 1
0.894942086880059 1
0.213176788096137 1
0.806678476086496 1
0.536268124538259 1
0.939854470909758 1
0.801603544487381 1
0.65863715992958 1
1.20547456311664 1
1.19021517977258 1
0.563724437859848 1
0.778485826254551 1
1.51489982484145 1
1.03792178362985 1
0.0584898439398515 1
0.675231195453028 1
1.20559721308549 1
1.02960664803269 1
0.661720124227442 1
0.262142747731477 1
0.921252209575061 1
0.226054335229873 1
0.600254790789181 1
1.43477557830178 1
0.759206262359448 1
0.379563110696179 1
1.47982344986851 1
0.759833137607486 1
0.408324565899436 1
0.800739942508863 1
0.0125698785915258 1
0.207201575048946 1
0.584151001825308 1
0.709367522022472 1
0.459246557671464 1
0.473618582329014 1
1.01521618618298 1
0.7485408497906 1
0.831104434051944 1
0.217980121965252 1
0.707266686169902 1
0.979336585751798 1
1.16239585429605 1
1.07364663494726 1
1.15315212320399 1
0.52274644032801 1
0.534934992568167 1
0.915040027501142 1
0.77286197001253 1
1.99836027314765 1
0.997466589497638 1
0.620138385119234 1
1.0112404050239 1
0.23159896237047 1
1.04276462027807 1
0.984289769141674 1
1.53133456688384 1
1.03614103521221 1
0.154879637428561 1
1.01187073941916 1
1.384057141695 1
0.511844331097013 1
-0.203136105894392 0
0.0462713452090258 1
1.04487488959291 1
0.895815825923174 1
0.782241451929238 1
0.0472339903014601 1
0.670715882618624 1
0.651560491904396 1
0.798126610993111 1
1.41063436332902 1
1.07757842843694 1
0.869268658486013 1
1.01015493974107 1
0.9331976536546 1
-0.150229250043844 0
0.666551836478632 1
1.57172748383773 1
1.59101411026664 1
0.77314271049914 1
1.56671398358331 1
1.26982050412734 1
0.88918737797738 1
1.69188646319106 1
0.930466014862503 1
1.0790187655403 1
0.0320293035949713 1
1.94894157868959 1
1.27202653335317 1
1.10899824562588 1
1.39283756712048 1
1.1920664863309 1
0.447151260987102 1
0.656370130303506 1
0.493037515531007 1
1.3197955442531 1
0.612433902200952 1
1.1513186695327 1
0.463786656546969 1
1.06020143186244 1
0.67479617461634 1
1.90629637764084 1
0.597212562044409 1
1.09191924661686 1
0.449778950546355 1
0.272878142633797 1
0.405993378353098 1
1.41502254968853 1
0.81572871213307 1
1.40451337505409 1
0.883220513587533 1
1.40416760467088 1
0.869803956328872 1
0.929682420979146 1
0.37829472302258 1
1.53277237148895 1
0.305502785773983 1
0.697658972056717 1
0.857618441700274 1
1.19761400590847 1
0.31982650394017 1
0.737596368064602 1
1.09420281224119 1
-0.549492991062059 0
0.545270042930354 1
0.880729831887566 1
0.897516678263162 1
0.692207092309304 1
1.01116243648381 1
0.988035572759929 1
0.324363753464325 1
0.626993655417613 1
0.788555917773739 1
0.353857929146574 1
1.30249445078105 1
0.849980782894427 1
1.20134163017835 1
0.557311117690858 1
0.214615234692913 1
1.16573829179996 1
1.07950059727507 1
0.661153186916143 1
0.256221479773496 1
0.714362984291755 1
1.38605209242796 1
0.965492112637238 1
1.73529279925173 1
0.990049758519302 1
0.51884320952898 1
0.292501086433222 1
0.526137626560715 1
1.4838242853536 1
1.4226972522356 1
1.86942391679738 1
-0.00466887159446777 1
1.2197983724783 1
0.851073119775282 1
0.436845630176226 1
0.946457630889614 1
0.589932527757363 1
1.5559707478979 1
1.94779684050818 1
1.01556123427154 1
0.669478758341322 1
0.465613522543191 1
0.777371718622867 1
0.973263349475117 1
0.433262624738665 1
1.06277043224703 1
1.22184260930153 1
0.340560565933792 1
0.994814281073777 1
0.905751638173231 1
0.856695919867045 1
0.840638032732733 1
0.938275177789137 1
0.492871141215489 1
0.187025556937729 1
0.916485773981508 1
0.715142663239341 1
0.141353493478086 1
0.216720590988911 1
0.690102426081129 1
0.300364056972431 1
0.837198211018727 1
0.774306956740252 1
0.849371065074976 1
1.21846419577723 1
0.0570266020782455 1
0.176360592607316 1
0.768745341041652 1
1.31615444422199 1
1.01720625207447 1
1.4194171635323 1
1.53745796785488 1
0.973094396624377 1
1.36417661587174 1
0.877491239929047 1
0.258134611733411 1
1.25882583797651 1
0.535391918768046 1
0.712377560487342 1
0.134174030917689 1
1.25415386973354 1
1.33619620357158 1
0.39301349199463 1
1.20356436105268 1
1.66389481703481 1
1.404153433091 1
1.32822738723859 1
0.813704727793995 1
1.26228177406439 1
0.675967582634055 1
0.430931415106585 1
1.71710783600097 1
0.997403402372229 1
1.09585041178947 1
1.37145792176818 1
0.962446668408526 1
1.14400205407833 1
0.333441773471459 1
0.628977225145366 1
1.0161613766929 1
0.282430062361258 1
0.892823677709827 1
0.709192731297925 1
0.802195681387152 1
0.572482060232579 1
0.4105315216764 1
1.73551363061241 1
0.907595105624232 1
0.853317245832433 1
0.307756313492212 1
-0.210092224578725 0
2.04598671935321 1
0.721516134548452 1
0.886828029184055 1
0.225129633257041 1
1.21165970562154 1
1.21512308031163 1
0.730006888276302 1
1.18166942878379 1
0.555670629890084 1
0.780082786164758 1
0.884778296690122 1
0.941062390769724 1
1.77753921282657 1
1.66204959901219 1
0.488380008981003 1
0.141627280649846 1
0.502359925378367 1
-0.1777667564274 0
0.575506704473845 1
0.675015252155731 1
0.194596780905522 1
0.837344508932606 1
1.36123253586415 1
0.555501382375018 1
0.441038640186283 1
0.862336357178396 1
1.23041281592179 1
1.66063355806001 1
0.469645415386573 1
0.489830033671293 1
1.17460886518694 1
0.338348248134096 1
0.276319822896147 1
0.400228276254487 1
0.536174677594449 1
0.438027174327474 1
0.819596498308023 1
0.325041373413319 1
0.575328583653561 1
0.896745196397858 1
0.406262542194758 1
1.18876869409361 1
0.471537078238786 1
1.40201784936949 1
0.566157095686674 1
0.415334127756478 1
0.200401769819033 1
1.22416246186901 1
0.700605966688575 1
0.905911521187683 1
0.251751051146771 1
0.640005825849408 1
0.830260823267983 1
1.00599116025502 1
0.399043498734485 1
1.08436245567134 1
0.551873691815394 1
0.546193661863606 1
1.86274304205787 1
0.968247160818419 1
1.01287994779655 1
1.11946936243183 1
1.2076575626268 1
0.546164116930058 1
0.734614730689174 1
0.780633513046564 1
1.41575386773331 1
-0.0742875364395743 1
0.977079878956225 1
1.21107633422734 1
0.955059838827521 1
1.09911479318995 1
1.3338632831661 1
1.44334452317902 1
1.149787391988 1
0.829653772373603 1
-0.0881460124231155 0
0.542888815758489 1
0.540154723783711 1
0.379764214547399 1
0.586927379524975 1
1.61468398730863 1
0.911172683662143 1
1.50689462920479 1
1.24853630997412 1
1.10272016436683 1
0.716669553300317 1
0.647578698875752 1
0.851262850280577 1
1.00988621487637 1
0.838136952080764 1
1.16687119484958 1
0.390480170515737 1
1.18932477764985 1
0.265876880129293 1
0.962999256242662 1
1.31795280428333 1
1.23456353081719 1
0.10488241037026 1
1.21375408345702 1
0.9005643622642 1
0.960469558502238 1
0.636988836455387 1
0.0322351771606319 1
0.869940702724995 1
1.21149469562492 1
0.625564340325806 1
0.337237913414648 1
0.75211555968238 1
0.814556633314762 1
0.22410566183654 1
0.826373854459223 1
0.142768653057269 1
0.622122310600795 1
0.884564038546007 1
0.646565675717952 1
1.68422184215935 1
0.346933766949173 1
0.988759316701012 1
0.648075152271626 1
0.624090800499146 1
1.19673990288371 1
0.919358915974207 1
1.05010112565645 1
0.600609720105359 1
0.951342803143259 1
0.483718166022905 1
0.919666999475061 1
0.682530046621954 1
1.31778909644769 1
1.59141552858394 1
1.46982476432861 1
1.01985278131898 1
0.88642464526166 1
0.490838333666668 1
0.363629180966714 1
0.140022498757759 1
0.481198962192264 1
0.891611064504807 1
1.15140278061306 1
1.32781777983534 1
1.01389948610642 1
0.263197943201618 1
1.07768944967082 1
1.34901122529665 1
0.714685384839561 1
1.12589249973027 1
0.909991257488734 1
0.971895639254804 1
0.945297824338367 1
1.06428146731291 1
0.709476915232698 1
1.14100401427429 1
0.908349107560567 1
-0.0660960160224945 0
0.592836975045432 1
0.755596920103067 1
1.11578601798733 1
0.868466421810239 1
0.641552390656738 1
0.612262071934416 1
0.948473647218028 1
0.548919504775612 1
0.594225312559258 1
0.223677056836102 1
0.218698463592923 1
0.878225608481194 1
0.499405755010322 1
1.13636853053914 1
1.08373853549799 1
0.776999114940944 1
0.871599485486697 1
0.870501370816598 1
0.570155467855634 1
1.09282037389159 1
0.340563844232124 1
0.93100790939985 1
0.329969025642421 1
0.943229681592556 1
0.241974473326932 1
0.287460387932017 1
0.891209506929754 1
0.647045888797573 1
0.290450247405444 1
0.878211289430536 1
0.660371689493899 1
1.41609655167166 1
0.925464206627547 1
1.0848823308239 1
0.752605885276949 1
1.52702173558382 1
0.647976652867877 1
1.3559403336355 1
0.505029501778206 1
0.715391213665995 1
1.40805183488585 1
1.87376958006 1
0.185996664036082 1
0.963516614740342 1
0.607256736854393 1
-0.0735246919066516 0
0.733329697217886 1
1.18307687271867 1
0.796918235218946 1
0.667761064669335 1
0.436944488527216 1
1.42441626613851 1
0.828285423862502 1
1.8722893818135 1
0.830422873707236 1
0.801770738067248 1
0.43454087038839 1
0.64245838967015 1
1.06797592715409 1
1.64783026335692 1
0.412152821990909 1
1.31966451641346 1
0.255827586947409 1
0.379406296374152 1
1.37584603189641 1
0.530259809200112 1
0.249491937742077 1
0.344209430813424 1
0.745004746244619 1
1.32329350322478 1
-0.00661280883634949 0
0.730719450982733 1
0.477223433188586 1
1.45831349716716 1
0.581312246968721 1
0.815211962279106 1
0.872021051535791 1
1.68795770288321 1
0.307877748253372 1
1.32723432607061 1
0.738391471453287 1
0.0362976922458405 1
0.462797437357057 1
1.01503426235359 1
0.800700933697002 1
1.07749234734043 1
0.89332927972215 1
0.665606174731322 1
0.422939883625647 1
0.884082528467195 1
0.653714684986586 1
-0.163902747595263 0
1.52446108288835 1
1.91312657263177 1
0.867774326962392 1
1.24468248194853 1
0.912453305718319 1
0.619408665691532 1
0.936539758974211 1
1.21516438795711 1
1.0287271011998 1
0.237515323137634 1
1.03016573658819 1
0.808289342697224 1
0.269720307349292 1
1.04917509843991 1
0.0761028899904865 1
0.410140932743514 1
0.862489684573269 1
1.5797964877411 1
0.877305607376444 1
1.19584059763786 1
1.05720225887231 1
0.204830487357826 1
0.801556983406068 1
0.936205291255444 1
1.51345823791741 1
0.683655161593536 1
0.491256430784197 1
0.571223893400739 1
0.806437033078246 1
0.314493759483733 1
0.508868537254566 1
0.364408060913328 1
1.07374803543755 1
1.43666829921283 1
0.941252505220855 1
0.650150510122715 1
1.15227263280284 1
0.933800735743695 1
0.93183196276669 1
0.464094967667781 1
0.376260570403856 1
1.16668518994139 1
0.836583906533761 1
0.949336383068864 1
0.670500761918966 1
0.265160539824827 1
1.9281846250135 1
0.237332925007393 1
0.358998317993912 1
0.978723739751463 1
1.16635059231746 1
1.37115395616935 1
1.28303794564562 1
1.36226889288537 1
0.616084970577808 1
1.3758873938455 1
1.31575737402023 1
0.964386235145301 1
0.953431877079773 1
0.429299115868316 1
1.35344630471573 1
0.916265124690827 1
0.737720989605085 1
0.736497890799832 1
0.93960135061458 1
0.393106417791422 1
0.91213358780767 1
0.544862140920199 1
1.13595217948131 1
1.01511038199095 1
0.876888873930255 1
0.591491386867102 1
0.469348902055089 1
0.329229793790456 1
1.20721629765841 1
0.936172955474363 1
0.906327063272121 1
1.18216421569332 1
1.50836723503769 1
0.384109687235677 1
0.532721999541541 1
0.485232349980877 1
1.70039315588255 1
1.06709641070504 1
1.32231820333342 1
0.865817377083265 1
1.07090061875497 1
0.942294061983041 1
0.894715464152362 1
0.737102739346686 1
0.819029302364057 1
0.857062215390111 1
0.984946398010449 1
0.444123439051251 1
0.740167627677822 1
0.849575519785841 1
0.396928724951047 1
0.528307694555441 1
1.06495780684648 1
0.932170527582024 1
1.53418407000246 1
-0.172177260914813 0
1.26604664547161 1
0.647207248372089 1
1.26708893514929 1
0.939059797426828 1
0.504123010447436 1
0.134411119715382 1
1.20708257066194 1
1.29123700870413 1
1.27562532268591 1
0.871377247829698 1
1.7309696199576 1
0.4547890299037 1
0.953674928442692 1
0.503760877821253 1
1.09655357412925 1
0.734451331484199 1
0.875480022627504 1
1.22885380763368 1
0.639971973451948 1
0.837658003696461 1
0.650502981077322 1
0.74701800939826 1
0.99614104830314 1
0.474801409366797 1
0.499067707256565 1
0.742911810741163 1
0.429062242578538 1
0.344150556323708 1
1.56324426897665 1
-0.0538907710827244 0
0.085621696932708 1
0.535075845117464 1
0.488772430974958 1
0.23830741745061 1
0.715996242204671 1
1.12688029052603 1
0.39715106259511 1
0.660487535774829 1
1.07362353260987 1
0.735916093052181 1
1.280334964653 1
1.00172049440982 1
1.39666618011083 1
1.49054375617703 1
0.737086910326914 1
0.62494092821068 1
0.710970487189181 1
0.897497676932804 1
0.369942551826038 1
0.992959576329408 1
0.802203996698182 1
1.41893389032523 1
1.67932280322424 1
1.52104693186056 1
0.835818116809028 1
0.882676915492386 1
1.37812023392777 1
0.671627459882679 1
1.12231851388629 1
1.06826957754334 1
1.45104407358279 1
0.408668793098951 1
0.841144493059879 1
0.411585092486488 1
0.669708628831252 1
0.079353128304862 1
-0.0201997272759045 1
0.994256341820558 1
0.995265693051639 1
0.903227352575239 1
0.664925366884611 1
1.1807329843195 1
1.28042564107009 1
1.02692191916251 1
0.938854976137078 1
0.942022457972352 1
1.17387634222686 1
0.268356513111147 1
0.526075459926027 1
0.487556262106548 1
0.659640947568294 1
1.17476510955855 1
1.39431352390715 1
1.78605231103659 1
1.11520608890433 1
1.36600206072606 1
1.32026832812208 1
0.756802849943857 1
1.09748210676229 1
-0.0824336415881755 1
1.64599273953541 1
0.605784624538816 1
1.31702077215701 1
0.687996754403357 1
0.755134922924322 1
0.366666940240649 1
0.778378764659736 1
0.699814613229016 1
0.992941519104324 1
0.468842033915281 1
0.990897950769771 1
0.658700727546926 1
1.0804226434538 1
0.74703596024443 1
0.955354903306646 1
0.659995154305393 1
1.10982373094385 1
1.12752415059445 1
0.72450153469864 1
0.893505782168238 1
1.06348252732863 1
0.713141812308185 1
1.05503429122517 1
0.976715815338722 1
1.46981825955797 1
0.993518578024668 1
1.70359711380875 1
1.00101417315135 1
0.967542165432798 1
0.986542752674652 1
0.999339956844302 1
0.779664225051601 1
1.07192885579717 1
0.516706357048518 1
0.637191349317081 1
0.921169591194638 1
0.681519604581402 1
1.24020343750126 1
1.370899518521 1
1.04246655725574 1
0.624666530650437 1
0.663879177745351 1
-0.0215379073356263 1
1.60555219066977 1
0.631382978097649 1
0.700085181002045 1
1.19179265288749 1
1.34809855036774 1
1.17565329712034 1
0.904863282645599 1
0.809181853315853 1
1.28758940516765 1
0.308918903151139 1
0.797465591037481 1
0.704514620687522 1
0.307182662395707 1
1.42998218971534 1
0.489578033778001 1
1.05568476212529 1
0.548895216444654 1
1.14799757146625 1
0.453279532660851 1
1.19798996356835 1
1.43147549194296 1
1.25073689312838 1
0.781639226003962 1
1.02780607731212 1
0.524447898998357 1
0.531395803689806 1
0.708566771113917 1
0.679363836710059 1
1.35454307152235 1
1.04864946621864 1
0.979791194108442 1
0.551577580202939 1
1.03428664076019 1
0.716834700102966 1
1.29783871709961 1
0.547120740058828 1
0.74973850161438 1
1.27903437324187 1
1.02279407965646 1
0.35278230796109 1
0.712356688699476 1
1.17832301341571 1
0.993120059362961 1
0.887557586961192 1
0.462113566381987 1
1.4924263429932 1
1.38648178439576 1
1.15611463771693 1
0.83242212279432 1
1.05544265520067 1
1.73391206705173 1
0.369586164210897 1
1.3765928008563 1
1.48170598156891 1
0.559128801411109 1
1.07486125720257 1
0.341369361521203 1
0.924694112523057 1
0.210210566265902 1
0.82758731116203 1
0.916127626032532 1
1.20457123753803 1
0.545541090626721 1
1.89268326279569 1
0.837081253076958 1
1.22804136222759 1
1.17075500479709 1
0.885764969413924 1
0.658078460328301 1
0.451753629313643 1
0.709215866483898 1
0.479511636344596 1
0.474608116461454 1
1.42903566198046 1
0.510434516196933 1
1.12808848715154 1
0.941260288621397 1
0.681060359071041 1
0.442841466939628 1
0.926149124440087 1
0.454294200971982 1
0.52779751360592 1
0.718266465410875 1
0.415617705260241 1
1.34942993932364 1
0.937157644676899 1
1.49196526151134 1
0.225631911017949 1
0.858725636762512 1
0.610273468114026 1
1.44408679281633 1
1.44295209074382 1
1.02777195935021 1
0.854428252195282 1
1.07956887152534 1
1.41241670215362 1
1.06779934449181 1
0.92579541791632 1
0.769776764774454 1
1.45008619282771 1
0.885548045008542 1
0.559473962427721 1
2.27647554812565 0
0.455273304004618 1
0.537821883640312 1
0.0287306671314014 1
0.934531980542628 1
1.06129808543991 1
1.07043181671252 1
1.16298927964721 1
2.06084785445628 1
1.15731629619515 1
1.00608805098037 1
0.805781255365646 1
1.34768942292595 1
1.0814207296673 1
1.15428726468102 1
-0.0189617893428671 0
0.47634332242924 1
0.594438786851215 1
1.44946637061587 1
0.233637267878511 1
0.119057957162607 1
1.07529379703814 1
0.329265416935739 1
1.10407643114414 1
1.4619665188043 1
0.423292156842094 1
0.345892865172906 1
0.740081409399618 1
1.43801433577273 1
0.657852941987598 1
0.459433069757404 1
1.45366852293039 1
0.0426148323845271 1
0.998425407564668 1
1.63397506109453 1
1.18431077898764 1
0.949044769632252 1
-0.128935893266815 0
1.21644449775048 1
0.509638367141319 1
0.568579857219488 1
1.69137795891665 1
0.757707394987648 1
0.762767033517563 1
0.949570542475292 1
1.34434001085356 1
1.33378192405074 1
0.844171133834447 1
0.760328710329742 1
1.44681471472625 1
0.19466741602789 1
1.96778153211309 1
0.925629015081638 1
1.18501301476154 1
0.742982736807337 1
0.754944414856755 1
0.327532589902585 1
1.35134859135902 1
0.723888858520089 1
-0.190323924560636 1
0.940670117635889 1
0.919972611083836 1
1.1393028945021 1
1.34258046608952 1
1.09301283146877 1
0.91961946461115 1
-0.187069941525588 0
0.979819141542907 1
1.4335374157844 1
1.44377402700533 1
-0.365496175822663 0
1.20944297688798 1
1.74022311442562 1
1.28103043737086 1
0.604926644186893 1
0.127353006847363 1
1.21524660223301 1
0.438967077655818 1
1.0334251036495 1
1.19549213635121 1
1.35794037320121 1
0.420540780398528 1
0.903235082403575 1
1.35470020982389 1
1.34213618827875 1
0.798965775681223 1
0.638348688865144 1
0.785268950025656 1
0.920860685333706 1
1.28731831952376 1
0.676452760324725 1
1.24334607687132 1
0.34057196475522 1
1.54724539650114 1
0.619894273222427 1
1.05869808998961 1
0.731575650945642 1
0.930173806646604 1
1.10231968493823 1
0.73308054697251 1
0.48894537284983 1
0.0726897902200503 1
2.05264723323086 1
0.569905491919832 1
1.05117549994707 1
1.05306222926253 1
1.53699094589464 1
1.14360772741237 1
0.562276455350572 1
0.840020822695282 1
1.06813210683663 1
0.145498484623122 1
1.16387143154772 1
0.949667574125659 1
0.555190590989123 1
0.609130814317217 1
0.871537794599601 1
1.21326449363576 1
1.15670840843894 1
0.935330238813467 1
1.25196654047324 1
0.210112715246981 1
0.0926624816839106 1
1.11665554054503 1
0.852233090192662 1
0.966479472564889 1
0.653603048628206 1
0.453162826495039 1
0.661069298067526 1
0.711864896596405 1
0.99852079442571 1
0.579705762036188 1
1.17981264361783 1
0.697522545308637 1
0.718231309104752 1
1.11108093414321 1
1.3513991306338 1
1.18855346477404 1
0.995979556427863 1
1.02612435756404 1
1.09301007361691 1
0.663874205496067 1
0.62175579918395 1
0.0227778656347919 0
0.653796909558095 1
0.205182231618128 1
0.589659195605977 1
1.46470713353267 1
1.40249835863283 1
0.525227269018671 1
1.04368149481756 1
1.05398652130462 1
1.36900765507058 1
1.268638143267 1
1.26450189773382 1
0.730526518324891 1
1.14927727742853 1
1.26295880935374 1
0.481916864802302 1
0.690377839418148 1
0.87466893664606 1
1.76212629036737 1
1.01981869448303 1
1.4348409898453 1
1.11574867027423 1
0.706136756800044 1
0.936916652549345 1
0.453439224912098 1
0.889597967424032 1
0.584760467531358 1
0.816914835205312 1
0.528073195301031 1
1.10301857118736 1
1.54843183847867 1
0.69148331321625 1
1.07892985083071 1
1.19222275078651 1
0.709481792830438 1
0.961577602889997 1
1.64356183321418 1
1.04668500482939 1
1.02324680111338 1
1.3876544704812 1
0.0283421816811593 1
0.943379534259224 1
-0.066806475872182 1
0.266830905773085 1
1.1616526549283 1
0.318684268830688 1
0.800378448709833 1
1.45196961790673 1
1.17554745244144 1
0.748319943476686 1
0.824007420555109 1
0.79969992547776 1
0.58458733941868 1
1.44103046935961 1
0.866126881523466 1
0.216718645901571 1
0.828057084717478 1
0.451434306562538 1
0.96048353847184 1
1.78543940991839 1
1.01739607494471 1
1.17971135390335 1
0.596294821231526 1
0.877532381963944 1
1.03886756298296 1
1.22305907569339 1
0.139463494652372 1
-0.0513349728132118 0
0.118904202804504 1
1.01189320181063 1
1.60622407714635 1
-0.313219668364298 0
0.807183480011035 1
1.33794522965686 1
1.61993675939799 1
0.595640186560557 1
0.5615801606994 1
1.08560090354714 1
1.19768021345466 1
1.11221132431587 1
1.12622836529442 1
0.0775169942064453 1
0.309988716061542 1
1.03606314086991 1
1.40905025646588 1
1.18820148626734 1
0.957024788919977 1
0.292783509370564 1
0.692419072247305 1
2.19041347572465 0
0.595393067010724 1
0.757616362892749 1
0.780987329271861 1
1.19071420224765 1
1.27277384784034 1
1.13670150156057 1
0.545066437049802 1
1.00483708277561 1
1.05511367068818 1
1.19135219323288 1
0.661928739549458 1
0.887539537635294 1
0.615922196463546 1
0.920132894899975 1
1.94051750517244 1
0.693374145735058 1
0.0681901349655036 1
0.243813721512985 1
1.29108513380367 1
1.22970146945239 1
1.31717775565115 1
1.04064253093163 1
1.17334485268927 1
0.97279724161328 1
0.367876864073319 1
1.11809694256514 1
1.23360476247622 1
0.637134122060231 1
0.793158889052325 1
1.15135660634171 1
0.410460734448433 1
1.144561050387 1
0.987609800953171 1
1.27119173141399 1
0.606700135983383 1
1.35595392492905 1
1.1855162412108 1
0.865042024082636 1
0.410651919772853 1
0.915775410294424 1
0.988403376072267 1
1.32608558091727 1
-0.033146557993685 0
1.11749446636259 1
0.75276207089674 1
0.617257514628465 1
1.54908826548179 1
0.194925443728671 1
0.847467087991549 1
0.782807606083596 1
1.4623514175514 1
0.368001846902869 1
1.79613838939662 1
1.30223762700983 1
0.861133661252277 1
0.949692805330251 1
0.469049129582263 1
0.775650864958699 1
1.3183488688415 1
0.423256332707272 1
0.630799271693996 1
0.505770936310563 1
0.802463112163249 1
1.27708528756608 1
1.40807502817266 1
0.62685330964788 1
0.56142723454811 1
1.17424904310113 1
1.05217597438635 1
0.887376559910546 1
1.35555792605575 1
0.445654791055478 1
0.381069979400142 1
0.790325523590872 1
0.754248395513422 1
1.00469484184591 1
0.700075856701401 1
0.993091793175703 1
0.650756935934851 1
0.670577418089299 1
0.151484305432538 1
0.634556044783608 1
1.54873818306256 1
0.324354110643079 1
0.629127936384179 1
0.293149516070464 1
1.28114051356486 1
1.05734012123238 1
1.04528976157694 1
0.692117803608976 1
1.13988193046876 1
1.74358107660593 1
0.565933415197164 1
1.93629001965899 1
1.17615589389825 1
0.850929147892051 1
0.14466111284152 1
0.811325920859897 1
1.54904164984511 1
0.24883157106067 1
0.424428024102072 1
1.49686497863599 1
0.298233926232202 1
0.751582715797709 1
1.16080526907395 1
0.476727287779222 1
1.17875360332875 1
1.13617568120928 1
1.17157053478461 1
0.728824199407966 1
0.151633031924167 1
1.32531596403044 1
1.09798899935606 1
0.669714584995581 1
1.40687165667519 1
0.967297888162516 1
0.66177343403197 1
1.32763914671225 1
0.413279399259001 1
-0.0685285836113991 0
0.976423600890024 1
0.495758941729661 1
0.743551260088087 1
0.728556386638192 1
1.15588181437635 1
0.913809573970233 1
0.365781319697974 1
-0.0290975571096241 1
1.33794472434819 1
1.38222292030906 1
0.83126992573614 1
0.652652423314684 1
0.992479651426382 1
0.852808352586105 1
1.56072650568455 1
0.844882413902395 1
0.675173797759831 1
1.19480039698513 1
0.544609473978782 1
1.23572063134006 1
0.599208636375269 1
1.01169358993232 1
1.11412840824874 1
0.754528340802243 1
0.675112302717304 1
0.864146900986188 1
0.360573189449898 1
0.605338973908022 1
0.804440624123192 1
0.1141227000615 1
0.684528844221094 1
0.253359536660918 1
0.771615561950683 1
0.278696958849527 1
0.142691937776734 1
0.57568187342211 1
1.05678701394729 1
0.441879607393044 1
0.743422818783643 1
0.935118384335756 1
0.976386628476699 1
1.06478384116129 1
1.38715428383628 1
0.649778992340705 1
1.03962444477763 1
1.40059050841753 1
0.971725306255916 1
0.988075787935299 1
1.23513076961487 1
1.07075847189111 1
1.19353194396862 1
-0.108711578503142 0
0.479402764689563 1
0.412920286707547 1
0.617809492351938 1
0.352438777922847 1
1.03655320361199 1
0.404680394592592 1
1.16458438115316 1
-0.037438131632326 1
1.14569505355569 1
0.943857547457855 1
0.674553226839307 1
0.929631140173287 1
1.53471994016394 1
0.429860322985865 1
0.232562848053931 1
0.962381329700491 1
0.768783906237425 1
-0.0374767536650902 0
1.59426374461484 1
0.833476071843831 1
0.614564290717959 1
0.899786377417393 1
1.10742807166783 1
0.421536324065716 1
0.785267318767614 1
0.486663848837594 1
0.915091945967881 1
1.16109668650475 1
0.759322952932341 1
0.471957351138966 1
1.34215120168216 1
1.14708692157562 1
0.879788544039445 1
1.01556291771057 1
0.91056748247309 1
0.850268022863022 1
0.98657435279433 1
1.33896407496387 1
0.318172180730499 1
0.875896486158305 1
1.78069316295864 1
1.19684539833107 1
1.111235721624 1
0.635717196650082 1
0.378258194606217 1
0.486976734009708 1
-0.0945539182321283 0
0.110666123721413 1
1.23255386551507 1
0.989706323300862 1
0.299935441629234 1
0.854218779843945 1
0.700104028619243 1
0.705278548658149 1
0.0661095877388606 1
1.15610149191505 1
0.789343088714769 1
-0.0207278956803864 1
0.998004799063582 1
0.488085979896985 1
0.13851102057874 1
1.10169727741678 1
0.706300346494361 1
-0.253702708835298 0
1.434973707903 1
0.489433695882503 1
0.650386062385509 1
0.0470310268788908 1
0.845064324206186 1
0.785436858774123 1
0.836690907464759 1
0.667359438018537 1
1.13270888642826 1
1.0303402062238 1
0.929999241686716 1
0.840588241792785 1
0.677710341501831 1
1.02151579067244 1
0.86494158923479 1
0.621490237383008 1
0.980731935228868 1
0.986211678058809 1
0.169645930124552 1
1.77679916214481 1
0.417339382182458 1
1.12954606006339 1
0.535249998369727 1
0.665030818930684 1
0.925720928320473 1
0.445923268808585 1
1.25215756236834 1
1.04748059403645 1
0.397272973844072 1
1.16095535758614 1
0.545083195721056 1
0.722377265625715 1
1.2512130758023 1
0.509059406346558 1
1.14862013501138 1
1.08721110624165 1
1.00900269799384 1
0.845617943512745 1
0.80567084368346 1
2.05648758046597 1
0.392707450690115 1
0.745635255816755 1
0.450737673155706 1
1.03274289045341 1
0.655897901050122 1
-0.0325133335283132 0
1.48638194200274 1
0.453529422348032 1
0.91291277652489 1
1.38675621563326 1
1.35060031015052 1
0.96079123294755 1
0.999350074031611 1
0.509014377763763 1
0.316546222050844 1
0.54810236268671 1
0.889821117362305 1
1.26063812699734 1
0.489494470712687 1
0.660791918884307 1
0.447506361011002 1
0.704827275878728 1
1.28098291261254 1
1.35039416855772 1
0.787721875827701 1
0.579255228307582 1
0.417362545818159 1
-0.0411963204933994 1
0.794947896717886 1
0.360034270554045 1
1.06058533786613 1
0.50943763052675 1
1.43073981343818 1
0.968425629777689 1
1.32815172730748 1
1.28078121050697 1
1.62666338112961 1
0.664935498663705 1
0.860198004144142 1
0.0749161819126469 1
0.592519286693789 1
