# Supplementary material for: Bias caused by sampling error in meta-analysis with small sample sizes
Source: PLoS One. 2018 Sep 13;13(9):e0204056. doi: 10.1371/journal.pone.0204056 (PMC6136825; doi:10.1371/journal.pone.0204056)
Supplement: S5 File — (ZIP) [file pone.0204056.s005.zip › results N = 10 theta = 1 tau = 0.2 sz = 50-100.txt]

"dl.theta" "dl.cp"
0.945235433727796 1
0.961041178942615 1
0.927017304846419 1
0.957341273039028 1
1.01223713537033 1
1.02153887967216 1
0.964033462777316 1
0.796482594884789 1
1.00949259536939 1
1.08366596122352 1
0.98107851279817 1
1.25700975129949 1
1.09051341307812 1
1.02018808688923 1
1.17732210441261 1
1.03907091220496 1
0.943813824191089 1
0.919140798964103 1
0.865967237618995 1
0.664226874881931 0
1.23727523129466 1
0.992184204668007 1
0.989021392588855 1
0.780215810385715 1
0.840212214996972 1
1.12689387900287 1
0.883736576832246 1
1.06096502210013 1
0.896079914012817 1
0.937135130674029 1
1.12985023319171 1
1.04898041511106 1
1.08816867204248 1
0.892294759116546 1
1.34546270847844 0
1.09078653682034 1
1.08718790202318 1
0.777114107277485 1
0.872168081725941 1
0.963172877228718 1
0.953612686232436 1
0.789210303766771 1
1.02789348480343 1
0.929501780191498 1
1.0810729773772 1
1.20169212322531 1
1.03551474093476 1
1.06634359893667 1
0.797518106310335 1
1.31985304997426 1
0.911216369795192 1
1.1839185347591 1
0.957673159569786 1
1.21883114027246 1
0.973018206365974 1
1.19576145067479 1
0.799871478350134 1
0.938854147729527 1
0.904259066038338 1
1.14106016781067 1
1.15095125913972 1
0.933254383159746 1
0.936300788691552 1
0.921501527750095 1
1.0042375827861 1
0.861333280971517 1
1.023993414251 1
0.938091233755208 1
1.00863091913821 1
0.997237446601234 1
1.17975513705125 1
1.2056642402725 1
1.01176814021741 1
0.782884519485277 1
0.83653589365567 1
0.890293931409834 1
1.18324328703533 1
0.926215419781227 1
0.914444944668615 1
1.42541090220619 0
1.06792451549532 1
0.958859294922815 1
1.00707284306121 1
0.856925761896684 1
0.962504809441267 1
0.9564628969739 1
1.35937394080793 1
0.863039209344715 1
0.91969757274985 1
1.16043553193948 1
0.716478492621687 1
1.0013507242284 1
1.12289828012226 1
1.05432225293846 1
0.959329616179223 1
1.07960446265366 1
0.800921006218763 1
1.21485568434373 1
0.978655075128661 1
0.933029168932145 1
0.920283540703247 1
0.961057066947123 1
1.04316512989045 1
0.980774289021948 1
1.3517437611528 0
1.40924439260374 0
1.06652031592683 1
0.868944887836325 1
1.06313155800587 1
0.698569292464068 1
1.06523403678479 1
1.19167035849969 1
1.06991342958932 1
1.10393190222693 1
1.34927924519409 0
0.895458356622442 1
1.27351538967156 1
0.94835934801003 1
0.851085849339381 1
1.09266800330519 1
0.741123346878998 1
1.06407617116227 1
1.3349027770277 1
0.755346000972864 1
1.13585166490538 1
0.846058595712428 1
0.988161950793562 1
0.93231079624761 1
0.961430036863153 1
1.01023411741285 1
1.16471682413679 1
1.20407764790101 1
1.04032268704228 1
0.566384861729961 1
1.05714039412678 1
0.802101348859001 1
0.749294072604848 1
1.19900865133785 1
1.06574320986662 1
0.892584725208655 1
1.31878573196208 1
0.86983945655882 1
1.17900741740538 1
1.38376467488733 1
1.27357570117341 1
0.838015811149105 1
1.05474029648073 1
1.1053582897894 1
1.24148581149507 1
1.16721086228184 1
1.01111028025775 1
1.13775454832499 1
0.904677037213632 1
1.12755699414695 1
1.17035391730094 1
1.07123438074752 1
0.977221428893331 1
0.838254583341147 1
0.957337273065465 1
1.23062110746452 1
1.10961157115491 1
0.889116692236909 1
0.929012879570787 1
1.12568858932936 1
0.942929633457573 1
1.3064463384202 1
1.39800270306488 0
0.958730545185738 1
0.939834391408883 1
0.788871530030504 1
0.872097364233039 1
0.89737274600459 1
0.742194868919447 1
1.12899270121544 1
1.06314179591389 1
1.25771075349738 1
0.955743004896056 1
1.00773965083264 1
0.886693038593826 1
0.951173049337756 1
1.33335271944037 1
1.0689432342231 1
1.01919360337805 1
0.837521499437886 1
1.07137271568876 1
1.1317323982485 1
1.07548204935141 1
0.871265980911893 1
1.08084568500336 1
0.909386041945726 1
0.70641387158693 0
1.11269667926746 1
1.12103421604449 1
1.19647042586064 1
1.21681381721923 1
0.965537280303941 1
1.02403090331597 1
0.94494572766641 1
1.06947665692258 1
0.900551695109007 1
0.959359920331865 1
0.695656123399944 1
1.15286809396227 1
1.28254753925265 1
0.93899239392782 1
0.996656256721429 1
0.865315524880356 1
0.918427095116015 1
0.800002817558511 1
0.898357545483249 1
1.35988141481165 0
0.979125480519056 1
1.03571232487352 1
0.994397361763964 1
1.17029274579969 1
1.009133338826 1
1.27183714883835 1
1.00313889149819 1
0.975913841281185 1
0.798131916375435 1
0.918567070621423 1
0.778619959833149 1
1.31089653943532 1
1.03452456614393 1
0.657401761624282 0
1.05107883707133 1
0.905978947181364 1
1.03226278116355 1
0.879035522055455 1
1.08777836865435 1
1.00780955760139 1
0.928030966043786 1
0.765016573421065 1
1.03031735769507 1
0.892237284411206 1
1.1431852920726 1
1.47400233630372 0
0.620883314432144 0
0.964776584953273 1
1.27356727928626 1
1.07836273390412 1
1.00935877030959 1
1.23929425923698 1
0.90674190906755 1
1.0666230551245 1
0.908019783137466 1
0.84014700173487 1
0.989053680572868 1
1.1660270854459 1
0.823978025876253 1
1.10473439071581 1
1.0070141763436 1
0.617884580555657 0
1.06567901754259 1
0.857882153311372 1
0.965851977285517 1
0.860036404497374 1
0.86688733900311 1
0.807782397063617 1
1.00630147375969 1
1.25973977541632 1
1.0460966552665 1
0.784510663826434 1
1.15358797048858 1
1.00872542768433 1
0.906380994856203 1
0.964025297873086 1
1.19506996157923 1
0.896953207444643 1
0.942939629793306 1
1.29998506093617 1
1.09763775121396 1
1.22174809023543 1
0.979864208562561 1
1.21839823114918 1
1.15041742810976 1
0.830259552431603 1
1.10831414245597 1
1.46963568810336 0
1.124823168086 1
1.03344046374147 1
1.11955251130675 1
1.51178277594058 0
1.03722674884704 1
1.01234647208632 1
1.21284820682227 1
0.942411769715331 1
0.995153967269248 1
0.976220215730625 1
1.12815579749583 1
0.870251820454652 1
1.15991251342733 1
0.7402341769554 1
0.989519194903701 1
0.95696762462893 1
0.964260830438928 1
1.27648485929784 1
0.877216074522979 1
0.786394135943162 1
0.82981655759512 1
0.948279023040812 1
0.96589118703942 1
1.04313636578956 1
1.17890423926894 1
0.950042320322646 1
1.08358599067223 1
0.986311943967122 1
0.740786567541905 1
1.12160093253056 1
0.976369336374377 1
1.10927922867098 1
1.27323242014427 1
1.14172116556887 1
1.4543563518563 1
1.13677222422551 1
1.02399287380959 1
1.01085214870271 1
0.947250491508764 1
0.873055870936684 1
0.930074271604084 1
0.965559449418459 1
1.18972223405019 1
0.94165609436914 1
1.22707025625214 1
0.932059531913969 1
0.8604600222871 1
0.978231959984179 1
0.984736690558722 1
0.866987944818446 1
0.895018868141209 1
1.05023713195382 1
0.971134943277526 1
1.10785467599388 1
1.172755478449 1
0.823209038915744 1
0.838546118742297 1
0.999404016827359 1
1.14812577978852 1
1.24662494967617 1
1.29934302706245 1
0.823536858513879 1
1.00095105634702 1
0.671007316539056 1
1.12888909824746 1
1.16020863377929 1
1.39481410234503 0
1.05754528933616 1
1.12661344587202 1
0.95926005110302 1
0.941433649207972 1
0.949961887937957 1
1.03837365776276 1
1.01039988308522 1
0.838945754125497 1
0.880301319604792 1
1.22760480674517 1
0.907885023314855 1
0.859274916685631 1
0.896374653215148 1
0.854106738242761 1
0.801551819220459 1
0.867541086954801 1
1.14987374673182 1
0.669143604037909 1
1.02281226526539 1
0.976644848848451 1
0.612736770359872 0
0.993194552228166 1
0.849835909258974 1
0.763562534469059 1
0.647883979636038 1
0.917019125186478 1
1.0580452032989 1
0.758578046297881 1
1.02430085970008 1
1.22548909610953 1
1.06854758727037 1
0.998862759845897 1
1.06910601182932 1
1.16918950297244 1
0.838820008629957 1
1.12237708814575 1
1.20680398816768 1
0.879188069993656 1
1.00599529793119 1
0.676240118032956 1
1.06399937337467 1
0.946856008754618 1
1.1884834403399 1
1.15433473754712 1
0.863127167367679 1
1.23911073894536 1
0.999925617062394 1
0.853114748708317 1
1.16035782303953 1
1.09378684730243 1
0.928258837707198 1
1.13206154212438 1
1.18620389222334 1
0.933696955859619 1
1.07419968317276 1
0.8430832629042 1
0.822504415095515 1
0.988890620326831 1
1.14524823937045 1
1.10529203749021 1
0.876401385197864 1
0.912867482970079 1
0.906375504487295 1
0.991584382632052 1
1.02251209534859 1
0.755653012279731 1
0.711488357123359 1
0.659111749256361 0
1.34214810132641 1
1.32310766443779 1
1.08253647578286 1
1.04827383571881 1
0.829448145421856 1
0.87371274179749 1
1.08832025547218 1
1.27433848254232 1
1.08261743562882 1
0.814610837268932 1
0.932307776516822 1
0.89340216334206 1
0.961916659002942 1
1.00641181027349 1
1.0060126466822 1
1.16760037812286 1
0.851010647583446 1
0.63390382373951 0
0.876199731518043 1
1.05959827025929 1
1.16370368063339 1
0.778884759483449 1
0.720933025140546 1
0.822007066609892 1
1.03654280278901 1
0.779424872727239 1
0.944267818324631 1
0.988458932337856 1
0.93414805088478 1
1.20688362005777 1
1.1712834951296 1
1.04671791801989 1
1.27441543640311 1
0.984525148607188 1
1.33618195338776 1
0.705953842110738 1
1.02712037995034 1
0.859768456511533 1
1.14577900411192 1
1.09461061724035 1
0.999897865298127 1
0.876997523943799 1
0.748293258176261 1
0.916836657158397 1
1.26128015881296 1
0.82595543043359 1
1.08451038162602 1
0.935496364488649 1
1.30228238213571 1
0.991341793749954 1
1.12359215829052 1
0.807097723604933 1
0.926188577876995 1
0.891128086339861 1
0.819928276977802 1
1.20532444221925 1
0.890664626530741 1
1.10457088144316 1
1.33290840901995 0
1.12927640057733 1
0.567711371150868 0
1.14602871339172 1
1.0268329037768 1
0.764648572051136 1
0.868810542869209 1
0.609903796646031 0
1.00822233956746 1
1.04072008548469 1
0.918868650121027 1
1.12690049406353 1
0.832874667990259 1
1.14676211762193 1
1.02925008335522 1
1.10839306000385 1
0.91114007454969 1
1.12134641058858 1
1.24444525909758 1
1.09340938966206 1
0.998256860674246 1
0.901232809549834 1
1.30058559785946 1
0.866534174012959 1
1.00254687631652 1
0.930149970238805 1
0.932110555825336 1
1.14761782293093 1
0.922629190104125 1
0.80149511252091 1
0.906621028104516 1
1.18670809644167 1
1.08572599852995 1
1.24770056071221 1
1.35824725547735 1
1.02436425870146 1
1.09195459756305 1
0.940751358376457 1
1.04052214541399 1
1.20727469049328 1
0.93016980886326 1
0.896923692196313 1
1.08796675893567 1
1.2019948889619 1
1.2281422358934 1
0.953013187210157 1
1.09707042496642 1
0.918993494913536 1
0.760846761585177 1
1.12901745883558 1
0.728947144214912 1
0.905012748116968 1
0.885905963130833 1
0.94991663098066 1
1.00083390748341 1
0.679082554938637 0
0.793718007813578 1
0.911228113679547 1
1.26396039062993 1
0.931232661221327 1
0.894881758185192 1
0.966388382003556 1
0.959376750648655 1
0.961303814870788 1
1.28690509363978 1
1.19673494093454 1
0.772953767871232 1
0.888664448398407 1
1.3045097896023 1
0.878311491948982 1
1.04517787773428 1
0.901328466951853 1
0.701530760134817 1
1.32182915809985 1
0.484890834207806 0
1.06974667824413 1
1.19784943966942 1
1.17830344922037 1
0.755837264140636 1
1.13711498717584 1
0.600740809019855 0
1.44650432297854 0
1.20002801125509 1
0.774729948221623 1
1.11347842280458 1
0.878592167880983 1
1.16104110482734 1
1.15181476965433 1
1.03838035606041 1
1.00970356338878 1
0.890346157536101 1
1.08735868714322 1
0.882209819336502 1
1.39702516713966 0
1.39001230547051 1
0.955989764835121 1
0.948520991547743 1
0.829267868309872 1
1.22743319020803 1
0.979429864553912 1
1.20019928307051 1
1.05658450214653 1
0.973506801133422 1
0.929221484670203 1
0.7949575399453 1
0.680694739168654 1
0.967649873229731 1
1.34944346126097 0
1.02626829394774 1
1.00655913840274 1
1.23512669573123 1
0.862622663123597 1
0.926555083418232 1
0.926131439099979 1
1.09994295092391 1
0.630453093963213 0
1.23956325752739 1
1.10451931738642 1
0.806104751488623 1
0.808452273258455 1
0.968412794845716 1
0.978777345136516 1
0.986567977789805 1
0.579486077814897 0
0.877308125857285 1
0.967043549893045 1
1.28021165716488 1
0.833708520649313 1
1.08812515768437 1
0.709837587250616 1
1.41066892896467 0
1.17535558641338 1
0.988488096517454 1
1.21441011545645 1
0.924658922560868 1
0.926333562057589 1
0.892322682061676 1
1.04514643830506 1
1.08111309755572 1
1.01375524759084 1
1.09771957547523 1
0.919945263735416 1
1.04874719422758 1
0.947369453219073 1
0.917856705185803 1
1.15706557159416 1
1.18988158515128 1
1.00521791873853 1
1.13213566773558 1
1.03497818016264 1
1.16138745103956 1
1.02295442970744 1
1.25461681466109 1
1.1029310533754 1
0.907855812480878 1
0.888959089753742 1
1.11968886651773 1
0.956291920234925 1
1.23434044370402 1
0.857604781049109 1
1.00727500395975 1
0.939132256230904 1
0.804562651051374 1
0.865009027839536 1
0.687563540119655 0
0.875366749435112 1
1.20867691774361 1
1.33395623146974 1
0.73136028539617 1
0.995362645024254 1
1.30059831720742 1
0.919253261234312 1
0.621188120186958 0
0.984368987069662 1
0.74013843426505 1
1.0835800672385 1
0.874182855372431 1
1.00707491106899 1
1.06916354541082 1
1.14832021833476 1
0.994521615219016 1
1.25307731056757 1
1.16951475682218 1
0.995249254967284 1
0.596106778677013 0
0.835042898196918 1
0.872606075783693 1
1.21251495248487 1
1.14894329171842 1
0.80305949184825 1
0.924258474722095 1
1.16445545344485 1
1.05319600581636 1
1.10255027789536 1
1.04888196385933 1
0.931180342459612 1
0.910232124395918 1
1.12082724860957 1
0.714057644071656 1
0.829513695230642 1
0.869046424120103 1
0.857921533596962 1
0.878659407361384 1
0.90614087610995 1
1.16394560770308 1
0.989470459046391 1
0.876941518126738 1
1.21459047072115 1
0.895303958704187 1
0.982205485406121 1
0.965447530924584 1
0.925693836732976 1
1.07974203525042 1
0.900521494191075 1
0.870119584346546 1
0.883591522984785 1
1.31373885406551 1
1.27703620083528 1
0.963561105491151 1
1.29200960909898 1
0.892416870509184 1
0.84842212616668 1
1.37062665614837 0
0.778630919011627 1
0.626927887067524 0
1.15162073177982 1
1.18881796860629 1
0.641305478949696 0
1.31161291662309 1
0.890520162153508 1
1.07506099782526 1
1.20087528998121 1
1.02710959878061 1
0.996294066090281 1
0.965331926739465 1
1.33137233884212 0
0.815610592878275 1
1.04516411255794 1
1.00787754669357 1
1.167974216044 1
0.634621738388505 0
0.788330791000295 1
0.977097883330574 1
0.841486812905323 1
1.45679094663886 0
0.7821745361111 1
0.886248806998544 1
0.985890502011565 1
1.20556034117413 1
0.835258324959463 1
1.09203511738062 1
0.730462023972113 1
0.796030054160039 1
1.07751459568432 1
1.10196812146106 1
0.845584193266355 1
0.803598887099582 1
0.938382639810833 1
1.13633772785855 1
1.01374910290013 1
0.868281174225659 1
0.888426039405425 1
1.08296900119643 1
0.901727831713605 1
0.998912447063586 1
0.997394242287321 1
0.806025794412965 1
1.01242421635914 1
0.892380334597199 1
0.775285551470491 1
0.758265990469419 1
0.571112254519201 0
1.1911229934285 1
0.866262618227839 1
0.994423490901342 1
1.12157944109054 1
1.06491803250495 1
1.05833492224735 1
1.33936266492989 1
1.09820550073723 1
0.951431843485882 1
1.09206831142075 1
1.03588989827424 1
1.11683598504908 1
1.06372656716614 1
0.890768035761537 1
0.908215576771814 1
0.925925905420917 1
1.21424836596137 1
0.978577052789355 1
0.834473415264644 1
0.630846785017943 0
1.13126271257785 1
0.832542350410791 1
0.824636761067076 1
1.12837731720509 1
1.05374368171662 1
0.905161454888574 1
0.842993505997295 1
0.982326473668342 1
1.10143200544826 1
1.28509944562039 1
0.935438962814452 1
0.688669596102015 1
0.993422888789564 1
0.902927847145814 1
0.954896563876153 1
1.07176162094512 1
0.996402361489857 1
0.837292761511973 1
1.09959101397182 1
1.02519074731745 1
1.1213748871575 1
0.950876442163872 1
0.904267871469238 1
1.09605029615742 1
1.24597796860852 1
0.914980075909178 1
1.01988896428708 1
0.967899905387492 1
0.93971559875419 1
1.07276453576174 1
1.23861708132076 1
0.914870998433694 1
0.872670819186614 1
1.06809568027408 1
0.662278983755527 1
0.808668156398336 1
1.20124683270745 1
1.19661850959682 1
0.885208493029384 1
0.922609408335383 1
0.997151607042558 1
0.940297031122792 1
1.07525557787076 1
1.02770372398925 1
1.27502484074472 1
0.971345908064128 1
1.02972050231162 1
1.27767371357049 1
0.788764366084667 1
0.985051079079778 1
0.958166464797507 1
1.192602343146 1
0.786242786541418 1
0.873789930386584 1
1.19422867028164 1
1.16097730703745 1
0.821987193677925 1
1.01367079870285 1
0.998882507978596 1
1.07009439357235 1
1.04729678665875 1
1.53588648546924 0
0.809475213238487 1
0.961774351006398 1
0.974528321657161 1
1.11803406926693 1
1.41091382356331 1
1.05364811259539 1
0.75634612618399 1
0.709057026586749 1
0.912907208683278 1
1.12932357462619 1
1.5166016881125 0
1.21609695223077 1
0.929346333569906 1
1.03750741203144 1
0.988236595212478 1
0.975517726927466 1
1.14640105620695 1
0.479141163970407 0
1.0995707233848 1
0.749328628143748 1
1.22615897006832 1
1.13237064898911 1
1.22235590349556 1
0.979443174144927 1
0.942174745528989 1
0.88381859805976 1
1.11851145984615 1
1.03243655554791 1
1.16734522903854 1
1.17792333861146 1
1.00259787546514 1
1.03724248040431 1
1.02387194996446 1
1.00624218543221 1
1.01375029452231 1
1.35825692506824 1
1.05809851939242 1
1.00432464952621 1
0.850089405711531 1
0.783063472793464 1
0.740827916519225 1
1.02747570848439 1
0.932094051483412 1
1.13728779698099 1
1.06112773754223 1
1.12755424914797 1
0.93791109410862 1
0.809932726946248 1
0.862978099595352 1
1.29029545294957 1
1.13839314232096 1
0.863520783439386 1
0.878430495261202 1
0.886849204800241 1
1.08449336615959 1
0.90061128622013 1
1.18635163085785 1
1.44304354328604 0
0.803354083527255 1
0.908580627575716 1
0.952745393450183 1
0.710571066620838 1
0.998922936894133 1
1.07174031877286 1
1.16430213044817 1
0.787456076758606 1
0.709715596857741 1
1.13928798870357 1
1.26188595884888 1
1.15788964734181 1
0.659323543155555 0
0.898558017684429 1
1.06077477836133 1
1.26671755658569 1
1.05993498655568 1
1.09885858275236 1
1.06229922111386 1
0.802291754606289 1
1.28070140610407 1
1.02004093447213 1
0.880117796749166 1
1.13361488306393 1
0.938417224616942 1
0.938115489264578 1
0.655460092555265 0
1.24328479125633 1
0.895548172005707 1
0.825311997482065 1
1.11045433954576 1
0.787283141488877 1
0.901953378621577 1
1.04320573621705 1
0.954024380627136 1
0.913785216674867 1
0.711813635305082 1
1.02061796939412 1
0.853664926919558 1
1.01144123261447 1
0.79484062940762 1
1.21095468308232 1
1.02644727934244 1
0.894254603041789 1
1.10173350214805 1
0.986196867095476 1
1.29573741468766 1
0.921392057330697 1
0.898314948510343 1
0.787748937623641 1
0.919283633544035 1
1.11158997759332 1
1.02299997947622 1
0.773621656235794 1
0.758018174264972 1
1.28068377193603 1
0.904763875956268 1
1.01325998446662 1
0.815595067443162 1
1.12055120071394 1
1.43317511681785 0
0.806264702456946 1
1.09990472506729 1
0.802803192278566 1
1.02748392844298 1
1.0042929853524 1
0.938338688722843 1
1.34567206714638 0
1.14827128227512 1
1.298265632748 1
1.27357088324389 1
1.22341176851862 1
1.24363298151282 1
1.0501820056785 1
1.41409645912951 0
1.10933620000349 1
0.768752233934437 1
0.897366538327958 1
0.973085323552546 1
1.03770760883696 1
1.01303422958401 1
1.23985613378128 1
1.03167815174707 1
1.15166261191336 1
1.03086365149726 1
0.758431274331867 1
1.08583396057033 1
1.22229257251344 1
0.902056568011018 1
1.10167223973685 1
0.98780493601976 1
0.964411881757601 1
0.581454977681178 0
1.19313136779402 1
1.13986384821319 1
0.898581211476618 1
0.945195152355841 1
1.21638731416761 1
0.804620664126429 1
1.05329588063423 1
1.0497205270287 1
1.10551698753851 1
0.876374736870521 1
0.982188958941518 1
1.10796856953358 1
0.837616529066522 1
1.0706203511165 1
1.05890017285217 1
1.27308062928625 1
0.851430298731132 1
1.01452398946679 1
1.34059004112022 0
1.03088172357745 1
0.804558139877897 1
1.01718187946869 1
0.981234113735441 1
0.869661197946247 1
0.654530004159354 1
0.935268527396095 1
1.0355734556966 1
0.869129894753282 1
0.959997307190317 1
1.03927053486949 1
0.912874099266975 1
1.06871371996976 1
0.77771421196753 1
1.10038387310649 1
0.84409859636851 1
1.13545917635853 1
0.983109580227754 1
0.660228241164671 0
0.99269973941444 1
0.904499272283264 1
1.3322377081072 1
0.703820748738814 0
1.15775532403277 1
0.980665295502369 1
1.09789248760611 1
1.16666395415925 1
1.23632121657301 1
1.00133344796931 1
1.05095920245244 1
0.591186882366171 0
0.841104438785103 1
0.749304048556402 1
0.691364801285576 1
0.800558615131353 1
0.606357282217406 0
0.751816560436524 1
0.884136488041924 1
1.11636386005163 1
1.3119433382876 1
0.729979653244072 1
1.08303577122508 1
1.16878086177869 1
0.737754665531955 1
1.24900687162823 1
0.946477066360123 1
1.09369704113035 1
1.02084245503418 1
0.894100260416404 1
0.84131744855389 1
0.639862248763706 1
1.09871770547727 1
0.688412945893699 1
1.16786230909494 1
0.944712846504204 1
1.36950444796767 0
0.684161723410191 0
0.838792228486151 1
0.806333292183115 1
0.860411323244502 1
1.16250686388697 1
1.16771137191077 1
1.21860044925778 1
1.27916447357346 1
0.840398272708398 1
1.11674571918539 1
1.00277924397745 1
0.918725514442477 1
0.901866472752258 1
0.821098656694981 1
0.946797353123364 1
1.17122452187579 1
0.93162466900679 1
1.2755803436327 1
1.34246037245971 1
0.922642948714668 1
1.2404754209179 1
1.03454675615233 1
0.924315197012188 1
0.835386015085938 1
0.925746463580954 1
0.875804071177257 1
1.17756563394246 1
0.963228339322501 1
1.09548410756786 1
0.896456012990986 1
1.37209516306444 0
0.979714887213784 1
0.925714063370651 1
0.960425818330566 1
0.661699089757054 0
0.728773025615278 1
0.817386596509969 1
0.974440460726692 1
0.768816324102477 1
1.08086706031805 1
0.897516663338794 1
1.06868432335967 1
0.71322845979246 1
1.11865847171732 1
0.837269313516993 1
0.78748730474048 1
0.974661360885938 1
0.840870103293933 1
0.70146115909795 1
1.41920223848147 1
1.32969282645599 1
1.05851379687251 1
0.97211878105709 1
1.19296266389594 1
1.08908290445819 1
1.09042542897078 1
1.29338059579162 1
0.695446806303775 1
0.707065685100716 1
0.857805869069392 1
0.967533292662686 1
1.02549102284083 1
1.23752172394495 1
0.948986263348066 1
1.09208420589963 1
0.787536808992357 1
0.970471018315965 1
1.1441223994152 1
0.912759791980656 1
0.838259375532917 1
1.12692664425563 1
0.943580565964325 1
0.599351687500574 0
1.1359926748853 1
0.896303408715526 1
1.11989871598639 1
0.988330710884939 1
1.12211962882832 1
1.13918448282918 1
0.989792421700444 1
0.992070933696292 1
0.8893316759983 1
1.12048717812903 1
1.05789197258135 1
0.8101705229551 1
1.15050663729702 1
1.02058553259738 1
1.04541651806863 1
1.40098284554295 1
1.35866161074391 1
1.14821423381861 1
1.26278975090242 1
1.0805228192415 1
1.01833638943071 1
1.00615529441649 1
1.00589434520069 1
0.949835996540926 1
1.0947465918998 1
0.827961792875999 1
0.897542824058772 1
0.845008202503807 1
0.966763294665295 1
0.838973492468827 1
0.886356822701282 1
1.07594097362269 1
0.660094600989213 0
1.02931353292843 1
1.03055646210915 1
1.30134735190869 1
1.11538693933941 1
0.643445499913007 0
0.915654381740176 1
1.20504886623178 1
0.819190885234232 1
0.968857192346301 1
0.790515399756781 1
1.04832489343388 1
0.938096612938647 1
0.742644788660484 1
0.847433519799558 1
1.1598570905647 1
1.19200100539819 1
0.80479347458388 1
1.19702166158245 1
1.03837468298154 1
1.25294027164049 1
1.08376070898738 1
1.33105295261775 0
0.727231147462748 1
1.12434043953865 1
1.0336741746386 1
1.03925034545394 1
0.849761044178132 1
1.01400362274838 1
0.874363465896597 1
1.03027761714026 1
0.913420648479958 1
1.04279742882068 1
1.01520258583558 1
0.701903734928993 1
0.981446587987745 1
1.21840135023549 1
1.18752586348759 1
0.835525765924317 1
0.757894294749315 1
1.06308041548457 1
0.833484299579808 1
1.23333592198381 1
0.91449336885923 1
0.716130171856841 1
0.849821844128342 1
1.30828282153492 1
0.7759712335625 1
0.704035484627333 1
1.20058135628668 1
1.0929592676882 1
0.878690581364795 1
1.29947548138219 1
0.822405772751497 1
0.911433342607831 1
1.28061451515502 1
0.714768138331845 1
1.16735907751746 1
1.04176160470447 1
1.21526310545082 1
0.898344816097856 1
0.79845430843458 1
0.94732827240771 1
1.16884317891048 1
1.05060936979459 1
1.01830325277577 1
0.831182003588196 1
0.973616978528166 1
0.885956291012483 1
0.855512901790394 1
1.15742641833202 1
0.920358833846287 1
0.929841225319975 1
1.05536450786481 1
1.03242304099326 1
0.834699858424256 1
0.850531655827428 1
1.06150483492573 1
1.20341176406896 1
0.804042383218872 1
0.853847766664945 1
1.19297055697971 1
0.853849919556321 1
0.809608659651378 1
0.888106138000282 1
1.22348402431486 1
1.13188949789682 1
0.750684053891449 1
0.872950635822976 1
0.901712244565283 1
1.27121699991895 1
0.981318934170308 1
1.01970810197814 1
1.1269704026471 1
0.804958830161931 1
1.06289741525894 1
1.2069483153832 1
0.899380135057425 1
0.984234697414886 1
0.763904045668474 1
1.13921848994695 1
1.05325626924891 1
0.801770813696184 1
0.998558951051152 1
1.13106351095307 1
1.10304491436322 1
0.852269072351762 1
0.971447445250603 1
0.79599114040911 1
1.32970731668118 1
0.8271243425531 1
1.19188821114885 1
0.883399065092564 1
1.02239257818772 1
0.838948805716932 1
1.04309639518257 1
0.832798376833177 1
1.2524538814942 1
0.84939373810546 1
0.981463757930289 1
0.806479552204456 1
1.41640888603851 1
0.921703771588914 1
0.88260068952062 1
0.825923859301505 1
1.05674744857641 1
0.959056185845294 1
0.994239934287884 1
0.915302480989799 1
0.995783143033691 1
0.873800559006571 1
0.879222954606237 1
0.912722823200873 1
0.819931526962061 1
0.676160437914399 1
1.04355941284412 1
0.87663494490842 1
0.92746654886837 1
1.03689299043848 1
0.893591872569571 1
0.972539975354145 1
0.947850356280064 1
1.18159886307363 1
0.928894835700022 1
0.964866534051712 1
0.853631324009224 1
0.97350229576556 1
0.687680120396065 0
1.14126728799342 1
1.01925805284173 1
0.909658889426896 1
1.16003258010113 1
1.06127619051468 1
0.790366905633773 1
1.15367336197963 1
0.983983090881976 1
1.06717903487177 1
0.95081941835051 1
1.1500342777893 1
0.814721265993209 1
1.08077983694832 1
1.00643357155079 1
0.940060626594079 1
1.00213088097304 1
1.08288547716202 1
1.0644765977372 1
1.0828290538144 1
1.02700201973126 1
1.14049625250551 1
1.10559804375522 1
0.861423534225849 1
0.831011958790284 1
0.873346672993305 1
0.84719025436625 1
0.973465280258536 1
1.03178358249945 1
0.888611675721767 1
0.657644770371314 0
0.790396107619456 1
1.12295551511334 1
0.777002149318121 1
0.93239626999998 1
0.818033245109994 1
0.992894540551944 1
1.29616303998858 1
1.11603179515546 1
0.919829133353499 1
0.79126614518277 1
1.06822564349951 1
1.15957913145113 1
1.02898889884001 1
1.12347768725011 1
1.22290922354026 1
1.17592033097676 1
0.989186221171135 1
0.624899453436258 1
1.08394523258136 1
1.28763649863102 1
0.872243642890317 1
1.04530275292858 1
0.691253006879719 1
1.10812904037756 1
1.44899817220436 0
0.723142987619936 1
1.06451030050646 1
0.615731556616924 1
1.08693361335211 1
0.722187532883783 1
1.05286393566321 1
0.959570220116804 1
0.940202307122243 1
1.00321682474583 1
0.855912039300351 1
1.16306615051003 1
1.20150095104029 1
0.848394241515997 1
1.06926873527818 1
1.08440454711337 1
0.874038067232521 1
0.935127994848455 1
0.926349061602892 1
0.841168382760769 1
1.01312794352606 1
0.85513196008177 1
1.42680270508888 0
1.15135164418894 1
1.15234958121173 1
0.905280258767607 1
1.20942837060875 1
1.10811884146174 1
0.895747008173407 1
0.82710144304658 1
1.00374501543494 1
1.33568966759807 1
1.00470791395189 1
1.10887920838045 1
0.945096189084757 1
1.31332209150753 1
1.11444243977754 1
0.728520295800628 1
1.05485364188473 1
1.14958110874673 1
1.03643442102558 1
1.11856845724899 1
0.903770281611249 1
0.657774726950221 1
0.84290729245194 1
1.00665584412283 1
0.802320336094431 1
1.06146901627797 1
0.839497085868806 1
1.04254389412864 1
1.13711025956148 1
0.816134319694471 1
0.931051454469274 1
1.12756856680917 1
1.13303735546283 1
0.814913870253223 1
1.24139530002204 1
0.964669456799868 1
0.955313518509053 1
1.12833692957595 1
1.0080113618826 1
1.08101933675946 1
1.12121679119992 1
1.04494266102121 1
0.822380568619191 1
0.869250540423318 1
0.928214871179636 1
0.687479898633991 1
0.924569996942827 1
1.03697383286025 1
1.02316776047896 1
1.15511649320021 1
1.04574704848005 1
0.841070243615967 1
0.977703947838093 1
1.01465312415532 1
1.15487291944108 1
0.817494704700352 1
1.00997717572362 1
0.998881088683553 1
1.2127488878217 1
0.813753077404556 1
0.941582845592055 1
0.828836725657496 1
0.904739191023485 1
0.90454376175431 1
0.729938528479219 1
1.2464876343629 1
1.33063654981238 0
1.1621566280975 1
1.07937145778102 1
0.958486661356377 1
1.01070325255758 1
0.953723521864303 1
1.40915243364868 0
0.743464067168518 1
0.894665337207113 1
1.19682609739999 1
1.26924982412079 1
1.22571198887247 1
0.910178273736247 1
1.23234810180279 1
0.91770157897483 1
0.752380334349861 1
0.908684065003323 1
0.839683788439261 1
1.14637770314019 1
0.920283589762642 1
0.987583098737213 1
1.01663078101377 1
0.96024373614419 1
0.902584528449228 1
1.03639744123015 1
1.01356886832174 1
1.07619756723211 1
1.09381404147758 1
0.736071541446754 1
0.621965096753142 0
1.07351869726794 1
0.761346512832433 1
1.17117846321407 1
1.09423081091089 1
0.889081878941943 1
1.14752103165131 1
0.854964620428983 1
0.967783151151042 1
0.703775582257104 1
0.736434653587166 1
0.976638310131236 1
1.20036894390711 1
1.2483245317996 1
1.21201450652385 1
1.03498640803588 1
1.05772879153769 1
1.30984170334513 1
1.00873403032285 1
1.01535668567723 1
1.14162487740338 1
0.97410310006008 1
0.684651243258956 1
1.067974502604 1
1.29129869510855 1
0.928372421059992 1
1.12161716524752 1
1.25136818859174 1
1.05794021592039 1
1.1353343060913 1
0.82282619631487 1
1.20752904893356 1
0.951556225714407 1
1.06577218440978 1
0.80056562735601 1
1.27308800701456 1
0.950279960650337 1
0.707300200142501 1
0.996766041458896 1
0.929402440268627 1
1.00973502593564 1
0.681643525261812 0
0.883340604041017 1
0.958235941874072 1
1.15403077229038 1
1.09054555922422 1
0.881593041525828 1
1.06681313965705 1
0.794754590289835 1
0.979808724778133 1
1.12503173832418 1
0.746575087865473 1
0.980972943357056 1
1.12985973027653 1
1.08120503585501 1
1.08000080979282 1
0.962579776693052 1
0.917504945392304 1
0.854571912401752 1
1.14890396880659 1
1.053692179693 1
0.871950203072629 1
1.14174031925079 1
1.02889667538718 1
0.905920926830481 1
0.403677156981611 0
0.848133371150938 1
1.14758529042637 1
1.09145678597811 1
1.08186379980273 1
1.07122500754507 1
1.14590018589607 1
0.802548162750518 1
1.39571209151473 0
1.43389197398183 0
1.16995378965329 1
1.25446410295072 1
0.959111424232203 1
1.07043280630118 1
0.867353144087001 1
0.950234034839951 1
1.23774529786512 1
0.807110182893328 1
1.05827500533793 1
1.11822487332573 1
1.19196029974715 1
1.02110629948429 1
0.782771845819717 1
0.706212058021653 1
1.16275888312478 1
0.776145400743903 1
1.16662317421105 1
1.36751505465816 1
0.93234669598351 1
0.864186767447016 1
0.822590952968178 1
0.977961375256607 1
0.968405640945289 1
1.01316518873669 1
0.833517866407159 1
0.772949936009496 1
0.760578065362863 1
0.927775540523331 1
0.955035113108288 1
0.871069932204431 1
1.13422185193264 1
1.00685647507923 1
1.31125631957953 1
0.935349713458672 1
1.01332271445697 1
1.18351292141299 1
0.930319833135777 1
0.908677453830558 1
0.968602380791955 1
0.984433916122595 1
0.97174155345503 1
0.995768734099848 1
1.11982306254277 1
0.774607544936851 1
1.08603238814742 1
1.00060711090003 1
1.08637522322424 1
0.868077155414742 1
0.973821497132348 1
1.17156766189885 1
1.24244111379598 1
1.12575071813395 1
0.886888256880794 1
0.957698751434788 1
0.956509444729274 1
0.820404281242709 1
1.30669564346611 1
1.09129608686952 1
1.04538157852306 1
1.11071939523407 1
1.20352228093581 1
0.984147254981689 1
0.910013429215676 1
1.02690957775539 1
1.24222730255312 1
1.21599371869917 1
0.916823251784574 1
0.794986532234498 1
0.812946902961906 1
1.03725053730335 1
0.986940883682227 1
0.963211947820105 1
1.44411162641023 1
1.03406929239514 1
1.11884900677152 1
0.655790076855009 0
1.19925970308823 1
0.746733751308964 1
1.19913053366241 1
0.935937553061103 1
1.05801098510822 1
0.973394464234727 1
1.06111913015335 1
0.919967619479694 1
0.836718978769536 1
1.19868227820549 1
0.704645166614327 1
0.953843837284584 1
1.21600032637821 1
1.03467542132467 1
1.06842133314356 1
1.41253547701652 0
0.966490835319891 1
1.16420352377159 1
1.02238950376859 1
1.14229791424113 1
0.92817029383104 1
1.05355123933107 1
1.10163513576381 1
1.28382918545076 1
0.849119520439892 1
1.27713048437372 1
0.998593135189602 1
1.03546387274142 1
0.896783660078613 1
1.24165828137561 1
1.2162775047118 1
0.945776597167748 1
0.874558074017405 1
0.636142984670185 0
0.874210767955512 1
0.981456657885562 1
1.17784519288692 1
1.29301855210701 1
1.02577845034018 1
0.991910968072347 1
1.10292550841436 1
1.26350075882251 1
1.22406490343715 1
0.735751908487207 1
1.29315964544154 1
1.10584564564475 1
1.12165731521935 1
0.798324088036614 1
0.865291508478713 1
1.05631441549323 1
1.19012690956933 1
0.83449983253216 1
1.17469176469472 1
1.14088458007666 1
0.735587739175479 1
1.10057510291539 1
1.18941148947932 1
1.17397072510735 1
0.700381661338874 1
0.92307482016436 1
0.857545580798164 1
0.922670688759111 1
0.763445011037612 1
1.15656633454908 1
0.735797442674353 1
0.859220952429292 1
0.627055885796675 1
0.951007005646265 1
1.20771396113571 1
0.886561940075568 1
0.903357519471702 1
0.692377753489276 1
0.983587860137626 1
0.878937832105428 1
0.957959125215663 1
1.07300092426801 1
1.11475557108676 1
0.851051304279648 1
1.06986512866817 1
0.936196183179814 1
1.07084682627839 1
0.750738242262039 1
1.14956718593798 1
1.23184803879441 1
0.779396226726654 1
0.97605795282636 1
1.05622128459855 1
0.888529795786926 1
0.859683768178495 1
0.975738898645142 1
0.796079340369627 1
1.25150234657205 1
0.882989402191853 1
0.889111789885343 1
0.764400893525908 1
0.923563033265348 1
1.05240629905724 1
0.761276397038923 1
1.19268853386677 1
1.18541851626846 1
1.1786896652081 1
0.981971951944198 1
1.02718299109965 1
1.10143926234453 1
1.38571527119968 0
0.765877447575874 1
0.988395078862614 1
1.00250647951056 1
0.915110378152367 1
0.812725864150094 1
1.21270700390621 1
0.795878819932165 1
1.18939065628267 1
0.933555355731126 1
0.799488073554431 1
0.849473817888343 1
0.491296236686647 0
0.876376895895547 1
0.881813638042436 1
1.15625966674325 1
0.914409382573799 1
0.976476780699792 1
1.16314929585389 1
1.03218728542535 1
1.14219332602154 1
1.06492737236435 1
0.916005373380873 1
0.868713051540677 1
1.29124884955802 1
0.988024313185176 1
0.913678488996869 1
0.892883500154026 1
1.16155841988604 1
1.12679661678585 1
0.924923702120809 1
0.923390199244596 1
0.900852913982439 1
1.22584297513292 1
0.965503356154084 1
0.990490014160354 1
0.956302899309758 1
1.17117204827042 1
1.13395606296743 1
0.889508875671285 1
0.673277742166534 1
1.13548017327937 1
0.85210511877567 1
1.10423240592085 1
1.1103755543297 1
0.822482620182165 1
1.01800387720168 1
0.938318619980446 1
0.968311048902095 1
0.811697322280279 1
0.921531160137955 1
0.848029177364407 1
0.700164459175065 1
0.822002702550107 1
0.877959469243627 1
1.23247751458092 1
1.05650934431588 1
1.10372865845328 1
0.8409981544056 1
1.21453083034881 1
1.10267373454908 1
1.24210760640727 1
0.883911184128856 1
0.690905334464746 1
1.04482212719892 1
1.10917460576107 1
1.14753186824255 1
1.08142976281718 1
1.38072648430054 0
0.850346066671591 1
0.841002776393312 1
0.710857489003421 1
0.949174194723722 1
0.952738620291593 1
1.08474601176801 1
0.772855343508257 1
1.06314949084264 1
0.914744111938323 1
0.886775443892634 1
0.750114235310649 1
1.08462891888902 1
1.16356553270298 1
0.994202961715063 1
0.929790844931769 1
0.863659635697942 1
0.970368720949577 1
0.930562974913752 1
0.480882796751042 0
1.02867494345599 1
0.926726740418335 1
0.992277645001312 1
1.08965814327769 1
0.88907819484635 1
0.790791518996391 1
0.750990672852748 1
0.855703452766175 1
1.03242618462653 1
1.14842631292329 1
0.894284448359275 1
0.913546178301111 1
0.993730716807287 1
0.941050917414784 1
1.13394473660617 1
0.90403415870129 1
0.62918643172647 0
0.841448091433081 1
1.01132836538021 1
0.992191777503003 1
1.06675520480619 1
0.770767678227923 1
0.653657616509691 1
1.03235152650001 1
1.01827249818305 1
1.0343125852227 1
1.05938699029093 1
1.25076954166658 1
1.09601618304462 1
0.796290435164856 1
1.11601594229327 1
0.635249504222985 0
1.00476280625179 1
1.29651665499329 1
0.560134543576172 0
1.20741871049211 1
1.19224488478458 1
1.25276513274389 1
1.12230811623521 1
0.80773197049456 1
0.803431988039873 1
1.02063073118326 1
1.2031723330528 1
0.795590903962371 1
0.8261013240216 1
0.835465907656417 1
0.851399650212511 1
0.987527635051781 1
0.797919967877009 1
0.802267238673462 1
0.884421191979098 1
0.79391784911482 1
1.01841715521589 1
0.940413797643475 1
1.09804124352594 1
0.919205779309864 1
0.979327917361931 1
0.946902241800584 1
1.17029105954229 1
1.10124505796407 1
1.37659521730189 1
0.958678209293408 1
0.91632814383768 1
0.884813922158089 1
0.91764680385548 1
0.718157599682709 1
0.919789230790484 1
0.937426017806559 1
1.02850034087138 1
0.771490752768575 1
0.646310676307478 0
0.914272235782741 1
0.847457316100922 1
0.76262414848489 1
0.899025887425289 1
0.877260957703024 1
1.27626931827965 1
1.13797403285716 1
0.756611187629766 1
0.965617260041716 1
0.687551261036665 1
1.20544550592304 1
1.18627857335555 1
0.793908336184677 1
0.712461388178964 1
1.15848934430255 1
0.90679677957805 1
0.710107780900938 1
1.35123069440919 0
1.22172525628995 1
0.839285628001916 1
0.883239404759595 1
0.955392941906036 1
1.27411566931957 1
0.945861597375795 1
1.08705456431398 1
0.946330580130833 1
0.959141595590249 1
1.12353178973724 1
0.868367680283627 1
0.844681429737772 1
1.25594301957362 1
1.15753444605862 1
1.07064652688268 1
0.820227159714802 1
0.858613995225234 1
1.15210993753709 1
1.3296192287669 1
1.13105706743459 1
1.07158486339197 1
1.05417791995966 1
0.95576062523638 1
0.968107342982159 1
1.124606668221 1
1.10174068331006 1
0.965798260575493 1
0.847070416522085 1
1.12837608622237 1
0.756783391917853 1
0.919907809579054 1
0.944066529452902 1
1.25162891972799 1
0.997327564781202 1
0.872178052612215 1
1.04499773749319 1
0.97871488736995 1
0.777446973660016 1
0.966190006149421 1
0.819159501290676 1
1.07501467093887 1
1.24575857617275 1
0.828003450421692 1
1.28248878508606 1
0.80386548450905 1
1.10019195650971 1
0.606559473198753 0
0.583906918300915 0
0.854303078573901 1
0.84757153879036 1
1.07148880245105 1
0.918187436003295 1
1.08030483905497 1
0.588751446631735 1
1.18371793894826 1
1.25518300820094 1
0.823876586049442 1
0.68776120009973 1
1.07311471047567 1
1.00459884763974 1
1.08974753755557 1
1.02609619257128 1
0.977686570380055 1
0.909530238561439 1
0.952676939071845 1
0.848500323756028 1
1.1288124090602 1
1.13895572354396 1
1.10436959072991 1
1.19194868481969 1
0.737472961199652 1
0.975108795509143 1
1.0686261653972 1
0.842085015823506 1
0.966497353825193 1
0.950410824262687 1
1.08216161465714 1
0.625187288103827 0
0.931591701166688 1
0.997317609355793 1
0.91588814436595 1
0.829776747321955 1
1.06008649887105 1
1.15692553595244 1
0.986427509140497 1
0.938268298286708 1
1.21482204974524 1
1.14566231231517 1
0.877059605277191 1
0.919794970242204 1
0.816863140734837 1
0.955174755677567 1
0.939448861565548 1
1.33169913692019 1
0.65161274722102 1
0.951939236493033 1
0.987284418815373 1
0.862397533952134 1
1.08466300961781 1
1.20967715133166 1
1.06630106141856 1
0.923200788828787 1
0.914857317043626 1
0.903784134137303 1
1.15330103225109 1
0.706505048352421 1
0.845962988810493 1
1.07720975901714 1
1.15100344283888 1
0.96463972118906 1
0.866763022627321 1
0.817356296741332 1
1.08807291665004 1
0.583101837414286 1
0.988612897309932 1
1.0386155407361 1
0.999587243081022 1
0.943182028100584 1
1.08542743315302 1
0.657651590324637 0
1.25540987994956 1
0.680035518422536 1
1.19215977959131 1
0.884681093567114 1
1.19191212214332 1
1.11873224680513 1
1.15470649072936 1
1.09373411805481 1
1.14976971744268 1
0.955333922067767 1
1.20950818596326 1
1.15570130982303 1
0.756385009211503 1
1.02630241588511 1
1.02149856135558 1
1.00975481170284 1
1.05732741668853 1
1.14512682667029 1
0.862680478856836 1
1.12355404541524 1
0.959056446640507 1
0.732198092824162 1
1.43524134473238 1
0.867059993511868 1
0.906781383925843 1
1.24730464734164 1
0.817113843478559 1
0.906617555902006 1
0.97071486287346 1
0.742199321470165 1
1.31807512966745 1
0.894499279059216 1
0.930301309140222 1
0.933044894895024 1
0.594820764453902 0
0.66071322440291 0
1.04177832515959 1
0.663807129620393 0
0.95320537876353 1
1.20653808881236 1
0.702270310365875 1
1.06511248275124 1
1.0712898805304 1
0.650762111881876 0
1.03660573014357 1
0.872329993313246 1
0.955020821180302 1
1.25116659502858 1
0.856825846434173 1
0.99843310786798 1
0.982396366196957 1
1.06255824709727 1
0.649428811838115 0
0.837747560927787 1
0.95388994335069 1
1.04270122457725 1
0.877628432497249 1
1.07262375167855 1
1.26813108115156 1
1.02751443202257 1
0.907755540588499 1
0.707912456540159 1
1.07366448543342 1
0.749324999345889 1
0.936905601232116 1
0.931816197218017 1
0.895079416100017 1
0.974672614229782 1
1.04279060329349 1
1.11617176054765 1
1.12323361405474 1
1.20683291897996 1
0.667293546024919 0
0.936179017152048 1
1.20165162615204 1
1.13880706796233 1
0.958190844613085 1
0.88254600328768 1
0.954309388818518 1
0.82059747390279 1
0.769961766146058 1
1.09762171333445 1
0.983382298466814 1
0.819418079714446 1
0.895021605896572 1
0.776115970198569 1
1.29831259760863 1
0.98654947850194 1
0.81171993705007 1
1.1277420762386 1
0.843511947112011 1
0.693994426233001 1
0.673037760146532 1
0.924848926133106 1
1.01594778518164 1
1.08217435822678 1
0.780669657002754 1
0.934108295599314 1
0.936866039574619 1
1.05283179234973 1
0.945659101361971 1
0.986627379197164 1
0.877546043619562 1
1.1246505275264 1
0.893831157119762 1
1.05199169069779 1
1.04062159916333 1
1.07821257698045 1
1.00967069254434 1
1.04887249533517 1
1.19710665322336 1
0.718006044618884 1
0.820144480984237 1
1.02581619305433 1
1.16827480481319 1
0.844539493729143 1
0.983372150375226 1
0.824237415581616 1
1.11605618563349 1
1.1443887462789 1
1.20561709082078 1
1.03073858897146 1
0.900181968193195 1
1.13002865579276 1
0.733560342531699 1
1.41839386006223 1
1.00861639426511 1
0.874619355906074 1
1.28118195088082 1
0.932271709412986 1
1.33105675971277 0
1.21830825606943 1
1.10626647923934 1
1.04400997518128 1
0.723679202053336 1
1.28121710677673 1
1.27546470998856 1
1.31288670453953 1
0.971169116598555 1
0.899718573808637 1
0.991961236457804 1
1.09857677268591 1
1.0116222020035 1
0.821079502965347 1
0.706826618269857 1
0.99956417094467 1
0.971733354422699 1
0.99433796933741 1
0.896784089241027 1
0.887896348215171 1
0.902396138144591 1
1.16734905683373 1
0.765203215295685 1
0.840206890095865 1
0.872070472731715 1
0.887563339857491 1
0.804085282832854 1
0.87531266043419 1
1.15985876817384 1
1.02646585257358 1
1.09336340116576 1
1.09249077836684 1
1.02903849741106 1
1.07034798396991 1
0.95630394419091 1
0.717199769646919 1
1.3049731005574 1
1.16590436026314 1
0.860860775951698 1
0.96546664874976 1
1.13600702403469 1
1.13371592485106 1
0.95534856036437 1
1.28584247782067 1
0.934415534788555 1
1.24491118648124 1
1.05021153121118 1
0.831226478355324 1
0.854402657969987 1
1.23547373908235 1
1.1354972801369 1
0.952670000762281 1
1.18670192514103 1
0.889398837528419 1
0.860912034719032 1
1.34175372098787 0
1.09425381266233 1
0.784984194926392 1
1.14787433236562 1
0.98522479377447 1
1.05127140996098 1
0.584076071210427 0
0.938272197243149 1
0.992669993988034 1
1.16311372734518 1
0.728252037810187 1
1.08241897443007 1
0.834036268413959 1
0.995483501966594 1
0.939598196035276 1
1.06161581610867 1
0.95297488676214 1
0.939278324492591 1
0.755898860422449 1
0.680049702243182 0
1.30652074451176 1
1.22630613565576 1
0.598205918234269 1
1.16655615391541 1
1.22747411008842 1
0.914007375495008 1
1.06525874568432 1
0.929638814689649 1
1.13554292006274 1
1.00076120625273 1
0.999551382412498 1
0.990621500415224 1
1.3287843568387 1
1.27821792245876 1
0.887808204031999 1
1.04416314990085 1
0.89082385490459 1
1.05765079102351 1
1.26904350865169 1
1.37245421937935 0
0.836929323915189 1
1.18136119111915 1
1.17228423125971 1
0.765902249365726 1
1.0041527817724 1
1.01887800370511 1
1.12362572174219 1
0.973259843073729 1
0.880479677840153 1
0.970094172718636 1
1.31825120288538 1
0.933739791578402 1
0.655785318723705 1
0.801541839655887 1
0.937388051542266 1
0.786794728053793 1
1.16149824121886 1
1.21620862747563 1
0.849092903319082 1
0.986631203773896 1
0.723704240978099 1
1.16728476101345 1
0.978926040170269 1
1.02179133908769 1
1.08926169639906 1
0.77804145992239 1
0.89558750446247 1
0.892453946079715 1
1.05837726535838 1
0.639757372485807 0
0.871297226336297 1
1.07495908977315 1
1.32071435893912 1
1.02751456371592 1
1.06651901480972 1
1.10169987760894 1
1.05734654850786 1
1.00203266985485 1
0.617317976799632 0
0.972559536209682 1
1.22732850387375 1
1.31060091163309 0
0.965831209658638 1
0.867911194439719 1
1.14261017491871 1
1.22768793482142 1
1.20921744414524 1
1.16887007974785 1
0.686329851196129 1
1.20048572861154 1
1.20962147718766 1
1.14395104972255 1
0.624135767427031 1
1.08262666021489 1
1.17734000247141 1
1.00116434834906 1
1.07113300094771 1
0.906964465191689 1
1.16461510955859 1
1.03189165781248 1
1.2650010016053 1
1.08413194678741 1
0.597727902674623 0
1.22607236835638 1
0.849430492013293 1
0.862750114148377 1
1.18342594094965 1
1.23887645891043 1
0.767036564248529 1
1.07809394605049 1
0.68110944978453 0
0.792422193597167 1
1.26734422521423 1
0.993099771235019 1
0.955196640263778 1
0.675321855098979 1
1.12405159704374 1
1.25034501527546 1
0.633000968493753 1
0.698797515390571 1
1.05410754667441 1
0.975725021751128 1
1.12073263739061 1
0.524704180776171 0
0.806700822417353 1
1.1264985210809 1
0.856419100726324 1
0.718060356098642 1
0.892334669699572 1
0.858046303408423 1
1.04983696281958 1
1.00158095642678 1
0.798303359236828 1
1.25805701909239 1
1.06363796893396 1
0.948353876973871 1
1.02965971443074 1
0.942867365087084 1
0.864515712715937 1
1.05320535830368 1
0.907843065489773 1
0.780972968375698 1
1.00414941313474 1
0.947063959983126 1
0.762709456235634 1
1.10081685379315 1
0.981971165908868 1
1.04779100047005 1
0.876874317698077 1
1.22658831822221 1
0.783071374681751 1
1.31799252234697 1
0.973831199437173 1
1.00856557081236 1
1.10074621640774 1
0.792502238680432 1
1.08581780292969 1
0.825981804003303 1
0.649649062534901 0
1.29794573695662 1
0.684835072055437 0
1.15963578690919 1
1.07200436631297 1
1.08311311468029 1
1.16924912233477 1
0.856529268548114 1
0.988692654410313 1
1.0155843689205 1
0.958280923055655 1
1.10309067967359 1
1.04634611634747 1
0.884934423692164 1
0.821178301128174 1
0.692021834112556 0
0.720798534451413 1
1.24595818680965 1
0.929184668312031 1
0.836231239347392 1
0.976968096209679 1
0.920188306083824 1
1.03406331874611 1
0.926246430371892 1
0.716603459752 1
0.964602993761965 1
1.12546093987287 1
0.9278326988799 1
1.1478521900181 1
0.674164179317521 1
1.3227783515159 1
0.9531443057801 1
0.98448290026406 1
0.966940853634742 1
1.08982339142402 1
1.05353601539722 1
1.2332721550462 1
1.09625754604905 1
0.902586152458043 1
0.91419852195009 1
1.29670381964335 1
1.08447296996094 1
0.99638343437302 1
1.20240482667195 1
0.673404237165427 1
1.04560891524022 1
1.08414146732114 1
1.14858173778724 1
1.22858752536191 1
0.644844224642216 0
0.990434498228432 1
0.757348404322215 1
1.12795682257901 1
0.816705013650775 1
1.29415208535666 1
0.591898783175242 0
1.05092298351901 1
0.81569485276904 1
1.15056973839578 1
0.955095640800408 1
1.29315348262377 1
0.775935533672721 1
0.803247668165416 1
1.30341317802902 1
1.04557522664006 1
1.0422149936949 1
1.05121069019048 1
1.21104120273747 1
0.853024836690823 1
0.838398417949018 1
1.04383437082064 1
0.87967700363421 1
1.1287938448276 1
1.07212721484702 1
1.20314497562209 1
0.935059511842154 1
0.973720069090886 1
0.968676054372993 1
0.960384441593248 1
0.812546037656686 1
0.864406031275973 1
0.940469693102456 1
1.14517354447913 1
0.93024273881641 1
1.01009746346978 1
0.694736711382546 1
0.747372579065132 1
1.27298924752052 1
1.32202534292391 1
0.88229781608403 1
1.08093076536805 1
0.89668434202267 1
1.15177185674104 1
1.35870982063567 1
1.05793825889146 1
0.863247256302811 1
0.963221099139797 1
1.03982515645969 1
0.984992248076017 1
1.04932111169746 1
0.66996716287347 1
0.832388538325438 1
1.02074736343107 1
1.02504956874316 1
1.27071439680479 1
1.13651461843424 1
1.15335265620336 1
1.08889269975099 1
1.24363493887568 1
0.829282064727955 1
1.04622491645894 1
0.898467446725802 1
0.926563117122908 1
0.903296677530088 1
1.06827528876558 1
0.814058629507455 1
1.00679264665887 1
0.877743706428447 1
0.970249462602973 1
1.27840752533198 1
0.846504456492872 1
0.990378779298078 1
1.02006092619305 1
0.834501397281133 1
0.958637121373817 1
0.811468484408135 1
1.12902412217422 1
0.838773572317455 1
1.15040473227414 1
0.788521354333933 1
1.09201037950624 1
0.871925749843222 1
0.863185212527705 1
1.01041318038189 1
0.821963941917551 1
0.989470020345244 1
0.963396412529542 1
0.716618258642691 1
0.876748541095172 1
0.855997370216226 1
0.980196894376311 1
1.00819383378027 1
1.22143560075675 1
0.666557858832349 0
1.14378225034085 1
1.00095681926373 1
1.31197901038078 1
1.34625627063567 1
0.651221195067272 0
1.10105399329083 1
0.758563093153272 1
1.04159017459704 1
0.817893298954051 1
1.19333090641233 1
1.21090677020945 1
0.650561450412326 0
0.918926891679465 1
0.905720983174329 1
1.00932116767142 1
1.10176435138865 1
1.07695001696548 1
1.02235526760642 1
1.13206261001719 1
0.957041322593712 1
0.674136830593261 0
1.16544766929615 1
0.972453082847776 1
0.939447881787419 1
0.776864785327666 1
1.30414997143382 1
1.13160293800346 1
1.10201954747163 1
0.867280385632122 1
1.12123812898198 1
1.00427794387816 1
0.784307815554848 1
0.935369852745098 1
1.15433418253349 1
1.43361924270115 0
0.91410942929671 1
0.875217846241241 1
1.17621108637701 1
1.06021866701874 1
0.919583424802757 1
1.09239169916419 1
1.19463252443128 1
0.952563167688613 1
0.979065685003761 1
1.10616820709875 1
1.09355436287088 1
0.948031942224965 1
0.997345801127353 1
0.950583914577777 1
0.837674856889508 1
1.10784535381026 1
0.866332957864635 1
0.894079973829275 1
1.3510040765175 0
0.808896707868006 1
0.827401637839464 1
1.2136180085315 1
0.848859699416548 1
0.800866369971774 1
1.11344493510244 1
0.970983988895415 1
1.13924171742397 1
1.11652194015007 1
0.861160446090897 1
0.595579696705233 0
0.849196173467156 1
0.928669592466732 1
0.945427057223808 1
1.0813377570596 1
0.76168638687909 1
1.10962179741912 1
1.14894095129756 1
0.783261883887125 1
1.05736358496798 1
1.08198806398413 1
0.949830691084438 1
0.992739796131109 1
1.02557575466805 1
1.06217376427339 1
1.0727745709162 1
1.18058972061818 1
1.25388579127427 1
0.914024155096872 1
0.977555973237354 1
1.06944506394 1
1.11076002978015 1
1.0482301790127 1
0.93051713287089 1
0.953150828301294 1
1.14377771700121 1
0.911970090919217 1
1.00289349776067 1
1.03513308482889 1
1.05884779749398 1
1.10342903761944 1
1.08491935883834 1
1.01599461692631 1
0.965087277022506 1
0.91596685873969 1
1.31472916398574 1
1.03550547940866 1
0.850719620088013 1
1.0971184885213 1
0.890500849964646 1
1.09962968540573 1
1.10444702373847 1
1.12746774529306 1
0.966984532095879 1
1.22643908947477 1
1.06695834040896 1
1.07640127909355 1
0.660716654458873 0
0.837080495118594 1
1.08725763157975 1
0.884084860081197 1
0.692599902742446 1
0.832613212639128 1
0.63935318764623 1
0.997277231308074 1
1.23911470762526 1
0.948963525353361 1
1.15710719752775 1
1.02491119643707 1
1.10387970115064 1
1.07841829696669 1
0.839592072879068 1
0.884467923114189 1
0.947236932153935 1
1.20222920731128 1
1.26407812388681 1
0.894068611481155 1
0.803447244328585 1
0.956061235114298 1
0.893595587982468 1
0.84373932817625 1
1.11687087814314 1
1.03253199311365 1
0.771729367835807 1
0.974816189967399 1
1.18064292715881 1
0.902586956586017 1
0.900039473968157 1
0.777643196062129 1
0.784663984625072 1
0.936639395942431 1
0.90559182473924 1
1.05295426314482 1
0.868438191395934 1
0.956857561305765 1
1.16933443284088 1
0.948477827358797 1
0.993634944887261 1
1.05707010136393 1
1.02327290227488 1
0.906909587151979 1
1.13987793732384 1
0.813885336489849 1
0.984327101898157 1
0.898058609583893 1
0.866572991417901 1
0.800778034218344 1
1.08933085694908 1
1.2146272692077 1
1.14267977390277 1
0.934869123956854 1
0.775790951389547 1
0.987564144701147 1
0.697208619626531 1
0.971271663063687 1
1.02242731374278 1
0.909920796409882 1
1.01339123440248 1
1.10806737980473 1
1.14125398768128 1
0.903213738608048 1
1.13338178712512 1
0.991628705965109 1
1.01036041224461 1
0.814737808480571 1
0.458235914567487 0
0.955528257645168 1
0.733494839222527 1
1.27847936919484 1
1.02078879031635 1
1.00968157601612 1
1.04370183859052 1
0.861025133597894 1
0.995031924599866 1
1.03911868849074 1
0.985980294983104 1
0.920451708878712 1
0.678200888817687 0
1.35166723164643 0
0.977983349011389 1
0.955233027831678 1
0.800019083612959 1
1.01545483434146 1
1.05644974734396 1
0.779079071456919 1
1.01461450027692 1
0.623216846787482 1
0.775389249546695 1
1.05147664378506 1
0.842502533178033 1
0.834970418181595 1
0.965388576105956 1
0.814684806486285 1
1.07145648157291 1
0.809133357990774 1
1.24554208301531 1
0.863523890902301 1
0.706365091936923 1
1.19689508219685 1
1.06813632872909 1
0.83593546011442 1
0.804765316603627 1
1.06646407847239 1
0.898525554600985 1
1.19271355671115 1
1.15097576237306 1
0.616193296538983 0
0.960093106842677 1
1.05342277936104 1
1.05448406374698 1
0.827486763320237 1
1.11980192150385 1
0.779924102178823 1
1.2994991662013 1
1.16318335671294 1
0.764204139877983 1
0.798894876167306 1
0.95677090102991 1
0.775321175946943 1
0.684567167551418 1
0.896839987336505 1
1.18457690904737 1
0.93353139974063 1
0.826121990668173 1
1.02712837117434 1
0.915422651427815 1
1.03135240251405 1
0.929862741854746 1
1.02637432453563 1
1.03238777252211 1
1.0850826764199 1
1.05200709616224 1
1.19619083816509 1
0.92992164218118 1
0.6530354532428 1
0.899766290375745 1
1.07786665902729 1
0.920878409099708 1
0.896953941769867 1
0.86041504697975 1
0.842594139979035 1
0.983540660233501 1
0.981586380308074 1
1.20345687583593 1
1.17014647149828 1
1.41193452484152 0
0.935364619678997 1
1.05676523939431 1
1.08247494123554 1
1.06759807625953 1
0.886863445664824 1
1.05323326486671 1
1.0123356132172 1
1.22802514738675 1
0.827289003972208 1
0.677432910288178 1
1.02012486090876 1
1.14647161156546 1
0.978129852916106 1
0.925977979813201 1
1.22100675983513 1
0.945849270536242 1
1.25640726476158 1
1.04501702617733 1
1.21426697077939 1
1.08679304888416 1
1.1415526235292 1
0.659918730790327 0
1.09790729893386 1
1.02357376323814 1
0.80005389043299 1
1.14055284622098 1
0.9077677617219 1
0.859326706163836 1
0.808958397309508 1
0.849651593734959 1
1.13021044165508 1
1.38405798703019 0
1.07927233476989 1
1.4305109230106 0
0.847084103517904 1
0.720469095823116 1
0.794600487913729 1
0.996403062267506 1
0.669431446388885 0
1.10137746733102 1
1.07353529524771 1
0.949097905915428 1
1.07003163721257 1
1.07575006827355 1
0.867988450312874 1
1.13233218187124 1
0.820730936754876 1
1.16956384602281 1
1.24873225423584 1
1.21890218991054 1
0.698304767296174 1
1.35905517734111 1
0.749586242776467 1
1.16598976750813 1
0.946266175288465 1
1.22562567392554 1
0.95105021750885 1
0.825240881714051 1
0.919567154780568 1
1.1253428165467 1
0.669171373907849 0
0.726950940730737 1
0.984719452486978 1
0.853376812046385 1
0.870325948581433 1
1.09393378289689 1
1.05571709390183 1
1.03335777990537 1
1.06138970066646 1
1.30516614630902 1
1.16734847548863 1
1.10736227128177 1
0.78541416830492 1
0.843847202832054 1
0.719255945959643 1
1.14448068805756 1
1.42181882740467 0
1.05631836604654 1
0.790511157103875 1
1.2678061226066 1
0.918995114113458 1
0.910446457997468 1
0.903283553879804 1
0.646404545958811 0
0.996712473582472 1
0.953809775044827 1
1.00701571583757 1
1.14630921984316 1
1.05447982770458 1
1.02643868268278 1
1.24968383756696 1
0.935722007059761 1
1.32971317013088 0
1.04295490932964 1
1.02016155584818 1
1.17647356560317 1
1.09614072166512 1
1.24177018008056 1
0.833539822569541 1
1.0648951297142 1
1.2560488105327 1
1.09978863194363 1
0.885721347416712 1
1.09861793551301 1
1.0299628163849 1
1.04727787161049 1
1.06267816114589 1
1.09555695004989 1
0.969558988476562 1
1.01221015951965 1
1.02586119181794 1
0.874889872137445 1
1.36206900036425 1
1.00123372120119 1
1.04191172138694 1
0.966110436721023 1
1.21187259836601 1
1.02865348881934 1
0.96605645785626 1
1.08492818824689 1
0.990823112301705 1
1.02727957311503 1
1.08633351478337 1
0.763170316684152 1
1.07398283667619 1
0.900494997734994 1
0.936698744505245 1
1.05259599148539 1
1.30246390937418 1
1.13045726049507 1
0.91105612003955 1
0.943198174163472 1
1.00184684347574 1
0.969433939145742 1
0.943988066359042 1
1.02808872455408 1
1.15002493153561 1
0.633877852212308 0
1.03513472581395 1
0.936806239618738 1
1.05529877013441 1
1.10312359835468 1
1.1537885110167 1
0.794003833154144 1
1.15462528946927 1
1.00456444470099 1
0.853665168945124 1
1.09081380379584 1
1.05983689889364 1
0.742817369817179 1
1.04922507529224 1
0.963194872129201 1
0.682948965775981 1
1.23024904767969 1
1.23446060853966 1
0.947958323013585 1
0.895852182732483 1
1.0723094576218 1
1.18948584067215 1
0.960067312167495 1
0.735477779090271 1
1.08203669650682 1
1.08415479869411 1
0.754193428843079 1
1.03076771546169 1
1.10811477690764 1
0.770271224777174 1
0.974983941721927 1
0.923493189477987 1
0.88744891721747 1
0.841697933577023 1
0.970468289139995 1
0.97761932751652 1
0.949172258283793 1
0.873196233146678 1
1.19947141711874 1
0.727165167940571 1
0.76106719601582 1
0.912739192071015 1
1.26160908769321 1
0.808187443106498 1
0.940210982177262 1
1.39316303945392 0
0.931610476384595 1
1.17746303365998 1
0.897502997452094 1
1.24831865140878 1
0.602017614448641 0
0.920940363143806 1
0.974511182115188 1
0.807816834669495 1
1.09982693808724 1
0.868533368234548 1
0.819999673579163 1
1.1204471098462 1
1.08077199314182 1
1.23512369868197 1
0.831789971637481 1
1.06394501398348 1
0.983693211595281 1
0.953821574091553 1
1.01787954413935 1
0.884997309777596 1
0.98343630604872 1
1.05765660905227 1
1.07189698286146 1
1.18264518544602 1
0.991367460034439 1
0.460688879148312 0
0.86766516510932 1
0.959738471822617 1
0.889938586729587 1
0.982053366563755 1
1.14085267504498 1
1.1168166076905 1
0.922345480103693 1
0.964549555896347 1
0.995181140639642 1
1.12079882669827 1
0.943093046356786 1
0.892778947318742 1
0.89726796629665 1
0.987654597705536 1
0.932567507537579 1
0.809114656140701 1
1.02957777843236 1
1.01679416561304 1
0.734998485343024 1
0.929942214923507 1
1.0470933897009 1
0.728779906286914 1
0.85183934609384 1
1.21886957146384 1
1.05845235728797 1
1.05063888674561 1
0.960289460379689 1
1.0599425924603 1
1.29778618734005 1
0.986385106607207 1
1.10559879064642 1
1.04598223286451 1
0.86571107589379 1
1.25924219961179 1
0.947303195038364 1
1.42138216587111 1
1.19697084646179 1
0.920264460213405 1
1.00508356284191 1
1.03174266668799 1
1.27254382068395 1
1.0054826105023 1
1.20918281780442 1
1.15065768911014 1
0.843550691162481 1
0.915264939516814 1
0.927617945556108 1
1.3571158048744 0
0.85945589104864 1
1.09660037459274 1
1.16340929817087 1
1.43430115005138 0
1.20718930487762 1
1.04239106589083 1
0.914085040961888 1
0.931642358479442 1
1.05706679186042 1
0.971622428239142 1
1.15492390199848 1
0.887928529496945 1
0.730766867935537 1
0.771709199047608 1
0.895932686932504 1
1.13915019416447 1
1.13263446787773 1
0.860995016503456 1
1.04610190101052 1
1.10853857469389 1
0.743806056526557 1
0.854254615990105 1
0.989519287408787 1
1.01873539865502 1
0.936943977959434 1
0.839035160750903 1
1.01129225333033 1
0.998958659711733 1
0.922600839955201 1
0.773516980228358 1
1.00587381725501 1
1.12546586145453 1
1.17268011186051 1
1.06504116788792 1
1.3019383279402 1
0.933752600526756 1
1.24497663027219 1
0.863188622464172 1
0.890383511528498 1
0.870199874855427 1
0.7508310737917 1
1.13962422741554 1
0.655439218190741 1
0.835598890619086 1
0.730598257323026 1
0.78779086194836 1
0.925340074890908 1
0.796306389377422 1
0.978740933968161 1
0.809692807548642 1
1.01474109067371 1
0.907355159664263 1
1.14326219513728 1
0.91184010208671 1
0.947623306762659 1
1.2519537793869 1
0.950009647861111 1
0.936236265682165 1
1.30711316837809 1
1.07578449461539 1
1.14983135340959 1
0.840721166663538 1
0.954793134131797 1
0.895561528303464 1
0.723736962965297 1
1.10282929634115 1
0.908364369252671 1
0.895778783053521 1
0.645105211932476 0
0.887886114500234 1
1.19069825077048 1
1.00433485118688 1
1.03362629362542 1
1.29796689316409 1
0.712786084993173 1
0.982663835082214 1
1.05012464863862 1
0.855548682291914 1
1.04875434176665 1
0.976228156452212 1
1.08253516599079 1
0.626023977068175 0
0.913592743662051 1
1.2885258306686 1
1.00733264823821 1
1.01362858910876 1
0.913464076189552 1
1.00048949994897 1
1.21371419820949 1
1.01645949101479 1
0.885049744428655 1
0.857112936441314 1
1.05277947933498 1
1.18412965656815 1
0.890817943642817 1
0.985879657106286 1
1.03705878271646 1
1.28208168745219 1
0.787733087411438 1
1.28800728369956 1
1.00473737783165 1
0.964722041370854 1
1.21312310163078 1
1.22295261295318 1
0.611828320286686 0
1.19737932381834 1
1.04745124345012 1
0.814466196782637 1
0.957638395165548 1
1.10378384817357 1
0.929713031738264 1
1.04670013704449 1
0.757408397835158 1
0.768166595572173 1
0.744550209450773 1
0.876278261351816 1
0.703387744433176 1
1.26438145609407 1
0.79216687166288 1
1.0732474503367 1
1.02065519124768 1
1.28879421483524 1
1.2641074108714 1
0.965240271215326 1
0.627071941333496 0
1.05943258580407 1
0.652160279673985 1
1.35176273524431 1
1.0893930508933 1
1.07437530953651 1
0.97660531758869 1
1.00386583903771 1
0.978655727336582 1
0.833463839648784 1
1.26985798060749 1
1.1136646137468 1
1.28625954626911 1
0.916277533551194 1
0.993248991586532 1
0.688140216810634 1
1.12629298060335 1
1.03499077734005 1
1.05600074394515 1
0.972515258907247 1
0.81758692718882 1
0.934026123410353 1
1.28219196602368 1
1.06547973651246 1
1.02755616373608 1
1.04877829388909 1
0.84610516492671 1
1.08931714754887 1
1.02070709566151 1
0.99181265651119 1
1.26425067519234 1
0.880513965245032 1
0.893970730399227 1
1.12232790544459 1
0.943277141477355 1
0.924984278237716 1
1.17364911453355 1
0.886350934709196 1
1.12961542601602 1
0.786099937303069 1
1.18679565069363 1
0.938351273620045 1
1.18745034194281 1
0.866599852437645 1
1.18376720823156 1
1.28219528614985 1
0.79003346443199 1
1.17228748164663 1
1.01633695571759 1
1.1826718764244 1
1.02366268707923 1
1.23306687084611 1
1.00918113120577 1
0.937266232281635 1
0.827862815388496 1
0.867066094585817 1
0.963748390140071 1
0.837060543964846 1
1.20555213696687 1
1.25126484387289 1
1.00161224943936 1
1.00351277640016 1
0.931103289683852 1
0.701982945514838 1
0.917474019204075 1
0.821099712056154 1
1.12703742185565 1
0.803540297853339 1
0.933825174251506 1
1.21976574206347 1
1.03519165050552 1
1.35122076728375 1
1.0724940263515 1
1.13717753512938 1
0.911832225137775 1
0.992372084431004 1
1.26160971871665 1
1.02734400667651 1
0.847168604708425 1
1.01688527158422 1
1.12362594417133 1
1.01667854360833 1
1.11868023915441 1
0.940085759709114 1
0.774640664461941 1
1.0301961622461 1
1.22003809273427 1
1.07087378700188 1
0.752488724142413 1
1.09349983287923 1
1.07581442484411 1
1.24757677805018 1
1.14174777707621 1
1.11971967538679 1
0.855809077322497 1
1.17013170858275 1
0.984573019571131 1
0.925914937642613 1
1.03800598099469 1
1.06850761346564 1
0.973762418766297 1
0.82849663598113 1
0.959460322550845 1
1.16423161876172 1
1.05803198051384 1
1.03857667629551 1
0.872776657760602 1
0.951823213468058 1
1.08151317893789 1
0.917457691458469 1
1.03954163789805 1
1.39271028501488 1
1.06390188429501 1
0.809384552634641 1
0.96732049787933 1
1.18065939564283 1
0.996383926626399 1
1.00066105766217 1
0.894828954903903 1
0.600548090807959 0
0.755656503868056 1
0.533245220378081 0
1.25066271160512 1
1.09524745629798 1
1.25458957104286 1
0.919480628746068 1
0.726545021663992 1
1.12789126332758 1
0.629530848800111 1
1.1120391653356 1
1.12172019290335 1
1.18802639427029 1
0.809892963459604 1
1.11028183876821 1
1.23800334391156 1
1.15125884453668 1
1.0187995005724 1
0.966782143253609 1
1.05410977968254 1
0.760357027062413 1
1.23205431742432 1
1.42381668216708 1
1.3833839436049 1
0.891715465324075 1
1.09019693538571 1
1.16578511596899 1
1.01328573059334 1
0.685419438620592 1
0.961731246049848 1
1.01682480776746 1
1.0712106864014 1
0.955552076360678 1
0.897778512383093 1
1.15895159319632 1
1.0709648654287 1
0.774104867421356 1
0.904438017314348 1
0.463156989652647 0
1.01213483696811 1
1.15108899074828 1
1.02570785754525 1
0.835580697518278 1
1.29088509001515 1
0.731135868344589 1
1.38848347181797 0
1.13804165710373 1
0.921101290352534 1
0.848746519664519 1
0.996521157852679 1
1.36072904295118 1
0.841528933587968 1
1.15163610350862 1
1.04558499852252 1
0.894122659469019 1
0.800735073255649 1
1.08926632801178 1
1.01249839214871 1
0.988992889689558 1
0.83533012372494 1
1.13330194354693 1
0.835047978093133 1
1.05633410992057 1
0.954273821446533 1
0.952120764478922 1
0.967436954322216 1
1.00788237807724 1
1.112923236594 1
1.04012029015843 1
0.850793202649317 1
0.812691023426685 1
0.776682653314058 1
1.13440591062036 1
0.834510312468304 1
0.637653704722683 1
0.980849877958959 1
1.14605417480753 1
1.08196627406882 1
0.887057157229251 1
1.02761333475962 1
0.795612536077971 1
1.1465162131497 1
0.894575958260269 1
0.925241352898039 1
0.894287989554531 1
1.10828489493074 1
1.05934303056593 1
1.18169285438417 1
1.23866681583439 1
0.971248944516756 1
1.19501543350515 1
1.09789803153093 1
1.04431883188761 1
0.956295407223137 1
1.03815629547808 1
1.08485428582344 1
0.986889448657126 1
0.782072605269469 1
1.15624690240013 1
1.07255978968334 1
0.656730252121045 1
1.09648551101807 1
0.828303282598712 1
0.917524230436342 1
1.19195439866945 1
1.07149204002004 1
0.868125663726322 1
0.632161824185903 0
0.938719816396036 1
1.10539645513553 1
0.910546439760482 1
0.928138481910923 1
0.815529684299396 1
1.08239430454549 1
1.20483020004088 1
1.05179431615764 1
1.0486226081667 1
0.847858315567703 1
1.01242618925668 1
1.16690348696054 1
1.17639507067202 1
0.943770315351218 1
0.9943431557514 1
0.662922202924336 0
1.03478584734677 1
0.726539134452656 1
1.0642734442053 1
1.04999640528047 1
0.920892368209297 1
0.718054693650263 1
0.832575866979703 1
1.15489650094939 1
0.975575064281605 1
0.918952487148142 1
0.503978562814511 0
1.09798509812237 1
0.844734980736157 1
0.870690105987784 1
0.807564710776344 1
1.08557448648189 1
1.09337797780223 1
1.24545521959821 1
0.745730934130366 1
1.370748250902 1
1.34850925576992 0
0.967558270661607 1
0.893759317898039 1
0.827347055222556 1
0.843761418270564 1
0.855810525659304 1
1.42354054737256 1
1.02207814210001 1
1.24163293658842 1
0.648663243361763 1
1.03614776252649 1
0.90769590394782 1
0.881443796712602 1
1.029193063181 1
0.704090324468911 1
1.18757465154075 1
1.12299839377997 1
0.909618720709797 1
1.25174273803766 1
1.13764108426325 1
0.872114527492251 1
0.886265708099999 1
0.758839521503325 1
0.870548892505701 1
0.887537898093599 1
0.959116064771199 1
0.833169041711997 1
1.05711046669781 1
1.10606295692171 1
0.530451465990979 0
1.45164744292209 0
0.929785535966495 1
1.15721140442332 1
1.29550194776359 1
0.952076794101144 1
1.01830058401463 1
0.844612634644127 1
0.77638713988752 1
1.04479539140841 1
0.802854010513175 1
0.937075944078386 1
0.917949161684048 1
1.03248626634936 1
0.756516730273709 1
0.649192022301696 1
0.870904327475703 1
0.995297762438274 1
0.849188306180469 1
0.758824213042562 1
0.881254127298368 1
0.83429035222705 1
1.03068062705295 1
0.879559923257413 1
0.846846722664736 1
0.980345795174257 1
0.99997844831276 1
0.63213419666735 1
0.789492086891143 1
0.864473867119722 1
0.920169242092704 1
1.18054870863755 1
0.861892629460238 1
1.09346135358908 1
0.917094996254523 1
1.24813968408873 1
1.12907138750822 1
1.30033404213349 1
1.17830005283648 1
0.981523477553769 1
0.660978798692477 0
1.13936646252512 1
0.960718644788474 1
1.2703127154373 1
1.09257497815758 1
0.95923317658212 1
0.988127580204927 1
1.15998972112967 1
1.10645679725059 1
1.03320747436653 1
0.649803701326598 0
1.19234599322769 1
1.25733482893609 1
0.887872294608652 1
1.19312164246183 1
1.07996946059882 1
0.904569949773105 1
0.93699611227809 1
0.986456265052672 1
0.842600891663077 1
0.965915589929426 1
0.813482904469524 1
0.909495955643854 1
0.88241141344394 1
0.879963394375717 1
0.917003449280253 1
1.07504070430264 1
0.928187075160124 1
0.890176834818213 1
0.8991271348454 1
1.29101165692292 1
1.11278486900522 1
0.884126446345284 1
1.01001296027529 1
0.562067253680818 0
0.988747690567575 1
0.964533336553323 1
1.03567281977283 1
1.1175578298151 1
1.06161900147163 1
0.721264744893703 1
0.783661706686327 1
0.993966915844209 1
1.02827059531889 1
0.927274215219097 1
1.22904301620471 1
1.18190816180751 1
1.27165878895828 1
0.987632592030992 1
1.08943843715444 1
1.04059516429604 1
1.15059643277851 1
1.2155201510206 1
1.30299334998039 1
0.948193151505642 1
0.917177773022301 1
1.02357461487538 1
1.26548051525934 1
0.86055175301315 1
1.12845870883864 1
1.16919964454117 1
1.17994296796835 1
0.970633931126212 1
0.896749621779477 1
0.897220117131761 1
0.955679996661251 1
1.01796479447956 1
1.53118347770669 0
1.11633909389944 1
1.24205006604318 1
1.09335495789688 1
0.759693363624123 1
0.92249066392821 1
1.25925995141167 1
0.819794499052398 1
0.992147363964279 1
1.06628660862104 1
0.964415549734166 1
1.06504141244458 1
1.29340163998044 1
1.19190542247703 1
0.873244802058076 1
1.04752789750383 1
1.13115931076917 1
1.20470518062253 1
0.860597846007439 1
0.908744212983512 1
1.14245808791725 1
1.11661757234994 1
1.04931711916534 1
0.873944843302008 1
1.15119400402807 1
0.87778967122393 1
0.904810952455969 1
0.774250310756318 1
1.07584721059797 1
0.799315353445209 1
1.19170461690406 1
1.11335624237545 1
1.01960173747753 1
0.728757901876009 1
1.10929142810051 1
0.894308206931395 1
0.855788823164919 1
0.6369279639178 1
1.10174756676327 1
1.06890983579848 1
1.21561365160756 1
0.751101143946319 1
1.13768986854572 1
0.881970816327549 1
1.22980264852744 1
0.957574794321382 1
1.0688111979106 1
0.788718307266724 1
0.938828181081545 1
1.25308398075867 1
1.00868838847029 1
0.961786474089449 1
0.987044822598429 1
1.0262259227458 1
1.03362797729895 1
1.0119439751392 1
1.10643138865062 1
1.1126377089769 1
0.826488831391257 1
1.13112190598635 1
0.910467800233623 1
0.779656119990025 1
1.02597955567404 1
1.06517592602584 1
1.33838423058062 1
0.927120445498284 1
0.96453171638372 1
0.965754092578441 1
1.05296719437132 1
1.13853087831054 1
0.919030611776785 1
1.22591342678088 1
1.03029132635856 1
1.02550776385922 1
0.984551270683435 1
0.834084137883997 1
1.08871642371327 1
0.781264015148517 1
0.642292140054609 1
0.819429724864951 1
0.900266465915732 1
0.918906909597493 1
1.03532157546881 1
1.23123762175641 1
0.760727921063894 1
0.795087073734257 1
0.899792356858182 1
0.984779466966166 1
0.954617167350722 1
1.14513708508965 1
0.897508349472615 1
1.44348884789244 0
0.859039185308136 1
0.759491777417096 1
0.884375248100555 1
0.908548927156165 1
1.46239164937709 0
0.639610390989065 0
0.997276777582285 1
1.28157716825434 1
0.875946321485562 1
1.21902599784663 1
1.1633384365702 1
1.15665159167935 1
0.902188077827242 1
1.05339185037717 1
1.03809495861057 1
0.616749576667575 0
0.723546466898581 1
0.989710599921989 1
0.972970186193064 1
0.95765676801668 1
0.940870670397853 1
0.886137234000916 1
1.14579426461215 1
1.11822792557366 1
0.940861389656686 1
0.804003724532114 1
1.12977512143595 1
1.06488398614432 1
0.950007246357098 1
1.33876725142291 1
0.80050532329262 1
1.08282908681353 1
0.881264637036849 1
0.816771679790046 1
1.19478326196115 1
1.46254537637511 0
0.870927334188939 1
1.02111960449809 1
1.16715337938828 1
0.675073447862229 0
1.01637048419093 1
0.872850545197048 1
0.936076427114619 1
0.8960618486044 1
0.988947054152936 1
1.16362949782933 1
1.14957374496313 1
0.852743932288097 1
0.864240612169436 1
0.838629118969946 1
1.00656760290633 1
0.973258562368416 1
0.877430084181595 1
1.00497408381059 1
1.16504426825577 1
0.984424143768797 1
0.931784225985115 1
0.942143065995281 1
0.905096082354963 1
1.04932616438744 1
0.775579033609433 1
1.11262352285053 1
0.984668722294861 1
1.24155299516179 1
1.08257588259343 1
0.68446239879119 1
1.04112568601815 1
1.13005790938551 1
1.17210686469808 1
1.09287762530354 1
1.10135930110079 1
1.21486212469041 1
1.05759250017104 1
0.961703493995061 1
1.13424239524661 1
0.858721516826794 1
0.914674337593157 1
0.935386863659183 1
0.951366234971933 1
0.986079901143741 1
1.13797665244955 1
1.10923819736162 1
0.793449772966413 1
0.946674884311347 1
1.01688205188699 1
0.817310810950614 1
1.103731824377 1
0.956562621702542 1
1.21706358124581 1
0.953030444288419 1
0.754491936683721 1
1.00488273521034 1
1.27537002818777 1
1.17481517719551 1
1.42386054345297 0
0.929936591802156 1
0.762086044525691 1
1.00920754417895 1
0.811703313050195 1
1.1128938043779 1
0.817888335721883 1
1.0563220541764 1
0.878748797750223 1
1.11812723169113 1
0.585094774060726 0
1.1112817589241 1
1.08532442711831 1
1.00401126615501 1
0.975051836902378 1
1.11112003525341 1
1.29488880708509 1
0.898691596566182 1
0.857783267308249 1
0.866276000653324 1
0.910196818692487 1
1.05890243766015 1
1.3653733552213 0
0.833670809898784 1
1.04239445355256 1
1.08368016468945 1
0.843709780232987 1
1.12001509389409 1
0.791024486020464 1
1.24352973679974 1
1.02559461751222 1
0.843756082879124 1
0.726270543264003 1
0.959927093181778 1
1.03850158609222 1
1.20797933535734 1
1.17321684288725 1
1.02706858891441 1
1.2795826388973 1
0.882227949186588 1
0.858485813782201 1
0.989612698330464 1
0.87237452893413 1
0.747173236582606 1
0.687548439778539 1
0.89087511112932 1
1.13387225449387 1
1.23810834753888 1
0.963891667584708 1
1.18599666445523 1
1.09411283626678 1
1.1964857431407 1
0.924621672729578 1
0.771840001993904 1
1.01812062680773 1
0.899037807170492 1
0.98795135105522 1
1.15357840823031 1
1.24736086457797 1
0.850166147103515 1
1.07362644157392 1
0.971183365558094 1
1.10682350257805 1
1.00110677877888 1
1.02481963114861 1
1.05868465106776 1
0.770013753912693 1
1.13554647858667 1
1.14959449836069 1
1.01125066280336 1
1.11580961552503 1
1.02580357511379 1
0.968464606882195 1
0.857399535883912 1
1.07256606458931 1
1.15246488273743 1
1.01936091810116 1
0.891247039723912 1
0.696111119893909 1
1.09965245969734 1
0.857758137265824 1
0.940900015217215 1
1.41157858597623 0
1.07432771543815 1
0.877358900969323 1
0.553818834123491 0
0.852949453354832 1
1.46002467779683 0
0.821952406465313 1
0.800848418923265 1
1.02868907161215 1
1.02891175698022 1
0.896480207213154 1
0.714640989799896 1
1.0691733682053 1
0.914351332194947 1
1.04670016037281 1
1.03102882836002 1
1.24622279572857 1
0.894739625931186 1
1.20279439020404 1
1.05297206313744 1
0.86235231750876 1
0.747809987910984 1
0.907948191817329 1
0.939133169694914 1
0.738952995858617 1
0.71264513227603 1
1.38596878909703 0
0.781627155147847 1
1.19581665894742 1
1.04356261049356 1
1.00809821529815 1
1.10300756664589 1
1.05467915712374 1
1.20506870608503 1
0.989572914167489 1
0.611056983339468 0
0.802631544686731 1
0.938268243430644 1
0.760274644336111 1
0.998940049225204 1
0.723619678080558 1
1.0758359483179 1
0.870402120812883 1
1.0452241156829 1
0.91230662232679 1
0.929324186537811 1
1.24582070358244 1
1.21393202983668 1
1.02688979704526 1
0.978574117600409 1
0.902680571754508 1
1.07693456983871 1
0.93416058128227 1
1.12736060209246 1
1.072735493919 1
1.09504930295218 1
0.88954269416538 1
1.46647347131632 0
0.875031750181254 1
1.10040708890196 1
1.25036243637208 1
1.16654768599656 1
0.96004120240464 1
1.01439155198546 1
0.996248326538928 1
1.20413577345796 1
1.07826164246258 1
1.21204498546095 1
0.965842931243372 1
0.818783758013923 1
0.976106827093167 1
0.965169144707371 1
1.05624861275428 1
0.997805377738624 1
1.19117311594026 1
1.00901373616311 1
1.27729141569642 1
1.11509877573244 1
1.33528855542232 1
0.89912976707647 1
1.24996661553138 1
1.01229552884268 1
0.904438332889331 1
1.16415944689144 1
0.941109732345794 1
0.894320563313666 1
1.18787548411392 1
1.07436044603789 1
1.23559555498124 1
0.946217475326404 1
1.1285352556939 1
0.63113242948251 1
0.943884194226193 1
0.902741516492176 1
1.26140043651501 1
0.989962256569819 1
1.02861459408511 1
0.79888347093542 1
0.984207852931113 1
0.994807756567102 1
0.80954688387518 1
0.955608041598738 1
1.11989428091665 1
0.920134032994427 1
1.0203690540683 1
0.900566225593362 1
1.15627639711963 1
0.96933081981356 1
0.933377680890644 1
1.03304220796726 1
0.872458779754304 1
0.943740605545389 1
0.864018578173954 1
1.02256052896282 1
0.920613000090498 1
0.75037886222229 1
1.01016024674731 1
1.23366492378651 1
1.20198944820591 1
1.05166185957426 1
1.05894799376551 1
0.967981828332788 1
1.1102640465056 1
1.07239876368561 1
1.21746019808104 1
1.11592840150761 1
1.21339470626714 1
1.16726135306298 1
1.42595329017088 0
0.865845022283256 1
1.16936598673234 1
0.89127090385986 1
1.13601558684659 1
0.990269853616368 1
0.979913577552577 1
0.975406105446931 1
0.740977541221861 1
0.728865142980277 1
1.04027362278006 1
1.07794388747475 1
0.750339199065498 1
1.16983318674587 1
0.829522571538472 1
0.843076568651413 1
1.14656561366587 1
0.815952195069865 1
0.835335902637626 1
1.2022938894722 1
1.12827764847942 1
0.841401680107226 1
1.38329970440317 0
0.851127526816332 1
1.03438178689436 1
1.17688240620514 1
1.06483769317714 1
1.15843838075477 1
0.894133559087405 1
1.00834747318215 1
0.905887401146305 1
1.05829928011211 1
1.07036943408454 1
1.02235143244436 1
1.2687424374931 1
0.823933478871438 1
0.760478097225112 1
1.17366104121369 1
0.778171182014666 1
0.712121917903489 1
0.992320612194762 1
0.940922620474875 1
1.24389246473399 1
1.13087620106647 1
0.845963865095847 1
0.798516380044242 1
0.8070956651972 1
0.890183683303031 1
1.0823886635245 1
0.787004782811134 1
1.08870419302931 1
1.05176134394048 1
1.13876905262677 1
1.31553313327751 1
1.00872690329472 1
1.23067879501471 1
1.15238090911138 1
1.39100029959101 0
1.29661003713795 1
0.813427002351946 1
1.13143299624837 1
1.05783104110539 1
1.0703622740646 1
0.777398040534057 1
1.15570539554724 1
0.995173973403254 1
0.726893308265217 1
0.99858932843716 1
1.1177065162214 1
1.25565773121902 1
0.943619582874083 1
0.819232838185866 1
1.24160300607273 1
1.3201979803452 1
1.03051223115752 1
1.128704472296 1
1.27030285679951 1
0.951331756843314 1
1.07330483886902 1
0.924776358524049 1
0.897093143501054 1
0.800338612197129 1
1.05627581024016 1
0.99373207092812 1
1.2165847196146 1
0.805602878417153 1
1.04948372196813 1
1.25612080678334 1
0.768865395715155 1
0.737034720370278 1
0.595869560008791 0
1.33502708028532 1
1.03284084916066 1
0.984448856259214 1
0.930736240611592 1
0.662058268127922 0
0.871274643157667 1
1.13801489718638 1
1.17633435996549 1
1.2552821422289 1
0.950745826401081 1
0.880241506179501 1
0.756742632588585 1
1.20993840871737 1
1.04621458290142 1
1.16289832652817 1
0.88889592002511 1
0.51441136520947 0
0.889711285176744 1
1.06110623359896 1
1.14029365541489 1
0.956036228494744 1
1.16294061714399 1
0.968352888059781 1
0.917359289303182 1
0.886318505792355 1
1.12108229365825 1
0.689743231435971 0
0.902521279711354 1
0.863651746019554 1
0.841719745887952 1
0.994474896629852 1
0.741577267141463 1
1.11887549727534 1
0.904495491218679 1
0.832058392607102 1
0.827653600940179 1
1.16889225689272 1
0.878535516013367 1
0.848759156504715 1
1.29399771542703 1
1.04992147522875 1
0.878866261422386 1
0.816729553623541 1
0.59370115875967 1
0.807917248147279 1
0.803636499760337 1
0.907010965070456 1
0.76392837420303 1
0.862187093200846 1
0.948306232538889 1
1.29232585209041 1
1.01169516387736 1
0.938714982485184 1
0.977108064465768 1
1.0200757665094 1
0.687159973203331 1
0.798843714764509 1
1.01679675174437 1
0.83947445071825 1
0.972779737510092 1
1.04693501640491 1
0.819551374998362 1
0.501510839063229 0
1.12788969838516 1
0.990420928205664 1
1.12015160843129 1
1.18532444549463 1
1.04393907396773 1
1.25200822129943 1
1.30730264289348 1
1.26482726628443 1
1.23796131914526 1
0.951800590813101 1
0.946594887599873 1
0.865999964784803 1
0.84263547992984 1
0.930082004370741 1
1.04215114228887 1
1.13697456277579 1
1.09271313002565 1
1.07686376820449 1
0.977623448813041 1
1.11471934889302 1
1.1143720534921 1
0.63048335085234 0
0.853891715146755 1
0.929491050800093 1
0.809902467042992 1
0.814345090246006 1
1.01683328973068 1
0.620964187567928 0
0.858845293166117 1
0.8883030980498 1
0.952085502541369 1
0.950442718812787 1
0.94519644760282 1
1.07220282798953 1
0.706259179442866 1
1.1023432163904 1
1.0507004821973 1
0.658494934281094 1
0.873402101136743 1
1.07363729409506 1
0.775694688209853 1
0.808056926266434 1
1.19084445679561 1
1.20306241615822 1
1.04263027703654 1
0.765652380383458 1
1.04134272600024 1
1.0902046320639 1
1.31258259092794 1
0.848826307766603 1
0.97943493068149 1
0.90585900626918 1
1.03747152853153 1
0.783132123965828 1
1.05710262335186 1
0.757908012429185 1
1.2106108654905 1
1.12772328437832 1
0.865101583615767 1
0.882665998291808 1
0.987680322101161 1
0.852448403626227 1
0.850040064607828 1
1.08407113908261 1
1.0842341107458 1
1.05017345870356 1
1.14273430532467 1
1.27350203212069 1
1.01291336725528 1
0.326486723050501 0
0.829103836504059 1
0.689253884231519 1
0.917087104957328 1
0.982047551782864 1
0.947356684929566 1
0.995630638225554 1
0.974268399938718 1
0.695469044397454 1
0.901492335655087 1
1.18639904418502 1
1.0429460011113 1
0.930365417308807 1
0.953693418075088 1
0.981595737716145 1
1.2084641151684 1
1.05556279166422 1
1.00473008491447 1
0.827741429323157 1
0.996205842185051 1
0.835828781651944 1
1.3746333920489 0
1.02574796564269 1
0.93876544763095 1
0.954181237899041 1
1.27718590466948 1
1.02691406722412 1
1.28916271793239 1
1.16519734473566 1
0.654915553889756 0
1.09798309367222 1
1.10158668738215 1
1.21159614037241 1
0.702247157805831 1
0.771202117294592 1
0.892689457065046 1
1.06618611907933 1
1.07341406336551 1
0.855498441068213 1
1.10845516390409 1
1.13859094494231 1
1.35878815011202 0
1.18094103948317 1
1.24874487697543 1
0.7587802515922 1
1.14497547586963 1
1.18835349436643 1
1.10537776407294 1
0.899902397492695 1
1.22463485719431 1
1.29749239524306 1
1.03193950466503 1
1.05726766433025 1
0.805933428516958 1
0.842380492658683 1
0.969732944718964 1
1.10971257998774 1
1.31583767639846 1
0.706896996087035 1
0.884758758888388 1
0.980142879109318 1
0.71252592687418 1
1.1191657201681 1
0.881869390319976 1
1.12892120081052 1
0.922949090681154 1
1.08894980248923 1
1.04823632331903 1
0.88346669690974 1
1.30119710083435 1
1.19963621612528 1
1.0740381571191 1
0.852923552389178 1
1.23581989790301 1
0.789423895352955 1
1.31679534417124 1
0.756454034197711 1
1.0489522122137 1
0.972705187665891 1
0.696145487726272 1
1.12948439156757 1
1.01417226592489 1
1.07039885749437 1
1.31545244675248 1
1.32180540724487 1
0.985763931111188 1
0.861905728183826 1
1.4877078537206 0
1.10221366848844 1
0.730886851882589 1
1.09831804432461 1
1.10720147360042 1
0.911915437960047 1
0.995988078113669 1
0.881930740379339 1
1.32780393688119 1
0.722130991195966 1
1.04758420869066 1
1.12842757956053 1
0.830960946387328 1
0.772395094476455 1
0.944155752133429 1
0.992545766516009 1
0.908601821682492 1
0.929420794958219 1
0.79141630854899 1
1.22381000813795 1
1.01286734068155 1
1.17829293055001 1
1.14212552756963 1
0.924695314390865 1
1.08974291667818 1
1.06339963260678 1
0.954038376321698 1
1.41648332487583 0
1.31674160268585 0
0.63697541911268 0
1.05653973090688 1
1.15490307842573 1
1.00905925878024 1
1.29484410072903 1
1.08157768272518 1
1.22182155275746 1
1.06698390602154 1
1.29834754280046 1
1.16346229213452 1
0.980503060543405 1
0.966705767814952 1
1.16105595896059 1
1.43984771717957 0
1.18172861913396 1
1.02062267036949 1
1.06710555779007 1
0.868935605650112 1
1.16260666496134 1
0.923385942422881 1
1.08589452879993 1
0.822185040505584 1
0.615145851884604 0
1.02917019302982 1
0.746433525602807 1
1.01663620026206 1
0.695663550953358 1
1.10025292761105 1
0.953439355872896 1
1.27603308462417 1
0.736071929777045 1
1.21046846354879 1
1.08717114478269 1
0.855686204222954 1
0.998192521659729 1
0.960168444842373 1
0.815397372695456 1
0.875191947487545 1
1.09429536928162 1
1.04472949027317 1
1.06993068718451 1
0.968934565102277 1
1.08218647808026 1
1.01919096999351 1
1.12861845364753 1
0.856812717752781 1
0.851231438850254 1
0.766689979984441 1
1.1272613268128 1
0.942716461332012 1
1.02189362765795 1
1.17604309469483 1
0.994182613047062 1
0.736848108793479 1
1.1034207533323 1
1.37539130585982 0
0.766823698650009 1
1.00940319362865 1
1.05018695421391 1
1.07131812682651 1
0.913049457244405 1
1.12694997935958 1
1.05775989963278 1
0.823522381392623 1
0.883222760610509 1
1.04613433931321 1
0.936390890422517 1
1.21878690278532 1
0.848577882419115 1
0.924502179004563 1
1.21298114294854 1
0.755123887907216 1
1.09850146622916 1
0.92214073939271 1
1.12629933409213 1
0.975841365209893 1
0.65248190900637 1
1.19235117292418 1
0.847597698438042 1
0.943666821445705 1
0.826760833800478 1
0.818382773760612 1
0.943199934569016 1
1.07536666895393 1
0.76750218376407 1
1.29636426480165 1
1.19124091787673 1
1.09599705716843 1
0.625188075368585 0
0.830592296252233 1
1.21841706447063 1
0.954040797384525 1
1.0935354933604 1
1.04522657236346 1
0.808827268319712 1
0.623387871285835 0
1.09058522770661 1
1.02363887838149 1
0.868794595193394 1
0.922016286082893 1
1.03991104228376 1
0.906065359994905 1
0.934773675637411 1
0.659974440230881 0
0.659018447679386 0
1.03649679875531 1
0.905377788046059 1
1.0950339237942 1
0.994194224807866 1
1.01656295980848 1
0.937824839809046 1
1.01852145724658 1
0.745797351431977 1
1.20538234189805 1
1.11839544158807 1
0.858145103174067 1
1.10061055782468 1
0.773855440033433 1
0.797675578743273 1
0.780578028559655 1
1.06536698384576 1
1.12375466298438 1
1.11790080088676 1
1.09687070336858 1
1.08640981440722 1
0.915916921399835 1
1.04843161462697 1
1.1231990840668 1
0.857478440705864 1
1.10827036231482 1
0.979643912446089 1
0.977477773857463 1
1.10761442015853 1
0.97374633964039 1
1.06396247320069 1
1.19023182107179 1
0.819204306593047 1
1.02532728629776 1
0.698484107727048 1
1.04156457506229 1
0.791597732789152 1
1.03021810874159 1
0.727764679021489 1
1.07670637642098 1
0.935452361172975 1
0.922454298311777 1
1.14327250587688 1
0.848830069889626 1
0.923449043399223 1
0.957458090221373 1
1.21258929476952 1
0.871456957486763 1
0.832838309180986 1
0.752096879835735 1
0.994236629968023 1
1.02902207389861 1
1.0412479146227 1
1.03213833210851 1
0.90298923761729 1
1.0040421133875 1
1.0734926336049 1
1.22995482646619 1
0.854860714487153 1
1.09917751608834 1
1.17279408847059 1
0.647408552472501 0
1.16081581313363 1
1.00893717003299 1
1.0808677824995 1
0.924730764427593 1
0.838782618713181 1
1.0981465299158 1
1.32023462548336 1
0.769680631439138 1
0.876359331592033 1
1.02649367422782 1
0.856620843480936 1
1.05572421586761 1
0.669675271375456 1
1.02495291297194 1
0.823305593410647 1
1.37766831619686 0
0.896774418911051 1
0.501942826313165 0
0.936554739539629 1
0.747416860820635 1
1.14200273923277 1
0.802925111360269 1
0.638340184024481 0
0.720153687581364 1
0.587314451170451 0
1.11914206428667 1
0.957129384161853 1
0.907640361706288 1
1.36117795726945 1
1.0799176410458 1
1.15630324788562 1
1.08230672479369 1
0.922050197903989 1
1.07762778717682 1
0.900478336462861 1
0.599195048434655 0
0.927817598655559 1
0.93745869151731 1
0.881599261139684 1
0.971753871816015 1
1.06448246503968 1
0.893522508063769 1
0.798991323078261 1
1.07314492448971 1
0.900700765772737 1
1.19687362948248 1
0.711434978259748 1
1.20706750637314 1
0.981480360547419 1
1.09922046434277 1
1.01668400086779 1
1.09451387318967 1
0.937157215063672 1
0.771010887671681 1
1.0487364720777 1
1.20165634575762 1
1.26879837156227 1
1.31939975399548 1
1.15252543277691 1
0.976544081436916 1
0.972872223112951 1
0.85127179772377 1
0.901534824404442 1
0.661399434638192 0
1.09698720774058 1
1.0062290910735 1
0.724179117321691 1
0.827830971170712 1
0.910276773220836 1
1.31937483548664 1
0.873014463904736 1
1.12841371346648 1
0.787331144597859 1
1.1329024911543 1
0.959020697847781 1
1.2130890249565 1
1.01011230971728 1
0.998101872530082 1
1.08334833660873 1
0.853703700451318 1
0.852690324634517 1
0.982820792352191 1
0.888046991134153 1
1.13396405601492 1
1.23366100020737 1
1.00573138394677 1
1.1613692657457 1
1.18056170039877 1
1.00924744764251 1
1.21370047308779 1
0.824230080851846 1
0.940316940255448 1
0.798840031926612 1
1.06075937935774 1
1.44695694323485 1
1.03965689209304 1
1.09678409850398 1
0.947863644837669 1
1.10172784683969 1
1.03443722076899 1
0.903498927352504 1
1.24285219778465 1
0.920855072547019 1
0.952666236975336 1
0.997452226788481 1
0.89202201506491 1
0.522998284048172 0
1.06920135894908 1
0.905616575222212 1
0.602785286925448 0
0.757761252399564 1
1.07505987395176 1
1.13254434372788 1
0.833517908328248 1
0.676134292041256 1
0.928382014878078 1
0.892812007508231 1
1.24552654382058 1
1.11610579700982 1
0.67816752314453 1
0.748084989548154 1
0.984292573806021 1
0.912688946553084 1
1.11536506887687 1
0.949809686898989 1
0.964032050511347 1
0.925215856024806 1
1.07513810877112 1
0.828754283253267 1
0.958840430920913 1
1.28219407851436 1
1.11229097736503 1
0.82562971898933 1
0.822095654803396 1
0.99970468656456 1
0.81745060306561 1
0.95054102953336 1
1.07810869429501 1
1.19396106065152 1
0.870660897152003 1
1.25282615959503 1
1.29510354364786 1
0.704244398360443 1
0.816307935365111 1
1.18327233630903 1
0.877814581896691 1
1.08745488117488 1
1.31491209248595 1
1.23797010456809 1
1.11699652662287 1
0.933074816355862 1
0.710661398709946 1
1.04433149757533 1
1.03513699089059 1
1.14755411986515 1
1.09786145444469 1
0.863017553514315 1
0.916876843741297 1
1.16010085859281 1
0.871991452239816 1
0.748775737758044 1
0.829463493501575 1
1.14146339122058 1
0.828974962442375 1
0.685992503559471 1
0.836365908258374 1
0.838963721462805 1
0.944219541359348 1
1.02170420059624 1
1.07695406357689 1
1.04574881960187 1
1.0233863882973 1
1.09697250346659 1
0.776635129698775 1
1.04472152105761 1
0.819475806352873 1
0.980380607397152 1
0.946620819376874 1
1.12296990800052 1
0.738630857185173 1
0.785901940886055 1
0.884819914953347 1
0.822656365673521 1
0.893922396525328 1
0.949663145628718 1
0.926872729730048 1
0.813873010536787 1
0.608604148999106 1
0.987687917140288 1
0.86916066135038 1
1.10639231560509 1
1.13071695700866 1
1.22439875615389 1
1.27368158206547 1
1.01323392347109 1
0.966501577959737 1
1.08609369474076 1
0.548123871535313 0
1.06395838688113 1
1.24594423010575 1
0.880740895018302 1
0.761846425188536 1
1.26814783840405 1
0.911327332799715 1
1.02323575943396 1
1.0350282808919 1
1.23070501461748 1
1.26896000954468 1
0.89213855985077 1
1.07717742519548 1
1.16635525501409 1
1.26296268517254 1
1.14111991794726 1
1.11891322897486 1
1.28677555836508 1
0.885944921902917 1
0.848792092743891 1
0.726210845362951 1
0.746106292914727 1
1.05111594328765 1
0.796095450773203 1
0.819761076846057 1
0.851845069169413 1
0.91128327717977 1
1.15485600424029 1
1.07970999572868 1
0.694998342770915 1
1.30633566359781 1
1.14286838390762 1
0.869412231529814 1
1.06126251442437 1
0.807922228084571 1
0.906342521613196 1
1.16022026642326 1
0.944246014311302 1
1.08762734423799 1
1.0533242308228 1
0.723986610514116 1
0.776087585050826 1
1.34974739240111 0
1.20210347912648 1
1.07983990333378 1
1.06768636571468 1
1.10397552647994 1
0.740358392059586 1
1.11000363935645 1
0.877739688875269 1
1.22444443968295 1
1.19318918515957 1
0.977126989954789 1
0.992263058596379 1
1.15518112182659 1
0.822785437275653 1
0.868939435911926 1
1.01171136969309 1
1.04809939293444 1
1.18999174752614 1
0.974189096018425 1
1.19658394974135 1
0.909066146964378 1
1.43334510969008 0
1.28865016389468 1
0.982730484621794 1
1.05747448741938 1
1.10176094160126 1
0.965381163027842 1
0.822596523246716 1
0.831624391229996 1
0.87575783965876 1
1.03167150775349 1
0.9033258329402 1
1.09901669097511 1
0.742761838618299 1
0.968649822571848 1
0.590235171120174 0
0.860564634907326 1
1.20033529050167 1
0.727609575442668 1
1.20661359213041 1
1.38755601917071 1
0.925861871323967 1
1.12872059503746 1
0.656604151472934 1
1.2303511486702 1
1.18292922647348 1
0.86547978053884 1
1.13726060723101 1
0.797833161429868 1
0.893067066595785 1
1.0885646720758 1
1.08213546372308 1
1.50912494747134 1
1.0996728895238 1
0.716097035313305 1
0.87754478072336 1
1.20034607797675 1
0.991218678550483 1
0.865941478574922 1
1.17030787602948 1
1.02717534468645 1
1.25159724923803 1
1.20935269942202 1
0.812544128810526 1
1.11343422084861 1
0.980592858476214 1
0.899095632237106 1
1.09244212432164 1
1.10252158729486 1
0.833266141840836 1
1.01391648029598 1
1.13062999659358 1
1.09443364741278 1
1.00227868694337 1
0.873180835967266 1
0.801610249491609 1
0.918351908965718 1
1.04380174442067 1
1.35586847650589 1
0.977067844424263 1
0.897593601328966 1
0.929127117975057 1
1.11921890510927 1
0.964545523245342 1
0.867661880457176 1
0.721973223419152 1
0.911701095735421 1
1.28938134965195 1
0.701276239810682 1
0.839861723148776 1
1.04112368017472 1
0.834005883213332 1
0.619549011588398 0
0.950408602272551 1
0.630237989898888 0
0.98867239403696 1
0.890980860743932 1
1.15131687841973 1
1.21034602085183 1
0.842962402004801 1
0.750420565161513 1
1.0015867035452 1
0.759749311091194 1
0.99370334457559 1
0.986434431035789 1
0.922993233758234 1
0.817594990695228 1
0.895721065162371 1
0.89770601153016 1
1.10729543337693 1
0.630011884945625 0
0.843299981205184 1
0.805705953985598 1
0.973619231797527 1
0.992214657645657 1
0.537553921030897 0
0.98094545729376 1
1.00501889556656 1
1.25956467698237 1
0.824352746192404 1
0.80283937953391 1
0.937472356457404 1
1.00220490150898 1
0.795358988660187 1
1.22790033910272 1
1.12759726154147 1
0.772170084784373 1
0.83193994833867 1
1.42335761594368 0
0.885924720800536 1
0.803582138541383 1
1.09330433798093 1
0.750592608277345 1
0.991090857657716 1
0.911761255159297 1
1.07526067679941 1
1.25915118562983 1
0.942047947236255 1
0.918544260557829 1
0.883580251015865 1
0.953320421546625 1
1.16802059036107 1
0.973729955343366 1
0.731801294108827 1
1.15566671344134 1
0.889308875970115 1
1.02085986036818 1
0.739319488795185 1
0.944505949347296 1
1.10724989179993 1
0.953694445493051 1
1.08582073357339 1
1.10258260756417 1
0.459984314918746 0
1.05522882921363 1
1.12502864845742 1
0.783779910656389 1
1.17696216836207 1
1.13756450477721 1
1.06790614882439 1
0.975160698369316 1
0.823444167405151 1
0.986715584897566 1
0.87474498163525 1
0.889391833582088 1
1.05134505859095 1
0.906937243428053 1
0.702200581066135 1
0.995128530860051 1
1.02003213062103 1
0.984896891555329 1
1.10774212621299 1
1.1217705855994 1
0.758322570961891 1
1.00287783834249 1
0.764755752031446 1
0.774546406503788 1
1.16748482980569 1
1.39299619171897 1
0.86533587338043 1
1.16624531293602 1
1.00044824990438 1
1.06518202801175 1
1.01391170938509 1
0.883219069956008 1
0.905181308138534 1
0.968296805958234 1
1.20244678008943 1
0.887421140117608 1
0.89463124122264 1
1.19909784901824 1
0.892144589899067 1
0.978188600640409 1
0.65872115701131 0
1.01042542393467 1
1.02677863473838 1
0.704320957871111 1
0.953514509461797 1
0.854285080191262 1
0.985943255081004 1
1.24802701686818 1
0.96329688463853 1
1.26652188534934 1
1.00296746430628 1
0.881056859439537 1
1.03684033620259 1
1.17935850024279 1
1.15475317046149 1
0.861721405169945 1
1.03446696697221 1
1.33365649907065 1
0.75009390178977 1
1.11191713311154 1
0.845242026653196 1
0.898400289537691 1
0.672347718311359 0
0.912536774868469 1
0.76326771418069 1
0.96498213509781 1
0.878555989587103 1
1.14231392378092 1
1.03104061799132 1
0.916903549750859 1
0.823888867429383 1
1.13968697103762 1
0.665576319738049 0
1.20431655435967 1
0.95175469281444 1
1.00134353149786 1
0.983662579665777 1
0.711949984477407 1
0.931075279159592 1
0.940758600147614 1
1.24071045959597 1
0.819803909718842 1
0.904349716875107 1
1.12902857557681 1
1.00626899325994 1
1.00729141750025 1
0.806387494948582 1
1.01496807652679 1
1.133718926474 1
0.912244093775528 1
0.94754345340355 1
1.05609949304607 1
1.20110704865163 1
0.864221926696184 1
1.2235512040931 1
1.10774427448164 1
1.11268234602931 1
1.39958395132621 0
1.06832932851139 1
1.17431871143475 1
1.28237690642236 1
0.581920936325002 0
1.09116193419064 1
1.13129847087316 1
0.769981860960789 1
0.977808707602211 1
1.06955947050472 1
0.87086476053758 1
1.01342284688618 1
0.808260309831346 1
0.948328801290687 1
1.0945281444641 1
0.933379557172608 1
1.16667102306088 1
0.884189932158595 1
1.09889702688766 1
0.691878635429352 1
1.2280798943205 1
1.21078544299061 1
0.994339985762286 1
1.15770194446462 1
0.918903427235259 1
1.11368274651247 1
1.26251637858213 1
0.820920707753727 1
0.974761127389788 1
0.942569516313872 1
0.970338801503558 1
1.19230475729481 1
1.07609110938784 1
1.04837704324584 1
0.971073716308031 1
0.92437023102157 1
1.14715321861683 1
1.00579872309774 1
1.26812995790525 1
0.984064790069991 1
1.19537364163768 1
1.10792264955596 1
1.01377016400736 1
0.835048148803174 1
0.923847007370086 1
0.871502089626543 1
0.988498744695359 1
1.10180615515484 1
1.44022416447107 0
1.01895830437998 1
1.09573509307165 1
0.803790144585929 1
1.0885393284366 1
0.812898646019981 1
0.621219371087162 0
0.940066951233567 1
0.776349833240036 1
1.20999891798565 1
0.945937199970572 1
1.11542209995827 1
0.903010316001935 1
1.03710828418166 1
1.17320236155221 1
1.08702488449163 1
0.911544182529045 1
1.15363957704363 1
0.730843879585795 1
0.833199994317166 1
0.926907436598376 1
1.04921711351544 1
0.898013203437923 1
0.903191120931057 1
1.18458389887735 1
0.824016965527746 1
1.03890700466624 1
1.03729478407346 1
0.991410660465522 1
1.09889712448385 1
0.957048273478823 1
0.779370217652658 1
1.26520277951202 1
1.180442860218 1
0.770902218692969 1
1.30574663442591 1
0.979206886243523 1
0.806876501736437 1
1.15514701061338 1
1.01728875820439 1
1.18293398631536 1
1.11390820277387 1
0.670574046334519 1
0.969052290863539 1
1.04231020010545 1
1.09624609665908 1
1.02955628377178 1
1.05222788205039 1
1.15710669407295 1
1.1529268456401 1
1.17903956805541 1
1.31164387958158 1
0.945076755324803 1
0.918491758711079 1
1.09769741005243 1
1.08014858227903 1
1.17122330464297 1
0.757632532360577 1
0.829280499946575 1
0.554844667217722 0
1.13941567619776 1
1.04779521042624 1
0.719427862818245 1
0.917387616792926 1
1.02518776759173 1
1.05451021111525 1
0.787180706703563 1
1.18635126999763 1
1.12716541723294 1
1.07148887157915 1
0.719686699994484 1
1.06759386156076 1
1.15676425173405 1
1.04532775914293 1
1.12392717772609 1
1.05906624732411 1
0.731574623284306 1
1.04707077140929 1
1.06409010162077 1
0.79140398496253 1
0.962969628326849 1
0.870124707394811 1
0.927586854853938 1
0.77512707703568 1
1.18278773959977 1
0.624611247792414 0
0.958454071993179 1
1.37211747310658 0
1.021765044288 1
0.954511289637781 1
0.824146105990509 1
1.14284769965332 1
1.19143077633401 1
1.03873848978806 1
0.84064383405759 1
0.978179485283278 1
1.06599069748513 1
0.802694984117084 1
0.70166476886349 1
0.747922584572675 1
1.12235461074747 1
0.874402019996882 1
0.963553528336776 1
0.902323311467083 1
1.11623068840731 1
0.936709012087146 1
0.706744958491484 1
0.911059490888419 1
1.24628775573767 1
0.835060717815211 1
0.970565839081033 1
0.915484274817316 1
1.0493511374203 1
1.03647939914701 1
0.963339115299518 1
1.07361157147896 1
1.0066956053927 1
1.05140267039939 1
0.903732854280093 1
0.911036829633818 1
0.991804259584658 1
1.22576008147056 1
0.944492630944677 1
1.0469593061134 1
1.05892190418272 1
0.990193078665391 1
1.11971103526517 1
0.927023959728006 1
0.728729101171162 1
0.906822609070872 1
1.01838834694884 1
0.905979935386575 1
1.28049278888657 1
0.677193926771775 1
0.81228421404244 1
1.04182987594685 1
1.25103973489591 1
0.886784036960383 1
0.535550119980696 0
1.2849917473964 1
0.708162251427589 1
0.955996835043923 1
1.02872403649891 1
0.944868717923088 1
0.808512732078276 1
1.06031668654918 1
0.76032498156821 1
1.10579783874511 1
0.908445525979066 1
0.936540783035212 1
0.976738723678044 1
1.05359616707517 1
1.09535434416359 1
0.736779522276147 1
1.25833362859039 1
1.08789441803956 1
0.877815826034239 1
1.29722873105396 1
0.700241034865525 1
1.06371734833722 1
1.04049297977953 1
0.760539860444837 1
0.830768514610941 1
1.17592257815813 1
0.854861751077397 1
1.09225674303871 1
0.767162572580645 1
1.01529747386982 1
1.24172725543321 1
1.1498749326347 1
0.647760569817546 0
0.81993973231286 1
0.884272079485002 1
0.997823440409174 1
1.04026946291364 1
1.24392537431846 1
0.904727020431007 1
1.10289119852482 1
1.11278948676391 1
0.918567833118019 1
1.1877109025233 1
0.673978223893924 0
1.05586834908088 1
0.795734558200759 1
0.660152804089662 1
1.05948647852745 1
1.00862740002498 1
0.959689082667539 1
0.875611903609709 1
0.704811424293213 1
0.787905455065544 1
1.19515656212996 1
1.13249418029726 1
0.880806866901888 1
0.922421674224218 1
1.10523419142935 1
1.19929043669965 1
1.05140538058424 1
1.11644968785157 1
0.788280518367433 1
0.949227113047615 1
0.781798182799954 1
1.06676986371788 1
1.09917411797528 1
0.945647904321603 1
0.929320513682455 1
1.22961711021992 1
1.12999767979532 1
0.880055182350693 1
1.30228105590062 1
0.744768775845048 1
1.02843860499803 1
1.11736757210403 1
0.988130843333558 1
1.46759210776711 0
1.20559002132322 1
0.917784945042229 1
0.81724746342095 1
1.00257652452907 1
1.02673327464618 1
1.03978277318783 1
0.951851044819987 1
0.901131647712046 1
1.07276071897914 1
1.21737216922552 1
1.15672699250589 1
1.10050399830961 1
0.863934289154032 1
0.526739970563847 0
1.2877474052323 1
0.862197225731873 1
0.930923486553028 1
0.61477721357901 1
1.00889882656599 1
0.948382098716784 1
1.14306559947661 1
1.16027828228014 1
0.512997786524956 0
1.04180079275648 1
0.858471077795502 1
1.25116740091157 1
1.08326197224539 1
1.01146363498084 1
1.03854938315722 1
1.0604464639647 1
0.951828913951224 1
1.24270930846415 1
0.7606751805209 1
0.841345651251149 1
1.1451274298539 1
0.921373940278282 1
1.03547468161102 1
0.891389692879012 1
0.757246813965102 1
0.873814100074219 1
1.43672446918442 0
0.967353634607233 1
1.05531934747439 1
1.09741576455257 1
1.04091130734335 1
1.30139894303185 1
1.07058785565284 1
1.01038234041951 1
0.750924643720288 1
0.86123975369092 1
0.896773208862352 1
1.19052213264612 1
1.03029858748959 1
0.931841002535926 1
0.88400991704778 1
1.15770013408781 1
1.33479893888015 1
1.23108659632166 1
1.16918790015811 1
1.18317212954058 1
1.15113144527268 1
1.05216531993144 1
0.9518567298313 1
0.581713903240628 0
1.02249942291399 1
0.775258436970119 1
0.649996408790824 0
1.43313324618758 0
1.14106718573412 1
1.07458475494854 1
1.28287447972474 1
0.962763267466055 1
0.963906531509218 1
0.989380336250922 1
0.839640511134747 1
0.882425147410299 1
1.08108533334359 1
0.861283949883229 1
0.925652789909404 1
0.717185858230311 1
0.672274332213392 0
0.88000041600768 1
1.08834415853244 1
1.11986362648205 1
1.01863186213712 1
1.01727218399384 1
0.650014307917899 1
0.77560676078043 1
1.18804273705776 1
0.992197417791657 1
0.873436967727498 1
0.548662772770157 0
1.18102215743256 1
0.825253345389521 1
1.05194443806824 1
0.934743720663606 1
0.693740108766167 1
1.16633937787159 1
0.926785960833443 1
1.06906094397569 1
0.950572348684758 1
1.19036491387971 1
1.21899998919042 1
0.693846740419116 1
0.899037877070415 1
0.895372642246366 1
1.03888355583546 1
1.07748240094018 1
1.07407810253578 1
1.00065923535969 1
1.10517181639391 1
1.14823530843019 1
1.03958508898154 1
1.0397627287112 1
0.849665492978601 1
1.12079899429556 1
0.673973258285174 1
0.866069905037537 1
1.30516105924675 1
0.802540737873902 1
0.867357364280374 1
1.21494845402099 1
1.11684891661245 1
0.951468528135031 1
0.965420687886184 1
0.702247105300271 1
1.16074395298514 1
0.834771904646721 1
0.91895777309333 1
0.826199992390651 1
0.738834546944679 1
1.27923860641808 1
1.16086938538821 1
0.686683504869563 1
0.815483305427087 1
1.02753740610768 1
1.23586120215909 1
1.29913140491571 1
0.816965059632135 1
1.09634877216086 1
0.900163399262209 1
1.11260009254411 1
1.01810311665743 1
0.871331024205286 1
0.707052683441382 1
0.942835878416327 1
0.948445443368569 1
0.955265083911023 1
1.05577672165903 1
1.03607277866694 1
0.975781935294892 1
0.743073621192805 1
1.08844624851472 1
0.840968832915095 1
0.874141514514374 1
0.817615321915423 1
1.029172342388 1
1.03216950025006 1
0.872658122082046 1
1.09623306055728 1
1.01723603322365 1
1.06450056499453 1
1.07407239297466 1
0.797385039868699 1
1.09310725464908 1
1.16874927458656 1
0.959450441403923 1
0.785938994811107 1
1.14135771833457 1
0.977600822497824 1
0.928689153827127 1
1.11736893499861 1
0.808272239627123 1
1.03531810213692 1
0.808573535877596 1
1.19090248046566 1
1.09469316327591 1
1.23252641840913 1
1.43279525374254 0
0.861276639999066 1
0.951247698579958 1
1.02138775062152 1
1.01594793527474 1
1.01626092249972 1
0.910060821057875 1
1.18744259007311 1
1.09512396878783 1
1.09162873847191 1
1.06844971789491 1
1.17248533294295 1
1.1071618124493 1
1.16622624788187 1
0.964474496208669 1
0.874079970099704 1
0.868724785354937 1
1.11730003507582 1
1.07449642223198 1
0.901936244603882 1
1.08568373967063 1
0.954554137966843 1
1.07743436720627 1
0.955778471400342 1
1.05732805437854 1
1.30546268950709 1
1.02940159494483 1
1.19772150538132 1
1.15523794261473 1
1.05852297094948 1
1.26980330422231 1
1.04509362975366 1
1.14921471308626 1
1.17891333614472 1
0.692523545453834 1
0.738934788734333 1
0.763947419558917 1
1.35601904476432 0
0.884569614695341 1
0.879558129477381 1
0.565057160606188 0
0.94863066298863 1
0.779039265133003 1
0.886608750708337 1
1.02151161730409 1
1.11151772463455 1
1.18440607339934 1
1.09224520665735 1
1.33559059061756 0
0.951747735269722 1
0.704564798968357 1
0.877498148825358 1
0.751739967248019 1
1.27731092343805 1
1.08822090915316 1
1.28651834047348 1
1.19958734126524 1
0.878290922279999 1
1.16014697230309 1
0.925942739421396 1
1.21803933456072 1
1.27330387061734 1
1.01826856854158 1
1.06005984398509 1
1.10461675384059 1
0.946749715828944 1
0.956232346418115 1
0.712647136320275 1
0.815959214627916 1
0.803616390664047 1
1.07902877521535 1
0.986588757381164 1
0.815454133889873 1
1.13524859446133 1
1.17579969999106 1
0.769560992490163 1
0.950509008753245 1
1.10034559068457 1
1.14683631970848 1
0.881450852492929 1
1.0254258930462 1
1.06023963988124 1
0.880504418335672 1
1.15315508684811 1
0.983015987689383 1
1.06850013035813 1
0.860567410472808 1
0.850852922550801 1
0.832000674835355 1
1.16310177080932 1
1.16982241905416 1
1.05284415712743 1
0.951817081225569 1
1.18831907381178 1
1.0320415251387 1
1.13320397523651 1
0.994202991593604 1
1.00350986738433 1
1.07634355716832 1
0.850436960644376 1
1.05612532249743 1
0.921407224871871 1
0.88289624934684 1
1.11474466354583 1
1.0721534514936 1
0.945154099190269 1
1.16047936536713 1
1.18667107330213 1
0.993152926310294 1
0.897067675005132 1
0.911219536527832 1
1.08925615065725 1
0.928377340299618 1
0.998264327421527 1
0.924102444710561 1
1.21373429547125 1
0.854960192956481 1
0.843250502256116 1
0.881107958775309 1
1.06248022425346 1
1.4251727409185 1
0.959391829657493 1
0.808551375440313 1
1.36885474909033 0
0.839577245351037 1
1.04580526558334 1
0.74959656002705 1
1.00895544813925 1
1.09237468614596 1
0.797066211942871 1
0.841031876388411 1
0.88542859387263 1
0.867285671399356 1
1.0607061691457 1
0.899427802042127 1
1.33122007814803 1
1.0273154303548 1
1.19323891844535 1
1.17295919157728 1
0.877694562625524 1
0.930854456518165 1
1.03050203791374 1
0.941205023116842 1
1.49912861484621 0
0.977729624743695 1
1.25861805949602 1
0.795588104575298 1
1.05937007083148 1
1.15406982622385 1
1.11266415478491 1
0.651885102854523 1
0.849855666902367 1
0.979781355715336 1
1.14251773116749 1
0.972434197519311 1
1.10542283670866 1
1.04121436794143 1
1.16294230846768 1
1.1948573396663 1
0.826741893792871 1
1.11187571002814 1
1.11721959000814 1
0.990033313299565 1
1.0903773570615 1
0.974954202592327 1
0.869716319319674 1
1.1070512997379 1
0.93618160423706 1
0.95056348678093 1
0.919624654883863 1
1.1497925215301 1
0.908564254480712 1
1.15511873430479 1
0.828493291566958 1
1.10386168081098 1
0.883843504320158 1
0.834500263385498 1
1.03600791145275 1
0.674200147796699 1
0.886216952144754 1
1.27180732200092 1
1.08640313980792 1
0.773564120043886 1
0.886353806332656 1
1.0977786289359 1
0.694867321715957 1
0.683308897265809 0
0.843898299600167 1
1.29840759893345 1
1.2226346927642 1
1.14470958859283 1
0.925921429278866 1
1.11857706239542 1
1.08667562179956 1
0.882261429884516 1
0.881034620025186 1
1.06142258267812 1
0.766564285002049 1
0.940006343602777 1
0.880290883764111 1
1.19154419575395 1
0.8965484466824 1
0.80423966560732 1
0.956829280462297 1
0.974820121217918 1
1.10043110503568 1
0.920226795087931 1
0.807648427361461 1
0.773191906896766 1
0.996670584185328 1
1.00119579818663 1
0.956391701763123 1
1.12415901640445 1
1.20265277924954 1
0.786501352744094 1
0.91396282461226 1
0.996876439328952 1
1.02763102900708 1
0.952057922181543 1
1.09152627872698 1
0.793975551324962 1
0.802504494027823 1
1.26091555809975 1
1.33445322369673 1
1.34737169611595 1
0.889075516529467 1
0.820053096289083 1
0.663526939657185 1
1.04364541078411 1
0.783733001364455 1
0.980494761297561 1
0.972527229030307 1
1.09953772690162 1
1.28597710166314 1
0.944169294445328 1
1.13322398639216 1
0.973726254785419 1
1.03502328146753 1
0.874281284613458 1
1.0422366210711 1
0.81678988332894 1
1.13706245928177 1
0.844816546110954 1
0.721219216633165 1
1.01696232706541 1
0.845374632226903 1
0.816963401216826 1
0.871348667638516 1
0.852913706078792 1
1.10818389459622 1
1.03944728148528 1
1.07614288092188 1
1.03400098449642 1
1.01321102813166 1
0.685320855328572 1
1.08290812551161 1
1.05395895832028 1
1.06339217175345 1
1.11106019990048 1
1.09536347142866 1
0.79675642605641 1
0.92873580461997 1
1.092263038536 1
0.822046956359792 1
0.847130216170871 1
1.14004966803263 1
1.03731194108988 1
0.956400595832029 1
0.978536001661583 1
0.848545770373267 1
0.746631657750408 1
1.12024381981894 1
1.04213377442894 1
1.09647771779113 1
0.959383344053876 1
0.524794991566278 0
1.26531454753602 1
1.07319531713437 1
0.953147760331774 1
0.725583031927705 1
1.17447176435271 1
0.82423400444226 1
0.704416072830461 1
1.31447407206402 1
0.880144127117519 1
1.07941633826285 1
1.07751183841222 1
1.04406796087425 1
0.986688880911851 1
0.872380520592128 1
0.831567397639104 1
1.3440935285298 1
1.17666028252879 1
0.98320361134025 1
0.803079368375395 1
1.03214439689435 1
1.04474076037262 1
0.874851968986025 1
1.09599344042948 1
1.34667637304188 1
1.0662856324838 1
1.20975248007509 1
0.952264915806153 1
1.01669969010377 1
1.10723594865283 1
0.916975374793838 1
1.09530661551506 1
1.00101955268719 1
0.845146038139089 1
1.33673513689461 0
0.988918079033505 1
1.04068013117717 1
0.825923350270387 1
0.799372406983012 1
0.652898426259293 0
0.931721170163981 1
0.92370219485499 1
1.2277731456746 1
0.787696081042104 1
1.05321051832739 1
0.784647176020845 1
1.07243759421873 1
0.393847949726526 0
0.918634630677826 1
1.05408153712262 1
1.0169344290729 1
0.669180838148817 1
1.31233170966131 1
1.20401454192071 1
1.0640807935076 1
0.75989258761284 1
0.762530222442451 1
0.823043473717726 1
1.04589850346611 1
1.08536589204462 1
0.872854188220061 1
1.14760242592725 1
0.87957901352895 1
0.860203859948162 1
0.856182664875128 1
1.01175689412819 1
1.13024588659752 1
0.807047485782921 1
1.00972856884339 1
0.818781739138752 1
0.995490351321898 1
1.18098605354454 1
1.08351672768155 1
0.839037968760725 1
0.894590479347247 1
0.978731956827186 1
1.34351804336534 0
0.864780610746256 1
1.10578964266186 1
0.779184995001564 1
0.831017222615477 1
0.60607735773191 0
0.943435070543658 1
1.15456199298439 1
0.951618344895788 1
0.600058381721224 1
1.13555970256238 1
1.14711647933359 1
0.883816822242028 1
0.87460993074467 1
0.832430019084084 1
0.76750143277454 1
0.891516269695875 1
0.645776831995611 0
0.904989914719911 1
1.19861102102149 1
0.963777705844161 1
0.812605936464103 1
1.06287894766956 1
0.959381777045577 1
1.05540317485391 1
1.15992901176744 1
0.849583761524521 1
1.19979718288062 1
0.968835152799827 1
1.27578427150972 1
0.875403109331514 1
1.04832576391101 1
1.42123982651669 1
0.973351854501632 1
1.04537921420306 1
0.909228850196407 1
0.965653763235278 1
0.805273001496841 1
0.815026158171319 1
0.871723284099652 1
1.14799344332427 1
0.61280021814966 1
0.909052338778933 1
1.2498513798616 1
1.02020743534704 1
1.18777886332017 1
1.17909695785957 1
0.800011997413332 1
1.08091725688583 1
0.671420736725497 1
1.31647468721715 1
0.608038183403828 0
0.801637058450909 1
1.08785373551806 1
1.09793349637509 1
0.829595471190732 1
1.05929088670442 1
0.993088237318017 1
1.25744328703548 1
1.168678468582 1
0.891193628414432 1
0.933538586242182 1
0.82552950906545 1
1.21216929933733 1
1.0186109629226 1
1.23092096692016 1
1.26743899759576 1
1.0779656844095 1
0.90627481362055 1
0.975811541099887 1
1.01668650626121 1
0.941708688584399 1
0.720785175273194 1
0.808775711222552 1
0.631531025950149 0
0.988863762895928 1
1.24562748490419 1
0.818554137334367 1
1.03828529893083 1
0.804436010434506 1
0.933988923844903 1
0.891681501109502 1
1.01909883846993 1
1.14566567997422 1
1.02611333547125 1
0.9377833665212 1
0.627115511280611 0
0.841855733651976 1
1.0523009221598 1
0.951596748145124 1
0.932273993624895 1
0.950740494508567 1
0.932356566784321 1
0.954773273502021 1
1.19002991409435 1
0.964775621096795 1
1.01721000064981 1
0.980920395328105 1
1.2172878083249 1
1.08273852893089 1
1.12262425029829 1
0.989560606042867 1
1.28370421583583 1
0.91063467710821 1
0.70524870386937 1
1.00332103264028 1
0.738160555200705 1
1.00336153274392 1
0.843990315704474 1
1.24060113579667 1
1.15898547688985 1
1.32231118277796 1
0.900353883264823 1
1.16132190175006 1
1.03314684415987 1
0.879234846318515 1
0.799318716968312 1
0.839174693099605 1
0.683509268989972 0
1.0404624525075 1
0.952434395979933 1
0.90217544879562 1
0.887649183461838 1
1.15555541226582 1
0.791078374396564 1
0.968191707818922 1
1.11180534575726 1
0.736573642006543 1
0.969991396888398 1
1.2838637690332 1
0.699600140476558 1
0.842400140104599 1
0.918569375422557 1
1.03106432485001 1
1.12994140360131 1
0.924103072577604 1
1.06366163627144 1
0.887418960597784 1
1.08149818153228 1
1.22782126305902 1
0.812587064898173 1
0.916376922879328 1
1.08476248316492 1
0.950829924364508 1
0.948237488927825 1
0.927472619157041 1
0.876324177730991 1
0.75096797764212 1
1.04269362699902 1
1.05151871139244 1
0.974923388663257 1
0.999627271899468 1
0.803243418991259 1
1.34076892447559 1
1.1094316955906 1
1.03538798260887 1
0.60022344221544 0
1.19709209890749 1
0.676531696938498 1
0.874399876005566 1
0.828290205561193 1
0.986052727883349 1
1.14008459673255 1
0.906616210402823 1
1.09201175619311 1
0.910859735618408 1
1.0630038603084 1
1.16493401269253 1
0.555658435106882 0
1.2514254853923 1
0.884439444116184 1
1.15528455847788 1
0.998528992715699 1
1.12558138543168 1
0.9268026214313 1
1.18627556149855 1
1.12193676534609 1
0.840010849136251 1
0.800363761814011 1
1.12911846644809 1
1.08222106928801 1
0.796969848010655 1
0.880880827840621 1
0.689293696012155 1
1.08107040772692 1
1.26325736453214 1
1.02553023548812 1
0.711966401458718 1
1.10490244947457 1
1.00925401246924 1
0.97664186229896 1
0.955860244741336 1
0.892514882053063 1
0.747535327620114 1
0.953447364644521 1
1.29806746642702 1
1.18403523597704 1
1.22199376684597 1
1.13716474098985 1
0.819706867879 1
0.638829426026699 1
0.902575505076592 1
1.03594809675517 1
1.06373198641668 1
0.96500722060718 1
0.978832465637993 1
0.986282214620201 1
0.903866701016417 1
1.24545195272667 1
0.725299448792859 1
0.942511500676427 1
0.79901451163167 1
1.0639451181414 1
0.862333920306907 1
0.801244489989818 1
1.02117965309198 1
1.11633273183179 1
1.09191499471598 1
1.10084866049264 1
0.640963730101505 0
0.767875345193079 1
1.20117732415953 1
0.914215064209695 1
0.905474132583451 1
1.19014771806566 1
0.98902128298678 1
1.21772200098358 1
0.87833598617829 1
0.903982010471231 1
0.740176289992996 1
1.00524274940787 1
0.798419162811533 1
0.827405560705236 1
1.17571618921392 1
0.933139690576246 1
0.759087070523082 1
1.07530985767535 1
1.24182720028358 1
1.18277888243637 1
1.03400618862762 1
0.956677901646145 1
1.05662645064583 1
0.970921230688502 1
1.29062712759586 1
0.855066645729812 1
0.982397424897498 1
0.817465653809528 1
1.1875924844352 1
0.723012210257891 1
0.915646741123219 1
0.709170044419075 1
0.78825087118552 1
1.02684757094824 1
0.771263578976095 1
0.702369682309168 1
0.880735986289413 1
0.857873810469086 1
0.991472966509341 1
0.970584670566022 1
0.947297323984101 1
1.03624253081428 1
0.999671131030429 1
1.24470228941483 1
0.892742199410536 1
0.963518395192526 1
1.13431999003932 1
1.06385756457948 1
0.88978254705672 1
0.630968662212775 0
1.0330096328621 1
1.32904129561304 0
0.925854222105271 1
1.26180693392094 1
0.929173875250395 1
1.0197887665286 1
0.984689658880521 1
0.949492276363611 1
0.86513032545699 1
1.18061386214579 1
0.837660175992672 1
1.12840170104888 1
0.845073192525989 1
1.02013181086254 1
0.935632041381216 1
1.23560189773046 1
1.15025818906755 1
1.19558562908 1
0.963908462854262 1
1.05198575416505 1
0.954012434720545 1
0.983694122885171 1
0.973537756885939 1
1.22829792244291 1
1.17067587971961 1
0.974691351638373 1
0.952079704974083 1
0.94617301904354 1
1.18435115124443 1
1.17660973625673 1
1.44170640386023 0
1.2371597742079 1
0.980760725916406 1
0.812896131531521 1
1.01290185156982 1
0.787030669304152 1
1.19322099956707 1
1.03314855064476 1
0.858340117894126 1
0.912425224389626 1
0.912511614746812 1
1.34670478015404 0
1.05344920935614 1
1.11881459738274 1
0.886205525184425 1
0.872804369885381 1
0.818410811387026 1
0.833833628007263 1
0.993939586395232 1
0.920834257624093 1
0.973261858262854 1
0.787085007690022 1
1.01790541165675 1
0.920964248259965 1
1.1768953979636 1
0.841957424691725 1
1.1646342774462 1
0.899622620829104 1
0.853168735855366 1
0.84034483105948 1
0.883913393375122 1
1.06295188953586 1
1.06157605092919 1
0.818546960194401 1
0.945534687273655 1
0.848349345329302 1
1.19446256012198 1
1.26355648160731 1
0.974360992756392 1
1.2071377037696 1
1.08857495270544 1
1.15879577209484 1
1.32702166235745 0
1.27612677502311 1
1.09745546729914 1
1.08013936104255 1
0.898649605892233 1
0.966774015396447 1
0.677110205774559 1
1.02660847169693 1
1.03260511367299 1
1.04167224174042 1
1.15299865916312 1
1.02902331147942 1
1.15264912567018 1
1.03326410518496 1
1.22627491844331 1
0.978307234221597 1
0.966530368041957 1
0.68088512457724 1
0.862050468481858 1
0.67866281943709 1
1.14861289441713 1
1.01051040375932 1
1.15002563925376 1
0.916492558557523 1
1.14210828874656 1
0.710781442919606 1
0.754030461321361 1
0.72076933312505 1
1.02975059484759 1
1.37756408568292 1
1.04459372772174 1
1.14994189034589 1
0.880576603602617 1
0.871394136708918 1
1.27689784897701 1
1.15995804541864 1
1.11315365730714 1
0.931404821315277 1
1.06395930388703 1
0.690214933322642 1
0.784977316499563 1
1.0303393262594 1
1.01806757179564 1
0.99476447027059 1
1.16537142156072 1
1.00235285355039 1
0.768015214244577 1
1.03586395991793 1
1.06269016890495 1
1.02613517508161 1
0.8080396232343 1
0.877556598669974 1
0.874786747648744 1
1.1751422051207 1
1.09093481025451 1
0.985515774869188 1
0.651534952008746 1
0.842963903438303 1
1.11016858847773 1
1.41710705983605 0
1.10351788469881 1
0.79758232766318 1
1.05865173769818 1
1.09358846397179 1
0.831407179933354 1
0.618484662607139 0
0.872439151291561 1
1.00878532718715 1
0.822230753371032 1
1.06758828959635 1
1.2036966419054 1
1.15742010741505 1
1.08072461254692 1
1.09656753838596 1
1.23291602731829 1
0.888980802305653 1
0.966883521603238 1
1.16161546813082 1
0.819737736326759 1
1.04549949238981 1
0.741916650444672 1
1.11333204210719 1
0.959528173826918 1
0.774566899005111 1
1.00912878332381 1
1.00834127176009 1
1.17379755199268 1
1.14230404496227 1
0.722783471309733 1
0.880314279496331 1
1.16875043714399 1
1.23389331428011 1
0.916454713422571 1
1.06935577187341 1
0.784260016878593 1
1.03081528292622 1
1.12619909480691 1
1.02839353211252 1
1.09138948659502 1
0.875183807220045 1
1.33512638019227 1
0.822668555621004 1
0.897363501877231 1
0.872163421712028 1
1.12082191472434 1
1.50279944460553 0
1.04307208905574 1
0.949477217697211 1
1.03645503506401 1
1.2997864907718 1
0.886265525206497 1
0.900900642795963 1
0.635616530415016 0
0.868513400445646 1
1.3050500634444 1
0.978247543701066 1
1.34518597505289 1
1.15306796611639 1
1.17316264814426 1
0.936260086188587 1
1.26972592921207 1
1.02688992769524 1
0.95353555897333 1
0.808770741135616 1
0.861402082974422 1
1.00828252850008 1
0.60283350869886 0
1.33482012881285 1
0.914076000946535 1
0.844380087590711 1
0.846119654687076 1
1.13653643673516 1
1.3968147231484 1
0.957109664636544 1
1.19775346792769 1
1.06228109614325 1
1.13546418535033 1
1.30678070454833 1
1.01990663176675 1
0.960314296016229 1
1.39257303147864 0
1.09851193698056 1
0.741694213885295 1
0.911628847577089 1
0.759811202762846 1
1.12289034691814 1
0.947912866608008 1
0.606805755260088 1
1.14949661161127 1
0.992450245240917 1
1.16958140708987 1
1.15169493640506 1
1.08027284798676 1
1.04926846628544 1
1.04547259751632 1
0.994215455431306 1
0.880049826681688 1
0.94172265456334 1
1.20858915083296 1
0.843430921020107 1
1.08131648966913 1
1.17350614258339 1
1.00467529920161 1
1.04227514127488 1
0.905442835659419 1
0.895842969826745 1
1.14091078423405 1
1.21089252150679 1
0.820167202089661 1
0.946330178675167 1
1.06033018265453 1
1.1292012149781 1
0.949066713004756 1
0.996748512261249 1
1.17567151807658 1
0.909987886318926 1
0.832506693203266 1
1.23119261427363 1
1.23529361578101 1
1.00846101473704 1
0.841052902451993 1
1.06545822244673 1
0.912728370657451 1
0.822754572023631 1
0.925831744446981 1
1.08764926074226 1
0.988174052546753 1
0.93568851187532 1
0.872513651201398 1
1.08979022768866 1
0.995267661921749 1
0.843169680218239 1
0.83031128149493 1
0.696121446784912 1
0.82592513336578 1
1.06316292623771 1
0.847753974890082 1
0.988362527561264 1
1.1592116624241 1
0.938156421727175 1
0.967406371569736 1
1.0135997291537 1
0.789488094057327 1
1.00122216915456 1
0.95211321702778 1
1.080383229963 1
1.04536573844952 1
1.16496870000205 1
0.81280773354734 1
0.868829029260821 1
0.768500047827648 1
1.21763210259076 1
1.05119255192109 1
1.04889262378914 1
1.02050747994049 1
0.717724898510753 1
0.951940973725252 1
1.08330757785188 1
1.12797809874389 1
1.05998234321296 1
1.1782325120587 1
0.873892169538434 1
1.04256364119376 1
0.779116974576602 1
0.98636414178285 1
0.565499889205383 0
0.774086625069984 1
0.902038856642417 1
1.30571302405446 1
0.760024765149423 1
0.791997049947598 1
1.04081239006745 1
0.982263756555239 1
1.35705251688278 1
1.18300577031098 1
0.889543616824923 1
1.29649968351865 1
1.2168023440147 1
0.849871243645573 1
1.2725547098175 1
0.886688815989712 1
1.03082445841159 1
0.864171791324133 1
0.687917724992119 1
0.892820398255959 1
0.831884348011368 1
1.01435271431279 1
0.963951322360469 1
1.06594152226396 1
1.3965009084221 1
1.01828144996638 1
0.784946160401908 1
1.00188028102205 1
0.704579495246288 1
1.14914009886522 1
0.639182789577429 0
1.30012344893012 1
0.922467301820786 1
1.13043284339637 1
1.07793128583487 1
0.894905587583089 1
1.02429974128241 1
0.878477446015552 1
0.872527460820154 1
0.720702632424481 1
0.786869216595312 1
0.886010145946164 1
0.61574983229524 0
0.856611146125412 1
0.918323469159304 1
0.977705761351265 1
1.25923752755517 1
1.05905480287024 1
0.595654248156317 0
1.29608808162392 1
1.07562415220971 1
0.995858783509857 1
1.05120926149836 1
1.21589967556056 1
0.857953284478408 1
0.980016047683381 1
1.10105614550274 1
1.20887934408807 1
1.16572287780875 1
0.888470528988421 1
1.07391804890892 1
1.03352410404881 1
1.12722289958522 1
1.36545390363025 0
1.20668628334213 1
0.729150451603885 1
0.819867984885946 1
0.836901591593676 1
0.861950421998785 1
1.11228889011625 1
0.938775335873535 1
0.942270970029508 1
1.02925247836775 1
1.32483340658172 1
0.999494498851864 1
1.22687277800474 1
1.04318320679157 1
0.995852130270538 1
1.0921487358881 1
1.36666125027632 1
0.825533106886456 1
0.89881067631468 1
0.847457911987653 1
0.963391715892638 1
0.821025136789686 1
1.12066489346348 1
0.906176103927663 1
1.28664004926144 1
0.729592874738842 1
0.705369103565786 1
1.31835175503765 1
0.933887351493037 1
1.21062936018105 1
1.1475979437827 1
0.840415633755377 1
1.04926870723849 1
0.880691130100374 1
0.950313192802846 1
0.809747772958859 1
0.877688612467387 1
1.14273354674484 1
1.1074962598926 1
1.05065166980086 1
0.986990093236604 1
0.817664743823408 1
0.786585007272651 1
0.883872491985142 1
1.05251471339821 1
1.09590014446054 1
0.944505319899044 1
0.964223537460522 1
0.809646396960036 1
0.820587417283219 1
1.25013674929282 1
1.31933235657421 1
0.952354385121641 1
1.14705385518303 1
1.32524176172372 0
0.740190255025896 1
1.05318024922612 1
0.995720714660549 1
1.02790654442832 1
1.03091441826732 1
1.10845570766608 1
0.938533330924938 1
1.36677351657681 0
0.966427644416051 1
1.15628754039136 1
1.08903639146513 1
0.989039961297103 1
0.713574502213111 1
1.04907080732315 1
0.992592459353646 1
1.18797955931928 1
1.24134844307443 1
0.851329712052119 1
0.893918941199741 1
1.22845023036127 1
0.856990076857797 1
1.08073958959452 1
1.14854062952778 1
1.04210688360333 1
0.961338876298064 1
0.91209982272793 1
1.16986684632463 1
1.11933833039626 1
1.08176912771574 1
1.02760839972803 1
1.08681590151282 1
0.80281109842939 1
1.0679164059291 1
1.21625793455163 1
1.02907621307087 1
0.889079130609219 1
1.03866139592808 1
1.02240612443036 1
0.892092725264909 1
0.841857835435138 1
0.979008738629268 1
1.0669820301788 1
0.620474967613061 1
1.05668416737959 1
0.84472045737963 1
1.21498383636096 1
1.0030755669735 1
0.985820147757393 1
0.859484641551695 1
1.14378129675383 1
0.897092576676645 1
0.992898275478029 1
1.08536871717619 1
1.16792604707553 1
1.13023519145754 1
0.789211979371158 1
1.06794241844639 1
1.22881987354133 1
0.699360475626538 1
0.751006585118509 1
1.24599394964756 1
0.91020698371387 1
0.851455051766212 1
0.929556482681674 1
0.950171634703882 1
0.868857733786375 1
0.829134039764146 1
1.07846858412809 1
0.951347083634543 1
1.02773093178946 1
1.02640047811729 1
0.73651553384105 1
0.949147136356442 1
1.15752257787802 1
0.878294047713388 1
1.0353905794445 1
1.02121509861357 1
1.19325835019944 1
1.28957911885976 1
0.912690780465938 1
0.921464070824174 1
1.08491169956287 1
0.819611492958652 1
0.816724839169899 1
0.89238508723217 1
0.936061207357922 1
1.18949433910277 1
1.30614546085824 1
1.37357923202145 0
0.854923050700368 1
1.22881837442974 1
1.09765126665902 1
1.06197220291456 1
1.11881182759124 1
0.780852392088078 1
0.545542756811283 1
1.11291189246679 1
1.02644981276882 1
0.809022280301073 1
0.689397183746273 1
0.956175117174811 1
0.761161145183158 1
0.963599447710147 1
0.91719411435994 1
0.786755498064602 1
0.795896027802191 1
0.950117526626511 1
1.01263752532719 1
1.11607045597041 1
0.845399479150867 1
1.17134172607289 1
0.735878467637231 1
0.987759843536255 1
0.953045169575512 1
0.886291481089362 1
1.16197025780093 1
1.06395335465199 1
1.06032876784026 1
1.00224466504017 1
1.00196342193115 1
0.800110434495343 1
1.45968227147807 0
1.02983197091425 1
1.22167600517225 1
0.937913282754874 1
0.885077169192857 1
0.765082161539943 1
1.16012838140936 1
1.29840740126113 1
1.12317867276113 1
1.01844336456854 1
0.733483747967162 1
1.2092640137344 1
0.943627777454534 1
0.987834458331815 1
0.959248640445319 1
1.23712097286158 1
1.08225076318014 1
0.973245571319756 1
1.42906464484094 0
1.25629383779792 1
0.821024548463663 1
1.67412091479745 0
1.23322189540072 1
1.25081177724768 1
0.791587475826873 1
1.06275832515858 1
0.951449533056763 1
0.909343210272129 1
0.994284181501485 1
1.00246255247714 1
1.17209166408975 1
1.21480099822343 1
1.37951074211776 0
0.896256691239324 1
0.764812076642835 1
1.19461281059493 1
0.772019626615426 1
0.855984236410577 1
0.95349626872939 1
0.905283419319088 1
1.19597806589039 1
0.855639788004637 1
1.25158488695897 1
1.08864810065376 1
0.898238357625368 1
0.933650307346604 1
1.20193008961021 1
0.933948060801207 1
0.690671336701807 1
1.03200172633378 1
0.932406249464798 1
1.14782798694182 1
0.997256898844114 1
0.917642304586345 1
0.86553239215574 1
1.09785877098231 1
0.809926588989402 1
1.11261044461352 1
1.04399659345891 1
0.991468245842209 1
1.10833496903184 1
1.09230312670003 1
1.04579923368901 1
0.873551499096859 1
0.861442006117857 1
1.36967524205515 0
0.979291181985175 1
1.04833544062483 1
0.824174865804429 1
1.03941116321816 1
1.16536393750449 1
1.17498738781397 1
0.690238399137501 1
0.944560735202882 1
0.823542351291444 1
0.974825977794435 1
1.08541244999194 1
1.20640196044406 1
0.77468517391978 1
0.749533686881972 1
0.939880687053288 1
1.03204229208239 1
1.17316590167851 1
0.915003573835846 1
0.952097812659979 1
0.665108306336928 0
1.01248055320962 1
1.03385022071678 1
1.08977535078576 1
0.632058371879859 1
0.92985996818742 1
0.756013487790488 1
0.938829408566674 1
0.836204570992595 1
1.14553843174275 1
0.955217385339933 1
0.854108052120603 1
0.949683675461783 1
0.894719965521113 1
0.906042193108633 1
0.782445308925642 1
1.04799014670201 1
1.07662334042295 1
1.08041778783687 1
0.869879019571741 1
1.09574895086838 1
0.883968880236139 1
1.32213359922848 1
0.944240464612621 1
0.884830748829191 1
1.1725881705847 1
1.05459851712655 1
0.815466699452127 1
1.00462709650294 1
0.917718205271701 1
1.0630678634969 1
0.854384900800939 1
0.84718306234351 1
0.868295548212497 1
1.04256419356622 1
1.12811762202125 1
1.30202078066579 1
0.819026396442323 1
1.27333381935394 1
1.1279466240812 1
0.764463211160867 1
1.14017725702008 1
1.03190128180147 1
1.11514637873432 1
1.01425902901891 1
1.04562001829354 1
0.746190014964427 1
1.04325744244473 1
1.38176678078374 0
0.885389789483478 1
0.978092184858525 1
1.05254361995383 1
1.03287206121175 1
0.681216806243511 0
0.853037151379744 1
0.808509729372741 1
1.01053205390006 1
0.964794111557577 1
1.16590716593807 1
1.23959980882137 1
1.14534481861922 1
0.924222876454778 1
1.12092716698965 1
1.19244357707157 1
1.18874894322654 1
1.0188981942919 1
1.25489865098097 1
0.915986064330848 1
0.937287700860816 1
1.17471002193695 1
1.02890089367741 1
0.994399501012259 1
0.974365570355345 1
1.23082606074472 1
1.03258358556969 1
0.657931324382823 0
0.907458753562742 1
0.986307379383099 1
0.850510467155593 1
1.08267281109782 1
1.08340558240135 1
0.921758649204952 1
1.02077293758815 1
1.06070449862358 1
0.947762499608247 1
0.969041322149637 1
0.983248029463551 1
0.947584079949641 1
1.15216205558602 1
1.08974337090685 1
0.858986925457488 1
0.967965240400822 1
1.01449173830679 1
1.00097390069771 1
0.936878639719187 1
0.888305729550865 1
0.987279369326617 1
0.474516977439291 0
1.23252209635148 1
0.924595980176688 1
0.969524921461006 1
1.0232685041001 1
1.09269256200991 1
1.00252426707105 1
1.16456362829002 1
1.08741821126494 1
0.832094417840059 1
0.920152229966098 1
0.879132535021983 1
0.838946460668727 1
1.00550738275148 1
1.11939503411558 1
1.06514387699991 1
0.972367099549027 1
0.972147294917664 1
1.20496286877677 1
0.931433748100665 1
1.22308749290768 1
1.01488259490316 1
1.09860218650229 1
1.04426170083453 1
1.10710882731623 1
0.986012032808493 1
0.753604191860451 1
1.20691644948661 1
0.821407124368467 1
1.01724891451472 1
1.22905385374753 1
1.10324914632267 1
0.70483198884962 1
0.704973300737075 1
0.904952849671405 1
1.14054688435423 1
0.588972599907211 0
1.02051518724319 1
0.863016310709165 1
1.07736569545104 1
0.65920541245089 0
1.00134489950674 1
0.799622552883559 1
0.922381089123548 1
0.956867051211858 1
1.03189354781264 1
0.950796732302509 1
1.30994240644715 1
1.01668208815904 1
1.29756731575446 1
1.33817775263272 1
0.840174215902155 1
0.916199944868101 1
0.809605107360592 1
0.827581528701533 1
0.711280601762699 1
1.23664056664695 1
1.01202101048999 1
1.04603165895603 1
1.25304742970135 1
1.08751254313714 1
0.911757732748726 1
0.799498725817779 1
0.900309279261162 1
0.715604683179438 1
0.924748564863116 1
0.886639381796729 1
0.818800074756659 1
0.869188814151917 1
0.926274559575408 1
0.955156757347692 1
1.17530921215189 1
0.69259081859344 1
1.07811279751881 1
1.02596244977109 1
0.781956291587229 1
0.758816147496851 1
1.05405293245503 1
0.881055783345886 1
0.714355178647818 1
1.16606126000065 1
0.877187203072971 1
0.856856549657418 1
0.607857288668919 1
0.70926367529332 1
0.777623568300796 1
1.04380314608528 1
1.24198986484664 1
1.1178679467594 1
0.692666579024751 1
1.03772537145255 1
1.37786366308373 0
0.930772627320459 1
0.955997193715032 1
0.58426129590376 0
0.853190987827027 1
1.04160445648683 1
0.980364188288529 1
0.537465671103479 0
1.05544334083888 1
0.938896931551042 1
1.37192445572321 1
1.08973741099748 1
1.07314785639721 1
0.985338060374734 1
1.11358237477407 1
0.899196448110747 1
1.29304281755612 1
1.02252560924173 1
1.09190503222389 1
1.08459758220657 1
0.662874125925547 0
0.899827823759302 1
0.849758476305543 1
0.981309129975298 1
0.984892815815241 1
0.980915217380317 1
0.981483351513979 1
0.895624703830825 1
1.18609053393536 1
0.844175649105088 1
0.962857364208647 1
1.22710029291034 1
0.890340778408095 1
1.04252284161085 1
1.13921325292963 1
0.751554278661326 1
0.899228019587313 1
1.03740125326522 1
1.19659894698814 1
1.04483729286648 1
1.26436711837745 1
1.02810381803214 1
1.44972073552924 0
1.09927993845341 1
0.959004038431258 1
1.16228067353032 1
0.969586728143055 1
0.849197559525971 1
1.02048156237704 1
1.07556051034597 1
1.10111227821051 1
0.971484633862077 1
0.939260149611382 1
1.01374187122022 1
1.12316957800119 1
0.963671280166219 1
1.03384301692294 1
0.976463474265356 1
0.980738139004475 1
0.991732606688443 1
1.1630494177069 1
1.16017379902178 1
0.983713290213059 1
0.855049677052728 1
1.32848815397654 1
1.18110045896333 1
0.810370534571093 1
0.99061697096246 1
0.86924756492962 1
1.09742186437505 1
1.23827385750059 1
1.35286393495297 0
1.11875065234074 1
1.12127776116616 1
0.841272926420353 1
0.882150070011393 1
0.848266776996184 1
0.865479187354877 1
0.878308568553115 1
1.2332758564436 1
1.02751960086704 1
0.953537324400844 1
0.905051253376644 1
0.772432356606179 1
1.09195000809852 1
0.880475506488383 1
1.15918809181315 1
1.02953549606348 1
1.05183261259126 1
0.971429435020691 1
1.0415673071882 1
0.927734152088818 1
0.752386622721095 1
0.9483481113302 1
0.99240156642344 1
1.10758906286216 1
0.979981072056718 1
1.04889732516756 1
0.8922381931623 1
0.988096890662189 1
1.14634373290231 1
0.901851529201568 1
0.984951507258721 1
1.07437717200116 1
0.836472423734943 1
0.880656454345817 1
1.25781949368256 1
1.23844243601945 1
0.854485975479451 1
1.02758785088611 1
1.08542781744644 1
1.12846924069648 1
0.749196950158964 1
0.802527480366347 1
0.92457389066795 1
1.16310396463047 1
1.06396310931278 1
0.807780274020932 1
0.766697664177067 1
1.109358142298 1
1.13567260623437 1
0.961793419672535 1
0.951603009699154 1
0.909728400038856 1
1.05420686443476 1
0.808562267157497 1
0.922359972905181 1
1.06759422998397 1
1.05039992434553 1
1.06403303301238 1
0.986737412838441 1
1.50900225370975 0
0.724419848566045 1
0.920929430400877 1
0.991024295891064 1
1.04390512740943 1
1.04997834327211 1
0.969557892950303 1
1.01664610208576 1
1.06306274079279 1
0.778895126909861 1
1.20944171371956 1
0.829019558435553 1
1.190902715462 1
1.23557550827382 1
0.663220560751662 0
0.843609655886675 1
1.21719003674188 1
1.15790231921985 1
1.01598723720535 1
0.81871489070283 1
1.03837740021304 1
0.867905136147679 1
1.55136665696141 0
1.31712572948048 1
1.12106602592034 1
1.33421704886612 1
0.754796666638293 1
0.762407752667285 1
1.00906344968434 1
0.839982386950425 1
1.01367299507451 1
1.16627951269509 1
0.814639404520171 1
0.794703903003677 1
1.20283309165093 1
1.01943453981342 1
1.05719194892193 1
1.16288417943191 1
1.0547926028218 1
0.880230719524736 1
1.05397908612127 1
1.29463113061021 1
0.844716092490837 1
1.03014145086459 1
0.87660169277124 1
0.989433658456352 1
0.800730881599444 1
0.97375729596773 1
0.824064543569349 1
0.943184893629798 1
1.14281959575174 1
1.08486987892399 1
1.12861969946359 1
0.797988896076993 1
1.22972034170102 1
0.801401900788935 1
1.0706926994014 1
0.832206544709555 1
0.779517492234534 1
1.09560400945667 1
0.629318260489629 1
0.890209926822627 1
1.17563943455618 1
1.06258254032836 1
0.91100447752154 1
1.2665154814266 1
1.09909868560656 1
0.85631446136587 1
0.65655567744667 0
0.968752937585761 1
1.0492728603595 1
1.10689702762086 1
1.28509676201859 1
0.992070717715065 1
0.740649594104017 1
1.10493619489966 1
0.92945718110183 1
1.00153595073683 1
1.07898007291163 1
0.920138548378625 1
0.750995349438322 1
1.11886995838051 1
0.759562419925507 1
0.980545403047911 1
1.01428814883084 1
0.78191387416764 1
1.02306619465839 1
0.970192640154935 1
0.602027780391408 0
0.688655273576872 1
0.755054985796492 1
1.13936072468065 1
0.976883492285713 1
1.21660108365708 1
0.943791044731271 1
1.04522530220591 1
0.918957590399539 1
1.10061226345797 1
1.08795106139072 1
0.835825029775332 1
1.15301442752072 1
0.968464554769471 1
1.13809499840355 1
0.877276723366221 1
1.12458921070371 1
0.960079907605309 1
0.969477994848236 1
1.19934788502037 1
0.863972228226406 1
0.912527022637394 1
0.946475307430512 1
0.836047501612794 1
0.906021805238604 1
1.1688051874622 1
0.86531414930662 1
1.07992921227893 1
1.11247440503846 1
1.05364514832515 1
0.882848408612564 1
1.06377694514222 1
1.12545193423578 1
0.993656335286957 1
1.20291816836055 1
1.24655138631269 1
0.960089011964972 1
1.25378156608806 1
0.964784913169633 1
0.779092547355787 1
0.740253060540967 1
1.44334982775568 1
0.871276347853694 1
0.771388337278115 1
1.13705546748374 1
0.910306702191272 1
0.910738298501798 1
0.992158377813387 1
1.00279713973371 1
0.969388083108437 1
1.07780432640683 1
1.13880438229141 1
0.818073527037918 1
1.13425922396633 1
0.705245044548708 1
1.16523215559596 1
1.05536572612172 1
0.975054953559575 1
1.01163115264947 1
1.43612610390754 1
0.784766542375786 1
1.08297484806935 1
0.822384099806676 1
1.03449644394695 1
0.801345992590978 1
0.776952656676944 1
1.10572348846158 1
0.952541032359037 1
1.09442002934893 1
1.0306870993765 1
0.982722130863083 1
0.897901745580574 1
1.0812198363712 1
1.09067760574575 1
0.812808571904219 1
0.960158542913799 1
1.10029115106927 1
0.641793433101897 1
0.657351694250262 1
0.817558485998367 1
0.863422325017977 1
0.792809473462889 1
0.815653036251759 1
0.694189096836627 1
0.937406058459082 1
1.06643282316351 1
1.15600665047233 1
1.08122506367421 1
1.04350966537321 1
1.00537674297916 1
0.994832140822972 1
0.85320008201743 1
0.912503589420335 1
1.2259178414958 1
1.29980320363974 1
0.81400296616062 1
1.00675353903518 1
0.842662345693321 1
1.00327987093641 1
1.34055684941395 1
1.02057676438645 1
0.951435671544331 1
1.11409026806247 1
1.04465854460875 1
0.744801348554659 1
1.19317341429507 1
1.1066259391113 1
0.782845284559147 1
0.913369390146499 1
0.648861426204367 1
0.908314549508409 1
1.05676522160118 1
0.929884348635904 1
1.09750748230555 1
1.17236956650118 1
1.08374730272583 1
1.19309650080851 1
1.19205095050031 1
1.14370107702944 1
0.85545365630075 1
1.11770432215737 1
1.09072324458155 1
0.719063168781718 1
0.951245782538685 1
0.897490311895308 1
0.951730311412251 1
1.15537710976749 1
0.818856821033165 1
0.90570256310011 1
0.811190051066718 1
1.0901893564227 1
1.10885837759208 1
1.19499276968885 1
0.806774545358891 1
1.14943008785487 1
0.858560011169282 1
1.12954224515176 1
1.0613506997116 1
1.21044865974292 1
1.16492391010905 1
1.35883085219439 1
1.01935022521071 1
0.927121858673178 1
1.22209461051433 1
1.03203965582292 1
0.880964510958158 1
0.922346825751061 1
0.768940203598865 1
1.13750001256181 1
0.734188484154716 1
0.779094509318679 1
1.09886969801875 1
0.79011060315989 1
0.831698465136604 1
1.10434346574056 1
0.988539237195058 1
0.891483188848666 1
1.35514031430501 0
1.12084818946498 1
1.02208259544772 1
1.08431585656973 1
0.924886913877278 1
1.17601436126554 1
1.13874056609845 1
0.972928574207065 1
1.14621605027898 1
1.04631960704522 1
0.855682940552861 1
0.741648765799572 1
1.01774125760812 1
1.03741742417923 1
1.04629706568361 1
0.81861775438801 1
0.665384682128546 0
1.30890700379301 1
0.889208456605443 1
0.968645828049219 1
0.687767567802263 1
0.791097250492045 1
1.05199876618361 1
1.07732614757202 1
1.06526961858627 1
1.07908590304552 1
0.758599461741435 1
1.10933203621375 1
1.14616086281038 1
1.19190286848983 1
1.17761147644643 1
1.04818987304078 1
0.824872572484099 1
0.965680393316979 1
1.08845729551137 1
0.931649594808371 1
0.883744627509614 1
0.972548160637282 1
1.12540517851536 1
1.19402877418523 1
0.840663897211048 1
0.909253720510943 1
1.12125697697312 1
0.744825307337003 1
0.957125625569247 1
0.943647717917041 1
0.589564512397061 0
0.715774429377437 1
0.994379077840304 1
1.09194095332359 1
0.878359586913196 1
0.956181592960066 1
1.32148709071239 1
0.970734176752863 1
1.24149686978474 1
1.34133446757432 1
0.838743812431669 1
1.15156231106168 1
0.980336663951523 1
1.09388266582418 1
1.0998933182928 1
0.813328553001362 1
0.925991854384557 1
1.26003165069538 1
1.05244122675926 1
0.953588898816673 1
1.04053445691435 1
1.24581243413383 1
0.732512053520123 1
1.24345131355492 1
0.954572733980042 1
0.828373380429767 1
0.916133719377594 1
1.19221767478172 1
0.963908724801039 1
0.980385177839216 1
0.963690107824211 1
1.00936442982535 1
0.786408722404437 1
0.780717500178087 1
0.859332519093106 1
1.04791802388654 1
1.09899891577012 1
0.746009245763907 1
0.88753624917317 1
1.21019696453278 1
0.538419852702092 0
0.941369772701926 1
1.16409352233291 1
1.08841091690137 1
0.97776791484217 1
0.805888446068044 1
1.26106300617337 1
0.870868096410818 1
1.19523253775908 1
1.31036491897138 1
1.04537974411924 1
1.01296543508184 1
0.718326995140467 1
1.05943836028538 1
1.05530613986231 1
1.02830834883514 1
0.849436921307113 1
0.94217165326144 1
1.0198786600656 1
0.814032311452958 1
0.831800591362667 1
0.979510154924095 1
1.23777493348424 1
0.94138130312435 1
1.36250587662912 1
1.00856269369556 1
1.10234265637546 1
0.61449738652946 0
1.08368364079809 1
0.965364472838749 1
1.28022939473706 1
1.32257069033177 1
0.817351261849774 1
1.13934756100667 1
0.702136877152248 1
0.988546401948434 1
1.02709979938994 1
1.11730927959942 1
1.1327756086063 1
1.16003137738644 1
1.09573638116805 1
1.00251986092523 1
0.868166174776489 1
0.905995963663276 1
0.856175518351868 1
0.946578536966765 1
0.881225626482822 1
1.17965315647401 1
1.11287876710068 1
1.12295333026879 1
0.790020136109411 1
0.906849810047957 1
1.00315324768584 1
0.799190897133627 1
0.793807825559718 1
0.677067796153664 0
1.16964551312581 1
1.23034363407327 1
1.07503706348533 1
1.0793237799942 1
1.231683059437 1
1.21722080938761 1
0.62748434020783 0
0.927923476143197 1
1.03687822670773 1
1.18417460249503 1
1.11203477821008 1
1.11302401843685 1
1.04051249960331 1
1.15616298421726 1
1.15062675682114 1
1.13928272817116 1
0.685109596876575 1
0.871918188938708 1
1.01467455313437 1
0.895482022596167 1
1.22012783866436 1
0.885436227357737 1
1.1650760818368 1
1.28298625416031 1
1.29395640582376 1
0.923126166923137 1
1.03654118494275 1
0.987346017459769 1
0.8092225095187 1
0.878711661154504 1
0.946139975876796 1
1.20895499313394 1
0.787785389587622 1
0.988740005191019 1
0.749811646672267 1
1.180060146414 1
0.984084709829468 1
1.08413380637161 1
0.765429575146809 1
0.897447550926464 1
0.801083010377577 1
1.0754180626562 1
1.41190960814714 1
1.10321884268375 1
1.3808115995861 0
0.996574709041141 1
1.05987662091933 1
0.988093428081456 1
0.991270703102355 1
1.15466638099932 1
0.950318725798185 1
0.89574810111965 1
1.11301381816291 1
1.04781615420057 1
0.942681950749086 1
0.859835300824774 1
0.891882428553463 1
1.10742791558552 1
1.27373355593205 1
1.29487120600634 1
1.03476505108303 1
0.903048710496711 1
0.772452867634564 1
0.80149692826226 1
1.03940106560608 1
1.37960167742298 1
0.670295733549644 0
0.814097116375533 1
0.963316835332373 1
1.13733407487659 1
0.587637398212056 0
1.14380907486299 1
0.935307651685307 1
0.97231041981232 1
0.688921413512788 0
0.933656420064645 1
0.911462146885757 1
0.882848421492993 1
0.694671682657255 1
1.23743948703342 1
0.626739511059842 1
0.958634769474053 1
1.04194841090684 1
0.974863339243188 1
0.822160368611906 1
0.816823405482019 1
1.17061975717886 1
1.18184688440029 1
0.781086153870858 1
1.170987250197 1
0.980811046199083 1
0.970955375008894 1
1.17727407245021 1
0.955109072976191 1
0.800763946007035 1
0.850594601958589 1
0.979590713979572 1
0.732387604595131 1
1.08585611847945 1
1.1400862302788 1
1.02304743182211 1
1.21483525079773 1
1.09800906596974 1
1.24935269825652 1
0.806215898952906 1
0.685318272663836 1
0.873474872335353 1
0.903739486799873 1
1.33988036643541 0
1.18386404102635 1
1.33004078028255 0
1.06786188053245 1
1.01597819331981 1
0.805931171652272 1
0.912927662872303 1
1.00525444098711 1
0.494653173216331 0
0.919189402733252 1
1.02076429318516 1
1.25304312353239 1
1.03881448198966 1
0.986193685702327 1
1.06869733316637 1
0.836183716321321 1
0.991898158230072 1
0.885257162291994 1
1.21729001096985 1
1.01666404599853 1
0.988555670376072 1
0.986524577265495 1
0.599020660125922 0
1.05607254488072 1
1.17408592280446 1
0.97868646178034 1
1.40110106071852 1
0.922137401741117 1
0.851777310524857 1
0.745646579845692 1
1.26333548604182 1
0.907499242459644 1
0.876768178667825 1
0.786951120210813 1
1.14287266982088 1
0.850437107885561 1
0.872955147957634 1
0.871200468511471 1
1.04867867790478 1
1.01421225336064 1
1.28452324229669 1
1.19893611200575 1
1.04551734240206 1
0.778023576977629 1
1.02358287317703 1
1.50903634831504 0
1.08639039608683 1
0.894336175309923 1
0.912150731141032 1
1.10110839400228 1
1.01228747646567 1
1.20823892256247 1
1.04821390699115 1
0.887448997104231 1
0.772778186015478 1
0.833916879794192 1
1.27719020596603 1
0.895828293877035 1
1.06624613349589 1
0.931624350776598 1
1.16319997493791 1
0.893103432634885 1
0.861217538846834 1
1.26417343648309 1
1.02981613274763 1
0.750754273569598 1
0.879186750072252 1
1.10766249222341 1
0.854490793406593 1
0.845541207269142 1
1.23469323756841 1
0.965463502652777 1
1.27378144789651 1
1.22824377805719 1
0.985877904576167 1
0.797633508832723 1
0.80842670486228 1
1.28381903796637 1
1.15075528492555 1
1.2214086164664 1
1.27159716928291 1
0.703858702617834 1
1.10355465678106 1
0.854665693205847 1
0.829556939712268 1
1.34077180565581 1
0.939672614050188 1
1.11944829649903 1
1.10735819428886 1
1.17362868191373 1
1.02120643698836 1
0.761602858298694 1
0.998135000451362 1
0.997721363281247 1
1.03049904108112 1
0.809796390237322 1
0.952337043554125 1
1.10987266807055 1
0.835603433126963 1
0.92741628638947 1
0.829987311459455 1
1.52900710463134 0
1.23173589200612 1
0.987759869827538 1
1.13221721340277 1
1.42738649772518 0
1.06946676816478 1
0.977867938562703 1
0.897175268159892 1
1.06681625383522 1
0.824119116333665 1
1.27124792617781 1
1.0494455952765 1
1.05010334836909 1
1.0018054521061 1
0.909572591677551 1
1.14721215015901 1
1.0727774283089 1
1.02480880588837 1
1.02217548960018 1
0.786387308858062 1
1.30253213362844 1
1.14062158841663 1
0.933656191306349 1
0.701698352981043 1
0.808258572588937 1
1.07202652700603 1
1.0674297198775 1
0.970902283268626 1
0.950534672029369 1
0.821564927995526 1
0.952589371004768 1
1.1288788929008 1
0.762656017177279 1
0.895261073304869 1
0.751932252882882 1
0.928485119004872 1
1.07826009130122 1
1.30412538147885 1
0.947533889589133 1
1.13901252358501 1
0.79307326327436 1
0.921014217360807 1
1.20479015819177 1
0.985797014465052 1
1.10953798621313 1
1.11993164798187 1
1.24397373782194 1
0.976920090217822 1
0.845963866005309 1
0.971576509248464 1
1.14765842828554 1
1.07454067121671 1
1.05787884012432 1
1.18554669370728 1
0.847675841217149 1
0.99821880001864 1
1.08426033564667 1
1.36954037978743 0
0.864772801637663 1
1.02172381068433 1
0.980872953880779 1
0.926192133454892 1
1.07530431216808 1
1.25108249857466 1
1.15691248600123 1
0.7474809494827 1
1.06126067408646 1
0.844896158412029 1
1.31358823313551 1
0.999222983666653 1
0.851337335165225 1
1.11693176884281 1
0.895045431136489 1
1.4095805489284 0
1.10370088218482 1
0.969369222360142 1
0.773091037462228 1
1.14849151282768 1
0.819575124094361 1
1.32660051489593 1
0.76751721573121 1
0.686095798471721 1
0.889752802499824 1
1.07262524076715 1
1.14325244815439 1
0.920216556900157 1
1.22375021555779 1
0.834582762273942 1
1.01709818812612 1
0.852098242168621 1
0.967987594992972 1
1.20374925582065 1
1.07007649277426 1
0.550838062371366 0
0.656608967199764 1
0.917963551645464 1
0.617489807270645 1
0.916268091560402 1
0.902306473704301 1
0.925172749382008 1
1.02831445381831 1
1.4047438851869 0
1.06431800948132 1
1.13233361287164 1
1.12629478591975 1
0.944265627161124 1
1.38185637947382 1
1.13616718118972 1
1.25360240921239 1
1.03682937663599 1
1.10808360455004 1
1.01165594951776 1
1.12052588954001 1
1.12969549475391 1
1.26036797282295 1
0.764807824825062 1
1.02219757093284 1
1.25067648798332 1
1.15364717410942 1
0.957170391239187 1
1.21128913568896 1
0.971643051352007 1
1.11555602595747 1
1.1323976936732 1
1.01777256730394 1
0.696511856978117 1
0.959279457128409 1
1.21822234678939 1
0.852252497251003 1
1.10746926187578 1
0.96366266498625 1
1.12662632582481 1
1.15604049957714 1
0.767594541300973 1
0.989774398815924 1
0.889981097192587 1
1.02466354718768 1
1.04202467732595 1
1.00538068159623 1
1.03675420676584 1
0.960918355582437 1
1.07740280744232 1
0.891594702601098 1
0.906931548031885 1
1.15485943335619 1
0.924088040356292 1
1.24194561080137 1
0.920854304104906 1
0.969324543914049 1
0.879448419497855 1
1.201947067064 1
1.17165795414503 1
0.698187787420575 1
0.943711371042192 1
0.808384596487778 1
0.601853490590469 1
1.11602270511428 1
1.21260416594215 1
1.02610270794656 1
1.33396823113415 1
1.18818651542991 1
0.918737773631797 1
0.994834311801189 1
0.944067964830469 1
1.00888882893187 1
1.07007110314599 1
1.1303487781909 1
0.906682604158437 1
1.01603568335336 1
1.1483053998694 1
0.937013816267777 1
1.04255722707207 1
0.987276129056044 1
1.04644897258156 1
0.862155873301196 1
0.983621163327547 1
1.04915085238725 1
0.845265269886355 1
0.956175412067557 1
0.925770821073741 1
0.771313421356095 1
1.05258651534669 1
0.69002402185926 1
0.796314012566413 1
0.757533101098382 1
0.958107416069242 1
1.00929735603397 1
0.915378636013789 1
0.731185264947732 1
1.19389906875077 1
0.714303033588776 1
0.801399779659659 1
1.33380179154442 1
1.08421264401749 1
1.15795236114052 1
1.07666383602648 1
0.782909941342499 1
1.09401121044731 1
1.17190664892216 1
0.901054545050307 1
0.853558526198675 1
1.140736866394 1
0.797590900578888 1
1.22731458374875 1
0.992070209107117 1
0.955877631875976 1
1.07165464036242 1
0.996284756589913 1
1.14127134808118 1
1.18992191589028 1
1.33162900452144 1
0.896533929112439 1
1.07304301205937 1
0.915347080146126 1
0.933683667314997 1
0.759479551424547 1
1.2344355180971 1
0.852585167370843 1
0.996564312890373 1
1.31958356979674 1
1.07556877436683 1
0.738184232809382 1
0.729430909615061 1
1.34557074521135 1
1.02494454416691 1
1.05397839581052 1
1.01235839602217 1
1.00252932931284 1
0.819607814665291 1
1.2014945643692 1
1.09534655239087 1
0.625739424537318 0
1.15139471465014 1
1.10285192949635 1
1.02599557949469 1
0.925553061035533 1
1.28799206633474 1
1.15389556412201 1
0.707984130890432 0
0.981393576768937 1
0.941339648919536 1
0.818371813331225 1
0.947089444564079 1
1.2531892661607 1
0.964063253234128 1
0.951405319064747 1
0.898660008728583 1
0.841999994292732 1
1.30478710552381 1
1.11812529627703 1
1.10085004244438 1
0.893521113469431 1
0.908968247820159 1
0.955469044455699 1
0.82538956174602 1
0.92773549653755 1
0.925677278785737 1
1.1641649188233 1
1.07058945967188 1
1.07282771975115 1
0.927812836671567 1
1.0315161816353 1
1.04787145098409 1
0.670565669094124 0
1.37931706770132 0
0.951003870997894 1
1.05859768101142 1
0.9182995296638 1
0.90846636388934 1
1.11902192723537 1
1.24526918757666 1
0.781702190364394 1
0.702343577575317 1
0.958254766539259 1
0.748374252541076 1
1.01177088304472 1
0.727964119993864 1
0.739417047592482 1
0.715479572425891 1
0.893267258498832 1
1.20315858782033 1
1.1155861355072 1
0.840015441725314 1
0.918953959943155 1
1.22402768989153 1
1.11647472943274 1
1.11960077559428 1
0.964332744498114 1
0.79843416542714 1
1.02950666570423 1
1.02087853559583 1
1.04191193590372 1
0.898529279645701 1
1.06074925474022 1
0.782559387828624 1
1.15582513538422 1
0.948057772732602 1
1.23135166698037 1
0.830214929575533 1
0.919716806189404 1
0.919227590609978 1
0.789592939504821 1
1.09542254181785 1
0.858748994450535 1
1.09749405941742 1
0.746907964227048 1
1.03890307073139 1
1.00271972973694 1
0.794774639040646 1
0.802438373707753 1
1.33213322640282 1
0.892348904030254 1
0.909677297746982 1
0.934636554629214 1
0.802104773568299 1
1.10895786011618 1
0.700051192586593 1
1.35647109846704 0
1.23849789219551 1
1.00234483123197 1
1.0929216798233 1
0.761130944977449 1
0.84538526091817 1
0.974370909420246 1
0.735880140751076 1
1.11848179983035 1
0.836879231511321 1
1.08677343996205 1
1.15178939722842 1
1.04758336914075 1
1.27885931859241 1
1.06116223330819 1
0.959960916133235 1
0.940518407870624 1
0.920227806204244 1
0.724751772439735 1
0.756373612263335 1
1.22454677912921 1
0.893083012204841 1
0.980913173942944 1
0.97917900981601 1
0.762071007139615 1
0.953552960032997 1
0.758297246370347 1
0.894783025495742 1
1.07099757631624 1
0.671875679277393 0
1.07208263634271 1
0.761092344158812 1
0.988341547478095 1
1.22904711455397 1
1.07276453570742 1
1.01005723122073 1
1.26842260228064 1
0.989510933174228 1
0.892111216731232 1
0.797246853306314 1
1.04117776048664 1
0.917236231242468 1
1.13616922679089 1
0.923259214255828 1
1.29596269861909 1
0.563919537981814 0
1.25900534309497 1
0.793902772771522 1
0.746860319600238 1
1.16038828368715 1
0.78220924247329 1
1.29867321024297 1
1.27143342306751 1
0.924136696300833 1
1.12235246081325 1
1.17433474499722 1
1.33155756833659 1
1.14090816693219 1
1.13824685409703 1
1.02055150656373 1
0.949264371792713 1
1.05843865622822 1
1.05952365186064 1
0.963020841740842 1
1.02693924397781 1
0.73818702737915 1
0.945314298823474 1
0.636352685680063 0
1.03324672683708 1
0.801413018527383 1
0.997086869948159 1
1.07801578291548 1
1.17896802901251 1
1.05141635368178 1
0.854069292179538 1
0.794425038538744 1
0.958759215347253 1
1.162581961483 1
0.981112955781871 1
0.93448617376657 1
0.91822556653107 1
1.03362014640101 1
0.826798883306678 1
1.0324111963045 1
0.531355362773229 0
0.999507541954974 1
1.28796702332947 1
0.707014867989553 1
0.941591562137687 1
0.930494074215967 1
1.09730980303846 1
0.727567378081931 1
0.809243114263449 1
1.15922611890919 1
0.840383971572805 1
1.22072748198451 1
0.928337578384703 1
0.625789887353027 1
0.925540786942504 1
0.957785590188602 1
1.16175572889802 1
1.06929053901778 1
1.06822341728426 1
1.12389309206393 1
1.05800568907165 1
0.968150505578967 1
0.816366729230334 1
1.06960383820081 1
0.961672156361744 1
1.05310235302704 1
0.863081851626869 1
1.09526915140205 1
1.14754835267196 1
0.884677486574706 1
1.01243436917613 1
0.898404712027096 1
1.1508202167309 1
1.10494997188322 1
1.07775418244151 1
0.900631728863976 1
1.29523284258345 1
0.796141314158429 1
1.27016094539321 1
0.966317046015453 1
1.1798799653134 1
0.96136748196509 1
1.11902870007385 1
1.07157762250186 1
0.822543858344756 1
1.01056680326093 1
1.12866708631095 1
0.90593590991487 1
0.797773811354295 1
0.987565725386078 1
0.953155041665598 1
0.969601640735519 1
0.816433178918385 1
0.715735706681132 1
1.16808056718751 1
0.932699758289286 1
0.991910480901835 1
0.890514773319286 1
0.768992093139569 1
1.56189865593675 0
1.06290092106202 1
1.26261093665633 1
0.892504607418417 1
0.994211832473411 1
0.86143269090256 1
1.07753922395873 1
0.81886951389222 1
1.00952402120674 1
0.777306218877617 1
1.0849436684907 1
1.16712392728963 1
1.08281507891275 1
1.03215873853577 1
0.923069008555695 1
0.893501027489243 1
0.622330176203674 0
0.866989400786171 1
0.968636965870497 1
1.25079193404427 1
1.03202577887937 1
0.78849817841702 1
1.02096098935889 1
0.912906255007835 1
1.06356649656988 1
1.06891361234384 1
0.744906437102453 1
1.04417611149618 1
0.747705627159423 1
0.991687501472841 1
1.18573269643624 1
0.948713355810155 1
1.05610363286039 1
1.16013359213274 1
1.04408495025711 1
0.902074674987594 1
0.985002860843015 1
0.800202261243337 1
1.20055316186017 1
0.924888566795818 1
0.962475159954799 1
1.15516447854538 1
0.871851922027952 1
0.839059272676498 1
0.906118869768747 1
1.00580263083156 1
0.895517184746921 1
0.842381985481078 1
1.33878414157022 0
1.13951652989084 1
1.02003601006809 1
0.833001372110746 1
0.969723178795722 1
1.22111109439182 1
1.14435607746099 1
1.2910499031937 1
1.0609444647522 1
1.01184387758592 1
0.992493634212555 1
1.02040971569413 1
0.846961611614109 1
1.06371778916222 1
1.11057534118194 1
1.02095899340627 1
0.850577573656363 1
0.567355430944817 0
0.780780445564587 1
1.115319861677 1
0.956363076592082 1
0.915294344492747 1
1.22459561321332 1
1.09965575954706 1
1.32307409430493 1
1.13253248358546 1
0.90845605033778 1
0.848176936136434 1
1.15286233395596 1
0.624244502128196 0
1.01291994349924 1
0.813736106360404 1
0.904681735184148 1
0.925256558178728 1
1.07467160039107 1
0.888662670694764 1
0.80998918510179 1
0.696588451283642 1
0.921470992733644 1
0.947114785421033 1
0.753920919371113 1
1.03265234840446 1
1.06270880409306 1
1.20008863533596 1
0.833832624416764 1
0.844298518330925 1
0.849442477606793 1
0.818092663096892 1
1.04386868379801 1
0.915277477397583 1
0.795399292741773 1
1.04954299667645 1
1.26813823233152 1
1.08442060308729 1
0.825321399622086 1
0.992416666038928 1
1.02768896716325 1
0.940536123629011 1
1.0375910736502 1
1.10696095136016 1
1.07982030121435 1
0.676083557565866 1
1.20343654817828 1
0.947617333342615 1
0.64946993900867 0
1.27195705785647 1
1.22097588710726 1
1.01421780747102 1
0.750651703986646 1
1.43158579804798 0
1.4056724401954 0
0.959524176671952 1
0.685225446082516 0
1.13297517756144 1
1.25351162035243 1
0.909317451282712 1
1.25268888815551 1
1.08707571459172 1
0.757168146905999 1
0.80706056082156 1
0.680557845525044 0
1.13910536091948 1
0.878668271487081 1
1.16744509809217 1
0.895199422385501 1
1.35921074444196 1
0.621044844652749 1
0.892149781710475 1
1.19787111994861 1
0.791665759677971 1
0.728014897902497 1
0.690134131863863 0
1.19526250977183 1
1.03785250584486 1
0.775626730125517 1
0.95127858316046 1
1.21952890728857 1
1.10137635529336 1
1.2805168368348 1
1.13512455572571 1
1.00102557817111 1
0.75199730448468 1
1.30356727766097 1
1.22159681741452 1
0.543278264974491 0
0.861083879966102 1
0.94557061566821 1
0.864247059300579 1
0.630904055268266 0
0.675344278694917 0
1.07977757232755 1
1.22566791695577 1
0.749846528174853 1
1.04977134380658 1
1.04500963396843 1
1.32531962911789 1
0.582155383770554 0
0.734948033426191 1
1.16660831891594 1
1.23141645876519 1
1.02964610723252 1
1.06327168898395 1
0.545493258417409 0
0.889097616667688 1
0.861663601452971 1
0.794256003676159 1
0.792016088065847 1
0.929792155098088 1
0.853794624344477 1
1.01290527163393 1
1.14217287399043 1
1.33933499030633 1
0.940373539129279 1
1.28113072380791 1
0.939131850928409 1
1.32727145763846 1
0.942431073148155 1
1.2301022766328 1
1.08300438583032 1
1.34728162650051 1
0.778407337083725 1
0.900197504640758 1
0.945034227420901 1
0.926819578696319 1
0.986743717454936 1
1.00174747857961 1
0.861004578113458 1
1.13420377897385 1
0.827607168115856 1
1.22285823172406 1
0.865269569557052 1
1.04196138635546 1
0.859114870909959 1
0.838994368592691 1
0.716095784126513 1
0.985409765450324 1
1.29185126148955 1
0.711378859124632 1
1.20948182762538 1
0.987633093937471 1
0.843695494622481 1
1.04935450408367 1
1.34551399971642 1
1.10318366178207 1
0.871441162860932 1
0.863660534418689 1
1.01586967282952 1
0.911485204788051 1
1.20462130419351 1
0.700216576400779 1
1.09795224684889 1
1.13106109529112 1
0.913139615696715 1
1.09508916326142 1
0.886847377320043 1
1.0510719302309 1
0.818240252568201 1
1.16253295037242 1
1.09229196090584 1
0.923595403607011 1
0.977432142070343 1
1.00101804334278 1
1.13616923183121 1
0.973713022639266 1
0.853729666897491 1
0.834496070277068 1
1.17634089737246 1
0.9725662674811 1
0.474171403280681 0
1.20250172450616 1
1.11006300580213 1
1.0075564555159 1
0.831576705676603 1
0.969214568572878 1
1.00016985311593 1
0.829056238325998 1
0.933150425063031 1
1.25671503282153 1
0.889969278600889 1
1.16907295341189 1
1.00141777587351 1
1.08186964444439 1
0.762674171331907 1
0.901951156603408 1
1.04540348242947 1
0.876602017968175 1
0.826693767526355 1
0.984536706951315 1
0.95276438945658 1
0.994410930060915 1
0.763523303306276 1
0.673518805714354 1
0.887071943869451 1
0.786608073529378 1
0.864855233765616 1
0.868068820779017 1
1.33274511736755 0
1.1469758239073 1
0.937613235866018 1
1.39962626529458 0
1.11525251829498 1
1.34063501441905 0
0.842886899767294 1
1.03703895341093 1
1.17898278066599 1
1.11816999759516 1
1.06653790378694 1
0.905114845363197 1
0.87740690916252 1
1.2620112321016 1
1.16272218550315 1
0.826548831115949 1
1.05432330279959 1
0.925717263177387 1
0.819371101666503 1
1.01806953940835 1
1.12900602884781 1
0.987197075592628 1
0.980768820139301 1
0.95266034472461 1
0.647477053614337 0
1.1325212584503 1
1.13820346451039 1
1.33682470995697 1
1.01027930448142 1
1.00860486558658 1
0.969703013503802 1
1.25533386875591 1
0.954127380383364 1
0.952856161858662 1
0.995894871265006 1
1.29346187843829 1
0.650630747608527 0
1.18871785583106 1
1.05645105615868 1
1.20374272966873 1
0.974570622681879 1
0.989570102879256 1
0.846192198686889 1
0.903008986767552 1
1.20982636596549 1
1.03141117829051 1
0.700375310520688 1
0.936145334857059 1
1.08790698546778 1
0.776576701634902 1
0.828786203011867 1
0.946717448941182 1
1.18173469045248 1
0.801048815703468 1
0.933245916882157 1
1.16267028568964 1
1.02536372047189 1
0.736617172717514 1
1.24005894785707 1
1.10977329339753 1
0.829195244952731 1
0.818840541251533 1
0.992563075240707 1
1.20823396798954 1
1.22309604511139 1
1.1036469509014 1
1.29808978188432 1
0.892164144818743 1
1.04576552081898 1
1.16348526784649 1
1.23725739660886 1
1.22168016281132 1
0.795041651488852 1
1.14885039498333 1
0.748002184614374 1
0.990151517716873 1
0.711780228288361 1
1.17377393740095 1
1.03296434931178 1
0.597563447053099 0
1.05711101365439 1
0.957714697146108 1
0.833602767169893 1
0.963366573315322 1
1.01627685306624 1
1.10284180143711 1
0.746165672242492 1
0.752609975940067 1
0.89060342728258 1
0.835138852059173 1
0.975425687663104 1
1.02770666736544 1
1.02654980720978 1
0.872445331199674 1
0.985346371291287 1
1.16745954609726 1
0.757457135989356 1
1.16032869747105 1
1.06524953241971 1
0.915681606989541 1
0.955282439871919 1
0.825205239250723 1
0.769618486163053 1
1.04157900231331 1
0.868840405481058 1
1.053090651798 1
0.831928602006537 1
0.886813996040399 1
1.08995197780871 1
1.29141367279732 1
0.999158155076362 1
1.15982621798065 1
0.762891095871345 1
1.14369009740293 1
0.592899932919187 1
1.03783560310397 1
1.10199353459975 1
0.909737970460052 1
1.043410641777 1
0.956693680617305 1
0.98178755537976 1
1.2100738026518 1
1.10742156357389 1
0.859876265417866 1
0.594132408270973 0
0.903840789858889 1
1.51472855662477 0
1.27314212504048 1
1.18613372713392 1
0.81476488511379 1
1.22779262555 1
1.02383869878056 1
1.10260755134189 1
1.2865257601808 1
0.974062440691194 1
1.35894571007399 0
0.87320749909148 1
0.921710685087711 1
0.952472522981082 1
0.873326899732902 1
1.00188466057652 1
0.937251287403171 1
1.00116220380474 1
1.19271010350565 1
0.984499969457889 1
1.15776887612848 1
1.25751323803859 1
1.25504511249705 1
0.99831863341264 1
0.976841349447281 1
1.18008260599379 1
1.12412436456595 1
0.876115486661312 1
1.1088484712723 1
0.831842565909905 1
0.666558188645069 0
1.1247754730546 1
0.929886369178294 1
0.908489740431031 1
1.1376187465788 1
1.16685369954577 1
1.06634215893399 1
1.14900183398615 1
0.967097850543865 1
1.08636714957684 1
1.14080546266925 1
1.1095040055801 1
1.35671365172127 1
1.07161293482321 1
1.26275428687624 1
0.92403188116291 1
0.945022894026997 1
1.2074959975978 1
0.851011370751523 1
1.17060127964698 1
1.06115838079382 1
0.863300771135653 1
0.752966206825133 1
0.97112393056254 1
0.973330694520603 1
0.831269589123257 1
1.1532945143166 1
0.907932902553046 1
0.864615113822942 1
1.36918846190196 0
0.987990202040147 1
1.37210576068458 0
0.841735296786812 1
0.920690048051535 1
0.861647612936154 1
1.40495911998633 0
1.19129730111871 1
1.20499937334561 1
1.23596895367714 1
1.00018080352586 1
0.90205562073964 1
1.25231851097077 1
1.07755812478391 1
0.85161059557 1
0.798352703458734 1
1.20180196998862 1
1.08122316473376 1
1.12016802374389 1
1.11665084811223 1
0.792542502764246 1
0.711413580007663 1
0.652206140028367 0
0.984868063194812 1
1.01614510755595 1
0.962567793437399 1
0.971347382678623 1
0.77373490357354 1
0.887098217244796 1
0.784919106107234 1
1.00965642728219 1
0.868263857478664 1
0.608929026499186 0
1.04262037948851 1
1.17330318222784 1
0.936944123353056 1
0.811338879454542 1
0.777499749311123 1
1.14758129716612 1
0.98433109578619 1
1.2838874836695 1
0.734624664615845 1
0.618495346165346 0
0.734369115965155 1
1.05829563112883 1
1.12732683614908 1
1.16363018880586 1
1.09895388401651 1
1.03844328109232 1
0.829514873164476 1
1.00884368540322 1
1.08579140626879 1
0.973394792153278 1
1.06594622675238 1
0.953772056789277 1
1.25895994291079 1
1.19138817513939 1
0.857294293240934 1
0.719892702869823 1
0.737477054637469 1
0.953065625510561 1
0.993588387568915 1
1.12072886992906 1
1.12319562228094 1
1.00676367805835 1
0.690395854220043 1
1.16155818404106 1
0.895027951540928 1
1.19728998090403 1
0.984474391373765 1
1.00625634157748 1
0.724781088456954 1
1.1211205862784 1
0.889861061210031 1
0.956195917839712 1
0.981101419709268 1
1.17823928009407 1
1.13876123421023 1
1.03522612576137 1
0.999761241437604 1
0.892601170710584 1
1.03754838455067 1
0.943380034813507 1
0.63378816538146 0
1.14134048909249 1
1.02467137531371 1
1.09524084073727 1
0.973511937688497 1
1.29134291606329 1
0.991548846295204 1
1.35715877900927 1
0.857119681863819 1
0.614402291815139 0
1.11948602722001 1
0.758590867675334 1
1.22016479353831 1
0.849943158317027 1
0.973516364106634 1
1.08610134607342 1
0.861913189101635 1
1.07887233487241 1
0.942355406493911 1
1.09509688675103 1
1.25568479821917 1
1.07757096734152 1
0.863634394811973 1
1.02339445229463 1
1.01338709883925 1
0.701978260824668 1
0.956177591088125 1
1.08838181459752 1
1.02148654329771 1
0.995210101636626 1
1.28854788785481 1
1.20083573372528 1
0.958090502532327 1
1.2741520175925 1
1.03961696732323 1
1.53188690593356 0
1.1271565537239 1
1.45806851792668 0
0.856783693394424 1
0.85747304069212 1
0.814511624071549 1
0.954913631756148 1
1.19463656503787 1
1.04119437761084 1
0.840258799276841 1
0.782871919693484 1
1.08837591040563 1
0.739790706101351 1
0.870205115516133 1
1.10564413021081 1
0.825387467169272 1
1.09591427987944 1
1.19409187927396 1
0.995676355408518 1
1.1144046490734 1
0.986180292786123 1
1.33051954835102 1
0.993213910259791 1
0.823438684124435 1
1.0534285998532 1
1.13833623363615 1
0.984373396024817 1
0.988808565476755 1
0.809194176575484 1
1.08019929349571 1
1.12327278788892 1
1.02180036653719 1
1.11122390519884 1
1.12067036716085 1
0.444928659536993 0
1.04194821673523 1
1.13659003451519 1
0.97840343800121 1
0.964563927219548 1
0.843582775757155 1
1.24107141909987 1
0.981184403846959 1
1.09769263791163 1
0.673321557529544 0
0.895348682169615 1
1.07122242328302 1
1.2187436502917 1
1.19852753532827 1
1.10382131541447 1
1.02041861357579 1
0.820330097175303 1
0.902134491537062 1
1.13799067435867 1
0.961807561758968 1
0.913064587625818 1
1.25616298861655 1
1.03863530810082 1
0.934645665031908 1
1.01608866933598 1
0.757579883471906 1
1.0577753791107 1
0.852688113326313 1
0.999222500235688 1
1.07593829783885 1
1.11911252682577 1
0.832827124696856 1
0.976923325218562 1
0.803110813049652 1
0.975804015415114 1
1.07991042724132 1
1.07394317282365 1
1.25418481222759 1
1.08203997302045 1
0.903272094197325 1
1.04974592480714 1
1.16600120198587 1
1.07924708760242 1
0.708136682359074 1
0.935367620190197 1
1.07534752562864 1
1.10593636388954 1
0.853214419939028 1
0.961630786212875 1
1.21818203783493 1
0.729565313598955 1
0.941265022672302 1
1.26151848809988 1
0.928748646674913 1
0.733468374157118 1
1.31386226958632 1
1.08635130209 1
0.807366327971788 1
0.998917820961791 1
0.813456156620553 1
0.748822900249571 1
0.947448899586861 1
1.14912181861055 1
0.891859682566352 1
0.883133736989832 1
1.09971396314691 1
1.00814483180625 1
0.862693266023989 1
0.585250198039389 0
1.16510632202877 1
0.899721002144102 1
1.09874930102559 1
1.2206290233778 1
1.0218288038849 1
0.861247440087978 1
1.03318508108368 1
0.864507096896804 1
0.984578737226613 1
1.24640525537144 1
0.966699483484039 1
0.885333161175798 1
1.00729217835498 1
0.837187377341389 1
1.04971839444586 1
1.13778818124591 1
1.20975576574346 1
1.09489133147874 1
0.612628551946646 0
1.13380579370844 1
1.25222677230115 1
0.915216472216206 1
0.56936405808924 1
0.648191671074824 0
0.951525650707427 1
0.950655113846268 1
0.953972708308656 1
0.672176872088619 1
0.937378811142397 1
1.02912130050944 1
1.18605555826526 1
1.14984381731082 1
1.08390187112826 1
0.962710508444988 1
1.08056871153696 1
1.01333392305441 1
0.512882148632201 0
1.01759110932908 1
1.34917782782362 1
1.42260392241024 0
0.971738726593564 1
1.26713123924264 1
1.12868496072743 1
1.06990194929522 1
1.17539792964985 1
0.939771541748528 1
1.11638455205258 1
0.695495244432583 1
1.3637195438633 0
1.15019463174057 1
1.0705939814482 1
1.25197545023144 1
1.02199191664644 1
0.805994758033206 1
0.960444775359858 1
0.993648128057745 1
0.959413835270534 1
0.822934132555436 1
1.01258620412298 1
0.851200317388035 1
1.04456993138206 1
0.781061774833344 1
1.26437839056907 1
0.905212204736358 1
1.16140792359637 1
0.957373414833045 1
0.703619088032967 1
0.791513546503794 1
1.14120603901118 1
1.1376392568903 1
1.25251971960595 1
1.03675253513332 1
1.10076767985467 1
0.955005708079517 1
0.946207655859906 1
0.966197801590181 1
1.20007874598387 1
0.793175970356 1
0.860313614343227 1
0.904004255529819 1
1.01777769784512 1
0.877257463663861 1
0.962837062405149 1
0.825812253217882 1
0.543060276946338 0
0.939504465186698 1
0.980453151412125 1
1.16599264682936 1
1.00701730904856 1
1.01429925141082 1
1.07550563263166 1
0.748923497687538 1
0.898795657793411 1
0.893452709850192 1
0.84865584336671 1
1.27370672753488 1
0.994778772419959 1
1.25065530076616 1
0.92277140057706 1
0.765083433106132 1
0.926087975731163 1
0.878648694919489 1
0.814603340458097 1
0.910679955753115 1
0.912153162624104 1
1.15904374786015 1
0.958459162970312 1
1.31175259569235 1
0.883963880934029 1
0.806547377670325 1
0.827729781703126 1
0.836078061609379 1
1.15887108560217 1
1.09886341792539 1
1.55401009962478 0
0.664847739062138 1
1.09489579575138 1
1.17042282241168 1
0.943551063599601 1
0.949012319033121 1
0.923366521773007 1
1.35914719186801 0
1.33432284422349 1
0.996256116429251 1
0.85115026554308 1
0.800056264414775 1
0.990634358851821 1
1.04850751316735 1
0.749275664262155 1
1.05402492575653 1
1.22984132065748 1
0.8090441836114 1
1.02542338528927 1
0.85795343407854 1
0.881509618176452 1
0.936308525965495 1
1.02038547574361 1
0.739988737498409 1
0.691118102675957 1
0.935401076191659 1
0.967173680619016 1
0.693078617499255 1
0.922998488975791 1
1.02680692397189 1
0.763044783401418 1
0.936309974015988 1
0.835257562327867 1
0.830603888409261 1
1.15337363513105 1
0.722151485188198 1
0.779335789332582 1
1.10533138033285 1
1.12178284946054 1
0.91927681407424 1
1.27733813016228 1
1.17738476196813 1
0.790851438105638 1
1.19614615995492 1
1.0341401152857 1
0.721838494137059 1
1.05849303116127 1
0.902888402698393 1
1.00209466755018 1
0.736733171752534 1
1.0343078782375 1
1.16330829685457 1
0.840321685626231 1
1.22023841383553 1
1.33855545839043 1
1.20374353905406 1
1.23117872529045 1
1.05818928787367 1
1.03356159126456 1
0.856942411775453 1
0.861198697986074 1
1.11480305906583 1
0.954410484197711 1
1.05691493303342 1
1.05283266777371 1
1.03046733369791 1
1.15086429914641 1
0.796049437764331 1
0.836929190285136 1
0.883698551912194 1
0.714049097410263 1
0.981091096867482 1
0.943040442293362 1
0.884415683920484 1
0.854449345123515 1
0.869504204435488 1
1.40640643517878 0
0.992908957861836 1
1.08271227760203 1
0.836566090214385 1
0.52556622119009 0
1.50636069901482 0
0.914206712031197 1
1.18582850123357 1
0.796464842372253 1
0.993120028269509 1
1.11839096983907 1
1.02121325601562 1
1.12632849623097 1
0.913325234446991 1
0.815440031897094 1
0.997732554545583 1
1.03312998978708 1
1.35122347258138 0
1.24518436330519 1
0.840220370289674 1
0.764825275956644 1
0.841628865811108 1
0.693727009032408 1
1.04126773340601 1
1.02856371713448 1
0.689669499753259 1
0.935453367191954 1
1.2708182522617 1
0.915618681198305 1
0.937706721054783 1
1.08450424700204 1
1.1693277522041 1
1.22262189537976 1
0.794203563646563 1
0.838328998186579 1
1.06217833005225 1
0.692248194971107 1
0.767632380019575 1
0.896046777167604 1
0.870509894478823 1
0.808771581949998 1
1.03320558343623 1
0.801512491029753 1
0.925683042704329 1
1.00537137146699 1
0.788253973102552 1
1.1362799196954 1
0.918014706968164 1
1.35253128364194 0
0.912470229597451 1
0.738074902679126 1
0.686823993582435 0
1.24558248071086 1
0.924534788168827 1
1.14852092182952 1
0.76591379549863 1
0.967699268834243 1
1.05030374833664 1
0.992350902269718 1
0.878178125205733 1
1.07505256924235 1
0.898428009480763 1
1.00802999042494 1
1.32421926039357 1
1.16563419516596 1
0.960723214382034 1
1.04787819072954 1
1.01181572869473 1
0.864546938071946 1
0.884764573113629 1
0.935748685930851 1
1.15028347625908 1
0.771998437202013 1
1.06077017225676 1
1.16781442683559 1
0.986558659963268 1
1.10264989040227 1
1.14264501404771 1
1.20801393906572 1
0.988201553347159 1
0.922187059543233 1
0.684674385960097 0
0.981692063640566 1
0.744126403419523 1
0.81206072064644 1
0.915827506594236 1
1.21312256500397 1
1.16575725087191 1
1.19238065493471 1
1.06516468592263 1
1.12892722678172 1
0.974912750541838 1
0.869693804046021 1
0.928181586630669 1
1.00889095753155 1
1.00953556285199 1
1.21146686904897 1
0.868985815892774 1
1.23858813132733 1
0.581889787364203 0
1.08604895139424 1
1.20309659687661 1
1.08940700256613 1
0.850067875443506 1
1.1535908345898 1
1.04453731632422 1
1.07828452051105 1
1.04220625676278 1
0.66104897445787 1
1.01780702964635 1
1.05715333038587 1
0.935561232826454 1
0.847544008065176 1
0.925003509718095 1
0.927148954638223 1
0.858432927264185 1
1.03105074614844 1
0.710771657543183 1
0.997142495028863 1
0.992648714812953 1
0.795340826939764 1
1.3272269665104 0
0.803826016156629 1
1.16774659921699 1
0.990984092553455 1
0.987406390423439 1
0.985117200284682 1
1.08963273275879 1
0.905507349289538 1
0.969072469307113 1
1.05856068781562 1
0.894005129531585 1
1.09355507027508 1
1.03917726482564 1
1.25442237069186 1
1.20821369268085 1
1.05532688982542 1
1.01155631563727 1
0.846878318175586 1
1.11162825278266 1
0.941906833198679 1
0.720735426911733 1
0.951865606674229 1
1.0059454667796 1
1.31627399125034 1
1.05855446393302 1
0.949725835881849 1
0.718415924471427 1
1.20399634504854 1
1.13141916762768 1
1.09316890685982 1
1.05971307947719 1
0.990539802368229 1
1.01536659899424 1
1.1125907854558 1
0.990912444461415 1
0.956060548611065 1
1.19474442505822 1
0.883585671457908 1
0.699264546009391 1
0.768596848825445 1
1.0200811119737 1
1.14968507722184 1
1.06287103207677 1
0.818062452308528 1
0.824002324033497 1
1.04234397248456 1
0.940409701448168 1
0.868997438070679 1
0.762294773042956 1
0.741883072029313 1
0.868566619643978 1
0.782686241152955 1
1.02704952917116 1
1.09107365057709 1
1.01712387298955 1
0.937839898314722 1
0.985060230329472 1
0.893838377812777 1
1.20997774472843 1
0.922632132298626 1
1.01927961418947 1
0.78200901651742 1
0.899410043984419 1
0.699493708607998 1
0.865395735870523 1
0.904056448210289 1
1.04906479003337 1
0.790482092804567 1
1.07339883746401 1
0.893306177511511 1
1.26509089095303 1
1.11527626284112 1
1.09258418001293 1
0.978084630426301 1
1.27448855924017 1
0.955417418478061 1
1.19209754268838 1
0.908031445556415 1
0.895208415470373 1
1.33457654840295 1
1.33051184531609 0
0.752800422213208 1
0.985434289803437 1
0.93684109878062 1
0.560242984595315 0
0.878021748414983 1
1.15325635944084 1
0.983014861709374 1
0.889911554337359 1
0.925022164828943 1
1.1932136544767 1
0.94371273748805 1
1.41327761310637 0
0.953605537400385 1
1.04893518991575 1
1.0427371457409 1
0.834328100384967 1
1.20423205131964 1
1.37771687033327 0
0.852174855880194 1
1.1491470097682 1
0.74408203036817 1
0.809376209585872 1
1.09739946427466 1
0.847257486987404 1
0.717704515689554 1
0.79100560873529 1
0.869756112386926 1
1.1264761887223 1
0.718741884826139 1
0.982406056168969 1
0.926145060674534 1
1.30056805385772 1
0.929269380789356 1
0.95908979466783 1
1.11155104265092 1
1.3593858836454 0
0.944817431969908 1
1.01832077596172 1
0.90897488755242 1
0.631273692793995 0
0.834849971110309 1
1.01190484304699 1
0.978129604657837 1
0.972113032644916 1
0.98826846607628 1
0.786296407139434 1
0.856575222269027 1
1.06460430849844 1
0.976558287276125 1
0.709312728692669 1
1.01380999710447 1
1.35367935411265 0
0.963670850653964 1
1.08933863667309 1
1.12802072197046 1
1.10701191447333 1
1.20668031529847 1
1.10505993148001 1
1.266294702377 1
0.668536730646113 0
1.11266608444566 1
0.92113862017142 1
0.765780501664123 1
0.991446499735215 1
0.627313560699652 0
0.845265577579087 1
1.04484062883626 1
1.27779049758651 1
1.03164941651523 1
1.15110915097134 1
1.1275019052493 1
0.761224958059586 1
0.898921910878579 1
1.00472376465403 1
1.14852773936121 1
0.978246980937062 1
0.833969701483444 1
0.896778991759819 1
1.03555262652302 1
0.816723976901356 1
1.02530296321684 1
0.756694832746068 1
1.16245702809454 1
1.25440799793714 1
1.01734153310557 1
0.835768192085798 1
1.25582467449402 1
1.07237243099512 1
1.05829173348022 1
0.797704243121544 1
0.772292000753245 1
1.00499021015092 1
0.871932461957347 1
0.912947422754378 1
1.10601494442147 1
0.860604417777344 1
1.30825790716045 1
0.787735313633407 1
0.865700075733297 1
1.06357470380812 1
0.939061132732223 1
1.0500124603037 1
1.10584908976441 1
1.32394407346675 1
0.980706718214668 1
1.19576056439473 1
1.12040404475628 1
1.13116550800878 1
0.903422771851679 1
0.887894512228995 1
0.979007755474297 1
1.12699626945815 1
0.793717162270601 1
0.940652065713692 1
0.948157142911891 1
0.832043167679133 1
1.00040109805163 1
0.776288260336414 1
1.04142431383665 1
1.02474608274146 1
0.894737052310644 1
0.824297129167016 1
0.948386977177119 1
0.870448744954595 1
1.05658766800763 1
1.1165519818636 1
0.99766647178823 1
1.34292093340993 1
1.35457233025218 1
0.784295817751862 1
0.930330118935621 1
0.69084140047745 1
1.33014206734737 1
1.22435625995825 1
1.35592103197585 0
0.936836649193322 1
1.22837733019507 1
1.04912925855621 1
1.03894051262109 1
0.887346656464048 1
0.961848105631523 1
1.02171255035965 1
1.13026124594997 1
0.781680745902388 1
1.12583859553793 1
0.919691504286496 1
0.70656609837776 1
1.0010093525784 1
0.977157192099398 1
1.02856113669817 1
1.10820787040097 1
0.626998518265552 0
1.05350125685092 1
1.16127158301758 1
1.15378751608834 1
1.07790008551289 1
0.893513714322709 1
0.915629095426904 1
1.15438185321864 1
1.10672814959127 1
1.12368365758709 1
1.07076951014948 1
1.15183304617013 1
0.881095778459775 1
1.11137541794801 1
0.949837793492229 1
1.0294453680142 1
0.923045422485697 1
0.935723246044296 1
1.20651896808447 1
0.916416796695326 1
0.900811230362701 1
1.00843682260065 1
1.01969366271683 1
1.03894794264214 1
0.878846852315041 1
0.87214091037779 1
0.952696402504355 1
0.945160270485425 1
0.836505506535862 1
1.25857844446603 1
0.661620576175687 0
0.815893496207569 1
0.974893713709617 1
0.932514419054012 1
0.781473445305924 1
0.844348719728337 1
1.09282247277321 1
0.76204968831034 1
0.847588396398828 1
1.10536156240729 1
0.994251116278668 1
1.17613215889588 1
1.07943302327121 1
1.23071861358194 1
1.24040021009349 1
1.22445739833935 1
0.800388647547575 1
0.962240735442815 1
0.976891333235375 1
0.760606827883714 1
1.06545051550687 1
1.01716075704412 1
1.10240675140631 1
1.32780358430722 1
1.26979560242186 1
0.919864028136555 1
1.01507066569672 1
1.14886289133154 1
1.09533281538549 1
1.08321882613555 1
1.01973856425755 1
1.30045788023652 1
0.809273750352849 1
0.933951937697103 1
0.919861482121311 1
0.82681736560606 1
0.761988205720491 1
0.74300343876284 1
1.07589845103762 1
1.17925671884297 1
1.053584906109 1
0.908302716253778 1
1.15571258460763 1
1.01601856908083 1
0.981659474218065 1
1.05222816846499 1
1.05873369274264 1
1.23590293969925 1
0.897116458589104 1
0.842539436848479 1
0.795894087214842 1
1.26195330181067 1
1.2002512654473 1
1.34912102763165 1
1.3767296026872 1
1.16297749657903 1
1.27496533724982 1
1.2723519206266 1
0.880554792880961 1
1.11295416440626 1
0.667960272871285 1
1.19042074554354 1
0.998479343420529 1
1.15991496337756 1
1.07883705950203 1
1.03506926807326 1
0.784497676724419 1
0.811789749580457 1
1.0250420676691 1
0.874401847670901 1
0.898260992328282 1
0.927348236808845 1
0.887936511006419 1
1.11470390679865 1
0.937525695511912 1
1.04766058228106 1
0.854417203650837 1
1.0717142088214 1
1.17681333533754 1
0.992100924594297 1
0.921579220202492 1
1.04263724418063 1
0.973110503766423 1
1.25439289618365 1
1.03843258686319 1
1.21401993680964 1
1.03989481756362 1
1.34767372674076 0
1.06010739486094 1
1.16961157731697 1
0.954070640824012 1
0.957533284564713 1
0.917789993148049 1
1.1887578835133 1
0.890496648823086 1
0.922037158311009 1
0.990149693504736 1
0.988454445139941 1
1.23932390386082 1
1.23497971548381 1
0.969803953693964 1
0.942179061624506 1
0.868419147756622 1
0.662216606277495 1
1.21175902855011 1
0.968070031280786 1
0.985654640089469 1
0.996471344125095 1
1.14446248636702 1
1.0816326794484 1
1.01496691795752 1
0.885502133464367 1
1.1384388089215 1
0.706368704335546 1
0.896523854115539 1
1.0197632776477 1
0.898775869246822 1
1.1538601248671 1
0.936648960365159 1
1.12600440620382 1
0.964520093765147 1
1.04625348434873 1
0.949926313063123 1
0.968380185519141 1
1.16928441856301 1
1.28961415876135 1
1.09782144405072 1
1.061065133543 1
0.919549948582575 1
0.929808499461239 1
0.892056562847778 1
0.89086998357489 1
1.24470214425872 1
1.15257567437887 1
0.944988381552996 1
0.807512626716512 1
1.01656541662897 1
1.1078962380983 1
1.02729492163627 1
0.801066284493613 1
0.905704996478215 1
1.18566237971535 1
1.04916705471567 1
0.685735130405556 1
0.920688518957874 1
1.1965682324436 1
1.14567975468448 1
1.04537097117734 1
0.843103361080656 1
1.0142789314235 1
1.12380684079606 1
1.23584496149591 1
0.978334573157805 1
1.05859443394665 1
1.39961830788212 0
0.81699462801194 1
1.15405668827031 1
1.04884292954512 1
0.945584124188461 1
0.955038626912363 1
0.842813663433009 1
0.946856243114331 1
0.749932274571223 1
1.07262082776917 1
1.13649407978953 1
1.17299977442333 1
0.965693677507458 1
1.30205880417849 1
1.02387827014238 1
1.11556938846374 1
0.999043790037592 1
0.965842494902698 1
0.902598503728101 1
0.764112208713196 1
0.879247960858246 1
0.799538936707322 1
0.877367139437516 1
1.23759218819398 1
0.895727960610874 1
1.31012595308541 1
1.12652655915286 1
0.939764030578397 1
0.79258326159053 1
1.17459049995792 1
0.890551979463743 1
0.901907087822402 1
0.931770099507272 1
0.801262343493079 1
1.22364794662618 1
0.881975460451994 1
1.29360005432189 1
0.773328150231289 1
1.02238638927283 1
1.02175316054813 1
1.19775226374236 1
1.21245873100259 1
0.996993579142757 1
0.939360305960622 1
1.15562813474969 1
1.25938027832749 1
1.07020224378242 1
0.970461088993675 1
0.945842453680447 1
1.05741398149395 1
1.05769604429169 1
0.904279845338938 1
1.4817387042324 0
0.92075158966084 1
0.989398240882798 1
0.610401482408186 1
0.947955261949146 1
0.880173375888236 1
1.18453970257131 1
1.07040651761539 1
1.40350619532868 0
1.071524460105 1
1.0810536785655 1
0.988688025566391 1
1.33230660320814 0
1.11583100963427 1
0.983559736040612 1
0.665795978859788 0
0.795334590392073 1
0.71765152189151 1
1.13984425479927 1
0.804544052269409 1
0.755119127887519 1
1.09130744044214 1
0.902900995976097 1
1.08996536772025 1
1.22087213585757 1
0.710761112950009 1
0.957401269168745 1
0.752348748862969 1
1.15589741818489 1
0.785221441932606 1
0.746405496416383 1
1.30982441871097 1
0.806184875948199 1
0.829880801284526 1
1.26596169007905 1
0.99377119623972 1
1.11945884370931 1
0.611124898055633 1
1.15309954435253 1
0.924784391645661 1
0.869984487227449 1
1.28666343495356 1
0.854640240376541 1
0.986195333519356 1
1.05953840708485 1
1.15596182525428 1
1.0813322896311 1
0.988472492896265 1
0.944951355105958 1
1.20459029591788 1
0.71076074470648 1
1.55669720802694 0
0.97626421497889 1
1.21572611575233 1
0.917141891304009 1
0.865543249492285 1
0.74324147426747 1
1.11966024261716 1
0.912658675827176 1
0.648667544510881 1
1.13308013957743 1
0.9281015443456 1
1.13745748285382 1
1.33270794068858 0
1.05073070194558 1
0.887404721550124 1
0.628784396175466 0
0.962949850571083 1
1.25201194795915 1
1.2723525751233 1
0.491674279445138 0
1.06007327998913 1
1.14373059846585 1
1.13146415768551 1
0.869987483534789 1
0.717804291900806 1
1.16161244669275 1
0.749320640250406 1
1.19775534668812 1
0.950408260675027 1
1.12982921368819 1
0.726570838013155 1
0.980681468222564 1
1.04679307302198 1
1.07477384102772 1
0.955255998892955 1
1.01809927960361 1
0.966055800976782 1
1.01034806343157 1
1.17217604737103 1
1.07681300045523 1
1.1540638341857 1
0.85558534431248 1
1.2000459169076 1
0.942647630172195 1
1.18832736312326 1
0.959647587989326 1
0.953678016603502 1
1.23313323921505 1
0.964117717994046 1
0.921243958511197 1
0.605633379373198 0
1.43240490616342 0
0.859911021302072 1
1.09297710635485 1
1.11280506091448 1
1.40940475839828 0
1.03579938468208 1
1.01061228163633 1
1.16344553470776 1
1.01490840054019 1
0.734765464162074 1
1.08423683110344 1
0.987645729877756 1
0.817500582624486 1
0.984014856822587 1
0.95307480469367 1
1.23302023667319 1
1.025060978791 1
1.05815009594244 1
1.19745649701822 1
0.773211193293639 1
0.737904506387471 1
1.06561645719372 1
0.9794429976487 1
1.06832047017062 1
0.917049422186109 1
0.900306239343335 1
0.814090336502159 1
0.933091606017524 1
1.13400145026391 1
0.967504636366725 1
1.10590562931263 1
1.03151718618142 1
0.983423024952577 1
0.985626936721292 1
1.27644722063424 1
1.09909617498029 1
1.20823961775 1
1.09624317188338 1
1.09891139811171 1
0.803514387498864 1
1.03504375572332 1
0.662579468192749 1
0.876836558121141 1
0.842863137398703 1
0.723141526483502 1
1.21228191583824 1
1.15105241596786 1
0.942637123351545 1
0.999120571013617 1
1.20493428980305 1
1.17228964691951 1
1.12278933379054 1
1.01448895963048 1
0.927308374087319 1
0.929411701967801 1
1.093234360807 1
0.908037133145092 1
0.932660901930603 1
0.845530370589374 1
1.24487324374879 1
1.00272887796525 1
1.37646400154601 1
1.07283983046301 1
0.869305509166218 1
1.09689299484569 1
0.994975399844041 1
1.08463853528001 1
0.989062128318708 1
0.897231556639222 1
1.05492358220096 1
1.2987769116047 1
1.20000476812613 1
0.894136935628039 1
1.15128302644489 1
1.10602786754952 1
0.784176070423033 1
0.938905770108962 1
1.18097666599229 1
1.0834183631764 1
1.1123268881887 1
1.17917513612866 1
0.637495835360034 0
0.905015476468342 1
0.713187605813861 1
0.714095377472772 1
1.13515640251426 1
0.818204824682452 1
1.05905858793934 1
1.20309320585898 1
1.19007296105954 1
1.06408591149052 1
1.09705195247487 1
0.934540410854626 1
0.852352439874086 1
1.16260270410433 1
1.06691593928712 1
0.815922094623512 1
0.884017911544166 1
0.785412244447943 1
1.06830643106539 1
1.45855726349774 0
1.02197624233887 1
1.04328563716979 1
0.916387476625658 1
1.06287153039412 1
0.884613427696858 1
1.12901233129512 1
0.693958048907987 1
0.616407929253879 0
0.670644633517944 1
1.09414983574874 1
1.30362725282146 1
0.560306126299678 0
0.899704397528045 1
0.986093952409369 1
1.19164860213243 1
0.877247124959058 1
0.880023139387384 1
1.11595278699569 1
1.06731337301847 1
1.03356595924422 1
1.20108082315347 1
0.696557627109543 1
0.720766727651254 1
1.16461153044335 1
1.30255983801913 1
0.938520895298862 1
1.03119121028859 1
0.667593635611496 0
0.875663426592459 1
1.4897563699893 0
0.936880120783511 1
1.0309337653175 1
1.09451847397536 1
1.03603515988765 1
1.1232073943271 1
1.17004439688576 1
0.869261465821608 1
1.04273291561899 1
1.08611423748825 1
1.04861017121981 1
0.907236710702335 1
1.00903289999035 1
0.943401759765393 1
1.06840110908373 1
1.39489749875447 0
0.91482450341114 1
0.721970776574297 1
0.775365868473927 1
1.04424436968838 1
1.10720388079036 1
1.21132240164063 1
1.13715510190568 1
1.07892849978779 1
1.08602512379428 1
0.865657001509848 1
1.09144075895484 1
1.10225586985921 1
0.874201147983833 1
1.03013784126499 1
1.2215314570896 1
0.880034776493496 1
1.09524545771163 1
1.09190229898894 1
1.11540927633834 1
0.925008798452039 1
1.22745054397951 1
1.17170087469555 1
1.00807326036342 1
0.884861039311427 1
1.00510439881361 1
1.03216008850894 1
1.12879270743494 1
0.696097462966777 1
1.05104408872738 1
0.960994155058972 1
0.825762448836417 1
1.20341039541221 1
0.757703767174614 1
0.852756246765437 1
1.03542264907693 1
1.07088360456705 1
0.96012590804788 1
1.32531245380228 0
1.12323226870242 1
0.8957449907293 1
1.14663444879595 1
0.939230363231301 1
0.87873186026469 1
1.26291362099684 1
0.746397683879149 1
0.927869140000886 1
0.891177158659261 1
1.03656820870165 1
1.09909195651548 1
1.0970157960048 1
1.00167710006004 1
0.89444670540384 1
1.17696093832229 1
1.13391128982571 1
1.13458618587234 1
1.20436565777687 1
0.838459601188431 1
0.799586597835211 1
0.874634069709443 1
1.04765595178164 1
1.13649117151495 1
0.808602354248555 1
1.15861621614028 1
0.772818515186654 1
1.09050338227287 1
0.65500577344508 1
1.24711321400328 1
1.13610621896093 1
0.80137019191949 1
0.864946339169521 1
0.64241924545505 0
1.15697550178424 1
1.0612619342147 1
1.03237296505906 1
0.931970520392652 1
0.987189570423183 1
1.3734534375994 0
0.853950808747516 1
1.35659901173164 0
1.15978247587132 1
0.947584892974061 1
0.821299073361276 1
0.948038668769642 1
1.4194461531392 1
0.667192518266046 1
0.892797419440959 1
1.14432537992964 1
0.791803499372718 1
0.906029715986878 1
1.07674714745963 1
0.919634867605656 1
1.05541122340758 1
1.07656739676808 1
1.26639260551632 1
0.901280755884531 1
0.776681126375536 1
1.38405392662855 0
1.00491839178055 1
0.931719838380028 1
1.26092596594796 1
0.915115803116009 1
0.945571641725233 1
1.09803686937925 1
0.780409940750314 1
0.801854878149726 1
0.995941436074199 1
0.913629817022317 1
0.985571219779936 1
1.08036081558389 1
1.23647323890603 1
0.965557368184548 1
0.86254500861443 1
0.673607257816582 1
1.023551403856 1
1.24746863813599 1
1.0503189339612 1
1.00952086048087 1
1.14513643167147 1
0.935747852157148 1
1.24536510387415 1
0.888828465961343 1
0.836357883134467 1
1.11667733066613 1
0.925471053448745 1
1.09538697708343 1
0.965950362307197 1
1.09128110782186 1
1.14820819038831 1
1.18280336530846 1
0.890817081240941 1
0.870395706122397 1
0.840198999465041 1
0.900553021205261 1
0.910654946726633 1
0.569117889667938 0
0.906566851628065 1
0.785004545683794 1
1.03064136678061 1
0.783655457712765 1
0.70558992425191 1
0.933888277080065 1
1.09227698978084 1
0.932532651641163 1
0.900607860638641 1
1.10982100056776 1
1.06703832709781 1
1.01399430766947 1
1.03793934491849 1
0.852812984392698 1
1.08686600255273 1
1.15362992236899 1
1.18573615923109 1
1.15296524154911 1
1.05298875951624 1
1.08974506703975 1
1.05304039691085 1
0.760225342909617 1
0.872486184157452 1
0.874397345835562 1
1.06415220158305 1
0.771886272087574 1
0.925569352675744 1
0.851193167398774 1
1.18166968471865 1
0.692420031237029 1
1.09288511389604 1
0.979505408650803 1
1.01020594779513 1
1.04747157031498 1
1.40263303779038 0
0.831840601169735 1
0.798886965304572 1
1.04442800994778 1
1.04656523507696 1
0.708507547049202 1
1.18227417517946 1
1.02305518217203 1
0.953759409994449 1
0.984487587040469 1
0.96853878571445 1
0.741285028501722 1
0.968838885856906 1
1.06459441052187 1
0.928355992288629 1
1.02154300018602 1
1.01186343742086 1
0.911135794767339 1
1.16849329784205 1
1.1144179169492 1
0.945249389623364 1
1.11902933515672 1
0.979701341360363 1
0.852502719610782 1
1.12630767045964 1
1.23326775384157 1
0.826923231892286 1
1.02367493198597 1
1.58343626036885 0
1.27835179196493 1
1.04184946052328 1
0.885668426294656 1
0.766663759890264 1
0.944687544377065 1
0.726381491049009 1
0.942361194001578 1
1.04239685350122 1
1.09635975907719 1
0.846373489149953 1
0.991163739529738 1
0.846483288431374 1
0.754238522772915 1
0.927037526633349 1
1.16631917840713 1
0.986050795838492 1
0.716199133085003 1
1.12720160480196 1
1.01843869639526 1
0.665512610444195 0
1.03073198326878 1
0.895738920661213 1
0.628032984105965 0
1.13127663710127 1
0.780739831790854 1
0.743942826473126 1
0.781804277922552 1
0.982557461557968 1
0.972323131349604 1
1.07130774959674 1
1.0592297093546 1
1.05929566813411 1
1.03237584319935 1
0.920680880706476 1
0.921647868963086 1
0.827381516106291 1
1.15851686954216 1
1.05071313871849 1
0.875320335537593 1
0.938348061122889 1
1.18256557551236 1
0.746380528998349 1
1.36676138287462 1
0.971787059869974 1
1.12244949759923 1
0.912731866342272 1
0.844253513025518 1
0.891559251412427 1
0.802667339334761 1
0.890797905144531 1
1.07066790659393 1
0.83843850698208 1
1.21758920460099 1
0.830760102109049 1
1.00702982581902 1
1.10058719066146 1
0.927883635109404 1
1.043365179213 1
1.16343576678753 1
1.03544222260115 1
1.01239097840798 1
0.946494405725149 1
1.21937350171108 1
0.739602117327678 1
1.24053280793402 1
0.981517142814667 1
1.0039462182994 1
0.879354922229359 1
0.724134761644826 1
1.12024905026319 1
0.961161114328171 1
1.07800121921634 1
1.30426368414151 1
1.26094169514946 1
1.09565379601906 1
1.00260101930618 1
0.65955235595717 1
0.6551535182722 0
0.909501595786209 1
0.904842844868249 1
1.04779621734022 1
0.81313289211128 1
0.999019890426456 1
0.90229795130596 1
1.01907333998742 1
1.17028639895914 1
1.36832028850223 0
1.05633319045699 1
1.01033584222112 1
0.916908027063985 1
0.571491168027786 0
0.960689098245318 1
0.877793822055198 1
1.09325775913677 1
0.879638362517552 1
1.16528940496136 1
0.910937316500761 1
1.0154293876179 1
1.24923168342739 1
1.22662615969865 1
0.866258798212635 1
1.02305007597094 1
0.74216239627177 1
0.868818177866936 1
