# Supplementary material for: Bias caused by sampling error in meta-analysis with small sample sizes
Source: PLoS One. 2018 Sep 13;13(9):e0204056. doi: 10.1371/journal.pone.0204056 (PMC6136825; doi:10.1371/journal.pone.0204056)
Supplement: S5 File — (ZIP) [file pone.0204056.s005.zip › results N = 10 theta = 1 tau = 0.2 sz = 500-1000.txt]

"dl.theta" "dl.cp"
1.00114313210665 1
0.883176941832071 1
1.01456784289862 1
0.955632414797749 1
0.944367106374191 1
1.14605541802071 1
0.942266621946416 1
0.959351993517955 1
0.78835971313884 0
1.02201532073236 1
1.12390694640817 0
1.06998282717955 1
1.07894113462988 1
0.950079176215357 1
1.1324581198898 0
0.961112240158107 1
1.15278766603611 0
0.953312643801411 1
0.916972100844279 1
1.0310848705386 1
1.08480232244412 1
1.01381911583034 1
0.993288851599212 1
0.971632097414361 1
0.917977323822471 1
1.08663396719021 1
1.10901998666914 1
0.944203001146182 1
0.941933047832885 1
0.97490082356203 1
0.95485865404661 1
0.885337901204313 0
1.01854372887212 1
1.03342447367407 1
1.10824522037167 1
0.999309884303384 1
0.9270181798006 1
1.15604230147355 0
0.949713245924233 1
1.01938992267325 1
1.06851977926568 1
0.930048737281311 1
0.973783065937167 1
0.94513836727003 1
0.972115196387354 1
1.08889744573126 1
1.22803939970905 0
0.903500004938276 1
0.987485352244154 1
1.09043042588469 1
1.06079984078574 1
1.01754526347044 1
0.893839382617067 1
1.10266418391851 1
0.991424440935983 1
1.1320898016874 0
0.944438558328855 1
1.05905839498079 1
1.04056824208452 1
0.925436153260715 1
1.05979779681059 1
0.980056502321137 1
0.870857056364683 1
1.01802821081008 1
0.922562082210244 1
0.99571377092008 1
0.952200297386741 1
0.966902851287353 1
0.9651909267151 1
0.964670594196138 1
1.16381650543468 0
0.953564706949315 1
1.05292044180624 1
0.910125328401294 1
0.801036432874315 0
0.923508645296146 1
1.01347701052045 1
1.05567438509203 1
1.03485693772021 1
0.974198541671759 1
1.03872521064662 1
0.994855702157673 1
1.01688448799477 1
1.1244956531666 0
1.09632254726188 1
0.965987907269495 1
1.07722486673425 1
0.950619335818464 1
1.02531610354085 1
1.06592498751077 1
1.01121161015828 1
1.0632690618691 1
1.05714428519788 1
1.04813829660468 1
0.910328352892902 1
0.988098993009805 1
0.942249018421791 1
0.982043092306231 1
0.980237651002524 1
0.935399691298171 1
1.04196090294846 1
1.03196801414476 1
1.05601931609105 1
1.04465729044815 1
1.06037344405599 1
1.12282880951075 1
1.02630922869832 1
0.917162627777458 1
0.857570533248909 0
0.888627831223341 1
1.08912643585208 1
1.06711980216127 1
0.851791744959861 0
1.13254933951854 1
1.13480014625321 0
1.17103821761146 1
1.11209115637168 1
1.04090380534991 1
0.982221143970836 1
0.920797502218964 1
0.886533992692871 1
0.892389170875053 1
1.02775454588283 1
1.00344505876082 1
0.816161376607686 0
0.932663126890777 1
1.12255920421512 0
0.895189839803785 1
0.964266559369978 1
1.02162462915692 1
1.07017381829678 1
1.04352076501519 1
1.08350205160812 1
0.90874674126613 1
0.93734789399207 1
0.781775479000776 0
0.851916944116164 0
1.13535599961467 0
1.06488242651166 1
1.08983868212871 1
1.02615014104939 1
1.10947861065553 1
1.16340956110244 0
1.07653273437691 1
1.08286092759983 1
0.911220356323675 1
1.01258449968101 1
1.02757406093851 1
0.921623549711214 1
1.01174061161369 1
1.0228433037468 1
1.03584067180438 1
1.00522903585635 1
0.899301139025953 1
0.904899965332757 1
1.06524214766316 1
0.928252903705707 1
1.00285009676007 1
1.02052307355206 1
1.00387764658706 1
1.0202856551232 1
0.984539373583324 1
0.963918845698517 1
0.945129544042932 1
1.02964437183016 1
1.01450526443145 1
1.17573047043287 0
1.02665359044762 1
1.05066692706808 1
0.887370339935405 1
1.03345723981284 1
1.01035697137595 1
1.05664957144196 1
1.10820954520287 1
1.00655761232314 1
0.90301603508328 1
0.954365693146207 1
0.871715737905442 1
0.884123830445947 0
0.77230661197385 0
0.981497858336665 1
0.995634706460186 1
1.09772019694842 1
0.968281345680216 1
0.909741249353098 1
1.07198542635997 1
1.09766838913011 1
1.10188158786367 1
0.977152885046085 1
1.07375764402649 1
0.94639230449372 1
1.06519952254745 1
1.07132953032871 1
1.03100819022334 1
1.09559834945649 1
1.04719920819094 1
0.887983676670017 1
0.960498686924447 1
0.852281852336254 1
1.09379610900343 1
0.891992848837646 1
0.888471831092933 1
1.05375154880029 1
1.0141721020646 1
1.03941995691985 1
1.02047946621668 1
1.01205794070369 1
0.872826423210411 0
1.05010081843574 1
0.972422627965717 1
1.01389760979738 1
1.1378458786807 0
0.890597829884342 1
0.885788506354511 0
1.04303171757882 1
1.07490555558883 1
1.15035359552679 1
1.02942987790759 1
0.813534973185803 0
1.06081205240657 1
0.945081455560421 1
0.90241070759471 1
0.938558020793212 1
0.894184370264038 1
0.962617488461345 1
0.997802041968786 1
1.05003887489828 1
0.903358117239133 1
0.998868946448589 1
0.967509731414084 1
1.0617942939841 1
1.00373519843459 1
1.02818104276017 1
0.971415608562711 1
1.03103238177592 1
1.17550622389177 1
0.957781609076432 1
0.979195650363214 1
1.08126909765922 1
1.02537796382606 1
1.05809257173013 1
0.966480588068421 1
1.03828435342934 1
0.823320369703825 0
1.05846110797462 1
0.952059730267196 1
1.08887050765536 1
1.00533591849373 1
1.03102499018314 1
0.986703641499516 1
1.01988460677159 1
0.856798621087368 1
0.927046643840921 1
1.08346506968939 1
1.05729985803444 1
1.07853667206286 1
1.09226226815686 1
1.07064483261826 1
1.04925550969159 1
1.00879942083668 1
0.90789155284743 1
1.06084310181443 1
0.937992602400711 1
1.12753741040503 1
1.02938170852717 1
1.01519448457863 1
1.07057774450418 1
1.01400859988431 1
0.919836607176713 1
0.943896967190693 1
0.951845811494549 1
1.19480575553135 0
0.909352176750916 1
1.04262921505966 1
1.03649216396805 1
1.01059659132464 1
1.06033900694172 1
1.0643171312985 1
1.11879114867435 0
0.996294528865666 1
0.902329665096822 1
1.0053705816723 1
1.00463568482959 1
1.17461810865041 0
0.989078118289671 1
1.11146354916424 1
1.03012233910555 1
1.05700078890571 1
0.935805789039903 1
1.13360063375996 0
0.932261925230733 1
1.04416308146856 1
0.973356979317481 1
1.01508811993964 1
0.949627386133102 1
0.897619027794579 1
1.03381116846142 1
0.976109973399242 1
1.01216014562122 1
1.00306617183057 1
1.09092997222355 1
0.928097376631609 1
1.11663415313208 1
0.974695365370813 1
0.882537631758244 1
1.05575615746424 1
0.871658338937097 1
0.964273350810933 1
1.00150902148074 1
1.11483732079888 1
1.04827350144024 1
0.934374827366714 1
1.09284419455645 1
1.06042082153076 1
0.905486763921116 1
1.03135242614808 1
0.982042200579123 1
0.913474360715382 1
0.8385838908767 0
1.04009978591823 1
0.956548912027406 1
1.00724276616494 1
1.03429659057108 1
1.26871240768394 0
1.00364841730446 1
1.06791471872642 1
1.02354651223065 1
1.02112724695599 1
0.977998575146188 1
0.864686999681743 1
0.988914884815941 1
0.998920458103652 1
1.06442911299051 1
1.13613791045028 0
0.977800430145469 1
1.17722579394331 0
0.977484098267416 1
1.0156063613526 1
1.1259563008152 0
1.04285552258215 1
0.970241552772355 1
0.970708176360388 1
0.833299557888945 0
1.00140914026199 1
0.963617267200441 1
1.05338642572732 1
0.96773367142249 1
0.916899298246333 1
1.0050301884103 1
1.03178442046453 1
1.02451593268075 1
0.911470476527659 1
0.896105841424205 1
0.792961536879755 0
0.841475137027385 1
1.05805948075053 1
1.10628801240218 1
0.889296268449952 1
1.01660247718458 1
1.02148734991372 1
1.00964023722864 1
1.15408551046004 1
0.942525517569204 1
0.893937693385437 1
1.09091457686384 1
0.985426060168494 1
0.928012024337392 1
0.903310408587011 1
1.0061751831726 1
0.963109477155447 1
0.955730241025089 1
0.911765026109367 1
0.949254842832909 1
0.989601957712 1
0.913249210359577 1
0.993758422982174 1
0.968793973739507 1
0.99200212201127 1
1.03179496783787 1
0.98626934293096 1
0.972487902672512 1
1.02509292426499 1
0.955259209175658 1
0.990498612533736 1
1.10774160828015 1
1.05429331491409 1
1.06669919504242 1
0.989349647812665 1
0.882331966986581 1
0.963300534281581 1
0.988712993048206 1
1.12298587092444 1
1.0992954762925 1
1.02561718888736 1
1.00931609536249 1
0.93890120337004 1
0.99888746766243 1
0.928005413634737 1
1.02662407867686 1
0.982147369636214 1
1.04581174946049 1
0.972532410705363 1
1.1041498926631 1
0.943948661362707 1
0.924621133468573 1
1.04423310981623 1
1.01323744435478 1
1.03643884247851 1
1.04220387859093 1
1.04407553663645 1
1.07247711666656 1
0.955594141513218 1
1.00705178225657 1
0.950629204850768 1
1.01732239214595 1
1.14791242003739 1
1.05611543642307 1
0.995619083362825 1
1.00272263580798 1
1.0346056250208 1
0.977652817406359 1
1.00745033194589 1
0.927267036478329 1
1.05544162900251 1
0.915705791027674 1
0.975626141191344 1
0.915232669336935 1
0.834070990498955 0
0.886809663833023 0
0.99905869790031 1
0.978046304578979 1
0.758116660517379 0
0.950915358410106 1
1.05963664398836 1
1.10176106884339 1
1.22897173996123 0
0.906754789300364 1
0.999783567089573 1
1.06041993061656 1
0.964804246588629 1
0.946320992842342 1
1.03685305449434 1
1.0535130078642 1
1.20695654567484 0
1.07269294311875 1
1.14430539792505 0
1.06584055322745 1
1.01707114042792 1
0.97508031916461 1
0.917479496435714 1
0.949671947913261 1
1.01868635358316 1
1.01368768174756 1
1.00689219245083 1
0.897400026765932 1
0.938955412892741 1
0.919548371429883 1
1.14206842979662 1
1.06213023006504 1
1.16306141106086 0
1.01841212929035 1
1.09414378709213 1
0.985396070272991 1
1.03550440533589 1
0.914850532484484 1
0.993691917305001 1
0.923197269162226 1
0.856133237189685 1
0.987790255243388 1
0.998935602533795 1
0.94898243342884 1
1.23564180057692 1
1.19075455520264 0
1.04082466385922 1
0.888838521456048 1
1.05854778919242 1
0.862290200700951 1
0.999208303031668 1
1.03174263150989 1
1.0618365059086 1
0.916357694647009 1
1.05105400695846 1
0.957521795346762 1
0.872128603093554 1
0.911056627037155 1
0.980280333125128 1
0.983680423743457 1
0.910268036544732 1
1.11980890735213 0
0.978694464012821 1
0.998863854700873 1
1.12210571106272 1
0.849527564684965 1
0.977252180491981 1
1.18041406134756 0
1.09740145259732 1
1.0098965433382 1
1.05917434510179 1
0.928920829831775 1
1.04039493872887 1
0.972400912928076 1
0.80120734953087 0
0.921439643552308 1
0.995238737731696 1
0.865860213086051 0
1.00531846527092 1
1.02992211151513 1
1.11608468943148 0
1.11795655434445 0
0.966057981160369 1
0.996044545139976 1
0.933194067909362 1
1.1301190935948 1
0.962659521762936 1
0.978004879743072 1
1.02733248048419 1
1.02287560397285 1
0.978790811026729 1
0.949893063866322 1
1.20077024653024 0
0.965017552729241 1
1.01705460263955 1
1.02750573077458 1
0.972792822956967 1
0.862786462850951 0
1.09020939685512 1
1.02577561913849 1
1.06538834920089 1
0.955440552243139 1
0.988373181216084 1
0.989373967820047 1
0.929705067156548 1
0.937709262759452 1
1.06915963327754 1
0.98711696604615 1
0.917050719646434 1
1.13362741619571 1
0.843975416925533 0
0.994084042133631 1
0.810631777323995 0
0.958764958860932 1
1.08206996537085 1
1.0099768362892 1
0.888996728467038 1
1.00321147118707 1
1.05741719117155 1
0.942174843995657 1
1.02580478096592 1
1.00037181502471 1
0.872360634605921 1
1.04975077674679 1
0.985186961303748 1
0.948063377920884 1
1.13916618868917 0
0.85393237872264 1
0.849298579770895 0
1.01711017014752 1
0.811507544192997 0
1.07759109181928 1
0.964697481726648 1
1.03896446479832 1
1.02076845674061 1
0.99318591006736 1
1.04325174952238 1
1.0912175163036 1
1.02551677321148 1
1.00571298921764 1
1.11798370707138 1
1.08179682281579 1
0.92588931154219 1
1.09886198339786 1
0.972254112251245 1
0.973370048025737 1
0.885737999442055 1
0.990699710370526 1
0.893877308877674 1
1.06101757386097 1
0.834257618684184 0
0.962093801113356 1
1.09536162889058 1
0.936503850126255 1
0.874544968708064 1
1.03973353597421 1
1.09831067646188 1
0.91551165885219 1
1.12376392770247 1
0.971458938067579 1
0.980706517022837 1
1.13994088797056 1
0.94081269528135 1
0.833633789940294 0
1.1061344805392 1
0.983832937941736 1
1.09384085528024 1
0.840614637160783 0
0.892984925719486 1
0.990325229768651 1
0.999123944870736 1
1.01940485770314 1
0.982800958878445 1
0.995577827035881 1
0.838742527535049 1
1.20600310042756 0
1.08317217956612 1
0.947305569072271 1
1.08006345443772 1
0.917117676321437 1
0.888222901288171 1
1.01857072544317 1
1.01236422186916 1
0.981043205776675 1
1.05446031979203 1
1.02144066158782 1
1.0019835588181 1
0.989802623769794 1
1.06845197234482 1
0.9669939765156 1
0.998094630830799 1
1.05283857413062 1
0.962715552258035 1
1.0283624424616 1
0.95651420773583 1
1.04831624877105 1
1.06653952138469 1
0.958637378203843 1
0.887620344692048 1
0.935627120119627 1
0.995895088579824 1
1.14614004465747 0
0.847919763034405 0
1.01378206773657 1
1.09957244911364 1
1.01531919958098 1
1.01692320710911 1
0.965871673125373 1
0.988664802154557 1
0.943326504255323 1
1.0140343088932 1
1.06270248325965 1
0.989284406604954 1
1.01956831554142 1
0.954338262218588 1
1.12373864456526 1
0.883385988514799 1
0.994485080655027 1
0.880156940644951 1
0.891487226790063 1
1.00060088405021 1
1.06784168830651 1
0.811661309875614 1
1.07468665240415 1
1.09285174146332 1
1.07156807450333 1
1.02730864833994 1
0.911530010652005 1
0.923145665423707 1
0.881753763758139 1
0.931393753691411 1
1.00185495038226 1
0.992325927892473 1
1.01469977550091 1
0.924538501649584 1
0.938700059892269 1
1.06015293822581 1
0.941896561575406 1
0.910037312338742 1
1.07725534078198 1
0.915989472057192 1
0.977295288481643 1
1.04029873108632 1
1.14440429640591 1
0.964731670237315 1
0.863423126281154 1
1.04615789456512 1
0.910206647092468 1
0.996703378299221 1
0.985082313261243 1
1.00121218780219 1
0.896509336944695 1
1.09135965814597 1
0.887287134079011 1
0.980475625432256 1
0.915741264031339 1
0.923903106307407 1
0.919201014112479 1
1.06568260637839 1
0.952115133772779 1
0.847174070458854 0
0.96669672793255 1
0.995194562035841 1
1.04062133406055 1
0.943626152780777 1
1.00630905580874 1
0.951900504769766 1
1.1254101350146 1
1.03489206335983 1
0.973653528455095 1
0.91233336946679 1
1.13125419609123 1
0.855060431809007 0
1.02371873421809 1
1.00879565113992 1
1.10657341378953 1
0.982927052232645 1
1.05159285970746 1
0.982193343251229 1
1.08771315361174 1
1.05614036608331 1
0.955624011286764 1
0.935203179245172 1
1.06068783046593 1
1.04819671935557 1
0.901248669652936 1
0.881140099367734 0
1.07126060226186 1
0.847790486869604 0
0.953466845154971 1
1.03987820493644 1
1.018725512553 1
0.98688168557836 1
1.08833777739021 1
1.0149326982866 1
0.893006904557822 1
0.991803661378445 1
0.931823827104841 1
1.06095779345841 1
1.04022220827983 1
1.08805751060647 1
1.04679745540739 1
0.883290419717218 1
1.04906633932608 1
0.997782873618999 1
1.03822102667444 1
0.88332615575884 1
1.04649688912233 1
0.990329308597407 1
1.01241101195274 1
0.935487345899581 1
0.894161298451296 1
0.977226512151526 1
0.818888794406225 0
0.99359731541027 1
0.873584709379759 1
0.936591701866126 1
0.992001196499462 1
1.02956832654064 1
0.972415354075956 1
1.11839335060918 1
0.955384530610608 1
1.02825046864738 1
1.0751607712906 1
1.07147036533115 1
1.07313364215812 1
1.00673449967372 1
1.08537879041896 1
0.975980637529797 1
1.01660023810892 1
0.826136250064518 0
1.02922918349946 1
0.888617704507314 1
0.986195741822685 1
0.965418373263102 1
0.972428427670637 1
1.00669034252778 1
1.22878308440272 0
0.901363063997365 1
0.819762140527607 0
0.997860364067533 1
0.932634706998977 1
0.941374264288162 1
0.930297409814407 1
1.00194528043053 1
1.06452706255389 1
0.97982148217749 1
0.851055775211697 0
0.92065499193774 1
1.14670893305207 1
0.916654959222867 1
1.00284958327536 1
1.04566840764696 1
0.980101503507316 1
0.99916593639656 1
1.14343666899166 0
1.06476174602776 1
1.02441153794077 1
0.967661428401573 1
0.990025479350379 1
0.915442235265216 1
1.02872293682714 1
1.05002923749444 1
1.0452227601095 1
1.07033630765389 1
0.942687803408351 1
1.11831922638844 1
1.10531250310443 1
1.00198880781669 1
0.999013034187052 1
0.983661186980837 1
0.809609762768545 1
0.969564342004582 1
1.07280586305096 1
1.05591390556779 1
0.934286128466031 1
0.848219528772366 1
0.92231810644998 1
1.08821827122805 1
0.879899972667541 1
1.09730702263066 1
1.07123695675482 1
1.02375652610597 1
0.941835441187129 1
1.00423525927999 1
1.21292574414303 0
1.05520646966948 1
1.04049398696951 1
0.980244787346235 1
0.953484430884687 1
0.984966366440428 1
1.04774812808219 1
1.04610124782168 1
0.941214860951074 1
0.88583886107748 1
1.05497913219021 1
0.995972610258972 1
1.02682318541512 1
1.00265778791755 1
0.89599161873525 1
0.92873574772488 1
1.03017402078447 1
1.17602644466603 0
0.998689932206703 1
1.10245308988572 1
0.992602249921139 1
0.75687429922629 0
0.975635457191068 1
1.05682903585581 1
1.23860093047005 0
0.902597743321257 1
0.994125301514275 1
0.890082831131126 1
0.990290530509768 1
0.926545410227175 1
1.10778904859519 1
0.908853585059705 1
0.885936707391021 1
0.868124515307464 0
1.06460595249536 1
1.12855906073997 0
0.957226958556117 1
0.927293043537957 1
1.07063517944954 1
0.85826456953902 0
0.979840248313669 1
1.00961456184927 1
1.08823062641618 1
0.995116707399768 1
0.933713408883209 1
0.893179250760415 1
0.899141344855483 0
1.05251529538702 1
0.962397571666632 1
1.11342803949456 1
0.871003833578686 0
0.881991020163259 1
0.888937103846581 1
0.819335574861617 0
0.988133313785755 1
0.852956978044526 0
1.0087882225495 1
1.03060108285826 1
0.999031149437554 1
1.09367322672624 1
0.961276004244232 1
0.898122939014376 1
0.987274986113141 1
1.0384126461655 1
1.04713640480416 1
1.0209577484707 1
0.983779704554403 1
1.0971473195708 1
0.978581839701992 1
0.991443499564357 1
1.0042561976494 1
1.02524343108189 1
0.890897734741409 1
0.855815272529113 1
0.916494517912044 1
1.02640124571324 1
0.978694556479644 1
0.914967228171233 1
1.10716343113034 1
1.02092283111207 1
0.951305573249779 1
0.961424810812074 1
0.909910502358108 1
1.08350393107118 1
1.05198813201958 1
1.08236260237897 1
1.07456497764951 1
0.952590484528598 1
1.05803838326087 1
0.949275186726987 1
1.03398307763266 1
0.972639493544684 1
1.10398899117915 0
0.947370599259286 1
0.924860804809511 1
1.05644349780961 1
1.07649973921128 1
1.04803005574865 1
0.821300934223711 0
1.00203301289997 1
1.10698271716987 1
0.935769881214084 1
0.8846948121732 0
1.03633486363939 1
0.996426777037477 1
0.866729015428173 1
1.04662202318149 1
1.02656741879975 1
0.884113852526719 1
1.01852716062436 1
0.932103963767621 1
0.875424087187249 1
0.9352668823453 1
1.03421921726382 1
1.06894634752118 1
1.13652731264746 0
1.077324895506 1
0.991396319116363 1
1.01555804547433 1
0.889877892362408 0
0.990854841519836 1
0.935211984603256 1
1.06024867884162 1
0.991669097827326 1
1.02413654625278 1
1.08210466627721 1
1.00249462389595 1
0.856182770354086 0
1.01282020724613 1
0.930323285732579 1
1.19233877066753 0
1.10235259838792 1
1.08470958776757 1
1.20261647573727 0
0.930895736278693 1
0.854326486495517 1
1.01443714137931 1
1.06288680650001 1
0.996813332225536 1
0.96767296337544 1
1.06972047400713 1
1.14305897674599 1
0.98587546191841 1
0.974827045692049 1
1.2440999706547 0
0.997219702428858 1
1.10345927569441 1
1.00277819211774 1
0.964123978797853 1
1.01933306368368 1
0.888720514564235 1
0.920497757464368 1
1.05351640821662 1
1.06309747989829 1
1.11416168997579 1
0.910852502804409 1
1.05976893128959 1
0.987248543662666 1
0.948534952255908 1
1.0005951470627 1
1.0512043986832 1
1.10242374444764 1
0.840210341991183 1
0.906390971958959 1
0.976492325064989 1
0.995698507045828 1
1.20852703269245 1
0.985798236986193 1
1.07201984368829 1
1.07867514074712 1
1.10697455832071 1
1.04153664391762 1
1.0107179325875 1
0.953636269766913 1
0.986501135617235 1
0.95045248851165 1
1.12939721924459 1
0.906578171697317 1
1.02470174887515 1
0.918912291286489 1
1.08348309397247 1
0.971673130309997 1
1.00471085764567 1
1.054979848252 1
1.0353639451646 1
1.04806305887996 1
1.14818319867879 1
1.04920121983036 1
0.978343804038684 1
1.03502799460332 1
0.946824739073444 1
0.986163352031701 1
1.02696844037347 1
1.09862848768622 1
0.927525441494848 1
1.10133206787635 1
0.976426318695621 1
1.11571538314574 1
1.05294219817609 1
1.11981446022596 0
0.915900445910838 1
0.932352033085514 1
1.06887783297748 1
1.05563712412211 1
1.0022873680469 1
1.16785504109317 0
0.884104278655814 1
1.02818171002269 1
1.01627248962452 1
1.01334700030626 1
1.04463597883372 1
1.09907512986544 1
0.895651390164203 0
1.00105458179518 1
0.993221962870165 1
0.968697233787506 1
1.01323629627717 1
0.893586578171275 1
0.92376327146046 1
1.04675619720296 1
0.914163324424377 1
1.12387698455863 1
1.08317149696032 1
1.06465247915415 1
0.893891569151205 1
0.988917509936928 1
0.913647134577397 1
1.0685103069945 1
1.12429270807224 1
0.959101061391692 1
1.17993390841575 0
1.01416029642061 1
0.947500473043282 1
1.16752837798904 1
0.968802443020857 1
0.955617282145366 1
0.992961956138162 1
1.10576013134104 1
1.07263300520331 1
1.14431105136574 0
0.896892751969523 1
0.9678418218037 1
1.07194663175501 1
1.08684612903375 1
1.15538400521493 1
0.978948935360717 1
0.987505758080274 1
1.04388500492058 1
1.01443893249582 1
1.05244914037455 1
0.845648559862852 0
0.902546829091496 1
0.921989173239871 1
1.13818866007727 0
0.968026992088724 1
0.932341840200755 1
0.953335672463715 1
1.07648042276392 1
1.04718880954606 1
0.988515770719682 1
1.04723428123874 1
0.849848677144316 1
0.957389330664409 1
0.951844416652262 1
0.937966366458834 1
0.944975835359116 1
0.984703630282698 1
1.00550369214601 1
1.05351411805646 1
1.08810824203329 1
0.998645954155268 1
1.01569810894383 1
1.0803273642403 1
0.895321891758479 1
1.07099729559065 1
1.0014780850661 1
1.03893352170491 1
0.926402719270642 1
1.03443450054713 1
0.967493006598351 1
1.06887353042156 1
0.911179222603552 1
0.994434570096016 1
1.05649757163314 1
0.961510636163126 1
0.958106187509237 1
0.966458077217611 1
1.01045709685287 1
1.02826013486647 1
1.01521419691925 1
1.03914378446437 1
0.992867296796109 1
1.03283958704589 1
1.09422512109626 1
0.951357629055198 1
1.01039476842963 1
1.02899148199762 1
0.942374142618214 1
0.891704668701054 1
0.939648506622265 1
0.875889496178369 1
1.09628272782851 1
1.04351977783709 1
1.01065782758817 1
1.00199074080938 1
0.916534916993456 1
0.97448371275517 1
0.904435047298645 1
1.11057976064623 1
0.962400855328516 1
1.04227785899967 1
1.04682681387599 1
0.975918996713393 1
1.11956525068771 1
0.865335167542433 1
1.02366864515239 1
1.05288893340004 1
1.00569048108752 1
1.01200774929486 1
0.909750270785739 1
1.12301267499727 1
0.923219081186159 1
0.995266217146413 1
0.964095379014204 1
0.895809886308491 1
1.01883009065181 1
1.09604766506973 1
0.891429515921355 0
1.15024301259175 0
1.09933766965172 1
1.02802719942183 1
1.04603240601201 1
1.03700899912484 1
0.958069480383088 1
0.95446409991449 1
1.11941822321495 1
1.03749500108908 1
1.12205715912368 1
1.11465636788496 0
0.940400210374854 1
1.07605069504385 1
1.05300895163141 1
0.928313732903733 1
0.848740776921756 0
0.997795251240021 1
1.01471116107243 1
1.11017203698503 0
0.982011726038079 1
1.04394265913901 1
1.05501286980485 1
0.958809553546111 1
0.921928965997635 1
1.0758959426808 1
1.14722773938029 1
1.15354705187263 0
0.773530260682901 0
0.914573018914804 1
1.07920123894374 1
1.01845112255959 1
0.977639578169204 1
0.927025159592281 1
1.02108276234577 1
0.960144111153161 1
0.996418425593201 1
0.948338037085376 1
1.0131696904751 1
0.923202480432334 1
1.03806111868482 1
1.10423492294926 1
1.07635551609922 1
0.893376128809244 1
1.02722652265788 1
1.10596793365536 1
1.08263269237664 1
0.940289239736084 1
1.05911034609295 1
0.971081983701152 1
0.895613600912764 1
0.915526068796782 1
0.913040031714988 1
1.00478764715912 1
1.08435637681911 1
1.04077302396417 1
0.928197501625913 1
0.930638356848731 1
0.999359953546582 1
1.05128052548609 1
1.03830289359348 1
0.956867714902213 1
0.777720007171838 0
1.15947854152696 0
1.05823960141327 1
0.983319166881162 1
0.83660453643312 1
1.01727442060817 1
0.969588247116754 1
1.02123429539032 1
0.908913780600239 1
0.965041735224852 1
1.06062951568313 1
1.03006080123116 1
0.828399970997788 0
0.984566884497233 1
0.912859867569421 1
0.888628646282461 1
0.905914671293177 1
0.981818101943085 1
0.851566128120263 1
1.07573562784437 1
1.10395551790503 0
1.03099942194358 1
1.0074687398271 1
1.06156856824283 1
0.936286190615519 1
0.934118182452028 1
1.11833825674305 1
1.05037945938601 1
0.925925915900176 1
1.10899629714924 0
1.10976928713842 0
0.833999849754157 0
0.989170733702691 1
1.01206266864272 1
1.05240325667938 1
0.887901000349843 1
0.94132760127665 1
1.12361647483888 1
1.11871166013348 1
1.08766020933848 1
1.00185159624057 1
1.08498180477221 1
1.06243301511774 1
0.91377970348773 1
0.869849087445692 1
0.96214170129095 1
1.15309301307248 1
0.878975937155665 1
0.97920266127754 1
1.04276408180909 1
0.87979362381291 1
1.05329526988861 1
0.993670209343494 1
1.13170289152599 0
1.05679611349078 1
1.16948092105461 0
1.01501515329569 1
0.946368120779675 1
0.873870748453321 1
0.989818825503629 1
0.932478866099704 1
1.02446773485897 1
0.91748860211081 1
1.02414617584167 1
0.978615567055454 1
1.03588405523369 1
1.16908542796983 1
0.98966459242309 1
0.981952531722399 1
1.0865301503659 1
0.921448545654258 1
0.870529994128268 0
1.04726264327074 1
1.00053899615361 1
0.993421292992326 1
0.978021494759473 1
0.993886854164275 1
0.991417822402263 1
0.879752219764303 1
0.818456353250594 1
0.954741265433615 1
1.14730202199106 1
0.903525728205504 1
1.05505534112463 1
1.00084134896555 1
0.970898259388707 1
0.906591917667444 1
0.938510851132651 1
0.968403166352661 1
0.890675804064555 1
1.06670623907475 1
1.05376307048893 1
0.881586386799925 1
1.05657325342086 1
0.912174652731663 1
0.973551615587965 1
0.976968678508766 1
1.1171676035819 1
1.04433683818363 1
0.904237113925742 1
1.07049147516348 1
1.03989724191375 1
0.939809907574439 1
0.904399213085059 1
1.16581249811606 0
1.00845801189211 1
0.95271708257579 1
0.993390670102527 1
1.04281783076081 1
0.937489116410857 1
1.17011576486594 1
1.02494870781601 1
1.12871581757882 1
1.18227414965968 1
1.01430871683063 1
1.16067650955357 1
1.04401676984931 1
0.984030315924138 1
0.946363837223429 1
0.942274340821829 1
1.11617175700691 1
0.873537262551239 1
1.00471351336811 1
1.0453316630182 1
0.957303585252128 1
0.996867274069233 1
1.08996703917257 1
1.02252979533527 1
1.03358466366645 1
0.93675696793428 1
0.995589351302253 1
1.05131496342765 1
1.09701703889498 1
0.805823712340873 0
0.865192365753699 1
0.892488095919601 1
0.927280563629319 1
0.998697444645704 1
0.968792684855069 1
0.999006295967463 1
1.00393991038569 1
1.20165589378105 0
0.911731114659308 1
0.967090151463083 1
1.0068423293626 1
1.14181550129906 1
1.08184933685461 1
0.997426737879603 1
0.92809297188509 1
1.07167055442991 1
1.00604945257111 1
1.13187964857334 0
0.848168283096915 0
1.10741312285968 1
0.911314067350826 1
1.03088637273822 1
0.843628772146427 0
0.914668293262735 1
0.907361440947446 1
0.943676577829811 1
1.02871682291248 1
0.933310602789137 1
1.10894681932652 1
0.992279496340972 1
1.01737162058891 1
1.10249914779489 1
0.986891155812425 1
1.10267373023141 1
0.935059250324856 1
1.07585211591459 1
1.16610052535138 1
0.925286220759325 1
0.98917993633944 1
1.03858452276148 1
0.946453201957142 1
1.07104518343545 1
1.05466621048913 1
1.02781569642384 1
0.929428738189745 1
1.18050377706022 1
0.991973684317615 1
1.11577475265864 1
1.11996126977656 0
1.00081620707451 1
0.976324212789014 1
1.03429386765572 1
1.03081203763899 1
1.15528913904687 1
1.07152478093587 1
1.13593418267443 1
1.08453938680177 1
1.05983441913627 1
1.0100623449025 1
1.05717036837021 1
0.976656914424972 1
0.879743008506663 0
0.89971856411912 0
1.00275873912344 1
1.01408410080064 1
1.08192331163364 1
1.14408046999989 0
0.97643162422119 1
1.00413351634215 1
1.00657899585053 1
0.925153037933671 1
1.15098782932736 1
0.945751111998203 1
1.10318492011575 1
0.99494431982322 1
0.880546092109512 1
1.11885073428629 1
1.03317351860591 1
1.06626809662266 1
0.992697753172662 1
1.20941041667818 0
0.938260885927636 1
0.933596756225432 1
0.967073063637453 1
1.09409843949715 1
1.13025638380976 1
0.979245075787528 1
1.0130773384856 1
0.955950495455405 1
0.945292703524456 1
1.05006284470066 1
0.927174222113816 1
0.919539421925156 1
0.881494010490091 1
1.02321592506574 1
1.08103652828104 1
1.05910591284266 1
0.989561131913499 1
0.887969512491661 1
1.05787478079075 1
0.896458794932922 1
0.983661044788733 1
1.05541098211286 1
1.15815668144156 0
1.06214281700138 1
1.0181058572695 1
1.04376001273096 1
1.04040949829685 1
0.876830400650846 0
0.810396904027688 0
0.9197976442901 1
1.08014583944682 1
1.09206202307854 1
1.07741155984756 1
0.98830942911964 1
0.957086763715782 1
1.00359680225316 1
0.948140611214103 1
1.11436983522337 1
0.936665619969487 1
0.964064922507498 1
1.17171705890779 1
1.07177301321511 1
0.990821173527582 1
0.968024972737369 1
0.994624269810414 1
1.06594808813178 1
1.16707549148113 1
0.947192879082487 1
0.841770015736128 1
1.02169346049715 1
1.02034501270088 1
0.990203233696939 1
1.14030359510975 1
1.15904082189402 1
0.912379836678572 1
1.00900114401683 1
1.03284747911974 1
1.01116947015572 1
0.918551163701668 1
0.823808850823396 1
1.11127917637975 1
0.903637412279244 1
0.956843934347241 1
1.03315837559742 1
1.02336622375241 1
0.976830042370801 1
1.02305670379562 1
1.13153151863308 0
1.0519088509606 1
0.971820858238206 1
0.916686808924655 1
1.0575550522193 1
0.869451291708333 0
1.05936051648796 1
1.11451028247309 1
0.994158019109285 1
0.934580484802479 1
0.965951072667276 1
1.06586088907973 1
1.03915248988772 1
0.930472033555992 1
1.03372103545723 1
1.04876357169361 1
1.02515591287241 1
1.0185907025473 1
1.05392939298848 1
1.04368272827399 1
1.00183081704132 1
1.05271880120582 1
1.06039678003765 1
0.931036464146057 1
0.926997824213497 1
1.05917968669235 1
1.04818733100724 1
0.980040404578267 1
1.13504889679797 0
1.05386445573452 1
0.977721498541445 1
0.977396038948049 1
1.03506674721081 1
0.940375136161248 1
0.898751127045748 1
1.07625552351907 1
1.00622582983532 1
1.01842206938861 1
0.974517780684703 1
1.0331555209635 1
1.0563600628026 1
1.01760681944752 1
0.770199367693496 0
1.15333414792698 1
1.03986688387585 1
1.06278324900721 1
0.960939693249743 1
1.13055843649982 0
1.01834891904655 1
1.02447590400238 1
1.03053773489339 1
1.0959691982197 1
0.995435861189691 1
1.0305334580122 1
1.00642692649149 1
1.02714022774129 1
0.917842447319788 1
0.915192393067152 1
0.801359268089112 0
0.988918896101594 1
1.05541329885861 1
0.999968944181015 1
0.880075909217603 1
0.955797090993509 1
0.824713429171008 0
0.945281011470371 1
1.05843088372338 1
1.19307893574073 0
1.0625530536753 1
1.06743322235501 1
1.0183640453594 1
1.04610974208335 1
0.936509407323235 1
1.01841457758631 1
0.93581121639209 1
1.1127741030866 1
0.918737366411908 1
0.980379942359711 1
1.07228264457108 1
0.995979453829882 1
0.995080698931649 1
0.907450448555831 1
1.01189683616012 1
0.80148102631936 0
1.06702023079022 1
1.06737725185174 1
0.834304924022574 0
0.986549717674901 1
1.04280517025243 1
1.07472706101639 1
0.986473618914975 1
1.06697816466979 1
1.11114556793073 1
0.942952160116369 1
1.00780029173145 1
0.933648597326462 1
0.913007932001239 1
1.02563657929608 1
1.14843731715677 0
0.862315452086231 0
0.934822706134452 1
0.978031570086358 1
1.09534882765352 1
1.08713369993494 1
0.912096178800817 1
1.15590713486843 0
1.0368772822267 1
0.997944522794868 1
1.07238510312733 1
1.06575736835087 1
0.983486049731658 1
0.782498424824028 0
0.844493274156085 1
1.02701891756714 1
0.97801706959572 1
0.956548577172595 1
1.03794981569817 1
1.02498075916292 1
0.897581430792098 1
1.10791930794699 1
1.09417017509944 1
0.967842333449221 1
0.894615494456332 1
0.930870161620744 1
1.13411761662825 0
1.02622743557318 1
1.02592495489618 1
0.976479735956109 1
0.9545886267293 1
1.01887716270572 1
1.06570468682738 1
0.947893270375537 1
1.12060449633141 1
1.16771957447584 0
0.867668629680854 1
0.955158677962139 1
0.804776565288674 1
0.977641859698959 1
0.92802509487197 1
0.900703628150727 1
1.06704409972312 1
0.980880285466913 1
0.980763845865653 1
0.805973324579829 1
1.11194740868076 1
0.899738350348365 1
1.05703731753907 1
0.932025487477641 1
1.08232950406956 1
0.924874888044506 1
0.999264196773336 1
1.11056507069674 1
0.99963264241242 1
1.11389377923129 1
0.900552568030341 1
1.06825167528323 1
0.888650880239562 1
1.11294031079976 1
1.06357190947588 1
0.996004980280783 1
1.14794794492929 1
1.06844503464312 1
0.959491598549954 1
1.10057187617473 1
1.03887112567659 1
1.0036103471087 1
1.07754447224126 1
1.03371865602502 1
0.940508269425677 1
1.03756848917309 1
1.15238753186262 1
0.98455132834666 1
1.03976295098112 1
1.04595266044751 1
1.1267010289349 0
0.696989814605351 0
0.85038789082436 0
0.918234186251435 1
0.990668268842041 1
1.02259450958774 1
1.08229186443892 1
1.06448872569397 1
0.955145934847349 1
0.944731235007889 1
1.02067352826721 1
1.07219001166689 1
1.03792566803344 1
1.0029010575992 1
1.01041073299262 1
0.930669501650779 1
0.974134818660975 1
1.01670342381544 1
1.0728933430418 1
0.905114261272183 1
1.09932734739351 1
1.09126052104893 1
0.975464606643294 1
1.00921656794493 1
1.13833081513429 1
1.01097320248401 1
1.04283249790935 1
1.09881328216481 1
0.955454139830902 1
1.12027253781797 1
1.00647643182783 1
0.855169174066245 1
0.9509940160698 1
0.997765645786145 1
0.948837402188025 1
1.00512744521091 1
0.919888265393818 1
1.07029603416151 1
1.00924554784229 1
1.08616906162574 1
1.03451124100947 1
0.974325831599225 1
0.923208241705086 1
0.99914866821026 1
1.00426830902921 1
1.01309216443088 1
0.95756927969271 1
0.891609379241202 1
0.933159556870816 1
1.05850249589889 1
0.853527113038199 1
0.903204074398021 1
1.03081600768846 1
0.873371167180269 1
0.887505774259722 1
0.972572139759708 1
0.999986620201092 1
0.967756532260105 1
1.00500424761432 1
0.974535156603548 1
0.924816432500088 1
1.12898282781842 1
0.981152229762887 1
1.0059678577007 1
1.08340600796017 1
1.08907618069164 1
0.878427919632892 0
1.01150989528854 1
1.06017678308369 1
1.01480023561939 1
0.973367907075986 1
1.1029638347357 1
1.03429794986584 1
1.05732570839843 1
1.0256211649298 1
1.02917721731166 1
1.08056681132012 1
0.967973918153391 1
0.941698367392066 1
0.943070883029018 1
1.03073025875167 1
0.954922415063638 1
1.02964650017943 1
1.06267095240824 1
0.82498750769574 0
0.981194970875485 1
0.94720521333784 1
0.907480508216131 1
1.00302853853464 1
1.1427011993964 1
0.882222068282515 1
0.917240233580152 1
0.945822919743199 1
1.14306297699181 1
1.04951622924887 1
0.957839253183535 1
1.22848087842152 0
0.983524498233639 1
1.01076954406133 1
0.946028046080946 1
0.999935255104685 1
0.942121893216875 1
1.15832546988346 0
1.07084450023491 1
0.974202622124063 1
1.03946481455421 1
0.959795493235715 1
1.05727377309775 1
0.931237116727514 1
0.915955554484317 1
0.887259696806565 1
1.13188589611554 0
0.955221602239872 1
0.954025739274923 1
0.990227466646787 1
1.08022417187548 1
0.971912234979827 1
0.841618548628764 1
1.00910180069101 1
1.01409993019275 1
0.992881394607928 1
0.952620749962677 1
0.944169761293646 1
1.10802485163556 1
0.960602903218374 1
1.04278727727355 1
0.947392935297923 1
0.940060673496687 1
0.978911058915007 1
0.942353311964901 1
1.0945164486778 1
0.86219091600674 1
0.767442837169173 0
1.04177233507061 1
1.19909878781497 0
1.07025453600452 1
0.914795076578142 1
0.899380725852622 1
1.07818940382387 1
1.07244789009892 1
1.08733575096378 1
1.02492489386965 1
1.14883516883379 1
1.01056895855316 1
0.970122933956321 1
0.975710740964218 1
1.09691677443302 1
0.979097424030423 1
0.917709127044728 1
0.858060266724971 0
0.836303243467769 0
0.917370769014872 1
0.858684978372797 1
0.865156992694775 1
1.07336365539503 1
0.951574756180058 1
1.1126349866163 1
0.94427578644146 1
0.962793118317355 1
0.86784613891254 1
1.05853732202142 1
0.838639677018231 0
0.914562186036799 1
0.947619378081286 1
0.934979566049903 1
0.954547405136324 1
1.03653776134322 1
1.0964661371447 1
0.965409004605189 1
0.945025072080931 1
1.02804601982057 1
0.966860111930852 1
1.03677701080469 1
1.0923743888487 1
0.995972844144134 1
0.970192326525799 1
1.08343864712265 1
1.04416625283365 1
0.881676347020657 1
0.943186487081207 1
0.987449666872607 1
1.07494445086421 1
1.11459313404484 0
0.928077833279387 1
1.00730384581898 1
0.965762146836033 1
1.17514002772067 0
1.18043207504073 0
0.993718053420637 1
1.07949856101316 1
1.10269322087323 1
1.03907706718187 1
1.05026636410046 1
0.862079573355986 1
0.917606325597818 1
1.06813816575525 1
1.0556382213907 1
1.10783544443097 1
1.01006527758188 1
1.04612641081724 1
0.97112101900736 1
1.02878957776048 1
0.867242989345406 1
1.092444243105 1
1.0884258016549 1
0.984684987268267 1
0.837386558510855 1
0.888336920747646 1
0.864149700130322 1
1.00744273114815 1
0.938732023140354 1
0.940084547765182 1
1.08606442934335 1
0.88077718178568 1
0.923979233938911 1
0.920006583156913 1
1.05447017239603 1
1.08450295287474 1
0.905895747005656 1
0.992461388999798 1
0.957690662424645 1
1.04477995621991 1
0.771183868653432 0
1.07665603213662 1
1.03504744512775 1
0.988451093412108 1
0.858681377486128 1
0.938726576371081 1
0.816157999799022 0
0.794268373803497 0
1.11469497126907 1
0.845480573533488 0
1.209307718669 0
0.920421853213246 1
0.814409927088757 0
0.916598158480614 1
0.995945103347403 1
1.0148996859977 1
1.05760181603657 1
1.06711770078273 1
0.910188536738663 1
0.978809786619445 1
0.936413142727993 1
0.987329746270665 1
0.993093283552347 1
0.941529904356176 1
0.833882729255645 0
1.06465457581685 1
1.01627018810676 1
0.990546244026029 1
1.04901468669354 1
1.0548486787065 1
0.973991765763685 1
1.03229124890401 1
1.00980722423847 1
1.08543679713235 1
0.906684099277145 1
1.03822190261939 1
1.11975688412677 0
0.897453517541332 1
1.14880501075975 0
0.789233243926615 0
1.08172891637433 1
1.04179262871964 1
1.11194358065356 1
0.945177292468585 1
0.924851984027815 1
1.08888316533862 1
0.981898370773139 1
1.14680616764019 1
0.937824460428108 1
0.931032689204103 1
1.09505690612263 1
1.00390413663813 1
1.13769302003152 0
1.07694177491062 1
0.862110845325198 0
1.05525439053407 1
0.942954135317311 1
0.977407741768174 1
0.878287909959186 1
0.985958019941754 1
0.960561917778175 1
0.967525735334029 1
0.951139260321718 1
0.925932016785624 1
0.970094407122352 1
0.895220172592464 1
0.85454204353083 1
0.928020801872096 1
0.887053652781538 1
1.037185276272 1
0.9052017593881 1
1.16059880796563 0
1.02419428873612 1
0.913344588219955 1
1.06082825478105 1
0.869756121973121 1
1.05934371173341 1
1.07143377404439 1
1.04385777472868 1
0.95401884192066 1
0.860843169311735 0
1.00477235545897 1
1.0006539096794 1
0.958116593204911 1
0.897625053304995 1
0.865490673214158 1
0.928810743091647 1
0.968643224222393 1
0.893531352183364 1
1.04222778735884 1
0.925582267763315 1
0.937310782588722 1
1.07277130586636 1
0.955875166467017 1
1.020878960093 1
0.873180855426802 1
0.858183398545607 1
1.13861288226572 1
1.01861216201017 1
1.03519191576901 1
0.951399239617546 1
1.07802260647871 1
0.777812954011661 0
0.970534418886764 1
0.839384872174655 1
1.18755759311056 0
0.90623977011895 1
1.01077793926929 1
0.901517219214952 1
1.00422414598648 1
1.1095451199383 1
1.03831195488602 1
0.888948099444632 1
1.04405201676804 1
1.09059757034858 1
1.07289699830237 1
0.969575233795517 1
0.954744257674773 1
1.11224950332095 1
1.04937988471274 1
0.973401672994659 1
1.0107452517938 1
1.08585357061348 1
0.873987387342226 1
0.871805841813603 1
1.08169363942473 1
0.736104023352324 0
1.01630009077013 1
1.08971593731061 1
0.979278412905099 1
0.991203822401056 1
1.03875641776418 1
1.01353128655312 1
1.18500056046629 0
0.862811363277795 1
0.907858604718241 1
0.936006343718851 1
1.11686038638414 0
0.929234012686242 1
0.991229777978336 1
1.0856455366645 1
1.01409844576937 1
0.947003254752634 1
1.2467613020618 0
0.973617966524455 1
1.11004672869687 1
0.992308042467132 1
0.917904281957359 1
0.908840980368023 1
0.956757325584433 1
1.13471386941383 1
1.1101240341259 1
0.942311168003704 1
1.09294806313239 1
1.11993194696302 0
0.862947102849016 1
1.10054579180643 1
1.18043429088231 0
1.07871118630247 1
1.13171521845458 1
0.864656613375422 1
1.11841656977518 0
1.03124293178253 1
0.914321852619261 1
1.0993960688166 1
0.91532864967541 1
1.03646875292721 1
1.1353069785317 1
0.992582949627799 1
1.02718098768324 1
0.908805024785377 1
0.862831433942917 1
1.00460144303605 1
1.04206205937412 1
1.04691712910057 1
0.951910603898035 1
0.957987594214148 1
1.00145249643391 1
0.867762257592112 1
1.10219422050532 1
0.969410101103707 1
0.878965565531582 1
1.05526675385725 1
0.967891066052953 1
0.924743747835662 1
1.02735159466568 1
0.986377468742425 1
1.0389346813025 1
1.03297911863027 1
1.01004761188175 1
1.02508844979906 1
1.05933462537099 1
0.882449434048753 1
1.08206365027915 1
1.0299572423396 1
0.930020726218299 1
1.1517384747044 1
0.943557743374944 1
0.998934621314508 1
1.01323762281446 1
1.0441860901443 1
0.847660545813962 1
0.932060294399243 1
0.943368744347476 1
1.06723700683515 1
1.07058748021224 1
0.952203129116497 1
0.947065974228537 1
0.993591548781347 1
1.05102908679025 1
0.940334486750394 1
1.10151222794213 1
0.968973578076299 1
1.10502141794467 1
1.01171224863804 1
0.994394835102098 1
0.984564114535073 1
0.877298616320686 1
1.1381249952438 1
0.946774556496765 1
1.0028337127869 1
0.959933361806805 1
0.920736399717702 1
1.01217065333629 1
0.88296234785201 1
1.0172220626097 1
0.98204645214358 1
1.16760623184389 0
0.955090054603492 1
1.1365225384601 1
1.11321561047716 1
0.98480338392974 1
1.11246823523482 1
0.965905823926153 1
0.913498522399146 1
1.17774026493602 0
1.05549725859651 1
0.976541017750079 1
1.00430818448148 1
0.964670409350011 1
0.930824825299318 1
1.08483419477079 1
0.816009842668608 0
1.17628031495476 1
1.03090223845983 1
0.907103858132104 1
1.05563684643055 1
1.0005531772896 1
1.08058974551774 1
0.998827269843731 1
0.86339305003888 1
0.963049153223971 1
1.07694646466047 1
0.976570846364505 1
1.08951296890432 1
1.09091227737862 1
0.971433709385691 1
0.981857233818707 1
1.10360448871373 1
1.05127964981353 1
0.860064416996894 1
1.05902492822155 1
1.11472827864723 1
0.997589165307398 1
1.09156261538695 1
0.986483039520399 1
0.949147449441184 1
1.04632806313738 1
0.952164790642804 1
1.06145395616882 1
0.990841512057131 1
0.980182980533966 1
1.0900578631725 1
0.964540230306709 1
1.16590896368787 1
1.02091709679161 1
0.929107049746718 1
1.11084999469149 1
1.07212388906659 1
1.16660544402495 0
1.14136674068647 0
0.950222056162623 1
1.19282485976607 0
1.01626315503239 1
1.20987328225087 0
1.16069863469858 1
1.07681130324306 1
0.944555859802792 1
0.994936915590298 1
1.04725077201013 1
1.18710191876699 1
1.00423726772205 1
0.980022305332731 1
0.956511608654411 1
0.85720616346609 0
0.974252391630387 1
1.10937086133307 0
0.984942217783913 1
0.963571296674903 1
0.837545854813512 1
0.968087109443532 1
0.994796206037502 1
1.00375416671679 1
1.1886351844352 0
0.960909959432459 1
0.877904605224794 1
0.929559283560098 1
0.976406006637563 1
1.01304089220726 1
0.940301151543518 1
0.964474406888817 1
0.885279228038118 1
1.06809589609127 1
0.870450831967656 1
0.969140767078273 1
0.991854480364009 1
1.123242515296 1
0.873523187998833 0
0.975442145885158 1
1.07489703187463 1
1.00794264515406 1
0.944333706835909 1
1.05627148105899 1
0.945769685167391 1
1.10202266043329 1
0.9883799363683 1
1.04957721560475 1
0.987163901929388 1
1.01519110922274 1
1.08075486429736 1
0.93963905663191 1
1.02023232271122 1
1.02672985676903 1
0.913401688924917 1
0.901701741491903 1
1.01411015155812 1
0.974192436193593 1
0.926445499878218 1
1.09771341857063 1
0.806225833961684 0
0.985529460391454 1
1.00579159003543 1
1.05896669970304 1
0.949915275780211 1
0.977438607110963 1
0.932841937916364 1
1.06116194187315 1
0.928185550897363 1
1.12596583271442 1
1.02862260548199 1
1.05162557736914 1
0.960559097104062 1
0.990224838483621 1
0.936005178475498 1
1.07737197830396 1
0.902296053738658 1
0.953896297441269 1
1.03488983443198 1
0.94870723564848 1
0.894419442539283 0
0.963188049851252 1
1.05550524778475 1
0.950759572361515 1
1.05046978854027 1
0.954122451913226 1
0.95392425274244 1
1.01096179174135 1
0.94440881220839 1
1.09382631960625 1
0.97796165911914 1
0.971851997538514 1
1.03137004308017 1
0.986393872331789 1
1.06259418452617 1
1.07864587508548 1
1.08631209093703 1
1.00586481456786 1
0.814860525194376 0
1.06206706228796 1
1.05265640822632 1
1.05441629269975 1
1.15054151716707 1
0.980822244012301 1
1.08429787343272 1
1.0417246969428 1
0.914463062544246 1
0.979504205880558 1
0.971907732519239 1
1.04861892202547 1
0.936355443182993 1
0.977070827050815 1
1.08399371963438 1
0.992937650106519 1
1.05910040433843 1
1.01002411322573 1
1.18761072642285 0
0.974326121955745 1
1.03416379905649 1
1.04572271157439 1
0.975272872613811 1
1.06783306880827 1
0.973837367704579 1
0.921946061147066 1
0.977525173572637 1
0.877626042333935 1
1.16052203657701 0
0.999902017931375 1
0.912553572792189 1
1.09300595339541 1
0.946563597984404 1
1.0270155627479 1
0.966491750388481 1
0.843394985129982 1
1.0730738657629 1
0.974069845934931 1
1.18239483328384 0
0.996898775037718 1
1.0188452479901 1
0.997493073685824 1
0.906536546212581 1
0.991187481062902 1
1.04847209549034 1
0.96739167142248 1
1.10915615403456 1
1.1423505981215 1
1.14119921027224 1
0.995448337818613 1
0.986957268410378 1
1.09707212233478 1
1.00555660301573 1
1.01785113800782 1
0.987047612484087 1
0.973097492481333 1
1.09246806590684 1
1.00741567709056 1
1.1295869750967 0
0.864740603476944 1
0.926447976338582 1
0.925512051974086 1
0.977592383261859 1
1.03230945014772 1
1.08542581698058 1
1.0299647949488 1
1.03682591489932 1
0.810806007649255 0
1.02858997093583 1
1.06256893983429 1
0.937704700372646 1
1.1236807462424 1
0.951965873956779 1
0.976848308798575 1
1.0142910752232 1
1.00886885621698 1
0.896427224572976 1
1.00554646560058 1
1.05937729061207 1
1.0497550516403 1
0.918272697824552 1
1.02195067499973 1
1.00896887320891 1
1.08247512183897 1
0.956576908523622 1
1.06615453148637 1
0.989218913062938 1
1.10401188187942 1
1.05778686196313 1
0.823536498005815 0
1.08708214046514 1
0.980636703631106 1
0.890340085514896 1
0.832534646119437 0
1.00555177120242 1
0.980060892728179 1
0.98341206103311 1
0.951352250465905 1
1.09642146742723 1
0.959890512983307 1
1.00532914480719 1
0.956781163861651 1
0.854732324961868 0
1.0296916441641 1
1.04868022048616 1
1.09738573725954 1
0.911118659463553 1
1.0081089771927 1
1.06786736156992 1
0.912050998385262 1
0.991195985123131 1
1.1129835590096 1
0.942302889251959 1
1.05324663385103 1
0.87091385548719 0
0.924931810067144 1
0.895163130112444 1
1.03118371848756 1
0.870161340468274 1
1.03801937688537 1
1.08554609039179 1
1.00015034670848 1
0.935025856356391 1
0.90826969284821 1
1.06999606004006 1
0.92559421638725 1
1.0908354618107 1
0.964440525736854 1
0.961723024844772 1
0.926222995783551 1
1.17104266616468 1
0.960967139609208 1
1.08860848957604 1
0.910752188644334 1
1.01337058792033 1
0.971874503098109 1
0.941588017582739 1
1.00997066585216 1
0.955929187193399 1
0.966737389679207 1
1.11651293214557 1
0.984862470121836 1
1.08028143044507 1
1.05180824010787 1
0.836841839486158 1
1.1381954394485 0
1.06590292129018 1
1.03634058641248 1
0.961032409978246 1
0.938283055030364 1
1.01574306496483 1
1.03804078220722 1
1.07250386584488 1
0.997867846054293 1
1.02117824511122 1
1.00075954498336 1
1.05897075794102 1
1.15002837867588 1
1.02013811114075 1
0.910194392689798 1
1.05760558391517 1
1.02881600458436 1
1.05801889724582 1
1.00934035046868 1
0.802286496090682 0
1.0537034413092 1
0.938511979569688 1
1.03692336185845 1
0.959028917332659 1
0.955989510502061 1
0.924411395309503 1
0.95278062844803 1
0.941124286814432 1
0.992349748787679 1
0.936185127724907 1
0.964740244446678 1
0.870756873777326 1
1.01669868499157 1
1.05847271307076 1
0.942276380959867 1
1.00495302451196 1
0.984244676467093 1
1.05595079039332 1
1.07214250672782 1
1.00707232325858 1
1.14359471549144 0
1.05308926308501 1
0.941513884309932 1
1.00186736666455 1
0.900265955409148 1
0.955488833353343 1
1.03484771875004 1
1.07556157792535 1
1.24449928353943 0
0.956881152795035 1
0.956234699713341 1
1.00305672657873 1
0.964598031626175 1
0.941070940289521 1
0.940921744404802 1
0.927650780785462 1
0.730148873614696 0
1.12649183051177 1
1.04520283253123 1
0.859434967836135 1
0.954417151905238 1
1.11964612631376 1
0.889817609781058 1
1.08227320582986 1
1.08468141090374 1
0.857302711554997 0
0.916225811551538 1
0.959699887246179 1
1.00392593295563 1
1.04079543123377 1
1.21367937796345 0
0.942590305410262 1
1.16494347741188 0
1.02470463443593 1
1.18918593665976 0
0.783516360756618 0
1.07876298373635 1
0.947969116908718 1
0.93326261833892 1
0.931826102504964 1
1.09980128240329 0
0.98274798014394 1
1.07415511810087 1
0.827860032465463 0
0.965257142298863 1
1.03291197662919 1
1.08863995870426 1
0.884788087799014 1
1.02065880387437 1
0.990158939318826 1
1.07140090512184 1
0.99293806617948 1
0.960083490402383 1
1.03231861709858 1
1.17337958717169 1
1.02558462895937 1
0.988493146117748 1
0.85103940618325 1
0.994434039417345 1
1.16305667765296 1
1.01482765623721 1
1.05551758128634 1
0.971007145286902 1
0.998711602556822 1
1.04126050062574 1
1.10779108940966 1
1.01556834823477 1
0.875555112943531 0
1.07566914522699 1
0.951073781953804 1
0.953179496447772 1
0.976857710029924 1
1.02373615296162 1
1.03279930251508 1
0.881985893462678 1
1.07992686557612 1
0.958230035821229 1
1.07663037592162 1
0.880085589198751 1
0.9646583356777 1
1.00396431558232 1
1.02829293198234 1
1.04558303399942 1
1.04480834636068 1
0.991384584595263 1
0.858510168849451 1
1.0945998716366 1
0.983223492424654 1
0.967030763635336 1
0.983972790504654 1
0.994904586912522 1
0.910376152806518 1
1.04556612262486 1
1.01775749771761 1
0.999200138657129 1
0.984350179053928 1
1.00858805381246 1
0.98971276523496 1
1.14620635779356 0
0.878122723970481 0
0.992849246828614 1
1.0187757124341 1
1.03331184086333 1
0.937371205855396 1
0.97048552125102 1
0.920441595572669 1
0.972733341210537 1
1.03269274804245 1
1.17080369772422 1
0.901244887858152 1
0.958888744124409 1
1.02306863604623 1
0.941840232136609 1
1.06606625834764 1
1.03113290217065 1
0.962541994742046 1
1.10153210603425 1
1.03292052912018 1
1.11923972089246 1
1.12318337541895 1
1.05958257193692 1
0.986679265323693 1
0.974915379065312 1
1.11760263997308 1
1.01734993197603 1
0.946050169958377 1
0.995653051709512 1
1.14846829393908 0
0.949247427217791 1
0.796799580560801 1
1.01764869834777 1
0.931782668199933 1
0.892555131507274 0
1.10224018937344 1
1.0604053484882 1
1.14381991930408 1
1.13477804520695 1
0.989782012867053 1
0.931493778518519 1
0.954431479877147 1
0.965248753205344 1
1.0130995021832 1
1.01528112640147 1
0.990923425480835 1
1.04279925309401 1
1.0491672850721 1
0.893382710152679 1
1.14427512885008 0
1.05138714436217 1
1.08680037840156 1
1.07587361951401 1
1.01222903933181 1
1.07838110212376 1
0.90641708878432 1
0.973154188600308 1
1.01782518514089 1
1.1018956987005 1
1.08557835553296 1
1.02248650508519 1
1.08092983592 1
1.0474893567622 1
0.992715501628432 1
0.957233072326648 1
1.09529103283139 1
0.873057204678266 0
0.945041976306832 1
0.982723659856368 1
1.06889788724581 1
0.942116631469069 1
0.90760102991563 1
0.878489083840664 1
0.953025012278097 1
0.993489635750351 1
1.05800055348466 1
1.04263250246951 1
0.956595131068858 1
1.05970786891106 1
0.965682133783861 1
0.974357092608187 1
0.873286545962861 1
1.10601219914157 1
0.942997181234725 1
0.969341313385273 1
1.03994186111022 1
0.966837244262039 1
0.842673691109033 0
0.859932353427071 1
1.00624346884286 1
0.969821965003586 1
0.909827969205025 1
0.941704444363788 1
1.03838544448106 1
0.954407510695002 1
1.07926632576733 1
1.00245309559016 1
0.939382420530472 1
0.911609362432256 1
1.04193132674766 1
1.02915382844048 1
1.01081378290998 1
1.02033922336454 1
1.13650189948857 1
1.03114645885532 1
1.07060944190295 1
0.916990521285464 1
1.07387054207713 1
0.900042022978189 1
0.88252523847441 1
0.933513660632827 1
0.901155154049169 1
0.969912434193251 1
0.95544505404927 1
1.01061355918032 1
0.993690852215438 1
0.925443899805456 1
0.985520806651516 1
1.06465464452744 1
0.954969574577021 1
1.10443877993463 1
1.06097408248259 1
1.06213854877305 1
0.964758706424862 1
1.03016268336881 1
1.11725335087115 1
0.918799438362721 1
0.894867266005707 1
1.05143344584314 1
1.10423936647757 0
1.04889671336581 1
1.13238212737963 1
0.988707788679701 1
0.970823139657404 1
0.883677266594346 1
1.05082423695736 1
0.915665541703088 1
1.03025548351333 1
0.965865816172372 1
1.04277892658128 1
0.879296035367539 1
1.00642945871307 1
0.89999564649112 1
1.03179134848603 1
1.04271059002308 1
0.978300434309125 1
1.01153739020763 1
1.05700701230791 1
0.983836054486318 1
0.970252847505136 1
1.01699894123364 1
1.18730673951368 1
1.1129667867746 1
0.982345935708393 1
1.17163916127675 1
0.905000860753393 1
1.05328836118933 1
0.98100590411146 1
1.04925358739869 1
0.992226780427472 1
1.12856824131943 1
1.05641076319161 1
0.987227546850699 1
1.02381982379351 1
1.10695987703237 1
0.963265785484659 1
0.977212277862171 1
1.0194003378626 1
1.03988058540681 1
0.936408184703116 1
1.04615037565751 1
1.14579320008745 0
1.13105131144843 1
1.00788663417681 1
1.08813881082438 1
0.933324448311477 1
0.98107480111229 1
1.06407575730848 1
1.11810954912412 1
1.08022900318603 1
1.0028358250734 1
0.909404889988941 1
1.08261957624168 1
0.910647063880715 1
1.06003514991916 1
0.994346405810059 1
0.982951562910235 1
1.10273966740503 1
1.16067639691113 1
1.07796779672813 1
0.843276250315857 1
0.86111336672423 1
0.925353902122864 1
1.0261387332346 1
1.00245027682422 1
0.896282382292785 1
0.874989843543795 1
1.02395036233406 1
0.81892300936175 0
1.12571798717202 1
0.920841561316653 1
1.10827925693507 1
0.913648211257549 1
0.955698573812548 1
0.884185281195253 1
0.976084266462992 1
0.882728455944758 0
1.0578676446862 1
0.948022490729473 1
0.908417437272151 1
1.02239009988603 1
0.911554198257669 1
0.877922916678918 1
0.802164752903858 0
1.10138794138119 1
1.09302143204035 1
1.13632612750379 1
1.04268663387313 1
1.0091734980003 1
0.956962891835724 1
1.01508025675951 1
0.995948574646743 1
0.931674494264654 1
0.79913794539774 0
0.895379306075012 1
0.98531155174536 1
1.06478956189284 1
0.93293065004249 1
0.993145591140559 1
0.895265901239331 1
0.979346359420596 1
0.902063025605239 1
1.14771717569727 1
0.994409911802 1
1.07693293198695 1
1.10400524404581 1
1.04418708741596 1
1.01078898092829 1
0.963301348443685 1
0.97613270720136 1
0.994944124095853 1
1.06399277423837 1
1.11975487544249 0
0.998134430200835 1
0.8427091144952 0
1.11766885286133 1
1.14423756078454 0
1.04367583701524 1
0.859631295416584 1
1.02889140406323 1
1.09248936484928 1
0.938472926689509 1
0.965869330814619 1
1.03132015505607 1
0.954637649868414 1
1.1103923195306 1
1.10619593469388 1
0.911422744440883 1
1.02813016115073 1
0.831052885512631 0
1.02967320255111 1
1.00430584529759 1
0.936897113174379 1
0.938795257638481 1
0.967603403170928 1
1.02346097442837 1
1.03308200022356 1
1.14578617232911 0
1.01155263905878 1
1.09645195445443 1
0.931879984381374 1
0.936697922577631 1
0.837317647743238 0
1.04090879481178 1
0.934697383878367 1
1.15061538885398 1
0.971271926392102 1
1.08547080442 1
0.96670563983648 1
1.1799102162423 0
1.00228288149869 1
1.07243302803749 1
0.858671508397574 1
1.00952007330824 1
0.948215070091359 1
1.04959045824884 1
0.92424920100971 1
1.11727029228006 1
0.951684790092288 1
0.899520584106753 1
1.06479314928752 1
0.987283636688052 1
0.937382338257515 1
0.9760648349499 1
1.09513674103243 1
1.05945561930459 1
1.08651920909302 1
0.982617636660946 1
0.998310058970516 1
0.938151446835591 1
1.11036133218042 1
0.982091461747306 1
1.09585664852257 1
0.909867778910616 1
0.964960547448801 1
0.959793797386046 1
1.13362835569377 1
0.981469239751307 1
0.968448582940927 1
0.946324201888052 1
0.996963735467537 1
0.961485891962621 1
1.01212363289885 1
1.10571877238641 0
0.988576545323127 1
1.11345229282958 1
0.970329462077137 1
1.04685874225576 1
0.906386012730751 1
1.00310717637834 1
1.04772835227042 1
0.937743455656101 1
0.840576641869575 0
0.897176516968801 0
1.20302209754925 1
1.05236103542793 1
1.08939322438256 1
0.860886079979029 1
1.05596628802763 1
1.03623981569793 1
0.990576250454099 1
1.09318261497906 1
1.00303392522159 1
0.883889423721795 0
0.923080743290879 1
1.20843801515897 0
1.03419051644654 1
1.05515330920941 1
1.13597418574812 0
0.910018672266285 1
0.993774414656348 1
0.977355188260957 1
0.983716045709792 1
0.979627388458557 1
0.944233011107367 1
0.929163143627784 1
1.12951450057456 1
0.959369397575885 1
1.09315371597748 1
1.05069603707992 1
0.944307066242558 1
1.01146389758371 1
1.00515656338335 1
0.985161152749583 1
1.0276360119975 1
0.997172985107316 1
0.941722905505443 1
1.01571716748328 1
0.96558889216421 1
0.819794079805124 0
1.12881930242892 1
1.03383047359562 1
1.10958283872116 1
1.05795900752883 1
1.0300727793936 1
1.07300902903708 1
1.00862981831456 1
1.06081224420552 1
0.855504685985829 1
1.11318524476991 1
0.944626998800027 1
0.928401340358843 1
1.03852264700735 1
0.927596038767733 1
1.00257328737699 1
0.924557513817257 1
1.10659102048353 1
0.980756825709127 1
1.0594012193235 1
0.892956918300667 1
1.0141193158058 1
0.937921845513937 1
0.863043952016265 1
0.900792966133031 1
0.979606787090405 1
0.83762091218483 1
1.10042481968207 1
0.857054762953141 1
0.931325290966966 1
1.03744982610174 1
1.01469401736629 1
0.965478680796149 1
1.01306636662893 1
1.01013174732628 1
0.908571726810807 1
1.01095859563261 1
0.898827642154344 0
0.98811836992541 1
1.09650849226446 1
1.10225094104988 1
0.96033177766486 1
0.955569731366016 1
1.06140613486839 1
1.05229863977779 1
0.796441581382138 0
0.983722268097572 1
1.00262636000218 1
1.09406094225229 1
0.911610851673817 1
1.08610420928132 1
1.06158914401814 1
0.898836215913208 1
0.96112126968602 1
1.0375911696864 1
0.929853254709088 1
0.93683594961955 1
0.990850377401947 1
0.943876186104522 1
0.951318153862179 1
0.980049107413968 1
1.0378337455911 1
0.977153184167373 1
0.984568395027559 1
1.04400770030986 1
1.05821525938581 1
1.09000663632742 1
0.97736580404049 1
0.973466596525123 1
0.920489368780411 1
0.959769301390788 1
1.05053291593783 1
1.02919771223245 1
1.07480244322976 1
1.0278056449352 1
1.06469844747837 1
1.01584792817751 1
1.15159616467801 1
0.873702737624762 1
1.06278509477498 1
0.985319450199613 1
0.911110119493833 1
1.03921229062309 1
1.08666393975362 1
1.0377502670019 1
0.794220535689039 0
1.00502762605213 1
1.10479516087756 1
1.05046079791331 1
0.926086895529598 1
1.21531846492399 0
1.06822668159128 1
1.03874783680947 1
1.0583859555163 1
1.13549217701058 0
0.908712571317859 1
0.943166133511776 1
1.00121811321793 1
0.931710406353124 1
0.986418918758575 1
1.06063292583797 1
0.964610225686626 1
0.877347797556648 1
0.923481917614268 1
0.947991251532288 1
0.932565147161977 1
0.895173927680304 1
0.831172263914374 0
0.973105579098442 1
0.976235816815714 1
1.15931649969621 0
1.02268693425462 1
0.889564318851428 1
0.986212510463628 1
1.06225216912493 1
0.9600046831112 1
0.986928114352227 1
1.10627776782948 1
0.888085059916137 1
1.07014777922532 1
1.03066626048112 1
0.963346523391641 1
0.99722177751177 1
0.983480121768818 1
1.05135176952448 1
0.868241005643598 1
1.30693507900567 0
1.0922117708605 1
1.06832686184431 1
0.965252605076402 1
0.905449395775457 1
0.948399506917848 1
1.00712448358961 1
1.0432144149069 1
0.918371148477969 1
0.988821209670076 1
0.991477823275708 1
1.07765989820077 1
1.0513771353921 1
1.13537221759494 0
1.16142631025273 0
0.717394559117676 0
1.04673400912108 1
0.980678116416406 1
1.09111303788409 1
0.994266687748918 1
0.963022721086058 1
0.969152454789635 1
0.878158865180213 1
1.00042230914905 1
0.915760071330584 1
0.973535706936911 1
1.10226210532302 1
1.06772318410622 1
1.03345314583318 1
0.907955631467779 1
0.886111497087165 0
1.00325383641409 1
0.904587687831289 1
1.00915523845762 1
1.1216088036903 1
1.00302343871054 1
0.896892460816788 1
0.941835537661424 1
1.07143933420584 1
0.977639620862491 1
0.974897291281174 1
0.969623536731956 1
1.08246496142526 1
0.954253341637435 1
1.00619435503424 1
1.18795650803917 1
1.09467667040773 1
0.916959856965721 1
0.899439492426909 1
1.03112847654125 1
0.947947160658338 1
0.864559669864918 1
0.966091682366171 1
0.863112374612743 0
0.943300610844792 1
0.999656697601646 1
0.975132314434922 1
0.854157013059263 0
0.997063750283942 1
0.904727439251413 1
0.991112658051639 1
0.831135022964152 0
0.997948467299258 1
0.994736514652641 1
0.917816885500004 1
1.00157598555243 1
0.913872191262083 1
0.963304015698902 1
0.943820150258593 1
0.972642134252473 1
0.967668114591622 1
0.937849541200789 1
1.02516065215245 1
1.06321313886964 1
0.964515364144574 1
0.781117505468274 0
0.816422185595343 0
0.903370800604735 1
1.08392049982238 1
0.872609861967463 1
1.00934521065798 1
1.1111967877671 1
0.89838315451915 1
1.00966277424973 1
0.966888110990345 1
0.921843960153599 1
1.06470066287054 1
1.01908636164658 1
0.9360318808387 1
0.777417268069272 0
0.825083554975179 0
1.05496497764902 1
1.08784175485461 1
0.898315953177227 1
0.954224720536647 1
1.0204142860846 1
0.99398765310628 1
1.02814962834583 1
0.960374550127203 1
0.819968831659409 0
0.916393402539815 1
0.937373537232827 1
0.884556830308482 1
0.989902017497701 1
0.894927032088175 1
1.00122172321595 1
0.966914100241599 1
1.13773680342837 0
1.00354850314626 1
1.01793344176875 1
1.14074292643187 1
1.00364485176001 1
0.80217424155936 0
1.10232592621817 1
1.0561188918901 1
1.09437975627374 1
1.12091642280082 0
0.860545875976728 0
0.945683164791648 1
1.00494021613088 1
1.02725511565321 1
0.942676538480102 1
1.06413560693751 1
0.909681461053782 1
1.08334248939847 1
1.10037169578685 1
1.03338558988501 1
1.05178513466362 1
0.866429275403525 1
1.11218114168298 1
0.975250153102175 1
0.907055984144147 1
0.93531259996069 1
1.00931633531152 1
0.921516524191643 1
1.09836804880868 1
0.940783887325588 1
1.0186238618582 1
1.07263521008268 1
1.011728191243 1
0.953877920755785 1
1.02085019040697 1
1.05958520772549 1
0.89472021215931 1
0.974270537415863 1
0.874630334324914 1
1.01666927439565 1
0.955055337306675 1
0.968173634094895 1
1.09643158698164 1
0.857027441731559 1
0.928693444921668 1
1.03084820736108 1
0.984156537376589 1
1.13397559806374 1
1.05774811469534 1
0.991182133457495 1
0.904205026426037 1
0.949974201185348 1
1.08974883985926 1
1.03085427525479 1
1.07505537337991 1
0.937899112278293 1
1.05569729200945 1
0.963061913406662 1
1.04720771774113 1
1.06479147743305 1
1.01476722889236 1
1.02475645460418 1
0.923526069872453 1
0.886675790815748 1
0.934663379244054 1
1.02487926190495 1
1.0462099028665 1
1.05947379193157 1
0.981208652671566 1
0.981369954637734 1
0.955728498389468 1
1.06607629661545 1
1.03890925239699 1
1.02795616529059 1
1.04305327818594 1
0.919629451132786 1
0.988542378862724 1
1.05282158558966 1
1.04315654913586 1
1.03789531985891 1
0.935867948032053 1
1.01861554776377 1
1.13594937746122 1
0.99924063496558 1
1.11605296698432 0
0.938919735971289 1
0.945887243820627 1
0.988104713339426 1
1.07300427593352 1
1.07042971996055 1
0.818310110116273 0
1.09417579812952 1
0.953765911688981 1
0.997692198653159 1
0.999705255794179 1
1.0641022025331 1
1.0053032043456 1
1.00810211259266 1
0.857377695159809 1
0.968000628629816 1
0.802829551813865 0
1.16380583012696 0
1.04237183821944 1
1.0031857108031 1
1.08564762911465 1
0.917602138476479 1
1.0905451258308 1
0.914222210537911 1
0.989427166476669 1
1.09568879914946 1
1.0605875967948 1
1.06872129198987 1
0.991478090258474 1
0.994089223318155 1
1.04800050907133 1
1.05205238327635 1
1.03384408227335 1
1.06458020286287 1
1.06179353971762 1
1.08059358263549 1
0.907106508555151 1
0.885052379380859 1
0.892421957053704 1
1.01618067241336 1
0.933672741388067 1
1.05201821243245 1
0.982704176517964 1
1.04830615213205 1
1.04384946815906 1
1.06229732662643 1
1.05309342177324 1
0.976421181455399 1
0.938733866012962 1
1.08454447950448 1
1.0700537124323 1
0.932557177909977 1
0.998025881550014 1
1.00376850140955 1
0.958349279152933 1
0.978608846408972 1
0.894818032538222 1
0.960151177527907 1
0.929552275230888 1
1.03708205912112 1
0.982818471615 1
1.01302666380684 1
1.07373525916531 1
1.01737064890511 1
1.09946879115196 1
1.00832773183293 1
0.992100152259217 1
0.823871046510154 0
1.02087811961522 1
0.928161192842947 1
1.16957166609915 1
0.913177768739795 1
0.992494408403609 1
0.873776485575129 1
0.952560243119366 1
1.13035902204269 0
1.03385524937804 1
1.06232556535623 1
0.848750766741858 1
0.905299522027172 1
0.933092876258608 1
0.967299983399184 1
1.07810950454775 1
1.21958123627141 0
1.05682153076928 1
1.0313134080827 1
0.974876215244749 1
1.05568748338674 1
1.12421149567873 1
1.01839371808562 1
1.04048520060467 1
1.0732219241032 1
1.06793944270702 1
1.05142198296281 1
1.1531680348158 1
0.969415426648203 1
0.973725709744196 1
0.962275627447632 1
0.861028326522956 1
1.08533526461204 1
1.02004002627031 1
0.885434379652721 1
0.924690336222008 1
0.998720721977493 1
0.961657438053978 1
1.09606259097055 1
1.06308650073999 1
0.910349429421117 1
0.962276271456543 1
0.96550474005888 1
1.13232810232907 1
0.994807464302739 1
0.973572355118629 1
1.02226673902786 1
0.957054196682661 1
1.00743349014207 1
0.857196716465522 0
0.997767628720067 1
0.874352782183675 1
0.839845047328727 0
1.18609435134297 0
1.14208326121185 1
1.01048907647868 1
0.943104623290999 1
1.07639330477568 1
1.07002549519228 1
1.01023109002653 1
0.990386710636731 1
0.969872766307502 1
0.975051700463726 1
0.931748438552097 1
0.841568801287613 0
1.15397312026997 1
0.973207938097721 1
0.843618479046316 0
1.01833486860495 1
0.92800010586992 1
1.00736761066833 1
1.07078056949945 1
0.8825047218284 1
0.895239214824252 1
1.07637184411784 1
0.964255400618349 1
1.1030741020819 1
1.0181204234443 1
0.923108770079435 1
1.05486067131345 1
1.14320379268746 0
0.881235751536135 1
0.951595505434235 1
1.08349324002701 1
1.07956150345908 1
1.00791534039879 1
0.878649601620799 1
1.00984341937472 1
1.05737043352197 1
1.02315768916075 1
0.933318162525286 1
0.986789996656864 1
0.933845271909095 1
0.972982405726408 1
0.981218079600026 1
0.938023332707867 1
1.05365727165978 1
1.03801693648218 1
1.03174706610769 1
0.999792769064133 1
1.01735864001969 1
0.886319105551416 1
1.04409261643589 1
0.876380098437558 1
1.14235833937127 1
1.0238543773192 1
1.03573668951424 1
0.954878452760743 1
1.08138144079195 1
1.01182503422633 1
0.951771745312571 1
0.961376638742133 1
1.16876725398724 1
1.03191565236245 1
0.972696052171707 1
1.08768490880065 1
0.902805034168911 1
0.994107931336394 1
0.972391982008735 1
1.06203076045705 1
0.907127111679436 1
0.931354661750447 1
0.973487100943238 1
0.920818607670348 1
1.05693968661543 1
0.929773489722938 1
0.873517546571246 0
0.907071567949033 1
1.12412246360724 1
0.878887313579039 1
0.951979910314947 1
0.930208010358462 1
1.0568322641118 1
1.14848791736186 1
0.963587806625423 1
0.982829024245162 1
1.05238284936882 1
1.03511987520827 1
0.971566748101913 1
1.01136032711249 1
0.935811309884403 1
0.976601490675713 1
0.984709977543596 1
0.976753416961589 1
0.958098998310256 1
0.916475485226659 1
1.03179278192822 1
1.03304393530892 1
1.08221295942766 1
0.886542810996985 1
0.955065332511333 1
0.916925461972154 1
0.959129362803665 1
0.799566244807139 0
0.930651762852161 1
1.0079388434832 1
1.09249207026546 1
1.09316295816083 1
1.02662235403849 1
0.96193275952942 1
1.02145444350743 1
1.04553997213769 1
0.930242212753326 1
0.899992238356254 1
0.940761608245351 1
0.932404106330248 1
0.89259372176781 1
1.05370452764465 1
1.0984183777368 1
0.901049338947026 1
1.06431959223416 1
0.961845231841672 1
1.02798788657666 1
0.865063643569498 0
1.02780752451688 1
1.07461711825753 1
0.979764972309612 1
1.00132004067123 1
0.974983403088887 1
1.10285863347745 1
1.03425600144664 1
1.02181748218667 1
0.936794571778363 1
1.17753420656759 1
1.15788866284917 0
0.914644227052595 1
1.05752769026899 1
0.891407276505095 1
0.970142212387993 1
0.900498010541901 1
0.888211397002765 1
1.02037813769424 1
1.00816867155384 1
1.03085679054717 1
0.800725094773537 0
0.97768049574616 1
1.13082582216517 0
1.12846633425549 0
0.923729766635572 1
0.975449911577357 1
0.875940000400993 0
1.00180855890123 1
1.06808920982657 1
0.983107157201815 1
0.994687968935859 1
1.02847554997413 1
0.860933879185911 0
1.09943471968277 1
0.995819821960048 1
1.03902702662717 1
1.07080322322262 1
1.06867932576275 1
0.874786373189158 1
0.912168874974898 1
0.969455412189999 1
1.02514865301515 1
0.992784945691377 1
1.06048182666929 1
0.96450199584385 1
1.01803934483116 1
0.95659097833071 1
0.959922513732849 1
0.972480922402767 1
0.904729169179416 1
1.01218462334053 1
1.10938537328987 1
0.841550581313843 0
0.92167531893043 1
0.987230302429934 1
0.970852807704478 1
1.1286010387484 0
0.901886976543534 1
0.9459695839773 1
1.05364669758146 1
1.02632359405378 1
1.0347559447414 1
0.982384436780011 1
1.10012683334736 1
0.938346554650392 1
0.905112504769707 1
0.922599189804457 1
1.09467886023463 1
1.00215325071208 1
1.05313383743318 1
1.03801451539515 1
0.96788726847127 1
0.876924812827365 1
0.966144386751017 1
0.991071147110437 1
0.995539384279955 1
1.07697822253357 1
1.02554060589302 1
1.00012492960275 1
1.1672156625494 0
1.01930876866343 1
0.927020652107553 1
1.07971887250837 1
1.00472411720154 1
1.03879489774103 1
1.02043508488773 1
0.955832489626198 1
0.961030654660028 1
1.01477193583936 1
1.05542326396473 1
0.863400660068229 0
1.06340513551632 1
1.07519601019817 1
1.04403316239593 1
0.880254418775546 1
1.00614344488257 1
0.890529831490124 1
1.10712916449317 1
0.91350853123919 1
1.14055347964809 1
0.843396011729745 0
0.88421937713296 1
0.871038341978183 1
0.924654242243275 1
0.90852294405916 1
1.16678006795371 0
0.824937450317109 0
1.05991384007143 1
1.00991632600358 1
0.958401695154542 1
0.965761796187102 1
1.00873064206702 1
1.04477742947248 1
0.935349181338427 1
0.930162122704051 1
1.01578789170861 1
1.13577234354075 0
0.937961897684769 1
0.975477291523124 1
0.929497632058179 1
1.04777522065014 1
1.06541367627575 1
0.937305872211341 1
1.06508319612804 1
0.971473104525668 1
0.99629816895592 1
0.886832910701771 0
1.06426676462636 1
0.903515343855347 1
1.06959775225205 1
0.932086917266694 1
1.05489366873826 1
0.995886998101965 1
1.17641451665245 1
1.04603254142826 1
1.02144116124852 1
0.924777458798375 1
0.987587760908893 1
1.14075272326008 1
1.02860422892314 1
1.05239739109529 1
1.06160750356887 1
0.930680219004123 1
0.958956197038266 1
0.954360686532907 1
1.10827251711011 1
0.839432936413119 0
0.99184321211959 1
1.07905081794354 1
0.97361453689188 1
1.20220135127968 1
0.968953573993287 1
1.00065361688587 1
1.08643442917026 1
0.947783022638728 1
0.890348782973463 1
0.968013628039467 1
1.08996181105495 1
1.23802249734995 0
1.0194304604209 1
0.970836182267292 1
0.965975874244082 1
0.992569822357565 1
1.05891921952225 1
1.00323151997178 1
0.938356741729774 1
1.11472169337247 1
1.03898838604829 1
0.896881432580738 0
0.977153884571988 1
1.015781263512 1
0.926561240871244 1
0.992880006923363 1
1.22964153728911 0
0.964707915898942 1
0.945658010343361 1
0.868986508920329 0
0.891777357216039 1
1.00527633487595 1
1.11217184281197 1
0.922815938733434 1
1.03359100604311 1
1.08982928592075 1
1.12258871263211 0
0.796400391745548 0
1.07806917294634 1
1.15267898301272 0
0.921033946347306 1
1.00855508975971 1
1.16427515173156 1
0.945105447286636 1
0.982371410620439 1
0.941534297770837 1
0.873109969853547 1
1.05569981953562 1
1.05738554996078 1
0.9395037341683 1
0.982343637643868 1
0.946879920658962 1
0.960007172733629 1
1.08457854775745 1
1.06576604292068 1
1.09260157085394 1
0.968604815876102 1
1.02880560940724 1
0.935565087029155 1
0.910279636504203 1
1.01867197483196 1
1.01027251584119 1
0.841530937924804 1
0.952815367957204 1
0.880318279448377 1
0.914018089574198 1
0.986558777729645 1
0.877480814404094 1
1.10800720104429 1
0.905642686537894 1
1.14282441818261 0
0.961022234709619 1
1.06476950430562 1
0.940839289070951 1
0.988470431158516 1
1.25372224404087 0
0.934814961620348 1
0.885358311628433 1
1.02775941950931 1
1.05444081560787 1
0.959438081872629 1
0.968691831627787 1
1.06317855293879 1
0.841043922903714 0
0.875434616388736 1
0.966622518755525 1
0.979008237630044 1
0.997075116430208 1
0.997310630805368 1
1.0064069668285 1
0.902379688630576 1
1.04891915589391 1
1.01926599656236 1
1.05619423741816 1
0.99588171770882 1
1.04622324893486 1
1.03262628710831 1
1.05319867410852 1
0.907291497281218 1
1.03157433715819 1
0.995619763648452 1
1.0655416292861 1
0.954732649017896 1
1.14788963095337 0
0.959304400711189 1
0.972197909967573 1
0.778299151594492 0
1.12000216472346 0
1.10424864448693 1
0.998679015042287 1
0.884735289598519 1
1.02475465405441 1
0.988056246629205 1
1.00159049754304 1
0.843992629908527 0
0.933099212278971 1
1.06744192342915 1
1.03494633643712 1
1.03829405075502 1
1.03058318012409 1
1.08775855494021 1
0.9148496523773 1
1.0167923537631 1
1.00869064912112 1
1.13833679673921 0
0.987327584785654 1
0.937450786965643 1
0.931420130615529 1
1.07603860512329 1
0.997680014703209 1
0.965660339250146 1
0.911570935866021 1
1.08775520374492 1
1.02902889749689 1
1.1288210606575 1
1.09284338411426 1
1.00920122681027 1
1.09162931095893 1
1.00960679194619 1
1.03738401507522 1
0.866866911153426 1
0.982481615459328 1
0.971074103089954 1
1.09587433379881 1
0.834504696540036 0
1.14712861492471 1
0.875989192396422 1
0.948129714173413 1
0.900824480792876 1
0.961645798591495 1
0.923453843393231 1
1.14319560994978 1
0.967747153056054 1
0.950464169045571 1
1.06010139759954 1
0.944079805605452 1
0.849206642048089 0
0.877794276970463 1
0.973417067429668 1
0.957978384925949 1
1.22629873622762 1
0.977512805796752 1
0.867106668615751 1
0.990614769886149 1
1.01914461525496 1
0.999127786648853 1
0.879338559521707 1
0.916425263228413 1
0.96176204417351 1
0.923610286643789 1
1.01488546527372 1
1.01987062881282 1
1.00927162002589 1
1.22047206833605 0
1.12032660986892 1
0.980278090800888 1
0.968676765416961 1
0.9165619042495 1
0.888014482335878 1
1.03838472738586 1
0.996411838544989 1
0.987712565011384 1
0.954551089425805 1
0.980460156812065 1
0.98399859290349 1
1.11858836592289 1
0.934007965434541 1
0.974769896498111 1
0.913146409942854 1
0.895127040280572 1
0.873945017295378 1
1.0273531873233 1
1.06374806718615 1
1.0852380593625 1
0.958546545259603 1
0.879165941328342 1
1.10912055359829 1
1.14445143038943 0
0.964576580642984 1
0.948547774107025 1
1.15522364003947 1
1.02076912047568 1
1.08379973841542 1
0.990607012343385 1
1.14467392600919 0
1.10090641228403 1
1.04329827142399 1
0.999868557144619 1
0.871317031925583 1
0.931495034472734 1
0.929502181315529 1
1.01832660665156 1
1.04504455153833 1
1.04065194523736 1
1.04281313833087 1
0.918861577445869 1
1.09601316106177 1
1.01084093782683 1
0.921327927748164 1
0.984971051030499 1
1.03366840097875 1
1.00453745184642 1
0.864270759752418 1
0.957566519262097 1
1.03697234957869 1
1.05044116675135 1
1.00443073944327 1
0.96744242022413 1
1.13786959171889 0
1.04606829031243 1
1.06199073963709 1
0.995185857308155 1
1.01976684503624 1
0.893483457543407 1
1.10329950594995 1
0.965705279426623 1
1.26502266869546 0
1.10544322077264 1
1.04064067066791 1
0.818277501580277 1
1.11886507739734 1
0.884237260444845 1
1.00761719082298 1
1.0079106649051 1
0.945803171511635 1
0.875711212597499 1
1.00898025208961 1
1.09090280143938 1
0.932819598117467 1
1.05299212897568 1
1.02654184554523 1
1.02504268379829 1
0.934504109207932 1
1.02542517245929 1
1.06143427888648 1
0.883593723770325 1
0.914734201243875 1
0.986771962258569 1
1.01287731352272 1
1.07050943849635 1
0.957805482808315 1
0.945578614651344 1
1.06798386627161 1
0.723945048988112 0
0.906377090121593 1
1.09609193854589 1
0.998009367141415 1
0.983334250003529 1
1.10793186452466 1
1.04317058998887 1
0.905175141913632 1
0.986978565610373 1
1.05269860809308 1
1.03189802434503 1
1.04374024077009 1
1.13937365995642 1
0.961856052074741 1
1.06832183818138 1
0.960112909186994 1
1.0232849951732 1
1.12481064739014 1
1.06809487255547 1
1.06584496685094 1
1.06284725787081 1
0.896777697443808 1
0.912715043187936 1
1.02229442959333 1
0.957904774021872 1
1.10457830124045 1
0.882881054206897 1
1.00521186025944 1
0.920273424601333 1
1.06403878642763 1
0.966009812555028 1
1.11440695403713 1
0.990300578666897 1
1.00655961534542 1
1.09427522676496 1
1.01216911469299 1
0.891583503930843 1
0.987460236144456 1
1.19857005196592 0
0.978014793920258 1
1.03678509643147 1
0.914273762299703 1
0.916619662173991 1
1.17428817818447 0
0.928116136383137 1
1.04391101062075 1
1.02286554273548 1
1.05983177360466 1
0.986955687978958 1
0.921556259707987 1
0.9815960550846 1
1.00620758309756 1
0.979824861719937 1
1.03536021430116 1
0.981902727628817 1
0.920349034619876 1
0.832409749702024 1
1.02584379206175 1
1.02253299961593 1
0.924567592750973 1
0.968208141927211 1
0.85328137293743 0
1.05981197033689 1
0.93811826256816 1
0.894582347472651 1
1.1265984299497 1
1.17646452244109 1
0.998629684839976 1
0.84990017123105 1
1.02316173604717 1
0.9719217058431 1
1.03767595154788 1
1.02498278395773 1
1.04052500084815 1
1.09576976798254 1
1.08001321460104 1
1.11080505295268 1
0.95378056921488 1
1.01688560009194 1
1.05509317341963 1
0.937448251169996 1
1.1325926748225 1
1.13759515481013 1
0.994248466198482 1
1.00836816487499 1
1.0885337886804 1
0.980694271718573 1
1.15319122366638 1
1.04537881553342 1
0.899862358550231 1
0.906927257308449 1
0.989644002114308 1
0.862487663786128 0
0.983714213340869 1
1.08250392400745 1
1.01835950757075 1
0.933698309335931 1
0.871744361381021 1
1.02221156379742 1
0.927361752183137 1
1.02846502617333 1
1.07079440128999 1
0.909997449112938 1
0.910640248592631 1
0.984102914445965 1
0.965425557570867 1
1.0281230360829 1
1.10021582234072 1
1.03742210009087 1
0.851203187611055 1
1.14769289782271 1
0.940123481447757 1
1.10448309501786 1
0.992973713896286 1
1.11321905756293 1
0.910010221813374 1
0.99314626778975 1
1.05410432023538 1
1.06841985290219 1
1.00377349803095 1
1.04364179625998 1
1.04307087914606 1
1.00309129917057 1
0.934087913121945 1
0.941883510722149 1
0.994140694023547 1
1.02867328378073 1
1.04475952603586 1
1.03431679773406 1
1.00442826303674 1
0.927696357337088 1
0.984258689455195 1
0.87218143147304 1
0.980015833793808 1
0.996191709974146 1
0.921669650318417 1
1.15550525133905 1
1.00496153079367 1
1.15799462671493 0
1.13121219099515 1
0.939544138220141 1
1.00897801926164 1
0.995889668152811 1
1.00200752609245 1
0.959007386253609 1
0.952378517908941 1
1.09135671929562 1
0.817274059770715 1
0.980684940252848 1
1.05748590604848 1
0.988285597246171 1
0.946716642773485 1
0.906892042715298 1
1.03409716426668 1
1.15099222879957 0
0.962821019573598 1
0.942366861192533 1
1.02489617192111 1
1.01658831459685 1
0.866039049344683 1
0.98874855131224 1
1.0269215734311 1
1.08567703747301 1
1.05035005370232 1
0.996142208797757 1
1.02254019087399 1
0.992226111879656 1
1.03311538472973 1
0.870246736684291 0
1.16507339674823 0
1.00822261539301 1
1.12409589163544 1
1.07085421374045 1
0.859666372511152 1
0.933892420769531 1
0.934135115820108 1
0.949930244892658 1
0.985191160701387 1
1.0014551495612 1
0.999149652459356 1
1.10812807653051 1
1.03521279243385 1
0.902169477478422 1
0.957222081955185 1
0.982323386924693 1
1.01705607588195 1
0.826346657627076 0
1.025764340714 1
1.00950410296168 1
0.900040270789038 1
1.01255784967104 1
0.902585406318486 1
0.917104298206623 1
0.911474044774906 1
0.917268567102859 1
0.925167218187446 1
0.992746679758347 1
0.983852346005053 1
0.871485412416008 0
1.18451571254384 0
1.07924471349596 1
1.0195255791577 1
0.833059428653273 0
0.786587608233524 0
0.986270346560574 1
0.997399175859436 1
0.995713671522204 1
1.01313832362766 1
0.998026041033242 1
0.870850839856026 1
1.05529672099267 1
1.06813566641576 1
1.12890936490754 1
1.01017464679174 1
0.910506613666386 1
1.08919611848823 1
1.04449328531481 1
0.939752271880159 1
0.972506264976703 1
0.873564586400341 1
1.07769651010288 1
0.930744935455331 1
0.869915892884791 1
0.849176185134441 1
0.972476729415239 1
1.02452460780941 1
1.06962951953296 1
0.871263173951993 1
0.874637689641313 1
0.989899282959726 1
1.09181438896754 1
1.03146131419674 1
1.03565941438002 1
1.00178179733711 1
0.869528932641226 0
1.08765928475774 1
1.01094009533488 1
0.97397313027178 1
1.17670135960224 0
0.973096894946223 1
1.04217445684945 1
1.14696817432053 1
1.04467159433057 1
1.13945534586912 1
0.955686211238865 1
1.10363683482207 1
1.08566290834472 1
1.17240602940025 1
1.12216232018335 1
1.07816106663131 1
0.995343051007869 1
0.937476684915896 1
1.07072133427177 1
1.04388200634481 1
1.01141606415521 1
0.910044688916695 1
0.888482482284551 1
0.963944152614846 1
1.00698406133923 1
0.905304441243293 1
0.988840858882049 1
1.08310633149142 1
0.952528614496097 1
1.00309212655716 1
0.983540723406425 1
0.91226654473879 1
0.844678902312304 0
0.919402586932597 1
0.904417507070104 1
0.94731912535439 1
0.960380439891132 1
0.95637019594352 1
1.02762540350531 1
0.877087935503776 1
0.96053138873721 1
0.993217778032526 1
1.09687832428515 1
1.05431114275727 1
1.05114897078512 1
0.89012462967297 0
0.985521052301309 1
1.08633194664329 1
1.00907992273584 1
1.07067431653227 1
1.00129439763911 1
0.90168947402502 1
1.04747655145353 1
1.05332596372469 1
0.841864440137468 1
1.04096041491175 1
0.912830696446609 1
1.14176662356935 1
1.04971633432062 1
0.99857518222361 1
1.04860050080514 1
1.05466207461631 1
0.981274767606761 1
0.95114518488616 1
0.910909598329962 1
1.08134395748574 1
0.840574274166562 1
0.970981597292992 1
1.01214286236791 1
0.931824844921842 1
1.03411094254725 1
0.979032175968707 1
1.08469377069878 1
0.914909879291964 1
0.939627847410296 1
0.969022237524199 1
0.849735552336635 0
0.902946496394946 1
0.981840471078796 1
0.988729977044047 1
0.958345417584271 1
1.05668963465772 1
0.941081575713422 1
1.00859632425831 1
1.03180871724125 1
0.9891129825335 1
0.969736287774983 1
1.04824490523872 1
0.981544395425825 1
0.968561504477773 1
0.958165120973034 1
0.908446788870737 1
0.974116365949599 1
1.09342859256896 1
1.11003091900005 1
1.13459007616841 1
0.930855498825727 1
1.08821753909902 1
0.991280455123678 1
1.04495116278826 1
1.05975729635523 1
0.943194023090906 1
1.01163062239635 1
0.885858136819511 1
0.946853718843659 1
1.05321428093829 1
1.05525820357521 1
1.12321209517392 1
1.07267324087836 1
1.04494702583205 1
1.0004538823012 1
0.959850662527207 1
1.03441469226074 1
0.971553386762873 1
1.0374959463902 1
0.972888016160448 1
1.0040954633886 1
1.06113921153793 1
1.04499769177854 1
0.887092099014246 1
1.05723790439688 1
1.11567495039229 1
1.04549931028833 1
1.08255103274184 1
1.11435385338274 0
1.0538174657546 1
1.01961158572396 1
0.951096274270192 1
0.883349045152728 1
0.965366711863955 1
1.06699212195154 1
0.906619370467339 1
0.988896023837938 1
1.00094655661469 1
1.08403447379318 1
0.920010193991587 1
1.00257248293493 1
0.864193748817305 1
1.00248701304652 1
0.998207232382634 1
1.03113676557016 1
1.01196262851 1
1.01274808332454 1
1.10539671311723 1
1.04843323445592 1
1.12141202771227 0
0.851601205768282 1
1.11001397858593 1
0.968038423118587 1
1.03735120963975 1
0.94459308217384 1
1.02696087202287 1
0.946246445017298 1
0.897614653645333 1
0.946357914588064 1
1.08414111632149 1
1.02425056775282 1
1.02440027472311 1
1.16635014823434 0
0.982914162857104 1
1.00154615582094 1
1.12625218787812 1
1.00908301219359 1
1.09043437387212 1
1.0321398266536 1
0.97561983240612 1
0.923702192621744 1
1.03260590908963 1
1.11529906828904 1
0.902091673162682 1
0.883599927193964 1
1.08519917532084 1
0.982309589509915 1
0.835280572410929 1
0.977834003782135 1
1.07132597041221 1
0.914414678856333 1
0.981649150633558 1
0.93410388944362 1
0.895429887040611 1
0.932761868206148 1
1.0095724648813 1
0.985105059305174 1
1.11481217699638 1
0.972367492186156 1
0.897938226003259 1
1.25931770393928 0
0.939311160762277 1
0.952716824249512 1
1.016860731624 1
0.921394957972613 1
0.917810018603438 1
1.01682478099463 1
0.979406688009919 1
1.11628565060782 0
1.08753862528412 1
1.19268664130482 0
0.951145704280935 1
0.922702457027195 1
1.14199293966465 0
0.997670821523249 1
0.977650351010785 1
0.936931765607103 1
0.877477531933996 1
0.906871803840618 1
0.929463991795213 1
0.983444498746128 1
0.873967442242505 1
0.896102015405151 1
0.89402628126383 0
0.990834481424804 1
0.925693197747542 1
0.856246483899239 1
1.00098396445901 1
1.03773757066367 1
0.952668360934991 1
0.841982549173336 1
0.964193933596607 1
0.995860436372516 1
1.15378300805891 1
0.898239225250238 1
1.08391055092458 1
1.05010176583494 1
1.06282893131615 1
1.02512418828715 1
0.940636755486108 1
0.86794911825197 1
1.02905268864417 1
0.981345904985326 1
0.957789845305047 1
1.05262005363145 1
0.971136061148151 1
1.0072955813712 1
0.98311605350911 1
0.961213681196253 1
0.864287472828789 1
0.970867881176471 1
0.992115496229733 1
0.985403462236407 1
0.96846758597965 1
1.14538309200731 0
0.891888477910888 0
0.931172807234553 1
1.01410820490942 1
1.18339901512558 1
1.21001140283143 0
0.97698646200353 1
0.96510445949598 1
0.90687514583647 1
0.996008637396772 1
1.06010058313934 1
1.04411039050486 1
1.08613330517177 1
0.978428874637605 1
0.979895811447964 1
0.995360578405975 1
0.928295698258882 1
0.972920601263977 1
1.08619316607353 1
0.9005806502594 1
1.05747304001152 1
0.894560563017272 1
1.11704664519067 1
0.971525328683141 1
1.02636494587127 1
0.995478290114956 1
0.920160368314476 1
1.0056926455885 1
1.0066508964183 1
0.938727097880131 1
0.878832699607136 1
0.951870040608792 1
0.996279922644785 1
1.09084325795404 1
0.947817394296073 1
1.14993463553706 0
1.00819245711319 1
1.0498012296764 1
0.835167210849268 0
1.047007442018 1
1.03329417900765 1
1.05436569363611 1
1.06425449929484 1
1.0288034227167 1
0.972390711157872 1
0.920035861436154 1
0.82839460662796 1
0.912291652324531 1
1.09173621600118 1
0.89176959785716 1
1.06691633206601 1
0.909464792770673 1
1.1143288516207 1
1.02306175741675 1
0.911115614119434 1
0.980585728706199 1
1.05504500544748 1
0.955636990736528 1
1.05223791898944 1
1.09673677556203 1
1.09108675618793 1
0.978694538425536 1
0.993769330310828 1
1.1501622895586 0
1.06292601273645 1
1.03539885011607 1
0.959262201423483 1
1.09907525754696 1
0.830254432789977 0
0.952567571010262 1
1.02663272537823 1
1.16941422329982 0
1.08581534672772 1
1.02472461747202 1
1.09672286042671 1
0.839730952842051 0
0.88837214951061 1
0.926335955337565 1
0.822824716207866 0
0.90531589594314 1
1.05681281047375 1
1.04097161288473 1
1.0539964008603 1
0.993865460319456 1
1.03530898944939 1
0.990662291200199 1
0.829036732492776 0
1.02132919139291 1
1.04465216470336 1
1.06285243035484 1
0.891745481862137 1
1.02283932882981 1
0.977229632543453 1
0.83121465125645 0
0.827993007469963 0
1.01692897326847 1
0.960456251809399 1
0.869610009149202 1
0.792061799741744 0
1.09341771731208 1
1.19630105216476 0
0.847591959797902 0
1.02520516762072 1
0.868966633865609 1
1.00974904670624 1
0.916139034291522 1
1.13903675999913 0
1.03119274297939 1
0.935995493092835 1
0.875769292034587 1
0.868333332052398 1
1.05246574030255 1
0.776719155051068 0
1.02531429389509 1
1.0270792795514 1
1.04585859920901 1
1.09404710225897 1
0.895039317445183 1
0.970993606673232 1
0.910574816835522 1
0.980209915515286 1
0.947219930478758 1
1.01022149850254 1
0.853816993801262 1
0.934750782193243 1
1.03440657893435 1
1.0067462106462 1
1.02961388459013 1
0.906194415766192 1
1.13685769235502 0
0.825158117279321 0
1.01052989324108 1
1.03545210435966 1
0.917082084802708 1
0.963665215897388 1
1.14446847615492 1
1.09818211418554 1
0.923558697934181 1
1.04302103437401 1
0.873255971112349 1
1.01367746607522 1
0.98493714080754 1
1.06475601926551 1
0.922017017673895 1
1.03786855129503 1
1.06426754858505 1
1.1513507118152 0
1.01914451215202 1
0.983685103922842 1
0.958712644528001 1
0.945542602357479 1
0.923866136132083 1
0.936776579135879 1
0.83954979732484 0
0.943057766586274 1
1.01769347396176 1
0.964587856645999 1
0.923557755047533 1
1.03888732678526 1
1.10612132597915 1
1.01220182765494 1
0.996083174093327 1
0.980674280527771 1
0.955931258727086 1
0.946509909540632 1
0.939632038698034 1
0.911397071505169 1
1.08436836131336 1
1.0304874024648 1
0.917387752633869 1
0.901560522753753 1
1.05816608197512 1
1.1489858358759 1
0.957604044437919 1
1.23914616661411 0
0.943152456032802 1
1.14050950395797 0
1.00890938000085 1
1.14068604775769 1
0.916797713549095 1
1.06168678027484 1
1.16463275690605 0
0.944030701918169 1
0.907601635755374 1
1.01941568949049 1
1.0148828932865 1
0.930519006540258 1
1.01926349412303 1
1.03862827735193 1
1.05866942575373 1
0.951189851204453 1
0.863413149693276 0
0.938246229719358 1
1.10014267466752 1
1.00724044925228 1
0.931537088381322 1
1.02216395032029 1
1.04910674778746 1
0.988618043610228 1
1.1028182265182 1
0.932251095438381 1
0.961936688407389 1
0.971519383882171 1
1.16904572756519 0
0.964631331923554 1
1.05365286429543 1
0.791472941221714 0
1.07855368248316 1
1.02442423109951 1
0.835511250369117 0
0.966787811596972 1
0.873272280779087 1
0.967089351176843 1
1.03324164628622 1
1.00585571371033 1
1.04102668572634 1
1.00786473635274 1
0.890803224373805 1
1.13314773119645 0
0.952978373272712 1
0.83631113345564 0
1.06158444953696 1
0.866355297930092 0
1.04101505098416 1
1.04375480188876 1
0.920977235572691 1
0.866265124789494 0
1.06799626914455 1
1.05376407410946 1
1.06055081482198 1
0.972697498407791 1
1.06775646773143 1
0.955273752489975 1
0.972696693908884 1
1.04282283275425 1
0.921278513923576 1
0.988223516532668 1
1.07518916996302 1
0.928433708218654 1
1.00066568425808 1
1.01175140774017 1
1.01465848149621 1
0.958665083354138 1
1.00245366574675 1
1.10965647549202 1
1.08961670645713 1
1.05475441437462 1
1.12304472975414 1
0.859101207359641 0
0.890755440047498 1
0.932992607436439 1
0.998377786090395 1
1.04743984967292 1
0.88767504983462 1
1.10334374756735 1
1.03544034906717 1
1.11758712894604 1
0.955617182385034 1
1.06707777966749 1
1.05157005617956 1
1.06122686324257 1
1.10132929816056 1
1.0141663042093 1
1.12777097824991 1
1.08951520152752 1
1.05903867237769 1
1.06808023886298 1
1.06298640858862 1
1.0668328991469 1
1.00047384130364 1
1.09110954425683 1
0.958070246095025 1
1.10121723014281 1
1.1608550633365 1
0.855564876366272 0
0.84830231522503 1
0.873793928315702 1
0.964966474999068 1
1.07799722015027 1
0.982584367644185 1
0.959777435718867 1
0.959361074328365 1
1.05302136154873 1
1.02573100437044 1
1.07219693725097 1
1.04041586761478 1
0.965026257731722 1
0.899868261032257 1
1.05105628087297 1
1.02955857383587 1
0.926078376131121 1
1.00687554735568 1
0.981277551378188 1
1.06258672740063 1
1.08632148767212 1
0.91259129180104 1
1.09263356178591 1
1.03683239676139 1
0.987574638788304 1
0.875571928581446 1
0.973302217361428 1
1.06630028051582 1
0.898974996282482 1
0.953474763585978 1
1.03538260371775 1
1.08314608981895 1
0.871139609163223 1
1.01729593596167 1
1.13744541575678 0
1.05988819746383 1
0.980603895629488 1
0.866731503839727 1
0.973301380389462 1
1.04662665355637 1
0.990116833172285 1
1.02800056646514 1
1.02262273466707 1
1.01045123873794 1
0.890934471839295 1
1.03733801756757 1
0.902180808654763 0
1.05506577718917 1
0.991040452627571 1
1.00905450280144 1
0.935446544859802 1
1.05634397055967 1
0.798634813777667 0
0.978896093636327 1
1.02342412172734 1
0.892081213188327 1
1.04690822525759 1
1.11666773576806 1
0.95096101089535 1
0.775888125345703 0
0.991269352279742 1
1.06316053056793 1
0.974494341184506 1
1.0078198500652 1
1.18578445325175 1
1.07749844994967 1
1.00924315593541 1
0.980077513839114 1
1.07613626107189 1
1.03431286468775 1
0.981517271740124 1
1.04201285276961 1
0.957414227539013 1
1.04330239761566 1
0.964012941612436 1
0.995460748452103 1
1.02953704715653 1
1.04966435848568 1
0.96397373707652 1
1.0192554552665 1
0.97462388914576 1
1.03398310081059 1
0.989521115787969 1
0.878718324828915 0
0.991799966668357 1
1.01640296206064 1
1.08352159873845 1
0.906090151697123 1
1.06722614980616 1
1.07220357599832 1
0.992352873436695 1
1.02494332995504 1
1.09100241196414 1
0.87819808079459 0
0.974979340677265 1
0.868116812395362 1
1.14153159818277 1
0.991715608789798 1
1.09875700571248 1
1.07607200907358 1
0.899271882779753 1
1.10438138236787 1
1.07083755121775 1
1.12817076714029 1
0.962986737772437 1
1.09389573643004 1
0.94685780668401 1
0.992771266703868 1
0.974281408437715 1
0.844441549676507 0
1.02397720020803 1
0.941977816691389 1
0.910520353924772 1
1.04158676434286 1
0.884231251825628 1
0.902838595657592 1
0.924826243035065 1
0.967064991557578 1
0.874449113908292 1
0.949778903065245 1
1.03752435238992 1
0.94730375844791 1
1.07604862170988 1
1.10888010634201 1
1.05654302126345 1
0.976304931522957 1
1.01044137000185 1
0.937355848396235 1
0.916215072205746 1
1.01548593162069 1
1.10406245750395 1
1.04940716699246 1
1.05195966580111 1
0.998183020015369 1
1.02052896379171 1
1.0119966563467 1
0.940792992935391 1
1.08089689099186 1
0.953418724766522 1
0.945405676477357 1
1.15923707148661 0
0.927713024401356 1
1.03088665326128 1
1.10379228709189 1
1.02185959596124 1
1.02862093059615 1
1.01863829668311 1
1.01847173091671 1
0.994888691120664 1
0.945474268772725 1
1.06262315173669 1
0.982150750132284 1
1.02202733617159 1
1.05647853239486 1
1.00458033066283 1
0.869078224295626 1
1.03120157741686 1
1.00518292807832 1
0.912656831522803 1
1.27248363126018 0
0.967846781654829 1
0.974198577150616 1
0.941012591104065 1
1.15400857877421 0
1.03003205600421 1
0.998565009603732 1
1.02334209889863 1
1.04174448642092 1
1.04524163178188 1
0.988982078075408 1
0.977647272128585 1
0.988485097935565 1
1.02526408306974 1
0.898307925112535 0
0.847190019207198 0
0.916686738240961 1
0.835769604539808 1
0.895884456834055 1
1.04991627100075 1
1.10735947284635 1
1.07521543757932 1
1.09998913827963 1
1.06885977011016 1
0.901562126765104 1
0.983970350020689 1
0.881085271626955 1
1.05716548378749 1
0.940055133879964 1
0.893576151446518 1
1.07733808282551 1
1.02257453791619 1
0.97970017643348 1
1.03967813216947 1
0.95447899126048 1
0.966553508110057 1
0.960603531892363 1
0.955184811386494 1
0.961119156449619 1
1.01606195190428 1
1.0040393104755 1
0.930429569160875 1
0.903959875309395 1
1.09259896939665 1
1.14623891701296 1
0.88256559202052 1
1.08239165852974 1
0.945550425273278 1
0.891059021772603 1
0.971600669649536 1
0.967940901322108 1
0.921861110835844 1
1.01134960431982 1
1.08076461461024 1
0.914823217787603 1
0.984032206992069 1
0.952828856691887 1
1.03810237535812 1
1.18119159482776 0
0.91692265648239 1
1.10258775724585 1
0.861475376115022 0
1.00991330634238 1
1.00830929055826 1
1.03076321911542 1
1.0274250440699 1
1.0087837947085 1
0.959534807431408 1
0.996685982684623 1
0.895917130225081 1
1.12240562293164 1
0.961516674587482 1
1.17513299414534 0
0.969788786498717 1
0.958551743314515 1
0.908397895375039 1
0.940972449700637 1
1.01026234047588 1
0.874799274702681 1
0.923313017549295 1
1.02073179521313 1
1.13348531490683 1
0.931862301763759 1
0.926531794928338 1
1.00247647653979 1
1.0964419669001 1
0.90035082388764 1
1.02921190926313 1
0.922949777232292 1
0.798098965261194 1
0.955048889049123 1
1.03578907722228 1
1.07376021846194 1
0.96984578629936 1
0.939004092592627 1
1.03961355751891 1
0.977999480351405 1
0.949993653628293 1
1.04980021338265 1
1.05613044161668 1
1.14554481374898 1
0.894100857007151 1
1.1202728919118 1
1.09023437207803 1
0.884155947925426 0
0.98719278299109 1
1.00559727564603 1
1.06465770178939 1
1.13271745311702 1
0.92439610775778 1
0.946247211078259 1
1.04726141414666 1
1.05463625149106 1
0.965938557925723 1
0.981268116297782 1
1.07713678439815 1
1.14656513463727 1
1.09172996847775 1
1.02180622252148 1
0.956163092935542 1
0.908538597024517 1
1.04683988385612 1
1.02206529179067 1
0.986060513777987 1
1.08175485113561 1
0.972486829372463 1
1.0915873431697 1
1.04487635299925 1
1.10056883502997 1
1.03581047833444 1
1.05619961685935 1
1.09283940011725 1
1.06119108255593 1
1.02209434762695 1
1.16062880082367 1
1.08532612183351 1
1.03694613816689 1
0.790616100096646 0
0.742784930801808 0
0.964110300609505 1
1.03678235610389 1
1.0378472300982 1
1.0235541490286 1
1.0947488236074 1
0.858221641743543 1
1.05090012690415 1
1.10037350070816 1
0.95103901399941 1
0.987647724781549 1
1.00689976687669 1
0.95247414162105 1
1.08833082224374 1
0.998919604113726 1
1.02924531915318 1
0.984200930674428 1
1.09753067365022 1
0.964571401268184 1
1.07679587305836 1
1.08143507971103 1
1.01488221338401 1
0.909616350301543 1
1.11612378295236 0
1.15085627762597 1
1.01820517362679 1
1.01651751705179 1
1.00518803042969 1
0.908118458249346 1
0.934915683983262 1
1.00139999567437 1
0.996586416152036 1
1.0567659471466 1
1.05219555100483 1
0.903707654065408 1
1.03912680949776 1
1.04792648457751 1
1.04136464822013 1
1.06525178928652 1
0.987429691755534 1
1.15926555785152 0
1.10084380156605 1
1.03910808521491 1
0.943188667553796 1
0.924384231443542 1
0.955723469622318 1
0.888270619151853 1
1.06392540703312 1
0.999301672406667 1
0.965763883719612 1
0.985855593957274 1
0.926976048041066 1
1.03094743517395 1
0.977392634227352 1
1.15869826538022 0
1.00876666687929 1
0.967807560970369 1
1.04831613254777 1
1.13150024460102 0
0.953452804248385 1
0.884884664753175 1
1.18596309012391 0
1.05417818282808 1
1.04716508541267 1
0.920617868821447 1
1.04248694453708 1
0.871534460349322 1
1.0201764505313 1
1.07659158515421 1
0.989717702436002 1
0.950611416220803 1
0.944928727201878 1
1.0332603307368 1
0.915744141579942 1
1.11303341982064 0
1.0790973624014 1
1.09988399969605 1
0.866711751668689 1
0.984261711491145 1
1.13665750843195 1
1.04481833483272 1
0.936528866407991 1
1.09946508941846 1
0.986113619412901 1
1.06727363319408 1
0.895023047895749 1
0.979894664435527 1
0.978562732704036 1
0.88858851903158 0
0.958261650842419 1
1.11289434425114 1
1.18218073237611 1
0.994875390454077 1
1.06373161162638 1
0.901799448226978 1
0.958239105658934 1
0.981006644094532 1
1.03584354387112 1
0.988968282450593 1
1.02911549077639 1
0.989351598294274 1
1.12303133308074 1
0.988068504810954 1
1.02819644549354 1
1.08318737173122 1
0.8845716913006 1
1.04174124555348 1
0.832416734972544 0
1.00909021884065 1
1.0260883436889 1
1.0762401880814 1
0.953648341637253 1
1.04490763060009 1
1.13848592758206 1
1.02910075276741 1
0.926927154500155 1
0.98457081259772 1
1.06152201206784 1
1.04962299715164 1
0.900533173377704 1
1.00887499710391 1
0.972745824095309 1
1.10812016042142 1
0.913405578698028 1
0.948826691856787 1
1.03210307632809 1
0.916804475744329 1
0.986153141747522 1
0.921618283914973 1
1.00274017317482 1
1.0044606616511 1
1.00554718935024 1
1.01842955123903 1
0.94907155353063 1
0.827012678145848 0
0.975020277176331 1
1.09852627050212 1
1.04724670561152 1
1.16619002753539 0
0.901541101651846 1
0.984685116437512 1
0.826748009128551 0
1.03072416788682 1
0.951178107853386 1
0.83363092804071 0
1.0469888432856 1
0.92473925644695 1
1.05597485537488 1
0.944198657368282 1
0.888971200161311 1
1.02729590094985 1
1.06994739484466 1
0.973865036247572 1
1.06045249465993 1
0.952449428543975 1
0.885678169459677 1
0.939717680035603 1
0.965979845867604 1
0.857102438789467 0
0.903626904352088 1
0.892217389993924 1
0.915089735299482 1
0.981464597027285 1
0.859549907964002 1
1.03321329528841 1
1.01309224021232 1
0.981640056869288 1
0.992936632630992 1
1.12054883614846 1
0.990724130325324 1
0.980312012699902 1
0.911792296830692 1
1.0960221082282 1
1.04663066884179 1
1.01947994934471 1
1.02896992055499 1
0.911318838220588 1
1.00127828881996 1
1.03164185957345 1
0.940750057513287 1
0.935182088293412 1
1.03229844110862 1
1.12207626816691 1
1.0817332542972 1
1.02922186021536 1
0.971248224453741 1
1.09442682351546 1
1.07017104614382 1
0.869952010043327 1
1.07460458477664 1
1.03808125066525 1
0.975958177166532 1
0.991091071258566 1
1.07397881745571 1
1.02270652566393 1
0.849207452380008 1
0.902985103128842 1
1.19031276633977 0
1.03721582440039 1
0.950215402543772 1
0.862270180121042 1
0.863834641356425 1
1.00751082293405 1
1.04319684981878 1
1.11683911404356 1
0.979972391331814 1
0.943511819936147 1
0.958767699260587 1
0.962234574842112 1
0.973404551713016 1
0.966015518955153 1
0.888005783982092 0
1.07211279780888 1
0.960799379617879 1
1.00926387536673 1
1.01880463393068 1
0.880768754824192 1
0.992033125704424 1
1.09868137233803 1
0.91747247959393 1
0.887614337835248 1
1.07488559422158 1
0.986313764995617 1
0.898647286975935 1
0.934966743307528 1
0.943831836319015 1
0.997271623797459 1
0.974829238019428 1
1.1026963874921 1
0.925757740315394 1
0.982016665541446 1
0.94269902984636 1
0.982818898470217 1
0.979313656032017 1
0.975018992966118 1
1.12238847361983 0
1.13905959504278 1
1.14057974495118 1
1.05634674444881 1
1.05341254512076 1
1.00971030956652 1
1.05134271197682 1
0.987752072802476 1
1.07016323973792 1
1.19595367147308 0
1.12490209195258 1
1.0782064935304 1
1.12505615756618 1
1.0818966480118 1
0.982954817397698 1
0.977502995981275 1
1.01335544849814 1
0.902304758244231 1
0.969606050459641 1
1.04437029993963 1
0.95428535350688 1
0.848963129041071 1
1.04661972237935 1
0.999079884298836 1
0.973641313293083 1
0.971402298483643 1
0.980059839384325 1
0.993519040724208 1
0.817535492808668 0
0.972120849859445 1
0.918197767538997 1
1.05891239306097 1
1.11328472530424 1
0.992984381730024 1
0.912662765666188 1
0.944854338035982 1
0.999752036028286 1
0.972799864400781 1
0.97565797454274 1
1.07590380730251 1
1.01255251462885 1
0.865791948612262 1
0.886672703517757 1
0.998444435941825 1
1.01279744023521 1
0.968531888592887 1
0.970769980929169 1
0.946747645847037 1
0.927658955737046 1
1.02243439270362 1
0.898295404595537 1
1.03536396573441 1
0.960811070191331 1
1.08915468142134 1
1.12814855042456 1
1.02616505402817 1
0.971462567747197 1
0.87814991367435 0
0.972694831761323 1
0.92369988979947 1
1.13858699095991 1
1.10127893112649 1
1.13307824871524 1
1.04768993891081 1
0.992079739235001 1
0.966471919308465 1
1.04247020682697 1
0.927150663917027 1
0.988254717760343 1
0.95158449093994 1
1.02088075862066 1
1.07439598781239 1
1.14553689835023 0
1.03737744622473 1
1.00422457827607 1
0.998672895904944 1
0.965277977439615 1
1.0773445608127 1
0.910304660973742 1
1.05998601052404 1
1.00192391447858 1
1.00220956940091 1
1.10423287620763 1
0.838837485286537 0
0.894834192903883 1
1.02299847038545 1
0.912914094059025 1
1.04541188851192 1
1.01613783139125 1
1.00334283456707 1
1.10612614053926 1
1.17458274292037 0
1.20453323547781 0
0.999734091926867 1
1.02613663754205 1
0.965995753562925 1
0.978060352212432 1
0.942990046579785 1
0.998727559927534 1
1.04033370172991 1
1.03799062928138 1
1.00139553223648 1
1.23805030398276 0
0.991589817791672 1
1.05896051609916 1
1.06618440715602 1
1.01276881798106 1
1.05198474508459 1
1.06419287962288 1
1.13478004552023 1
0.834187526082414 0
0.96019066578072 1
1.10682757823491 1
0.966266395920524 1
1.0905333526453 1
0.940893853622057 1
0.897626509145549 1
1.05488438020853 1
1.0165727371201 1
1.06660941225364 1
0.972306081868819 1
1.0394168259816 1
1.04405208110634 1
0.928453408601856 1
0.934957398649945 1
0.980096243747797 1
1.05658880933865 1
0.949507613153141 1
0.911321850629181 1
1.12127234103052 1
0.920572296365157 1
0.967604786467097 1
1.07735699519831 1
1.06873945776495 1
0.992420399329459 1
1.01472705909189 1
0.936460703480235 1
1.03157108454074 1
0.928008143103675 1
1.13320213667908 1
0.93268392664118 1
1.04387847160873 1
0.906044078486898 1
0.933916975226494 1
1.07132926936938 1
1.01521879460223 1
1.10526360893632 1
0.934508203271082 1
1.04259862243616 1
0.94418114487868 1
1.06035872166702 1
0.947632318839865 1
1.03894165976665 1
0.891237795693224 1
1.00854879182115 1
0.944945934063874 1
0.921225275763118 1
1.13840061915604 1
0.910952318353619 1
1.03228137381807 1
1.16238944745403 0
1.14491832797553 1
1.20329904969107 0
1.05304956665585 1
1.01155360739664 1
1.06268814174396 1
1.00447687190553 1
0.905091894285007 1
1.0223225830386 1
1.04196319052802 1
0.993075768594146 1
0.900453575951569 1
1.15566058543328 0
1.0296254743839 1
1.06425206841121 1
1.09114506106178 1
0.982624613909657 1
0.99480649388893 1
0.903793097784935 1
0.904431628694682 1
1.02390440489826 1
0.975997128440331 1
0.940284973359817 1
1.05770265375086 1
1.00077679386808 1
0.924757249715911 1
0.973546026072058 1
0.974182210313636 1
0.904347405377111 1
0.978357204596764 1
1.02701287830122 1
0.885423260179857 1
0.983437737740279 1
1.00319405696128 1
0.96561335431006 1
1.00439869679234 1
0.945156491073177 1
0.916190556047629 1
1.07695554739705 1
1.01559297295978 1
1.1681508174038 0
0.934434302062882 1
0.880642151815492 0
1.08473176787403 1
0.893196184631703 1
1.00274122458889 1
0.833879281627499 0
0.983205830971381 1
0.98324726494132 1
1.01366809519759 1
0.913573377376298 1
0.97959922800815 1
1.02159016480709 1
0.883448146580514 1
1.17440024192644 1
0.934868602310968 1
0.871353089020719 1
1.00375748507246 1
1.01126492073461 1
0.951158139817093 1
0.824476186974744 0
0.962856842752966 1
1.01144674394228 1
1.09741992214396 1
0.988649648338326 1
0.929745310244717 1
0.949946367128181 1
0.992542147974354 1
1.04627786301364 1
0.963881767612599 1
0.896002034275909 1
1.00840725635411 1
0.98217177504363 1
0.961915583021735 1
0.990365184072048 1
0.935500616829068 1
0.945068491664055 1
1.05487488423325 1
1.00341005460679 1
1.07331936468308 1
1.06745692429721 1
0.8896869976364 1
0.92331249079012 1
0.929564222819137 1
1.06936174177178 1
1.01223843882423 1
1.01224622553185 1
1.05209990814747 1
0.967839578025309 1
1.00718642460645 1
1.01873546080125 1
1.02281222094807 1
1.04116586316959 1
0.982902214263752 1
1.09589190236039 1
1.00286316556722 1
1.01906372428621 1
1.02411564251152 1
0.982653343914521 1
0.813250548543507 0
1.02696113699717 1
1.06208867232588 1
0.986173169454232 1
0.965942501242749 1
1.01240367135476 1
0.942774232640062 1
1.08009042904389 1
1.05193720508123 1
1.09325213560947 1
0.979233375448524 1
1.19181049737332 0
1.15657259084645 0
0.944981124738921 1
0.926113920002391 1
0.785282062127441 0
0.923166979120929 1
1.07917372025367 1
0.991799680853685 1
1.05742056598803 1
0.931197990742959 1
1.01292023824941 1
1.05986597769546 1
1.14090953248351 1
0.955606648115231 1
1.0115598796896 1
1.11839911712974 1
1.03150081307279 1
1.08266881901309 1
1.10699315135303 1
0.969718555848609 1
0.91066939637554 1
1.0384120457924 1
0.952722871172737 1
1.04747557881157 1
1.01348576892774 1
0.96905151324123 1
1.11162082183591 1
1.0236508970549 1
0.801979890172539 1
0.989737277721634 1
0.927488605175502 1
1.09103812787305 1
1.081248231134 1
0.944959981578793 1
1.05176002867047 1
0.844970230780965 0
0.970710285781252 1
0.946536385385362 1
0.951722965554299 1
0.723456567062353 0
0.965360461349911 1
1.01442243168086 1
0.986427032670851 1
1.02255193870313 1
0.894508514081755 1
1.04341331178366 1
1.03507790375973 1
1.1402264225636 0
0.913360295291674 1
0.995061498726072 1
1.01655154509181 1
0.928736548998938 1
1.05070090656076 1
1.13976899983275 0
0.886957720073201 1
0.960839452510979 1
0.949673809217286 1
0.913953232346302 1
0.929905398303506 1
1.13954192649709 0
1.14371659472577 0
1.10896035440212 1
0.953624561920243 1
1.01263339637644 1
1.1544115643246 1
1.20002148603387 1
0.992639983258897 1
1.0319698480201 1
1.04851693964363 1
1.07852323706222 1
0.997354575420739 1
0.982396149447944 1
1.04945548824936 1
1.08234212761077 1
1.00670305776756 1
0.974076895912854 1
1.07687490261736 1
0.88277008112318 1
0.943202796540251 1
0.845247000132308 1
0.978076368031653 1
0.971207875011204 1
1.04504117342641 1
0.961412648886656 1
0.921992067510451 1
1.05304900642135 1
0.968017055179107 1
1.0099314010933 1
1.0578470325204 1
1.06378831486754 1
1.1037999872748 1
0.96809828070154 1
1.00227765223373 1
1.09734801494337 1
0.952058178524982 1
1.1700456776 0
0.918653038740545 1
1.06183224161291 1
0.997137409481936 1
1.03988919815954 1
1.0093030678487 1
1.02559832088704 1
1.02631696406813 1
0.903604973455939 1
1.14166297621289 0
1.03226189030601 1
1.07135269507146 1
1.12602764422225 1
1.23156860261399 0
0.937877273620453 1
0.985028091811245 1
0.894908249600426 1
1.00333488953559 1
1.08206580967559 1
0.864282085460239 1
0.995190919673536 1
0.969133886939086 1
1.08627891513263 1
0.957938538945849 1
1.01566571423243 1
1.04765261583638 1
1.00050047565761 1
1.15980402090876 1
1.00502400181298 1
0.930947661836653 1
0.930546560534493 1
1.12561159062012 0
0.98477265927254 1
1.1625065547213 0
0.927578787690966 1
1.01458832884179 1
1.04812902233124 1
0.920961537546114 1
0.92703755783789 1
1.13587831634025 0
0.951070791958201 1
1.14376635087714 1
0.91811883286378 1
0.928433331571561 1
0.96366368367744 1
1.04916466584612 1
1.04642816982371 1
1.02828190970687 1
0.997547264657206 1
1.04332582043064 1
1.03112428477508 1
1.08918234024118 1
0.989562690416229 1
0.927175246313099 1
0.903535128458947 1
0.952711770778826 1
0.992115910466917 1
0.98388812863998 1
0.994208178865436 1
0.925927001989389 1
0.927139013675367 1
1.01868052127389 1
0.871123252099053 1
1.01413974727027 1
1.08502892023174 1
0.972626613843488 1
1.0121577735601 1
0.963251179290102 1
0.890508721434556 1
1.01921765289433 1
1.0285432601466 1
1.04288670851114 1
0.957992278260668 1
0.90541771565507 1
0.923977660631849 1
1.14123397740666 1
1.13752934659384 1
0.994790184181512 1
0.975311293565629 1
0.811902249019781 0
0.870014938626116 1
0.832799691832703 0
0.980432582943452 1
0.978697656531015 1
1.17882335101276 0
0.983301408976558 1
1.06846108171193 1
1.06480478448745 1
1.06609775070753 1
0.867695974864955 1
1.02130616932062 1
1.17640619878243 1
0.8667451492026 1
0.968776260695734 1
1.00071454045026 1
0.989813944157741 1
1.07360132499497 1
1.14895616050973 1
0.995230694473493 1
1.06791292956033 1
0.963351925473247 1
0.875849589759071 1
0.990107294829082 1
0.973891050137043 1
1.00325870081359 1
0.962776724165367 1
1.00836808074427 1
0.97743202115998 1
0.988559878442108 1
0.917086004611158 1
1.09718266594517 1
0.933220015376531 1
0.954797203384087 1
1.05506346253841 1
0.950418335832331 1
0.937428646864211 1
1.06646378836326 1
0.993283538083884 1
1.05370232355217 1
0.947520882743482 1
1.12286516236186 1
0.991666521873472 1
0.951392097719865 1
0.975162587614822 1
1.0128165576095 1
1.04884184174539 1
1.03525954247999 1
1.00175164052758 1
0.993028125280112 1
0.925149403422615 1
1.025257796525 1
1.03131214265601 1
0.908046369585036 1
0.968191337637324 1
1.09474525481448 1
0.977399452889953 1
1.03932632655888 1
0.873046335495038 1
1.01388815700293 1
1.10259872956665 1
0.955101265057876 1
1.00297677269258 1
0.825033889603494 0
1.01449206292904 1
1.00728174979396 1
1.01400924275898 1
1.09209055607512 1
1.09401731051186 1
1.02100292743436 1
1.00891108270213 1
0.945825480643513 1
1.0689063509999 1
0.945272212888909 1
0.892835443449708 1
0.952711405211353 1
0.974122364931994 1
0.840427033111267 1
0.994381128422088 1
1.00029042491611 1
1.06433667676679 1
1.10603195513764 1
1.16693706073409 1
1.00966009093261 1
0.974478289708112 1
0.982207311659245 1
1.09006424819607 1
1.00273218605629 1
0.992770267202273 1
1.02125703721237 1
0.977494349701005 1
1.08847271260532 1
1.02507696034678 1
0.876648978331073 1
1.00658387902434 1
1.15897233678738 1
1.0343123481177 1
1.06607217389729 1
1.09895822723776 1
0.985904916348702 1
0.909503947275565 1
0.894973436477041 1
1.01234361452449 1
0.935554503052231 1
0.966582831441224 1
0.910816463793895 1
1.04962953510982 1
0.862113204270783 1
0.940490487953599 1
0.907112075836167 1
0.977233767419156 1
0.975244955528375 1
0.827223767705401 0
1.08072865115273 1
0.897435923543211 1
0.912452802415736 1
1.07220004465617 1
1.02448203591302 1
0.828824737514522 0
1.07895927373835 1
1.00599979100284 1
1.0530769421542 1
0.780968948406043 1
1.00664470438496 1
1.11725968486221 1
1.01730807849465 1
0.903372723824651 1
0.800434212900707 1
0.931172716760107 1
1.09002846889905 1
1.09335329049981 1
1.09158949193477 1
1.01195536472807 1
0.947973179334669 1
1.11805115308851 1
1.07874421436776 1
1.13227013173809 0
1.02445333833212 1
0.996782699422099 1
1.07958008919442 1
1.05726035681711 1
1.10143308616554 1
1.15083641113655 0
1.17213566758095 0
1.01533462475976 1
0.935580046541032 1
0.980252308540312 1
1.16012722338814 0
0.958596103745096 1
0.914488426601628 1
0.829320793434949 1
0.948064652404647 1
0.959496204415849 1
1.07156809786891 1
0.974770258210711 1
0.986517870458896 1
0.970726911853591 1
1.06087461618608 1
1.10035114130948 1
1.01633386022235 1
1.0843030111276 1
0.917119127416788 1
0.946317918996797 1
1.0232828040634 1
0.982831149769732 1
0.878824897507037 1
1.0542535342171 1
0.963218283207575 1
0.915433162054419 1
0.954269333259442 1
0.956270493706513 1
0.956779049680274 1
0.824496523029525 0
1.01587320095226 1
1.00779875896881 1
0.991910509790316 1
1.04144537210594 1
1.14533639769236 0
1.09898346322881 1
1.12242374462358 1
1.01989364332308 1
1.0754364009749 1
0.896098589335275 1
0.986426587583939 1
0.947996961054767 1
1.03592331612305 1
0.925130862875718 1
0.990017790578849 1
0.925658101456723 1
0.844554042831285 0
1.00791248309143 1
0.915152288401737 1
0.960980214518471 1
1.10613898873225 1
1.05191172594732 1
1.06417595254186 1
0.904787086663147 1
1.08424675930274 1
0.891560813663862 1
0.91607392741207 1
1.01459061803045 1
0.891525847706482 1
0.968628851288995 1
1.019875079643 1
0.957478752425798 1
0.957715000026578 1
1.02205750062906 1
0.902231449316686 1
0.913226558812219 1
0.902026401745989 1
0.94171738707387 1
0.852208230926835 1
1.08264345047031 1
1.00881425447892 1
0.950940721136088 1
0.998820766465516 1
0.999468618457424 1
0.939407963455847 1
0.837524822222798 0
0.93577414371658 1
0.960566599971243 1
0.953151792642606 1
0.860829963172302 0
1.05995961750444 1
1.03100332221885 1
0.901476457691126 1
1.00979282295297 1
0.941657744985188 1
0.968623758345329 1
1.01225709939922 1
0.884599613054883 1
0.914229929638928 1
1.07153831163903 1
0.931540982576784 1
1.02483544713099 1
1.0193833752198 1
1.03783118089057 1
1.09582969596168 1
0.99068219088669 1
0.986921756820402 1
0.9145473092912 1
1.11268729440817 1
0.944984952041468 1
0.942161965381116 1
0.956056949373416 1
1.09278933097778 1
0.999155052480123 1
1.20306962521739 0
1.10070055082113 1
1.0415486776472 1
0.990700031909645 1
0.901931767238543 1
1.04034064650302 1
0.974711526128521 1
0.995362754436814 1
0.898875337080639 1
1.01985357220568 1
0.940111381556649 1
1.16689545192127 0
1.02365112610069 1
1.008022726834 1
1.11903141679593 1
0.912155753661427 1
0.983052082707112 1
1.03293421100384 1
1.03062752856131 1
0.93561982317743 1
1.06623513530594 1
1.07879694534181 1
1.04877709151595 1
1.07947538023355 1
0.872044594849646 1
0.863203813532222 1
1.01736932944313 1
0.885907914188773 1
0.909855079606702 1
0.981585657097512 1
0.875906515377162 1
0.960697112380005 1
0.785352409778111 0
0.842580964459267 1
1.04536097721943 1
0.900148946563874 1
0.974388634803607 1
0.837108888794965 1
0.890672395533366 1
1.02978845610585 1
0.965804532792235 1
0.973589412405201 1
0.984083341421273 1
1.12503229377013 1
1.12501533061461 0
1.00579404297353 1
0.938025903174825 1
1.03586509449854 1
1.04852651558665 1
1.08581375673716 1
1.00760438340375 1
0.928237223139152 1
1.01754980706204 1
1.10014831289255 1
0.818661791527774 1
0.904913371375628 1
0.931633923622947 1
1.09278400605375 1
1.04636123584337 1
1.02936630790403 1
0.983724169950021 1
1.01825957401391 1
1.00073875441428 1
0.90040795039368 1
1.02840756696529 1
0.949274460740978 1
1.04135290992774 1
1.03849704768415 1
1.06964293017686 1
1.0174919442022 1
0.976385608522263 1
1.12788260489511 1
0.911594251255279 1
0.981588768810588 1
1.02645845745819 1
0.931926277424107 1
1.01138649608983 1
1.06817041097024 1
0.960709958862577 1
1.11153930325093 1
1.1269851883343 1
0.984871079060871 1
1.01259630005226 1
0.978664794905581 1
1.05319751979381 1
0.987510241104329 1
0.992336714674145 1
0.77486008194009 0
1.02713356813358 1
0.970836111603336 1
0.86592693394583 0
0.845805037155551 1
0.90365938326608 1
0.945685875470282 1
1.01422480141021 1
0.870122299284334 1
1.08608427376951 1
1.00973603790096 1
1.04071425813257 1
0.967637909071283 1
0.955819342861488 1
1.04797362770425 1
0.951918647237276 1
0.915280712553561 1
1.00414395720657 1
1.08908226390743 1
1.01217075798057 1
0.950335932989798 1
1.06519833014914 1
1.04665777297612 1
0.864479542893358 1
0.974324388686478 1
0.989967313256924 1
1.01281312132711 1
0.908476435773059 1
1.08936079620585 1
0.942735648758432 1
0.998335772689776 1
1.02347314212276 1
0.984474311731323 1
1.00675742736259 1
0.945674983945772 1
0.937517591366254 1
0.943905234405208 1
1.089713019998 1
0.963763834311903 1
1.09636788747673 1
1.04013025348069 1
0.967330672822748 1
0.993410261106598 1
0.985579067135547 1
0.981296425666763 1
1.0576827882276 1
0.93371978137255 1
1.04796572098431 1
0.899731721143614 1
0.980028122945242 1
0.850083564576623 0
1.13323111913523 1
1.04233771350382 1
1.1300440177902 1
1.03309240609275 1
0.964059256485295 1
1.11155920767145 1
0.762285379485642 0
0.86979283230903 1
0.995068931986733 1
1.02579964198624 1
0.989365290152322 1
1.107004850176 1
0.91059020672512 1
1.0376109956554 1
1.02969988149836 1
0.995362472234874 1
1.00362435107779 1
1.0700401982737 1
0.973038843599741 1
1.03675210595818 1
1.08234160316189 1
1.01522721296811 1
1.11765511956259 1
1.01749272876302 1
0.928275396649157 1
0.9668338257081 1
1.05373561115372 1
0.98685372150553 1
1.09180607866351 1
0.918969384364184 1
1.06813759649861 1
0.948217652379316 1
0.950081127998141 1
1.07955775728297 1
1.06029670657902 1
0.969523800844404 1
0.877333875208069 1
1.02433921052116 1
0.956890377023608 1
0.886484291294767 1
1.06967363766102 1
1.12935681655497 0
1.15539002160684 1
0.904208559296048 1
1.00762166651138 1
1.14315356253076 1
1.02309033814376 1
0.988009287416159 1
1.08922236909528 1
1.08761207254646 1
0.937498385032813 1
0.926159177997541 1
1.04400973419937 1
1.0110170716135 1
1.08024495421909 1
0.962985992173006 1
0.89960041099071 1
0.793940232495252 0
0.995251301000843 1
1.06977073718837 1
1.10814908187459 1
1.06628888094049 1
1.02575848956586 1
0.89697195139097 1
1.05261508174431 1
0.905333146022256 1
0.921381778448151 1
1.05242823939218 1
0.946600774960193 1
0.947169823330653 1
1.08193212669915 1
0.928021266709007 1
1.10055874189347 1
0.987238223975555 1
0.977785559949951 1
0.988935066621396 1
0.972664312998624 1
0.909828825910627 1
0.929502843617345 1
0.892948601922011 1
0.937856568572182 1
1.01355760446539 1
1.00318118566306 1
1.14208837689838 0
1.02272338968085 1
1.07650499308042 1
1.08023252890043 1
1.10464084142719 0
1.1007771368892 1
0.930610534633184 1
0.891181300306632 1
1.08718526598914 1
1.15016883830643 1
1.07923847102986 1
1.06020362258307 1
1.06717336876093 1
0.87211478239268 1
1.01371154141799 1
1.05392110211165 1
0.972662299653984 1
0.913423439724675 1
1.08894709125654 1
1.04158964992762 1
1.12630123853181 1
1.10178398190821 1
1.00064533334721 1
1.04940070716127 1
1.05791620742488 1
1.05482483092829 1
1.03028957769631 1
0.998896871879567 1
0.976667568161431 1
0.955857194650995 1
0.977863861924643 1
1.00028135942617 1
1.02452142243571 1
1.01312947275047 1
1.05516904069065 1
0.951290004804475 1
0.961806597021892 1
0.869224772906621 1
0.990103547176291 1
1.08569571285206 1
1.16302264224816 0
0.913255107058425 1
1.08951434757206 1
1.10022767825284 1
1.05403884878684 1
1.01768609056572 1
0.935741135806321 1
1.08201921395351 1
0.971496577970525 1
1.10753137298784 1
0.97987547250984 1
0.973257865400203 1
1.01096687433587 1
1.08003640928116 1
0.960964304387631 1
0.962755384496852 1
0.951643175913835 1
0.878788652008498 1
0.959809200972912 1
0.927609998361085 1
1.07538851580706 1
0.974974251422563 1
1.03627949722012 1
0.94643260830013 1
1.06120590618986 1
1.04828378708255 1
1.09328334290509 1
0.96055624955865 1
0.884816976015495 1
0.973234980499323 1
1.0257957113826 1
1.10109503771322 1
0.870771390137838 1
0.955741896916135 1
0.995192558704234 1
1.06773894130793 1
0.879953342133397 0
1.05681533079395 1
1.07746026280964 1
1.00685592026721 1
0.976131844739157 1
1.03425196252649 1
1.13753488627192 1
1.00196076859301 1
1.13059247348973 1
0.999091808525439 1
0.97515746811217 1
0.954729047367192 1
1.03729351890802 1
0.920442268962919 1
1.16408449163558 0
1.15371207013575 1
1.05194695588189 1
1.02453922215468 1
1.07295801898529 1
0.850723857587272 0
1.00537488705198 1
1.05245029456867 1
0.842078356068932 1
1.06135017696536 1
1.05596263584704 1
0.947864002230226 1
1.11068536267216 1
1.04949567581766 1
1.01879016781506 1
0.968236352166946 1
0.890063543884912 1
1.02867123977717 1
0.962157825483626 1
0.887191910082578 0
1.06796583453486 1
1.07750614911978 1
0.989899489246744 1
1.02985846943004 1
0.928620094890283 1
1.01230133837585 1
0.910832152400057 1
1.09228467270189 1
1.15119538891288 1
1.00121648531066 1
1.10095573714088 1
0.917315832620555 1
0.897587402091142 1
1.12745333326155 0
1.16005798661984 1
1.1429231279799 1
0.970743964901598 1
1.09828280048395 1
0.960508767344635 1
1.02082200057065 1
1.01372969777781 1
1.00241860540619 1
0.804724357081442 0
0.932596973870962 1
1.0993989375808 1
0.881457861464047 1
1.08054736635899 1
1.15202407798981 1
1.23748939437826 0
0.953596965375309 1
1.04944042587561 1
1.04999016748574 1
1.10147109804149 1
0.848320380447803 0
0.937072239302152 1
0.974788359383579 1
0.895706489976625 1
1.07958227168263 1
0.928590180709369 1
1.02102540020817 1
0.927864064378637 1
0.937813281736699 1
0.896329047258033 1
0.881507284097173 1
0.965605370412164 1
0.999898506853076 1
1.04764925246396 1
1.07707451507906 1
1.00685386658412 1
0.897138360529235 1
1.14702672758099 0
1.00104212813324 1
1.05978061864826 1
1.10902139623481 1
0.895716915275254 1
0.915563585263041 1
1.02138269453357 1
0.948455149220701 1
0.901421622425399 1
0.945808940758727 1
0.97478136721533 1
0.983769820573533 1
1.01872660883716 1
1.04298491316243 1
0.958207033285581 1
1.10096409664813 1
0.961749306646201 1
1.10736817353333 1
0.977833969179612 1
0.990302685931976 1
1.04431192130123 1
1.06216359194421 1
0.933248557003018 1
1.12935202929692 1
0.898044645056745 1
1.24724856251656 0
1.10763119052295 1
1.08609547247818 1
0.99335496730156 1
0.945721149698604 1
1.10990253461959 0
1.01201604609755 1
1.00762346268516 1
0.919307838622811 1
1.03130304690303 1
1.01165170499828 1
0.977845567344988 1
0.872804328358499 1
1.09378027651941 1
1.14283343082949 1
0.908280486504946 1
0.962669163442531 1
0.919996333637455 1
1.0267569747026 1
0.965757495299943 1
0.984943732155047 1
0.843798741709331 1
0.880702510438509 1
0.948443647012792 1
1.0378706777118 1
1.03686641027034 1
1.02080650215097 1
1.00083208236486 1
1.10866589042049 0
0.988569959570377 1
1.13834253187765 0
0.943567019192135 1
0.943762826079393 1
1.10285663362343 1
1.09503924879329 1
1.07425942446964 1
1.00607988244886 1
0.942892553364667 1
1.0305750108576 1
0.88589222648021 1
1.00093716054426 1
0.991034684613604 1
1.07036770515612 1
1.00148284586906 1
0.870389320388808 0
0.884049106056168 1
0.986396853843132 1
0.925811134665515 1
0.950826865681128 1
1.05579778442296 1
1.06885662629348 1
1.14995695897676 1
1.04180698640559 1
1.09755949827348 1
0.90668544252003 1
0.962460790744859 1
1.12414607884054 0
1.01876652432282 1
1.06205691404434 1
0.996865832537561 1
0.935261403041623 1
0.984607363461875 1
1.01701764236469 1
1.13238143695729 1
0.91421271991842 1
1.04023480047875 1
0.86814609757835 1
1.01061566143214 1
1.18088027889343 1
1.07702865622252 1
0.888546582986428 1
1.06812772485779 1
1.18260429739432 0
0.974103723944772 1
0.993378554946274 1
0.982707127054666 1
1.00566385353252 1
0.982699166233894 1
0.980538373341442 1
1.10674942486792 1
0.913499685816758 1
0.91918355977178 1
1.145132431806 0
1.11106097339403 1
0.988896721076017 1
0.895662743044453 1
0.898762559921543 1
0.954052303946146 1
1.11085939800956 1
1.06156915219204 1
1.02173802101289 1
1.11473817544773 0
0.969496819505589 1
0.924688163963595 1
0.945922464310944 1
1.1083177902554 1
1.18623289433742 0
1.04172714119721 1
0.954375067233428 1
0.992596541313947 1
0.854488374901771 1
0.886944189325403 1
0.894966797846569 1
1.03006063591402 1
0.96916682459796 1
0.983121064008862 1
1.05226351389049 1
1.03428426273252 1
0.836299061488819 0
1.1491831031103 1
1.05691416930267 1
0.949766089116885 1
0.93738719242208 1
1.00759403967775 1
0.887936981146496 1
1.07749194128164 1
1.04311811990659 1
1.04481276726523 1
0.937015003258977 1
0.883055734667448 1
1.03482245979329 1
0.968235876841766 1
0.933697894134309 1
1.05383224746244 1
0.919952131825349 1
0.777644366693232 0
1.05513721219327 1
1.04091149229973 1
1.00930251107816 1
1.02774834874122 1
0.995746624460301 1
0.921696762374439 1
0.880109066859694 1
0.885589766547213 1
0.977196553473199 1
1.06114314461425 1
1.09563302158688 1
0.953392974680808 1
1.00216308473224 1
1.01692935120847 1
0.988132410013368 1
0.839897230598892 0
1.08419499009808 1
0.944400164885002 1
0.868983704231553 1
1.01706373774421 1
0.993489364624217 1
0.988701003704333 1
0.873005647431979 1
0.941710223287127 1
0.989134296247674 1
0.846958823223863 0
1.01790588498513 1
0.921346900015673 1
1.04198596364453 1
0.981940255336208 1
0.89588069664338 1
1.02292523625638 1
0.873975992332307 1
1.05534781015077 1
1.11041829666488 1
1.0547817579134 1
0.903109662930862 1
0.952511630876712 1
1.09635222749077 1
1.05168725131774 1
1.00807485359354 1
0.982436245111591 1
0.981146857678444 1
1.00862426107479 1
0.863611137471148 0
0.935834097023589 1
0.879736156379266 1
0.995327583662576 1
1.02491334379964 1
1.0047614848341 1
1.00570429248488 1
1.05910373554439 1
0.987146231835128 1
1.07287960678129 1
0.920483950653514 1
1.00436335293918 1
0.947077096738142 1
0.905974668932054 1
0.943078781348422 1
0.931461083519569 1
1.05306993327477 1
0.907330344911317 1
1.05382509268857 1
0.97788625976757 1
0.912071151711833 1
0.873757684781564 1
1.06960409580815 1
0.960496875492011 1
1.02414773784137 1
1.086111797424 1
1.04911752881959 1
0.920762755102277 1
0.99708395095102 1
0.995768813670028 1
1.08713144999775 1
1.02543769844316 1
0.973034493214135 1
0.921632007051966 1
1.01020760322883 1
0.994418550562726 1
1.09397157396733 1
1.14193465075709 0
0.938586551254666 1
1.12738275484756 1
1.02280482259798 1
1.11226104971657 0
1.01293354269905 1
0.97470986366052 1
1.0102829630855 1
0.974791355512487 1
0.826662397183199 0
0.975963772520215 1
0.98774316060785 1
1.11290877951695 1
0.96371094591453 1
1.09342321795393 1
0.891037294608943 1
1.02769273343679 1
0.911494701756303 1
1.00770746988387 1
1.09242804206185 1
1.018777206504 1
0.943281729422859 1
0.966159394460803 1
1.01520253464411 1
0.979548112097048 1
0.919569925552287 1
0.95264842758084 1
0.889032092373165 1
1.01693940142729 1
0.947835108750878 1
0.936784442281789 1
0.928631369779782 1
1.01614923870276 1
0.942037226256163 1
1.04057528302868 1
0.992570459070048 1
1.03848758796489 1
0.902127915213735 1
1.10839341273877 1
0.892609782874118 1
1.07104942754777 1
0.966802942309255 1
0.958774816100148 1
1.02040838163179 1
0.856800774961025 0
1.03340130413218 1
1.01964782899556 1
0.923121156541575 1
0.994122551833349 1
0.941126852925442 1
0.98126653800632 1
0.94055879785486 1
0.996102604871129 1
1.07231930789148 1
1.06861451720744 1
0.861170943449116 1
1.00137490662679 1
1.03502393766492 1
1.16644741205942 0
1.08624137960142 1
0.903217034628175 1
0.93719873502411 1
0.929555064447834 1
1.04335162840053 1
1.00242284297776 1
1.04013376233089 1
0.916498133295921 1
0.998469858248919 1
1.08098127751359 1
1.04054818645271 1
0.873351355359842 1
1.0799722764326 1
0.922788976826214 1
0.963841113281291 1
1.06570657467118 1
0.91281714062579 1
1.00988389563857 1
0.84859242156415 0
1.09222104988647 1
0.978163702004127 1
0.906859740509706 1
1.04530770361245 1
0.977432779604217 1
1.03810359482653 1
1.02095038374518 1
1.09909350946692 1
1.1106659952381 1
0.889282233499473 0
1.0606168554643 1
1.11723025032751 0
1.07910128562731 1
0.887221607520247 1
1.00960645643002 1
1.00992179968097 1
1.03043097994187 1
0.883659652631453 1
1.06710408574102 1
1.08633881231193 1
1.05509369970285 1
0.968158781351643 1
1.09654701555028 1
0.899242410618302 1
0.967503664434352 1
0.91398503892679 1
1.07886201117459 1
0.986715969418791 1
0.858669776173975 1
1.13855854454959 1
0.969406672360508 1
0.997110484041509 1
1.09893829261265 1
1.04096085439449 1
0.820796049579288 0
1.06214891595229 1
0.980194867403956 1
1.02615104982547 1
0.860521539613809 1
0.941548455114475 1
0.897680810127317 1
0.95053652706962 1
1.13969846433826 0
1.1237531723571 1
1.01685393664818 1
0.915718745357386 1
1.08721738221268 1
1.04371854880931 1
0.910657249548355 1
0.981474543859768 1
0.835861998134971 0
1.03648090694402 1
0.946398604375126 1
0.963461160483253 1
0.925084602170088 1
0.948897660360112 1
1.05735636571303 1
0.821065246858152 0
0.949438930881578 1
0.967588921206822 1
0.982914536824218 1
1.0113311219613 1
0.869356676881507 1
0.951813703588011 1
0.847862014023799 1
0.964127697642595 1
0.986473698421183 1
1.04775287029793 1
1.0058895931406 1
1.13125029244842 1
0.929822027982473 1
0.989724206503958 1
1.04752200233538 1
1.01297599044884 1
1.19533498753397 0
0.923010375285522 1
1.08792108032012 1
1.10889227750635 1
1.02382013146709 1
1.14711593749779 0
1.05924679946844 1
1.04795074682963 1
0.923386654895206 1
1.14994623310453 0
1.01584317130075 1
1.03150038770447 1
0.938303384794018 1
1.05466883166369 1
0.861518670442174 1
1.01659882235199 1
0.975644932306636 1
0.961852687461545 1
0.925699601070952 1
0.994725088887914 1
0.950798568042827 1
0.940247838853403 1
0.940145472390217 1
0.999969099243037 1
1.02097463532206 1
1.07057226327881 1
1.04032339798328 1
1.01545735045111 1
1.0548871616518 1
0.975056520060481 1
0.877605028725078 1
1.08731299494431 1
0.8898036933831 1
1.06661372702474 1
1.0219003762068 1
0.968690728533764 1
1.00500148115916 1
0.983806894814518 1
0.889613554840644 1
0.914881080273514 1
0.93828908757448 1
0.955084445811613 1
0.924696677085105 1
0.912998026895614 1
1.10726712454502 1
1.0161122448835 1
1.00614710910328 1
1.05942294141935 1
0.817350693056903 1
0.963312206137056 1
1.14035621246225 1
1.05998203663949 1
1.00710272134067 1
1.13694662257181 1
0.894070666368469 1
0.999610360854098 1
1.04840693968541 1
0.930501100755495 1
0.881280919194521 1
0.952041882400391 1
1.08225126411479 1
1.06031501415518 1
0.989959686627995 1
1.12445547126703 0
1.11370232908968 1
0.972912127231501 1
1.07846418117926 1
0.979911652146537 1
1.10156851286689 1
0.977097217585852 1
0.969020377262465 1
0.878957481249868 1
0.967798637934523 1
1.1344141017947 1
0.992903182935119 1
0.945572728864001 1
0.943992016086269 1
1.12177526480083 1
0.884098819864354 1
0.956822674893786 1
0.988424351258159 1
0.924490696774688 1
0.95460496352331 1
0.968206443529031 1
1.00535278040495 1
1.08897889194761 1
1.04279884707468 1
0.985356851237921 1
1.06709170710204 1
0.989163343061014 1
1.12699842883563 1
1.08250593190731 1
0.991121943904533 1
1.05508145579526 1
1.04875955942939 1
0.955712786321686 1
0.909589085765396 1
0.966036942146711 1
0.995421766950762 1
0.904170931833529 1
0.992898845071619 1
0.890307880567823 1
0.985622515464973 1
0.912384498341521 1
1.05733141910657 1
0.964145186137577 1
0.937136393125691 1
1.07874372598373 1
1.0654477011666 1
1.0337909775065 1
1.04722281507389 1
1.11106742191613 1
0.916954382739942 1
1.01120123803373 1
0.923660459503877 1
0.909575642676587 1
1.00508752700728 1
1.02422746273921 1
0.857484799769746 1
1.09607276984707 1
1.02077600706957 1
0.989225312882957 1
0.806176443258444 0
0.992589794078356 1
0.859460343649846 0
0.812178432680566 0
0.983175865351698 1
0.95609813242466 1
1.02598148496968 1
0.843075835987484 1
0.982665106363475 1
0.939167620216542 1
0.949527493027902 1
1.03844734184137 1
0.974864276335213 1
1.02687652263618 1
1.14369380420388 1
1.09890852022704 1
0.896157686928007 1
0.972207661313994 1
1.0177587787185 1
0.872469604288889 1
1.045367775278 1
0.947936413618831 1
1.06621189097242 1
1.11361399915375 1
1.02772272743983 1
1.043974040665 1
1.0299761753858 1
0.998678128756604 1
0.943330821961192 1
0.925408768283466 1
1.04711040825995 1
0.988863304181182 1
0.857875591383903 0
0.991451481967573 1
0.971522308949387 1
0.986720954309936 1
0.892945429599561 1
0.927471759000392 1
1.16615704046232 1
1.05586711996692 1
0.946218825107072 1
1.07773545258332 1
0.925390554163583 1
1.09257326144938 1
0.843504986639807 0
0.992042382546939 1
0.93987337569679 1
1.07963101908545 1
0.932904940967697 1
1.01848718721948 1
1.02526727188194 1
1.0467788673891 1
0.934199362880353 1
0.942802925177754 1
1.03920353235713 1
0.94960126726863 1
1.02149558601905 1
0.947826519122862 1
1.23339852632806 0
1.00011877518573 1
1.00532578727585 1
0.891280222883292 1
0.974922988191844 1
0.974712693348826 1
0.868233433133983 1
1.01844958338324 1
1.04761566604961 1
1.07190749715025 1
1.02307662004016 1
0.850427556172822 0
1.02169149641557 1
1.05349358416469 1
0.918196628384279 1
1.13890367986259 1
0.933452831619919 1
0.911446388444899 1
0.873651459846059 1
0.877309630554426 1
0.90239585880705 1
1.03076208460507 1
0.811095162115729 0
1.00852984454795 1
0.98749960811385 1
0.924617508282361 1
1.23373983801403 0
0.865504719225956 1
1.10754693502523 1
0.905119396652957 1
1.04505726127913 1
0.868971156734884 0
0.915654734695219 1
1.17955718438364 1
0.833538799885011 0
0.85338486336909 0
1.02203906293413 1
0.916590601794973 1
0.980251138384027 1
1.05154479410663 1
0.735832967432104 0
0.961900070028902 1
0.867155723760278 1
1.01975062517118 1
1.03836481396475 1
0.991476447432494 1
0.811048862297587 0
0.932757467915474 1
1.16206656560067 0
1.0113081519288 1
1.00060064723073 1
0.967224039821078 1
1.05745639093724 1
1.03571884574148 1
1.01982822049467 1
0.975904480037392 1
0.921464588904504 1
1.03961635490937 1
0.978018348446651 1
1.06497341450798 1
1.04738879421798 1
1.06985382423587 1
1.00448937601085 1
1.02777780444343 1
1.14840093203319 1
1.01899493311085 1
0.990164265936011 1
1.05430075490553 1
0.854793760900988 1
1.08233233580455 1
1.12508153860818 1
0.972588862348931 1
1.00557332385189 1
0.872877900798276 1
1.02317236772837 1
1.12581029498701 0
1.19280732191803 1
0.978807300795898 1
1.04148986135136 1
0.843055973108112 1
1.13003627002679 0
1.04988232701161 1
1.11992521655867 1
1.02145616504296 1
1.08544670617973 1
0.999521235243153 1
1.03466867856932 1
0.905270156299562 1
0.907960062704927 1
1.16506388285914 0
1.05414597469054 1
0.914612228492854 1
1.08669986824729 1
0.974007384874594 1
1.04257959181103 1
0.991101591399715 1
1.15190720436706 0
1.09508939954445 1
1.15633371400548 0
1.11214519081342 1
0.995506919472497 1
0.982198010853578 1
1.06705602609457 1
1.07965470122483 1
1.04588005135351 1
0.908624145692641 1
0.977105766411496 1
1.04987402941472 1
0.996303066926564 1
0.910354593130888 1
1.02800885291972 1
0.973106935952742 1
0.988388036015467 1
1.04518482295201 1
0.886987835806198 1
1.12238971689617 1
0.995685631236447 1
1.0018061005278 1
1.09856420016055 1
1.07456042807454 1
1.14600548156493 1
1.13957905379285 1
1.0821177507144 1
0.911210249543935 1
0.886651433822979 1
0.991003772257118 1
1.04785156979625 1
0.985347231071175 1
0.889371111627038 1
1.01962018812927 1
1.03383230745836 1
0.860421478277905 1
1.12459349046576 1
0.943854705229679 1
0.914920854962282 1
1.01369611501809 1
1.1491114478143 0
1.01351394995494 1
0.989943139451054 1
1.117132585397 1
0.937397302639749 1
1.02678955673506 1
0.982840105588016 1
1.06771720856606 1
1.01297821847523 1
0.870829053404158 0
0.953164613611055 1
0.992548059672457 1
1.13652318995133 0
0.903727189464213 1
0.984104468258613 1
0.946504963607831 1
1.0654025992071 1
1.10878323750862 1
0.98084042141937 1
0.803789209841229 0
0.950763292209606 1
1.00832669589667 1
1.01521558984966 1
1.03513296340773 1
1.05778624840818 1
1.03249989557301 1
1.02010640267071 1
1.01912473363567 1
1.02861354683431 1
0.984206898588298 1
1.06472933760545 1
1.04269055699183 1
1.00530330352666 1
1.01972521185801 1
1.00540411141593 1
1.01027283357599 1
1.19157192732395 0
0.995352890882224 1
0.951752598473585 1
0.858757093199584 1
0.893191595093831 1
0.961137026968862 1
0.887938160013485 1
0.896472613283938 1
1.02964611639886 1
1.11322773481544 1
1.06623767601499 1
0.990005472776048 1
1.05154067749231 1
1.09625669519943 1
1.07516997035714 1
1.02351228192623 1
0.980427600379079 1
0.895444234556804 1
0.935385167675152 1
0.907345842058502 1
1.03724809125745 1
0.936988260328368 1
1.03360912036906 1
1.03124554561222 1
0.860274452428692 1
0.997294454079088 1
1.07517306432075 1
0.962466147933354 1
0.918856961831246 1
1.01322315394469 1
0.965785587731025 1
0.90838375593231 1
0.907248499870016 1
0.982728149038341 1
0.870080631671927 0
0.994958003570397 1
1.11408979916442 1
0.929121074819242 1
0.840025099695881 1
0.987658524847186 1
0.983955416253818 1
0.893148147229226 1
1.02065848669036 1
0.994079633663037 1
0.88384298953519 1
1.05666019262937 1
1.12573386794336 1
0.977954422684821 1
0.887104511251131 1
0.963559220170832 1
0.948961822565076 1
1.0360609771305 1
0.922243639212782 1
1.03989445798284 1
1.07164328537614 1
0.879432958537527 1
0.949685083031384 1
0.943778868848313 1
1.10738370056076 1
1.01997545598685 1
0.864231095908498 1
1.04173462615164 1
0.884585874804271 0
1.00485491466576 1
1.04368700183011 1
1.1531927753814 1
1.0024580356407 1
0.990041965422478 1
0.978040726289419 1
0.974038425893916 1
1.05157294004569 1
0.939027039595122 1
1.03763288298484 1
0.854712131324921 1
1.00054334783843 1
0.984340074944315 1
0.936692066589684 1
0.969975419891382 1
1.03604006374976 1
1.08909877491981 1
0.888831838965796 1
1.01304941691429 1
1.04136056481035 1
1.12184005205628 1
1.05611442714014 1
1.06314676006724 1
0.935129589675552 1
0.98390285955491 1
0.984214997226589 1
1.00153170383892 1
1.06284022862242 1
0.898781783172711 1
1.02239065842207 1
0.96442015331015 1
0.917401729324336 1
1.00509519881727 1
1.07249606115384 1
0.895453812266206 1
0.864091343154054 0
1.04406674966552 1
1.03510102468507 1
0.924475616597128 1
0.981098683574447 1
0.876058435487293 1
1.04036822525496 1
0.998751482897415 1
1.04543261932416 1
0.904108124682659 1
1.08962260549411 1
0.987764109355446 1
1.06399464658198 1
0.926917268299566 1
1.06254035476302 1
1.02741029397482 1
1.06817545822942 1
1.05541596983488 1
0.986152931692569 1
0.985666471771762 1
0.976456142475598 1
0.958315202560311 1
0.958665500077639 1
1.17172077736576 0
1.00473825882046 1
0.930787252426757 1
0.869397855675267 0
1.01932064164552 1
0.908902270352356 1
1.03856415297974 1
1.16977834047348 0
0.929986552720872 1
0.99906943988407 1
1.00042913277698 1
1.04839083886525 1
0.923636098213863 1
0.885528810732337 1
1.04937362248943 1
0.893583571341161 1
1.05080249538827 1
0.891423997406331 1
0.940926158155967 1
1.1228853079955 1
1.02967516272591 1
0.966674045988321 1
0.956123090203961 1
1.0794653034131 1
0.887735287927699 1
0.905693566218281 1
1.03541971643283 1
1.0885454187577 1
1.08834436781773 1
0.963421921887212 1
0.902915067533269 0
0.90562835847317 1
0.963129003695948 1
1.07256150100599 1
0.976022201676314 1
0.986606474614534 1
0.88238996673447 1
1.00045850456825 1
0.816109157330011 0
1.05978271195287 1
0.964656182715796 1
1.14732063290191 0
0.954176607327142 1
1.05393091839253 1
0.935467665289795 1
1.14203986259647 1
1.08636660697823 1
1.0011780122337 1
0.833827132427125 1
1.01296583667112 1
1.05441992685575 1
1.11181296803676 1
1.10014763905395 1
1.0898762465471 1
1.08626297568354 1
0.967405682077314 1
0.874755425357893 0
1.01870375353219 1
1.09627271675388 1
0.957552357611696 1
1.05967522371651 1
1.16665595952412 0
0.942241692519937 1
0.924099379314522 1
1.12930736298168 1
0.995234235905642 1
0.929573835031324 1
1.03723955521093 1
0.860110707360904 1
1.01100080726326 1
1.04765495492063 1
0.858671516993865 1
0.896833943426297 1
1.02176077096656 1
1.06271860077971 1
0.907124800203388 1
1.11291423409654 0
1.05123596244419 1
1.00640142271847 1
1.01309687641749 1
1.04712992478143 1
0.984858005344928 1
1.10367910793383 1
0.819321109831274 0
1.09636522650763 1
1.01222199320565 1
0.92579177705649 1
0.860171644987116 1
1.00983440146774 1
0.927697626315076 1
1.07398378685696 1
1.15564638898808 1
0.960247612706607 1
0.949163499201694 1
0.963314697475271 1
1.1917259613495 0
0.998043521401781 1
1.08542162464673 1
1.00687671675675 1
0.946639738194948 1
0.982239436084905 1
0.964446280107227 1
1.03351172763408 1
0.998824120903995 1
1.02236585198594 1
1.0150185099482 1
1.0503618734496 1
1.02130253876131 1
0.998003297679354 1
0.956966796231489 1
0.997716477066768 1
0.900175410488306 1
0.974612762704282 1
0.964476909042123 1
1.04503253904727 1
1.02428916439122 1
1.12840927762101 0
1.0105332222708 1
0.848947898006295 0
0.979333356988219 1
1.00330065849669 1
1.04986029588675 1
0.996352773311054 1
1.10413656089395 1
1.04971802867312 1
0.98218634295986 1
1.05142448375528 1
1.11377373736308 1
0.981575908085985 1
0.945341640950863 1
0.981555818185896 1
0.951146676634347 1
1.00523616087847 1
1.1071047455727 1
1.03273555854056 1
1.06829066365275 1
0.871202359381522 0
0.925107160453706 1
1.00439270535318 1
1.07569001887851 1
1.07475901296456 1
1.09595632060328 1
1.05446101517491 1
1.184804872955 1
0.972986319314073 1
0.972629627593646 1
1.05429080850763 1
1.1333513797873 1
0.962454997993275 1
1.0267689049602 1
1.04179670131311 1
0.940678127725863 1
0.853787169572196 0
0.845667486040311 1
1.01821576668789 1
0.91917447562787 1
0.841002552208161 0
0.900407120218104 1
1.10350203008547 1
0.985116339899739 1
0.845700700325633 1
0.969721236619391 1
0.908660947682868 1
0.811162466654266 0
1.02433494499099 1
1.01887515962096 1
0.971820204763144 1
0.998829698361603 1
0.995124627701761 1
0.955864489274578 1
1.15474913813617 1
1.06473255960001 1
0.890828398865308 1
0.981301604540771 1
0.935610110367288 1
0.948669876838407 1
1.057109889465 1
0.770321135309299 0
1.05537683652527 1
1.09038705766464 1
0.952571668665984 1
1.00862768870397 1
1.0396233858616 1
0.963303252900041 1
0.91735545142065 1
1.04594436531139 1
0.937494467011922 1
0.988496541382601 1
0.945062238080458 1
1.00783915320837 1
0.914172098233331 1
0.969959085513432 1
0.801556773835347 0
1.11625108183695 1
0.931160033279801 1
0.871852987973838 1
0.974659391772305 1
0.94574742604193 1
0.980368831584172 1
0.962704924817095 1
1.00061504785822 1
1.00933875942223 1
0.809864948493124 0
0.99401382105279 1
0.785154717132484 0
0.984114033408354 1
1.07654028031758 1
0.94477673644037 1
1.00732379117545 1
1.01172538757209 1
1.0453976647983 1
1.05346283223467 1
1.12044235372508 1
1.01146869984289 1
0.893698460530633 1
0.919608528132661 1
1.09546300440111 1
0.9767339542963 1
1.10737139065125 1
0.981650432464528 1
0.961292003830391 1
0.954580762722666 1
0.969247409656708 1
1.06128405945784 1
1.06634069804669 1
0.918969711646233 1
1.04120906922327 1
0.949576011314964 1
1.03787088396888 1
0.862976745984817 1
1.11563183485115 1
0.943577058787462 1
1.0613192557433 1
0.996425324695926 1
0.898117108209234 1
0.953180715679211 1
0.841939687623409 0
0.917595902644329 1
0.975559503786962 1
1.00760455177158 1
1.0650741324194 1
1.07317201443919 1
1.04434069550886 1
1.09051880550044 1
0.987478254603875 1
0.883997057318868 1
0.989353992470873 1
0.938825571820941 1
0.951717979633653 1
1.01681815234993 1
0.940077322339763 1
0.933555657445707 1
0.976973881549471 1
0.872204884197108 0
0.942365617350402 1
0.911227801416721 1
0.927037323254367 1
0.910242573579918 1
0.956373451236873 1
1.06775009308772 1
1.08817414118498 1
1.10421383786392 1
1.01374857833693 1
1.0320318681385 1
1.02225483363032 1
1.01764885880413 1
1.03335341363107 1
1.13677778760894 0
1.04302945539404 1
1.14762228853447 1
1.00847320123752 1
0.992117155273983 1
0.9991069489413 1
1.02675313267856 1
0.909770655934993 1
0.953227230151234 1
0.959324706218831 1
0.920100364878806 1
0.970539414988397 1
0.942241582559889 1
1.05469278035115 1
1.17242717630913 0
1.14440555322185 0
1.12281485451752 1
0.983929389874078 1
0.848000895216346 0
1.16438720927559 0
1.06507863355867 1
1.07802834020112 1
0.96407361898382 1
0.957637282234896 1
0.92026377079323 1
0.960666716154257 1
0.922066263446944 1
0.952486099234947 1
1.08698696355407 1
1.12481769133275 0
0.96516384196611 1
1.04377246437016 1
0.905109219954839 1
0.913664735912218 1
0.823478309264391 1
1.0316887507363 1
0.929813727290249 1
1.05092879111487 1
1.17051371303891 0
1.08148203257399 1
1.0400924482802 1
0.997835736127424 1
1.05294643011522 1
1.04575194033481 1
1.07472455493111 1
1.00051893726551 1
1.02196537987279 1
0.950195500200627 1
1.00213951572845 1
1.02553249678915 1
1.09793235009091 1
1.08326619084251 1
1.03564736183896 1
0.921576882837065 1
1.03825121044878 1
1.06191424548364 1
1.09897796042977 1
0.885765844545477 1
0.81805645849339 1
0.971028599146942 1
1.0450633995845 1
0.83362247688783 1
0.990120829762399 1
1.06686558538566 1
0.980524597553605 1
0.9334299674127 1
1.07552320423752 1
0.969871569999762 1
0.870692461536323 1
0.950365273402182 1
1.0233789365342 1
0.974258494965642 1
0.943958521119356 1
0.992778018509147 1
0.838613898205335 1
0.874210480041962 1
1.04451893315939 1
1.04248547280752 1
0.982185755034087 1
1.02000769849731 1
0.953542576542238 1
1.07964423192454 1
0.957269108045514 1
1.00387759966377 1
1.10642879661833 1
0.840368118780547 1
1.0244074342122 1
1.15774292253641 1
1.0689101514197 1
1.05998604137285 1
0.949407679860666 1
1.04318808865542 1
0.825793221808114 0
1.09943730193796 1
1.07644977934293 1
0.875003925357842 1
0.97066776146955 1
0.918806789220252 1
1.04331962908489 1
0.996007844232494 1
0.974982203700802 1
1.07641425852135 1
1.05120081461935 1
1.01815630635401 1
0.998019580482491 1
0.966497589323927 1
0.969470017645457 1
0.855220834100693 1
0.828216586216897 0
0.960906332076534 1
0.926574982505865 1
1.05310179852437 1
0.875664839052932 1
0.922256920030461 1
0.968545348362288 1
1.03620424083152 1
0.868733605395045 1
1.04359573414673 1
0.952040542589382 1
1.03528785352893 1
0.851068376467115 0
0.853943898237657 0
1.02052797170957 1
0.995643408371439 1
1.00127609346156 1
1.08945750518477 1
1.01896157936411 1
0.934793554637358 1
0.996647657004497 1
0.927248457507539 1
0.961238302863312 1
1.05022610245929 1
1.02649788919616 1
1.04929479037707 1
0.889188328375063 1
1.07763459516001 1
0.91242300302828 1
1.04718197991469 1
0.984515338950105 1
1.13076195898064 1
1.09374745809881 1
1.09466277393499 1
1.01343451817356 1
0.880206888567213 1
1.081621446347 1
0.855219448357026 0
1.06529164990036 1
0.827978936691267 0
0.970557340966189 1
1.06496108959655 1
0.88910030864461 1
1.02953682574687 1
1.00294302741732 1
0.905176087905924 1
1.00804737448273 1
0.999421132384202 1
0.95932603507305 1
0.931307971420382 1
0.850547443724414 0
1.08624623432036 1
1.06817595937348 1
0.847590456508043 1
1.23679953788631 0
1.03156536956616 1
0.922311123491037 1
0.987181513313292 1
0.928254954319662 1
0.927454609962784 1
1.02986615740255 1
1.05981503784099 1
1.15217198640375 0
1.02286514309234 1
0.997283679245471 1
0.964042685957916 1
0.918779209573512 1
0.968352330063274 1
1.05727431876037 1
1.00486987646527 1
0.9173647271786 1
0.892061944678729 1
0.91789278520601 1
0.975385516487419 1
0.946701229040469 1
0.93694456349672 1
0.989835983932451 1
1.14211338897956 1
1.07161114673884 1
1.12006143175636 1
1.04456456480392 1
1.06996935515149 1
0.938719534015471 1
0.967152277776801 1
0.964908797668331 1
1.1139938817596 0
0.938474597581199 1
0.941100668524479 1
1.11575858075168 1
1.11038828298078 1
0.960858474475946 1
0.94286476808415 1
1.25436686676939 0
0.924802415476556 1
1.15556181824363 1
1.00689409955225 1
1.11820351559507 0
1.02384043054504 1
0.840997185475059 0
0.991070757134156 1
0.851453686401557 1
0.981635191518138 1
1.14629887161982 1
1.02652950343712 1
1.02321691676778 1
0.905983779736691 1
1.03697420176158 1
1.04028542396933 1
1.12194699522547 1
0.992470018089516 1
0.951650780679954 1
0.936892194557571 1
1.00601708702265 1
1.08143732337231 1
1.00970042086175 1
0.943673719436427 1
0.915610336211535 1
1.08387581340044 1
0.988355482893808 1
0.900470655392736 1
1.13568961347389 1
1.02943441575016 1
0.861778563790576 1
0.90935443946849 1
1.0095174113497 1
0.853481539907696 0
1.03261385301926 1
1.06996148111367 1
0.973915882806534 1
1.12972055999482 1
1.08257275363851 1
0.998416909370906 1
1.13312521460477 1
1.06630260813285 1
0.960903092846968 1
1.0252002912797 1
0.931317951462423 1
1.02634530271327 1
0.854219368024709 1
1.02279741382634 1
1.02535779443327 1
1.02654520186915 1
1.09139017575856 1
0.905725056553752 1
1.0924226681196 1
1.10130442757894 1
0.904665099723826 1
1.00862188899396 1
1.01947675701269 1
1.13974486247536 1
0.974383782532117 1
1.09087759051305 1
0.861903593344817 0
0.847046097621489 1
1.03634963280348 1
1.05706824879283 1
0.814139839356039 0
0.961506938842997 1
0.928034826912279 1
1.05785196903291 1
1.13815986537575 1
1.01915444882802 1
0.899250988488629 1
0.997435294521833 1
0.871999677930567 1
1.11899045049921 1
0.870724260948583 1
1.00907123788497 1
0.979578645765257 1
0.861313664361113 0
1.0531025716277 1
0.967242455167431 1
0.860150273622503 1
0.979584864023262 1
0.957435613250302 1
1.06598092065224 1
1.1354996820739 1
0.945472640907312 1
0.986876538707332 1
1.02101974085471 1
0.913854087274037 1
1.11432550723667 1
1.11099091385152 1
0.993284546912815 1
1.02204346686035 1
0.915424335437348 1
0.956953636896267 1
1.15994424204416 1
0.824505468310774 1
0.849743238757001 0
0.984610361897532 1
0.941996870739495 1
0.956309738433096 1
1.13115591071704 0
1.04213034715343 1
0.986509816371236 1
0.887476421973815 1
0.864293086858182 0
1.10389478896941 1
0.918319187062078 1
0.875645963217806 1
1.03480310800706 1
0.988984769360443 1
1.03826923613868 1
1.12046631808329 1
1.10554069917187 1
0.853761298236989 0
0.935551339457496 1
0.979582920249625 1
0.943644401709909 1
1.02103561218032 1
1.06118091239252 1
0.959255461023305 1
1.0902447704711 1
0.851695514113073 1
0.888877130090456 0
0.993634990096516 1
0.90109981100495 1
0.930916051781425 1
1.15869829240907 0
1.02949283444878 1
1.00664520637415 1
1.09090819817438 1
1.15777506785618 0
0.962347997071073 1
1.02208015961593 1
0.918653331940078 1
1.03093556061872 1
1.08562115285383 1
0.960240008364621 1
0.979313535327627 1
0.834131593160747 1
1.04468347968974 1
1.01614729349217 1
0.969138968273 1
1.01504958909335 1
1.08260004716423 1
1.07746256109875 1
1.18317602620399 1
0.781964851634935 0
1.01614029103042 1
0.949649552747036 1
0.835922223336988 0
0.949848502436873 1
1.00129994116255 1
1.00577021144045 1
1.13970154626552 0
0.872692209137167 0
1.23924640415124 0
0.974470619229873 1
1.01348870229816 1
1.01194920399455 1
0.850699413359473 0
1.04134814857105 1
1.06367578279032 1
1.03065670590843 1
1.03061387895634 1
1.0259646455979 1
1.15745307751595 0
1.03918058706965 1
1.03120853734312 1
0.937291194408976 1
0.985701450883675 1
0.946641754815385 1
0.87942341027197 1
0.91440614653929 1
0.973693012860594 1
1.01653527335395 1
1.07319729689985 1
0.924173654736154 1
0.971904029516606 1
1.08701069582311 1
0.962066949178703 1
0.949187386285135 1
1.00679847526068 1
0.897013274493151 1
0.9550861804774 1
1.01012880951934 1
0.984369248062861 1
0.883184021586953 1
1.01411222501542 1
0.994595558344419 1
1.00934108202044 1
0.972354947626178 1
1.10260086023891 1
0.930160256596403 1
0.939898814750496 1
1.12111709827886 1
0.872795360474947 0
1.00195551391006 1
1.1065195000942 1
1.04394116540382 1
0.968746344985967 1
0.998602427181907 1
1.0832808405916 1
1.08141819144413 1
0.939834934100189 1
0.982308344982506 1
0.92073618229432 1
1.02709800345757 1
1.17490797459615 1
1.13892794082732 1
1.03749710421742 1
0.937096839377528 1
0.907196452437777 1
1.03067578753756 1
1.01907817286324 1
1.0449836926461 1
1.0928867153889 1
1.09808457496465 1
1.07720279243905 1
0.871076461113111 1
1.04037353264004 1
0.941675150509437 1
0.816748573448984 0
1.00105983430951 1
1.06607973258294 1
0.910433547533373 1
1.06631689491523 1
1.08709108941745 1
0.899709352891024 1
1.00981158431537 1
0.994270722066038 1
1.08721606914519 1
1.09813966468543 1
1.06346991244219 1
1.11948855082175 1
0.95414107969721 1
0.926152275131845 1
0.865947446701363 1
0.972492692305785 1
1.00075362403397 1
1.06025424555488 1
0.973367583285449 1
0.986250766714525 1
0.962636236493337 1
1.11441781683389 1
0.980987659942964 1
1.02239284383988 1
0.832449602174742 0
1.0448195104891 1
0.955069187225841 1
1.00056961715428 1
1.00814661840224 1
0.953972944442041 1
0.932878059121271 1
0.978971457330727 1
0.823283275299719 1
0.975591640618525 1
0.9888928842554 1
1.06830659998171 1
0.989866301063369 1
0.993955348079602 1
1.01419158711587 1
1.00163003389204 1
0.96638682902683 1
1.04726045124563 1
1.10578043961754 0
1.03548145082852 1
1.00773923380006 1
1.00219799188824 1
0.898243013026752 1
1.10941232591244 1
0.962877465282999 1
0.898852198366699 1
1.03392180163493 1
0.909445838504637 1
1.02525262168067 1
0.937513655059346 1
1.03753242374908 1
0.940680446468158 1
1.03570187672089 1
1.11033189346067 1
0.975873229306207 1
0.90652499169435 1
1.00190156911082 1
1.03575989637955 1
1.06390735333924 1
0.956642054493583 1
1.11815502021928 1
1.11439309558899 1
1.03630484839549 1
0.921836254220397 1
1.06401693103996 1
1.06886023185104 1
1.14414305431843 1
0.900547187110208 1
1.04156889200148 1
0.97364201067027 1
1.03787175824037 1
0.916910305204935 1
1.08996815470769 1
0.985947328546023 1
0.883718884087772 1
1.1081271396688 1
1.03697775635351 1
0.961598211853076 1
0.956441844998404 1
1.00620415348505 1
1.0445499295638 1
1.02799183368705 1
1.07893917014408 1
1.00164011685412 1
0.934511129272976 1
1.10295372043813 1
1.00824370670721 1
0.965224939403795 1
1.05701754798411 1
1.0318910180317 1
0.995812697891213 1
1.04198142566845 1
0.795503438785986 1
0.883506225178939 0
0.959342156893874 1
0.893079733806953 1
1.05975529369977 1
0.989882351897734 1
1.15377630783533 1
1.04346068818437 1
1.0184669250142 1
0.989284468092587 1
1.07470860479702 1
1.03558635162854 1
0.981488179767417 1
0.977266008771951 1
1.01361482123419 1
1.11991938150904 1
0.813739129375156 0
0.950954043381632 1
0.978302530618661 1
0.932425265003313 1
1.09536667670051 1
1.06146729992987 1
1.00162994142168 1
0.92616892368862 1
0.991515099258393 1
0.880649385229258 1
1.11459801830188 1
0.994090220663742 1
1.04061263958407 1
0.824594337146582 0
0.958648747350919 1
0.968841107192682 1
1.00774300621856 1
0.908026826026808 1
1.04374272807798 1
1.08705364646809 1
0.954449301145408 1
1.03494324005354 1
1.01124256418964 1
1.00490116814108 1
1.08115679349934 1
1.08461212318191 1
1.058602288151 1
1.02518376560168 1
1.13394944339715 1
1.0405042780691 1
1.03627014307996 1
0.97945007443219 1
0.971180414107075 1
1.13823131284961 1
1.07942123872734 1
0.931943543028023 1
0.933003079074768 1
0.959806114292306 1
1.01614781450137 1
1.14817566706242 1
0.957922174323062 1
1.04919827644574 1
0.914960567152083 1
0.968094951365722 1
1.05804543166654 1
1.05141207535841 1
1.07485065855184 1
0.829894716397759 0
0.99223044949085 1
0.988107216784936 1
1.00498191816555 1
0.863080591483637 1
0.989796329332615 1
0.952885913898926 1
0.904561246698632 1
1.011821678431 1
0.893698167329358 1
0.874767338396495 1
1.00264223039554 1
1.01655637009784 1
0.967752877695188 1
0.987016601614028 1
0.959386098058593 1
1.02526004845412 1
1.04790210525191 1
1.03524127600935 1
0.881800869845229 1
1.00128752693097 1
1.02093823289415 1
1.00616725673497 1
1.03193986426709 1
1.05456372942881 1
1.00645233583823 1
0.934900733530127 1
0.93872001068226 1
1.07894017390805 1
1.05719412907538 1
1.08403624445635 1
0.914870662299975 1
0.981980130641286 1
0.958149594236005 1
1.07302723556421 1
1.09724806644243 1
1.07922690514838 1
1.08727055966084 1
0.841024642430862 0
1.15906715728211 1
0.972090311112721 1
0.929442670201613 1
0.976500631731326 1
1.06499282457619 1
0.986560146969498 1
1.07507893357408 1
1.03799631494857 1
1.08010897576225 1
1.07407389601979 1
1.01315825925137 1
1.06474660884958 1
1.13060365683455 1
0.989414804579308 1
1.06325721016971 1
1.07679921503508 1
1.03987149427266 1
1.00625294555886 1
1.11918500316477 1
0.901166676722486 0
1.0460449783547 1
0.988931739958028 1
0.980204955161837 1
0.883889896057315 1
0.940191661210571 1
0.972970814574201 1
1.05139101747856 1
1.05122270447529 1
1.01962845640934 1
0.964781876447543 1
0.71578639990864 0
1.05048141640362 1
1.05544548696673 1
0.888315725350359 0
0.991597281160242 1
1.09448340736378 1
0.95784410137327 1
1.09267220469485 1
0.886171226399039 1
1.24208009296249 0
0.88995770782533 1
1.1135434945296 1
1.00028543246833 1
1.03281079971158 1
0.951865114729457 1
1.00923102283137 1
1.00338422499412 1
0.960282419886887 1
0.931180373042838 1
1.02937616612508 1
1.15974588061354 1
1.06512081771079 1
0.972162263760994 1
1.08003596185017 1
0.9296032338734 1
0.918235908654338 1
1.05192698507679 1
0.659228340319795 0
1.05033307177348 1
1.00860447269863 1
0.994929451605929 1
1.09982889011747 1
0.912054110974563 1
1.0556433133691 1
1.03005059809552 1
0.852391770173814 1
1.0609064501008 1
0.968123608278179 1
0.946005131551697 1
1.12613696487324 1
1.02745211912057 1
0.889736825142064 1
1.13035324587489 1
0.991198061345066 1
1.06056830711037 1
0.936530440154356 1
0.905622391380351 1
1.17372217431044 1
0.96003039772221 1
0.980143425025319 1
1.12992279444926 1
0.941175342814659 1
1.04559572770818 1
0.998905565316671 1
1.13919220784286 1
0.826806472018304 0
0.99419001171307 1
0.978474631094499 1
1.09969960159107 1
1.07174637805225 1
1.09793831447099 1
1.11184733120731 1
1.0975721353803 1
1.01534713307321 1
1.02813827717903 1
1.05733772108243 1
0.986823941235898 1
0.900290111561231 1
1.01311597125067 1
1.06325798759942 1
1.02414882427842 1
0.908881647027864 1
1.11659959520279 1
0.933413726401087 1
0.810156195364825 0
0.855339726309814 0
1.04805408912411 1
0.904558410166056 1
0.902879363828125 1
1.0669364220038 1
1.19112243239104 0
1.07239386057915 1
0.944980642001223 1
1.06526644777107 1
1.04396152133495 1
0.950590632710842 1
0.93143917295303 1
0.843982122597531 1
0.909585489005775 1
1.01342549507464 1
1.03483506138617 1
1.03168420294135 1
0.908283309977558 1
1.07235584876485 1
1.07910727491128 1
1.07458127147321 1
0.933014005693069 1
0.906825111492641 1
1.05074749585497 1
1.05626012484684 1
0.940402693049513 1
1.02187405823041 1
0.824698482690881 0
1.0318292613277 1
0.945433811625357 1
1.08944736649064 1
1.03770150690336 1
0.960311822393641 1
0.956143780028246 1
1.08417830534665 1
1.05956269744477 1
1.01622700951321 1
0.885438339301752 1
1.0741049200542 1
0.97449702288837 1
1.10352298876503 1
0.915677439278622 1
1.06121644837126 1
0.865306170951612 1
0.93865675661218 1
1.01158445017574 1
0.970726068042604 1
1.01154107128438 1
1.10485475710061 1
1.09484379477114 1
0.931224157358074 1
0.998947646796551 1
0.943011396407001 1
0.958232028588946 1
0.968552894760783 1
1.05301715830088 1
1.06322172329348 1
0.988205785655305 1
1.01229860031312 1
1.15549142583191 0
0.96928476772326 1
0.876096485856546 1
1.06506374589996 1
1.01435088840718 1
1.02002768492994 1
1.02745077640417 1
0.956104382505174 1
1.00538290728903 1
1.04334103697032 1
0.896114464635742 0
1.01048035179028 1
1.00216219080392 1
1.03637748632016 1
0.902346357390374 1
1.00421974844027 1
0.854711922408264 1
1.0378960636666 1
0.913865076453906 1
1.01479163091142 1
0.998285182946689 1
1.02679778668905 1
0.920252196434818 1
1.01437878009922 1
0.972671589751598 1
1.14039829754295 0
0.947630484211456 1
0.943622877048529 1
0.894591193001667 1
0.999014473697485 1
0.952914451573113 1
1.03846768010912 1
0.911303517791667 1
0.904856993718912 1
0.952213785277929 1
1.03808374374285 1
1.08806990896086 1
0.974468780702887 1
1.15008757171345 1
0.887550504970301 0
0.857630189895366 1
1.19942779398991 0
1.00602048598818 1
0.984768330797255 1
0.98290388051624 1
0.8743414952246 1
0.912851543985271 1
0.97059844710555 1
1.01335088833112 1
1.01236511311543 1
1.06343694648247 1
1.16749927699525 1
1.13180016423578 1
1.0404824240996 1
1.10989449375903 1
0.938566181079903 1
1.046389185295 1
0.981858332265801 1
1.01899224651295 1
1.03266092604881 1
1.03073214420499 1
0.940277673009472 1
0.965735235859677 1
0.869116089093039 1
0.937998872143688 1
1.05256449998182 1
0.881562672618437 1
1.06169055484591 1
1.00151833159472 1
0.859717678420232 0
1.06529558290289 1
0.917010185374361 1
1.04043624362271 1
1.07628275427459 1
0.95026435300536 1
0.959033530162053 1
0.900451175177628 1
0.78727124545377 0
1.0540621705507 1
1.02139745317113 1
0.896070737362934 1
0.912153510414248 1
1.03046605028 1
1.08830705647503 1
0.898005984629797 1
1.18196916303312 0
1.01865333985384 1
0.909577607552964 1
1.19569528710471 1
0.982108531605068 1
1.06403887783623 1
0.935695396445382 1
1.0263383223212 1
0.862545525837381 1
1.05161966379204 1
1.10287810921161 1
1.00809820300101 1
0.960231831535397 1
1.08327812701046 1
0.848739846201176 0
1.09220866645514 1
1.05220719972867 1
1.02837200681419 1
0.976978795549599 1
0.886804887709661 1
1.02501076107484 1
0.943669958707816 1
1.06267008861199 1
0.949841897772162 1
1.08700138949209 1
1.03366194973121 1
0.87492278569465 0
0.977798137174097 1
0.914573473604922 1
1.14469974616805 0
0.965904463431137 1
0.849839661538533 1
1.06095409931014 1
1.08378983305803 1
0.897050751596992 1
0.997033756405761 1
0.97999870657501 1
1.05301505672642 1
1.09080446695493 1
1.04050489520664 1
0.944995876215235 1
1.09088201250992 1
0.96229743477036 1
0.918994090907674 1
0.953631729075914 1
0.980172422615658 1
1.09322473540161 1
1.07822811637096 1
1.00076370406883 1
0.972802549392718 1
1.11851223134789 1
0.983091388636071 1
0.971469171014332 1
0.960108926773429 1
0.986470131822155 1
1.00235494845116 1
0.996002315185978 1
0.992652510543093 1
1.01252871917906 1
1.00165625937325 1
0.995269429041247 1
1.05993079087808 1
0.920946093990501 1
1.05043063480517 1
1.10109162544599 1
0.93634532017983 1
0.829608977616323 0
1.11738861260141 1
1.03316393415583 1
1.09634508247664 1
0.908572996106613 1
0.823784858258876 1
1.11153314631414 1
1.09557662852637 1
0.979547271554272 1
0.795869261400415 0
1.00950377668607 1
0.951079892044486 1
1.02624919275096 1
1.07518249132194 1
1.00831214618336 1
1.0909658893871 1
1.14403442866589 0
0.933950882855617 1
1.10519464382554 1
0.95832354991722 1
0.987299041073628 1
0.917995406814825 1
1.02134388021336 1
1.14828650513117 1
0.9245117864179 1
1.06953707822121 1
1.05875871967602 1
1.04984305016147 1
1.00615182170116 1
0.973310999150842 1
1.02664033921118 1
1.11348996960978 1
1.13573309365185 1
1.10645025040081 0
0.88413380171178 1
1.05930172186355 1
1.00431764660513 1
1.08108050382205 1
0.982012989858722 1
0.922515233987253 1
1.02494509651775 1
0.911159362368089 1
0.948517142224967 1
1.01016320219378 1
0.99808517077029 1
0.956719301442576 1
0.961037161510846 1
0.92130186485155 1
0.977219783000702 1
1.09033746895831 1
0.859762049193132 1
1.14884280855585 1
0.950449395406912 1
1.01950902025962 1
1.25157437828161 0
0.889662871172347 1
1.11628620605446 1
1.09254768120339 1
0.996220907629936 1
1.04761986743882 1
1.04262139415712 1
1.03974985490412 1
1.00182597415346 1
1.07356148830807 1
1.07079740068613 1
0.937221353691816 1
1.06966505039904 1
0.960285557483472 1
0.969182574949901 1
1.0521488063701 1
0.983705080848817 1
0.969266845082686 1
0.995459888079276 1
0.939285017093682 1
1.06705589415619 1
0.91781650152719 1
1.17155096613489 0
0.961507893383854 1
1.04376679176268 1
1.04120136985827 1
1.05662111379574 1
1.00511323803411 1
1.09353091687864 1
1.07895603066744 1
1.03965586107807 1
1.13471596958491 0
0.974713360585598 1
1.04905343338493 1
0.998702713308533 1
1.12545868756675 0
0.996529790980672 1
0.978954430666315 1
1.04876410214076 1
0.955907551904435 1
1.00501866621108 1
0.861918217031446 1
0.953622289452038 1
1.17789719607574 1
1.18806893980023 0
1.04796184914587 1
0.834080461233001 1
1.06606882052177 1
0.924275510972033 1
0.994513207823684 1
0.89642311131786 1
0.865333157909447 1
0.933486755224734 1
0.857432075804868 1
0.971829554165443 1
1.13565290163392 0
1.07704558889562 1
0.959262543864801 1
0.957877010413781 1
0.947696794538849 1
1.08898230823206 1
1.00511313800172 1
1.02012343772373 1
0.982984586166814 1
0.924463855258785 1
1.0383845010187 1
0.997262295680244 1
1.06054563477337 1
0.759722304859096 0
1.15258618996284 1
1.07149567946248 1
1.06571182782764 1
1.1019933421837 1
0.948331788595523 1
1.03649266831822 1
0.989442736133316 1
0.978099841833862 1
0.997608671678213 1
0.868096033378835 1
1.01228397723524 1
1.07240136170465 1
0.959873703663341 1
0.965274541217068 1
0.93141730475892 1
1.06098784324491 1
0.997161398490493 1
1.00821318095047 1
0.971821154597353 1
1.10331962397452 1
0.764914620408919 0
1.06953187275558 1
1.01965377768889 1
0.939849757047653 1
1.07666793563724 1
1.08958665350089 1
0.862362749817837 0
1.15198259210137 1
0.956638393415633 1
1.00210041965734 1
1.08488481552154 1
1.09388309802432 1
0.976351742522792 1
1.02652414647426 1
1.11679188473325 1
1.01696929374798 1
1.13251588691239 1
1.16295160360771 0
1.02694752839788 1
1.13235373963574 1
0.979857745267233 1
0.964501926191588 1
0.926147865961563 1
0.913521391383812 1
0.937042505910225 1
0.871995313945959 1
0.860822740098958 0
0.974320408316056 1
1.13739836864213 1
1.02120819644839 1
1.06728622559329 1
1.05760570862505 1
0.85689820937767 0
0.950125884407477 1
0.978274042407458 1
1.00787253866386 1
0.921592584492255 1
1.02667005466903 1
1.00609642302885 1
1.05421643786874 1
0.986003973177923 1
0.898772601602088 1
1.07909434054047 1
1.16160654612844 0
1.16376940926566 0
1.05601947158569 1
1.13537752229194 1
0.95582194926528 1
0.950718721302824 1
1.04881521105035 1
0.935306587953677 1
0.970758742202493 1
1.01707254572328 1
1.05831671060301 1
0.941835303409576 1
0.975669812931783 1
0.921382912971829 1
0.996770951939264 1
0.971768418285833 1
1.04117740031792 1
1.01996058900366 1
0.903523988599919 1
0.919719949820471 1
1.097806821455 1
1.05959137044398 1
0.802544921275479 0
0.81632629835569 1
0.950414822911612 1
0.926218612484151 1
1.09965075513594 1
0.952580928905061 1
0.889075131995138 1
0.855319553520355 0
1.09249007724276 1
0.889336352410312 1
1.05451734328722 1
1.09386012444884 1
0.872971955503811 0
1.05765419179292 1
0.954506417017093 1
1.04923411038039 1
1.13067070074272 1
1.10151886465405 1
1.01255218482835 1
0.966516898949418 1
0.968393966745301 1
0.919253550465821 1
0.952250175987724 1
0.975867640684784 1
0.98663102649757 1
1.03935922464367 1
0.909246518688147 1
1.13282862659849 0
0.926818152494197 1
0.92492308863136 1
0.907311702414245 1
0.970689393988257 1
1.20854144402154 0
0.909231423220305 1
0.836395164176923 0
0.942221058241293 1
1.03234908518856 1
1.04490184251606 1
0.99266607860069 1
1.01713736350669 1
1.06774729983229 1
1.11889490003525 1
0.84673171337771 0
0.903412531524668 1
1.07172828992799 1
1.18734761996246 1
0.989516369943213 1
0.811806886748174 0
0.873054012430946 1
1.15155205151493 1
1.08888255258381 1
1.09139020186476 1
1.15912077174425 0
1.04051062877389 1
1.05020734357234 1
1.04282287496224 1
0.801670267977188 0
0.977994017766324 1
0.868876366671626 1
0.990650061686586 1
0.874574730584453 1
0.910088951195064 1
1.01532136287005 1
0.962330006158053 1
1.01350939097035 1
0.842747266376463 1
1.03678273282521 1
1.02512701966292 1
0.985216292973098 1
0.948806756012451 1
0.966054947328195 1
1.15579928157312 1
0.922199544386304 1
0.89869532080811 1
0.92794127661632 1
1.0116458579822 1
0.997290659592603 1
1.04204408928021 1
0.996203247914632 1
0.978919571306504 1
1.04810349436951 1
1.07372212248202 1
1.06005238388193 1
0.989382048535342 1
1.05161388977757 1
0.965030834036338 1
0.893850302557132 1
0.924074227071419 1
1.04865592465858 1
1.0321934061036 1
0.994418506279801 1
1.03149278635016 1
0.974015292499271 1
1.01789483462659 1
0.948642483623343 1
0.943145184332967 1
0.907975204670398 1
1.00108592175585 1
1.02553664465378 1
0.89774238766092 1
1.02655332508332 1
0.994331627665478 1
0.99396562284447 1
1.06769585965459 1
0.991918099969793 1
0.951497497582172 1
1.03258044903358 1
1.09927010923862 1
1.01656535279382 1
0.946725404951742 1
1.11152869770298 1
1.12994202666116 1
1.09899088199996 1
1.00724840514282 1
0.887939572894215 1
0.93145128219758 1
1.00461575139914 1
0.9245857074154 1
1.02343518784997 1
0.90942191377416 1
0.932379901642845 1
1.00993032695303 1
1.00870047008445 1
0.955616599989878 1
0.938082058472629 1
1.03336963649301 1
0.869279591271618 0
1.05023620143732 1
1.03855957562266 1
1.05495825408538 1
0.961444987416001 1
1.00951772292615 1
1.07403671997879 1
0.957929843672837 1
0.953558289975098 1
1.01877632936205 1
1.16251604462667 1
1.20861754321417 0
1.2066553503095 0
1.09812112351898 1
1.1744104364732 0
1.01592949230549 1
1.0858282525372 1
0.993064663583382 1
0.822298153587409 0
1.10762469070796 1
1.1293402737019 1
0.967630991839933 1
0.934040791281266 1
1.03518766068428 1
0.962545266099583 1
1.01160279716154 1
0.995456560299578 1
1.10345659735988 1
0.992190463538162 1
0.989475656979009 1
0.955621062358876 1
1.0301965591206 1
0.922662179164136 1
1.0698877401593 1
0.924797104481366 1
0.994051058043243 1
1.10731919338483 1
0.778528938771253 0
1.06370569630783 1
1.04411545299236 1
1.13153358719922 1
0.934321153342755 1
1.07993969353247 1
1.0294860997527 1
0.884450850420961 1
1.14290933357339 1
0.949739642318132 1
0.985740972754912 1
1.08858891684993 1
0.894014990878493 1
1.11383460820839 1
1.0174970365431 1
1.10411561690335 1
0.956527216440699 1
0.9906970774207 1
1.04954887910429 1
0.920279269328124 1
0.79839901571804 0
0.961791979731416 1
1.16790962575965 0
0.886969031126207 1
0.978977861282282 1
1.03672704311394 1
1.02151583627882 1
1.08535184230644 1
0.956683878557646 1
0.878295531049628 1
1.0163173301376 1
1.05743216076081 1
1.04158421038302 1
0.911618307736841 1
1.05429356209107 1
0.949695881582737 1
1.00949778039765 1
1.0392511755732 1
1.1235628327908 1
1.05951179242144 1
0.931739714293726 1
1.06207688508632 1
1.26017645315378 0
1.05919315326757 1
0.97652399072583 1
1.03959359125203 1
0.962104314787042 1
0.97329135406036 1
1.13878500227054 1
0.96907928437008 1
1.03329761192707 1
0.965847960079486 1
1.180589252603 1
0.901377070597767 1
1.07421000017588 1
0.883463098877241 1
0.976869910267676 1
0.908892100852961 1
0.876478363989313 1
1.03170626793542 1
1.03292400609939 1
0.987797374233037 1
0.95412928859986 1
1.02165312008347 1
0.889848366301789 1
1.12193724216456 1
0.972373979804242 1
1.03404253157025 1
1.00068708595066 1
0.931418063079773 1
1.11190896385092 1
0.858448649505841 1
0.941293356871578 1
1.15592377521543 1
0.943595929092866 1
0.988671276023072 1
1.05035605681738 1
1.02154118875965 1
0.82059789837507 0
1.06066927198676 1
1.05873920725017 1
0.962241151983966 1
0.926824653508686 1
1.02022428566673 1
0.827689683711145 0
0.911834701391257 1
0.989686553614755 1
1.13587137499814 0
1.05305619188183 1
0.964119152975278 1
0.996372612590078 1
1.1821556501757 0
1.09110942941501 1
1.09075837621433 1
0.987464496249506 1
1.0175507071502 1
0.878890603867164 1
1.01705659911732 1
0.86965985493054 1
1.01021002265343 1
0.884640711276689 1
1.00887980674325 1
0.995994225084877 1
1.02920726607877 1
0.893140400063715 1
0.952735988741493 1
1.04202326878391 1
0.914199082531909 1
0.960219781516023 1
1.02196448368055 1
1.07628785396862 1
1.03328796911495 1
1.15957037143328 1
0.973641577506185 1
1.00639134891844 1
0.960412805124605 1
1.04740102463981 1
1.03781279011838 1
1.05461282170725 1
1.02588352551732 1
1.08186231597154 1
0.943876812475027 1
0.980097112745491 1
0.855546426609714 1
0.951652525548974 1
0.870086907361938 0
0.9153771378845 1
0.878378859210284 1
0.970766130587267 1
1.09851069380188 1
0.95896435247885 1
0.94813388280237 1
1.00642924982375 1
1.12132461739848 1
1.04018228532473 1
0.811732229162107 0
1.01299103812599 1
1.00555664474408 1
1.00081252671713 1
0.83235494756688 1
1.20931424359739 0
1.01688666398613 1
0.886778180674927 0
1.11751250104574 0
0.910423097150739 1
1.05999683320646 1
0.919583908680623 1
0.860348692502119 1
1.02822930225402 1
1.0652718053698 1
0.878526454943761 0
1.02328767791866 1
1.06198698898939 1
1.03333517823343 1
1.05736265170058 1
0.854426874824597 1
0.940917686689735 1
0.91479633381767 1
0.894269876782497 1
0.951779384136792 1
0.929423083605867 1
0.988558254983789 1
1.05509162516267 1
0.908644316892702 1
1.17426501192635 0
1.07449505664713 1
0.932041731639822 1
0.906204613277795 1
0.769695965396979 0
1.06183611791385 1
1.00609009167375 1
0.936199457996273 1
1.17008527708889 1
0.981746367562588 1
1.10515597995164 1
0.951896423124147 1
1.07979571887901 1
1.01280070597693 1
0.828101065773419 0
0.981032183936651 1
1.11503276151546 1
0.945884588381107 1
0.925100193156528 1
1.05194168931308 1
1.05582042435942 1
0.988101460659806 1
0.971415493502701 1
1.06863088572734 1
0.94781157427734 1
1.05142864922351 1
1.08947851410089 1
0.902779312183633 1
1.07319587850828 1
0.94953872068113 1
0.865928224134395 1
1.01753282016095 1
1.08987645739728 1
0.97131894982788 1
1.00235691651883 1
0.974552166454926 1
0.955720909018838 1
1.11026450409233 1
0.875395150354693 1
1.01311988365255 1
0.821321245470551 0
0.885239766176344 1
0.896335213614853 1
1.0512029648953 1
1.00154864857379 1
1.04990717619216 1
1.03072222562122 1
1.01160946875237 1
1.0885331404448 1
1.03178798867893 1
0.938604218812317 1
1.05065974262693 1
1.12306128929571 1
1.03249340219428 1
0.961675591069673 1
1.05884684289777 1
1.12305261078905 1
0.93019810588287 1
1.01351957428308 1
1.03838955534916 1
1.0065391273291 1
1.08584348209602 1
0.96540650495982 1
0.997776027750922 1
1.02982594955369 1
0.968194580410819 1
0.94164109380711 1
1.09411394604246 1
0.816736725405622 0
1.00126830086058 1
0.849877189737476 1
1.02113362558433 1
1.12731027121117 1
0.868489129304603 0
0.957449134312812 1
1.16023980965028 1
1.03752326731774 1
1.14574680754051 0
1.06251523912645 1
0.999990843707181 1
0.98374932541378 1
1.07777802625439 1
0.888030730143722 1
0.956234905999638 1
0.940452351375806 1
1.03364391188478 1
1.01813921193523 1
1.02330983322982 1
0.94341538842845 1
1.12636444105539 1
0.987567326637811 1
0.983395580215403 1
1.12115440909079 1
1.01395405188508 1
0.960233528878635 1
1.0412182281014 1
1.12248215384844 1
0.942233542643886 1
0.867056798297763 1
0.991865100211445 1
0.951542509794102 1
0.906970114142812 1
1.20244664828241 1
0.971869747049679 1
1.05992122145469 1
0.972319297412637 1
0.931365748501871 1
0.975571599234135 1
0.980135313715155 1
0.97831948244562 1
0.964304616041702 1
0.983393114864789 1
0.906325550606997 1
0.88333774990212 1
0.961210314367211 1
0.910112907756672 1
1.02590625852543 1
1.04503094581435 1
1.03655825928195 1
0.932939528616697 1
0.951906174531759 1
1.12759796108285 1
0.989644480243577 1
0.987656730362479 1
1.02558383989814 1
1.05348316291202 1
0.917940962106701 1
1.00635682493066 1
1.04573969054102 1
1.06737739228602 1
1.04152477302645 1
0.8280787906517 0
0.97365800976378 1
0.966172275360594 1
0.988896569289056 1
1.05912120127489 1
1.02189584920596 1
0.831324627760004 0
0.980225594571925 1
0.90170680183304 1
0.853111400331826 1
0.938480145492992 1
1.06447529167741 1
0.978518647180054 1
1.0300226250569 1
0.986540976860092 1
1.0862989444879 1
0.898286949761661 1
0.833872285371879 1
1.1288135435367 1
1.05219284470199 1
1.05863400380518 1
1.04200779313774 1
1.04268038538446 1
0.958786136615665 1
1.08288499666346 1
0.844285449488429 1
1.00403350188296 1
1.00869925555243 1
0.917028934149759 1
0.913961710286825 1
0.999685069059682 1
0.960018954597571 1
1.14979322885567 1
1.03668549928803 1
0.898541835698356 1
0.980131633792199 1
0.989396586163302 1
0.868882101550545 1
1.21345906597194 0
0.993160779537964 1
1.16765697962452 0
1.04060630782761 1
1.12805410114891 1
0.867456692165393 1
1.06445025732463 1
1.02907635085336 1
1.14989091270277 1
1.05034800159805 1
0.982101391136206 1
0.940945892361613 1
0.958244825729241 1
1.06697061728183 1
1.08168735334974 1
0.938739109111733 1
1.02987595300205 1
0.882786564350196 1
1.09861422499325 0
0.912705336368529 1
1.01077823978125 1
0.964454336638913 1
1.0257000438066 1
1.08190593761777 1
1.02693167575722 1
0.926303325681858 1
0.955774370518494 1
0.937697097316055 1
0.85965084632931 1
0.928002299446961 1
0.981276270541642 1
0.963827711148884 1
0.997239695391501 1
1.04290194353272 1
0.990664077136346 1
1.02531449553616 1
1.00695382633407 1
0.956993990873309 1
0.951951515147884 1
0.951759644202625 1
1.12863648681444 0
0.951605382184417 1
1.01473088932828 1
0.919475477009556 1
0.955597512410075 1
1.06909569694664 1
1.01079191606146 1
0.967898459541366 1
0.955954464041012 1
1.03494965405146 1
0.968626671788006 1
1.00074195457934 1
0.83000751619579 0
0.97545583880549 1
0.969966503463912 1
0.968643432662112 1
0.856604022031137 1
0.856900236315411 1
1.06954346099246 1
1.150231751612 1
1.02977348350847 1
0.98641631401436 1
0.914285581790845 1
0.993252306337357 1
0.999797484558715 1
0.880738771191886 1
1.09135080248861 1
1.07154634278731 1
0.98526198522901 1
0.932609217693317 1
1.0494781104464 1
1.03628429836449 1
1.02988826381261 1
0.988355746738001 1
0.993866543662305 1
1.05855248204407 1
1.01302316234629 1
1.04095660172009 1
0.969224696792697 1
0.926462701308592 1
0.994572870875499 1
1.08717598825644 1
0.865791259445392 1
0.913245681128322 1
0.889795323818908 1
0.970474616771055 1
1.0161953997275 1
1.05109967856551 1
1.07873457638458 1
1.01809136992095 1
0.995991703094785 1
0.99711698930338 1
1.04433182393981 1
1.00960610471142 1
0.980764032957868 1
0.951305711139782 1
0.944230327915368 1
1.08454702276618 1
1.07637352483891 1
1.05717890896693 1
1.077751366247 1
0.961405165060599 1
0.91824310057652 1
0.921824815831132 1
1.04902374166743 1
0.839183955980353 1
0.957492572756543 1
1.00912971254874 1
1.09073543962737 1
0.982701147168499 1
1.01299927122543 1
0.970835530897679 1
1.07792119272796 1
1.03735727236418 1
1.02180998217338 1
0.903950635238321 1
1.01198528761834 1
1.20612621620883 0
1.01600133117829 1
0.922815262664616 1
0.8559693070047 1
1.06483526502349 1
1.10264567547112 1
0.912818948801418 1
0.92631426109953 1
1.09715216576554 1
0.884335928490818 0
1.08776458464808 1
1.04796348994011 1
0.994641073533163 1
1.04710091208237 1
0.954523590166539 1
0.961788676218578 1
0.986624822926359 1
0.959764125717748 1
1.06974211292239 1
1.00876673079601 1
1.0803043554958 1
0.93863260985274 1
1.17312251856406 0
0.979664317501052 1
1.05799429779091 1
1.02164667651227 1
0.892354577232846 1
1.09203463547763 1
0.901986876137128 1
1.0703497738025 1
1.05952163110675 1
0.9147253116606 1
1.03151135244213 1
1.01739945349622 1
1.14208719439478 0
0.95721774072688 1
0.953670946003651 1
0.968347765325819 1
1.14625382311757 1
0.987092160954554 1
0.929796554909661 1
1.01116511072937 1
1.06441428773894 1
1.12067579571994 1
1.04697031992666 1
0.964178453710527 1
1.08085907443223 1
1.00773357970927 1
1.03267123435313 1
0.94225856547645 1
1.04902386077091 1
1.09189933340711 1
1.05422415327191 1
0.905046392558674 1
0.951171270090484 1
1.00228376167943 1
1.09914179355216 1
0.864829604471204 1
1.11218261878608 1
0.887392503937964 1
1.03894919678627 1
1.00545650373091 1
1.15687135739923 0
1.08376826054579 1
1.0213494595437 1
0.973357426377816 1
0.968596360681673 1
0.94607552207645 1
1.19176539428537 0
1.00831872720099 1
1.11061230114822 1
1.05184296103487 1
0.836062616060412 0
1.01477178857303 1
1.00746164020905 1
0.985898387108565 1
0.999448789105545 1
0.932560530612229 1
0.970448164041427 1
0.954071200369893 1
0.912165391814757 1
0.930846431652597 1
0.876140426249386 1
1.05446225666415 1
0.946099664468044 1
0.884899500568051 1
1.05228468838141 1
0.975701525345654 1
1.08759426347842 1
1.09095183817181 1
0.950364844387551 1
1.09708574943681 1
1.10234304401963 1
0.986593068512078 1
1.07674047993369 1
0.933687986829074 1
0.879924282266384 1
1.22017969200964 0
1.04923594219549 1
1.01556158417424 1
0.993029928123461 1
0.990053683045504 1
0.881791451772492 1
0.943256963997731 1
0.925832088675996 1
1.02554796021054 1
0.935501257119925 1
0.970578439744625 1
1.14170697644839 1
0.892581715215616 1
0.84987549428009 0
1.19443441394744 0
1.02146433192424 1
1.10058033527493 1
0.956171906075915 1
0.87138991160308 1
0.996036419878331 1
0.974892877882212 1
0.950812802778747 1
0.954648639574489 1
1.01372873773747 1
1.03348666450859 1
1.03336948013283 1
1.00772988678231 1
0.981968173472963 1
0.946460955657975 1
1.01212772238151 1
0.99041969935759 1
1.15505302148062 1
1.0404307499214 1
0.98476411303466 1
0.931865824016638 1
1.1009020740581 1
1.11825954436639 1
0.986717359222439 1
0.798055875882302 0
1.06334191102163 1
1.15062486075171 1
0.904271522282061 1
1.00256547958464 1
1.10165021972453 1
0.986924325947038 1
1.05078441672109 1
1.0603297653585 1
0.973558044103229 1
1.00238761195315 1
1.01700350418054 1
1.07376021558271 1
0.98790659475312 1
1.0847890008282 1
1.07815946553369 1
1.12855284123258 1
0.885312830352487 1
1.04651305043575 1
0.940787769170746 1
0.960119512003785 1
1.05075330004591 1
1.03977796983322 1
0.904145916970537 1
1.13573547703182 1
1.06416420285968 1
0.906283919315848 1
0.992404457175278 1
0.870383334332198 1
0.923489335605527 1
1.20505413986576 0
1.0084551913891 1
0.937249286045991 1
1.0619452509128 1
1.13323168622305 1
0.898028089437257 0
0.960867162003955 1
0.931311567524701 1
1.05985968086488 1
0.914297323970659 1
0.960665394379954 1
1.00151874395319 1
1.00713359418655 1
1.03216324635415 1
1.07212162801896 1
1.03079556439064 1
1.04286914225789 1
1.06186805602165 1
1.15281850892722 1
1.06103751537408 1
0.98739624826255 1
0.907947586791776 1
0.939829342823169 1
1.03149337272922 1
0.951990659611158 1
1.10283653519232 1
0.853241377458512 1
0.999196598336278 1
1.00519479776073 1
0.970563201248581 1
0.925102146692837 1
0.956523105155456 1
1.03993106366394 1
1.16056576846439 0
1.00514918769831 1
1.11022077933381 1
1.12066597096881 1
1.0988208846454 1
0.882883223338686 1
1.08156613605629 1
0.915573047215876 1
1.01328881638579 1
1.05420863414532 1
1.15175980989727 0
1.16168883623843 1
0.940744412600506 1
0.990609841939857 1
0.918911403978852 1
1.02811519299514 1
0.920162489009003 1
1.0478374367289 1
0.945884337104349 1
1.03731244109991 1
0.930250102107506 1
0.944762956048795 1
1.02266792451314 1
0.826168515527 0
1.08280239377075 1
1.16579770923416 1
1.01946515294022 1
0.982316419012003 1
0.901718924604194 1
1.02187305306855 1
1.00476618352949 1
0.894905803231558 1
1.13424944388621 1
1.07476212721663 1
0.975305507106941 1
0.995601945875196 1
1.04088575365917 1
0.855356627692142 0
1.02344544717643 1
0.953946413236951 1
1.02323314372472 1
1.08699113144676 1
0.8461205157916 1
1.07076635858178 1
1.06835989141741 1
1.13569500811498 0
0.859053249741195 1
0.883227689061444 1
1.0679614375906 1
0.879213934778255 1
1.06689683737546 1
0.998526400616549 1
0.912561795659822 1
0.849105340769044 1
1.14287581687516 0
1.06117508475554 1
1.00752952864444 1
1.09227498531029 1
0.907661077812215 1
0.887008138512627 1
0.93684902071185 1
0.92042865972182 1
1.03983497412136 1
1.0556537037265 1
0.892589566329901 1
1.10316759894776 1
1.09088610742581 1
0.909683725394289 1
1.04911858878419 1
1.04410930368434 1
0.880501327950264 1
0.956967297456074 1
1.05488816892095 1
1.01213055205626 1
1.03581964659211 1
1.09610940035751 1
1.0371662111496 1
1.10193236212741 1
0.927411970209814 1
1.16120760287059 1
1.03594116022161 1
0.980989687962319 1
0.87516668645581 0
0.941999063278634 1
1.12960459323337 0
0.833103726780466 0
1.01255169409854 1
0.825822802151068 1
0.96373615760044 1
1.00377940000281 1
1.01295850356007 1
1.00813554672219 1
1.11973951501434 1
0.995356566742116 1
1.15230958427993 1
1.12327730151155 1
0.887045087824942 1
0.894831080417573 1
0.97480836625705 1
1.06262272064548 1
0.991176752907884 1
1.07411345791237 1
0.91195934251964 1
0.970875833872461 1
0.97969798638697 1
1.03444542764382 1
0.978585566912223 1
0.965783798705523 1
0.952034020667865 1
0.83973833275325 1
1.10478070394079 1
1.00422354848762 1
1.04564793430051 1
1.04380080439187 1
0.952340066350249 1
0.994998738514941 1
0.991794964734962 1
1.01577390155154 1
0.956367800951333 1
0.936906849332597 1
1.06275014319348 1
0.8189718967673 0
0.747753937825446 0
0.916617192550799 1
1.04406293074684 1
1.07679738670595 1
1.02058456565335 1
0.97987999310924 1
0.883072271053866 1
0.91768139987269 1
1.01349802039132 1
1.03053134962341 1
0.939940301983712 1
1.10745677240493 1
0.923079832293649 1
0.969257276616979 1
0.966429286245361 1
1.1097821381028 1
0.996958260653898 1
0.973453805035791 1
1.13216371204271 1
1.05120078319176 1
1.09941442484736 1
0.918249605241735 1
0.956358648146398 1
1.06365545597263 1
0.961212386540807 1
1.00555928226783 1
0.92443040252536 1
1.11657249660218 1
0.943461024247365 1
1.09365826685682 1
1.06428977960782 1
0.964725367138182 1
1.00179890818842 1
0.981919796528525 1
0.925578702397019 1
0.943971145698446 1
1.02239475365963 1
1.02623728342028 1
0.966590122894849 1
0.867030058385984 1
0.940863790982321 1
0.891933923232317 0
1.02319211027412 1
0.975982537819775 1
1.14407824223815 1
0.93017309737544 1
0.982729962586048 1
0.819614135039047 0
0.891224148032588 1
0.916840223559583 1
0.966486533205129 1
1.0403010140517 1
0.990740019008447 1
1.03354700604024 1
1.11382597185625 1
0.979423313941504 1
0.846384706990693 1
1.06101148745808 1
0.900736461983625 1
0.936005154734467 1
0.90788410448139 1
0.933239422406047 1
1.06553660426645 1
1.09218998787019 1
0.906869778575635 1
1.03471337645205 1
0.896659035623194 1
1.09142544448657 1
0.905398960650359 1
1.045940713064 1
0.969351287247375 1
0.938009085198372 1
1.09953006642674 1
0.999754211081637 1
0.98044281115695 1
1.01519965390192 1
0.942054525907017 1
0.964922404503739 1
0.975914945837725 1
1.06409562786809 1
0.930840899342343 1
0.876614561755459 1
1.02589443293842 1
0.949107045141893 1
1.06959655830384 1
0.917788807368969 1
0.928446406154464 1
0.837946084652542 0
0.954341348512548 1
1.00677644297694 1
0.905995852828423 1
1.08063252760116 1
0.910580761738216 1
0.962863865757896 1
1.15335712916954 1
0.993582451848952 1
0.885759768469174 1
0.978723168254315 1
0.954827487771159 1
1.09765872954024 1
0.966320245546209 1
0.938975469151568 1
1.01790909869415 1
1.11640737620207 1
1.08182453777705 1
1.02016294671193 1
1.10483118148717 1
1.05812020976487 1
0.92768546664894 1
1.13164980863478 0
0.939685906253757 1
0.954210377070135 1
0.790691920706807 0
1.00124144908319 1
0.939438540563887 1
1.06883281281236 1
1.022612423492 1
1.05164425363992 1
0.922549287140946 1
0.970035004811371 1
1.16290992708148 1
1.13679927572409 0
1.08520269165401 1
1.11529505455669 1
1.06783945501125 1
1.10807790664088 1
1.04554379707297 1
0.995841367869381 1
0.892395923131812 1
1.08827095992381 1
0.876268603702228 1
1.06214891954469 1
0.94916950739218 1
1.14021322145241 1
0.953748600120976 1
1.21801023799359 1
0.96190561389791 1
1.01983181514874 1
0.886736680815882 1
1.05633053379798 1
1.00438061351601 1
0.97886081797058 1
0.995473837464456 1
1.04073310361154 1
0.960599669082952 1
0.980288073441979 1
0.936462146761784 1
1.10883656940397 1
1.03311919742928 1
0.974803017043635 1
1.18637272687376 0
1.01594845146221 1
1.01414376176802 1
0.888091331287437 1
1.04432571222806 1
1.03615863170294 1
1.12903009322415 0
1.06884776776097 1
1.02302748524327 1
0.919433945018929 1
1.02695623815883 1
1.05127931585167 1
1.04260075886856 1
0.941630009296251 1
1.19395205734764 0
0.978419461422725 1
1.01081034837666 1
1.19116463245157 0
1.03461755489899 1
1.01968821033793 1
0.984379030814813 1
1.02832332053534 1
0.954369653657086 1
1.10934789607422 1
0.984556181032547 1
0.989572308319939 1
1.14284003233716 1
0.916697960306256 1
0.998957849397984 1
1.02584626828608 1
0.932130151118618 1
0.934096183879189 1
1.01655299245005 1
0.931519503305933 1
0.950535393794355 1
0.988215270144593 1
1.01222428936909 1
0.880924880061232 0
1.03903399175756 1
1.03197727519528 1
1.04823834131616 1
0.804378191157056 0
0.94276794783359 1
0.958517852725816 1
1.00137429045555 1
0.989234899217866 1
0.885320980102216 1
1.0376407359044 1
1.12708440966206 0
0.981461484654788 1
1.19044396106542 0
0.881391550155577 1
1.09402174414789 1
1.10560969361846 1
0.947062220089455 1
0.906024317214523 1
1.13073932437816 1
1.04520330008895 1
0.806171734701016 0
0.969846300673226 1
0.955584709524728 1
1.01351096810981 1
1.20173071796729 0
0.943253045498223 1
1.07366081831872 1
1.00085551314719 1
0.929828277262611 1
0.998199422237123 1
0.93738130746256 1
0.939701634079338 1
1.02057425949384 1
1.00165714257705 1
1.13854738023211 1
0.940785771324378 1
1.24265151814147 0
1.02175512746227 1
0.972342153566102 1
0.933898520067868 1
1.0051840817399 1
1.04355316234436 1
0.926427592697569 1
1.05529776614783 1
1.00963891533113 1
1.02861835583264 1
1.08686584862382 1
0.943274109902689 1
0.871564408447804 1
0.956837341575247 1
0.94775567490976 1
1.04011219069527 1
0.835648693919496 1
0.845369734769751 0
0.892133771563191 1
1.01427999880472 1
1.0721296535899 1
0.8881173484628 1
1.01134256916703 1
0.935089364255045 1
1.012306933947 1
0.94088193952636 1
1.05440700792573 1
1.02175774835322 1
1.07901714420836 1
0.891251873825594 1
1.11621337832173 1
0.890988563644574 0
0.967755359878961 1
1.15312335782649 1
1.0348131036408 1
0.762066465299239 0
0.93196890354628 1
0.94760471689073 1
0.939428455330746 1
0.987648505457928 1
0.939735716847469 1
0.926142283853773 1
1.05570524944581 1
0.957462201341649 1
1.09183219730267 1
1.00928148355074 1
1.04268371917391 1
0.915858699588886 1
0.964552602813485 1
0.897023024688545 1
0.989716322212226 1
1.03024870306331 1
1.04230585377185 1
0.955579791577496 1
0.964212335446667 1
1.02065674353222 1
1.09075482941989 1
0.954456489487645 1
0.864811063144637 1
0.983862914327244 1
0.885275808165477 1
1.07478219809125 1
0.950989350813281 1
1.08726834662476 1
0.959587111743745 1
0.925617281079438 1
1.04697982945178 1
1.0269954887665 1
0.987353859553973 1
1.11811325258487 1
1.03643994279846 1
1.02391866860822 1
1.00735769028916 1
0.976714808016852 1
1.10701951017457 1
1.08028809634745 1
1.10090264251481 1
0.990290124555115 1
1.05415611291386 1
1.02317875459905 1
0.943594832078063 1
1.0106023146782 1
0.973145236880114 1
1.17110663163192 0
0.982054261495051 1
1.01055468853497 1
0.929877061528978 1
1.0117344752005 1
0.889719109904481 1
1.1117911469634 1
0.91651829775266 1
1.1931987975554 0
1.10289084748438 1
0.89694394755398 1
0.88660192462985 1
1.11057517725718 1
1.00633631973916 1
1.02102531172531 1
1.14542193012476 0
0.878222469437478 1
0.977813944683767 1
1.01510444447724 1
1.00444676921194 1
0.886013231169634 1
0.940315291376074 1
0.929730712392584 1
0.961135161076812 1
1.03147125587068 1
1.03866504061345 1
1.14828702229176 0
1.05448672831758 1
0.916935329240009 1
0.897815448038774 1
0.982243585076767 1
0.998987089631683 1
1.02062914514779 1
0.988941559216538 1
1.17160909478157 0
0.850607095670317 0
0.918038020821232 1
1.01851452497736 1
1.17633328660052 0
1.11158099525284 1
0.877779567299635 1
0.923878603080627 1
0.787149405885712 0
0.957311737968811 1
0.978746171652121 1
1.0700967701548 1
1.08015421987808 1
0.966326122912544 1
1.14816669019642 1
0.992050820932571 1
1.01464922569726 1
1.01465241244917 1
1.04416636287805 1
0.936958585431703 1
1.11285910327504 1
1.03104114952074 1
1.01433181763317 1
1.08171872885006 1
0.97032832446927 1
1.03283169306097 1
0.994132050389699 1
0.964068481897883 1
0.888688252969327 1
1.02346643272308 1
0.98206646967264 1
1.09114305966087 1
0.985000688995485 1
0.99725199117882 1
1.00546367287632 1
0.925728686688017 1
0.883027895865874 1
1.15447363109151 1
0.901132848475492 1
0.894743314448878 1
0.951771836604973 1
0.886061323101903 1
1.05546394514473 1
0.991766292359213 1
1.08892446986534 1
0.944922400494154 1
0.972012168873402 1
1.0028649173495 1
0.956433851261479 1
1.02996484942285 1
0.923061999998876 1
0.975888741766248 1
1.06872667994713 1
1.05350405605462 1
0.977484102050052 1
1.02880057378032 1
0.98415571592267 1
0.995722142503994 1
0.887200844526249 1
1.08113935403723 1
1.00126480385251 1
1.02192674038701 1
1.01662608745937 1
1.11286953311131 0
1.0211749174639 1
0.97088498993661 1
0.999606706354431 1
1.00601602972749 1
0.834193402588061 1
0.98288283021557 1
0.94805058285581 1
0.921867740440538 1
0.893298764708305 1
1.06256554868502 1
1.01934846621263 1
1.06248738758286 1
0.90873252716941 1
0.905070646799475 1
1.02435847759108 1
0.984682021403978 1
1.04992671320587 1
1.0144910451435 1
1.01943007725697 1
1.04749315987395 1
1.01112119505777 1
1.0616842814777 1
1.0412643222506 1
0.94414735174122 1
1.05567946834279 1
1.16526237068672 1
1.01388134952252 1
0.900856530670824 1
0.98313627185658 1
0.959931065632016 1
0.995261744552348 1
0.981995455224736 1
0.885183764888023 0
1.03993578103057 1
0.897889499517744 1
0.898746202107513 1
0.964962710177503 1
1.05247232619459 1
1.00976882520531 1
0.963975714590471 1
0.917690917030871 1
0.93630217856264 1
1.13429745308562 1
1.08502115934986 1
0.95258742824911 1
0.927063843441361 1
1.10464349266365 1
1.11039177923486 1
0.924315661759171 1
0.940336497142363 1
1.01856950348057 1
0.999987291359534 1
1.10165306327937 1
0.82778504901448 0
0.990607136887111 1
0.940205943282142 1
0.951924201949124 1
0.963184625295768 1
0.963392061706925 1
1.11359233822312 1
0.917667922161238 1
1.02596419368591 1
1.03611895424719 1
0.961940500811256 1
1.03996711202646 1
0.980690567452355 1
0.931764437444396 1
1.0088757144269 1
1.12095911673055 0
0.93975063357019 1
1.12183786052834 1
1.13695156666579 1
1.06635009265985 1
1.09255188089803 1
0.847319727280707 1
0.881640090535423 1
1.11603175201458 1
1.02482281418587 1
1.13590670028285 0
0.936546556155515 1
1.07023125114009 1
0.816855875668827 1
0.991774026299678 1
1.03615453085543 1
0.821903456989235 1
1.15656126989222 0
0.945901205850079 1
0.978447338150727 1
1.0227301919348 1
1.02396869114345 1
0.990475564420894 1
1.0015842676941 1
0.970620953694009 1
1.02980615593138 1
0.961851991383274 1
1.03694937297288 1
0.945447174919258 1
0.81259915970245 0
0.982836099786637 1
0.982700539465361 1
0.999090640318078 1
0.95527093088727 1
1.05071258781937 1
1.01081138297744 1
0.996117837113932 1
0.951473446061988 1
0.917730363326698 1
1.00779306614107 1
0.975424084897579 1
0.997946066361703 1
1.02851151073534 1
0.881102578456945 1
1.08794861423404 1
0.92163957165213 1
0.994896793834949 1
0.94955574258944 1
1.04682117376292 1
0.89975827408665 1
1.06485729422345 1
1.01149166365379 1
0.835890472135821 0
0.878307699981071 1
0.914084697088984 1
1.01993255959205 1
1.03178299032651 1
0.996138020780256 1
1.17565493056603 0
0.997025519300763 1
0.903984565782639 1
0.972914329631985 1
1.13207891028725 1
1.04994638339301 1
0.935196363249021 1
0.961895007882075 1
1.03488885997629 1
0.867275718826487 1
1.05475885618155 1
0.944408584150894 1
0.995701131780429 1
1.02513337923044 1
0.87260351498168 1
1.07602217870997 1
1.04203400893307 1
1.11215842335877 1
1.06554393955074 1
1.03137873129066 1
1.04519495856745 1
0.970130423338141 1
0.834809140239436 1
0.928518970536524 1
1.00143664306231 1
1.04884961500077 1
0.974850337505706 1
0.94112073365622 1
0.982196691029009 1
1.02334197261238 1
1.00954619758681 1
1.2268834066842 0
1.10003519878533 1
1.01117765970987 1
0.992351263157964 1
1.10310266592689 1
0.862841857777494 1
1.01269854724076 1
1.00804405788463 1
1.01695687600069 1
1.11836620417325 1
1.10927343666166 0
0.974182136256323 1
0.983494390769939 1
0.987271315323721 1
1.05694201768084 1
0.952522792739699 1
1.04493714205867 1
0.940843725745977 1
1.16069727582406 0
