# Supplementary material for: Bias caused by sampling error in meta-analysis with small sample sizes
Source: PLoS One. 2018 Sep 13;13(9):e0204056. doi: 10.1371/journal.pone.0204056 (PMC6136825; doi:10.1371/journal.pone.0204056)
Supplement: S5 File — (ZIP) [file pone.0204056.s005.zip › results N = 10 theta = 1 tau = 0.5 sz = 10-20.txt]

"dl.theta" "dl.cp"
0.595381317793848 1
0.480056373794045 1
0.871666964592999 1
0.631197302750236 1
1.0142435995086 1
0.884993861641039 1
0.813917286557291 1
0.447443226819893 1
0.723119993870626 1
1.11786789017599 1
0.94517235497593 1
1.3247043188316 1
1.10579236566723 1
0.909858891383432 1
1.3375437058385 1
0.935108630744865 1
0.703044970521676 1
0.77490915539138 1
0.640962257745062 1
0.176153260432573 0
1.53582687548057 1
0.709350351761513 1
0.59567314420527 1
0.576936143693794 1
0.631380291620824 1
1.07562478912391 1
0.71987053332944 1
1.06097581685709 1
0.64248790138653 1
0.944444338528106 1
1.23834668092633 1
0.953077498160413 1
1.16349388878615 1
0.84500910464392 1
1.51684056946565 1
1.0122050439052 1
1.1757496810357 1
0.456479922470327 1
0.671655159025103 1
0.846829519702859 1
0.870211255940136 1
0.556214242235296 1
0.953127278778806 1
0.939497109666462 1
0.956315460561608 1
1.11515636473437 1
1.20704158649693 1
1.06015344263346 1
0.552327699213945 1
1.41315419735205 1
0.746155004708212 1
1.44249548307451 1
0.7779771059748 1
1.19856067212857 1
0.756997116095523 1
1.30562140540765 1
0.365535445397445 1
0.768072221929456 1
0.782104043713888 1
1.06365270248978 1
0.907615120535989 1
0.297517149069691 1
1.14344645586737 1
0.622705489332977 1
0.570086316082565 1
0.691165171899562 1
0.937444295122333 1
0.602763033189163 1
0.863050759326585 1
0.740227511170286 1
1.61313545971452 1
1.2837354214673 1
1.12306854994506 1
0.45932020488889 1
0.4717163618181 1
0.569934450115863 1
1.03781993095938 1
0.778654341933848 1
0.555056028635642 1
1.84765346688216 0
0.860163154391847 1
0.989246647176013 1
0.71020013673825 1
0.643966169994904 1
0.700405632524067 1
1.14522126315513 1
1.54319723482087 1
0.631405729440727 1
0.859210598983105 1
1.31001238663904 1
0.481154942072925 1
0.948486912424925 1
0.886740769411067 1
0.88161158703186 1
1.2270557663949 1
1.16644567202725 1
0.51130857738603 1
1.35791292157312 1
0.876524991007489 1
0.651851987116723 1
0.913332123243797 1
0.712391817440767 1
1.17741189303485 1
1.05323545749217 1
1.8291383490811 0
1.72170643897333 1
1.56796750427574 1
0.747312057195872 1
0.720415409635759 1
0.291635359375225 1
1.0794984948982 1
1.4917476825258 1
1.16536906768059 1
0.962720079119575 1
1.73274276395044 1
0.67834324710858 1
1.52317465803474 1
0.662247370240152 1
0.605133671704925 1
1.02434782086726 1
0.484580398337992 1
0.985733395881089 1
1.40389991603437 1
0.490790720348192 1
1.42201581564817 1
0.495603382654596 1
1.10050770486633 1
0.746659296257764 1
1.11389354678275 1
0.927203656605321 1
1.07650067659322 1
1.52964690171438 1
0.996340888863585 1
0.590984451887998 1
1.12659700281869 1
0.15197062588 0
0.601564593519354 1
1.20383280325968 1
1.28226317502433 1
0.772699302919365 1
1.23270656307529 1
0.884634780513057 1
1.05948630575753 1
1.50683539877392 1
1.6015496653395 1
0.517685571403732 1
1.06393876554413 1
1.16969812525608 1
1.39549851325548 1
1.49070230889513 1
1.05362921854289 1
1.20963025214002 1
0.710241606150675 1
0.970107093602415 1
1.30520082776332 1
1.40023497873465 1
0.771501725971455 1
0.60020383374288 1
0.837477882340782 1
1.24365594539901 1
1.17363916304961 1
0.603224258379503 1
1.11478297286833 1
1.26980194242973 1
0.496343131749795 1
1.42439111502269 1
1.84457166096975 1
0.87788349344125 1
0.849381159780646 1
0.902026518345658 1
0.209453738258495 0
0.585729020483818 1
0.550599498491256 1
1.32914426002224 1
1.11425676236491 1
1.52598713238962 1
0.720034362810322 1
1.16218657141505 1
0.9666216959502 1
0.692789426489301 1
1.44580365655898 1
0.935888382484048 1
0.741941886202749 1
0.679216609964717 1
1.19068181653618 1
1.08059530650839 1
1.20379010549167 1
0.739610619575864 1
0.956888672213347 1
0.576226057168797 1
0.139125698220832 0
1.09375180983268 1
1.18567293539854 1
1.37557770693781 1
1.23247589245653 1
0.785390715235954 1
0.770850874023879 1
0.496362057288165 1
1.27105839642471 1
0.698415180361544 1
0.784892132541685 1
0.946911918857862 1
1.27805722882757 1
1.53078593634485 1
0.688783950773089 1
0.953933503179377 1
0.804004810461124 1
0.787490286250128 1
0.641949460068058 1
0.520231032925318 1
1.36584407463078 1
1.00779494262883 1
0.942940173214836 1
1.01397362939874 1
1.17279821148555 1
0.967832342231022 1
1.36222183123516 1
0.906951731844338 1
0.799179549347435 1
0.587371177159794 1
0.852484860933471 1
0.755075987889847 1
1.56341732633409 1
0.913043108744289 1
0.279420010221054 1
1.34052552117931 1
0.696360064245001 1
0.916473326620401 1
0.605510480508235 1
1.3424778660879 1
1.05304220093074 1
0.9068473554981 1
0.223681849816301 0
0.932831370927322 1
0.760176785310531 1
1.21999294592517 1
1.96594958305169 0
0.202973379381871 0
0.942645767873054 1
1.67697882388175 1
1.079737470795 1
0.960239380829036 1
1.20757202477608 1
0.758411167284679 1
1.01398099264773 1
0.911051608359332 1
0.622668440603183 1
0.72701119806236 1
1.2236460074538 1
0.568115125525345 1
1.46985420637422 1
1.04434598527319 1
-0.0362760328701794 0
0.976644687862697 1
0.743264377522656 1
0.924102643400204 1
0.74658216644772 1
0.639241573569456 1
0.792543978285318 1
0.732425778914954 1
1.35030541244933 1
1.06813687677949 1
0.533257857575242 1
1.20102693670433 1
0.827420385056245 1
0.669902910921596 1
0.788213481469755 1
1.16666869165213 1
0.673196453605662 1
1.27335338990257 1
1.38553642239593 1
0.956119384922416 1
1.65957454435901 1
0.797926977107381 1
1.35746203154281 1
1.1141240460882 1
0.639084404557172 1
1.21771236212469 1
2.03222934263289 0
1.31420615393931 1
1.14866408723277 1
0.924985967941012 1
1.81819266097883 0
1.07532766172047 1
0.946483628539855 1
1.21150875410111 1
0.899947265795795 1
0.85005088290142 1
0.953296705337142 1
1.29677100174082 1
0.748753079265913 1
1.09421213659469 1
0.291978773287801 1
0.85786903438315 1
1.09250444593332 1
0.690217403891455 1
1.65252275375614 1
0.74822447755741 1
0.329888826549701 1
0.66303953975599 1
0.76072693762733 1
0.768971785278329 1
0.965283703124745 1
1.45407152305198 1
1.11519169205741 1
1.58927129509357 1
0.635945489873075 1
0.81980596556129 1
0.82386666922421 1
1.14409121426748 1
1.08339175312518 1
1.6570993589376 1
1.35481704846409 1
1.42435755962261 1
1.20776766552418 1
0.930819277585457 1
0.988016655037965 1
0.735423491180739 1
0.45295033177207 1
0.637967114681435 1
0.82356991637517 1
1.3742508041825 1
0.859083227476003 1
1.6143687404828 1
0.63451567660301 1
0.809861814944157 1
0.957977961596013 1
1.12738830285929 1
0.779148465512152 1
0.583141780823422 1
1.39163564849748 1
0.990603037248192 1
1.41734452282106 1
1.21799324291907 1
0.30729671066225 1
0.555135024798282 1
0.88880207485199 1
1.2302489130563 1
1.47625605620488 1
1.38721163999647 1
0.729672247720689 1
0.955848101018868 1
0.344329576745528 1
1.36356055677359 1
0.957245836897563 1
1.34991692074064 1
1.11710644037693 1
1.35978787111785 1
0.912011918465372 1
0.817040934775845 1
0.788017611087755 1
1.0893273384308 1
1.1721286153948 1
0.774937206166585 1
0.638009855984937 1
1.5771493872792 1
0.795532851445646 1
0.540849903978838 1
0.724889644709955 1
0.304155803171928 1
0.423920762171886 1
0.532779450518077 1
1.17131331860988 1
0.0862132436339802 1
1.13147275889005 1
0.987229045026184 1
0.259782072324074 0
1.15239588119186 1
0.834366201548246 1
0.229023192006382 1
0.133008825014826 1
0.666200827564917 1
0.765686951660836 1
0.116747813765347 1
0.929034201339047 1
1.46436571405779 1
1.04224410123711 1
0.969958771875152 1
1.10329616265487 1
1.49809268543603 1
0.667213115838314 1
0.875027741515344 1
1.33096083916277 1
0.836242792959816 1
0.93647062541376 1
0.281484796340519 1
1.24518824496489 1
0.714734842017523 1
1.16216075485209 1
1.19481617789153 1
0.718936908661854 1
1.16393123905688 1
0.988290925989742 1
0.836025411858979 1
1.22789811402182 1
1.05094609847156 1
0.948068566900426 1
1.31537560755267 1
1.44107669101749 1
0.685424254035593 1
1.14164465447572 1
0.721724459015905 1
0.506556710379258 1
1.15955275036909 1
1.19128538547203 1
0.832997317455288 1
0.899409464976352 1
0.386793374368989 1
0.73926080806558 1
0.894880523744943 1
0.984343095129069 1
0.378667152905748 1
0.323155153053858 1
-0.291964401450005 0
1.39087736991805 1
1.58418508081815 1
1.30017888541328 1
0.893697581379555 1
0.537780885398958 1
0.569715921559081 1
0.923799863162125 1
1.6196117993463 1
0.949936225305572 1
0.7232338205829 1
0.868416167786249 1
0.521508994246539 1
0.976728918938103 1
0.892748880998837 1
1.04095471298966 1
1.08561910513484 1
0.699688485548887 1
0.069946883485753 0
0.548093647169996 1
1.39938549254285 1
1.15407346686029 1
0.565569125097338 1
0.237155532756354 1
0.440318964437652 1
1.03426083590193 1
0.357352788995043 1
0.828284538870901 1
0.794263021300357 1
0.843044394144776 1
1.40037257040235 1
1.54995663105328 1
1.23602539153232 1
1.41565346075296 1
0.73803228968944 1
1.61841254230742 1
0.31500954299132 1
0.869570901445062 1
0.628528523011646 1
1.06384773665666 1
1.25581236133528 1
1.19464524990146 1
0.48229087979582 1
0.539307045466627 1
1.00609904898401 1
1.38528692204863 1
0.686995021511297 1
1.15805576663833 1
0.813244674826894 1
1.75507762881853 1
1.32789933501571 1
1.16290707394102 1
0.444431605857426 1
0.784015359293685 1
0.704260133783452 1
0.438982071836082 1
1.32477572147096 1
0.930277554304167 1
1.04405160697928 1
1.67508742386539 1
0.96549168071343 1
-0.0884750172870114 0
1.33580246181798 1
0.934106554238294 1
0.369303553640971 1
0.754027955719735 1
0.183480185674149 0
0.94373357936666 1
1.07807682193897 1
0.715609720166307 1
1.13780911005648 1
0.535508226240807 1
1.10903331879723 1
0.92420735421667 1
0.938494222103196 1
0.745939015569704 1
0.981749707986461 1
1.26373668091068 1
1.18170528178241 1
0.847143688451712 1
0.34427591875828 1
1.52580657766258 1
0.320096337590599 1
0.876017422216924 1
0.8435418707655 1
0.603045648440271 1
1.09874514654158 1
0.445985161316374 1
0.589763149069618 1
1.03459096046125 1
1.19714594084057 1
1.04313974424196 1
1.35957336567581 1
1.64265661144644 1
0.692673277646443 1
1.27286718180522 1
0.610792108010066 1
1.16265684241086 1
1.0891772719579 1
0.85799695047626 1
0.729954536524136 1
1.03956320885275 1
1.30899078139397 1
1.10886677020429 1
0.832415735269431 1
1.30619811230058 1
0.880954927310117 1
0.560596689670651 1
1.20448244706104 1
0.602344708475087 1
0.852223156866754 1
0.457410094338148 1
0.795582601177585 1
0.989359365356782 1
0.170881106332347 0
0.666921872283472 1
0.815979690044251 1
1.46014378873688 1
0.917627534010389 1
0.541433516040762 1
0.83942014311531 1
0.584263010700027 1
0.802213478501215 1
1.38448446779837 1
0.702421239679224 1
1.01064871615348 1
0.637877141395816 1
1.75914727649909 1
0.741611014719332 1
1.11086233029932 1
0.920228023475208 1
-0.216144395618455 0
1.57950163552443 1
0.0708592473086325 0
0.873754733116702 1
1.19101677089709 1
0.5772497780836 1
0.585461758730605 1
1.14910823488828 1
0.0341578493632504 0
1.95491029947931 0
1.16980539507905 1
0.500811588751899 1
1.18535785748516 1
0.605294398068139 1
1.40893653819383 1
1.08008865352645 1
0.780028488353883 1
0.607697773312989 1
0.525137432786533 1
1.07212722909273 1
0.44349914831865 1
1.48697093496953 1
1.69622506976561 1
0.830077934747347 1
0.809637820966252 1
0.518547551431377 1
1.34819073543022 1
0.880777581475752 1
1.44551490748126 1
0.683028473992303 1
0.915248586398466 1
0.637490678851361 1
0.51579114203627 1
0.299010625377254 1
1.03626527087472 1
1.41681756635722 1
0.633108550039438 1
0.673966799090336 1
1.29976944062283 1
0.862845735373316 1
0.593031171797315 1
0.737620488740375 1
1.19539870463505 1
0.20386027489949 0
1.1597943653665 1
0.821035581179823 1
0.592996563102973 1
0.152490368971984 0
0.486643037062215 1
0.793902507666902 1
0.80434836991931 1
-0.0952983704079146 0
0.513778887032934 1
0.668176864539576 1
1.28580155616425 1
0.825681917584219 1
1.14143088211259 1
0.423450097406528 1
1.68082331323626 1
1.3459097921968 1
0.650546696441432 1
1.23687254698137 1
0.649567819309867 1
0.733141009999447 1
0.663613139399699 1
0.896368610030152 1
1.23775326612739 1
1.05107668264228 1
0.859185658160193 1
0.725295036275062 1
1.16788913614615 1
0.761717385371393 1
0.9126111226626 1
1.22012876744174 1
1.47674456964961 1
1.03785008177968 1
1.31777690563731 1
1.08860486439344 1
1.31239469619941 1
0.787836360226956 1
1.23184688577229 1
1.55718560687683 1
0.584561794086416 1
0.899293079578178 1
1.13135442767024 1
0.780525283550249 1
1.43772476012476 1
0.72936291862821 1
1.04306936535585 1
0.860810751149676 1
0.652307973366499 1
0.802349377300552 1
0.32065968760559 1
0.782246033273048 1
1.17904476714497 1
1.91054438423926 1
0.720885027805537 1
0.91930997534234 1
1.640181631504 1
0.600953462338005 1
0.757170018015826 1
0.845230349013801 1
0.385392453835079 1
1.13169006036985 1
0.882549196604565 1
0.739205284029819 1
1.13259365983519 1
1.42300786147523 1
0.766799353052342 1
1.33431612081255 1
0.918301338471324 1
0.88887484796286 1
0.137712950711266 0
0.894803680502846 1
0.966170679493708 1
1.69028095618392 1
1.23412854681758 1
0.0164368589623188 0
0.588469708879322 1
1.08386291067363 1
0.947373314817695 1
0.997765828058309 1
0.897927438439378 1
0.640878637048157 1
0.931925585879616 1
1.24144971603737 1
0.356663176730943 1
0.564068852984037 1
0.69094795915527 1
0.758639745504878 1
0.571422917108942 1
0.929189921064782 1
1.15012019560074 1
0.755365725794278 1
0.961296474432416 1
1.15709791055099 1
0.52077018413234 1
0.848962808186048 1
0.632440120462621 1
0.732584709290966 1
1.13041894154779 1
0.692516596673971 1
0.690274500900612 1
0.60040753257178 1
1.6563589911722 1
1.16742127432875 1
0.67531170189508 1
1.33763516417339 1
0.669971643643738 1
0.587472942927317 1
1.72666381675751 1
0.484967849505259 1
0.476599448724131 1
1.2966963280995 1
1.44750139653568 1
0.116707195706584 0
1.51214366351278 1
0.797498287658253 1
1.29230874839356 1
1.34849425750529 1
0.838788150102185 1
0.899589396296219 1
1.11983082948317 1
1.52172909256205 1
0.536058696116707 1
0.958139473945068 1
1.1189751793004 1
1.41997990364917 1
0.334945799671276 1
0.622345480294165 1
0.997498230420867 1
0.734425884915156 1
1.8749776533765 0
0.600229534764481 1
0.883174301688422 1
0.886606709522455 1
1.24754646642205 1
0.670999402771832 1
1.21186652755 1
0.53432733689442 1
0.390639269112354 1
1.16409955968419 1
1.05127491265701 1
0.531244827980578 1
0.515376854737908 1
0.669685143873202 1
1.31577125563969 1
1.09083519202331 1
0.662172393580464 1
0.750388105530839 1
1.35708454132838 1
0.732928269087998 1
0.779881700565788 1
0.854688647453213 1
0.592206936413974 1
0.701561171615463 1
0.857386562563298 1
0.455329053318223 1
0.238866512407142 1
0.185197968889418 0
1.43863093507322 1
0.648195176077342 1
0.851332872259645 1
1.20335092168229 1
1.25494033863588 1
0.925401651576764 1
1.59369794313803 1
0.997190393448373 1
0.934060138194876 1
1.07648575962467 1
0.989139529554646 1
1.25890844225339 1
1.17164122860609 1
0.635584595407645 1
0.69374677832231 1
0.874531236023865 1
1.61479031134902 1
0.420210903787155 1
0.809015381359614 1
0.369946518444527 1
1.06734915063716 1
0.636894912483761 1
0.445382792743142 1
1.10821430406157 1
0.958142804026304 1
0.656940769736824 1
0.0978454916456213 0
1.30400495700183 1
1.27581270760428 1
1.57324113994743 1
0.630937643253281 1
0.47865960887945 1
0.998151008388316 1
0.735533964653418 1
1.02513785719068 1
0.985351140662933 1
0.89171369053355 1
0.517139396165235 1
1.06082241038574 1
1.23660282422765 1
1.21000943051306 1
0.586356578534791 1
0.688717551087806 1
1.07514579317303 1
1.45065031719263 1
0.849919189976056 1
0.908148306623598 1
1.12888457049023 1
0.741433023031416 1
1.19769981439301 1
1.72472746571822 1
0.911517865135462 1
0.721872261091292 1
1.14397124026129 1
0.187009932358694 0
0.606153890577175 1
1.34554368212601 1
1.42199849878682 1
0.793381838155012 1
0.782703021081704 1
1.03977740790482 1
0.897863618413918 1
1.14325575307052 1
0.905458625290563 1
1.39207306921808 1
0.801937231894578 1
1.00423630612491 1
1.6495195045328 1
0.379384232366849 1
0.983469319168039 1
0.851145587115231 1
1.08547597672216 1
0.507211967987652 1
0.441524452086884 1
1.22115654127877 1
1.164365654541 1
0.457636699327454 1
0.923468471236248 1
1.02915397167579 1
0.653820181236984 1
1.19829906814567 1
2.03262042958558 0
0.564879740545986 1
0.702864461053156 1
0.705611309660598 1
1.12253621376768 1
1.44083797415609 1
1.22953778899042 1
0.603940092498398 1
0.630295687634369 1
0.897077992714709 1
1.29647207178211 1
1.88485741794725 1
1.72508532011339 1
0.702742963543629 1
0.727378916022321 1
0.876252928609172 1
0.90825799471164 1
1.38376920924654 1
0.0332526622327214 0
1.00924871791971 1
0.5213163836899 1
1.38019792235499 1
1.33647303040289 1
1.47447548280814 1
1.04335080313775 1
0.95843806314353 1
0.468963997469948 1
1.3362495754626 1
0.979503455851059 1
1.39048261699101 1
1.25874520204515 1
1.05399234786805 1
1.06083159188924 1
0.992164210792738 1
0.987348995155805 1
0.80929178460289 1
1.53912291552849 1
0.8219804771016 1
0.976717397305636 1
0.673729870654045 1
0.496501330269135 1
0.373087535381628 1
0.822640124129756 1
0.896385249253131 1
1.05719237598403 1
1.11751913327345 1
1.32348191155375 1
0.800346994519503 1
0.506611482184445 1
0.760048547690085 1
1.44775168110155 1
1.24591806961768 1
0.786313258623594 1
0.739368682134946 1
0.701413939487318 1
1.13744347533603 1
0.66305733308408 1
1.45145226764871 1
1.74465268291052 1
0.477024109232948 1
0.703706581472012 1
0.801671273489018 1
0.449794433686065 1
0.693217144103336 1
1.29282430732525 1
1.41876080105183 1
0.694079444246577 1
0.267862502660596 1
1.25439942911359 1
1.07384238357662 1
1.15341613329577 1
0.238448668543551 0
0.771984614342247 1
1.12482283339452 1
1.50745309228994 1
0.977950223430059 1
0.937469229747426 1
0.914034686416875 1
0.570402191409816 1
1.76392996208781 0
0.821380624705181 1
0.809595911271604 1
1.43627835590498 1
0.64930589358845 1
0.95935418365339 1
0.26971007356321 1
1.16177166103763 1
0.703523945149776 1
0.416998221171396 1
1.14541126106851 1
0.359997905298972 1
0.776015465245984 1
1.14275333983261 1
1.09989426139968 1
0.998012967174488 1
0.43695534737966 1
0.882451669348294 1
0.501115344539291 1
1.06254589702851 1
0.674901165195914 1
1.28286337594201 1
1.06035274970236 1
0.937129383870492 1
1.44043216432817 1
0.91378462290314 1
1.18603509718219 1
0.851741510783078 1
0.631858775521316 1
0.440142782789706 1
0.652808500217986 1
0.871585942621444 1
0.986712930619031 1
0.702919595641076 1
0.407638672089776 1
1.4699201513533 1
0.606230975180256 1
1.09860916182319 1
0.719689694869466 1
0.952158792272312 1
1.82319278345777 0
0.571151162498732 1
1.13862298579878 1
0.345816680291885 1
1.11582295552806 1
0.882969814256341 1
0.907550193579387 1
1.08515475632775 1
1.19702774998161 1
1.39557141684022 1
1.62791903118793 1
1.20699760930494 1
1.29882851939549 1
1.00021377444777 1
1.67680093166076 1
1.13101173752098 1
0.790930808120188 1
0.761493487025621 1
0.918759779196012 1
0.989357695998168 1
1.109851845582 1
1.17866140395402 1
0.94097120754805 1
1.46143294928856 1
0.913986767464369 1
0.579813281367556 1
1.11695939498418 1
1.41938029034646 1
0.785262934994585 1
1.29406716587031 1
0.958571784128749 1
1.35584336174848 1
0.263894326130906 1
0.739516946969961 1
1.34915143699925 1
0.954983377326288 1
0.806262545805798 1
1.73647295140269 1
0.367757489791846 1
1.75662435917637 1
0.851773992347195 1
1.2439086466616 1
0.588410719122115 1
0.894416658456043 1
1.07245904074635 1
1.027437848113 1
1.22811756769728 1
1.05649961191751 1
1.50925506178203 1
0.463916510382549 1
1.05218224205575 1
1.58251728849864 1
0.991096284871637 1
0.785438639698141 1
0.855039018714768 1
0.820253368648638 1
0.711863032212775 1
0.188851898415152 1
0.750857329025918 1
0.636364828338244 1
0.607190828688845 1
0.971413875579173 1
0.888062544137354 1
0.671370613148126 1
0.799324891653767 1
0.478110461135633 1
1.20956833298744 1
0.644843837953086 1
0.570428038171698 1
0.837701522097584 1
0.345356244433019 1
0.992690028914272 1
0.64170380296378 1
1.66111591807726 1
0.464278288373591 1
1.13493041203811 1
1.04103211020591 1
1.22346367073291 1
1.369767239593 1
1.11002374095295 1
0.87940877520273 1
0.863008454759156 1
0.0241389674377641 0
0.865115649505715 1
0.699826326384645 1
0.355089288485701 1
0.629443376403366 1
-0.0711523866054607 0
0.433258986546822 1
0.752330360871418 1
1.12544360538075 1
1.55111416567278 1
0.417498132123422 1
0.758621120958058 1
0.937488708227516 1
0.147021225546429 0
1.29713951361198 1
1.0475426853085 1
1.31760717433783 1
1.10058993760144 1
0.823637388306496 1
0.581720231256367 1
0.15175870828314 1
1.1029016148386 1
0.280053164920109 1
1.51779112974194 1
0.966108684637495 1
1.7658382490341 1
0.254683651098077 0
0.395601512892163 1
0.716068492897251 1
0.4106338038529 1
1.20440191866541 1
1.19993330474638 1
1.34317118857913 1
1.47046510827354 1
0.474777270587989 1
1.19167994407037 1
1.05677456379982 1
0.84394431680534 1
0.746296136318497 1
0.48017792175684 1
0.863373272454028 1
0.821084027797926 1
0.917424700440506 1
1.69495071309351 1
1.57100532890898 1
0.585423791263141 1
1.46077938539545 1
1.01711329442755 1
0.7546768847581 1
0.569170587208513 1
0.821251348330783 1
0.764527451008768 1
1.40412481664271 1
0.862254754518778 1
0.946744924548497 1
0.636845463525907 1
1.65320083296216 1
0.610539254890305 1
0.691816763566038 1
0.374868663631088 1
0.259956759449431 0
0.745665934728899 1
0.64957642104272 1
0.663478878183819 1
0.295900033358257 1
1.04560821739921 1
0.929574234834887 1
1.12225616519639 1
0.259463814139961 1
0.99148950999932 1
0.689104113039044 1
0.426437460660575 1
0.975053573507837 1
0.734871864911852 1
0.230464861289529 1
1.20953495661198 1
1.39426712768477 1
1.00159141117387 1
0.660985591166954 1
1.38388533381555 1
1.41192762176359 1
1.05236097770129 1
1.56111533959878 1
0.56507604701265 1
0.332104596092962 1
0.542596327834781 1
0.8570450982323 1
1.07773134363282 1
1.39175483759092 1
0.796012050392052 1
1.02628833861025 1
0.523389554645624 1
0.929517448639923 1
1.02863296871766 1
0.931100315773693 1
0.666406567458749 1
1.10247996863824 1
0.774568742084457 1
0.221373717774674 0
1.12301764891319 1
0.361078563240012 1
1.20940487806039 1
0.802601733129845 1
1.31552010972292 1
1.05046737914971 1
0.755065535475036 1
0.938892369775695 1
0.516997550570112 1
0.955984692241825 1
1.03211261512745 1
0.73532374741248 1
1.32839923506268 1
0.94490404719694 1
0.928746438812815 1
1.43719318995518 1
1.31811917202944 1
1.01328385126769 1
1.41993163195899 1
1.16033746763239 1
1.46185556612501 1
0.825116628253215 1
1.01913422437111 1
0.779443715586536 1
0.907107927101556 1
0.755916606768313 1
0.741844828691117 1
0.642019429932305 1
1.12983122176947 1
0.485961735593889 1
0.79530886402617 1
0.955640831192581 1
0.275515720777706 0
0.953433408340423 1
0.579092590518586 1
1.5484073409932 1
0.920048678868821 1
0.453127711875715 1
0.819521830609252 1
1.30347100590818 1
0.594306599944228 1
0.762915626160613 1
0.393232651217411 1
0.789708903984911 1
0.882289800979031 1
0.536203877180982 1
0.631976729707157 1
1.10955447475829 1
1.38804447877354 1
1.06504134928534 1
1.06384237530428 1
1.03629112741 1
1.4699335246409 1
1.03655407649403 1
1.59363830492959 1
0.579630781184596 1
0.919149342696488 1
0.709300150859111 1
0.920938520791451 1
0.506684903588552 1
1.00173312999373 1
0.619384737981981 1
1.18060769414926 1
0.817731253788156 1
1.04620671747467 1
0.975451322102711 1
0.0491024470491547 0
0.919348195217946 1
1.44287714408275 1
1.31127134142291 1
0.384821758246482 1
0.518786217266723 1
0.955012864165631 1
0.720464839121331 1
1.39980969422307 1
0.997136484734242 1
0.230602738541761 0
0.671058760950212 1
1.64794972178988 1
0.338040898926278 1
0.308000388085326 1
1.12699206584923 1
1.00806347950755 1
0.68020574759733 1
1.84251892550858 0
0.492864472228308 1
0.704462297288566 1
1.49577575096894 1
0.37945258291539 1
1.42287653221292 1
0.896832856318399 1
1.15469135327594 1
0.616413383875343 1
0.621124943877405 1
1.02578335299917 1
1.3618203355207 1
0.931370254550877 1
0.939242333044034 1
0.634954410270457 1
0.91994628258104 1
0.470491552823708 1
0.580995001415442 1
1.20774637679757 1
0.920159533255194 1
0.766742745755428 1
0.962514589570268 1
1.10916090273262 1
0.368491484971754 1
0.57837579215532 1
0.812167122389145 1
1.34204508153963 1
0.502229200027729 1
0.599618635419745 1
1.47143847328663 1
0.826136773456262 1
0.468760245655255 1
0.717523018609783 1
1.31135970062535 1
1.13550395837254 1
0.442163917946232 1
0.663936328532747 1
0.723299962223309 1
1.58161460047265 1
0.729592042448858 1
0.689055576226569 1
1.2058425886803 1
0.536446356059735 1
1.15929199751842 1
1.32832478078468 1
0.995228702632165 1
1.09129914349798 1
0.426258715912955 1
1.4502045286611 1
1.04233561277387 1
0.448619914306657 1
0.863517767037494 1
1.02149474886496 1
1.24849291368564 1
1.01879548826266 1
1.18536203843726 1
0.429918757189901 1
1.23460677542968 1
0.626540668344318 1
1.28225929468523 1
0.921047919403822 1
1.13395706764368 1
0.699193805813317 1
1.20433906962767 1
0.467468557680206 1
1.08958626383893 1
0.55836687475564 1
0.928623865315281 1
0.592247080621013 1
1.68991150191347 1
0.734742938425309 1
0.491082371927489 1
0.510651790207121 1
1.00634350458164 1
0.940528536751847 1
1.10447772353043 1
0.893170863255352 1
1.00826781796832 1
0.54466761971184 1
0.690127810623111 1
0.69458782167341 1
0.898940701048777 1
0.305065137936852 1
0.980221982252797 1
0.689267806494607 1
0.763297303332747 1
1.14280042422717 1
1.08502465940446 1
0.719076149472752 1
0.812280246867884 1
1.12891830980071 1
0.652743544224998 1
0.866644510785569 1
0.848673920437769 1
1.0891648354087 1
0.202212926983176 0
1.36834561987314 1
0.766907164398202 1
0.862987155319752 1
1.09306932708839 1
1.0681586796885 1
0.74644465583856 1
1.21619945337278 1
0.99249029407926 1
1.14120065084088 1
1.16147895515665 1
0.994845496501956 1
0.475575273225141 1
1.10971631181396 1
0.864550971129543 1
0.740475557270682 1
0.818934649753171 1
1.026554483931 1
0.909243432011196 1
1.4614930639628 1
1.16138081590742 1
1.14049268287053 1
1.01844927621274 1
0.751120861067345 1
0.455143165959667 1
0.582795284228177 1
0.656178266701833 1
0.856127769342989 1
0.458181717338781 1
0.643217156482495 1
-0.28937328770655 0
0.723681956943511 1
1.07371839408381 1
0.354162600159116 1
0.914001321714535 1
0.31453999867594 0
1.08678070568814 1
1.44644990598258 1
1.17118308474575 1
0.754140698365632 1
0.407069274768817 1
0.848662909597536 1
1.38865377781274 1
0.99197329112346 1
1.03325129003405 1
1.3042178655333 1
1.21408308421264 1
1.06280527137296 1
0.339516805598405 1
1.38229427661924 1
1.3695301753961 1
0.678806024816756 1
1.05333346275073 1
0.385243759533101 1
1.00448669798082 1
2.18239659484078 0
0.475149240459944 1
0.901676811193779 1
0.128451142664946 1
1.00285566358974 1
0.52933791680455 1
0.912948876192149 1
0.845725513246417 1
0.996184146614849 1
0.959267410750148 1
0.80560121511864 1
1.33130476293325 1
1.42665142474926 1
0.720463656259205 1
1.21665432870801 1
1.79531735094051 1
0.778231517465303 1
0.837741975943173 1
0.824377550383019 1
0.748319017814713 1
0.951807764816974 1
0.588034298943637 1
1.77412049783574 1
1.27460390942712 1
1.08055428028034 1
0.668413976237026 1
1.34640670298885 1
1.30207263642092 1
0.602876270803115 1
0.884565148712199 1
0.808278614099258 1
1.3084227387098 1
1.02607900137818 1
0.900323567272155 1
0.802346168651292 1
1.37574446680754 1
1.18426237278718 1
0.577501535584845 1
1.26939958779152 1
1.22794115095566 1
0.710509534351436 1
1.12601318569547 1
0.769958652435998 1
0.329206797874924 1
0.708554878162607 1
1.05442547813166 1
0.734788877411299 1
1.04205262037425 1
1.08043014649497 1
0.909989662515348 1
1.43442743684413 1
0.289892637333613 0
0.712281823837546 1
1.14366949533596 1
1.11921823988788 1
0.564791379669726 1
1.71024986750611 1
0.85100961548407 1
0.57555942438762 1
1.19976342483812 1
0.990470647696596 1
1.08661253277961 1
1.30729006599555 1
1.07781104121202 1
0.613233238599753 1
1.02106376393414 1
0.736478537715363 1
1.03169140985803 1
0.75318438025514 1
0.966515850339675 1
0.993381840049509 1
1.27988290270741 1
1.06687142579411 1
0.893118705456669 1
0.976800930743388 1
1.0250651188713 1
1.12030261790931 1
0.450242861869496 1
1.26198769075966 1
0.939531087975172 1
1.20407138280522 1
0.515767666181534 1
1.01124692299347 1
0.556848987747115 1
0.870834803650843 1
0.697078429440385 1
-0.0113999562819705 0
1.13860366958923 1
1.82357264305286 0
1.2332338763668 1
0.980611110999962 1
0.834795845860465 1
1.03603138850404 1
0.949711530542925 1
1.66774861513995 1
0.848877604225864 1
0.81229334957318 1
1.66855618555193 1
1.40133522924501 1
1.30035639794449 1
0.684104787613246 1
1.38128426483388 1
1.26617935019015 1
0.731827966136493 1
0.7278282463385 1
0.34788078182244 1
1.08180546642741 1
0.851818197030251 1
0.923259920760988 1
1.05073597802357 1
0.8016696761106 1
0.702675871484612 1
1.12077705415141 1
0.894005783919652 1
1.1677396272454 1
1.175883084497 1
0.568669305830748 1
0.127890926490995 0
1.15010357778576 1
0.381706849866915 1
1.38349486692551 1
1.06085632335669 1
0.749919341667435 1
1.32761801504102 1
0.870679693624356 1
0.78724048953906 1
0.355110510845142 1
0.281863474760132 0
0.834987394127277 1
1.26917656777183 1
1.52435101127096 1
1.52065897133796 1
0.97965579104038 1
1.0773368574026 1
1.24345449034087 1
0.897935594809107 1
0.931936192794661 1
0.679386989841669 1
1.32265037433554 1
0.402964960780656 1
1.19397872968851 1
1.70081895256178 1
0.830570457833725 1
1.02139795924729 1
1.48580304547697 1
1.12264647070216 1
1.20354159272922 1
0.732807652556704 1
1.15845643886493 1
0.818361530117468 1
1.0269873743012 1
0.375617558021119 1
1.39020266054573 1
0.886225762477626 1
0.397281442397849 1
0.84025697546482 1
0.747521794938749 1
0.969157936253113 1
0.49602314215564 1
0.608118571109977 1
0.732963004902039 1
1.12026033353371 1
0.962430636455043 1
0.653071140493443 1
1.01643494612608 1
0.475774959877703 1
0.62812193208661 1
1.10880202098148 1
0.495791336294863 1
1.16711740611941 1
0.855792325158016 1
1.14963741945236 1
1.03810438219503 1
0.963081964476749 1
0.901386114594342 1
0.472256877004862 1
1.12468776129044 1
1.05196828563081 1
0.711012065093762 1
1.4024526513984 1
1.03716820575302 1
0.790098854398168 1
0.0251184767964442 0
0.802716984444023 1
1.28109031086772 1
1.12762178470179 1
1.06038850023741 1
0.895149310318351 1
1.54892765061831 1
0.516250027983984 1
1.68336731029494 1
2.03780254489804 0
1.51052855802803 1
1.38172996225175 1
0.977248653054671 1
0.930901114174612 1
0.722924163726281 1
0.773032694443481 1
1.53738053112555 1
0.624067816180242 1
1.24686113631317 1
1.15222591669007 1
1.0598795469003 1
0.827423963341342 1
0.492691909290149 1
0.223022471478725 0
1.23115359304683 1
0.345743353345836 1
1.28040064540226 1
1.35798059855236 1
0.86841207588104 1
0.759739168259865 1
0.524108402410054 1
1.07132497798743 1
0.908964293166829 1
1.03062332992296 1
0.484335112326449 1
0.451045684364335 1
0.453056045904381 1
0.540185291009337 1
1.28329719833538 1
0.749952661715578 1
1.18775355607293 1
0.987669605803999 1
1.41969447916043 1
0.672548297006694 1
1.12233302334076 1
1.33343215427876 1
0.756499389638039 1
0.840102289122776 1
0.740176310114077 1
0.974870642751 1
0.970822595633492 1
0.877069183623513 1
1.16950607694179 1
0.380031109691553 1
0.920952407524202 1
0.888106433622245 1
1.23189093691701 1
0.323713823276442 1
0.680746594888171 1
1.32098541281768 1
1.32713266332595 1
1.28565006791155 1
0.720501146933752 1
0.665784238445709 1
0.879877031512266 1
0.447414915825342 1
1.60004736631684 1
1.28116874667981 1
1.20032861178593 1
1.23264393951884 1
1.33487635147246 1
1.17240593285931 1
0.455615032566771 1
0.874051911623045 1
1.47378700259492 1
0.993006156775414 1
0.561198185641528 1
0.52182188581037 1
0.397436174158703 1
1.32865735715604 1
1.09717815683742 1
0.756623058542375 1
1.36752238830831 1
1.08029337520725 1
0.840088427979144 1
0.106937742345978 0
1.32462082154928 1
0.325500948440193 1
1.54703514105901 1
0.772550231552182 1
0.868596330623053 1
1.11600809779717 1
1.19005089225434 1
0.811841371863782 1
0.834279956350036 1
1.16911311146482 1
0.165862883713873 1
0.862994550115397 1
1.15483732450941 1
1.00971919229163 1
1.09738833826982 1
1.58036961960733 1
0.813971001031516 1
1.18527491546372 1
0.927429933999168 1
1.42057294973043 1
0.770888000161296 1
0.749970205655197 1
1.15516131240797 1
1.47379570777006 1
0.454832309824989 1
1.52502629429438 1
1.01192594157919 1
0.636638236015394 1
0.952431613570418 1
1.27572421048529 1
1.44963243077116 1
0.513345765815547 1
0.681359635134245 1
0.446384739037163 1
0.582619146295131 1
0.88365891204279 1
1.27359985961549 1
1.60767921867165 1
1.18928980587665 1
0.893113939126062 1
1.10682162152759 1
1.20820325771079 1
1.47636222717472 1
0.288374099728192 1
1.38367425804384 1
1.11977236513437 1
1.21891629248835 1
0.656818419983051 1
0.683976675670645 1
1.11539761826713 1
1.37489449239784 1
0.556765164339333 1
1.15797681961311 1
1.26790742107993 1
0.468613221939704 1
1.25231174699396 1
1.23774906672315 1
1.33984538249927 1
0.648876135761518 1
0.770493703120984 1
0.169673341382812 1
0.613574452146333 1
0.444665644740553 1
1.21317300194928 1
0.366493893365926 1
0.671601995906968 1
0.490251708359258 1
0.871625686746394 1
1.16962292362887 1
0.817759112586443 1
0.422891824708373 1
0.301648036410615 1
1.25168500939199 1
0.919594615190324 1
0.942673530931544 1
1.07141278453613 1
1.37973873727542 1
0.501667453683874 1
0.905147513449459 1
0.865081139908272 1
1.01735028945799 1
0.563487325426205 1
1.4533365684109 1
1.48303889759333 1
0.551030117598957 1
0.798170285663042 1
1.18214235881137 1
0.533592050976504 1
0.675245098919976 1
0.590012292221385 1
0.465473400761197 1
1.48657150765477 1
0.627176280237922 1
0.608214575827076 1
0.443688264612392 1
0.533935893310294 1
1.01832251103264 1
0.570776464471012 1
1.28440893103068 1
1.26693440579211 1
0.909540849025413 1
1.27568002053141 1
0.86415567280337 1
1.27291000390823 1
2.00641454623229 0
0.563974359633212 1
1.02238708962149 1
1.18858536083446 1
0.759317395903303 1
0.389219519557069 1
1.43586093029741 1
0.481513727587949 1
1.38886825411345 1
0.755031787166275 1
0.498364482772442 1
0.668161003615174 1
-0.135070629962187 0
0.576347670925904 1
0.626232159919657 1
1.30162538345382 1
0.746214364690576 1
1.12363026347461 1
1.46200413708063 1
1.22317809894608 1
1.20646312109548 1
1.10602694593047 1
1.10366745975086 1
0.564900933645324 1
1.17895274969064 1
0.728605853328709 1
0.812919851417904 1
0.581784904129595 1
1.21835538172503 1
1.1554399271512 1
0.68731590083068 1
0.743613813056087 1
0.826481373756286 1
1.69900385536375 1
0.885226393447817 1
0.762496456267598 1
0.585986691971233 1
1.42438467234311 1
1.18875852231684 1
0.674376705618427 1
0.298597355104029 1
1.27060963157438 1
0.589448923276376 1
1.06253415832087 1
1.21289394317171 1
0.438615478387166 1
0.880307238311734 1
0.698092975112601 1
0.93039234400968 1
0.816579261084526 1
0.896412906703453 1
0.507788835008947 1
0.245223534401753 0
0.430125802838156 1
0.624746967148765 1
1.37547549752947 1
0.847315078517496 1
1.0457405517695 1
0.566876592660619 1
1.12122362220856 1
1.17124986404541 1
1.56574805133235 1
0.508134625172746 1
0.362615599456233 1
1.15369170815106 1
1.32588216118216 1
1.54828328928095 1
1.12741182362273 1
1.71776155828982 1
0.993603704523491 1
0.735867905673765 1
0.419502120825878 1
1.27637823008976 1
0.671073323632175 1
1.11745274311526 1
0.542863958494406 1
1.32310987804762 1
0.722139452251933 1
0.622230346965693 1
0.534296447266836 1
1.1270387478267 1
1.33370670005262 1
1.08849908888313 1
0.754393530532903 1
0.822674390208543 1
0.907954554800245 1
0.790410764624114 1
0.141607482818198 0
0.776994309779134 1
0.862374247830789 1
1.09784287649065 1
0.98318095176122 1
0.686572648503125 1
0.524293412722243 1
0.314160784655929 1
0.778229463819712 1
0.897265352603677 1
1.28151783590081 1
0.643910102669766 1
0.890658753006907 1
0.532861459164176 1
0.791708644961321 1
0.973381539889775 1
0.716383361221904 1
0.315957639629816 0
0.34043942270757 1
0.973364010656921 1
0.993970122993183 1
1.08596873242044 1
0.65508211314355 1
0.352682127622011 1
0.728517941121456 1
1.07760865589118 1
0.992063862581608 1
0.78421561477152 1
1.55072112296661 1
1.16546725226739 1
0.565409764607148 1
1.21144413729199 1
0.303400234267514 0
0.909948898568149 1
1.50447959163749 1
0.129400129490621 0
1.02223262061275 1
1.24845141818404 1
1.70563720314071 1
1.38244375776807 1
0.656087200596605 1
0.568060216077041 1
0.947413873210316 1
1.45073212705062 1
0.604353222294802 1
0.531262663766747 1
0.469164756763945 1
0.894769903114288 1
0.783104975603349 1
0.451273026056291 1
0.395061851983837 1
0.991820226470671 1
0.750830131259438 1
1.17809454844364 1
0.711557340727763 1
1.15605234403452 1
0.823157226717151 1
1.29629393529193 1
1.01905624032894 1
1.15865809676675 1
1.11437973864614 1
1.6803540008817 1
0.911709726753695 1
0.562746229300784 1
0.935895970229353 1
0.702918819926226 1
0.521429653774151 1
0.920284809803756 1
0.951941315868212 1
0.9211000176047 1
0.47592332319046 1
0.192013975834648 0
0.702651928822189 1
0.922236857818561 1
0.274275523778608 1
1.21527386352185 1
0.49015230333131 1
1.56761097958919 1
1.14208367348387 1
0.0505352198353044 0
0.82799782134993 1
0.455814476782661 1
1.24628264589555 1
1.35223912665449 1
0.500123645533199 1
0.345198191382037 1
1.19054002829311 1
0.691678834790292 1
0.314904871233065 1
1.68642492876221 1
1.51264563710007 1
0.484081593612526 1
0.692900502720871 1
0.639824831114386 1
0.883640939891051 1
0.885537877430839 1
1.02050317945012 1
0.957008942740685 1
0.903244631685466 1
1.07544150579024 1
0.606088049459242 1
0.51170002523215 1
1.54605633991131 1
1.30371660408195 1
1.08964138407618 1
0.484654059802217 1
0.545433745771195 1
1.21027532781429 1
1.39689299787617 1
1.26979421691561 1
0.998019043653445 1
1.1804694783184 1
0.696657308464779 1
0.775737881084326 1
1.26475435941465 1
1.14933286959419 1
0.913211981638148 1
0.601270296038657 1
0.981438006281038 1
0.293217446327673 0
0.812995888445067 1
1.03206996758931 1
1.62911893370088 1
1.59050293932115 1
0.549184571348829 1
0.947921351366885 1
0.967035759795359 1
0.452057860243815 1
1.11262155209828 1
0.917224208598624 1
1.08578432718333 1
1.39257129635999 1
0.590249879930617 1
1.61039575978839 1
0.765287823483072 1
1.28747873182391 1
0.329222266046224 1
0.0857229820379385 0
0.884674080272966 1
0.719353641851658 1
1.02561113366074 1
0.74308783192282 1
1.055678236349 1
0.188865019619135 1
1.11414175253013 1
0.932612220407696 1
0.536932583259994 1
0.520725041395501 1
1.23895548327057 1
0.753653840205452 1
0.939852519720181 1
0.754674723365953 1
1.17135121056835 1
0.741300218897765 1
0.756940083500987 1
0.693553496046116 1
0.960412733337141 1
1.12511339643028 1
1.33381727021453 1
1.38700586444928 1
0.354878281678528 1
0.965701216028752 1
1.01548925290607 1
0.658143954738015 1
0.95587777758777 1
0.894015646684843 1
1.25595588530316 1
0.524106513507343 1
0.757235284281743 1
0.537093565103381 1
0.819054010784489 1
0.703290419087644 1
1.04388398293531 1
0.975019306485132 1
0.859853327293434 1
1.00694361080545 1
1.39068771736284 1
1.08261144911856 1
0.654510750024373 1
0.959976306713812 1
0.611863055250986 1
0.923737508023973 1
1.15321216270088 1
1.24043479119448 1
0.118210142511307 0
0.865970372110249 1
0.718993584162612 1
0.94546991815782 1
0.888667008168721 1
1.83739270250309 0
1.21401401689363 1
0.631160300017616 1
0.710203901096004 1
0.381013606291067 1
1.27325781609473 1
0.232068343594208 1
0.553197668464626 1
0.736893254584878 1
1.24081236054006 1
0.905380167581391 1
0.576303165753437 1
0.55824981282183 1
1.15126530945268 1
0.201672686297665 1
1.00370108979118 1
0.627091412269415 1
0.864691980847479 1
0.756036000495118 1
1.24510749309595 1
0.657646569364427 1
1.26632180058777 1
0.301944912362654 1
1.41006414090675 1
0.646257025650277 1
1.4753667909698 1
1.15235729005355 1
1.06808881046263 1
1.27744076208647 1
1.24378522839108 1
0.981924160170637 1
1.44380142932803 1
1.04672545984974 1
0.618793848571587 1
1.18209042056253 1
1.04181160685928 1
1.35271644960106 1
0.864803106559964 1
1.19481507139867 1
0.582709553595541 1
1.39799173603598 1
0.712929723776164 1
0.402804258224217 1
1.7089310274239 1
0.743602564957052 1
0.648594734613503 1
1.78089990302979 0
0.556974702260723 1
0.67380663808398 1
0.774636870857084 1
0.435208196110643 1
1.47477821002057 1
0.53186639698565 1
0.826031743855412 1
0.81842322440226 1
0.163234938189161 0
0.437362142316238 1
0.912942489593457 1
0.383244564490575 1
0.701210265592205 1
1.35108389969234 1
-0.271144471727675 0
1.25869513289704 1
1.10030711254443 1
0.278224952033452 1
1.42000599729759 1
1.00057571007263 1
0.772162811956998 1
1.55906221337343 1
0.369118678932814 1
0.94468777341015 1
1.02283364357193 1
0.97736974987432 1
0.644344594717048 1
0.610317127692434 1
0.78801187748197 1
1.15668243109996 1
0.68176504398345 1
1.07453618924172 1
1.49714496167347 1
0.870263893308653 1
0.638783689947754 1
0.350528248251586 1
1.2878871829673 1
0.3621830358621 1
0.65905539084217 1
0.803922046405822 1
0.561472984207392 1
0.768144872476608 1
1.03168243305457 1
0.783368500248748 1
0.989021815596971 1
1.26050730144358 1
0.329088558786786 1
0.620253837383603 1
1.35398451333449 1
0.929321690577082 1
0.781058762463917 1
0.530553665795103 1
0.655143427632864 1
0.575248266162614 1
0.82129706013241 1
1.36128871056791 1
0.622613725686384 1
0.522501906747729 1
0.959723303159725 1
0.227237802968262 1
1.73180690325228 1
0.920522433703374 1
0.552127581923451 1
1.21852563515798 1
0.887105793649802 1
0.210448551245795 0
0.270006175016156 1
0.859861078042656 1
1.11058393484391 1
0.917622415795815 1
0.196933145051631 1
0.855285392314715 1
0.7982429579311 1
1.17699668406892 1
0.74183722878352 1
0.797198066215597 1
0.444338441170602 1
1.01887649952678 1
0.567461327434596 1
0.952349711380135 1
1.10350982832618 1
0.973768171767179 1
0.871707835637724 1
1.28490802698999 1
1.32445559300751 1
0.436515886164298 1
0.378282592850299 1
0.919507171392775 1
1.37938929345578 1
0.621228104015548 1
0.909440400993175 1
0.554463058588657 1
1.38991075798204 1
1.33799753070216 1
1.39856888243062 1
1.16287934592456 1
0.724215103946498 1
1.38669124746042 1
0.383747445118304 1
1.83938741696787 1
0.904607763002985 1
0.443174614708322 1
1.09990324195827 1
1.20071329361361 1
1.76307855889652 1
1.44560051603947 1
1.21610673572537 1
1.10658004663441 1
0.508479413816071 1
1.64071217031942 1
1.46684083733181 1
1.37102696619848 1
0.788495231955018 1
0.692865834262802 1
0.834769049607313 1
1.11648000608378 1
0.969769187123618 1
0.607301898563273 1
0.0785144885536042 0
0.571546914259313 1
0.7010758424241 1
0.608165486163844 1
0.684850576171691 1
0.813579369125212 1
0.505912960952969 1
1.08763267493294 1
0.471365184078141 1
0.52541630974883 1
0.572477353033985 1
0.636311426100984 1
0.328577847129841 1
0.779758254476322 1
1.28606738857776 1
0.842351086063769 1
1.00097711831823 1
1.2006676590083 1
1.04067891486842 1
1.07955349988111 1
0.801773255212139 1
0.386847386989949 1
1.825672969871 0
1.47378615079276 1
0.414734883033106 1
0.996746495249323 1
1.14150253498784 1
0.949621153577194 1
0.993230590902794 1
1.44689856593219 1
0.847920416519411 1
1.44546593152371 1
0.847868288251257 1
0.815942505339765 1
0.742780967208963 1
1.58611246932078 1
1.29438281208461 1
0.744323362920032 1
1.50462767983181 1
0.908713142193598 1
0.627019572072283 1
1.35259286991415 1
0.949141312223747 1
0.448327915714193 1
1.07194113920403 1
0.975731497856419 1
0.997595659359443 1
0.308582652366078 0
0.908940549908177 1
1.08667359656195 1
1.09978645434335 1
0.419911978550379 1
1.06896820826789 1
0.568943011441072 1
0.767986442620224 1
0.567594747207404 1
1.29926713911433 1
0.766259154053775 1
1.00798224124063 1
0.386506805799827 1
-0.0639791173021489 0
1.74408439921067 1
1.24350908160219 1
0.324117728103185 1
1.32765994946537 1
1.46420953891556 1
0.704947227516833 1
1.01021256300109 1
0.693539340428769 1
1.45053566172855 1
0.985756820814193 1
0.900931786763536 1
0.750142386417952 1
1.2195281910121 1
1.37696461827378 1
0.855941641118648 1
0.876607268413162 1
0.58451360189654 1
1.09442530197893 1
1.7165764755606 1
1.76270737024116 1
0.597039269985896 1
1.42621384820668 1
1.26910663862285 1
0.419972101127079 1
0.884711124721992 1
1.26600017145017 1
1.30699820915642 1
0.660645840045282 1
0.651365602656421 1
0.75015421032804 1
1.49128132985012 1
0.734664765423129 1
0.312978855685003 1
0.435957368621314 1
0.828774937595796 1
0.50761061357132 1
0.942986092434815 1
1.39803097894755 1
0.593290933929734 1
0.863978282383601 1
0.149425867047359 0
1.26549808756806 1
0.999016085885134 1
0.868617348829658 1
1.11519935660768 1
0.508005678310937 1
0.745083038364522 1
0.654715668568747 1
0.838403570303946 1
0.522447246205988 1
1.12965084304733 1
1.15553986025663 1
1.61649447684749 1
0.797148814772626 1
1.09150052723279 1
1.01251389351319 1
0.723269154836812 1
0.991048780489119 1
0.148901977213814 0
1.04939087961158 1
1.29640433722005 1
1.60576121781988 1
1.12003893495423 1
0.714101998266206 1
1.02581448635733 1
1.49008675348223 1
1.55187169803087 1
1.24435463339671 1
0.383455925156393 1
1.41918804387545 1
1.22156284095006 1
1.27676993179052 1
0.693768070580187 1
1.02636269222879 1
1.35313083577188 1
0.88847078735689 1
1.41607393686449 1
0.764196501619318 1
1.2810254048143 1
1.08473381476985 1
1.49842993849123 1
1.27086556888208 1
0.0586815189817707 0
0.884973369699893 1
0.288980530696981 1
0.816245353864594 1
1.38791350311648 1
1.44314590417581 1
0.653888612610057 1
1.37803113832788 1
0.425221774360427 1
0.647974797013846 1
1.44451910230852 1
0.507318811607267 1
0.651386502034236 1
0.232607367786718 0
1.24550761708023 1
1.222778038244 1
-0.222627462039968 0
0.13255728234173 0
1.1651665312172 1
0.708536146984424 1
1.07422387101373 1
0.395489237172471 1
0.405652051932593 1
1.2081840050223 1
0.729950897972298 1
0.479019255125324 1
0.690731433035606 1
0.640378394707207 1
1.03963551339839 1
0.9409123624547 1
0.556291136161935 1
1.7251696807127 1
1.05094211763035 1
1.05640342509164 1
1.34194156516956 1
1.09330195831274 1
0.788820745064309 1
1.00121663575752 1
1.01159412808171 1
0.370769027394035 1
1.16231703300678 1
0.749801821434412 1
0.311497244783723 1
0.962009897655077 1
0.822240726072113 1
1.05103325676585 1
0.925945078699405 1
1.44639278177109 1
0.381863096832171 1
1.67650872877399 1
0.95042913498309 1
0.850432459807917 1
1.14320541547662 1
0.366262460341016 1
0.97490226709636 1
0.400954694111118 1
0.423194829724504 1
1.33111876874623 1
0.312237661040612 1
0.573238997505813 1
1.17538907974708 1
1.23568705969359 1
1.4950681825555 1
1.01737324821689 1
0.897864391574662 1
1.05488529727167 1
0.774874249370151 1
1.41260401023578 1
0.920309143596358 1
0.813554467378202 1
0.73615633646678 1
0.287632577271113 0
0.170620841926022 0
1.1068242394079 1
0.762722291193965 1
0.551833498078493 1
0.891502302210402 1
0.576083078716638 1
0.711723508803616 1
0.827130341541984 1
0.77055529475119 1
0.920973595549426 1
1.20693414367481 1
0.83045584377165 1
1.11758596583166 1
0.39420722777196 1
1.4961888776393 1
0.87514597190865 1
0.728961757332776 1
0.810468777601537 1
1.11568137092846 1
1.04007081134993 1
1.09364657887092 1
0.981963710702746 1
0.809739866062574 1
0.588290424301158 1
1.63932987341664 1
1.08535726190556 1
0.789536060775782 1
1.09150823208434 1
0.355117320633293 1
1.05890887149225 1
1.06594174529508 1
1.24981420569133 1
1.56894132598238 1
0.191827625508518 0
0.884580824507831 1
0.619155379782052 1
1.25614592056201 1
1.084510717823 1
1.66738725741212 1
0.0546227126531396 0
0.789919112110745 1
0.65906896225633 1
0.854159340255324 1
0.745609825080884 1
1.27665229024259 1
0.562268508596905 1
0.739347428074247 1
1.64174566208395 1
0.671603186160168 1
0.919430461142327 1
1.07297596122653 1
1.32659523764391 1
0.543065183125133 1
0.574225312046185 1
0.906081989179585 1
0.766935647784456 1
0.854250148256932 1
1.03225283436331 1
1.25448756267871 1
1.07039922288739 1
0.784325349184066 1
0.910511458426147 1
0.877113143563717 1
0.769900795214909 1
0.713047484787087 1
0.79259961195297 1
1.17866668710072 1
0.926683911602085 1
0.868482574156606 1
0.0993375003479645 0
0.265736818855779 1
1.56485185546143 1
1.69897138066587 1
0.664768552225827 1
1.54607469579515 1
0.789299490494677 1
1.2932172623413 1
1.6254928862691 1
0.960305366087086 1
0.588778611880838 1
0.686869414438219 1
0.914848250587204 1
0.854768397600254 1
0.956227584127183 1
0.390999111531995 1
0.691550231542143 1
0.905978443046191 1
1.29733080184479 1
1.48487358272312 1
0.653558145920276 1
1.15902871557106 1
1.025406038439 1
1.39677407826619 1
0.483827125427415 1
0.851493962268354 1
0.637689860631598 1
0.814236692675491 1
0.607804950337637 1
1.02986969164506 1
0.699549759915135 1
0.775961427584221 1
0.634318124304903 1
0.926619173638314 1
1.5204903007056 1
0.531818675911173 1
0.77089611434494 1
0.850192886845452 1
0.491858674384843 1
0.942092708712042 1
0.517855641206234 1
1.08313858896928 1
0.872749931953291 1
1.35544997830909 1
0.562363760841358 1
1.30056699518772 1
0.67776283937045 1
0.669766840983949 1
0.739182007103772 1
0.615158162924058 1
1.20735993667235 1
0.67863080865631 1
0.198504976763702 0
0.55587340891055 1
0.468782694488152 1
1.06090311482029 1
0.96686107633141 1
1.21710389059417 1
0.133498626020942 0
0.622126991792651 1
0.843902292931585 1
1.71227746898815 1
1.48270554890522 1
0.235919399154102 0
0.903409105149437 1
0.478045319087883 1
1.00290541044 1
0.298699683906095 1
1.1444374035002 1
1.11384462206825 1
0.227218106540742 0
1.13360062731317 1
0.718797207662344 1
1.09799138582257 1
1.19139308753195 1
1.01864512296353 1
0.938734090901025 1
1.51044161511069 1
1.10059040252641 1
0.241649094810979 0
1.29499987974126 1
0.956735537212433 1
0.84550589024042 1
0.455511109023264 1
1.70397589380933 1
1.18850843139852 1
0.931332237506851 1
0.418115255505867 1
1.3914420097743 1
0.992081345428814 1
0.356922772707601 1
0.858299900361068 1
0.94257103633511 1
1.658557415082 1
0.973102336117814 1
0.984945734239141 1
1.27344301953922 1
1.10996662014026 1
0.696913406264515 1
1.20844235200167 1
1.36003837890059 1
0.83768494994632 1
0.829268382797693 1
1.13461848573732 1
1.27257418129472 1
0.614767068383792 1
0.828654261566342 1
0.808795408297984 1
0.669508128991577 1
0.910039157553971 1
0.301401654781294 1
0.514862948840839 1
1.51421880533315 1
0.600040394745752 1
0.487640100784697 1
1.58461456717386 1
0.669238946987959 1
0.446215135389836 1
1.20434714282451 1
0.956235743618454 1
0.989846092860774 1
1.07420470976997 1
0.864897896154429 1
0.00461866295444582 0
0.514643523021572 1
0.998508990573861 1
0.846573390132542 1
0.887523967311741 1
0.525851358433331 1
0.985209809504392 1
1.2527578607461 1
0.506873719263603 1
0.721904003322257 1
1.23241749322354 1
0.822768525881486 1
0.696235696901292 1
0.965376770642442 1
0.811880236923395 1
1.12943819879462 1
1.28155014391146 1
1.4304989468286 1
1.00203477378983 1
0.950418500725865 1
1.01696109168648 1
1.32184930692344 1
1.06975941115809 1
0.9342064024534 1
0.894399146085298 1
1.42346304048837 1
0.879929299701679 1
1.21135590422242 1
0.738859594339371 1
1.07971874549029 1
0.886594597336017 1
0.924583650183698 1
0.893235548323427 1
0.894415752364862 1
1.07750856545479 1
1.60355125366736 1
0.977184976512132 1
0.551672642034347 1
0.876843785956064 1
0.548480070708743 1
1.03278881154742 1
1.16126746599132 1
1.2067281595292 1
1.0261020912075 1
1.57123868613402 1
1.28566917405554 1
0.921569990854796 1
0.298022485005648 1
0.360159822881546 1
1.00596552563641 1
0.815788020061769 1
0.208673163852142 0
0.291880181608631 1
0.202492148956054 1
0.851199280843871 1
1.32508802500083 1
0.960427911616828 1
1.21974219163592 1
0.879620605988216 1
1.23756034450757 1
1.02543852760782 1
0.618785785096116 1
0.522632775903891 1
0.947655957747263 1
1.02776378455666 1
1.09147565032942 1
0.636052160518467 1
0.640719724855165 1
0.880555898440457 1
0.51583213204311 1
0.632258470171024 1
1.41558266841231 1
1.07095861363259 1
0.790776896086834 1
1.0050760580346 1
1.45998121490875 1
1.0316396078229 1
0.677254203467426 1
0.913413968325038 1
0.336315798289735 1
1.1352481775796 1
1.10057059683323 1
1.01222364697575 1
0.595267993222528 1
0.537312449813179 1
1.21944997702789 1
0.49880656711446 1
1.1981588940195 1
0.771469203625857 1
1.03389413129353 1
0.343636924715376 1
0.899762941811643 1
0.61184625616688 1
0.998689518172578 1
0.919189928787558 1
0.313795239926247 1
0.351651621443641 1
0.972899074486826 1
1.3400782598612 1
1.73772938315379 1
0.817830006659716 1
0.500763608229126 1
0.959349019104528 1
0.56080636932646 1
0.731510166743435 1
0.495735520340257 1
0.680899806114417 1
0.684549882713515 1
1.57839781562115 1
1.27459246642945 1
0.606779084711245 1
1.15270996580384 1
0.85183601890852 1
1.20050034846367 1
0.922145050356107 1
0.318649222000995 1
0.818930127230313 1
0.3052184087472 1
1.34932195709084 1
1.11288941261163 1
0.875471485495616 1
1.31323739808247 1
0.533652032793108 1
0.897116882850385 1
1.08360266252614 1
0.699735059781083 1
0.953214630763574 1
0.30615518163346 1
1.58229503531733 1
1.00515372044496 1
0.840974573809048 1
0.384751842645718 1
0.727841563242094 1
0.936416286606301 1
0.624845066801448 1
0.836188953663882 1
0.409272366452241 1
0.421757006713262 1
0.934425235874013 1
0.617243476032508 1
0.435096645911278 1
0.901417508422462 1
0.617150123712271 1
0.975919842344357 1
0.540310945978975 1
1.50622385948084 1
0.450044263463069 1
-0.0790453808392179 0
1.44135433996451 1
1.23418308611309 1
0.791406755003157 1
0.467728794601297 1
1.28051623398115 1
0.643746460710227 1
1.42842721400264 1
1.22718900308029 1
0.27493771417957 1
1.02397641828364 1
0.874505919919947 1
1.09750669802952 1
0.530492295691326 1
1.24379721910059 1
0.301240766459541 1
1.44864744295481 1
1.13480615731277 1
0.605215036911646 1
0.572665314462001 1
0.777717330842277 1
0.426795868315591 1
0.308746864601983 1
0.755439964881479 1
1.18630096449135 1
0.774833192676039 1
0.720873573607062 1
1.07900440296428 1
0.817550476770144 1
1.07709367789403 1
0.782297432586587 1
0.897684465542695 1
0.946793283776208 1
1.24963844339637 1
0.637457869406709 1
1.13122719008765 1
0.681844560937591 1
-0.0181655984873643 0
0.680118910848019 1
1.20858122818547 1
0.83588215006746 1
0.843453047090302 1
1.13232433619081 1
0.340555184694761 1
0.958407540390244 1
0.824832419245555 1
1.44255044107942 1
1.2741456153757 1
1.75916610543258 1
0.887033811423793 1
0.965158687336116 1
1.05375084674209 1
0.912789653145696 1
0.454358001634007 1
0.66790554905599 1
1.07308005014793 1
1.43025358522848 1
0.646745445384987 1
0.37213614703268 1
1.01292559551959 1
1.2376135411901 1
0.593885610884311 1
0.705066159044322 1
1.17068007708439 1
0.516734335312369 1
1.40008091575482 1
1.01663388962932 1
1.46580849418496 1
1.18647204592797 1
1.21280083143862 1
0.30187886147321 1
1.21858196585181 1
0.995043647173287 1
0.277463563982985 1
1.38516264010015 1
0.644362515686231 1
0.803866505448821 1
0.664872982937257 1
0.596239308404097 1
1.02250898889603 1
1.64239503799579 1
1.11928258901779 1
1.88062598405491 0
0.748114852080507 1
0.394902150570439 1
0.482322299167517 1
0.803995005962322 1
0.414118842630418 1
1.25758686810674 1
1.0717109144873 1
0.767874632778846 1
1.12926978658394 1
0.900108758049284 1
0.673600107688255 1
1.16790054882562 1
0.630502604292444 1
1.31324288762972 1
1.39834168030184 1
1.28885334735822 1
0.131039924786361 0
1.62979677931573 1
0.443210433392562 1
1.091290584308 1
0.832253987517648 1
1.49704502160469 1
0.685422954213766 1
0.981745397558067 1
0.725991335942549 1
1.50492369614274 1
0.358729533903841 1
0.399048255680027 1
1.01702432453569 1
0.632874514016216 1
0.658933283502353 1
1.29653093276225 1
0.886047062294229 1
0.941151143813639 1
0.824166413048696 1
1.64467148831712 1
1.58250363115797 1
1.11350559304551 1
0.365490492310944 1
0.548753283504127 1
0.355803600129492 1
1.24913295423945 1
1.72888641020663 1
0.939810038498121 1
0.564916596981193 1
1.17652893707975 1
0.455034230085869 1
0.695240189262025 1
0.76235693257806 1
0.323387995808933 1
1.08310244239859 1
0.968653744255998 1
1.09143675107355 1
1.1550098930722 1
1.11354245630244 1
0.942314311053572 1
1.52993384976349 1
0.52202794702902 1
1.74135491817303 1
1.0994800640301 1
0.887610351130312 1
1.06535528502922 1
0.966687339049281 1
1.49445390542887 1
0.626914576786914 1
1.30371585179689 1
1.44707557796587 1
1.11589770273451 1
0.568876995069833 1
1.40372382359452 1
0.910256555620785 1
1.02288680393047 1
1.10108274148783 1
1.03598792707851 1
0.830181704109276 1
0.892002637500444 1
0.980446396280616 1
0.388778686632741 1
1.52983927452964 1
0.853489827433544 1
1.11837031548916 1
0.990682723411976 1
1.11214372070693 1
1.02121692628768 1
0.976798087207571 1
1.16879929509868 1
0.82853070876291 1
1.11747104436198 1
1.13233086611252 1
0.417801968873257 1
1.1358292647122 1
0.651847205088283 1
0.868054561760193 1
1.20033747957206 1
1.55576291063405 1
1.39427246734039 1
0.956523789521073 1
0.675417496450846 1
0.710940415975309 1
1.06613414302749 1
1.0642218389045 1
1.12272739909042 1
1.26713506639428 1
0.000493549639131563 0
0.887699999188654 1
0.464025625619546 1
1.11290637833875 1
1.05492282969862 1
0.939292107780327 1
0.414464550401558 1
0.925224711937647 1
1.0116587783913 1
0.881873924278351 1
1.29333976254275 1
1.21423610082807 1
0.226945547434005 1
1.21088087619787 1
0.671651281060892 1
0.432861804370842 1
1.52248668785122 1
1.31011751994589 1
0.525390792062443 1
0.598974186437657 1
1.02468856744446 1
1.45380517879692 1
0.997883930206392 1
0.362957180104164 1
1.05331505769007 1
1.13184375802431 1
0.56797453522081 1
0.839837769954941 1
0.808680231574314 1
0.441649157878502 1
0.886696096065811 1
0.981406363577885 1
1.02845493522877 1
0.681472988444936 1
0.882206370132046 1
0.90536117680752 1
0.909955464704857 1
0.669525710102106 1
1.03996817667514 1
0.33956889799939 1
0.467415821333176 1
0.848978307586588 1
1.15233651540704 1
0.496685154297679 1
0.644308968234186 1
1.62391364997171 1
0.868312369918035 1
1.43958138518956 1
0.621302486375628 1
1.50574854246418 1
0.235362629381481 0
0.733168375561379 1
0.944467634556519 1
0.362086804066873 1
1.20187134370413 1
0.841388706458826 1
0.514483826106679 1
1.22032335639562 1
1.27107664082682 1
1.40017364822427 1
0.710005031834382 1
1.17865987469046 1
0.8590818901388 1
0.994805059068717 1
0.666585977169697 1
0.771479599956428 1
0.750526814594347 1
0.853411998352374 1
0.85358232632036 1
0.966472220711383 1
1.13437062768976 1
-0.235330207248083 0
0.765885756335568 1
0.762652573830586 1
0.587189926616566 1
1.02962533045428 1
1.21577013376845 1
1.0994576501846 1
0.794156322537045 1
0.64954180616741 1
0.864283022201718 1
1.23254245110429 1
0.204622088283062 0
0.732041669250383 1
0.532396892096109 1
0.88032553726891 1
0.808844670898268 1
0.346262745705372 1
0.93683683081209 1
1.07039862463209 1
0.360631988997733 1
1.01158298977546 1
0.858439037220856 1
0.700799920912765 1
0.821984950672113 1
1.38545021430957 1
1.2239610499438 1
1.29581236242954 1
1.27957771765712 1
1.15586535842716 1
1.22800964058931 1
1.07949557941364 1
1.06423690895931 1
1.08595940751327 1
0.890451410727761 1
1.44818121306905 1
0.758311402128343 1
1.62464562183172 1
1.10509865087393 1
0.753429912629442 1
1.01578606767461 1
1.073630863499 1
1.5088649418791 1
0.99437773724009 1
1.30611690210358 1
1.19674482783019 1
0.846134720529185 1
0.639425799905978 1
0.865229310595959 1
1.39394737265595 1
0.730203851166446 1
1.33107648283127 1
1.31485119393672 1
1.67581877730463 1
1.40701837402843 1
0.984703656033415 1
0.630891390232775 1
0.310017231499612 1
1.0078136277274 1
1.00494044837566 1
1.3259531316019 1
0.691562609605502 1
0.438614463414017 1
0.488214677196738 1
0.790990702677246 1
1.45177786942211 1
1.30430990957453 1
0.478606025475135 1
1.17153500814996 1
1.35214220335996 1
0.480413225586534 1
0.567734438833902 1
0.75378934045175 1
1.08946088649818 1
0.708802636542198 1
0.570521156237496 1
0.954024221129868 1
0.928391071767679 1
0.765286596243028 1
0.448837589434774 1
0.85167503700646 1
1.32673160490792 1
1.26102690973456 1
1.02560596312047 1
1.51230304811261 1
0.681416266705185 1
1.38375844983269 1
0.674380863343195 1
0.694643011154341 1
0.814057230467922 1
0.293482263655089 1
1.32900175338616 1
0.398487272953354 1
0.450052270674279 1
0.234439733640382 1
0.482020026596419 1
0.57952281123302 1
0.721230826842211 1
1.20258238795634 1
0.200266187923617 1
0.737323286918732 1
0.69629250994792 1
0.686104883471116 1
0.933013778562606 1
0.723529537000545 1
1.00835948231722 1
0.79845734473302 1
0.781892755404119 1
1.60801940622346 1
1.07780079791002 1
1.19982685151707 1
0.681589407837437 1
0.690202441989054 1
0.749210442945264 1
0.69122642371924 1
1.07244923398128 1
0.761944411495074 1
0.830382202091278 1
0.211508470634971 0
1.07616526543803 1
1.45926097945826 1
0.847898596919623 1
1.08909178745889 1
1.59614283899968 1
0.198057371564173 1
0.820970290274932 1
0.916138884909751 1
0.702397307336121 1
1.12989658987732 1
0.657163477265899 1
1.05212007963488 1
0.356099388584011 1
0.747298334647306 1
1.63527581377154 1
0.751996697871747 1
1.02260447535606 1
0.822618468490419 1
1.07277767657797 1
1.30537619544947 1
0.872774565215585 1
0.649710656504079 1
0.335024531045001 1
0.706579403487986 1
0.945737927965271 1
0.731891710591382 1
0.98581080217104 1
0.966329864030862 1
1.1699379413646 1
-0.286813820256286 0
1.65143092950989 1
0.945703035794999 1
0.994436664323903 1
1.146267045745 1
1.37933080577828 1
0.209139965955284 0
1.17583679444769 1
0.997797124285742 1
0.517089752414056 1
1.00042470238693 1
0.973064995241605 1
0.766431350089201 1
1.2325758646108 1
0.262782900217331 0
0.518633398354032 1
0.280667302296256 1
0.500093761511668 1
0.600935129409257 1
1.23515493949417 1
0.606028657790773 1
1.18176228276593 1
1.12658416938161 1
1.44820395142191 1
1.45147968375243 1
0.820499563639764 1
0.246282620486321 1
1.00704630676537 1
0.171085645702956 1
1.39895220011583 1
1.06235317534527 1
0.900329929120621 1
0.753158417254285 1
0.979696189727684 1
0.402012789827209 1
0.695115309595551 1
1.43176036035585 1
1.17553025454858 1
1.33169475152114 1
0.753745646877909 1
1.06854252953025 1
0.262142115617765 1
1.38724205139818 1
1.1248987793151 1
1.13710164494139 1
0.581945489333998 1
0.516906443466884 1
0.905662901401837 1
1.49071348149124 1
1.13793547458093 1
0.966323389877022 1
0.985733932166195 1
0.545473591015338 1
1.171967247714 1
1.11220156415075 1
1.11536813926289 1
1.57887783272514 1
0.573135800461037 1
0.881931865481395 1
1.24831125643653 1
0.86927616330413 1
0.555959792938523 1
1.35095865618697 1
0.830339520349742 1
1.42902031227949 1
0.587543805755795 1
1.4056522136772 1
0.797400200537657 1
1.46668614151901 1
0.919457250772729 1
1.55084950525418 1
1.15852446907516 1
0.776393209645616 1
1.32350671695702 1
0.838795162203922 1
1.46437416113289 1
0.945657892517418 1
1.19974359537042 1
0.628205869893645 1
0.842309282780257 1
0.650473158764773 1
0.592499298370176 1
0.876929312348996 1
0.494206576128658 1
1.31824119150974 1
1.40480261335547 1
0.737921102302197 1
0.931869717593131 1
1.06073627067386 1
0.295940881891737 1
0.555128421789327 1
0.661275957466983 1
1.1812349049653 1
0.73665254960819 1
0.904044433796738 1
1.47824683975628 1
0.732483393161271 1
1.16167542233909 1
1.01933873612886 1
0.997245613749828 1
0.674013657986194 1
0.770635729746777 1
1.47385210171609 1
0.831451839460868 1
0.664886776847662 1
0.805110992102276 1
1.07767805047644 1
0.939222821326279 1
1.08713961252961 1
0.840387209082595 1
0.522332954975426 1
0.902922638382044 1
1.11686064933055 1
1.04133603416892 1
0.290163711013457 1
0.919617329567041 1
1.28397099752919 1
1.42251009200923 1
1.12125164521219 1
1.14639842237803 1
0.559327027720556 1
1.34951532409165 1
1.14420544250864 1
0.784006553511333 1
1.09996263043063 1
0.83588632159142 1
0.927353128106443 1
0.660071641494374 1
0.752064972104537 1
1.09189861060993 1
1.09722592131543 1
1.00494558270375 1
0.490988439353253 1
0.72675089755785 1
1.18010539019149 1
0.810915362739881 1
0.76076329979002 1
1.68588654668294 1
1.40677265249042 1
0.734358874875134 1
1.05548991385306 1
1.25865329148931 1
0.945245941973522 1
1.05377634607925 1
0.734079643123555 1
0.175071868590756 0
0.583550014350685 1
0.0131392248536751 0
1.33216714357272 1
1.23831047499348 1
1.28490527474613 1
1.13531000048133 1
-0.0414675225751774 0
1.21944187830712 1
0.497175912021512 1
1.21290715626682 1
1.27183479269367 1
1.42997425783721 1
0.414959737180664 1
1.20563534597479 1
1.38115688047509 1
1.3117011298365 1
0.928548295879202 1
0.706270817811098 1
0.873567258173142 1
0.580351926853157 1
1.38166143887861 1
1.91123615439579 1
1.61264006142017 1
0.977584074438966 1
1.17852455649284 1
1.47537742056227 1
0.813920104763867 1
0.348139715127578 1
1.00011208751429 1
1.05657307148908 1
1.13070312949082 1
1.00316559376676 1
0.884006381629486 1
1.08926216555271 1
0.958461737809258 1
0.354616312941781 1
0.567336944541755 1
-0.170868552957573 0
0.945410191634452 1
1.26825758504157 1
0.798784029032276 1
0.5857282030058 1
1.71519612654165 1
0.681721983942106 1
1.59747494480992 1
1.24870892483827 1
0.792819685879879 1
0.410724539576067 1
0.873306974739313 1
1.8080133295898 1
0.489060365806484 1
1.31043323210422 1
1.50634335451887 1
0.626502111325718 1
0.495753866124389 1
1.13546056324116 1
0.584243872199597 1
1.01177879688865 1
0.944959790763271 1
1.23557169193667 1
0.81544045113819 1
1.08981094240666 1
0.792699988762337 1
0.764044760066116 1
0.835173225684103 1
0.96734843075454 1
0.985632792701354 1
1.01740564777618 1
0.873141379779611 1
0.406423279247231 1
0.94693373785033 1
1.10589358826025 1
0.474150679109914 1
0.0314536331802065 1
1.0157891040244 1
1.35563254942943 1
1.01494549125656 1
0.669484680803877 1
0.984028264287565 1
0.577538621506707 1
1.29265469214304 1
0.654050350606825 1
1.04425489372353 1
0.625323409057243 1
0.897355944680257 1
1.13550246330794 1
1.42639168018567 1
1.27397597421861 1
0.841803238858448 1
1.32578181756995 1
1.39492699939208 1
0.874945032594506 1
0.996847563620649 1
1.11486903303435 1
0.911616832746288 1
0.793429987727418 1
0.266910364193003 1
0.831433863595572 1
1.02896182235616 1
0.172024643795383 0
1.19277710367828 1
0.467474516065474 1
0.783027248260224 1
1.35409098775103 1
0.979079411371353 1
0.709513675720862 1
0.217392239141524 0
0.579732014273428 1
1.11747521733733 1
0.684481118318155 1
0.548820710929466 1
0.482303028281274 1
0.949088133469632 1
1.16773619944208 1
1.27290050301977 1
1.04452432865668 1
0.652457030579678 1
0.961190663835609 1
1.12831082677346 1
1.07825778952019 1
0.749046909600266 1
0.574483956012176 1
0.280849177938332 1
1.01943716747748 1
0.261772145069296 1
1.0366158527538 1
0.725024682920615 1
0.747853102071387 1
0.385384322975113 1
0.520936773390043 1
1.28619787771128 1
0.87671086179392 1
0.507339119012883 1
0.11738982116162 1
1.09986137130436 1
0.648622893542546 1
0.704367491959504 1
0.44924170444135 1
1.05302259836566 1
1.17168607130315 1
1.31358824788758 1
0.71499481016798 1
1.73931837630633 1
1.78916490294924 1
1.10438001158295 1
0.88335736912571 1
0.635179816972903 1
0.549975869276344 1
0.652546590537168 1
1.32236956014411 1
1.05228825832532 1
1.31583848746308 1
0.446612548618775 1
0.846049045735802 1
1.02579739318743 1
1.02341427870723 1
0.968481521994422 1
0.551145004450624 1
0.749632059255029 1
1.10431046707386 1
0.797164538753147 1
1.49426536389975 1
1.11614434707049 1
0.648698985748793 1
0.43331836551363 1
0.599633063525247 1
0.641699655337146 1
0.579213179167455 1
0.751300973494525 1
0.57672726844599 1
0.978885296697249 1
1.069520735865 1
-0.0257179174504525 0
2.00511759458427 0
0.899228423944181 1
1.14423883792914 1
1.63028475290715 1
0.731879667683697 1
0.870717495394295 1
0.540840382993237 1
0.610670111967962 1
0.929705591015456 1
0.603680237588333 1
0.763653130432523 1
0.508208074454824 1
0.901613754754419 1
0.334017127872832 1
-0.0478642988458644 0
0.0423588024623599 1
0.87614502106087 1
0.566353517805657 1
0.497391262834388 1
0.725455589631544 1
0.510497157083739 1
0.741979559800113 1
0.678975394984728 1
0.694608991534921 1
0.979110396768399 1
0.946336189735296 1
0.0987617244132572 1
0.520752416900227 1
0.530685016388557 1
0.708860930947613 1
1.21141603110017 1
0.687024422045854 1
0.74901334244605 1
0.863212525087774 1
1.03510430887167 1
1.20067045270432 1
1.40161961604952 1
1.47909031982936 1
0.943908667335964 1
0.000740894812208334 0
1.08361362138351 1
1.01856254341199 1
1.05330147999872 1
1.22503814777682 1
1.43617440151485 1
0.815865453551405 1
1.25763763455207 1
0.837967653213242 1
1.01652959808427 1
0.23477615714529 1
1.41875660646723 1
1.24423303460488 1
0.762430616138954 1
0.969488937918602 1
0.836129294500429 1
0.839222709879302 1
0.766339159157552 1
0.846015830377963 1
0.501295002300372 1
0.439283273298047 1
1.04961141665206 1
0.954469911582292 1
0.577230828999859 1
0.644838174311801 1
0.418389820593192 1
0.988204033762868 1
0.779029269333683 1
0.724960688554321 1
0.7523135669294 1
1.7927479183788 1
1.46027743347956 1
0.539656133554052 1
1.04460624410555 1
-0.00429591516732378 0
0.801846329338103 1
1.03938806778957 1
0.992758442879923 1
1.02907402892494 1
1.09669317667882 1
0.45571539780382 1
0.470301917116206 1
0.916872223828371 1
1.51500412255795 1
0.82346192580559 1
1.45635766332463 1
1.34788699890819 1
1.51656196542819 1
0.873769502566481 1
1.14597135408116 1
0.966119779474451 1
0.990200331906806 1
1.42530756612491 1
1.76383289054101 1
1.03102505501967 1
0.809627751569384 1
0.843203818430032 1
1.57418481808197 1
0.583487628125121 1
1.14564223413873 1
1.35861249818994 1
1.15732687865701 1
0.876559518923676 1
0.600459881649982 1
0.713398190580264 1
0.836183070925414 1
1.18616988901292 1
1.67419847417683 1
1.1186308495053 1
1.20203958329207 1
0.911512033934909 1
0.515956545781557 1
0.772643465586 1
1.56670499460717 1
0.375538256006221 1
1.12006435532865 1
0.712407224339979 1
0.836405047976746 1
0.918036699493672 1
1.46429239516747 1
1.20783783120388 1
0.666494883394759 1
0.875450114770978 1
1.13272842450536 1
1.34649571375389 1
0.612324046772979 1
0.850351448721971 1
0.622312846151052 1
1.30534876303785 1
1.22940506500532 1
0.650686028953085 1
1.30984969150769 1
0.81532262708866 1
0.854832976927074 1
0.265662102801074 1
1.15529205047071 1
0.63503248658836 1
1.44812411296419 1
0.989647604094786 1
0.868588206128649 1
0.285118544159305 0
1.26211096786404 1
0.741699674903095 1
0.65731535144194 1
0.390184542841942 1
1.07637447138078 1
1.10003648363773 1
1.20299482161123 1
0.523487795103892 1
1.16726799443345 1
0.758164022169878 1
1.12501948661965 1
0.956181484574793 1
0.800600848924098 1
0.401546488738307 1
1.17160818553183 1
1.40899328205208 1
0.677307183330417 1
0.973678289325806 1
0.91425886348572 1
0.939688623655722 1
1.25472612075903 1
0.98437349202373 1
1.21560998394511 1
1.2888390559182 1
0.378033185429629 1
1.3281307818542 1
0.650523594659479 1
0.622568501839735 1
1.48338543346102 1
0.848934255299443 1
1.4415678834035 1
0.670913481023128 1
0.813800808053914 1
1.17263189842989 1
1.11801261697776 1
1.19378290066287 1
0.662301522389975 1
1.41702551718238 1
0.974731260830689 1
0.922857879394363 1
1.14641184468044 1
0.596175914483862 1
1.39841578671314 1
0.451050796053483 1
0.0491329262547894 1
0.548328386384933 1
0.64904102988346 1
0.685115465700229 1
1.07012705170806 1
1.3799561987209 1
0.608772650854934 1
0.327202796220559 1
0.911022316938547 1
1.23125381280317 1
0.838455054545151 1
1.21293575846226 1
0.827025279506663 1
2.15276680986099 0
0.452988720222083 1
0.8898575820961 1
0.768573966826503 1
0.677227519327431 1
1.95254236745772 0
0.607323433173168 1
0.902195337966026 1
1.05283686559826 1
0.597863993954182 1
1.24766805928738 1
1.51532467476166 1
1.18675823812739 1
0.690471312463484 1
1.07527249699439 1
0.918709958102128 1
-0.272626357516544 0
0.440136799454705 1
0.682640472522663 1
0.711713009769476 1
0.456714275390865 1
0.699204384253763 1
0.79737546984375 1
1.34384740039503 1
1.25536999398038 1
0.701251842656106 1
0.620843160472052 1
1.50266966502635 1
0.720377090948671 1
0.796702763196759 1
1.39460113444178 1
0.453764224235496 1
1.04103935569327 1
0.730353182862434 1
0.0249153651039232 1
1.26206220561956 1
1.82219692103498 1
1.00253998464704 1
0.974612853777909 1
1.94365501016718 0
0.354327716166607 1
1.09175139898875 1
0.806773769971085 1
0.390915764066559 1
0.752507420801189 1
0.794725210328497 1
1.29340142729109 1
0.964956544389625 1
0.666212666879057 1
0.581484674946337 1
0.580000622741178 1
1.03233058141329 1
0.967710602996849 1
0.594682084088818 1
1.02101906129222 1
1.0442191056865 1
0.828208996014592 1
0.639015319894807 1
0.895176953378315 1
0.598435530682832 1
0.927739295464413 1
0.383420168896231 1
1.09129452323204 1
0.738341650149328 1
1.28213564663863 1
1.05813654471234 1
0.316628646793102 1
0.781086649719673 1
1.08884796558195 1
1.2185706541879 1
0.873761725255936 1
0.991255262888742 1
1.45338915396584 1
1.01234035372928 1
1.09057519727297 1
1.29357449755303 1
0.594622955989337 1
0.786036245810514 1
0.616471940438104 1
0.607160873833677 1
0.668241567252434 1
0.863701252539242 1
1.18657809000127 1
0.424040130275169 1
0.943010341150291 1
1.06286744718271 1
0.571398326057216 1
1.25416664928815 1
1.02615416801171 1
1.49981262742241 1
0.769848235128175 1
0.546977005548266 1
0.794086535151331 1
1.49889192104339 1
1.49445811970351 1
1.61639001878643 1
0.924302899169566 1
0.571083189209581 1
1.0980501810233 1
0.666240094765574 1
0.949596224075021 1
0.373197435490922 1
1.00228667897783 1
0.567291161714543 1
1.1874526119963 1
0.0923531413043699 0
0.863129216201469 1
1.23554259861545 1
1.05719287444533 1
1.07525800728038 1
1.03035676045884 1
1.26196448859777 1
0.497671695357939 1
0.593378420310069 1
1.22223475106263 1
0.77662605206552 1
1.40334140618077 1
1.63590026219402 1
0.91399109532078 1
1.21770989690706 1
1.10940233250849 1
0.668357835375586 1
1.13898882963652 1
0.565717093741698 1
1.24804445121392 1
0.795198914318216 1
0.7330939236667 1
0.374792998833698 1
0.886293144154637 1
1.03688009720165 1
1.40334232970904 1
1.27405003031756 1
1.05628597810109 1
1.65591658273839 1
0.911095082674202 1
0.584865728695306 1
0.757710963219925 1
0.817551951083914 1
0.643235291528444 1
0.320198521609624 1
0.860361126921549 1
0.849910743737332 1
1.61450534092218 1
0.78137500019745 1
1.31224181983445 1
1.13526746664572 1
0.797243892783313 1
0.844862114249555 1
0.612044254682758 1
1.02973567338703 1
0.999561788629889 1
1.12572932208881 1
1.48562713700819 1
1.23190201533966 1
0.801511088344244 1
1.20604107232848 1
0.894877138816294 1
0.733370752130761 1
0.940057682979095 1
0.782615995946714 1
1.00430967697 1
0.428175666455999 1
1.31373545316711 1
1.4282940063428 1
0.961681906504544 1
1.09870290617245 1
0.899923797018988 1
0.682021380420713 1
1.06207252210821 1
1.07005981747795 1
1.31341778390972 1
1.07470012975511 1
1.02735459168886 1
0.272075986178116 0
0.75627107555103 1
0.656249937253575 1
0.610918350170286 1
1.88217930301665 0
1.04696899182441 1
0.552760208263171 1
0.00953421680640648 0
0.634995501360846 1
1.67205118762444 1
0.515433757676735 1
0.743683392444051 1
0.852174961726425 1
1.13658083535271 1
0.887337900050528 1
0.179172104361058 1
1.06630188885621 1
0.828033105930744 1
1.04473518900806 1
0.934236818671338 1
1.38272731212372 1
0.665827085725016 1
1.1872885267845 1
0.996200938980498 1
0.773139997867326 1
0.392487957670572 1
1.12785767323677 1
0.847367051521481 1
0.465611858847615 1
0.425810953580721 1
1.81275039397526 1
0.515358931871364 1
1.15066460197135 1
1.14063230271484 1
0.693498419591998 1
1.16833565088544 1
0.860422981978053 1
1.13405048873048 1
1.04169266555478 1
-0.170417360915197 0
0.360222745936392 1
0.655588785744847 1
0.487457256381359 1
1.06130803405622 1
0.373262312320495 1
1.2608557193882 1
0.620010008804887 1
0.822749067748138 1
0.574415047052124 1
0.874228447913545 1
1.44800554847071 1
1.69220078284666 1
1.26095655259694 1
0.931660565902928 1
0.470704347233246 1
1.03603924867231 1
0.994756157364181 1
0.832183122153034 1
1.01437020753214 1
1.10447882703492 1
0.811603036147713 1
2.09689775518306 0
0.548766880871269 1
1.33790264203306 1
1.30256243316983 1
1.28826991999693 1
0.988211400227002 1
0.904983905117578 1
0.911362680215727 1
1.2407549297281 1
1.11220539248952 1
1.47837685589944 1
1.07892111420901 1
0.666804836916737 1
1.04841915798977 1
0.865472466828957 1
0.761446278464665 1
1.00559746631666 1
1.09769423367303 1
0.917098295812113 1
1.2354043394824 1
1.2229819139448 1
1.40232406951001 1
0.263081759171567 1
1.20430389666324 1
0.856438316997916 1
0.379472638399045 1
1.3670716595247 1
1.31768666613263 1
0.713012499068935 1
1.30665439494932 1
1.1265071425709 1
1.64140302348428 1
0.970572180678199 1
1.49867411614499 1
0.219976321252528 1
0.836446714722994 1
0.53747884357669 1
1.52934879662715 1
0.99227486421661 1
0.968769528216954 1
0.491182523796195 1
0.803840076062085 1
1.08125258855354 1
0.580614821627087 1
0.551759248758357 1
1.1700102980316 1
0.700040097125799 1
0.854613871363545 1
0.798422287316784 1
1.27681346194705 1
0.66070845698042 1
0.796499051012402 1
0.995749927140457 1
0.702299779835894 1
0.659361721634341 1
0.637483354602462 1
0.913040495229679 1
0.873511683187407 1
0.20049608645763 1
1.03368542660131 1
1.5190167704634 1
1.28903680717997 1
1.24573290201315 1
1.09810315998723 1
1.04738609933829 1
1.21452266166908 1
1.30092074731982 1
1.47392725917056 1
1.39553245454337 1
1.41673270634075 1
1.10719515022674 1
1.82965354142326 0
0.64970650251942 1
1.10841123190504 1
0.55113024457031 1
1.1341550434015 1
0.74541656816219 1
0.738246827442954 1
1.19293527162367 1
0.492689156237961 1
0.0111647444765449 0
0.981433991683198 1
1.13432751180402 1
0.409415554535886 1
1.21198382413972 1
0.510124298739631 1
0.734229673428022 1
1.1840050122373 1
0.394082049152401 1
0.621657001080969 1
1.314643617807 1
1.14917020784311 1
0.609471126917756 1
1.67509844444936 1
0.62146121402423 1
1.04237320635757 1
1.16979332537849 1
1.14836399663689 1
1.14022814190082 1
0.657443262881817 1
0.833960858165392 1
0.779656764077044 1
0.947388984925342 1
1.07985979416527 1
1.00071414352775 1
1.5443995969535 1
0.571184625589883 1
0.317258038445255 1
1.36612627617728 1
0.418099808645686 1
0.295922237047699 1
0.826181597391166 1
0.669178328507381 1
1.39778908905025 1
1.35030459851428 1
0.618865684187497 1
0.459082965254444 1
0.366943488687127 1
0.797207986330126 1
1.3382675776805 1
0.564945315808024 1
1.20215059615913 1
0.945048795541773 1
1.23342181648066 1
1.56872720206016 1
1.09395488008946 1
0.850844230128886 1
1.368084742649 1
1.71880392454625 1
1.27584863475006 1
0.492733273400251 1
1.06311941338208 1
1.0272566763215 1
0.653445309476256 1
0.412518388244482 1
1.23945527191496 1
0.926715671521529 1
1.10752794662942 1
0.809722858684121 1
1.12096139283337 1
1.46765311554981 1
0.697478740591397 1
0.578860958557318 1
1.46380689236113 1
1.55660077225242 1
0.702428763802327 1
1.19271356355598 1
1.44786774771072 1
0.745550179561944 1
1.26123438575401 1
0.408887870639205 1
0.654872567855976 1
0.665101358771251 1
0.94766795445119 1
0.992449898781201 1
1.39739561499282 1
0.677701761391835 1
1.09565507551965 1
1.12947509623905 1
0.706958100755935 1
0.46070653903307 1
0.219451123643946 0
1.55761447224815 1
1.12566767105837 1
0.905104696495829 1
0.565408038727357 1
0.319307191100513 1
0.588054483526483 1
1.15787158337917 1
1.50712738908298 1
1.65230626694215 1
0.784407572835586 1
0.0598916219219538 0
0.41082099218504 1
1.31425945340532 1
0.924528382944863 1
1.44544289934049 1
0.770620706707618 1
-0.146316412163108 0
0.446308344074807 1
1.04487749131296 1
1.38884596859077 1
0.673994935672368 1
1.1067952300937 1
0.698107456949127 1
0.568042391814393 1
0.689017673219053 1
0.927471936956796 1
0.175639182153721 0
0.439571812442705 1
0.483559574783805 1
0.697605286689219 1
0.637288592580979 1
0.351305391889112 1
1.18932541594425 1
0.597924227879744 1
0.528887583600661 1
0.682562987604074 1
1.27151195276267 1
0.915749590122038 1
0.637568157307618 1
1.90298690026577 1
0.933719882886821 1
0.839950361690008 1
0.414736269718684 1
-0.0242681036371146 0
0.523298624376082 1
0.465679360652481 1
0.54720878503959 1
0.952846913515995 1
0.745448653796085 1
0.800641746450146 1
1.31084718681023 1
0.816773973592793 1
0.616164634235159 1
0.831725374325996 1
1.00244674042221 1
0.326650032355895 1
0.586469731271685 1
0.98895584029273 1
0.58757240472743 1
0.984306319635459 1
1.28485512342703 1
0.731381799710534 1
0.263310339389836 0
1.04798710478821 1
0.684182051642348 1
0.939273810608621 1
1.27084186841875 1
1.16748788573264 1
1.24457803567119 1
1.38731247739757 1
1.59506590299666 1
1.50977996337426 1
0.882974871168371 1
0.989664500981394 1
0.70876870432444 1
0.778513205160732 1
0.758753038643866 1
0.819172838155119 1
1.08973664937505 1
0.912822417551074 1
0.956182343128391 1
0.820302458611223 1
1.24020913421333 1
1.15278824342257 1
0.178639805215501 0
0.844634951386024 1
0.790573255442774 1
0.753045795968303 1
0.775075328534844 1
0.893163085415378 1
0.191954861571603 0
0.718666823284278 1
0.937162886285725 1
0.624472224288854 1
0.909915170234944 1
0.842270419318097 1
1.08888063044081 1
0.404529289911476 1
1.09191945686557 1
1.05768521401335 1
0.746034506382141 1
0.697712137942768 1
1.39476603334899 1
0.509533394723163 1
0.517774545802453 1
1.14917001562903 1
1.24164066755476 1
1.06233649794083 1
0.470443785460733 1
0.702456880692958 1
1.25739346501987 1
1.82545602506504 1
0.356158196771058 1
0.724233494852807 1
0.7462924729971 1
0.769292478570634 1
0.720765659392762 1
1.27484579290617 1
0.464526678401547 1
1.49648658041966 1
1.03829995567625 1
0.686982121086134 1
0.833194094325318 1
1.23611770343082 1
0.817218852212685 1
0.72547858964304 1
0.935182424088043 1
0.880445417801666 1
1.15694218057922 1
1.01723053646881 1
1.52745207148489 1
0.765832884104041 1
-0.43194290057323 0
0.522548259713745 1
0.454275151019359 1
0.615367175176585 1
0.954361252688681 1
0.758113851976111 1
0.766583376135973 1
0.922505315074098 1
0.264440568178444 1
0.813776850778941 1
1.04062078472358 1
0.946685036567979 1
1.17126780266323 1
1.09975926874105 1
1.0206812353307 1
1.38526765430455 1
1.23625032712329 1
0.851748709013506 1
0.542424087653927 1
1.24471983367043 1
0.616370755092331 1
1.73542598334749 1
0.980111419179444 1
1.10452983358702 1
0.727804564834822 1
1.34780911041062 1
1.05894921656738 1
1.46891296441417 1
1.40220207957293 1
0.220927210461264 0
0.969858221587348 1
1.55651266092393 1
1.32369658173114 1
0.260183711300684 1
0.84979416543598 1
0.893004181124173 1
0.904887455535559 1
1.27092200313288 1
0.672077571167347 1
0.823663298862381 1
1.03511135636662 1
1.36180022920036 1
1.44356582262243 1
1.6749551935611 1
0.396051514262377 1
1.46260450418957 1
1.21603957838637 1
1.42790583890038 1
0.762787252940619 1
1.56206245535843 1
1.47021235264236 1
1.00619759938165 1
1.08724192540544 1
0.837400979266505 1
0.463461917457678 1
0.862301679482649 1
1.39700465521183 1
1.53440819369072 1
0.408262764601428 1
0.270624729876427 1
0.715364441151852 1
0.0748499875497255 0
1.09834587899612 1
0.838972001481394 1
1.30363780900868 1
0.536894570670872 1
1.12267231798202 1
1.0335533815643 1
0.864451285507725 1
1.41208015818342 1
1.29412303894456 1
1.15213725747357 1
0.545461488104063 1
1.52146105694966 1
0.684507075052487 1
1.51889713380055 1
0.528504228715677 1
1.01493697347372 1
0.743735795465284 1
0.371579216156614 1
1.18215145639366 1
1.12875658502852 1
1.17189302711972 1
1.54633205411115 1
1.53548818036665 1
0.752581172560814 1
0.783195204625065 1
2.06275641861557 0
1.03060404979768 1
0.319082823927629 1
1.17415124997389 1
0.762275529523551 1
0.843412390830782 1
0.869973717461314 1
0.680956049605473 1
1.68636020327313 1
0.585962213010829 1
1.0684549266729 1
1.17647535788399 1
0.595939172855103 1
0.521300826482581 1
1.0940756231636 1
0.845049669580794 1
0.769535320814024 1
0.877737933313364 1
0.432040157348264 1
1.49961566575831 1
0.780486405406768 1
1.30398722848126 1
1.19620463542088 1
0.708192645834544 1
1.17087142953534 1
1.28078173138769 1
0.803981141857971 1
1.93563721553567 0
1.7846610995172 1
0.567496199145644 1
0.955628560125388 1
1.409063019934 1
1.17228606953183 1
1.79323507850597 1
0.943324991748438 1
1.42674778282484 1
1.16575842039683 1
1.55937267006 1
1.25698584916059 1
0.802363230661407 1
0.692923032818986 1
1.29871139570226 1
1.68676309566526 1
1.02746820159477 1
0.939460418794633 1
0.78165553925055 1
0.51311833000988 1
1.41279670437284 1
0.601197664356614 1
0.876081995563428 1
0.602951348624212 1
0.351239087152747 1
1.03849579346295 1
0.613063583589573 1
0.882490852605355 1
0.429082512144455 1
1.3699520355176 1
0.910337496254319 1
1.45804228074142 1
0.409538853128301 1
1.30179453597675 1
1.34073418290435 1
0.827279401285974 1
0.934077140138647 1
0.829388128157997 1
0.788125585005056 1
0.894160858779369 1
1.08618914051135 1
0.858370222182737 1
1.05276810407314 1
0.774651673439706 1
0.99444919300146 1
0.956750293205746 1
1.20696554324388 1
0.438045645494241 1
0.676527254237099 1
0.434458639622845 1
1.24288116109367 1
0.863105274928003 1
0.832466008316531 1
1.22930785967583 1
0.892026518930127 1
0.5816756893375 1
1.17452304636553 1
1.7083048303154 1
0.451493085866612 1
0.790430407724714 1
0.975036411280784 1
1.14133183052902 1
0.815461916743501 1
1.30128567834646 1
0.894486132516098 1
0.442813445534613 1
0.449963201696138 1
0.905894428063215 1
0.663815021693206 1
1.54008135382513 1
0.789463099992826 1
0.638679057187604 1
1.48678601772871 1
0.461025264410845 1
1.17868614136465 1
0.706736055639485 1
1.27311673196164 1
0.741665048351729 1
0.53213011061213 1
1.31904207503821 1
0.568323145725801 1
0.364322507541265 1
0.833333772665973 1
0.473397956747544 1
0.522376655399702 1
1.21912395554171 1
0.652440073703905 1
1.81293669785457 1
1.21380332097139 1
1.17896866681899 1
0.191747389354304 1
0.670461606594537 1
1.45528267340492 1
0.836964805443772 1
1.1514326642889 1
1.09718855806045 1
0.820156628294888 1
0.203105707886591 0
0.727423147344425 1
1.09730708720245 1
0.632571396120528 1
0.750052359403303 1
1.02241143667473 1
0.545138363419903 1
0.623682327927185 1
0.132733992077561 0
0.321597635534718 1
1.147186851397 1
0.861065860802897 1
1.14302709802461 1
1.10255862752977 1
0.883757979870523 1
0.690095024937466 1
1.00240494513918 1
0.718238530806514 1
1.34081153293943 1
1.10313778609441 1
0.594826924782092 1
1.09278281613349 1
0.466961598758676 1
0.472640047605726 1
0.948064426874423 1
1.15393015995011 1
1.20022936839048 1
1.19453261893092 1
1.07434950286931 1
1.06732341769426 1
0.725044735997795 1
1.01432875193131 1
1.09239913837464 1
0.245142405760278 1
1.06802564064739 1
0.973747116339673 1
1.02660705125448 1
1.21872820315023 1
0.835814319914406 1
0.913940219447535 1
1.32944939864232 1
0.332587031703471 1
1.10931818413534 1
0.316999586689938 1
0.908054758295912 1
0.506654609654064 1
0.968173625879341 1
0.367369429781047 1
0.977612723393144 1
0.647444627623209 1
0.878408018554155 1
1.42672337599075 1
0.616253390708966 1
0.826655819870514 1
0.718629326954243 1
1.59994794661568 1
0.499418066212169 1
0.675070183921793 1
0.773706909551306 1
1.06963534572336 1
0.936772076185507 1
1.11933122547251 1
0.762505669663269 1
0.743354464547228 1
0.842913279827782 1
0.759966727186783 1
1.49852615908718 1
0.395694379909935 1
1.1594346833971 1
1.3960685288049 1
0.196616826716196 0
1.36956046424584 1
0.843016042898832 1
1.10881648042525 1
0.575083402588103 1
0.492782743414659 1
1.12474305483623 1
1.61820917609534 1
0.55334892798505 1
0.721203158726592 1
1.16950889845632 1
0.533823681539405 1
1.31249975635586 1
0.167861092788059 0
0.94904593343093 1
0.578160422670082 1
1.55507851882135 1
0.861949391671739 1
0.0616558444930618 0
0.742450282223319 1
0.316653085897469 1
1.29837732529678 1
0.633571621166674 1
0.376047672071257 1
0.285347907762347 1
-0.308077639735056 0
1.14107527923384 1
0.855960318432299 1
0.810931873502105 1
1.44709303297057 1
1.09989512497479 1
1.4235046461815 1
0.970682039672569 1
0.912758748188606 1
0.468956830724613 1
0.719683798039576 1
0.188261683738366 1
0.780664538782293 1
0.645576170126441 1
0.0587061497119072 0
1.07838627581138 1
1.14590913916193 1
0.671488809704128 1
0.618776343361629 1
1.04536989587204 1
0.774563677127888 1
1.25465990188587 1
0.233607734022045 1
1.29361417033349 1
0.902119161330472 1
1.17825134580999 1
0.759799566580427 1
1.30418390244458 1
0.795391750941895 1
0.269438325352041 1
0.855228830721559 1
1.39338851904623 1
1.46074303885401 1
1.2772673426328 1
1.45838325393183 1
0.957272015850361 1
0.63755540804861 1
0.715798872636223 1
0.835993227828751 1
0.495970902086708 1
1.11068828331175 1
0.84813644740191 1
-0.0633425622839274 0
0.687553039984825 1
0.388679819419724 1
1.52757406656331 1
0.588328650482498 1
1.16215993794236 1
0.558555075904289 1
0.964563968942053 1
0.979195639530832 1
1.310531013938 1
0.874487628686879 1
1.09321990247342 1
1.17263850907426 1
0.750841046017689 1
0.611968681892397 1
0.888326147791372 1
0.660730975973045 1
1.26088816202338 1
1.33594061367981 1
0.641093044295405 1
1.24433439626633 1
1.18179473001073 1
0.840956817071608 1
1.29331011446771 1
0.631076640029901 1
0.879700624681224 1
1.02231231979039 1
0.863806458565575 1
1.44731261237178 1
0.933154968514591 1
1.18930799882573 1
0.767556418238259 1
0.887836863479699 1
0.960678538121944 1
0.643074595558638 1
1.21693790004239 1
0.973777050949959 1
0.78132436247753 1
0.889488310352573 1
0.509274161909471 1
-0.108421145161927 0
0.911372225059354 1
0.808791835111977 1
-0.00951126924063114 0
0.408914429473423 1
0.995825487273683 1
1.26129366907476 1
0.814417426941107 1
0.219376915286845 0
1.15363483845143 1
0.799852529607472 1
1.36070022159349 1
1.01355212234081 1
0.396590022545755 1
0.269369738886169 1
0.791932716111296 1
0.784402786647586 1
1.12349717703975 1
0.417298722871987 1
0.839024747257242 1
0.623365835006613 1
1.02278362419172 1
0.906088118599248 1
0.942241645343192 1
1.23522796592335 1
1.27885392612724 1
0.391974385967155 1
0.661288319150778 1
0.817013461648219 1
0.509476067917956 1
0.691385647936949 1
0.961229768463733 1
1.27992970191257 1
0.633843519022576 1
1.52344974029472 1
1.68762729198098 1
0.250044667006544 0
0.63868998954633 1
1.27653754427631 1
0.748712751363301 1
1.65345132653134 1
1.27770736723141 1
1.27672104811685 1
1.26674990326695 1
1.0480710007698 1
0.549036260719424 1
1.37376379446811 1
0.781860563113977 1
1.38221160814389 1
1.06716481746967 1
0.696834253045914 1
0.751172938869738 1
1.32365593318419 1
0.731583398830439 1
0.430049758346322 1
0.481612278473726 1
1.29201385501196 1
0.565710760590488 1
0.26940851463953 1
0.741333469362741 1
0.87894049534301 1
0.630611631607886 1
1.0356918736441 1
0.951753793241712 1
1.07864024018756 1
0.882737947065414 1
1.21198840968785 1
0.559460267784902 1
1.16535310410977 1
0.56894586070342 1
1.241363948458 1
0.77992913514434 1
0.974113693110049 1
0.287666800912243 1
0.908373346718388 1
0.696711481229591 1
0.635566471597323 1
0.517241456698334 1
0.574924495591677 1
0.696082884664505 1
0.469633751672903 1
0.11504481922675 1
0.600297337286092 1
1.00257233933642 1
1.14327919718466 1
1.12250484291059 1
1.23961839338884 1
1.67925313581091 1
0.910827411105364 1
0.964877943567426 1
1.17292764901097 1
0.15786002453866 1
1.12203166925871 1
1.57723201424681 1
0.766658601083444 1
0.459488738529283 1
1.34009124186599 1
0.812310817273685 1
0.862259311313459 1
1.06144682722528 1
1.22082541523354 1
1.38600015962066 1
0.758919958922352 1
0.729541771509079 1
1.76208828691735 1
1.61281707960462 1
1.44989099038711 1
0.813474382963654 1
1.56313617871848 1
1.08062131803106 1
0.629480045635221 1
0.457811975946476 1
0.19565349459332 1
1.1582089612531 1
0.216034385197463 0
0.621624111831943 1
0.600902086171496 1
0.617492190474518 1
1.41814250139222 1
0.987592376662657 1
0.328535383717627 1
1.58264395451591 1
1.17567446727728 1
0.594531045113955 1
1.02909336500145 1
0.498232943308726 1
0.95900941551117 1
1.40293532047264 1
0.94404880216035 1
1.03445238653955 1
0.987961427485675 1
0.0820683152699088 1
0.518103158874182 1
1.84275468282353 0
1.31414872939143 1
1.0373141088739 1
0.968563743987894 1
1.29833005538666 1
0.423265988031436 1
0.949435784540583 1
0.556016670873074 1
1.30166720643187 1
1.30413087374543 1
0.912690246656927 1
1.02749388716776 1
1.3574361473984 1
0.778711293210928 1
0.719014091083529 1
1.05175613540232 1
1.16444170407824 1
1.18313581456809 1
0.934225883782151 1
1.40694382208199 1
0.924866493369451 1
1.84067032924908 0
1.37063011555006 1
0.850143741122462 1
1.28849301531227 1
1.04208159681241 1
0.837903004875823 1
0.655216733550706 1
0.824714882435382 1
0.673320541936697 1
0.885665196613356 1
0.986356798627348 1
1.33006630112496 1
0.375065750331281 1
0.940917374337643 1
0.141882854872542 0
0.315788840684166 1
1.14821417258262 1
-0.315137556481054 0
1.40565182477183 1
1.80050678036076 1
0.780707203145586 1
1.22491712259118 1
0.129636582469402 0
1.27412399783403 1
1.22368319169787 1
0.676592681809 1
1.03495872941022 1
0.513912081573816 1
1.07416973633282 1
1.24541648997641 1
1.07660283035508 1
2.02203056059158 1
1.00376196436348 1
0.297995856459236 1
0.668209394036754 1
1.34903206457963 1
0.787896217643062 1
0.732401088290236 1
1.22093839477768 1
1.08102344391542 1
1.10332526192383 1
1.20265757114567 1
0.358986906088953 1
1.1777028273071 1
0.978454307908579 1
0.626039032119886 1
1.16749513908256 1
1.14819960688187 1
0.640846771201767 1
1.0208379523809 1
1.11935475220676 1
1.32385643428194 1
1.07721831478099 1
0.69134237298074 1
0.55781338176701 1
0.935796536597816 1
1.08842036336661 1
1.57098773556873 1
0.782478365885437 1
0.743815055929149 1
0.655079146183206 1
1.25180147169579 1
0.851327110923019 1
0.918426119493057 1
0.418863663525186 1
0.77012516247362 1
1.53957008644202 1
0.356209605022769 1
0.433163887408985 1
0.969793423652607 1
0.893340634359106 1
0.069767150724322 0
0.801828742294568 1
0.384536724051679 1
0.778123038902449 1
0.772857949930389 1
1.24993487239368 1
1.42348724304459 1
0.586286659153944 1
0.614063924465139 1
1.11026503746162 1
0.747280346164938 1
0.952969957729786 1
0.874047122357387 1
0.780765151982194 1
0.246373578614527 1
0.891901455358607 1
0.676726014203447 1
0.981106512921157 1
0.251142116767421 0
0.774366258077347 1
0.549700011991411 1
0.980378878096367 1
0.911021140904059 1
-0.147871805277227 0
0.731445114823899 1
0.847877106344539 1
1.53890732717338 1
0.343634819765834 1
0.129979847725089 0
0.954810364227815 1
0.862988394129271 1
0.419967519118896 1
1.30706195283761 1
1.00961996414238 1
0.391303199297358 1
0.832758340393221 1
1.70633360257108 1
0.522933344419388 1
0.416912775827578 1
1.07976764314069 1
0.536186377890816 1
0.8074674499908 1
0.684464732884369 1
1.06166982351431 1
1.49149003596141 1
0.450032648620181 1
0.644310918158597 1
0.699518026023826 1
0.843958712376216 1
1.44989540432088 1
0.812536604436054 1
0.327514271947101 1
1.03617095246059 1
0.705033538342524 1
0.884426665182721 1
0.346006932798871 1
0.856378312306386 1
1.49272791435029 1
0.959340870562819 1
1.28139887268426 1
1.15482596793164 1
-0.377896452835534 0
0.983995100089502 1
1.09298144982603 1
0.711742630462144 1
1.27601861616252 1
1.15802736932352 1
0.885261057958521 1
0.694803306766674 1
0.58388293928304 1
0.760283910669124 1
0.51392110011301 1
0.460371974056989 1
0.82621561110018 1
0.570213845643642 1
0.172358527077641 1
0.976305662591314 1
1.25887945194192 1
0.558626436032327 1
1.22541227537157 1
0.984151570156812 1
0.421650869949133 1
0.836762706741138 1
0.357401443891938 1
0.461574193484423 1
1.26336793948559 1
1.50267251398553 1
0.701734767048276 1
1.29376667842146 1
0.905315422595166 1
0.946249703227005 1
0.786829686985293 1
0.844282128563697 1
0.29373976575282 1
0.87268344752847 1
1.38092784483505 1
0.767082889077347 1
0.656674094836956 1
1.22103419295505 1
0.844682228382795 1
1.1499927221092 1
0.428249859166034 1
0.92764615603979 1
0.958017383141683 1
0.363935653694661 1
0.861725571846448 1
0.646497020032921 1
0.68435348323196 1
1.45942231033475 1
0.72468102324246 1
1.45450768098288 1
0.952229037804568 1
0.914355750532385 1
0.971725141735453 1
1.31455474620905 1
1.33419512253454 1
0.806834746943965 1
1.04997543166195 1
1.322800359228 1
0.432994063986819 1
1.38229932127877 1
0.511360301323073 1
0.639607284943859 1
0.45914399181409 1
0.752044814743024 1
0.503627015979026 1
0.95730836900816 1
0.615186687250724 1
1.15192562865895 1
0.923977728874243 1
0.735173781090861 1
0.566534931108588 1
1.27556179248548 1
0.391298582787786 1
1.3772293288277 1
0.991253209556937 1
0.91911104621761 1
0.838373926198417 1
0.45656162042156 1
0.666711302331808 1
0.948856889341863 1
1.31967604654473 1
0.726741784304011 1
0.725697202417506 1
1.2627132238232 1
0.74567952411045 1
0.97756966046464 1
0.575685160928527 1
1.11672356433382 1
1.118758350991 1
0.429383185184327 1
0.815460560790892 1
1.00971263578895 1
1.42153973734377 1
0.702218327440752 1
1.28642834059236 1
0.979538125613996 1
1.20986165551442 1
2.05318931570639 0
0.936192626029514 1
1.03322051099876 1
1.40091034419337 1
0.00379889165281045 0
1.21702002887328 1
1.22783070928497 1
0.29060248659565 1
0.726733526933396 1
0.922702742588258 1
0.673218353075391 1
1.09246731713169 1
0.649345366699359 1
0.931204352357178 1
1.21088662483763 1
0.470795339934746 1
1.63024838837634 1
0.663397548138565 1
1.26831594869022 1
0.56383550882708 1
1.74405556825543 1
1.34425404937199 1
0.751535919159027 1
0.998189520860877 1
0.808276783630182 1
0.906721830074877 1
1.62343338773811 1
0.751843820390665 1
0.932924175546234 1
0.338319932432826 1
0.708992598798483 1
1.62504072651574 1
1.02343646827823 1
0.910267164851904 1
0.808274030893362 1
0.434344945341636 1
1.30133408713716 1
0.978037499834136 1
1.52195235705938 1
0.911479915321003 1
1.38308886476116 1
1.23801743478033 1
0.994936096281231 1
0.563748952829887 1
0.863751617412308 1
0.946713511743911 1
1.0341602325212 1
1.09753346649588 1
2.00003483052504 0
0.864824040555558 1
1.00301649964148 1
0.783397159634001 1
0.838677715772035 1
0.504932055234051 1
0.165314120332425 0
0.679233084909232 1
0.456571137497222 1
1.52827646770214 1
0.730068534147043 1
1.16785766048674 1
0.508098710115412 1
1.10907778950417 1
1.52719842890615 1
1.42918518994342 1
0.800357274351688 1
1.25253781854127 1
0.333777870636634 1
0.426585338471881 1
0.780667358227357 1
0.982842298816879 1
0.585940097666433 1
0.938104910012244 1
1.16892734566873 1
0.281511176943546 1
0.767422676303667 1
1.17718582172005 1
0.784051537563605 1
0.99476698322112 1
0.686997883719961 1
0.599373243222277 1
1.52743563053449 1
1.32554385994063 1
0.442913001463752 1
1.67919847616732 1
0.910570750899442 1
0.494326226705277 1
1.07735717860462 1
0.597192096838912 1
1.24451715751104 1
1.03856397743082 1
0.159980042417683 1
0.852948245364581 1
0.947555183097892 1
1.20393636622993 1
0.835430495574336 1
1.14068864577016 1
1.08866077463735 1
1.0558676739714 1
1.17645739624724 1
1.51246470703926 1
0.588762162452932 1
0.894509667403863 1
1.27894812537098 1
0.979825546055522 1
1.19043567958502 1
0.283757565839769 0
0.771248879500617 1
-0.0170546188887612 0
0.921202580413984 1
1.09368824788054 1
0.306697345083805 1
0.868737275280243 1
1.24221829594285 1
0.840151993432674 1
0.902556261229763 1
1.2113506419642 1
1.04135108656008 1
0.930820673330316 1
0.337537062350625 1
1.24284390410599 1
1.30449351561322 1
1.06576465080707 1
1.2572979151915 1
0.862967148244365 1
0.259971289533928 0
0.953236666264928 1
1.31664078088474 1
0.405981994181987 1
0.830915328670467 1
0.650741301224279 1
0.852391298093454 1
0.773521786117682 1
1.44017970989896 1
0.370347554847081 1
1.08774115348344 1
1.64621236789234 1
1.16104885485183 1
0.948514287451117 1
0.648758665651062 1
0.991957589024375 1
1.68950781617673 1
1.10091991227488 1
0.544138068473798 1
0.563540346430209 1
1.1151790089147 1
0.563245259403935 1
0.354430913685785 1
0.536599445696649 1
1.24641444806085 1
0.670084054167597 1
0.658150938810095 1
0.873693322389291 1
1.14115390462979 1
0.633049505352862 1
0.338924041485614 1
0.691344480830616 1
1.62621677161354 1
0.585260530648576 1
0.764949105216416 1
0.782474951525861 1
1.05656513419641 1
0.812111764828731 1
0.944364776217371 1
1.31998488603018 1
0.958264147939004 1
0.995522371842866 1
0.915066163437655 1
0.435741924134149 1
0.833438568892613 1
1.38578277919994 1
0.809848994295186 1
1.1362152555457 1
1.12217466854163 1
0.932584985636968 1
1.3592841540992 1
0.760434558284415 1
0.485454961314757 1
0.62604200284296 1
0.759448570782095 1
0.762980993550367 1
1.57899005016701 1
0.220461373671245 1
0.529057865698992 1
1.11000602069553 1
1.29724751060226 1
0.647323097518091 1
-0.00195821967166315 0
1.45966302545434 1
0.39904713482704 1
0.83334882747938 1
0.793235357015501 1
0.742771484776818 1
0.578247987960127 1
1.21782155919686 1
0.299256791331172 1
1.23925655695552 1
0.94680165969638 1
1.06473090101217 1
0.818747673540173 1
0.94695155653832 1
1.13044713152631 1
0.257282547728978 1
1.42663876933534 1
1.10585492419762 1
0.804854958054618 1
1.3505190959571 1
0.296587208807587 1
1.02280904907022 1
1.04235050629055 1
0.323793943786772 1
0.557892548694611 1
1.36017600665308 1
0.845132965811173 1
0.947445586704381 1
0.522504671111021 1
1.01529668132761 1
1.11686681107255 1
1.22384201966509 1
0.24346795917652 0
0.535726736916229 1
0.805631006199085 1
1.03323457497404 1
1.25277961372306 1
1.41733686671251 1
0.734734839227753 1
1.16944983215183 1
1.07507377395607 1
0.760870771541575 1
1.35512007326364 1
0.149524936700263 0
1.26662742956169 1
0.304716255668486 1
0.374829788495009 1
1.28473918447939 1
1.12719983472059 1
0.650363302551601 1
0.603705005416541 1
0.334443064923407 1
0.894248070127208 1
1.20943436537569 1
1.23804083548943 1
0.621445519612657 1
0.634076086670151 1
1.05253543980227 1
1.39667239795172 1
1.10767128226084 1
1.1896432769618 1
0.646450465299335 1
0.919532574560185 1
0.445250814720057 1
1.0548283503445 1
1.12925388697263 1
0.78582379547791 1
0.908665998295173 1
1.56208245986195 1
1.44967410439583 1
0.978491053170017 1
1.59482976355321 1
0.370331952176212 1
0.809810690988 1
1.06699626583003 1
1.04323019935357 1
1.7268097100738 1
1.50705767461681 1
0.891018109433405 1
0.528161239057179 1
0.98368018252096 1
1.03994097179817 1
1.23706372491756 1
0.933869545631447 1
0.682774954888612 1
1.02457799531741 1
1.56543672663914 1
1.41325847083322 1
1.10299851940984 1
0.809260180830613 1
-0.00587729613562929 0
0.860070825842063 1
0.492820792697357 1
0.65628959208726 1
0.417400341485162 1
1.03547076374946 1
0.798484633659576 1
1.22238161222287 1
1.11589633851085 1
-0.16079262651352 0
1.0813679530301 1
0.886517317686406 1
1.55993809007802 1
0.931846286129254 1
1.02769852371171 1
0.894927754116764 1
0.979476332774897 1
0.8360666901673 1
1.29786584750846 1
0.621249557016376 1
0.602129044137753 1
1.19154137927255 1
0.819287129232153 1
1.05439222864269 1
0.688277924308732 1
0.548289140730186 1
0.609833633094549 1
2.02768390868072 0
0.934031853110001 1
1.1405346510949 1
1.29351461382936 1
0.964656214588394 1
1.45617835619671 1
1.25647218076089 1
0.92967237258156 1
0.181432313247036 1
0.389366506175425 1
0.817866399519677 1
1.54508163123117 1
0.965620610371721 1
0.857780428401679 1
0.699835267702807 1
0.883640409873997 1
1.84486908554683 1
1.57190934939513 1
1.70129623748618 1
1.42363795803739 1
1.3220594096142 1
1.03267933011654 1
0.743816861007297 1
-0.0491279577827625 0
0.986803491319148 1
0.318432552275709 1
0.22263417711445 0
1.72881654747642 1
1.12105067458794 1
1.12853688407148 1
1.71629758251453 1
0.821207269183454 1
0.847648650875195 1
0.652537518196713 1
0.746221273783297 1
0.649359168117234 1
1.26543708528528 1
0.625110012737334 1
0.782760761640542 1
0.470968404486991 1
0.201137663077775 1
0.862447338698329 1
1.12808642595089 1
1.39544638286352 1
0.895166546146982 1
0.691253267864361 1
0.164731336059677 1
0.430342788574351 1
1.41308688935116 1
0.848357997213705 1
0.80658728432954 1
0.263441332880978 1
1.43250773583003 1
0.634033108142825 1
1.25734227317404 1
0.769839373374821 1
0.985119781139322 1
1.28491977328628 1
0.752035486771507 1
1.11775198716713 1
0.833609934296765 1
1.37018230349997 1
1.33854469920409 1
0.546708115469358 1
1.01052202282369 1
0.648921533688666 1
1.12121952615398 1
1.09476019095157 1
1.01916953777579 1
1.03719391570384 1
0.959036858838726 1
1.30572268490333 1
0.969265456506095 1
0.876457151056287 1
0.692175478348671 1
1.24979510150935 1
0.552100057197277 1
0.607224717622003 1
1.48013476823811 1
0.233756370784673 0
1.01470282659172 1
1.36932156570036 1
1.13379939346614 1
1.01378647976191 1
0.729429925180865 1
0.223108949635165 0
1.27444385840441 1
0.332692258674548 1
0.55049755988459 1
0.459736351916216 1
0.305053580917778 1
1.39222559489266 1
1.57086283640391 1
0.372943277909531 1
0.26135605991998 0
0.846645238229395 1
1.24754990376574 1
1.56821740003708 1
0.520002509649714 1
1.01645472742213 1
0.647346188550566 1
1.25973121259677 1
1.06069939728416 1
0.56568129996281 1
0.399633501345035 1
0.756867141373806 1
0.981324511066823 1
1.0460334409495 1
1.07438014853131 1
0.775856497713278 1
0.997778983992848 1
0.633196344944276 1
1.11707535369803 1
0.609024319552164 1
0.511467198471782 1
0.599633316541129 1
1.16601864684597 1
0.864578564765218 1
0.421777424591959 1
1.60077559302759 1
1.12106190297501 1
1.09000311909141 1
1.05960751254325 1
0.309921208486332 1
1.18268163752174 1
1.13340738458938 1
1.00364477677305 1
0.396141062026378 1
1.14236504274684 1
0.886621196885352 1
0.778870435228263 1
0.583365157071941 1
0.847967696674319 1
1.26785710369209 1
0.531649833123178 1
1.14741731289238 1
1.31686576742899 1
1.29716764541351 1
1.90683944709395 0
0.778304437272537 1
1.02283955285905 1
0.823220547832735 1
1.01849514993401 1
1.00438410821003 1
0.553976354707848 1
1.4938231733499 1
1.25860694029525 1
1.04641971771142 1
1.00173043295607 1
1.35599905200217 1
1.25772392567441 1
1.29715010264376 1
0.904691208023579 1
0.602020348901245 1
0.537506251065397 1
1.16427859168429 1
0.993924284402514 1
0.757621976325674 1
1.07824689234774 1
0.975644375931315 1
0.68796545287723 1
0.844116315807528 1
0.930296213918477 1
1.66875473613175 1
1.19950911492443 1
1.54203676021963 1
1.22153772194033 1
1.29000894490015 1
1.6356757323718 1
1.13199629004247 1
0.774245916809723 1
1.29118956504609 1
1.35642906605851 1
0.366710910077713 1
0.33115524054364 1
1.97286406400816 0
0.5508046528933 1
0.819081497456188 1
-0.0783230538719464 0
0.874880869401483 1
0.578652983944642 1
0.438437497734176 1
0.85241106940851 1
1.26621077312292 1
1.50623030873562 1
1.14425140913551 1
1.63604352137486 1
0.832529714289993 1
0.636852898052191 1
0.822893394394941 1
0.277826477677791 0
1.53636619901212 1
1.12958394595076 1
1.28325142344127 1
1.02347776713852 1
0.570701474785385 1
0.576004463234316 1
0.830026929148619 1
1.52129476989749 1
1.30279677253748 1
1.0308860994292 1
1.02623170903947 1
0.895477878051943 1
0.622452705754686 1
0.836589078315775 1
0.47577276631248 1
0.483033574030534 1
0.535044323431141 1
1.18758043094331 1
0.8298207342385 1
0.624539379184765 1
1.33720523795763 1
1.11301164160993 1
0.550676472180173 1
0.737241038515646 1
1.07999316145049 1
1.33425737375269 1
0.70526850925961 1
0.784116104678315 1
1.20695529883855 1
0.752497865578626 1
1.32247799550027 1
1.29882942289505 1
0.731381461142523 1
0.652682531208192 1
0.624952390213911 1
0.877442448947313 1
0.879168582036821 1
1.14951500753926 1
1.03001068778167 1
0.910470217177563 1
1.36384399367071 1
0.902372659161136 1
1.1101861650888 1
0.923057290013381 1
0.572366225137883 1
1.09098857862287 1
0.561787616905021 1
1.26819312168164 1
0.887881941645992 1
0.730083327314186 1
1.17907879218579 1
0.923026381791843 1
0.816124685544316 1
1.25897263262971 1
1.34130644729956 1
0.632978595171415 1
0.733361827351942 1
0.709197265948843 1
1.33435149040038 1
0.984948373875895 1
0.911944203476993 1
0.422955775094545 1
1.42010300419336 1
0.560862023514658 1
0.196187094524921 0
0.692252048017881 1
1.34141788418205 1
1.62066050474455 1
0.82533096059325 1
0.357927545461362 1
1.78839343892144 1
0.424918475132014 1
1.24608265112866 1
0.550090730784706 1
1.00062527225162 1
1.03093689941288 1
0.574032799344112 1
0.791852835939549 1
0.858866208191294 1
0.596635484928576 1
1.02974290010135 1
0.713613953206779 1
1.46877301052102 1
0.882013097945613 1
1.12811625484985 1
1.07651799881011 1
0.944316072867464 1
0.709424322452309 1
1.12292277019001 1
0.817241843082725 1
1.96060583816038 0
0.671691150121686 1
1.57373241884666 1
0.505979612948216 1
1.00556670346795 1
1.3147701405469 1
1.25996599698371 1
0.363133848344986 1
0.577708863468557 1
1.05366024254032 1
1.22092103664231 1
0.767067400876561 1
1.39126250235377 1
0.805826828127307 1
1.35209799248182 1
1.25957159925047 1
0.407253655433735 1
0.891245041369373 1
1.09636985981734 1
0.805093219049215 1
1.25344755935287 1
0.718204554481665 1
0.593215098845697 1
0.965923231672001 1
0.828858027073776 1
0.747822207037492 1
0.668963304010557 1
1.10783803162723 1
0.847757924169144 1
1.36501261217462 1
0.776263690236779 1
1.15090665447335 1
0.894120720385656 1
0.504909447935537 1
0.781420280326323 1
0.273404442667728 0
0.773602859619381 1
1.66522334416944 1
0.893059119395631 1
0.475855551228021 1
0.54319136723629 1
1.41440484499601 1
0.428648645662797 1
0.271152113854345 1
0.658009515542409 1
1.14209842475567 1
1.24818597992674 1
1.55270586489214 1
0.742764853887831 1
1.22557233524427 1
0.950377999404284 1
0.85690306682518 1
0.536187900205458 1
0.9401413965037 1
0.472832623781783 1
0.709846243258049 1
0.781791103080879 1
1.31212240619359 1
0.562625944601211 1
0.927057370438264 1
0.94817594950507 1
0.862884005698404 1
1.17574401802592 1
0.463049147765374 1
1.05371183562067 1
0.299385573431837 1
0.867107330252401 1
0.880144636293822 1
0.960560001930768 1
1.16311595366968 1
1.2076345515128 1
0.480181466211654 1
0.93455867600994 1
1.01612065023561 1
1.02396815241325 1
0.817367921800472 1
1.01830775505519 1
0.494187344067394 1
0.719027593489632 1
1.23435636058238 1
1.79951704209998 0
1.53606362630964 1
0.67240316294979 1
0.552456716311642 1
0.313269011917893 1
1.03477933390352 1
0.660679251726007 1
0.954019299042565 1
0.919534408522127 1
1.24955025907455 1
1.45705607403444 1
0.925969395292545 1
1.3308877550771 1
0.848814043783658 1
1.0930548112126 1
0.705322188012776 1
0.976699029978043 1
0.618510188039474 1
1.22388012441873 1
0.617208815903614 1
0.427719833912992 1
0.866905909695531 1
0.628355893268583 1
0.461181177239045 1
0.556273967087074 1
0.333694470287142 1
1.02014272125543 1
0.956823880790067 1
1.07966844035372 1
0.856054001939959 1
0.271355132208879 1
0.147660800886293 0
1.101661381384 1
1.08785660369558 1
1.0117697164719 1
1.28795872343788 1
1.10488448544283 1
0.595922293521868 1
0.7158442235482 1
1.08752207210734 1
0.559612894869259 1
0.789367699833625 1
1.08653480121411 1
1.06326211140723 1
0.889008674063333 1
0.865981937389166 1
0.763704135135906 1
0.93369292607071 1
1.0295906165914 1
0.777328115656253 1
1.15070148824892 1
0.719015619328838 1
-0.0731603915548927 0
1.51445591477486 1
0.920238047406923 1
0.623062669989047 1
0.459488773535451 1
1.09105780353385 1
0.527487098176672 1
0.807596509480586 1
1.27454382388315 1
0.679933020292559 1
1.15526337599956 1
1.15030394808922 1
0.74548830133126 1
0.806649357097821 1
0.568697401476165 1
0.582383007716117 1
1.47977158189762 1
1.30029122389849 1
0.888362357339077 1
0.649744646216039 1
0.869871197065198 1
0.929268376823301 1
0.497552844378032 1
1.11323750657643 1
1.5223591255959 1
1.17197326241148 1
1.12794217793046 1
1.05345431895291 1
1.20834222879725 1
0.926570963979153 1
0.779531303473968 1
1.29334768961116 1
0.916521249862931 1
0.54261062428597 1
1.48648787667935 1
0.92915406172171 1
1.09821603005479 1
0.62221749206954 1
0.492552927120048 1
0.578513540989636 1
0.291524527623424 1
1.01837129857148 1
1.33323748093114 1
0.361621436367671 1
0.95530310835672 1
0.857239241660851 1
0.899256626955972 1
-0.329866095282021 0
0.978312290584195 1
0.887587719407819 1
0.831265868380653 1
0.031503834609951 0
1.40251485979426 1
1.43449080792207 1
1.04104814536108 1
0.467438318920009 1
0.5765298340568 1
0.632262753396561 1
1.05686397145321 1
1.40085628365821 1
0.688963440200952 1
1.114581394294 1
0.766805309551017 1
0.680051071065677 1
0.698106982324597 1
0.97122983538341 1
1.08978804810173 1
0.630379578007249 1
0.715906411832053 1
0.640643097551253 1
1.05485764848561 1
1.13293863853662 1
1.20931105431022 1
0.55702538080606 1
0.842112086022143 1
0.532281550752643 1
1.68292933396611 1
0.632791762821016 1
0.869832304069742 1
0.456700064830443 1
0.615596705787912 1
0.0868185187946708 0
0.938246063066184 1
0.972769267422296 1
0.821240342836087 1
0.342446124447527 1
0.810861466918251 1
1.13911731360451 1
0.780545392015404 1
0.562963104403161 1
0.845361695333285 1
0.380506925551634 1
0.670080024762463 1
0.0738162022116715 0
0.829310440322994 1
1.39277569209609 1
0.85410957745004 1
0.670480860872543 1
1.27561728688035 1
0.776528349995312 1
0.918056971069138 1
1.50492148349116 1
0.739819963241554 1
1.40855940720969 1
1.06980843739429 1
1.42653284738356 1
0.576368256008117 1
0.58629637953742 1
1.58318661768918 1
0.904732883093007 1
1.22991000051468 1
0.764354009773736 1
0.8716620246818 1
0.451152193385139 1
0.625988962091898 1
0.767500610738875 1
1.28801153251207 1
0.196665741032501 0
0.62584971147064 1
1.03736571240417 1
0.853400789505776 1
1.14100030630528 1
1.54168892013372 1
0.606866759566145 1
1.1829511270374 1
0.0694161346529482 1
1.51875235947362 1
0.159771697083213 0
0.62973199563618 1
1.0671755936129 1
1.06020765888959 1
0.524951427733654 1
0.973207985941277 1
0.799353916849281 1
1.31070871644472 1
1.45136983176591 1
0.812592766894031 1
0.737630889926907 1
0.686366853290389 1
1.34274464068657 1
0.849624318028551 1
1.34819687225399 1
1.0855372848585 1
1.07717680689943 1
0.581065580051378 1
0.966344415463688 1
0.77387449435619 1
1.01646658343858 1
0.496496515439002 1
0.625056875871709 1
0.188134761715681 1
0.982941969546518 1
1.13389440211991 1
0.593166073488659 1
1.13903709283134 1
0.623907671467858 1
0.5777787119545 1
0.498350591155793 1
0.935869723499001 1
1.19966843756752 1
1.04449413505003 1
0.926298256077317 1
0.356434528825229 1
0.583602836966829 1
1.34821248543422 1
0.869303390854363 1
0.738184435593289 1
1.11775364264543 1
0.84788564157805 1
0.713527783880852 1
1.07557037033755 1
0.764826370289366 1
1.05300585090797 1
1.33367058627626 1
1.41454466303527 1
0.977043077968823 1
1.29215359172437 1
1.05340878576577 1
1.20441795415912 1
0.667037280686766 1
0.257536405833368 0
1.05619647073748 1
0.442182313199779 1
1.11086055879657 1
0.633769182806802 1
1.45197254107683 1
1.27090773450761 1
1.60882075168051 1
0.450802910510945 1
1.31277164460834 1
1.02833912315375 1
0.260516565007994 0
0.374328286780822 1
0.790426378139407 1
0.119354970131611 0
0.946824654681456 1
0.837011126219573 1
0.476358565999231 1
0.742873485843636 1
1.55386385821884 1
0.594683545530235 1
0.612556140639221 1
1.44179119730205 1
0.489224157132199 1
0.879051483949448 1
1.15980611312881 1
0.595661352791336 1
0.359665873695098 1
0.704390933004618 1
0.95740146257017 1
0.869029861971716 1
0.58272219505797 1
1.26339820274424 1
0.610965867275893 1
0.767804903665079 1
1.28972498375848 1
0.632303295065989 1
0.672157728099798 1
1.16557198742621 1
0.469909799985603 1
0.915757023541236 1
0.831742155803897 1
0.539113861586382 1
0.523404019103073 1
1.10060465219552 1
0.96383132987262 1
1.00071919743635 1
0.899705444913741 1
0.62262817584428 1
1.54003949888422 1
1.19998186843873 1
1.06760552220998 1
0.172088016238535 0
1.30300655271809 1
0.104932198177647 0
0.754789600486283 1
0.811113103446555 1
1.17294947356603 1
1.05520748306599 1
0.70650378516268 1
1.25873795667835 1
0.872701381710957 1
1.10589125459279 1
1.26845280501513 1
0.0550340008332635 0
1.05381368172715 1
0.654904676538469 1
1.26368699302033 1
0.867865823094255 1
0.980418095524818 1
0.865063565070755 1
1.2279677149741 1
1.1313119993626 1
0.583968249118506 1
0.501481887537593 1
0.947362504573517 1
1.20970934887713 1
0.525248447031676 1
0.748024769403117 1
0.116446977173984 0
1.28960990081215 1
1.3871820040218 1
1.00589145922408 1
0.173031903526409 0
1.103094744403 1
1.03447101204172 1
0.91845780466124 1
0.756451161994493 1
0.649351201859208 1
0.503188348358465 1
0.715819808969225 1
1.4287681049386 1
1.4805002745922 1
1.19907872195952 1
0.742932428241785 1
0.281431145366791 1
0.21660794961239 1
0.713764997881638 1
0.93759183943303 1
1.32438966526814 1
0.678589519259704 1
0.906972199072355 1
0.948418265178457 1
0.680325768540027 1
1.33302169122785 1
0.340342865395994 1
0.646605048759873 1
0.541353268757629 1
1.3427991106636 1
0.593667791821137 1
0.373182524663282 1
0.90957376813567 1
0.645303768600426 1
0.962089098963893 1
1.14654246374707 1
0.223139795012857 0
0.452324893829767 1
1.06959734142383 1
0.832505729746867 1
0.755402090879112 1
1.29486504436794 1
0.787106184653121 1
1.37499303633554 1
0.643538735390631 1
0.595157846775375 1
0.470627111961006 1
1.15724946803382 1
0.403681404499506 1
0.380268828319794 1
1.15397880283829 1
0.863750664304247 1
0.245473699224478 1
0.955746372646859 1
1.41814892496393 1
1.38195326415854 1
1.13885951838681 1
0.844153331161855 1
1.24040802445971 1
0.810529626748964 1
1.64976642224793 1
0.626292010677595 1
1.0705236949399 1
0.439415605514109 1
1.34251200203061 1
0.735388071434054 1
0.722129861248432 1
0.313371732562784 1
0.398691859044985 1
1.26617616094946 1
0.409170518802348 1
0.312556384955815 1
0.93844962284092 1
0.476627894127155 1
0.884474972132581 1
0.8423106373829 1
0.815466430754535 1
1.24472125568257 1
1.03285472931008 1
1.40986695960598 1
0.388962473905792 1
0.797864336155376 1
1.22834346526645 1
0.926764000459372 1
0.998281053734194 1
0.297639415393586 1
1.06679707328554 1
1.83106735834145 0
0.886154437545439 1
1.50145239884547 1
0.930361116237534 1
0.945271351577834 1
0.676541136290747 1
0.842257450519996 1
0.623682283269034 1
1.33848073809825 1
0.715294169433189 1
1.09209424531574 1
0.527082412977697 1
0.97119022842073 1
0.75715002774606 1
1.42367858783736 1
1.08428792740105 1
1.27335173391192 1
1.00045337527737 1
1.13779352768954 1
0.868550432738786 1
0.738081641829841 1
0.95422091036216 1
1.3500769196826 1
0.995789487768036 1
0.829926759943265 1
1.02959364968972 1
0.622499089657103 1
1.31434330060852 1
1.29987776326993 1
1.70972847165835 1
1.34272897196807 1
0.842310267174249 1
0.561538897051807 1
0.85495499007311 1
0.487632092942355 1
1.36835206130032 1
1.11862583163724 1
0.713976389782056 1
0.855462992864561 1
0.521179599624027 1
1.93320151350089 0
0.599881317275415 1
1.51546275448112 1
0.749906692310317 1
0.703377614359234 1
0.413385625537338 1
0.443984955072775 1
0.884911668501948 1
0.503778236773025 1
0.772857371341996 1
0.486457027227082 1
1.0629412539478 1
0.929474756185799 1
1.26297066898101 1
0.574226056805798 1
1.16385958392844 1
0.63249464542804 1
0.227944889410474 1
0.551754400730857 1
0.480081117918495 1
0.91585543634695 1
1.00147332636732 1
0.576448980237097 1
0.795053723125231 1
0.663779996016995 1
1.32054599706335 1
1.59975227398883 1
0.925251800871661 1
0.600965201705595 1
1.09140947842482 1
1.15566549222752 1
1.46288211958272 1
1.08047596838176 1
1.14299459899719 1
0.919542745458622 1
0.583150882959143 1
0.700755136854676 1
0.350255187349548 1
0.83964244374187 1
1.385009184093 1
0.704629322846544 1
0.891303510554982 1
1.10839281005256 1
1.15947519724545 1
1.00079413717848 1
1.47066410775453 1
0.733206617309114 1
0.685650559415358 1
-0.0252979172850444 0
0.727666232852154 1
0.535932928849559 1
1.25872605093611 1
1.20668049152566 1
1.42549946034448 1
1.0316458707275 1
1.2259768899672 1
0.307703913785778 1
0.360170324582926 1
0.406074749477554 1
1.03582151192522 1
1.34385149848646 1
1.22400797184073 1
1.34742864692514 1
0.605587387532484 1
0.700439526042261 1
1.55579699379179 1
1.09458607156975 1
1.30275043317113 1
0.991765034990792 1
1.25748083297511 1
0.265188148605115 1
0.572519900888894 1
0.877213252797587 1
0.997384496180046 1
0.837927310512174 1
1.40584953027394 1
0.767115720081634 1
0.335730450497909 1
1.03715436541073 1
0.962673232096018 1
0.93183303511473 1
0.422027619506905 1
0.756922753441076 1
0.736371226325264 1
0.900404898441238 1
1.22524342687461 1
0.917868565853174 1
0.492591943212872 1
0.495811050240756 1
1.0285688044152 1
1.69191082092871 1
1.14701319983563 1
0.551597525230264 1
1.21409172248164 1
1.16805548777984 1
0.296770661516727 1
0.0239232220869424 0
0.755855581437448 1
0.956517746274528 1
0.480216787530584 1
1.02569335760547 1
1.34076376153938 1
1.28764181085293 1
0.91284906982442 1
1.06044513146676 1
1.33065335713051 1
1.00113370807894 1
1.02729686625497 1
1.32842764953477 1
0.730525661168387 1
1.18723035844325 1
0.464661956883362 1
1.31070962773693 1
0.930594912533273 1
0.523724079358879 1
0.930867909529658 1
0.887253938684267 1
1.25815262161705 1
1.12804489037233 1
0.480389134245016 1
0.921336307928596 1
1.43268487601615 1
1.2139702178352 1
0.556696152849396 1
1.01654721877462 1
0.702629739944554 1
1.03375456538199 1
1.02001607480837 1
0.834243017129371 1
0.916224179956953 1
0.638878297710629 1
1.56480376219073 1
0.562740347466795 1
0.645864830022432 1
0.633986613498026 1
1.22255967083552 1
2.01407470770169 0
0.949902855921062 1
1.13184115163646 1
1.01415836756777 1
1.56304765577892 1
0.669090221754996 1
0.811199199295297 1
0.20053192589041 0
0.814688995399419 1
1.55499879492568 1
0.606210465846923 1
1.5450172240235 1
1.42024946321795 1
1.46811537793595 1
0.896013809360857 1
1.21114663985535 1
0.996775930281955 1
1.09418646065425 1
0.575414557193856 1
0.554442968976596 1
1.06297360978733 1
0.227700224749122 0
1.72217086382594 1
0.752337612346775 1
0.476858494472717 1
0.678608289530389 1
1.07343604277157 1
1.43672227242989 1
0.649447985597961 1
1.70374269756073 1
1.31706482283339 1
1.25192079495629 1
1.80032326981699 1
1.02660369117241 1
0.469253926332847 1
1.91367986218497 0
1.19532381394221 1
0.267791779071386 1
0.651203151250608 1
0.651993766485517 1
1.17178166614981 1
0.870059310484976 1
0.152235318253945 1
1.04672686412304 1
0.822724984037287 1
1.3626232074811 1
1.12672803405314 1
0.988358582990471 1
0.878077659918818 1
0.896763006956899 1
0.91219755562321 1
0.865749767873954 1
0.959265452230294 1
1.43499474998347 1
0.545555614161217 1
1.1452972940179 1
1.34643039601513 1
0.958480326062354 1
1.08689117615646 1
0.618329007050873 1
1.20399432419488 1
1.37870800180465 1
1.33416296197846 1
0.506465375767696 1
0.827251524667439 1
0.753367828422798 1
1.39903137577979 1
1.29188450117383 1
0.80889269869417 1
1.23149062162391 1
0.803637986018223 1
0.530275967657296 1
1.20854112921864 1
1.41938036959745 1
0.94810701885975 1
0.70984416857409 1
0.953415869109035 1
0.493157980659555 1
0.19204817486525 0
0.999969704898286 1
0.923745574891527 1
0.920809860441699 1
0.757761463295605 1
0.689195195924054 1
1.08989314984643 1
0.792061153401329 1
0.716548831021139 1
0.421278158791227 1
0.372750232064361 1
0.661533382282003 1
1.44441798732127 1
0.57044545499666 1
1.00333830250636 1
1.32035482866405 1
0.816091498026689 1
1.03701347924892 1
0.903346028314506 1
0.500798954677133 1
1.13591575529608 1
0.841828263348995 1
1.17360354388006 1
0.960129589784192 1
1.05992103891498 1
0.667433453794369 1
0.602289467113399 1
0.228341069451703 1
1.51555861824465 1
0.90517533983145 1
0.912910572335089 1
0.80006784247628 1
0.392049284143682 1
0.827240925598256 1
1.08328359438118 1
1.17206699668288 1
0.990792050008802 1
1.00378697905935 1
0.604402408551877 1
0.951597571893902 1
0.446926241424364 1
0.919150409646339 1
0.0402598865384223 0
0.474090817385753 1
0.60363246924112 1
1.7127129920055 1
0.622580488182017 1
0.404945626896259 1
0.798259563918057 1
1.17313567756491 1
1.58041423269957 1
1.27191463062358 1
0.590693816546353 1
1.42249522613277 1
1.53357291837118 1
0.541181108407893 1
1.26799521480698 1
1.07093211345845 1
1.10541150215705 1
0.611856784979975 1
0.235267010865799 0
0.672467909372308 1
0.613664838882556 1
0.833037557271909 1
0.822602610871174 1
0.883353917361139 1
1.37482770194962 1
0.886863995682656 1
0.620838664467716 1
1.11055619268128 1
0.142534283634048 0
1.1776820421905 1
0.5453680349509 1
1.47805811235729 1
0.795302056935833 1
1.25552535127344 1
1.0191773393374 1
0.70763031405852 1
1.08045518769696 1
0.628108391927493 1
0.765623612089649 1
0.318983087309902 0
0.400433005181715 1
0.629126419983495 1
-0.163311695609462 0
0.590107265340192 1
0.667773783662296 1
1.0670883396718 1
1.51486970125568 1
1.05988526168204 1
0.141511831574221 0
1.51420450928132 1
0.972154963753626 1
0.867357332718647 1
0.995926474907318 1
1.45225000538537 1
0.457509741933083 1
0.886230984999722 1
0.781054429439288 1
1.31325322888515 1
1.20082483252945 1
0.677808522953405 1
0.933140976681097 1
1.05888012459281 1
1.10438929623733 1
1.73302938943143 1
1.29010507943328 1
0.396474303958073 1
0.61168262700116 1
0.573183322884192 1
0.518520116273681 1
1.00370831420886 1
0.701968607030229 1
0.742217938271898 1
0.787918201032285 1
1.23775858953983 1
1.20959037330764 1
1.31326149132784 1
0.704162115194798 1
1.10500654598712 1
0.984012431333533 1
1.66519830440758 1
0.785577440197221 1
0.446402905728212 1
0.661428906982722 1
0.628250628508644 1
0.435603444441272 1
1.20954060085786 1
0.74917018614768 1
1.6703736676734 1
0.414391231676802 1
0.453216506769514 1
1.42821338130372 1
0.82545947951966 1
1.09620680533731 1
1.05997151038354 1
0.63944477884851 1
0.815082789524317 1
0.472606203554399 1
0.790921506197579 1
0.582973601427236 1
0.76722080202913 1
1.39703489607298 1
1.2178654564629 1
0.947610784967788 1
1.01636501217155 1
0.574185368712717 1
0.410374468885802 1
0.549958344140374 1
1.36233211618116 1
1.10983734568759 1
0.778234835431998 1
0.511143829334819 1
0.619796417585805 1
0.656947194095081 1
1.5932872685347 1
1.18647410000483 1
0.73201795472592 1
1.80642767431197 1
1.33985307461586 1
0.258019255246256 1
1.16594261287853 1
0.967517167686389 1
1.15484026119768 1
0.876676626364576 1
1.04389196695373 1
0.653497507403461 1
1.86788713791383 1
0.60207930995257 1
1.04682895856651 1
1.04185561408295 1
1.09241841025079 1
0.282681629640973 1
0.9724935801655 1
1.17961855426728 1
1.1365183617358 1
1.28847773311068 1
0.550411280758774 1
0.582058053007265 1
1.43012220186829 1
0.688569141955582 1
0.927502911937872 1
0.792044821789793 1
1.14754412805669 1
0.571065886395187 1
1.1652170706779 1
1.38612338636636 1
1.06093264050395 1
1.06658704853836 1
1.08854126149447 1
1.34251580095924 1
0.647345917720859 1
1.11454675087323 1
1.43416697083402 1
1.098950717518 1
0.875992001921745 1
1.07432796910016 1
1.02336075937598 1
0.71184285781542 1
0.396774541150341 1
0.342278972094008 1
1.09437750745711 1
0.770443373275924 1
0.911307616352471 1
0.465237832448047 1
1.60567684406781 1
0.98376900179835 1
0.909078337308771 1
0.495073711507681 1
1.13520892618796 1
0.771109231247373 1
0.843632289453475 1
0.808558611477921 1
1.1955297104669 1
1.54929599272544 1
0.421923290008061 1
1.30100195315357 1
1.49740792029795 1
0.278921990035832 0
0.649927033405311 1
1.54145628179949 1
0.729523908458516 1
0.593479855573215 1
0.784797474533527 1
0.687779832373995 1
0.657030544392603 1
0.570305547110495 1
1.20183060848409 1
0.572318243913894 1
0.703625241885027 1
1.06750757352527 1
0.639676565096593 1
0.817880582936155 1
1.17805940416205 1
0.700975663588534 1
1.08526004504169 1
0.653177259549451 1
1.36576251088823 1
1.55654908123564 1
0.738752807242595 1
0.492840813237288 1
0.945745266472603 1
0.679775771399328 1
0.774645788141956 1
0.680123262392847 1
0.684134434434414 1
1.12446424249966 1
1.69314207382049 1
1.78283982034621 0
0.699652520527081 1
1.33679840589229 1
1.07852468826679 1
1.1368737633752 1
0.968626311921122 1
0.661900614711273 1
0.03966209053814 0
1.46461797179823 1
1.15329078007048 1
0.658117255977073 1
0.400009451096788 1
0.805947154503622 1
0.22683620327949 1
0.808882453333002 1
0.710136974586636 1
0.566973544742967 1
0.268999677071376 0
0.81667429417997 1
0.802111351333252 1
0.945449971606074 1
0.4644377593514 1
0.810720740712325 1
0.142125674149711 1
1.02837650094857 1
0.728838640754657 1
0.698965668320593 1
1.32329357642773 1
1.09019631279676 1
1.07157475441722 1
1.07730861735305 1
0.886890788316616 1
0.505057841770794 1
1.51290709648795 1
0.833377796931937 1
0.93378727116528 1
0.862565109897061 1
0.940191833628108 1
0.651474375784561 1
1.09000367964124 1
1.84047583002709 0
1.16769482090299 1
0.855620146174116 1
0.485544807225202 1
1.31864833260504 1
0.923237747447109 1
0.902519224241893 1
0.98619201760395 1
1.58943654433761 1
0.941999060331805 1
1.34036990722369 1
1.75851002379145 1
1.44770351697406 1
0.628674561052411 1
2.12902901771388 0
1.27820255646702 1
1.26390518401742 1
0.492922650322347 1
1.14842493733174 1
0.820606417240994 1
0.675282683875476 1
0.778870389226459 1
1.06690990557934 1
1.20602434864856 1
1.44628462123531 1
1.66173330892144 1
0.739698952682013 1
0.368887013180313 1
1.28324803042861 1
0.778282214463035 1
0.593607657005167 1
0.92102363122055 1
0.756742239788297 1
1.11980860662387 1
0.311688808924715 1
1.55146706890913 1
0.69956952090771 1
0.759519826936634 1
0.594400585154806 1
1.16145308363803 1
0.724163977504836 1
0.506343835145392 1
0.979609217672713 1
0.819929479611721 1
1.23315130705921 1
0.924834936581182 1
0.714619010525775 1
0.428393412430398 1
1.21209582445233 1
0.48102628121301 1
1.0223587192327 1
1.13975671853067 1
1.11105730013866 1
1.31652920053992 1
0.985990558107619 1
0.578090961516692 1
0.951394256845536 1
0.515793628339855 1
1.72518426587557 1
0.795511093023132 1
0.724636091509393 1
0.555101034555298 1
0.942968233630831 1
1.20531077827661 1
1.01675793631587 1
0.275043614018649 1
0.859976544626942 1
0.71815238552125 1
1.13565981051384 1
1.08799623707084 1
1.44240746135111 1
0.477612899064654 1
0.491263264653873 1
1.03629529908202 1
1.05184306078513 1
1.35320889690211 1
0.733279972818116 1
0.910056816570199 1
0.280602733625666 1
1.14599277660727 1
1.24318417156982 1
1.11641537770661 1
0.0819707087259814 1
0.50656230326188 1
0.652137165509289 1
0.765557021184851 1
0.579571511721879 1
1.17944894823136 1
0.892120680033304 1
0.72508150935349 1
0.860153288688767 1
0.763981464404314 1
0.744033078327925 1
0.333324468603716 1
0.913960518540188 1
1.13788984023506 1
1.26037333897577 1
0.685821367197372 1
0.893287484734384 1
0.769086468290365 1
1.43182932832012 1
0.384836829796224 1
0.735052578324141 1
0.955020066637012 1
1.03364581209035 1
0.704618633252709 1
0.661763811708534 1
0.230538977721998 1
1.01032544128836 1
0.561542305128506 1
0.670130797173694 1
0.798719047393798 1
0.831786106428622 1
1.32769234490781 1
1.7427071976854 1
0.479261257537526 1
1.58920565625874 1
1.24918196011183 1
0.477873362818205 1
0.829829264154091 1
1.00698273412192 1
0.968383908389922 1
0.738023404418546 1
1.08036357959708 1
0.700767657483081 1
0.95016613124574 1
1.94491786348352 0
0.735606611219385 1
0.970225171251609 1
1.01576835769243 1
0.913321456054472 1
0.370154603128364 1
0.563932084104379 1
0.350555682935267 1
0.980262642442447 1
0.770937713629551 1
1.28794887768176 1
1.42586395418555 1
1.11975684631555 1
0.52763421332736 1
1.2238360973647 1
1.05779274838765 1
1.2627335901665 1
0.967687720048265 1
1.22556623450165 1
0.890046220622833 1
0.908484998235547 1
1.46908970747755 1
0.861386520512417 1
0.998600394447052 1
0.860213019092091 1
1.61248125565047 1
0.787349352449955 1
-0.0797928144157057 0
0.616336653578863 1
0.742440100492012 1
0.625337985803504 1
0.922875250169277 1
1.07503682304619 1
0.778652388591974 1
1.15970856269415 1
0.61866567535699 1
0.789474162052223 1
0.841852788223224 1
0.933123246988066 1
0.615940054773673 1
1.55721628846223 1
1.12334869949664 1
0.559059707394923 1
0.79237989495185 1
1.00362993158016 1
0.86134536989593 1
0.69560349172212 1
0.568722341211648 1
0.997563639064474 1
0.115170789651659 0
1.51867480007562 1
0.846124859616764 1
1.1224144316215 1
1.08729591591547 1
1.24230051663498 1
0.764017204455721 1
1.35135340969572 1
0.693758435934456 1
0.687431581215734 1
0.593110707439936 1
0.605705252068517 1
0.475515843443365 1
0.89495579047304 1
1.1629627989942 1
1.16669092467276 1
0.790725489043247 1
0.883244424197366 1
1.29241739626557 1
0.772194213238435 1
1.27220650840443 1
1.01319912484833 1
1.15563943978226 1
0.826542718638563 1
1.09351302430084 1
1.1317230278835 1
0.550558072977717 1
1.36810036267455 1
0.166413169107607 0
0.38897300688757 1
1.16046797454783 1
1.00894369207746 1
0.372181605210728 1
0.0820921662774644 0
0.832730085679932 1
1.07791810423338 1
0.0163084017700991 0
0.908455350255618 1
0.848244719579994 1
1.19029280848484 1
0.194808094846278 0
0.894641405696927 1
0.653008204093301 1
0.956192148415291 1
0.924688409994355 1
1.14559626888788 1
0.603411214039873 1
1.51552994419294 1
0.849764830525714 1
1.57584755355108 1
1.6985278193268 1
1.01582410009959 1
0.995658359684665 1
0.5910247377618 1
0.675408728898995 1
0.584289774875855 1
1.48052136948439 1
0.754429016814067 1
1.25565967336732 1
1.29356781992934 1
1.11269440247785 1
0.703496885959797 1
0.593940988196858 1
0.441226788280272 1
0.276368149463157 1
0.573585800432191 1
0.761802926950956 1
0.515563445019926 1
0.701788186480193 1
0.888368804619973 1
0.641904866608499 1
0.852523891611409 1
0.198057115762007 1
1.26815120533979 1
1.19053684428213 1
0.444790395121014 1
0.568039519880655 1
1.11277596526393 1
0.661651963276495 1
0.193298788047529 0
0.988765799846128 1
0.630699070432932 1
0.540165220005811 1
0.36228244997762 1
0.456144843921429 1
0.663250039938042 1
1.30644665463986 1
1.51975839551459 1
1.10569722389446 1
0.24661960016184 1
1.04913323665755 1
1.90035622473289 0
0.874176810229773 1
0.510464966799022 1
0.12730265873154 1
0.683845192954153 1
0.922851488339011 1
0.97538610518098 1
0.0597227879248702 0
0.775821606442818 1
0.750852993196654 1
1.30530302225773 1
0.812236857825887 1
0.7599331311203 1
0.661572382863478 1
1.0692979043676 1
0.484033313000573 1
1.14419669317915 1
1.65082109523345 1
0.864418707941067 1
1.16199133429359 1
0.318339972997474 1
0.679538177663245 1
0.846213475136574 1
0.918189323582927 1
0.85974549712454 1
0.856718269625079 1
0.989145100346043 1
0.755902033860595 1
1.39591113135718 1
0.694047391165299 1
0.724930485272141 1
1.41897413917158 1
0.535296194350551 1
1.12723165585219 1
1.17203351978652 1
0.869607984227007 1
0.357782484392346 1
0.863463077414075 1
1.22488436009173 1
0.979833889295541 1
1.31261711162598 1
1.1169297696311 1
1.90759364636577 0
0.922053101460601 1
1.00317360136877 1
1.17347835160057 1
1.21622517275756 1
0.573667807038404 1
0.911715652251531 1
1.04254449108945 1
0.813077754066871 1
0.90630189248306 1
0.916943445766709 1
1.09952630488686 1
1.151821903949 1
0.729050988514459 1
1.03689966143956 1
0.989091022808485 1
1.69615246917623 1
0.954661555104111 1
1.62303420165677 1
1.39201274644932 1
0.811135329573844 1
0.85961631074369 1
1.70168869754083 1
1.18250495088798 1
0.640585245229498 1
0.829600281082015 1
0.803936998802434 1
1.25892210625269 1
1.4940370629982 1
1.72326595841202 1
1.1615980304604 1
1.18046134489796 1
0.676717825116511 1
0.565784453059142 1
0.510844456017965 1
0.444197391266487 1
0.545590431112255 1
1.29316958565955 1
0.945667273631458 1
0.654712034105742 1
0.765070174678387 1
0.539715157213587 1
0.799740655563887 1
0.743440413655375 1
1.31085284324517 1
1.03167968126199 1
1.01296592040338 1
0.907493604608455 1
0.709237628764505 1
0.753220521567744 1
0.458044634002652 1
0.791309603666748 1
0.967648062217241 1
1.20836635267507 1
0.927697128321735 1
1.0018855683538 1
0.453523644521085 1
0.755512437344939 1
1.3953888215681 1
0.747964523205318 1
1.0610838782903 1
1.14060463825804 1
0.724168090639948 1
0.726355724746263 1
1.51784219331844 1
1.48683392143543 1
0.576951512287941 1
0.97405041874832 1
1.12407044248823 1
1.21372778534833 1
0.506223200113462 1
0.283651969799773 1
0.729052125579477 1
1.44545913415967 1
1.04371516859762 1
0.556506643635734 1
0.489173741353704 1
1.22940334873421 1
1.26986476870151 1
1.02428509685112 1
0.487517588224621 1
0.783022979802214 1
0.838756773153957 1
0.630085914566302 1
0.797418063080948 1
1.1420402493347 1
0.944745774184757 1
1.09995246002115 1
0.820924750681944 1
1.6875359909868 1
0.177580137692271 1
0.587596121291746 1
0.870301568877892 1
0.859726093903864 1
1.1538295555563 1
1.0749329639863 1
1.04586030435944 1
1.08452884210239 1
0.633145225550149 1
1.86216531375955 1
0.668731371900998 1
0.999598120727167 1
1.26531645916423 1
0.265863524037439 1
0.632222629116339 1
1.1495902141254 1
1.22667110254868 1
1.06290884705682 1
0.452488744691253 1
0.972939823207136 1
0.594016311190684 1
2.08725682218038 0
1.11175135462218 1
1.15446754008076 1
0.756681054550564 1
0.496047360793642 1
0.201381339202186 0
0.731747339660399 1
0.889177691543587 1
0.906643778275405 1
1.39973188168631 1
0.566899836934131 1
0.603587694780553 1
1.6132323783863 1
1.25756220888984 1
1.09688872016141 1
1.28971621024542 1
1.05414337965817 1
0.463955100870808 1
1.02045650544761 1
1.41196259768795 1
0.501106802158809 1
1.1352469929601 1
0.757237144081351 1
0.747078008165733 1
0.373311952947198 1
0.953054045917333 1
0.690398788336511 1
0.752654927241311 1
1.23187221288109 1
0.962852571372216 1
1.40222107784137 1
0.377609493712362 1
1.48660596674285 1
0.516488287727297 1
0.905372321496533 1
0.413850602184499 1
0.351635214118603 1
1.05788519326157 1
0.334943654623882 1
0.738413940383195 1
1.5457537481776 1
1.09341737123418 1
0.806179498693775 1
1.30960276383969 1
1.16453324391629 1
0.682943181139581 1
-0.0152415645463613 0
0.59163935662465 1
0.884976332156414 1
1.36730711933984 1
1.41075962605605 1
1.06569653484651 1
0.619201964542656 1
1.10575061569843 1
0.788374815051866 1
1.22601201623459 1
1.05852551354727 1
0.96505671524128 1
0.584169178696249 1
1.24957963152908 1
0.640755139700731 1
0.72372824279586 1
0.933107461128198 1
0.365945089024099 1
0.969444619954425 1
0.724104219708932 1
0.218907670157291 0
0.226568624548276 1
0.581204106943474 1
1.22744488364309 1
1.02737633875647 1
1.52481944388545 1
0.675178592565483 1
0.925273463247487 1
0.694668893987209 1
1.36064253341973 1
1.1554125761431 1
0.845939355138343 1
1.11666298454823 1
0.765783874844648 1
1.19634545837566 1
0.89670074989683 1
1.16727608507021 1
0.751643378879689 1
0.933086376508688 1
1.56798645381801 1
0.841073114492333 1
0.917051973718815 1
1.00521242990774 1
0.351344429651378 1
0.664746312757076 1
1.38507618906535 1
0.649701219113764 1
0.963114522707454 1
1.26854963330542 1
0.956950091494526 1
0.696649494442863 1
0.886296594853246 1
1.29364239735012 1
0.948689481243508 1
1.1824726798308 1
1.4541959883004 1
0.872019828248879 1
1.23783425697488 1
1.04177331991469 1
0.615232016663439 1
0.232050574957904 1
2.01097042080616 1
0.717283897617915 1
0.489700462960455 1
1.3278104715741 1
0.704146369276905 1
0.679104240840964 1
0.96303277538222 1
1.08998724504564 1
0.867990046840171 1
0.965424636940343 1
1.23470519389575 1
0.470434312837947 1
1.48883386382389 1
0.383743542226513 1
1.02200698591365 1
1.08559116047605 1
0.97056597305773 1
1.00412996690364 1
1.63367779637913 1
0.780434857029459 1
1.1129363197695 1
0.401206024052277 1
0.821451478498786 1
0.667505646119411 1
0.401717231908683 1
1.03185041929256 1
0.719606539785466 1
0.74100576640602 1
1.05987850934695 1
0.754932545057509 1
1.10587860627154 1
0.780332101921511 1
1.15899041450343 1
0.906886674137197 1
0.635329448600221 1
1.35685751148631 1
0.533692139213347 1
0.16178619802554 1
0.751212122613865 1
0.826880219330727 1
0.510330108007999 1
0.623115429720289 1
0.563868345641025 1
1.18966749917048 1
1.33600796782619 1
1.35187064951702 1
1.09987365044954 1
1.00038511988447 1
1.03973343407395 1
1.17226190620588 1
0.721664763799269 1
0.52193137426585 1
1.35362161761795 1
1.4651474439766 1
0.558342106144176 1
1.08861684794333 1
0.711507874267534 1
1.10278651829909 1
1.41055330318935 1
1.28254738191711 1
0.864241409262918 1
0.862335287195096 1
1.06397996292042 1
0.510747506658412 1
1.34863624185547 1
1.33790120216023 1
0.515689548228261 1
0.651766331767233 1
-0.1067809890531 0
0.498236807406265 1
0.97066119865656 1
0.621554489648998 1
1.3062078919956 1
1.16072434645836 1
0.855918743005384 1
0.981963148992221 1
1.35752807675193 1
1.26869555967191 1
0.668944999387783 1
1.03033618767562 1
1.21858172882552 1
0.553117054199043 1
0.832838942894078 1
0.587031143097892 1
0.994489998827627 1
1.30669827678066 1
0.440458370071616 1
0.715845933807948 1
0.544632653699116 1
0.972091408395984 1
1.20064930624343 1
1.46738326139101 1
0.401000255311258 1
1.23829385772997 1
0.372892744191764 1
1.29234608518924 1
1.14546775760813 1
1.1777754617336 1
1.18667022671218 1
1.63001128765174 1
1.34527576480215 1
0.869902280731313 1
1.41529992445608 1
0.671804125936185 1
0.822974011318879 1
0.825181120160989 1
0.398938934973282 1
1.27701857593378 1
0.335385174362244 1
0.670701376906609 1
1.1143582979941 1
0.32108544549995 1
0.667773496787702 1
1.51361227114462 1
1.16488732099408 1
0.813669810127909 1
1.77234766231266 1
0.893227368460912 1
0.768606589524756 1
1.22077371033694 1
0.927326533434443 1
1.3768490557136 1
0.994473147984757 1
0.684692115918407 1
0.923436363461277 1
1.01567136141211 1
0.60208262432242 1
0.483530201037839 1
1.04355842197004 1
0.838643773369364 1
1.156564745118 1
0.71236902044088 1
0.28533269951447 0
1.40460346273351 1
0.856397818622834 1
0.85438517595371 1
0.471068886345531 1
0.567256709861295 1
0.865389934311754 1
1.23745756795419 1
1.21419592907489 1
1.32685236264343 1
0.506176495959153 1
1.08021289687773 1
1.15870756435979 1
1.26188737095689 1
1.29524363962766 1
1.17602394331849 1
1.01096660044436 1
1.03992127959969 1
1.19487066171926 1
0.491743147485273 1
0.644520557854234 1
1.05046143988221 1
0.984666656825703 1
0.961495123902658 1
0.873746046334991 1
0.632039125832336 1
1.10927936578038 1
0.335085073699092 1
0.719503331438768 1
0.803088367898727 1
-0.00064259828496202 0
1.01401767502027 1
1.0389994325892 1
1.60955787477771 1
0.708572240144101 1
0.90158345505441 1
1.70337958007825 1
0.828693539620771 1
1.36389792414768 1
1.647579905627 1
0.319253222022127 1
1.21068620173457 1
0.971839527566727 1
0.970538202865059 1
1.05231446392397 1
0.766266042679595 1
0.499461524201797 1
1.60116574969924 1
1.15345402095466 1
0.989389412439348 1
1.13814655764989 1
1.30043023397799 1
0.436798568386881 1
1.03921782165978 1
0.62644165006129 1
0.497733421991991 1
0.47145697066817 1
1.33938727692796 1
0.821982535632051 1
0.577003831385245 1
0.831457525705194 1
0.997695967084647 1
0.46910011979953 1
0.409205113025999 1
0.589098676303192 1
0.905344466007626 1
1.00005973240819 1
0.40230665882085 1
0.622932335568979 1
1.73755436523496 1
0.187050987436293 0
0.457024016311592 1
1.19554860778983 1
0.988939982296298 1
1.11760584599638 1
0.725174872690784 1
1.40898794903624 1
0.702424734914553 1
1.25619719563905 1
1.52137585084869 1
0.97317287844908 1
1.07773754186522 1
0.15231836003151 0
1.01327459619768 1
1.04373965445559 1
0.97129303995006 1
0.60763315230469 1
0.921761117377119 1
1.2570819002787 1
0.766014806061299 1
0.659082013973258 1
0.922738272582239 1
1.1719424266056 1
0.725170280347656 1
1.66833746748029 1
0.910021546217467 1
1.18568138807037 1
0.0556533017135758 0
0.92675702336565 1
0.582446650680378 1
1.61968111763725 1
1.60223237734124 1
0.587410415040107 1
1.15953370682622 1
0.482370879301344 1
0.880258808860364 1
0.724500071461408 1
1.5787591204488 1
0.750962227306208 1
1.32002349230384 1
0.949079120669459 1
1.03318652024475 1
0.554346107476298 1
0.967328822079482 1
0.382218469253555 1
0.656349837671261 1
0.640837033330978 1
1.20383280993321 1
1.03794969753108 1
1.32043213678334 1
0.309363008312437 1
0.740753171824685 1
0.700519201978713 1
0.484122071739017 1
0.810439301027175 1
0.235767891108939 0
1.29092732950451 1
1.48096330824909 1
1.08069691364876 1
1.08251070003226 1
1.62125226874575 1
1.42461410996597 1
0.314199237511723 0
0.851554715443397 1
0.919275912329567 1
1.29726092943489 1
1.26401958845471 1
1.08872498790745 1
1.14274263341545 1
1.12232053998533 1
1.23338274360317 1
1.2073378227753 1
0.557204349825871 1
0.712364816103582 1
0.859749690095936 1
0.712281042758809 1
1.52182582844656 1
0.799258719870745 1
1.3044511320536 1
1.59029655498767 1
1.54560116096686 1
0.747228357675327 1
0.833163779326701 1
0.874411902686732 1
0.630877429820471 1
0.707048789944331 1
0.939992200481927 1
1.27349420531482 1
0.505438486258274 1
0.665623693672019 1
0.354120623155935 1
0.731129991559719 1
1.05849786648341 1
1.22910202760059 1
0.600287561153482 1
1.09115792473828 1
0.598890974029619 1
0.941192901801356 1
1.62391954880025 1
0.899743987266601 1
1.65490620249193 1
0.834381272742006 1
0.919567553295465 1
0.915637580403595 1
1.07353757350308 1
1.31459607761494 1
0.89277668492515 1
0.878000340396954 1
1.12673310973867 1
0.781370715330899 1
0.59065928097554 1
0.797073646311782 1
0.742665066582907 1
1.21025714508142 1
1.67024514105893 1
1.65771011130124 1
1.01460637513819 1
0.566437820708678 1
0.599438655815614 1
0.483242635742346 1
1.02927754030162 1
1.49235905679646 1
0.304410510469413 0
0.683352552966403 1
0.903633838854548 1
1.40127561573316 1
-0.134002640595244 0
1.15035186423117 1
0.765154555607674 1
0.695904727627527 1
0.105191154651771 0
0.911217164865168 1
0.810851915116658 1
1.09045934545093 1
0.120163626961473 1
1.41794322645842 1
0.017231420162169 0
1.04349249306002 1
1.07864263822356 1
0.503241576311325 1
0.428453049216226 1
0.657961508713368 1
1.43768483204646 1
1.34167421662275 1
0.168259260000326 0
1.17819827149053 1
1.20577398634774 1
0.897710079584034 1
1.24865982299719 1
0.858418946089424 1
0.52170364442221 1
0.591911650837079 1
0.851121803735035 1
0.290261627034536 0
1.05984772460478 1
1.22097897459325 1
0.67578052223039 1
1.00774483782208 1
0.945123236219499 1
1.50867837876531 1
0.438101260356864 1
0.451645806669729 1
0.718967902606499 1
0.71487987399131 1
2.04421434074166 0
1.11121892605482 1
1.72073688582711 1
1.18131563371765 1
1.36854573557648 1
0.517109313183693 1
0.864661200232131 1
1.39168571268142 1
-0.05144153633369 0
0.323083487942612 1
1.27918315479878 1
1.51895270721291 1
0.841259687953856 1
0.501673152313506 1
1.09511221542554 1
0.693110648095879 1
0.731931570057936 1
0.335306668772688 1
1.29796331959439 1
1.10517299650791 1
0.928175326321407 1
1.40438689184424 1
0.0509670378918483 0
1.07743495768987 1
1.11297438520554 1
1.14536158769775 1
1.74747205399799 1
0.831384405644392 1
0.950717604632138 1
0.382955624990914 1
1.53854930579596 1
0.785734722409935 1
0.684770716911994 1
0.439217982456557 1
1.4306841843323 1
0.824986556279506 1
0.487103253672716 1
0.609900131838474 1
1.12770483428264 1
0.991514950090588 1
1.24702467155633 1
1.18714975775651 1
1.01915262653016 1
0.794744047995491 1
0.78428303894733 1
2.25410070579504 0
0.856822976849434 1
0.902309422012358 1
0.662615607759674 1
0.958600642228985 1
1.08898609416323 1
1.07740560567473 1
1.04838717983394 1
1.05153006286096 1
0.559685211869378 1
0.548554579700858 1
1.56073667953301 1
0.444534048209821 1
1.6277089462134 1
0.406501741902922 1
1.11701448063539 1
0.745919424548452 1
0.383735687070303 1
1.45345697887366 1
0.81717493812878 1
0.597752448342468 1
0.474959708725732 1
1.0996960063835 1
0.752881154957403 1
0.757448099954583 1
1.30478505119991 1
0.81652764734237 1
1.59864611908813 1
1.52547502189623 1
1.07411367651437 1
0.364910761593976 1
0.81367543862878 1
1.47522757077393 1
1.29180993947717 1
1.59070211759805 1
1.32821136259223 1
0.433663102026164 1
1.07322744253538 1
0.51114516573659 1
0.797376951927062 1
1.45851768279002 1
0.825723357391098 1
1.15800312934674 1
1.12225001614368 1
1.24140251500167 1
0.952670241942394 1
0.506179638039374 1
0.661059416962548 1
1.22930951021221 1
1.07813263704361 1
0.592476241591555 1
0.552932196150229 1
1.16168558149657 1
0.477532488035498 1
0.905969345554014 1
0.610109310240583 1
2.19897054548533 0
1.50944450017659 1
1.02129964480771 1
1.26135545687743 1
1.50443663343121 1
1.18997613083999 1
1.00662865351598 1
0.680958690322774 1
1.0060057115098 1
0.602346894162255 1
1.40392288619666 1
1.24732335149641 1
1.01403701129886 1
0.832996319189734 1
0.736606083381542 1
0.887388570956611 1
1.23664652694219 1
1.00829201539406 1
0.969265039694057 1
0.718577274426482 1
1.61738562011311 1
1.32167667937412 1
0.837868839742224 1
0.09472702456096 0
0.790608347926962 1
1.16821358975712 1
0.986918165390087 1
0.823149507749158 1
0.598880009476633 1
0.537551809042132 1
0.865286787179865 1
1.14919844035726 1
0.617411089109363 1
0.515662111703659 1
0.598180964409262 1
0.682605561261728 1
1.07044211352658 1
1.57170602327317 1
0.998502006576008 1
1.13738365003117 1
0.433146607329921 1
0.72804748676946 1
1.33227869590225 1
0.892185119024656 1
1.29523367634505 1
1.00527297101948 1
1.42682593911968 1
0.537873119956938 1
0.588605714587421 1
0.778403084896079 1
1.03373693730234 1
0.809972274847761 1
1.0456729589443 1
1.55078572824552 1
0.449633621613861 1
0.76091188493467 1
0.962172739145637 1
1.75157375147516 0
0.660504277504653 1
0.974406700088452 1
0.742468700390246 1
0.335282990193176 1
1.13794023120545 1
1.76443679721935 1
1.32733279860058 1
0.370548389724117 1
0.77684179749385 1
0.408492397711239 1
1.61203993868454 1
1.08871136207436 1
0.503073467011024 1
1.05993633116802 1
0.730656031372799 1
1.65432973027512 1
0.484210288975233 1
0.740107491502139 1
0.448441709497712 1
1.10341027404468 1
0.721295382990484 1
1.24468768952367 1
0.646535959849638 1
0.262014470991939 1
0.998787887227757 1
1.20457002707019 1
1.06768378470022 1
0.46378715165739 1
1.3273359494425 1
0.704784217302056 1
0.951146354896813 1
0.808958474600879 1
0.92441540043355 1
1.23944101800563 1
0.911960560299061 1
0.443691532136485 1
0.333819196620728 1
0.965734717414334 1
0.0864609505775196 0
0.877697577364797 1
0.661834534768407 1
0.826404482932601 1
0.907577482279268 1
1.787129919075 1
0.964276703781737 1
1.19498332158549 1
1.17335076756114 1
0.679811674027242 1
1.64839347467556 1
1.19031720039185 1
1.40228574998148 1
0.972030990056813 1
1.04493918035548 1
0.731319239463199 1
1.32424428754121 1
1.2121049993049 1
1.3691397070599 1
0.421501907407785 1
0.926281524943267 1
1.41265901083235 1
1.18598455015194 1
0.850650200481758 1
1.43146380036786 1
0.899848264395488 1
0.759628098552933 1
1.28385412523568 1
0.844340885013479 1
0.227549829606718 1
0.945482506857971 1
1.30533519613871 1
0.698864111298817 1
1.11276499555582 1
0.788173835258671 1
1.16388776653046 1
1.19012329831367 1
0.233025407649131 0
0.998891176770548 1
0.512302238877455 1
0.901747546930903 1
1.06619453763428 1
0.849610711734116 1
0.62773817578553 1
0.752421490458304 1
0.98795674905624 1
0.521105011868649 1
0.584404597333909 1
1.41872879055831 1
0.817373043795821 1
1.28998137724721 1
0.864273894316351 1
0.980526113472444 1
0.741306857784084 1
1.24112237334884 1
0.97399451954759 1
0.179636412960749 0
1.05245851190027 1
0.463895000947806 1
0.0443321606624732 0
1.2382937057991 1
1.31646769075732 1
1.06960328632933 1
1.81853668442051 1
1.21325330965603 1
0.835840166610648 1
0.921310377272236 1
0.932293966857406 1
1.04088808093243 1
1.03187868253275 1
1.05912530754764 1
0.581078175553643 1
0.931879478558117 1
1.0818926166369 1
0.914949172446228 1
0.999255129316532 1
0.82171829366122 1
0.805809325351901 1
0.639214096671467 1
0.762690877393058 1
1.19613493671666 1
0.486276411219531 1
0.757562650936606 1
0.86487880208172 1
0.367615474366519 1
0.875230480471419 1
0.359253061309232 1
0.899507723358724 1
0.616781875458834 1
1.20371150187811 1
0.951132544759678 1
0.660310198981405 1
0.330146318309534 1
1.316132193883 1
0.112143785612558 0
0.598377952810442 1
1.28821021909707 1
1.19386535969496 1
0.7023479992967 1
1.03872036337336 1
0.689079046592441 1
1.159999022726 1
1.23935590551923 1
1.04671985976699 1
0.606171285714119 1
1.31873017683443 1
0.53564437258057 1
1.34858067537602 1
0.743106743190818 1
0.900737595575796 1
1.00365884473723 1
0.817757133411039 1
1.42620926423127 1
1.23176441643921 1
1.56076760518592 1
0.779232809914455 1
1.34489758232288 1
0.810265939030999 1
0.979588720663956 1
0.619006470061458 1
1.28589759829952 1
0.543854541825636 1
0.839162022320757 1
1.48175579381102 1
0.86745658274659 1
0.816989120730682 1
0.500216841597165 1
1.72260047028439 1
1.04900895375684 1
1.25469191721976 1
1.07618197978928 1
0.913545769951847 1
0.63898301876496 1
1.36686692666385 1
1.12513983405763 1
0.275251764217646 1
1.08357115541524 1
1.25186938471023 1
1.21234076933433 1
0.872093573997542 1
1.52799603329424 1
0.915283911320447 1
0.346380087711626 1
0.924885408244544 1
0.899454166126462 1
0.655066274560167 1
1.20325243634505 1
1.35156053420425 1
0.844739883326776 1
0.652164034294449 1
0.681971664006889 1
0.68798495681739 1
1.95259883614186 0
1.10325777610511 1
1.10337123404391 1
0.70588062157467 1
1.12157113251665 1
0.715064144491581 1
0.555314123159678 1
0.738770619857552 1
0.670087517801227 1
1.35534725121218 1
1.12401530563843 1
1.0301776029724 1
0.79575189854356 1
1.13798862608944 1
1.01147838404434 1
0.380551078203711 1
1.61749295218181 1
0.827561251898477 1
1.01314664280878 1
0.753978734534662 1
0.826384133464005 1
1.12058630673832 1
1.6277071899898 1
0.584397191614655 1
0.172983717130675 1
0.903593003963224 1
0.270040677575434 1
0.791881838622529 1
0.517727336987232 1
0.206869820028207 1
0.401013700864929 1
0.861538860629108 1
1.24100716697932 1
1.38084370865779 1
0.489590460219561 1
0.783982455978252 1
1.32647717340484 1
1.12902678070355 1
1.23714630891672 1
0.873510842526323 1
0.5714232576045 1
0.973188134355242 1
0.815005329814873 1
1.22191003585515 1
0.745917837678018 1
1.18906604751775 1
0.518050254705681 1
1.20313704463862 1
1.03636324712744 1
1.38995375394985 1
0.783675152167658 1
0.754714311014614 1
0.624217354405783 1
0.455264272235516 1
1.04092780913706 1
0.594510631832011 1
1.11444119099047 1
0.320654462989154 1
1.03209155211156 1
1.12741325766413 1
0.615125662069711 1
0.542859253087659 1
1.46196101369575 1
0.745561549184591 1
1.0675797606843 1
0.935281572967632 1
0.459356078041919 1
1.35744741866582 1
0.179019056331168 0
1.78299999825944 1
1.46516954595123 1
0.628825925426773 1
0.853554935172767 1
0.50801260441383 1
0.456406845206723 1
0.947609086089153 1
0.263619256881534 1
1.30790937459931 1
0.507255933319654 1
1.00201358416937 1
1.30668496506296 1
0.825201280581124 1
1.27524761910228 1
1.02139212141164 1
0.764310617978019 1
1.06396988269747 1
0.711603275514481 1
0.437513305520935 1
0.372635102762189 1
1.3237993102214 1
0.604104481388734 1
0.935211824984465 1
0.892655524070209 1
0.254531129322996 0
1.09231219926967 1
0.365636327531817 1
0.383300513394836 1
0.945657152371787 1
0.416220972210594 1
1.06625450276949 1
0.089118659588921 1
1.09168922761768 1
1.40798735160365 1
1.09650224899402 1
1.0660762057835 1
1.56848201210412 1
1.14943047153206 1
0.611320714321336 1
0.530955340742669 1
1.04432255294304 1
0.794714827788087 1
1.33947072585653 1
1.02355252380605 1
1.61040336033327 1
-0.0223221998759317 0
1.64942291252362 1
0.551799870015192 1
0.392241167744933 1
1.26127138660717 1
0.367375933879715 1
1.82362355146942 1
1.50897686739118 1
0.689735279727361 1
1.1536945786404 1
1.10650877319204 1
1.60788820728892 1
1.04611635285593 1
1.24504030954926 1
0.783093050751158 1
1.0328456662773 1
1.13013939280146 1
1.26307481773203 1
0.829667246322732 1
1.14538677861608 1
0.465867461994473 1
0.646205271850385 1
0.273402416053825 0
1.2184414046324 1
0.394290234549367 1
0.95862106328968 1
0.920687644918584 1
1.33332059425425 1
0.834197552904938 1
0.274451318403656 0
0.47269142568037 1
0.854576668651003 1
1.15775563215035 1
0.232830678605213 1
1.16798015042033 1
0.969551906676141 1
0.920087424676029 1
0.644056274040623 1
1.13658491861919 1
0.235452623637415 0
0.593537910143566 1
1.58917156409912 1
0.238594214826593 1
1.12482689892374 1
0.835139744900038 1
0.71061327168608 1
0.38420215134069 1
0.881059294637015 1
1.37064212573818 1
0.670668812746941 1
1.39494234714463 1
0.812210282006607 1
0.145881129158975 0
0.753090583690076 1
1.04245899657816 1
1.21883020451437 1
1.13253126454463 1
1.03139986871034 1
0.549654060306406 1
0.967149223458381 1
0.819843419710691 1
0.530308034282775 1
1.01470333640062 1
0.874127748302236 1
1.21669585777967 1
0.588137028281172 1
1.05344205493616 1
0.921549609083307 1
0.641807016416803 1
1.1302799143761 1
0.781723160116732 1
1.32834911370609 1
1.17243706636272 1
1.20405235851282 1
0.557737534197376 1
1.41467967087715 1
0.678397528355003 1
1.0996762686785 1
0.828341827636963 1
1.48509606692538 1
0.785111989853419 1
1.21055719740534 1
0.999154630601354 1
0.472426943084993 1
0.955594909439871 1
0.926338720609228 1
0.753706981001228 1
0.69852102677738 1
0.813978520147076 1
1.03243943913031 1
0.554373566523889 1
0.704684625472066 1
0.749266088264158 1
0.85179420024027 1
0.716372002756939 1
0.730992651048082 1
0.773987114402718 1
0.438041399831912 1
1.84217287859192 1
0.908145021298028 1
1.36394496813086 1
0.526689898362552 1
0.88389619642436 1
0.709471511231014 1
1.303998087217 1
0.597993447020319 1
0.884433865292505 1
0.420952154370534 1
1.11458571031513 1
1.2563040698333 1
1.33562605899574 1
0.879855218497594 1
0.449213518595063 1
0.59506550873164 1
-0.11009280254146 0
0.605281225090524 1
0.892362753548706 1
1.42381200796959 1
0.765890382464464 1
0.562968766444057 1
0.793375044669503 1
0.708446182877864 1
0.935424788478362 1
1.12103367205398 1
0.152924671471074 0
1.07700772351669 1
0.467472101660441 1
1.0491559108211 1
1.06107092984924 1
0.895536641091102 1
1.03698927302527 1
1.22598147876567 1
1.11779485316521 1
0.790673489025113 1
1.13466635635749 1
0.591839226567908 1
1.44769572955116 1
0.659085678418273 1
0.754807014338511 1
1.32007817061724 1
0.633914189073253 1
0.624550549268203 1
0.626945347949011 1
1.08608248571521 1
0.639981595747739 1
0.441829091987339 1
1.35520205032386 1
1.23102378027017 1
0.899461439258024 1
0.808839498003534 1
0.85805297277142 1
1.82440830440617 0
1.26644168444838 1
1.51620144986901 1
0.978627879057566 1
0.940562301042129 1
0.904888160182706 1
1.07990597571068 1
0.499888079087112 1
0.964746961928806 1
1.24427590746339 1
0.704581577785545 1
0.763774065751116 1
-0.029308231307196 0
0.608821520724268 1
1.36134238220163 1
0.795256242595839 1
0.785971088628263 1
1.55749699002253 1
0.90965083919347 1
1.56944942567765 1
1.14009537668404 1
0.604640295710448 1
0.71573764884301 1
1.16307663131483 1
0.158985840675004 0
0.935284278035529 1
0.537269548473776 1
0.998478812456006 1
0.788691563034661 1
1.09886427995347 1
0.754082525337187 1
0.638956604748621 1
0.551467210028361 1
0.789253557298798 1
1.02690498803018 1
0.498333395559811 1
1.05231902892673 1
1.20035727142398 1
1.00933108330236 1
0.51475080617154 1
0.452454755635851 1
0.611624353516743 1
0.470518737082982 1
1.15826335925911 1
0.742501324320353 1
0.260551235215831 0
0.85060558188533 1
1.12032014279669 1
0.933406613950433 1
0.618775056455341 1
0.9959773877425 1
0.932429290035625 1
0.617044161084704 1
0.814694127648948 1
0.623307466125793 1
1.01353557231776 1
0.0865708162280546 0
1.1969403179076 1
0.893207698677202 1
-0.0923563303096516 0
1.63518524209316 1
1.35780987564144 1
0.817865977723146 1
0.412037183061755 1
1.70482204476738 1
1.66334388408382 1
0.85778967927446 1
0.530815298225541 1
0.804239809970249 1
1.33599582488529 1
0.593336690881543 1
1.23528311200999 1
0.878548232315956 1
0.482006291315503 1
0.517954635443582 1
0.272069167883223 0
1.13344076503513 1
0.814776584582003 1
1.32407597741024 1
0.743430391072456 1
1.7583636150028 1
0.260695964026688 1
0.620325751763728 1
1.57105980167488 1
0.725847100734414 1
0.30390999658259 1
0.146790127315091 0
1.2724542910524 1
1.07455983417646 1
0.691678943387924 1
0.810031074660292 1
1.42448761810876 1
1.11858033756104 1
1.3539502636428 1
1.27535079185758 1
0.950160669991202 1
0.423820014679483 1
1.52923747076078 1
1.2154158483785 1
0.073954269242941 0
0.498642803012945 1
0.745768963859691 1
0.830677811287299 1
0.182979317313891 0
0.453840673038181 1
0.559754072856526 1
1.36864440345824 1
0.442289046395344 1
0.898519622705716 1
1.05311433343847 1
1.89827942779295 0
0.162198602302664 0
0.519716097328508 1
1.16853233305594 1
1.33267313865631 1
0.841199912362683 1
0.96342918844098 1
-0.193937902973834 0
0.663639294334249 1
0.861267938245972 1
0.609123722808169 1
0.686364726641159 1
0.604978782663803 1
0.753239118547492 1
1.01031670484212 1
1.28723660868921 1
1.49347557395468 1
0.586886808654916 1
1.37184021855894 1
0.541229376996863 1
1.4673389921159 1
0.829899078022615 1
1.27858409309132 1
0.72037354048062 1
1.56847036277812 1
0.882454459584229 1
0.626611005089292 1
1.24971174388429 1
0.747444085279257 1
0.983548797704703 1
1.13137069688558 1
0.814197353287597 1
0.822567760468347 1
0.609742718180203 1
1.13846354081429 1
0.750856908697983 1
1.21056828689998 1
0.619669562773209 1
0.648276074537068 1
0.259453360244662 1
1.0812798395236 1
1.50359046992795 1
0.410622721557055 1
1.43711297679927 1
0.84724205886469 1
0.639064932262196 1
0.931156558677419 1
1.38752782994336 1
0.853076189979589 1
0.530622282307793 1
0.763441708410758 1
0.914185806881034 1
0.955644023325515 1
1.42097338302057 1
0.421095868474941 1
0.838938658161126 1
1.28018223146122 1
0.681255045258256 1
1.0763525346701 1
0.781759704095964 1
1.12485088399163 1
0.574844734164421 1
1.18532018766174 1
1.29900295260536 1
0.85600309880448 1
0.820591658166588 1
0.765913116562412 1
0.823672396930248 1
0.80794418389629 1
0.685530435731276 1
0.75380242683801 1
1.31108469950911 1
0.891990203087381 1
-0.12633962184797 0
1.25940560499318 1
1.05777672260463 1
1.0409168055511 1
0.505997896987412 1
1.06249240487193 1
0.991448774854164 1
0.671204481208096 1
0.649644362113451 1
1.00299438268241 1
0.969845498218943 1
1.12174589709699 1
0.992619118104356 1
1.18250333726942 1
0.496762609372668 1
0.673382530539747 1
1.09184463268482 1
0.713006799092282 1
0.506691125004316 1
0.88239139199006 1
0.598300152508604 1
0.897944034072268 1
0.453718609763348 1
0.463507962778672 1
0.859593473509402 1
0.543878025356651 1
0.61592883360608 1
0.732552727162682 1
1.62378958551292 1
1.09849857350156 1
0.759060989352902 1
1.86744554319798 0
0.949030587301368 1
1.58973015731697 1
0.592150901374469 1
0.949092576244439 1
1.26810822784247 1
0.959441188638984 1
1.10425790723604 1
0.544777447180546 1
1.00689220174448 1
1.7013846954427 1
1.15654861506354 1
0.497249221203756 1
0.840688261160816 1
0.833717261300027 1
0.596640756877101 1
1.01613032691075 1
1.34372868847696 1
0.874994500190777 1
0.966288441404171 1
0.784911649869399 1
0.706012185207448 1
1.23216737802509 1
1.26970524120501 1
1.56116661649111 1
1.14294831644118 1
1.17453166115742 1
0.92327123917329 1
1.5286085718027 1
0.920095459320243 1
0.80630656356695 1
1.14085041280494 1
1.65521524650954 1
0.256730070145505 1
1.54987494890892 1
0.78647312280197 1
1.27030116580272 1
0.42678741921881 1
1.10327541781238 1
0.876392097594055 1
0.602334235944128 1
1.3574837766596 1
1.13249485647089 1
0.228844243254771 0
0.735472401690491 1
1.1787027137923 1
0.73921258590186 1
0.513687563963179 1
0.575530301496838 1
1.35226181080354 1
0.574730002399879 1
0.723665034825055 1
1.36012907994345 1
0.919123820448692 1
0.584332839878693 1
1.35614225494522 1
1.14931266373699 1
0.61333352336423 1
0.725000896134421 1
0.658263268951024 1
1.28263603173395 1
1.2629777187072 1
1.33378371223112 1
1.26872894626804 1
0.722835558392512 1
0.870797975229609 1
1.32859299062419 1
1.45099299299124 1
1.5411101507444 1
0.350188850049721 1
1.09765069871984 1
0.577072232797144 1
0.432701316859153 1
0.329334467605372 1
1.32753575265173 1
0.843981077046861 1
-0.0153547705672723 0
1.22087498347813 1
0.872729869536445 1
0.643559670383707 1
0.801084933976679 1
1.13889289809875 1
0.825446131454513 1
0.549152144864836 1
0.429828442836966 1
0.650316856713482 1
0.612442423115147 1
0.565140954980498 1
0.818812485737427 1
0.921151439732333 1
0.824932957537229 1
1.14970865128773 1
1.35746136319911 1
0.568011456815503 1
1.21028734811405 1
1.11261393708291 1
0.664890970084838 1
0.794304242890157 1
0.465876029911739 1
0.267486773307964 0
1.06037518618885 1
0.739887865515704 1
0.814774232449732 1
0.724616910533956 1
0.640136969034474 1
1.21171369446772 1
1.45344240576753 1
0.810681801785107 1
1.24649267123735 1
0.484678046502839 1
1.24551729596248 1
0.0305917110630545 1
1.03466245844983 1
0.973234705853789 1
1.10099145805835 1
0.874037159179688 1
0.826421253157048 1
0.60478539472704 1
1.28301920312482 1
1.24229609610196 1
0.793305825887198 1
0.0782241473452176 1
0.636839929202549 1
1.99254723537942 0
1.23343723948926 1
1.44483902819963 1
0.594839597343326 1
1.13960892347552 1
1.11057707079056 1
1.00069495066525 1
1.39403716658936 1
1.16012419342849 1
1.67243075974413 1
0.877570189775975 1
0.843403838596976 1
0.944402359387294 1
0.566416480909086 1
1.03973809655273 1
0.601539133452149 1
0.923943268573488 1
1.11446325654308 1
0.562992563433958 1
1.01353702890755 1
1.30094758999064 1
1.5554200013339 1
0.808166426060451 1
0.985343445936086 1
1.30011200300171 1
1.18329089447578 1
0.666987097005469 1
1.19428310490377 1
0.781904321855953 1
0.0720967598577708 0
0.945631817362168 1
0.861233934865199 1
0.671149280960317 1
1.10407987959892 1
1.36678611859621 1
0.823846821266243 1
1.43704368375637 1
1.16811715388881 1
1.24729793757499 1
1.39004768905047 1
1.17265917451416 1
1.63052144645936 1
1.08258036931256 1
1.34705989156982 1
0.968804970596782 1
0.714271683843154 1
1.3763576965102 1
0.645792399092581 1
1.26260271514162 1
1.13870750035759 1
0.48356996046834 1
0.447538756107085 1
1.16395389974159 1
0.840548379900635 1
0.760369007256833 1
1.35898854434296 1
0.682699460544948 1
0.67762130610493 1
1.64136912269915 1
0.988806408957169 1
1.95120371344757 0
0.274436623926605 1
0.935231411900972 1
0.499719650652835 1
1.58466031834707 1
1.34825915594586 1
1.37018058280432 1
1.29496841224856 1
0.884110148335874 1
0.655766696154668 1
1.44699106355588 1
0.803315712198877 1
0.691306030459113 1
0.540900110674973 1
1.31856188528179 1
0.961177278296551 1
1.1513563305984 1
1.07656194159517 1
0.636787021384218 1
0.315255625902766 1
0.252474367839425 1
1.06968164327143 1
1.00646328331553 1
1.12746726359856 1
0.523825180774498 1
0.472095143442487 1
0.760373890893195 1
0.573256855420914 1
1.12780366199114 1
0.655775261627083 1
0.0957858121364836 0
1.08863401889471 1
1.60347199602032 1
0.735111810180939 1
0.716513202835172 1
0.59410067708408 1
1.37607772196096 1
0.641239580459638 1
1.59834251396451 1
0.456776713423686 1
0.331826046232519 1
0.499468020777399 1
0.822676937412102 1
0.920604884479143 1
1.10708173119893 1
1.29807986474074 1
1.01763849409233 1
0.487705982834962 1
0.979869831827895 1
0.967022126671641 1
0.858897098800737 1
1.15732276478839 1
0.809120814500386 1
1.25269899099052 1
1.2402834151905 1
0.699804876213925 1
0.329135329116488 1
0.569753108372542 1
0.965908853243962 1
0.652346956419867 1
1.12802068556784 1
1.02791364505319 1
0.687176850799091 1
0.318311623794781 1
1.27704507872007 1
0.756715139305592 1
1.29825655002323 1
0.984835876440463 1
0.929521724609645 1
0.458996386213575 1
1.11777399950105 1
0.840692719485319 1
0.666707939805926 1
0.889367166106687 1
1.2555747088113 1
1.42156864175834 1
1.07851508585471 1
0.935375254167185 1
0.823632180702519 1
1.18560558794366 1
0.979386567048373 1
0.300304344202869 1
0.891133648197121 1
0.919862390149619 1
1.06433957265507 1
0.9481529491006 1
1.74086275731169 1
0.812727550085865 1
1.65266585753691 1
0.910476452579567 1
0.519531714568416 1
1.08667690547633 1
0.552837592089601 1
1.3072570746916 1
0.611125128755596 1
0.644279587938878 1
1.10012313095239 1
0.850437213435569 1
0.972139719417493 1
0.734052449129576 1
1.08049633246109 1
1.54502207395543 1
1.02032055769746 1
0.81702191391732 1
0.897744069286501 1
0.963437399602239 1
0.183666852604406 0
0.987947042584684 1
1.03080580582187 1
0.931464801836354 1
0.8761005087297 1
1.51138578799511 1
1.28948848899828 1
0.781916865233008 1
1.50271357697638 1
1.21215880561457 1
1.82595979873353 0
1.15012085477343 1
1.97844454384785 0
0.866505573596303 1
0.206697279490603 1
0.545495239915887 1
0.648908386143541 1
1.2854169792755 1
0.995854057250612 1
0.734052871430593 1
0.305260592893197 1
0.981879182149612 1
0.486388508335467 1
0.225899221794592 0
1.08015088939075 1
0.529284010925039 1
0.846857340127285 1
1.56771674066437 1
1.164640533772 1
1.37494945534073 1
1.1443791876827 1
1.5988211025786 1
0.847144107767474 1
0.79220567824292 1
1.38210401456968 1
1.43892766813419 1
0.745108662915254 1
0.954150529903391 1
0.597099257078722 1
1.12224195550127 1
1.50743750304793 1
1.15415869814294 1
1.1824544293816 1
0.889426648338113 1
-0.206295887217788 0
1.04814051305116 1
1.33773631275095 1
0.700265096358677 1
0.862553331529441 1
0.75465828795935 1
1.45238597193749 1
0.959152153780211 1
1.19714188034172 1
0.209074394512929 1
0.811856201224601 1
1.00049872653251 1
1.39024023098678 1
0.983115829617638 1
1.16100390503963 1
1.38298845497248 1
0.653909604563766 1
0.622902706672839 1
1.16009743540043 1
0.997485099667754 1
0.669343242919809 1
1.25308926415275 1
1.12020064523904 1
0.925549228402686 1
1.11981627780208 1
0.205414317033929 0
1.07780825855313 1
0.64970253932452 1
0.839131969017529 1
1.09201719876599 1
1.18708806065516 1
0.417279828685353 1
0.852776360441816 1
0.523822766213494 1
0.684172742754999 1
1.01955009389228 1
0.71026647444714 1
1.49562738337245 1
1.29975618602169 1
0.803379308321496 1
0.929388898448149 1
1.32712212672306 1
1.12510340700596 1
0.0671316836592624 0
0.973791258274827 1
1.12008785965873 1
1.01149644091391 1
0.509252821300284 1
0.708473761954363 1
1.04843656194172 1
0.409575549220549 1
0.647411263403825 1
1.32644003529374 1
0.906806062308138 1
0.410088179902164 1
1.76864227634369 1
0.954040051665169 1
0.709100932505993 1
1.05906636609661 1
0.304233367310778 1
0.465560982426911 1
0.835241416707102 1
0.989669118767558 1
0.612739435331943 1
0.56550904288563 1
1.09658831924204 1
0.611283085382696 1
0.453573593893506 1
0.0810503207813804 0
1.12614674870801 1
0.913581442968969 1
1.1988205403313 1
1.363181611654 1
1.03423517172688 1
0.619393107480127 1
0.807728914705041 1
0.497529710287385 1
0.700672448661807 1
1.73069639190119 0
0.80581323057973 1
0.376121221166567 1
0.508075994354704 1
0.496853070759115 1
1.23180348119904 1
1.1497536635017 1
1.70214291634993 1
1.2203532740679 1
0.977630597608838 1
1.24393901616953 1
1.47313447408455 1
0.68043723116537 1
0.380637297225613 1
0.324583848460875 1
0.870644722523054 1
0.929210775036846 1
0.974603999915604 1
0.300591619841974 1
0.72007063594039 1
0.967124897320141 1
1.30145044432817 1
1.23426613365682 1
1.2162071410651 1
0.899331025449807 1
1.02075287611369 1
0.915599259949142 1
0.00606105522785096 0
0.764407588761907 1
1.53037748900729 1
1.60860901208927 1
0.967359665452409 1
1.43465194206519 1
0.938032782406226 1
0.87818986410701 1
1.02969463508073 1
0.762376851997406 1
1.12799228558294 1
0.306391777495868 0
1.7233310981874 1
1.1621521469101 1
1.2383914546612 1
1.39464312872774 1
1.16807498354398 1
0.58643440674132 1
0.799788665357844 1
0.666678589740913 1
0.869930106098251 1
0.484571471488602 1
0.84702692461948 1
0.532839160412678 1
1.03014719067738 1
0.56397027101123 1
1.47842950535817 1
0.673815035172932 1
1.25451824093437 1
0.960057905443326 1
0.548879878467895 1
0.448228108082335 1
1.18538070562138 1
1.48585478547816 1
1.26601176387299 1
1.08310122338539 1
0.98585769148386 1
0.776635365960598 1
0.755989771108153 1
0.824204194742626 1
1.06172583611753 1
0.493189938166871 1
0.613158829873305 1
0.821751620973648 1
0.774635148140958 1
0.65308108818852 1
0.859876811504235 1
0.779521174315846 1
0.114602120141344 1
0.741586692531381 1
0.696302804092726 1
1.14405314667356 1
0.979758799843186 1
0.644504776984385 1
1.16941345532045 1
0.450896501579789 1
0.84401826573567 1
0.799985991353819 1
0.408574111502955 1
1.12245078376376 1
0.754888544083403 1
1.47615141135816 1
0.66439194473064 1
-0.0757081880930374 0
0.872836179505865 1
0.581052047962395 1
0.492885789601467 1
0.737203094327046 1
0.410232641711859 1
1.13178692767434 1
0.702102614485943 1
1.61324966905989 1
0.75568746513665 1
0.620550017728197 1
0.502798678494992 1
0.473529164717099 1
1.38012688567665 1
1.28297286429336 1
2.05445685947237 0
0.384568372893534 1
0.777414620379557 1
0.762121550201538 1
0.696513536080288 1
0.724454299044919 1
0.769874514616214 1
1.78491283730026 1
1.33705909995872 1
1.07409891270754 1
0.497518854246717 1
0.0866761789658004 0
0.800595689497653 1
0.851721359717428 1
0.502623731261492 1
0.91373985874366 1
1.7760889441443 1
0.556363336966378 1
1.01684839795212 1
0.687580786169443 1
0.568107147992625 1
0.639179721221888 1
1.27522477203478 1
0.423886713556781 1
0.699857908156393 1
0.939714471050358 1
0.864183498683222 1
0.261248836446938 1
0.697173369359218 1
0.794418575497189 1
0.48219091147088 1
0.575104915388388 1
0.527370358842783 1
0.732937314216539 1
1.24196675000202 1
0.505125030434809 1
0.514122189787218 1
1.07590598846493 1
1.29390242911897 1
0.714640736620276 1
1.4143082028324 1
1.35863241092997 1
0.126077324446675 0
1.38822203157669 1
1.14329619699799 1
0.0848464446670663 0
0.960473926717453 1
0.908768843593651 1
1.30465798469559 1
0.665534357681262 1
0.798963941006998 1
1.13702898686048 1
0.663606031835904 1
1.29151994057231 1
1.58318166731984 1
1.3111928638354 1
1.51292824915372 1
0.992332549622555 1
0.690630422511088 1
0.788803352200618 1
0.600194495705208 1
1.30298625992504 1
1.14632090498254 1
0.99852291495574 1
1.11050719429463 1
1.09196283305358 1
1.53668954765139 1
0.751145372495055 1
0.887614221107924 1
0.963737053090389 1
0.312446226886746 1
0.864524644750375 1
0.756121379773692 1
1.18054862482993 1
0.769053501068926 1
0.745366971577554 1
1.81506178241735 0
1.01986006117214 1
1.30789109815477 1
0.733869059159839 1
-0.204687758913381 0
1.83336937928441 1
0.624033406738137 1
1.22807933635854 1
0.559930764089137 1
1.13429622147057 1
0.82817451181241 1
0.794183732810531 1
1.00864522095464 1
0.868693604215129 1
0.621693442634069 1
0.883039256261912 1
1.17356872014533 1
1.77311866485578 1
1.50115580318104 1
0.931566040455537 1
1.03738226491502 1
0.631579734874016 1
0.33116719007539 1
0.935168708277827 1
0.869135242152564 1
0.109951790521227 1
1.11074442658105 1
1.34626401578391 1
0.633925448605221 1
0.881969919123391 1
1.04854413881678 1
1.58256212275636 1
1.60777572129276 1
0.767661373481956 1
0.631514575659715 1
1.00393309288456 1
0.451857602921714 1
0.550465421486406 1
0.569791475507279 1
0.106131747848784 0
0.611286723785547 1
1.45422527398251 1
0.52197440026279 1
0.861212043987514 1
0.601111320911972 1
0.692887158862836 1
0.920365183584256 1
0.690653110018514 1
1.39451342502888 1
0.65083279894875 1
0.206633127941753 1
0.304350728359032 0
0.797413724345263 1
0.964562911559703 1
1.10661141259204 1
0.410202791456998 1
0.849974471954645 1
0.886299065478643 1
0.94720774124367 1
0.66306050261233 1
1.25518876415911 1
0.915959871727786 1
1.04703517514309 1
1.45086422959721 1
1.33364619350568 1
0.928713358971259 1
1.11448590793917 1
1.12174808616228 1
0.714098567478985 1
0.824661384530568 1
0.894363614666245 1
1.3470911228749 1
0.470708267408707 1
1.06989442470621 1
1.27147079578943 1
0.916791302921003 1
1.02322246259718 1
1.16223331211921 1
1.195574946735 1
0.973593723021714 1
0.792100817978696 1
0.128512631586671 0
0.843423653890179 1
0.173432388443571 1
0.600189989157266 1
0.793313835853037 1
1.59829734081512 1
1.10809979642575 1
1.37403259421075 1
1.19823670754666 1
1.18042226284472 1
0.838041189458533 1
0.80748234826493 1
0.895638838610743 1
1.10723549303389 1
1.17948359146562 1
1.13977178012359 1
0.623718217394515 1
1.4459547777275 1
0.185580789440361 0
1.00545216922843 1
1.25464876818607 1
0.927374102939309 1
0.696956632269795 1
1.07511739934148 1
0.914052137192233 1
1.04836280014718 1
0.797046965782754 1
0.0947623457594791 1
1.20092141855055 1
1.20706402876836 1
0.821565563889934 1
0.605489508630536 1
0.894938091300134 1
0.82767147350144 1
0.632482041819264 1
1.1329484355055 1
0.421179673817164 1
0.930527905248847 1
0.664487304451407 1
0.822262819377759 1
1.40795712576099 1
0.286549926218594 1
1.22923805597282 1
1.05379767157624 1
0.737484225599295 1
0.692801213000536 1
1.03877379273993 1
0.68234706156755 1
0.79377788012397 1
1.03430842351178 1
0.658228302064841 1
0.939339512654626 1
0.732609682946448 1
1.17828680012232 1
1.23660193201397 1
0.758760027399482 1
1.31328272130456 1
0.677944021236691 1
1.21264944772491 1
0.871628362162572 1
0.355242775406273 1
0.80018272615754 1
0.782957536417324 1
1.36458132546016 1
1.17480727117686 1
1.02642528246656 1
0.303547377890943 0
1.200855289823 1
1.12296460803889 1
0.957113954191647 1
1.29709152991138 1
0.934487730238867 1
1.37525735435686 1
0.991062702914216 1
1.31104253857868 1
0.879276333420322 1
1.27014547650347 1
0.684447483677017 1
0.0810093593419324 1
0.373985351156633 1
1.06876555219233 1
1.18651684399407 1
0.900121130992976 1
0.796757132711977 1
0.326431555326819 1
1.07017668262128 1
0.832874878216042 1
0.733759940750944 1
0.217030344627665 0
0.346315235388086 1
0.72376662569617 1
0.637786981327553 1
0.633705308747109 1
0.75087699504635 1
0.709866084849311 1
0.747208633708621 1
0.7197080933223 1
0.686746761234562 1
1.54669770187497 1
0.877825279885876 1
0.972903263245488 1
0.602790348159608 1
0.475024462961849 1
0.265900927083295 1
0.307633342920516 1
0.804107847999288 1
0.99939090080352 1
0.918146779730728 1
0.880639754242362 1
0.880166265249803 1
1.31546350538677 1
1.17966548732898 1
1.19034036631699 1
0.919500829270765 1
1.52891767738553 1
0.796735815124333 1
1.45395751137225 1
0.801710047922896 1
0.760426787929647 1
1.44061087627613 1
1.49996448736609 1
0.524050808761893 1
0.784553493478858 1
0.675160835503955 1
0.333574347916074 1
0.765299288516711 1
1.10421532074072 1
0.916969219049388 1
0.620926694655866 1
0.673805738993715 1
1.32600002305874 1
0.655785862969989 1
1.72614330714925 1
0.841573750647876 1
0.754463972531374 1
0.777138612617462 1
0.549394069170805 1
1.40324888083438 1
1.69800978388231 1
0.727964359595056 1
1.44869917150351 1
0.353288155367123 1
0.65398160679952 1
1.31240472842526 1
0.619330342137783 1
0.528245683314576 1
0.390960206950123 1
0.627129326335902 1
1.19891012849634 1
0.326478431912987 1
0.902014473578808 1
0.948199181259829 1
1.35093463008529 1
0.763305703377042 1
0.879346470498636 1
1.09506577681651 1
1.85746680002458 0
0.884153008032929 1
0.992119939741561 1
1.09984569280674 1
0.275078735110474 1
0.612421460773426 1
0.92060105712508 1
0.623174352495683 1
0.693860831753673 1
0.73043409549951 1
0.810970431671726 1
0.354417828301822 1
1.02296849332776 1
0.730342909486951 1
0.230598213394103 0
1.019030215617 1
1.74841150111783 1
1.12360758167396 1
1.12871897872701 1
1.02918171573202 1
0.931107992188644 1
0.948298037091366 1
1.00984447991692 1
1.41219502002314 1
0.417069675112772 1
1.08935015666444 1
0.82784975180758 1
0.558592323939495 1
0.797846892993345 1
0.360662263747618 1
0.645833155003143 1
0.884409289839883 1
1.52366895349682 1
1.08227390208475 1
1.2338211773706 1
1.14592659202981 1
0.507321249358312 1
0.907651199040525 1
1.03346285946864 1
1.44753635247967 1
0.867691769060162 1
0.565622398744267 1
0.689435526478535 1
1.03937240020688 1
0.43932252909992 1
1.14078030201083 1
0.653253859123668 1
1.14678099991039 1
1.26594597962125 1
1.17243714773478 1
0.613622979086545 1
1.22595795762743 1
1.37220505044063 1
1.15208089140457 1
0.365191376332946 1
0.224090251572945 1
1.04325223075852 1
0.691803702001895 1
0.634135181115121 1
1.18484656561628 1
0.471672995274708 1
1.6118726460504 1
0.697810681476736 1
0.590495737881265 1
1.13179453884343 1
0.821040862291033 1
1.07629566088026 1
1.3692270459668 1
1.6157082762109 1
0.867011173431045 1
1.38952866891988 1
1.20152153916835 1
1.00983448058659 1
0.672493768424978 1
0.658249411618475 1
0.97610001199456 1
1.16540307221107 1
1.08272861891834 1
0.665822600733213 1
0.909835049751186 1
0.72380918607076 1
0.927583711687655 1
0.442896356088362 1
0.800035218805851 1
0.906570986218014 1
0.795109481083073 1
0.462120340938799 1
1.01839292945789 1
0.85059643351479 1
0.954948705245793 1
1.09805951118503 1
0.847760329547406 1
1.52351768265789 1
1.53301402831295 1
0.435731625221934 1
0.66879520406265 1
0.328668722847175 1
1.30425923549644 1
1.4194587047588 1
1.59344838140972 1
0.310818264123497 1
1.26623181868875 1
0.97841389951603 1
1.01207390052034 1
0.833668728598209 1
1.03665897935403 1
0.794528194415532 1
1.49108375787047 1
0.557603041077396 1
0.99702254317483 1
0.602031938943512 1
0.268247014497645 1
0.755056877902784 1
0.932525087540129 1
0.991265892061803 1
0.990981450180467 1
0.398582885946589 1
1.17219585356595 1
1.11563167944393 1
1.3612077960978 1
1.1704165094715 1
0.522686340318885 1
0.537213193846235 1
1.3240662570766 1
1.06616912082271 1
1.0599210470035 1
0.929288344349466 1
1.20127352571826 1
0.671521391340871 1
1.07106268189249 1
0.988639379946611 1
1.04184803846979 1
0.604742087280195 1
0.816450942777089 1
1.28539533044958 1
0.79653610056061 1
0.566144940305082 1
0.796359237473179 1
1.37159432272987 1
1.13189115658595 1
0.75898071790956 1
0.459277628814877 1
0.963072621978734 1
0.688456023265539 1
0.538566683280947 1
1.18938810237969 1
0.358798777467986 1
0.564344174261128 1
0.91143376783537 1
0.443240043894595 1
0.652757314301745 1
0.600240932294004 1
0.926783325235651 1
0.429004154464765 1
0.713030611331536 1
1.1836680456551 1
0.932873129104248 1
1.36206979730693 1
1.1045950397994 1
1.35953074593443 1
1.35305723857223 1
1.17380894901744 1
0.717498789075865 1
0.85085958492729 1
1.07627230643436 1
0.668179347543094 1
1.09524882107275 1
0.623194484979123 1
0.949190470709022 1
1.35498871988157 1
1.66137472138767 1
0.929056151001613 1
0.612006757147584 1
1.27491688160547 1
0.969383615663928 1
1.30102864992636 1
1.2787758455402 1
1.45522273599445 1
0.412567418885693 1
0.733104972887173 1
0.701917546794005 1
0.477763997489659 1
0.315828805722384 1
0.584704729886459 1
1.19245436498674 1
1.3907136215637 1
1.15331584479088 1
0.506899727770913 1
1.13743849250983 1
0.913317720388913 1
1.06941198419004 1
1.21148446405815 1
0.761045747531944 1
1.19862150850498 1
0.424487527268892 1
0.75373638294635 1
0.589866442159516 1
0.828792599936316 1
1.50456838248471 1
1.47052850031364 1
1.61673961556276 1
1.21393504832819 1
1.47209425794602 1
1.47585817625318 1
0.622525781256734 1
1.41080469263673 1
0.581095949595244 1
1.26835670338032 1
0.81695995554097 1
1.33875526503597 1
0.875351128999365 1
0.896872791844501 1
0.603468732049436 1
0.425268755801875 1
0.95460224320494 1
0.574478216141866 1
0.766419195105894 1
0.653289897935232 1
0.780411043383371 1
1.10856917575217 1
0.839212606720191 1
1.07449412922675 1
0.520063230348284 1
0.814899195369406 1
1.16169299045206 1
0.731774352205367 1
0.847157182009015 1
1.29060964612682 1
0.819623375537798 1
1.00979944827063 1
0.631119950335523 1
1.54616303693668 1
1.01213742033317 1
1.855519015981 0
1.3189831095362 1
1.15704730967781 1
1.00546848558092 1
0.983894401757997 1
0.738121109961453 1
1.41460932826857 1
0.734547570294336 1
0.810730030501313 1
0.890047565720979 1
0.494702924732085 1
1.56319092357407 1
0.996884958557501 1
1.15114726159041 1
0.99308658470419 1
0.617778466293682 1
0.00777847613887184 0
1.23680604671365 1
0.715050010755312 1
0.86328107403264 1
1.21255099917854 1
1.21350368672492 1
1.09996736600055 1
0.956664948410615 1
0.631491298602645 1
1.18076293766174 1
0.67115323156452 1
0.921214521115843 1
0.882397190152736 1
0.661665723149584 1
1.20069104777295 1
0.917455591283806 1
1.18517700431212 1
0.962172052101828 1
1.17124163964863 1
0.926225271813329 1
0.800354342431576 1
1.31252260253508 1
1.56270200507478 1
0.903812260318805 1
0.990266702547752 1
0.741236775752143 1
0.871554574132315 1
0.882729146681783 1
0.730155175843971 1
1.35726083114934 1
0.875599976669956 1
0.826530215767721 1
0.123827470537907 0
0.680039484041003 1
0.989128945856969 1
1.0567365309903 1
0.620470094898818 1
0.629246866584859 1
1.14863391153747 1
1.05653587854159 1
0.290641426282022 1
0.546585544040636 1
1.36042719960921 1
1.0424197143063 1
0.906685004778315 1
0.655530518322008 1
1.11923152510255 1
1.07468274469403 1
1.5553625928558 1
0.86632480936215 1
1.08367256985007 1
1.83289040154011 1
0.518780213001468 1
1.32840149225855 1
1.37860673413356 1
0.69149054026448 1
0.975948495755541 1
0.65463757411245 1
0.880422388543655 1
0.121849427742558 0
1.13298088835667 1
1.00698524707282 1
1.3143629710025 1
0.842831032854161 1
1.26659530923691 1
1.09523195211681 1
0.988316781413944 1
1.04177697589532 1
1.02235060743501 1
0.691446528527869 1
0.564809693224188 1
0.452664966306162 1
0.679077004003895 1
0.507879357507392 1
1.56202742304808 1
0.65217149812558 1
1.20692339175552 1
1.11773582599 1
0.959386905328364 1
0.405021089649332 1
1.38434232463437 1
0.635972755873795 1
1.0096310308077 1
0.738463278245937 1
0.425060493840616 1
1.23553295327013 1
0.637691126185305 1
1.72889557547968 1
0.270355193974117 1
1.07642774684236 1
0.638891449300548 1
1.35882773145292 1
1.31676833523056 1
0.892337275166546 1
0.668136143759685 1
0.880310723185629 1
1.49611249252547 1
1.12204987631079 1
1.24496271645626 1
0.861248061900532 1
0.988209122741763 1
0.990879028390331 1
0.738995236410596 1
2.08707114092262 0
0.832712760309955 1
1.05555721457851 1
0.213702420338244 0
0.832952983876619 1
0.682513383629085 1
1.10807545967464 1
0.965495667912096 1
1.58666923319808 1
1.20776989373836 1
1.38009818567038 1
0.966237640413504 1
1.54965869700285 1
1.2833018913336 1
0.8028868011643 1
0.272047874761136 0
0.454931989227797 1
0.490391306131595 1
1.19330055262302 1
0.669263092707958 1
0.338349674481607 1
1.09889049254313 1
0.681594073952553 1
1.20834721860037 1
1.68827578592645 1
0.618893515190937 1
0.832361669701036 1
0.499746360950167 1
1.36796291072884 1
0.539349887343849 1
0.611782345804489 1
1.58185900563216 1
0.529292175817308 1
0.715323419695673 1
1.23693912343554 1
0.353629773312259 1
1.26702418479044 1
0.0932752134310336 1
1.16614410796697 1
0.880729479947403 1
0.578765421816399 1
1.64531777763068 1
0.862725467880043 1
0.922322998179704 1
1.14200323427311 1
1.17697815761839 1
1.22814073935161 1
0.982749589078732 1
1.10083560035583 1
1.46699152618847 1
0.200547649166718 0
1.72341878727288 1
0.82988667950847 1
1.53385775153511 1
0.80740053689655 1
0.753883827659245 1
0.376996256168588 1
1.00544472719061 1
0.997728730143337 1
0.24986803391999 1
1.13253779814365 1
0.485605906909589 1
0.935079796470783 1
1.2868686126195 1
1.12261384584731 1
0.799620228455402 1
0.0201111891097624 0
0.945540249967159 1
1.52998713762806 1
1.48683944561809 1
-0.128312367534913 0
1.04543320729446 1
1.44390117119046 1
1.28480645251005 1
0.868155171769502 1
0.391254960553248 1
1.1101266619536 1
0.497332156348841 1
1.48093834996028 1
0.930327754609258 1
1.30714027317907 1
0.575256760263159 1
0.987823986985166 1
1.04050671562733 1
1.22225270352255 1
0.611104404645253 1
0.829899901838977 1
0.787353608389978 1
0.97160796656363 1
1.29152806358964 1
1.12338819862137 1
1.27268159087545 1
0.503793267040426 1
1.20427851308704 1
0.873556472547631 1
1.36147512259962 1
1.03556652187236 1
0.803934750234704 1
1.48936279706827 1
0.971867190917493 1
0.79866522253522 1
0.306430108232593 1
2.02069334341416 0
0.668712172550671 1
1.10660808137188 1
1.16634446840725 1
1.63929020060256 1
1.06939246706787 1
0.899722292951768 1
1.0954506402953 1
1.13499576336369 1
0.420445556883394 1
1.09237865435575 1
1.05130920110332 1
0.655622916795843 1
0.799361160082654 1
0.934608911090326 1
1.21334226920094 1
0.959160822237213 1
1.14424522449391 1
1.29392417284241 1
0.426142943750459 1
0.348858925051813 1
1.05464581303066 1
1.16231869456713 1
1.2560586065001 1
0.855407733798985 1
0.751435135399698 1
0.337535447950675 1
1.04140603372162 1
1.08277663316484 1
0.617721145209111 1
1.08562762937734 1
1.05916186431986 1
0.996380823881695 1
0.664676783381219 1
1.48389013979536 1
1.03954794487363 1
1.03619863130167 1
1.10219272205888 1
1.13314899007582 1
0.537132077235374 1
0.885108240164932 1
0.380297899455225 1
0.887665681204702 1
0.589627539371777 1
0.492243166208247 1
1.32445495620093 1
1.30719684286345 1
0.398616117079684 1
0.84369269162787 1
1.1550856990844 1
0.803710862362901 1
1.10995066866977 1
0.965760570741344 1
0.853304330087102 1
0.863111120676561 1
1.29776954369906 1
0.799147439831503 1
0.72313093558661 1
0.574067558481265 1
1.40926415453425 1
1.02525643173383 1
1.27873217821592 1
1.08197101677351 1
0.628809646297164 1
1.38616447343771 1
0.914513579786316 1
1.41305774969858 1
0.851551479880642 1
0.465083057311801 1
0.666613194704612 1
1.05598108078816 1
1.29185061115341 1
0.807724902879798 1
1.53602592099826 1
0.546991166190353 1
0.386269398978203 1
0.736717229593092 1
1.53666748669442 1
1.45445335387094 1
1.05815047465047 1
1.44767610066784 1
0.0880838973450633 0
0.773913530963431 1
0.230253713372215 1
0.105013564466009 0
1.06274573281627 1
0.153724046858256 0
0.930549192557792 1
1.08287775588383 1
1.2221544586739 1
0.923052686248238 1
1.1341341907348 1
0.73933107292667 1
0.604091595928464 1
1.28543837728216 1
1.27158446293505 1
0.534310298097132 1
0.973822178602389 1
0.593670044496134 1
1.08393617820704 1
1.66102901154219 1
1.13959568810903 1
1.13129785089124 1
0.614540192861356 1
0.703776097393419 1
0.866363645831279 1
1.15574002973582 1
0.313994726388702 1
0.436346662007857 1
0.331530573854175 1
1.05303286133435 1
1.51229867662437 1
0.258697661935074 0
0.721804049364786 1
0.637076514005371 1
1.57394088283503 1
0.751570410175823 1
0.771988750192261 1
1.20684870549385 1
1.04382060879097 1
0.906412233862064 1
1.72413683401302 1
0.211251211757409 0
0.330024181166642 1
1.17954633174579 1
1.53293611690199 1
0.234282648542329 1
1.07778887620934 1
0.239594769778265 0
0.8371510055711 1
2.31865534269324 0
0.675477812307506 1
0.77092231725384 1
0.975459567704879 1
0.997913398772089 1
1.24938164644721 1
1.17715434873167 1
0.682936630277173 1
0.919987711224422 1
1.05719116995725 1
1.1220381798252 1
0.769235182791343 1
0.915098455262867 1
0.584583072343217 1
1.0294630163007 1
1.80145536489072 1
0.70065006313186 1
0.455899354920498 1
0.668877508296691 1
1.01518383417472 1
1.09963234445782 1
1.34558118070351 1
1.26597157672853 1
1.05269454511428 1
1.20557804318876 1
0.469732121842422 1
1.09544803959245 1
1.11419425854896 1
0.739640757865411 1
0.944993261238174 1
1.57494048136043 1
0.846558095057264 1
1.14641624794735 1
1.35307249145792 1
0.949936580051053 1
0.77492489608394 1
1.43607952617194 1
1.34283988911739 1
1.11024397630948 1
0.854306951963556 1
0.764391306592308 1
1.02309512702955 1
1.18393852913058 1
0.31806003827246 1
1.09806500322723 1
0.776462237430578 1
0.550601688277063 1
1.53510970137595 1
0.437115766506735 1
0.570958830994701 1
0.947131864555064 1
1.1725678995413 1
0.813819178074297 1
1.62188598155588 1
1.26224684856572 1
0.723355842581537 1
1.18939476371138 1
0.963429948851952 1
0.543306186111791 1
1.32645089536879 1
0.699562849343956 1
0.877149013783499 1
0.991428899182244 1
1.0139829363418 1
1.01421439647596 1
1.45752346394527 1
0.938937753868391 1
0.576075501309298 1
1.17380921577924 1
1.11353457462871 1
1.06634923091188 1
1.18034499811575 1
0.717775772570411 1
0.511808718795234 1
0.740716165420225 1
0.82847527445658 1
1.33298680248312 1
0.749962699905073 1
1.11883220892374 1
0.255169291755725 0
1.29892926085678 1
0.298091799933183 1
1.31235269881161 1
1.4547578867753 1
0.376048770501387 1
0.717137964980816 1
0.617150409879977 1
1.16325937916843 1
1.01345076867346 1
1.00201618346715 1
0.694279094613973 1
0.745850552323703 1
1.59489075692265 1
0.522944435931195 1
1.66791464588136 1
1.5896405118396 1
0.849150233846453 1
0.459089741637402 1
0.807607393879001 1
1.76428027687525 1
0.271760304588025 1
0.633871828775523 1
1.15367854845665 1
0.758557279415505 1
0.776885642538075 1
0.713150935851769 1
0.619429477413214 1
0.973551509582219 1
0.936973020663246 1
1.64762937897004 1
0.813649084290473 1
0.18670266783946 1
1.56142765646772 1
1.14583079703848 1
0.720446801963678 1
1.52972763696239 1
0.852669633378797 1
0.942452459985582 1
1.23589470446479 1
0.0944026166050672 0
0.533137655914226 1
1.10595181692213 1
1.13561268830177 1
0.799802665976857 1
1.08802885238016 1
1.68447572759119 1
0.92398320636939 1
0.713016673607479 1
0.265267820475022 1
0.830244077729723 1
1.44896568387512 1
1.11007880837579 1
0.840112422821417 1
1.23671889807396 1
0.704504500918958 1
1.54830516644141 1
0.749022903372982 1
0.629863614238852 1
0.99108480974753 1
1.13157320023527 1
1.26772985097856 1
0.639867026900717 1
1.06379386469811 1
1.06617616872366 1
1.20911343591502 1
0.801611724598371 1
0.74878943782863 1
1.02148485323645 1
0.864700553923461 1
0.522734137833214 1
0.104260354141005 0
0.633802226316052 1
0.387765435414296 1
0.917746029501314 1
0.57648789545475 1
0.277996398675856 1
0.745739999067365 1
0.879781681242347 1
0.566572589756536 1
0.753934832404278 1
1.23667444807259 1
1.21651757338645 1
0.964132678891459 1
1.13563450613851 1
0.813272754115897 1
1.12239006870523 1
1.23200400844312 1
1.30870213738383 1
1.133720300261 1
1.47566906682992 1
1.02584735805039 1
1.22389318841379 1
0.351809392442693 1
0.824639355747383 1
0.674720556778751 1
0.987321374037246 1
-0.0351650544776722 0
0.762036330462158 1
0.716603003249691 1
1.35971596188994 1
0.339799923397821 1
1.29001982801505 1
0.538030760938119 1
0.870135796008841 1
0.946578838310961 1
1.56360346845419 1
0.550778159125465 1
0.334511986905063 1
1.12509647495338 1
1.06907054420337 1
0.0412596198518978 0
1.40309588934443 1
0.988619449906312 1
0.906044768779131 1
1.11374821620046 1
0.848096825643329 1
0.340174161854328 1
1.0602599575432 1
1.02479327792924 1
0.764765990061059 1
0.978101479681648 1
1.0413340010452 1
0.725426593558257 1
1.29968980812671 1
1.34277330904657 1
0.829510466067591 1
1.28282352646966 1
0.840429883563555 1
0.752642198749592 1
1.12394183417932 1
1.54254755684037 1
0.619891883730548 1
1.03188055161277 1
2.12551198498371 0
1.27123710729718 1
0.963171235410847 1
0.688729342824681 1
0.402601167767644 1
0.795395953721193 1
0.418087241523662 1
0.822920403642679 1
1.1522532764172 1
1.06558689226688 1
0.624926387600986 1
0.960524223705803 1
0.815814705571139 1
0.504498622867214 1
0.731554511552882 1
1.15214042257158 1
0.629108135902322 1
0.274174488627181 0
1.10383899709946 1
0.551090817772219 1
0.433408344134948 1
1.02107946987386 1
0.518408895058367 1
0.257335620716075 0
1.49027640593984 1
0.39075863210817 1
0.488781905914768 1
0.591367338589637 1
1.020429946796 1
0.767473372236806 1
0.90323600805044 1
1.03046305020463 1
1.1754748296521 1
0.963444501958588 1
0.904745350404787 1
0.695067234472027 1
0.494196305119439 1
1.06868107968809 1
0.956212080660928 1
0.741655440064572 1
0.848345727804228 1
1.11670695535508 1
0.674315563825711 1
1.63962003785892 1
0.532600997459937 1
1.04117890069703 1
0.545925627620625 1
0.610549490966907 1
0.64848978847283 1
0.641881670152047 1
0.393379320452514 1
1.23560911038499 1
0.63715722867921 1
1.25970351400484 1
0.467256324267343 1
1.1410699039508 1
1.38340411094524 1
0.892812698214973 1
1.05956403872722 1
1.21865491522713 1
1.16171064391507 1
1.05997763626974 1
0.600236077814055 1
1.52281012399017 1
0.440136234810624 1
1.2116283642283 1
0.728573449531852 1
0.795586884393879 1
0.574765487240597 1
0.343379245350883 0
1.16023719002842 1
0.824397435922646 1
1.1045885075214 1
1.33949415870743 1
1.40986185077192 1
1.11087553304722 1
0.984479110047051 1
0.122221117836257 1
0.232752367911834 0
0.78446614382204 1
0.675474144157826 1
1.1312602095489 1
0.411206365057378 1
0.950495578726719 1
0.684772820366382 1
1.0950026382475 1
1.33673201696126 1
1.60108257418671 1
1.07703547509547 1
0.957080226012806 1
0.605339945386672 1
0.056663495224879 0
0.818932069322892 1
0.644232639585462 1
0.873102125122268 1
0.778523945608137 1
1.46289838363754 1
0.473802544485024 1
0.954704109177282 1
1.46639839237125 1
1.4580822737298 1
0.339695278428753 1
1.06509223905847 1
0.455428752761433 1
0.630951725199181 1
