# Supplementary material for: Bias caused by sampling error in meta-analysis with small sample sizes
Source: PLoS One. 2018 Sep 13;13(9):e0204056. doi: 10.1371/journal.pone.0204056 (PMC6136825; doi:10.1371/journal.pone.0204056)
Supplement: S5 File — (ZIP) [file pone.0204056.s005.zip › results N = 10 theta = 1 tau = 0.5 sz = 100-500.txt]

"dl.theta" "dl.cp"
1.00807270509995 1
0.696675710826477 1
0.848398081396335 1
0.840796418601205 1
0.98929845558201 1
1.0309267483675 1
0.895342211070041 1
0.847063009478188 1
0.807756754870057 1
1.19770139945913 1
0.97755962967591 1
1.21601069387177 1
1.18504783415802 1
0.906099354683142 1
1.32604671269327 0
0.889790173013006 1
0.916012898155209 1
0.837739508216385 1
0.873860335911562 1
1.05746169207812 1
1.07670070216719 1
1.13638824680186 1
1.09194029853747 1
0.590874000972165 0
0.840537908834941 1
1.33273097352098 0
1.59565939141242 0
0.938868563295756 1
1.11038734485405 1
0.83885830584637 1
0.807678476256473 0
0.785291008544738 1
0.966237688810431 1
0.955871722377215 1
1.35113214766333 0
1.01863497310655 1
0.955470776456051 1
1.06147636602716 1
0.978606154470982 1
1.03909906868947 1
1.12665374856232 1
0.770122894177111 1
0.913599931997312 1
0.868241545853776 1
0.727436633331611 0
1.12830055401503 1
1.38632583105951 0
0.788768928146044 1
0.721840778015564 0
1.20733500172578 1
1.14649566625363 1
1.2666848071404 1
0.956999138786919 1
1.19341410405614 1
0.958312331131494 1
1.33329283693483 1
0.854369371300954 1
1.10333537262049 1
0.886418410930491 1
0.910703580365828 1
0.716225269881943 1
0.996597446896037 1
0.901448664427844 1
1.12607903042737 1
0.59895767261794 0
1.12318905394838 1
1.15933017775615 1
1.10598285188871 1
1.19251413564128 1
0.694389391834239 0
1.18446358343628 1
0.858953292279738 1
1.14052928259529 1
0.754695600871461 0
0.694660668614367 0
0.810178505111141 1
1.23721586523048 1
1.16374227332799 1
0.769700459852915 1
0.782691947750606 1
1.04965693844163 1
0.787331379155987 1
1.12737523860892 1
0.697494896019342 0
1.12323366482512 1
0.890847762581 1
1.16151844103293 1
0.998609172854152 1
1.01168615149242 1
0.960155943167335 1
0.972101737401528 1
1.09268721408851 1
1.15301313295612 1
1.08922589690383 1
0.931416512502462 1
0.781228115472065 1
0.606166998834022 1
1.02213242094157 1
0.934302407069187 1
0.763117853263882 1
1.0724884721684 1
1.14754038327315 1
1.14730396698242 1
0.993822164252513 1
1.13156618868385 1
1.05301661381857 1
0.796888990722487 1
0.883697359680506 1
0.637420233716437 0
0.736249825508821 1
1.23427934424935 1
1.10925278768802 1
0.786284514006825 1
1.1629845833512 1
1.23121343117336 1
1.03136105254356 1
1.10161332023619 1
1.05569418721808 1
1.06356689845048 1
0.861286526100657 1
0.991951653638188 1
0.802591381825615 1
1.1427612224552 1
0.981604039831409 1
0.670429813829738 1
1.17427290312776 1
1.17067217025806 1
0.716587814918082 0
0.759848595192404 1
0.965310251285083 1
0.88509439161021 1
1.27139754978847 1
1.35951228997837 1
1.09019168560841 1
0.76943713319326 1
0.842865973216029 1
0.819995198961693 1
0.984193045572351 1
1.01382072633956 1
1.0384813061313 1
1.25288444178688 1
1.33325712074604 1
1.08510933245488 1
1.2101965788366 1
1.28178003943804 1
0.692549626758701 0
1.2376429980291 1
1.11300288934252 1
0.988419071429928 1
0.897461029853925 1
0.999244625523724 1
1.02565103156675 1
1.11494087498551 1
1.05085870301441 1
0.845409627677604 1
0.929801742355656 1
0.940039606114097 1
0.917835842382541 1
1.32360334618877 1
1.00716769534127 1
1.07475887262279 1
0.987852552563715 1
0.9312836960817 1
0.849820204388044 1
0.918797931481379 1
1.09097726423827 1
1.4841330042606 0
1.07443504340945 1
1.0225288477609 1
1.01296535797269 1
0.86042339330357 1
0.88611406976936 1
1.04268435982158 1
1.23027523347832 1
1.09598361099087 1
1.08467587083107 1
0.797540035542033 1
0.824018554570429 1
0.93632062184704 1
0.686860750542769 1
1.02360202121662 1
0.980904189809984 1
1.4513286688979 0
0.83231260565466 1
0.949417361518072 1
1.12142870704016 1
1.23292806066936 1
0.885442878532918 1
1.10836415934373 1
1.06693108482794 1
0.808374825280637 1
1.07795536684232 1
0.966350262100341 1
1.42374501821009 1
1.20619769133815 1
1.0075651531123 1
0.867827487906357 1
0.837347608656808 1
0.878693700534082 1
1.13408770342104 1
1.00685088608012 1
0.700227043443638 1
1.02523447432098 1
1.10784683623355 1
0.993496677760744 1
1.04543409027634 1
0.980893311562514 1
0.886455068496356 1
0.803994346608711 1
0.918483223039372 1
1.24315122951318 1
1.28845915094188 1
0.908958629330078 1
0.968719863510109 1
1.20068891570612 1
1.1524348675144 1
1.20057974688348 1
0.983974729971443 1
0.882758373292884 1
1.24012213465768 1
0.973377596336417 1
0.786917499941441 1
1.01932148539322 1
0.759558700138455 1
0.996759130524928 1
1.20819071086922 1
0.859903156828395 1
0.954025266995238 1
0.989835541351964 1
1.21334495568304 1
1.26174879162247 1
1.1720299008725 1
0.759327224710216 1
0.999854987839102 1
1.0451313818144 1
1.25175956536272 1
1.15196054418235 1
0.936067576200703 1
1.28067413714559 0
0.949493946880862 1
1.09616650691647 1
1.04284879979629 1
1.10891702254563 1
0.725147466997319 1
1.11504577642883 1
1.01756632733953 1
1.07649006845194 1
1.11686111831099 1
1.19915068376576 1
1.01238790231372 1
1.16722355479959 1
0.685678307391357 0
0.79363289137142 1
1.28127955257902 1
1.37836900054432 0
1.27143216962672 1
1.10154783717126 1
0.911831521566352 1
1.00665122607543 1
1.05266238462918 1
1.22321193071363 1
1.1008791670263 1
0.908996740192495 1
1.22486508728872 1
1.03795869315821 1
1.12627780138153 1
1.07911684568294 1
0.914610788454273 1
0.836146189532236 1
0.876811104920782 1
1.02541089627927 1
1.39068766293173 0
0.923327647006892 1
1.08070582000218 1
1.08627200892078 1
1.09266050222544 1
1.08738289983163 1
1.18210515622515 1
1.42587741948452 0
0.788971435778425 0
0.889895071912273 1
0.849432871896126 1
1.01768387217166 1
1.38290218231432 0
0.89619241348931 1
1.29827324873807 0
1.14881650851006 1
1.24396777431215 1
0.951452279369841 1
1.09868179986301 1
0.942275561600025 1
1.05319965452523 1
0.798439333275411 1
1.12491044850525 1
0.843281625420417 1
0.63241271957436 1
1.12769504234531 1
0.7898350340525 1
0.96906677312398 1
0.840620582152055 1
1.16921683953683 1
0.732479024237546 1
1.39277200504133 0
0.738650982311936 1
0.86334564475937 1
1.17575814285702 1
0.85981728039876 1
1.03036957689049 1
0.906407047772624 1
1.25591902895757 1
1.37956085460652 0
0.898079786861043 1
1.27612394823591 1
1.31470885586646 1
0.844430500053379 1
1.1781224648561 1
1.15019237489403 1
1.28287296003952 1
0.644819764106598 0
0.939547586888078 1
0.836404816376594 1
0.961574654374248 1
1.08689760823072 1
1.46310046542643 0
0.940374683315551 1
1.12209736552644 1
0.967639562063139 1
0.991634585928408 1
1.10194172407952 1
0.806341247469009 1
0.915348032108804 1
0.976518114716235 1
1.27109140992114 0
0.938822888152844 1
0.843688793155171 1
1.15052586096477 1
0.946055506968244 1
0.749830848274655 1
1.27652778408622 0
1.31978924008231 0
0.807010954543842 1
1.1218540467315 1
0.662963072877435 0
0.982154009342761 1
1.02180254336915 1
1.12111100176317 1
0.778840566636722 1
0.651503977255546 0
1.13452197097513 1
1.07512054067104 1
0.992927713151195 1
0.896582244482481 1
0.817394723332178 1
0.641606182523588 0
0.651556584175013 1
1.11162289850445 1
1.00620967376948 1
0.865632575820731 1
1.0516489186067 1
0.75247379205627 1
1.05964519138448 1
1.38729944667871 1
0.799436983179431 0
0.829150251009387 1
1.07692871165961 1
0.984463881639642 1
0.807310387193204 1
0.916299264080898 1
1.21526120732602 1
0.74573369755061 1
0.713310652608133 0
0.995543379866323 1
0.844611413657048 1
1.04093839757931 1
0.825138871775803 1
1.08421792124141 1
1.12318147621372 1
0.867199639939671 1
0.947985491560347 1
0.834748673701342 1
1.00476273677811 1
1.09328444654843 1
0.853207805411179 1
0.818992517944576 1
1.03903589647188 1
1.17881382911685 1
1.25531870874176 1
1.10597670520222 1
0.741763547733481 0
0.95600470739559 1
1.20511275148359 0
1.23096735382249 1
1.2148396288897 1
1.0162438136124 1
1.18348420486783 1
0.974074709761716 1
0.890744515422476 1
0.981814055548824 1
0.969693542018897 1
0.727116700713557 1
1.19220883773745 1
1.05097749564914 1
0.980739851946266 1
0.998121472576882 1
1.01948113519747 1
1.0477850238198 1
0.988964292044903 1
1.18099898194758 1
0.770959368515631 1
0.932045417921714 1
1.02948278647015 1
0.844389806221346 1
1.13309047461099 1
0.808025570621217 1
1.07330537310506 1
1.12265270243799 1
1.07587738073456 1
0.895170068239175 1
0.869608633581307 1
1.2662278397732 1
0.970931653879013 1
1.06925951440191 1
0.869678768957594 1
1.00414776974183 1
0.707825372922829 1
0.722637863530431 1
0.852080126971916 1
0.832286189605036 1
0.838373748049851 1
1.04725186530178 1
0.921613125057737 1
0.541856748766723 0
0.902248238061708 1
1.16129750104017 1
1.10048436561992 1
1.39304331727703 0
0.761201685939277 0
1.01321062588931 1
1.06143298317687 1
0.951895797746727 1
1.01954263023587 1
0.946513163731838 1
1.06688666087068 1
1.30068067935595 0
0.924498841698717 1
1.19478301287253 1
1.21985721526586 1
1.03854857244727 1
1.16379691691485 1
0.82499910614193 1
1.2532485755242 1
1.07393608276081 1
1.14849854822692 1
0.870899012357495 1
0.778096935277471 1
0.869896138913085 1
0.800713164263369 1
1.34173430400122 1
1.14735342474001 1
1.21648837730851 1
0.963411788395194 1
1.03883173422683 1
0.978461961460121 1
0.996344514961941 1
0.774346905082349 1
0.978808793164339 1
0.964414274199355 1
1.00658864011583 1
0.774735355708629 1
0.996537856700977 1
1.02298134064405 1
1.32340103412146 1
1.21607670968386 1
1.1535015972279 1
0.566810863636247 0
0.936016988797389 1
0.733457877851102 0
0.940818220446279 1
1.09270152905657 1
1.24696561711625 1
0.954833860533064 1
1.19417356334922 1
0.649207311503189 1
0.781944883615034 1
0.786949478590511 1
1.10733527300418 1
0.96740684645836 1
0.800347459251678 1
1.04334988794072 1
1.0275101938266 1
0.977618288476373 1
1.21372134495246 1
0.999708498677973 1
0.78598099512909 1
1.10509552425869 1
1.17243445787733 1
0.94503066712378 1
1.13257568283308 1
0.872550102431817 1
1.35501257728252 1
0.906358828372131 1
0.822039587696412 1
0.91024011015443 1
0.878223031257036 1
0.829688960806522 1
1.02095849914378 1
1.09297572847688 1
1.23849132694227 1
1.12303394412769 1
0.980380421153159 1
0.972399381188156 1
0.720420061255123 1
0.81460678166074 1
0.837757721420366 1
1.07986547432112 1
1.1357431529246 1
1.13802136882143 1
0.922391940513212 1
0.835343702812879 1
1.43721655933184 0
1.08638227182528 1
1.18185471250066 1
0.959056686859314 1
0.899429828584179 1
0.685426692136032 0
0.92105313993103 1
1.01588329949335 1
1.14437995556746 1
1.07404860195008 1
1.10521020833638 1
1.02289296297431 1
0.925170048759703 1
0.92376141461652 1
1.11577528743424 1
1.06048033035981 1
0.862734558865033 1
1.32169025227405 1
0.779881760305992 1
0.879459555871988 1
0.524100002717416 1
0.925233034956181 1
1.1136659465171 1
1.2243749715065 1
0.773480433299486 1
0.819863008325164 1
1.02628234541269 1
0.8068144140018 1
0.976611168051379 1
0.917373724408467 1
0.696192960095852 0
0.877554830433791 1
1.28616474871051 1
0.768865221536759 1
1.43285651054962 0
0.623196797635738 0
0.780924899654256 1
1.06450231871809 1
0.690885707792023 1
1.22448693817038 1
0.766128279863005 1
1.19141390046424 1
0.994272609494967 1
0.991435060766341 1
0.882286094627997 1
1.16992613704335 1
1.25865462042052 1
1.07947999859614 1
1.16643147367235 1
0.992264209547895 1
0.859246771786 1
1.08404177939635 1
0.95961821132585 1
0.747177170155796 1
0.752630986524532 1
1.06932955548487 1
1.19813934632331 1
0.896362795698531 1
0.613855331013053 1
0.778596613241609 1
1.21181084300874 0
0.768439916470284 1
0.740481941629243 1
1.09100070961575 1
1.37650703285635 1
0.93781432742554 1
1.07185565249073 1
0.909201560033452 1
0.837331929640623 1
1.24203770421022 1
0.789059145875044 1
0.624496015474214 0
1.08621932677633 1
0.789437976836434 1
1.29324834290026 1
0.743301675413363 1
0.682575500283195 0
0.764536281610177 1
1.1242275554219 1
1.02400094908403 1
1.19258830475803 1
1.0917868423893 1
0.732771784589483 1
1.13327819380297 1
1.13046126982181 1
0.919023990435945 1
1.08084901496648 1
0.977908464222177 1
0.769373538317873 1
1.16336298036411 1
1.02242054095736 1
1.18187517877236 1
0.927270617760766 1
1.22274412584959 1
1.13533145034611 1
0.975385566820106 1
1.27737573646433 1
0.787776781348714 1
0.993607061673249 1
0.975302953468706 1
1.10746935869333 1
1.02484230962768 1
1.09253584201091 1
1.18326804665827 1
0.976395808501509 1
1.07508083922905 1
0.884162423375402 1
1.01276302367006 1
0.840682721573541 1
1.4660032254481 0
0.824963714568857 1
1.06214210296937 1
1.16536466880847 1
1.16540965000233 1
0.798260855111411 1
1.15976757047745 1
0.952925540811523 1
0.899532471412611 1
0.823267335473538 1
1.07723250129655 1
0.95866621187526 1
0.95248167460235 1
0.980404929328674 1
1.29399300965921 0
0.945209408447245 1
1.07254794843687 1
0.90203993651086 1
0.723203181401857 1
0.985672029984305 1
0.884554671594193 1
0.620585753935841 1
1.02900636803535 1
1.22563351894749 1
1.0795072006875 1
1.12318013802717 1
0.911553165981747 1
0.979779534752401 1
0.755125478343654 0
0.953892629761524 1
0.926139065794961 1
1.16022911937611 1
1.09651358310116 1
0.532320069225211 0
0.902000404777589 1
1.0804229832636 1
0.895389990783449 1
0.886493053580064 1
0.828630803866834 1
1.12119616107697 1
1.12643624975059 1
1.18631786468332 1
1.20848568388705 1
0.779228228943759 1
0.609597703575212 0
1.08479156508016 1
0.550867203454933 0
1.15068564077692 1
0.595652277072517 0
1.26491706823241 1
0.891783788560231 1
1.09965096886137 1
0.765374897699145 1
0.830601940394281 1
1.0241523498431 1
0.854683847702546 1
1.03595403491904 1
1.22716165884493 1
0.925759346978212 1
0.753000946425053 1
0.911952011913492 1
0.827985698080147 1
0.854163964003747 1
1.1476148117273 1
1.10348525697646 1
0.914255146267057 1
1.3044086073942 1
0.971261642785898 1
0.926904798125698 1
0.941837411365246 1
1.05765886600719 1
0.489017817667161 0
1.04663895472698 1
0.949446376354922 1
1.1737915901812 1
1.03650075484765 1
0.86393737889073 1
1.19787963159695 1
0.923941836347526 1
0.969645591296465 1
0.975476717333969 1
0.853914392781797 1
1.21537448197108 1
1.04407702436072 1
0.731670212197429 1
1.14058120157426 1
0.982179070288314 1
0.577857892005904 0
0.781526639390715 1
1.28932855524705 1
0.868370846222856 1
1.12019722900327 1
1.02513777738401 1
0.739074391683563 1
0.96950419717815 1
0.823318782662825 1
0.971796585847583 1
0.9689004774938 1
1.14168793456584 1
0.932097018334587 1
0.989441200427866 1
0.630704426131161 0
1.0303857291747 1
0.838682480140043 1
0.7875561153397 1
0.764277535401177 1
1.1322473279567 1
1.04419513754358 1
1.09832758619048 1
1.1647592218895 1
0.849494391707867 1
0.862702536048725 1
0.740738474591575 1
0.823060132166711 1
0.79560262278391 1
0.780097767351627 1
1.09845842650649 1
1.13017234805525 1
0.962835557354418 1
1.31239735473439 1
0.874672815778789 1
1.17525234929589 1
1.19310309949884 1
1.00325701957752 1
1.15864779569314 1
1.11910869153055 1
1.14546176903318 1
1.2309885318028 0
1.27970380463299 1
0.589297426001229 0
0.913131681760235 1
0.918220239056923 1
0.997849737440985 1
0.916751060506537 1
0.907374679417347 1
0.931370550296455 1
1.25124791848725 1
0.976009708086487 1
0.81576885752271 1
0.961551083843837 1
0.920094682700169 1
0.686195269796545 1
0.723879393306095 0
0.845908544723465 1
1.25278836840575 0
1.38430250942531 0
0.71120397061102 1
0.696572406229856 1
1.11873511572828 1
0.911625454485779 1
0.92955167787382 1
1.07578271845728 1
0.921401760843647 1
0.922416011497392 1
1.14491777245177 1
0.953801627314418 1
0.928735665465256 1
0.952901295407017 1
1.16832468775119 1
0.760119152548716 1
0.961777322027642 1
1.07463614258424 1
0.998075734276839 1
1.15393694005769 1
0.906471370541706 1
1.41637086531845 0
1.19283789456311 1
1.04057831382508 1
1.04054212745942 1
1.03926829488248 1
0.656328413866801 0
0.944942751054403 1
1.07243087133692 1
1.04954860353539 1
0.858310213006916 1
0.971626535675883 1
0.817229229355864 1
1.18466749351719 1
0.795879112685498 1
0.943720774091669 1
1.17820245061201 1
1.10023701021781 1
0.707315221411105 0
1.06553812100154 1
1.27259567743686 1
1.2489855683716 1
1.00447586110371 1
1.0187649757159 1
0.891818515307249 1
0.667796387814617 0
1.04501300162485 1
1.17100148723575 1
0.714344165089822 0
0.668590068368941 0
1.30558161500683 1
0.8388370228704 1
1.22422917894138 1
0.929953636054842 1
0.7140244863745 1
0.956188583486397 1
1.13588462729394 1
0.992514593417595 1
1.17232112748876 1
1.26119635727558 0
0.77748568142435 1
0.518969070643278 0
1.10908704882716 1
1.22771756327289 1
1.33858282358951 1
0.988424111421456 1
0.751090753641243 1
0.941799209442936 1
0.727617310811456 1
0.860369043231181 1
1.10720118822191 1
0.862664035107256 1
0.735300126750416 1
0.752278434117094 1
1.14190985124871 1
1.33899650745943 1
1.01573394938054 1
0.901068869775898 1
1.27838140906698 1
0.879709739570802 1
1.1311747067215 1
0.999118666025342 1
1.0680834961408 1
1.05460735954621 1
0.8302890815967 1
0.789973979234596 1
0.932043529221091 1
1.18268744407732 1
0.881904878052265 1
1.45689975556767 0
0.714932643897191 0
0.878564940491131 1
0.787568758664722 1
0.881483602784 1
0.800927226166468 1
0.630914668580123 0
1.08439868115382 1
1.2110823403504 1
0.87524499272288 1
0.964367658186827 1
1.01506675160017 1
0.682607588526348 1
1.0569095328304 1
1.0359829706957 1
1.05430167894048 1
1.40041585546104 1
0.980263921614742 1
1.13352559825124 1
0.848429825193713 1
0.909148786771837 1
1.24880097233794 1
1.09253852530229 1
0.696870233461858 0
0.693505908739738 1
0.684119011352068 0
1.10273906107674 1
1.02604014628726 1
0.959074434299616 1
1.33124747241266 1
0.953988647423724 1
0.986424293554584 1
0.888487922556884 1
0.964582619319278 1
1.28511174486863 1
0.93139138795317 1
1.25451407569014 1
1.14226551934849 1
1.10755350299216 1
1.06763715405396 1
0.843826115000852 1
0.904574216724765 1
0.986360430827305 1
1.21999457245251 0
1.17589466880623 1
0.840768249901176 1
0.900249103551896 1
1.26764085805419 0
0.856869997048171 1
0.87736041480277 1
0.897119494793585 1
1.22450869768085 1
0.782504154551278 1
0.85965301995885 1
1.01996591090229 1
1.1086273969612 1
0.566124116779515 0
1.21437434515684 1
1.2600574046249 1
0.907435591790218 1
0.992598095511393 1
0.606914402891867 1
0.812341166438215 1
0.782843991864854 1
1.09906733909936 1
1.12624918824212 1
0.999130788077399 1
1.28375711237987 1
0.948495583944318 1
0.791632339729395 1
0.645461065580118 0
1.15797766552579 1
0.581243802001292 0
0.860426358849178 1
0.797241987432861 1
1.27039497962528 1
1.09137721866694 1
1.04985738165179 1
0.65829012202026 1
1.03339278974297 1
1.18763170998948 1
1.20662935399772 1
1.05766650714172 1
1.06152818595672 1
1.08651526785879 1
0.914042266376699 1
0.824377651125342 1
0.952370709654851 1
1.24948499688243 1
0.667066353732488 0
1.03759618138348 1
1.250030519918 1
1.28740060359852 1
1.00840733332037 1
1.28565245184858 1
1.40273029359951 0
0.970400106210258 1
1.16661842719853 1
1.1666938709585 1
1.19675886585613 1
0.910215133448632 1
0.850655357531307 1
0.871162731702423 1
1.02025311930717 1
1.19188501930031 1
1.10062384500737 1
0.828596835549942 1
0.901450905589445 1
1.06937585590587 1
0.992272841349698 1
1.20639022699983 1
0.954723993791915 1
1.20472166025045 1
0.787888463996639 1
0.785407141763079 1
0.973418941123581 1
0.905117549418601 1
1.29529950883453 1
1.09502341020605 1
1.03377356942 1
1.3121054270721 1
1.12985441746499 1
1.00774301203206 1
0.763447754590277 1
1.10418259417593 1
1.00385324568495 1
1.01066122249452 1
1.20809987045865 1
0.863295732719765 1
0.852024241901048 1
1.02145967896014 1
0.991935079231646 1
0.975859297686877 1
0.815968898327887 1
0.946997238547213 1
1.10433846975518 1
0.768678760329879 1
1.3407545654247 1
1.07248291284692 1
0.892287922985838 1
0.934413766153114 1
0.947659911412339 1
0.888592575021592 1
1.21952847513486 1
1.26744171101175 1
0.919494263814165 1
1.26145135379202 1
0.919325381274423 1
1.13335935715442 1
0.916645249972626 1
1.14110427310367 1
0.73709240022 1
0.899031172769708 1
0.958337576728969 1
1.25675090509077 1
0.899955287401978 1
1.3959163340374 1
0.781779013375342 1
0.793323722317459 1
0.999613120156814 1
0.887730583385166 1
0.928269945889208 1
1.11430333678694 1
0.722037875609415 0
1.07439662522066 1
0.867893758924275 1
0.943572475978214 1
0.807031854449309 1
0.880528546455323 1
0.660287303771016 1
1.08175674300229 1
0.866933540463791 1
0.960807295937936 1
1.15840250486772 1
1.19592753199129 1
0.931724517894699 1
0.759190015402259 1
0.906986734381263 1
1.23029408534067 1
1.05364733762159 1
0.881681300556914 1
1.12171695507227 1
0.844105863069665 1
0.928113503667198 1
1.39462534488146 0
0.990820035162076 1
0.868468964414573 1
0.938051838233552 1
1.3187807034536 1
1.09690441402634 1
1.37250080382855 0
0.725870372110296 1
0.884994860508103 1
1.0395662878565 1
1.09981009448595 1
1.52783975383092 0
0.698073002062986 0
1.06574419138216 1
1.14320261425552 1
1.08481482836811 1
1.2744891567479 0
0.65241505238296 1
0.827796701814649 1
0.761430094876356 1
1.29593994210268 1
1.18872756360541 0
0.878620915482625 1
0.957370116855085 1
1.10908032353928 1
1.03812169107941 1
0.969676173287593 1
1.1948491246603 1
0.695965551455388 1
1.14853528158485 1
0.723529208537965 0
0.846268816694894 1
0.825003571116079 1
1.04549917191462 1
1.18090209477686 1
1.14101392407911 1
1.04255405962104 1
1.02770767190454 1
0.962850258765265 1
1.18656141650726 1
1.13160528104288 1
1.12598896651778 1
1.12079952077016 1
0.949865656651413 1
0.987714285296425 1
1.06430555538984 1
1.08213682608188 1
1.08366832031472 1
0.685784270553009 0
0.880433654444502 1
1.08964581545764 1
1.01406932132883 1
0.665981579588843 0
0.819741162657184 1
1.13032628930368 1
0.81599830872348 1
0.729792658680075 1
1.27988256902357 1
0.906841997714606 1
0.830027067118007 1
1.07839091899715 1
0.827041915236561 1
1.05629514533179 1
1.13806876042492 1
0.945117342695964 1
0.850814516021697 1
0.7841956617622 1
0.720148071534382 1
1.0448943728787 1
0.940988702680446 1
0.894714796739139 1
0.903588501266929 1
0.829682712940192 1
0.935659378132399 1
0.982772111060658 1
0.912558853022128 1
0.754725702112284 1
1.14689750733482 1
0.930479181153228 1
0.976414788379608 1
1.06281410458835 1
0.632794802528205 0
0.981656376288633 1
0.981017078358704 1
1.02363638837236 1
1.09457371118925 1
1.02073817159602 1
1.15983616189928 1
0.67836047597041 1
1.0482023655787 1
0.767721564660158 1
0.942402109157512 1
0.81532841066159 1
1.15196996990548 1
0.767954458037982 0
1.12939974812798 1
1.18182900792763 1
1.02714116754667 1
1.05380651881825 1
1.12081103468088 1
1.05484204419068 1
0.953442039968129 1
1.35363298887489 1
1.05686285729885 1
1.16516758517777 1
1.12720864636016 1
0.757883446118996 1
1.10164990093937 1
1.02790679440346 1
0.947164755558942 1
0.809161459974746 1
0.977298585021978 1
0.763736792665118 1
1.24894315804653 1
1.00416572400333 1
0.877615509391832 1
0.980421611324044 1
0.872499253687021 1
1.00269057748786 1
1.02924472442124 1
0.955155240355709 1
1.08267785786551 1
0.554529983754667 0
1.08446737989641 1
1.29074481860729 1
1.09504320569392 1
0.801928592238621 1
0.753093807946293 1
1.31165134259969 1
0.96058885867927 1
0.741424173351446 0
0.629613016425727 1
0.942153795575201 1
0.907896221364201 1
0.815609179894 1
0.967133829683364 1
1.11879590612165 1
0.801452137337502 0
1.11495698834439 1
1.1241009623204 1
1.00051055118968 1
0.862677978529534 1
1.17991690754449 1
1.17205411752919 1
0.839828833064857 1
1.08318576770725 1
0.84704145534359 1
1.14745916840801 1
1.3152887085926 1
1.07474641335094 1
1.10524801223062 1
0.916021255714978 1
0.94473227087989 1
0.984657633059484 1
0.852206098354995 1
0.90481066241307 1
0.52025580410055 0
1.18499659238988 1
1.0273469674746 1
0.92432330920793 1
0.92115822219921 1
1.08566863824948 1
0.869122893356788 1
0.754767149866302 1
1.07468690838695 1
1.10868790232833 1
0.889707549520063 1
1.23056019414334 1
0.765944066334482 1
1.08589100245938 1
0.826175420357289 1
0.827638491635753 1
0.874163153247949 1
1.16067917165426 1
0.926900615894029 1
1.50487485978816 0
0.900713381035007 1
0.979505723052503 1
1.23299335142379 1
1.23196736135093 1
0.930171687142008 1
0.921814445262943 1
1.2265155260253 1
0.923541760784961 1
0.951784759876936 1
1.17379029178695 1
1.24789349579866 1
0.721783497842869 0
1.11338778261326 1
0.91505090605897 1
1.32010725315297 1
0.751059706768668 1
0.845773675692819 1
1.12454833917702 1
0.914775807296952 1
0.961645240084024 1
1.07598862177947 1
0.965751235047387 1
1.12331937984424 1
0.752351261039554 1
0.931017336406508 1
0.866147011625758 1
1.27868877461405 1
0.774473493318674 1
0.836425828872595 1
1.10138820980107 1
1.03026534698962 1
1.15139635573119 1
0.906144527075805 1
1.08125731899183 1
1.13929028710343 1
1.03822047615195 1
1.0169950862973 1
0.956928954251141 1
0.609484728800272 0
0.717272494026066 1
1.07014083052978 1
1.07161045188965 1
0.869400254530717 1
1.10072135321682 1
0.826011494127025 1
1.08451607004665 1
1.53122419838734 0
0.972182078891229 1
0.88201245961985 1
1.14669216886201 1
0.878144022948943 1
0.884754973742251 1
0.996456095344216 1
0.831244288636247 1
0.994408721748036 1
0.899928415112192 1
1.02889644201767 1
0.999392179267441 1
0.514727040414804 0
0.833612945266979 1
0.59146582678181 0
1.44911209701851 0
0.952126652976663 1
0.99652617643112 1
0.998742026811605 1
1.21696670371851 1
0.796464357707601 1
0.723769225539509 1
1.09826452573977 1
0.57786342494971 0
1.13560834774938 1
1.06053436076894 1
0.998218890898004 1
0.88390995191077 1
0.856177836337623 1
0.880565895514944 1
0.8858257812436 1
1.12026925394086 1
0.978435100115984 1
0.876402088575011 1
1.150864645798 1
0.98253345344431 1
0.904861204061184 1
0.712155666085198 0
1.15356451992606 1
1.20593316189893 1
0.810490245936236 1
1.0404679756769 1
0.971729121419562 1
0.748030363418982 1
1.2880800256344 1
1.22947002298675 1
1.17839509752732 0
1.32147328832158 1
1.10025212561761 1
1.30860091629811 0
0.965544792817906 1
1.07773631385183 1
1.05914267580793 1
0.735585711071576 1
1.27872380819722 1
0.685079821882546 0
0.98479099548947 1
1.23530916932247 1
0.926089494429369 1
0.867168628492716 1
1.31265915957238 0
1.07609847693857 1
0.952384649759863 1
0.767656114188578 1
0.845483692820129 1
0.950943733771883 1
1.08435325124455 1
0.410210325126994 0
0.808274078140369 1
0.927265901983136 1
0.657298133459063 0
0.857742186639497 1
0.865601255406447 1
0.708143176380269 0
0.893519662356862 1
1.47363633251252 0
0.625945548263292 0
0.856685304378555 1
1.13741445045241 1
1.2500870300895 1
1.24349698137064 1
0.939078901891011 1
0.877252363908458 1
1.06789989399684 1
1.0061863922773 1
1.19026678918758 1
0.657173656023206 1
1.35004964773241 0
0.841688245019146 1
1.1300382743386 1
0.688637367601465 1
0.939180368859393 1
0.966037666117332 1
0.753435959956805 1
1.09812619293767 1
0.686936273340674 1
1.1409910964275 1
1.2090147734235 1
1.19541177644031 1
0.938695875037264 1
0.960321710490502 1
0.943139834193742 1
0.874719824534429 1
1.14809361677703 1
1.48994696542864 0
0.757790982107039 0
0.968311619033827 1
1.07993659144984 1
0.999708701690168 1
1.13807081610848 1
0.869022751748253 1
1.13570454353827 1
0.89519570521259 1
1.09020093630116 1
0.987148920627281 1
1.45144924992357 0
1.30948389129857 0
0.859105496252662 1
1.0507426503372 1
1.23025073627999 1
0.874478742455893 1
0.836945323394267 1
1.23209604210604 1
1.38539899217356 0
1.29960439140972 0
0.989064868399369 1
0.949610644498931 1
1.14376042150994 1
0.922523387729298 1
0.838735085671223 1
0.835250687631153 1
0.752193823030827 1
1.08773468657294 1
1.04690488597947 1
1.13153041151102 1
1.08605774714786 1
0.863136730245536 1
0.98102593957103 1
1.04596460495816 1
1.11613956299952 1
0.872554452971612 1
1.09200992952153 1
1.20219826659021 1
0.879195150269353 1
1.00557221825722 1
0.973154858015822 1
1.06316826413618 1
0.82858115273378 1
1.40064380282962 0
1.09064689045584 1
1.11286531582305 1
1.03074178788765 1
1.02492311533266 1
1.10177911867053 1
1.19704132174622 1
0.887026694267711 1
0.878931461762757 1
0.832026800262927 1
1.10688338423756 1
0.726128043480684 1
0.763222283900459 1
0.935263473012397 1
1.12516285259956 1
1.05412746547166 1
1.09847665207801 1
0.715912942616342 1
1.0179734724442 1
0.863270577896606 1
0.578284806340101 0
0.866098764822518 1
1.01791455166976 1
1.27716107288875 1
1.0595823211595 1
1.03804961657499 1
1.08416414782439 1
0.982932363548012 1
0.748647582626465 1
0.960772361257214 1
0.788883297027046 1
1.00675452861797 1
1.15454506272404 1
0.843459680046446 1
0.87785253177557 1
0.952635186281589 1
1.20499720697654 1
0.87793214489558 1
1.26804964454704 1
0.726568459742524 1
0.766270719576857 1
1.28295581483872 1
1.26284721245851 0
1.05405507773652 1
0.811565339889922 1
0.892750935560025 1
0.969768323169215 1
1.27310180298615 1
0.975712064819211 1
0.710630083812928 0
1.21341719923538 1
1.02719902493748 1
0.889172180389532 1
1.26839480885504 1
1.1684514702122 1
0.860509871077587 1
1.06355779944257 1
0.990323510500557 1
0.932208288563786 1
0.982411267272084 1
0.440647609619304 0
1.05680112117602 1
1.06581962294748 1
0.865253824505724 1
1.0002893812019 1
1.14398117857696 1
1.10739720327135 1
1.15633588710026 1
1.30934205715487 0
1.07238084755869 1
0.92085238895702 1
0.712980624279729 0
1.16968548727238 1
0.700484800147885 1
1.21796469665744 1
1.10937190879635 1
1.13121023671066 1
0.84505961551227 1
0.89869351300102 1
1.16082804161112 1
0.993055928738915 1
0.792970910112739 1
1.05309845716754 1
1.21877608982355 1
0.85041473308227 1
1.28639481033041 1
1.21974222351728 1
0.927821237079341 1
1.08255699104834 1
1.15381788766075 1
1.00333608221907 1
1.12555123556428 1
0.842270207308689 1
1.20546096083206 1
1.14831835808776 1
0.87546213478706 1
1.12845496781265 1
1.14910051933379 1
0.91949745906677 1
1.18362814069837 1
0.996759297705878 1
0.983234079291429 1
0.946256068627728 1
1.10941627975672 1
0.732998959627898 1
0.962556958053632 1
0.908237590760622 1
1.2339806390998 1
1.11518429640234 1
1.17239107883397 1
0.773145912678634 1
1.1412213548921 1
1.20764702500952 1
0.899756434150696 1
0.923860027631026 1
1.04438414833086 1
0.896637708673834 1
1.09324476303508 1
1.03224017999657 1
1.10702811879098 1
0.835140107892732 1
0.826547426373216 1
1.19008857124977 1
0.960979661495562 1
0.821560700493578 1
0.683542331780549 1
0.474653836740692 1
1.06926983326595 1
1.0137750814839 1
1.0382597634725 1
0.639229599539177 0
0.92374432026272 1
0.824813204932904 1
0.981806677107371 1
1.04374607332163 1
1.47383067676809 0
1.20085496053416 1
0.975305261684371 1
0.862002702791461 1
1.08053751538859 1
0.973447871580676 1
0.981124667275688 1
0.92195279516239 1
1.0986688671905 1
0.97855165408081 1
0.972650084257852 1
1.02463562306741 1
1.16895256313688 1
1.12478840562206 1
0.769940930997995 1
0.943953046792135 1
0.730767268468445 1
1.11776504713426 1
0.808556304133699 1
0.740395562727638 1
1.05563741019296 1
0.823679558229433 1
1.06156031768437 1
0.918682680279456 1
1.15831786353084 1
1.11593406993569 1
0.790586895428832 1
0.889148274620304 1
0.902851519552029 1
0.805848171753883 1
1.09062331368501 1
1.22781204288803 1
0.725219478947768 0
0.959741788700692 1
1.05792825792188 1
1.13335384485243 1
1.13540844198444 1
0.858066240357261 1
1.35275013750975 0
1.04009344276445 1
1.08553257320946 1
1.11679596552489 1
1.02681643859747 1
0.838788042888323 1
0.693984256779409 1
0.732308023501939 1
1.15738675514321 1
0.801653025473719 1
0.9354847917081 1
0.900061533785677 1
1.03909422087389 1
0.861885141301835 1
1.12081303834544 1
1.14710000645399 1
0.695297899025219 1
0.82923342253451 1
0.794235069922929 1
1.27634283089323 0
1.23024266768778 1
0.927465494525711 1
0.99325222575068 1
1.20247129890202 1
0.938557544715653 1
1.03025341753084 1
0.936590003469293 1
1.16203750561924 1
1.28220434833296 0
0.599010285042858 0
0.872878328796335 1
0.7825043714163 0
1.03781415316342 1
0.842658655706333 1
0.99276082773045 1
1.04486366458301 1
1.0197800508553 1
1.09748656698023 1
0.616877760603149 1
1.27935148990136 1
0.747084772816355 1
1.0626339182313 1
0.734116738879598 1
1.39875252081529 0
0.944830572852557 1
1.00195133041612 1
1.39504540571173 1
0.848413214977954 1
1.0433916777227 1
0.66282826050051 1
1.16712686843092 1
0.600421813082251 0
0.963122217575834 1
1.25200295566196 1
0.913330295555083 1
1.09079879083226 1
1.05382127637809 1
0.985586109065078 1
1.27390743453062 1
1.10579166630424 1
1.0354830623744 1
1.18645244069891 1
1.0859150056505 1
0.911315681349306 1
0.946296782188631 1
1.32760218426875 1
0.877650364525073 1
0.779241466658031 1
0.907235044133166 1
1.25702900801986 1
0.450051388941097 0
0.809513852814162 1
0.716111126278586 1
0.929706093030868 1
1.13389207388131 1
0.874264001511209 1
1.11612545411288 1
0.848647481724592 1
0.934644122504477 1
1.06233531275304 1
1.00067878687529 1
1.03157337373672 1
0.935434530689317 1
1.08623895189762 1
0.886480570329093 1
1.22283729568006 1
1.05854544846912 1
1.15966187830207 1
0.855140923243108 1
1.35050845874681 0
1.23843582845808 1
1.01435074078658 1
1.16775120133842 1
1.01420624009486 1
0.915411643891165 1
1.00255808545061 1
1.05068796391169 1
0.826809573814068 1
1.33761419718613 1
0.881807784924418 1
0.600537943172129 0
0.727719093756092 1
1.06149573307938 1
1.0388094947231 1
0.950132441139027 1
0.734637907120146 1
1.17184513999033 1
0.917194242620403 1
1.12282246466098 1
0.897624515398621 1
0.900212732335659 1
0.868186856660888 1
0.96960025099625 1
0.963223764179205 1
1.02502654133249 1
1.0389816000982 1
0.786358104828666 1
0.761996998775154 0
1.29915986999012 1
0.699512538446377 1
0.899286194939595 1
1.13922156692806 1
0.839798369462725 1
0.95099522888423 1
1.07402827526903 1
0.902009645476967 1
0.673745910099729 0
1.19111491009514 1
0.802434685479786 1
0.804883927473756 0
1.13421094264767 1
0.942593232555375 1
0.869150232100961 1
0.967958815540154 1
1.31230664865804 0
0.891228556068269 1
0.938074088291985 1
1.36588855403575 1
1.19523033780716 1
0.668944128210004 1
1.45770828886955 0
0.987411390802909 1
1.19322946779638 1
0.884008744372247 1
1.23327692900768 1
1.0986196787519 1
1.14425681392718 1
0.871900213658898 1
0.93843917219722 1
1.10541952054948 1
1.14629570646814 1
1.03201386253128 1
1.26180675279749 1
0.488617821652177 0
0.785053574108115 1
0.764229746790895 1
0.728448423619427 1
1.18171021591383 1
1.0160623048969 1
0.893637934622055 1
0.877247418038801 1
0.811444955165288 1
1.28331759405106 1
1.19253210424731 1
1.01508618177811 1
1.23218041010553 1
0.850136791255515 1
0.906676142057574 1
1.0092079887951 1
0.885452869995923 1
1.02442172788245 1
1.40943775796475 0
1.2493594581361 1
0.72947894006808 1
0.911340641875821 1
0.883999932632111 1
1.05986069725184 1
0.828859730364768 1
0.812125691300903 1
0.920913844678807 1
1.07203839432795 1
0.81915124848263 1
0.911072523194689 1
0.988222224389715 1
1.25299768401852 1
0.916208965915224 1
0.450764247398776 0
0.992892142022156 1
0.930594318635722 1
1.1330979092195 1
0.846747104783037 1
0.945852792465029 1
1.16232833565373 1
0.974383336284071 1
1.12032088933482 1
0.951414541788752 1
0.657757037603984 0
1.0541219010924 1
0.97663551548004 1
1.2752637066902 1
0.885382957441336 1
0.497643909953861 0
0.99197926782075 1
1.30402034868581 0
1.01803727523884 1
0.867080519935049 1
0.704787081188923 1
1.05350119946145 1
1.05633982833155 1
1.17748797435714 1
0.993069118173143 1
1.35893576910209 0
0.937214641982052 1
0.857970382302352 1
1.01460702796865 1
1.22429782107772 1
0.747115323205411 1
1.03635734369723 1
0.722888016612505 0
0.846096198200899 1
1.00448706097663 1
0.976894206172092 1
0.694937952176705 0
0.988918582285518 1
0.916836740930843 1
1.12131320186761 1
0.856389917424597 1
0.928402715979395 1
0.776526650225248 1
0.982392975018557 1
0.651249309645515 0
0.747488947597064 1
1.04865928600023 1
0.796100207518995 1
1.10555951714768 1
1.101918847593 1
1.12333081947005 1
1.05382953451603 1
0.787837362286098 1
0.931426452211077 1
1.18027592257495 1
1.01336474861533 1
1.05427700210806 1
0.620096880869463 1
0.964471186375585 1
1.11292152821692 1
1.23675878591786 1
0.880007615949676 1
0.947287496336687 1
0.833129673014482 1
0.95891905001117 1
1.03878214230394 1
0.747358489814648 1
0.745414494107635 1
0.831365122157863 1
1.18231271681415 1
1.09751329861171 1
0.911996973593925 1
1.24418893724713 1
1.23800115025832 0
0.919856452979892 1
1.15589834888619 1
0.982850062860254 1
1.10289016762637 1
1.11603758079451 1
1.34350006422273 1
1.0273149760186 1
0.960560606313022 1
1.11936621686872 1
1.07978139864361 1
1.1139795128795 1
0.709590258944009 1
1.33180680365693 0
1.07169569912164 1
0.747815098379158 1
0.59264288019381 0
0.882187062118632 1
0.494083161413764 0
1.13576573042838 1
0.834937759567056 1
1.03942001394515 1
1.14515789720116 1
0.827129233029871 1
1.33390309305939 0
0.903862875806948 1
1.00260298402182 1
1.15476728182296 1
0.7786463603709 1
1.12934341839478 1
0.871078631727373 1
1.01650275354861 1
0.782747591196721 1
0.905815448373663 1
1.00405588947359 1
1.23449364322003 1
0.70430933449684 1
0.803173439870165 1
0.833213352371268 1
0.60234987658509 0
1.23155573926871 1
0.92768925152207 1
1.38505323995905 1
1.00834902514726 1
0.731854866858091 1
0.942791071666297 1
0.913839796138433 1
1.09968554828163 1
1.03084482526263 1
1.08951783560201 1
0.809034042672791 1
0.980233048051566 1
0.984131433445827 1
1.17662113553322 1
1.08769154249142 1
0.805476380107388 1
0.918720143096463 1
0.900223650599523 1
0.894408635092241 1
0.684519959947677 0
1.06535142079745 1
0.982578655379108 1
0.692121983441332 0
0.787622974372037 1
0.957406273643121 1
1.14664645378678 1
1.03427192006811 1
1.06550333822349 1
1.11511333177873 1
0.648698151310466 0
0.965576694234769 1
0.776397059166933 1
0.96191226429516 1
0.916549732969367 1
1.42518659398951 0
0.968196787415353 1
0.848562367264275 1
1.25654798550566 1
1.10346787042065 1
1.09775929886776 1
0.883184651185113 1
0.882738865340284 1
0.952991888832201 1
0.912623189196221 1
0.932542963542284 1
0.983673824808521 1
0.778114697861031 1
1.20155728264971 1
0.897832760988416 1
0.990747352110507 1
0.685128439888875 1
0.789001825044567 1
0.843845448032096 1
0.935587610447865 1
0.976367339686985 1
1.04520458408853 1
0.947910467588767 1
0.997027715715641 1
0.701977305078431 1
0.607628003780018 1
0.928221251280833 1
0.97093470161055 1
0.821397277465874 1
1.1228392816501 1
1.06493868432912 1
0.86945962674093 1
1.21425173047619 1
0.615272991707279 0
1.30685918378655 0
0.857763308555677 1
0.987400986454356 1
1.00203665354092 1
0.938076465037472 1
1.1022732299949 1
0.888423818339243 1
0.840276657881468 1
0.942682790107149 1
0.750167534807249 1
0.814779454345515 1
1.2406827980712 1
0.833079090413218 1
1.22117958813668 1
0.756448534583514 1
0.946351118931668 1
1.17483537350529 1
0.984562184481761 1
1.1203276209041 1
0.755745821754767 1
0.68924362392997 1
1.03629160697496 1
1.06586870891963 1
1.05227059667313 1
0.903467994486105 1
1.18053563988608 1
0.677911121325917 1
0.986846092753579 1
0.673679773460008 1
1.27958653147757 1
0.529219981968245 0
0.889935099286527 1
0.851556396549767 1
0.942867177504764 1
1.2170242690284 1
1.03534052131768 1
0.737838020534479 1
0.886667090536679 1
0.968753968959955 1
1.08606496707783 1
0.871005452846353 1
0.804959999910498 1
1.11075863476625 1
0.994958382461046 1
1.15098227580838 1
0.87564858716565 1
1.04121082298532 1
0.624244997777128 1
0.979686941581483 1
1.25767968344602 1
0.486230375564033 0
0.837954686658914 1
1.24886731232056 1
1.07203399101811 1
1.03407568319227 1
1.07149129660199 1
0.705685790805404 1
1.20787548531486 1
1.01213699388688 1
0.916591078749108 1
0.80389154497425 1
1.36437046419024 0
0.92757354790089 1
0.829570964050882 1
1.17734280149408 1
0.815747255888919 1
0.781435863217281 1
1.49831599566231 0
0.734041341757519 1
1.26208635710496 1
1.36181370941497 0
0.811844625116723 1
0.828233832167813 1
0.825881962945979 1
1.20691855951784 1
1.19719149126882 1
0.84044420830908 1
1.30083631729081 1
1.12156082798527 1
0.798023454185921 1
0.987310951101611 1
1.31429827411856 1
1.21920826239523 1
1.14084700065964 1
0.917165266469967 1
1.06154879437625 1
0.903911986923054 1
0.949619338158358 1
1.05138366878788 1
1.12722086539107 1
1.13577654673989 1
1.11861051152919 1
0.790405516601893 1
0.967377703723156 1
0.7958217109769 1
0.763888993775338 1
0.934575070870751 1
0.845294436407947 1
1.05659250268562 1
0.49968938236511 0
0.84641916608206 1
0.978853332528555 1
0.485694050934202 0
1.37636542012609 1
0.811543405851865 1
0.678947366809044 0
1.12746219168412 1
0.765358655876386 1
0.925642035882072 1
1.25361478691433 1
0.814642672933232 1
1.1267302695967 1
1.04962941916619 1
0.746264821904689 1
1.03862689699508 1
1.10264967181008 1
0.812282694863058 1
0.904102809177046 1
0.990603358713788 1
0.800727283957107 1
1.34889808702643 0
0.658093162482498 0
1.00199560715343 1
1.21564056798768 1
1.10631994508462 1
0.667022182864626 1
0.969883908557016 1
0.835556700722965 1
1.06269421584466 1
1.12564108002476 1
0.900512380125128 1
0.889541209331805 1
0.976973974958069 1
1.10856257179663 1
0.79640358816715 1
1.08416008314853 1
0.888638906105778 1
0.983560622445716 1
1.00655731643319 1
1.13215008611844 1
1.09010913334222 1
0.588471321266655 0
1.12044669969285 1
1.03572126056909 1
1.05541484125877 1
0.99452292194841 1
0.978156373834871 1
0.826774576981483 1
0.734206428353269 0
0.966017643617217 1
1.06001170466501 1
1.19667539415062 1
0.816699407134084 1
1.35205576361682 1
1.19299848054794 1
0.753995968915994 1
0.908782202461764 1
0.729625934319584 0
0.536483410658456 0
1.39636129729947 0
0.850485528277055 1
1.34638566962585 0
1.16307731590229 1
1.06157853484588 1
0.841899509112961 1
1.18194197003917 1
0.546143396734685 0
1.2070130191344 1
0.923645477784587 1
0.796387412637271 0
0.943286295645729 1
1.12341464262499 1
0.988372318132132 1
0.723119515278976 0
0.705289428876538 1
0.955125217135825 1
1.14650221704433 1
0.907936966582002 1
1.16011471199123 1
1.01465906542608 1
1.04678086644507 1
0.862025603081136 1
1.27123684812113 1
1.00804464981876 1
0.714691432886864 1
1.10325116453595 1
0.948852628740866 1
0.964029658425261 1
1.10502713738477 1
0.890579411379745 1
1.12478270828099 1
1.12257879689011 1
1.01293939339474 1
1.23875713968015 1
0.728226744729262 1
0.935764466323122 1
1.09015337724222 1
0.904955793091699 1
0.828448819100565 1
0.978590594988844 1
0.906392065096528 1
1.28580237250766 1
1.01258838847871 1
0.967669304358045 1
1.42571567440254 1
0.921404617852221 1
1.17735141156532 1
1.02159567317838 1
1.12864795130748 1
1.2960360708464 1
1.28286003792942 1
1.01240365184875 1
1.10321383585678 1
1.23616462593184 1
1.45528656875365 0
1.16083259998692 1
0.991588430001072 1
0.520962153392403 0
0.472089065982491 0
0.871602916225267 1
1.10889224099089 1
1.15403943041211 1
0.987578809924313 1
0.698632945816239 1
1.10662036666997 1
0.87879324579744 1
0.943583147449471 1
1.11381072935597 1
0.845551922535825 1
0.658741026296065 0
0.894701509264914 1
0.774953942464323 0
1.18243088144955 1
1.02811623622018 1
0.943325309786548 1
0.951348484454665 1
1.13022444669093 1
0.710966237780332 0
0.920055467737847 1
1.04564998598539 1
1.00845947334262 1
0.606870314941345 0
1.13617849094976 1
0.90011627253954 1
1.05529423338127 1
0.920666010027514 1
0.939023219518774 1
0.875727539398675 1
1.06546356926196 1
1.17274026572691 1
0.884503688483096 1
0.984952090079927 1
1.03922713482138 1
1.21160528888129 1
1.08976005743773 1
1.17927330362173 1
1.1328221176749 1
0.883802873517494 1
0.718734097555329 1
1.07819740788196 1
0.809200645069672 1
0.91097855706168 1
1.40344597950234 0
0.731162480644623 1
1.1442469916426 1
1.20641890102221 1
1.12334683839768 1
1.10864325559903 1
0.901741108702009 1
1.10985239827684 1
1.21907332902425 1
0.892164485425089 1
1.28511311523016 1
1.10395597959625 1
1.08394605893088 1
1.03302963642956 1
0.911317335863694 1
0.894194899953014 1
1.06820092168929 1
0.736138189945398 1
1.06921944662446 1
1.26089489071867 1
1.13541912027833 1
0.639655055943733 0
0.876335032784554 1
1.108938070038 1
0.96221705535843 1
0.959527152884357 1
0.85286586947476 1
1.00827391845197 1
1.24664141132106 1
0.935944623163929 1
1.23490102156359 1
0.847519539981633 1
1.14965152119796 1
0.984935322975473 1
1.15476997115181 1
1.13124828113409 1
1.31357315147717 1
1.19302276878553 1
0.785044836575537 1
0.632825512430852 0
1.16743005808412 1
1.15560752480619 1
1.0644463187304 1
0.921256739746338 1
1.15434728099834 1
0.931093184185833 1
1.24901126086512 1
0.781642958382984 1
1.02167408034157 1
0.899764645450749 1
1.11904506607318 1
1.24952274015858 0
0.996133050497924 1
1.02544763484429 1
1.07134479172041 1
0.990942831970542 1
0.999335502128517 1
1.31412343011258 1
0.936207287176119 1
1.10973715973586 1
0.772495951805487 1
0.924782359197954 1
0.899845153749742 1
1.00900816588048 1
0.781912700070204 1
1.09426699615133 1
0.932680299102836 1
1.1202911805879 1
1.01832505111334 1
0.866538572220691 1
0.987049999594895 1
0.810372887151862 1
0.994974663456665 1
0.922709504875126 1
0.755723054457404 1
0.99271369197688 1
0.868989264678412 1
1.24389028224624 1
1.02099511419495 1
0.8541699084631 1
1.0199977721096 1
0.990243917937769 1
1.06256659675183 1
1.07289297465861 1
0.698662347805145 0
1.04417063871832 1
1.27641649273024 1
1.23045060094561 1
0.855331901735484 1
1.2843769744779 0
1.14392540033492 1
0.907983377633174 1
1.09352180850264 1
0.872894381866045 1
1.08858125378148 1
1.1755566424667 1
1.05440023863236 1
1.09703109952919 1
0.687750655704991 1
0.82230640643373 1
0.796054807196235 1
0.940478459483523 1
1.08298452094999 1
1.28346691661451 1
0.95176297341424 1
1.02931176368133 1
0.673542821787637 0
1.25489791017161 1
1.06251927170189 1
0.894389599244819 1
1.16305036985436 1
0.750232951373795 1
1.12354715332199 1
1.06506862669096 1
0.769154949446365 1
0.821357347928311 1
1.0276442785032 1
1.07324581991682 1
1.06897063600469 1
0.733978159378166 1
0.973670323292319 1
1.09096202266003 1
1.21200153542997 1
0.824402715116965 1
1.03258463549573 1
0.735632173475857 1
1.46640273529197 0
1.01613850551542 1
0.736267321281642 1
1.27825335125024 0
0.92264142870782 1
0.767368289137896 1
0.83811407573321 1
0.655886447772263 1
1.01852447695855 1
0.94284816010771 1
0.993119650607693 1
1.03823675355445 1
0.901793680134537 1
1.13360326219142 1
0.728964899786216 1
0.742387795535209 1
1.14797932605005 1
1.07561746544186 1
1.11101482189477 1
1.06257128478821 1
0.921733449743186 1
1.15351196497644 1
0.777005889128614 1
1.02853377487531 1
1.23856788305093 1
0.804244752956788 1
0.994515774493864 1
0.752318116103428 1
0.826299576294557 1
0.92275191974452 1
0.828334071737155 1
0.663656813906739 0
1.15382829119305 1
1.12105023229179 1
0.823406955803307 1
1.04123037965469 1
0.874422730178084 1
1.34020952412726 0
0.936940587378414 1
1.16873748484053 1
0.907963254183838 1
1.03208435002654 1
0.801260286269305 1
1.26692437234333 1
1.01170822661205 1
1.00964412747703 1
0.699580629520171 1
0.993735000851945 1
1.28155431513282 1
0.727682259028706 1
1.03681229080793 1
0.998661409962143 1
1.0579001937022 1
1.18592135373901 1
0.883958158298662 1
1.26460800203967 1
0.885978378741423 1
0.728994438550071 1
1.34299960465447 0
0.99367204000412 1
0.942376701269595 1
0.666741159021187 1
1.16488681959681 1
1.17535863340095 1
0.914346896638417 1
0.946607885281505 1
1.21078598476485 1
0.966724091206731 1
1.18406895474684 1
1.12600398541447 1
1.203921900351 1
1.03079121779945 1
0.820925417364727 1
1.15682411284096 1
1.05234769492623 1
1.22664722548818 0
1.06745204772373 1
0.697848305593773 1
1.0780180129078 1
0.861794789959284 1
1.0464198747022 1
0.845930884079687 1
0.893879717140233 1
0.543148244228943 0
0.802418219749574 1
0.630088507186267 1
1.14308049769221 1
0.887549923760268 1
1.0859952643074 1
0.615883523798865 0
1.06783333869211 1
1.14597998986532 1
1.06880868564807 1
0.966475473261577 1
1.09662904332296 1
0.805966002796746 1
1.0372275757152 1
1.06803700863336 1
1.21931659488115 1
1.20140357515337 1
1.00040930957594 1
1.17022034244015 1
0.940324027341893 1
1.00643350297859 1
1.25883934676987 1
1.1330975077365 1
1.3237277816222 0
1.0376029681117 1
0.952890925178339 1
1.11021989273916 1
0.936743072518943 1
0.896397316307775 1
0.841342414011083 1
0.91221162958946 1
0.71573337809917 1
1.09531060945241 1
1.2646617339503 1
0.599796994216844 0
1.09281923264856 1
1.10614635051859 1
0.758572530944069 1
1.05591830981242 1
1.24736530191693 0
1.03111399179482 1
0.771675342347281 0
1.05658539323206 1
1.12600286689592 1
0.887135275609004 1
1.29127564591844 0
1.01891458605701 1
1.2432274332848 1
0.841846246238612 1
1.4640962456368 0
0.528964768620586 0
1.22766760786765 1
0.611441849075586 0
1.05237398833772 1
0.756238806867582 1
1.16130334859031 1
0.979135347917383 1
1.31492074310505 0
0.750327934178044 1
1.00621679294287 1
0.902999697929499 1
0.86601805225749 1
0.902972876222844 1
1.01876186576456 1
1.04964004952387 1
1.19707889476229 1
0.780523746045352 1
1.04519894498969 1
0.961381166181818 1
1.3078300015327 1
0.973394567956316 1
0.830964642467559 1
0.808878604201451 1
0.91814257581135 1
1.45963488660451 0
1.14827895724294 1
1.10411316867709 1
0.619726517177271 0
0.797387640701463 1
1.02919073054337 1
1.27076517148695 1
1.14334499577807 1
0.751634037393904 1
0.924026874740412 1
0.930040572985355 1
0.938288496297611 1
1.05349740820252 1
1.08481620590894 1
0.98929590922637 1
0.470781761943774 0
1.21402460963337 1
0.973378446117455 1
1.13496233279332 1
0.843775444058751 1
0.82768602799356 1
0.919098190606176 1
0.979136721348062 1
0.98451470825662 1
1.11883633640081 1
0.904860048445382 1
0.720064508338429 1
1.32149810345475 0
0.762632543128037 1
1.0505510506909 1
0.879785901350572 1
0.980187255754634 1
0.950630114387671 1
1.34847821701416 1
1.1506292988756 1
0.989935635770266 1
0.792987360755431 1
1.04177701140941 1
0.86661341073159 1
1.03127188796607 1
0.828309831452404 0
0.867438206466386 1
1.08632902860946 1
1.12219765226956 1
0.758173686502022 1
1.0111459099096 1
0.90119096142743 1
0.886597167361451 1
1.09368134630865 1
1.33798114791088 1
0.910749025970047 1
1.02011945245047 1
1.11629889428986 1
0.996987212405926 1
0.978279301268614 1
1.1893325011506 1
1.0526698980424 1
1.06227151007211 1
1.08098817518725 1
1.01262699009508 1
1.16239989289929 1
0.96621085370894 1
1.05924532273695 1
1.01590232503206 1
0.961827844707318 1
1.0260296043005 1
0.635161633931913 0
1.09850686397486 1
1.18064371621773 1
0.774908835760115 1
0.803139708970948 1
1.18818401876876 1
0.894609897044189 1
0.834420271491172 1
0.948661395345309 1
0.996074197004382 1
1.15191639262485 1
0.966094598916628 1
0.884576965902225 1
1.11337856143998 1
0.847956880509344 1
0.924966945427683 1
1.03412384692588 1
1.00886039254797 1
0.965174152404697 1
1.20382441810764 1
0.943519817768126 1
1.04350567239833 1
0.918624047542255 1
1.11965073412357 1
1.11908808899958 1
1.14017039829626 1
1.02997180431795 1
0.917118203215839 1
0.83796055809471 1
1.10201575277037 1
1.03010891657288 1
1.02760734393408 1
1.0265233026838 1
1.05255626715675 1
1.14037091270208 1
1.06378125730797 1
0.925901066896839 1
0.999772017909326 1
1.11626186009088 1
1.0238694061273 1
0.770111006878445 1
0.887497969899142 1
1.16259729243868 1
0.971912481523125 1
1.12715988373167 1
0.956803899972098 1
1.00112624541658 1
0.754712555584927 1
1.01138458865456 1
1.26599782888433 1
1.08683087125471 1
1.13509415980707 1
0.938595892748164 1
1.09850213799346 1
0.999819523869375 1
1.38423797151415 1
1.07608489626149 1
0.957499468012372 1
1.42227659380007 0
1.00121340535429 1
0.584774505219366 0
0.405007317337 0
1.04697108615301 1
0.968529065307789 1
0.954574600491062 1
0.784309178984635 1
0.750336117878301 1
0.796568164380887 1
1.04037875887962 1
0.965687907601627 1
0.880098503501339 1
0.767362977866227 1
1.11861406856312 1
1.30176674664506 0
0.911601432180175 1
0.917470108903767 1
1.1947416260459 1
1.20652790468524 1
1.20209618190879 1
0.675085616754554 0
1.01463208443804 1
0.995991823607967 1
0.810418311736679 1
0.672905218244216 0
0.96915647277386 1
1.01755210969698 1
0.891706692666172 1
0.807958636877933 1
0.923988983650301 1
0.789567391664327 1
0.963343703585052 1
1.08349148987305 1
0.775993560579612 1
1.06860680500777 1
0.950652794430386 1
1.20867330308252 1
0.936349264067991 1
0.822315787235545 1
1.10920867433641 1
0.8963146685403 1
0.967080515226944 1
1.20721708079789 1
1.23929732678762 0
1.01952772364883 1
1.24691123064185 1
0.987452217707594 1
0.868886265657862 1
1.01805961685576 1
0.902842270399368 1
0.748320516045602 1
1.07071747839614 1
0.910328508902388 1
1.09505009630933 1
0.863316012987207 1
0.896116569174094 1
0.79522725053456 1
1.05260305970003 1
1.18480448928991 1
0.980929763016149 1
0.916396412296232 1
1.04234966208726 1
1.26772978617949 0
0.861831989023363 1
0.767178091314908 1
1.24161994366568 1
1.00003587804289 1
1.0780885742361 1
1.13188013177355 1
0.742899820712073 1
1.04972066508978 1
1.02181152404733 1
1.30428965605353 1
0.865754754858306 1
1.09840285610437 1
0.88868940298881 1
0.92903206647285 1
1.06302287059497 1
1.18334321422538 1
1.02970754188797 1
0.737523672391342 1
0.996388993784905 1
0.97724662373683 1
0.872943738789502 1
1.29676234364986 1
1.26373083559378 1
1.18900658194722 1
1.14455389499314 1
1.11756228788788 1
0.849931178608952 1
0.76023407314766 1
1.29822224024529 1
1.1767205294547 1
1.01492866031774 1
0.930518029160466 1
0.7783051153185 1
0.823376528087329 1
0.834137027327053 1
1.11685663817365 1
1.17627030009489 1
0.743364792742859 1
1.14294303325003 1
1.18656583013487 1
1.23460353021567 1
0.955107226871591 1
0.72579312633098 1
0.775444031641677 1
1.23395710274523 1
1.26568063504648 1
0.834191976682359 1
0.551230071289461 0
1.10655787374656 1
0.60968566553603 0
1.09479232001548 1
0.671241262772568 1
1.08530307318938 1
1.15129255585498 1
0.865803511850485 1
0.816681327499937 1
0.980570243548615 1
0.61615634410035 0
1.24181892813 1
0.849980869345883 1
1.04488782563295 1
1.20212204471599 1
0.783139757896567 1
0.847028359017666 1
0.682914798889787 1
0.857710138467034 1
1.08854205805156 1
1.11703489723199 1
1.02206496331159 1
1.13057723377749 1
0.805456133381358 1
1.05364898592969 1
0.828475382877704 1
0.881996849740685 1
0.546601777509259 0
0.618490484158399 0
0.948557127025455 1
1.11084216838916 1
0.877871121692822 1
1.0065386272383 1
0.674625778892494 0
0.91573632651004 1
0.866452258672349 1
1.22961179066382 1
1.15957950207616 1
1.06108294444798 1
1.17127865836217 1
1.27454015402928 1
1.11096611926329 1
1.18869384977593 1
1.19128044753366 1
0.881899231881822 1
1.01594075722622 1
1.13073592080625 1
1.04557409608333 1
0.880129522983843 1
0.835000423834929 1
1.41118302258802 0
1.07521715458728 1
0.768758898449812 1
1.10277241287813 1
1.12188800575196 1
0.925269245681415 1
0.925747493890683 1
1.28361790895232 1
0.90009052996183 1
1.06304972009352 1
1.09866881861076 1
0.831197829022452 1
0.87237259219757 1
0.766192808559455 1
0.987999314757847 1
0.911564683082503 1
0.72758945560117 1
0.883626221977317 1
0.987034311590235 1
1.13360989666589 1
1.10819797642234 1
1.22570223058325 1
1.18180848715329 1
1.17061892713504 1
0.856388518438103 1
0.848455089848966 1
0.883391224417781 1
0.983588064005114 1
1.00988308312616 1
1.43063214811357 1
0.877771429286687 1
1.13403836974527 1
1.07204159294801 1
1.30283376674756 0
0.811063168007553 1
0.925887236161352 1
0.866691683904907 1
1.25258518600628 1
0.950257995032385 1
1.3072239340565 0
0.720089320616279 0
1.3275206077011 1
0.772689746907308 1
0.906795654092078 1
0.952741228223931 1
1.00191964446674 1
0.998308101275161 1
0.971621730134558 1
0.974162338384529 1
1.17707289622235 1
1.06007838738051 1
0.770090711927219 1
0.769105666461218 0
1.14106741762053 1
1.09577029845442 1
1.10698293424682 1
1.30894052210797 1
0.665469229244698 0
1.02382243753455 1
0.913918700941052 1
0.985692127648073 1
1.17082415102979 1
0.842845311017853 1
0.796211909434633 1
0.995570671014404 1
1.18117272412503 1
1.1717200631473 1
1.37976558912904 0
1.05080867608533 1
1.17413363841265 1
0.506157742360521 0
1.04322365440188 1
0.648227623038935 0
0.980443224336729 1
1.06036552083618 1
0.881066716479524 1
0.740287432050705 0
0.943920229550363 1
1.34428372852441 1
0.916445255562998 1
1.20511931669589 1
0.895012448093396 1
1.00952937612088 1
0.862857287484025 1
1.00285757147078 1
1.15458755435009 1
1.09263061866014 1
0.856717876920188 1
0.916576448967663 1
1.40188903372367 0
1.20660991179816 1
0.950370140040579 1
1.38139099309482 0
0.919042631561685 1
0.798192082920157 1
0.805743044932619 1
0.899117329693462 1
0.863370611332908 1
1.16093387125982 1
0.98836592759508 1
1.2631146636912 1
0.883397586302068 1
1.14473774707281 1
1.08540513966662 1
0.986518083735828 1
0.918484793206257 1
1.01239847057275 1
1.02235685093733 1
1.05569540985243 1
0.761180121145027 1
0.737906437577806 0
1.18849774341546 1
0.976855632123019 1
0.708088023262418 0
1.17392894246084 1
1.33546962965066 1
1.22138183122944 1
1.06041473053586 1
1.23754392422991 1
0.886963922875919 1
0.860692693235604 1
0.793246459794865 1
0.695057649249584 1
0.79941940895218 1
0.980598561516368 1
0.858043321010977 1
1.12183664572339 1
1.00101824619435 1
0.991312903918707 1
0.888374464718262 1
1.36246339220179 1
0.860143891863581 1
1.28446119673446 1
0.821314099710611 1
0.847056248445781 1
0.979724164791445 1
0.871443822345915 1
0.71734434904797 1
0.799580910062771 1
0.640959035651178 1
1.22914661801151 1
0.735242372808316 0
0.970958040392391 1
1.18643910811504 1
1.17771860072598 1
0.835583122320168 1
1.0754363922729 1
0.966525935685436 1
0.877943703778291 1
1.08443816243993 1
0.85045661970655 1
0.821823976488578 1
0.642759684388081 1
1.21105629536337 1
1.19963846263779 1
0.99384590779949 1
1.15497972053097 1
0.988822974902774 1
0.97233781091427 1
0.838751218888111 1
1.16404510249376 1
1.3462685085084 1
0.731708166797601 1
1.36030321234991 1
0.96425522217213 1
0.731571418112943 1
0.885499252712831 1
1.12352500017759 1
0.973834688198044 1
0.97630461074001 1
1.15663313294341 1
1.04176129741899 1
1.03477378555743 1
1.19953702764964 1
1.06757825147145 1
0.974000021439121 1
1.01445779185104 1
0.837066922092377 1
1.03806743484298 1
1.37324834415732 0
1.12583663284003 1
1.06098835753187 1
0.792889510524422 1
0.985169397318225 1
0.937998513151516 1
1.06259603056026 1
1.31236845488912 0
0.978883143385474 1
1.07371725056521 1
0.830990378942195 1
1.09422033191482 1
0.85201246204611 1
1.21772014048088 1
1.05530436707785 1
0.926507688122197 1
1.01922210491142 1
0.855733561066044 1
0.968798157792366 1
0.50588025898506 0
0.860279333860155 1
1.1115345876495 1
0.996484553113217 1
0.937376593976377 1
1.44345241898314 0
1.06349178086946 1
0.910900209349411 1
0.990424293738225 1
1.09967012593054 1
0.834986314570489 1
0.882983077363477 1
1.05144644778911 1
0.891299824438162 1
0.829872994948783 1
1.15205875862993 1
0.841116895553834 1
0.988526548596279 1
0.877446176326991 1
0.818298672984636 1
0.992799527217379 1
0.9588781307207 1
0.731814267310544 1
0.938706712501148 1
1.1686090025968 1
1.30728348412302 1
1.16334340765676 1
0.575009496892706 0
1.01544407654314 1
1.33308563099563 0
1.04460917696791 1
0.862477553172527 1
1.12828687049448 1
0.808181951635108 1
1.13549938190059 1
1.02091909406251 1
0.96979990483185 1
0.950291473377037 1
1.04119512132163 1
1.07961588159447 1
0.889832574265312 1
1.46414715000154 0
1.23333779779533 1
1.19589056788312 1
0.866986887605814 1
0.794098032921479 1
0.956451540895731 1
1.07275468305855 1
1.07512455428434 1
0.773052252028549 1
0.86469792059884 1
0.868650587929502 1
1.19027555177442 1
1.11796415765542 1
1.03223514731183 1
1.13644363753576 1
0.498500560080284 0
0.977645701504422 1
0.875068878702883 1
1.19529473958733 1
1.09149149623699 1
1.2426573965625 0
0.834564291624489 1
0.975007723814341 1
0.952857506241401 1
1.03788769588789 1
0.94217566131425 1
1.12963521309892 1
0.973562247878313 1
0.800628635441037 1
0.917255030441385 1
0.789903972725693 1
0.980535458466319 1
0.904743186470876 1
1.03668295064634 1
1.43612202178635 0
1.04043077496079 1
0.941529089167211 1
0.838137919763958 1
1.2432282145045 1
0.826588640614828 1
0.884936324986022 1
1.01907120204058 1
1.07769430985556 1
0.863854499042998 1
0.858978095756649 1
1.44348563056285 1
1.11321158810107 1
0.682089035280449 0
0.748015281752965 0
0.881601910045277 1
0.700253113165115 1
0.88552104020863 1
0.778926183033284 1
0.714214565603394 0
0.960756747617579 1
0.962197614101744 1
0.848826019456149 1
0.78697763218935 1
1.07628008043444 1
0.830088894853751 1
0.941030435632926 1
0.736959170012652 1
1.3055652734792 1
1.17713260172154 1
0.981274855560201 1
1.05401187516187 1
0.96282626803033 1
1.24252267281423 1
0.946405889908401 1
1.10754301653991 1
1.0901649151513 1
0.919805908017269 1
0.985376798725423 1
1.09268146946157 1
0.710388861409884 1
0.733841520491919 1
1.00592163724989 1
0.896927795748091 1
1.10024131255545 1
0.919615771573571 1
1.15910477585778 1
1.10337744816933 1
0.774636338998257 1
1.04432929850156 1
0.88641347727149 1
1.04710790171274 1
1.1610633703136 1
1.00593358576268 1
1.0477823126862 1
0.556010954126891 0
0.765293422794624 1
1.17972631049799 1
1.11273704793616 1
0.837902934797395 1
0.860089341878246 1
1.29737245344452 0
1.14695082178197 1
0.996646440338085 1
1.02097862261906 1
0.62872578269356 0
0.906513863365439 1
1.09382908274091 1
0.874032178850178 1
1.08695173344872 1
0.974787370902735 1
0.93314469691341 1
0.963751637816765 1
1.09692098355186 1
1.03393629384472 1
0.960980841868749 1
1.37257791704151 0
1.2930477388072 1
0.623541349675595 0
1.01997036957262 1
1.06626557376847 1
1.16722247329481 1
1.31769632989703 0
0.791684937755504 1
1.00839092134192 1
0.946011437235972 1
0.984504392843887 1
0.729184651301243 1
0.865138071240573 1
0.740462025029663 1
0.970746541192564 1
1.37472462937089 0
1.12002953832026 1
0.969431156651941 1
0.996729052145771 1
0.743153054478745 1
1.07769141306545 1
0.859871872493847 1
0.900644726673211 1
0.977924864424134 1
0.886094625681236 1
1.49118170887086 0
0.930586438629173 1
1.05938015602547 1
1.00864054761063 1
1.05851195588708 1
0.734306748939685 1
0.849606466099134 1
1.08239346334144 1
0.794197589370348 1
0.7099407401121 1
0.709503353003387 1
1.07704803733177 1
1.14852102034484 1
1.06647062289266 1
1.05929459662022 1
0.823605254102329 1
0.869937739525024 1
1.04308639431649 1
1.08463214109889 1
1.21717739875274 1
1.03846577046562 1
1.10674763094469 1
0.82884234399204 1
1.03531852133326 1
1.32712807366966 0
1.1031471778457 1
1.09568756180537 1
0.937072156735679 1
0.836271837965821 1
0.838069054726605 1
1.02324651309183 1
0.933600489260594 1
1.06320673208853 1
1.18394667370243 1
0.83203306053928 1
0.742341213318865 1
0.95824809477029 1
1.1195165631602 1
0.790432097268612 1
1.19701090194502 1
1.02083875407224 1
0.933655103676555 1
1.17044238477692 1
0.975663049854801 1
1.18705440945468 1
1.01245933749227 1
0.793572783578138 1
0.948013404412475 1
0.962697771274537 1
0.949308377920155 1
1.02268044739593 1
1.10673240780547 1
0.772839650229269 1
1.01864351859841 1
1.09883707521266 1
1.0585435493444 1
1.17616788946576 1
0.727600370607764 1
0.933193028921445 1
0.901159418125853 1
1.28782522710486 0
0.829215278097317 1
0.635860671858821 0
1.12031828999829 1
0.866640125208466 1
0.898090711455064 1
0.858586459497292 1
1.14330349597657 1
0.814945759568888 1
1.00303477318813 1
0.881750176893254 1
0.919634645678583 1
0.685871766095887 1
1.11456376708396 1
1.13659096416797 1
1.0352271699999 1
1.02867054984265 1
1.11610113979647 1
1.06525657801437 1
0.901508550777743 1
1.03269614688519 1
0.978464976215973 1
1.04865323947542 1
1.11302218892358 1
0.952558572707892 1
0.861756228408969 1
1.01292574947626 1
0.986354317274735 1
1.24625424788722 1
0.952518647631634 1
0.906566223178799 1
1.12721784194596 1
0.758902563373736 1
0.779203346327503 1
0.897344622762462 1
0.86767042071482 1
0.978992206827766 1
1.16529431792539 1
0.972211170150296 1
1.12316249083633 1
1.14221206635987 1
1.0688043449164 1
1.19249374756449 1
0.934211361876033 1
0.866843709688048 1
1.11989264650899 1
1.16853488887817 1
0.939367194210647 1
0.894579690895042 1
0.934894623074796 1
0.953699506705517 1
1.25818271660037 1
0.862609274492248 1
1.2410922042596 1
0.885076585967191 1
1.0265349344616 1
0.913124314641195 1
1.00013055416382 1
0.979544421043571 1
0.917429434251092 1
0.985211396528511 1
1.15952964885972 1
0.855489442648036 1
0.838339152465739 1
1.05876472536345 1
0.778845255533458 1
1.10902080655201 1
0.963710736221547 1
0.87842268745276 1
0.74606044014274 1
0.918541624958857 1
1.24736291984702 0
1.03596055823931 1
1.08279807773733 1
0.790601205627883 1
0.708119015255197 1
0.980593987823388 1
0.94454943162417 1
1.23382390880342 1
1.45571386499575 0
1.15200473798546 1
1.23870284970806 1
0.920766738558007 1
1.14769706806656 1
1.24993741683955 1
0.9319173835648 1
1.03599745530216 1
1.17796807829196 1
1.07732750035908 1
1.2251443333282 1
1.23116020934033 1
0.829390129177965 1
0.796563011091143 1
1.006228487244 1
1.03153091519609 1
1.13563239272136 1
0.886340649489821 1
0.814828044131459 1
0.935825586130553 1
0.900861336143248 1
0.96354428215798 1
1.37794380461739 0
1.26308110074743 1
0.880383148609942 1
0.87632158534636 1
1.00494674053832 1
1.38313134135954 0
0.862089046498272 1
1.16828160424477 1
1.04133422144991 1
1.09467388178455 1
0.895945640883049 1
0.603210207797286 0
1.10998963636404 1
0.887463456159028 1
0.680120878856238 0
1.2520251795207 1
1.07016142724038 1
0.879785881380639 1
0.886331132550664 1
1.33473997591407 1
1.04852200707218 1
1.17228645164874 1
1.0784590491547 1
1.03898888425305 1
0.988973111576425 1
0.830474536123615 1
0.7538862825602 0
1.17478584790754 1
0.971217461487094 1
0.676579581313287 0
1.24185079324948 1
0.903200988466257 1
1.04932936238076 1
0.967047548851635 1
0.774427842043123 1
0.907644872866539 1
1.15369276053143 1
1.0262647591404 1
1.15799903169771 1
0.922734343005713 1
0.98744450279476 1
1.11182721162736 1
1.13864142015607 1
0.852973343023815 1
0.733474179641811 1
1.01676931068158 1
1.13548222826989 1
0.874829733312356 1
0.853661107647358 1
0.993026265197783 1
1.14161453624286 1
0.877137903606265 1
0.970433820655376 1
1.07696495671894 1
0.952756831889633 1
0.814535832167467 1
1.04597458986749 1
0.873344038641562 1
1.12057195730023 1
1.10985535010258 1
1.24695027762519 1
0.893367250408443 1
0.964111289812238 1
0.803254028900195 1
1.26991117786024 1
0.810430914924639 1
1.22564526185514 1
1.15324913109305 1
0.909855265013474 1
0.81028433243576 1
1.22263143531248 1
1.00560039908773 1
0.748662965627784 1
0.848759120952134 1
1.22727015987346 1
1.1546651760365 1
0.81346084471015 1
1.13089732888327 1
1.01356538298552 1
0.723455173351534 1
1.11086111020701 1
1.10335374419268 1
0.734264084037423 1
0.940266177687517 1
0.968200943671617 1
1.06574208186972 1
1.31220446360309 0
0.916639432691427 1
0.783257089576543 0
0.883460771250767 1
1.08244354068415 1
0.45401401994625 0
0.675268106637393 1
0.80121963875333 1
1.01586452958006 1
1.27044540817266 1
0.908417012913738 1
0.881444865865902 1
1.00573855539746 1
1.03337679558444 1
0.683980499131564 1
0.939860711545426 1
0.70975831310936 1
0.926176139140665 1
1.0492789430345 1
0.919024009165677 1
0.93096970292252 1
0.876724054575953 1
1.04148751562638 1
1.07494396095773 1
0.997620427057004 1
0.689675980123397 0
0.818498400763596 1
1.04136098603645 1
1.02246516010604 1
1.12600039870153 1
0.819359148042277 1
1.0177559327334 1
1.37704455179221 1
1.12842527908178 1
0.856981571913389 1
1.00544608720646 1
1.08750612244065 1
0.875458728474879 1
0.878328764039308 1
0.87036888516477 1
0.928840133525566 1
0.780086493752376 1
0.894108820320518 1
0.850497222021583 1
1.28993381422863 0
1.06976579861133 1
1.15341961705825 1
1.00359839037551 1
1.08832754458264 1
0.60630380723838 0
0.973803189589149 1
1.14237029756237 1
0.965398455573394 1
1.0385651002954 1
1.02529637436248 1
1.12117191006917 1
0.775080084652599 1
1.2289878994857 1
0.778220278637188 1
1.16782059073972 1
1.27533890678608 1
0.862853660437695 1
1.20764023199255 1
0.905636136370359 1
1.09746437703387 1
0.810622002901583 1
0.713627906065204 1
1.02137984385892 1
0.923357633282519 1
1.01752793051298 1
0.657795481104632 0
0.895334712874757 1
1.04235316724659 1
1.16472852465972 1
0.879183755313609 1
1.17306314273148 1
0.897308109974723 1
0.972528222987733 1
0.983830119353646 1
1.16269867344922 1
0.706678709151674 1
0.93437287270198 1
0.869422302816499 1
1.17411591214621 1
0.925693147009785 1
1.07148816516152 1
1.50255677846816 0
0.925322443402497 1
0.919345715869073 1
0.813397302467449 1
1.1029489913992 1
0.981443785793659 1
0.856641526092869 1
1.18108496790986 1
1.00502074197023 1
1.1932101413255 1
0.746354106050604 0
0.771585999280465 1
0.920812882975813 1
0.914492846513156 1
0.932606091566125 1
1.27960891463517 0
0.828125694914468 1
0.68539194897091 1
1.02347741691936 1
0.655324232122887 1
1.10175703015011 1
0.776612492146293 1
0.929855607164796 1
1.34698559704947 0
1.18802202874253 1
1.09120874178255 1
1.32798060951275 1
1.05324493303791 1
0.696659574378306 1
0.981891049869196 1
0.755859750096215 1
1.19390343524453 1
0.959030329549839 1
0.9838965019615 1
0.962618341536376 1
0.876039705292566 1
0.917895331008385 1
1.00249828123124 1
1.01433933119989 1
1.06547341274144 1
1.27628550109766 1
1.17565556483564 1
0.907737159590998 1
1.06809619278941 1
1.06140341589078 1
1.08989364738559 1
1.03404116006656 1
0.86068886923388 1
1.23466792639061 1
1.30171418411431 0
1.17953972760322 1
0.922648043891238 1
0.941230424151877 1
0.932939486077011 1
0.714146203392914 0
1.23889558019899 1
1.24738825676872 1
1.14501694442562 1
0.728414751024139 0
0.728378708376319 1
0.884406687120588 1
1.17559916698674 1
0.697625479729386 0
1.24511522645095 1
0.666387088235101 0
0.809963486277023 1
0.788411448205139 1
0.824449973799055 0
0.974611105321622 1
1.27415560542543 1
0.902503317057278 1
0.977213061050877 1
0.976330678843526 1
0.813901412154649 1
0.899253410778571 1
1.03074421898989 1
0.935101619359713 1
0.876503945854767 1
0.801274407840324 1
0.914335411805133 1
1.45762093548945 0
1.08190429886947 1
0.955270941208039 1
0.818971744611312 1
1.01546605094603 1
1.18182355075075 1
0.803081568164783 1
1.00240945948085 1
0.710562133272844 1
0.825668050972075 1
0.61097489574061 0
1.26943679828164 1
1.13682415947108 1
1.09139699025113 1
0.761673707849462 1
0.948074134491121 1
0.846648012369269 1
1.3321876543104 1
1.24508076311747 1
0.936425243807097 1
0.676990974910472 1
1.12511696256837 1
1.11556733154573 1
0.986503090223131 1
1.03401803636398 1
0.846826606967442 1
0.764068126804088 1
1.02368607356571 1
1.02035526573302 1
0.779574553996379 1
0.731902868130051 1
1.07278091900079 1
1.17456121317846 1
0.945300824585163 1
1.2458937906918 1
0.783583636428761 1
1.05636346145032 1
0.979861775424239 1
1.20490726332223 1
1.02538641086889 1
0.664766672088331 0
1.19308899313587 1
1.39154051214588 0
1.02528166222426 1
1.08891823806588 1
0.749533902420267 1
0.985959390778633 1
1.13630117478242 1
0.876534027816305 1
1.11812601361974 1
1.20575036281487 1
1.14396684287025 1
0.655858658447338 0
0.856772831897771 1
0.852836296142774 1
0.740964508532406 1
1.04823897023044 1
1.39838862172022 0
0.829634318767097 1
0.929983828031484 1
0.749783909249119 1
0.895636516910759 1
1.11325940120328 1
1.21416546633288 1
0.84789053727143 1
0.981145320615869 1
1.24013514552062 1
1.02998444085584 1
0.676950927430262 1
1.06251111005641 1
1.18386996982224 1
0.995157140037634 1
1.00379849004457 1
1.23092304529824 0
1.01220838067866 1
0.830801811373206 1
0.752370542622715 1
0.999737018518151 1
0.958223931483441 1
1.06545420029834 1
0.79105999567956 1
1.01311456162544 1
0.969447220801764 1
0.792420585985392 1
0.996552857396387 1
1.23000732909401 1
1.15873739276469 1
0.862444974822115 1
1.14516133965342 1
0.946239966645513 1
0.664374178099076 0
0.996251002626492 1
0.958130520097847 1
0.845503075111794 1
0.847798965226413 1
0.755416863770212 1
0.829518863825869 1
1.12382740922362 1
1.08953302417169 1
1.26560038956983 1
0.77371526405921 1
1.21834694542786 1
1.0240449363383 1
1.0287215409021 1
0.89803132739187 1
0.865439708294101 1
1.26046463288989 1
0.741405862484105 1
0.685734652182363 0
1.08295961174001 1
1.3464569493779 0
0.673913142317513 0
1.23175223094145 1
1.04645316845941 1
0.756724679001939 1
0.818368308429262 1
1.03212086775423 1
0.934917404264948 1
1.22382789003853 1
0.944636567075329 1
1.04990515660463 1
0.714278247435387 0
0.971600655584859 1
1.08307318814354 1
0.901865709961148 1
1.12808822875885 1
1.03069746094697 1
0.974454715877355 1
0.995583139177867 1
1.06051187526966 1
0.827699492856363 1
0.926143797226669 1
1.14153825467541 1
1.02257307759778 1
1.28034731927887 1
0.963181303866267 1
0.963296523008292 1
0.94242935629466 1
1.12918212861829 1
1.09751388915064 1
0.808785495329543 1
0.967023727547947 1
1.06162464277724 1
1.20693262219605 1
1.20419746758436 1
0.749495077200427 1
0.837433593146238 1
1.22792610077513 1
0.9477504988951 1
1.04806575446062 1
0.907541953296977 1
1.29496533429282 0
0.979409357677591 1
0.781344653909238 1
1.33844755208986 0
1.41003476886775 0
0.97357386012523 1
0.72687813456866 1
0.909624500768796 1
1.25576117175063 1
0.980915234154738 1
0.927358934393379 1
0.830130759878912 1
1.11091322164322 1
0.924689956285024 1
1.15987635462962 1
0.856016039532598 1
1.18606999865858 1
1.0967010865309 1
1.21436996973594 1
1.1582224681106 1
0.806418031227217 1
1.18323548227414 1
0.917145229333899 1
1.17667301811203 1
0.427582947388009 0
1.1919445765345 1
0.745493448351837 1
0.982729385820944 1
0.774892693478753 1
0.97138469656052 1
1.03132941132381 1
1.20518408451099 1
1.0384403604168 1
1.14920048049348 1
1.14806213350666 1
1.00553200259784 1
0.379017903933029 0
0.666222465023106 0
0.842164750582953 1
0.847585574492659 1
1.47671432483207 1
1.06642589633095 1
0.933462249222604 1
0.849092322082967 1
0.985070285735576 1
1.07470113722169 1
0.693831218820035 1
0.916409329770516 1
1.14408915361686 1
0.852553006482445 1
0.906747839057838 1
0.965101243310545 1
0.983413808020869 1
1.36062850575372 1
1.06081567702945 1
0.894389932136364 1
1.03495248997324 1
0.933601102482634 1
0.824973149160523 1
0.941696221051951 1
0.912106286470674 1
0.890360158812541 1
0.846754038442306 1
0.762244350294286 1
1.0745915445826 1
1.38813283189715 0
0.974466265248449 1
0.950659748108245 1
0.986167100433093 1
0.959917679301176 1
0.762924727309559 1
0.90971604292569 1
1.18587417453487 1
1.16862769459156 1
0.805292902333037 1
0.686927496945065 1
1.14678130052448 1
1.15173170133593 1
1.10385337494533 1
0.879196174637889 1
1.16050453570723 1
1.03427183346005 1
1.2220485276746 1
0.77245960342039 1
1.23211222956762 1
1.29112453555025 1
1.05115644078225 1
0.976663338065094 1
1.01245953748466 1
1.03653451599427 1
0.918589151190944 1
1.21881179486917 1
1.19296339415019 1
1.06006381283422 1
0.990881102599718 1
0.83991772905529 1
1.33866476778281 0
0.931491187167813 1
0.916684488676322 1
0.892462212111854 1
1.17642844127861 1
0.992478491476434 1
0.910495630221569 1
1.1525059577997 1
1.12519829825134 1
1.26983894225058 1
1.17328227765746 1
0.986825415858134 1
1.24959925121433 1
1.09517769413228 1
1.08590470479704 1
0.969374274825021 1
0.941666024210164 1
0.978976977873804 1
1.14826450509944 1
0.980883306664172 1
1.54689000035716 0
1.30159134716607 1
1.29583445886678 1
0.702722955189816 1
0.981864581292545 1
0.76361019413038 1
0.853768065328168 1
0.709969321526607 1
0.705427517050103 0
0.620574178124251 0
1.0139636936542 1
0.956648020623621 1
1.00367712090745 1
1.21067486331179 1
0.901669044222463 1
1.09499353346954 1
0.95844553822716 1
1.1403770280243 1
1.13280500977198 1
0.755199095517751 1
0.925369939997248 1
0.83144458045854 1
1.1711889182972 1
0.796636095595027 1
1.09938116578038 1
1.14318867246677 1
1.05304752213313 1
0.413862092341373 0
0.87910664367264 1
1.22015375717938 1
1.1109131115685 1
1.21013175848222 1
0.975116444141762 1
1.11926602094203 1
0.68569685555573 0
0.803377196830809 1
1.24886306245157 1
0.9103475123578 1
0.896429449765984 1
1.41264858928754 1
1.04787562084408 1
1.19849731132287 1
0.970070349410369 1
1.0062207784352 1
1.40054248926055 1
1.13159665812457 1
1.50813949287429 0
1.08213130762695 1
0.976926077227678 1
0.719802743465549 1
1.12368970990156 1
0.882764264026873 1
1.26375446308425 1
0.639537473486724 0
0.959719727683597 1
1.02763790021604 1
1.09268171155161 1
1.14168301460469 1
1.15610507640101 1
0.898045287965829 1
1.12332413134172 1
1.05652540280613 1
0.976974966816763 1
0.727189799741615 1
1.08348147181382 1
1.4623815250259 0
0.967627263144086 1
1.03958981863165 1
0.742209431741606 1
1.08803099017957 1
1.2855777551873 1
1.05542210410834 1
0.829370399213547 1
1.16200384148357 1
1.15826610876971 1
0.963657375114168 1
0.940426246285688 1
0.767512935746603 1
0.941908279902618 1
0.956952966156297 1
1.27510502560451 1
0.998781281910164 1
0.908190810802717 1
0.751182948742777 1
1.02363297702192 1
0.901953971846899 1
1.12746833290667 1
1.00336798513645 1
0.901878558651347 1
1.33085943563034 1
1.19585196619863 1
0.751818545172213 1
1.04420405567326 1
1.3373231457691 1
0.930944001719113 1
0.711695591050043 0
1.05496566358148 1
0.704058957672007 1
1.03455918876624 1
0.889653400266256 1
0.939170961081213 1
1.32185870877955 1
1.25059522934786 1
1.02315097388255 1
0.877568470628224 1
1.06107513399919 1
1.17985038042362 1
0.790629523986906 1
1.22782864978322 1
1.26565389885258 1
0.972938707373189 1
1.03260321019998 1
1.18642625984277 1
1.02270159922824 1
1.26913602405382 1
1.06605612590619 1
1.02565262126182 1
0.698791763914224 1
0.980093815017088 1
0.765539568765996 1
0.86265715943844 1
1.28028300282641 1
0.977981974728443 1
1.09863629153267 1
0.828677869052559 1
0.970392954720684 1
1.13658944699452 1
0.946655017453924 1
0.808923448820037 1
0.702558590696522 1
1.10205364464753 1
1.00587966064141 1
0.918634719085144 1
0.876961101721941 1
0.919646504114086 1
1.02140011511784 1
0.684150849588137 1
1.2078060556071 1
1.10752152582292 1
1.15900955500001 1
0.983032653314568 1
1.14874695520926 1
0.81210619569295 1
1.02582063276587 1
1.10965932619881 1
0.993328515849204 1
1.27639291080726 1
0.966625121680499 1
1.22259994568947 1
1.06859307459069 1
1.01134247538143 1
0.737784081636632 1
0.967991601042249 1
1.07830109890224 1
1.1315362992528 1
1.08980151308325 1
1.1335988469436 1
0.800222019197259 1
0.870285164720035 1
0.81625402281995 1
0.759599509193774 1
1.1294482260116 1
0.980737446995437 1
1.16288988893554 1
1.02356433832913 1
1.091807973446 1
1.09571626623669 1
0.82826069825674 1
0.912935650039514 1
1.10672489696974 1
1.21474655962322 1
1.06363849994593 1
1.01150417692178 1
1.0561062157716 1
0.805510132074173 1
0.872643039243212 1
1.01667100482803 1
1.08508643468007 1
0.735935591296189 0
0.8262407465584 1
1.08410207133702 1
1.32086086365519 0
0.713458806594357 0
0.876796949668318 1
0.746500652622402 1
1.05529649693707 1
0.843264499226469 1
1.14193590932016 1
1.19957397703806 1
1.20753597046634 1
0.981083108790844 1
1.23643900029644 1
1.31172723515159 1
1.02468202090525 1
1.11717959604824 1
0.844936566281899 1
1.34927370801265 0
0.973633234987769 1
1.19717848893511 1
1.09910097144084 1
0.786264134661055 1
0.95928767173143 1
0.853990942036761 1
0.991955031475942 1
1.02229359783528 1
0.856528525268839 1
0.750127902595804 1
1.06743301728565 1
1.08568094004967 1
0.967797635814081 1
0.938533233346348 1
1.0286370005665 1
1.14339507840032 1
0.891151094072014 1
0.962865730818944 1
0.735238143762901 1
0.754920125230779 1
0.925990249302524 1
0.85003139490736 1
0.892493546528465 1
0.721284429429543 1
0.958975995313089 1
1.02915989085466 1
1.19603167938371 1
1.10801506438841 1
0.778886835492581 1
1.06298604597953 1
1.10914701858413 1
1.07590417302117 1
0.70864222537772 1
0.562199482152417 0
0.955733759889536 1
0.990843379817132 1
0.888642366915847 1
1.03832106727584 1
1.01424318399218 1
1.01913196141049 1
1.19415895495908 1
1.22028526669037 1
1.1167617487911 1
1.23185769415603 1
0.918370660570855 1
1.28203725894252 1
1.12656657719991 1
0.653591133991386 0
0.831099278110102 1
0.77753429316945 1
0.975473641435953 1
0.665542766383902 0
0.781715241622728 1
0.643577426131236 0
1.16839418714525 1
0.931851724065627 1
1.08568166055141 1
0.753935449268564 1
0.988431210636739 1
0.876740991346948 1
1.30430281478795 1
1.01368643014884 1
1.05945897726748 1
0.998358595002136 1
0.939326697516346 1
1.05815666279998 1
0.97292441860383 1
0.783436456521608 1
1.4160605137879 1
0.92579562808985 1
0.967193256796767 1
1.33158147463399 1
0.890560801209678 1
1.20873794934362 1
0.91363320662292 1
1.37517206472961 1
1.30523594548919 1
1.5999292849927 0
1.29539257233202 1
0.872737387923222 1
1.16634727073954 1
0.905676562103896 1
1.00770145522402 1
1.13794735006311 1
1.16344361500918 1
0.990909297877977 1
0.759776386532032 1
1.00338489855653 1
1.13004609886448 1
0.722629841296004 1
0.89873077327337 1
1.07613211789664 1
0.965530043001443 1
1.05043778457025 1
0.766100859433583 1
0.907831243477501 1
0.596038028754195 0
1.12442541538926 1
0.96931212784231 1
0.89885373776009 1
0.859665648337205 1
0.944281107497098 1
1.0502893593054 1
0.777979716399116 1
1.13920289676404 1
0.948556030698489 1
0.799548495885829 1
1.09327162482439 1
1.0212017249691 1
0.952959724109725 1
1.13748179598143 1
1.41750719168244 0
0.867720415721322 1
0.89767468147057 1
0.981441286317177 1
0.808337628768333 1
1.20043527789428 1
1.26626389185422 1
0.723380269244513 1
1.1208354623086 1
0.883247723575298 1
1.14544821271042 1
1.12801226464587 1
0.904654385915723 1
1.09484323163352 1
1.20184896513533 1
1.17490561467541 1
1.07167080052281 1
0.847032689254525 1
1.23585725615567 1
0.750245346487506 1
0.854226951695427 1
1.07111394479534 1
0.766059107922649 1
1.04416948097338 1
1.16232880139408 1
1.0924968553109 1
0.892513644789908 1
0.826243574812616 1
1.117465211117 1
0.723761679511122 1
0.859270387220611 1
0.911410408875311 1
1.17818728575334 1
1.03498294957371 1
1.122687946846 1
0.861054264304129 1
1.06575979391391 1
0.971319409616347 1
1.0032594078479 1
1.05540451483154 1
1.04222622240694 1
0.915446423284541 1
0.972207268114444 1
0.924786737388862 1
0.847296429680343 1
0.894008900103307 1
0.954540201337354 1
1.2026401878344 1
1.16684559775606 1
1.02376744373488 1
1.00819661382701 1
1.22467461104596 1
1.29279718060723 1
1.04508248549457 1
0.884070105184238 1
1.22698206114367 1
0.906981930330798 1
0.952165455819728 1
0.942382356767727 1
1.11576784327575 1
1.24019691666343 1
1.47112991954207 0
1.13476939394395 1
1.11796547350485 1
1.07590812814195 1
1.24207481917499 1
0.968729384056982 1
1.15517493682831 1
1.05442297325565 1
1.0692840308782 1
1.17638331937689 1
1.24138313590366 1
0.843400428040857 1
1.11199457821748 1
1.15022431779077 1
0.904346096728695 1
1.18483004954996 1
1.17517772537399 0
1.23295997598483 1
1.17703081399371 1
0.994480734183315 1
0.571245124103364 0
1.02603978806747 1
1.16639026002111 1
0.851598205846218 1
0.834619214032494 1
0.968464851666928 1
1.03731813110594 1
0.849741439414731 1
0.908719824087619 1
1.0176429080789 1
0.998349489897886 1
0.905103116468876 1
1.05278236957895 1
1.11928357965594 1
0.791741244526445 1
1.18829845212648 1
1.16667082134453 1
1.20811306092182 1
0.514733201180628 1
1.39619620858788 1
0.917408471623777 1
1.26565575636588 1
1.09361511895304 1
1.13907828813078 1
0.752795165919784 1
0.748975652742275 1
0.62763784573863 0
1.16706837713922 1
1.15351645128755 1
0.962805229796114 1
1.36471174052622 0
1.06476426061589 1
1.15463191488763 1
1.40660459665864 0
0.993209782907481 1
1.25334837150314 1
1.10508907579013 1
1.27888550103178 0
1.11321682751262 1
1.15092246372002 1
1.15909278448579 1
0.797407069861279 1
0.604313857591882 0
1.08211030716206 1
1.09543819981992 1
0.683788617339484 1
0.859212765351675 1
0.970155543265348 1
0.829072930190324 1
0.76274714082615 1
0.8183259806986 1
0.744765842106044 1
1.19681900012923 1
1.23952952091086 1
1.00106233783016 1
1.14471833459974 1
1.00797909914745 1
1.02458949701637 1
1.2847857485285 1
1.00810429463421 1
0.974296507963356 1
1.07037723554641 1
0.694727040174626 1
0.677335590492859 1
0.916707767301597 1
1.01223646698362 1
1.23924325344066 1
1.24444333849732 1
1.21926760106223 1
0.913843595371688 1
0.865021756570768 1
1.21301660291129 1
0.771627294018989 1
1.02797386198989 1
1.18882960802326 1
0.625492886986785 0
0.682345062445373 1
0.992467871748477 1
0.847434044675659 1
0.649153691030072 1
0.918452708139444 1
1.03064189145536 1
0.961219550705658 1
0.919666776259743 1
0.757074871660201 1
1.22418093093539 1
1.08401937017992 1
0.936619645913923 1
0.822445917966319 1
1.05665668440725 1
1.15466572139248 1
1.3902422167231 1
0.751267466442994 1
1.12813029773469 1
1.22974427155044 1
1.01072355787656 1
0.639578254324491 0
0.945725141400028 1
0.999437582559437 1
0.882201895447215 1
1.00542064123156 1
1.13338610729586 1
1.15146471916792 1
0.925781850039131 1
0.880050803975191 1
0.901892875458476 1
0.846000464955684 1
0.495996559247278 0
0.734927407328547 1
0.882150687613335 1
0.967093486370319 1
0.905436858127266 1
1.20873460592384 1
0.966312190724425 1
0.821594447128321 1
1.10433655545779 1
1.01838048030285 1
1.36625500528847 1
1.02575222590147 1
0.883940392342974 1
0.870696202747963 1
0.886196053690793 1
1.13054852705789 1
1.1659136799702 1
1.04708663612896 1
0.97547777893914 1
0.906587875782852 1
0.880293094775152 1
0.918434760012003 1
0.983292742741428 1
1.14718516487501 1
0.967853597012616 1
1.01826104942077 1
0.656796792742342 0
1.25979327057224 1
0.818131187699224 1
1.271984581291 1
0.861218746050766 1
0.986978448704927 1
1.01446018408159 1
0.917720411110474 1
0.769606029113042 1
0.743915985497041 1
0.822113044412562 0
0.84292121070254 1
1.20406635651932 1
1.1954230454772 1
1.33366786770908 0
1.18645020549464 1
0.992751925762128 1
0.57142835237741 0
0.779183223067779 1
1.14975270108175 1
1.07827869200121 1
1.03232196643329 1
1.10147028856923 1
0.91781196634769 1
0.651624172307455 1
0.567378209412423 0
0.713487184580376 0
1.1491200438374 1
0.825926979565313 1
1.00031517611831 1
0.907450449934127 1
0.973267314035564 1
0.845065234927193 1
0.714614616738688 1
1.07735071151583 1
1.02876676227636 1
0.975181066112917 1
1.18455735353685 1
1.01953658246743 1
1.19903061718105 1
1.08672262790214 1
1.03001192755461 1
1.25259249096036 0
1.22025678262055 1
1.14191607220682 1
0.935742832211253 1
0.783639444139539 1
0.679023439108682 1
1.02343633536152 1
1.17850194004408 0
1.3719079744181 1
1.06843725028555 1
0.828949391993736 1
1.32765647377959 1
0.60476028089269 0
0.832731323406549 1
0.878150095867646 1
0.805167294702017 1
0.890726333790551 1
1.18355635069528 1
1.10740239294025 1
1.01525615689722 1
0.783953502882195 1
0.963245030205296 1
1.02239829788134 1
0.660997136610585 1
1.03140934955841 1
1.15120845623516 1
1.08989196674259 1
0.809933928614647 1
0.848781211686267 1
0.993186585465733 1
0.499245663558216 0
0.696004345071215 0
0.944655720133069 1
0.867152246161245 1
0.79049308905827 1
0.545895787670982 0
0.964426302492221 1
1.53376490635216 0
0.582244702028623 0
1.02657861420702 1
0.845702886280059 1
1.12078512599363 1
0.702344467673781 1
1.16700898839292 1
1.20695244447306 1
0.843708169158972 1
0.864024821784778 1
0.704518040351412 1
0.991594125041423 1
0.59404449280562 0
1.1954627034345 1
1.0633223118057 1
0.969960040985058 1
1.20470751103093 1
0.864266397556367 1
0.806422689855101 0
1.00793216010378 1
0.793536328737869 1
0.948002332426699 1
1.10817076393269 1
0.645054087988863 0
1.00303532414701 1
1.00379866098449 1
1.01128652185499 1
1.11442563390386 1
0.88351137670756 1
1.16609728275445 1
0.757450425429076 1
1.0497035586081 1
0.99638328945851 1
0.63919221221033 0
1.12912204176043 1
1.14908029644431 1
1.39836433489673 0
0.89431664419924 1
0.753029420583368 1
0.761268390594578 1
0.858960684681519 1
1.17257482861868 1
1.27382026859955 0
0.813133895928939 1
0.750839393143473 1
1.12167131217603 1
1.26689034833637 1
1.13001039855406 1
1.16269927809561 1
0.715230135953348 1
0.962880531161248 1
0.864655587155458 1
0.838773658554211 1
0.658551927392819 0
0.774969583499747 1
0.873014517920927 1
1.08128140297058 1
0.642828002109606 0
1.21901801306047 1
1.31822674858571 1
1.12646277658562 1
0.81835310669391 1
0.905926075497908 1
1.10963408297028 1
0.85677615566548 1
1.06402450273373 1
0.904884212956875 1
1.22496837848769 1
1.01872548521969 1
0.678148063848261 1
0.923255519522708 1
1.22825983541445 1
1.14725298096597 1
0.784705896900286 1
1.29081815878236 1
0.945495309831021 1
1.1659098642006 1
1.25194391620442 1
1.30863166447212 1
0.575648684619457 0
0.900157357631363 1
1.25857625789474 1
0.702599440656962 1
0.680229431744962 1
1.07460607354155 1
1.24968556580492 1
0.718086223608213 1
1.24900143573889 1
0.879136075885352 1
1.19752676296706 1
1.06125596142418 1
0.732466947312279 1
0.741362517348378 1
1.122157319626 1
0.940158311375298 1
0.776070710467855 1
1.06313020542455 1
0.949884080363581 1
0.985984775863717 1
1.17858398880872 1
0.999023819623857 1
0.933743572764659 1
0.931362856454221 1
1.16441204738182 1
0.888966995854032 1
1.26121489499395 1
0.860345757457975 1
0.882701529379446 1
1.02371120293366 1
0.704392405636202 0
0.967489271787226 1
0.823708529437414 1
0.720091053890946 1
1.07868770757703 1
0.847167562040631 1
0.896789098564133 1
1.10122649626778 1
0.708826639083903 0
1.17643634155444 1
1.03186853802877 1
0.778873404951831 1
1.05926985234501 1
0.626956342464111 0
0.927413371855113 1
1.13146539150267 1
0.713146795621693 1
0.665178762935167 1
1.05951219634199 1
1.18271535655045 1
0.99687345912332 1
1.1164439302254 1
0.845208447089041 1
0.83861655938512 1
1.13809670530411 1
1.0209994866945 1
0.663020382128103 0
0.712584735081926 1
1.19241921471614 1
0.888916657207177 1
1.23794087515711 1
0.797871657625211 1
1.17971964556116 1
1.18823655764653 1
0.874020155573619 1
1.32347643837333 1
1.22928250936768 0
1.09574347068341 1
1.22172706924499 1
0.797174504088076 1
0.714651420953857 1
0.863096084178601 1
1.08916551240168 1
1.17978020439977 1
0.707311643807601 1
1.07954832177948 1
0.878069785586527 1
1.30396288309121 1
0.917119219514601 1
0.779018546565757 1
0.749897871937154 0
1.22789007177499 0
1.08330463824701 1
1.16394512936401 1
0.868038137623889 1
1.11357425860587 1
0.97278091876959 1
1.08265284987045 1
1.16939908168871 1
1.04488398182915 1
1.17124039462148 1
1.19300528000306 1
1.14398767414136 1
1.15964635656865 1
1.39107022240567 0
0.785263342098768 0
0.655221652930435 1
0.857712992215386 1
0.754740255492375 1
1.06308471042063 1
0.943243528410519 1
0.69355443854387 1
0.934144794954675 1
1.07470782899614 1
0.99369153367245 1
1.05571377276952 1
1.14648076139846 1
1.10509181085951 1
0.963160174999899 1
1.21721512287876 1
0.931480920965335 1
0.930128144895537 1
0.909282413331241 1
0.903247917593945 1
1.22456468492081 1
1.02433935194245 1
0.672904273027582 0
0.894452970134563 1
0.821073589145117 1
0.947523237110122 1
0.809099829702098 1
0.983948855005767 1
0.964992098427377 1
0.906030404654793 1
0.993806615406727 1
0.947206273215784 1
1.30114114162007 1
0.534675609779634 0
1.06767012345603 1
1.08418351993981 1
1.03395692283324 1
1.21128385349414 1
0.595262545873547 0
0.917250161333366 1
0.876550151029273 1
1.17860285135091 1
0.962131160183624 1
1.15488924548793 1
0.747732964218223 0
1.03702910721344 1
1.12956366288488 1
0.732901344810541 0
1.08168137730551 1
0.912779047742099 1
1.13227059714023 1
0.970025225509803 1
0.974128986380781 1
0.730452563535777 1
1.01688122653666 1
0.850883475170164 1
1.01253524045196 1
1.08834677519851 1
1.11504807348691 1
1.06915483327946 1
0.840765705237542 1
0.913938130215241 1
1.07779971112943 1
0.886293170167037 1
1.08579565466763 1
1.35425220696545 1
1.01099735224351 1
0.71424421877544 1
0.764901036920535 1
0.939344371391126 1
0.968192094177401 1
0.845067319612208 1
1.11102811223572 1
0.842846320220018 1
1.0247042327838 1
0.913678549951759 1
1.2304612600094 0
0.953925707366355 1
0.79741815837628 1
0.936052312403056 1
0.951561575882096 1
0.893221913233493 1
0.993278702735688 1
1.15352756862281 1
0.623092604730568 0
0.993548447022549 1
1.08264883683694 1
1.22579325896389 1
0.821140887834234 1
0.893044394802115 1
1.06004610556287 1
1.00528726633184 1
0.974609217460098 1
0.931749704812966 1
0.919930084989499 1
1.02085547436479 1
0.658364948938473 0
0.961658885516107 1
0.949311984277098 1
1.09290502551143 1
1.3392656822542 0
0.812537217707852 1
1.08680629370191 1
1.11794806590616 1
1.33539603275268 1
0.83790596728703 1
0.930099978152597 1
0.82642263648142 1
0.913534087024195 1
0.948230439107852 1
0.839452365663833 1
1.09384866628573 1
0.968580382802093 1
0.874906758565037 1
1.14605508358975 1
0.70596346494794 1
0.673555893102556 1
1.00379244595705 1
0.962283632449131 1
0.729562480665307 1
0.847090862508564 1
0.870215939831567 1
0.873118484832491 1
0.944640309322748 1
1.2133331772078 1
1.29403375307816 1
0.603138845312101 0
1.03285074786466 1
0.905196565726282 1
0.931307060645595 1
0.803023850031958 1
1.31548128212134 1
1.22328020547628 1
1.21826248736481 1
0.965703106667734 1
1.0071170607668 1
0.9571524383943 1
0.794359538364261 1
1.32283984190219 1
0.782021854304921 1
0.843525434945712 1
1.21935041078035 1
0.822484742262841 1
0.98727680653512 1
0.963812515926123 1
1.06724381193376 1
1.08291422484981 1
0.881871427065566 1
0.944839145316207 1
0.950195144560997 1
1.14259464567399 1
0.86602400236344 1
1.12882169484867 1
1.26883034488769 1
1.20818203439343 1
0.940604845600076 1
0.613047550192682 0
1.18970736273641 1
0.943207639698202 1
0.9773704543458 1
1.32583479310139 0
0.940298666385278 1
1.12309058785013 1
0.682934482494949 0
1.26797778225929 1
1.04450342001081 1
0.940603485144232 1
1.11875160707402 1
1.0503109640118 1
1.1018188404729 1
0.748052155008243 1
0.817169529277742 1
1.09923181472887 1
0.810333599068009 1
0.754837527026851 0
0.863808834994198 1
0.857177131582416 1
0.908100423019854 1
0.902238214540143 1
1.29718840517127 0
1.01298702070541 1
0.755551690651916 1
0.869907917292066 1
1.13549358861159 1
0.933424759767118 1
0.925310284618578 1
1.04648618287065 1
0.970611083572097 1
0.756912826873433 1
0.672105488861567 1
1.03144409055248 1
1.19359413929963 1
0.787852751286001 1
1.17445147609206 1
0.700538550808943 1
0.806824249418788 1
1.01159521301171 1
0.916481548296369 1
0.951095981352174 1
1.10018422313612 1
1.05484552020066 1
0.927624403571862 1
0.694321369955422 1
1.08786858683418 1
1.46569682286985 1
0.647367002352864 0
1.30852827838473 1
0.801507092335837 0
0.864387032637888 1
0.938077903427481 1
1.07533157978639 1
0.722251020104897 1
0.958041370865781 1
1.17593513579537 1
0.809817405789483 1
0.800465455079877 1
0.837949496883512 1
0.634533121518779 0
1.47067961483952 0
1.0167823803082 1
1.01787093208512 1
0.701063097000397 1
0.719740104075005 1
1.03084397548621 1
0.964424950273705 1
1.09644400969901 1
0.836406890395023 1
0.795091157429212 1
1.17098417210005 1
0.785879887572244 1
1.14756125916938 1
0.914857624790584 1
1.09102214420341 1
1.10645605653637 1
0.988078724744618 1
0.834665165529942 1
0.815929048763997 1
1.03439139791798 1
0.832646138362411 0
0.784997511321661 1
1.1142102645206 1
0.971991877165458 1
1.00981213246285 1
1.05389949499785 1
1.01791764484628 1
1.21754223539728 1
0.898651757684141 1
0.988240030222684 1
0.976649136055049 1
0.704758374448823 1
0.939236372654859 1
0.984042932872655 1
0.899927253227953 1
0.858486754327065 1
1.03233828789358 1
1.02643896546227 1
0.78079233189138 1
0.910016965703563 1
1.04265326003756 1
1.19242653332574 1
1.13245132071189 1
0.661181614046874 0
1.11499617876834 1
0.808729577089043 1
0.873263702460257 1
1.01970464675792 1
1.15899585537321 1
0.969478820299038 1
1.25420371395911 1
0.791632179809579 1
0.906681388120404 1
1.08112087341321 1
1.22183731092249 0
0.822166545104155 1
1.10154958075627 1
0.997231129233059 1
1.15996778665525 1
1.15781447953377 1
0.902000398514649 1
1.11904756859057 1
0.758589807860057 1
1.016725298411 1
1.06531251077558 1
1.22714626648189 0
1.52043367474553 0
1.02537628886882 1
1.20864946703618 1
1.22619786664305 1
1.29638050187716 1
1.26172431416712 1
0.996270638669089 1
1.21248411708341 1
1.19894423125303 1
0.834310280212214 1
1.31006548072555 1
1.09369548716185 1
1.02717372107628 1
0.710083268306763 1
0.568510689297429 0
1.04895241066415 1
1.1670612848144 1
1.13199659829133 1
0.909436018357526 1
1.30628573540198 1
0.763479502168735 1
0.932986921928651 1
1.17480454804843 1
0.8902148970514 1
0.953293290266688 1
0.874021562028605 1
0.997639083206961 1
1.17720719997171 1
0.996421518651073 1
0.817711372394948 1
0.959782270128115 1
1.0207200397194 1
0.645846353775929 0
0.840748175747312 1
1.0702338342343 1
0.903499380962874 1
0.892665903852091 1
1.24899165434919 0
1.2352835836174 1
0.871437134041167 1
0.946868755415142 1
0.777641466167827 1
0.95341343638443 1
0.677333003856459 1
0.630158027548808 0
0.915152835533635 1
0.955945295441952 1
1.08565159809172 1
0.79320074789319 1
1.0384916046129 1
0.885098828887869 1
0.893380976262645 1
1.08058941941845 1
1.04471831139781 1
0.997920382710173 1
1.14407717901922 1
1.07515999780236 1
0.718311991075647 1
0.901262350744426 1
1.01848163591111 1
0.558062911505215 0
0.999267394971219 1
0.786592529035999 1
0.857280711854647 1
1.17924173540129 1
1.14822693846843 1
1.13081078690481 1
1.02367049091515 1
1.29584241881775 1
1.27287142409322 1
0.860262245493502 1
1.06861417855702 1
1.16608001224571 1
1.0521627750378 1
0.803838967565694 1
1.13542864479404 1
1.19804941151217 1
1.15015239150441 1
0.884979798547234 1
0.791613021667904 1
0.874140411546008 1
1.04605954538954 1
1.22256852022601 1
0.749554898882418 1
1.01183614547954 1
1.05018917115759 1
0.940019236191756 1
0.965949128684081 1
1.30232037053725 1
1.00071942176414 1
1.01487390448037 1
0.915025981515646 1
0.939990514049837 1
0.925329932073706 1
0.983879348170886 1
0.950647333815155 1
1.32671676202395 0
1.23147098487614 1
1.100616116159 1
1.005450816784 1
1.09659617331777 1
0.813478626978507 1
0.88171412982504 1
0.876264130614794 1
1.04990143925582 1
1.42992067043004 0
0.965056484190509 1
1.16201086053979 1
0.890454739625274 1
0.9251966306791 1
1.15358495728815 1
0.931440779282173 1
0.801008808923985 1
1.13988720463584 1
0.853514489322868 1
1.28503241787468 1
1.04374359381351 1
1.20194969527341 1
0.895712728433404 1
0.755553079260771 0
1.12318125508504 1
0.779364092627308 0
1.0548960915374 1
0.838758834667197 1
1.28074846116469 0
0.725635564619777 1
1.20797003343015 1
1.17602446908885 1
1.10827637799886 1
0.918205213410768 1
0.861177862615873 1
1.21658269451345 1
0.970544238742474 1
0.794665601321149 1
1.07549982708398 1
0.976721510759403 1
1.17936750260979 1
0.972358290718606 1
0.76625595406469 1
0.976795556247092 1
0.914300444723922 1
0.999449487751963 1
0.900446339314448 1
1.06146714683055 1
0.927817961055613 1
1.128494085526 1
1.13270293001301 1
1.09946607537234 1
0.696306871716649 1
0.791128083669674 1
1.13315814567324 1
1.16521377984746 1
1.48255681229491 0
0.87384279619404 1
0.856380910298804 1
0.974749831249096 1
1.04781404674834 1
0.955518518557996 1
0.758394140806046 0
1.11607303954316 1
1.05713133107284 1
0.980345427917689 1
0.732523547628434 1
0.789158762448207 1
0.80900948006596 1
1.10927891040629 1
0.868596497939342 1
1.15294927463148 1
0.901698481423591 1
0.817268710465884 1
0.925620064053062 1
0.887165260478342 1
0.610200877591569 0
0.78755733939033 1
0.78933637480657 1
0.763237011696508 1
1.01883961428187 1
0.849812581923071 1
0.94805811972195 1
1.26903487907177 1
0.915818481454589 1
0.992802870686347 1
1.14511919025851 1
1.04885167474104 1
1.03759906294212 1
1.11978655789737 1
1.23481379997623 1
0.840787448696927 1
1.17784713836162 1
0.894920281975783 1
0.926361069299329 1
0.851099986916669 1
1.18690038948157 1
0.887453861215404 1
0.914948793549123 1
1.00406671866565 1
1.23529544575328 1
1.18168048144264 1
1.19860360613504 1
0.924278498235482 1
1.1521524154638 1
1.15201129320187 1
0.598774578541634 0
1.13403300915603 1
1.0198320762375 1
1.28709098857658 0
1.03408481200811 1
1.07971213621197 1
1.08182385442404 1
0.847342997456011 1
0.93843181731237 1
1.27121717717974 1
0.794825633940189 1
0.838527888664843 1
0.726041379609558 1
0.818363394171487 1
0.967685504589394 1
1.04104800885038 1
1.31629077894075 1
1.11145639877708 1
0.92018950123823 1
0.902022244704932 1
1.02659725509682 1
0.858164599656184 1
0.867289456426601 1
0.916524816357981 1
0.992229882546319 1
1.20524139251741 1
1.00678474402957 1
0.832391113477371 1
0.803706655213834 1
1.00649266015952 1
1.11459553246711 1
0.957780923961826 1
0.817975292100746 1
1.17949042158077 1
0.747824817773689 1
0.870511653747686 1
0.808849658587799 1
0.837975904590504 1
0.996117964528513 1
1.03734076393492 1
1.21314581688519 1
0.722070696162983 1
0.823928886475036 1
0.842156012605121 1
1.03245725923435 1
0.821889402216395 1
1.05526263558933 1
1.14742760419997 1
1.17370338607175 1
1.19839698529368 1
1.15755986932952 1
1.18161760867602 1
1.04577622444696 1
1.11288166813532 1
0.952064805151203 1
1.20601448973767 1
1.04016685360789 1
1.02282464564902 1
1.23274116917661 1
1.17433000558185 1
1.2444211069031 1
0.890526458050303 1
0.911750362829525 1
0.945218097525454 1
0.673466270777406 0
1.09755032957076 1
1.0151190311951 1
0.904804643397453 1
0.755158658240021 1
1.0574532972314 1
0.945962846680198 1
0.822655235747955 1
0.969563917887788 1
0.98883115298391 1
0.957097625376792 1
0.675338197249963 0
0.808394132260196 1
0.837617735852172 1
1.0392093409018 1
0.978877838053529 1
0.837525206829292 1
0.808268247572374 1
1.01646371315001 1
0.880440051880371 1
0.843080086882741 1
0.97583678263145 1
1.21053319177981 1
1.15516203004825 1
0.658769919851018 1
0.761673841054369 1
1.01185656262018 1
1.11569055709672 1
0.915531054065261 1
0.975711741307474 1
1.0504958908589 1
0.953018559926326 1
0.889209867331375 1
0.916726449029172 1
0.954578572692098 1
0.883047480009413 1
1.26363033903209 1
1.07426213590841 1
0.893656718568954 1
0.958255338808775 1
0.610577304011145 0
0.993708139493129 1
0.956047063567306 1
1.29233562903872 1
1.00524277469356 1
1.34469494813736 1
1.07278653707574 1
0.96607207315443 1
0.934268563586023 1
1.01747697020572 1
1.14085676829751 1
0.886674203865692 1
0.788119572182776 1
0.804546463190481 1
1.13964337170182 1
1.16483270784286 1
0.98475405270478 1
0.923574095904141 1
0.986384737044131 1
1.01688728659808 1
0.946989103780176 1
0.956633359237449 1
0.939209610001954 1
1.06375264321526 1
1.06984315665688 1
1.21409772177043 1
0.777534478702422 1
0.576242606736253 0
1.07510398799375 1
0.997747904003111 1
1.04987266452916 1
0.957480491620481 1
0.85739246361825 1
1.05385155992152 1
1.19840113256266 1
1.33391602670788 0
0.978952302508541 1
1.00192539531028 1
0.845296746840539 1
0.943232195183101 1
1.02159849137917 1
1.11076916936585 1
1.33436022179208 1
1.07671000787227 1
0.909311177916718 1
1.29660535278197 1
1.01064513561236 1
0.97494250305065 1
1.20958323527848 1
0.874747950703835 1
0.96807984538149 1
1.05138345313068 1
1.0375419454731 1
0.663052123588185 0
0.913526144467463 1
1.11906722258435 1
0.928651591254084 1
1.49929675306567 0
0.912412705779577 1
0.725549231789711 1
1.10892044181596 1
1.13411979694995 1
1.03543384167352 1
0.822780197073544 1
1.10642644049897 1
1.21252301290276 1
0.780986939680314 1
0.8511696372072 1
1.08453957168109 1
1.09075314830985 1
0.854055032146187 1
0.956890202422371 1
1.19637227422269 1
0.831831145386169 1
0.99065844586168 1
1.2391816762022 1
1.02175365124218 1
0.878363656888043 1
1.1424332109341 1
0.816478285107816 1
1.06758983118749 1
0.685421702263209 0
1.19076197446943 1
0.846535664855213 1
0.989035240159746 1
0.740336240174386 1
1.05644100150166 1
1.05090330602197 1
1.0478189757505 1
0.995742896781319 1
0.786206963112219 1
0.867508409950468 1
0.835548123258918 1
1.08485046347683 1
1.00916092388248 1
1.23767988396374 1
0.747668939499938 1
1.07049908861246 1
0.75389892824025 0
0.89262100484109 1
0.931337203353031 1
0.658279354934268 0
1.00807631936067 1
1.01704208272508 1
1.21174080849185 1
1.28868151942155 1
1.17629130717776 1
1.18881045844605 1
1.01687619583361 1
0.805079064658857 1
0.710629791361555 1
0.846485832300876 1
1.23986419531819 1
1.03025014923529 1
0.817335796492889 1
1.1140457255151 1
1.15395808611249 1
0.965662496064282 1
0.81686266945092 1
0.986249825358711 1
1.37700012237228 0
0.739973393166897 1
0.852075085618101 1
0.998862350076179 1
0.806220791187409 1
0.7951818657725 1
1.15117868550032 1
0.710495770347757 1
0.837592060951627 1
0.88268503406536 1
0.762332199348153 1
1.12356495035712 1
0.830690843658666 1
0.943377117619424 1
0.859589380446558 1
1.0250243786405 1
1.06502224837457 1
1.20854616047264 1
0.787652843908726 1
0.952972885911795 1
0.964880001954151 1
1.24490027052399 1
1.01357188510605 1
1.23913789803773 1
0.890316899101313 1
0.895057210004352 1
1.12043550353273 1
0.949169070976717 1
1.13606506237439 1
0.743038016015026 1
0.937376863818894 1
1.055755420931 1
1.02865850009975 1
1.04525909701819 1
0.918905388153441 1
1.10730385266434 1
1.03974120037974 1
1.47111332477957 0
1.13826541697853 1
0.596627800179409 0
0.783064046211522 1
1.01970936748597 1
1.03838060326143 1
0.66611827343444 1
0.819341511954645 1
0.952972584496967 1
1.28790527651391 1
1.0023092497276 1
0.727201179050341 0
0.932681810220911 1
1.0249783470318 1
1.17651121305519 1
0.965748399161452 1
0.883720872440638 1
0.898882478095366 1
0.791101545117385 1
0.889510245324782 1
0.861147999417995 1
0.768177310986635 0
0.731470416454158 0
1.04654538189649 1
1.07768531543548 1
0.960135600604283 1
1.05395129973728 1
0.947656711665156 1
0.960335108410248 1
1.22064170092099 1
1.11575857453992 1
0.810565579738081 1
0.754373200160704 1
0.778330836054828 1
0.935343056733886 1
0.931520788147699 1
0.872142221713477 1
1.05810088223842 1
1.16807259212425 1
0.911918499323786 1
1.1653934765463 1
0.918025788475638 1
1.00757173432935 1
1.00178985212662 1
0.903196429647357 1
0.628401655800943 0
0.997668274322697 1
1.04874029408418 1
1.13339296187481 1
0.961313894324812 1
0.973018822376967 1
0.982575742699012 1
1.21137620433916 1
1.16544553308956 1
1.23155368212661 1
1.10840392397724 1
1.30014034968968 1
1.17321412619889 1
0.838099500488127 1
1.06376221595909 1
0.487346173812295 0
0.890892944042491 1
1.2386882010771 1
0.997311362627264 1
0.966962781456204 1
0.964746364224386 1
0.885721857067228 1
1.23745993654121 1
0.884646641150978 1
1.02837672846701 1
0.957541345123464 1
1.02076482883531 1
0.831436391176519 1
0.981914719023624 1
1.09265128982774 1
0.761256788556183 1
0.715689068504481 1
1.19748909401278 1
0.963030066343258 1
1.24315299243306 1
0.890120293044918 1
1.0405060836461 1
1.07760340034719 1
1.10605073223331 1
0.58712543675267 0
1.20393851022982 1
1.00624438245793 1
1.24767274869781 1
1.15042049846347 1
1.01408931205721 1
1.37891903116937 0
0.641679409491214 1
0.897627801829454 1
0.782534740267925 1
0.92165213676131 1
0.61715976146172 1
1.02156917537304 1
0.937220470850536 1
0.622259189542245 1
1.102115356294 1
0.948917343404678 1
1.03030714697998 1
1.03891462254424 1
1.27955894918411 1
0.790943956627621 1
0.938945964360254 1
1.26877013552979 1
0.974409043939526 1
1.22644750516491 1
0.998476777305742 1
0.892442220126016 1
0.869632466029734 1
0.861487405013666 1
0.97985235752496 1
0.727013562709972 1
1.24277527986287 1
1.28757900378459 0
1.255372553887 1
1.05325262549207 1
1.02544865479613 1
1.14899304527783 1
1.41758338098894 0
0.836443516132649 1
1.17419848868785 1
1.23245678240701 1
1.10723854097304 1
1.08426781122271 1
0.757654270339172 1
0.986164686508455 1
1.2587121434712 1
0.873262835840485 1
0.984692123534763 1
1.27566246886408 1
0.853556210103404 1
0.894469325614392 1
0.781149727897266 1
0.992594842509554 1
0.983190372947538 1
1.00326338036878 1
0.771243182381862 1
1.07211253087469 1
1.05699923915156 1
0.988211215876705 1
0.84575302338133 1
1.06887480907513 1
1.09478686742151 1
1.09370144335339 1
0.910000276589417 1
0.872171158884377 1
1.27563301162684 1
0.687955826193507 1
1.2706824104808 1
0.79136552925688 1
1.09304094781267 1
1.12762440260145 1
1.13190518416284 1
1.10215344792397 1
0.914262372097734 1
1.04832578389276 1
0.801658165644133 1
1.14633390697659 1
0.951414917470138 1
1.11204581744248 1
1.03381597824045 1
1.25711439288856 1
0.728912319618904 1
0.838554384036806 1
0.883701548689841 1
0.880006231686167 1
1.2992432843734 1
0.831970575370314 1
1.07460474866746 1
0.963480707033411 1
1.15433491997427 1
1.0415454445083 1
0.922526303300972 1
1.1420328593039 1
0.926119763977976 1
1.12759599432135 1
1.40180894568114 0
1.04252105963111 1
0.917577109270128 1
1.22380740759271 1
0.889733684241919 1
1.11870060135348 1
1.00475640086766 1
1.03048146318771 1
1.22575439516772 1
0.740431860258137 1
0.82962934255645 1
1.17564396526884 1
0.922853940135483 1
1.24048950913185 1
1.12052327682738 1
1.03093753665578 1
0.905711177345245 1
1.04101432080096 1
0.88313471590517 1
1.08299573158185 1
1.00836039165025 1
0.878536211608026 1
0.925019158162928 1
1.36011730829196 1
1.01684979587298 1
0.747960390009003 1
0.889060217417185 1
0.929455659511762 1
0.886022812843381 1
0.906025401046425 1
0.926410716385788 1
0.930814378194461 1
0.508241954772086 0
1.09552946108709 1
0.677857754874663 1
1.13762648161983 1
1.31665211240562 0
0.819284529755746 0
0.969692260563629 1
0.947176787244466 1
0.742896134651282 1
0.836073652753057 1
1.03006109069512 1
1.03860650002588 1
1.11242990285139 1
0.88027589792223 1
1.04903064280015 1
1.28272826750679 1
1.12807142856145 1
1.09735230724339 1
0.885586913026049 1
0.716332562153219 1
0.846685454713296 1
0.511195934499813 0
1.19596239535399 1
1.1314430359007 1
1.44378298053291 0
1.00758788399027 1
1.15126759048041 1
1.19209178027097 1
1.00757272129457 1
0.470865091975778 0
1.08227237600009 1
1.3307462808543 0
0.799018273128152 1
0.933170062871005 1
1.00114982334439 1
1.11405782993004 1
1.15166917323499 1
1.27640511491824 0
0.9767069816847 1
0.914278912936541 1
1.00023543132345 1
0.834417428680066 1
0.828857976261394 1
0.787016849602789 1
0.937160089744087 1
0.785573747057088 1
1.10342073848607 1
0.90970344778545 1
1.05392972484648 1
0.80790734720054 1
1.22212894011759 1
1.08522696768477 1
0.771223586690577 1
1.11540632597402 1
0.783746430074384 1
0.941187109074056 1
1.11844923396961 1
1.09526631116693 1
0.860152249644683 1
0.755232572848784 0
0.961966879777479 1
0.949436446713234 1
0.979448674733701 1
1.08339002379699 1
1.01897937834444 1
1.02931940022207 1
1.05088341988985 1
1.05727565079677 1
0.844108035675055 1
0.975280655057651 1
1.07066320580887 1
1.17618044077371 1
0.646965923389215 1
0.943500113904083 1
0.970353786841698 1
0.873190307139977 1
1.11850689867265 1
0.851065326924508 1
0.991124434649309 1
1.10278693606025 1
0.934880770548724 1
1.06070347940812 1
0.820098559534015 1
1.03288824630228 1
0.935321376360484 1
0.874319418289289 1
0.957771922853724 1
1.0808007505361 1
0.881782274372149 1
1.09079530839278 1
1.02593715233245 1
1.05231296199145 1
0.990067142324909 1
0.69749116417888 1
0.814037998008842 1
0.729430848249093 1
0.853242227302331 1
0.939277315951697 1
1.05957401193033 1
0.986561237476248 1
0.889143479414428 1
1.08477797737939 1
0.93145438872736 1
0.92534106817272 1
1.07691498935605 1
1.01798255777925 1
0.87264354140054 1
0.940535133200898 1
1.00272818319365 1
1.19054174843425 1
0.905955440897499 1
1.07600458202259 1
0.889270470145577 1
1.14474676722493 1
1.29802489920716 1
0.993639938307375 1
1.12237671554714 1
1.35224411920569 0
0.952850403609318 1
0.571029635867461 0
0.879933156161362 1
1.04963325853981 1
0.828564389998819 1
1.03623979849138 1
0.956903299282948 1
1.03715823102666 1
0.740490428743992 1
0.841653664803817 1
0.888322793097825 1
0.803263844955771 1
0.714941484585439 1
0.777277117014737 1
1.21199296447981 1
0.898828041030975 1
0.94901596888663 1
0.988004786970901 1
1.21150005364708 1
0.779051641327157 1
1.02341345444189 1
1.16503711469617 1
1.01773993577402 1
0.883056611032865 1
1.17520133551954 1
1.27456254372787 1
1.07551752374159 1
0.728122146495596 1
0.746569735982548 1
0.893388305760373 1
1.2189702502885 1
1.19294979054385 1
1.24466207550992 1
0.997381972873349 1
0.898277507199782 1
0.974094765062829 1
0.997082765969113 1
1.14742083337213 1
1.02909531580296 1
1.01926794144076 1
1.03286729049843 1
1.02309200102423 1
1.09473029530752 1
1.16716353898221 1
1.12658049806038 1
1.1761853513968 1
0.980146488039643 1
0.988473849165714 1
1.21929977073237 1
0.95120836687681 1
0.911871776483927 1
0.641096944831117 1
1.00171854199002 1
0.89523274965648 1
1.22865981489175 0
0.828096097699845 1
0.897009928371254 1
1.02754688636127 1
0.97369273866464 1
1.13358075232371 1
0.849908876332085 1
0.93387908586634 1
0.769608463606357 1
0.863274856222516 1
1.13947997810483 1
0.941031124362839 1
0.593843801870138 0
1.2169890206675 1
1.02097888414876 1
1.04726891111037 1
1.1016381337817 1
0.901544103118462 1
1.1328537287673 1
1.02158415521606 1
1.09305047550954 1
1.14875671747004 1
1.07500889570981 1
1.22842100988716 1
1.18399603961609 1
1.1717967943763 1
1.0680055168314 1
1.04867489992448 1
1.06825689051421 1
0.870069063993286 1
0.975400365945978 1
0.763861953369915 1
1.04662498773056 1
0.955438118577566 1
0.959991361631561 1
0.868697005749185 1
1.04767968119106 1
0.991971255597991 1
0.960095736561295 1
0.829863560649891 1
1.03317455651934 1
1.15893783593963 1
1.22944476524925 1
0.824990001214221 1
1.14022748214046 1
0.929779005075757 1
0.913655386005339 1
0.901573950128377 1
0.594895425524739 0
0.790011224563632 1
1.1512305841708 1
0.924463371562825 1
0.803048736838188 1
0.947485029115956 1
0.999683250428462 1
1.01331676228802 1
0.848512401251688 1
0.913231735713353 1
0.6731278552138 0
1.23476587169134 1
0.907150718887916 1
0.812202620976663 1
0.938513536914136 1
0.99297529904792 1
0.93527569408319 1
0.751677108707097 1
0.811520783408692 1
1.02450173896204 1
0.953535501852545 1
0.837269371088333 0
1.34901085948414 0
0.995678312545974 1
0.959926959706252 1
1.11177738976614 1
0.897425158346463 1
0.929990249659304 1
0.894563924504057 1
0.638783824012491 1
0.873773582266851 1
1.23235901890859 1
0.96076459293178 1
0.860740971232273 1
0.933922118903194 1
1.05996138062764 1
1.34084437259588 0
0.975033707960422 1
1.16872007911296 1
0.998654524137872 1
1.20000785122075 1
0.887768708791902 1
0.818206719831891 1
0.745887484834628 1
1.20481161723516 1
1.02420923042142 1
1.44619872580726 1
1.1553783184298 1
1.47552279231557 0
1.0475549325137 1
0.727005041285742 1
1.1211453438449 1
0.734002492357502 0
0.851226128213626 1
0.791551316950854 1
0.995321117302427 1
0.865363796971921 1
1.27841274087164 1
1.21616456221239 1
1.20170204934304 1
0.939959484778214 1
0.92528651120533 1
0.488990435335058 0
1.05878665423542 1
0.979507574166178 1
1.07211693422189 1
1.16351887285748 1
1.20003867558413 1
0.940461435929927 1
1.02278397955948 1
0.998568753862847 1
0.758519914321864 1
0.744739377918758 1
0.774349044160729 1
0.757723242089781 1
0.729105011392499 1
0.75554765418828 1
0.951472248289558 1
0.789853149072206 1
0.649012113641445 0
1.09874515603664 1
0.634245082398872 0
1.13771162368258 1
0.730975115034564 1
0.784796449468834 1
0.98362257039227 1
0.900340467000652 1
0.832158834404599 1
1.05572268730321 1
1.13404575799471 1
0.925653671594211 1
0.915563087389155 1
1.08921591936264 1
1.2028961915453 1
0.933449525813491 1
1.05485826151391 1
0.91341001853087 1
0.919658562730664 1
0.894405194876138 1
1.08749720194759 1
0.817811043532435 1
1.06711597406904 1
0.748623463324987 1
1.35121423742219 0
0.828799535044617 1
0.878008982362343 1
0.959970094183841 1
1.13221394297158 1
0.934160028940269 1
0.880126627296712 1
0.990363856807204 1
0.816818367769948 1
1.12023662694308 1
1.19621494505008 1
1.16082215237066 1
0.937040333995079 1
0.831042505157309 1
1.28518160757108 1
0.891535317423121 1
1.00483919865206 1
1.17912082766669 1
0.950187012306412 1
0.89996083379465 1
1.35497968629633 1
0.978762456486139 1
1.1836185451028 1
1.04055859411472 1
0.799807627258778 1
1.24787979114423 1
0.821969206815134 1
1.01741014885194 1
1.12541810252947 1
1.14222501227527 1
0.570634675934962 0
1.13641712323945 1
0.994622819059137 1
0.657578374087649 0
0.697543993702389 1
0.704466545907207 1
1.03122358993756 1
1.26310733242004 1
0.803720653186538 1
0.916926902835491 1
0.933448280584193 1
0.985966826507591 1
0.947716343508718 1
1.13662179573684 1
0.968552844167595 1
1.16914510778717 1
0.668190868505884 0
0.86617681029555 1
1.22252169715404 1
0.907523759621122 1
1.14180713367174 1
1.17437343331055 1
0.94480830988033 1
0.703783149348454 0
1.01284511896345 1
0.924142045937337 1
1.03736699580087 1
0.751262333549319 1
1.14424584110075 1
1.1141763064661 1
0.851058080291244 1
0.994675682034573 1
1.10213526996888 1
1.13268012469143 1
0.946335961311923 1
0.972532978214132 1
0.944813695573605 1
1.19304851546708 1
0.785848642775117 1
0.976524070813798 1
0.793499253807185 1
0.803314424358205 1
0.911751314525835 1
1.04296736763501 1
0.967757994641871 1
1.25831762393405 1
0.890143878869617 1
1.00685323135561 1
0.664179449073941 1
0.887326372824758 1
0.77617101708761 1
1.34130266473566 1
0.911084175770528 1
1.36385593754305 0
1.03390934182049 1
1.02926619677058 1
0.917285395158521 1
0.602533942796253 1
0.752196213370726 1
1.00866897796161 1
0.998627638072342 1
0.845403654482853 1
0.917592905406937 1
0.648946550153566 0
0.886666230521446 1
0.920719011498231 1
0.994083371391119 1
1.21855494523912 1
1.14396802180709 1
1.03420960401606 1
0.924420081611951 1
1.06263549637251 1
1.05974791673255 1
0.988502138004289 1
0.978771937242746 1
0.904719840514373 1
0.904859623044925 1
1.11554791224288 1
1.00520355574524 1
0.84790310746155 1
0.969868152432981 1
1.10809097811434 1
0.996326381574751 1
0.842484362144313 1
1.03807346737327 1
1.22686205342892 0
0.994618640291533 1
0.769158624647316 1
1.06940716083817 1
0.776163813016046 1
0.812014073988871 1
1.2322877916117 1
1.17017148986654 1
1.30743770203268 1
0.745522444369114 1
1.24564817046313 1
1.21783221519144 1
0.864672664324105 1
1.03550528827964 1
1.09307120879126 1
1.09962474945574 1
0.792152539591972 1
0.930478300638556 1
1.11995483908234 1
0.819136571898825 1
1.08711037573181 1
0.982910086996213 1
0.804991891240578 1
0.412684866020204 0
0.958559147896721 1
1.04091506011488 1
1.20771249362697 1
0.889148076156955 1
1.36191249997454 0
0.758888173399452 1
1.19877539794866 1
0.9968654587954 1
0.968949929589048 1
1.06338315804771 1
0.771765582559664 1
1.02643318971267 1
1.00118637228424 1
0.952776669002131 1
1.28665898178956 1
1.24504787395257 1
0.968778659566834 1
1.14233303815056 1
0.804839284876074 1
0.877047080447902 1
0.546733567135563 0
0.927637220220362 1
0.938878923793552 1
1.17241252982673 1
0.88716468099834 1
1.05170505127985 1
1.23136524680252 1
1.02344113238361 1
0.931493792341595 1
1.18671218776885 1
1.05639051671104 1
0.652452994687709 1
0.736225406775729 1
1.23484159299629 1
1.20842263766495 1
0.999556616538861 1
1.00948165901745 1
1.21788127217559 1
0.669706566588497 1
1.02453148430593 1
1.34303181502328 0
1.16672088499437 1
0.672218894948673 1
1.14882551918537 1
1.4208659943465 0
1.27600201515185 1
1.20242403106559 1
0.977126628030344 1
1.1274481161552 1
1.12272368632666 1
0.94737951430327 1
1.01901292222849 1
0.964583071359485 1
0.903773200245877 1
0.932681725507572 1
1.02363585544737 1
0.966925207965592 1
1.18586260929984 1
0.719275432496725 1
1.15457248969634 1
0.742239995796704 1
1.21434199626813 1
0.590259708526987 0
1.22939446940799 1
1.24906320717298 1
1.29475810777635 1
0.909539210444303 1
1.04991295961437 1
0.960528668016823 1
0.963793942801843 1
0.930415567579263 1
1.04515503925348 1
0.874842020074102 1
0.884167477670211 1
1.28993766859752 0
1.09696503989592 1
1.00025692413204 1
1.12953458613744 1
1.00502811056667 1
1.16098674592405 1
1.12930707156272 1
0.943345884219659 1
0.660819974411535 0
1.04994761388907 1
0.650825384477893 0
1.1914302522707 1
0.979465334870342 1
1.04723382861867 1
0.756612808874322 1
1.18430450448374 1
0.873691331227787 1
1.19372696769668 1
0.977411390920712 1
0.818635704981332 1
1.25568535139798 1
0.99473138975366 1
1.01373205545436 1
1.02171385960923 1
0.982528612173037 1
0.957561762231815 1
0.980000334141551 1
0.790927616089009 1
1.3523390234682 0
1.06365410570694 1
0.963714348507089 1
0.940989450418285 1
0.778873485744163 1
1.25829680450097 1
1.0895773610468 1
1.09628971887093 1
0.760238654051205 1
0.753109602132396 1
0.886123903604621 1
0.938373265110402 1
0.937324160137937 1
1.18965721794784 1
1.05827399657056 1
1.03744920524127 1
0.962661787188981 1
1.0414147521077 1
0.644784030705038 0
0.763129664268195 1
0.853245497924539 1
0.656456488863653 1
1.02890051627421 1
1.22299316488708 1
0.908269044480484 1
1.18290900854402 1
0.911184720077339 1
1.00755682360736 1
0.907916862024224 1
1.07183991362485 1
1.06732247078155 1
0.683994235837649 0
0.739509564055454 1
1.179043880618 1
1.14703707533482 1
1.05483874441344 1
1.09174890329763 1
0.616550759422091 1
0.988752652138068 1
0.871217428008385 1
1.00819542085551 1
1.17662771016971 1
1.19197239843248 1
1.17562184597007 1
0.942201763733763 1
0.822553177489516 1
1.18105044433077 1
1.27789032796897 1
1.10530235670524 1
0.971700365716242 1
1.12073398480755 1
0.944247359594687 1
0.873761859692397 1
0.864907859403325 1
1.05811893645466 1
0.795563291075242 1
1.05792684501881 1
1.30199077302868 0
0.808006468102454 1
1.09458770807266 1
1.04457188509721 1
1.42016401686518 0
0.769846908342868 1
1.21599163768984 1
0.968826735807883 1
1.26840574625991 1
0.614581938114744 0
0.827904551628608 1
0.75857155957613 1
0.863887674144033 1
1.12644438676046 1
0.876246545287255 1
0.868708203090438 1
1.04615000143043 1
1.02241660405351 1
0.957304174692944 1
0.818633451626952 1
1.22914457032842 1
0.833229174153739 1
1.19443292568806 1
0.996241757892877 1
1.15815227182835 1
0.877957673082701 1
1.36009780679527 0
0.968562559958563 1
1.22141607998418 1
1.26041952898135 1
0.934493969262237 1
0.864112393546035 1
0.883630119578357 1
0.935243117098651 1
0.900453033818189 1
0.928797988722334 1
1.29423912621325 0
0.961049010879192 1
0.881750741205212 1
1.25770766305575 1
1.16297874585068 1
0.915320086479902 1
1.02834280329144 1
1.119318964591 1
1.01253418931529 1
0.983645299976607 1
1.15019739487942 1
1.14347760498412 1
0.894964057593968 1
0.9270529269926 1
0.896098446109831 1
1.41504062893879 1
1.24262630925028 1
1.19365618772652 1
0.867932487247156 1
1.02690071872216 1
1.05417161042811 1
0.878878086962299 1
0.754545805397653 1
1.00042575519504 1
1.09639425471066 1
0.849417723126815 1
0.75869477285556 1
0.889983577082797 1
1.28223554527602 0
1.22731461311518 1
0.861596039903341 1
1.12744527649694 1
0.732611578834928 1
1.16341578702914 1
0.989776678877624 1
1.02752361877121 1
0.603292953512254 0
0.891827420961707 1
1.0218503911991 1
0.943040190702034 1
0.990661122947411 1
1.15473001346869 1
1.02282346658485 1
1.2330196825852 0
0.934122856810294 1
1.30815232722256 0
0.889798225332154 1
0.921242345730472 1
0.89443017612847 1
0.812680338160886 1
1.11128142293132 1
0.970800876018855 1
1.02581004601366 1
0.777306950054518 1
0.728718270948258 1
1.21303681308179 1
1.26503076800955 1
1.0200648621673 1
0.967172083559949 1
0.881754007870276 1
0.692065657102932 1
0.993941757383592 1
0.879640106525758 1
0.78349463621772 1
1.08910184040733 1
1.06458994216843 1
1.26882455770384 0
1.37939575766948 0
1.05240017390035 1
0.926533650065436 1
0.928001691835309 1
1.1228198976199 1
0.970241154882372 1
1.26313897039475 1
0.882735013604814 1
0.756614387504612 1
1.06032430825634 1
0.918577451037553 1
1.245589245716 1
0.99454883769988 1
0.879589226364004 1
0.802792784999258 1
0.954427432652573 1
1.21382252688539 1
1.07693572922864 1
1.00804552088787 1
1.14864668113899 1
1.31282802978398 0
0.958903986743687 1
0.911402919266885 1
0.845946332321105 1
0.952701958382611 1
0.823311326132568 1
0.864332673430099 1
1.00375686290494 1
0.8397546793681 1
0.970372155814276 1
1.02450117667006 1
1.13618622543985 1
1.21962567860744 1
1.04914380112442 1
0.982152106952426 1
1.00296155822082 1
1.38657267108273 1
1.43170043829293 0
0.921708045810383 1
1.31760154996421 0
0.917811887410808 1
0.734107372657957 1
1.11769157881021 1
1.22000166083113 1
1.2340650933639 1
1.06054299321104 1
0.88841792928508 1
0.736128741485592 0
0.81248067978004 1
0.77588028980321 1
0.772383946606172 1
1.06969304525337 1
0.658877929549627 1
1.11812549023512 1
1.16494605133276 1
1.12983759246722 1
0.683654063886835 0
1.25193424295145 1
1.00409176685853 1
0.944029416798604 1
0.979066459893838 1
0.934976387124988 1
0.879321968934834 1
1.16188787573121 1
1.24061963633358 1
1.02279745048678 1
1.09618791846794 1
0.895288890456301 1
0.975031909125194 1
0.842941889252003 1
0.814375409644015 1
1.15486994019984 1
0.8401636210611 1
0.397068236989412 0
0.924305756922998 1
1.18424942263786 1
1.00664065353189 1
1.03022652701561 1
1.14728979624773 1
1.06250366649967 1
0.807994251098247 1
0.948346289533775 1
1.06655116112156 1
0.950382095603328 1
1.01550037407697 1
0.90256331124922 1
1.02698627683113 1
1.24333897976094 1
0.859676182716068 1
0.65747309858864 0
0.938295775819839 1
0.891089036383129 1
0.988713042941799 1
0.995418574805743 1
0.815653484268246 1
0.702376915021851 0
0.682271107310231 1
0.738514758785164 1
1.17275788898196 1
0.799535954710396 1
0.906086826443957 1
0.77173905781086 1
1.08669917528817 1
0.847269307905937 1
0.833994197288638 1
1.05789249150691 1
0.68914514972649 1
1.13137190953628 1
1.06175673888466 1
1.11237340945097 1
0.937472626807767 1
0.650487597431445 1
0.921363823297642 1
1.07901733572867 1
0.841280078851393 1
1.125867968069 1
0.880896214587974 1
1.01455515433278 1
0.637444131304811 0
0.83535518609975 1
0.7088788941269 0
0.989348405485999 1
0.907456343934114 1
0.969384135054546 1
1.02676571593684 1
1.24257934509705 1
0.977709441561089 1
1.03553784864031 1
0.731142062828784 1
0.895277685707973 1
0.843479603026419 1
0.896760949208481 1
0.654885038681218 1
0.860661550651115 1
0.922643312888565 1
0.835836541417126 1
1.27211068490075 1
1.16763516196722 1
0.921783744844287 1
0.724093283123533 1
1.1747048595976 1
1.11487563185761 1
1.06112966341454 1
1.04528280875984 1
1.24652380218689 1
0.751126769182129 0
1.15973422372395 1
1.17518128268277 1
1.10052319408409 1
0.96573308919451 1
0.916686927740952 1
0.768022843614189 1
1.26019791534667 1
1.09304055654765 1
1.27913131912439 1
1.4305657898405 0
0.906586532847248 1
1.19108419700469 1
1.10816344695842 1
1.2503949740455 0
0.816406174884307 1
0.968803579200093 1
0.961448392351046 1
0.784449370080479 1
0.570412745138728 0
0.839627771463296 0
0.748735707885181 1
1.1822391397144 1
1.05961064817854 1
1.31641275978418 1
0.950777720581633 1
1.0703102696835 1
0.914978220687069 1
1.17600353156742 1
0.907081820940344 1
0.918259876013358 1
0.782934118452605 1
0.951833510189344 1
0.955887920163588 1
1.00785662259528 1
0.934524078315158 1
0.986645204226406 1
0.747654749071617 1
1.11889194037279 1
0.889060115326038 1
0.864839133481053 1
0.947465097998058 1
1.0240211822602 1
0.889249642696051 1
1.21074801746634 1
0.936719196988737 1
1.09064797449416 1
0.514191109555623 0
1.01117729013423 1
0.764540903503377 1
1.124602670203 1
1.20826967103177 1
0.859276001819989 1
0.844211390858682 1
0.893560952304288 1
1.08368130740386 1
0.875500277357949 1
0.921571691992807 1
0.969530903214225 1
0.948514194992434 1
0.837121370110912 1
0.931649561672606 1
1.16703116219442 1
0.867918124073351 1
0.987484091018276 1
0.775341291316156 1
0.8858336818445 1
1.11222355136501 1
1.61948528361062 0
1.18608180707738 1
0.917751412959771 1
0.793683234729681 0
1.08331285488117 1
1.00339704232282 1
0.70605288794564 1
0.932797433868079 1
0.874941841973748 1
1.06963993621743 1
1.23372612696039 0
1.02178479627397 1
0.656617833636773 0
1.18228333379806 1
0.886583448068371 1
1.05140289307328 1
1.28942536961458 1
0.884958781349817 1
0.919652710634531 1
0.96791756761176 1
1.01164077566352 1
0.730700602529153 0
0.913329928117367 1
1.09057832642177 1
0.849097467515768 1
1.14332149909888 1
1.00334629330981 1
1.29604132509524 0
1.29388630180344 1
1.03325199767698 1
1.07399240196777 1
1.14854432785314 1
1.06368152506366 1
0.616385314223209 0
1.15849438253868 1
1.04707394397144 1
0.920441530689205 1
0.809837389161517 1
1.17149490662239 1
1.02255305099702 1
1.04082424363402 1
1.07864121359493 1
1.41797727850802 0
0.855263491327928 1
0.992401523832161 1
0.835356891709017 1
0.91804145989951 1
0.853369084675224 1
0.785734461126603 1
1.31549166337101 1
0.931041571183637 1
1.05794841139687 1
1.04737642805917 1
1.17003919060035 1
0.813188118314195 1
1.23282499161618 1
0.791955212400164 1
0.893144757264344 1
0.50628748959278 0
0.874596418491337 1
0.839661040620312 1
0.902936589095881 1
1.0958288800023 1
1.28336603892421 0
0.98219767779958 1
0.969099525453527 1
1.19348028002109 0
0.97201672089562 1
0.773275462417802 1
0.982797881621797 1
0.917969153671001 1
1.07471285460545 1
0.964513853661749 1
0.874449720305964 1
1.09221560333759 1
0.964874885658354 1
1.05183534329166 1
0.619687646446522 0
0.735460483024572 0
0.71440427967575 0
0.926725738049248 1
1.01191750264546 1
0.799664545096146 1
1.02206381618133 1
0.728964016341432 1
0.856208847790838 1
1.24680178326804 1
0.75998572823659 1
0.968831641858893 1
1.04787781804188 1
0.931369114465026 1
1.22047261962985 1
0.992596835029214 1
0.937187176944854 1
1.32189420065991 1
0.664585117396006 0
1.17817928387221 1
1.17925435747188 1
0.892845139516097 1
1.26628759278487 0
0.912666650714696 1
0.938487083568566 1
1.04364766462247 1
1.22486646176876 1
1.02449839104136 1
1.04576068702121 1
0.954629975737476 1
1.21009514309679 1
0.922349206924147 1
0.687157874040835 1
0.803319062772212 1
0.915655723111094 1
0.86377980995986 1
1.11024335278352 1
0.612549942467108 0
0.793237897739717 1
0.8566636481752 1
0.928674443460633 1
0.98304280622096 1
1.06105108174971 1
1.1237382043141 1
0.95038953562327 1
1.28458006392648 1
0.884421713107899 1
0.94038722226973 1
1.0851428512789 1
0.87567665749342 1
0.858896377690493 1
0.959713001384014 1
1.05874777638116 1
1.10970412863251 1
1.19280837431005 1
0.915043469197282 1
0.918115043879188 1
1.00641712219674 1
0.996323863972161 1
0.852917411396062 1
0.80950739964964 1
1.16168763793433 1
0.867362631898259 1
0.99124002193392 1
0.986319812781566 1
0.665368056603631 1
0.758442016554095 1
1.10063974006691 1
1.13367670085755 1
0.731465597221396 1
1.17531415980188 1
0.776605375900271 1
0.787792214410466 1
1.11583616993689 1
0.786273936435022 1
0.864822889604533 1
0.996709641928855 1
1.08536605576231 1
1.13439153080733 1
0.948119464989276 1
1.14804589238035 1
1.23763469375109 0
0.819234239862101 1
0.948043223037207 1
1.01067087857665 1
1.15657477084519 1
0.933823477365459 1
1.12172541805804 1
0.742217157201343 1
0.806428981742988 1
1.25345650106408 1
0.820540117636863 1
0.888876878403024 1
0.788037622257246 1
1.14446733270602 1
0.699044253432148 1
0.969322278724429 1
0.994120316185455 1
0.726406810024596 1
0.667742326404719 0
1.15141276674296 1
1.1046504093028 1
1.22819278610268 1
0.926743002159136 1
1.08755439263266 1
0.960943461752614 1
0.970670087366101 1
1.19199448140171 1
1.15553912838192 1
0.889749129148221 1
1.19796108429408 1
1.12923531292891 1
1.05861245443848 1
0.777285962623015 1
0.762767319303175 0
1.17234092752365 1
0.842805285124749 1
0.949506798116179 1
0.652702407605045 0
0.916900052138921 1
0.770262816248484 1
1.12057414473979 1
0.960718070228375 1
0.8482113713231 1
1.06623872117125 1
1.0984674611102 1
0.808148473480713 1
1.25245740988112 1
1.22720560373026 1
0.902898292136596 1
1.02537257416059 1
0.72149817247085 1
0.962157183613967 1
1.04064884654552 1
1.17828112594963 1
0.787714214766932 1
1.11070357236823 1
1.02536612995397 1
0.927275190543228 1
0.458730134787543 0
0.962845845314546 1
1.0244469140805 1
0.719304720571888 0
0.909461974496685 1
1.13464932331952 1
1.08559980666871 1
0.680015587050164 1
0.792952122336228 1
0.90407845437556 1
1.01580799918615 1
0.956122553208552 1
0.998189291432984 1
0.893935614738827 1
1.34767975285274 1
1.29326626507783 0
1.05787282110674 1
1.02204500848476 1
1.09949192754029 1
0.920226350247394 1
1.11910016415244 1
0.937162030698176 1
1.35040370963676 0
1.09680001998471 1
1.14368054394268 1
1.117096253021 1
1.13111720580688 1
0.941629297336698 1
0.674284032367184 0
0.820808065031005 1
1.43013316783453 0
0.868156344679737 1
0.877653231160951 1
0.912887520133114 1
1.02292828292703 1
0.883401705151921 1
0.848834854316786 1
0.952124703504307 1
1.23691355313074 1
1.06225720003599 1
0.877780439060409 1
0.87087092996637 1
0.992055866214863 1
1.19676002096498 1
0.85924924918415 1
1.04268684476781 1
0.816470632872135 1
1.22766189773488 1
0.860481874241736 1
1.23595872432629 1
1.06278537375061 1
1.08531136024418 1
0.680609125670497 1
0.947703396051098 1
1.24294453641449 1
0.850959747290659 1
1.10662399408635 1
0.800503901917176 1
1.36727222821663 1
1.09506182166277 1
0.970558184137318 1
0.91415653128077 1
1.08592902976184 1
0.955860868631744 1
0.563554502674445 0
0.976216568754948 1
0.947566314525406 1
1.08776536246662 1
1.05414483196521 1
0.916339648133421 1
1.08908904776235 1
1.24208874196158 1
0.911674438504254 1
1.02169065505586 1
0.935626813683898 1
0.738049846868607 1
0.750137778782933 1
0.981636149885508 1
0.774024657992739 0
0.993474009043158 1
0.774151080539774 1
1.16104155067087 1
0.962506735720816 1
0.897672723703883 1
1.24648671922092 1
0.785931317983191 1
1.07518228839502 1
1.009617758971 1
0.896655747731436 1
0.674268524789644 1
0.898623154264046 1
1.18876904012872 1
0.98817046397214 1
0.83404826086059 1
1.00756328125236 1
1.25087945674513 1
0.872650476556757 1
0.90360712440036 1
0.323068105158405 0
0.876806567908176 1
0.756784654229034 1
0.993642259089631 1
0.980192034029957 1
0.792747195998549 1
0.657982889079082 1
0.82484221359447 1
1.31222083620015 1
0.968348791981121 1
0.852622999291262 1
0.796800065530958 1
1.05057426470188 1
1.23478321677475 1
1.06561142247187 1
0.903069869613529 1
0.890275613546429 1
0.783682812154416 0
0.853472523255761 1
1.06119189831482 1
1.20697580291967 1
1.17181121547152 1
0.990152696671088 1
1.03975130998216 1
1.31565559995269 1
0.770507652923627 1
0.800949989001039 1
1.08127631453575 1
0.730343770932094 1
1.00386983988424 1
1.46937185261035 0
1.09503940744989 1
0.770656827441293 1
0.875559615599833 1
1.40737494352739 1
1.30868545960963 0
1.30780265808418 1
0.944477816186284 1
1.12920799922169 1
0.680630519063158 1
0.945070162885268 1
1.25232415080805 1
1.02435175470421 1
1.13025556395312 1
0.976577289867213 1
1.12308612357751 1
1.14623185063843 1
0.788493868598785 1
0.850651658552535 1
1.19564481255257 1
0.976430468543146 1
0.901063876979011 1
1.22947431799972 1
0.881428987659765 1
1.15576091347613 1
1.0731089249978 1
1.15364961566751 1
1.17946319740015 1
1.24635611825951 1
0.9707602746417 1
0.98732363507647 1
0.899435550195424 1
1.24180557990094 1
1.27009471361478 0
1.060982676227 1
0.932170016335434 1
0.867266535075031 1
1.06092552529306 1
1.25988056107004 1
0.960224488445578 1
0.970837391955556 1
1.08013696636079 1
1.02306177099491 1
1.0281166936921 1
0.762523267956098 1
1.2469069754801 1
0.950434646835635 1
1.11394842612661 1
1.10867142038228 1
1.35261643301536 1
1.26996962222692 1
1.27814219019993 1
1.20123348035541 0
0.744496362871816 1
1.00981558662209 1
0.923961441892249 1
1.00452515774522 1
1.06274185794822 1
0.81670257251887 1
1.29966231778882 0
1.04837736622934 1
0.910883750514352 1
1.07179236466372 1
0.990362685265974 1
1.0155371732357 1
0.959664355675915 1
1.13742502691409 1
1.04022142640549 1
0.900136635204328 1
1.19360923470784 1
1.21946462997327 1
1.05763568090397 1
0.839343058361394 1
1.20921328929454 1
1.07234235889673 1
0.935197548825892 1
0.822458198456435 1
0.872830905184501 1
1.23446710889661 1
0.96304611509051 1
1.02012267620711 1
0.930081167615117 1
1.09176351450387 1
1.48270372982089 0
1.07504193372749 1
0.510323097518466 0
0.79750619166804 1
1.13434248379297 1
1.17642657014638 1
1.22503731483414 1
1.04018928681502 1
1.0895592585035 1
1.03097753603455 1
1.16243046135756 1
1.05923987192227 1
1.02705610031027 1
1.07081610710691 1
1.16439023785642 1
1.10986811508247 1
0.995835591174115 1
0.844214195261764 1
1.04589434188709 1
0.994285419915121 1
1.05519530750003 1
0.903939060166528 1
0.698308086141007 1
0.867036817052365 1
0.866015821094353 1
0.743327056976415 1
0.833479878104503 1
1.01874628203097 1
1.40325676783731 0
1.19541436277935 1
1.01123259438292 1
1.08973206648463 1
0.981166520667142 1
1.23965217331027 1
1.16906649805128 1
0.980145773110425 1
0.895661862808563 1
0.91491901381018 1
0.764463138922226 1
0.930775966464586 1
0.836277126656352 1
1.05326259144823 1
1.09895647597088 1
0.843077397870094 1
0.807967751929426 1
1.02691498949607 1
1.17671886761681 1
0.973963368686649 1
1.08537344133977 1
0.90287151139554 1
0.727549096140114 1
0.99338268622593 1
1.0042791247361 1
0.839398158673593 1
0.978194525477446 1
1.28000217307095 1
0.817667487156492 1
0.708412966448523 1
0.65951328603768 0
0.901781116353019 1
0.745931335653168 1
1.03929422138266 1
1.05902693976879 1
0.71573050559686 1
0.976118924053041 1
1.00130117614376 1
0.803686404694558 1
0.786598695487244 1
0.835190876353601 1
0.796429095910418 1
1.1113983502461 1
0.710871251567182 1
1.18810363577815 1
1.09356775172727 1
0.781754676744537 1
0.76454407653587 1
0.874738216424148 1
1.1630752455183 1
1.21275562394747 1
0.722425853656724 1
1.24311150059555 1
0.834500209277589 1
0.927291087668683 1
0.9486834863233 1
1.36450753806151 1
0.876882693857849 1
0.833388958880332 1
0.907818163760514 1
1.0599759796681 1
1.17980418535212 1
0.743825685824971 1
0.885082875211837 1
0.878275804156222 1
0.866634087088652 1
0.815969616933346 1
0.877376984968371 1
0.825847791193157 1
0.970668020075607 1
1.11729337340168 1
0.904340906595781 1
0.909287464186906 1
1.1421711871799 1
1.13388599408586 1
1.11505094803361 1
0.868784002116963 1
0.81248043469715 1
0.956407499041052 1
1.12354435050375 1
1.1828765341577 1
1.12499586121849 1
0.758342696069249 1
1.09169825232994 1
1.01425293733524 1
1.00527609171903 1
0.987703275986154 1
1.06364692799933 1
0.854863556326933 1
0.751217409498614 1
1.07997448641816 1
0.929904736586181 1
0.933631365312786 1
0.927763005646236 1
0.593882601669284 0
1.11554369075753 1
1.2571029040232 1
0.979461691346205 1
0.986795612243888 1
1.23530226439183 1
1.09757590921965 1
1.15118025937143 1
0.988460862638512 1
0.977392164908089 1
1.17511711901084 1
1.22653187982633 1
0.962187947405585 1
0.620121956400475 0
0.963321795591066 1
1.07775184822 1
0.972513712896461 1
0.877922506190668 1
1.31103750514606 1
0.858077875522301 1
0.955921346305542 1
0.723502746899113 0
1.15773307431984 1
0.867137859342671 1
0.844720198810175 1
1.05893814709628 1
0.806891620134842 1
1.00879893428165 1
1.09097605327659 1
0.769793355169477 1
1.16842118037316 1
0.650832662034475 0
1.10310953935224 1
0.892830179026476 1
1.17763048478728 1
0.782738992817335 1
1.14786419773603 1
1.15906127694432 1
1.20983789543332 1
1.09275954331093 1
0.932056181334534 1
1.19713985505643 1
0.837915366928763 1
0.492496685018162 0
1.04265740010967 1
1.00510219156139 1
1.18669853868897 1
0.844412433965332 1
1.05335721770958 1
0.810013978320844 1
0.825533288520419 1
0.92976705012054 1
0.896849054183638 1
0.830435974126685 1
1.01583766118194 1
0.765478260992029 0
0.832299781516276 0
1.16601026058001 1
0.889710591507395 1
1.20365002997999 1
0.922169825768099 1
0.862225511185581 1
0.815345722024166 1
1.41401558218111 0
1.2653785570535 0
1.12869627592468 1
1.02993308308129 1
1.145222878865 1
0.912252624575285 1
1.10601804824809 1
1.18143033958184 1
1.16488541822183 1
1.04269057499798 1
0.792786149932572 1
0.742452658445983 0
1.28034002227793 1
1.3234872646207 1
1.17328499515338 1
1.1199616440067 1
1.10735373276089 1
0.92969551860427 1
0.826363846346389 1
1.26602074813914 0
1.00524379859763 1
0.845443219602284 1
1.13372270846894 1
0.765217695076104 1
1.06092042529843 1
0.970702111355174 1
0.779111240470223 1
0.776584177738592 1
1.12787399398679 1
1.09560899399873 1
0.975302139099644 1
1.15642720623808 1
1.20860393529595 1
1.10369325961076 1
1.00224322031339 1
1.11530574454193 1
1.05275848384429 1
1.03028516184105 1
0.479859695714399 0
1.18830225669181 1
1.08007703423723 1
0.900098254093196 1
0.80988802044906 1
1.28243929766056 1
0.900273684985926 1
0.951700392037604 1
1.43683969320187 0
0.828994560477213 1
1.17722247367038 1
1.00491178097801 1
1.18881364439394 1
0.997546184597382 1
0.977077682741378 1
1.06831099612229 1
0.787114300902702 1
0.990519897709393 1
1.0175409335214 1
1.01549623561589 1
1.06442181797695 1
0.918577983730911 1
0.916447320011979 1
1.0917012950727 1
1.06375659297104 1
0.825779244791362 1
1.09210359168116 1
0.974165732071756 1
0.778105094571622 1
1.00587190693501 1
1.06678697651278 1
1.22349696984983 1
1.15204409133093 1
1.21738033706128 1
0.922871186555847 1
0.995300448161007 1
1.04173016624791 1
0.858449130089356 1
1.06322120408872 1
0.77471439429815 1
1.12001823639892 1
1.11789740015755 1
0.9055225170339 1
1.1067516971496 1
0.866805529549102 1
0.989591082287988 1
0.890388685372486 1
1.01275080074232 1
1.01898719898867 1
0.681063351299846 0
1.04415951235787 1
0.955546647635021 1
1.25147292139136 1
0.862970322903575 1
0.809200030114472 1
0.895292021065263 1
1.01660431113705 1
1.02020034746191 1
1.24363476062933 1
0.988465258155448 1
1.32692498315067 1
0.909468413217856 1
1.12073377406149 1
1.15801534766048 1
0.945640862262126 1
0.768265816048867 1
0.980660443045749 1
1.11855558113078 1
0.563810007745704 0
0.8306972626036 1
0.830707908374344 1
0.862146113648927 1
0.964962749839935 1
0.968772195452222 1
0.734099291264072 1
1.1922790822116 1
0.886657482239457 1
0.736243154081658 1
0.840248598417366 1
0.868280272604338 1
0.427561040070838 0
1.03999733390586 1
0.934491907052553 1
1.06070128333975 1
1.02564049341889 1
0.963350608473788 1
0.853743068700337 1
1.42237416099821 0
1.06337458459652 1
0.75573563431511 1
1.13814780982079 1
0.976349096141983 1
1.09594441212908 1
1.07655479044067 1
0.694977851071081 0
0.964149652743358 1
1.03985581423066 1
0.982245965865719 1
0.985792906860386 1
0.9254113859061 1
0.903484254528572 1
0.612219008799374 0
1.15186050623817 1
0.953407831720093 1
0.920421132618917 1
0.842668141328439 1
1.01632098790038 1
0.756947703001801 1
0.816318044860687 1
0.657930699602742 0
1.2249932000278 1
0.919601584505757 1
0.678650193967693 1
0.802142879251228 1
0.785550756192133 1
1.0207574601048 1
1.05068862481093 1
1.19929027886263 1
1.12120294574534 1
0.564144345448392 0
0.925893788128135 1
0.673906275346018 1
1.08792749239857 1
1.00282359556025 1
1.0080884246329 1
0.892718441146967 1
1.10465575061528 1
1.08005607348287 1
1.22349069830619 1
1.08800669038846 1
1.01898560966632 1
0.828947861201983 1
0.856935829766101 1
0.781956708974728 1
1.0074285190714 1
1.04936100989065 1
1.03861786025701 1
0.777295947046047 1
0.574720203080216 0
1.15759846418077 1
1.10661516624674 1
1.15997734668765 1
0.748415412530496 1
1.18125330565647 1
1.18557351590543 1
1.03333921266224 1
0.995740047986492 1
1.28193258627507 1
1.01816958034785 1
1.08217249906401 1
1.14804075702655 1
0.769711466854075 1
1.27135460676851 0
1.00685443572816 1
0.795035723010521 1
1.02999716460442 1
0.99207165679166 1
1.0997951660253 1
1.09700085134136 1
1.01175833907188 1
1.11465574479239 1
0.979314830559243 1
0.722985535978463 1
0.767868033196899 1
0.644670843553976 1
1.01584573523371 1
0.825434700114774 1
0.879957310128941 1
1.15382936246722 1
0.90942124752154 1
1.02468169606866 1
0.871553367563547 1
0.806698638311459 1
0.755075168989917 1
0.949739315694993 1
0.980777493761302 1
1.45128579551291 1
1.05638871806829 1
1.13582071365389 1
1.09921058993233 1
0.777154821395184 1
0.918785328784598 1
1.03073541140084 1
1.03162904427546 1
1.23940320118458 1
1.00279942532797 1
1.13921699345344 1
0.890344954800847 1
1.12187778915753 1
0.963646491184865 1
1.16626070040478 1
0.697636021842303 1
0.954222597696294 1
0.95095283799873 1
0.714615377884902 1
1.19418476064741 1
1.01620967902233 1
1.06305443543807 1
1.40818619318125 1
1.09958938396393 1
1.07625122457519 1
1.22316027742618 1
0.849379033976667 1
1.16634255111237 1
0.69038524290323 1
1.03955029541583 1
1.11995552851475 1
0.951739825053512 1
0.805634876343062 1
0.838604957285237 1
1.10961016146835 1
0.902884718494286 1
1.21843297956407 1
1.02466417936646 1
1.03225210085031 1
1.1329978460043 1
0.884322546317531 1
1.26274811496151 1
0.905713553001394 1
1.10138877873075 1
0.928643981441855 1
0.945851419227249 1
1.23360603689689 1
1.03881967868147 1
1.06628085821738 1
0.93899842252971 1
1.02622568847279 1
0.905240534049398 1
1.22053723028658 1
1.09448869206586 1
0.722804078838628 1
0.893233239940598 1
0.995420891679641 1
0.968212320276281 1
1.04939741311336 1
1.10575575283795 1
1.02739042055422 1
0.739774909080366 1
1.05226462668698 1
1.04037925655748 1
1.28981089299281 0
0.626986394396953 0
0.472480174112118 0
0.903826000584253 1
1.06975373504351 1
0.458735428263653 0
1.1482056075682 1
1.15857115221192 1
0.958387881525887 1
0.799588285061061 1
0.993203504241275 1
0.952871131016762 1
0.904444668428012 1
0.708255723823973 1
0.877655887275401 1
0.988424393842077 1
0.816965283976499 1
0.921809161688298 1
0.705868325860921 1
0.771270317360527 1
1.34821199759304 0
1.16841692718984 1
0.87869088833067 1
0.825600032229399 1
1.00418180597644 1
1.110683824681 1
0.722557737686744 1
0.987968414308558 1
1.27140096538646 1
0.62395930494953 0
1.28933086257545 0
1.31624762884892 1
1.16042333642021 1
1.41956583104895 0
1.06200165031734 1
1.18834958611179 1
0.849886555671816 1
1.17720949541946 1
1.19042129012355 1
1.04452231855519 1
0.942657593292194 1
0.85914904171749 1
1.11990341828258 1
0.998096282838101 1
0.889000438191982 1
1.2153567682793 1
1.26963834566041 1
1.00244587221853 1
1.04238109853312 1
0.940000180523201 1
0.795991239608586 1
0.837255185156044 1
0.540810065567892 0
0.799520274998702 1
1.04374402855166 1
1.09165846736399 1
0.532551683328261 0
0.914460493518271 1
1.15963597341312 1
1.17554065550375 1
0.568748851985009 0
1.18230522727976 1
0.84316470768657 1
1.21422702066221 1
0.625985010473713 0
0.66527660652496 0
1.02540129405072 1
1.01458551339948 1
1.0187051726066 1
1.20310164886822 1
0.884169099870449 1
0.839031983350334 1
0.80153678264471 1
0.850346782152779 1
0.883260267169516 1
1.02678948471285 1
1.01848415090258 1
1.0486128261844 1
0.896330879092371 1
1.03404964318247 1
0.772252694100367 0
0.84429423387662 1
1.11292807524057 1
1.27446198606157 1
1.00154318990424 1
1.01363893122834 1
1.12695257589414 1
0.791107994265392 1
1.36384091435613 0
0.822301667831274 1
1.05113092466683 1
0.84831511978468 1
0.991312009413178 1
1.11788516104765 1
0.948011041931844 1
1.10634018044752 1
0.997563666384765 1
0.822132892448681 1
1.06959389764941 1
1.13918249937577 1
0.945611903456826 1
0.79622661800948 1
0.617500441727704 0
0.950441047193011 1
1.24651196941622 1
1.00720921141049 1
1.10772178674306 1
1.02895165242761 1
0.973198177463356 1
0.784704534079131 1
0.770715834213095 1
0.924389102170964 1
1.15324709552048 1
1.25264239935052 1
1.27522241613144 0
1.1883939993193 1
1.08008892571998 1
0.835408056721448 1
0.932450339310509 1
0.821217344259498 1
1.11153649885883 1
0.778719877305629 1
0.754378912612954 1
1.16068020622573 1
0.791093783543783 1
0.864127576989638 1
0.717526737752064 1
1.17501924448149 1
1.02976771124922 1
1.15060308485706 1
0.971433454303331 1
1.2090117573774 1
1.1190656197256 1
1.2823683425338 1
0.850584661280131 1
0.830633342112629 1
0.933076106685729 1
1.12627334706228 1
0.800188556468411 1
1.0532146897586 1
1.10961782292052 1
1.09892714103319 1
0.69123530790492 1
0.761477036265002 1
1.74247722539132 0
1.04953041624032 1
1.2559784885496 1
1.13595834096927 1
1.12977081224626 1
0.957836387026385 1
0.701020498562586 1
1.14849765246815 1
0.55489210895355 0
1.13644604986318 1
1.26445910122127 1
0.968731361692232 1
0.880739803701797 1
0.88491442734938 1
0.900519454696911 1
1.14751912834722 1
1.30444432488164 0
1.07290382472024 1
1.0383852610343 1
0.796248951446093 1
0.912427335440067 1
1.13983644992236 1
1.08062909975905 1
0.910058813880354 1
0.890173753908547 1
1.19869132387351 1
1.03954117184037 1
0.90243450299047 1
1.10237382564854 1
0.981892927222548 1
0.709402764237686 1
0.927072624490321 1
0.88817747811432 1
0.708357924170392 1
1.0054140300952 1
1.17620007515752 1
0.884284495479982 1
0.997166719874242 1
1.24011929880251 1
0.988011115820292 1
0.945173209005144 1
1.08328216665689 1
1.17871018753917 1
0.882132175141855 1
0.831614731845182 1
1.17854695044104 1
0.763131116285645 1
0.722771339781158 1
0.871525375899844 1
0.992506888211639 1
1.13237643247786 1
0.875655680695947 1
1.0581542173498 1
1.07506122568448 1
0.758535957127262 0
0.89494510649509 1
0.911867350335233 1
1.24300334957337 1
0.974718896166806 1
0.995225793962107 1
0.795461286260212 1
0.59653909703022 0
1.20251440502873 1
1.17317235851036 1
0.603883358791952 0
1.29925767059721 0
0.947903687357419 1
0.992265402883046 1
1.10032925288268 1
1.00604777091331 1
0.738921036653878 1
1.04165821471958 1
1.00669235986487 1
1.2725820436111 1
0.863306556838951 1
0.876787210074634 1
1.00831140108152 1
0.949367542830841 1
1.15364133742212 1
1.2119902458589 1
0.791112118172035 1
0.997101213168596 1
0.777909780922076 1
1.20010864302778 1
1.19917383021454 1
0.93322186311563 1
1.06539244780746 1
0.975469568112854 1
0.845288546705348 1
1.13250311225071 1
1.15192345507468 1
1.02709068739555 1
1.18776242602869 1
0.798781521976317 1
0.664586359189978 0
1.1910421330907 1
0.751204716605905 1
0.696211741551133 1
0.648496379568775 0
0.821014461593153 1
0.992621781978107 1
1.23859286285749 1
1.0952860796658 1
0.883995602146577 1
0.830704692036133 1
0.608294345504022 0
1.24187449137729 1
0.955507879928832 1
0.870428960325709 1
1.02087727877803 1
1.05948111566256 1
1.0116819083401 1
1.17590582787807 1
0.986640613915226 1
0.855100412732763 1
0.883190892533921 1
0.924096241565781 1
0.910702524076701 1
1.07453975740488 1
0.939692005343952 1
0.780704561911675 1
1.09692341159356 1
0.802439440152485 1
0.773215145792622 1
1.06342804799681 1
0.884062391576427 1
0.836938110095005 1
1.0700925107797 1
1.01164157816651 1
1.0677045979584 1
1.09194528143696 1
1.42822080340931 0
0.923579205629619 1
0.709270100381689 1
0.917936601955264 1
1.09123951556472 1
1.06673170453533 1
0.787326690656672 1
0.862901098208654 1
0.641794717091092 0
0.915966653478008 1
1.10257614020657 1
0.991561501970966 1
1.02905546749675 1
1.04967772647928 1
0.973278362807565 1
1.45399797487312 0
0.719014862137839 1
0.889092115829332 1
0.78346585793382 1
0.745602141413752 1
0.846883214256409 1
1.08213059609981 1
1.00504523112253 1
1.10278978640036 1
0.734937472785209 1
1.42861983863988 0
1.18813470599708 1
0.995016541574213 1
1.08767395953452 1
0.869505090875124 1
1.01083684044135 1
0.998846360613949 1
1.2464516699959 1
0.909961063349357 1
0.889358445496413 1
1.59657933120788 0
0.938395985221421 1
0.967715813896837 1
0.84131477767748 1
0.720094941649994 1
0.914866053137359 1
0.659962887547563 1
0.88052222366355 1
1.0457987185022 1
0.793661122048426 1
1.22044113418007 1
0.963262122974242 1
0.922213967478891 1
1.14226921706771 1
1.02459116200053 1
1.05651887273492 1
0.885927767326194 1
0.85530772986224 1
0.978366362609888 1
0.918534997516868 1
0.859292340550737 1
0.798287883947918 1
1.14878323209508 1
1.01838633644054 1
1.10426931117781 1
0.821917659338487 1
1.32371056260781 1
0.824265300715614 1
0.953873878204969 1
1.20734324659752 1
0.909366662613916 1
0.862944212919935 1
1.22106122760566 1
0.929905951651712 1
0.820252783385939 1
1.09384877823489 1
1.10331863363199 1
1.20978655305149 1
0.684001373513911 1
0.861267534741487 1
0.962238023725236 1
0.90551685146885 1
1.27293655371789 1
1.13940726186111 1
1.27277039979201 1
0.946262888564934 1
0.790155124783801 1
1.23297370592934 1
1.15865598609436 1
1.16322934778076 1
1.06035695495004 1
1.1030925229563 1
1.36197653448399 1
0.755426268454311 1
1.15814846871143 1
0.884675590323747 1
0.595512033653603 0
1.27398244048108 0
0.970327726199501 1
1.04164652961549 1
1.070132180463 1
0.988510121741979 1
0.917710397457178 1
1.02002706116402 1
1.10566085144702 1
1.17111227721808 1
0.934278136568137 1
0.981727243619658 1
1.25617779100158 1
0.880521638294059 1
0.962914791525234 1
0.750881385317324 1
0.84889052201546 1
1.170674092829 1
1.1496951756595 1
1.09227896337786 1
0.964167928954027 1
0.854258291905492 1
1.15050020883722 1
1.03147097647236 1
0.950338519949153 1
0.872061509077652 1
1.32830640247629 1
0.977845996534074 1
1.11341077504073 1
1.05651760243477 1
1.08752127838677 1
1.18101002355746 1
1.31039424101084 0
0.837877466249711 1
1.04393994995667 1
1.12782467092678 1
1.09458223144739 1
0.686718846170874 0
1.05313728283392 1
1.24602785147943 1
0.757582851061593 1
0.752812197414247 1
1.24626552136018 1
1.30098603938943 0
1.04051040280364 1
0.97161026266202 1
1.40781851599447 1
0.839596136658227 1
1.28820741303793 1
0.938193127507958 1
0.602762707873165 0
1.40872424294903 1
0.87970652150028 1
0.908833697235599 1
0.86131566306591 1
1.09969427389825 1
0.988368120757017 1
1.06375651538526 1
1.23780808115354 1
0.960344288147304 1
0.993762585535879 1
1.0658083479755 1
0.827717137955104 1
1.14418010971313 1
0.988800362733746 1
1.15941915161628 1
1.21195575119001 1
1.05810315761595 1
0.947963097536224 1
1.05934614206335 1
0.95527582863174 1
1.24583967076519 1
0.956328252453856 1
1.160069266359 1
0.832800975997045 1
1.13407735975354 1
0.95071836436859 1
1.16605874246836 1
1.03348792266489 1
0.716362833356904 0
1.03921046170487 1
1.05727185126949 1
1.02914488606451 1
0.946527582390424 1
1.07002801520295 1
0.981789585937662 1
1.09766639982364 1
1.33677374816359 1
1.10970453287427 1
0.815092252237917 1
1.05346777692178 1
1.09672557745007 1
0.961916141785607 1
1.14791326338023 1
0.733095777047503 1
1.34609846755842 1
1.22037971115884 1
0.465628190482935 0
0.93316855902796 1
0.772040208158902 0
0.729231915956133 0
1.17385534235746 1
1.10367298226637 1
1.30988482460007 0
1.00276678624778 1
1.06909276668446 1
1.07582820104737 1
1.14148703958981 1
0.952685974999699 1
0.887478398292018 1
0.81982559662877 1
0.864532807437194 1
0.946591370764595 1
0.72056431651275 1
0.929541832675244 1
0.868161376645872 1
0.714094012290169 0
1.22400212187005 1
1.08119647780488 1
0.834447448910947 1
0.899406757726237 1
1.05534826558016 1
0.815819209242465 1
1.23507504422357 1
1.02844365390413 1
1.09948795030918 1
0.819533364570526 1
0.81199641401333 1
0.988960513012309 1
1.0472127604591 1
0.731991203743031 1
0.998678275940099 1
0.981159431034902 1
0.672483782758115 0
1.10723143539151 1
1.01307739811519 1
1.06302935208564 1
1.28260166112929 1
1.06898882317105 1
0.95831678320108 1
0.980402919566812 1
1.16292807026002 1
0.822623412205999 1
0.840033714815496 1
1.03457613862378 1
0.799853598495404 1
1.20269019858904 1
1.03202771746355 1
1.04888029075262 1
0.906547688184485 1
0.895217135823033 1
1.09594902953076 1
1.26187443735497 1
0.926125677256347 1
1.10959722414061 1
1.12837089801043 1
1.09095931836864 1
0.995020652578546 1
1.15052487233965 1
1.09084799953566 1
0.615941923524782 0
0.933376233447943 1
1.13088597886707 1
0.954493560563944 1
0.643378945377611 0
1.1555958028349 1
0.868987687460342 1
0.851525008566869 1
1.25668305281915 1
0.858718454352087 1
0.920773175553265 1
0.870873083035713 1
0.927939777118895 1
1.07368582959116 1
1.03833421519808 1
0.864697148618359 1
1.28212967490521 1
0.877283916465536 1
1.15444729389049 1
0.512257718607758 0
0.839585551559864 1
1.16220498956241 1
0.7310669358703 1
0.735329556124125 1
0.921679326727406 1
0.776988676158598 1
0.753439639180747 1
0.850841146807816 1
1.46292573622075 0
1.04941861802538 1
0.985244400070554 1
0.808346621941214 1
1.04914259527001 1
0.97790081918596 1
1.00758868138233 1
1.25088367282867 1
1.07396031510954 1
1.0913577779563 1
0.742190124444326 1
1.30339462327154 1
0.885490797059391 1
0.792302676586562 1
0.925334901891895 1
0.931020456268731 1
1.02306989379163 1
0.949534790411905 1
0.907902246902356 1
0.890419948319913 1
1.17997409356936 1
1.15616367804162 1
0.993837061521577 1
1.08197451418027 1
0.998589729898385 1
1.12950454363827 1
1.19288490396272 1
1.29241660654531 1
0.976358050198647 1
0.917080755278361 1
0.650142229565738 1
1.29309186574975 0
0.918928865165914 1
0.66299544998719 1
1.01029582909403 1
0.895845344240662 1
0.878037702768843 1
1.14300345171289 1
1.291591189706 1
0.836986921396919 1
0.702777835737743 0
0.380047848514274 0
0.987545648462187 1
1.13054397538992 1
0.722507879335237 1
0.959669580163804 1
0.969080301941218 1
0.961406791637176 1
1.18558025611351 1
0.720161680268428 0
1.90882758799975 0
0.880775021160134 1
1.30348412905216 0
0.874654392866837 1
1.07291422543932 1
0.931432626946386 1
0.757062459265925 1
0.821226083928738 1
1.00967963706096 1
0.79048535268984 1
1.04355735807799 1
1.17839053189656 1
1.23087241010326 1
0.955300567561596 1
1.00626857532863 1
0.723604079120617 1
0.580277089013363 0
1.12005567019807 1
0.25683464383214 0
0.977033784242685 1
1.07867164178043 1
1.03460640360283 1
0.902410992409205 1
0.711318274164925 1
1.16225991434159 1
1.03052279024293 1
0.493977352647205 0
1.16844631676597 1
1.06573141510665 1
1.07052678226464 1
1.03776871131158 1
0.844821049315016 1
0.75575827075458 0
1.31097850770042 1
1.03694790255209 1
0.947701013199107 1
0.98110448992068 1
0.875692666762303 1
1.24349009807542 1
1.01365368837526 1
0.934880497778276 1
1.23130366656522 1
1.02657612857407 1
0.967930851398007 1
0.778184384057848 1
1.22773203050826 1
0.760725273243147 1
0.921984922643372 1
0.738912560897355 1
0.884839027120515 1
1.13158453643889 1
1.06729318289428 1
1.26976289330877 1
1.17310917551208 1
1.2578834437645 0
1.13677992076528 1
0.959593996733452 1
1.01569922212789 1
0.848607541174759 1
0.86111616587178 1
1.13588088608592 1
1.10225251661287 1
0.660642074399512 0
1.21896892557564 1
0.604760182437631 0
0.636252631544601 1
0.803939117076598 1
0.981310861185266 1
0.834560264762678 1
0.89521124915151 1
1.19217630891085 1
1.34913093032689 1
1.12822110012884 1
0.939339991267107 1
1.13753820229387 1
1.15788550569982 1
1.10251159292794 1
0.961372453559989 1
0.735891614763594 1
0.665869241240685 1
1.02498007870231 1
1.09472195393118 1
1.0054692451651 1
0.765402316437672 1
1.07850733491895 1
1.10596319543313 1
1.03157152726213 1
0.833112971828746 1
0.847225997529698 1
1.05612552289389 1
1.3538042941654 0
0.759425523822726 1
1.16239132423511 1
0.768514386604085 1
0.99266878225642 1
0.855240480845375 1
1.07642504862328 1
1.03076085601261 1
0.604473013646794 0
0.889715256289943 1
1.1694502465867 1
1.10655537231367 1
0.815394492090781 1
0.875016164130632 1
1.28167609692665 1
0.941100837589073 1
1.05395633360387 1
1.00817546744424 1
0.933327510882894 1
0.902410111500025 1
0.836166818739798 1
1.18148960288329 1
0.840307572727838 1
1.02498528923995 1
1.21740798459823 1
1.10791306638322 1
1.03359890850543 1
1.06773998449027 1
0.854449290726267 1
0.669192550619161 1
0.84832254439509 1
0.895721622326698 1
1.11593346639997 1
1.11325014499051 1
1.03749734920661 1
1.04308458500341 1
0.72656147454509 1
0.831071112808704 1
0.871875615353044 1
1.02341559308179 1
1.02563642564137 1
0.972656100136574 1
0.978802109342991 1
1.04273950529212 1
0.938355766312615 1
0.747481785490158 0
1.11845426639927 1
0.837974323024749 1
1.00622652201181 1
0.848222173414156 1
0.870586520833741 1
0.479830965234387 0
1.02059758401357 1
0.61730601333822 0
1.05088112130476 1
1.09704988846594 1
1.02250459667998 1
0.86960807637089 1
1.14953653126292 1
0.868247391251076 1
1.24197654401545 1
0.971263482721204 1
0.814584806921247 1
0.73381304188393 1
0.989573850359419 1
0.91623973189337 1
0.989210600542507 1
0.907438598018678 1
0.823757640183297 1
1.20616357182195 0
0.886430890239374 1
1.01467301995349 1
0.824412114230811 1
1.16115344401129 1
0.62816571138192 0
0.842068431653296 1
1.38481263311347 1
0.857006157524037 1
0.98982327653574 1
0.963389195900927 1
0.906077927806525 1
0.880997951116279 1
0.813086276521452 1
1.08551549690325 1
0.883012962171065 1
0.918252547867972 1
1.21115161390176 1
1.23391116918105 1
0.827515570155677 0
1.22219522097671 1
0.760557203108183 1
1.05139248630312 1
1.13019047297065 1
1.25544864657012 0
0.891137218902121 1
1.13290071969427 1
0.753642626141582 1
0.882023405236073 1
0.606370175823768 0
0.863571804907307 1
1.23336341387478 1
0.77016143915771 1
1.07421264656308 1
1.00008453705897 1
0.703531520602066 1
1.22505700393642 1
0.979949198737175 1
1.00469757928473 1
1.01142226972188 1
1.03089387596991 1
1.02448631177012 1
0.906000099952957 1
0.572106010094357 0
1.2369354996713 1
1.05827293569474 1
0.859210549476569 1
0.875611362344465 1
1.2221679331622 1
1.19269627125609 1
0.960932672515502 1
1.28058554048761 1
0.758483822411324 1
0.678651435551262 0
1.14382679791298 1
1.06027876825257 1
1.03162370772848 1
0.957281558455075 1
0.734201508159008 1
0.771075919446632 1
0.855024972129593 1
1.03484955553155 1
1.0930419335728 1
0.882354275387917 1
1.06408200506426 1
0.840346163594723 1
1.1391199214239 1
0.85426559902022 1
1.13117705479937 1
0.925547418814103 1
0.639706205721771 0
1.02734018452145 1
0.914627420099702 1
1.24402565473281 1
1.00690946821062 1
1.2240771762333 1
1.11014994976565 1
0.925258027979021 1
0.914176913410084 1
0.938724573013142 1
1.18736718132276 1
0.737320099465305 1
0.701431696499078 1
1.05466753974173 1
1.17202327914216 1
0.821020084348114 1
0.975163983567987 1
0.931638101117974 1
0.959225867827433 1
1.32962566809792 0
1.04927966456927 1
0.815352500111863 1
1.26137264678752 1
0.930897749596693 1
0.771433409913063 1
0.778161408430928 1
1.10218750067265 1
1.02019003077968 1
1.19647673559637 1
0.991187955556696 1
0.951378940542859 1
1.22817517758716 0
1.02458682129118 1
0.967418041585274 1
0.787238068912597 1
1.20223872399087 1
0.997960695475565 1
0.777724215955934 1
0.930581683103237 1
1.13807719060061 1
1.23665132524242 1
1.0800310231935 1
1.15159460440816 1
1.07020328657538 1
1.05873030348199 1
1.1977802551378 1
0.636712548411316 1
0.720864785381236 1
1.244778990733 1
1.07098762061219 1
1.0401182699837 1
0.851082366686101 1
0.638032014549132 0
1.19580807028204 1
1.17681227002576 1
0.970806475928992 1
0.752073260367595 1
0.999897884861932 1
0.867763108847815 1
1.156901760335 1
1.20474984815413 1
0.932589311553699 1
1.25052593407247 1
1.14084649945362 1
0.815836936108737 1
0.99657948191558 1
0.804486141799329 1
0.921640037771783 1
1.00081821088143 1
0.937545512467819 1
1.05962696362576 1
1.1182095319275 1
1.06113029976474 1
0.938663896735578 1
0.897429561018972 1
1.22686278625956 1
1.06878698893319 1
1.27472419106327 1
1.09241993176519 1
1.44355206221919 0
1.44679297434835 0
0.606409497348329 0
0.90700472628956 1
1.18971382327069 1
1.10654504623218 1
0.824502296632511 1
0.728198546618063 1
1.16350346799941 1
0.959565421946362 1
0.97804449173571 1
0.789526236846659 1
0.985780921100124 1
1.02938852818444 1
1.06687451503627 1
0.839220716836944 1
0.973426352789715 1
1.21230876381241 1
0.96878412612352 1
1.29713645638363 1
0.8067951221194 1
0.931903948389288 1
1.36453405051917 0
0.953500404822767 1
1.08930102926297 1
1.12731257472216 1
1.09623961495154 1
0.989759202359016 1
1.00172468785593 1
0.988117213918421 1
0.918235403664146 1
0.915584833786144 1
0.921135346145989 1
0.882325287109868 1
1.00113511215059 1
0.803321383629687 1
0.931872743365358 1
0.926211646758 1
1.23989824880123 1
1.20108462408118 1
0.87705960928733 1
0.993249676189649 1
0.979738691302462 1
0.715286144709404 1
1.33849796356589 0
0.781151989352572 0
0.907963627980965 1
1.24166564101142 1
1.02307758331712 1
0.944348255129749 1
1.10857540267068 1
1.07508920310512 1
0.906764669506649 1
1.03913573401262 1
1.09617948417653 1
0.771306299627313 1
0.699834975956795 0
1.29197772412214 1
0.945278423598597 1
0.643705156100267 0
1.04096431372773 1
0.933609780567054 1
1.02336127717173 1
0.968429201117148 1
0.761486054647467 1
1.09332885823177 1
1.39885808964701 0
0.923419975046584 1
0.894163580936367 1
1.03776009339298 1
0.833131549839562 1
1.15040379748079 1
0.783182297917471 1
0.918462942986646 1
0.931713990625879 1
0.741520580986269 1
1.01789539196685 1
1.05199973197327 1
0.941706797051953 1
0.939900523984903 1
1.12747323877201 1
1.04601883987154 1
0.99224575493591 1
1.10877076451455 1
1.05373123741099 1
0.93571984985079 1
0.807602307681083 1
1.13877831939916 1
1.05534998660212 1
1.0264731061771 1
0.874779496211042 1
1.22442254035161 1
1.18670856294498 0
0.966859632049262 1
0.98403191640701 1
0.858382821356876 1
1.32753207063839 0
0.841342262556711 1
0.87491016853997 1
0.961525691138068 1
0.917730993998994 1
1.03516094199012 1
1.1960958590371 1
1.07635297074 1
0.971859801811057 1
1.00831155444276 1
1.04483234489314 1
1.07205045513521 1
0.791931963331973 1
0.84200650368174 1
1.1114157294643 1
0.435008124177274 0
1.24729327189059 1
1.12769280827347 1
0.985537465759515 1
1.10866774694029 1
1.19683253732254 1
0.882496104750317 1
1.2342372966063 1
0.767524676889449 0
1.01603474643402 1
1.14690701780451 1
1.21096745356949 1
0.717291976243872 1
0.948078174880192 1
1.06347827394717 1
0.954965837366182 1
1.16873547821361 1
1.19949546137759 0
0.807752938249042 1
1.28063547001995 1
0.744211263712074 1
0.90046153405834 1
1.05468586260944 1
1.08210045654439 1
1.02482595385375 1
0.993282452705699 1
0.831805323146925 1
1.04906875049969 1
1.21064455080345 1
1.01080576314167 1
1.08168970965692 1
1.08389131639668 1
0.809344647519865 1
1.04857581584106 1
0.987217797171553 1
0.961792102792083 1
0.887692041463905 1
1.03169425089375 1
1.13481052508474 1
1.01177728723237 1
0.81912888707504 1
0.679087584667658 0
1.14557128224392 1
1.22121884946901 1
1.41720665816844 0
1.19109255604835 1
1.11884486520332 1
0.99890915469767 1
1.11676758051026 1
1.11429959177518 1
0.779418560834459 1
0.787644009937012 1
1.13636747869031 1
1.19192798686966 0
1.0542785367928 1
1.04244044598237 1
0.877960321882809 1
1.20295722437465 1
0.816522714271075 1
0.959914423051846 1
0.97917677772726 1
0.681811982422417 1
0.96347624601426 1
1.03451998654408 1
1.10698868894666 1
0.645936081555921 1
0.893043836023876 1
0.919232207258862 1
0.868341993357673 1
1.1848329698202 1
0.945421597679578 1
0.80532798890862 1
0.67992201138206 0
1.34012367386295 1
0.721274864946433 1
1.21468515927723 1
1.30995154794754 0
0.826953734490469 1
1.09511585318279 1
0.748469976402049 1
1.04510592177188 1
1.01295668109755 1
1.31265522908771 0
0.900974707954348 1
1.04164490901133 1
1.03253261351666 1
0.663962448432295 0
0.967078090791336 1
0.747274770472454 1
0.859885895664002 1
1.05653165954098 1
0.977004811958026 1
1.09924644879225 1
0.944938917923508 1
0.776534067265503 1
0.987770182793231 1
0.910449719907087 1
1.06013110025989 1
0.888417587884844 1
0.658329965165028 0
1.03726648264551 1
1.20098778765123 1
1.13599682526378 1
0.692081391000823 0
1.03585148453482 1
1.18105277454957 0
1.2844340307659 1
0.71631650745482 0
0.852461064209499 1
1.13050221266735 1
1.03678775453996 1
0.834414965940531 1
0.811116812317514 1
1.08195088809489 1
1.00889869613591 1
1.09072889881758 1
1.13750584643752 1
1.35376189819559 0
1.17164523366224 1
1.13040735661385 1
1.13997176661684 1
0.597674659897717 0
1.02122801075354 1
0.625379273291426 0
1.16966807757202 1
0.97216107706324 1
0.835704750512469 1
1.02647677903323 1
0.972800552182646 1
0.692245721742111 1
0.682623004169549 1
1.23039164429869 1
1.11157536163762 1
0.927093268571102 1
0.795766666792322 1
0.856086251036873 1
1.26990464567049 1
0.900887253312136 1
0.827078441350689 1
0.815184188383292 1
1.06217924218742 1
0.929498735783075 1
1.32112822552768 1
1.07509900127072 1
0.964338515812549 1
1.1237726119528 1
1.04770830901995 1
1.16017889614773 1
1.1026795030545 1
1.14707635617948 1
1.0493307324408 1
0.779089955104703 1
0.883529429782248 1
0.990296661474443 1
1.21762622221164 1
0.926219423440524 1
1.06418799304533 1
0.842076419347555 1
0.947775336701294 1
0.893620249558742 1
0.968710122197753 1
0.902134720991218 1
0.907586129787037 1
1.01072107704621 1
1.10146847274717 1
1.12334664792496 1
1.15075052243605 1
1.06939752631283 1
1.21988439797726 1
0.947083233735664 1
0.723429224503646 1
0.894879695187117 1
1.25410537678641 0
0.758359620136739 1
0.735398281671045 0
1.10545534636593 1
1.15077463526796 1
1.26019790102087 1
1.22248523696968 1
0.863322685646903 1
0.666782767280029 1
1.12540270697394 1
0.896824517529739 1
1.1367950067986 1
0.828035643912012 1
1.08794064072856 1
0.88203952065314 1
0.99891960110894 1
1.05406045994998 1
1.19290610201882 1
1.05066356169748 1
0.976423077050266 1
0.967535273503654 1
1.2887467701743 1
1.16334585251027 1
0.922810644916726 1
1.04395559048473 1
0.692126803764102 1
0.968372206810902 1
0.926764672976769 1
0.995368212592572 1
1.06782222619414 1
1.21834821501963 1
1.27332797872748 1
1.14658104261532 1
1.3516678560091 0
0.812092938791079 1
1.21000755222689 1
1.01812425931014 1
1.03551370988629 1
0.998351610551916 1
1.22554162799444 1
1.0534724675963 1
1.0076196328913 1
1.15682107157878 1
0.661300931967316 0
1.00161751169271 1
1.33926838761337 1
1.59441595533702 0
0.918793418998784 1
1.08661628227041 1
0.865645417182375 1
1.08164187633188 1
1.0378360824981 1
1.12415360025422 1
0.731083625858376 1
0.917069695455312 1
1.02207149240037 1
0.662192673750141 0
1.23451584719332 1
0.974396870187652 1
1.01899670869703 1
0.954751710584133 1
1.02940449000406 1
0.973786397924594 1
0.675904652477275 0
1.3084525452326 0
1.10109656374256 1
0.903856809417456 1
1.17452485769225 1
0.979863656353817 1
1.10206239001423 1
0.986951007679972 1
1.49548063156991 0
0.867188545201236 1
0.971387388204082 1
1.02705552702759 1
0.938966333363215 1
0.704708822016535 0
0.751453655005467 1
1.32846931209223 0
0.797437977485586 1
0.850875081872372 1
1.06492895447125 1
0.951762637069974 1
1.14978189983526 1
0.752273628285035 1
0.749164302998302 1
1.11757337021267 1
0.901852840085027 1
0.954318413479142 1
0.785992678954898 1
1.16838371972952 1
1.08188064022878 1
1.08693455802594 1
1.30349341902513 0
1.35892156599104 0
1.12826945235084 1
0.525504205574606 0
0.996859180924101 1
1.37043752243418 1
1.02779700326926 1
0.95752598850752 1
0.946615511889051 1
0.8667946500305 1
0.835342657055328 1
1.18450225380557 1
0.994837334122488 1
1.00251314959254 1
1.06472420294396 1
1.47675936226268 0
0.755941378520951 1
1.16377397323573 1
0.785554078001976 1
0.844058739372643 1
0.747311202338346 1
0.594960648087388 0
1.05544312019114 1
1.13235617374302 1
1.15751443878959 1
0.916303950387764 1
0.993159258937599 1
0.919585477984063 1
0.776211759505624 1
1.01058995128695 1
0.869700224354354 1
0.88169601778733 1
0.917369001535029 1
1.09735109941854 1
0.816178737599875 1
1.10848329138654 1
1.23705803338268 1
1.02202633862418 1
0.922147855284035 1
0.997821553531512 1
0.945048436749859 1
0.611756434752271 0
1.0317322000378 1
1.12017241500847 1
0.916256368854986 1
0.789095454601887 1
0.651805122421795 0
0.731696637461104 1
0.877558755643681 1
0.795968169134576 1
1.24103254894431 1
1.04332513688556 1
0.993078284610028 1
1.05910838013621 1
1.14175507635359 1
1.07839370240597 1
1.08110424347743 1
1.11883349507645 1
1.16546271483455 1
0.765867585367653 1
1.1434762244889 1
0.705019073604596 1
1.01777307278656 1
0.777994621155668 1
1.10783223814539 1
0.800143427125514 1
1.34113957083286 1
0.955392605130548 1
0.874781002442024 1
1.17137992948978 1
0.781851370486956 1
0.827862558085289 1
1.12633080342943 1
1.13305801261237 1
1.05287704196354 1
1.30397745471244 1
0.990566168091893 1
1.07661678407204 1
0.764702200901973 1
1.04222364869447 1
1.09217673538543 1
1.05485962196891 1
1.05497114213894 1
1.20165731510475 1
0.614119489044674 1
0.772712636659915 1
0.661739040004121 0
0.987094056807403 1
0.886242614492399 1
0.743801751138432 1
0.772567761456353 1
0.982390735148783 1
1.21829338243141 1
0.746558270258695 1
0.882225507627499 1
1.05886050711144 1
1.07214529601526 1
1.12394615577409 1
0.616358631554133 0
0.964927982687785 1
1.067588426439 1
1.08489255610008 1
0.827784191882657 1
1.02741269867796 1
0.934736788453804 1
0.796906984238427 1
1.1686670173846 1
0.815775193880583 1
1.1416323160056 1
0.697289529047945 0
0.495831515012297 0
1.08110914107958 1
1.11382298545049 1
0.831462097295571 1
1.01080791168451 1
1.15504521596328 1
1.10216439738291 1
1.09638330877075 1
0.752436046284391 1
0.924014145597846 1
0.855309497278138 1
0.957057430670963 1
0.820154997077413 1
0.622011705125924 0
1.05103654052323 1
1.08402221347784 1
0.725516045226003 0
1.29751094145261 1
1.19362635414221 1
0.868554505919872 1
0.793424576541664 1
0.575605270819883 0
1.16025853673951 1
1.08795703280133 1
1.20065664695165 1
1.45596280105785 1
1.03649644418394 1
1.18633480075469 1
0.902119121520276 1
1.2360227559096 1
0.93136401248315 1
0.735384492192548 1
0.968943998615499 1
1.16704086797595 1
1.09111744238981 1
0.852966331852274 1
0.887716176644591 1
1.02657895542448 1
1.06984091060495 1
1.09648100973256 1
1.19824424907915 1
0.806504132717976 1
1.02281215516114 1
1.14824397595336 1
0.881722840735747 1
1.13430337093451 1
0.774401525043762 1
0.717010591216816 1
1.03850883479362 1
1.21227831117872 1
0.938708088054534 1
0.852843038563066 1
0.588292257119282 0
0.908561077028782 1
1.26331704169435 0
0.721156028093359 0
0.839696940525708 1
0.577165285785771 0
0.551233804501423 0
0.702474638794157 1
1.12828001733746 1
0.886901440872844 1
0.931635876304485 1
1.17779477061171 1
1.38829334932946 1
1.01786866502407 1
1.05772497105489 1
1.07840629935839 1
0.892168307972217 1
0.884359548437336 1
1.14972521485001 1
0.618347634645827 1
1.28375104791889 1
1.08007830151284 1
0.910365290036055 1
1.06172860872219 1
1.03078381653307 1
1.07407339375102 1
1.01482588749208 1
0.977701105001998 1
0.787438084569002 1
1.0958437812908 1
0.875665176971876 1
1.03003729294993 1
1.22994537600779 1
0.67042046230738 0
0.807123734083228 1
1.01248865873748 1
0.940277249725945 1
1.15945224344192 1
0.852472544471199 1
0.991554994603672 1
1.35923822269533 0
1.12184624428977 1
1.15760492556893 1
1.14487823477262 1
1.0960363100159 1
0.936171541415055 1
0.819520960653464 0
0.900116883456831 1
0.951083904658592 1
0.65570388584167 0
0.644300778233828 0
0.853243074742822 1
1.08422481000323 1
0.563048734684808 0
1.09010465761614 1
1.12356742889096 1
1.1097088731122 1
1.06984806072857 1
1.0196372411495 1
1.14970283570277 1
1.06102826795933 1
1.23040908983949 1
1.0072863956757 1
0.831405599113846 1
1.10733646730606 1
0.878630793646867 1
0.852630001128748 1
1.32434865738536 1
0.999000722071411 1
1.14902256445794 1
1.15938199955634 1
1.08791685276607 1
0.868535838506331 1
1.02481492182175 1
1.08672619950829 1
1.08730118283552 1
0.960673709295774 1
0.89224820071402 1
0.890489345798439 1
0.881172527320386 1
0.803663139486547 1
1.2016371598359 1
1.09049288209804 1
1.10562125877385 1
0.866052821784149 1
0.889857854804031 1
1.28207539188136 0
1.04093088828485 1
0.963957580517238 1
1.05194322806997 1
1.1233897254868 1
0.87118035983468 1
0.891590063195801 1
0.949997527868357 1
1.14879033368264 1
1.07942741500595 1
0.565076945174528 0
0.959678778604969 1
0.75619258302964 1
1.06717786195342 1
1.11254921016646 1
1.03839729423759 1
0.722062274567316 0
0.736420167129966 1
0.956343730231088 1
0.898205662378811 1
0.671106214138348 1
0.952068565343716 1
0.946270259936847 1
1.19350717136586 1
1.19613194687022 1
1.1003712884073 1
0.570082308475644 0
0.840063199071506 1
1.1362223711582 1
1.0495564316935 1
1.02996608862149 1
0.92181876738785 1
1.18552432762224 1
0.911075417906345 1
1.3099884360431 0
0.746487964350896 1
1.03333985902891 1
0.97836639326608 1
0.695546890889413 0
0.869229531001765 1
0.899654368363001 1
0.846025224634125 1
1.06048209641197 1
0.965932201299903 1
0.931247110847396 1
1.06102836549669 1
0.790347963351643 1
0.71328722702795 1
1.48610238925452 0
1.11094541010862 1
1.1043108140916 1
1.03603509452816 1
1.14111151149588 1
0.651472464702659 1
1.11147800280471 1
0.975834277214311 1
1.34825115518095 1
1.02874489670332 1
1.1001016389538 1
0.895951425732371 1
0.874120366238043 1
1.05919744505281 1
1.25816408364043 1
0.735585135131092 1
1.21972761744459 1
0.852259531251697 1
1.24483562311506 1
1.22652246249218 1
1.18314428815488 1
1.07863517624532 1
0.886208702545817 1
1.56777929222309 0
0.872249712286851 1
0.819153728900394 1
1.00708525336753 1
0.889265296471497 1
0.93186841632324 1
0.970589185612522 1
1.00221663775487 1
0.635614231751419 1
0.799741378079437 1
1.19852530607992 1
1.15602634372119 1
1.0250765241732 1
1.20962641435678 0
0.877758184470012 1
0.905220541854305 1
0.95116647801145 1
1.3900520818986 0
1.0540226993527 1
1.0359816922073 1
0.705523336158678 0
0.916315918248728 1
1.09304705365395 1
1.1129302838778 1
0.867924312581844 1
0.996718117323808 1
0.855202567603519 1
0.789600182306646 1
0.87613058570274 1
0.719694819623762 1
0.891594769443438 1
1.01869796359722 1
0.903908326427379 1
0.860391078576548 1
1.08488109903695 1
1.24701633355383 1
1.26466912633307 1
0.927381210653857 1
1.15805955717601 1
0.687165025470397 0
0.73709720297133 1
0.815973009958116 1
0.592372623955383 1
1.2371376393397 0
1.114261690765 1
0.99185873943708 1
1.00830210302316 1
1.22577747217946 1
1.31489473389667 0
1.03602624071894 1
1.09781189818891 1
1.11061387104622 1
1.17315128723957 1
1.1789007271332 1
0.993823451296074 1
1.04232477012339 1
0.661161317402573 0
0.94450604627814 1
1.04480904545463 1
0.780524484588076 1
0.847716595415587 1
0.91894026697444 1
0.997062756574286 1
0.890109418482912 1
1.16315532337044 1
0.678840061359235 0
1.17964507905553 1
0.965790696810398 1
0.963341326218642 1
1.17243173217883 1
1.05968652698702 1
0.901099809517352 1
1.11509554473416 1
0.912032465608513 1
1.2848708930641 1
1.21716651364932 1
0.892548550742296 1
1.05446142369488 1
0.729043364783047 1
0.941643863749096 1
1.07469166336477 1
1.19206641416951 1
0.526301221443984 0
0.840285375325912 1
0.850537589392329 1
1.01790490603986 1
1.06775963835591 1
1.05393094812997 1
1.06535799464036 1
1.1079277716991 1
1.00369958984217 1
0.977475362245413 1
1.20100561475956 1
0.90913145864564 1
1.50615509542595 0
0.892063885907078 1
0.854357728222814 1
0.984375085576471 1
1.20097275935489 1
1.16505995259908 1
0.920508207557424 1
0.63761359658461 1
1.15795080988123 1
0.535267275051028 0
0.955339028093137 1
1.25467765401463 1
0.942302495865913 1
0.969151046080873 1
0.727929210517951 1
0.996510263137465 1
0.99318428683309 1
0.962112939321425 1
1.11356981910991 1
1.16822500542638 1
0.925271511144736 1
0.864242411751535 1
1.19207877764364 1
0.815098523418292 1
1.16838880029178 1
0.961806555803401 1
0.945546263129442 1
0.90843881704647 1
0.537740066029971 0
1.10985695376185 1
1.20488761553042 1
0.893834829729429 1
1.07851945163913 1
1.08509535915484 1
1.18773933378041 1
0.851997230559835 1
0.89491398447748 1
0.976053473791481 1
1.08987709288753 1
1.06557246629902 1
0.775060994537174 1
0.970341654875995 1
1.04927972698585 1
1.06839146639134 1
1.09218157298246 1
0.713821805889087 0
1.15471956469989 1
1.23476054282337 1
0.912574625788426 1
0.901531524019726 1
0.985145073413956 1
1.32241745338843 1
1.14428539926444 1
0.830997479899916 1
0.99065174936108 1
1.02636686476668 1
1.15159019500906 1
0.874671915635297 1
1.18867689379858 0
0.775498249480232 1
1.11964775582908 1
0.946081948189011 1
1.2668427268465 0
0.854917581635048 1
1.14711771923267 1
0.692324134135671 1
1.04408579472115 1
1.02911035133909 1
1.06971336630225 1
1.01473382778763 1
1.22454596828219 1
1.12117207252404 1
0.849610421045599 1
1.08687821401871 1
0.90288868293285 1
1.02536034100837 1
0.807275376980454 1
0.959470909607432 1
0.710028763857352 1
0.816200695416457 1
0.999636111421265 1
1.01154415016583 1
0.899670860605795 1
0.919463018911777 1
0.723450468061093 1
0.771427281148374 1
1.24325336197906 1
0.908445565859218 1
0.912437524837095 1
1.06720363546748 1
1.05328535988542 1
1.19735820624504 1
1.02681163957583 1
1.06338832403889 1
0.885860805346868 1
0.684425805799459 0
0.717917155116951 1
1.37482797032029 0
1.24244606222392 1
0.784040702499064 1
1.1135863127394 1
0.765835796492564 1
0.948712272765231 1
1.07389190737096 1
0.919719414468933 1
1.11993819888429 1
1.00351828190359 1
0.925916397126315 1
1.11613134856093 1
0.539701961694618 0
0.784403380576625 1
1.02964889395883 1
1.190880260256 1
1.05965290259316 1
0.91702585246352 1
0.663540514660416 0
1.07542979064558 1
0.888289334404141 1
1.08856713038883 1
0.771977348079991 1
1.08042338383902 1
0.96522422687933 1
1.10948839666331 1
1.09611043916662 1
0.842775146421754 1
0.819437841366354 1
1.01021403984919 1
1.28055212575809 1
1.13417955139254 1
1.00598989467205 1
0.945969178702985 1
0.81564744754982 1
1.19834329247263 1
1.23088797185981 1
0.871759534964577 1
0.656711414522563 0
0.992412460225651 1
1.06332360742868 1
0.894603748560245 1
1.08539950036203 1
0.979742714242992 1
0.868296043087301 1
1.20968831785996 1
1.14068056471645 1
0.987764383913433 1
0.721540208623349 1
0.993466040110304 1
1.22932106821663 1
0.919196934949434 1
1.0131103983058 1
0.921986451964146 1
1.23846315916157 1
0.899054761268177 1
0.911397699285389 1
1.02331362347566 1
0.796254414918462 1
1.01693939040817 1
1.00496655003938 1
0.803168874977874 1
1.2912099536602 1
1.15731108904849 1
0.802192663560245 1
0.833344304207866 1
0.774384180436023 1
0.820272046865842 1
1.28756928032404 1
0.852239865283495 1
0.709118606537092 1
0.96187609940957 1
0.978472315173878 1
0.891237422659196 1
0.831421951090923 1
0.887796956265091 1
1.20898875750985 1
0.899395880606932 1
1.16726071601452 1
1.08188270759029 1
0.97246543506196 1
1.27065144863949 0
1.24209044566952 1
1.04957533637662 1
1.03713696921614 1
1.24536338448464 1
1.38300689620087 0
1.05058143234621 1
1.19898743178596 1
0.801038621775101 1
1.03093249493544 1
0.919908740038069 1
0.94886674592647 1
1.03586324152522 1
0.646086265828315 0
0.977393677599963 1
0.714532711280618 1
0.926276657453636 1
0.929123718862249 1
0.919025545277556 1
1.11807027069114 1
1.14095213580824 1
1.08801425330961 1
1.30808083341274 1
1.3759803606761 0
0.901581576206538 1
0.887484085322667 1
0.986481324089388 1
0.823352044097529 1
0.873098990409298 1
1.28127792631955 1
1.33301904771911 0
1.1808225866717 1
0.932870922217533 1
0.819036791575066 1
0.788788275055387 1
1.16917930371658 1
0.938440783694408 1
1.04547649417524 1
0.902829543660381 1
1.04372672315943 1
0.86768233674086 1
1.07317805989291 1
1.1469710827652 1
0.788918266851634 1
1.09952425253284 1
1.20622419748372 1
1.18222974195018 1
0.996477044944377 1
0.965326515456029 1
0.907809109157177 1
1.31364322063554 1
0.731563528168063 1
0.99939106316458 1
1.01881328244916 1
0.976385686156786 1
1.00389971865687 1
1.07426231132934 1
1.02616962247242 1
1.06944448834433 1
1.10761011876684 1
0.933005558159141 1
1.11181917166927 1
0.955052760233692 1
1.07454244707477 1
1.1212116852935 1
1.40221819070654 0
0.854600634019973 1
0.898775488807972 1
1.10326735156855 1
0.797445159551101 1
1.09401989001745 1
0.977520613742328 1
0.777473371409505 1
0.989251649942755 1
1.03830368266863 1
1.17933925684479 1
1.06871168582144 1
1.10077098974735 1
0.721858172554039 0
0.835584613337572 1
0.851070925397762 1
0.904404844900607 1
1.0946404449118 1
1.22971418616026 1
0.653567065844258 1
1.27878687169286 0
1.20289760426092 1
0.950481353056123 1
1.03036080542276 1
1.14031192622012 1
0.736074365215829 1
0.823664495850634 1
1.00298279498689 1
1.05263766978706 1
1.08490932593719 1
1.22219254306109 0
1.19063099953672 1
1.13621415616658 1
0.897338923893769 1
1.16834676238538 1
1.14671803015425 1
0.789186810218968 1
0.903377868239903 1
0.784955933014339 1
1.44241142849191 0
0.746079613160031 1
0.925971739190052 1
0.945881452014248 1
1.00459643893353 1
1.20540668862371 1
0.817976247534199 1
1.10563769112308 1
1.12793532426998 1
0.933740574384516 1
1.22788855890052 1
1.06193004597323 1
0.970167704690803 1
0.960836575081498 1
0.934123849796526 1
0.959228657971383 1
0.756192846757049 1
1.2058569539744 1
0.775466638305323 1
1.00027928134585 1
0.796202857414417 1
1.12788040438443 1
0.894790464756978 1
0.756474076665745 0
0.879683077936254 1
0.727928606830664 1
1.25453231954215 1
1.17031103599441 1
1.04592387208776 1
0.956695908440095 1
0.88534873207615 1
1.12331998280216 1
0.890038386122633 1
0.847494509068918 1
0.837588436589341 1
0.917737563798443 1
0.943106793031413 1
0.695269179225227 0
0.468105925508757 0
0.842527659058846 1
1.17370901845298 1
0.975693441582407 1
0.950020891364951 1
1.08695301179378 1
1.17684323298669 1
0.828973411083132 1
1.22076460018991 1
0.872136241498781 1
0.983464757906903 1
1.30727291670733 0
0.920164586561274 1
1.26790268848013 1
0.769259635648093 1
1.43984495724861 0
0.987808022290791 1
1.1446378693686 1
1.1637743681713 1
1.00194538738567 1
1.12611260812805 1
0.946924756047135 1
0.999773838278053 1
1.01864232083607 1
1.06490576663114 1
0.981316968162921 1
0.711491063168294 1
1.28086184894753 1
0.875599846299301 1
1.08095745667663 1
1.10214459283124 1
0.777489025993902 1
1.07757252301582 1
0.981344541469881 1
0.703307012268393 1
0.984313713285494 1
0.628770261350348 0
1.11699984265555 1
0.878743087634058 1
0.649871229120469 1
0.947835165850354 1
0.968629510570412 1
1.27957703455642 0
1.03248222005331 1
1.36714096830813 0
0.823233939972844 1
0.931755210069432 1
0.74795314443819 0
0.462508943680761 0
0.914490195100861 1
0.753879238628028 1
1.05030630054229 1
1.15763278499272 1
1.19456699717803 1
1.11844533439541 1
1.00151256467143 1
0.834986263724075 1
1.15522853126975 1
0.856067200839955 1
1.01759125145684 1
0.884309697247436 1
0.70870973554018 1
1.28313126599754 0
1.13374182389784 1
0.452484617628473 0
0.923066589731607 1
0.653373178315065 1
1.22885402805248 1
0.598096056977254 0
0.920705748805646 1
0.965443647289412 1
0.879772377189449 1
1.22271441868141 1
0.891823574597651 1
1.12165767080228 1
1.029822944116 1
0.868954137405255 1
0.855318372363452 1
0.982853782210798 1
1.03428274826813 1
0.802498063089903 1
0.821920062461641 1
0.824511953631468 1
1.05392286840116 1
1.00389315812118 1
0.926530321704208 1
0.834334611629087 1
0.662762077860826 0
0.924244690576368 1
1.10108659392203 1
0.829310468651708 1
1.02949713086856 1
0.672853752943888 0
0.911074204580939 1
1.27777930788055 1
1.00236163651975 1
0.66372531070743 1
1.15286745667922 1
0.911362396957184 1
1.06842135040435 1
0.975368159390062 1
0.790509251834717 1
1.05931572996538 1
0.84592351318598 1
0.914815287896515 1
1.18081566479377 1
1.1463367987873 1
1.14762891283099 1
0.908899636032283 1
1.33150763557488 0
0.8995656713799 1
0.976924996926456 1
0.567004392684285 0
1.05798842670638 1
0.931442268561725 1
1.03710733217105 1
0.728706005626008 1
1.12191332718881 1
0.800992783394579 1
1.03493680522198 1
1.16624262689225 1
1.42354183267519 1
1.07243936255649 1
1.26628929564058 1
1.11531598852366 1
1.07792734624765 1
1.05989211137442 1
1.02728586008707 1
0.93797847618838 1
1.19123170211349 1
0.855121751691575 1
0.873101130287655 1
0.779029299191721 1
1.1041286504921 1
0.82762361922312 1
1.11407826121411 1
0.865486278754751 1
1.16533490109485 1
0.973575018800789 1
1.09071269310122 1
1.01505244517534 1
1.12553418941947 1
0.957686185778652 1
1.1188965794419 1
1.09999987614823 1
0.774549107518734 1
0.965035435368287 1
1.06607885712333 1
1.04728370690842 1
1.17354729964333 1
1.0708063938284 1
1.05165061498109 1
1.02616283736421 1
0.658745197938887 1
1.17223393165782 1
0.885058489814398 1
1.2189500269098 1
1.06385657559257 1
1.34028532372782 1
0.815629545901422 1
0.953338347244064 1
1.13714901767579 1
0.945380509552341 1
0.737988630982911 1
1.27784408283106 1
1.02671714255941 1
0.960690582180923 1
1.13727863203948 1
0.867169909880239 1
1.0983824564827 1
1.07806713644683 1
0.853441688208168 1
1.00975408104732 1
1.24727425815487 1
1.1296494061794 1
0.975297076777 1
1.38695507357455 1
0.808440842627595 1
1.36688276715625 0
0.908083276557416 1
0.860666222947077 1
0.917222046602377 1
1.25665821826597 1
0.892901802275853 1
0.901736019606681 1
0.878031144882836 1
0.89727724078599 1
0.686592074466017 0
1.12283238039692 1
0.774401903964996 1
1.15766651397113 1
0.72219270303997 1
1.10223035372586 1
1.04546810549987 1
1.01810667986545 1
0.863397847148811 1
0.864132450542649 1
1.26657267263134 1
1.51278870194673 0
0.995742248324904 1
1.27307896139 1
0.58604273762499 0
1.26216626639621 1
1.0986293618041 1
0.867877430945979 1
0.881294604916229 1
1.1277417521523 1
1.07187113364519 1
0.450926605206317 0
1.18172912800377 1
0.942447689587506 1
1.07435834093445 1
1.41680425997672 1
0.970928512087604 1
1.08886231817501 1
1.01956880802862 1
0.891241050246794 1
0.71077771805776 1
0.916665569394217 1
0.766661000063398 1
1.09550832259206 1
1.002394391558 1
1.15898548702359 1
1.16010979987485 1
1.28545885908764 1
0.904804727074495 1
0.972256094573761 1
0.995389451966862 1
1.37069832094269 1
1.21001676136767 1
0.959426862454266 1
0.843544004861326 1
1.14549234089397 1
1.31297974458122 0
0.710995179617278 1
0.841694471341156 1
0.740805390548048 1
0.892231756775274 1
0.711702134792918 1
1.0351059571155 1
0.621144134398735 0
0.822071397902904 1
0.810224549121492 1
0.877818783002065 1
1.0383988152073 1
0.9143196191146 1
0.978611268446855 1
0.844036229711766 1
1.01015381698538 1
0.968667150048777 1
0.821083986012142 1
1.08219563519528 1
0.912692432581694 1
0.805644001925269 1
1.18573672667677 1
0.802126198473529 1
0.819054305286274 1
1.28890584161458 1
1.02005216351896 1
0.725295257086144 1
0.949534630494966 1
0.713173029346352 0
1.18222829728814 1
1.05313800668834 1
0.910621981068467 1
1.03103785130301 1
1.02483345835972 1
0.797634543370651 1
1.09545596072096 1
0.983941376154009 1
0.79975590174149 1
0.771989288446366 1
0.924642217444883 1
0.946504954432195 1
1.06673158419838 1
1.0046854451727 1
1.08705102646326 1
0.995693267465547 1
1.06734138221265 1
0.857366696425932 1
1.06130991212571 1
1.05649617384093 1
0.834619493042675 1
1.13207529559194 1
0.744751523644546 1
1.16548807320916 1
0.843521002280568 1
1.14248776704804 1
0.920869746822761 1
0.876439247580752 1
1.1615738071565 1
0.883808230904693 1
1.33589149343852 1
1.25563716893768 1
0.864379427297613 1
1.10901586454285 1
0.903889467993634 1
1.27571819923304 1
1.29049006970721 1
1.04576471621892 1
1.15640832660174 1
0.951227219713871 1
1.21684736684946 1
0.997691172703886 1
0.71635848136183 1
1.0652201388615 1
0.664299415676924 0
1.06820487871233 1
0.929779182763515 1
1.02193004505712 1
0.938282247980881 1
0.923226588979184 1
0.756999322580803 1
1.30034133477028 1
0.79145706779797 1
1.10543732083792 1
1.12543159961774 1
0.976122129489158 1
0.779206589016012 1
1.31400201179179 1
1.15910923281058 1
1.00264283497063 1
1.33333349853986 0
0.838540734406744 1
1.00820222613293 1
0.958188755927319 1
0.915593751910782 1
0.850301068282398 1
0.903727712757939 1
1.1021658089967 1
0.864226734439749 1
1.17551013818059 1
0.956368029817286 1
1.12399885312533 1
1.00611707332833 1
0.964983811898773 1
0.812302897782719 1
1.09083864269443 1
1.05879374442105 1
1.21927668536617 1
1.01212695486362 1
0.942513563564631 1
0.665756405704175 0
1.10733441835381 1
0.96934822833906 1
1.54335862851364 0
1.03228756389151 1
0.678678033619117 0
0.924537453265827 1
0.532187782514829 0
0.967939009540519 1
0.929649094213997 1
1.03881083305435 1
0.943241870944696 1
1.12582567913841 1
1.15877672265206 1
0.888072584162104 1
0.888544075802339 1
1.01805660290865 1
0.907782987643623 1
0.862665675707964 1
1.18254582309459 1
0.980166556853905 1
0.897510887756811 1
1.21116419216892 1
1.02216147666042 1
1.10648468321775 1
1.00736998374505 1
0.866926804599872 1
1.04327158403984 1
0.933728926434817 1
1.16215982527505 1
1.18561105537989 1
1.06467379189124 1
0.966332120736475 1
0.908871685031118 1
0.709769338311905 0
0.958215718093818 1
1.18651674992484 1
0.762696263849013 1
0.964941343365761 1
0.824528705013808 1
0.645750901646387 0
1.29265918186873 0
1.09047038359675 1
1.01943626227361 1
0.90770001769235 1
0.917671505235022 1
1.01916645816522 1
0.872190759158221 1
0.958749052616288 1
0.82436035170742 1
0.978596757455819 1
1.16294331658746 1
1.07633002260688 1
0.955035137883461 1
1.11844004160745 1
1.20790478852867 1
1.05220163407262 1
1.12396990232213 1
1.10158139144995 1
0.949986403612597 1
0.889290806700621 1
1.05912642102729 1
1.02142073317046 1
0.960094426400572 1
0.872717757310531 1
1.20220958406244 1
0.961401639388007 1
0.765160902752505 1
0.843789053700904 1
0.923169762089496 1
0.717695486342464 0
0.778020669409985 0
1.18932006609658 1
0.947188669616789 1
1.27952615755579 0
0.879842224282014 1
1.12311730124416 1
1.08507412447389 1
0.81079875831057 1
0.92933848482934 1
0.956655692262863 1
1.14610522378168 1
0.910223623312717 1
0.934644926562877 1
1.11419051607256 1
1.15861459768256 1
0.827030857863399 1
1.08074134590678 1
1.34938409559006 0
1.2812358128924 0
0.784116346071014 1
0.943855356086073 1
0.871209993284035 1
1.21992386794974 1
0.872625839894647 1
0.866697088011883 1
1.03346510703586 1
0.721667711981756 1
1.08572869715183 1
1.1953929304865 1
0.975916631672423 1
1.00880953820724 1
1.09925583432297 1
0.931897551115153 1
0.922780259841744 1
1.61477906203526 0
1.17718880951141 1
0.88506556627862 1
0.931940888049331 1
1.21761209453074 1
1.17272997159459 1
0.880978610376122 1
0.87711254507574 1
0.898257088081747 1
1.17110152154482 1
0.868985224156366 1
0.682016524139552 0
0.937645126382737 1
0.794397319181425 1
0.811484771275979 1
0.716238128291824 0
0.635386054075734 0
1.2062527016138 1
0.823562839465811 1
0.995970446659831 1
1.13786374937996 1
0.800985464355163 1
0.977983526902279 1
0.95236558017519 1
0.821373946202235 1
0.80094460135192 1
1.30163036295474 0
0.895427489928199 1
1.22957735652341 1
1.27576379571574 1
1.16861272136928 1
1.05161678754754 1
0.815861543999416 1
0.853014324461287 1
1.1311149002591 1
0.959528309197016 1
1.21331678400531 1
0.928972846035068 1
1.16852422796986 1
0.682240833808015 1
1.16434612574547 1
1.1459798000059 1
0.519621904971548 0
1.06505570165663 1
1.05584543922589 1
0.978443503590865 1
0.995470929575646 1
1.06320055779958 1
1.09270309980057 1
0.850547675109862 1
0.854259498574479 1
1.11474957563446 1
0.854054302960988 1
1.14636671865005 1
0.793590240444576 1
0.492196688115067 0
0.998722637669157 1
1.00430306476377 1
0.712241664613202 0
0.90478258589932 1
1.12943480261845 1
1.22236589062457 1
1.04176999430012 1
0.967827239607786 1
0.840235766147775 1
0.968737661593557 1
0.840437028875747 1
1.08807967537196 1
1.08062845546801 1
0.777299642577753 1
0.96944888550257 1
0.75617577504131 0
0.935278277457925 1
1.21355365366539 1
1.03249722750152 1
0.929884899570001 1
0.940829286136316 1
0.899925388503028 1
0.714032168619254 0
0.470333648944812 0
0.750032684719039 1
0.977426088904603 1
0.907724326374313 1
0.943347770104787 1
1.41848794471232 0
1.00449917194423 1
0.799045527415404 1
0.836853986359155 1
1.48430260053662 0
0.982229606340094 1
0.999755125980073 1
1.0061960030678 1
0.704706661158453 0
0.880516978814228 1
0.981875154979195 1
1.02302569990933 1
0.984124853003746 1
0.826987825432099 1
0.754860800896943 1
0.942604284588888 1
0.87083722859876 1
1.17539639521309 1
0.81567049500985 0
1.03512587736924 1
1.12850154428269 1
0.909809186094436 1
0.564972019157432 0
0.659617996789155 0
1.07499052532365 1
1.03017425865283 1
1.02493060580705 1
0.83986456440036 1
1.20934679075623 1
1.01036727752954 1
1.10518776206988 1
1.43575656090843 0
1.23137529069974 1
1.11513939726865 1
1.05588254391922 1
1.21784954379956 1
0.783435838730224 1
0.799864268853147 1
1.14945149551604 1
1.05921144259807 1
1.17703963056601 1
1.12948131493955 1
0.997881322330373 1
1.01852620212284 1
1.16498799993494 1
1.20407045315792 1
1.14771473609703 1
1.15638361960988 1
0.777419483669791 1
1.10901997666579 1
