# Supplementary material for: Bias caused by sampling error in meta-analysis with small sample sizes
Source: PLoS One. 2018 Sep 13;13(9):e0204056. doi: 10.1371/journal.pone.0204056 (PMC6136825; doi:10.1371/journal.pone.0204056)
Supplement: S5 File — (ZIP) [file pone.0204056.s005.zip › results N = 10 theta = 1 tau = 0.5 sz = 20-30.txt]

"dl.theta" "dl.cp"
0.652724246825264 1
0.534361031715037 1
0.846045247020099 1
0.747388035906635 1
0.980953403417247 1
0.991200525674179 1
0.817199137657866 1
0.577849812577442 1
0.729161652356441 1
1.1572933171267 1
0.908042684951612 1
1.43314740139177 1
1.03630727454849 1
0.855593853659936 1
1.36373950594813 1
0.926029370023245 1
0.986766690803025 1
0.778552940624254 1
0.79097260460242 1
0.406139953890091 0
1.47446529369798 1
0.886916229175175 1
1.02490859991747 1
0.619982388937132 1
0.67701153926664 1
1.14539256318601 1
0.938723394409165 1
0.978301401504846 1
0.570576695852184 1
0.845952404770549 1
1.150432999499 1
0.937581559466002 1
1.11925585164976 1
0.757417932068163 1
1.72950855970325 0
0.907922874142411 1
1.16919261114104 1
0.585415040276735 1
0.789706840451221 1
0.997482281970021 1
0.992663208869839 1
0.622698673558111 1
1.07408534915915 1
0.892811060578489 1
1.00867470221 1
1.25928503683053 1
1.20677781014382 1
1.10675516338464 1
0.538701153604001 1
1.31440022247838 1
0.889186402880565 1
1.28230339759921 1
0.793708151136363 1
1.21429887468036 1
0.895093343434769 1
1.37945645671089 1
0.468304898045814 1
0.971168339686099 1
0.793915908680077 1
1.14972928917807 1
1.05386330879945 1
0.54866393070331 1
1.18058937247656 1
0.810910762379869 1
0.639780454850623 1
0.783392789876026 1
1.01369719433532 1
0.702725028894407 1
0.846122499904833 1
0.831323891873289 1
1.73529674048525 1
1.14113397543354 1
1.00896609698982 1
0.477592536319312 1
0.592502832940872 1
0.688828885955802 1
1.18603166676193 1
0.89717181636009 1
0.509186096151208 1
1.68736127583269 0
1.24945263826575 1
0.95560638619461 1
0.891769774948676 1
0.823273819311307 1
0.940153429798674 1
0.995311072425998 1
1.61193484161067 1
0.700313426848625 1
0.837005506169788 1
1.36174652378528 1
0.471308699435127 1
0.923011858443019 1
1.093125866451 1
0.830615984536537 1
1.17443235636388 1
1.15847571013067 1
0.517029803701193 1
1.29355041972551 1
0.868655815629302 1
0.778037179658546 1
1.00861210085423 1
0.753502187371557 1
1.23983302840864 1
0.913337276670035 1
1.56969515184406 1
1.60910415698779 1
1.30820677945699 1
0.681661745959631 1
0.752742864504386 1
0.423677231434031 1
1.24101955681834 1
1.39856210822678 1
1.06674018566184 1
1.00362951445479 1
1.77493739625733 0
0.724314797236126 1
1.42382220096536 1
0.838049261746293 1
0.695391431962498 1
1.02018142399281 1
0.657080141086411 1
0.989125790883457 1
1.51704434209993 1
0.656030051314536 1
1.21361996785163 1
0.792501447613328 1
1.15052918918213 1
0.688381121724752 1
1.01246658759799 1
1.00642281641639 1
1.21422935182163 1
1.34033543528582 1
1.05730013224936 1
0.719735128110612 1
1.1291089585869 1
0.135021555070935 0
0.632136013025831 1
1.15503167759571 1
1.12371839200967 1
0.807110753649519 1
1.26822864245241 1
0.903541250665694 1
1.1782865979977 1
1.59197929802364 1
1.43542203441613 1
0.520154133950076 1
1.02929783555819 1
1.09617025251443 1
1.30164506782632 1
1.25414996607549 1
0.927398296918658 1
1.18020533226988 1
0.713786992358854 1
1.13925928122244 1
1.33265950580071 1
1.29962216777552 1
0.787132398980392 1
0.774021682248075 1
1.01762111831635 1
1.36054379015584 1
1.06673824475931 1
0.730148457755335 1
1.137790762662 1
1.06668149238511 1
0.673029979877146 1
1.34272169315476 1
1.89909521048181 0
1.0302068983386 1
0.854888304489197 1
0.923880823971751 1
0.403147666686496 0
0.76176553455423 1
0.615769639393791 1
1.28532879111982 1
1.08862216132421 1
1.45833855733341 1
0.852179150731873 1
0.908316943739103 1
0.977716310355012 1
0.896940756677884 1
1.15182956307841 1
0.960236944219116 1
1.04217704179536 1
0.760410162942454 1
1.12925626885725 1
0.994299620160788 1
1.26489928668198 1
0.744441073078514 1
1.08084283772462 1
0.826689973054273 1
0.242863525798662 0
1.04117620372879 1
1.12566947908534 1
1.25228705165802 1
1.13387127312929 1
0.816916016765975 1
0.875830458654608 1
0.530017928434645 1
1.07290513087771 1
0.790425002943355 1
0.797756895822103 1
0.72825558868242 1
1.15356007011596 1
1.41389497372371 1
0.840954563945815 1
1.00132289904008 1
0.750088515968047 1
0.933139999570177 1
0.517737748756292 1
0.673814720204026 1
1.73204144467895 0
1.00269923540572 1
0.889635753483225 1
1.00811099935825 1
1.19155817001973 1
1.07072725732684 1
1.42236309969202 1
0.870503365583239 1
0.833230141799274 1
0.647517226260836 1
0.789587065078524 1
0.867202431728919 1
1.44202495792505 1
0.824899357642534 1
0.466251118198487 1
1.15013156318541 1
0.961210222434097 1
0.986522383566241 1
0.834336932879387 1
1.27499702792542 1
1.07496261456459 1
0.796909109974642 1
0.371296565592332 1
1.03976952313234 1
0.847337899245376 1
1.09974895539355 1
1.67800497714715 1
0.428904603429777 0
0.931455032291538 1
1.42117391014923 1
1.13590272896266 1
0.987116322364779 1
1.32554507701111 1
0.714476479197083 1
1.18617279453124 1
0.831631389884163 1
0.703961297648299 1
0.892109994635065 1
1.34915316827158 1
0.64644166629533 1
1.13769295641669 1
1.0300196784789 1
0.110552451111487 0
1.06360440749328 1
0.936589358620069 1
0.907394123335137 1
0.882940261354055 1
0.646638974284709 1
0.777134208083944 1
0.628381253013083 1
1.34130512749079 1
1.00807997836013 1
0.529027812448309 1
1.23783012241754 1
0.871929689125819 1
0.705358050520715 1
0.849122986621452 1
1.2601120809878 1
0.633632627732476 1
1.16361623637121 1
1.40575969390171 1
1.15230731826573 1
1.31180204172639 1
0.800327441539414 1
1.34198775545365 1
1.05004581311501 1
0.760262118155658 1
1.13645584100055 1
1.92040285223016 0
1.19376314574479 1
1.20886537233296 1
1.12331240158562 1
1.89679805226449 0
1.05863230774033 1
0.90258168513868 1
1.35389442142146 1
0.947781679222462 1
1.12783464147881 1
0.937241732461732 1
1.28757475556027 1
0.668864198172148 1
1.18408300966374 1
0.489177473531576 1
0.909853612120966 1
0.952069994160845 1
0.764656242575496 1
1.47711337164034 1
0.767448542140777 1
0.423148430335863 0
0.580786572666545 1
0.808898554455145 1
0.711275891120246 1
1.00884313284043 1
1.17875647559113 1
1.05633876868639 1
1.47244968760717 1
0.870130402436387 1
0.788744565818394 1
0.849550460870791 1
0.998347937775856 1
1.27217140447958 1
1.53360715320804 1
1.30740624135379 1
1.51081767930869 1
1.20994828128328 1
0.88005591240913 1
1.06522734038285 1
0.897779991943539 1
0.487986956393885 1
0.802308863004908 1
0.871267804361357 1
1.26877616162489 1
0.919265820255258 1
1.54167356161309 1
0.723577363600436 1
0.92958165117973 1
0.947785731556091 1
1.06368147220163 1
0.848689014152727 1
0.519289248979572 1
1.28040565906546 1
0.963365880658224 1
1.44759241113918 1
1.24209101734001 1
0.56595699032509 1
0.791306142406263 1
0.918838973498864 1
1.33138886780102 1
1.47679451352372 1
1.33623766518432 1
0.789861677626322 1
1.04720969709885 1
0.496706340493631 1
1.3721038872573 1
1.02330375777653 1
1.53286832125531 1
1.00647899673236 1
1.14333885169857 1
1.02660837359038 1
0.900106403453755 1
0.800964267556273 1
1.02927977516981 1
1.20246253232157 1
0.649286755739346 1
0.692299844338464 1
1.55290462689228 1
0.778443248080812 1
0.721018177296592 1
0.808091209347003 1
0.541139596774608 1
0.466617536187894 1
0.766423115614303 1
1.10284446105261 1
0.283756295524253 1
0.990850065555647 1
1.04980553829698 1
0.351682115396595 0
1.06981266486876 1
0.770219130266597 1
0.392851899283353 1
0.316716285239411 1
0.829730195146577 1
0.80243049947009 1
0.558053019357009 1
0.892132235664651 1
1.36514421992044 1
0.988203500352482 1
0.900622016059401 1
1.12149273568977 1
1.19539269976853 1
0.6233249062637 1
0.812785364558393 1
1.1760935574494 1
0.777069870718764 1
1.02061763845313 1
0.465338751160205 1
1.18120397710601 1
0.835203772602432 1
1.16371470441139 1
1.32814523954512 1
0.794101219427936 1
1.25191175525833 1
1.14550551061033 1
0.796051491247389 1
1.33889417147485 1
0.986185260949581 1
0.913857588887458 1
1.33295772851587 1
1.24241721212896 1
0.769356544963926 1
1.13729712470779 1
0.716913051172446 1
0.768776582849047 1
1.09156313795554 1
0.98427831040627 1
1.11864241109761 1
1.0423154272973 1
0.55122022488658 1
0.894491323471289 1
0.981464581435346 1
0.791480494910347 1
0.532981760166395 1
0.516159396330219 1
0.0299287734255729 0
1.31860754147326 1
1.36995150178348 1
1.31572793268494 1
0.943300985612308 1
0.687324237734225 1
0.715544531698095 1
0.987207611556777 1
1.54707002040534 1
1.08537461821963 1
0.71658451319145 1
0.649330648035199 1
0.655666997662867 1
0.939733881601929 1
0.93298884896605 1
0.993345438088827 1
1.22880162783045 1
0.782974735072274 1
0.234043193663994 0
0.695802422470048 1
1.31784113047826 1
1.16273288737006 1
0.643674606041708 1
0.434293439164741 0
0.595640350071086 1
1.10066809283427 1
0.293363796240265 0
0.994648222971721 1
1.00136262854547 1
0.845096561953987 1
1.41709329109313 1
1.49234775877675 1
1.06793592150631 1
1.34840058848691 1
0.828758330250937 1
1.36465598885579 1
0.391266495404549 0
0.917488435111252 1
0.636333164008949 1
1.19566286369683 1
1.21688740306651 1
1.07732358236981 1
0.606076936193593 1
0.672878873049642 1
1.0508566722319 1
1.28326953007318 1
0.675288844426163 1
1.18847428444909 1
0.937565317673416 1
1.40507567366878 1
1.15271141940506 1
1.04336714323605 1
0.599084583938371 1
0.886603940001695 1
0.852203805874239 1
0.538428726382426 1
1.29543740121383 1
0.786705337783529 1
1.15671125121554 1
1.50318416197585 1
1.05463492841344 1
0.056361240178591 0
1.24041956074742 1
0.977770640824117 1
0.557462709402204 1
0.602199912315335 1
0.337537856901449 0
0.963666832725908 1
1.17023570170462 1
0.746812466074178 1
1.09973703225352 1
0.67556792775878 1
1.03369259231357 1
1.01455408181416 1
1.03384836256574 1
0.795379834375963 1
0.968184209753881 1
1.1968652119888 1
1.22625441558462 1
0.953936474549176 1
0.518533029489583 1
1.54736281716907 1
0.519458306491799 1
1.03669701446293 1
1.0015352767303 1
0.682113159560331 1
1.22448501449074 1
0.675927800707941 1
0.656378487144576 1
0.986041301907774 1
1.1401274772899 1
1.13663110149067 1
1.29811716108494 1
1.49400764825263 1
0.832063251776494 1
1.19292679934143 1
0.61654295517897 1
1.1875452965627 1
1.13582446115065 1
0.838865725527114 1
0.623025943371263 1
1.04481258599267 1
1.23150498981752 1
1.38377148014996 1
0.927250207145849 1
1.0927726692684 1
0.91320863633269 1
0.580651370693879 1
1.18659334871286 1
0.544512902450864 1
0.718532316506437 1
0.64371209096231 1
0.811992397321571 1
1.13162661595952 1
0.339992968277339 0
0.886983131049523 1
0.751090963463329 1
1.36901091760831 1
0.845863639915724 1
0.717106581359423 1
0.990662176671048 1
0.808234796380413 1
0.827083979228843 1
1.44664089495253 1
0.91360693472179 1
0.852758329786157 1
0.614323302930049 1
1.53579092360223 1
0.821307195224933 1
1.03449965089883 1
0.848183626761629 1
0.209362672351968 1
1.44760874168712 1
0.195265842465922 0
1.0331231964171 1
1.20850110427425 1
0.726324825800577 1
0.571890389283919 1
1.15408563407765 1
0.286491973560181 1
2.00738729121925 0
1.17750994069448 1
0.523444290901758 1
1.02919185239649 1
0.744218568182804 1
1.38618807690698 1
1.03802107488327 1
0.926185747935728 1
0.810464952266331 1
0.661619814743043 1
1.06685025294984 1
0.628996180708694 1
1.55136692939777 1
1.60753860712649 1
0.877022734417755 1
0.853111706247349 1
0.650697321720985 1
1.38491021155223 1
0.885387021657414 1
1.40760952964791 1
0.728454382322582 1
0.947567967924671 1
0.858108087098483 1
0.655987500353535 1
0.417259159633067 0
0.831285250166694 1
1.65212794781057 1
0.678093487782427 1
0.701255287785947 1
1.068867669964 1
0.752626166773868 1
0.768654331965254 1
0.75143281500584 1
1.10272786127332 1
0.573925242988009 1
1.28532214950482 1
0.813356509210727 1
0.738519796411818 1
0.527648524676467 1
0.8995733902553 1
1.07822022444658 1
0.755637909774215 1
-0.00360499264703781 0
0.673490889142167 1
0.764664642649161 1
1.26227022412453 1
0.962575510576502 1
1.1285907859193 1
0.523333357236266 1
1.51051600984534 1
1.1857506645841 1
0.695988184821307 1
1.18729356115127 1
0.6231158845066 1
0.82522998050431 1
0.694304725279556 1
0.910837105052606 1
1.18175424575681 1
1.01947813907789 1
1.00060094381282 1
0.942809675837029 1
1.01123612244099 1
0.799198477947442 1
0.835548200001584 1
1.15016085546372 1
1.29761714935614 1
1.07430562013222 1
1.31107904856887 1
1.05230536887213 1
1.15074598740679 1
0.833325581451363 1
1.34263379179639 1
1.25375366710962 1
0.654635147324524 1
0.747453128193318 1
1.12052733780432 1
0.655732105223263 1
1.22354139005733 1
0.794836410183746 1
1.11170732918924 1
0.839659341296388 1
0.897356826389001 1
0.792544013453118 1
0.393521135484944 0
0.738895875680696 1
1.30242178786167 1
1.480347571256 1
0.644278408551898 1
1.00754221786857 1
1.59946181269205 1
0.613300625489939 1
0.69815433803207 1
0.926399039792966 1
0.559577914585933 1
1.04968403701835 1
0.917767213783339 1
0.808015585669583 1
1.14375178759506 1
1.36538912735745 1
0.895463950397553 1
1.31458943943223 1
0.861137280870274 1
1.06292081069236 1
0.263385440549719 0
0.694105743390725 1
0.792112270310288 1
1.47594580392591 1
1.27114546065619 1
0.176182263084201 0
0.712179695688067 1
1.28276396790139 1
1.10454715194443 1
1.08854134656385 1
0.967810626351311 1
0.831715388444017 1
0.932517170371017 1
1.381939290635 1
0.457210843846439 0
0.650949253160374 1
0.725919874553536 1
0.778857443078929 1
0.596154479632112 1
0.8904987259321 1
1.18895174859002 1
0.906503486712955 1
0.951470297937769 1
1.24470091531665 1
0.668438251087548 1
0.974223483133192 1
0.788606330774913 1
0.771084141331574 1
0.990247374328403 1
0.72063731880866 1
0.739936361689743 1
0.635890347294299 1
1.38033909826532 1
1.22850035678947 1
0.884878980231912 1
1.42770165230499 1
0.846507821397464 1
0.715990300152199 1
1.64885498903002 0
0.532657974809424 1
0.394434310382085 1
1.23658063334119 1
1.38261294895127 1
0.28359895183051 0
1.5273409391925 1
0.739963579953028 1
1.19422254498787 1
1.24131763008067 1
0.843364591399766 1
0.940993312673552 1
1.27175222284934 1
1.47280946675889 1
0.589815017809038 1
1.00557120039083 1
0.953793366599575 1
1.42064763272266 1
0.46308408506567 1
0.596145553132161 1
1.19809109206047 1
0.684448528511345 1
1.76014873916182 0
0.778330925898154 1
1.05994177582199 1
0.910159294909479 1
1.28999110418063 1
0.727040631151967 1
1.13445320283339 1
0.573670912843664 1
0.63802927765579 1
1.21247619048474 1
1.10685182818244 1
0.566032920474444 1
0.517113383759612 1
0.624210217495251 1
1.36039416875763 1
0.950779561079391 1
0.610143749370267 1
0.832553326712597 1
1.1918087232186 1
0.91117254879801 1
0.976481608819572 1
0.949741358701001 1
0.547435640447284 1
0.907718600170813 1
0.808212441376124 1
0.508437427161322 1
0.325647887984383 0
0.496547007177566 1
1.34626392023328 1
0.845796855063154 1
0.877854997879904 1
1.25697659419817 1
1.24380964828799 1
0.905038336397441 1
1.58114693683544 1
1.04337411317438 1
0.930962033324347 1
1.2073851435995 1
0.934353949938172 1
1.14423569064524 1
1.10475642470444 1
0.711766234839762 1
0.603673181295745 1
0.746988189464908 1
1.43662543700296 1
0.695430888319946 1
0.824259638992481 1
0.520587901666836 1
1.1157533072531 1
0.652894186819497 1
0.534646254990787 1
1.10032088810504 1
0.807882577014966 1
0.776934966892279 1
0.234154048523073 0
1.31621559909872 1
1.19097390825793 1
1.4967261423824 1
0.77266121845913 1
0.694993343494676 1
1.04372932476235 1
0.81055094225402 1
0.956254638679835 1
0.990783895185718 1
1.01704903440559 1
0.684989023141506 1
1.08897447329975 1
1.09525122866122 1
1.08111114076643 1
0.70493751067345 1
0.757289519629271 1
0.97635092769616 1
1.23359029905542 1
0.841405444004561 1
1.0234909463917 1
0.962493140669735 1
0.793678463761962 1
1.1755802628384 1
1.46671982206661 1
0.923083315099813 1
0.65968664789759 1
0.99077534066539 1
0.407680650985586 0
0.732947737459401 1
1.22869964610449 1
1.32174696977332 1
0.851888729658347 1
0.816943998004861 1
1.03964805208886 1
0.822541660197626 1
0.981728870325476 1
1.19276436861972 1
1.48766476370106 1
0.93127330504302 1
0.874356487454718 1
1.53677046619795 1
0.568208533819388 1
0.99707917121152 1
0.932115772746603 1
1.06100975155933 1
0.556337061416382 1
0.613048479181194 1
1.37524227456291 1
1.3237317840791 1
0.569684111051176 1
0.83276612658403 1
0.965210229143783 1
0.703185189647998 1
1.20996897057637 1
1.79722341746765 0
0.530215314383711 1
0.789848428168087 1
0.878409591562486 1
1.15068913688078 1
1.47506279611833 1
1.07894449844989 1
0.661077551328068 1
0.512560450258263 1
0.880210988887256 1
1.29156164066679 1
1.80094534740692 0
1.44635606515432 1
0.75842348969375 1
0.7925877455011 1
0.859992094801049 1
0.852085854664125 1
1.20409512908392 1
0.196973292280645 0
0.97127178467785 1
0.597680333872862 1
1.28211822178714 1
1.17892484940925 1
1.30897663827024 1
0.891351927262262 1
0.87439975644238 1
0.836784547705975 1
1.24210304170836 1
1.05965579209358 1
1.34329772652113 1
1.20707243462529 1
0.968233596208537 1
1.02135970030697 1
0.935108655826513 1
1.01219280569718 1
1.09432242891702 1
1.59549559816641 1
0.910351462265761 1
0.997533695409574 1
0.779646652112439 1
0.522747570849501 1
0.567310565808478 1
0.878896608022616 1
0.824889142505159 1
1.0670620462128 1
1.06462671544701 1
1.19540283353304 1
0.881262227159497 1
0.477301273885632 1
0.741263769447547 1
1.44148449656901 1
1.15949351090967 1
0.795018286714066 1
0.687173249409468 1
0.719123856250023 1
1.07412475147987 1
0.804234124463411 1
1.37161995804862 1
1.6646490772469 0
0.51331557671766 1
0.632477924158388 1
0.697268357082622 1
0.564229025429629 1
0.914117342056167 1
1.11518690685384 1
1.33958372987785 1
0.560670728924197 1
0.395987116090267 1
1.07649759581479 1
1.04762598261392 1
1.17315435237912 1
0.242953192827278 0
0.922185334017644 1
1.081503421034 1
1.42232320079173 1
1.12268957095455 1
1.11756482036162 1
0.890842292057633 1
0.52189142417777 1
1.55126616437671 1
0.926282859659592 1
0.769238844963763 1
1.24386524933628 1
0.973359407768598 1
0.902710457244789 1
0.370823164891099 0
1.13347700154641 1
0.795686333458881 1
0.584461648161647 1
1.13473159282312 1
0.481477012274637 1
0.89723931724019 1
1.04403419843268 1
0.907928898282851 1
0.892697496482166 1
0.4891390148644 1
0.907633260632772 1
0.626791693241048 1
1.10532741230533 1
0.684617730493297 1
1.32056642086935 1
1.11619175663753 1
0.937902247533779 1
1.27968639176251 1
1.18032923896226 1
1.20332838993924 1
0.759682476364135 1
0.755736913138203 1
0.599626093669905 1
0.76606474217554 1
0.88230459139662 1
1.0235389131307 1
0.662011633835899 1
0.589827972504307 1
1.37554495611429 1
0.823837670831526 1
0.935765124269541 1
0.730418129801952 1
1.01228064616517 1
1.76695652555558 0
0.725735028035566 1
1.11857366878985 1
0.439783285941023 1
1.11666473314736 1
0.971641612158514 1
0.857347412109014 1
1.08922740792648 1
1.3249107446841 1
1.35048704952091 1
1.27757743787324 1
1.24179280361735 1
1.43590888394363 1
0.987603957132487 1
1.63357921292733 1
1.23949964676717 1
0.88812886708843 1
0.70938678246891 1
0.94492553227725 1
1.03045731837554 1
0.937173126806268 1
1.39062478655186 1
1.00267159623243 1
1.29709213048881 1
0.933427950218826 1
0.66099576509936 1
1.02900269794587 1
1.47054062750525 1
0.810006717426255 1
1.10950003634103 1
0.919556457220392 1
1.06491424792015 1
0.384013483964824 0
0.797199147618804 1
1.40861841222048 1
0.777443423763149 1
0.905482644125045 1
1.52672943360434 1
0.684677504109066 1
1.43351528280978 1
0.793125859030608 1
1.05823982480368 1
0.645348515969128 1
0.801329352137254 1
1.11104352258282 1
0.970671076307202 1
1.20352081894944 1
1.12784743577876 1
1.34573792832755 1
0.700668206541999 1
0.945903152290803 1
1.49188634209475 1
1.01419590656713 1
0.682093937901505 1
1.01400173348505 1
0.949826657950034 1
0.829926808485683 1
0.402650342811467 1
0.854761058371239 1
0.759107871181093 1
0.717493034352803 1
1.08087931449628 1
1.05410466822107 1
0.97630124935993 1
0.824186309721439 1
0.600697380619747 1
1.27495597286934 1
0.835327716627574 1
0.774372133231349 1
0.92152435263196 1
0.278748596959377 0
1.10580301105037 1
0.804249744244159 1
1.61461274449071 1
0.553706686307203 1
1.12336660210541 1
0.969508918379737 1
1.08453936364095 1
1.11775399491244 1
1.19053777628561 1
0.899937755023483 1
0.877610022101 1
0.157822273348145 0
0.791217606960185 1
0.750302933398713 1
0.494511666644192 1
0.604793667761548 1
0.133701640134871 0
0.441061320188465 1
0.821731215974771 1
1.23629941110717 1
1.60135836904756 1
0.54654170648066 1
0.935065665385006 1
0.96843211053588 1
0.449220894896554 1
1.34614584425257 1
0.963983665237368 1
1.32936761231513 1
1.13532174829738 1
0.884370171760956 1
0.712129738669713 1
0.378922417665898 1
1.11357768812555 1
0.43667496075954 1
1.46739546639009 1
0.927365756399227 1
1.5351529386327 1
0.436468252521207 0
0.404681728455859 1
0.867560351758409 1
0.626845263550049 1
1.27425099444387 1
1.20072130691687 1
1.3161977918659 1
1.45962589389489 1
0.689701692397311 1
1.1160206556534 1
1.01175041078273 1
0.988481260512389 1
0.859785026030447 1
0.810760402136915 1
0.82710650098346 1
0.894846854997517 1
0.764402238397967 1
1.49006698883442 1
1.51346294408596 1
0.613836697804068 1
1.46299524357682 1
1.0264788559251 1
0.992449062903146 1
0.435993922343537 1
0.819252079217384 1
0.757930859566037 1
1.20656757691149 1
0.94059212657533 1
1.04338293561146 1
0.849450862612635 1
1.47781980904215 1
0.722397000127567 1
0.768952736410548 1
0.559345402899413 1
0.470107380974501 1
0.750949259551946 1
0.620514059165582 1
0.641127581070238 1
0.537162136978064 1
1.10726523129904 1
0.897859960999859 1
1.07230717436075 1
0.499393800835051 1
1.11633155749438 1
0.687042780087361 1
0.578887269295565 1
0.935847398529099 1
0.755485665752556 1
0.385565035928834 1
1.22465989388643 1
1.3865417939759 1
1.02942706043951 1
0.765459714514954 1
1.26020872318577 1
1.050902819009 1
1.11563968489519 1
1.4610369083446 1
0.618664617970665 1
0.387946032750755 1
0.612763422776195 1
0.749224011605807 1
1.00457339071765 1
1.24975230185662 1
0.900889147898908 1
0.989341467441155 1
0.553243186854647 1
0.966424129430643 1
0.97978677833392 1
0.944827552450051 1
0.651278214344047 1
1.15589562724126 1
0.763391776201972 1
0.247848338027646 0
1.15842485418999 1
0.439692044309946 1
1.18324398080778 1
0.916842491284006 1
1.34184073526307 1
1.10146939572683 1
0.916464414967066 1
0.872966693127253 1
0.562292663900592 1
0.955902370151156 1
0.998726187048391 1
0.726948892066559 1
1.27154550564635 1
1.06465539397193 1
1.06044867898119 1
1.46345525886285 1
1.47775621078938 1
1.22445556981143 1
1.44115066889957 1
1.21923555925287 1
1.27734367163091 1
1.00211467311291 1
1.08506953741163 1
0.844378906959402 1
1.11189962524175 1
0.864534441534993 1
0.741070740178905 1
0.747884052944056 1
1.02708066520867 1
0.755201048204349 1
0.800302170157145 1
1.04287435176878 1
0.427661675075856 0
1.06114296833422 1
0.927879969327382 1
1.53332896974934 1
0.979233020946143 1
0.495919760233921 1
0.799603283508969 1
1.33959786388927 1
0.636140797231504 1
0.89533130630604 1
0.502937623158825 1
0.896064509142955 1
0.946501488133511 1
0.668987134158308 1
0.717526141973254 1
1.17046607135012 1
1.38930160137307 1
1.07451934354656 1
1.161335395277 1
0.830504850811147 1
1.36972539905397 1
1.21518697759092 1
1.44999423585456 1
0.690087276956941 1
0.96606821566711 1
0.733675527781108 1
1.01562419998588 1
0.678244242989922 1
1.03302930838495 1
0.676729904696976 1
0.993104978731806 1
0.868966166686449 1
0.877661542659151 1
0.985653339354111 1
0.40041820879187 0
0.988211861031928 1
1.3307554579618 1
1.37639507148086 1
0.537038485698806 1
0.518379456145211 1
0.857912319108269 1
0.67605930830157 1
1.37658966205852 1
1.00141230819473 1
0.310352116050062 0
0.712458621528143 1
1.39298390208693 1
0.341671052754405 0
0.465140531339876 0
1.19413487196093 1
1.10272284671923 1
0.700602936797386 1
1.5757443078904 1
0.666073706426891 1
0.879296494016653 1
1.55683881646012 1
0.544170316126994 1
1.28768573152779 1
0.95780688124192 1
1.18303828378485 1
0.772751723454125 1
0.69508650245741 1
1.06607531004202 1
1.31424327759306 1
1.00787576972107 1
0.971493596673097 1
0.736922070403056 1
0.99232720685769 1
0.718297431860119 1
0.626050041185191 1
1.28077226410336 1
0.899852306037274 1
0.829002535796568 1
1.00941593056487 1
1.07116654602023 1
0.682838342500735 1
0.66828887656931 1
0.899897474780808 1
1.28357621734044 1
0.477853857529355 1
0.567094303691899 1
1.44200859905876 1
0.80188971088769 1
0.692650800680613 1
0.811521376103646 1
1.31212694906144 1
1.13879346823094 1
0.454371429784851 1
0.624443929809313 1
0.795846084311663 1
1.5121012088786 1
0.833089723361478 1
0.729005947436703 1
1.20859023105656 1
0.722903945632675 1
1.0515749499004 1
1.24139610838939 1
0.99653846335899 1
1.01197181273897 1
0.61964805915187 1
1.37647941432247 1
1.11628102233724 1
0.434425715179856 1
0.800947557203372 1
1.21894070943768 1
1.18331636035615 1
0.973252771822466 1
1.27560004857952 1
0.553367566475971 1
1.37774864145114 1
0.880187943290995 1
1.24188592480957 1
0.829845885016539 1
1.09165314378253 1
0.717499844092202 1
1.23270815359741 1
0.584238428915332 1
1.03780926955612 1
0.603007650600037 1
0.892945977669571 1
0.683045401779714 1
1.54339078444264 1
0.687752293203295 1
0.632200388666778 1
0.437417438826734 1
1.31388172817156 1
0.93832048511073 1
1.05998440555959 1
0.873694163820468 1
1.10017574685454 1
0.588682175896598 1
0.660625023188197 1
0.787436848851879 1
0.635765571301479 1
0.454418548775369 1
1.07430425966307 1
0.727076644967259 1
0.862514170321532 1
1.03572600480223 1
1.0449097827921 1
0.633516353953603 1
0.877200700810556 1
1.24214940880794 1
0.754914287973927 1
0.856033208927661 1
0.868971273671864 1
1.07085631905729 1
0.397071575490835 0
1.23968307109667 1
0.809437720436898 1
0.907940518554569 1
1.06478191807529 1
0.979961775125943 1
0.732606991487137 1
1.24971882193386 1
0.915450754213382 1
1.13831216168193 1
1.24940363261213 1
1.06271976932732 1
0.819516459941259 1
1.14076364450793 1
1.04592823637072 1
0.745252986371871 1
0.889732626172413 1
1.18764123496608 1
0.907130157779661 1
1.15974779918761 1
1.07900377255889 1
1.21203324396819 1
1.03288459827532 1
0.759905400523656 1
0.697482006573051 1
0.707562997876521 1
0.668967769232821 1
0.944820404795974 1
0.758369141676773 1
0.701097674139568 1
-0.342254224193886 0
0.742938292079033 1
1.02835715057821 1
0.479533257569163 1
0.84579200933895 1
0.465462320284545 1
1.00963976485519 1
1.35742024808866 1
1.25379394961709 1
0.810390240470525 1
0.587568585981502 1
0.992530380264566 1
1.27405450275683 1
0.951747169053263 1
0.997430075979025 1
1.34462060303798 1
1.27385952602141 1
1.04047965021096 1
0.585743869744823 1
1.08840228968369 1
1.3982963632637 1
0.786450205012808 1
1.03657390820905 1
0.4017761396894 1
0.949038467838104 1
1.69440522449233 0
0.44205199478904 1
1.13507866702942 1
0.336505837755638 1
1.02067770796359 1
0.537623491830707 1
1.12331925106834 1
0.817495814015572 1
0.79699991437887 1
1.06326832927269 1
0.882234254574759 1
1.23495531646299 1
1.37739022372758 1
0.623232663332668 1
0.998197004389111 1
1.61443059533636 1
0.769288158355031 1
0.868942792289967 1
0.871839852728516 1
0.789839512481701 1
0.862793567837824 1
0.733159018230833 1
1.62834518404798 1
1.18517994894618 1
1.21124862340906 1
0.729166391447141 1
1.42237241049404 1
1.08863776693076 1
0.698079340591773 1
0.823982490362391 1
0.905851802369919 1
1.49742404068364 1
0.999072749936542 1
0.966402493407 1
0.801452461001445 1
1.43354251710688 1
1.03227346424051 1
0.653124402086756 1
0.95420382023869 1
0.993868794217146 1
0.86161622429913 1
1.1768169619973 1
0.799106203809481 1
0.498430179028875 1
0.654181450251744 1
0.893537736750542 1
0.72171418888477 1
1.08783191258632 1
1.03753267850234 1
1.03615821323339 1
1.24099658136442 1
0.537921110837684 1
0.799717244334615 1
1.17528762837878 1
1.17849107704216 1
0.596659752985013 1
1.54917471379 1
0.814188350777217 1
0.881804268315283 1
1.22995748378889 1
1.0752937879995 1
1.16595244383883 1
1.2554494789095 1
1.0392416472664 1
0.536499127202794 1
0.851287407875455 1
0.775780064584611 1
0.877385609620134 1
0.715088794064281 1
0.866290172674127 1
1.0258427707005 1
1.24000499492167 1
0.975368753217002 1
0.816690573729491 1
0.96206161015909 1
1.06730649233773 1
1.12152071521074 1
0.476334127376138 1
1.21918606336121 1
0.943269795753181 1
1.32548983190552 1
0.68022048787813 1
0.939456254585444 1
0.602529041757391 1
0.782883420048238 1
0.793412469731529 1
0.236919077533389 0
1.25109249879423 1
1.67458415464516 0
1.15692200345585 1
1.04482743999198 1
0.972211749394852 1
1.08853254279066 1
0.812751087577868 1
1.66175061954367 0
0.81549915990616 1
0.804987745148317 1
1.66613642506565 1
1.47652997356804 1
1.22889971731913 1
0.817850805429299 1
1.21695869475734 1
1.1208220870983 1
0.782084625571844 1
0.72288766965264 1
0.485582637392605 1
1.14288617995777 1
0.880552693347179 1
0.907686392446056 1
1.12512252418249 1
0.952757448532547 1
0.734240618655206 1
1.16630332663899 1
0.892714812415782 1
1.26864532937253 1
1.1139184479242 1
0.478980160766556 1
0.257528398753019 0
1.02091950018079 1
0.577656067476619 1
1.17477307618814 1
1.07452140519324 1
0.756089799911505 1
1.27748534270973 1
1.17301252578062 1
0.772862794588018 1
0.577750849795756 1
0.51290360920902 1
0.926106694787306 1
1.16145906375713 1
1.55612314974266 1
1.331151248115 1
1.06547237665963 1
0.980141045588306 1
1.13826796844365 1
1.06342687938569 1
1.02222767575372 1
0.787277772629827 1
1.27742541396023 1
0.41284536223543 0
0.997736275991071 1
1.6109816798024 1
0.959809008857261 1
0.985874309771218 1
1.51714244761028 1
1.07749546488026 1
1.21783616632281 1
0.810558128240422 1
1.19056322880209 1
0.860056483228639 1
1.012111114119 1
0.399549934669612 0
1.27232321113523 1
0.840987792148142 1
0.364135844585903 1
0.976786130918006 1
0.944068533602444 1
0.989974711913858 1
0.643655949644699 1
0.5129891557694 1
0.6462691909581 1
1.05585548505144 1
0.971145237444851 1
0.681119521078213 1
1.10827273174751 1
0.689697152310383 1
0.767172556032457 1
1.27676407682417 1
0.523888056741424 1
1.07590752917666 1
0.849478279431553 1
1.10883328231076 1
1.0637970261801 1
0.889674490583983 1
0.806858041114322 1
0.697802976191916 1
1.17756546593429 1
0.972685172935573 1
0.807436862577145 1
1.15910844290237 1
1.02544257838576 1
0.8604713697325 1
0.102864866859751 0
0.62881711653421 1
1.27646386707804 1
1.18767317598275 1
0.929967760904405 1
0.991068557184962 1
1.37074428999216 1
0.539408127054023 1
1.57082654441715 1
1.79982778797403 0
1.33559464819853 1
1.35098374354133 1
0.936386342218745 1
1.16823719516292 1
0.842742164011218 1
0.892364867255143 1
1.44199698379432 1
0.603642733791396 1
1.16337403167154 1
1.18683728641741 1
1.11650929702145 1
0.945565714997539 1
0.64510193094451 1
0.347916182507677 0
1.17015291198782 1
0.557043450738752 1
1.23053076167155 1
1.42904709498194 1
1.00248266978233 1
0.847912849771203 1
0.766392308877329 1
0.993702200647626 1
0.930982464268286 1
1.03633457807011 1
0.710862113743956 1
0.46233501388677 1
0.529195735240697 1
0.753663124468799 1
1.07095960211261 1
0.79200100066974 1
1.38796476602502 1
0.896202413413415 1
1.3404247759907 1
0.805212969756344 1
1.08874917187558 1
1.2651588624736 1
0.913208881959883 1
0.912738436024183 1
0.830738076581539 1
0.87818305582498 1
1.00962127280869 1
0.785189493414665 1
1.16942129683664 1
0.444369903675201 1
0.731047678090117 1
1.13359023109537 1
1.03167862725824 1
0.496528691754801 1
0.732591225671085 1
1.17806409246458 1
1.16922645026685 1
1.30064179788382 1
0.847967766202125 1
0.835910322859723 1
0.862723302844372 1
0.623614723066226 1
1.62398791743073 1
1.28880200082772 1
1.22093426906016 1
1.13006112578366 1
1.2572256343837 1
1.18247273672077 1
0.717386997125499 1
0.903053784236 1
1.40276242549689 1
1.08935958613873 1
0.654611728808447 1
0.559987560762882 1
0.539807371471858 1
1.1031551409093 1
0.785464084768867 1
0.916095108735052 1
1.49992588884416 1
1.02842076880126 1
1.00887385880394 1
0.227577260371272 0
1.44733646577744 1
0.367253244882792 0
1.31255081923232 1
0.782062814426639 1
0.998429244151935 1
1.0169908950973 1
1.1033679267016 1
1.00964026640835 1
0.896138229255914 1
1.0625640766378 1
0.36929503794244 1
0.891467363176035 1
0.914712484807852 1
0.982912474560262 1
1.13998648827682 1
1.60749771502931 1
0.882817768638702 1
1.13295725637415 1
1.0134922265497 1
1.28679209179785 1
0.829112206731022 1
0.770374556264583 1
1.11156651077225 1
1.46235330582043 1
0.647585972355106 1
1.52580957315155 1
1.09175802329699 1
0.861384138604217 1
0.761781646283659 1
1.1768103079434 1
1.38647282179034 1
0.555106495656638 1
0.788165621158181 1
0.371301334314863 1
0.733798487205608 1
0.838570010941576 1
1.28267683980465 1
1.61848470373933 0
1.17988817810403 1
0.963961001952819 1
1.06427171775417 1
1.03623032770422 1
1.38364181682622 1
0.486761794111834 1
1.4145022024411 1
0.984718603831335 1
1.10774496693685 1
0.817829015393183 1
0.658863243204548 1
1.16295836272292 1
1.44730938623509 1
0.744820789147717 1
1.35460542172536 1
1.29478175686575 1
0.545199059287514 1
1.16941546837924 1
1.27194315911808 1
1.36259660197758 1
0.67828198040212 1
0.912843179713473 1
0.569020185572439 1
0.585151666041559 1
0.65253249185102 1
1.22971261090426 1
0.560354991443929 1
0.651282581648899 1
0.493662314463144 1
0.975566548523314 1
1.15439504370463 1
0.809742710346106 1
0.554873080148833 1
0.513428784561958 1
0.999981924980807 1
1.01576557275542 1
0.841899107821753 1
1.09072035405667 1
1.20579875841726 1
0.586311628229497 1
0.898140811786151 1
0.978777344376016 1
1.03409044340315 1
0.549346631208858 1
1.23933225540458 1
1.24338837514054 1
0.625127471623137 1
0.829771164888152 1
1.08733693886489 1
0.673608266033402 1
0.887554367901857 1
0.687792993730571 1
0.667775610843442 1
1.48957106625878 1
0.615018440565653 1
0.827455894861417 1
0.735878555933472 1
0.937527591454077 1
1.0912738648064 1
0.697656126857745 1
1.11827430161612 1
1.25355448728581 1
0.959034355286073 1
1.20836545393701 1
1.01282078226353 1
1.38407667172446 1
1.80247757436534 0
0.700812472667522 1
0.877826826467199 1
1.09456501712997 1
0.911293119114784 1
0.625291261940419 1
1.325497088024 1
0.533452215793397 1
1.30826186789256 1
0.961161659279169 1
0.535890865326324 1
0.605020314494667 1
0.159483372437282 0
0.53185816380844 1
0.765533387742709 1
1.25830766307013 1
0.780820228404476 1
1.04928440978194 1
1.24316130322829 1
1.08236451694624 1
1.10682863227354 1
1.08505545557737 1
1.05585072339032 1
0.640957955022414 1
1.39987330439249 1
0.870916301873712 1
0.942628148950795 1
0.743332112801884 1
1.25699211136169 1
1.23005851823302 1
0.739575411861605 1
0.953646347205126 1
0.829270195401329 1
1.39717777758288 1
0.931236278459782 1
0.872107947368185 1
0.655184797236062 1
1.30398889994022 1
1.07570464278013 1
0.782751140379342 1
0.441917622902569 1
1.34657902783675 1
0.702255834089341 1
0.977195196741147 1
1.22828117052201 1
0.52504208232179 1
0.996077525463257 1
0.683049633493766 1
0.878832001173764 1
0.817275869856835 1
0.821182916916189 1
0.684191560962131 1
0.424142800178566 0
0.493121447858593 1
0.619399464009369 1
1.26038192186583 1
1.09635842616433 1
0.936561448989912 1
0.632616854612697 1
1.18379773915593 1
1.3929100991194 1
1.37745246802285 1
0.627350527819259 1
0.414332364340338 1
1.16238492595666 1
1.22440408765233 1
1.24051968970658 1
1.18289294973713 1
1.59835130208924 1
0.971849907483712 1
0.687134872395357 1
0.606458278817398 1
1.24928268040307 1
0.705520746331518 1
1.21662888922201 1
0.601032249116732 1
1.32034115869299 1
0.770693439303008 1
0.773252423114015 1
0.432852817585654 1
1.09873533949668 1
1.15116685697865 1
0.985843953451973 1
0.863825169118742 1
0.673924593945015 1
0.804113706170061 1
0.888839646535747 1
0.218367484711037 0
0.803492280891534 1
0.906874429380568 1
0.968938441847333 1
1.00379237880696 1
0.792652625001137 1
0.62319364187395 1
0.491754428768849 1
0.643843301287249 1
1.07810192076301 1
1.3071394003418 1
0.843825336336051 1
0.882540798955873 1
0.555171534122748 1
0.841401378129586 1
1.05150823283873 1
0.753460049892181 1
0.418105247697563 0
0.481827051053088 1
0.865304950785242 1
0.96461854009049 1
1.17505029746533 1
0.667601592742853 1
0.448014275326475 1
0.730195140770186 1
1.08810405282518 1
1.03636439422301 1
0.869134753729481 1
1.38621044077252 1
1.25201863509374 1
0.647045817580285 1
1.2445916887303 1
0.389553187965822 0
0.957862500414354 1
1.40266029430315 1
0.43007882585776 0
0.945610342642742 1
1.18333034842493 1
1.57868076907236 1
1.15424359274429 1
0.659868325321259 1
0.566382056900346 1
1.10562207227 1
1.39113195588701 1
0.588992313961249 1
0.550544370196658 1
0.61045810871411 1
0.744250896714478 1
0.902011577818494 1
0.659069235365297 1
0.634550478745731 1
1.04792831615691 1
0.575368222879169 1
1.04128733759978 1
0.751281035288373 1
1.15813292107176 1
0.817208274076509 1
1.13446008705901 1
0.932824893289206 1
1.18648960677387 1
1.07057479939641 1
1.50197299555192 1
0.804662584819785 1
0.870411970594032 1
0.87222778054424 1
0.738528833684436 1
0.608021488610714 1
0.963193635946441 1
0.79212556102964 1
0.953448854286768 1
0.551124402448758 1
0.323457007179291 0
0.562289154265418 1
0.811398265195793 1
0.586377357127497 1
1.01877530820743 1
0.736882409240992 1
1.32338521065014 1
1.16805532825707 1
0.328393248736763 0
0.924491443360919 1
0.482757114136237 1
1.35384047188474 1
1.23433479049544 1
0.483777903849821 1
0.401794653786852 0
1.04990747898877 1
0.730090243814307 1
0.44944010695562 1
1.53946124114768 1
1.40735878512624 1
0.654088209183449 1
0.814298093427617 1
0.700722529563842 1
1.00227372905561 1
0.883802864115597 1
0.977972234031827 1
0.998747803399432 1
0.934662492880619 1
1.02906013327294 1
0.58409093841043 1
0.756507508735591 1
1.3747357850442 1
1.24647530177819 1
1.12803275864185 1
0.659512239703142 1
0.626095415377219 1
1.25366935964409 1
1.45574288316202 1
1.05188743961066 1
1.08791078358004 1
1.13773930842322 1
0.720737027033602 1
0.945928506141865 1
1.26637506908956 1
1.06472028900296 1
0.964071360337763 1
0.75280554750697 1
1.02727763717476 1
0.558155035549889 1
0.902982641539836 1
0.983405150810768 1
1.46455056828335 1
1.32498130136435 1
0.659981968910855 1
0.970337559979339 1
0.982899113715101 1
0.537256762537496 1
0.891525512895163 1
0.814513000819477 1
1.13263640238147 1
1.21245428450719 1
0.647329157025355 1
1.53910390147906 1
0.691931088445806 1
1.2206763808756 1
0.455905850947158 0
0.338250929140181 0
0.772005226993977 1
0.83454510103306 1
0.84148986504334 1
0.720873742848685 1
1.1469715182441 1
0.315258944683501 1
1.25238908799586 1
0.953429623744375 1
0.480459731570451 1
0.573936350368423 1
1.07230321004496 1
0.785277437621909 1
1.11748991454327 1
0.912011211050733 1
1.0603438134946 1
0.891777265893345 1
0.895142185053603 1
0.795352354863043 1
0.929737511807826 1
1.01827042917771 1
1.15505152053469 1
1.43268175130875 1
0.53266414925085 1
0.917720719934289 1
0.936531688253659 1
0.574438896619494 1
0.852629983561057 1
0.773710371126253 1
1.19541377004414 1
0.563527125552402 1
0.821385273178261 1
0.656455184345853 1
0.778723939771657 1
0.846946514880811 1
1.13003628687741 1
0.961203614588249 1
0.978409455728246 1
0.979962688094 1
1.3402339261837 1
1.04551902064272 1
0.659528946350248 1
0.869883864111627 1
0.607726696638683 1
0.965891092575142 1
1.20701967595256 1
1.46857288428557 1
0.303127957705448 1
0.773619979159482 1
0.9356736268658 1
0.861222791386764 1
0.960298907595284 1
1.75131427627855 1
1.19011408595443 1
0.833555154411241 1
0.735073344021642 1
0.598120105459945 1
1.16529183211739 1
0.360973689803199 1
0.552685771225738 1
0.925693484685071 1
1.31629373537219 1
0.963320619890244 1
0.681843131270295 1
0.71901011662191 1
1.10083465318679 1
0.362544249274183 1
1.0529792354245 1
0.775050980157815 1
0.853420829511879 1
0.922710811145814 1
1.07091620656726 1
0.712595001200302 1
1.20978203704551 1
0.484051729931439 1
1.31243354217945 1
0.675807621579051 1
1.48741402144285 1
1.21705929376681 1
0.988416266292964 1
1.22552417053553 1
1.47742850287261 1
0.992876754150542 1
1.40821432720377 1
0.972656456266794 1
0.539750526634393 1
1.16580763386343 1
0.913389732762153 1
1.17951684968797 1
0.858809048821809 1
1.19526455557506 1
0.68695908462259 1
1.35604115203416 1
0.863155431060686 1
0.534543174628323 1
1.55622085089019 1
0.816063180878641 1
0.832330680355383 1
1.52887522770494 1
0.649995517528555 1
0.724354946684535 1
0.799790924411888 1
0.398924299672976 1
1.49434856941853 1
0.837304731459283 1
0.721391114128392 1
0.951834239357203 1
0.517138715208827 1
0.517518105177696 1
1.04837909809303 1
0.526419363334038 1
0.696643966025221 1
1.19831743787746 1
0.066279886754527 1
0.999947893018058 1
1.0782816628013 1
0.404252681890088 0
1.38801288886589 1
0.975707623025862 1
0.741827768850336 1
1.5741255764116 1
0.525287960890397 1
1.08485427499963 1
1.13021491170513 1
1.09941650158622 1
0.60091504783346 1
0.736322193580637 1
0.676096920827948 1
1.07859779924255 1
0.78162002731526 1
1.0714531472383 1
1.37517251111333 1
0.892046834514062 1
0.800174075457062 1
0.486214889536329 1
1.21331601666681 1
0.437531220086058 0
0.836907404299974 1
0.758315317651174 1
0.810658800436243 1
0.931587990506466 1
1.03684568552118 1
0.913559037599724 1
1.02858687397728 1
1.35275289599403 1
0.309027128404877 0
0.638581317313407 1
1.25878450561028 1
1.07518198101705 1
0.992863820699421 1
0.558207081588983 1
0.883494722940741 1
0.663681559312882 1
0.729353194718637 1
1.31650037772301 1
0.781048853813129 1
0.621367292765104 1
0.986732886167091 1
0.321300070792859 1
1.71421784710497 1
0.927630991459237 1
0.681983308606978 1
1.0702253178511 1
0.843425193942733 1
0.393468424604039 0
0.485069623709383 1
0.826955900040101 1
1.09255983269788 1
0.936076714558096 1
0.458079894813993 1
1.01941369820523 1
0.752781676885481 1
1.08711763481111 1
0.650961176490685 1
0.739221724999422 1
0.579983244811781 1
1.12121551707459 1
0.770818679210258 1
1.07100767117508 1
1.05277353644543 1
1.02742530116374 1
0.964304545874009 1
1.1693958824003 1
1.3210938039587 1
0.531785748070134 1
0.55672744212411 1
0.974988235111079 1
1.22287220756546 1
0.743403831443622 1
0.955944982756942 1
0.697575981050881 1
1.4233452489804 1
1.42712756526777 1
1.39558488007059 1
1.15098889655959 1
0.774157748482768 1
1.33591336893317 1
0.571954373516986 1
1.53684768290912 1
0.860256991223264 1
0.648388368480131 1
1.15245138418008 1
1.08917531456584 1
1.72160679542457 0
1.39513400561018 1
1.16266755734868 1
1.16382154593351 1
0.422173825073659 1
1.51471746942488 1
1.29871358937576 1
1.28603074251423 1
0.794924897731227 1
0.730473065840783 1
0.940778329352037 1
1.1810508415889 1
1.09018634771101 1
0.761773015380385 1
0.0946630975049853 0
0.618813896909137 1
0.743395582742249 1
0.841247038832508 1
0.598048424576659 1
0.750749822970851 1
0.639144107865927 1
1.08136212932079 1
0.506163780967588 1
0.631979696223163 1
0.680749408247261 1
0.672597827847182 1
0.564850355592194 1
0.758021863179565 1
1.23300267081578 1
0.932046583983844 1
0.996892771532878 1
1.13129111268672 1
1.01221642703086 1
1.01703761309265 1
0.74246111489685 1
0.41515661288823 1
1.50488700364291 1
1.25582379377175 1
0.553175589177427 1
1.00494481595523 1
1.17073729360492 1
1.02878396382822 1
0.917456938206474 1
1.36785432501034 1
0.754215590450268 1
1.22999833874639 1
1.00223268462627 1
0.832634992983657 1
0.783330719423585 1
1.27852319891317 1
1.19548171306157 1
0.674749575587488 1
1.43325609461361 1
0.870011729572343 1
0.610195914178327 1
1.28379616539448 1
0.934164584394723 1
0.394368471005231 0
1.05369720274018 1
0.974859220565632 1
1.02668279374383 1
0.405832587485018 0
0.850052986609069 1
0.954688827456238 1
1.21402044922494 1
0.431424580264429 1
1.12590903443649 1
0.526559087992152 1
0.833079605040345 1
0.777892254353561 1
1.14705602074314 1
0.900353021379392 1
0.916834335021814 1
0.648419792237354 1
0.185413988514472 0
1.59106583120353 1
1.05880399245401 1
0.354224298144631 1
1.2354608744124 1
1.37362095357817 1
0.768759097286833 1
1.09204022192574 1
0.81375017902907 1
1.18920292942678 1
0.907123257117897 1
0.872051671882472 1
0.681084435572205 1
1.22201038086891 1
1.37518057154338 1
0.877266426058936 1
0.916545113709862 1
0.740140851413643 1
1.10138040410876 1
1.39462080745248 1
1.61769482525856 1
0.763427268486601 1
1.34227250224988 1
1.17071703970169 1
0.454048836247 1
0.883772159284473 1
1.20801653245537 1
1.24898472823651 1
0.762731768110165 1
0.865904960791781 1
0.928531155245365 1
1.51129892997825 1
0.862772044160244 1
0.409815045472214 1
0.523022679456976 1
0.943701868128254 1
0.789198525480221 1
0.850463212671886 1
1.31125504556351 1
0.731049461493251 1
0.99453116024254 1
0.449420793325923 1
1.29796334755614 1
0.857299712059404 1
0.990275661581892 1
1.08821973007643 1
0.565506418734911 1
1.00272243173106 1
0.828705179918407 1
0.939036780787536 1
0.571792215832137 1
0.957514740275699 1
1.06998457987612 1
1.5738828507503 1
0.896819075641111 1
0.992226836983804 1
0.916882750189967 1
0.704733401418572 1
0.95519862367956 1
0.212848707013566 0
0.98555444035946 1
1.2554679375098 1
1.62280507321062 0
0.927734101289124 1
0.602066999798266 1
1.08347497203698 1
1.4108770962313 1
1.5304099594256 1
1.22583474254188 1
0.384611340338724 1
1.38211135586959 1
1.13697941559165 1
1.18812633657408 1
0.616392384530144 1
1.2323207929552 1
1.32614545104091 1
0.944382977725969 1
1.34523810893835 1
0.838155948874068 1
1.18161358234811 1
1.10242959995114 1
1.52435970563845 1
1.17518205262735 1
0.20827031140066 0
0.889222706020864 1
0.448998597337782 1
0.810511538149502 1
1.44695804124625 1
1.45025881145653 1
0.703410933356363 1
1.07762473577171 1
0.486753293673101 0
0.670758696265593 1
1.26142268973986 1
0.719242690890479 1
0.858884446902116 1
0.297488589937154 0
1.1569624840131 1
1.34205972752699 1
-0.0842440967439983 0
0.487199869383324 1
1.0186649858575 1
0.855388997068112 1
1.05063127667444 1
0.382256425264265 1
0.470683088711519 1
1.14142171000743 1
0.744573954204972 1
0.484402545874584 1
0.724302607735555 1
0.615230585368583 1
1.14000245892251 1
1.1409892984182 1
0.467558574891842 1
1.4787586636476 1
1.08268606489693 1
0.957980374586069 1
1.17747270278968 1
1.08088747669531 1
0.886726927096624 1
1.01393902659341 1
1.06991844760655 1
0.576236097581015 1
1.04224248647602 1
0.733349684465969 1
0.417010764267266 0
0.980336787365376 1
0.974553707620529 1
1.11832193502151 1
0.885128252855972 1
1.36108535844593 1
0.494189930824517 1
1.57403517725926 1
0.880424424386062 1
0.885780423463551 1
1.30675946594097 1
0.597102521270757 1
0.909203648574342 1
0.527504146006158 1
0.365626851609235 0
1.23987917825019 1
0.441306472610986 1
0.808285792922262 1
1.13109530420759 1
1.13312837137566 1
1.29360110868473 1
1.07017194630321 1
0.886441376820414 1
1.17857086540081 1
0.874166124277082 1
1.33040280183533 1
1.04101788855608 1
0.727468322753381 1
0.685609247183642 1
0.435781472528484 0
0.370993424398734 0
1.09562046149322 1
0.793760860551847 1
0.641084750444887 1
0.868534675543636 1
0.683784291380701 1
0.830851147838129 1
0.819782542510768 1
0.624799859629656 1
0.978172202545402 1
1.18989144483007 1
0.893806790184703 1
1.05614484031484 1
0.402467390099392 1
1.42301484303483 1
0.868967597943439 1
0.758307033224446 1
0.862103756845951 1
0.959039227731804 1
1.04204839045451 1
1.14031519460903 1
1.19515305322295 1
0.919491679870806 1
0.703194591093314 1
1.60738468089709 0
1.06799812772927 1
1.16011986858082 1
1.03596436969439 1
0.351053033946812 1
0.969747840678636 1
1.10758403446794 1
1.29553874850711 1
1.33854923066803 1
0.28779422600435 0
0.947974301762354 1
0.588543841334847 1
1.26074496329783 1
1.02438415929558 1
1.59836197834558 0
0.0063489189158257 0
0.960679459222767 1
0.668691497734228 1
1.03725293919571 1
0.819887810914916 1
1.34487374291908 1
0.6673309936691 1
0.715313864277513 1
1.53182096385647 1
0.731970076017259 1
0.919159989145117 1
1.02274097699989 1
1.2624767675334 1
0.612153567483267 1
0.629782950716599 1
1.07289283224915 1
0.837582177707447 1
0.79604010078878 1
1.01122762263286 1
1.12313471418625 1
1.12226273024195 1
1.08239686793508 1
0.957158912853262 1
1.02859996260166 1
0.716766603532946 1
0.701395421758549 1
0.89064172598001 1
1.15238492518645 1
0.970280603786444 1
0.70555091065244 1
0.313160709290332 0
0.352023420689191 0
1.40861337278814 1
1.53214830841545 1
0.710358634422018 1
1.35320777140031 1
0.828411703543115 1
1.15736750591979 1
1.59720637251945 1
1.18635586149647 1
0.733972611978684 1
0.758967858639507 1
0.979020938106557 1
0.883490505540842 1
0.961741572495014 1
0.551600026280866 1
0.793682222991154 1
0.968774971714561 1
1.10592638490569 1
1.64291792009004 0
0.694818907384581 1
1.27665208021788 1
1.03820972052973 1
1.33971098778242 1
0.569531750858752 1
0.91511454604196 1
0.755262954336578 1
0.890126456859433 1
0.827674183566664 1
1.0770909837994 1
0.772389218988335 1
0.862423112857336 1
0.659894837311741 1
0.947927121318041 1
1.34759153342888 1
0.716932528385356 1
0.825201467949442 1
0.975085263338609 1
0.569197062621261 1
1.03687062529908 1
0.68908901256599 1
1.11453287929438 1
0.659751090516154 1
1.2104305270732 1
0.627852549248193 1
1.29459042124047 1
0.766360949280417 1
0.67594040751396 1
0.841271919488658 1
0.612272567583524 1
1.21171091552089 1
0.770031753245316 1
0.334447756430902 0
0.628302881662902 1
0.694996663836724 1
0.911349616409533 1
0.986845995036794 1
1.2628588440503 1
0.298537149516379 0
0.449035432769879 1
0.907076066943726 1
1.42669153074977 1
1.32214594315656 1
0.256755824152923 0
0.995298476196156 1
0.551775300429866 1
1.09946158808988 1
0.512167468676526 1
1.19943734364612 1
1.27507894481721 1
0.294633924281211 0
1.13066472188529 1
0.721343999098398 1
1.05344413278055 1
1.11559491404478 1
1.03456573340347 1
0.977953768784112 1
1.30779100221835 1
1.06700096984962 1
0.431147705763285 0
1.26111358458618 1
0.958996579602676 1
0.775612051216289 1
0.605949979429028 1
1.53304196303144 1
1.08430715039819 1
1.05282960820632 1
0.586922659083515 1
1.2800507232124 1
1.11560445471585 1
0.568230454626212 1
0.792691717434578 1
1.13983574250545 1
1.62958306478533 1
0.980416328939648 1
0.970562006534365 1
1.15023509493807 1
1.25684752883634 1
0.771829807492511 1
1.1776105866933 1
1.27882920082858 1
1.06690456047868 1
0.974534253484802 1
1.15220942207049 1
1.15502211653008 1
0.902817591220336 1
0.914113516103101 1
0.907524066365181 1
0.679776747135973 1
0.902734668528247 1
0.530737988067845 1
0.76109304631821 1
1.63018214889866 0
0.61428114257343 1
0.630337797567142 1
1.42607673784763 1
0.70014786603196 1
0.576358538591845 1
1.15679716425653 1
1.03844906704936 1
1.15090143685723 1
1.13922001563626 1
0.761747190671433 1
0.208371476260255 0
0.60511182861639 1
0.837293734781245 1
0.909190564087111 1
0.969963210074671 1
0.673626827911563 1
1.03481944701293 1
1.13778021801777 1
0.534794247727696 1
0.976378092098744 1
1.28097459906143 1
0.823442161175609 1
0.984599514096669 1
0.964938052949574 1
1.07360512528552 1
0.941678373465369 1
1.19379867977317 1
1.44245244178431 1
0.988787277018801 1
0.913373866715194 1
1.02684302752092 1
1.2827432967487 1
1.02639270845097 1
0.788821015684661 1
0.872122188993231 1
1.30618820301135 1
0.951596414979139 1
1.02329799769807 1
0.817523473329356 1
0.953255321619363 1
0.926188124070336 1
1.04980807301158 1
0.817212221891777 1
0.798787843145409 1
0.971150303549879 1
1.51484432896664 1
1.09869127980068 1
0.577419937242126 1
1.05353053716526 1
0.682862728975636 1
1.14225810372643 1
1.12248766516988 1
1.3669661914612 1
0.997511212189475 1
1.4478717213048 1
1.06503044974517 1
1.01535395386262 1
0.332510605642222 0
0.430257093243767 0
1.13954056075955 1
0.76496368248736 1
0.338369399495668 0
0.583269245877619 1
0.421630709865183 1
0.940397596479624 1
1.36267849608285 1
0.87887516992496 1
1.07331059850284 1
0.894865347702345 1
1.34977411039237 1
1.0750724747008 1
0.738717954909466 1
0.647585835455283 1
1.00412805677206 1
1.09407554455273 1
1.32314192733498 1
0.72158702474953 1
0.725645708120391 1
0.852751443587484 1
0.66716720556503 1
0.667874124429569 1
1.12524934351935 1
1.0308506837861 1
0.702236575355104 1
1.02878734910053 1
1.35734659436492 1
1.06996144805249 1
0.799468334773495 1
0.975717188511534 1
0.557302716175649 1
1.18965136838805 1
1.06233859238754 1
1.07542828128394 1
0.597681003034159 1
0.668233548915701 1
1.24352376261017 1
0.649656997003258 1
1.22065231921715 1
0.689500512716432 1
1.04020954132829 1
0.362935771603209 1
1.12757021323551 1
0.569846788197699 1
0.828191726274233 1
0.934016458999879 1
0.48271889697949 1
0.489438576333933 1
1.07927842144547 1
1.21265196597163 1
1.81265102206519 1
0.880830774851803 1
0.570452587653407 1
0.946082563404582 1
0.519774919409127 1
0.846276779663451 1
0.599782332576483 1
0.729070595557897 1
0.873303391462495 1
1.46282269354787 1
1.23287566220079 1
0.748861882199789 1
1.37856044970766 1
0.872762714356123 1
1.10876738688173 1
0.811192561150735 1
0.483180038326539 1
0.892041849019983 1
0.432285368035062 1
1.47558474095358 1
0.905510656081074 1
0.916210866935798 1
1.12431321929475 1
0.703672493892785 1
1.0343700601726 1
1.38315910072592 1
0.849034025270513 1
0.831685345314337 1
0.466052406566119 1
1.55525698856386 1
0.909308293530806 1
1.05400076820341 1
0.605073164287668 1
0.868246267360467 1
1.08175396795442 1
0.729400663101367 1
0.753627785354739 1
0.427864061811342 1
0.579764370042227 1
0.99720116758452 1
0.794507237647375 1
0.579553555724462 1
0.953201128738313 1
0.632090245070624 1
0.825828485333061 1
0.68663224034141 1
1.41095283552524 1
0.555475484337857 1
0.31389540382565 1
1.24489194491555 1
1.18227444518256 1
0.918340434348633 1
0.584230496006848 1
1.21264516557338 1
0.83829881825747 1
1.22628686710327 1
0.985294528067878 1
0.316659960226016 0
0.949418159088213 1
0.892542050596633 1
1.11060322223412 1
0.653438625076316 1
1.19164910466363 1
0.436774827953295 1
1.40377024830393 1
1.01064366395469 1
0.693854761019993 1
0.529093407791348 1
0.826713397305689 1
0.557916672724977 1
0.370992125227562 0
0.887292893972733 1
1.09485874369262 1
0.856145278684369 1
0.652992129082519 1
0.938680478369505 1
0.913036899679059 1
1.07905663758842 1
0.840874937218531 1
0.991490901299254 1
0.921093503287572 1
1.10173309605724 1
0.762402492890036 1
1.02036976148344 1
0.672036308747492 1
0.0798072067039274 0
0.55959188934703 1
1.24854807503531 1
0.745983486858351 1
0.90086652699527 1
0.800413230673087 1
0.329314368186636 0
0.918700550579241 1
0.931656569763994 1
1.31037934645491 1
1.16311710733305 1
1.68766751257778 0
0.864718531947755 1
1.08234488196038 1
1.11900311399222 1
1.00637131030815 1
0.617405622467764 1
0.918739025362085 1
0.930953211855702 1
1.39231387250901 1
0.616494540271108 1
0.526212689294432 1
0.925012029536028 1
1.24282170975852 1
0.839257446684576 1
0.936956557629524 1
1.23690100008576 1
0.660596555552078 1
1.3391978445237 1
1.01657037973285 1
1.33556488849075 1
1.05443937328923 1
1.15738416264299 1
0.453147071826289 1
1.07132539663284 1
0.878991883425713 1
0.604017908285707 1
1.24144568892808 1
0.741005064474078 1
0.871875919900522 1
0.714688815996417 1
0.678586366135449 1
1.07979319928146 1
1.66399266396753 0
1.15292551187835 1
1.73626478623203 0
0.775563497552663 1
0.414591658972006 0
0.557281150854364 1
0.869990961002703 1
0.533505059957002 1
1.11676373680857 1
0.978608120860304 1
0.857681011768182 1
1.10542580582904 1
1.06104103788867 1
0.73732226388542 1
1.07484289305342 1
0.600585968160688 1
1.30024471960585 1
1.33926217004938 1
1.16167211604524 1
0.450353526202278 1
1.66947336222324 1
0.485902421073896 1
1.12157401998202 1
0.902894068842021 1
1.27723236507296 1
0.797323673588487 1
1.03410440942683 1
0.776956107671069 1
1.29474539076605 1
0.389003039543855 0
0.325050031899121 0
0.908997434696616 1
0.723605232569744 1
0.769141593253867 1
1.25499113997363 1
1.0588643733504 1
0.94917911705122 1
0.887095316805991 1
1.58407486192014 1
1.40662822660424 1
1.24536018127823 1
0.413210097979863 1
0.676075045164882 1
0.438187809369137 1
1.26413504021753 1
1.79107075156165 1
1.04881090068643 1
0.830757976038537 1
1.35179143178376 1
0.589466735650366 1
0.875893049312239 1
0.75124687093184 1
0.412053200786769 1
0.877115215387351 1
0.934358270998249 1
1.00344528837692 1
1.05448080653263 1
1.1087741961111 1
0.896890169349962 1
1.43021862626807 1
0.70643234993496 1
1.6065380032344 0
0.99563604887882 1
0.98078547643986 1
1.03205436777928 1
1.22268246170863 1
1.23376316488872 1
0.694459204086767 1
1.18584914126706 1
1.45600357509992 1
1.09442847350806 1
0.766115671315438 1
1.1596964754758 1
0.834193596389017 1
1.09950279158635 1
1.04753471622336 1
1.0623871896584 1
0.918508031747892 1
0.858069485625669 1
1.08878756521881 1
0.455237631766215 1
1.64642047621928 1
0.909338741542668 1
1.15419280565072 1
1.03101964064576 1
1.11424757455012 1
1.17872931723505 1
1.04649148876049 1
1.04768377140687 1
0.870089308079501 1
1.16396960906034 1
1.10019057347148 1
0.579101441259975 1
1.21627670771267 1
0.68704157922946 1
0.9332004109827 1
1.1151256094933 1
1.45101347049365 1
1.28817482005477 1
0.893244366951188 1
0.768015495146416 1
0.781229143276641 1
1.06394256121896 1
1.13603227912641 1
1.10759132312526 1
1.45205505134103 1
0.315461800121686 0
0.989506915484402 1
0.589653135462382 1
1.1096376134206 1
1.11141013007597 1
1.03811992263453 1
0.579682312735852 1
1.0354059301528 1
1.03381897292107 1
0.744629051372309 1
1.1556662680371 1
1.08229012447533 1
0.367795466231794 1
1.1229007076357 1
0.88030325785723 1
0.623323815526687 1
1.49851556249154 1
1.31655690080302 1
0.649253360011044 1
0.78312115527734 1
1.10040728500824 1
1.28603064940288 1
0.92854519795126 1
0.510696184442059 1
1.12366599607628 1
1.02532847809153 1
0.580445005465076 1
1.06019713167686 1
0.925145762948145 1
0.546091096865888 1
0.917627503502582 1
0.885339468403757 1
0.957425345649457 1
0.860475310496617 1
0.995240474604719 1
0.891056568189971 1
0.931962004630042 1
0.789550845652162 1
1.07230377541386 1
0.4824455961437 1
0.53222787598564 1
0.855771196839466 1
1.04886211762648 1
0.696335490677941 1
0.715391961168116 1
1.65553001470104 0
0.885049233383688 1
1.38385806084544 1
0.748125341919888 1
1.40522462337325 1
0.378963267699742 0
0.86377128414796 1
1.10482095702325 1
0.571534913761032 1
1.08887429522895 1
0.726432129525706 1
0.667136344802011 1
1.16184284275757 1
1.04359951677499 1
1.35714685534556 1
0.757897474176877 1
1.24983669344997 1
0.920998583070432 1
0.953243346145373 1
0.827273496699583 1
0.828444416617124 1
0.753039245865304 1
0.957366572585747 1
0.992915127216119 1
1.13392330045141 1
1.17483782627384 1
-0.13438011434668 0
0.830112806000559 1
0.943097908050917 1
0.688236448465311 1
1.06864452576124 1
1.32127868347831 1
1.12872507411465 1
0.791698194183123 1
0.875143015095449 1
1.01401389570826 1
1.07623899866132 1
0.395113824182148 1
0.739480690203319 1
0.676325175156445 1
0.855614398053669 1
0.96430175673159 1
0.521119204819613 1
0.900104042501337 1
0.906446231359719 1
0.448243124523394 1
0.859673363917972 1
0.907987414693446 1
0.662876424666747 1
0.898761492185535 1
1.26836072502836 1
1.09094442089083 1
1.21702359548752 1
1.02410681399533 1
1.12979552810364 1
1.42283196401485 1
1.06890952357869 1
1.10839310967414 1
1.03637799355101 1
0.920350784961693 1
1.4576726939197 1
1.01109601779605 1
1.4220360588892 1
1.1561083221073 1
1.01413367058873 1
1.07685643600432 1
1.00319903021371 1
1.6081505402841 1
1.15994049274724 1
1.45949317717047 1
1.09754563932489 1
0.749077478060685 1
0.760043962949759 1
0.907837495531542 1
1.38231537588988 1
0.704351300425211 1
1.31848972776757 1
1.28450464181246 1
1.65747814651519 0
1.38195377483171 1
0.978051401637845 1
0.782849664828078 1
0.530093671911141 1
1.03280176025739 1
0.891410671101645 1
1.22977651415328 1
0.873772548839767 1
0.472582253005589 1
0.581761680952239 1
0.746094559837063 1
1.42847282978455 1
1.34071188395875 1
0.586566196035697 1
1.19286066391011 1
1.1251559553387 1
0.564391096227896 1
0.651792943852437 1
0.866332869064303 1
1.06792129396566 1
0.82152684541255 1
0.621781094392664 1
1.08774280119442 1
1.03204495735647 1
0.782136706580958 1
0.521312958798414 1
1.00835130177501 1
1.22176230354203 1
1.16961162603251 1
0.948917947758787 1
1.44789221611887 1
0.66775101213403 1
1.30652082376089 1
0.914890320310285 1
0.799322062872821 1
0.752209405408247 1
0.62555918180941 1
1.21754561509629 1
0.507279470610847 1
0.550493796769281 1
0.518453673136281 1
0.646000506708292 1
0.746289859931241 1
0.702811414976181 1
0.941806656622027 1
0.320997820022404 1
0.807582443664654 1
0.699416886041954 1
0.972413566073379 1
0.729406840732331 1
0.7487682991919 1
1.230265165788 1
0.759669755536827 1
0.884274658267147 1
1.49351922599255 1
1.19423014443572 1
1.24500488963492 1
0.707943065246131 1
0.781784338336408 1
0.69461019677145 1
0.679323397448108 1
1.25093066635539 1
0.738151695749943 1
0.740985152840323 1
0.296941571229299 0
1.06802131279419 1
1.27970890445684 1
0.923623412854247 1
0.986657870662808 1
1.36917954978357 1
0.360110147229693 1
0.928812416829655 1
0.941622055073896 1
0.708134346367102 1
1.06089899709577 1
0.827727417753023 1
1.14242465840141 1
0.452198788872363 0
0.787862962761262 1
1.63094442349096 0
0.827603114642745 1
1.03655712210609 1
0.832941676549533 1
1.03461002464692 1
1.29361130660473 1
0.931296028727156 1
0.838215823213594 1
0.468614618092739 1
0.816600923662608 1
0.871932474991363 1
0.727458340034324 1
0.822720874948177 1
0.979525007253779 1
1.30530894263188 1
-0.0190815440081679 0
1.51871034457816 1
0.925028520569597 1
1.00223828863937 1
1.2440952077697 1
1.4155210636072 1
0.230364011380755 0
1.34914444275043 1
1.06892198065704 1
0.714950601406473 1
1.05830329969089 1
1.00443669643832 1
0.830074890460461 1
1.00968417279638 1
0.577864874890704 1
0.64510162050658 1
0.310105511098743 0
0.610568249928883 1
0.648794352186934 1
1.41550824131245 1
0.632589998091942 1
1.11180469627832 1
1.13966891068744 1
1.27666927312053 1
1.52574038026126 1
0.698406752726761 1
0.464595714704795 1
1.07836804898257 1
0.434181248194281 1
1.51795253634252 1
1.1147103097807 1
0.929756035110447 1
0.890886265897555 1
0.900928667342397 1
0.563808014346385 1
0.677088733445544 1
1.54139400707966 1
1.2895210322865 1
1.41773507977361 1
0.80572652974447 1
1.06380506156016 1
0.473462740813985 1
1.268451278338 1
1.11466267555377 1
1.05709805342593 1
0.788091505500842 1
0.595775789631303 1
0.921917034299755 1
1.43114739039344 1
1.08347861834783 1
0.969217819059052 1
0.810456925230302 1
0.685467183521057 1
1.17312982088884 1
1.07050647405725 1
1.22399570655724 1
1.39378226591104 1
0.684485857754841 1
0.893858936323778 1
1.22512283314773 1
0.869078725335929 1
0.705292801422631 1
1.40898000667546 1
0.868513972604802 1
1.20245244258945 1
0.739043264544852 1
1.30344517463254 1
0.886084170984539 1
1.39668352277533 1
0.997095073814367 1
1.320911907101 1
1.17448854685462 1
0.812334098411346 1
1.29708106150413 1
0.980242274324474 1
1.36959587040621 1
0.979535419378721 1
1.1397628356455 1
0.765590489345286 1
0.90620211810751 1
0.797289620206066 1
0.671657608841368 1
0.961694430522376 1
0.763924834788164 1
1.35416628489812 1
1.47768249750447 1
0.75524739966528 1
0.93177610891847 1
1.02063076287163 1
0.471576151744193 1
0.676974759755253 1
0.71335863969905 1
1.35683233357306 1
0.766616250929747 1
0.892838796359765 1
1.32073389114815 1
0.987761147939107 1
1.25085511422704 1
1.11376945211096 1
1.0264666730538 1
0.743407103692356 1
0.688402188775005 1
1.41911085380071 1
1.01226395903922 1
0.77524296906637 1
0.823266772673729 1
0.96429799783214 1
0.93920724958356 1
1.17602649672029 1
0.781267883104716 1
0.603691800552682 1
1.09328044798922 1
1.16960715881235 1
1.11242107917316 1
0.560429362837719 1
1.13507730152384 1
1.27405326255958 1
1.33792217326169 1
1.0179355120828 1
1.22841755391384 1
0.707828151395031 1
1.23662008618952 1
1.00150733197139 1
0.766209286688021 1
1.1075046727428 1
0.932923183739985 1
0.985411047212897 1
0.757535437972015 1
0.854695440655923 1
1.31506837631183 1
1.10507056350719 1
1.0969439913318 1
0.605100805514784 1
0.879847911915708 1
1.1801782457067 1
0.847970694040576 1
0.941750858235619 1
1.54353572760703 1
1.24426682709386 1
0.756179832307835 1
1.06565141248313 1
1.15040321737096 1
1.01547348603288 1
0.938221147932109 1
0.812542738056708 1
0.330809059218869 0
0.752358257291503 1
0.143624138836659 0
1.30599992809469 1
1.05983377193125 1
1.41137718022759 1
1.03237188131981 1
0.181375262667756 0
1.22362787670446 1
0.57098066544158 1
1.19984159564397 1
1.11388718801016 1
1.29636734922063 1
0.597850091047079 1
1.15915062308211 1
1.4238868754192 1
1.15313656561065 1
0.972430103664239 1
0.844736687457286 1
0.82617135510503 1
0.666441772732658 1
1.36221919711392 1
1.92508357195448 0
1.5969945888821 1
0.807521266848005 1
1.10868932590311 1
1.36356071435213 1
0.863379129945496 1
0.465404595149382 1
0.992644090211009 1
1.12242193705182 1
1.08380503969689 1
0.911374069924688 1
0.903713686903472 1
1.08050912462949 1
0.898448927273914 1
0.48131688886224 1
0.732348259651383 1
0.0385976195056551 0
1.01245703323819 1
1.13238655680651 1
0.754122568534165 1
0.607616051052124 1
1.44537807176966 1
0.739922481398691 1
1.53935085544191 1
1.21479456326068 1
0.788741184370308 1
0.561905087631706 1
0.843139144138311 1
1.55831412440165 1
0.663807408537064 1
1.20517102164273 1
1.432498080687 1
0.773382514787715 1
0.565174084462123 1
1.0613985358499 1
0.78582822975261 1
0.992883024820021 1
0.924710176041621 1
1.26782339400193 1
0.827298684277284 1
1.09629942440464 1
0.92393006588561 1
0.945283459710752 1
0.882893095094045 1
1.02009946055298 1
1.21421938042462 1
1.16836118678786 1
0.677777698118002 1
0.424186742024487 1
0.704542110165937 1
1.13092081595668 1
0.56694927026719 1
0.213659100985917 1
1.00854416739506 1
1.34734048719691 1
1.02780043744887 1
0.775067732732974 1
0.933036898586596 1
0.515561451231227 1
1.34608269327674 1
0.738237879123238 1
0.936803254935248 1
0.706398457528523 1
0.978489313392425 1
1.14145654678937 1
1.26376637798001 1
1.25757422480287 1
0.864917397831694 1
1.29288405927039 1
1.14242987099555 1
0.956359852307485 1
0.902239485026619 1
1.07551087669634 1
0.912130023475088 1
0.845061059452952 1
0.427591281754025 1
0.990578603797239 1
1.00660541700129 1
0.299210054408726 0
1.22705348030713 1
0.563513395290795 1
0.916252081462623 1
1.30494529000859 1
1.06754674828185 1
0.679255170116458 1
0.392243411912251 0
0.751845688747263 1
1.04619254549583 1
0.738196321919685 1
0.792525134900616 1
0.652577050031085 1
1.07495096553139 1
1.19071787680338 1
1.25663779066112 1
1.0002221639338 1
0.645397327678844 1
0.917613150555336 1
1.28777070448063 1
1.3643703558548 1
0.703847474548469 1
0.763050146616587 1
0.377661573292145 0
0.864027219759588 1
0.491472796892308 1
1.08720186540791 1
0.901283691877427 1
0.803021793058007 1
0.440104832504571 1
0.73082805859712 1
1.29950746060657 1
0.818632483658633 1
0.584795940374549 1
0.282415899719091 1
1.15214857373682 1
0.610493677036101 1
0.788620202611208 1
0.706695277937291 1
1.06684332600289 1
0.998122894357685 1
1.46922580343012 1
0.75402291434679 1
1.54483388928689 1
1.56017740601359 1
0.984445136681205 1
0.698694179203041 1
0.784846215130577 1
0.651012514294389 1
0.667550978298733 1
1.46283729010825 1
0.9553786469499 1
1.27513939794741 1
0.464090459524378 1
0.924412897941291 1
0.90046217048367 1
0.790012697468992 1
0.897350136133548 1
0.645701596392427 1
0.840996953159266 1
1.17196738380617 1
0.771052351910629 1
1.51422754739204 1
1.34464956101652 1
0.718133446447434 1
0.773305069909906 1
0.646775100551311 1
0.771613403410361 1
0.682155245364911 1
0.895462638882967 1
0.614756297179658 1
0.972014185839846 1
1.05743701690337 1
0.180388387914465 0
1.68075627515301 1
0.910923989205071 1
1.18851051875918 1
1.48677947347491 1
0.689794520251324 1
0.872784371645725 1
0.628353864242727 1
0.602650296837707 1
0.999298842449924 1
0.779570609626585 1
0.847064327244969 1
0.560318571126309 1
0.891287686465977 1
0.460840568452452 1
0.348035765919099 0
0.22815671181158 1
0.808661372549016 1
0.696315511062078 1
0.600849635803504 1
0.728571702113805 1
0.616759280777635 1
1.08247011035809 1
0.77041882872155 1
0.730346125181912 1
0.899732650076897 1
1.14615728868476 1
0.285189852520211 1
0.548527013468742 1
0.734265188441947 1
0.875931665230437 1
1.22478843520305 1
0.686752954238749 1
0.980666201165661 1
0.805183947054588 1
1.07468047902858 1
0.964119960995627 1
1.45985504851661 1
1.19490669470416 1
1.00294176005884 1
0.142528294449189 0
1.17679650878425 1
0.958766066067821 1
1.2186504345039 1
1.20385634894308 1
1.27830765664302 1
0.70962752080494 1
1.20860705659203 1
1.12754502649875 1
1.13169913322301 1
0.332618343953969 0
1.35912958305646 1
1.19482826700832 1
0.731722522836223 1
1.00865103023663 1
0.932064223444418 1
0.853778571213501 1
0.789671887281198 1
0.913549961596658 1
0.752390561622028 1
0.608427539902355 1
0.817742768118501 1
0.868793964852137 1
0.581808382801403 1
0.730826169041073 1
0.555398213395885 1
1.04076097212367 1
0.85438771627543 1
0.819936187870881 1
0.960609290848346 1
1.47182700403044 1
1.09697531424454 1
0.579389714490139 1
0.831915780773388 1
0.29329293897797 0
1.06034928518008 1
0.981141724903492 1
0.982536920371061 1
1.22317744282247 1
1.22872400250593 1
0.46514138734639 1
0.550667280600511 1
0.922812099815514 1
1.45322200290239 1
0.893089881071641 1
1.37686292388057 1
1.29538701083056 1
1.49562052909211 1
1.00217319314252 1
1.04140325746197 1
1.05204170340561 1
0.998861710964925 1
1.43425744457687 1
1.67053976117755 0
0.906640048883724 1
0.950202241279428 1
0.999507199716258 1
1.61059454354628 0
0.539950055982522 1
1.09042988510875 1
1.31801483633377 1
1.26458135241193 1
0.840067962224481 1
0.702034681938063 1
0.637399380681593 1
1.054692812866 1
1.0557077462449 1
1.91200668619054 0
1.09320699566287 1
1.25465574781694 1
0.726487966979643 1
0.583284716800728 1
0.724474510507821 1
1.373480677564 1
0.572524843668181 1
0.977041984441049 1
0.885938243053308 1
0.806339127518295 1
1.14561187394843 1
1.32222557099826 1
1.33057430721438 1
0.824297160348539 1
0.807382964436663 1
0.996755977470264 1
1.46599530007626 1
0.778246293435521 1
0.741372102458861 1
0.767147933289448 1
1.26528548424989 1
1.15030113768031 1
0.820112877972498 1
1.21223168991787 1
0.766139599614198 1
0.886774254495408 1
0.394936671073041 0
1.15219372826849 1
0.703923731536368 1
1.3213997714614 1
1.01753762495405 1
0.904114710576877 1
0.513665041083249 1
1.27514361283879 1
0.845448745936188 1
0.77657226714614 1
0.451986886810229 1
1.15031616440597 1
1.07797060375394 1
1.25262213863198 1
0.580650297966203 1
1.10863285972584 1
0.67284696709679 1
1.17758764606513 1
1.00759937660353 1
0.952772371012631 1
0.457630583178695 1
1.15023177675275 1
1.41764952189861 1
0.806140324110117 1
1.04929146382663 1
0.90043439514473 1
1.02597947838232 1
1.15101349265882 1
0.894466879411046 1
1.1382231727134 1
1.16889999881627 1
0.646805452668219 1
1.19906173156196 1
0.730300867432956 1
0.780632875015995 1
1.16970670652795 1
0.946720065844268 1
1.40917160098942 1
0.775908582904278 1
0.884236907910295 1
1.13425600524626 1
1.03132490625465 1
1.15975192668987 1
0.81683843503953 1
1.27613629578642 1
0.888388205642714 1
0.994223099608909 1
1.00243496958918 1
0.664471895144643 1
1.2963396906915 1
0.569321636193812 1
0.293828594455108 1
0.543764489534333 1
0.98412383976138 1
0.7343189373977 1
0.982751181753466 1
1.46424976964892 1
0.649238204445629 1
0.359353888588771 1
0.64592072661302 1
1.15453678940655 1
0.884695089926155 1
1.27395017139178 1
0.816971041887814 1
1.89920046139415 0
0.620413103051458 1
0.883902761061742 1
0.819749142520772 1
0.807217750303955 1
1.75848737012675 1
0.552870942448717 1
0.931529385668072 1
1.14639485253842 1
0.710088375877302 1
1.15773890600141 1
1.36346336006639 1
1.11606689218243 1
0.771194698835146 1
1.05555750041014 1
1.01888389621312 1
-0.0616766817757825 0
0.565375437111356 1
0.823464048158349 1
0.77957413295441 1
0.651495327219947 1
0.754027328780809 1
0.823237050693848 1
1.27128837181914 1
1.07771403277366 1
0.92624555547625 1
0.630930354785696 1
1.4736076951992 1
0.742449952678763 1
0.840427963067737 1
1.32122310775877 1
0.609194389770981 1
1.09202187669375 1
0.771890530060205 1
0.136282764432742 1
1.34526473232007 1
1.71049371983436 1
0.9370283665727 1
1.00754409860842 1
1.73846443118461 0
0.39725440501903 0
0.975749933374795 1
0.729911198956511 1
0.515280195019127 1
0.730812129278578 1
1.02115361404327 1
1.21931147893977 1
0.92982609999246 1
0.676710909988427 1
0.650412428678847 1
0.545268296405427 1
0.929631427374002 1
0.951645033794257 1
0.659508819836968 1
1.03730476730771 1
0.953222567293551 1
0.943751426941126 1
0.687850335896057 1
0.866685801139804 1
0.81152119062354 1
0.995193906548273 1
0.466516061791591 1
1.12369110676764 1
0.8164918329405 1
1.5283839287112 1
1.08626256410194 1
0.333893126958832 1
0.926331557399968 1
1.17143732278327 1
1.1768448697801 1
1.16652147834126 1
1.06437898924045 1
1.29775436441388 1
1.05792037872514 1
0.982001901781873 1
1.17175138420302 1
0.773727340050022 1
0.970597022942097 1
0.805973580355279 1
0.727702122005906 1
0.874389077772498 1
1.02660618784588 1
1.14433164100274 1
0.525121546605162 1
0.894812850290606 1
1.04927041105993 1
0.624652345207056 1
1.09780476786832 1
0.897172316011343 1
1.35427949159236 1
0.786602515878185 1
0.557701013224005 1
0.905422832015592 1
1.45609640708036 1
1.46453548712866 1
1.67039500198265 0
0.852857071586926 1
0.663741093265604 1
1.02711576844491 1
0.702827394784524 1
1.03129389015693 1
0.434357330787744 1
0.98060775838213 1
0.752668200494969 1
1.1410456614195 1
0.22058970227949 0
0.927358536379972 1
1.20145670668333 1
1.0834593528397 1
0.986337898709359 1
0.876839192803247 1
1.48350649676506 1
0.773355272836285 1
0.649037968194232 1
1.00072135612526 1
0.813638790383296 1
1.05763291103349 1
1.62929387531137 1
0.945140140264986 1
1.14043903257798 1
0.982941938370941 1
0.618811249839319 1
1.15364913042419 1
0.468115544410332 1
1.21581566877749 1
1.0918026520454 1
0.690116295934888 1
0.535671658788962 1
0.900077053863416 1
1.13559456830644 1
1.3605141919094 1
1.28728822896463 1
1.11630275132035 1
1.37104006426902 1
0.86511350048621 1
0.698577427762692 1
0.842571376067903 1
0.803472704783181 1
0.706946825376488 1
0.425141932327206 1
0.908150749662686 1
0.930779204440742 1
1.50433048271449 1
0.814548517984977 1
1.4890653108546 1
1.13135000986064 1
0.774370889584609 1
0.778149945484155 1
0.641144750268802 1
1.07257193001038 1
0.82543446928962 1
0.883362684463259 1
1.15296077067781 1
1.39717562224953 1
0.764222286076487 1
1.08728443160555 1
0.899839413464841 1
0.809774619908279 1
0.886371798003565 1
0.831440183521644 1
0.780977650306855 1
0.63517187278104 1
1.37018651829598 1
1.17938901809524 1
0.930625772947947 1
0.942357875093847 1
0.996957688516839 1
0.895909262135926 1
0.939029316663824 1
1.12001998529771 1
1.30016999456408 1
1.23140912074914 1
0.994420405391182 1
0.471955926322277 1
0.808047258271649 1
0.653990833910053 1
0.878933343908464 1
1.50926859605529 1
1.12127975357559 1
0.675269045138064 1
0.256458714563739 0
0.681919971021366 1
1.6303755563288 1
0.713226948775753 1
0.687816549195011 1
1.00949034255454 1
1.09324815700493 1
0.82033899093148 1
0.439437151630256 1
1.02668287609192 1
0.827836767413734 1
0.969795471860788 1
1.08700143638181 1
1.43713210643585 1
0.842710755884579 1
1.35314351671234 1
0.960661338305448 1
0.75626279879303 1
0.582919778259719 1
1.00016620704245 1
0.820808916614134 1
0.590973858819692 1
0.542135062964161 1
1.47934794506913 1
0.680550340940653 1
1.27341442124621 1
0.987417911202744 1
0.841135690785703 1
1.03758427705104 1
0.97917641976094 1
1.15617977772775 1
1.00886143549349 1
0.121570727474949 0
0.60373823713173 1
0.7728934213905 1
0.638001494331957 1
0.929336845226277 1
0.483706047813518 1
1.17011492212829 1
0.840240406169547 1
0.854047538907816 1
0.708761682918151 1
0.889214215348137 1
1.39672561460721 1
1.41083757108589 1
1.15537935158346 1
0.987332068889771 1
0.663683541091421 1
0.980599157224788 1
1.02224386101321 1
0.89594737646823 1
1.01582901974499 1
1.07119383251852 1
0.807500726923995 1
1.91201183343686 0
0.709453958356394 1
1.17491663435213 1
1.21922097436958 1
1.28437695303251 1
0.964906777210096 1
0.968915063732742 1
0.916706067978989 1
1.07360778151127 1
0.965700769251314 1
1.23359383000618 1
1.03886469114802 1
0.481791091708207 1
0.947665218338745 1
1.0467509833095 1
1.06788337533422 1
1.02472853288162 1
1.22985942059495 1
0.956604600009779 1
1.30178437156535 1
1.12949459745287 1
1.42481838398379 1
0.381632865872604 1
0.955756312809759 1
0.850107353395459 1
0.618919645959546 1
1.27374740856226 1
1.08172933451475 1
0.764189076748419 1
1.22495783273712 1
1.07689534571988 1
1.47529693035227 1
0.963867128700334 1
1.35805696139513 1
0.337576508019247 1
0.877595164842345 1
0.74561636031541 1
1.4761392432648 1
0.941988502234121 1
1.03267193077034 1
0.648933347592824 1
0.848956668850966 1
1.03839480162473 1
0.591152426954589 1
0.598873584754507 1
1.04558589590122 1
0.70104922900981 1
0.874339913245589 1
0.894979911475663 1
1.0833674331987 1
0.828652678812399 1
0.850409559119421 1
0.953761698119783 1
0.889901880478867 1
0.699541080232759 1
0.749124032956122 1
0.916365043969875 1
0.881616538446933 1
0.44838370240002 1
0.915713069175116 1
1.42820432796306 1
1.27328118231874 1
1.09785811648725 1
1.10474994178721 1
0.984809047839175 1
1.15209603315962 1
1.15450437790733 1
1.44411930367056 1
1.27051798889242 1
1.34146285795353 1
1.20510664244982 1
1.74463347987103 0
0.663721332491057 1
1.17705057542973 1
0.697095414596759 1
1.21264372281161 1
0.829434988363297 1
0.781967676146065 1
1.26475646076532 1
0.557619752301466 1
0.468967013303095 1
1.03155220951149 1
1.18682346987575 1
0.482652874924549 1
1.15820410003108 1
0.702640424915104 1
0.724470427313874 1
1.21358200947674 1
0.525749529796616 1
0.655989499866122 1
1.27930820893242 1
1.15198858616216 1
0.61638978089097 1
1.73966133716012 0
0.765646446182984 1
0.933859624132793 1
1.15321700910432 1
1.02158792221316 1
1.03582609039491 1
0.845824148085742 1
0.872823570467462 1
0.784698968258744 1
0.9934195188752 1
1.09014405728105 1
0.91389750698915 1
1.53847413503735 1
0.712560940902716 1
0.597107694461578 1
1.32785569734362 1
0.577539538233559 1
0.348265480187668 0
0.913352031115956 1
0.74733004151607 1
1.15138770358487 1
1.18004961741923 1
0.823482095440133 1
0.46904947127427 1
0.434863695198706 0
0.892491597295921 1
1.23739893366908 1
0.486430001955637 1
1.03932755702991 1
1.09924122479971 1
1.16647921582317 1
1.57244764162899 1
0.963685493071501 1
1.03409757582125 1
1.22241454473911 1
1.71088761238723 0
1.3668804381906 1
0.586356395240761 1
1.03058216686636 1
1.14053403754342 1
0.646260015487199 1
0.495270866179107 1
1.2472636375776 1
0.95290999175263 1
0.994275906325492 1
0.901490270473083 1
1.14786671691476 1
1.65607369003792 1
0.775114627420483 1
0.682680556580916 1
1.29161538184638 1
1.40920753322 1
0.757961804600643 1
1.22249520127475 1
1.46337555470617 1
0.887770234493004 1
1.20879490908958 1
0.445666045418079 1
0.777128766968316 1
0.704472813294351 1
1.02535332266651 1
0.965729877923581 1
1.37689787806484 1
0.705111132212026 1
1.1605553642313 1
1.13031670934458 1
0.589759482057231 1
0.570836850878571 1
0.333133727874785 0
1.44841660620092 1
0.95537577580973 1
0.883475751078217 1
0.743568839147306 1
0.423408794734921 0
0.780223574725546 1
1.20413902231799 1
1.31873782642915 1
1.35066853278509 1
0.869730710350099 1
0.270308455814755 0
0.474942010794045 1
1.29727347007987 1
0.868660537880996 1
1.26018620736052 1
0.777750146636554 1
-0.0645986982802759 0
0.396128413384071 1
1.09793234024024 1
1.21416781533465 1
1.01353578264555 1
1.06002447926055 1
0.820749501279913 1
0.733904699805361 1
0.8173483086868 1
1.08652692546826 1
0.251384193305914 0
0.494672680025545 1
0.418658134559829 1
0.652774786074395 1
0.672902049430219 1
0.537507198280158 1
1.23665480868074 1
0.699160072196644 1
0.788306452180076 1
0.811651384870306 1
1.25108391965733 1
0.976229472351682 1
0.729838887512619 1
1.62993324872829 1
1.02808290397416 1
0.860555385077316 1
0.568758415054282 1
0.202410716201037 0
0.581529483351239 1
0.457835030870673 1
0.578974652857704 1
0.789809569095405 1
0.843982205680867 1
0.904788399501643 1
1.27104754571862 1
0.820902655933228 1
0.759682145945547 1
0.798621581006501 1
1.14084051377304 1
0.652921479551225 1
0.523654271625304 1
1.02948418651606 1
0.611780429798967 1
0.849607737970137 1
1.32017485051953 1
0.659542347009196 1
0.453276401610463 1
0.897092457713831 1
0.934318550511106 1
1.1776298608417 1
1.21416633375491 1
1.17428352245655 1
1.2184125251097 1
1.63611861007385 1
1.53850020840933 1
1.49145293509829 1
0.9375087780111 1
0.912467661570077 1
0.756295842684939 1
0.796963525081209 1
0.911247358543617 1
0.995001271225358 1
1.11325060920392 1
0.870370339370125 1
0.947356688492736 1
0.85725786527459 1
1.18384929830349 1
1.08422298959233 1
0.473696756939794 1
0.814046489122746 1
0.727056897726933 1
0.630704742184146 1
0.862107271398295 1
0.946224989989511 1
0.107498882526498 0
0.778111323629517 1
0.910138243655666 1
0.886758278766995 1
0.863514573646157 1
0.907615886736738 1
1.16392824755529 1
0.420016363434391 1
0.955899812779603 1
1.03494321792154 1
0.774477517533456 1
0.75890699073344 1
1.34657391658181 1
0.53181093214027 1
0.779763572892378 1
1.20713750422739 1
1.10342550300502 1
1.08837656291347 1
0.493694602257606 1
0.763132079721582 1
1.19772186024942 1
1.63458959771637 0
0.42192250735018 1
0.88728078501324 1
0.847635314825561 1
0.912394398325478 1
0.685059944759415 1
1.05912354137132 1
0.608513478177075 1
1.50146689955032 1
1.20733246185746 1
0.72091743157496 1
0.721044793752681 1
1.14173215398972 1
0.830073163347879 1
0.732738136083329 1
0.904411704092494 1
1.07974539176603 1
1.21382960762144 1
0.991181927417537 1
1.46357788774615 1
0.779004465349773 1
-0.15482854622595 0
0.699691972662818 1
0.666791631939284 1
0.748574732613312 1
0.806501721811365 1
0.84415432969618 1
0.810755455588639 1
0.991717382928466 1
0.328991338544738 1
0.889075877480584 1
1.10254710679245 1
0.976126875809896 1
1.17197247244211 1
0.99560298520819 1
0.958577360889566 1
1.27606179084329 1
1.10596631191416 1
0.897745114911244 1
0.71645336279165 1
1.13535966180135 1
0.784729558902569 1
1.68736388758917 0
0.913600571492507 1
1.09369537011502 1
1.00219235974343 1
1.53302950881925 1
1.11251726382311 1
1.41342725711505 1
1.35723013611615 1
0.322662026423419 0
1.03854240517115 1
1.48072052867411 1
1.35725255492577 1
0.486233382512857 1
0.8503513193378 1
0.795494558742843 1
0.908727013861109 1
1.35893738429087 1
0.775650115150761 1
1.07245509518649 1
1.04326908310932 1
1.41779585599672 1
1.22938876370282 1
1.52931134493295 1
0.526285524145106 1
1.28193193502611 1
1.41590948531271 1
1.13479562756162 1
0.872956265422514 1
1.36502112835328 1
1.45541917676188 1
1.08870892852134 1
1.04469262727259 1
0.764778076112457 1
0.332687893490145 0
0.76685201809199 1
1.27306742570555 1
1.43382792232131 1
0.4723123195318 1
0.541149655244951 1
0.804442297507883 1
0.220350128149137 0
1.05675771824679 1
0.910149762057456 1
1.27488124306193 1
0.693109526753154 1
1.07401157275004 1
0.968384025646592 1
0.760254567114044 1
1.27157584737559 1
1.32338022593907 1
1.10740532879201 1
0.57234761364085 1
1.51673123309433 1
0.781088014584712 1
1.39555989244405 1
0.603303936127704 1
1.05410013503352 1
0.900636523843581 1
0.439217281310836 1
1.37127385132166 1
1.17248710731879 1
1.13436129002296 1
1.47131669094888 1
1.57765805510425 1
0.895526455265867 1
0.891284856712063 1
1.66696501659198 0
1.02640594864552 1
0.527919592212144 1
1.11554147101054 1
1.02791627553203 1
0.709886050719169 1
0.935339739346587 1
0.826446752601262 1
1.47417419724301 1
0.570891101566338 1
1.15986897982501 1
1.19454687763627 1
0.523077573328978 1
0.654645780289565 1
1.08700798665068 1
0.865906289279414 1
0.769129266602441 1
0.825691445846008 1
0.672524801281225 1
1.42034201268933 1
1.11720979065328 1
1.2335718329817 1
1.24665046187995 1
0.791430733125455 1
1.1350600217819 1
1.31223565662875 1
0.968713640114805 1
1.84160437725026 0
1.53800055487637 1
0.580091793113936 1
1.02648923328158 1
1.24498013198569 1
1.11800075607048 1
1.55163885117777 1
1.05025173373994 1
1.28963968876561 1
1.26581236428036 1
1.27357130614477 1
1.26204397273451 1
0.90760858700629 1
0.806506200111199 1
1.20851701530431 1
1.50633820774222 1
0.859717510314898 1
0.956521842783334 1
0.787436568484191 1
0.593096821829637 1
1.20828229348089 1
0.742969902040304 1
0.931846637830081 1
0.554692033908277 1
0.310806848983834 0
1.07308854505811 1
0.825619279008319 1
0.929405083952517 1
0.433998294028526 1
1.24845549236727 1
1.01022661237362 1
1.49686487383038 1
0.435449784294135 0
1.39020224744041 1
1.30967909070614 1
0.758506742898253 1
0.819233593665294 1
0.822372560041423 1
0.779591138538173 1
0.869688597242418 1
1.07704360020156 1
0.997168430319117 1
1.07411094987465 1
0.794720404335578 1
1.03230684571672 1
1.03280982718008 1
1.23907275364492 1
0.419683609265995 0
0.720105079282981 1
0.54067355588471 1
1.14427611734417 1
0.823731860510283 1
0.956835632170112 1
1.32889814987232 1
0.970610019677629 1
0.569685371300461 1
1.28613734121162 1
1.73836525790166 0
0.593991758849625 1
0.966178290067911 1
0.924311079385377 1
1.13832893294447 1
0.867715415882099 1
1.23319457640992 1
0.955148135207063 1
0.680350669385593 1
0.46977299432793 1
1.00643282409646 1
0.741086053061458 1
1.31732636604503 1
0.858425043117432 1
0.700872280806213 1
1.39932345246871 1
0.663390280826214 1
1.20351512817113 1
0.811199138293305 1
1.29998690706382 1
0.993320329109427 1
0.600443510043466 1
1.28601161408261 1
0.676333694773457 1
0.549077044506021 1
0.833454424805519 1
0.610829376352347 1
0.583349222419494 1
1.12099682820418 1
0.83285732546084 1
1.40696763313905 1
1.18280836694623 1
1.08069432493705 1
0.236154898887335 0
0.689536544480654 1
1.43636711723175 1
0.749070466562733 1
1.1234970369115 1
1.05545319406403 1
0.629735198134824 1
0.234862148653609 0
0.775683713569854 1
1.05008375716948 1
0.688232485152653 1
0.728954865172095 1
1.03838070428305 1
0.716327509671484 1
0.671367119207733 1
0.44195308905197 1
0.270599505403122 0
1.05788613691777 1
0.822686209180232 1
1.11742230388298 1
1.12704573520493 1
0.938126609041724 1
0.808296750677521 1
1.00028728488449 1
0.668292810512792 1
1.40800301617939 1
1.23731458953031 1
0.719937755445861 1
1.02587439668758 1
0.477762188672172 1
0.632237062678496 1
0.876050579349449 1
1.15870026913012 1
1.09729034747093 1
1.11718685515644 1
1.14444095999175 1
1.18630021761 1
0.682838699664644 1
0.997669615120145 1
0.997527101773242 1
0.506866395800098 1
1.10395328040615 1
0.954951905652481 1
1.01171468816611 1
1.22709005128964 1
0.878803984299191 1
0.941976523618867 1
1.24466539818806 1
0.531222955663333 1
1.07370229570953 1
0.577526376985529 1
0.990273896460615 1
0.490616444139927 1
1.02462341766755 1
0.534711513920488 1
0.906123827693751 1
0.664872901928533 1
0.887042704279466 1
1.15077352074072 1
0.577173004193276 1
0.824108596502198 1
0.797641442998239 1
1.40696333988483 1
0.581103810191085 1
0.6451521249183 1
0.752725407149472 1
1.08973427367849 1
0.92770915185613 1
1.11802739667339 1
1.08124958748126 1
0.774541820955419 1
0.84752725359503 1
0.975150430117974 1
1.39464184738886 1
0.554684463312061 1
1.21643731663562 1
1.14066491319081 1
0.420808150344772 0
1.14455868148306 1
0.901747366305032 1
1.06295951547606 1
0.648173501298055 1
0.594495168444483 1
1.03710999694139 1
1.38162663368196 1
0.630602951110531 1
0.794762628332655 1
1.07333647612961 1
0.568966716933137 1
1.28225641651989 1
0.407767609417215 0
0.997475286975734 1
0.678274238174039 1
1.58688127594867 1
0.831538992293611 1
0.106024902888145 0
0.907041408730805 1
0.593011728788723 1
1.25809675282792 1
0.710940978308556 1
0.516013000276998 1
0.316333312388812 0
0.255376768340299 0
1.05917600385364 1
0.906375889700919 1
0.876711621560234 1
1.58734092275182 1
1.15300546648724 1
1.37333596173817 1
1.00533425356529 1
0.931014428429232 1
0.643803624591549 1
0.695948069398665 1
0.255781550707697 0
0.813016069623483 1
0.768893445349322 1
0.232041337054954 0
0.971124254536693 1
1.10920109598719 1
0.700557174556568 1
0.716755047301109 1
1.16998788929205 1
0.776057939626743 1
1.19799318201636 1
0.313399574903221 0
1.2789904975007 1
0.940025990159586 1
1.03832403439417 1
0.762718489801875 1
1.14481567948262 1
0.730105583457931 1
0.393422832607923 1
0.856514380375544 1
1.28946919600754 1
1.44707450252586 1
1.44243025366523 1
1.29534665310397 1
0.850472832503508 1
0.804816556862509 1
0.663863187758009 1
0.897002218156559 1
0.564779630666508 1
1.13428995337559 1
1.01870535804721 1
0.118436649370901 0
0.740739402728395 1
0.644724211312374 1
1.4255457482082 1
0.705703234139145 1
1.19071407519649 1
0.64472207283987 1
1.00625003227126 1
0.892277042265844 1
1.27369838557737 1
0.894987234178789 1
1.04354791881497 1
1.24428061297756 1
0.693722635304152 1
0.662959527844388 1
0.864446931674882 1
0.671595466821881 1
1.24011281861327 1
1.38763487514469 1
0.716570234083121 1
1.13315746983509 1
1.29385951974831 1
0.88839901412358 1
1.30092700475775 1
0.520798426038404 1
0.87211879883033 1
0.978348064053495 1
0.87091270515949 1
1.48372244398005 1
0.914589768371592 1
1.06482772019431 1
0.820551742207796 1
0.98823696133382 1
1.01895342796409 1
0.661757480192204 1
1.28810313912402 1
0.887201073063483 1
0.875834708950384 1
0.927582297114342 1
0.617176322481683 1
0.0176043666439593 0
0.984266155105794 1
0.86010550857949 1
0.203754691701746 0
0.504552950406724 1
0.965244408947452 1
1.36115769664264 1
0.896590194956266 1
0.322682880109569 0
1.24354111600574 1
0.819889383654472 1
1.24037557371815 1
1.18359563532882 1
0.391992538693166 0
0.513003350512355 1
0.806386608185702 1
0.807611429132547 1
1.18455602622157 1
0.424307554946172 1
0.956159304131541 1
0.815441752331706 1
1.02859252086446 1
0.941290709144997 1
0.944920010983994 1
1.4004930134604 1
1.23474785413459 1
0.616513157747476 1
0.710716228746372 1
0.951541197907875 1
0.782350669193529 1
0.991205482000149 1
1.01637725564095 1
1.35766620042298 1
0.699174733995587 1
1.4696947380083 1
1.43131029914109 1
0.371360355734132 0
0.575859767236497 1
1.36903854015983 1
0.873164037194702 1
1.40393979910715 1
1.47301378160398 1
1.16002453851321 1
1.28143625609703 1
1.08392249115482 1
0.497242316353456 1
1.36298006679348 1
0.950407792159873 1
1.31501430364002 1
1.10254507428626 1
0.838206697866702 1
0.958178104239978 1
1.21665207552103 1
0.703083762411812 1
0.589163801961327 1
0.635376522511167 1
1.20605326859457 1
0.673494088687709 1
0.261386249686454 1
0.667393152442118 1
0.737961713420627 1
0.729309018179139 1
1.07040377108903 1
1.21895628508188 1
0.998839587695721 1
0.896676502993209 1
1.22466021526398 1
0.575537060776979 1
1.0710273178508 1
0.855175975507275 1
1.20528538409572 1
0.997642539388452 1
1.00008391947212 1
0.454157955673841 1
0.981683478854275 1
0.837739504387956 1
0.63064294351508 1
0.547357016762618 1
0.590789988016781 1
0.798891446199214 1
0.549251961442702 1
0.277348062877999 1
0.798751078333116 1
0.835001628290117 1
1.03877985180119 1
1.06957698775104 1
1.20368974275757 1
1.43661088698372 1
0.94987537239546 1
0.826662729996748 1
1.07380973666653 1
0.199563718156314 0
1.08868471983958 1
1.30947565490419 1
0.879382824577859 1
0.638801773811692 1
1.28620136739141 1
0.800066573192669 1
0.980393076932816 1
1.08510251150494 1
1.16940488800189 1
1.50833072492115 1
0.783057838530358 1
0.798470452522997 1
1.33825421389812 1
1.48813071900419 1
1.20971045694388 1
1.02819848812385 1
1.46471916812746 1
1.04037570236943 1
0.7259975045835 1
0.482438209103176 1
0.3631475955201 1
0.960414782054462 1
0.224685895774309 0
0.693912435204094 1
0.827696866932152 1
0.512619430023678 1
1.05852349271245 1
0.920602583344835 1
0.541818272232368 1
1.4969693071942 1
1.16326365385282 1
0.697820523120579 1
1.08422185096509 1
0.640495593604957 1
0.802705230318775 1
1.26434855944347 1
0.82389770128934 1
0.952874746587926 1
1.03695817617361 1
0.358096615934736 1
0.527219852105205 1
1.84191712115333 0
1.18416567861175 1
1.05817779018293 1
1.01125890777111 1
1.14155621822459 1
0.546218388549951 1
0.935365170765373 1
0.765503669909903 1
1.33494491123827 1
1.02365104800153 1
0.942522044251055 1
0.774135719926524 1
1.23652025205205 1
0.842894930114785 1
0.632330233872768 1
1.11670554708847 1
1.00086241198949 1
1.25251190422614 1
1.12364651741683 1
1.23073113596293 1
0.806878087447538 1
1.57283373964252 1
1.51509792095944 1
0.807735673205262 1
0.989106519566033 1
1.07805965282265 1
0.944693660871828 1
0.721091565891931 1
0.707127963000032 1
0.669076806585051 1
0.872899669069564 1
0.823366156643982 1
1.21356889040908 1
0.498964919199723 1
0.85763476303049 1
0.192140066431852 0
0.535130377454309 1
1.1935172977941 1
-0.0805855505128813 0
1.21077898807546 1
1.66881505995276 1
0.811924386880162 1
1.22052886555125 1
0.52266500103142 1
1.33769568910581 1
1.24164260154398 1
0.758556362716662 1
0.960640386048762 1
0.549804456831625 1
1.17151422009201 1
1.1472568096202 1
1.18309412370575 1
1.87934078013828 1
1.08569356338872 1
0.439227750423853 0
0.687652934983548 1
1.35386475135092 1
0.868536903357925 1
0.685456380426634 1
1.25650697093398 1
0.929978629841083 1
1.07199975695231 1
1.20448182809376 1
0.642795930303143 1
1.14415548899583 1
1.01892209211421 1
0.766502723993002 1
1.17650654662636 1
1.19462137019164 1
0.677432015444866 1
1.08516822798639 1
1.29417748680697 1
1.15228345247251 1
0.996633704123628 1
0.742495392967977 1
0.826620346865448 1
0.739344582356851 1
1.06220386896123 1
1.66714715543872 1
0.784464961665621 1
0.933810560601677 1
0.846737291618902 1
1.50189158762153 1
0.835179164066932 1
0.892335061751595 1
0.600100341602935 1
0.969456934129359 1
1.42719966403781 1
0.407604420239668 0
0.5835160487608 1
1.15170519948896 1
0.969857606451463 1
0.267814938118119 0
0.832459611991854 1
0.590503123570546 1
0.782892135147053 1
0.672729323271607 1
1.12738478006071 1
1.5050483592093 1
0.81780579149906 1
0.684087551013815 1
0.907675829552455 1
0.738693867912698 1
0.896314590347592 1
1.00487386925161 1
0.864472448093859 1
0.336142836284828 1
0.873721376990802 1
0.959167108480531 1
1.07374341826953 1
0.462927804340883 1
0.796506993573054 1
0.693034419681969 1
0.84802380958406 1
0.887385075385151 1
0.108069877483739 0
0.912250768995632 1
1.05612882402466 1
1.53508663352657 1
0.478772753524275 1
0.182668507543201 0
1.02268500338708 1
0.966981823046041 1
0.55409213220512 1
1.50632762272743 1
1.11085933940255 1
0.479513433842633 1
0.774610452115261 1
1.54227122050612 1
0.616018839784845 1
0.6447323176268 1
1.00783883164914 1
0.545850327071105 1
0.784962464199653 1
0.806982854347396 1
1.01431880684826 1
1.48515337143393 1
0.613250139703708 1
0.782513769187935 1
0.767887331003304 1
0.79403029277947 1
1.29379172351297 1
0.804758316210972 1
0.520196147868945 1
1.07225774892941 1
0.708200943271937 1
1.0520940639426 1
0.524124348597089 1
0.902229485107123 1
1.45003102340633 1
1.10956920053178 1
1.09061473171315 1
1.1587990193314 1
-0.0489402575828139 0
0.939291844946363 1
1.12150659303579 1
0.628679312756218 1
1.30018815533336 1
1.34664819643823 1
0.919464138087092 1
0.76190931881202 1
0.58105736569116 1
0.914628325246013 1
0.800007748959858 1
0.478017239824877 1
1.01886542011046 1
0.718948585226016 1
0.407184627318593 1
0.853330190849528 1
1.10807178028592 1
0.699174909999505 1
1.21552093928219 1
1.0305136703502 1
0.63759678640842 1
0.771778964377303 1
0.473443477808865 1
0.643934930465833 1
1.27391034662209 1
1.55799971217099 1
0.700016092608474 1
1.23499254279956 1
0.947810356995115 1
1.05896479050129 1
0.785303209695869 1
0.941848420153533 1
0.617661656630702 1
1.03151493565864 1
1.14993270842115 1
0.732262751971665 1
0.852847195449255 1
1.20174690431827 1
0.809973366952502 1
1.03594441962349 1
0.448807297953233 1
1.00090888680028 1
1.01415009358404 1
0.439660767004342 1
0.870035014611666 1
0.630469217534658 1
0.768371703515514 1
1.40604193868117 1
0.849276365095008 1
1.52731757705234 1
0.986723898436344 1
1.04305568157196 1
1.01109432735669 1
1.33497491012144 1
1.35314939614231 1
0.791388807295674 1
1.20657740318381 1
1.53806541169 1
0.60101468047574 1
1.56518814651172 1
0.690594061688454 1
0.635239942885184 1
0.455185619310078 1
0.866497872639338 1
0.681675454666761 1
0.968961158246505 1
0.851399116153237 1
1.25809682341949 1
0.958797258680835 1
0.773359314621841 1
0.670698438479042 1
1.14113434735567 1
0.54077465857589 1
1.32768860171934 1
0.869104037483898 1
1.16550335320337 1
0.977015127855255 1
0.528081893270005 1
0.796445693188122 1
0.954488057154382 1
1.26855874211544 1
0.677968911007587 1
0.795001403420043 1
1.22275950151883 1
0.881101753760182 1
0.989619303337161 1
0.789043357651649 1
1.07600155687402 1
1.14357780433105 1
0.616399537854078 1
0.678984008445229 1
0.919792481108352 1
1.20979714412286 1
0.736835322779227 1
1.25278704881573 1
1.08890308707653 1
1.21089582221428 1
1.65825008879841 0
0.955135860875479 1
1.03850727069275 1
1.20881645093983 1
0.368612579581149 0
1.15149486372766 1
1.16588441892784 1
0.565144146765469 1
0.871538338212414 1
1.05740092229294 1
0.631596130633404 1
1.19196071542187 1
0.696340481166672 1
1.03355003589864 1
1.0533590347999 1
0.572825365519773 1
1.39980951424978 1
0.890106051587658 1
1.0671391663364 1
0.504572341723272 1
1.81872148849746 0
1.46883675065799 1
0.824397057010939 1
1.11576047860481 1
0.796067743914055 1
1.11362059424023 1
1.50040620371097 1
0.802094926804839 1
1.0001027547552 1
0.573684581142988 1
0.800587755434124 1
1.30049164794936 1
0.972624305493138 1
0.974650590468583 1
0.938747775044669 1
0.489762319841454 1
1.39122784986065 1
1.00717779956818 1
1.46886162482958 1
0.78508591957269 1
1.35648789586439 1
1.15115096142139 1
1.0342408371712 1
0.721435986072052 1
0.846184528036992 1
0.887971889459646 1
1.09194032717293 1
1.13423493161151 1
1.74825433797572 0
0.955196024106998 1
1.11165674273413 1
0.829506358805544 1
0.882065483557744 1
0.574491325398239 1
0.274796724614632 0
0.833877548592816 1
0.562729026420717 1
1.36486885860944 1
0.780110046380558 1
1.1778287023556 1
0.650159480648439 1
1.01040634254271 1
1.34865019238676 1
1.3876052863767 1
0.712536014394756 1
1.15494390360288 1
0.459115639053936 1
0.715208087543631 1
0.861690361147004 1
1.06524611130893 1
0.658186478026045 1
0.854439356033552 1
1.24628108056784 1
0.397315395683267 0
0.920398858216256 1
1.05126562753551 1
0.818351764333717 1
1.08704699165308 1
0.869798240346525 1
0.643929128728028 1
1.43602970198633 1
1.1963014635879 1
0.589823536593167 1
1.49958001666718 1
1.04943439191445 1
0.515088160089248 1
1.22615144200249 1
0.731892700804749 1
1.15793500033901 1
1.07058196229208 1
0.300140902396396 1
0.857150121865668 1
0.848139784139702 1
1.08381367034696 1
0.882304218419492 1
1.11822879716723 1
1.26900264275155 1
1.12585988354442 1
1.19467847407709 1
1.36003870613966 1
0.659080881347393 1
0.815855289230488 1
1.08540568341535 1
1.16709586608368 1
1.31459114044909 1
0.400762264156085 0
0.612647483593463 1
0.196036082781212 0
1.02172320099625 1
1.19689430506957 1
0.39620853301254 1
0.914429763360061 1
1.19584413987778 1
1.08861219221495 1
0.850475315329857 1
1.20201614843211 1
1.00632387392766 1
1.02283270870208 1
0.564119737248911 1
1.09948946988552 1
1.18325647769069 1
0.931916545893024 1
1.1688711368752 1
1.02208160666677 1
0.321791397567961 0
0.952343347568538 1
1.24882305947686 1
0.636601197695041 1
0.932441969479031 1
0.643720033318955 1
0.851961960194674 1
0.852928247376024 1
1.12881899623846 1
0.44072558308222 0
0.960003160997634 1
1.54699829029069 1
1.2495166714798 1
0.948879930437167 1
0.796419266770686 1
0.944586883057439 1
1.30548820478941 1
1.14313463353954 1
0.766266634636499 1
0.75806207733638 1
1.14253685344436 1
0.684363300167604 1
0.585088971541135 1
0.659262016395035 1
1.29455451597476 1
0.737884272510147 1
0.775601357542405 1
0.697007056089189 1
1.1543840201294 1
0.796300806185156 1
0.345565153444738 0
0.836687002947031 1
1.47661749513818 1
0.876385893163555 1
0.822204648139236 1
0.807289614500761 1
1.20422675579965 1
0.91789154822127 1
0.912005254488971 1
1.12838389884788 1
0.840178653288161 1
1.01573777391877 1
0.965707846884854 1
0.532003156276517 1
0.83788425389421 1
1.33726878519987 1
0.912351143690555 1
1.02679196601129 1
1.04989826436468 1
0.984308003205662 1
1.39591654943122 1
0.785437229269759 1
0.427182073477364 1
0.813464134822842 1
0.87108810532051 1
0.833705617430822 1
1.40325110772892 1
0.386516026953447 1
0.650434587665256 1
0.948006132366716 1
1.4478844653516 1
0.760673512416574 1
0.0716048781026469 0
1.46168030402955 1
0.432014750980473 1
0.966242615303311 1
0.758153172013764 1
0.783916075489332 1
0.660903817409084 1
1.04284750875023 1
0.468925555225234 1
1.19554970004404 1
1.01972846344364 1
0.92744336392239 1
0.878001673542174 1
1.01320411943002 1
1.12986243152601 1
0.610100855492166 1
1.4773559684423 1
1.03863596965838 1
0.939193509338624 1
1.40535068448362 1
0.56514545581648 1
0.983784025522182 1
0.924956942501185 1
0.42745221187754 1
0.676303837227045 1
1.2789815960157 1
0.828657349762588 1
0.999431879832603 1
0.710330945215287 1
1.00782594686903 1
1.28208196299802 1
1.15355900629004 1
0.317423622618642 0
0.730369108207327 1
0.754704592403764 1
0.995681009219523 1
1.17421838006513 1
1.20188775360143 1
0.836186020416483 1
1.12385338310746 1
1.04795973348907 1
0.773716304699376 1
1.26387955398912 1
0.227262175992493 0
1.07915857231766 1
0.531748057996602 1
0.425312323959615 1
1.09041185116798 1
0.885489954690989 1
0.676432988004264 1
0.754232225023203 1
0.494864836404103 1
0.861374077982577 1
1.20311755589569 1
1.30880551395524 1
0.707337826468658 1
0.740482679264369 1
1.04090412633388 1
1.26023406301223 1
1.1983036742159 1
1.12312146532678 1
0.690899252709934 1
0.924087149601408 1
0.498596500229632 1
1.12927411203262 1
1.0633556625602 1
0.864558563320837 1
0.752613731677883 1
1.39635804777804 1
1.34403304026696 1
0.771642868796888 1
1.57722036118404 1
0.430169861073999 0
0.887055131791042 1
1.23981507414077 1
1.01700171331583 1
1.80759669402576 0
1.33282928834819 1
0.911250614065907 1
0.71256012569178 1
0.96182206269306 1
0.88002700447406 1
1.08362053383247 1
0.963382440427945 1
0.677235583471691 1
1.0176164118591 1
1.35857411738791 1
1.29846338611845 1
1.16281020705056 1
0.918777408430183 1
0.136089415687889 0
1.24713345624021 1
0.726774062410155 1
0.785687845320293 1
0.431650019293248 1
0.976028506515824 1
0.914011943678408 1
1.17748206453115 1
0.97257144780428 1
-0.0661433611346103 0
1.05118430721052 1
1.0435649898122 1
1.51947140923171 1
1.12628952611908 1
0.890586226559301 1
1.0510973651979 1
0.888803297088036 1
0.923354898895938 1
1.31406905560184 1
0.691560481831037 1
0.696950925985073 1
1.16332651673916 1
0.742270563753841 1
1.06238652534 1
0.961277448513349 1
0.524173867313238 1
0.706287525555838 1
1.81265826998581 0
0.9388638700524 1
1.13850778277554 1
1.19401502411053 1
1.05011230821266 1
1.46295431680665 1
1.22865343011986 1
1.12317183081389 1
0.27186964272471 0
0.621811266702062 1
0.861305494899402 1
1.27843903544093 1
1.08203816266801 1
0.881818503895245 1
0.753019387642318 1
1.06159010155517 1
1.80653068799499 0
1.38951492123652 1
1.53367427738143 1
1.36374670382959 1
1.12094524130852 1
1.07294917471184 1
0.65529817889478 1
0.264493448807646 0
0.996810095190238 1
0.368485994299917 1
0.286220568369684 0
1.82903491430178 0
1.17094726936118 1
1.0375702789183 1
1.48681968510732 1
0.801925922971204 1
0.903554139501879 1
0.648322972472299 1
0.768463246516405 1
0.74160336089834 1
1.11060061037093 1
0.841517804489563 1
0.656476457035979 1
0.548038258896425 1
0.227264896027354 0
0.913758586621047 1
0.996009090582439 1
1.2996614869866 1
0.971046091679107 1
0.758738010669561 1
0.283916716442645 1
0.55038701295684 1
1.47644903510045 1
0.899860740729953 1
0.752387330365934 1
0.253827301662997 1
1.33218204588614 1
0.651936728007955 1
1.16290172353329 1
0.927799151211481 1
1.00535411607389 1
1.16275112177683 1
0.902263006292037 1
1.10037699214113 1
0.989744144720482 1
1.23844108904569 1
1.42973189455352 1
0.512141857156216 1
1.06940509999474 1
0.654042385103387 1
1.02296277239004 1
1.13761569101158 1
1.04352817792979 1
0.943135420410738 1
0.965628188389281 1
1.16372935700537 1
0.936587486087996 1
0.935298821558678 1
0.766048173533129 1
1.19956640264966 1
0.572529839804483 1
0.627469634925095 1
1.40289504106072 1
0.483001399187204 1
0.889308957848427 1
1.35836697032143 1
1.22873477343256 1
1.06255703709651 1
0.741058102614924 1
0.242072804733049 0
1.11402150852553 1
0.541476909300234 1
0.575715151938432 1
0.623348313746908 1
0.413648541807001 1
1.55027549414761 1
1.43734179757608 1
0.34713796468998 0
0.389483479034895 0
1.10844649098559 1
1.21149383624447 1
1.44811041663866 1
0.866278854218998 1
0.964122377216821 1
0.731789166478969 1
1.28980565552692 1
0.994201358358174 1
0.754237880614328 1
0.434112213857904 0
0.97650681641105 1
1.04369271113596 1
1.0110889620356 1
1.18343228334352 1
0.92090103905008 1
1.01474435987594 1
0.753177931326076 1
1.2853342954773 1
0.881629819247479 1
0.550605136862914 1
0.528561567866259 1
1.19045264362084 1
1.00356495310272 1
0.539916779783009 1
1.40250347623963 1
1.13654850163902 1
1.05108626495723 1
1.07461710025519 1
0.387836526949087 1
1.05526443732795 1
1.11488144645978 1
0.91786040389157 1
0.549693715607401 1
1.09028772503356 1
0.961011264200419 1
0.876010382722141 1
0.747507244462926 1
0.733971335082949 1
1.17910498286542 1
0.552796038437589 1
1.11067679534814 1
1.36291871284276 1
1.43394647592149 1
1.71269187488341 0
0.849942115113125 1
0.9489983181559 1
0.986783531981712 1
1.02739531246026 1
0.903160725491039 1
0.660260945869447 1
1.42318206315311 1
1.12834040466192 1
1.01264792953206 1
1.12040340628538 1
1.20209453628298 1
1.19696470014649 1
1.21877586635807 1
0.930237589646491 1
0.8269885561624 1
0.703760466568372 1
0.954647064790077 1
1.14095754084394 1
0.799195711652498 1
1.07456613965368 1
0.921165734194787 1
0.834935638401322 1
0.822433395525285 1
0.97531396440397 1
1.53929202050151 1
1.05569871107906 1
1.47672692485247 1
1.31524993651954 1
1.03599297539214 1
1.47431199793228 1
1.12504418065012 1
0.75809900482902 1
1.31902938099133 1
1.06909454056318 1
0.535422054407883 1
0.578729294289587 1
1.73059437652759 0
0.619588493288788 1
0.702050807633964 1
0.0787143344189907 0
0.947502128394943 1
0.61716024015648 1
0.679265093520898 1
0.849383168990967 1
1.19335145491112 1
1.22034409144669 1
1.17511332719677 1
1.54538855541282 1
0.807901100040251 1
0.64012747762559 1
0.852959544502036 1
0.386749707846884 0
1.49178868423951 1
1.09463623482153 1
1.28082672439286 1
1.22142492327141 1
0.635227997049688 1
0.592655217984613 1
0.924309627265941 1
1.23715046183475 1
1.2700995090559 1
1.1189610865686 1
1.0078855322974 1
1.23927982285878 1
0.721563680760283 1
0.857697205014429 1
0.62456695206048 1
0.510364235455006 1
0.527498767703276 1
1.03177483797917 1
0.870747920346636 1
0.641471357387383 1
1.1924839359122 1
0.953263761701908 1
0.628994092524544 1
0.770119071879684 1
1.08104615674824 1
1.28349615384739 1
0.833598772038436 1
0.978151207930036 1
1.0368127918473 1
0.883198685303035 1
1.22534787761362 1
1.11937686533603 1
0.770041708954379 1
0.644321656633 1
0.727773175775044 1
0.710041472325932 1
0.962143182901634 1
1.19867359496791 1
1.07659020136393 1
0.888376437176074 1
1.30011172318168 1
0.99966592992932 1
1.09737273983924 1
0.92904621741733 1
0.92224635535388 1
1.01842266554245 1
0.751237223206893 1
1.12537275967336 1
0.828323829454823 1
0.776211374359931 1
1.19644252523199 1
1.07604045023776 1
0.810482140386277 1
1.4258546163551 1
1.34019787381108 1
0.75271120952652 1
0.748289698088462 1
0.911989963670399 1
1.34699227530945 1
1.04535037946206 1
0.963316646883342 1
0.512211701467403 1
1.34033459018781 1
0.753446485049912 1
0.507470213579237 1
0.681464263574952 1
1.1596795377482 1
1.72623223825024 1
0.938741054363963 1
0.483297098274112 1
1.64702753552588 0
0.632105138267845 1
1.25492910741369 1
0.475516644798541 1
1.12443343375117 1
1.11587933445796 1
0.682635144853573 1
0.919614898236446 1
0.967134727217259 1
0.732048513249954 1
1.05141695014234 1
0.753130712026778 1
1.38354337743887 1
1.00105726988562 1
1.18949644919232 1
1.26966468678366 1
0.901426368410194 1
0.710736583279725 1
0.860698084518486 1
0.819450383728971 1
1.70820496274987 0
0.820491782264985 1
1.4869802054726 1
0.564788457720719 1
1.14847892916861 1
1.21847027232312 1
1.10615593872995 1
0.491197410804053 1
0.679677613167335 1
0.939390036837506 1
1.19074274471927 1
0.800555134615257 1
1.26257513444455 1
1.08350499829409 1
1.15995083551211 1
1.27445687150051 1
0.715960081653344 1
1.09210432412073 1
1.16749660962719 1
0.754040866138265 1
1.2221747794355 1
0.932852833717417 1
0.643335634479464 1
1.0652042136627 1
0.892195094913857 1
0.834681564291914 1
0.860809660057951 1
1.15972159033423 1
0.899583312830568 1
1.36383489067332 1
0.674637847585826 1
1.13922140618502 1
0.906296000273192 1
0.665521295635333 1
0.924954905781808 1
0.294250400531461 0
0.789625467452644 1
1.35876511655453 1
0.988838018792168 1
0.554746303394263 1
0.658234704723631 1
1.22945080525868 1
0.375675850781278 1
0.514760936906727 1
0.623737603595519 1
1.25709028396524 1
1.34413376774084 1
1.39948582922945 1
0.749747779192076 1
1.1069768980099 1
0.802473273695787 1
0.810278917268186 1
0.687728776003795 1
1.11533491020291 1
0.714040229019742 1
0.819554409969586 1
0.806660500695978 1
1.38556713015244 1
0.623153584944561 1
1.12620407879874 1
0.953956080231589 1
0.840189577715309 1
0.994696030430248 1
0.655999225794056 1
0.870897169802301 1
0.454345666106286 1
0.887498417608699 1
0.963497876415245 1
1.00813729920777 1
1.37576182692443 1
1.25145702506436 1
0.616442494162722 1
0.879885351199027 1
1.03061947950736 1
0.945335657465141 1
0.731500182468198 1
0.949745266471136 1
0.561992690597508 1
0.675919412613734 1
1.31443504263033 1
1.7083960838672 1
1.44605297685564 1
0.822345952157505 1
0.592848756435763 1
0.501738989293612 1
0.833062834742486 1
0.568823135995668 1
0.956233978425972 1
0.964046541993329 1
1.21617023550385 1
1.41276940523642 1
0.807802900915828 1
1.25804031264035 1
0.875747855386199 1
0.975893917280094 1
0.784057526039648 1
0.901293545549273 1
0.659527944266365 1
1.28407412483224 1
0.573287708867605 1
0.479336092367818 1
0.95145865876421 1
0.789170404090556 1
0.599904001948671 1
0.674272860609562 1
0.463489688492249 1
1.03281707017228 1
0.894578656473078 1
1.11968165214994 1
0.855538170732642 1
0.577505893467093 1
0.263945143569917 0
1.08491918796699 1
1.12357079505328 1
0.991986310053866 1
1.06681748033132 1
1.0994347017547 1
0.741410163108764 1
0.874046064250561 1
0.843308835323706 1
0.589662726716407 1
0.774624790382447 1
1.29091343313303 1
1.11276713811715 1
0.936465600714421 1
0.887056191021056 1
0.728095753775508 1
0.88498808998616 1
1.11046188569021 1
0.909421869949766 1
1.11709022962369 1
0.922431819569635 1
0.205704810436103 0
1.44685535672297 1
0.892195470678359 1
0.806174784284963 1
0.47946674579148 1
1.06749392753554 1
0.655454688090615 1
0.722012939934943 1
1.35485407902235 1
0.702163131713692 1
1.13113136861185 1
1.02214255082766 1
0.712670826229966 1
0.939452161240191 1
0.688864768354219 1
0.54715951820215 1
1.35865513651385 1
1.20187543908989 1
0.939029008204732 1
0.767838209901789 1
0.829113675603588 1
0.985780294004209 1
0.66509712335857 1
1.02445960531523 1
1.58906621491505 1
1.07514389426405 1
1.14402971644089 1
1.02816632510915 1
1.14438792733901 1
0.97747530097335 1
0.818651462307684 1
1.1100203409371 1
1.06790919935209 1
0.644143040638295 1
1.54632783363958 1
1.02356221568697 1
1.1120731829005 1
0.626189942162023 1
0.534442912692833 1
0.557432007126216 1
0.35850606764628 1
0.859070609468526 1
1.27249665258903 1
0.542424539433526 1
0.957222020623035 1
0.850727489549603 1
0.91858492596704 1
-0.087571357730307 0
1.04552847594323 1
1.02467395965575 1
0.941472045206509 1
0.258187373152845 1
1.38864012766435 1
1.48302450951567 1
1.03439764447247 1
0.51064786314374 1
0.541323805109579 1
0.774983647155288 1
1.09094641433979 1
1.27659422010766 1
0.718425944227733 1
1.07636001400634 1
0.851003398998559 1
0.732314564480478 1
0.743206863774245 1
1.01456347920186 1
1.07276626211956 1
0.661944024619961 1
0.843829662474569 1
0.777723034305059 1
1.04715806594698 1
1.3667960577538 1
1.22425871539373 1
0.781537138165727 1
0.879918930557104 1
0.701900902677778 1
1.60034674916612 1
0.726779786254106 1
0.805455674049707 1
0.502146050881012 1
0.64518979880184 1
0.258598737657884 0
0.938345879415781 1
1.11829370910405 1
0.765458478740034 1
0.504509503004669 1
1.0066084314177 1
1.27222495834557 1
0.900042494248214 1
0.69425985277933 1
0.788878607397425 1
0.506235735401459 1
0.768472318242703 1
0.300342871506787 0
0.795425525290714 1
1.45693165843846 1
1.03314687043289 1
0.769467039291431 1
1.06483715859515 1
0.832665915315247 1
0.980511898611747 1
1.23125951305959 1
0.767206030958835 1
1.42872069004763 1
1.04145845408497 1
1.47110711771043 1
0.756017368991026 1
0.914500655983801 1
1.74813880598453 1
0.841899551819472 1
1.12404431780363 1
0.813013778088222 1
0.896614750219957 1
0.544860096598168 1
0.692792383247849 1
0.691317238936935 1
1.10434135760938 1
0.29734998941431 1
0.573495834109229 1
1.17644095889938 1
0.838980570763872 1
1.23399149263633 1
1.34300998808053 1
0.710348359988177 1
1.18971839300174 1
0.265128422272047 1
1.55964888371504 1
0.249682657893189 0
0.67537628680579 1
1.10350248005998 1
1.04232246825448 1
0.633682108426609 1
0.960897041087699 1
0.925315127132158 1
1.28197257767284 1
1.29569242586113 1
0.764838841067805 1
0.864219261268226 1
0.822225435006265 1
1.1927628775025 1
0.791149684645173 1
1.4911958562237 1
1.30510312646985 1
1.04821476954508 1
0.69984865036677 1
0.942222654858905 1
0.975751676252322 1
0.943919052651216 1
0.540447169095594 1
0.705971608216012 1
0.321651382927445 0
0.99530831941594 1
1.26998503575524 1
0.66797178077485 1
1.18350505846811 1
0.64736930502117 1
0.801968501790281 1
0.580487518262564 1
0.932202870560794 1
1.00555298940292 1
1.08362495085867 1
0.895752634174701 1
0.369801875200127 1
0.684758443033867 1
1.200413704392 1
0.865164740902413 1
0.884905291881333 1
1.02295449939012 1
0.918920119953657 1
0.915814901154741 1
1.19570165376207 1
0.931525120613126 1
0.960871398439021 1
1.08110291244385 1
1.30995107752764 1
1.05998319107997 1
1.31526303765761 1
1.09987580546036 1
1.30946826444245 1
0.801482704052223 1
0.368108205147476 0
1.07109184770651 1
0.58159444934336 1
1.10827687312108 1
0.622855951198491 1
1.26444636903379 1
1.17837085684233 1
1.65057261744362 1
0.76196884922567 1
1.25109476154146 1
1.03330891256538 1
0.48992631361015 1
0.399610377556368 1
0.658602665244247 1
0.480884051866831 1
1.17227429470416 1
0.861511842061258 1
0.719052090008679 1
0.908346066962756 1
1.18404259612331 1
0.804134179550075 1
0.785276253039188 1
1.33366665268152 1
0.570323242011312 1
0.853471310298021 1
1.29445297756851 1
0.533004283402225 1
0.458711029524169 1
0.672173811481917 1
0.915627175183528 1
1.10171776185471 1
0.593935299221719 1
1.08872816905183 1
0.708961775929124 1
0.952656671994895 1
1.35613209001376 1
0.822407392738058 1
0.675932153701079 1
1.19332667584348 1
0.66372968951052 1
0.903629495938873 1
0.832597218607613 1
0.782060194455084 1
0.599296656169761 1
1.10113528917446 1
1.05474890039114 1
0.949148061148991 1
0.942226864007025 1
0.671034768104255 1
1.50009441118214 1
1.04708125551032 1
0.966275287461155 1
0.339453244841992 0
1.39038235827135 1
0.371160205494958 1
0.729023534365212 1
0.902929870222412 1
0.984944039146721 1
1.21686732680045 1
0.679121030974266 1
1.33555376455323 1
0.92597678102345 1
1.07134726789723 1
1.26476918007869 1
0.347750825475915 0
1.15114598951139 1
0.747714227132349 1
1.44800307348669 1
0.853300442276146 1
1.0893076830019 1
0.904507303207805 1
1.29631006040407 1
1.15571966099998 1
0.646022718756656 1
0.577135745587617 1
1.17050722787945 1
1.13431416473048 1
0.625159533954259 1
0.922273405893301 1
0.254866321367525 0
1.1599732059247 1
1.48468597559965 1
0.980534833448404 1
0.348686687103298 0
1.20694105539284 1
1.03445986749582 1
0.864989458383078 1
0.77463180608341 1
0.715509988752558 1
0.547875968807269 1
0.78257263334556 1
1.38835035400753 1
1.37173929165781 1
1.27102187707527 1
0.782852416930102 1
0.496889132981912 1
0.364723086842748 0
0.838020479066163 1
0.961660286147133 1
1.15898503309599 1
0.738869755655333 1
0.899260690136439 1
0.736538792812543 1
0.89480638496412 1
1.23940060019657 1
0.475654550900541 1
0.777927996876853 1
0.643295598652587 1
1.13874550248303 1
0.855589133692933 1
0.522044215125584 1
1.1275543664467 1
0.803220903829466 1
0.906207861580734 1
1.07447415484945 1
0.350864686812312 0
0.479012183086592 1
1.22103552456335 1
0.797704205622553 1
0.763633842761065 1
1.25892170575913 1
0.950707734476352 1
1.36018868272057 1
0.77245148909712 1
0.780083442724168 1
0.548476212860611 1
1.1744760526252 1
0.545800665005341 1
0.80148746376367 1
1.04889670559921 1
0.909914095935766 1
0.32163666062788 1
1.09340382968331 1
1.38505128928611 1
1.29868337849185 1
1.07320741416277 1
0.870206187423086 1
1.07852578290186 1
0.974517249137014 1
1.58464972797228 1
0.596147372700454 1
0.924452373015701 1
0.5747697351844 1
1.44334295768108 1
0.612886250971302 1
0.855173103698005 1
0.395740958644044 0
0.546900231278078 1
1.11045804851308 1
0.544064851833298 1
0.585459056216437 1
0.860036561185127 1
0.501102404225916 1
0.892892745742697 1
0.853513248884054 1
0.912120152861523 1
1.12781550797692 1
1.0345119813998 1
1.25693107970182 1
0.525219158865577 1
0.89581784201763 1
1.22223353478823 1
0.964816811185167 1
0.909379881299407 1
0.449717799753192 1
1.0401552075778 1
1.55558769970931 1
0.901143279619716 1
1.34522298942979 1
0.889148367844166 1
0.952063675636899 1
0.941597317253679 1
0.921877598285606 1
0.771903224740934 1
1.27740393475704 1
0.692834893862417 1
1.3108254189562 1
0.632538945833669 1
0.78578671343173 1
0.811392224424908 1
1.27522910898782 1
1.1199732330961 1
1.26671190233464 1
0.986136248610664 1
0.946691837394141 1
0.809294593133889 1
1.03630595050248 1
0.96143902050899 1
1.37523528426947 1
1.03585921539255 1
0.867384466156904 1
0.83549742713158 1
0.848827999932508 1
1.25246052649078 1
1.34902441118458 1
1.58138968631138 1
1.37550428556541 1
0.86971182795255 1
0.67632614520815 1
0.918621473956892 1
0.701467333959744 1
1.27994584217277 1
0.979090288655785 1
0.722778782328272 1
0.941166627431863 1
0.401279934653034 0
1.58897323167265 1
0.824897251698556 1
1.1525269627321 1
0.793700750469423 1
0.750845740298215 1
0.487704865809006 1
0.557753979738817 1
0.891329469576349 1
0.527589835924896 1
0.851785606485173 1
0.593966850583684 1
1.009563023466 1
0.853917105216636 1
1.08560907648838 1
0.621702474009192 1
1.17320682117017 1
0.796209971123477 1
0.436076035621319 1
0.617218342680833 1
0.865436322199397 1
0.938743363754959 1
1.01965010639637 1
0.591338874663744 1
0.84122447382739 1
0.660791748663429 1
1.26025182342928 1
1.54370334642516 1
0.993057828082148 1
0.773513565148916 1
1.09323255620966 1
1.28968318900606 1
1.35457961148317 1
1.38064801634389 1
1.09169292052413 1
1.17259865811217 1
0.589334335779718 1
0.927748731849731 1
0.490353589643598 1
1.03246944086888 1
1.21176905483843 1
0.845740910091355 1
0.870691784148927 1
1.00899581690027 1
1.2007138504483 1
0.888041454793592 1
1.50354851644256 1
0.754861242965697 1
0.881264257750196 1
0.19000670592577 1
0.687650508483196 1
0.583611885027707 1
1.29404476860808 1
1.08005172887469 1
1.24309609565938 1
1.03415540692684 1
1.29149766561402 1
0.507275684055929 1
0.308603752108998 0
0.508827894414148 1
1.0062614606928 1
1.58238921758331 1
1.12310927264427 1
1.19784112039209 1
0.734845866265172 1
0.764020477382022 1
1.37950586437021 1
0.995014716977519 1
1.18771387730482 1
0.966439356679748 1
0.957799013453683 1
0.391313136758879 0
0.680824388257176 1
1.01135382911146 1
1.00834308501477 1
0.832613021218401 1
1.3098315213693 1
0.926589511246514 1
0.576241958063773 1
0.866968530742296 1
1.06588718567967 1
1.08867596859361 1
0.607415808724072 1
0.815325721419654 1
0.597316495872371 1
1.01586970387104 1
1.21065310766662 1
0.864568033183139 1
0.553430158500692 1
0.78225511435579 1
1.24865388749629 1
1.70836671025633 0
1.09688848405609 1
0.507971750832596 1
1.14837597458832 1
1.20217461185706 1
0.653651563135313 1
0.20469136048402 0
0.765174757838676 1
0.95649415909314 1
0.623079372071746 1
1.15298501892058 1
1.28400913851788 1
1.34497944840919 1
1.15932437281308 1
1.17282493960207 1
1.41485822498806 1
0.929108420678019 1
0.950577110457062 1
1.30730758644774 1
0.761869497277568 1
0.946774110146885 1
0.605427021834004 1
1.04847605048624 1
0.946495470959594 1
0.582267486835317 1
0.919705768075997 1
0.995513836695638 1
1.26760385547189 1
1.08026845481798 1
0.596043095197885 1
0.974676183614257 1
1.35073954569697 1
1.32493437822409 1
0.778703429811733 1
0.949486866130143 1
0.725655631668635 1
0.990621606133513 1
1.0925728073966 1
1.00505607942446 1
1.03128723133025 1
0.855655303199362 1
1.48730980289458 1
0.690758028491479 1
0.673576634235114 1
0.713058293936185 1
1.15970580440701 1
1.85341901324794 0
0.979319804662645 1
0.983941249066356 1
1.12940427582931 1
1.5880887532523 1
0.766270517354785 1
0.819807645508022 1
0.360834395985829 0
0.915107059569457 1
1.29417543893549 1
0.621997153996905 1
1.43278019237128 1
1.1517587618733 1
1.55103011241349 1
0.842240629713001 1
1.28780454510219 1
1.0550627392073 1
1.11077249511123 1
0.47916426982989 1
0.621891040370756 1
1.05178732434466 1
0.231555430535603 0
1.55641472028765 1
0.841606405127253 1
0.450078390107513 1
0.743587791188537 1
1.02912702741591 1
1.50492005842644 1
0.621863396359303 1
1.4103721590371 1
1.21568869043351 1
1.20730878831317 1
1.5815278047976 1
0.976719354425107 1
0.529183973761286 1
1.80503378083371 0
1.14173264384664 1
0.505485517778323 1
0.885372811811561 1
0.843768576872419 1
1.06336660557326 1
0.864011700530316 1
0.31886208615441 1
1.04332271454148 1
0.87495557560264 1
1.40357095853436 1
1.17266978904453 1
1.02618817714452 1
1.02204146815555 1
1.08659711661656 1
1.09167351743979 1
0.99322444396689 1
0.821178398944091 1
1.49513382910146 1
0.638653575176696 1
1.02752248736066 1
1.31248606950824 1
0.946655075324067 1
1.11571346210296 1
0.795242216199722 1
1.29908838619074 1
1.31724099225506 1
1.3571648845831 1
0.549178215572598 1
0.90480005377518 1
1.03023132600463 1
1.28132284165602 1
1.03746551499161 1
0.911893476564195 1
1.11740656843823 1
0.730568607261844 1
0.63458245957655 1
1.24926528525491 1
1.47836914350749 1
0.945163690646837 1
0.790887660916948 1
1.01232645683331 1
0.663279322914174 1
0.424915403711273 0
0.980193625871198 1
1.01724200133459 1
0.976410642651438 1
0.902836231056625 1
0.714040812155596 1
1.0135494856717 1
1.01374308396593 1
0.791566193953273 1
0.694078008502988 1
0.528245636576212 1
0.656689574597837 1
1.20903781193599 1
0.725507211269806 1
1.03568004652569 1
1.24702088359357 1
0.825618766575952 1
1.00579244689864 1
0.872749655460457 1
0.567806289554773 1
0.977308842293253 1
0.646049237004805 1
0.94645576136834 1
1.07237652207963 1
1.03019804323463 1
0.634510118354284 1
0.620344125978635 1
0.367101344597655 1
1.43244375837019 1
1.03393438270453 1
0.943100175382947 1
0.880823346100639 1
0.551059886653087 1
1.04298642056369 1
1.1481133231199 1
1.29919043839304 1
1.05327708842569 1
1.05736047673274 1
0.726804911471573 1
1.0317223605906 1
0.611740500310737 1
1.01096276447429 1
0.192064357285341 0
0.588135589953634 1
0.793718390342882 1
1.74691722791428 0
0.769211632117929 1
0.605095294392861 1
0.710126049391359 1
1.04148267430166 1
1.45717346841863 1
1.31994846929272 1
0.680141108393281 1
1.50525398611787 1
1.50203506749044 1
0.706083227312777 1
1.21818943425916 1
0.882204549133817 1
1.08566003724982 1
0.638808518213342 1
0.345628092086446 0
0.874253159832109 1
0.537855351241529 1
0.86872858400525 1
0.855984577653671 1
0.897747899109739 1
1.3050521856623 1
0.889488259182138 1
0.674603382265007 1
1.09823202194423 1
0.387039312975876 1
1.36738585942482 1
0.58457129047715 1
1.61714462641659 1
0.772687930123591 1
1.25907873998628 1
0.993294206760899 1
0.758213741168722 1
1.05664569823975 1
0.771970872787081 1
0.8998092323713 1
0.464324725420663 0
0.518406128497771 1
0.63710493712022 1
0.0709974376044289 0
0.702228864068756 1
0.763043584639987 1
1.12586726674969 1
1.63349117188816 0
1.06914177797704 1
0.272783459255422 0
1.56928388648946 1
0.947798899235197 1
0.862601462711049 1
0.955181164265187 1
1.27683655553259 1
0.686161228615319 1
0.92208433100096 1
1.02387739977056 1
1.34071220705703 1
1.18089403270048 1
0.791183132312848 1
1.06446807059583 1
1.05463839675826 1
1.0267356306734 1
1.58852876894786 1
1.28124203535495 1
0.331504986584977 0
0.690685453189585 1
0.701763412245588 1
0.575942692904219 1
1.09708903155842 1
0.904681932534035 1
0.935597716803659 1
0.701117762646834 1
1.16301602105513 1
1.11028709476223 1
1.34744297358663 1
0.805131540460943 1
1.10758845262668 1
1.03952516708088 1
1.55819602381647 1
0.788898811632355 1
0.643700866900213 1
0.745679700086083 1
0.774071511083399 1
0.519859396167624 1
1.27850266544588 1
0.766839014504049 1
1.43248087262544 1
0.501725769658089 1
0.432174774272134 1
1.36419010633061 1
0.812759450454351 1
1.3121817858688 1
1.14483445364707 1
0.769490947500002 1
0.886407090227546 1
0.604288911494512 1
0.806751522130422 1
0.670890043817901 1
0.802410426560406 1
1.35407127743653 1
1.0085851257326 1
1.08701365595584 1
1.0239985767438 1
0.584749710396196 1
0.645610983393747 1
0.668172385786209 1
1.25424178456155 1
1.05145536842712 1
0.702909822960425 1
0.708162140492551 1
0.662897343683549 1
0.697431530194013 1
1.56010778717677 1
1.03234192607584 1
0.874246418476861 1
1.56506102473682 1
1.28488532411257 1
0.459577422693049 1
1.1316261828211 1
0.870314886645975 1
1.03419312542649 1
0.847267044404164 1
1.07415056229203 1
0.583843518101811 1
1.56310943481651 1
0.610856475292438 1
1.12626521855339 1
1.06764675441476 1
1.01990320961058 1
0.387800594428116 1
0.91389683323084 1
1.06058651631671 1
1.32828986294641 1
1.29523167863169 1
0.685649937372472 1
0.777449150979415 1
1.25990254507205 1
0.668345555211387 1
0.908365325553572 1
1.04309569523186 1
0.989965385047025 1
0.5840410340583 1
1.11060278176349 1
1.35324895109289 1
0.970686939595963 1
1.13394118897021 1
1.097870448345 1
1.20954219271269 1
0.667004765627316 1
1.22249452630714 1
1.29357781330125 1
1.0216894531235 1
0.924205534755263 1
1.10859851191845 1
0.888751525356391 1
0.764128607915386 1
0.476430158826426 1
0.591787608267856 1
1.01218728038471 1
0.769784601593078 1
0.832029142987353 1
0.600113062280752 1
1.4498755528244 1
0.850832276944754 1
0.876964480308387 1
0.579980740304145 1
1.15036334958962 1
0.718507063796646 1
0.795968069736383 1
0.928945982273833 1
1.35922112990704 1
1.47021033528989 1
0.627797521704399 1
1.22617135825446 1
1.39021060252394 1
0.398972985290552 0
0.690315223430736 1
1.52964798262235 1
0.759714255056455 1
0.581595659330481 1
0.755814763347772 1
0.728488464525269 1
0.753533624492127 1
0.649606064725852 1
1.16111097891891 1
0.597518006471227 1
0.825397175924127 1
1.0510098156559 1
0.689330803977973 1
0.886219549091842 1
1.13218575902952 1
0.800122148729606 1
0.899951765555401 1
0.693002488350807 1
1.28011791097303 1
1.50096832486363 1
0.727335619562887 1
0.599225803281526 1
1.12643602474313 1
0.723401763881535 1
0.690429810471142 1
0.74173325124276 1
0.785351495035595 1
1.20597082914824 1
1.74218413295984 0
1.62973191317005 0
0.66468229862677 1
1.15261996052971 1
1.02591816593069 1
1.03900800238009 1
1.02142546117227 1
0.687578335152685 1
0.129664863862277 0
1.12012911037908 1
1.13848627379202 1
0.62525378927924 1
0.39451837853293 1
0.892081948466778 1
0.475735927376949 1
0.921568275153862 1
0.976386840360114 1
0.556705810654358 1
0.393531818536263 1
0.846394700898016 1
1.01178004111885 1
0.932822242982169 1
0.526658575500656 1
0.999710221627387 1
0.560370398501376 1
0.98823170461479 1
0.770170719333768 1
0.820763906238596 1
1.31505528347289 1
1.21657065512294 1
1.07537932528686 1
0.982291846852041 1
0.985711228308419 1
0.474715720434963 1
1.6846371881215 1
0.92636509729027 1
1.05973860170168 1
0.894172249424769 1
0.939926040669077 1
0.590446439418572 1
1.27547833597968 1
1.65511471041745 0
1.18462308252147 1
0.923982257658676 1
0.627200547985195 1
1.08251204613585 1
0.992223949395638 1
0.932309851800663 1
0.974458472513491 1
1.41915536383035 1
0.923962926099665 1
1.19155586721922 1
1.6425618026636 1
1.47540033727785 1
0.563378795159303 1
2.0621135609057 0
1.26316750013197 1
1.31785255424004 1
0.667140878857347 1
1.03538984245696 1
0.720218702024056 1
0.740141203919381 1
0.859404913329441 1
1.0511619285918 1
1.23703121441344 1
1.30924404204154 1
1.63155851357409 0
0.891889801410261 1
0.394200780786375 0
1.31433659250069 1
0.75914252678692 1
0.78719754408072 1
0.89436591379594 1
0.720014456741473 1
1.30511916864331 1
0.602859664154235 1
1.42789471228561 1
0.764445926263243 1
0.790149920964509 1
0.708714510760544 1
1.22370057505885 1
0.859097059839407 1
0.65913513100873 1
0.957448656376397 1
0.785535468792667 1
1.23598059219508 1
1.02844156070036 1
0.823851773091211 1
0.68843001309826 1
1.1592963829436 1
0.603717227862187 1
1.19095785115672 1
1.05755489074015 1
0.986716450404051 1
1.19001024992727 1
1.03216286849385 1
0.84096726724672 1
1.10204053076491 1
0.608265121535586 1
1.74296966129331 0
0.886635867300393 1
0.918214577006702 1
0.612412884234013 1
1.2057762384316 1
1.16344927472368 1
1.04783668661039 1
0.414779202691738 1
0.903389292856596 1
0.64264349324 1
1.03157142293922 1
1.09654321353665 1
1.4225691110615 1
0.578086339491123 1
0.605343737044004 1
0.995736088945632 1
1.09294415695124 1
1.20236581367728 1
0.78694923453865 1
0.90005530821376 1
0.494746958387493 1
1.11002780429552 1
1.27878801419508 1
1.10127438591749 1
0.392705040445197 1
0.756672345939156 1
0.694615443733996 1
0.81994403125009 1
0.4931843679204 1
1.10148303370788 1
0.869225281302666 1
0.847368965479476 1
1.05537397669782 1
0.682661971233466 1
0.798988603511102 1
0.614153592147676 1
0.993815280312792 1
1.124185091388 1
1.13046840408421 1
0.717244437723147 1
1.07998925931799 1
0.799896331108301 1
1.34707358302983 1
0.487463487400022 1
0.652305876210978 1
0.87374362223723 1
1.08379531563173 1
0.712612802633402 1
0.890379986626004 1
0.48502107551546 1
0.944747477609023 1
0.770303659987386 1
0.635390010337385 1
0.784321181951415 1
1.0048146149642 1
1.33071451550088 1
1.44728145583617 1
0.638392684514906 1
1.59744204009103 1
1.29333194916124 1
0.613698096491639 1
1.03318463799894 1
0.901219193468721 1
1.16697509463938 1
0.975920487905644 1
1.05969442734784 1
0.707849990865955 1
0.945229670633377 1
1.7404357010629 0
0.757357065980988 1
0.937922957135472 1
0.87192043062005 1
1.02942437080818 1
0.317248521610341 0
0.650623082785911 1
0.603260608476802 1
0.759752901371383 1
0.779904616170079 1
1.45318186260662 1
1.30506354656314 1
1.17173455725023 1
0.608530699570197 1
1.18852707083568 1
1.24203994302618 1
1.24838885905771 1
0.948978204985152 1
1.29965854349874 1
0.927515390038394 1
1.02835788781652 1
1.28702827091711 1
0.967157755005998 1
1.01545244091744 1
0.852303947306669 1
1.53225645542961 1
0.742368315100486 1
0.351971740874411 0
0.808449781361482 1
0.82862431686668 1
0.730626514846097 1
1.04544796337527 1
1.09971682605184 1
0.883222432384657 1
1.07684252292868 1
0.731023081405802 1
0.905382019523464 1
0.999973275156959 1
0.985036788289104 1
0.786659765726947 1
1.28463686114875 1
1.03667973280347 1
0.666473896590009 1
0.840122628710593 1
0.981498143166257 1
0.886528769126738 1
0.770265687132967 1
0.748164996312481 1
0.982869670878437 1
0.21107084660553 0
1.4732480702586 1
0.851308456105384 1
0.886179086057358 1
1.01951686098121 1
1.11470953525839 1
0.937799129205794 1
1.10578417274151 1
0.751684165248808 1
0.777708460011427 1
0.689491548287658 1
0.723737204990192 1
0.61942542591869 1
0.979309433545597 1
1.20420998767078 1
1.12061070875927 1
0.881913015513854 1
0.993686347030698 1
1.21771189233995 1
0.787701772635714 1
1.22604302498121 1
1.00457105726634 1
1.22365942530771 1
0.933952154023634 1
1.06410451603516 1
1.08645395340363 1
0.592919496169779 1
1.27052861945885 1
0.276695177657323 0
0.680742419792277 1
1.32475718124498 1
1.01297475545133 1
0.542376681612476 1
0.218143046388492 0
0.804869125119308 1
1.07935159766735 1
0.217533190560663 0
0.924129896648567 1
0.850562977456637 1
1.2383360190572 1
0.260859044223279 0
0.76216066804039 1
0.687306246890595 1
0.920540080323535 1
0.908244889177296 1
1.13314019349318 1
0.832695019670227 1
1.57164594892157 1
0.911201274651898 1
1.47495786647789 1
1.72851347504192 0
1.00683991698536 1
0.929102065316702 1
0.666875870672466 1
0.753287962765643 1
0.711049661477487 1
1.34336255562075 1
0.722695001896507 1
1.1676911675038 1
1.40790175283046 1
1.1310263220935 1
0.741916073532449 1
0.679071421903398 1
0.668016815864811 1
0.464738022508604 1
0.791740105912095 1
0.837648333092536 1
0.735143690703913 1
0.790215573459653 1
0.886212500106025 1
0.864925310246925 1
1.03538650024114 1
0.296508120323584 1
1.20984534729473 1
1.12418806872175 1
0.382610147507111 1
0.545858492390765 1
0.970593265161603 1
0.750018949236517 1
0.248681691607486 0
1.00590480305985 1
0.718011592453002 1
0.808212108325315 1
0.454047895498293 1
0.612721144485697 1
0.723167134755937 1
1.08883236314311 1
1.364469131869 1
1.12079684994865 1
0.402806706018025 1
0.963103107191647 1
1.57327690032144 1
0.783883627532167 1
0.583162335682607 1
0.371157210166498 1
0.743108238782497 1
1.02182245506251 1
1.01576710708786 1
0.0404074097496402 0
0.806577932773812 1
0.699391658107773 1
1.55424696194473 1
0.674004851678817 1
0.873019711391236 1
0.693576480790278 1
1.05863297547948 1
0.522580380071889 1
1.19785748498761 1
1.30658342241877 1
1.00804826032387 1
1.07754873567804 1
0.531522312105174 1
0.67918255075074 1
0.790041763138736 1
0.816841676164504 1
0.922130163483518 1
0.887668757247718 1
0.913849869572569 1
0.827989397932775 1
1.27609918279105 1
0.65889887994839 1
0.957245432318364 1
1.43926065349125 1
0.626102506253694 1
1.11557738337176 1
1.25577717972835 1
0.814711475439743 1
0.640390381779247 1
1.02816124550544 1
1.2490321191911 1
0.993169268916052 1
1.22721136595676 1
1.14118682379184 1
1.90410718195221 0
1.06802616990351 1
0.875383727940862 1
1.24067009404163 1
1.07008988306756 1
0.713421390156394 1
1.05892040217396 1
1.08871481767947 1
0.944747302351086 1
0.961923832735149 1
0.914108986954598 1
0.991724680105997 1
1.18246107493181 1
0.842759571015139 1
1.08167164485641 1
1.00413480465338 1
1.37146945225226 1
1.02071005916837 1
1.39704668934254 1
1.38902876922984 1
0.879971996196733 1
0.678994041333889 1
1.67596705663207 1
1.32306221183034 1
0.742341575017649 1
0.913098126791591 1
0.726324952381242 1
1.27311293776897 1
1.64827898920516 0
1.65950362648729 0
1.14716994238319 1
1.16573848295999 1
0.654851071829884 1
0.764409991322292 1
0.628124363518071 1
0.682630052675079 1
0.629434999619371 1
1.25908981311911 1
1.03720006088725 1
0.686023277639172 1
0.841728482332073 1
0.525256184495509 1
0.815623107708991 1
0.806326636758297 1
1.33261926110575 1
1.21956973739707 1
1.17225118786284 1
0.925514032786025 1
0.866926067792997 1
0.756597303127025 1
0.700214955784129 1
0.795084323892204 1
1.05466706072986 1
0.995580398186384 1
0.975426697930557 1
1.00605908830799 1
0.686058583750646 1
0.836981432513853 1
1.10358873678471 1
0.977580585036267 1
0.986499867362609 1
1.15886128846184 1
0.7250060154823 1
0.778026235092713 1
1.44525718410367 1
1.29167608867802 1
0.693375629931804 1
0.971166213828862 1
1.074092516862 1
1.18541333180759 1
0.561209514972526 1
0.431856473997158 1
0.754698520754586 1
1.29632049784849 1
1.10869767962191 1
0.580640690778106 1
0.626979478614497 1
1.16104255193888 1
1.34691143890555 1
0.965000456841 1
0.461172865424876 1
0.760590321914355 1
1.09713670502925 1
0.675138941721294 1
0.91886901891596 1
1.27215364651794 1
1.0998836995912 1
1.13162270080577 1
0.927885117815673 1
1.69362664295928 1
0.291572681190243 0
0.706794554801427 1
0.869414690392725 1
0.932951094023521 1
1.10308601360831 1
1.02189680609469 1
1.07833153035371 1
0.995817626803141 1
0.663380980535222 1
1.57334672735551 1
0.622645833425593 1
1.0917913880785 1
1.21714991603569 1
0.334909903088165 0
0.77085589867395 1
1.22798122501383 1
1.30451947491424 1
1.00501226141451 1
0.692033426783745 1
1.09674187470203 1
0.720251390673507 1
2.30850660283162 0
1.14898896859608 1
1.13439247872097 1
1.08519231306555 1
0.621914663220257 1
0.393732949523144 0
1.02146799294687 1
0.799503624897063 1
1.01058933455856 1
1.32673879605071 1
0.584409563395773 1
0.548377245921361 1
1.34877415138077 1
1.20392019735017 1
1.03871792473365 1
1.37420570419668 1
0.979741976124771 1
0.647155457433433 1
1.07767756351365 1
1.49535638062529 1
0.680385024777826 1
1.04196248750847 1
0.881121102254206 1
0.7966807783332 1
0.405427077794981 0
0.856398841294876 1
0.819622095759016 1
0.793838685377824 1
1.16134130618947 1
0.964624600361698 1
1.32779750263612 1
0.561322686278151 1
1.2968997818071 1
0.67763006320347 1
0.945933305569579 1
0.513779613748878 1
0.485481943268235 1
1.17116463919182 1
0.234307177199751 1
0.846726493628663 1
1.3926788094747 1
1.16086348058823 1
0.760090786099045 1
1.22563667154076 1
1.23113622426495 1
0.811590330833356 1
0.122836236645996 0
0.813992962540973 1
0.904777278289246 1
1.42130224669205 1
1.24515678224965 1
0.998406743010074 1
0.547753172894298 1
1.12928008400074 1
0.910389395567228 1
1.01650457667481 1
1.13607629510972 1
0.927961314602698 1
0.560967523924387 1
1.09629234227953 1
0.667174087848763 1
0.845997749772592 1
0.945518991089622 1
0.495907971677275 1
1.06048249329527 1
0.765479687217986 1
0.251318421944137 0
0.368177659608801 1
0.692998144150012 1
1.15492416648077 1
0.894004873440664 1
1.30572640215295 1
0.754512316343816 1
0.857245208195259 1
0.848019739157743 1
1.36624990688052 1
1.16144038654728 1
0.817925704455169 1
1.28521816712129 1
0.854746973878413 1
1.29574204342696 1
0.870251699364024 1
1.15704145721572 1
0.806656650432446 1
0.852462202655803 1
1.3033103630487 1
0.923728155883696 1
0.728350033724739 1
0.882064288362725 1
0.527759373532038 1
0.751276771166911 1
1.32908068409098 1
0.861877103305135 1
1.07778063880347 1
1.27789702243711 1
0.953165596448044 1
0.762517341832496 1
0.979169562104214 1
1.17796711291553 1
0.770306283288806 1
1.23894942147045 1
1.4614429640241 1
0.791534854119873 1
1.07904615675067 1
0.958877294081948 1
0.746377932507144 1
0.537404069051007 1
1.8341662571441 1
0.709806572706826 1
0.586362253571256 1
1.23072012824482 1
0.69455723006605 1
0.71242531126376 1
0.970744502720264 1
1.02498200568251 1
0.870712057470586 1
0.984332532869875 1
1.05102252827888 1
0.561899660169462 1
1.27264552399582 1
0.505645650839821 1
1.19978510453874 1
1.15340730069677 1
1.04759222776874 1
1.05837076112121 1
1.54126316899867 1
0.888767919571287 1
1.02359223762905 1
0.44809228911812 1
0.805301249404114 1
0.741752418421961 1
0.544432150576644 1
0.833901075630539 1
0.850439729375711 1
0.98533831569127 1
1.02679536401323 1
0.98085876259809 1
0.860521476082424 1
0.845764043045258 1
1.07609645024024 1
0.903581024666505 1
0.808243533202751 1
1.12767354816338 1
0.706000754675278 1
0.438388275077926 1
0.620617824750056 1
0.880651434912245 1
0.529099947324118 1
0.743654654343737 1
0.530051454858151 1
1.16192732729557 1
1.29910456747765 1
1.21627010647183 1
1.17474444632533 1
1.06057373416984 1
1.00177249546951 1
1.0556626939934 1
0.690962897030233 1
0.68726920181026 1
1.36549908752971 1
1.54233616854285 1
0.612913325326347 1
0.9508932191535 1
0.705802478092878 1
1.0483057510817 1
1.41612472682884 1
1.05797000331131 1
0.796430423105219 1
0.943925951654909 1
1.05975720512882 1
0.563566786874495 1
1.36214800997045 1
1.32334999129116 1
0.618125966344708 1
0.762347690272163 1
0.255397500870942 1
0.729865438657213 1
1.07138440661953 1
0.541227361731712 1
1.18967730212812 1
1.23235884490535 1
0.91863822997509 1
0.957805093029228 1
1.29758464370424 1
1.11754085541982 1
0.701374610483277 1
1.3449787044346 1
1.26048299274671 1
0.807537933537529 1
0.715864076339224 1
0.645404210164828 1
1.07497206640468 1
1.17679600240403 1
0.556698114571864 1
0.711376848262731 1
0.667986478380589 1
0.981649820554123 1
1.15806575202308 1
1.42927946788829 1
0.513311059202619 1
1.39147951577434 1
0.491890272215471 1
1.33300786536476 1
1.16859949072856 1
1.1637808267049 1
1.18972483441158 1
1.51680229995554 1
1.22104851862449 1
0.896726035830322 1
1.35976198379998 1
0.704616098524814 1
0.719700538531688 1
0.796033235585382 1
0.680277191168909 1
1.38045865840553 1
0.449730114763525 1
0.678727714280931 1
1.13714052520701 1
0.423469809530633 0
0.803905966048913 1
1.28330004339372 1
1.07147866211656 1
0.89391954339289 1
1.69463488692373 0
1.0063837947441 1
0.84475151724408 1
1.19305659022292 1
0.942572524438301 1
1.37521632480772 1
0.921141489906714 1
0.93636857235561 1
1.20250805094439 1
1.10540231849629 1
0.641475099888723 1
0.606388141127002 1
0.924054627577666 1
0.810976056017166 1
1.11095676494031 1
0.899159381779677 1
0.306208132404805 0
1.38865365312449 1
0.806151972917574 1
0.935448936297089 1
0.570825600936725 1
0.633880197833623 1
0.841916519515882 1
1.18123927805118 1
1.15788668178754 1
1.24936075039852 1
0.785839851413379 1
1.30351039885101 1
1.05810026204906 1
1.25115630737503 1
1.19479496005571 1
1.2038282907302 1
0.98320036276193 1
0.970203524836216 1
1.24978068003614 1
0.690140874570713 1
0.745819047206884 1
0.885204692318641 1
1.06237802530136 1
0.95928220783247 1
0.896051749743055 1
0.622289558386802 1
1.31312167972284 1
0.482484924421277 1
0.619044076650886 1
0.882194030096718 1
0.218553898661483 0
0.774710653293942 1
0.936933063627939 1
1.39911325261783 1
0.810136381219085 1
0.931013270180195 1
1.6292321920942 1
0.910110451128223 1
1.45600610583479 1
1.5465725863799 1
0.537242509266394 1
1.21807245885844 1
0.884372797290327 1
1.07101709337438 1
1.135207182425 1
0.806733203202301 1
0.688233461918275 1
1.49971460054279 1
1.02206791299214 1
0.943651044738266 1
1.00361738471899 1
1.14556022182239 1
0.523489585610986 1
1.11683188894389 1
0.6343656858675 1
0.581179058053602 1
0.614213158536594 1
1.46747022698705 1
0.822332491122507 1
0.604839480263689 1
0.770002445341298 1
1.02689173047794 1
0.560953357334569 1
0.592952263401037 1
0.56018770913283 1
0.944111550545859 1
0.914834969155674 1
0.551330364572851 1
0.757142160560053 1
1.58868857620663 1
0.325267433708742 0
0.512599651609582 1
1.13984633692023 1
1.09660616618221 1
1.09476519405404 1
0.616395894319735 1
1.32552823385157 1
0.772830601465553 1
1.34736410944084 1
1.50516428444524 1
0.891202967461547 1
1.03532593955128 1
0.470222273603095 1
1.04207658826042 1
0.996217662251255 1
1.0016717974939 1
0.719539265836615 1
0.750028997486775 1
1.0882975014974 1
0.695314211092138 1
0.713507301583873 1
1.00875394390482 1
1.12941312349192 1
0.838699019223912 1
1.56418553178757 1
0.965587138496501 1
1.11633411544981 1
0.222291720853089 0
1.06338883255115 1
0.738443355620637 1
1.55926698491665 1
1.51186953288063 1
0.697926575555953 1
1.10953875900027 1
0.456677539699592 1
0.996697736283816 1
0.752620941219887 1
1.58437193184428 1
1.0909694111925 1
1.17122053485219 1
0.79706291678373 1
1.02045984187968 1
0.695761008750476 1
0.852635825694243 1
0.565955242066866 1
0.714193810151125 1
0.748629462357066 1
1.18803922216642 1
1.02721577591184 1
1.18211762634814 1
0.492982313390356 1
0.625455050619529 1
0.821291741377211 1
0.574362633123052 1
0.712830994070265 1
0.40494608789257 0
1.23729099681993 1
1.5656209946057 1
0.976366894168426 1
1.01696278943782 1
1.52726414033908 1
1.35417186314617 1
0.401654382481717 1
0.921737071802411 1
0.997655798845207 1
1.3746044525459 1
1.29078531772953 1
1.18963440214636 1
1.18225474267111 1
1.17631427397239 1
1.26989508177463 1
1.21727706070394 1
0.523069804166822 1
0.76894952672919 1
0.919017375416284 1
0.75129066416767 1
1.3789848109764 1
0.835638160885754 1
1.2139894243948 1
1.53418062049183 1
1.50890791570817 1
0.931358960575839 1
0.901086949662389 1
0.92492777955135 1
0.755174916813983 1
0.72927722148794 1
0.968357166018062 1
1.41069038569788 1
0.649621902217252 1
0.8448917478781 1
0.410287982200295 1
1.08837133899125 1
0.939674032859846 1
1.21844383496011 1
0.719495887395593 1
1.21766246984255 1
0.711523810813684 1
0.902276507083936 1
1.80083978966366 0
1.00972237157482 1
1.61678213397208 1
0.872471817615199 1
0.932989747160103 1
0.992316191824435 1
1.04720223506799 1
1.22255729347825 1
0.942371578640449 1
0.9571258790223 1
1.08744872984438 1
1.04007379659817 1
0.739619021013598 1
0.732075086169237 1
0.721053702164901 1
1.15253159535852 1
1.49294953485998 1
1.64038385515089 1
1.01770171128798 1
0.674857251728223 1
0.827340125134987 1
0.551282572000344 1
1.1204336362244 1
1.35069181951718 1
0.317652454513431 0
0.654511497077305 1
0.952196378152362 1
1.34025610242511 1
0.030037958099933 0
1.29207189452189 1
0.757605546633917 1
0.823459590000263 1
0.355037381194827 0
0.809487629059227 1
0.86345681016474 1
0.966221609387311 1
0.378364825476918 1
1.31240197572444 1
0.285117579741861 1
1.05060759749023 1
0.976656000013722 1
0.476863138971761 1
0.456190941844044 1
0.710385124472197 1
1.40084692684614 1
1.24034795505608 1
0.271069342174544 0
1.15413135703032 1
1.28999966192942 1
0.751996285264248 1
1.22502201117958 1
0.896401820704958 1
0.567315250620072 1
0.654385498834162 1
0.860468633840917 1
0.447811729285264 1
1.32629115981807 1
1.07787708377644 1
0.999985390065123 1
1.20242601376482 1
0.990208749043857 1
1.46498928988054 1
0.562432079014196 1
0.546617371582981 1
0.71906701525779 1
0.794184031922221 1
1.80673150810024 0
1.20843274174665 1
1.60775228941785 0
1.15974027338137 1
1.16074829780032 1
0.585644985080956 1
0.829664569849216 1
1.27710824036981 1
0.10962875981266 0
0.342718372700145 1
1.05810529906377 1
1.4978559605577 1
1.07461055412788 1
0.427997491083796 1
1.26838370035223 1
0.826516788228622 1
0.873768608357919 1
0.496340208531535 1
1.34332143223432 1
1.04002257769885 1
0.949760027867743 1
1.26136213313691 1
0.168768239310816 0
1.0688968880238 1
1.11011921747229 1
1.1096619130511 1
1.45015745711928 1
0.780832621688835 1
0.899537675368557 1
0.393870051117455 0
1.41861256470042 1
0.75953989256987 1
0.644941917400851 1
0.471862933093223 1
1.13165033685335 1
0.88306380077732 1
0.640056481744222 1
0.804618916525354 1
1.10404729586115 1
0.942030780010343 1
1.33418149190696 1
1.26805550661677 1
1.07093897870017 1
0.747592077688537 1
0.81929578901683 1
1.8279754459092 0
1.10849997419697 1
0.920647608441571 1
0.677816941873692 1
1.09063331859503 1
1.07888608169001 1
1.14197556892041 1
1.03992756041907 1
1.06394576948323 1
0.700886688145452 1
0.80255122704489 1
1.3055227037182 1
0.449440138867926 1
1.40228250553407 1
0.54674375931114 1
1.20792135277941 1
0.809862070434335 1
0.502554169092365 1
1.54333856302159 1
0.775176954646792 1
0.548445900333787 1
0.5630938760933 1
1.18714006930591 1
0.750215739923368 1
0.769356416815605 1
1.28521323045886 1
0.884481531205281 1
1.50328209308851 1
1.38134703643853 1
0.992090828040914 1
0.486791147642997 1
0.900646028971614 1
1.40846049384281 1
1.05493079475098 1
1.36099202785942 1
1.36870549169075 1
0.540272599042698 1
1.06304458038762 1
0.504591861715932 1
0.861238379214272 1
1.35896413358183 1
0.93062557344356 1
1.192316169837 1
1.21737793142339 1
1.12333804731492 1
1.20501036460767 1
0.645194512781335 1
0.719537411969469 1
1.06717297898362 1
1.08936975323782 1
0.699077794498143 1
0.74723634860702 1
1.2145833994764 1
0.689084286853238 1
0.77993011302553 1
0.791136181184119 1
1.9551282307989 0
1.42659953329236 1
1.06187898156441 1
1.19930940940037 1
1.64457787690131 1
1.1188424232375 1
0.877166477770788 1
0.807674822680384 1
0.910855294978146 1
0.789692917816061 1
1.36825402027391 1
1.30500365787645 1
1.10510802212389 1
0.927409593824375 1
0.796608393931242 1
1.07891937674844 1
1.13846233579177 1
0.993463716207695 1
1.20587970764895 1
0.673618786732365 1
1.50195631545898 1
1.45576661972889 1
0.865172411718138 1
0.363739595417817 0
0.981010212728433 1
1.13393446397061 1
0.97146829135735 1
0.794931521343305 1
0.804098462590983 1
0.655816855665972 1
0.704302935929206 1
1.15188844033353 1
0.60717510081305 1
0.633874628991875 1
0.71636754388485 1
0.873396623188819 1
1.08034786224322 1
1.49265361285578 1
0.994672444081968 1
1.12420443652542 1
0.70811059123488 1
0.896907359644788 1
1.41204741360181 1
0.832328496346053 1
1.07400871339772 1
1.13086855889378 1
1.25410442051852 1
0.61716002671919 1
0.78437397882095 1
0.853572931178844 1
1.14231474167635 1
1.02469792579491 1
1.05401633270655 1
1.35439306505677 1
0.464984968452102 0
0.812841299924832 1
1.06407166712487 1
1.61489411721832 0
0.805327440930069 1
0.992293834737751 1
0.822984852109943 1
0.574881085237169 1
1.22387489367113 1
1.49956109342735 1
1.11590936949421 1
0.553332386499525 1
0.867931446603391 1
0.622252184098174 1
1.57084179506019 1
1.17430480413959 1
0.661722513406846 1
0.927850914975827 1
0.634160763059106 1
1.69832629779566 0
0.613579428551302 1
0.761190571298929 1
0.548734667391107 1
1.06759150373211 1
0.647242249214522 1
1.38789296396656 1
0.669411712223543 1
0.562079182713596 1
0.99126019825492 1
1.1912296372515 1
1.28930999206294 1
0.701555300535062 1
1.12797727219421 1
0.784449795390489 1
0.88838014934735 1
0.780861170542 1
1.00086679013068 1
1.40242040298284 1
1.03709247757266 1
0.521411046891447 1
0.33255993572649 0
1.10688748009935 1
0.257597199484256 1
0.832553790865989 1
0.813958193245096 1
0.777326680788333 1
1.00114691950764 1
1.66822654236614 0
0.953752205944878 1
1.15507427651356 1
1.14493337936368 1
0.613780752465911 1
1.54470216784126 1
1.10355442785638 1
1.30444117857086 1
1.01425256302437 1
1.1546558271633 1
0.822030356901705 1
1.2692109434773 1
1.16335425616852 1
1.40343798264314 1
0.546845970575373 1
1.05473979103063 1
1.35063971868607 1
1.21230075445601 1
0.906731756645596 1
1.27787334683983 1
0.907329796478315 1
1.03679092084492 1
1.17357445971777 1
0.902435499458704 1
0.377934111615407 1
1.06879447701858 1
1.42295813331775 1
0.570170448729777 1
0.972973938905099 1
0.996747902101353 1
1.32786717382076 1
1.10320153693523 1
0.371378903639747 0
0.940840074562198 1
0.781812724980508 1
1.05544556985618 1
0.923994067024837 1
0.926708318375734 1
0.791048194573628 1
0.905800748644202 1
1.02106113766634 1
0.702245695268322 1
0.720687197439069 1
1.39814538542786 1
0.931214149840137 1
1.32558815563672 1
0.946575320752557 1
1.10644547401996 1
0.687119435871399 1
1.21081380826669 1
1.06378138759067 1
0.425603977643396 1
0.949926763265731 1
0.635457542396364 1
0.20341572009734 0
1.33586009134442 1
1.25094904835146 1
0.997461809079192 1
1.80240166232059 0
1.12371065622179 1
0.862001381463312 1
0.960756256835876 1
1.06869852080249 1
1.02537355471859 1
1.09064956964044 1
1.16263620760703 1
0.603101486229056 1
0.983522145403994 1
1.299340799643 1
0.841921238310537 1
0.942264694446147 1
0.635287102017297 1
0.889948484231958 1
0.787128050225599 1
0.953229482050634 1
1.12736627188235 1
0.597915726273516 1
0.788059688836039 1
0.953698997321118 1
0.524135381231473 1
0.874946173225708 1
0.343456859270597 1
0.83795720887532 1
0.779043966527914 1
1.22083777472492 1
0.899821609449454 1
0.77337166528448 1
0.449014966999291 1
1.32069351257028 1
0.408497885127101 0
0.642579937431033 1
1.43003194642022 1
1.14350405375439 1
0.789435841513044 1
1.12293952905881 1
0.761109664808355 1
1.09372283031042 1
1.2123707276234 1
1.01920922152565 1
0.605629694933436 1
1.25247901822956 1
0.602133626700667 1
1.50214355777582 1
0.652549457452119 1
0.92929390096938 1
0.964491425673066 1
0.876083992783004 1
1.45763516380752 1
1.30167324326159 1
1.57499412697949 1
0.945666284468191 1
1.27261908456547 1
1.01957360727467 1
0.965191712573391 1
0.651347567496493 1
1.43233838457765 1
0.659657921018678 1
0.983112507929307 1
1.24529207571148 1
1.08433914154884 1
0.654387912019354 1
0.478621142839692 1
1.62092751724226 1
1.0628444233924 1
1.02859376600129 1
1.0980308303447 1
0.93042989675047 1
0.748514030957585 1
1.49240834544617 1
1.15691090788349 1
0.402800778179789 0
1.23397598485306 1
1.12129612005942 1
1.01855457852818 1
0.880179733478036 1
1.49881312187161 1
0.917632758232584 1
0.544155126614828 1
1.00861214073743 1
0.946689744917687 1
0.648057831810524 1
1.11355966302071 1
1.25097287754517 1
0.875218799775286 1
0.843547707543345 1
0.813097746558395 1
0.704104766210105 1
1.52666317052794 1
1.2296254957234 1
1.13666193042821 1
0.85665833464728 1
1.15442869012623 1
0.816178531083893 1
0.726735655040407 1
0.694670317739203 1
0.906515026813834 1
1.21917531902911 1
1.13836165849971 1
1.03144908410122 1
0.833576357117978 1
1.23595626813881 1
0.952369339806954 1
0.388538199978723 0
1.62663863078554 0
0.900711224680463 1
1.0057390564005 1
0.756807849154338 1
0.794986383254506 1
1.09693175833959 1
1.63772429481899 0
0.548858964137602 1
0.325912782122983 1
0.851529532322328 1
0.341227232118456 0
0.890093349585148 1
0.540005121803409 1
0.458048094781573 1
0.493724578039791 1
0.826952740474684 1
1.37061897810305 1
1.18068249330083 1
0.537636398986661 1
0.846381656833638 1
1.33571267510962 1
1.07923467428048 1
1.22776625526769 1
0.928368316495917 1
0.614916294781725 1
0.980493470452879 1
0.917102299231855 1
1.1562270302929 1
0.724329729508312 1
1.16801242412163 1
0.594976372490327 1
1.26526170304186 1
1.08341331914326 1
1.26845451118971 1
0.870231701167451 1
0.917559242280159 1
0.732637192285923 1
0.498070893777839 1
1.12866330200476 1
0.808512126956279 1
1.08446528592633 1
0.471425987910294 1
1.09714688153414 1
1.12756185364825 1
0.622849138721546 1
0.62185021183281 1
1.43376009213355 1
0.762377910088908 1
0.950987876693669 1
0.908519647612977 1
0.586762712536621 1
1.26416023517309 1
0.401122300413374 0
1.66037702649094 0
1.42765367366802 1
0.686159721129756 1
0.962966365950173 1
0.617119169056663 1
0.480767770587348 1
0.96615530103021 1
0.436497119499732 1
1.37918087527803 1
0.787550138822799 1
0.945982045096479 1
1.25283727139978 1
0.958968208407608 1
1.27598313016327 1
1.05933649057441 1
0.921574146415127 1
1.11786065676349 1
0.739620139429734 1
0.343626273189454 0
0.46459366266755 1
1.09629885978063 1
0.703301631105031 1
0.937672180078259 1
0.89557201518174 1
0.589779003492331 1
0.990386213329528 1
0.550640134676951 1
0.461454507154786 1
0.967592382803398 1
0.612794846823145 1
1.08155606490815 1
0.248080273354407 1
1.01624678229471 1
1.39370711651829 1
1.0945598347758 1
0.81200420248233 1
1.44695003824544 1
0.989279387569934 1
0.781168414381082 1
0.541403868958668 1
1.18683460354182 1
0.899649360483464 1
1.24336693547908 1
0.874603017315693 1
1.37146307156888 1
0.219355185293933 0
1.36548972818923 1
0.509115679857529 1
0.607530030284327 1
1.3343893616803 1
0.479068798077546 1
1.72228416868544 0
1.34057756902356 1
0.754590417560332 1
1.05430392190336 1
1.19655480247622 1
1.61523523756384 1
1.09062732522674 1
1.25923487931725 1
1.03234383227521 1
0.949847917504639 1
1.08954903731434 1
1.26532460520336 1
0.967827815985178 1
1.08378093238005 1
0.422848860275293 1
0.818585207043348 1
0.466938204110121 1
1.10714988693916 1
0.555071746663663 1
1.02734755167331 1
0.986452694338523 1
1.2595850144447 1
0.969595656848715 1
0.523045220990838 1
0.580801727322388 1
0.838267301847383 1
1.17318376790287 1
0.430465828535437 1
1.07253489266063 1
1.05689540967668 1
0.973118900596133 1
0.804358095086088 1
1.04623900309696 1
0.252768250579557 0
0.7010021377388 1
1.47743018887694 1
0.295204691396796 0
0.911327320466467 1
0.8729475484947 1
0.664122089109979 1
0.417624842139936 0
0.827555858830021 1
1.29088994204362 1
0.717032549796926 1
1.36268825902756 1
0.741910038483253 1
0.346202185991138 0
0.85326599200999 1
0.958858979387185 1
1.23734637759567 1
1.15335359288141 1
1.09601981262278 1
0.637993846909105 1
1.07697906595107 1
0.811219497674837 1
0.620990451505006 1
1.06281331968875 1
0.943152701750263 1
1.16090631410509 1
0.703518556111694 1
1.14695015142107 1
0.990594169010947 1
0.802629380225949 1
1.02024424070817 1
0.76958157066145 1
1.35886380325843 1
1.04369321108865 1
1.25102440214283 1
0.778981184003331 1
1.48644022947736 1
0.58027420890279 1
1.30665918353297 1
0.897746097053541 1
1.34004606103384 1
0.93171404830552 1
1.19163006560151 1
1.08894586967892 1
0.701481758947981 1
0.965969661453368 1
1.12034703340329 1
0.836280172623596 1
0.650909908351838 1
0.791760125363933 1
0.894065679076014 1
0.670368169978546 1
0.482804561998249 1
0.707187741525384 1
0.979680250887982 1
0.83013218217453 1
0.857597581555133 1
0.916255891124673 1
0.48163141820247 1
1.94538374470511 0
1.08267004306924 1
1.46435022312038 1
0.676303072047619 1
0.879341910985605 1
0.678061300582726 1
1.14539170190293 1
0.656440695760434 1
0.843926266031406 1
0.561222853233348 1
1.24731087377066 1
1.18740574265175 1
1.24646158760741 1
0.876121627019182 1
0.608497319495448 1
0.657815412196824 1
0.16781621432471 0
0.690952819796231 1
0.803998898534289 1
1.22273455422386 1
0.958807544591301 1
0.493150873990935 1
0.910570222285899 1
0.78103077923625 1
0.910656780107204 1
1.00357975555816 1
0.349656856482495 0
1.04307515775005 1
0.539157184593174 1
0.902944776505911 1
1.23525741693705 1
0.817906489399139 1
1.00363309536613 1
1.35372154232066 1
1.18519713422141 1
0.675951184389012 1
0.966729743609696 1
0.600400394303337 1
1.36766375959662 1
0.781862059240466 1
0.817119945999764 1
1.31877361507258 1
0.616577875490086 1
0.768002805541689 1
0.718413404210571 1
0.993109007518766 1
0.794918229580118 1
0.500323594272733 1
1.21499094053382 1
1.08998652188637 1
0.888095322603553 1
0.721856810704411 1
0.882001289223432 1
1.63202544970768 1
1.32344110768766 1
1.40519248263326 1
1.08773719000771 1
1.02642177711653 1
0.9512529503917 1
0.959730389753926 1
0.648963580290806 1
1.08032839880465 1
1.04679274568323 1
0.950181817607857 1
0.668673129070398 1
0.160707415433748 0
0.632360604748522 1
1.29926832695834 1
0.797123616876105 1
0.833697974910303 1
1.45238095636821 1
1.11657187191495 1
1.5335364010576 1
1.24220794049812 1
0.748894928385811 1
0.781820303071203 1
1.19160354979495 1
0.349872040704021 0
0.898532287747425 1
0.584458990699796 1
0.931251267232305 1
1.06738861803602 1
1.16589288938839 1
0.610455746033778 1
0.71418677128446 1
0.479642279994802 1
0.707199470690152 1
0.98334367400045 1
0.559788707578999 1
1.0541109519816 1
0.969745904972634 1
1.05624133977186 1
0.607945506045989 1
0.634741274721122 1
0.610350154881064 1
0.733153409976607 1
1.22915400321572 1
0.724036465507326 1
0.217530817259133 0
0.959776814696242 1
1.3047001127171 1
1.04298715768869 1
0.627449877472348 1
0.878948524510351 1
1.13000645036625 1
0.714590552507025 1
1.08541260690553 1
0.765977887761811 1
1.04630474701366 1
0.243399634182178 0
1.16968068445507 1
0.972272712250099 1
0.175513277307795 0
1.59753393056795 1
1.39184406738646 1
0.996528441592652 1
0.606184239051557 1
1.67547111120896 0
1.56307466284573 1
0.857779223250208 1
0.510527408927497 1
0.876847186812439 1
1.49308994332961 1
0.776653247255114 1
1.38485283798602 1
0.996141340118664 1
0.599907170453452 1
0.57242707205739 1
0.503725495643829 1
1.12850659895559 1
0.799457297185543 1
1.26714944939898 1
0.759160556910299 1
1.64520577386105 1
0.381899012421324 1
0.745514678467374 1
1.36942449909605 1
0.844823220242943 1
0.367520647681368 1
0.287581081199565 0
1.19915065665303 1
0.94097034558966 1
0.712637625936599 1
0.909303854766361 1
1.25434853256869 1
1.15352522847475 1
1.34942172690786 1
1.2047844206984 1
1.02409357641668 1
0.490492624963504 1
1.4549791777008 1
1.30985427730843 1
0.251453390953266 0
0.492540871263021 1
0.876640833282056 1
0.906447362987276 1
0.351609207127987 0
0.554045908771107 1
0.688593352184529 1
1.28175178677128 1
0.589979845789962 1
0.915218903697392 1
0.974980724309441 1
1.59326289939389 1
0.213676357248617 0
0.501328600314543 1
1.22267534559739 1
1.33438782512099 1
1.0173853838867 1
1.06610336947549 1
0.129590370570042 0
0.645864295564593 1
0.874343365123144 1
0.616899092572299 1
0.838189327825118 1
0.595430478038486 1
0.761509449362791 1
0.966594802075457 1
1.21595866757574 1
1.6582498116649 1
0.59368611075427 1
1.30010253789523 1
0.66273101896501 1
1.29950340077615 1
0.9054745564162 1
1.33748129199572 1
0.73008337092442 1
1.38838356324947 1
0.830938755421292 1
0.708184742322753 1
1.11849965756859 1
0.786765362102157 1
0.953355406177459 1
1.06309674482137 1
0.747178015328263 1
0.990162502083243 1
0.641517524644031 1
1.14439971927891 1
0.804375106457909 1
1.09425740681367 1
0.751775338508692 1
0.596453348572363 1
0.28675235147872 1
0.95883829206485 1
1.52542057584447 1
0.49507527080406 1
1.28183600056917 1
0.837664793903707 1
0.729292206696568 1
1.03267252801541 1
1.53251257771091 1
1.04499332282643 1
0.587832355932538 1
0.73098795440025 1
0.991144220835185 1
0.953435818066094 1
1.31677796279666 1
0.486056967623977 1
0.788898316566746 1
1.16438328920542 1
0.866520291151613 1
1.16143500990508 1
0.847507483983242 1
1.08350392678699 1
0.606069330534246 1
1.22722743550809 1
1.18073064009835 1
0.953825165475762 1
0.872288463447877 1
0.83358425887595 1
0.8716569308622 1
0.942198083187882 1
0.63928269202186 1
0.839276807692239 1
1.17421797683968 1
0.942837566120527 1
0.0651454672091348 0
1.36746299575788 1
1.05816932964974 1
0.976046158573413 1
0.568924751826162 1
1.06269255661961 1
0.941855678691078 1
0.793101730509579 1
0.661371777547651 1
0.997175678491591 1
0.93878987639057 1
1.11999003582237 1
1.11458838065665 1
1.21801261630712 1
0.467667213685807 1
0.77274266912932 1
1.17521457812616 1
0.703756203419046 1
0.550984431102147 1
0.83329435999358 1
0.723919144919263 1
0.877583615518053 1
0.6830388090661 1
0.540954592605325 1
0.831572572859799 1
0.577881240282224 1
0.771341761812159 1
0.713562375089881 1
1.67139157692647 0
1.08189599964542 1
0.846741103236826 1
1.5704988054714 1
1.04862612887203 1
1.63732861631148 0
0.804737225902412 1
1.13277094678788 1
1.19744445535621 1
1.00836194575231 1
1.20208759111088 1
0.676337800256076 1
0.824568954091506 1
1.63572733622758 0
1.25238597318551 1
0.525814883390737 1
0.8686044821184 1
0.87768381902582 1
0.759996241315114 1
1.03282748927399 1
1.16759534084219 1
0.872704619373209 1
0.787583940167956 1
0.800675049623375 1
0.681853228546414 1
1.26899450341105 1
1.16082368416199 1
1.43306366180567 1
1.09294943896105 1
1.05545612945314 1
0.950145412379186 1
1.39667348339599 1
0.934038201635035 1
0.719287918763812 1
1.0316558396849 1
1.48743495294831 1
0.570343367001546 1
1.31109102810111 1
0.804972319667028 1
1.24918131893871 1
0.69979278042585 1
1.05314594143591 1
0.676645553939881 1
0.735741757298894 1
1.48895665401975 1
1.09080772333887 1
0.375808798401756 1
0.870263862146905 1
1.30438381064397 1
0.842550670668317 1
0.592094590526026 1
0.688269102851203 1
1.3082147654422 1
0.626473086802174 1
0.840057926686298 1
1.21095995121441 1
0.876237335924774 1
0.663645826511837 1
1.23678219650184 1
1.14194665093373 1
0.549855231153568 1
0.8341541836203 1
0.668989412444741 1
1.3829197743017 1
1.37494998471647 1
1.10351788715926 1
1.46176087718142 1
0.720707868439692 1
0.969222526094867 1
1.26648757311782 1
1.40242464478127 1
1.34935653550751 1
0.59324961762832 1
1.11520118936448 1
0.437956093769081 1
0.72256728215801 1
0.46934655655116 1
1.40325212784432 1
1.00324915439594 1
0.228380624332757 0
1.1210582094507 1
0.897289318126098 1
0.780648201087176 1
0.806474197890965 1
0.992172168214038 1
0.747480243187282 1
0.51683358665775 1
0.592907930778317 1
0.874783828376532 1
0.620504119097798 1
0.96788313643452 1
0.976558732310581 1
0.985360461986211 1
0.710204515935429 1
1.01057257717093 1
1.43096705516219 1
0.60423071969121 1
1.32325694702709 1
1.07881101883883 1
0.68636210762381 1
0.748682177238063 1
0.631782086434792 1
0.48157183882509 1
0.906372923595633 1
0.853388851929586 1
0.935281102569202 1
0.864384289671633 1
0.673093574806572 1
1.12451213037526 1
1.57577492313256 1
1.00671831686219 1
1.23826445395924 1
0.523410195776736 1
1.23912441127192 1
0.194994726045781 1
1.08596378939409 1
0.950872913972577 1
0.923997293584945 1
0.935344290408031 1
0.838570024550379 1
0.806362937883107 1
1.26735243254849 1
1.19772929520059 1
0.859285932884901 1
0.304777273381685 1
0.612194814282459 1
1.94965386468721 0
1.3041337309844 1
1.36351298138889 1
0.711412980732995 1
1.01225878729817 1
1.13660172509251 1
1.08217989208093 1
1.37907475772204 1
0.888469620632966 1
1.47613560093351 1
0.93679078953739 1
1.00642953244328 1
0.972428000303777 1
0.678781719256588 1
1.13933170921549 1
0.816224328879029 1
1.0038944532954 1
1.14185005713942 1
0.947246446046469 1
1.12914531215592 1
1.38023998299948 1
1.48003073722293 1
0.683023564962311 1
0.964890492930361 1
1.37418415719928 1
1.2659875717527 1
0.65078512888105 1
1.09440386291937 1
0.692771926738735 1
0.174274996916058 0
1.05331600711542 1
0.762591718738649 1
0.820902359976116 1
1.16925495601717 1
1.42920606602092 1
0.903608284849081 1
1.42521317555291 1
1.13799833559089 1
1.17954837564139 1
1.19758109497255 1
1.20783019800576 1
1.47065071615486 1
1.1886456804947 1
1.46620071643422 1
0.975425518336068 1
0.903349031870795 1
1.38918210855137 1
0.61746236891571 1
1.43656841984568 1
1.00409469229624 1
0.659330145807778 1
0.535090068625358 1
1.11565642496379 1
1.00144292198133 1
0.704207824244008 1
1.08481153411719 1
0.818063466579038 1
0.899833789802335 1
1.51670733897957 1
0.963954692472126 1
1.71500156428765 0
0.3599406407297 0
0.882327656178592 1
0.695463468931793 1
1.55560422594254 1
1.33030860654521 1
1.3578028433288 1
1.21819880963598 1
1.06007453304443 1
0.645515388607912 1
1.30736106144935 1
0.979841608120842 1
0.800246108609666 1
0.686125606811914 1
1.39905601963126 1
1.07486630759327 1
1.07065368369381 1
1.11371582869919 1
0.620771118289457 1
0.395591867089648 1
0.453673037964901 1
0.911945085758772 1
1.02762739633167 1
1.01229207710931 1
0.859456991506744 1
0.602583029127255 1
0.877917902298387 1
0.544333609572009 1
1.04568398962846 1
0.753672396579902 1
0.0487474160603715 0
0.996834362757159 1
1.44981538788096 1
0.767955447992188 1
0.739989425666129 1
0.697918590842782 1
1.33743359601029 1
0.690068416143952 1
1.38942718743955 1
0.562412865518567 1
0.487744107018615 1
0.598577009183114 1
0.996680692242292 1
1.08243860294228 1
1.22970752146572 1
1.22471342470213 1
1.02513800326399 1
0.746961076354449 1
1.04705434686971 1
1.02438850792911 1
0.918701883832858 1
1.20445336074534 1
0.954103972033749 1
1.24774223721862 1
1.24336868252478 1
0.623725920705721 1
0.512184217878639 1
0.621468762215582 1
0.821260653789287 1
0.640463616325751 1
1.15486210420551 1
1.06958869885461 1
0.685970936788257 1
0.499114538780731 1
1.15327053043178 1
0.873061482426571 1
1.26712729373081 1
0.906715733859094 1
0.990283250829686 1
0.500347884225513 1
1.15074109301606 1
0.874906422046299 1
0.85523141299252 1
0.893600781169931 1
1.20904787087586 1
1.26013910822461 1
1.05606138550363 1
0.7577347397156 1
0.872057318123292 1
1.10216554446474 1
0.814635340444734 1
0.483479545448012 1
1.02333186192629 1
0.997137739350294 1
1.05238522169545 1
0.986401343673401 1
1.67098530385167 0
0.926409351984948 1
1.72515842955734 1
0.830065804331246 1
0.520959630508508 1
1.10707097521147 1
0.608043144786468 1
1.36612873434328 1
0.699815241497018 1
0.588036375482822 1
1.13552104580834 1
0.751994397663743 1
0.93850745293956 1
0.813698775730746 1
1.19237150830968 1
1.36793739154599 1
0.928787524034255 1
0.769432776806276 1
0.942086718246047 1
0.90086522813925 1
0.384677386238032 0
0.889996511178967 1
0.970942062168722 1
0.984531462228119 1
0.853521714589855 1
1.51204279971444 1
1.3636378016001 1
0.936954761328281 1
1.36390540489512 1
1.21011907817021 1
1.76940233607658 0
1.2476173582508 1
1.84827815826821 0
0.879920415143321 1
0.382236173558422 1
0.636439557861503 1
0.881231857419493 1
1.43906471368358 1
1.1825687807326 1
0.809399081928002 1
0.455973485999611 0
1.04529731199214 1
0.52369585198314 1
0.413531251536339 1
1.16384318519156 1
0.506058605408047 1
1.00417716264823 1
1.43735434968078 1
0.939540146323604 1
1.18644106400915 1
0.917996581851434 1
1.53802451551263 1
0.817012555177934 1
0.666776855091148 1
1.2260024814962 1
1.29951436034006 1
0.859979018000468 1
0.880579326936376 1
0.677528145654729 1
1.11354435737027 1
1.33770518917116 1
1.07694451883149 1
1.12080210929264 1
0.988317730213954 1
0.0011322725987876 0
1.02002136501559 1
1.29163139827579 1
0.782244180070732 1
0.79345395598075 1
0.818090373411579 1
1.49121797061574 1
0.783127482862022 1
1.08797157270067 1
0.537336348546334 1
0.787881514652111 1
0.931666422850026 1
1.43382761693199 1
1.30508432221279 1
1.17899327508091 1
1.35272376680173 1
0.641718626824201 1
0.807511062786993 1
1.11005702839377 1
0.94412849212877 1
0.85837983881742 1
1.30623759647137 1
1.14901887948313 1
0.956258807532607 1
1.13846855488001 1
0.380150195055282 1
1.12615405646487 1
0.624768528027932 1
0.926377066774962 1
1.08134481731964 1
1.22342402393671 1
0.631166772951326 1
0.898594896100021 1
0.606969727371749 1
0.778681448890381 1
0.968898015658392 1
0.970249159074007 1
1.36005291968803 1
1.15300739578015 1
0.80858175611808 1
1.07655150217033 1
1.15785673969327 1
1.08126738350076 1
0.430806231040779 1
0.92947676145886 1
1.14520803173276 1
1.23490723033096 1
0.558213366186545 1
0.980424571353682 1
1.16043424264353 1
0.467042691252997 1
0.805875183685464 1
1.17892984726643 1
0.988046581590813 1
0.510748601574146 1
1.59621771844483 1
0.983466553335512 1
0.657173906934675 1
1.0094838761659 1
0.396703749470709 0
0.561749299404774 1
0.816478216256373 1
1.21591310349316 1
0.738629032504447 1
0.595886611646369 1
1.11215867037325 1
0.733749695783784 1
0.546768946375189 1
0.257936270625068 0
1.1718907606259 1
0.893654945959385 1
0.986557275606898 1
1.24740255692299 1
0.941133039969811 1
0.692113794657766 1
0.832663339869019 1
0.654504854870886 1
0.868320936990945 1
1.45292534662335 1
0.89836445508422 1
0.487710158142756 1
0.640137867203912 1
0.750689975610924 1
1.16140254419182 1
1.25555796337368 1
1.65473310727686 0
1.17443849346574 1
0.827924138679306 1
1.2377723774285 1
1.3632717118263 1
0.819669788854308 1
0.522074686143213 1
0.530067754966009 1
0.891606415407998 1
0.852930191203258 1
0.89111929444302 1
0.616274775240654 1
0.824934077892842 1
1.03316506661067 1
1.52082218455036 1
0.981594621368937 1
1.1246354911856 1
0.875080614175319 1
1.00129078134505 1
0.787213283026244 1
0.148674341547067 0
0.937847492642399 1
1.47663281148964 1
1.64500898756268 0
0.848405746181558 1
1.26082812274659 1
1.06245465717829 1
0.874154306305253 1
1.22110982655972 1
0.861312877020239 1
1.05763172577992 1
0.425988761249463 0
1.61040421962764 1
1.15104624845494 1
1.14273006379506 1
1.49880779085661 1
1.06773631314631 1
0.606474741673551 1
0.951553146890853 1
0.945776614114046 1
0.864671310580859 1
0.554468950822608 1
0.922642820022533 1
0.597463374961626 1
1.0633311922102 1
0.561278983295305 1
1.24351379987869 1
0.82568442621859 1
1.16254483790598 1
0.931548292479056 1
0.540913512089024 1
0.703694182408866 1
1.19306268548295 1
1.23287553568989 1
1.23353289579333 1
1.0156738154624 1
1.10711604141293 1
0.910205170448003 1
0.833236604809891 1
0.948293118699447 1
0.943040379403552 1
0.502409027761627 1
0.725839830962919 1
0.855847416273061 1
0.740967739261091 1
0.715506574091841 1
0.96158379552793 1
0.696568610801307 1
0.359975254940967 1
0.717973923362826 1
0.785567980039769 1
1.39174467945479 1
1.00726477790385 1
0.835620694808174 1
1.1299825808685 1
0.644297583460296 1
0.800771725378365 1
0.748797183201483 1
0.708764913805965 1
1.20606455957272 1
0.978655491541308 1
1.39002340637975 1
0.891705702278617 1
0.231836324988225 0
0.871382132490557 1
0.765189821681546 1
0.580806931130782 1
0.788410888029913 1
0.566225192634855 1
1.23292223989684 1
0.802780944180107 1
1.43435469581441 1
0.680899499439714 1
0.625762266388472 1
0.563068734813478 1
0.669814512700935 1
1.47509264841712 1
1.16926729220375 1
1.84438218608926 0
0.649426428305718 1
0.984822292564581 1
0.756687304964674 1
0.854021590794667 1
0.768056420760418 1
0.787654436396559 1
1.55069237509419 1
1.39012384275812 1
0.902349220336005 1
0.535538168459846 1
0.255109182157937 0
0.967945719982791 1
0.815526537505124 1
0.448843478689564 1
0.875618474608221 1
1.76422118774804 0
0.74155848585681 1
1.10850752674405 1
0.64890822549792 1
0.625292576947607 1
0.744771647714029 1
1.06091049163438 1
0.540951806050093 1
0.586726146357647 1
0.799440335761222 1
0.917665770703423 1
0.522887632239143 1
0.924993010062596 1
1.05890009504339 1
0.530128988351667 1
0.768233564465306 1
0.503035499658959 1
0.690923241185314 1
1.17627297054568 1
0.61481916989659 1
0.545686320141776 1
1.23421982320934 1
1.0598379672825 1
0.735909377945806 1
1.48533033308276 1
1.24269888331401 1
0.271969881905248 0
1.29063885418097 1
1.05481116399563 1
0.366742561142722 0
1.0122085605677 1
0.749799931958425 1
1.26010087017925 1
0.640744778900052 1
0.920921010010131 1
1.08054088527984 1
0.652191770718989 1
1.31062544387388 1
1.47334089469851 1
1.25845443654664 1
1.57966885182663 1
1.15877156245341 1
0.739175147500296 1
0.824062094465218 1
0.936112394011205 1
1.25020518162393 1
1.09720012240518 1
0.894118384992463 1
0.989185524201017 1
1.13497916998385 1
1.17751369339514 1
0.737457507473842 1
0.980629567539407 1
0.79707078947768 1
0.567775068932641 1
1.10092344074469 1
0.878775263047135 1
1.15459411182448 1
0.779026415569132 1
0.717143178708931 1
1.71611387310237 0
0.990780262689401 1
1.16825266888557 1
0.689800789904876 1
0.149553508107058 0
1.87971704500417 0
0.697145543358777 1
1.27492527139183 1
0.755886146016201 1
0.934554221228171 1
0.972240407038486 1
0.955939239757421 1
1.07029708038122 1
0.832557893087333 1
0.657121640122893 1
0.92790327755968 1
1.02316413188943 1
1.52490077437399 1
1.42006119650281 1
1.00168357487626 1
0.756796277919246 1
0.602951285861886 1
0.462406714917344 1
0.819903572035352 1
0.871264663383013 1
0.27964135953882 1
1.09507974297109 1
1.41294154216411 1
0.702560801445013 1
0.981607305882996 1
1.01828171796937 1
1.40348946018565 1
1.23464980652542 1
0.630523115404651 1
0.712002376554082 1
0.976354777815475 1
0.407268464252276 0
0.603330082134128 1
0.552009834994054 1
0.422173503878785 1
0.726735302657936 1
1.36638116618021 1
0.645968173817648 1
0.930875891566774 1
0.758872173213838 1
0.639628648907091 1
1.06038590638587 1
0.779827801281345 1
1.56299175921499 1
0.79761509730732 1
0.333542785850165 1
0.448373684325065 0
0.747956798436707 1
0.898000099685808 1
1.22892559710979 1
0.479293859372479 1
0.999892930364607 1
0.919188637132581 1
0.932400051655623 1
0.774768409244563 1
1.03252044268092 1
0.905916265496638 1
1.02051292766107 1
1.41051827040795 1
1.12124434442723 1
0.893767418880872 1
1.13262545863944 1
0.997942251869123 1
0.683132958797067 1
0.968915039786418 1
0.888638466110334 1
1.32688592395704 1
0.58538283725112 1
1.18450609270519 1
1.26480978058805 1
0.926217935311117 1
0.960398898656359 1
1.15878552162684 1
1.09886993836112 1
0.913479143934721 1
0.71114994791016 1
0.259497674416894 0
0.990587841668599 1
0.320220231950892 1
0.547100255796503 1
0.824240214610356 1
1.39339625065795 1
1.23844631481058 1
1.22989771077105 1
0.994436037372381 1
1.15226643644842 1
0.990491629755382 1
0.897185701771569 1
0.90429904813058 1
1.14571745707487 1
1.23950453911146 1
1.27615655411878 1
0.708067622177387 1
1.45257722482475 1
0.351122328906594 0
1.11329016778884 1
1.03271317604392 1
0.99909877790769 1
0.80365245423904 1
1.12226296340721 1
0.960193711898996 1
1.0222491666021 1
0.892802226436617 1
0.295641950524524 1
1.24554919477788 1
1.02695704678567 1
0.831882646452685 1
0.750709732427358 1
0.839266628008252 1
0.832532836319044 1
0.751186253247785 1
1.06370459994088 1
0.464379998237293 0
0.99882069470623 1
0.820621331975517 1
0.790111362890558 1
1.59150825995937 1
0.573376721195763 1
1.24235164850113 1
0.873789182198329 1
0.880957235861613 1
0.645837206836545 1
1.13488186565815 1
0.770434698147776 1
0.79030148368194 1
1.07798645823666 1
0.753952112713399 1
1.038978756262 1
0.856119961096363 1
1.12254137886181 1
1.1400140623415 1
0.84256759500731 1
1.16664729879773 1
0.772766220296644 1
1.30670134272306 1
0.863800772031333 1
0.471228607666068 1
1.02732117900068 1
0.933268045851632 1
1.40863405026915 1
1.11426956315167 1
0.891748392401074 1
0.512171629230135 1
1.41128297679258 1
1.16398574263619 1
1.05323304423918 1
1.15233359792164 1
0.848951393471931 1
1.06178250446406 1
1.10837173360182 1
1.23943609244639 1
0.88279128583029 1
1.30505965949346 1
0.842581405700023 1
0.320045685630891 1
0.499280872408868 1
0.977728148331219 1
1.21207657373405 1
0.983674019478328 1
0.556145906140634 1
0.416187350812675 1
1.04222928897163 1
0.916680381416199 1
0.740331844915277 1
0.522593992949343 1
0.450104731605475 1
0.698626678089689 1
0.563802832241921 1
0.613505576692245 1
0.800004030922726 1
0.904565717917531 1
0.812292655953749 1
0.820094524737173 1
0.787335705023213 1
1.44344383433568 1
1.00596533323617 1
1.08500569877597 1
0.593843506011739 1
0.551283926329191 1
0.358691916891432 1
0.4890620848621 1
0.673097237447748 1
1.00474056204218 1
0.871553479274567 1
0.995518646596258 1
1.03147844953468 1
1.34514924697818 1
1.22190957642813 1
1.11922014703591 1
1.02380450411849 1
1.43402606275684 1
0.927763697090443 1
1.26724108080535 1
0.778681490024149 1
0.767045620372319 1
1.30125029584565 1
1.36430190108542 1
0.508994291886371 1
0.670443665791215 1
0.698664101113346 1
0.340321083176621 0
0.734629315007179 1
1.21691326073545 1
1.06837620517186 1
0.673398396098012 1
0.670435969283589 1
1.32453576097863 1
0.718546144748511 1
1.58170516257673 1
0.865341282131034 1
0.931649200457627 1
0.952488093716217 1
0.715677762248105 1
1.44100019710598 1
1.53191062601593 1
0.962518540682386 1
1.20037375231958 1
0.371123832649433 1
0.710524670058328 1
1.24413589414874 1
0.806164431238417 1
0.533585168199316 1
0.425017402398966 1
0.625271027020595 1
1.2139077302056 1
0.386078896003728 0
1.02834625017278 1
0.978631838258958 1
1.44704845077426 1
0.840157222942863 1
0.775057501239832 1
1.18840448034903 1
1.54749362036294 1
1.06405142293137 1
1.01657812626589 1
0.862912697202346 1
0.506176793227253 1
0.77295245493206 1
0.990002751030378 1
0.614025302676746 1
0.837322666199308 1
0.797376204493689 1
0.778508327405315 1
0.399246258273609 0
1.12765222515085 1
0.91036874452459 1
0.337970870152119 0
0.778448427499607 1
1.53253043362567 1
1.00637970519993 1
1.12331581780118 1
1.03128984316566 1
1.00806339893528 1
1.09841989848109 1
0.899626329174469 1
1.46297183931703 1
0.418276558847051 0
1.19034753222301 1
0.81869575885971 1
0.566619405027919 1
0.816512204488004 1
0.414011790791917 1
0.79654855911732 1
1.03180524244145 1
1.42739691950576 1
1.06261203628238 1
1.1541717139554 1
1.13219599336972 1
0.754642811517484 1
0.824195643424838 1
1.09122145960024 1
1.29481059549307 1
0.965703921283188 1
0.84113908947138 1
0.709147536784043 1
1.0383675051836 1
0.570088168619625 1
1.296531090568 1
0.498639327120559 1
1.15813525988975 1
1.32015619336572 1
1.03952975142645 1
0.655198444004932 1
1.3815992083661 1
1.43003513390028 1
1.10754655447848 1
0.585902702263126 1
0.534879491332122 1
1.14406323113349 1
0.678064487098864 1
0.572554178730753 1
1.19668122326579 1
0.647711521110633 1
1.65221311713543 1
0.65321554169193 1
0.790112980562059 1
1.00826382617288 1
0.944175436510522 1
0.932002772733505 1
1.37560421806929 1
1.60653021806423 1
0.841098302233611 1
1.20641246414447 1
1.05206112649811 1
1.16078004600315 1
0.777581353646505 1
0.806679937218521 1
0.929177000485539 1
1.11848237370163 1
1.21349721541757 1
0.835307914427535 1
0.892005168487596 1
0.840659444492944 1
1.05403909027326 1
0.574621397732451 1
0.754224547772805 1
1.01044943130983 1
0.712065720733916 1
0.587569931302731 1
0.774560755420065 1
0.872384231013016 1
1.03804324522883 1
1.18227552025882 1
0.852293685999309 1
1.4628879801603 1
1.64200622613359 1
0.662217407708955 1
0.789593671826076 1
0.495767562359078 1
1.23225499561606 1
1.39802866359181 1
1.5153688225547 1
0.467710034108103 1
1.18597738437645 1
0.996230594410935 1
1.0378670897545 1
0.833370458843868 1
0.81238695172155 1
1.07862583085646 1
1.33816638936858 1
0.561177521311423 1
1.01536916201284 1
0.727561253042109 1
0.260553789154972 1
1.08101163130804 1
0.938228079269523 1
0.954009891577859 1
0.955514621737761 1
0.526384181491327 1
1.26464199146376 1
1.11957889741128 1
1.36532339090922 1
1.08792970141949 1
0.730202364008109 1
0.791763720760104 1
1.29729085293226 1
1.10564605733858 1
1.15998810662969 1
0.96124796841766 1
1.14940182524688 1
0.810530788367256 1
1.20837260505131 1
0.89517306053515 1
0.971000540652435 1
0.862167293891176 1
0.864921679297036 1
1.28782470143282 1
0.682702229779482 1
0.579871894781107 1
0.955100153132751 1
1.24322238257632 1
1.05255752162771 1
0.803369853992304 1
0.684932034806028 1
0.946713641575795 1
0.792845614467695 1
0.665014382746766 1
1.23293609470126 1
0.504344856311164 1
0.665463732961295 1
1.05717024489464 1
0.750915141059275 1
0.567687265497899 1
0.778936241406835 1
1.21375462191792 1
0.557465827061232 1
0.750797026123045 1
1.23445665801989 1
0.903782325445768 1
1.22733569991716 1
1.17717327532208 1
1.33950167471454 1
1.36110439563648 1
1.2980870851898 1
0.68299859166038 1
0.817757599040526 1
1.04577953409632 1
0.691723983505567 1
1.20477591000193 1
0.788846159144713 1
0.975942530458503 1
1.24321757852465 1
1.49409113044482 1
0.839692759666514 1
0.836233055131858 1
1.20196464894915 1
1.11518543750878 1
1.09744896015628 1
1.21743388096373 1
1.40903891887709 1
0.65813054834105 1
0.830031539860528 1
0.808579832581071 1
0.615996114481607 1
0.509794322248259 1
0.716951017009345 1
1.41585882695272 1
1.31320069761761 1
1.09669053099892 1
0.583084632362169 1
1.2396440457629 1
0.9371997881382 1
1.13474767559018 1
1.17010358312444 1
0.732973344608422 1
1.23481645507513 1
0.610548988046401 1
0.712204427708327 1
0.618721101326726 1
1.06251814258683 1
1.57304157724222 1
1.46904125749166 1
1.61781025030273 1
1.33914655057924 1
1.49092901018334 1
1.37920154916835 1
0.684260978030739 1
1.28317524611819 1
0.53559130070166 1
1.09965044837593 1
0.969262616570969 1
1.39813497132508 1
1.07691128799112 1
1.00682117615533 1
0.688322971063803 1
0.633924535016433 1
0.898991822700187 1
0.754503418262946 1
0.896171742132647 1
0.759009593780394 1
0.735069098546428 1
1.12427517359434 1
0.93953379973472 1
1.08411909427857 1
0.51003889640006 1
0.957035041412488 1
1.29410653986018 1
0.913819808366188 1
0.967541647736077 1
1.12306965766236 1
0.844260588007999 1
1.06462121889869 1
0.793095442284224 1
1.33059960592902 1
1.07493801536407 1
1.61635098965957 1
1.22546404527259 1
1.25695905256879 1
0.992256485742871 1
0.947504311962356 1
0.76007152827917 1
1.26012683800203 1
0.720820842326168 1
0.894598696924756 1
0.846345199142811 1
0.825492366953495 1
1.51192569348089 1
0.849130158299764 1
1.05697880914889 1
1.01645168615902 1
0.690003860552141 1
0.397528403661158 1
1.15371886068806 1
0.788889590657651 1
0.880168363969141 1
1.10358684430103 1
1.16586252130868 1
1.09410273848029 1
1.00692583259396 1
0.690929451786043 1
1.10151160652995 1
0.693007539744276 1
0.887103848349718 1
1.05993823040665 1
0.827707002258406 1
1.11340534573896 1
0.872725948487116 1
1.24482526937003 1
0.938704403059393 1
1.0488779954125 1
0.832589282207338 1
0.899103375238446 1
1.18615190308326 1
1.41908317673148 1
1.03225503787496 1
0.947685019760569 1
0.831582189461827 1
0.956269697905085 1
0.7899807181508 1
0.811302061648901 1
1.43030538424718 1
1.24544908276834 1
0.824359748618746 1
0.330074489433492 0
0.81113246656323 1
1.1378504384254 1
0.968453904361939 1
0.678369914286645 1
0.773252681662621 1
1.28736043777534 1
1.06673074357342 1
0.418964468522093 1
0.696067142368377 1
1.4119064670526 1
1.00854602585099 1
1.17493603022474 1
0.757193325001302 1
0.928760603565764 1
1.12195545191785 1
1.37606814516122 1
0.978211879986842 1
1.12086633230174 1
1.66145172364108 0
0.629521248618423 1
1.27291124938547 1
0.942604030084456 1
0.782882874590428 1
1.05067772589702 1
0.739428897786783 1
0.8243067310348 1
0.225055575315713 0
1.15791996278369 1
1.12945710451505 1
1.25616930586281 1
0.799338141421084 1
1.46380325448236 1
1.06679283191345 1
0.956708323939031 1
1.09647926945626 1
0.862353956829719 1
0.734368259067606 1
0.568888154698676 1
0.555810806751669 1
0.662395832422137 1
0.543259347868219 1
1.55074825517829 1
0.65675181889073 1
1.32858223074524 1
1.07166053884858 1
0.887649387927069 1
0.577660625649292 1
1.25215388008249 1
0.653059742597463 1
1.00107394519666 1
0.85720591353244 1
0.579660543462466 1
1.22773591003007 1
0.597123093966043 1
1.49008143493242 1
0.446973109973274 1
0.985807190149979 1
0.855470265994793 1
1.19130144458814 1
1.35049281281075 1
0.89682673876442 1
0.766513253867414 1
0.957271888187106 1
1.44465734188753 1
1.21835515724347 1
1.00962960501599 1
0.926865274544079 1
0.864055017625 1
0.994753531566083 1
0.825240351803323 1
1.74368918586368 1
0.916292638557068 1
0.869305200074852 1
0.340639420204391 0
0.965347396471462 1
0.642198124395681 1
1.25048460833447 1
0.996661305825786 1
1.29706986842646 1
1.24646848723332 1
1.06740956453842 1
1.00989416020233 1
1.54792039059964 1
1.21422758318812 1
0.77962615649738 1
0.448178792754566 1
0.480097911276482 0
0.480706673206853 1
1.15319719291716 1
0.778791970900963 1
0.408925176721033 1
1.20639671946079 1
0.734133760610099 1
1.17981090034926 1
1.35273395506259 1
0.58868284312291 1
0.978424329886272 1
0.549883685517005 1
1.29892086269691 1
0.570249379873077 1
0.581988964360872 1
1.53974699563146 1
0.596209439591251 1
0.673159220305733 1
1.2796295888084 1
0.445238967179058 1
1.30007502900674 1
0.277298295688157 1
1.12350739796107 1
0.878673005817933 1
0.797929996196562 1
1.48393341518101 1
0.737330315742265 1
0.904687989001095 1
0.982650795027932 1
1.04223251184937 1
1.14961050335151 1
0.973739593917983 1
1.05542987828905 1
1.31009972162725 1
0.328826914125532 0
1.69663723302061 1
0.936701111891975 1
1.28762799787656 1
0.881906601206704 1
0.675329847422344 1
0.455066541266882 1
0.959822901307799 1
0.970909953185313 1
0.508232767670039 1
1.05074565049984 1
0.661929525365119 1
1.0019337712489 1
1.39979101497115 1
1.11644196706559 1
0.775295362141482 1
0.415590740107959 1
0.825522298046835 1
1.47108575934291 1
1.19665868446959 1
-0.0500702414119476 0
1.10924111898583 1
1.26420927542138 1
1.14234556956926 1
0.84500088595145 1
0.569739212734377 1
1.19410017294562 1
0.549903285455644 1
1.53699236729207 1
0.932797535746653 1
1.14347199325668 1
0.552167920571337 1
1.0077571610474 1
1.06288858092982 1
1.20921840313835 1
0.657469899710734 1
0.889269540096579 1
0.808486821865604 1
0.999159884515033 1
1.24642819560903 1
1.05222595427707 1
1.19522934019332 1
0.890626702161167 1
1.25365019883493 1
0.8612359557794 1
1.3093913695905 1
0.968297525985797 1
0.765988287220403 1
1.38511477195235 1
0.929186029354585 1
0.834115642496676 1
0.424923024382876 1
1.81859328172812 0
0.672862464829935 1
1.06522424223428 1
1.10959126139822 1
1.7070811444013 1
1.00623597547513 1
0.841149488326111 1
1.1148056421985 1
1.12950967011022 1
0.6254103849847 1
1.13613215055029 1
1.09212289801489 1
0.632386500511244 1
0.807378332993714 1
0.940103230324755 1
1.22061649571233 1
1.06908493417802 1
1.10800337815337 1
1.18592566969426 1
0.624673939904597 1
0.512108752792018 1
1.07398577332506 1
1.01719368427859 1
1.15349840252246 1
0.857218997616543 1
0.797170228036265 1
0.552317023524683 1
1.0693440874148 1
1.25049356172151 1
0.730793465299102 1
1.11269605766412 1
1.07626260701605 1
0.882709320080603 1
0.880770114261386 1
1.38997742905472 1
1.1055011493224 1
1.16922453250098 1
1.11705887810541 1
1.32502197411713 1
0.707580185402869 1
0.956136698928776 1
0.415644101577141 1
0.687366889293067 1
0.734956489003277 1
0.476560321958277 1
1.33274038449475 1
1.14743199169267 1
0.601803171512515 1
0.951687094643594 1
1.30453911015469 1
1.02558602661624 1
1.20581990852572 1
1.01880979477639 1
0.776548340441211 1
0.880035422737856 1
1.17832153940702 1
0.759394772071545 1
0.952035833729096 1
0.535878712835052 1
1.46201746413932 1
0.976830131412476 1
1.3802258016306 1
1.1888337316712 1
0.572232210922247 1
1.28542344966009 1
1.15655936141367 1
1.30794631565383 1
0.943835193357443 1
0.531402642972418 1
0.903370986372425 1
1.29815892011677 1
1.34246105496061 1
0.771975942433913 1
1.47434828055699 1
0.692506209941849 1
0.472121610247751 1
0.80226767689271 1
1.26493333392863 1
1.28990277878316 1
1.18701557896477 1
1.22660523920814 1
0.228855465254162 0
0.79512723663859 1
0.287128122161229 0
0.511708986890799 1
1.21714790840438 1
0.371200929237515 0
1.04111124100383 1
1.0321670152205 1
1.3554955241589 1
1.00917224962383 1
1.27843929782289 1
0.79052827807894 1
0.687626139945299 1
1.28751644023076 1
1.22693041588895 1
0.669590690039054 1
0.813502490426217 1
0.667999697163254 1
0.930115883667884 1
1.68308900813138 0
1.09048157261407 1
0.973018716634811 1
0.742235823351708 1
0.787861452515838 1
0.657005024338846 1
1.16556806954035 1
0.337643612336257 1
0.433645931408045 0
0.430965106437543 1
1.08985625346065 1
1.51643537703 1
0.29406648647286 0
0.8469164613186 1
0.693628216985884 1
1.34963128353536 1
0.699369278578311 1
0.885199096157585 1
1.2118644824328 1
1.05093345559738 1
0.856251186983753 1
1.42813989288977 1
0.533676841175466 1
0.598430152161573 1
1.51063302558223 1
1.42216767959558 1
0.33689453652936 1
1.03077596096094 1
0.282493113265435 0
0.747076961928842 1
1.94406707330151 0
0.598620908183481 1
0.889919549723663 1
1.10496085651349 1
0.901956868889438 1
1.16930856170348 1
1.28440630279144 1
0.749139164245721 1
0.88204370744967 1
1.20814721718335 1
1.1101903062039 1
0.738516262787375 1
1.01375751944907 1
0.779209981085681 1
1.05168407345178 1
1.53869692120723 1
0.85993363440698 1
0.616056462420047 1
0.645353238687146 1
0.935983927776651 1
1.18519804736648 1
1.21086307649228 1
1.22399437441743 1
0.950648200231646 1
1.1190866813884 1
0.589579904033792 1
1.02784049299255 1
1.15326628561716 1
0.714572733760888 1
1.052154430978 1
1.29814492729082 1
0.717632960671919 1
1.14377117620116 1
1.19123429954037 1
0.97916028780907 1
0.82706385557748 1
1.27112598079409 1
1.17439310328615 1
1.08696827522331 1
0.939227667728179 1
0.855581588563858 1
0.946010215732256 1
1.27356133893482 1
0.545124690186361 1
1.13984116193191 1
0.84423284330162 1
0.679260762475521 1
1.26196332482831 1
0.534325729895053 1
0.711457363391128 1
1.16974099733042 1
0.971731892412608 1
0.97563627023039 1
1.59684814059673 1
1.22354804059041 1
0.644888459606839 1
1.12888001659654 1
0.970156833341658 1
0.698255249044893 1
1.44262237884739 1
0.833696597727096 1
0.849849655425016 1
0.979455843512112 1
0.890017106350415 1
1.08278416531121 1
1.21558872711013 1
1.15206089949728 1
0.617727479603767 1
1.21680522690287 1
1.13954006335416 1
1.1915603351556 1
1.23763280291852 1
0.78911994715317 1
0.640303404525869 1
0.962077118516473 1
0.806515810928673 1
1.43497999036118 1
0.766967627674108 1
1.14818486771156 1
0.31718388408763 0
1.07794820514824 1
0.369414544951979 1
1.44346206259337 1
1.39545393765996 1
0.530318947569367 1
0.689339451061073 1
0.561061215261581 1
1.18857348130625 1
0.945206257432789 1
1.10439019676996 1
0.779802111494116 1
0.932093049758194 1
1.37851883030209 1
0.557535476854659 1
1.37457721534699 1
1.35564288599438 1
0.897373951235117 1
0.710550079298981 1
0.842025544696382 1
1.5735908065543 1
0.474367987201689 1
0.819305483187694 1
1.22992031204232 1
0.84831425987794 1
0.948661053541948 1
0.788807626250287 1
0.797728842292917 1
1.00355693723148 1
1.00588110202273 1
1.45814670950342 1
0.767232013832554 1
0.503101433832171 1
1.69260935042466 0
0.995994680855222 1
0.818925029640252 1
1.42876168070951 1
0.718050509731038 1
0.866322077126856 1
1.0329538511161 1
0.26736440715457 0
0.718893713436996 1
1.00225332336679 1
1.08086461979567 1
0.937469060617278 1
1.10842165432892 1
1.6483070104736 1
0.842765736097605 1
0.852759664785584 1
0.499920642379661 1
0.780089247872317 1
1.37186392739762 1
0.905093783605465 1
0.714197026402251 1
1.21793909363983 1
0.698858697122309 1
1.43929244253124 1
0.718376963459665 1
0.732913968364733 1
0.96410565622588 1
1.14443568473822 1
1.14852869537194 1
0.837137399498155 1
1.08793074656251 1
1.15511060769365 1
1.13377995083359 1
0.780686222224643 1
0.687199907507339 1
0.911033006960453 1
0.905113744557235 1
0.591164106786387 1
0.125464659567757 0
0.725358357831663 1
0.645721806594602 1
0.975526685931432 1
0.705445450513466 1
0.536466364641988 1
0.829674232917889 1
0.938122380759086 1
0.701339373474979 1
0.771739687415078 1
1.15329801152929 1
0.948986553690176 1
0.922029788151603 1
1.10348535405538 1
0.773718805078341 1
1.01347274303608 1
1.20228245192412 1
1.23256875412015 1
1.23196795472004 1
0.990516333424132 1
1.25289417126771 1
0.987720016766798 1
0.64979360251569 1
0.795662237878718 1
0.659383109759111 1
1.0092856015268 1
0.157012572350192 0
0.791736230592092 1
0.818983357482045 1
1.28265132539462 1
0.474409468492453 1
1.10670629888212 1
0.707156984471773 1
1.06786522271422 1
1.15425963045677 1
1.49388507705626 1
0.617027382511819 1
0.528438271581603 1
1.12717322120284 1
1.03520240343606 1
0.197046040376596 0
1.27998722806246 1
1.0173759484196 1
0.914301933789449 1
1.03086211502655 1
0.834422130880432 1
0.538997986950056 1
0.976882839409455 1
0.925904513598736 1
0.719587192117966 1
0.886175796152862 1
1.04758138216724 1
0.763430036252121 1
1.14976444119109 1
1.09340526917925 1
0.838270279683898 1
1.13779744881736 1
0.862514572671483 1
0.758443324084087 1
1.10345316577968 1
1.37335438317218 1
0.559868963332555 1
1.00088720263296 1
2.05276244373975 0
1.39401394506241 1
1.05409755966447 1
0.706703479475685 1
0.484259788771312 1
0.805031058182995 1
0.480713617654728 1
0.929682963515627 1
1.15438211569015 1
1.18465924357842 1
0.767478100898417 1
1.06488323548806 1
0.871803153362144 1
0.508448190371027 1
0.867170049215209 1
1.19033944666295 1
0.734141843640137 1
0.570413054575499 1
1.18734181775544 1
0.763794693017626 1
0.511382520256277 1
0.934023310831313 1
0.688630505053783 1
0.390129151020198 0
1.20356208542096 1
0.530309002196424 1
0.461000467489326 1
0.652950950909751 1
0.986017515790806 1
0.874346047499503 1
0.887980995811114 1
0.935739987637566 1
1.17260340668249 1
0.988629426432704 1
0.863253266631186 1
0.894834221490747 1
0.679886912226063 1
0.987953999203628 1
1.01856447844337 1
0.794595354074352 1
0.852299222355325 1
1.12898571132071 1
0.73820620003183 1
1.48915082788795 1
0.688793336178595 1
0.963890929739244 1
0.671203614363956 1
0.764835661207265 1
0.749295803680308 1
0.61621691536941 1
0.549217562474926 1
1.12008070818045 1
0.661677571414673 1
1.26283482580796 1
0.549726570198995 1
1.14943593092966 1
1.35923378572851 1
0.839227713143164 1
0.954101874659513 1
1.40965365269364 1
0.946567049682888 1
0.952980914698717 1
0.496852489542683 1
1.21721566723128 1
0.473646234052663 0
1.37019348642393 1
0.721238187324373 1
0.755750472304803 1
0.848543829147413 1
0.591703626378604 1
1.19114169451242 1
0.872084411701456 1
1.19918367490074 1
1.34438475515802 1
1.42466648498374 1
1.01994048966236 1
0.9985388582796 1
0.316925129160702 1
0.363518354638817 1
0.874609882722951 1
0.702241674909126 1
0.988427650206849 1
0.568693699860876 1
0.869606285856102 1
0.82033259371885 1
1.04955395955145 1
1.37403279699218 1
1.84245760262154 0
1.03839051199002 1
0.946580017306719 1
0.778790369336196 1
0.127863444994677 0
0.89076708535947 1
0.716641231497921 1
0.984867391043003 1
0.846965804855951 1
1.388115851269 1
0.50751766872714 1
0.904609076300325 1
1.46499718019969 1
1.38445896632215 1
0.421110252819903 1
1.05861718319008 1
0.601884993390751 1
0.829590912543989 1
