# Supplementary material for: Bias caused by sampling error in meta-analysis with small sample sizes
Source: PLoS One. 2018 Sep 13;13(9):e0204056. doi: 10.1371/journal.pone.0204056 (PMC6136825; doi:10.1371/journal.pone.0204056)
Supplement: S5 File — (ZIP) [file pone.0204056.s005.zip › results N = 10 theta = 1 tau = 0.5 sz = 30-50.txt]

"dl.theta" "dl.cp"
0.78518017055913 1
0.52228887557394 0
0.910934677317656 1
0.84620508918389 1
1.03499758001845 1
0.934925545359966 1
0.781282753201815 1
0.614846147212726 1
0.716891547522589 1
1.08990820498089 1
0.987013465082744 1
1.30798336185075 1
1.08162904061751 1
0.904143173850098 1
1.28755617589076 1
0.910149653752795 1
1.02960713265542 1
0.807776066579572 1
0.832337347638179 1
0.537572640082601 0
1.43420681139661 1
1.07661363372602 1
1.01385505217748 1
0.779486929501402 1
0.761936974856267 1
1.22791177931454 1
0.908754749914027 1
1.02942374252691 1
0.736267493930514 1
0.795436420398502 1
1.11911369306233 1
0.946504881055727 1
1.10516424637638 1
0.760439606417376 1
1.54537674715975 0
0.952203548463802 1
1.09516899602809 1
0.715122027770799 1
0.825570733693989 1
0.931028344602777 1
1.07992748362906 1
0.65826470512344 1
1.00688848096833 1
0.88513469711557 1
0.967890309894189 1
1.30232825388601 1
1.13018384503435 1
1.00230783761032 1
0.759087277269732 1
1.32412817594667 1
0.932270225198514 1
1.41916793821617 1
0.853525221796481 1
1.20056815449349 1
0.922500716159457 1
1.36408633661372 1
0.55373635960689 1
0.960077933521278 1
0.823973808420334 1
1.15030499080564 1
1.08816984594425 1
0.649657858030756 1
1.13937171608852 1
0.716066764352218 1
0.678457880030122 1
0.806482841997298 1
1.07616208660654 1
0.713528017132619 1
0.89414551251609 1
0.885054251473044 1
1.59984167382172 0
1.14255104820599 1
0.932352906128873 1
0.526325489364254 0
0.602411929098524 1
0.733496586244078 1
1.2708452398501 1
0.90118734247813 1
0.620759652762305 1
1.57324052823984 0
1.09876025273926 1
0.882769707468023 1
0.905949690630563 1
0.818177525674018 1
0.986220369917231 1
1.03816442597457 1
1.39482226779158 1
0.810353408354336 1
0.887371682658985 1
1.27941597066831 1
0.628101853098835 1
0.990060307523397 1
0.984778541598425 1
0.863857965549445 1
1.11105197801539 1
1.0924869446959 1
0.623965281605986 1
1.2517302130982 1
0.8161436374044 1
0.691101120814113 1
1.01957388401221 1
0.909115358896272 1
1.1282338308446 1
0.956855972260943 1
1.48529487114486 0
1.51967732598112 1
1.24112853743818 1
0.748212564451041 1
0.713131402842597 1
0.545382289076506 1
1.17818690557199 1
1.33233505926228 1
0.997443359418829 1
1.05317222404295 1
1.59585311443713 0
0.755013637370866 1
1.48894160185823 1
0.908795390306486 1
0.806461132758735 1
0.983913357539657 1
0.70044319654441 1
0.98227805933472 1
1.41758707076675 1
0.667925394492884 1
1.09226993443564 1
0.853091130120209 1
1.14759317258673 1
0.641748923198205 1
1.00254064269481 1
1.00303483812211 1
1.12841888978229 1
1.35257271435977 1
1.14294243693344 1
0.758441256547743 1
0.955694780335085 1
0.307859444458724 0
0.676661942137932 1
1.20688099122213 1
1.18880510157914 1
0.809151123478376 1
1.3508871287318 1
0.884050310597827 1
1.32623437864245 1
1.49936583668462 1
1.36371990708054 1
0.637959168074221 1
1.10737725859922 1
1.17350801477297 1
1.29415279851398 1
1.19037473718137 1
1.00209667118927 1
1.26411132788189 1
0.811967152728317 1
1.00696141866689 1
1.15970760650331 1
1.14206079432683 1
0.854998463604433 1
0.836045620086113 1
1.04631361804769 1
1.2890402022714 1
1.08958777738509 1
0.739651441697404 1
1.06830295963502 1
1.0200507858553 1
0.771990803003832 1
1.23700818542102 1
1.78776721897308 0
0.992837301305553 1
0.858545129023593 1
0.84391801717652 1
0.500977470931847 0
0.785588468187302 1
0.634117273572741 1
1.28046485224214 1
1.1400582042849 1
1.31655856279794 1
0.839379900756263 1
0.941244174937527 1
0.963199256164121 1
0.800632866785193 1
1.12438690184498 1
0.978802484415533 1
1.06509771834197 1
0.800379182785104 1
1.16735689858604 1
1.10632371592007 1
1.13427527767176 1
0.715467277404487 1
1.12173732858633 1
0.885513634289596 1
0.374439062410625 0
1.10276213491642 1
1.08212511643853 1
1.32127497896372 1
1.30014231138679 1
0.906009387060912 1
0.90308930539883 1
0.591942950550392 1
1.12533546175798 1
0.896418110247664 1
0.842349962526907 1
0.686966643663894 1
1.22683232818432 1
1.36823588796135 1
0.914164888392615 1
1.0817010731513 1
0.794634090778285 1
0.939406049296434 1
0.608313946606826 1
0.7767541749647 1
1.44902607705347 1
1.08468377090556 1
0.898420401096747 1
1.00676757081283 1
1.13882544536198 1
1.19931549385885 1
1.36248168282626 1
0.982394262339 1
0.88229930508849 1
0.824388566569674 1
0.832386196072865 1
0.854832436679364 1
1.30673107877371 1
0.846358430083185 1
0.512052612774056 0
1.19152531211197 1
0.880627921058574 1
1.00729230398032 1
0.908269709448713 1
1.20648485327338 1
1.09247336513263 1
0.895912929079009 1
0.502495828995891 1
1.03280261945943 1
0.916433731845115 1
1.21818149667921 1
1.57558475657484 1
0.404408655076937 0
1.04952520054509 1
1.33546439121044 1
1.08080066428296 1
0.987305712706455 1
1.37451070584266 1
0.765527841274228 1
1.14403839507469 1
0.924674189343841 1
0.760598073877135 1
0.93208798519917 1
1.19940141866994 1
0.745887865843782 1
1.16901527231969 1
0.960672333813232 1
0.252046713135749 0
1.18954672468093 1
0.956333670540022 1
1.07170725773722 1
0.922953153293552 1
0.793321347261851 1
0.802655935112351 1
0.732179082605768 1
1.29358711418256 1
1.04309910949605 1
0.683810625428956 1
1.22055813336323 1
0.999731116654016 1
0.781944233102375 1
1.02446228939235 1
1.07015416559448 1
0.760506017199882 1
1.16219689594483 1
1.37869571899337 1
1.25305299457957 1
1.34833691866983 1
0.870345209651809 1
1.2515568287646 1
1.11046207598204 1
0.738831780920244 1
1.04649981083607 1
1.82368820869692 0
1.13196588192943 1
1.09858046418705 1
1.16511682325262 1
1.7283400386179 0
1.17068972348909 1
0.96373742081738 1
1.32610728056055 1
0.875899398828951 1
1.06781476945679 1
0.947395613111157 1
1.22138846702623 1
0.71668080971357 1
1.22296966090742 1
0.502871457112234 0
0.906887754860841 1
0.978156528257727 1
0.66659902653937 1
1.41194326716333 1
0.868905034183669 1
0.615957716782937 1
0.716774052627301 1
0.796696698707085 1
0.781398114618064 1
1.14087130103896 1
1.13603817438578 1
1.06281483957068 1
1.30261111146199 1
0.819690353781014 1
0.820883518148668 1
0.797775587794604 1
1.08759192349326 1
1.28296715622122 1
1.45237322562999 1
1.30202419167573 1
1.67059889900909 1
1.00943000667903 1
0.961670066168498 1
0.985937840770864 1
0.905789618464407 1
0.506278990950966 0
0.810270752166883 1
0.938321421472796 1
1.21229187077238 1
0.98417601110605 1
1.46169246986376 1
0.803229797437032 1
0.843108032179355 1
0.929803702499444 1
1.04266030915865 1
0.845453860874382 1
0.587908636726461 1
1.28260929059554 1
1.02577436774308 1
1.38200336699753 1
1.26025142723922 1
0.619599442466106 1
0.856701230544951 1
0.914841601706895 1
1.21136154211203 1
1.44146904532289 1
1.45571417163819 1
0.817091432314566 1
1.07139705361487 1
0.524264498230566 1
1.23228740489029 1
1.00477668570333 1
1.41822681441952 1
1.08209994533403 1
1.07211233916749 1
0.979595874147951 1
0.998242317534934 1
0.862063976452432 1
1.0157624880715 1
1.18174474410258 1
0.617342101656987 1
0.685472997036734 1
1.47057376470851 1
0.871757671382625 1
0.750533978888453 1
0.912354465706197 1
0.656945906832363 1
0.599921305320977 1
0.930162488953041 1
1.13562408465183 1
0.379666657184852 1
1.00030235748465 1
0.970065502748768 1
0.40610951742511 0
1.0237933516619 1
0.943187414176806 1
0.528200574284503 1
0.413444587665166 1
0.896040618886369 1
0.812930632439339 1
0.643863751677083 1
0.928991629040358 1
1.31310395262834 1
0.99977458786955 1
0.989892088021748 1
1.0731492272285 1
1.09957396480792 1
0.708154760181051 1
1.02641333622775 1
1.16876853624658 1
0.810127300274906 1
1.04603838409241 1
0.565658941323237 1
1.12544016057658 1
0.853592868918197 1
1.09956555908752 1
1.24208039462317 1
0.869073273792347 1
1.16136617511835 1
1.04658663744905 1
0.895908124800202 1
1.06995509293713 1
1.02084015876858 1
0.811767135475562 1
1.28173096634958 1
1.22740796660578 1
0.787275815260353 1
1.1617015439177 1
0.890991706035431 1
0.754883721952911 1
0.993867491071078 1
1.15150494574548 1
1.07800110653419 1
0.983864546169138 1
0.722271220502724 1
0.863982914757401 1
0.972488243806335 1
0.890294621711448 1
0.65881929273624 1
0.60647867811613 1
0.173776496281704 0
1.33983293308311 1
1.31976354784958 1
1.17884740069624 1
0.955233468813339 1
0.727258907534676 1
0.864869038801757 1
0.967232836999939 1
1.34963905639334 1
0.979708654216228 1
0.773916623686701 1
0.744725320879951 1
0.712342986388465 1
0.922043630626726 1
0.806612620534558 1
0.937506596334636 1
1.24874454742428 1
0.832762714150216 1
0.283682375402714 0
0.754368870869652 1
1.28161503286466 1
1.11534970434176 1
0.800083629791368 1
0.48574287712131 0
0.723937024968829 1
1.06181611225089 1
0.475870228467146 0
0.919313488373018 1
0.917716529689563 1
0.85986455062039 1
1.37218158174311 1
1.31267755724381 1
1.16292633325975 1
1.34108700844182 1
0.831452573113169 1
1.33116228449727 1
0.529863727671252 1
0.968271117399942 1
0.769977825059447 1
1.26196802508309 1
1.09303110283897 1
1.04324227971081 1
0.617342082281052 1
0.702855298171978 1
1.0817469547162 1
1.32584167462261 1
0.866250265826386 1
1.16146853864587 1
0.95884531420826 1
1.3625346279005 1
1.17064829930373 1
1.08288014117756 1
0.676641061470761 1
0.861858637992087 1
0.832717324771191 1
0.70504005257373 1
1.15824300145696 1
0.817207070775 1
1.24113889921601 1
1.56831449679493 0
1.1475977839642 1
0.224952738310025 0
1.19906295061955 1
0.954215746118989 1
0.552467385122661 1
0.8040777907038 1
0.443011858047372 0
0.864767790846265 1
1.11353993373991 1
0.715041736000704 1
1.01877060890102 1
0.66733206954384 1
0.988242524963964 1
0.91761052672567 1
1.00447187036869 1
0.852133335884711 1
0.976488677611141 1
1.16659884320241 1
1.15511840159844 1
0.940692112804189 1
0.566844988366918 1
1.45341467257054 1
0.735153411257979 1
0.933698219480732 1
1.04918378378208 1
0.75491505771644 1
1.26618913064474 1
0.631648121170646 1
0.652699100327319 1
0.977136886177637 1
1.09471292490241 1
1.11537327073926 1
1.19811963773282 1
1.47420493049414 1
0.95724906962328 1
1.10081707488835 1
0.734164889652789 1
1.26857659596185 1
1.1134654062651 1
0.886214587062512 1
0.648134537429907 1
1.07555889320467 1
1.20881004434718 1
1.25212238906495 1
0.853790155619795 1
1.04575225005611 1
1.06579154309815 1
0.669112785087318 1
1.19584100055889 1
0.634299045818088 1
0.784842138111477 1
0.665774656633503 1
0.883832578102103 1
1.0643620257936 1
0.465191600741916 0
0.838305826084942 1
0.902659779785108 1
1.28249922986583 1
0.964818899189826 1
0.752414793596661 1
1.04022777782083 1
0.950089972832218 1
0.818356153333177 1
1.32497016353673 1
0.98846029029386 1
0.907948937185331 1
0.533133171874618 0
1.45373671338736 0
0.836881703713038 1
1.10471485035389 1
0.798788614628279 1
0.286948457799557 1
1.42770235336391 1
0.311184864003807 0
1.03749250738359 1
1.16523139067873 1
0.90082697020636 1
0.715545474453934 1
1.20749228929184 1
0.425240407709934 0
1.82947203857602 0
1.18823664643512 1
0.571797452883458 1
1.0623422424596 1
0.680280096218021 1
1.3445406452048 1
1.04845001694526 1
1.12341203580738 1
0.815729252362733 1
0.680733700554385 1
1.08324402053759 1
0.759697378622317 1
1.51684275333654 1
1.48420450786286 1
0.970359113474603 1
0.83964229338643 1
0.71613918755867 1
1.30094924931831 1
0.877700511442321 1
1.20847064319143 1
0.724712708593133 1
1.00486958560871 1
0.873670978003526 1
0.705345630498456 1
0.42550415058428 0
0.861699491249552 1
1.49512168004143 1
0.786711318807311 1
0.771553375352209 1
1.14546984309547 1
0.900128390993488 1
0.86421707540697 1
0.892433464833179 1
1.04649869386017 1
0.563020243468426 0
1.26036539189056 1
0.92696219608198 1
0.713782524739575 1
0.714927333779183 1
0.867533578237147 1
1.01731320016903 1
0.692938239289876 1
0.179299662301633 0
0.784204486237826 1
0.85971425256213 1
1.27525359922284 1
0.901193584277497 1
1.22133408853669 1
0.528485354420661 1
1.51796716647915 1
1.27023257572789 1
0.815124924801267 1
1.24266443153823 1
0.665032650598174 1
0.853021790839908 1
0.819287716723902 1
1.03770398833149 1
1.20048911220592 1
1.01099911695053 1
0.921030891855345 1
0.890074228779948 1
1.0293130582925 1
0.922043401116911 1
0.873233689943876 1
1.15839811728093 1
1.23391400054143 1
1.01941155137429 1
1.25945377644052 1
1.02467459758699 1
1.23391712752607 1
0.924068695555503 1
1.27441043861283 1
1.20478000860082 1
0.789643348682835 1
0.850328227307389 1
1.25266600068882 1
0.788019669943158 1
1.28076494209983 1
0.874134853216134 1
1.13183776050455 1
0.842853009266502 1
0.823924995024635 1
0.862708874712676 1
0.583111286204888 1
0.75032663889951 1
1.22376134357419 1
1.45908235417706 1
0.673222767252353 1
0.935599397764657 1
1.58389141817585 0
0.763755335889899 1
0.872120872448332 1
1.00145667677758 1
0.56006255413921 1
1.11537309150643 1
0.90953659527388 1
0.761063587400763 1
1.10803705910872 1
1.3942097900973 1
0.866161262074292 1
1.338929594305 1
0.935318962980217 1
0.956532954272532 1
0.435915473388979 0
0.789591508179832 1
0.839066889072897 1
1.41156112624414 1
1.25870654947873 1
0.331738629234243 0
0.825749581849517 1
1.19566239517957 1
0.97108460295584 1
1.04786777366425 1
0.940406507050937 1
0.924864716950292 1
0.819364760877527 1
1.43882391641859 1
0.61858901137177 1
0.633152461135051 1
0.737236886679166 1
0.811016344134093 1
0.771127985507344 1
0.934172544068984 1
1.04934277140234 1
0.887029321663009 1
0.876571956332952 1
1.16526168773682 1
0.695293266776041 1
0.908012207718627 1
0.807798229819951 1
0.874659036267205 1
0.994789395562786 1
0.832393561026963 1
0.785559012107875 1
0.66424955347715 1
1.31284889488942 1
1.19411229601932 1
0.921900479123215 1
1.32397174613301 1
0.900789603420144 1
0.848633817011798 1
1.58637938038059 0
0.740462283772536 1
0.520065533970195 0
1.1724025644759 1
1.30537616516699 1
0.332998524756198 0
1.4323008179492 1
0.782423872227509 1
1.07849527819922 1
1.26522682725718 1
0.92146257481792 1
1.02142149936989 1
1.05851220295 1
1.43871221687207 1
0.709180785831498 1
0.978917845556836 1
1.03674405025788 1
1.27506351585016 1
0.53841754962969 1
0.766203318927886 1
1.15207977542104 1
0.722829156435161 1
1.52728809541897 0
0.792207997776623 1
0.953990695362187 1
0.969860987250729 1
1.21500893294973 1
0.759010899470296 1
1.11167901505227 1
0.672975357483857 1
0.653984207739833 1
1.0684559826648 1
1.12230711323632 1
0.66326146756388 1
0.68713954317726 1
0.710218026293532 1
1.29852609080684 1
0.95791383046654 1
0.778784443804129 1
0.772862773964563 1
1.15662016132425 1
0.848564034451765 1
0.956664136580089 1
1.04813602733397 1
0.650427528590314 1
0.936329898400265 1
0.744076352131705 1
0.574124053007715 1
0.526664718441002 0
0.485773328995813 0
1.25426390674109 1
0.844989689752542 1
0.95247445863996 1
1.27953645493038 1
1.14495139373474 1
0.839742335122135 1
1.6077339701839 1
1.01709051705491 1
1.04180939910872 1
1.11756536195383 1
1.05239525857468 1
1.16302590667089 1
1.15443805818497 1
0.754522638439499 1
0.682197518289604 1
0.751799812889099 1
1.3215319322574 1
0.770573669274662 1
0.802960486000359 1
0.657940879378141 1
1.18965413564592 1
0.723930906905743 1
0.61825150521733 1
1.21450881679321 1
0.808016173038254 1
0.78998817438211 1
0.300402533561841 0
1.14134115995345 1
1.20121457505355 1
1.45616491592241 1
0.750413277467226 1
0.717072074619543 1
1.10921464181997 1
0.901132454106094 1
0.935148686581965 1
1.05466215997873 1
1.03102256995509 1
0.7147281272601 1
1.17309901433477 1
1.10982893359794 1
1.08722723819472 1
0.677750783295558 1
0.876012700848583 1
1.04762907370558 1
1.16122520567839 1
0.821948861794997 1
0.976421766050304 1
1.05120710974 1
0.806523940733444 1
1.19489472156924 1
1.38105363425566 1
0.957077100813057 1
0.712933037447545 1
0.951557602825018 1
0.457795248318625 0
0.652466280207095 1
1.20116776002746 1
1.24618532970718 1
0.823690227227632 1
0.840324064000244 1
1.0066131332215 1
0.940250074878215 1
0.87238369179125 1
1.10003651866506 1
1.47341039928249 1
0.881274050098009 1
0.860587628462022 1
1.41413681746653 1
0.723526660749415 1
0.958259117429129 1
0.90416478126813 1
1.04627578601295 1
0.609020943477761 1
0.658559895330684 1
1.28234396522096 1
1.28049661625015 1
0.675141602491163 1
0.865405934100392 1
1.06096821785638 1
0.78945558429523 1
1.18501404902119 1
1.6560103191001 0
0.524351573438493 1
0.865440290721712 1
0.897932835067711 1
1.17935101466802 1
1.59914112598246 1
1.07914819389791 1
0.701508817951701 1
0.627713717560126 1
0.91244693177539 1
1.32703396500184 1
1.7904580918913 0
1.3067036940799 1
0.703880292180215 1
0.80881604992755 1
0.830635555034431 1
0.820352761038608 1
1.34064038088229 1
0.286345573508326 0
0.969795010532387 1
0.631588265726903 1
1.26957910977263 1
1.30558471327941 1
1.37189760178072 1
0.897435913618279 1
1.04931811570541 1
0.771804709812289 1
1.19863964240979 1
1.04245121380722 1
1.25231316685531 1
1.24197591814133 1
0.877381794107181 1
1.01594551674785 1
0.942617334055031 1
1.00147411393911 1
1.05876420222296 1
1.51743480000008 1
0.906328202255777 1
0.903951719774685 1
0.783352044074767 1
0.537135282920011 1
0.543521920643328 1
0.787101532742248 1
0.868126983520354 1
1.09229876306276 1
0.922332414462058 1
1.13918462853592 1
0.913930756041381 1
0.503779094356031 1
0.800072974619095 1
1.37350798669127 1
1.16917306093107 1
0.933812130787418 1
0.701498433345819 1
0.919584572555628 1
0.944836668620101 1
0.875295435923858 1
1.28277208775913 1
1.64292485385979 0
0.571046336950474 1
0.60393685353214 1
0.648241384607518 1
0.649816639573893 1
0.854074714765287 1
1.0631505292988 1
1.23603610568152 1
0.740710295283556 1
0.593172531252297 1
1.00314174755266 1
1.01589607298966 1
1.16424007112052 1
0.443980820396648 0
0.916737422227534 1
1.1204050994329 1
1.3774461311958 1
0.973405981896146 1
1.02567009893926 1
0.83650542133127 1
0.670071000018835 1
1.4984048823368 0
1.01710121505989 1
0.894788295070742 1
1.16789568977147 1
0.958917349851656 1
0.947400752512987 1
0.432655607859015 0
1.21822906847052 1
0.923067935892537 1
0.598894011483205 1
1.01562463663509 1
0.667155316081444 1
0.876925747065432 1
0.947104773457637 1
1.00746379794431 1
1.00280571959085 1
0.510169893593897 1
0.921158085351868 1
0.684200264553613 1
1.07745206631225 1
0.687838310196236 1
1.22895502405352 1
1.12338726589946 1
0.900395251106971 1
1.22132224245103 1
0.974149985242236 1
1.23543842117801 1
0.742501563826724 1
0.852075172736283 1
0.651106944756306 1
0.86099144164692 1
0.931118933318347 1
1.01451057025759 1
0.770413794904333 1
0.68491025281367 1
1.23261799355016 1
0.818506847816932 1
0.864390862340321 1
0.82650402952019 1
1.04189647600973 1
1.66087844857042 0
0.759103563608472 1
1.11911665821697 1
0.475344419270644 1
1.11501800641843 1
0.991222804083502 1
0.81411676709445 1
1.15494384464213 1
1.19108640611426 1
1.32939519925177 1
1.26922093459548 1
1.288909228957 1
1.49911892487651 1
1.04859711047288 1
1.61898349512421 0
1.15562373992758 1
0.902220896217186 1
0.865081079956872 1
0.923628201966996 1
0.899693126666213 1
0.982012650864986 1
1.27921775335821 1
1.0065378129937 1
1.18822245219593 1
0.976590863287507 1
0.805822330360425 1
1.09749652926104 1
1.30938658595558 1
0.786182911283262 1
1.09929879715472 1
0.869663431431975 1
1.0333621893126 1
0.444254684478493 1
0.951566884361091 1
1.37721830125251 1
0.886254715662929 1
0.990138968326196 1
1.43990500687172 1
0.758184674229852 1
1.40349775524269 1
0.888216676701596 1
1.09302026404906 1
0.72923457169388 1
0.877319050674308 1
1.15496168941664 1
1.00873485071464 1
1.05603186148664 1
1.10351038254134 1
1.33567112800372 1
0.703128965562425 1
0.966143746613169 1
1.45507420837413 1
1.04038769803174 1
0.690192304024699 1
0.94508999152948 1
0.965921270569782 1
0.849155843149952 1
0.54388636030233 1
0.913404266833185 1
0.743932222234482 1
0.809917041953777 1
1.16191449735139 1
0.942992166736928 1
1.01738911633494 1
0.814438329641086 1
0.732945550665117 1
1.14977395274641 1
0.888344765312005 1
0.822950883225817 1
0.913821279364932 1
0.478832839588296 0
1.12500901415161 1
0.799549458652144 1
1.54436371151521 0
0.601586859285193 1
1.05304660330242 1
1.01529800989953 1
1.04508929110601 1
1.148670700738 1
1.17352423154769 1
0.913930908347859 1
0.949423557121528 1
0.263977736040103 0
0.801580696539183 1
0.626427906397268 1
0.562055589306934 1
0.631092368850188 1
0.358009035997224 0
0.603480281073391 1
0.859802049734169 1
1.13062926017887 1
1.50537687497408 1
0.694544668368954 1
0.909308732490894 1
0.89672457272038 1
0.635096104062889 1
1.26868649890333 1
1.02194506894074 1
1.25360868998482 1
1.09369870736179 1
0.911694278383693 1
0.843792214213797 1
0.40718778478006 1
1.05906161564501 1
0.567234176543603 1
1.44259744167925 1
0.835006889628681 1
1.67655843261654 0
0.554595543201972 1
0.568207301308575 1
0.877951774233568 1
0.729446601394219 1
1.28686052764803 1
1.16116262896596 1
1.3358133609561 1
1.41703703385161 1
0.801893144466968 1
1.19354009989427 1
0.96505769739508 1
0.765793178020185 1
0.79971077705586 1
0.864098425346227 1
0.843929253291135 1
0.840249245555927 1
0.932562916554383 1
1.34568320647205 1
1.48571671367722 1
0.721951034819456 1
1.37242026097624 1
0.857909792558395 1
0.933324081116912 1
0.568669428032849 1
0.775844753698646 1
0.688177870876842 1
1.23231524236784 1
0.939076520878365 1
1.1151108038026 1
0.871686320092838 1
1.47255972041662 1
0.858137690340624 1
0.859623191230637 1
0.614620130273302 1
0.588251546905281 1
0.812303626386336 1
0.639048589416099 1
0.672241974438599 1
0.693500141443051 1
1.06890746685879 1
0.910203426959435 1
0.999814215912032 1
0.569596364916082 1
1.22128454441553 1
0.768792111396148 1
0.585590731747545 1
0.942430206388909 1
0.811647203317854 1
0.452457241642964 1
1.26506316796277 1
1.51800916599124 1
0.96996087226768 1
0.757495239388354 1
1.26765219663744 1
0.960890473020161 1
1.17151807072876 1
1.38904226679845 1
0.734083766421514 1
0.607108147618921 1
0.718490748296053 1
0.720565105313044 1
1.06458824353898 1
1.15891983061819 1
0.926443042936428 1
0.998070047019695 1
0.659551946570404 1
0.960777705013444 1
0.996833708548011 1
1.01619549409589 1
0.709987868744822 1
1.08487496629878 1
0.852295307584496 1
0.469153935382909 0
1.26034274351683 1
0.568798480586218 1
1.11334656314016 1
0.958737754776141 1
1.28097021082487 1
1.13753198936766 1
0.848628174643811 1
0.948334427767027 1
0.708716353118684 1
0.962717220757551 1
1.03189073282709 1
0.771908444196372 1
1.13622949712818 1
1.10122895299305 1
1.114476335779 1
1.48203229493007 1
1.49962422905139 1
1.12869803190576 1
1.44615660470587 1
1.1588076426447 1
1.16308985205746 1
1.05806791543243 1
1.04702298921317 1
0.900138882493487 1
1.1485928024847 1
0.910372639883944 1
0.730351092168484 1
0.780629972991197 1
1.01881754281013 1
0.68693691685672 1
0.791982291288724 1
0.944787818190126 1
0.446296712080361 0
1.10231866030228 1
0.841779997948398 1
1.39367641051034 1
0.922499691066742 1
0.569994243449309 0
0.84789708938761 1
1.27274089313306 1
0.751024416682846 1
0.945857108930995 1
0.543751470605537 0
0.980640142537574 1
0.965431644057636 1
0.716983874452429 1
0.79676741015491 1
1.09862730488407 1
1.35363687379665 1
1.04490550187393 1
1.04355172028615 1
0.854024853768587 1
1.19679760727803 1
1.13088027710185 1
1.28946476766959 1
0.662546219684713 1
1.16562395340191 1
0.745660387299915 1
1.05615236789843 1
0.716689104152141 1
1.0372688299208 1
0.655823068476281 1
1.09584729244547 1
0.904319719506942 1
0.919716280773476 1
0.955679737571956 1
0.436690667067057 0
1.08229472364635 1
1.37004822331054 1
1.27742991289987 1
0.783429935806038 1
0.602635221480429 1
0.97944452746026 1
0.801911371178664 1
1.39740958161368 1
0.931023733611181 1
0.352179903952936 0
0.899359706930865 1
1.36759569625388 1
0.509200627327471 0
0.579781323810505 1
1.28549581777769 1
1.02700600690142 1
0.713973072680629 1
1.42286602140241 1
0.699224836064596 1
0.76973582011685 1
1.46092025879406 1
0.551988475775781 1
1.30076216655056 1
0.993112794114657 1
1.21844787694089 1
0.866099040018494 1
0.755298980830025 1
1.06305960216398 1
1.29312904335071 1
0.962771746738028 1
1.00322904132514 1
0.885792415201601 1
1.02218806646921 1
0.733476361490839 1
0.720098610644401 1
1.24821067263487 1
0.886282726480108 1
0.938881566708495 1
1.10369311666873 1
1.07806436351665 1
0.651993719830766 1
0.750137725500642 1
1.00952744967562 1
1.428240523049 1
0.555714237739259 1
0.674870856718316 1
1.31775588211087 1
0.847401915553532 1
0.628089977304221 1
0.85341840472545 1
1.21184184012634 1
1.16613772864138 1
0.614994083549195 1
0.748521054792588 1
0.859079604425818 1
1.40906504740211 1
0.841052212125565 1
0.803242376989584 1
1.20718406046821 1
0.705283114675661 1
1.13889582037811 1
1.22695493275368 1
1.00050275867362 1
0.977534907068453 1
0.706959248476755 1
1.19651441592609 1
1.08684206949976 1
0.564473243541102 1
0.846233460547295 1
1.17275242431399 1
1.18176218536406 1
0.972395663796044 1
1.08597030369959 1
0.643100699496994 1
1.35338413130246 1
0.99092220846022 1
1.20824585125471 1
0.906235077722098 1
1.1913287097276 1
0.759677529559084 1
1.00468163463083 1
0.713703244773203 1
1.1449171904885 1
0.711843722622771 1
0.891305290011442 1
0.749121554788761 1
1.54113872392213 1
0.595992716586881 1
0.798979305415648 1
0.52930523399676 0
1.24992598662665 1
0.892554923959348 1
1.03545123366493 1
0.96516253787724 1
1.09529054622068 1
0.577753110679132 1
0.727366222839292 1
0.910163691105202 1
0.700496954825196 1
0.490174052197028 1
1.10246997558088 1
0.790616815695637 1
0.810749649405716 1
0.964584775750622 1
1.02924424606614 1
0.758467516811988 1
0.931247337419325 1
1.1623751472001 1
0.768743558662336 1
0.861385190514614 1
0.889395718909225 1
1.08580266087353 1
0.446380474556367 0
1.21550850566595 1
0.943416644213943 1
0.955974679414532 1
1.09459540138322 1
1.02689368605462 1
0.750466963503087 1
1.13236005935499 1
1.02276187790779 1
1.11852673699126 1
1.15191224016208 1
1.04652942151224 1
0.901702363209661 1
1.00597445927552 1
1.02630373661276 1
0.818996950676732 1
0.883912826103495 1
1.19573803816413 1
0.936196014727867 1
1.16087869343737 1
1.16146002963649 1
1.08302474248976 1
1.03135724572046 1
0.906063270399551 1
0.710387394415349 1
0.692739777326924 1
0.753084116823912 1
0.884851314265478 1
0.807560662027342 1
0.800249983535996 1
-0.0560988489515911 0
0.779377064214268 1
1.0621122046136 1
0.610386919432229 1
0.8574787718639 1
0.593968708498959 1
0.972872497391795 1
1.35115345805298 1
1.3313707537752 1
0.816735859976328 1
0.558982871808589 1
1.08859904298071 1
1.33252982895278 1
0.963070592093944 1
1.07244864572631 1
1.25107534213085 1
1.17615064993376 1
0.989466973389818 1
0.711538784405669 1
1.04111384734247 1
1.51399400509173 1
0.720533862758215 1
1.07879685307121 1
0.474276655393225 0
0.892285829312261 1
1.52534629849791 0
0.493180072476969 1
1.14059963029692 1
0.389809024644936 0
1.09900643052876 1
0.635903868816072 1
1.09940292039075 1
0.933170682903281 1
0.811687876688717 1
1.06092964203266 1
0.853654133244045 1
1.2728053306282 1
1.42660353714983 1
0.65530996574907 1
1.02457665394765 1
1.52099701383922 0
0.774385093711566 1
0.935327848690569 1
0.887754879712669 1
0.804804276642316 1
0.919854641202675 1
0.831176652431401 1
1.51771130990844 0
1.28179467522542 1
1.21887284232397 1
0.776316892224828 1
1.31078174120037 1
1.1091428345852 1
0.76176591138479 1
0.809603095042144 1
0.952963654278318 1
1.43778204800361 1
1.07950197983632 1
0.904296716062194 1
0.82877474856957 1
1.39379804538439 1
1.09430553851482 1
0.62707201487925 1
1.03659831482198 1
1.03146351508099 1
0.928633538491351 1
1.24087002647025 1
0.843889365862347 1
0.611784359274465 1
0.745214632494829 1
0.889522471221812 1
0.841248769143706 1
1.19933605236479 1
0.999649586284168 1
1.05534366873984 1
1.29357013019417 1
0.559053406485169 0
0.8461000682528 1
1.18805880083863 1
1.14951415052057 1
0.641991914904236 1
1.48591472452435 0
0.835605896691348 1
0.927323399740817 1
1.1832225571857 1
1.02930867206601 1
1.14608495274824 1
1.26575883399604 1
1.07972425422667 1
0.639009934944748 1
0.875377116267897 1
0.811316045423097 1
0.908902083988062 1
0.735353049977285 1
0.826240776457542 1
1.05093312283182 1
1.19409445667481 1
0.967434650926347 1
0.817789543136616 1
0.923121910635264 1
0.945307788604573 1
0.975090983103253 1
0.631613166167064 1
1.13928623056059 1
1.08869698428629 1
1.29845498083938 1
0.700575181843705 1
0.967283572210702 1
0.714904371128125 1
0.865335649596369 1
0.807334232892819 1
0.36178829194395 0
1.22562854137247 1
1.50795005759564 0
1.170928258435 1
1.02689522072375 1
0.884410675961173 1
1.12449313817879 1
0.93267429476085 1
1.65015693682174 0
0.852586292124902 1
0.8097311230531 1
1.5696354424187 0
1.41214549395013 1
1.2086023508688 1
0.84455039025121 1
1.16418040773955 1
1.06203525334049 1
0.838375844253388 1
0.799042625843409 1
0.572773140378852 1
1.27455479614346 1
0.998610773731954 1
0.981177794443838 1
1.18072690891972 1
0.98552551333379 1
0.817495677646052 1
1.03238028530361 1
0.971106134219104 1
1.170592071846 1
1.04427898975323 1
0.569922855710579 1
0.398188989453523 0
1.16804513565716 1
0.649383311170034 1
1.10358150269937 1
1.13652206221994 1
0.857189698566215 1
1.27816174310484 1
1.07315972192885 1
0.942466605043066 1
0.615606494171164 1
0.536071991614631 1
1.02483207709598 1
1.15820195812989 1
1.42439398717802 1
1.33872384864014 1
1.03326067639791 1
0.992400892561197 1
1.16755680748368 1
1.1146387145354 1
1.09992549393248 1
0.650958106118855 1
1.13087082210564 1
0.528567810661338 1
1.01483674615204 1
1.44136825282229 1
0.950085433311421 1
1.10458785131746 1
1.39463545361784 1
1.02620084245533 1
1.19096863718588 1
0.820826442822816 1
1.04591606930275 1
0.896224243446788 1
1.1681338018921 1
0.581142196797659 1
1.25216013100985 1
0.901094151375977 1
0.575127979450441 1
0.942948085556762 1
0.909461338059424 1
0.937110414068607 1
0.612647572852763 1
0.685045220047806 1
0.739771967838997 1
1.15705338195357 1
0.959919238459976 1
0.802692813899238 1
1.14837301931238 1
0.797937178473721 1
0.706520954713427 1
1.24510081432266 1
0.73045702389484 1
1.00582209804376 1
0.863937026312699 1
1.14189353295691 1
1.09968654640212 1
0.933609150119086 1
0.928337632058778 1
0.825779053006321 1
1.14600013557154 1
0.963657716436416 1
0.835476031699149 1
1.16462730796333 1
0.948863492937742 1
0.817296271475309 1
0.084349189449477 0
0.717910685278319 1
1.30307765250081 1
1.1445638258843 1
0.891698287468363 1
0.950355823244572 1
1.13445812369347 1
0.708189080241628 1
1.54635978809441 1
1.84098955857353 0
1.28723687207895 1
1.30259317588807 1
0.882932007038446 1
1.13592013776158 1
0.850150241378719 1
0.983172828178517 1
1.2847790849774 1
0.774195965672445 1
1.07065023662605 1
1.11887303266336 1
1.13553274490275 1
0.953816657921398 1
0.706703544528933 1
0.457554243469691 0
1.15260691983434 1
0.575873515647282 0
1.12495268796063 1
1.33807213725592 1
0.927441771349254 1
0.812628318497219 1
0.718909599578641 1
0.987123433265104 1
0.889011342347689 1
1.03031890286258 1
0.778495565386383 1
0.51868378649438 1
0.588986741789272 1
0.846328892304189 1
1.04158582068341 1
0.814268035897647 1
1.31760563654482 1
0.891934701134925 1
1.37841950336545 1
0.8585295319259 1
1.12566878563322 1
1.43871518569443 1
0.896140421418124 1
0.959049096775831 1
0.944163307742877 1
0.913324893267839 1
1.02146600305501 1
0.855988268199666 1
1.11758610951841 1
0.57494926740687 1
0.757190198915734 1
1.05067649133574 1
0.978215620840462 1
0.427222371595308 0
0.834140515615178 1
1.17840940384928 1
1.06480653525108 1
1.24835356217699 1
0.889804579412804 1
0.833090051874944 1
0.875284055325874 1
0.694360957560296 1
1.55884872102697 0
1.26391747629365 1
1.1160602328039 1
1.12661548502112 1
1.2648280320821 1
1.09975265863309 1
0.794317731694529 1
1.04183752298802 1
1.28252686981667 1
1.13484942219187 1
0.714844374764325 1
0.649447777701045 1
0.574474508860911 1
1.12210828925236 1
0.970585755999251 1
0.853086468360947 1
1.52059035234651 1
1.05131698486729 1
1.01739955537689 1
0.383281524016613 0
1.30988116283183 1
0.426847863123767 0
1.25777651492747 1
0.797404501628868 1
1.10041445437414 1
0.937673535367691 1
1.08882931417587 1
0.95731738242267 1
0.881388801782215 1
1.14806816979657 1
0.540083834588477 1
0.942304681995821 1
0.941028443842505 1
1.01659056779412 1
1.05703798343875 1
1.57825946829286 1
0.945737430164858 1
1.23547958328074 1
0.973612206366825 1
1.17843163372727 1
0.901893012566582 1
0.860301690422524 1
1.130894730316 1
1.43122876408733 1
0.6613910208121 1
1.43374330419287 1
1.1456155660451 1
0.779112657073993 1
0.815151304800087 1
1.21615078186488 1
1.3233426186334 1
0.607542319886906 1
0.799506510544087 1
0.546873838574725 1
0.681857300674253 1
0.874603785350038 1
1.18026950820572 1
1.35550462368143 1
1.07662570940087 1
0.953392020030133 1
1.07613197039569 1
1.09534393616684 1
1.29291077055499 1
0.609611767621807 1
1.32416283884783 1
1.07995816510368 1
1.13673828262009 1
0.903501602458355 1
0.722057086731317 1
1.0358434802279 1
1.35935037027872 1
0.75479710655317 1
1.23680068030044 1
1.24305608179136 1
0.612314618215648 1
1.1913082468916 1
1.18314680993614 1
1.40845847634318 1
0.679171255732463 1
0.976167010975852 1
0.671217635829841 1
0.696886676768322 1
0.594749505260161 1
1.20552978705826 1
0.645615928853338 1
0.760703313819266 1
0.50821895249657 1
0.986636018584055 1
1.11155234993392 1
0.866546584122596 1
0.615535400208652 1
0.543527006129416 1
1.03470484406331 1
1.06001266957663 1
0.900410624422113 1
1.04859936224074 1
1.15824066294269 1
0.58253853224511 1
0.915672268004438 1
1.02146463476058 1
0.943292955336856 1
0.591157342538407 1
1.24287376616904 1
1.11845427515843 1
0.712181332056546 1
0.879361501587677 1
0.943247077149482 1
0.731217542267334 1
0.892976616005078 1
0.794524787094071 1
0.65821173800035 1
1.35463229589468 1
0.70844557157807 1
0.94617050002233 1
0.735010028452479 1
0.960402356074352 1
1.02339901623352 1
0.801502674514339 1
1.24543411865603 1
1.26828094647807 1
0.95273214879554 1
1.17719453874705 1
1.01769265570489 1
1.25790200245076 1
1.58256478012973 0
0.766483673395942 1
1.00915216954298 1
1.09045785596022 1
0.952232541641702 1
0.630660081617062 1
1.24357748413734 1
0.692681117057199 1
1.32099148167454 1
0.98357620194859 1
0.511390328468907 0
0.75830465554036 1
0.3119491466381 0
0.576212383202437 1
0.811909715344266 1
1.24812373201112 1
0.855607787962288 1
0.983326958344193 1
1.13752946022022 1
1.08958809190913 1
1.17397116920537 1
1.06600484183412 1
1.02445747239186 1
0.704235092626067 1
1.40385503816387 1
0.920652259605202 1
0.908772498869789 1
0.849866012609182 1
1.31862895276424 1
1.21802555584264 1
0.871540683982674 1
0.846734723628591 1
0.880406551555087 1
1.32995219877831 1
0.852286967804744 1
0.815605406988112 1
0.799910643718829 1
1.29695760048357 1
1.04308481878495 1
0.831018905962316 1
0.530450410143822 1
1.2466791255016 1
0.764116974302406 1
0.953640873375558 1
1.14461973738383 1
0.640067197576415 1
0.992459883671603 1
0.778363508115277 1
0.947380675552227 1
0.853104462460284 1
0.856442511412188 1
0.666222935829995 1
0.463709862280067 0
0.598953616492435 1
0.741423303023925 1
1.24077149036802 1
1.14142960948198 1
0.944134009677823 1
0.638969704196941 1
1.17694934178109 1
1.29728704801961 1
1.39969676940094 1
0.666995641303475 1
0.40638231489492 1
1.03635887270117 1
1.18541765603375 1
1.28841584427315 1
1.14056934586125 1
1.51399636731196 0
1.02073639882491 1
0.757380933808374 1
0.662974035563493 1
1.30249985924403 1
0.81220229220083 1
1.16524360199342 1
0.633555562592348 1
1.17149498283355 1
0.756514441477653 1
0.705485631353935 1
0.598167682938914 1
1.20909816978717 1
1.12749913536243 1
1.01378146636654 1
0.861878675956842 1
0.8198812066825 1
0.841415413106214 1
0.92615998384996 1
0.330964004213089 0
0.789640545956718 1
0.961089666313777 1
0.970192949666489 1
1.14262624527117 1
0.843117626754082 1
0.688826916631768 1
0.544613760781828 1
0.690420648556183 1
0.972596813390708 1
1.27384065767056 1
0.828768634925787 1
0.889591251336176 1
0.61610698747393 1
0.838879255510363 1
1.05754386881715 1
0.776204939196045 1
0.524644595491694 0
0.533946722736181 1
0.915848290504674 1
0.96313674003517 1
1.14134866549375 1
0.703187182672042 1
0.540355535477042 1
0.737003552078734 1
1.22020634569315 1
1.06354707942162 1
0.809159784752699 1
1.33974844174861 1
1.1739531974254 1
0.754828623751222 1
1.24912464354517 1
0.493159495520023 0
1.00667930796898 1
1.26064517906144 1
0.584400924548817 1
1.06249159969245 1
1.16539215901055 1
1.41396640375141 1
1.22059697527028 1
0.722898199699287 1
0.617828699996765 1
1.24048810552899 1
1.28304940121729 1
0.616436779933177 1
0.637024589358736 1
0.666821017153774 1
0.768812434754925 1
0.895281503338743 1
0.624704869687031 1
0.651957458299316 1
1.03897178750001 1
0.677673768802447 1
1.13720522808806 1
0.821676408956089 1
1.1503473868084 1
0.90160746775565 1
1.00704236243765 1
0.932708431216883 1
1.11194021511112 1
1.08517683181763 1
1.34649103779272 1
0.790468852608128 1
0.972082373123985 1
0.862485631279898 1
0.785766244881199 1
0.668062658145106 1
0.876704002584585 1
0.786201358486461 1
1.02790263149977 1
0.590885510155664 1
0.557333935693533 1
0.665526891639983 1
0.730616957082181 1
0.561926791660189 1
1.08204048246226 1
0.87095850944021 1
1.39513236275468 1
1.23009298135612 1
0.322366758824561 0
0.902950252883798 1
0.575210136795218 1
1.20362341837518 1
1.15038309650549 1
0.608407725869093 1
0.46826999076312 0
1.04837264933304 1
0.801578507616006 1
0.620607742284515 1
1.51628973733394 1
1.36688877173316 1
0.626601005619414 1
0.803457975757974 1
0.72499800296565 1
1.16642368490787 1
0.871200711035633 1
1.11296829187333 1
1.01257012943587 1
0.768147477328578 1
1.07981216092058 1
0.628842266148833 1
0.793612300235489 1
1.29375947854437 1
1.27929162725834 1
1.0518143967289 1
0.672632362683553 1
0.773044718403424 1
1.12956633410723 1
1.43477443622424 1
1.12352373075225 1
1.08686054342167 1
1.09998712239172 1
0.824641878065812 1
0.903693133298309 1
1.35640321147258 1
1.0865360510899 1
0.962975652931389 1
0.721012328944752 1
1.10969605775912 1
0.557004616927982 1
0.940021963054478 1
0.946511474282089 1
1.29175905161776 1
1.1748754308325 1
0.760070115783173 1
0.867480405082299 1
0.897632106818653 1
0.573167115741356 1
0.939907077893244 1
0.952577645179329 1
1.04738747677596 1
1.12043201681474 1
0.854755272614523 1
1.40131981995117 1
0.763417630434171 1
1.1973486306019 1
0.477214311358526 0
0.531477434948628 0
0.852454615413077 1
0.908707767302109 1
0.963950711922694 1
0.776867381079693 1
1.08043636330427 1
0.451030434082992 1
1.14362002985393 1
0.813972152681104 1
0.593740303615597 1
0.580253299055236 1
1.08223137139727 1
0.860821893361729 1
1.14535682663565 1
0.815824714890114 1
1.03285212321163 1
0.959361814370333 1
0.874277234701319 1
0.91877444214366 1
1.00116002842544 1
1.01800735764146 1
1.09187762780051 1
1.26523310182746 1
0.621157653330725 1
0.858927441792342 1
1.00465503471137 1
0.721816357771922 1
0.86981378175597 1
0.851413195894185 1
1.12856004705439 1
0.650901319363623 1
0.872873775863028 1
0.749700657673715 1
0.782592707397839 1
0.852797315361471 1
1.11878130624278 1
0.920715845022025 1
0.902702213004892 1
0.931773260151034 1
1.29680797669689 1
1.11331305810542 1
0.723467009673511 1
0.938248447871852 1
0.618047303739827 1
0.988377762247411 1
1.12361918624498 1
1.45738063166451 1
0.421453259697187 1
0.888801605923289 1
1.00874300435799 1
0.78991631105159 1
0.976841616631883 1
1.57542372412267 1
1.06088913821302 1
0.793453691159134 1
0.848709208543443 1
0.4979470306118 1
1.27470502694708 1
0.464566236729347 1
0.583718651304863 1
0.853578169510527 1
1.36003404647368 1
0.843023518843083 1
0.746458138786317 1
0.830899416179938 1
1.05881694697401 1
0.483596881886441 1
1.17722989008072 1
0.8733425570888 1
1.1344888719632 1
0.97313230370627 1
1.04331225019821 1
0.756748028172887 1
1.24882833218309 1
0.658263068678615 1
1.43988385480096 1
0.772621102893263 1
1.39492517646224 1
1.19180496939546 1
0.971983389915689 1
1.09225291975257 1
1.37422211855614 1
1.09125527145559 1
1.40715197632365 1
0.994723325029392 1
0.688755060281069 1
1.20052153502112 1
0.928247183233519 1
1.22785074016503 1
0.934197850576959 1
1.14982465441632 1
0.802956361261107 1
1.24838793292747 1
0.919124784715928 1
0.623235753291086 1
1.41196230291948 1
0.897967571633104 1
0.926625466716704 1
1.49576684514183 1
0.642900616130307 1
0.659194324464255 1
0.954813425864247 1
0.526089590008418 1
1.51737629096491 1
0.811709637553074 1
0.833521697494569 1
1.04618591191718 1
0.577813738561091 1
0.612318692385055 1
1.03630990118102 1
0.555218703739828 0
0.86428388562338 1
1.11463308770814 1
0.180938590619167 0
1.02629338984081 1
1.1221402259573 1
0.543624139447724 0
1.25494205318718 1
0.952477057897829 1
0.829425884538247 1
1.40190354389004 1
0.59830956780136 1
1.0785583631324 1
1.18510702260988 1
1.14270380626606 1
0.581809910717511 1
0.742960950871928 1
0.780194608355872 1
1.14125531233795 1
0.864940277301084 1
0.980860978306952 1
1.19889608119169 1
0.93720693662902 1
0.950370671449933 1
0.516735535862682 1
1.15031985553826 1
0.595820829177071 1
0.874116650992351 1
0.847964624851008 1
0.780473475891948 1
0.959967715202034 1
0.939987978764387 1
0.991471037885352 1
0.941793959420127 1
1.27236407701381 1
0.489882246224137 0
0.788609544323815 1
1.24489117929582 1
1.08214387907098 1
0.972707844151122 1
0.646453782372192 1
0.971962799559658 1
0.719480439159312 1
0.826153587273911 1
1.23559211241225 1
0.777277333415465 1
0.646172980565013 1
0.962017749633824 1
0.351460086776006 1
1.64519113549498 1
0.962613727035775 1
0.833193940184368 1
1.08028947483951 1
0.878393738060994 1
0.467954440687132 1
0.578900275726875 1
0.746904154379019 1
1.07787029553671 1
0.984426665419039 1
0.461745606445252 0
0.921105507923677 1
0.764298765479504 1
1.08713094157765 1
0.717357646644977 1
0.761206564713057 1
0.64898723215 1
1.08796014868373 1
0.710402149611066 1
1.23759763659738 1
1.1152757190755 1
1.05643707033231 1
0.956035064215461 1
1.23086804432904 1
1.24885324411797 1
0.57431508755615 1
0.582942876613975 1
0.991920652923742 1
1.18356396773055 1
0.776243298231188 1
0.893944383251391 1
0.720539812086406 1
1.34187237455885 1
1.36844739118367 1
1.34686033571119 1
0.981916452513408 1
0.839857214338145 1
1.17732977587966 1
0.60909469053257 1
1.35634125354788 1
0.947374193305703 1
0.663300235999433 1
1.10551287319357 1
1.0666140934329 1
1.6139692341291 0
1.34736488155572 1
1.07703973613707 1
1.17130428412624 1
0.594561034239739 1
1.39367633025078 1
1.42676400127951 1
1.32024863467721 1
0.822823600725354 1
0.817016095635977 1
0.964539077834401 1
1.27457109850047 1
1.02994215480731 1
0.714581304678742 1
0.254066737778007 0
0.670491663805352 1
0.736104602568799 1
0.868532510561965 1
0.654710253299517 1
0.875633456571256 1
0.651490023913434 1
1.12327984753577 1
0.605839128110597 1
0.766175049571027 1
0.906929896409357 1
0.75828097277406 1
0.574333702951455 1
0.785049827204302 1
1.10966905352341 1
1.08677510664851 1
1.0181015692209 1
1.02138187406745 1
0.945413347641364 1
1.0134632786261 1
0.831467474219764 1
0.538740722231742 1
1.41713808454199 1
1.17757844653781 1
0.625421510401503 1
0.94786931787322 1
1.21013861524212 1
1.06640853516672 1
0.986763433697412 1
1.30313273067475 1
0.808294186279125 1
1.28305911331021 1
0.903100934657901 1
0.750722301276757 1
0.798218861291289 1
1.3094102883228 1
1.22800276255697 1
0.705606411516917 1
1.33856903696025 1
0.997865010584055 1
0.677948891095093 1
1.20009795333459 1
1.07654372248004 1
0.595416685583591 1
1.04173084773378 1
1.05314017185793 1
0.957943149393091 1
0.499493682813018 0
0.923931513912446 1
1.03166570422755 1
1.11243456169343 1
0.575323587975975 1
1.12530911186279 1
0.836899141645011 1
0.934443401650969 1
0.962313144885918 1
1.1603420842129 1
0.834017948508174 1
0.902227419919314 1
0.745210301820485 1
0.325843724323905 0
1.56989169303775 0
1.10714945728612 1
0.478082634820436 1
1.12703170492111 1
1.22300090059986 1
0.722348016890113 1
0.974602585460023 1
0.815403418156605 1
1.10282325496222 1
0.886583872437837 1
0.883592120631507 1
0.775786889352272 1
1.24812589918022 1
1.28427276488707 1
0.913263364645708 1
0.895948236100341 1
0.735230740126871 1
1.15249053620026 1
1.35590747281307 1
1.66348620736221 0
0.912609039578077 1
1.24796114305299 1
1.17359198640442 1
0.563342160049662 1
0.926083295052041 1
1.26664714294002 1
1.20188336397739 1
0.83380928656827 1
0.864774285430697 1
0.9769852294714 1
1.51522051536224 1
0.729230889953694 1
0.628120097207981 1
0.611810814706246 1
0.883525032963967 1
0.796416115608501 1
0.911274324749358 1
1.37387236919178 1
0.73227799449932 1
0.963377199359514 1
0.578419337195596 1
1.3111280307904 1
0.801091872311665 1
1.01371941309968 1
1.04918094990213 1
0.636888921742576 1
0.847958032392723 1
0.813021748553803 1
0.81714103739759 1
0.664492705831376 1
1.03459478044786 1
1.12753528150196 1
1.49723017666031 1
0.938613509138979 1
1.10210808130246 1
0.883416560289944 1
0.69899301456072 1
0.947565181619414 1
0.332729953163242 0
0.974271153567835 1
1.17536235447603 1
1.50842796404427 0
0.905883752907977 1
0.760394934478068 1
1.0452963048029 1
1.34335064955958 1
1.40623280690791 1
1.20577295705285 1
0.453500403689603 1
1.30594257793003 1
1.27151698953876 1
1.18125757692341 1
0.674367844735307 1
1.12788925742685 1
1.31588051577849 1
0.973125142815427 1
1.25919571898973 1
0.834227582871424 1
1.18557614267751 1
1.02377340988058 1
1.42155568647111 1
1.12209461606584 1
0.331800591628209 0
0.993418359080054 1
0.548137391950052 1
0.840139050574209 1
1.25645753561969 1
1.42319103165641 1
0.678663484454748 1
1.02586826510871 1
0.550534163401266 0
0.748608105927905 1
1.30527001663612 1
0.814426781068031 1
0.913996493196855 1
0.457087717529817 0
1.08371643355262 1
1.31528900403935 1
0.149243561432183 1
0.432080750757527 0
1.06249359021195 1
0.918582912237236 1
1.23801176988399 1
0.393369800413165 1
0.660562574112486 1
1.17761704070704 1
0.848302389617905 1
0.536312841242245 1
0.771083823227594 1
0.578660942007137 1
1.10686362556033 1
1.10300365252798 1
0.554136648100713 1
1.39856404860011 1
1.0126626947763 1
0.851797680645526 1
1.07183286555475 1
0.969736070624319 1
0.850853742506259 1
1.00607145487936 1
0.992129737383003 1
0.70027810781685 1
1.00832595395178 1
0.741001577117525 1
0.484074553675528 0
0.974122296332616 1
1.04440195946211 1
1.00237522375789 1
1.0143312176364 1
1.24871004331141 1
0.616237206837802 1
1.53081834349867 1
0.99996861112148 1
0.953364624685057 1
1.20770728428091 1
0.653237741985065 1
0.988531773061537 1
0.572022230266867 1
0.523199653871931 0
1.22681112942903 1
0.584207505488114 1
0.747934163663153 1
1.16786237967909 1
1.15151699584522 1
1.17705830065759 1
1.03224605123267 1
0.855563087285235 1
1.10365269352403 1
0.874731147755962 1
1.29981826989275 1
1.04500427416032 1
0.77255191085442 1
0.755613654846149 1
0.589492725335318 0
0.442331648770546 0
1.07862179693158 1
0.852954256349995 1
0.817004885831674 1
0.925247252666741 1
0.665088000047002 1
0.879610763315453 1
0.798915567715868 1
0.694899712671277 1
0.978305639800342 1
1.09706170770306 1
0.948238723411278 1
0.966352321416239 1
0.491372291876056 1
1.46338084479544 1
0.971616315201285 1
0.855631105781736 1
0.743608521051011 1
1.14038620815358 1
1.0384557071027 1
1.06133422342892 1
1.1714195734141 1
0.92287709969495 1
0.831330823735625 1
1.41481369625493 1
1.0470840108891 1
1.03786060909924 1
1.15164665443312 1
0.493820231431013 1
1.09610551921152 1
1.09316518680213 1
1.25299739095162 1
1.39446961147147 1
0.40592004935058 0
1.01351034165664 1
0.592804974210598 1
1.21803389042753 1
1.0325039162013 1
1.36349531693939 1
0.196327181394736 0
0.918171377000885 1
0.665143884229271 1
1.10999128483038 1
0.828421091538912 1
1.46770610258298 1
0.563445395102261 1
0.797638641901225 1
1.4206045976239 1
0.7622494036252 1
0.860167168471454 1
1.03566067896879 1
1.27671932425934 1
0.7547116600901 1
0.721920008130869 1
1.08763710009114 1
0.890928553600067 1
0.795210609208783 1
1.23052927063085 1
1.09781185207876 1
1.04622166839073 1
0.995909848771274 1
0.959108287944017 1
1.05790441947153 1
0.760031717700502 1
0.727704709436055 1
0.980981715185901 1
1.07251084390391 1
0.925803159893946 1
0.809122387299936 1
0.363100458278732 0
0.384469222227974 0
1.35332313369879 1
1.45128355649472 1
0.68385955230065 1
1.19248748350132 1
0.833810440471218 1
1.07844962129837 1
1.60962321755168 1
1.1215549592378 1
0.801264914985424 1
0.824600525300035 1
1.07863160432155 1
1.00880205512363 1
1.09393251573099 1
0.775326897924547 1
0.742391747896735 1
1.01933695290237 1
1.08734555411801 1
1.58945119924141 0
0.725165495376036 1
1.32405126303092 1
1.04200994432466 1
1.29221530476228 1
0.617123103030521 1
1.00602426469138 1
0.79063416526908 1
0.967941702501067 1
0.788053178928327 1
0.990417580849904 1
0.744368997277882 1
0.836079536350442 1
0.798849098056801 1
1.03167488426177 1
1.30045230794977 1
0.802494741626245 1
0.799453668701032 1
1.00028213356739 1
0.668284471650623 1
1.03143069724429 1
0.799148449487799 1
1.03461670492138 1
0.736485031919423 1
1.18024025667045 1
0.735236270544499 1
1.1994449905427 1
0.839801243664435 1
0.711339754246771 1
0.916563147420511 1
0.79780758544494 1
1.21611211978149 1
0.8524785120818 1
0.323361343971591 0
0.69034163802002 1
0.71155074810808 1
0.95020999889979 1
1.06234723917777 1
1.38903518414704 1
0.542815680317219 1
0.628922154952485 1
1.06247919219967 1
1.40433475454733 1
1.45949524597107 1
0.436049190570579 0
0.983927971258556 1
0.654756419087014 1
1.08482098739026 1
0.648613402158833 1
1.15060535098927 1
1.25029673855567 1
0.352892009599981 0
1.18631450402931 1
0.696590363659879 1
1.09234934367779 1
1.03895340505051 1
1.14254723639114 1
0.972629014692414 1
1.32259838680344 1
1.07262609652251 1
0.48299362271353 0
1.09908889419189 1
1.03922962022585 1
0.797687382952897 1
0.698966139860211 1
1.27276270849878 1
1.06384023144897 1
0.990265157098503 1
0.6689653728252 1
1.1524415676846 1
1.07943124752637 1
0.618851953678617 1
0.843742177970779 1
1.15222694545494 1
1.41100744955011 1
0.953984118332015 1
0.941237806038087 1
1.16964906122626 1
1.16688528377764 1
0.836232753525247 1
1.20451916278534 1
1.27202010522998 1
1.01167083700896 1
1.00273192855818 1
1.17842072528213 1
1.18636080369256 1
0.946198062634032 1
0.961449506827295 1
0.919852024539665 1
0.861306231900082 1
0.993340426758145 1
0.494649240753231 0
0.723647913271247 1
1.478794030778 1
0.658377213248689 1
0.677799509559076 1
1.28991791490628 1
0.704581269170238 1
0.582497505265876 1
1.04903709634687 1
0.996264950650656 1
1.12820090646691 1
1.13665751984493 1
0.827260712569554 1
0.28257669844823 0
0.686367948305931 1
0.827066781236194 1
0.913115795482563 1
1.0624462376538 1
0.705686249915585 1
1.14402715792302 1
1.19927912407818 1
0.642475514867909 1
0.975926769858073 1
1.1499039712513 1
0.980404751521541 1
0.976312621394298 1
0.999438952261202 1
1.0207019388457 1
0.960879610843285 1
1.11165390798552 1
1.42307876127141 1
0.968493190767769 1
0.913965398824017 1
0.980990146812788 1
1.23436319128531 1
1.09260885808248 1
0.835855388641068 1
0.866779157509617 1
1.16256910525899 1
0.905228020864781 1
0.959554031708716 1
0.837836748940907 1
0.997623963414995 1
0.924403733603303 1
0.99162044028556 1
0.859169119481577 1
0.932344408285105 1
0.882924431080381 1
1.53604399206152 1
1.09086982752298 1
0.594444281565513 1
1.14106297638463 1
0.823445026815919 1
1.12260307814361 1
1.21112893996 1
1.29145126677598 1
0.980587463880645 1
1.48506031772163 1
1.24058069797193 1
1.02303504369359 1
0.366719370018788 0
0.515365240280593 0
1.06990967801631 1
0.885261364220898 1
0.498180875563927 1
0.577873416296449 1
0.508329508269748 1
0.917116094790788 1
1.23903762987711 1
0.877868702365042 1
1.11784339592643 1
0.840544582118398 1
1.3053228826351 1
1.12173035277378 1
0.73178103632891 1
0.693976593252403 1
1.02884482260122 1
1.05104928292455 1
1.45533609838916 1
0.746513872354785 1
0.871253072129193 1
0.913335707187769 1
0.618298856286084 1
0.708688482038755 1
1.18112213317678 1
1.05473718546336 1
0.701501488463951 1
1.03983010507853 1
1.23011836056407 1
1.02712252566076 1
0.863330759577881 1
0.980654698018142 1
0.61946513839197 1
1.13429212635009 1
0.978475329428676 1
1.01157969944811 1
0.686105506189871 1
0.689699686022279 1
1.23107004325085 1
0.678603287354061 1
1.12944628205177 1
0.831228048888361 1
1.13786094848545 1
0.524413766954742 1
1.12095100709082 1
0.689353474238151 1
0.942897960730635 1
0.905710856383353 1
0.583007607362702 1
0.457482754260747 0
1.10289801731643 1
1.13723635761348 1
1.60922174190382 1
0.90924408371723 1
0.679660718393605 1
0.931223689902046 1
0.587260436777559 1
0.951403802795895 1
0.699695668279741 1
0.740359675595609 1
0.891688888878145 1
1.42860714768319 1
1.16407250936588 1
0.799743633064728 1
1.19786513022831 1
0.958434623814659 1
1.18495936733881 1
0.859111000964874 1
0.530219674662245 1
0.883224823787194 1
0.649456015744316 1
1.35093481811706 1
0.985859521354057 1
0.96591888954779 1
1.13202573411802 1
0.766640088759308 1
1.1284856346087 1
1.27645807512007 1
0.957635324399191 1
0.7821920189098 1
0.542808760620236 0
1.52703966892433 0
0.88217072270171 1
0.999425564040075 1
0.776911748473509 1
0.936015084098001 1
1.08147903823415 1
0.793477303883633 1
0.869689170451114 1
0.535726752646951 1
0.740722373774723 1
1.04357230561573 1
0.838893632476019 1
0.613388445877095 1
0.884470850250664 1
0.704196081953427 1
0.977008936897249 1
0.792945353737718 1
1.42306754935859 1
0.560703533955962 0
0.428370374992321 1
1.29844721318553 1
1.19073505825864 1
0.863000439524229 1
0.538606042588562 0
1.11738404290365 1
0.90044212707502 1
1.3119458075323 1
1.0737943213603 1
0.351216871795154 0
1.01282569549296 1
0.896384701704019 1
1.14488387209826 1
0.709217030038163 1
1.22478258528558 1
0.594573079393136 1
1.40988734690126 1
1.03841638231383 1
0.727343306816395 1
0.530813738343141 1
1.00578403837724 1
0.604749982788056 1
0.501043835244465 0
0.95077380216238 1
1.0835264343723 1
0.796175554656482 1
0.654182768044546 1
1.01066453883096 1
0.925174776734438 1
1.08261610470516 1
0.873275193070245 1
0.970689783060952 1
0.922216889106554 1
1.07779693093602 1
0.844660504127478 1
1.03667921415541 1
0.60708850381917 1
0.251160857961668 0
0.72053708992587 1
1.1689146920444 1
0.854205111357454 1
0.929446347804594 1
0.843518061188196 1
0.399676267578308 0
0.89236221998632 1
1.03311651261629 1
1.31948582687251 1
1.26971212446628 1
1.54735423390437 0
0.979817216593133 1
0.998044937066386 1
1.13439949918942 1
0.968126516757727 1
0.713108436399626 1
1.07840935259957 1
1.0702174929183 1
1.28528043291279 1
0.69481532911627 1
0.608216617880874 1
1.08841714419011 1
1.16614259149097 1
0.735793738670238 1
0.949567399662952 1
1.27602675396661 1
0.717989843703591 1
1.36839324810384 1
1.12293792296774 1
1.23784854893788 1
1.04017772394399 1
1.20336865456127 1
0.428242222263402 1
1.09870143256008 1
0.875584754557047 1
0.666007855790574 1
1.19250805747638 1
0.680097394549601 1
0.794866761600101 1
0.730228229745667 1
0.797206341993494 1
1.07033552135762 1
1.64088237626936 0
1.08554750356996 1
1.59257485814148 0
0.752891183677998 1
0.582911841781832 1
0.657051869913987 1
1.0366481619101 1
0.525281694996327 0
1.18115833153563 1
1.02973028564439 1
0.90878517008206 1
1.13801213646049 1
1.19094921114034 1
0.733820739828278 1
1.1520214130879 1
0.628894278499948 1
1.27036216764081 1
1.24581704164709 1
1.18202138415132 1
0.520295718964803 0
1.50406741946303 1
0.586635109517203 1
1.13992186864416 1
1.01314689747844 1
1.18961020048475 1
0.801214990387803 1
1.00613546339916 1
0.879309511068737 1
1.37737359351265 1
0.583021163172527 0
0.482926812944587 0
0.945619718514823 1
0.759536044210214 1
0.848898730718949 1
1.17531183107429 1
1.18636374031827 1
0.931510181296029 1
0.905464378813456 1
1.60853378324121 1
1.34943260780578 1
1.20251953623594 1
0.515679978013731 1
0.700100963885429 1
0.555060843547584 1
1.22007745287072 1
1.61322266946964 1
1.07682395714455 1
0.758036100072049 1
1.36377859524621 1
0.660715052057776 1
0.796064508140085 1
0.677658118559212 1
0.469554228556155 0
0.917164543417441 1
0.861332149012542 1
0.960046919991898 1
1.01825405147706 1
1.25654507586116 1
0.995036462369178 1
1.42518683302144 1
0.74519512865701 1
1.41735775372587 1
0.995584230913644 1
1.036608302803 1
1.14776541803261 1
1.16926184716416 1
1.27468245525045 1
0.714394712392293 1
1.2077704339051 1
1.3157424962621 1
1.07849650688371 1
0.868598753798302 1
1.23290666107595 1
0.872061781603659 1
0.944241379453125 1
1.01563496369023 1
1.01331930623213 1
0.993882450304576 1
0.986402055090882 1
1.144303324905 1
0.66875568200457 1
1.59654869993743 1
0.999949953222315 1
1.13066011859289 1
0.963891732730976 1
1.21147418858208 1
1.06842999579148 1
1.02836627151672 1
1.06073092539493 1
0.762882119562369 1
1.06607483928073 1
1.06984183310393 1
0.572717018999299 0
1.03191049493828 1
0.918140845558183 1
0.972311992763738 1
1.11931870700611 1
1.54404404739641 0
1.0855167014119 1
0.791052740794747 1
0.849810687021904 1
0.763392332950429 1
1.07173915175208 1
1.15043593305896 1
1.05458008432942 1
1.24837673721329 1
0.433317196749082 0
1.06389906301756 1
0.658976735237188 1
1.17521486824443 1
1.06578618576262 1
1.05090080166638 1
0.638365565679049 1
1.10586415782421 1
1.04153798518736 1
0.777159404591201 1
1.12582025887479 1
0.950127500118407 1
0.44485732480464 1
1.07759782753221 1
0.827976098275162 1
0.676215583670418 1
1.38438395593146 1
1.33937005433924 1
0.802885295405343 1
0.895318662710676 1
1.13888788417233 1
1.27190336837338 1
1.02741676065441 1
0.486139661743877 0
0.921921206716052 1
1.11414266926339 1
0.698562952520958 1
1.01920592405565 1
0.894146618407123 1
0.720960448288952 1
0.981698893116278 1
0.81060311615929 1
0.912927384717493 1
0.828600944504531 1
1.10487186958835 1
0.911411249831299 1
0.917514986726258 1
0.811355658903401 1
1.05710091006066 1
0.512278105862152 1
0.657084369678589 1
0.86953333589006 1
1.05281741212371 1
0.751276886799775 1
0.796094690096406 1
1.59312828457231 0
0.930290836741753 1
1.43944882586519 1
0.833675513041524 1
1.23277847797033 1
0.503621725869591 0
0.783029590565965 1
1.05510840055146 1
0.776660787638397 1
1.19617573133257 1
0.772559699179016 1
0.734313262749692 1
1.20563880163839 1
1.10301028637392 1
1.42318633509094 1
0.870737354379303 1
1.18312396424598 1
0.970511463345388 1
0.974947826721546 1
0.837063294885001 1
0.8933285801954 1
0.803096837277633 1
0.928576835765191 1
0.99536785074532 1
1.00921920821107 1
1.10288717918545 1
-0.0259530776556204 0
0.814790863977051 1
1.00412210832316 1
0.795485905096045 1
0.974282365126734 1
1.32986732740725 1
1.20110170534456 1
0.866742360662218 1
0.857487373019671 1
1.12365663383941 1
1.04887421681756 1
0.508983336858727 1
0.88166089327815 1
0.758416908260397 1
0.872685849464452 1
0.990826813095963 1
0.5388183874574 0
0.969076336823923 1
0.95210141570822 1
0.575131038630437 1
0.83778395585431 1
1.00692457460655 1
0.570955196743591 1
0.971990016819687 1
1.26333757051288 1
1.17418384567221 1
1.16292965682818 1
0.868193887651963 1
1.08294739236252 1
1.39313296585169 1
0.978562344689036 1
1.02904364509595 1
1.03103872165296 1
0.924571692228798 1
1.45589939391306 1
0.984826488443768 1
1.42311550743089 1
1.08204929188099 1
1.05645612281308 1
1.02960210389069 1
0.94068831059481 1
1.55669988288994 0
1.07286769644517 1
1.34463991232205 1
1.05438428823438 1
0.772981084345227 1
0.839406466487471 1
0.865560041401243 1
1.42445592970151 1
0.750873351290947 1
1.22814388406691 1
1.12546407563631 1
1.51642467481825 1
1.32618291993268 1
1.06064425155062 1
0.888313845534382 1
0.503098557897105 1
1.05336861115359 1
0.931331914613483 1
1.24219061280216 1
0.879764104248414 1
0.671449080845285 1
0.686097934598528 1
0.820484559284866 1
1.36790943470624 1
1.27874686873817 1
0.646848946190895 1
1.22453694126064 1
1.16215827284199 1
0.573055166057534 1
0.744233580004203 1
0.837676333420774 1
1.05688017922147 1
0.874044267247201 1
0.688341916024049 1
1.04686225878983 1
1.04543498837383 1
0.846779963464323 1
0.569215326507043 1
1.08361208458817 1
1.16408263594554 1
1.26448837152967 1
0.921535891381377 1
1.36752995864274 1
0.83035866618183 1
1.26067814411103 1
0.955268845123822 1
0.864365024664317 1
0.800749308946023 1
0.558990909680713 1
1.09877922844713 1
0.458452427605796 0
0.669320144955392 1
0.658818408648354 1
0.621532195339923 1
0.81510277662959 1
0.710166111228522 1
0.946854452806833 1
0.579324098424344 1
0.840018591000967 1
0.816641668673186 1
1.10761370222652 1
0.777887601371448 1
0.932480564215419 1
1.19092339808711 1
0.830954919884707 1
0.870950694719595 1
1.36811653910675 1
1.12369970330553 1
1.1568420089964 1
0.734217113885478 1
0.849378860061844 1
0.773706328146107 1
0.736144428255538 1
1.25821019755941 1
0.83977496516335 1
0.684672360435708 1
0.449469029373186 1
0.924880826014079 1
1.35431951274128 1
0.922222736221506 1
1.12544366448333 1
1.32067725933848 1
0.402171698543099 0
0.862877044083049 1
0.972997100860449 1
0.753620616504435 1
1.03116015288209 1
0.970080165623398 1
1.08383132556892 1
0.464503786139565 0
0.726033654948199 1
1.4816502503109 0
0.980646834520156 1
0.935079510681125 1
0.755304728501562 1
1.06255333088616 1
1.32811435472723 1
0.978252546742823 1
0.890261210949251 1
0.532860731795103 1
0.884148682401607 1
0.971203795618405 1
0.758320976043519 1
0.920831714973706 1
1.0733267463693 1
1.27218354621395 1
0.17866215965679 0
1.36765895573342 1
0.927786008806362 1
0.916915643551165 1
1.21396209967258 1
1.33226659255286 1
0.381232433141767 0
1.19332711982039 1
1.10549330369564 1
0.79402679707631 1
1.07425428100977 1
0.921394615207055 1
0.862559721915348 1
1.03277734488304 1
0.65586783261433 1
0.581517746618391 1
0.462343863165806 0
0.747738336506815 1
0.716882311539649 1
1.45555513741497 1
0.813848102040059 1
1.14218794809771 1
0.938217633708547 1
1.29667962949059 1
1.479262474293 1
0.734311574492551 1
0.448674183683001 1
0.996754798062155 1
0.407149102497466 0
1.47246086593603 1
1.03954401858305 1
0.96862985098267 1
0.910640205669413 1
0.936916526118248 1
0.695800563530366 1
0.733940973732774 1
1.43961354907536 1
1.18241146033746 1
1.32607967302759 1
0.81692204148215 1
1.06407079811408 1
0.613627305976517 1
1.27375711304513 1
1.10192650681475 1
1.04185754788329 1
0.890435797982023 1
0.775735658486722 1
0.943250092316562 1
1.40062651950859 1
1.17638735144831 1
0.974958930415276 1
0.966918847689464 1
0.798231408463173 1
1.16718988352539 1
1.05183156472495 1
1.11791850843746 1
1.28816483325921 1
0.685317439968182 1
0.772745049975074 1
1.17363172672906 1
0.796777997426493 1
0.778033759226753 1
1.28923279675673 1
0.877835273084614 1
1.19340658311974 1
0.760777325012111 1
1.20469366302642 1
0.885522058461189 1
1.24701976681699 1
1.10631196060208 1
1.26762057561294 1
1.20173296640356 1
0.849585960478882 1
1.24798543498775 1
0.97529410155809 1
1.27465701964081 1
0.996699432170593 1
1.04320039910296 1
0.714043711182369 1
0.891342292416951 1
0.836909407103102 1
0.629275977024815 1
1.04865099631559 1
0.832622040408215 1
1.32135591445915 1
1.45634820770566 1
0.728150079418001 1
0.969745388604308 1
0.984963162148225 1
0.583822177063393 1
0.709059780242783 1
0.696842691267979 1
1.26321585987349 1
0.804963197150024 1
0.900452637726279 1
1.15548013491631 1
1.00204350550312 1
1.32341758094854 1
1.10790229356846 1
0.912563306270021 1
0.78254416574757 1
0.794382758939055 1
1.3862511282143 1
1.02920012931548 1
0.801859173093329 1
0.831214151179412 1
0.990961657084315 1
1.00877997575066 1
1.07405018506787 1
0.889312053168898 1
0.627457510556492 1
1.08926374109941 1
1.11693452971224 1
1.06614108787624 1
0.566256036477642 1
1.03860936838372 1
1.22344829930653 1
1.3151800464248 1
1.11252589385731 1
1.16083642593812 1
0.825045194745906 1
1.22323340895176 1
0.896977677881707 1
0.765905326126499 1
1.01204557449913 1
0.898049445103755 1
1.08013297122264 1
0.735622363222181 1
0.985788221812839 1
1.23464747786308 1
1.06671194101265 1
1.03566379178541 1
0.657277536386481 1
0.81701595965092 1
1.12394252802599 1
0.963184140855086 1
0.890176307916653 1
1.4009868817985 1
1.11118535488695 1
0.74119985539519 1
1.00282981034651 1
1.11604398721455 1
0.964908697178294 1
1.01077344496337 1
0.844619258624106 1
0.471678501708496 0
0.736307599975171 1
0.398763826157912 0
1.26439796339233 1
1.09810295628979 1
1.46507583855869 1
0.916680519569309 1
0.32218726617871 0
1.27422479520404 1
0.582892904750543 1
1.22695099913793 1
1.15025068098297 1
1.23992018792291 1
0.631257555724689 1
1.1486520682149 1
1.44407133436963 1
1.15866068757241 1
1.05151582760745 1
0.900304969159035 1
0.868008291996742 1
0.761754934364988 1
1.27165132811137 1
1.79231787987005 0
1.68016162671784 0
0.880482769833292 1
1.0483089711134 1
1.29419200551359 1
0.989217778464186 1
0.655970543153075 1
0.898031696082342 1
1.09309790405342 1
1.08116226208637 1
1.02422028231572 1
0.905205961064225 1
1.13629616633669 1
0.884151515151371 1
0.588097306160945 1
0.911078303880759 1
0.237607422428762 0
1.01286827355196 1
1.29157451719907 1
0.741711628787533 1
0.66785516439532 1
1.35471420732366 1
0.717672904169581 1
1.49101354089067 1
1.20859043196664 1
0.873474032116711 1
0.578223718274037 1
0.917601932815685 1
1.54607987925213 1
0.773841931636727 1
1.24447592047754 1
1.35344826625468 1
0.857079316672381 1
0.720720358002724 1
0.931403930490939 1
0.947349105849204 1
0.934939113431304 1
0.889767532118332 1
1.3273401960898 1
0.871534344137032 1
1.03276072637651 1
0.798592860577736 1
0.925324542072734 1
0.922045081492733 1
1.01960598665903 1
1.19601898604373 1
1.09463548903999 1
0.767346955731502 1
0.502093563606139 1
0.730376155894732 1
1.19589005056811 1
0.711074697209552 1
0.258159880322385 0
0.987827119586065 1
1.19368665271503 1
1.05525248075509 1
0.869140950512917 1
0.902508852322237 1
0.685515938625796 1
1.29732118909552 1
0.893745979231244 1
1.04906820578239 1
0.796545912977624 1
0.991894442471427 1
1.17580687208276 1
1.41763984290053 1
1.30615214560805 1
0.86872126696028 1
1.22333592112533 1
1.13153970076797 1
0.97967194054674 1
0.872217757860269 1
1.12862291923576 1
1.05834363574685 1
0.936678161351927 1
0.563095304188957 1
0.988866703278868 1
1.04886101886921 1
0.376058489845343 0
1.15245548454432 1
0.596392827234102 1
0.850210661324781 1
1.30156655315681 1
1.06265889749152 1
0.80208752747988 1
0.464173207055697 0
0.768332774976544 1
1.23792311873058 1
0.707925052039607 1
0.868364829246585 1
0.626768716160235 1
1.04530728538396 1
1.18079542609731 1
1.30288336863966 1
1.04536986062491 1
0.649751972808127 1
0.872353297173624 1
1.24108856434784 1
1.30335136775721 1
0.813177096802687 1
0.875221507254411 1
0.525334548027313 0
0.922832950126359 1
0.526781193236663 1
1.22617553538678 1
0.852247098014357 1
0.821832489227783 1
0.582989682987858 1
0.786735624544436 1
1.41827796897196 1
0.817024415591988 1
0.569187772755176 1
0.394757042068079 0
1.18751734735908 1
0.590171718231103 1
0.708277867017125 1
0.735315282746296 1
1.05998221671279 1
1.09700188699141 1
1.29850693827803 1
0.843779768398754 1
1.47082809947955 1
1.52265333762327 0
0.941086351341761 1
0.748837068993288 1
0.772119605947055 1
0.742430741524152 1
0.732441677732358 1
1.48185066600483 1
0.906380670274385 1
1.23104933752868 1
0.635971287280862 1
1.03772794665722 1
0.975516794939403 1
0.795004538691574 1
0.949868067102314 1
0.680329325322426 1
1.01207239450352 1
1.07741567933092 1
0.792894759293238 1
1.3939506854144 1
1.17101277818129 1
0.925770759709428 1
0.710135836420545 1
0.70732106091874 1
0.872023153855433 1
0.62565329004359 1
0.872334547282987 1
0.628694433713616 1
1.05211135258423 1
1.03554364114029 1
0.352753201728123 0
1.56544504191358 0
0.915322563123803 1
1.17688649157234 1
1.41388211195661 1
0.89719404642819 1
0.890143147267906 1
0.616889191016321 1
0.619525162203183 1
0.965338652482599 1
0.768981638139588 1
0.920329803132532 1
0.771620605343985 1
0.99580463201608 1
0.572026268240782 1
0.512828408791018 1
0.503249812072381 1
1.02284576246275 1
0.903333512647703 1
0.616749024886668 1
0.783048647304572 1
0.708788423261435 1
0.973260037379039 1
0.758715934312649 1
0.600761247968068 1
0.860497523264465 1
1.06657058815356 1
0.419655932397669 1
0.636172223093834 1
0.740460314748944 1
0.887189038952985 1
1.18566440504097 1
0.723190836134573 1
1.07392610277268 1
0.8698310524176 1
1.08664529690074 1
0.972623102162564 1
1.40174520375356 1
1.05023440748808 1
0.92656756126479 1
0.300919077578052 0
1.22971561430276 1
0.981346893321618 1
1.25036608320221 1
1.16859959525221 1
1.25162897853325 1
0.739567974708274 1
1.12073151505019 1
1.14932261134267 1
1.00899855789208 1
0.491364317425226 0
1.46802162958904 1
1.1810681934521 1
0.80948795794617 1
0.960734536956434 1
0.961254568113529 1
0.823074724768983 1
0.843622519209992 1
0.909117802946434 1
0.798725966690734 1
0.676420445821619 1
0.836259378529196 1
0.903785917430365 1
0.583625187561354 1
0.838957233261316 1
0.580706346002291 1
1.04363591412027 1
1.01454626073745 1
0.870823530471366 1
0.974673221613349 1
1.39308336796076 1
1.26785721890429 1
0.688474534086776 1
0.959019603605307 1
0.416353189453506 0
1.06086072065016 1
0.976484204382346 1
1.06743272949632 1
1.1805741594546 1
1.12948775651001 1
0.585682417524412 1
0.599093469297191 1
0.974135258752705 1
1.33052910727331 1
1.04622595309835 1
1.39732982400136 1
1.23857706209519 1
1.3581180595939 1
0.979134466305088 1
1.07428417122634 1
1.04990139378216 1
1.13132615188607 1
1.33344218965072 1
1.49438771306901 0
0.991914544592696 1
0.921117526743199 1
0.987780667947095 1
1.42013662102336 1
0.662618695368778 1
1.14490169298167 1
1.25692132702265 1
1.21250206739758 1
0.788181720035254 1
0.783224266355941 1
0.742206884797738 1
1.05232476656892 1
1.01631959880788 1
1.84162087562748 0
1.0260137508814 1
1.15084264103519 1
0.745213289855029 1
0.663001168334811 1
0.75263214594099 1
1.51861539892723 1
0.629476155954852 1
1.03322099369117 1
1.03512299660895 1
0.858454148338628 1
1.09936933801258 1
1.2862140963828 1
1.29013281058708 1
0.726132393111956 1
0.775756678430516 1
1.0517332374582 1
1.37236262459965 1
0.840362068841616 1
0.846847568609604 1
0.846305787380794 1
1.24151911869283 1
1.2235439299206 1
0.85017014621485 1
1.17526166658645 1
0.726011770273642 1
0.890881158424502 1
0.468469468912788 0
1.22866758543093 1
0.751038565277158 1
1.24919253217086 1
1.02682033066257 1
1.05968575841192 1
0.617624351708462 1
1.34663533765292 1
0.955398175156903 1
0.856850922373088 1
0.524757195107286 1
1.13069466859266 1
1.12174385039309 1
1.14129081289233 1
0.700531149797593 1
1.20830944265684 1
0.71189613192062 1
1.13370414821566 1
1.02200223711551 1
0.940126002073145 1
0.509153601078672 1
1.07635096291028 1
1.43721061557362 1
0.876288081107707 1
1.09068500113938 1
0.862327318053329 1
0.980862648559209 1
1.09661485659354 1
0.932471791374912 1
1.13983466892722 1
1.16031765388085 1
0.788634046795991 1
1.27677043702417 1
0.805347089339338 1
0.725241603762567 1
1.03277025730559 1
0.989530133267007 1
1.42752734931587 1
0.816537702229558 1
0.868534033413048 1
1.19481074497761 1
1.06129266227241 1
1.1657208459857 1
0.786523885987346 1
1.30525893620389 1
0.826147899695321 1
0.991325497918591 1
1.18736933456379 1
0.665251316363509 1
1.1114646995058 1
0.620423213197769 1
0.449586115178942 1
0.728117432399751 1
1.07209409052835 1
0.779961894128557 1
1.08377282181749 1
1.46453135448254 0
0.769592731389991 1
0.43700353045235 1
0.816832912557986 1
1.09735342801955 1
0.894107609227674 1
1.22223545802082 1
0.854017713694598 1
1.68657021369458 0
0.677372614099306 1
0.872034969248371 1
0.806026726175416 1
0.862904621573432 1
1.68189394681917 0
0.616539403270872 1
0.866967339494826 1
1.13141861130007 1
0.666076755606394 1
1.2778540000477 1
1.24040871939377 1
1.20921018960823 1
0.743427418755171 1
1.11817864271947 1
0.980273575021365 1
0.0824436324907279 0
0.59247885978058 1
0.894799624533248 1
0.876569772824794 1
0.705968845798434 1
0.73689043567768 1
0.849546859934557 1
1.20367567452846 1
1.08871726776084 1
0.983331868145942 1
0.653686157493919 1
1.45308576762067 1
0.801949509814859 1
0.968685351534523 1
1.36136789495022 1
0.695667225617301 1
1.13464433430591 1
0.791779094498887 1
0.271378011092423 0
1.39608869930316 1
1.68674686575667 0
0.907438539129963 1
0.982276525277253 1
1.44981841374864 0
0.496076039879167 1
0.879479968605594 1
0.835058030531917 1
0.565666272827037 1
0.883437816928163 1
1.01463589675316 1
1.18855157903327 1
0.903971440051996 1
0.766663475163352 1
0.8562808812685 1
0.720546350111276 1
1.0828497466403 1
0.914801849488642 1
0.797975668656105 1
1.06297962296598 1
0.927639242807478 1
0.963306181612138 1
0.740826812922891 1
0.854507133200155 1
0.884247931000423 1
1.09315799828193 1
0.565408985472133 1
1.0592768718736 1
0.824045984956037 1
1.3401746367412 1
1.02597927205505 1
0.498288023037445 1
0.919450296654753 1
1.14608973006625 1
1.1701407061556 1
1.09891701625607 1
0.999460173376759 1
1.21240351225964 1
1.14546673432245 1
0.914547120357262 1
1.21350059037323 1
0.780565003041858 1
0.952089023922263 1
0.863875426670505 1
0.778648248988376 1
0.954458496768283 1
1.15552002995975 1
1.06274086229775 1
0.590310630737777 1
0.87653593181594 1
1.11409095354781 1
0.721595185568678 1
1.02821134387385 1
0.933905281976906 1
1.24227311808705 1
0.92662204835694 1
0.656807528346144 1
0.909101683870861 1
1.4644650411588 1
1.28208676363544 1
1.51166838702733 1
0.887550872511574 1
0.674605480626094 1
0.981193910831144 1
0.810299375266358 1
1.10939743245204 1
0.404858178644294 0
1.13509021818494 1
0.726592447317379 1
1.08878733247737 1
0.371720839792197 0
0.983740099974427 1
1.08475917372991 1
1.02265062454592 1
1.01471874234418 1
0.962498554252105 1
1.42433497951652 1
0.720602854700439 1
0.691891754827918 1
0.914490841778715 1
0.880171897814378 1
1.03571005069074 1
1.65912448589858 0
0.9322675360027 1
1.18392427562247 1
1.01054011145499 1
0.769982112846224 1
1.14615846808487 1
0.596258922986414 1
1.14746989542806 1
0.988594696192105 1
0.647050756822558 1
0.606676865585737 1
0.970673127675274 1
1.00501058413832 1
1.36946473731202 1
1.22165547649094 1
1.01996148346797 1
1.32073601085946 1
0.843595177106599 1
0.719471081887438 1
0.892931161393241 1
0.904075252571067 1
0.740391254571677 1
0.518547338056032 1
0.857909454227525 1
0.992589818539636 1
1.52689912451858 1
0.861307986307878 1
1.29294603505859 1
1.10533468887966 1
0.760868336086804 1
0.818139618956364 1
0.664060222318447 1
0.994001680497217 1
0.838028869270987 1
0.885089971352256 1
1.02001962937474 1
1.38806459834769 1
0.939123424551973 1
1.02516753787541 1
0.930773671801101 1
0.866738108117932 1
0.92994154995687 1
0.967360998799471 1
0.895847983796177 1
0.827185725465406 1
1.33586771089812 1
1.17891977723886 1
0.904047424647635 1
0.953466205968683 1
0.933652806840548 1
0.919739140960471 1
1.04815919839342 1
1.1336396208987 1
1.26552196095662 1
1.18397538212971 1
0.957918397023277 1
0.642665482381736 1
0.831828115088303 1
0.774977511828967 1
0.770365732053535 1
1.40875802945904 1
1.0443455164508 1
0.7482816312478 1
0.449836718209728 0
0.773763565963318 1
1.56374696660927 1
0.853452137433973 1
0.743696141292365 1
1.13364311392131 1
1.01414477466226 1
0.907031433981014 1
0.49636412180681 0
1.09250545888252 1
0.856882279924626 1
1.06888549248706 1
0.983924015570224 1
1.47732804126105 1
0.907550471309701 1
1.26917850522601 1
0.859210174966594 1
0.809006304897788 1
0.538933227801168 1
0.981542062484413 1
0.786877646362915 1
0.613094565737413 1
0.571564096163986 1
1.43720609358641 1
0.665624121582351 1
1.27278603393545 1
1.07300500212779 1
0.884121357304388 1
1.04661622142192 1
0.942432713389256 1
1.33626123378693 1
1.09900991103083 1
0.193781826472582 0
0.614225528918968 1
0.851521427377835 1
0.661820817268866 1
0.901117686350466 1
0.454449965716267 0
1.14479913426988 1
0.843032322765165 1
0.777533748059747 1
0.799903516905168 1
0.901289376503654 1
1.26740525925684 1
1.287658782043 1
1.20712764515279 1
1.0182915396482 1
0.677306151270685 1
0.94916608648625 1
0.991895868651793 1
0.876927619214488 1
1.07482875560978 1
1.23850781072656 1
0.783811908925645 1
1.73693388866684 0
0.79522019507432 1
1.15109877549645 1
1.25141032955239 1
1.20147331444638 1
1.02277265572294 1
0.992273247954729 1
0.9188187311383 1
1.05440594172839 1
1.09163753331712 1
1.18293513118526 1
0.98468458276037 1
0.586809667926341 1
1.04464464312793 1
0.988811571265839 1
1.06515493429507 1
1.09085512461878 1
1.24853192441188 1
1.01483143462594 1
1.31284591733229 1
1.15011086379454 1
1.4497473952071 1
0.588631419320904 1
1.02041266088574 1
1.03735921868264 1
0.748794898552508 1
1.22872045918996 1
1.10190748311407 1
0.802023628956162 1
1.25016308508154 1
1.04304616781023 1
1.31241220777846 1
1.01279000739064 1
1.29261379575987 1
0.475843504143374 1
0.95287440167579 1
0.641018219594365 1
1.37068898858733 1
0.957864135216002 1
1.07317161941075 1
0.691934701281025 1
0.868843687538479 1
0.927378289655139 1
0.74016985801679 1
0.682536194002203 1
1.09997044581907 1
0.811546158182767 1
0.808537953715684 1
0.949424370268485 1
1.19409626984965 1
0.877036584906884 1
0.87957569859925 1
0.944267090381157 1
0.84527091000855 1
0.646887018719458 1
0.733025709958025 1
0.93838630085038 1
0.806948671761627 1
0.506179221296984 1
1.0129545271433 1
1.38884059897474 1
1.3698990280837 1
1.06182628503624 1
1.04073226671537 1
0.998152267607391 1
1.20570796797019 1
1.0366622336436 1
1.39831910881258 1
1.25820821533118 1
1.26474404482442 1
1.2183662643152 1
1.73490554631575 0
0.795355361989908 1
1.19559217782166 1
0.70310795955991 1
1.20323736595254 1
0.867303333074814 1
0.876198809842071 1
1.04741436986271 1
0.583632356490157 0
0.677879762796887 1
1.06356788625537 1
1.1014977019224 1
0.581836077525084 1
1.12948754180506 1
0.771188461724145 1
0.766393255859017 1
1.22024089418829 1
0.641125467712576 1
0.808886923112548 1
1.28135316347226 1
1.12836159555471 1
0.701005378647886 1
1.51119393256987 0
0.837183336655939 1
0.897686815771504 1
1.1332740112326 1
1.16067373466144 1
1.13951409869048 1
0.803275749554783 1
0.934272906592269 1
0.774617670655338 1
0.982482190483765 1
1.14741745594292 1
0.95827969781928 1
1.38006579310504 1
0.717179844934755 1
0.759415248976938 1
1.301840117963 1
0.713764314817201 1
0.459602476482018 0
0.892129621673041 1
0.842916419882162 1
1.24846787675576 1
1.12256750103841 1
0.806409290807227 1
0.626731557142846 1
0.570824243711397 1
0.838709219411497 1
1.18025214975146 1
0.644274732851723 1
1.09776193491059 1
1.05462931261402 1
1.17934373119015 1
1.51839765383055 0
0.996629464476764 1
1.00574091919701 1
1.20895934838979 1
1.50648226344961 0
1.40526405316994 1
0.624196988319698 1
0.951659952130638 1
1.157772530084 1
0.702469583816558 1
0.66857930820515 1
1.26621205610796 1
1.02774087355384 1
0.90965660376393 1
0.919538900522166 1
1.18602895720848 1
1.59214203357792 1
0.802616687170486 1
0.797941704590288 1
1.27708258125427 1
1.31684757778472 1
0.731011581872474 1
1.18493611963367 1
1.39548200498278 1
0.887610523935706 1
1.04517212744564 1
0.553450745145931 1
0.855822263055304 1
0.714168052035184 1
1.05239380315752 1
0.900437743072579 1
1.32993162651577 1
0.734235339138183 1
1.17840140426219 1
1.17391539246906 1
0.559288269415458 0
0.641900786616558 1
0.497963292844094 1
1.50422456382662 1
1.06726185095528 1
0.957246805673548 1
0.858703118686425 1
0.538931782799684 0
0.80561194349058 1
1.28899971809286 1
1.2587867026485 1
1.36103532044325 1
0.945224382306786 1
0.364046514394099 0
0.615415401509375 1
1.12187908735299 1
0.884194576522641 1
1.21599739221759 1
0.823293137387367 1
0.0495155374669144 0
0.517034221290592 1
1.04859826483792 1
1.18319378347988 1
1.03202218965384 1
1.14077279370223 1
0.787585348133306 1
0.965945800375429 1
0.891524170787068 1
1.17281992369629 1
0.443864894459595 0
0.544681017180681 1
0.661082052431739 1
0.75483773722127 1
0.753063247541706 1
0.659976221240021 1
1.20939490399621 1
0.755670692851973 1
0.819490607200254 1
0.897351587291766 1
1.2952190016681 1
0.977563854246464 1
0.773572517642046 1
1.54174349875431 1
1.04206719064422 1
0.775778803694387 1
0.710428499527675 1
0.357643979652088 0
0.656939057516815 1
0.493236209328236 1
0.570424746353989 1
0.671947132829725 1
0.897543437683025 1
0.903311678948213 1
1.3705330962619 1
0.866846509763591 1
0.846799326852795 1
0.779663045516983 1
1.14714233216214 1
0.630458485665761 1
0.614989238484536 1
1.09142334962317 1
0.679294378850263 1
0.866790297392729 1
1.23080557118099 1
0.806206057851289 1
0.554705406608786 1
0.938197670323965 1
0.993982038235817 1
1.23785958935363 1
1.17145338618027 1
1.12679881948974 1
1.14933270958067 1
1.47852499609452 1
1.37471641060997 1
1.5327174843241 0
0.943892064929149 1
0.955782169129383 1
0.80458505927897 1
0.835348511830674 1
0.824193815823947 1
1.023924260963 1
1.16945526989466 1
0.913113915727732 1
0.909772252990665 1
0.844517896343694 1
1.15869323015561 1
1.03075648921799 1
0.453667498149444 0
0.874065719185314 1
0.737689665721093 1
0.690598410573879 1
0.852155504498486 1
0.901132832772773 1
0.251148920842465 0
0.799320552462535 1
0.894839689175186 1
0.992718554726382 1
0.887052553771578 1
0.876577053102312 1
1.2116501165394 1
0.471106532861066 0
0.971673891621392 1
1.0326882328642 1
0.806711964118613 1
0.777864833248419 1
1.22597924637216 1
0.62376255058303 1
0.790428086734149 1
1.2633625916413 1
1.14666730690031 1
1.066325654517 1
0.633998866400745 1
0.793637825492246 1
1.16657529219955 1
1.56560887900937 0
0.487422938815393 0
0.911276332073012 1
0.840284877923781 1
1.08401916463006 1
0.756683584473502 1
1.04332714957285 1
0.660385869501949 1
1.38436521111361 1
1.17711906440815 1
0.757145556097007 1
0.738199052910731 1
1.14466514553462 1
0.777719982621291 1
0.681168602466438 1
1.03034890401047 1
1.00556492658244 1
1.1775813214487 1
1.02319972012715 1
1.47650767370825 1
0.833056066150818 1
0.122080209697895 0
0.798220830811762 1
0.603872687599668 1
0.777451640357135 1
0.86192282953911 1
0.873938406725515 1
0.818366158553111 1
1.03278554210042 1
0.432012072332517 1
0.871563038334627 1
1.20699070253653 1
0.934358627948965 1
1.09954834862481 1
0.952076658574521 1
0.958744972957303 1
1.32907824993696 1
1.08149302013337 1
0.948824385353 1
0.693151234447965 1
1.09871630180786 1
0.878071696207204 1
1.62967627491377 0
0.864569625094261 1
1.15111956064662 1
0.935860797644998 1
1.39789349691272 1
1.0647761109955 1
1.36322212600092 1
1.28821350816211 1
0.424418065152995 0
0.908860390704706 1
1.28917948808753 1
1.34237305213003 1
0.741974227631624 1
0.928090189977194 1
0.881209411470084 1
0.985762000368691 1
1.41578805712959 1
0.843673901788443 1
1.03978396299867 1
1.06345082466198 1
1.4197832967648 1
1.24447441872678 1
1.43003323379416 1
0.63912871206041 1
1.22985973122667 1
1.26822798008948 1
1.21387388763828 1
0.921867459582637 1
1.31507547483359 1
1.46755136125331 1
1.09294339604312 1
1.07144909303175 1
0.813238243068807 1
0.50026451493568 0
0.823777313986635 1
1.190703676368 1
1.32951260317734 1
0.556587101922453 0
0.672792388236308 1
0.876598927268337 1
0.391416517128687 0
1.090823021975 1
0.934660402755459 1
1.15256087176909 1
0.802783694420951 1
1.18651559233758 1
1.14565715987868 1
0.703757142572947 1
1.28534933800958 1
1.33893098720765 1
1.09189375665183 1
0.587796873546087 1
1.4155325295544 1
0.700300817644837 1
1.3438256841133 1
0.64726821931607 1
1.06190859518434 1
0.868406345270455 1
0.505567671672096 0
1.26476368828297 1
1.13059307549743 1
1.13911397728553 1
1.42651084802746 1
1.49431082452835 1
0.984344789104183 1
0.884908388390847 1
1.62049636402569 0
0.983987107413177 1
0.632607437241684 1
1.10351608780545 1
1.09582652106792 1
0.915192037299083 1
1.07224047090668 1
0.975052980413424 1
1.32487817135891 1
0.569762890406284 0
1.11350728752598 1
1.15380550127391 1
0.701317354620566 1
0.623098925750071 1
1.00835502406681 1
0.858221481242351 1
0.757111693216603 1
0.891781921893587 1
0.639300325787747 1
1.31905585029561 1
1.04339979181728 1
1.17436955788196 1
1.17645412116929 1
0.810914680398883 1
1.09777937234776 1
1.23952418008407 1
1.02693108154023 1
1.56464142673051 0
1.414833311629 1
0.543050054691292 0
1.03865310827012 1
1.18218091525539 1
1.05992274916731 1
1.50143463035495 0
1.24040776260385 1
1.34977343284054 1
1.11743975932066 1
1.22083037207728 1
1.27539391788685 1
0.941728204414431 1
0.893102416135712 1
1.32124316477483 1
1.36866204203046 1
0.706319694632167 1
0.931562060485244 1
0.763603446294826 1
0.611443725083904 1
1.08795352276388 1
0.789510543165588 1
1.05238435529236 1
0.630887604837889 1
0.447005124090695 0
1.08313823844776 1
0.858772917710048 1
0.868036771821998 1
0.512496173824111 1
1.15511173114959 1
0.99160381953915 1
1.40975493842217 1
0.526271400306965 0
1.33072545942646 1
1.23040129184726 1
0.777050546106436 1
0.888628577810092 1
0.833006872480762 1
0.821862199736878 1
0.894231433979509 1
1.04883002300927 1
0.914995794740893 1
1.07688433920903 1
0.895476408380699 1
1.11847694691489 1
1.02749548632938 1
1.16090938956109 1
0.424562906199991 0
0.740269981425679 1
0.598963743769519 1
1.12638823496101 1
0.907533625874802 1
1.04120680643664 1
1.1460943126478 1
0.888905379664225 1
0.720521866036773 1
1.20398993096857 1
1.64038801068062 0
0.667936526320189 1
0.933084087937983 1
0.951999118155116 1
1.05061199009884 1
0.870068522846821 1
1.20188475162142 1
1.0076723178812 1
0.681128873410488 1
0.667153160988061 1
0.943459137148127 1
0.840670285321304 1
1.31643623436046 1
0.878983162777956 1
0.753296897768843 1
1.37896132709518 1
0.632221864723317 1
1.20130633108311 1
0.869680412482896 1
1.12533809277106 1
0.932482142585679 1
0.614396218524109 1
1.2262783712181 1
0.749695111433317 1
0.610380796653643 1
0.846922964138014 1
0.62978603386527 1
0.654621944984297 1
1.13515078239839 1
0.870247505840592 1
1.40948163130609 1
1.25908110516909 1
1.16079876602042 1
0.376488098198899 0
0.774810342000331 1
1.41071288927 1
0.795260155930811 1
1.19044132688413 1
1.07215047115797 1
0.674059575590985 1
0.413004156808764 0
0.783102933719908 1
0.899867852546549 1
0.862187171142377 1
0.787729582158059 1
1.0303737418813 1
0.778173443891393 1
0.858764072782516 1
0.459288928881155 0
0.479044918561452 0
1.08081178558473 1
0.914509818442053 1
1.03974152247987 1
1.11552541557042 1
1.05873122077882 1
0.947131914506755 1
0.949215974442559 1
0.839934642699599 1
1.39816744996693 1
1.21861559982923 1
0.828726333006787 1
1.04710892800579 1
0.605997238873596 1
0.588683296917483 1
0.877338602814654 1
1.13404194887925 1
1.19689794557886 1
1.25520141287466 1
1.1626386321555 1
1.12402317294348 1
0.703884779297187 1
1.00385435923763 1
0.978904116095394 1
0.582510131945897 1
1.15179487091138 1
1.01936726810214 1
0.961056243785808 1
1.15946723200156 1
0.83840380974325 1
0.962193629163677 1
1.18802771492521 1
0.587194283286538 1
1.05063069773375 1
0.70403712126602 1
1.11226154114304 1
0.623663142193314 1
1.02570238338509 1
0.61086316160394 1
0.909202356448878 1
0.634893072451103 1
0.903884219956957 1
1.1647377327838 1
0.690564793810742 1
0.818241759626146 1
0.895561424507035 1
1.43862697245659 1
0.588205340362341 1
0.777261058320369 1
0.758727706739689 1
1.07916927142136 1
0.860609955528097 1
1.15806999780251 1
1.21275826851457 1
0.911581954999536 1
0.860880902924262 1
0.76471093418958 1
1.24998841760234 1
0.644260880273436 1
1.17749083916511 1
1.17084705293764 1
0.544609564507794 0
1.23117644701756 1
0.905962257412676 1
1.0577856295774 1
0.727334738295121 1
0.673846585061105 1
1.13314863797365 1
1.42572794544198 1
0.677644834454525 1
0.787491025288737 1
0.951447337312056 1
0.671127611499132 1
1.1967743059801 1
0.485515235792455 1
1.0545630698799 1
0.683518183023563 1
1.49828859441698 1
0.875600769030008 1
0.28229074758355 0
0.955804566185355 1
0.80070597782901 1
1.2648657197784 1
0.628242142570207 1
0.522245852702462 1
0.383473699016078 0
0.435001374608757 1
1.1046788541684 1
1.02857948303371 1
0.820950825715367 1
1.42788121093788 1
1.07964051227784 1
1.36829998028535 1
1.01603032242021 1
0.897892559837984 1
0.728972961436936 1
0.791691390150976 1
0.441027340982842 1
0.799616718171716 1
0.724865205575025 1
0.401871338385165 1
0.995579208162926 1
1.12640556606427 1
0.749606346890153 1
0.846358897581525 1
1.1908874755609 1
0.874307531585263 1
1.08629682262517 1
0.512535212597307 1
1.1847213497237 1
0.854111115282355 1
1.08209127499022 1
0.863536722010001 1
1.17493399465672 1
0.723295054675285 1
0.481492420944705 1
0.928945237261163 1
1.22274326634009 1
1.45646387683897 1
1.23918201144888 1
1.33373095335349 1
0.894063271886148 1
0.892229101021951 1
0.898814233923681 1
0.896251562582036 1
0.56535106628989 0
1.01118812102134 1
1.09459225727694 1
0.244467714912776 0
0.737184674788164 1
0.684297334379764 1
1.43636749611847 1
0.633955415784737 1
1.24537540233577 1
0.663324098123061 1
1.10898550818923 1
0.92805203442813 1
1.18744421312894 1
0.823037853186125 1
1.10452662618874 1
1.10679779469071 1
0.704981995260446 1
0.803241334041521 1
0.954618735289917 1
0.728698015278645 1
1.22861252998981 1
1.27807682057477 1
0.695375393132446 1
1.11491260153692 1
1.2603446735081 1
0.925544740746271 1
1.31161287799102 1
0.516917940363872 1
0.851050251919251 1
1.05417467279185 1
0.889097615895436 1
1.54565527350068 1
1.02582282699402 1
0.99921762496822 1
0.864903048496283 1
0.969319251914626 1
0.977282302737967 1
0.7627821147734 1
1.23020864640416 1
0.963091964365518 1
0.939979700751429 1
0.969596745053326 1
0.723119741015424 1
0.198801431311804 0
1.03318507752599 1
0.893678920362441 1
0.386886803077185 0
0.489846705122384 0
1.08089021030078 1
1.27887119158675 1
0.904030964000967 1
0.414749303579811 0
1.23456151047153 1
0.850566806170569 1
1.17534247817455 1
1.17258665302093 1
0.455460569334696 0
0.561131910138596 1
0.939619856583158 1
0.837693052989152 1
1.14558178429469 1
0.521157300072888 1
1.02248288356289 1
0.90136005764617 1
0.971575843435035 1
0.948659923130712 1
1.04024221831627 1
1.33778513743692 1
1.27702414398387 1
0.64723680577912 1
0.759063504723676 1
0.90876079965683 1
0.805999555896883 1
0.925009290598795 1
1.03977741713106 1
1.37152097635135 1
0.757549925617842 1
1.45598839445495 1
1.34312424187978 1
0.53680736437893 0
0.68646091650677 1
1.28188609448772 1
0.919702899696042 1
1.36657005382148 1
1.34331308514759 1
1.23211551371328 1
1.1864070261874 1
0.976875849576348 1
0.62732901241312 1
1.33554478166097 1
0.915288482499551 1
1.22073906733485 1
1.06531778316083 1
0.846853726477893 1
0.994326605993614 1
1.15499330184704 1
0.64986868278379 1
0.577524900276134 1
0.674711757217597 1
1.23205812626775 1
0.724593277119715 1
0.522889970469369 1
0.630459094890331 1
0.785848695330578 1
0.807234953094296 1
0.998388533504374 1
1.19415238739236 1
0.988123897411985 1
0.872828527380902 1
1.26630633295504 1
0.683438010290018 1
1.03037759458691 1
0.752251372168748 1
1.09610753697967 1
1.04686458427745 1
0.96627666590179 1
0.421355313432859 0
0.963759506287849 1
0.807719589005454 1
0.723824906341263 1
0.669651610794847 1
0.691064312887856 1
0.917109990175736 1
0.637813048530427 1
0.41749610212126 1
0.921768996361004 1
0.888476806593898 1
0.954335443870619 1
1.01419829359436 1
1.18320368636906 1
1.42858386822528 1
0.979941137640856 1
0.819256175905491 1
1.12208277784202 1
0.330056471743022 0
1.06916485059173 1
1.30023901042073 1
0.872830750902568 1
0.623675455841861 1
1.27734348873118 1
0.9096664614072 1
0.87662085190219 1
1.04224045060513 1
1.1070954603374 1
1.35832699505859 1
0.825428079722678 1
0.947594556588034 1
1.23971226429695 1
1.31205450558539 1
1.14826084196287 1
1.09267993031136 1
1.37767552267067 1
1.11357644159217 1
0.802339879368136 1
0.51515973222548 0
0.464022266728461 1
1.00022489903293 1
0.414220943711042 0
0.790103707177978 1
0.877944557428012 1
0.752547814936689 1
1.05366925252142 1
0.995050362013745 1
0.553663241032894 1
1.44446273000447 1
1.12993410676195 1
0.873920774065092 1
1.04434381819541 1
0.776882811796668 1
0.90763824721138 1
1.21854942300404 1
0.893118110979504 1
0.876896416088811 1
0.955119731689387 1
0.526500407219576 1
0.652047101280503 1
1.63474497690312 0
1.26304635010264 1
1.03279198966952 1
1.0084530688557 1
1.20694135777642 1
0.692478751501338 1
0.982588601817584 1
0.798828963921876 1
1.3153395792343 1
1.10913645792373 1
0.941223793393856 1
0.921429545101865 1
1.16093784520041 1
0.885697685499727 1
0.665456878259392 1
1.12605761552977 1
0.997761092498762 1
1.17202623705038 1
1.11677477399816 1
1.15307344464833 1
0.838828324817322 1
1.54138484293745 0
1.44209395772846 1
0.864295710310494 1
1.06964753492177 1
1.08084637699812 1
0.95602386575581 1
0.815434567940922 1
0.801404259521472 1
0.810801273278326 1
0.94667601977817 1
0.905903445139108 1
1.17887074255775 1
0.568879220713199 1
0.831942008876074 1
0.3776095877531 0
0.616297194536071 1
1.14432654525225 1
0.156409385026163 0
1.19558341564113 1
1.60871865483963 1
0.881031256271084 1
1.24042832230168 1
0.62686594098378 1
1.16345684757577 1
1.20563561586122 1
0.819456800529857 1
1.00694658361172 1
0.609133866207 1
1.08474437410671 1
1.18309724024705 1
1.13993133257663 1
1.69577187480778 1
1.10806479104987 1
0.584871276024502 1
0.754236749281933 1
1.37255596068523 1
0.852107682267272 1
0.694799824316104 1
1.3301188791693 1
0.846439162411828 1
1.04581001020803 1
1.15167444193998 1
0.722769883065184 1
1.13111303778762 1
1.00841688831854 1
0.861094322287952 1
1.04055816184998 1
1.12373784515617 1
0.746123765680875 1
1.04237379565234 1
1.15572619993571 1
1.21810286486825 1
1.03296857595854 1
0.700367359429322 1
0.751784946130827 1
0.799958026662859 1
0.917828526379058 1
1.61030909765048 0
0.847713192739458 1
0.908709256939429 1
0.889904735784582 1
1.3022723552844 1
0.849776588652245 1
0.921618470932229 1
0.71307472689546 1
0.93806931660019 1
1.33847507572236 1
0.511060081565892 0
0.641283691313725 1
1.04468584223957 1
0.976656265272846 1
0.43291790114611 0
0.867977379560392 1
0.579120808089584 1
0.761726826990879 1
0.742586035431303 1
1.24699651516789 1
1.38089947980181 1
0.737869416593201 1
0.704361748670981 1
1.07179800438865 1
0.715003083297326 1
0.945002882334643 1
0.954717825476782 1
0.937843174120019 1
0.405592903003019 1
0.757686962164769 1
0.924645981286938 1
1.1512522010175 1
0.494803379445175 0
0.795313026069442 1
0.687811323534267 1
0.829568387156442 1
0.888908854020693 1
0.291717292274665 0
0.884376376221437 1
1.02784573911014 1
1.38108868154201 1
0.603372018452602 1
0.315456481466061 0
1.00259339024095 1
0.923979063093848 1
0.618057420635383 1
1.48054887724945 1
1.1418828998657 1
0.636978628573275 1
0.742956166481161 1
1.54730419503503 1
0.619334221910864 1
0.736963015637344 1
1.00497614920476 1
0.579565681477019 1
0.730395276433548 1
0.712950050826525 1
1.01746129138158 1
1.46478578137132 1
0.674927109688767 1
0.786188387884348 1
0.790359797155876 1
0.912374535954686 1
1.14629701237259 1
0.781926062275663 1
0.614423515178741 1
1.03320073953703 1
0.748349474970843 1
0.969784937416297 1
0.543700680707807 1
1.05389841860717 1
1.3057689301734 1
1.02735936436538 1
1.08609073382957 1
1.16535588757874 1
0.10981825980345 0
1.00027711481696 1
1.13928662300293 1
0.715622045832103 1
1.19397083518906 1
1.18280023487418 1
0.962580507296872 1
0.796935889964631 1
0.750385987569108 1
0.970415703809985 1
0.838257534105615 1
0.520140355709061 1
0.935977274784001 1
0.804822643410812 1
0.391519345940686 0
0.879434869320064 1
1.08140997626238 1
0.910746406209804 1
1.10857996577751 1
1.06845880822498 1
0.728698397729987 1
0.776894726763851 1
0.615552638688022 1
0.686344680026145 1
1.25134267253038 1
1.48822372832426 1
0.784250430193262 1
1.27994030206165 1
0.899066165603943 1
0.971294845395467 1
0.826962234815378 1
0.919310044581854 1
0.711233810306346 1
1.02478484190251 1
1.15704195907539 1
0.792158886766125 1
0.913264457793332 1
1.28729615093556 1
0.795370142673021 1
1.06993121183468 1
0.579327560841744 1
1.05005502349093 1
1.08376882956366 1
0.506113682490245 1
0.860772669117517 1
0.640854166803268 1
0.968545465841505 1
1.2789317844002 1
0.944739074386745 1
1.39526383608086 1
1.00811258650097 1
1.00544982437316 1
1.12624839860974 1
1.31083562798912 1
1.26055877838681 1
0.855036526929618 1
1.13084854518263 1
1.52888102997483 1
0.679596165165803 1
1.45098100923116 1
0.748929407274321 1
0.768097760937929 1
0.558190174309425 1
0.772961652654142 1
0.662491642121423 1
1.00016319151437 1
0.887719556841834 1
1.12721195453916 1
1.14228324312362 1
0.723543496565943 1
0.749462334302667 1
1.16874930930034 1
0.641566332130088 1
1.25242000021552 1
0.875003410783567 1
1.04273971890512 1
1.08107266438062 1
0.633671862063033 1
0.789562949062659 1
0.96759823897627 1
1.25816812180964 1
0.643926682192225 1
0.775453532888553 1
1.23802805664696 1
0.985445692394255 1
0.966039303903324 1
0.848977144171762 1
1.11724968871762 1
1.19654682708108 1
0.701683291995047 1
0.783093366191843 1
0.969098745114514 1
1.08748693758038 1
0.708772143648141 1
1.25669530465414 1
1.11352679555499 1
1.16932937318619 1
1.47943758233638 0
1.009543272247 1
1.05501275304547 1
1.2567616209699 1
0.459707720842188 0
1.12864971323866 1
1.2335309690513 1
0.591597334582854 1
0.932555798094732 1
1.0603988621246 1
0.673526435489284 1
1.09977241240064 1
0.718591113116636 1
1.06547215880507 1
1.02213432136775 1
0.646686450975063 1
1.24282095487787 1
0.91675236100023 1
1.03677979547847 1
0.621399772871544 1
1.65233979125734 0
1.32025165985821 1
0.963020951798346 1
1.09795027470563 1
0.932943067981989 1
1.14602247800999 1
1.20654969919959 1
0.849668277338486 1
1.01245868392901 1
0.756375081075613 1
0.809476194542142 1
1.31428080207782 1
0.963415232936731 1
1.02817292776607 1
0.964650172593491 1
0.541314384625349 1
1.28706637357797 1
0.989434893899057 1
1.35108039937438 1
0.819451672372796 1
1.3604309439892 1
1.13934964359401 1
1.05798350947056 1
0.727926957541445 1
0.842536192736976 1
0.862373052175281 1
1.02171021905533 1
1.10961660649841 1
1.75595199022887 0
1.04712756559504 1
1.0300310985216 1
0.887282186243427 1
0.993884298745989 1
0.681360996068282 1
0.461338580042774 0
0.808508053493565 1
0.655983699679859 1
1.39471855512217 1
0.783843374407956 1
1.20992856728896 1
0.656956966315345 1
1.03752178386033 1
1.2648320553462 1
1.22905698038995 1
0.777726880026968 1
1.20848389597138 1
0.558766613139124 1
0.847512991710652 1
0.97348399251756 1
1.16359112374119 1
0.759856514666296 1
0.778677903248873 1
1.28060417045008 1
0.530833262934757 0
1.04360320978396 1
1.09831220833827 1
0.85862331927388 1
1.07621049881859 1
0.963736111744146 1
0.780637959851479 1
1.42718406234359 1
1.09014829237301 1
0.555372521961699 0
1.36782135724635 1
0.975984706887654 1
0.625249207982315 1
1.2141556348588 1
0.774778221087286 1
1.28206529769172 1
1.08198148405796 1
0.392299506938781 1
0.891793700638716 1
0.835367290451062 1
1.06281475799577 1
0.907085500510707 1
1.16763097540439 1
1.23177610887924 1
1.0775029252669 1
1.18211114862628 1
1.22627220990754 1
0.60468567038284 1
0.807945766081689 1
1.14941914900674 1
1.1824353253917 1
1.2545968977329 1
0.549670316344058 0
0.707186067451671 1
0.288674049446413 0
1.11472066389405 1
1.10269556397313 1
0.415646069730894 0
0.885716893127859 1
1.09238572488174 1
1.08879537774691 1
0.809567891990167 1
1.0336483844593 1
1.00902459323285 1
1.09787902744864 1
0.500156542486285 0
1.17239225935839 1
1.21530539993123 1
0.969040915100421 1
1.08236657209047 1
1.06142970860856 1
0.439284658948519 0
0.899998548160908 1
1.09830636305354 1
0.678956445110362 1
0.830231012298991 1
0.67394415186148 1
0.889377909304761 1
1.02460336300647 1
1.1788304057496 1
0.534347527653351 0
0.954944333715265 1
1.4269550159649 1
1.10998209542423 1
0.875797891956016 1
0.790711411560422 1
0.954739315219771 1
1.27393928754149 1
1.0052573824456 1
0.727539174118289 1
0.753423041600499 1
1.20387903490356 1
0.668645872960841 1
0.657316206600608 1
0.614959095827527 1
1.1541722706771 1
0.813054575467286 1
0.782415452257591 1
0.861478040832494 1
1.23848807183796 1
0.968412889326681 1
0.446269940569631 0
0.806479223640803 1
1.37672648871953 1
0.87862432759966 1
0.852766830690032 1
0.977027735636837 1
1.1920256427854 1
0.879220727452043 1
1.01561392785982 1
1.17412543876968 1
0.836704854926369 1
0.981846195049192 1
0.88289975157638 1
0.677399674552638 1
0.963381567374667 1
1.33092426768921 1
1.06598510605087 1
1.02809099427455 1
0.998885542573572 1
0.977849066835593 1
1.37823823839143 1
0.824712689308747 1
0.555253404426011 1
0.75241685427386 1
0.951802998512219 1
0.779129608656504 1
1.37232634500701 1
0.492644893755072 0
0.625488765542521 1
0.99995024164117 1
1.30967928717996 1
0.782527374033055 1
0.306403621876728 0
1.4138475468034 1
0.548578785136675 1
0.998210471115 1
0.807260132502487 1
0.868517789763155 1
0.663470815014638 1
1.05267044279613 1
0.607977476930182 1
1.07690725389753 1
0.915054195063404 1
0.846554510011367 1
0.963876219939883 1
1.00350619519654 1
1.04526168452692 1
0.752124813944283 1
1.50175319630888 1
1.07257516073574 1
0.905788465186434 1
1.40396540913014 1
0.585300786186367 1
1.01234668197575 1
0.924803340041338 1
0.559137228369344 1
0.846345001520056 1
1.2515846086852 1
0.888033884346507 1
1.1306775341176 1
0.779815419280908 1
0.96388248051337 1
1.18484424820391 1
1.18610602499422 1
0.373751166281935 0
0.814882962608099 1
0.916346788182764 1
1.03951972059279 1
1.01743100750207 1
1.21194392864128 1
0.816603859423833 1
1.05225159284717 1
1.10474459303038 1
0.871997803608993 1
1.18709724497343 1
0.336097897512605 0
1.0432111997253 1
0.457453378271875 1
0.519987842009136 1
1.04242473899699 1
0.935669496502358 1
0.807593696886029 1
0.772384888972863 1
0.612766516051443 1
0.902208383917751 1
1.22406908390542 1
1.3313482157091 1
0.745184037502743 1
0.713044367613769 1
0.886988894787595 1
1.26920362730375 1
1.24049652093735 1
1.0987733059093 1
0.796787708250209 1
0.932032774394331 1
0.591480796215906 1
1.07336719654407 1
1.04319906590197 1
0.963378417808819 1
0.85285883999252 1
1.38550518229354 1
1.25403954339996 1
0.840286904050857 1
1.41748345600969 1
0.40980328418173 0
0.954007683405174 1
1.17879033197559 1
1.08939043534489 1
1.70240959609102 0
1.38561670905239 1
0.953999087794351 1
0.729769885207222 1
0.947853749109131 1
1.09910891646866 1
1.10948281030968 1
0.891219672492727 1
0.698632785442731 1
1.00012269646407 1
1.3290832487996 1
1.23705901628949 1
1.17105896382295 1
0.899797943994487 1
0.283979555754556 0
1.4162794882799 1
0.824845922882919 1
0.763683306660782 1
0.470869255191853 1
1.05859756833036 1
0.943779497507191 1
1.27033910762339 1
1.02173628261954 1
0.0818276585056578 0
1.10928577843236 1
0.98650274374251 1
1.41149760432489 1
1.07171386262992 1
1.01278321658773 1
1.05639818455052 1
0.977168913540424 1
1.01445516653219 1
1.13697120248664 1
0.71971534580748 1
0.774625724664599 1
1.19537347545853 1
0.961053263966522 1
1.13400185082504 1
1.03691332319405 1
0.654862871794006 1
0.807200766030545 1
1.73092483655092 0
0.962546952564982 1
1.20985695669291 1
1.17770074404348 1
0.969640750638525 1
1.3262876437985 1
1.14458851453211 1
1.06432645908369 1
0.426459148642792 0
0.671389885659814 1
0.987382384705123 1
1.24572395797529 1
1.1828170185114 1
0.870940061358277 1
0.696943536241517 1
1.06729950006722 1
1.63281856347944 0
1.32092748824461 1
1.3860452032306 1
1.32855700772957 1
1.20287310929805 1
1.03102404223849 1
0.655042945366233 1
0.441317865918194 1
1.03341536249545 1
0.437008899409857 1
0.401520821455732 0
1.72180647643482 0
1.06169984431565 1
1.11621506733947 1
1.44389146010253 1
0.889586924300833 1
0.90133789111718 1
0.823435285527834 1
0.864078478965257 1
0.80147236429273 1
1.08442976339188 1
0.854033178059723 1
0.769963633986116 1
0.68970316696712 1
0.346545066960469 0
1.00694951332086 1
1.08179263907104 1
1.17362690319543 1
1.06657187235446 1
0.771449060460318 1
0.474224334034056 1
0.562364479046889 1
1.37932436233567 1
0.939082474844503 1
0.89493448931574 1
0.3758125079753 1
1.16805886602958 1
0.644818074539874 1
1.12224507405845 1
0.963078191505828 1
0.978857695854113 1
1.07797429394426 1
0.934516648357881 1
1.0712266381261 1
1.10094769267874 1
1.24504021440936 1
1.23561581780869 1
0.670503449476217 1
0.985581971665099 1
0.769258716939211 1
0.927830464934247 1
1.10720875225306 1
1.07006733449532 1
0.874581613612253 1
1.10136933124831 1
1.21152027651222 1
0.88993862964468 1
0.844090262519337 1
0.695053419848214 1
1.19078287134085 1
0.589156339940705 0
0.700321194880218 1
1.37044691565147 1
0.637957770417946 1
0.885743230122755 1
1.29744852140373 1
1.1774294908873 1
1.04475369076534 1
0.782039779054722 1
0.367419388661364 1
1.17551757250669 1
0.69302458931941 1
0.711870018957784 1
0.750249177735944 1
0.566969357248639 1
1.40897300626956 1
1.38608825835441 1
0.520456295861641 0
0.537575137330532 1
1.08383131229643 1
1.29180572986372 1
1.31840981135072 1
0.929137530770216 1
0.939119869825748 1
0.791030788157927 1
1.30400032215112 1
0.976633074523493 1
0.796706816667731 1
0.493332148913172 0
0.871528644059132 1
1.06395964008801 1
1.0482095289457 1
1.26941860475667 1
0.934584099054873 1
1.02938579647579 1
0.811864003269224 1
1.29083183445807 1
0.883278175300871 1
0.545743069175094 0
0.644366146983955 1
1.19198515835382 1
0.931468753067928 1
0.607290718068658 1
1.18418309591758 1
0.999677816769387 1
1.1636290147827 1
1.07124786346196 1
0.463717536177049 1
1.09270300888024 1
1.00091633498477 1
0.946775861671597 1
0.652731574519998 1
1.07954505889411 1
0.909246092700894 1
0.838732234745845 1
0.816220014331801 1
0.732819756373186 1
1.14039880826623 1
0.612096579726591 1
1.17078689116004 1
1.37747792156771 1
1.474713721722 1
1.53727635214694 0
0.942545264369647 1
0.956126505834914 1
0.995170377432642 1
1.00744137478368 1
0.919281666841159 1
0.716268163959228 1
1.25324507001843 1
1.1276121091733 1
1.15154197673901 1
1.00131106348019 1
1.10018645881889 1
1.14704046124878 1
1.243280746683 1
1.07974874006668 1
0.929859350791472 1
0.789485104450951 1
0.981164821734273 1
1.11840555494613 1
0.672141623977807 1
1.11024411851865 1
0.991284026365201 1
0.954906172988586 1
0.838183369411312 1
1.06309506244792 1
1.40675552250547 1
1.09050484212445 1
1.46374997782489 1
1.27966007442022 1
1.12914650080226 1
1.46992826283274 1
1.19263825210343 1
0.839481832160699 1
1.16589909435048 1
0.986253910617087 1
0.574087779465501 1
0.63621489205206 1
1.49436813510085 1
0.886806916419267 1
0.726953045179738 1
0.18152051855959 0
0.986661206228041 1
0.687197991032244 1
0.780632144506405 1
0.893417633574303 1
1.22417460344988 1
1.22039000074806 1
1.16789375428053 1
1.46197085390678 1
0.849846171135613 1
0.74784309713099 1
0.774116734050937 1
0.526204236622609 0
1.41579742022522 1
1.11195763652532 1
1.26776638547035 1
1.31481913935316 1
0.744489977656929 1
0.565855009965943 1
0.89738666215471 1
1.11473591215909 1
1.25879022694653 1
1.02704838313045 1
1.05689467873678 1
1.36641074989747 1
0.678043981872293 1
0.833250832493224 1
0.720456831239894 1
0.693261497450619 1
0.517970637991808 0
1.08435679181092 1
1.02107191780235 1
0.619561703880838 1
1.16931487082286 1
1.01675906107036 1
0.683053026560539 1
0.771798780620221 1
1.22945489800423 1
1.14016639229083 1
0.793245785829719 1
1.03868510322153 1
0.973764028160935 1
0.894138614306823 1
1.3094958005725 1
1.06345798095693 1
0.806545878326541 1
0.85433267291808 1
0.78809099234796 1
0.740100269125763 1
1.15368721091218 1
1.22930790501222 1
1.13874895168856 1
0.935593722598278 1
1.271899566324 1
1.08506995894885 1
1.19262095147514 1
0.901591046688676 1
1.02494093691229 1
1.089533706995 1
0.850565238921149 1
1.16564001778035 1
0.856831361746914 1
0.796812225986488 1
1.22563820410191 1
0.965383874455027 1
0.83468597050059 1
1.34249322131726 1
1.129436130532 1
0.696231475801862 1
0.793055670149096 1
0.886372518036974 1
1.31241410424677 1
1.03196309564401 1
0.97388886508106 1
0.564226956080986 1
1.34228243776386 1
0.7553664654819 1
0.60575628907277 1
0.870422925262189 1
1.19222059088357 1
1.68066899580487 1
0.870206691909248 1
0.582973685225478 1
1.49827133888478 0
0.668728151784313 1
1.17372821697247 1
0.561111793162629 1
1.01104806544771 1
1.09077669937182 1
0.741631250291445 1
0.909638577103955 1
0.911869889303378 1
0.737040798766688 1
1.08695943407303 1
0.919110486650403 1
1.38794247003577 1
1.07680754194757 1
1.14640313332456 1
1.30398588708482 1
0.841664316989348 1
0.852757346514579 1
0.91502197093178 1
0.808566152155458 1
1.65100277588465 0
0.752645080630605 1
1.37839618267765 1
0.618828117935862 1
1.1069121701398 1
1.17748542101886 1
1.10188318068646 1
0.567807922206568 1
0.694423031036628 1
0.987813395486789 1
1.23300698468476 1
0.819384061212962 1
1.17402906805629 1
1.12143951112445 1
1.13076224739339 1
1.30445136407834 1
0.772045569142245 1
1.08339659187042 1
1.2177504670507 1
0.735681866434883 1
1.13162740535407 1
0.98691034783993 1
0.877682688844554 1
1.19942363752659 1
0.911718193058484 1
0.824728753284177 1
0.84907596023627 1
1.09751822933781 1
0.879404893500106 1
1.24499835234176 1
0.739251280923334 1
1.12779864310804 1
0.883107454154532 1
0.759291398330049 1
0.972982640705967 1
0.439414851871403 0
0.833880787876699 1
1.349117884961 1
0.959571887176739 1
0.66303451864929 1
0.763640474843011 1
1.17589167756705 1
0.45239738692101 1
0.610697229055564 1
0.556191896100811 0
1.23873993239554 1
1.43416158637337 1
1.3519665116223 1
0.877736303482387 1
1.13247102556398 1
0.890290108743732 1
0.831006426145209 1
0.758554505777578 1
1.02837514660781 1
0.721979035867509 1
0.886008917244979 1
0.782142705436794 1
1.32376886789077 1
0.769554291256481 1
1.01626244075557 1
0.96879165878839 1
0.881734710524936 1
0.963762386488167 1
0.623230824864835 1
1.03936372777637 1
0.558899889388963 0
1.06649115712429 1
0.907017748280546 1
0.978135054486174 1
1.25149329059277 1
1.30633486144814 1
0.67216562269294 1
0.977663756752115 1
1.04378976289377 1
0.884692387300851 1
0.836645626092067 1
1.01147955866285 1
0.695748647910604 1
0.788142835578673 1
1.39645655388965 1
1.48000437963692 1
1.45395072041011 1
0.828784394048781 1
0.656043733162213 1
0.53230002896979 1
0.935949662631224 1
0.704871949080734 1
0.962082454151426 1
0.97035999938689 1
1.05533741272315 1
1.36538090711427 1
0.807856026355344 1
1.20704493361512 1
0.865124779224628 1
1.03087569440783 1
0.857334751874373 1
0.896324977036263 1
0.667849495196007 1
1.22240595207522 1
0.700967050983007 1
0.570521407956143 1
0.919850120656716 1
0.812688158175466 1
0.682951969898399 1
0.752507068655947 1
0.609178592948627 1
0.985594419091681 1
0.964714945775706 1
1.08247768117067 1
0.9978333165478 1
0.676698625929403 1
0.43616901696158 1
1.21021033258747 1
1.09844861931226 1
0.922710265093404 1
1.09926124745332 1
1.1046412647036 1
0.800490316021188 1
0.995098126358158 1
0.808694882015224 1
0.740824699788857 1
0.77157480718526 1
1.13236840363723 1
1.0690266928748 1
0.960714862368825 1
0.956418873191624 1
0.819421623177387 1
0.90186346896294 1
1.10330133977867 1
0.893598306291042 1
1.10519248648683 1
0.989766901824023 1
0.297193357345989 0
1.35343182218175 1
1.01686293226672 1
0.871808631030464 1
0.626181616234095 1
1.0129935597671 1
0.671925908622171 1
0.76167554168051 1
1.42902661396774 1
0.827380608538203 1
1.13435830248992 1
1.08234945462629 1
0.887151229355928 1
0.910703129641563 1
0.840608059387127 1
0.655707647469512 1
1.38963200268719 1
1.17502340992399 1
0.919521505150149 1
0.809807926068569 1
0.87759643918954 1
1.08511364457112 1
0.682059595097258 1
0.971189478632146 1
1.62617615910389 0
1.12325100288933 1
1.13233243857685 1
1.04282483818115 1
1.14695814894808 1
0.976997818819424 1
0.846143086604479 1
1.16016702982449 1
0.940350320257102 1
0.68282203933675 1
1.37132864448553 1
0.943414269794045 1
1.05919934815794 1
0.624148829588449 1
0.597810195674827 1
0.584773230576341 0
0.51902848838381 1
0.813632099529233 1
1.22984528364635 1
0.621698881196907 1
0.920138104139005 1
0.853769198500509 1
0.929905432266816 1
0.0241162749046544 0
0.997750603626466 1
0.987034342887631 1
0.989368334243829 1
0.329348718861495 1
1.44762353537946 1
1.47511001144645 0
1.10130102918501 1
0.567528136324974 1
0.566236670977379 1
0.803379968657791 1
1.11933940707501 1
1.29928473638305 1
0.854916953471486 1
1.12622490129096 1
0.936997063730017 1
0.788640928445732 1
0.718612423158825 1
1.06727041810452 1
1.07146552434287 1
0.703568425829059 1
0.962295036743947 1
0.773752085077058 1
1.08762053843105 1
1.35647562702989 1
1.23208470075311 1
0.863084120343656 1
0.911487135532196 1
0.784375374939955 1
1.56077090521255 0
0.794592566442681 1
0.840485340229945 1
0.465078575156003 0
0.717317012809488 1
0.408744330234412 0
0.944540101953077 1
1.07708553734849 1
0.910281593127698 1
0.591482469920339 1
0.966064381765954 1
1.32250694851873 1
0.920041843992778 1
0.683452058013912 1
0.743407891593899 1
0.579527646490417 1
0.8548620297367 1
0.398165455366535 0
0.745888790619884 1
1.32796513729919 1
0.8672132939712 1
0.808619346258423 1
1.08431940073663 1
0.914971770278727 1
0.871377712135027 1
1.28004835459113 1
0.838029191977587 1
1.35617010673806 1
1.06909818801319 1
1.2515060111871 1
0.913360846359481 1
1.04059317606389 1
1.60547238662425 1
0.861393980479976 1
1.13649572624599 1
0.761746325990128 1
0.870658795646698 1
0.55133182995294 1
0.732628328006244 1
0.770364527457054 1
1.16265348141066 1
0.323844469474058 0
0.682789739834093 1
1.16431285862358 1
0.903781938005202 1
1.1041688271564 1
1.3005957518519 1
0.796479683245389 1
1.32897868339854 1
0.356861046479408 1
1.44109043654805 1
0.41600707244309 0
0.764364322885996 1
1.05174147157195 1
0.916960381382955 1
0.708801428189963 1
1.05893587439408 1
0.826032162056685 1
1.24891957416237 1
1.25709680778318 1
0.764995803165635 1
0.776881518507888 1
0.846499003750157 1
1.21064939299428 1
0.869458774008126 1
1.36650917972586 1
1.11806157214023 1
1.03377598122428 1
0.750695293585958 1
0.903820747974376 1
0.993866735465697 1
0.852076991453839 1
0.619123080185624 1
0.79137505140708 1
0.410346968616789 0
0.885326867134474 1
1.22865063098842 1
0.751436868910843 1
1.11173034262756 1
0.827918132097753 1
0.780343665254528 1
0.631349245898928 1
1.0111424509452 1
1.05825844912181 1
1.0318573701304 1
0.968962264068927 1
0.472564518137525 1
0.686270756805587 1
1.14505460330533 1
0.884846312488208 1
0.893124745020285 1
1.00318566051858 1
0.966735287116778 1
0.883964479225187 1
1.20945111847982 1
0.907721923377095 1
0.993632010855891 1
1.14486016094052 1
1.36231382081792 1
0.998129748323608 1
1.35570074268643 1
1.11881947030152 1
1.31727084095785 1
0.79015723149426 1
0.470884102256485 1
1.13336791729569 1
0.584910385819137 1
1.02183621686604 1
0.613456505311354 1
1.16712414301577 1
1.17051725439436 1
1.65059638675724 1
0.870958361528009 1
1.33580805674348 1
0.981199864308833 1
0.646649410500154 1
0.510088758631792 1
0.802482691674499 1
0.553786678194879 0
1.11618142723114 1
1.01082736637003 1
0.932450865953043 1
0.915722495230627 1
1.23812649476759 1
0.796212551658272 1
0.71776488757593 1
1.25125056408153 1
0.594041095917979 1
0.835346490323382 1
1.16391127531622 1
0.525837949264044 1
0.546888221052157 1
0.680740852159827 1
0.838582874497647 1
1.12153617663065 1
0.614711663193543 1
1.03337096361665 1
0.678462532466154 1
0.820216556015967 1
1.4290528998202 1
0.78616977483037 1
0.709451133515028 1
1.11117807681689 1
0.767136511131572 1
0.967533053152534 1
0.881186987771782 1
0.795734045819282 1
0.742057685979854 1
0.988895445892786 1
1.03196446867901 1
0.965745117675805 1
0.908911962303143 1
0.666407791966469 1
1.41718720112028 1
1.03609436145126 1
0.996632998211588 1
0.379767354920921 0
1.35603708766788 1
0.485642371739457 1
0.839326405542181 1
0.876829116533259 1
0.962629311957206 1
1.09557611042679 1
0.782961391473649 1
1.14805259854611 1
0.857231332951662 1
1.06613412965004 1
1.35703951344039 1
0.458646499124447 0
1.15048052753734 1
0.793923469333219 1
1.27547613439016 1
0.866270961230479 1
1.08972543499314 1
0.922916347367603 1
1.20527958113319 1
1.06281752664402 1
0.895763203608595 1
0.692975131208977 1
1.12891074433354 1
1.18106581361193 1
0.711169996217407 1
0.93382262870454 1
0.427709508205938 0
1.09732994802541 1
1.40587012377723 1
1.0659575090177 1
0.317018847254507 0
1.18622057024747 1
1.03333955705608 1
0.851510903077866 1
0.763950308194379 1
0.715401081107575 1
0.54681146291361 0
0.969981427159836 1
1.3529434735254 1
1.24482677289144 1
1.27147146793492 1
0.855323381984067 1
0.637448911720235 1
0.575067478631488 1
0.882836810747834 1
1.15077340069599 1
1.10205123256992 1
0.930894124340185 1
1.1000774049368 1
0.840879008605143 1
0.804181301807738 1
1.30092300491492 1
0.503478289582587 0
0.730860059284726 1
0.708052274238587 1
1.09117499103567 1
0.797700442980868 1
0.566192875285476 1
1.04717773843485 1
0.850969982292014 1
0.900540537008741 1
1.14744733860605 1
0.494557970313172 0
0.576689170587288 1
1.05603387253244 1
0.827201270622823 1
0.820286328565281 1
1.31477103932896 1
0.917349102507916 1
1.22096313291879 1
0.723851295607194 1
0.725270859381952 1
0.613031717189882 1
1.01043676061825 1
0.724159339096132 1
0.819661296575472 1
1.09741655544405 1
0.897300413320448 1
0.403143441447965 1
1.00830365146467 1
1.25766608358518 1
1.30530222274841 1
1.13555988133557 1
0.98999002297217 1
1.22255040286275 1
0.911349190438607 1
1.39703014279312 1
0.652379181437124 1
0.874575258943847 1
0.671486403125644 1
1.30369612800414 1
0.670359362658979 1
0.863447774994632 1
0.402451055069278 0
0.657903982944596 1
1.10692604343032 1
0.596284048950643 1
0.698703176771542 1
0.862445821672871 1
0.672569749751797 1
0.942623443403017 1
1.00011703424533 1
0.898793119524493 1
1.14490318164321 1
0.960533441477087 1
1.20573369747189 1
0.569405718987618 1
0.917197787574284 1
1.17631485598367 1
0.901246014853312 1
0.968951334795019 1
0.631012353242056 1
0.974931655889722 1
1.3936336204332 1
0.876357464158847 1
1.36522574937886 1
0.898230484835686 1
0.93643789591149 1
0.995308898962004 1
0.875588045820333 1
0.683223134790193 1
1.3468538433151 1
0.781034146796492 1
1.39786161782478 1
0.656314509890296 1
0.997885382640835 1
0.93856840846793 1
1.21596430259638 1
1.10973911885422 1
1.31607112357814 1
0.97528661868106 1
0.928737665380136 1
0.876940494688378 1
1.00642366491702 1
0.988211312530046 1
1.32044532462616 1
1.05086520664948 1
0.791647728830551 1
0.744215029630392 1
0.862814374844326 1
1.27428624578122 1
1.23086611481753 1
1.4014194642125 1
1.35578753302863 1
0.889627436355258 1
0.760693903622478 1
0.869476107426236 1
0.747782749844956 1
1.307165145048 1
1.0326005962712 1
0.792795193535844 1
0.992323547648384 1
0.560746016411734 0
1.59641073513452 0
0.880255602562422 1
1.15143023386728 1
0.843225856941931 1
0.796383389904874 1
0.677623811297858 1
0.540220171398064 1
0.794373020938079 1
0.6204457056608 1
0.962375652904114 1
0.73257311988222 1
1.07191539264237 1
0.916223342145762 1
1.10713949396356 1
0.674052739088702 1
1.15658739396355 1
0.782061532812158 1
0.508681650024345 1
0.695790788594827 1
0.892997434284658 1
1.00628914432907 1
1.01798964598883 1
0.68482872559634 1
0.851820435972993 1
0.769161694131489 1
1.1982585075444 1
1.47389874402694 1
1.05194803101782 1
0.760027979883748 1
1.14945692582359 1
1.35617114454099 1
1.39979539484785 1
1.40210774327258 1
1.09148093255853 1
1.1551966800444 1
0.71558891446616 1
0.899340379081501 1
0.552886409030724 1
0.995197444437931 1
1.1237224731317 1
0.807671158790646 1
0.900787881229564 1
1.04157809815679 1
1.16951016457724 1
0.898774998214607 1
1.36974242075149 1
0.826538013841289 1
0.918686257140073 1
0.292562857845653 0
0.730142302823792 1
0.683563651327555 1
1.33159945151531 1
1.0971450937395 1
1.15203770784437 1
0.902642674979618 1
1.24795359448373 1
0.597345014531901 1
0.538680128960376 1
0.55865551792234 1
1.10385528362368 1
1.5646020220476 1
1.10845554855325 1
1.15752955325191 1
0.781901863190253 1
0.86261572862182 1
1.38804627812445 1
1.01327701819886 1
1.1144020182516 1
0.958112315369833 1
1.0013042015855 1
0.531136259350235 0
0.780856303238345 1
1.04771268354254 1
1.0213006354316 1
0.767797854615825 1
1.22888141963834 1
0.809134129994267 1
0.727080639249001 1
0.958897878240206 1
0.99888288795174 1
1.10984158941556 1
0.700610151336906 1
0.95782485096386 1
0.640123456723226 1
1.03123052660102 1
1.19057632329895 1
0.950268273884536 1
0.585526552236977 1
0.833279213682698 1
1.23246978645196 1
1.59673928373556 1
1.21210772458825 1
0.529581383694557 1
1.17489987516846 1
1.13630726075209 1
0.723367925949184 1
0.372630458329618 0
0.745654731656804 1
0.96721203301985 1
0.72672068258691 1
1.01391714478688 1
1.19793749361412 1
1.20457312594094 1
1.07811263002317 1
1.05269983979116 1
1.31600430860034 1
0.889214994017936 1
0.964178066536987 1
1.14241544661557 1
0.748930947678363 1
1.08006920487493 1
0.681415320517839 1
1.14825563062126 1
1.05529239258867 1
0.645647327566079 1
0.887330162793836 1
0.923703350631334 1
1.22915100539934 1
1.20828609566231 1
0.580989100744235 1
0.842134213691072 1
1.32189958903327 1
1.20244202602975 1
0.811360660473103 1
0.970085291926749 1
0.674866241201043 1
1.06905570540098 1
0.986126650575827 1
1.03342367343808 1
1.11010689471048 1
0.840223312880633 1
1.36342568604614 1
0.673756593268227 1
0.740652957021669 1
0.871607458130108 1
1.28378748222821 1
1.61841747276221 0
0.928590021346527 1
1.05622688799684 1
1.10207584882266 1
1.43635677633898 1
0.775258645298228 1
0.878015415700982 1
0.408064382197504 0
0.896202292645077 1
1.36190329051532 1
0.75856256911289 1
1.42703956064586 1
1.22615817356836 1
1.58745886444801 0
0.817933937328701 1
1.16692833164453 1
0.977130105907318 1
1.16591660880988 1
0.534174677774083 1
0.803613292315851 1
0.887627381691572 1
0.374195289865672 0
1.60833088803819 0
0.846047213357037 1
0.521508857457073 1
0.794057274864209 1
0.977944993362686 1
1.32726837887996 1
0.729147282671093 1
1.31599252108061 1
1.0779501947003 1
1.25623572756615 1
1.42454835246934 1
1.04598567361178 1
0.590380604827757 1
1.72272698850037 0
1.12466488101509 1
0.60219253021716 1
0.942200257026316 1
0.79196096592405 1
1.07813983856428 1
0.814185875322836 1
0.431464912511039 1
1.00822150639358 1
0.946047031936979 1
1.33352013418535 1
1.14323853876664 1
0.972359728290234 1
1.12973581827481 1
1.08758880392007 1
1.0356960346196 1
0.933295591373308 1
1.02067888456715 1
1.31268451796865 1
0.693561589697128 1
1.04676321616595 1
1.30155832229247 1
0.887396118621943 1
1.0792036429692 1
0.831052864965412 1
1.22755562157823 1
1.3503371106685 1
1.32500628027982 1
0.642643760393844 1
0.979057747527948 1
0.99373239629582 1
1.17343459989251 1
1.00306533814594 1
0.891845716994471 1
1.28063871432623 1
0.828164517266133 1
0.604465878164436 1
1.07782933928374 1
1.3292847676607 1
0.989016982260934 1
0.855603659081321 1
1.059703696201 1
0.660601647544533 1
0.585168161119405 1
0.963856975607145 1
1.03538682713064 1
0.826211947132387 1
0.84505588771276 1
0.715917493311828 1
0.990879888572755 1
1.07151843230304 1
0.877062979180893 1
0.684428247314309 1
0.703061992706692 1
0.644497629002962 1
1.17079381079722 1
0.834750018548606 1
0.974146204946881 1
1.15567472671243 1
0.962488885342551 1
1.08959874140401 1
0.910582687166326 1
0.663803364065233 1
0.934839913650906 1
0.682024743280201 1
1.07067299784658 1
1.12453337128191 1
0.955172152670197 1
0.695017252670332 1
0.575472512223329 1
0.381835092788061 1
1.27358978911032 1
0.947770222116484 1
1.03073824793394 1
0.922605533708319 1
0.649063845169915 1
1.1325875019926 1
1.17750681596763 1
1.25891887102319 1
1.03241156777506 1
1.06381168360425 1
0.828237290402646 1
1.10143012169675 1
0.8062147628152 1
0.944340480021982 1
0.279275602584191 0
0.685333580338402 1
0.812150797592651 1
1.59676091057772 0
0.626769262757786 1
0.689076392288077 1
0.741586510279366 1
1.06243190094077 1
1.49478984698558 1
1.37077018216328 1
0.834664380667658 1
1.45964387104873 1
1.55090563552193 1
0.635126123911993 1
1.13891239558508 1
0.830036705658366 1
1.07805236210961 1
0.616681095854333 1
0.507792838553241 0
0.879743344859197 1
0.663572496621994 1
0.864767262499842 1
0.912340329463414 1
0.978758203262981 1
1.31506343188536 1
0.96322029533204 1
0.714085167277279 1
0.996819303996034 1
0.617109769929865 1
1.29665889935323 1
0.575300678255604 1
1.58883270379729 1
0.799138971930764 1
1.13994409505016 1
1.1189999699228 1
0.86368536447284 1
1.1098523229846 1
0.779190758118164 1
0.864954693063324 1
0.551652299943675 0
0.586581430158166 1
0.711696536594963 1
0.317769634970061 0
0.723100204029951 1
0.809452829804767 1
1.0741615162909 1
1.51486440896092 1
1.07769202037239 1
0.380676200946007 0
1.48745988397331 1
1.00946028026528 1
0.947822866073803 1
0.970866993473859 1
1.20424666135114 1
0.695317601454 1
0.969546786166421 1
1.09055321224377 1
1.29058011542889 1
1.09207494781231 1
0.78730904448234 1
1.00533990976091 1
1.00102099235582 1
1.02013201376129 1
1.52967805805333 1
1.24456495673116 1
0.383018778682005 0
0.671515798020039 1
0.831559354399504 1
0.66421024609023 1
1.03982882148926 1
0.922845859808926 1
0.930640434883333 1
0.748201937616549 1
1.07407350633665 1
1.09748771266029 1
1.24038646667824 1
0.788123096712131 1
1.08208886043532 1
0.996037859533169 1
1.53581273413884 1
0.845403223077224 1
0.624319183304738 1
0.767513021095698 1
0.813447953732912 1
0.695578551984624 1
1.19421766121665 1
0.850159469440704 1
1.37653820591571 1
0.506937878682797 0
0.571859447061277 1
1.31062190103241 1
0.766248322457191 1
1.33476637890007 1
1.06933489230561 1
0.786368800401522 1
0.90077072411127 1
0.599222213562296 1
0.901223353328454 1
0.746903335708795 1
0.930363105230154 1
1.27542927459019 1
1.11398001318198 1
1.04388722333378 1
0.887373867217755 1
0.684542914248606 1
0.634267108942971 1
0.815798782082582 1
1.28333962559783 1
1.05876422021403 1
0.798278109435044 1
0.688831218436045 1
0.676692140729885 1
0.685741571942192 1
1.35620179110324 1
1.11595535432613 1
0.91537309442226 1
1.40391788882589 1
1.35799668310166 1
0.571787658683748 1
1.10773543769335 1
0.863231011118294 1
0.957066706675212 1
0.963035649378644 1
1.04404073899563 1
0.541183615173445 0
1.42886784688174 1
0.647263655417969 1
1.1165971922938 1
1.15571266049216 1
1.00568392001388 1
0.500439923486959 0
0.955878994970437 1
1.06875344821039 1
1.24222433061068 1
1.20723311962812 1
0.767383054252841 1
0.909531678655138 1
1.1571066187021 1
0.779852158803006 1
1.04490765311592 1
1.11778401619482 1
0.999898759044784 1
0.65917636134998 1
1.03405250445945 1
1.33733702815673 1
1.08240326514474 1
1.16252735664275 1
1.0962833352537 1
1.07916446128664 1
0.771271529638736 1
1.13047174045939 1
1.42945352141029 1
0.957975787717065 1
0.86294380584494 1
1.08428343579723 1
0.95546496490445 1
0.73787852821922 1
0.649911155672427 1
0.569871021725849 1
1.17422425542765 1
0.686275895373442 1
0.97480722100019 1
0.62203865820852 1
1.35085099701421 1
0.928970458289026 1
0.909893716840748 1
0.745317513146903 1
1.1738209698271 1
0.700064216632719 1
0.938061156891449 1
0.934069289317019 1
1.24933617795757 1
1.37410718097901 1
0.63671626786704 1
1.11275234016826 1
1.35537393911674 1
0.461352807592024 0
0.691846634380128 1
1.305236639103 1
0.905497085952338 1
0.719826179357477 1
0.905601705074714 1
0.835148659828637 1
0.755957315863212 1
0.684429799236806 1
1.12123687790935 1
0.723187723162775 1
0.905983625243328 1
1.07734566413211 1
0.683901318970819 1
0.973755566977513 1
1.06934560124749 1
0.831576936586303 1
0.897912056146666 1
0.770267604644278 1
1.27341404179096 1
1.35280682306329 1
0.817241610762656 1
0.762899568312829 1
1.03430300802984 1
0.822891911716349 1
0.735665801938335 1
0.791236548471111 1
0.939105162329757 1
1.28744261944366 1
1.6594360902334 0
1.58035774370219 0
0.609667677711253 1
1.15669409492268 1
1.08093923754113 1
0.980694587847262 1
0.925861750759035 1
0.767654773464862 1
0.290217998758191 1
1.12090187789624 1
1.09039299812313 1
0.738286940333405 1
0.489956768635635 1
0.947078725536371 1
0.553317425775288 1
0.917780734491147 1
0.854725348737034 1
0.63319338893456 1
0.465400561558302 1
0.821914637512626 1
1.07656378598713 1
0.984394899343162 1
0.662636070949306 1
1.03668162537143 1
0.552099933697849 1
1.06458253536121 1
0.933658754091973 1
0.943536680242687 1
1.3307331017643 1
1.13612091948769 1
1.11733964172896 1
1.01325698264304 1
0.978419879970739 1
0.557287516763544 1
1.64819336470227 1
0.901794165450982 1
1.05981995168203 1
0.87383293669461 1
0.896009806224481 1
0.71875298926383 1
1.1627988287909 1
1.49781516074036 0
1.17981647003601 1
0.909493308517873 1
0.650452732183443 1
1.05850097499943 1
0.988029179363453 1
0.951879602412199 1
0.865652265578563 1
1.44245149293714 1
0.861562693780848 1
1.05080045881631 1
1.65275201889488 0
1.45599803604979 1
0.650044656379517 1
1.91140572293241 0
1.19999703757098 1
1.24322969365443 1
0.615181354822791 1
1.05428922499377 1
0.833534286930506 1
0.765712373434256 1
0.935729377452087 1
1.15197779604906 1
1.21041971330431 1
1.22981214000009 1
1.64395021005275 0
0.881053040832198 1
0.563264001198359 1
1.28936132463474 1
0.776108554464568 1
0.797618861878681 1
0.913732066428123 1
0.711810940583379 1
1.22736941628133 1
0.732660972066692 1
1.33184664263744 1
0.678766409785287 1
0.706015050576142 1
0.832437652180282 1
1.249644514169 1
0.876528590908713 1
0.59594712460796 1
0.968158460153527 1
0.814088499228282 1
1.18756794826965 1
1.00890960008142 1
0.880139697052419 1
0.704208747506096 1
1.12840262528887 1
0.600736556802136 1
1.19610401834026 1
0.999096052406231 1
1.00293450042053 1
1.21353239172122 1
1.01594488428051 1
0.957791381794152 1
1.08205335693097 1
0.776299550808613 1
1.6466502585341 0
0.93511199412657 1
0.92443588884793 1
0.67610223254279 1
1.11434147128211 1
1.18183117475993 1
1.10240191328885 1
0.536442865854805 1
1.01041575017117 1
0.746599941884841 1
1.03823788192924 1
0.969935046799856 1
1.36222933178131 1
0.597731259229549 1
0.679058491531119 1
0.996006870504051 1
0.935637651393882 1
1.1779751485503 1
0.850053011083106 1
0.948284352145905 1
0.581550133505686 1
1.07686262452186 1
1.16677759061992 1
1.10265080496597 1
0.484185809172497 1
0.888631832160069 1
0.662634579390463 1
0.860783057361879 1
0.613991677925699 1
1.07625168099999 1
0.915929354138177 1
0.952056441601157 1
1.01492992578757 1
0.745872958619406 1
0.831386069418759 1
0.676410551760706 1
0.995199512406069 1
1.09598729280426 1
1.13340043657378 1
0.801485205147636 1
1.0502775263716 1
0.859683616689704 1
1.4646188785623 1
0.540230777001571 1
0.705414920942796 1
0.962000584919389 1
1.07690875691731 1
0.698997790569849 1
0.97412417361583 1
0.524753937862111 1
0.883401760048143 1
0.835489640407486 1
0.646781374579686 1
0.812121520668421 1
1.02125468744202 1
1.22122371607412 1
1.43463851842194 1
0.642518690451912 1
1.43498410679004 1
1.25551791902786 1
0.737526813230313 1
1.02584756135177 1
0.997125154800835 1
1.19117488096826 1
0.974053137896564 1
1.05143802300398 1
0.611399822292042 1
1.00183295709186 1
1.57400053150785 0
0.820804529015853 1
0.866057652920945 1
0.941993847126664 1
1.18501764082881 1
0.390682762997659 0
0.704135036167541 1
0.661589750054902 1
0.807885663655957 1
0.729331948435564 1
1.27346278976428 1
1.25814582671802 1
1.13792407005734 1
0.607538514515575 1
1.16294883863204 1
1.16479194797812 1
1.13773656163514 1
1.06221770599517 1
1.34914983302777 1
0.853044063276834 1
1.01936222796869 1
1.34659329658015 1
1.03919468932814 1
0.910010644940483 1
0.892244118961895 1
1.34516630538948 1
0.748311665484501 1
0.487290553422477 1
0.764796348428166 1
0.844123249373391 1
0.741082739735977 1
1.17884791630633 1
1.25594933769563 1
0.919875524392153 1
1.07934565293542 1
0.823051358409783 1
0.850107381478641 1
0.996989778811711 1
1.09227014527372 1
0.872510499102155 1
1.23493676161692 1
0.928528769952792 1
0.728807424922034 1
0.830370481967874 1
1.08229992294024 1
0.941792685251793 1
0.938842998689855 1
0.844231210325966 1
0.985999275273135 1
0.29987199677324 0
1.29107932211511 1
0.886271617929498 1
0.854649630438664 1
1.05490843023573 1
1.16739383526964 1
0.944324796765001 1
1.00323149397452 1
0.751677015296534 1
0.796051599709164 1
0.84732995842808 1
0.733647534018403 1
0.737905995494567 1
0.930066407339344 1
1.27050879611818 1
1.06516422740482 1
0.931494293285082 1
1.00229728477585 1
1.23714566336024 1
0.827026707746395 1
1.34083603579584 1
1.07404106018556 1
1.18729841950763 1
0.988507185539752 1
1.20616562232973 1
1.09218411472422 1
0.642621697670876 1
1.21384952180456 1
0.417771880656735 0
0.759828695231997 1
1.40619415882487 1
1.00190768592536 1
0.604786764436766 1
0.509341377987368 1
0.872378982064373 1
1.10993540378863 1
0.329232409785554 0
0.826703659516891 1
0.980986293560721 1
1.07598949386772 1
0.425697881636055 0
0.88132371855322 1
0.739126115142534 1
0.987725216671779 1
0.858407663784673 1
1.1083874591668 1
0.844410348497401 1
1.4850937183675 1
0.912318169983327 1
1.47246505007173 1
1.47982326627014 0
1.04125805024629 1
0.857459013075746 1
0.766294549043365 1
0.833459750596308 1
0.792138927135411 1
1.30936339207008 1
0.879969212280652 1
1.23107269140593 1
1.39286881376851 1
1.14769476129933 1
0.754551385785767 1
0.729390594650843 1
0.807869784265414 1
0.470475737286925 0
0.897030554764275 1
0.860321258293332 1
0.819415644688313 1
0.866733840005663 1
0.877177031588975 1
0.989103272852085 1
1.13431847469026 1
0.455393418528322 1
1.16459550350618 1
1.19668315333736 1
0.366714623131285 1
0.639128497934864 1
0.96697391202327 1
0.806009396965901 1
0.420365019660875 0
1.01037892976311 1
0.831464888066005 1
0.739199311276011 1
0.498295266246564 1
0.759275069121555 1
0.772061304054253 1
1.12412948372311 1
1.2967025612621 1
1.0272561263863 1
0.431308056459389 1
1.00191870087998 1
1.61131938404135 0
0.808922905634988 1
0.609041827780956 1
0.435728800789482 1
0.773124213001816 1
0.940906525263016 1
1.05651624179593 1
0.127777629522001 0
0.886420888756715 1
0.665345851112576 1
1.53370334171351 1
0.714224668270638 1
0.781438259312268 1
0.773241836198791 1
0.998671773609524 1
0.729003138548299 1
1.20659652351645 1
1.24549499000813 1
0.985904997988946 1
1.06267738581122 1
0.653788885376348 1
0.74024229974856 1
0.821000194758881 1
0.884545918290356 1
0.90445249522322 1
0.945790886410147 1
1.01844304503319 1
0.919263557456563 1
1.18750371936427 1
0.79228861627345 1
1.06101527048686 1
1.42946290246013 1
0.649475760535635 1
0.988648744201748 1
1.30460177525687 1
0.831334798520562 1
0.720718938485685 1
1.03890062158202 1
1.26241431648769 1
0.955346769980751 1
1.11551940811477 1
1.20822714230776 1
1.62773824065298 0
1.1954528865022 1
0.903130118261127 1
1.18669978303694 1
0.903874226630105 1
0.772636908040715 1
1.06752420374488 1
1.02980015639701 1
0.97735997630409 1
0.932584936158199 1
0.894142828379688 1
1.10456269758063 1
0.978092976363421 1
0.870595822288426 1
1.18062101863764 1
0.938688699343312 1
1.27512926973755 1
1.05893761858465 1
1.28420732929637 1
1.2487841077142 1
0.873741347752792 1
0.804487353019049 1
1.60687791875899 1
1.28406249403249 1
0.793497260375565 1
0.883780591323042 1
0.738841904797404 1
1.31541672219219 1
1.35522241145036 1
1.50723130800248 0
1.11932645288286 1
1.09090689260326 1
0.807845868616777 1
0.869106300544864 1
0.758214300551933 1
0.721421377223709 1
0.806840577666214 1
1.27633780380994 1
1.05494287299421 1
0.737535463019634 1
0.859014321936936 1
0.701414544637476 1
0.890152702956289 1
0.917689029558167 1
1.27382987587161 1
1.30016662595351 1
1.16342065641278 1
1.02487320212665 1
0.836330831303726 1
0.786577120086079 1
0.655803574130146 1
0.813944408240401 1
1.07481487480799 1
0.97573578979196 1
1.03873105591797 1
1.04547033677534 1
0.66690895422012 1
0.92854343223082 1
1.17107884436505 1
0.948440190289717 1
0.996874098777409 1
1.1475955787049 1
0.788893812051183 1
0.705230120193529 1
1.45398545201823 1
1.37340667515785 1
0.692916625397895 1
1.01258815472392 1
1.06179209538511 1
1.20508229186534 1
0.645517171157752 1
0.593934821476629 1
0.843601255682043 1
1.22566318068126 1
0.98689331805449 1
0.679782968234428 1
0.652034473957308 1
1.19125599610412 1
1.2876541957299 1
0.927567969443958 1
0.533935677518512 1
0.673447142888929 1
1.10279711290035 1
0.813497431195367 1
0.973564744868777 1
1.14794111873403 1
1.01675441889382 1
1.13151636575223 1
1.05013436126573 1
1.66989529168569 0
0.412783101582111 1
0.775088312095578 1
0.998987223985552 1
1.01883275362831 1
1.08852311323094 1
1.0092526811337 1
1.08665757214552 1
1.02350700802079 1
0.78518885731574 1
1.35702625634452 1
0.585136614814349 1
0.973539757855548 1
1.24209201891951 1
0.373491463438135 0
0.743087671024451 1
1.25019102342838 1
1.3251191939059 1
1.11894805952948 1
0.670821356621752 1
1.03777295418246 1
0.863122678033731 1
1.92633930868678 0
1.24411916417071 1
1.04200906931278 1
1.03452347591069 1
0.660239718558953 1
0.455920659282899 0
0.929423206170028 1
0.849183048892466 1
0.941585317974724 1
1.30091945993083 1
0.690312666896201 1
0.687779261653921 1
1.14860041829412 1
1.12262475835531 1
1.04928500144165 1
1.2589956487074 1
0.917927614077794 1
0.661862328338132 1
1.07169381091195 1
1.4260114874021 1
0.764140502168137 1
1.03726527245308 1
0.913764591914279 1
0.863533212792907 1
0.453871341228764 1
0.819242493672135 1
0.726659063047689 1
0.821779432479383 1
1.11334172995643 1
1.02104085093626 1
1.21800169172067 1
0.622745057135526 1
1.2462486507413 1
0.725347827782974 1
0.88555552186692 1
0.612741945117006 1
0.587180090298131 1
1.12119551693498 1
0.37603532658779 1
0.931276997119499 1
1.44924194097048 1
1.04096687013738 1
0.859049529848433 1
1.11573510977116 1
1.19243153838813 1
0.883005070929949 1
0.239722917976026 0
1.01714009091453 1
0.906611523853806 1
1.25989537632652 1
1.19823538133448 1
1.08824436476889 1
0.600102409218055 1
1.01249136898514 1
0.979329302979795 1
1.05799198705118 1
1.1308558655202 1
0.894583146162896 1
0.554476580259272 0
1.01256153567646 1
0.654731389630004 1
0.872329720211119 1
1.00543762120453 1
0.668294821331776 1
1.01119841319677 1
0.877691290680678 1
0.381847635775403 0
0.546192446543527 1
0.631122342687809 1
1.10795605865646 1
1.00701191984973 1
1.19217820409339 1
0.78408092110563 1
0.939018049917693 1
0.832078630048685 1
1.2748677147659 1
1.10495077139189 1
0.859146024569254 1
1.25672163578313 1
0.854758472350888 1
1.03822745129652 1
0.838123354553322 1
1.11298242089402 1
0.843989557405369 1
0.83152008052837 1
1.23178644703623 1
0.823650156123684 1
0.803940339400437 1
0.904920370776556 1
0.609838035276808 1
0.838527599589961 1
1.13712533285 1
0.919334819738709 1
1.00623041113659 1
1.28723370536741 1
0.923232907666303 1
0.836907976529543 1
0.950514092288221 1
1.2234836919881 1
0.851640420740679 1
1.23526358026289 1
1.37555465967552 1
0.863499817736973 1
1.00097704091329 1
0.975849091413903 1
0.800085108717715 1
0.545473335788541 1
1.67850112744226 1
0.779924049967952 1
0.677086490300954 1
1.16878300177456 1
0.817924736892987 1
0.824079998349897 1
1.00290179312003 1
1.04021238447496 1
0.824784335217408 1
1.05579065168414 1
1.16850186479356 1
0.679830909372051 1
1.25316044773427 1
0.476439826739413 0
1.23827816345202 1
1.17457100250188 1
0.972567446853197 1
0.905430611064294 1
1.4239421753093 1
0.946677841950296 1
1.1312721567241 1
0.597469342549847 1
0.879390378435138 1
0.743818527740786 1
0.629008522301205 1
0.827629933904647 1
0.819585349310016 1
0.976457407500772 1
1.05999331915008 1
0.946250896948814 1
0.944543266516303 1
0.861802106593872 1
1.17058363121666 1
0.837201700419883 1
0.974351403325843 1
1.09011633606198 1
0.72274637736659 1
0.551198525885878 1
0.694702848858266 1
0.870513316699567 1
0.665063297227031 1
0.809747361621654 1
0.525582271488225 1
1.09657690129859 1
1.1137960621688 1
1.32556776213628 1
1.2716736434425 1
1.04927308145625 1
1.04276570146445 1
1.10407491986064 1
0.763522950156353 1
0.728377297610031 1
1.38145750589973 1
1.35457818901837 1
0.782157854423839 1
1.00611766419829 1
0.692638701942383 1
1.10172218201049 1
1.40548127335147 1
1.00927578180801 1
0.892786059390514 1
1.0157408629533 1
1.11105186523332 1
0.649245745315322 1
1.24904958275626 1
1.23771374262055 1
0.594957292287926 1
0.797000084200124 1
0.349872827031552 1
0.727038798026662 1
1.03566148116095 1
0.660957808246956 1
1.09737495598974 1
1.18598544422429 1
0.857766684956587 1
0.921815665401984 1
1.29567324735363 1
1.1247666172304 1
0.883413648264165 1
1.2331418799576 1
1.24103061385149 1
0.857898769647269 1
0.80062577554063 1
0.66685262096714 1
1.1222017706487 1
1.19906356265291 1
0.589650244882419 1
0.804015618002947 1
0.801195009768711 1
0.945166751635182 1
1.12477342767731 1
1.47756415718007 1
0.589142390492293 1
1.27152638034115 1
0.579745463626781 1
1.25647656358157 1
1.06849881206943 1
1.09160484687859 1
1.19416454782322 1
1.47574513055266 1
1.2238030253446 1
0.957341832231366 1
1.28278653651395 1
0.74524958919547 1
0.838291364936987 1
0.90864914754279 1
0.652307863011118 1
1.20074613859937 1
0.543947536686462 1
0.785000376495298 1
1.0702017163719 1
0.457938198714187 0
0.933736642253441 1
1.28371443931788 1
1.06804159040927 1
0.848091297412789 1
1.48476560130339 1
0.980103619930264 1
0.936935383420053 1
1.15279287393967 1
0.992774380203049 1
1.27128998694762 1
0.901501313543153 1
1.03746102832177 1
1.15921079195598 1
1.06390878893916 1
0.748726361618811 1
0.684543132059381 1
0.960413128070921 1
0.884279955450283 1
1.02237726211239 1
0.847055027850506 1
0.439545396485171 0
1.41343310630877 1
0.87326134762025 1
1.05714556027346 1
0.613092610463819 1
0.709221599836419 1
0.982921735401327 1
1.12305331031617 1
1.17290911081246 1
1.15538118601516 1
0.885396737881201 1
1.23828694434328 1
1.03634647693077 1
1.2640735180455 1
1.26621011374199 1
1.10856824750664 1
0.995808522535978 1
0.988732816559801 1
1.17325196844977 1
0.632382012974104 1
0.772071235594653 1
0.869602224128865 1
1.06037717791186 1
1.08493202158457 1
1.0003761800407 1
0.668903476087076 1
1.24094255064452 1
0.565501994592934 1
0.743296446246823 1
0.851226477074846 1
0.343569415657394 0
0.679781442134161 1
0.987827222425543 1
1.32189251817234 1
0.864153515901849 1
0.948879161771127 1
1.44831739107135 1
1.00807673504979 1
1.45642136832956 1
1.40912447964109 1
0.600804263833948 1
1.12770971084489 1
0.918195218715248 1
1.02673477383197 1
1.14799494402807 1
0.79611876682848 1
0.809080103705324 1
1.46511656025031 1
1.04021883933504 1
0.897121988776507 1
1.07701514895281 1
1.075266779802 1
0.531051732657346 0
1.12229754705428 1
0.701354893755743 1
0.639879960377877 1
0.694721447745563 1
1.31442068393901 1
0.917544646966427 1
0.68400159171325 1
0.761585418778487 1
1.08302716063791 1
0.569034765919788 1
0.639361630024077 1
0.641467440686537 1
0.851088691288143 1
0.977161396998257 1
0.656416094323767 1
0.872468926583583 1
1.39812699694849 1
0.344568942101734 0
0.553169227832161 1
1.09094836891591 1
1.03456273393837 1
1.03400770591245 1
0.772205877728051 1
1.26535288799624 1
0.750527017939176 1
1.33279928991468 1
1.44591295194877 1
0.953040586237771 1
1.00062033144911 1
0.515009543463105 1
0.961561653765119 1
1.03125203087039 1
1.01292852592705 1
0.890629651673994 1
0.823873090378192 1
0.996978187049489 1
0.6912113786333 1
0.825237868228565 1
0.968622241228323 1
1.21278938758208 1
0.831752195021515 1
1.55272548809056 1
1.05705320125127 1
1.11411085276071 1
0.356750787313792 0
1.04456840257041 1
0.822286245299485 1
1.45605306824329 1
1.396953849858 1
0.708688304380191 1
1.1664354938878 1
0.554932134877042 1
0.914746079348292 1
0.862484591221896 1
1.45684947199624 1
1.07427423789904 1
1.1256438849776 1
0.954791777128112 1
1.00915635495371 1
0.75094423217038 1
0.860468650837818 1
0.602491866464649 1
0.689626988072484 1
0.82511053372064 1
1.18301424248716 1
1.10189762467878 1
1.21742959472179 1
0.606157373403091 1
0.716212657518536 1
0.842741872065411 1
0.596103735084961 1
0.719880671968712 1
0.526310104829885 0
1.19663617119102 1
1.4257587894088 1
1.12782375597893 1
1.15616040476494 1
1.41001904204566 1
1.1850517997963 1
0.452160229499183 1
0.939501541957463 1
0.997880735808796 1
1.38153261292899 1
1.17328165814448 1
1.26050625156066 1
1.13689569251297 1
1.20302595628825 1
1.14484661120756 1
1.15684201816029 1
0.594648421887736 1
0.765656190438673 1
0.941085611898532 1
0.77617800269527 1
1.33540177699719 1
0.793609534069646 1
1.2670530750081 1
1.40994077861349 1
1.38901314727067 1
0.872503071180368 1
1.00580228061534 1
0.924753080694764 1
0.814392377057236 1
0.765198824436075 1
0.877928524897864 1
1.34052119900097 1
0.643479042458801 1
0.800893467014967 1
0.589791059022628 1
1.13197635728314 1
0.957245255742616 1
1.20359025595392 1
0.764433580635566 1
1.1087464401942 1
0.73309593871593 1
0.956460288967554 1
1.66376695662042 1
0.995876151663399 1
1.48248032094594 1
0.808102524865359 1
1.02347946269698 1
1.02789869375303 1
1.10779388501361 1
1.15616863169647 1
0.862769783135166 1
1.08730607745387 1
0.969446075052368 1
1.08534297865823 1
0.826431135718264 1
0.779940690771909 1
0.843253071952219 1
1.19043457635324 1
1.31319267220819 1
1.50555220517462 1
1.05137171649605 1
0.700041650205908 1
0.766724069460446 1
0.698660184565119 1
1.11301070148317 1
1.48971185694121 1
0.385851594008476 0
0.632492480464376 1
0.919321438196456 1
1.30941807518097 1
0.0730730380516797 0
1.14652227565126 1
0.972766003934104 1
0.91238226901437 1
0.457706315137841 0
0.887198747794682 1
0.857480911522445 1
0.951831628993309 1
0.346178408261289 0
1.28010252519806 1
0.426183842720192 1
1.02891425214554 1
0.974166790590429 1
0.524540148083826 1
0.550334474462325 1
0.801733745903448 1
1.26578113484137 1
1.16130560773068 1
0.511583425738986 0
1.29819551200648 1
1.19745438207109 1
0.769829969708942 1
1.19651716140559 1
0.980707182589703 1
0.542011985295621 1
0.898302451876696 1
1.0840715444678 1
0.627839820347069 1
1.20781378870164 1
1.13524363922741 1
1.06521477020188 1
1.09528073762337 1
1.02181817529604 1
1.36776113200759 1
0.593186324191348 1
0.608079345412973 1
0.818901972484189 1
0.819739565844717 1
1.67606401063015 0
1.19140775302828 1
1.51680576624057 0
1.10396293234581 1
1.17355430875208 1
0.716680223011674 1
0.814091084669953 1
1.19577439138485 1
0.305472573982454 0
0.380498129259109 1
1.06825975640215 1
1.41347439050997 1
1.07245034845438 1
0.566234550060816 1
1.19518699917779 1
0.807230405165372 1
0.904752504256911 1
0.463854388633965 1
1.31842785767718 1
1.01141633629584 1
0.970670301994319 1
1.21864700627917 1
0.314252336369977 0
1.03901034353444 1
1.14567060834155 1
1.10774093140838 1
1.49717792745378 1
0.828044626375827 1
0.900974968800128 1
0.526907367457927 1
1.32138965375115 1
0.799409534248856 1
0.699516181256338 1
0.625035383404811 1
1.19615452674578 1
0.875867306594741 1
0.739457610025271 1
0.869062325809233 1
1.04930051130158 1
1.04686327503172 1
1.29067246223065 1
1.26824594994548 1
1.04578803794441 1
0.79777503245837 1
0.771677625765406 1
1.77840637809843 0
1.0936189398354 1
0.913289844785975 1
0.684640420126299 1
1.11741983123461 1
1.11643387912735 1
1.23205259848369 1
1.07071076591871 1
1.00717860447468 1
0.789936549806745 1
0.88718313682687 1
1.34834871302988 1
0.522236773425861 1
1.21539838117394 1
0.618394313460968 1
1.24636146195614 1
0.876136414766279 1
0.593602165371736 1
1.43367924668324 1
0.852584245110476 1
0.661440651546589 1
0.639609316051023 1
1.07716877088702 1
0.731681580063979 1
0.873702354420311 1
1.3190620262383 1
1.05549015535531 1
1.33529775748693 1
1.37452543981803 1
0.953229812988727 1
0.532227087855418 1
0.810495363664023 1
1.36160896183215 1
0.989828768265669 1
1.30240215141649 1
1.3356441748977 1
0.634390317907364 1
1.02471948394774 1
0.583551268293439 1
0.878969790080024 1
1.41718097391588 1
1.01630327708148 1
1.15463969579444 1
1.18883418929315 1
1.17531223038836 1
1.13116115526527 1
0.734517013023131 1
0.698888379638181 1
1.00972291024405 1
1.10202110611125 1
0.738949940461485 1
0.75006686373285 1
1.12228089925007 1
0.828950134615064 1
0.817282933230702 1
0.739443523495868 1
1.8819631294844 0
1.28371015656234 1
1.04523592824476 1
1.16279544140053 1
1.58009948902914 1
1.06443933760975 1
0.832371843310742 1
0.819629148268713 1
0.831425804537485 1
0.825752997610581 1
1.415694389826 1
1.24543150473986 1
1.07799300703318 1
0.919943521813186 1
0.834086950221316 1
1.05057183593094 1
1.2005588568704 1
1.12972129936344 1
1.02694563677658 1
0.631694254941169 1
1.39836344590381 1
1.27616849494694 1
0.916562886604233 1
0.405749780380515 0
0.846519124276916 1
1.10840607023842 1
1.03216854548972 1
0.773392874347415 1
0.897465568827119 1
0.746473558733719 1
0.687994914958632 1
1.19045919401452 1
0.729516743130439 1
0.603012547963791 1
0.815822953344359 1
1.0245343470604 1
1.05166103059943 1
1.43873726454072 1
1.03726927679548 1
1.10433482546672 1
0.773195917844381 1
0.876562976942726 1
1.28305895802808 1
0.873296324369533 1
1.13115131217995 1
1.22664138880893 1
1.21156402852107 1
0.714806669681097 1
0.771292522142832 1
0.914658049531031 1
1.20549551205285 1
0.924156855930588 1
1.07215047485183 1
1.27209013159335 1
0.526326368636041 0
0.802299096757373 1
1.06650330511051 1
1.51358532306131 0
0.838447075947362 1
1.11165172968022 1
0.804810810767474 1
0.607476532600751 1
1.14024143702652 1
1.33425148541351 1
1.07054430045172 1
0.721654394394153 1
0.687355094309363 1
0.743171017561344 1
1.41931299813002 1
1.08718026412995 1
0.761475669048456 1
0.985234822312927 1
0.68266563299496 1
1.69798780320675 0
0.702319535639347 1
0.830929147216587 1
0.633185509625389 1
0.962611032098647 1
0.789263691676139 1
1.35360715284424 1
0.673267129461324 1
0.589157296286433 1
0.91224468578914 1
1.09006793224158 1
1.26150819699767 1
0.780952910031409 1
1.27336275070057 1
0.845009247246206 1
0.962803299890653 1
0.845600922487826 1
1.02519387200974 1
1.28039427250139 1
1.07343457038527 1
0.574507228000368 1
0.420546772190794 1
1.05820152637152 1
0.340679645434385 1
0.780538538009947 1
0.742341923198672 1
0.737255244132331 1
0.991107813403223 1
1.58997340710867 0
0.995431590756339 1
1.12771787581537 1
1.07854179612269 1
0.58530758547147 1
1.5351963104183 1
1.09050315275581 1
1.14488085737288 1
1.04028092075788 1
1.01023525159527 1
0.933406283978878 1
1.21797583067486 1
1.14317079160226 1
1.295598172948 1
0.51483644090395 0
0.994791039704785 1
1.27092940382217 1
1.12952987122659 1
0.981670510245171 1
1.20996623769134 1
0.96354835906936 1
0.970844096848318 1
1.08837453684741 1
0.919886567768161 1
0.487667624410296 1
0.991918462564384 1
1.388111307152 1
0.620979078474727 1
1.04476661092818 1
0.887044974960387 1
1.34311585879383 1
1.18397688373869 1
0.500127118013296 0
0.890962524124628 1
0.837684097511238 1
1.110562221513 1
0.894546334107055 1
1.02508869538299 1
0.835632766493103 1
0.874217209499734 1
1.0346320770814 1
0.748911583324262 1
0.787334784282022 1
1.37832214101826 1
0.867410431259737 1
1.36433291697782 1
0.771876377103152 1
1.08113328753294 1
0.836256090750144 1
1.08202844709299 1
1.11714726655339 1
0.605302205754846 1
0.997898779738796 1
0.660897476288328 1
0.400953083468969 1
1.44673336980913 1
1.22418729692603 1
1.07850802763725 1
1.60955585728572 0
1.15420560936139 1
0.950517602194691 1
0.961115821900884 1
1.01807868592962 1
0.992500660649917 1
1.12917492022459 1
1.26452081935204 1
0.66285590655329 1
0.953424157337618 1
1.24665095433309 1
0.826715814343749 1
0.930505542481004 1
0.722756462910627 1
0.948829500412218 1
0.91603864177969 1
0.838926477522761 1
1.12997557551666 1
0.657809696694821 1
0.912870404842455 1
0.939617575176797 1
0.681875760927678 1
0.878945405149151 1
0.367174824689998 0
0.815779815709483 1
0.806255584012133 1
1.17221056889748 1
0.930478937399727 1
0.78454790244684 1
0.633376774798146 1
1.24077202959523 1
0.589960696079339 1
0.686701646137111 1
1.38744567369188 1
1.08496293409357 1
0.865818934217824 1
1.11795840740766 1
0.757854155903406 1
1.01003579386543 1
1.2716397743275 1
0.990279814043356 1
0.658816254660214 1
1.16853716211859 1
0.703514674989111 1
1.4225967874106 1
0.653818546398457 1
1.01843435438525 1
0.99616701508074 1
0.896260570502221 1
1.45279964272818 1
1.36091119110904 1
1.47993407093052 1
0.825121313751734 1
1.11289709460383 1
1.01785390829676 1
0.944354914654118 1
0.639212510805142 1
1.32085812278058 1
0.754268940498759 1
1.07103949015622 1
1.22725964675517 1
1.14600076101874 1
0.658572071054577 1
0.573225071080727 1
1.69030474024297 0
1.02759829372477 1
1.01948503425064 1
1.06964179415245 1
0.884991047470752 1
0.774968642786648 1
1.43229011208641 1
1.14825362451687 1
0.525595363640077 0
1.14896402855771 1
1.10024267285332 1
1.15279044441814 1
0.887683909437869 1
1.38511464855453 1
1.00962848212083 1
0.621000023247341 1
1.0698824205725 1
0.94236867044342 1
0.78854235247319 1
1.08347990344529 1
1.16829870488619 1
0.922806315010455 1
0.97179946644311 1
0.914055134284031 1
0.768639255963723 1
1.44880983269239 1
1.10045273139336 1
1.16894945055747 1
0.840312123849613 1
1.06008908859911 1
0.910221354575841 1
0.820261732997671 1
0.774171577633146 1
0.815750353280442 1
1.23438550502973 1
1.16467749551358 1
1.1020793649026 1
0.871254392739345 1
1.15511410158495 1
0.994274430927652 1
0.489642565961151 0
1.62984994961337 0
1.06689259518867 1
1.04826529974409 1
0.79539693447747 1
0.909483619923852 1
0.977882379222918 1
1.50882435864967 0
0.680830870475166 1
0.402956643593085 1
1.00951733776644 1
0.488618615383903 0
1.01456026819639 1
0.588006904500391 1
0.525309454040852 1
0.688571343426297 1
0.916348683285453 1
1.29393537856348 1
1.14377076538212 1
0.520173511534511 1
0.911348223465912 1
1.31341202555526 1
1.16769740779327 1
1.14840733677037 1
0.9401681481577 1
0.780616740343235 1
1.02620192311618 1
0.966441417123762 1
1.07376031304871 1
0.824757922373572 1
1.10905631771065 1
0.687189383067324 1
1.29688121779635 1
0.904601144646439 1
1.2626654811817 1
0.903231581140606 1
1.00445587664833 1
0.724139569070554 1
0.506005538945176 0
1.11778374391894 1
0.842966949577212 1
1.04633165605929 1
0.562583412466724 1
1.03183524777591 1
1.05394706468304 1
0.84230991617587 1
0.704071837849241 1
1.37738492373054 1
0.712320552095076 1
0.863245039049879 1
0.824856197514446 1
0.77169602416066 1
1.12469334078492 1
0.436629324607667 0
1.51822554352509 0
1.33582344804796 1
0.60167612702103 1
0.894253986435137 1
0.684187343975979 1
0.563634219029388 1
0.970254979587592 1
0.625745501343303 1
1.36958449927859 1
0.794801944726906 1
1.02216312104051 1
1.16862787289739 1
0.998968321449961 1
1.23401350394909 1
0.994012705563865 1
0.866330987692554 1
1.02832434476944 1
0.79258993611205 1
0.488075865953241 1
0.539117970127306 1
1.22812687238308 1
0.827907462488081 1
1.03942110594204 1
0.959568226346189 1
0.631081046631822 1
0.918633723610258 1
0.584764830904708 1
0.604919257460224 1
1.05991849705081 1
0.653616828274019 1
1.07490574929096 1
0.434993138885682 1
0.942412321482868 1
1.30206140116865 1
1.07170886068788 1
0.809220309319791 1
1.42902153352252 1
0.99239617248367 1
0.836826709120405 1
0.677809116403612 1
1.16961935472297 1
0.941641607969474 1
1.23972332942858 1
0.97432663224283 1
1.45522433271003 1
0.341490939485976 0
1.40696374612725 1
0.618077195237784 1
0.640432928350801 1
1.32030187400965 1
0.63957293799128 1
1.61690105234654 0
1.3783012941118 1
0.827745164968614 1
1.11544901113471 1
1.17499837175767 1
1.45135601994971 1
1.20325875388624 1
1.12268326856842 1
1.0222680800759 1
1.09815604876129 1
1.17713529934126 1
1.15423950372343 1
0.962943963444761 1
1.10776005240267 1
0.468214371905895 1
0.928204610150945 1
0.627395018626061 1
1.03732996342756 1
0.668658010453266 1
1.02688773442666 1
0.981554477623327 1
1.11661350822306 1
0.989954308338686 1
0.477037423513281 0
0.676333968851994 1
0.887461763016351 1
1.13856700719222 1
0.566625670333991 1
1.02934501638959 1
1.00373296278042 1
1.07032795705175 1
0.813066247840011 1
1.08628105725986 1
0.283143363600895 0
0.840900442679558 1
1.40977279585519 1
0.426063169202389 1
0.89472006226182 1
0.8411741637603 1
0.757706820400187 1
0.561345366418223 0
0.896033172426296 1
1.23403701209769 1
0.785378306697287 1
1.28268170854206 1
0.747327175035665 1
0.524039805844825 1
0.801217139697499 1
1.00422909131216 1
1.28113887372789 1
1.08242492975835 1
1.17422763979322 1
0.633696800881098 1
1.1386003960076 1
0.840208825597551 1
0.568608362096494 0
1.0939207786065 1
0.993470747305602 1
1.1252288997938 1
0.747386177813753 1
1.05802870999378 1
0.969376144146179 1
0.851281490447611 1
1.03207366765276 1
0.881487556184032 1
1.32710290865526 1
1.01391152512689 1
1.19844264495387 1
0.795738226546843 1
1.46514140102351 1
0.746921021833066 1
1.30358950254926 1
0.815757851763245 1
1.33078850645437 1
0.90535410523785 1
1.11602701536646 1
1.02714804357423 1
0.602370605385862 1
0.99807944703841 1
1.05799070587619 1
0.888352367352865 1
0.705268993310062 1
0.744560628738139 1
0.815496499056149 1
0.783303462583257 1
0.632248096376302 1
0.724278649605569 1
0.951005790618487 1
0.9468586360206 1
0.853533080991422 1
1.06051928213454 1
0.589111911218019 1
1.96571876235925 0
1.01841631847657 1
1.49142394129982 1
0.702235974684826 1
0.914300045140735 1
0.828296029348695 1
1.07305679374504 1
0.753537907387287 1
0.857722499112075 1
0.601990630051315 1
1.15090628159388 1
1.18583858021208 1
1.23283037279685 1
0.91286391307346 1
0.713453623219132 1
0.591381118420958 1
0.152232459539417 0
0.882254416976934 1
0.691974232943037 1
1.20207417569831 1
1.02073631849942 1
0.706932569962417 1
0.864155272768694 1
0.712082421253246 1
0.961867242037524 1
1.03948485682544 1
0.333274914067085 0
1.11345464386811 1
0.648867912262411 1
0.989274595882341 1
1.2225800972447 1
0.799799401424592 1
0.953705327302246 1
1.22582924181518 1
1.0728072713584 1
0.835528353762881 1
0.932966128891982 1
0.609009674175467 1
1.37521739102757 1
0.817472026342549 1
0.882138428829155 1
1.30573368937511 1
0.696603563372901 1
0.78329352763541 1
0.745776805414321 1
1.08848321807498 1
0.710004909624898 1
0.589846356261574 1
1.18604407660367 1
1.13882078248754 1
1.00613408443531 1
0.76359354818653 1
0.928309151509427 1
1.55164665055104 0
1.25967252336355 1
1.39186973959714 1
1.04869665086697 1
1.05906427087367 1
0.906867458160608 1
0.952346392425861 1
0.722105208734509 1
1.03985745543745 1
0.98872415575353 1
0.98132725664755 1
0.676015130227924 1
0.291183731173666 0
0.729240258508345 1
1.19504311721829 1
0.852881035376438 1
0.809282447654154 1
1.42361548825505 1
1.15464729047196 1
1.35544195402068 1
1.09919880858835 1
0.748443301060372 1
0.85974290280823 1
1.23257109507177 1
0.457322093902285 0
0.828265007363963 1
0.694964534907852 1
0.978891063871189 1
0.993382065221057 1
1.09121561559336 1
0.702198827459283 1
0.800609984717879 1
0.545959163049878 1
0.81967188892159 1
0.930455290964164 1
0.589995714761205 1
1.04252642210305 1
1.15366332424753 1
1.00944323737845 1
0.703127511721159 1
0.734791791027674 1
0.753512053402822 1
0.706095750353006 1
1.14613424969572 1
0.79729357589747 1
0.411753547399328 0
1.00302241879081 1
1.36381108620765 1
1.04600027695294 1
0.749868431525472 1
0.998172601661505 1
1.10174894810714 1
0.763176824118286 1
1.04298318084957 1
0.799487137157354 1
1.07440685403759 1
0.388309283835251 0
1.10432456403397 1
0.913935664105854 1
0.272819998528979 0
1.47495487094309 1
1.34484786863941 1
0.963018176847397 1
0.616429383803108 1
1.53672769711091 1
1.42554195556567 1
0.798713130910874 1
0.581653473396587 0
0.896698008721747 1
1.43693488427592 1
0.927347010492728 1
1.39445752123305 1
1.01602295456739 1
0.629177906334263 1
0.563155875365127 1
0.518402360852426 0
1.03323486206024 1
0.894842726541033 1
1.22581088045592 1
0.845836606742796 1
1.53823755906956 1
0.460070226135105 1
0.713286217860164 1
1.35101359535848 1
0.769610514695413 1
0.459688374167298 1
0.382470878648501 0
1.10092082425476 1
0.808816848770807 1
0.779000613312987 1
0.82733108908672 1
1.29523802226658 1
1.14959359316208 1
1.3209340940452 1
1.1376379772409 1
1.01951665776677 1
0.577302709350022 0
1.46911257567422 1
1.23738880553891 1
0.390147929785798 1
0.527142879141565 1
0.922626969299681 1
0.909076173264122 1
0.552530602421599 0
0.611432474295362 1
0.797887105205178 1
1.38904999314519 1
0.652673316461504 1
0.856639031118836 1
0.876678339259234 1
1.47371503808301 0
0.299548326044983 0
0.614846853079852 1
1.27338286566581 1
1.29295312567006 1
1.01263378926976 1
0.989369343256364 1
0.307855068907707 0
0.618305309134022 1
0.882244322004465 1
0.762774405350134 1
0.803676259784407 1
0.764471627161228 1
0.944615818782998 1
1.0557585833656 1
1.16249910984241 1
1.62830097298548 1
0.592756941306529 1
1.23897532346171 1
0.60977800855836 1
1.42662448838738 1
0.898525430596275 1
1.31993290886564 1
0.799806593192203 1
1.37064809612313 1
0.826473301829556 1
0.798736337391456 1
1.19584979853651 1
0.796071282427631 1
0.93253056765632 1
0.992883384941167 1
0.660879277723443 1
1.02203818763797 1
0.654644282896099 1
1.13514826854078 1
0.910017335321776 1
1.08674206895731 1
0.838103422916569 1
0.685341238024022 1
0.436478997377029 1
1.05883935384595 1
1.46005096756251 1
0.581591186675134 0
1.16574559049295 1
0.933697170173694 1
0.837820495287158 1
1.03085768822242 1
1.56604844861558 0
1.01836257915114 1
0.649878708522915 1
0.893603821508325 1
1.04484227056866 1
0.936848788903217 1
1.2668273854903 1
0.594397592182254 1
0.794382249028616 1
1.11411224799437 1
0.768511389148671 1
1.1444210210606 1
0.889782690861642 1
1.12157725635759 1
0.674958315343841 1
1.28202547579578 1
1.11888684336048 1
0.924403496113794 1
0.918986361548374 1
0.708026905066734 1
0.9159806363163 1
0.896354783373436 1
0.917127217173541 1
0.819898298203723 1
1.30867885388125 1
0.992059200598499 1
0.233629410675682 0
1.34802116574794 1
1.12410529202067 1
1.10176908608907 1
0.635829886167778 1
0.953199708161949 1
0.931481016275796 1
0.734605761474048 1
0.678820571245663 1
1.05844826968175 1
0.92235272579158 1
1.24494376674685 1
1.08509505853132 1
1.17339444340487 1
0.565075123280263 1
0.977504855302988 1
1.07073778399713 1
0.764604923039304 1
0.581476813103656 1
1.00970919768239 1
0.836006086332911 1
0.987872424482338 1
0.731993001130507 1
0.627589196255192 1
0.940273132172274 1
0.597704474135096 1
0.768402754853032 1
0.733718162370048 1
1.54192997256276 0
1.1846440230172 1
0.803804975095059 1
1.42867817176852 1
1.09605228742751 1
1.5816978668413 0
0.813258949801603 1
1.10994909429607 1
1.25491017271842 1
0.98976453165473 1
1.16149617954975 1
0.651397579353082 1
0.808571313209291 1
1.50454707104878 0
1.13402021547555 1
0.590207764699831 1
0.896654095551588 1
0.787245634124713 1
0.82578178559796 1
1.08632759805888 1
1.14730979068376 1
0.915117778651675 1
0.858581965709647 1
0.793485707956398 1
0.732778391064173 1
1.24862477687104 1
1.11101493842027 1
1.50540197568139 1
1.17343836033502 1
1.01721041214373 1
0.97977339437297 1
1.33255860436122 1
0.862239625506342 1
0.760872909965501 1
1.05113836863466 1
1.45894928400995 1
0.560222297963284 1
1.26070227770567 1
0.849142595301308 1
1.15652495090793 1
0.785418226667361 1
0.974884909817478 1
0.843767884241957 1
0.827797626526652 1
1.47927188758643 1
1.13467423080708 1
0.497638280413487 1
0.847791355339303 1
1.19527192758312 1
0.839547451863493 1
0.743675022334108 1
0.732293485053804 1
1.28035734716675 1
0.712291971181038 1
0.880680708372371 1
1.05703794413223 1
0.917450825591364 1
0.619006640530841 1
1.20030951869588 1
1.17664464536877 1
0.769686115046759 1
0.901656414427344 1
0.708118627836771 1
1.37779798250979 1
1.22380129464317 1
1.13717115638198 1
1.54576957962183 1
0.827904412900785 1
1.02681971923484 1
1.35146637803322 1
1.32457709735606 1
1.3362065006632 1
0.672027841509933 1
1.09794561546263 1
0.591997587914251 1
0.785437549288118 1
0.592770722993826 1
1.2394010681454 1
1.02172735321454 1
0.238090281507743 0
1.0817271493493 1
0.913108969843647 1
0.826030623181189 1
0.883199102270917 1
1.02559405015027 1
0.839231146204547 1
0.740215855729196 1
0.578410018636239 1
1.04761844998792 1
0.749573800134811 1
0.89089472517946 1
1.06765928559184 1
1.10936308763502 1
0.747731808327325 1
1.08689883560918 1
1.29066993588971 1
0.650303600785052 1
1.36005419409041 1
1.12055341022003 1
0.823137948854989 1
0.778209690388874 1
0.861965961935229 1
0.677560204682913 1
0.981167681370837 1
0.850260702378202 1
0.952494980742559 1
0.831383926462687 1
0.774909331851297 1
1.05671901573587 1
1.35588887180093 1
1.174310191073 1
1.14960467720285 1
0.620917833890278 1
1.25888633712351 1
0.377417300147924 1
1.12405425064941 1
0.871373803463671 1
0.954015996237275 1
0.911744043152916 1
0.800952309122461 1
0.888633170221469 1
1.24388340134285 1
1.07261727464384 1
0.87594958887592 1
0.514973623646741 1
0.798759181273056 1
1.75328646180221 0
1.28860167601242 1
1.29966309654612 1
0.692765147701424 1
0.962427477762017 1
1.17140425507614 1
1.012217550558 1
1.45880374906172 1
0.79899532811768 1
1.45113095583884 1
0.912500035310335 1
0.971871110260937 1
1.04227322506994 1
0.659614457382377 1
1.01383266948551 1
0.822847964704657 1
0.985350201323308 1
1.15185271601604 1
0.908282892092503 1
1.20794707624178 1
1.33527066773017 1
1.35387223655545 1
0.823447427756175 1
0.954118420170741 1
1.18777481643862 1
1.15570083022847 1
0.837356920809406 1
1.03859479073828 1
0.833577361085916 1
0.202421229726727 0
1.09771124292399 1
0.956600864501841 1
0.887674196153362 1
1.14939281818169 1
1.29868590944249 1
0.887479629005611 1
1.23989165696288 1
1.09295384228371 1
1.06576684494515 1
1.29239128126535 1
1.02988007257486 1
1.41512964991376 1
1.0905440472559 1
1.36764394360379 1
0.958284265329148 1
1.00074279148907 1
1.39805995750906 1
0.707627375748865 1
1.32329029485802 1
0.953029711719917 1
0.687583825214472 1
0.584224020157325 1
1.1319229775153 1
1.00737935172806 1
0.775972745653895 1
1.10511743035227 1
0.864908600980091 1
1.03219666876106 1
1.41168590817681 1
0.980518622893638 1
1.59010035056091 0
0.524233431074015 1
0.884602397487545 1
0.766422509014012 1
1.51259343019439 1
1.21627490132298 1
1.24313964011004 1
1.26792512866076 1
1.04541303518735 1
0.729331293667821 1
1.22269953555106 1
0.913176522393841 1
0.772190830283598 1
0.827431458286022 1
1.2408468459026 1
1.10231505078979 1
1.07017154421551 1
1.08639084473851 1
0.777915367864263 1
0.436792982411224 1
0.435488104935473 0
0.988362633596207 1
1.05211344225361 1
1.0032618073215 1
0.856033035088044 1
0.646682449709996 1
0.920198310078297 1
0.668311883813548 1
1.16274130215642 1
0.761119396861343 1
0.266506853757504 0
1.05522031462334 1
1.40622030016362 1
0.872527693990987 1
0.690523646588478 1
0.661385187350908 1
1.25644617598748 1
0.773817597092643 1
1.37243547468182 1
0.694877496437439 1
0.562829379114638 0
0.637036568290414 1
0.976208171949851 1
1.07607405694401 1
1.18657521771835 1
1.22964240312936 1
1.013534572595 1
0.74502965500179 1
0.944149054012057 1
1.08019724063045 1
0.97808478898798 1
1.2135869646675 1
0.905606531404784 1
1.14984604674758 1
1.17741897564342 1
0.680644182013036 1
0.666027362857512 1
0.633509065134475 1
0.90274662334573 1
0.814115777024234 1
1.02640512714195 1
1.15925405623067 1
0.695655547593586 1
0.554493523135117 1
1.1313142745455 1
0.863972790702546 1
1.27420900659096 1
0.892414943682382 1
0.882544472831612 1
0.584006782958096 1
1.16038578790993 1
0.851804032799257 1
0.766154203789639 1
0.891968406621998 1
1.20456239029208 1
1.27416270494192 1
0.954905993691522 1
0.943801111566406 1
0.929110897598098 1
1.0693499191818 1
0.922878026032463 1
0.565666747981887 1
1.01569630073104 1
0.968103844864869 1
1.13503124793724 1
0.965064392937511 1
1.49373602531055 1
0.870964738643384 1
1.55481147416085 1
0.887671652146019 1
0.536393105005677 0
1.02812361826956 1
0.558053946883575 1
1.3182949113429 1
0.718969387305344 1
0.617893036696483 1
1.11354391523393 1
0.688264841075127 1
0.987607840017169 1
0.893358075147462 1
1.16605308732766 1
1.31649219767097 1
1.026605212344 1
0.781783055702246 1
0.819813312913105 1
1.06369408259 1
0.494750129854966 1
0.887404985460061 1
0.958102425496079 1
0.855205510971002 1
0.87806693724713 1
1.50318276531346 1
1.30339696690626 1
1.01547451867545 1
1.34683501110258 1
1.07487655831195 1
1.6973736887481 0
1.135012475366 1
1.71129173769171 0
0.891501103334562 1
0.425638242883765 1
0.675028210120432 1
0.874101324664593 1
1.27098633282034 1
1.01472895517121 1
0.781055402431104 1
0.638937058583623 1
1.07130499691462 1
0.566839541897091 1
0.549699927299685 1
1.12319635972038 1
0.703873447326682 1
0.996461813921122 1
1.26233616117646 1
1.00693919423465 1
1.11908186540909 1
1.02940930527197 1
1.4839516341996 1
0.945573559227788 1
0.677501702080915 1
1.18719737397483 1
1.28345952976898 1
0.84453652724972 1
0.869011823992017 1
0.805345696404083 1
1.14573893600068 1
1.30503299011754 1
1.07892869126673 1
1.04362423554429 1
0.959396032706903 1
0.19383316218001 0
1.05271025353073 1
1.24606630480849 1
0.85969456158167 1
0.892223771679329 1
0.895930370104456 1
1.37750935857913 1
0.958512924310245 1
1.13844615015929 1
0.554761992355869 1
0.896105006817172 1
0.909304342885014 1
1.4357657860865 1
1.25680285264289 1
1.166562490761 1
1.17923791300579 1
0.728619799272636 1
0.874883113775076 1
1.14989206029557 1
0.884609360406457 1
0.895092757669868 1
1.3217685859746 1
1.18088929087242 1
0.991687484949282 1
1.16613527553892 1
0.553257326670074 1
1.25085173672667 1
0.775948502001947 1
0.917650796539635 1
1.00504183210068 1
1.34721923288157 1
0.765296242471529 1
0.952982733818323 1
0.72177039465115 1
0.771300469252731 1
1.07712118999752 1
1.0841685517793 1
1.44507726883527 1
1.14004169339387 1
0.956948982200201 1
1.08752704537075 1
1.21185071515738 1
1.06952654379341 1
0.544041399963532 1
0.927878586949333 1
1.02074611173588 1
1.11679175858755 1
0.551015285976676 1
0.943643573694666 1
1.13595345548807 1
0.618255782317705 1
0.818770047958727 1
1.15146471398265 1
0.98283734091161 1
0.549029623109821 0
1.5686538517217 0
1.18890269226871 1
0.681679819450806 1
1.08242473599558 1
0.624606434502543 1
0.725020704291337 1
0.93534399246502 1
1.39870233757955 1
0.869012925171903 1
0.712015807494789 1
1.05310728073613 1
0.765069456987075 1
0.505155587493566 0
0.371311839301467 0
1.25669024586363 1
0.830301595147687 1
1.03592711714816 1
1.33876452569359 1
0.933081508845834 1
0.824290768751245 1
0.945864919514774 1
0.668292676420967 1
0.855734668875092 1
1.4135324916376 1
0.900513372545525 1
0.60376406598381 1
0.72226929658011 1
0.801214962037113 1
1.02206766338268 1
1.28473068711388 1
1.55725691768845 0
1.13386272532265 1
0.785480681507195 1
1.16244697975652 1
1.41514124487091 1
0.875379225228326 1
0.552296978406391 1
0.573055476446962 1
0.918729478737425 1
0.771933793348996 1
0.987152696183786 1
0.591276644672757 1
0.796507262770902 1
1.03287809545036 1
1.48010709248259 1
0.982504917211016 1
1.11423497522815 1
0.871694762178625 1
0.969594972375956 1
0.914011640026006 1
0.21945937003318 0
0.975736378660102 1
1.48053275317558 1
1.55156240374539 0
0.934334716600445 1
1.25490597229872 1
1.03295520241858 1
0.888156550647017 1
1.15540848201088 1
0.851018487376956 1
1.05403617079978 1
0.488583842530785 0
1.56316424840255 1
1.17243009331173 1
1.12001196714769 1
1.38104899622228 1
1.13236394166287 1
0.753595132550272 1
0.923225111321251 1
0.887865304408356 1
0.800087696836605 1
0.680994787871209 1
0.947412184084722 1
0.675470871328459 1
0.930774001470479 1
0.501347537048407 0
1.25060071572666 1
0.827916294256803 1
1.11532750098324 1
1.02061374468661 1
0.560313366262023 1
0.723740526641873 1
1.11339433314522 1
1.28867862506131 1
1.2757738104166 1
1.06364181593816 1
1.02758012438074 1
0.891201306711615 1
0.767579884917018 1
0.990760356213736 1
0.948994866824897 1
0.744501522022465 1
0.683304699186638 1
0.896005113722026 1
0.768421800511106 1
0.84024257735269 1
0.989005850773391 1
0.748966718816999 1
0.448961334856429 1
0.796566760294337 1
0.822089060000575 1
1.32182463206842 1
0.981475152443479 1
0.822349837805638 1
1.19428399588613 1
0.593011090253404 1
0.865175926384927 1
0.776974488837537 1
0.756580495393681 1
1.22500333452152 1
1.01757965928185 1
1.26048935460261 1
0.892765030472225 1
0.426830935292054 1
0.834357927799993 1
0.754254842843118 1
0.692228655496368 1
0.855271014216056 1
0.591987569410547 1
1.08652703591027 1
0.859665510110674 1
1.61626985370461 1
0.708907959247133 1
0.680595806945347 1
0.691351898286865 1
0.787790110349386 1
1.31166997978385 1
0.962876296564495 1
1.68120211414114 0
0.642162047664434 1
0.988957779923865 1
0.807611800960182 1
0.936211408421877 1
0.851203551544689 1
0.752374911556193 1
1.4386263572615 1
1.31287903301685 1
0.949983131768609 1
0.573659275142165 1
0.507674707201737 1
0.970418674633067 1
0.850235276815897 1
0.530013394193447 1
0.933113109076072 1
1.61472739652806 0
0.788264978902249 1
1.05698721947134 1
0.70234236794923 1
0.591134936093557 1
0.783269836364639 1
1.02914010294623 1
0.574019858202292 1
0.660282417506048 1
0.98289186123941 1
0.941461877194923 1
0.53814533360346 1
0.997507466875503 1
1.01209048758386 1
0.633757377120101 1
0.772436005923354 1
0.588036237105585 1
0.81203234104135 1
1.12769139128588 1
0.713639135020741 1
0.745726560064087 1
1.22227138049249 1
1.16322345311314 1
0.805008621794957 1
1.3687255410928 1
1.18567407316093 1
0.300706969164283 0
1.31745222004054 1
1.03844563136643 1
0.441800433109043 1
0.985519128441744 1
0.808679482356751 1
1.23601287658223 1
0.775956975344423 1
0.959098005547828 1
1.09483138328745 1
0.664550308220135 1
1.23959847289268 1
1.51113014543403 1
1.15245881052976 1
1.39255804046896 1
1.04315698882124 1
0.729707574520057 1
0.786467234324492 1
0.989067198046523 1
1.20483367184922 1
1.06129545104482 1
0.969585960584983 1
1.00057729992303 1
1.09575066236186 1
1.07150344275315 1
0.733330300022056 1
0.861681339034199 1
0.728743352109111 1
0.632433902931533 1
1.10446320285838 1
0.854262967114428 1
1.13871499535314 1
0.732997895607798 1
0.782169837375542 1
1.61398650578188 0
1.01068366377365 1
1.17914799241812 1
0.770374058076523 1
0.246124239246659 0
1.74340849425007 0
0.709146550458028 1
1.22475068088824 1
0.826294435158846 1
0.9325290388889 1
1.05116967721037 1
0.975642739309626 1
1.1450638841488 1
0.853633462083985 1
0.66421086457578 1
0.835411150992035 1
1.06672120804881 1
1.39362116439424 1
1.28332547362388 1
0.985282004916731 1
0.798170292905861 1
0.623617749457682 1
0.488440961559487 0
0.971657248928175 1
1.00990242401655 1
0.382919485013014 1
1.09722783105984 1
1.35659901365859 1
0.862934107279208 1
0.995110184643567 1
1.11314961714019 1
1.25256209177763 1
1.06919257351972 1
0.792979374827816 1
0.786084539413013 1
1.0726838949293 1
0.56515788316046 1
0.619263157314781 1
0.725499366696108 1
0.554013800988623 1
0.66862704818723 1
1.30974400993849 1
0.739565532835441 1
0.938212654711498 1
0.85254880775756 1
0.724937059900921 1
1.10733679295066 1
0.890818133539841 1
1.53343884214569 0
0.80502706238335 1
0.456248999179158 1
0.595794384380341 1
0.879814046212771 1
0.936131108291391 1
1.31221889080702 1
0.587472659301665 1
0.990212658307501 1
0.990500762296005 1
0.966791631754902 1
0.795169951904735 1
0.974173557293708 1
0.91019753446019 1
1.04851929684566 1
1.31924735524206 1
1.10262336716704 1
0.830252996188273 1
1.11223664056968 1
0.982698382283797 1
0.761307661169523 1
0.919437088687911 1
0.992353684090126 1
1.15907619090739 1
0.602069583213954 1
1.12119409657989 1
1.20823912927121 1
0.886178818567506 1
1.06303116828199 1
1.17085909225757 1
1.04972252130636 1
0.894024855850589 1
0.748891236928302 1
0.501283005959744 1
1.07871363773305 1
0.382499374459851 1
0.619919759204024 1
0.876002552355913 1
1.27177548802175 1
1.30450041592416 1
1.26677520294081 1
0.871613482177197 1
1.07806246615914 1
0.877383238905935 1
0.831864425705144 1
0.871647700797242 1
1.06828969906049 1
1.08239371915498 1
1.21218060172649 1
0.83790277316148 1
1.38194115412168 1
0.330346972927734 0
1.02454467432062 1
0.999856550745389 1
1.0221514997952 1
0.811369472625068 1
1.11641668691317 1
1.05282313520439 1
1.16298126441645 1
1.07582151664487 1
0.422358668580575 1
1.24256863418209 1
1.08183506093841 1
0.758228630900763 1
0.788419684803548 1
0.943004257172524 1
0.74108459785439 1
0.831764470140675 1
1.00591167779413 1
0.619344741367011 1
0.998569119410524 1
0.869904537177037 1
0.740240473400712 1
1.53521112910235 1
0.593079492876963 1
1.26208214774918 1
0.971326646753391 1
0.957150277103121 1
0.757164578616069 1
1.08496122455369 1
0.776739253369833 1
1.03067897263014 1
1.08670673209598 1
0.857422691872369 1
1.06843745211935 1
0.786019939609835 1
1.1554664345398 1
1.1933265531598 1
0.774618795817354 1
1.10403301699846 1
0.773984847056649 1
1.27327524382093 1
0.91840140842703 1
0.631634579342918 1
0.961538027424461 1
0.95420775148944 1
1.50053258248882 1
1.06016044098495 1
0.866835103271502 1
0.564382433591357 1
1.29158109549056 1
1.09926980732163 1
0.958145715386698 1
1.09435834888154 1
0.901085225742582 1
1.07137631923541 1
1.20878318650593 1
1.18908653736305 1
0.976124306944919 1
1.29504584672794 1
0.826681271133439 1
0.406497545474927 1
0.607643980929666 1
1.08413948717555 1
1.15761339784087 1
1.05554115462445 1
0.676124501762844 1
0.532347252838267 1
1.09637314369901 1
0.898702483013135 1
0.755484917965836 1
0.549574244137899 1
0.521620971531393 1
0.766518492126774 1
0.659249420261503 1
0.712170660572834 1
0.931117264651561 1
0.952131245830007 1
0.818633117252421 1
0.888293181937271 1
0.818102359280694 1
1.48996549745323 0
1.12876096878506 1
1.09634056331918 1
0.678958294691552 1
0.72035931468932 1
0.607791691013481 1
0.656795998217669 1
0.766068747007505 1
1.09200256203303 1
0.859816386827112 1
1.0855024452677 1
0.936694554516392 1
1.37460918309516 1
1.20582121954149 1
1.16476073309203 1
1.01198964171719 1
1.35951428384017 1
0.966300013873985 1
1.30453949093468 1
0.911054004679298 1
0.776720970690366 1
1.19764550630186 1
1.29433754398224 1
0.7151413019832 1
0.77321352217913 1
0.807177574507681 1
0.417589995694823 0
0.757115146754967 1
1.10910162527662 1
1.05552664224522 1
0.65460172990495 1
0.87807071409735 1
1.18513814580991 1
0.788837066902889 1
1.61772544650591 0
0.980185258077737 1
0.949478230813509 1
1.07530051599946 1
0.790759936603313 1
1.37286143453886 1
1.62342980063336 1
0.965470895321783 1
1.21743079587449 1
0.445005937003097 0
0.703528446918587 1
1.13302684382962 1
0.845688419766761 1
0.719873361198738 1
0.524780179334405 1
0.747900805177938 1
1.22446805546427 1
0.540228430858696 0
1.00961404846981 1
0.970261943030779 1
1.44250629144212 1
0.872434554193504 1
0.798600000473876 1
1.09966444966313 1
1.46807319847608 1
1.08102994904176 1
1.00839589238124 1
0.81066578884542 1
0.56131441257617 0
0.789651776883585 1
1.00160817754917 1
0.72135876602003 1
0.768836199001337 1
0.887398403335335 1
0.775572390634972 1
0.508470604502014 0
1.14634916040056 1
0.85170989653172 1
0.518211369498056 0
0.809122720388991 1
1.37064587354791 1
1.02612208239403 1
1.15508005693002 1
1.16171340245953 1
1.16212121823281 1
1.24820993803668 1
0.951771381613491 1
1.48477353030873 1
0.471203972252469 0
1.15093478304676 1
0.865809762727537 1
0.562649953594196 1
1.04071708443154 1
0.41564613301238 0
0.807845548475104 1
1.13422772197578 1
1.22973886567619 1
1.1212336975849 1
1.22890895702994 1
1.17559931887175 1
0.659235615319973 1
0.82151495199938 1
1.04307753566466 1
1.23780119385422 1
0.953524811189639 1
0.795598713169954 1
0.817736367976065 1
1.04112625700238 1
0.752381582587473 1
1.22929274616153 1
0.559289490149429 1
1.2080114783276 1
1.42272825259282 1
1.02927969013547 1
0.768895829092602 1
1.27386680764024 1
1.3868997127754 1
1.17432330955564 1
0.713688118963854 1
0.564791001951012 1
1.13146550948851 1
0.816746325655253 1
0.586721289665766 1
1.25469506877729 1
0.649190375637564 1
1.52984895680317 1
0.63562759132359 1
0.898207062677133 1
1.05204790883897 1
0.901500196567398 1
0.9484137066427 1
1.31007291948297 1
1.443761768347 1
0.934072114723664 1
1.14163011676517 1
1.09555292483627 1
1.04809849868182 1
0.741361384751452 1
0.909841421117245 1
0.888058825648799 1
1.18056013636374 1
1.11978027451767 1
0.80481381954127 1
0.864314525054653 1
0.867514138440799 1
1.02586455948759 1
0.679963523679098 1
0.770952005946394 1
1.03301367927694 1
0.758772463491579 1
0.597475822260378 1
0.976607537939804 1
0.949666195538157 1
0.951838093592727 1
1.13081772618714 1
0.933080854137854 1
1.49659397683096 1
1.55225929003891 1
0.637620560423305 1
0.960619000437667 1
0.480961074959806 0
1.13280723370017 1
1.47232560686429 1
1.56126637151196 0
0.542362740622183 1
1.30203614638738 1
0.947742040644828 1
0.958035438925544 1
0.781874932391009 1
0.864443920672145 1
1.05005357426028 1
1.22538343913146 1
0.587703900899432 1
1.1217587901377 1
0.712789214611537 1
0.43189425641371 1
1.0855907225018 1
1.03994386901765 1
1.06795458492198 1
0.931747721036305 1
0.612720047342725 1
1.20303788359169 1
0.962270265431738 1
1.31438554980235 1
0.981697728444926 1
0.692353083288962 1
0.819714719289722 1
1.23272540978863 1
1.04255334685951 1
1.16748273259559 1
0.950124975069787 1
1.05367065527665 1
0.825370706873841 1
1.1755304505365 1
1.01236294021083 1
1.00426742925001 1
0.832736044371139 1
0.956667834651631 1
1.26548533350402 1
0.768487659964022 1
0.592851075040792 1
0.99050626656261 1
1.25398402816354 1
1.04492907100783 1
0.780211244182767 1
0.674387675645522 1
0.949322026232151 1
0.860771057521011 1
0.832494803229862 1
1.20751868805683 1
0.646062639403216 1
0.696444638506324 1
1.09069570007861 1
0.737721556282444 1
0.695906396382522 1
0.785842185720359 1
1.27956590029004 1
0.639514503673648 1
0.737752559611827 1
1.13812281594659 1
0.977910101160551 1
1.18678918000916 1
1.19068359979911 1
1.25875958554572 1
1.41575081432846 1
1.32492782438082 1
0.69772612623342 1
0.850281038542661 1
0.998500147400091 1
0.753343673014203 1
1.24214191239067 1
0.806584572270094 1
1.00096675992017 1
1.25094522985918 1
1.41461895089858 1
0.916714550949864 1
0.880728953692311 1
1.12181859193337 1
1.17860797555241 1
1.10860839925983 1
1.24268101239392 1
1.3606807681226 1
0.751013176108278 1
0.873562933190673 1
0.910641064123261 1
0.76907493075501 1
0.663835830101411 1
0.8043840227828 1
1.27068154749954 1
1.22648342688633 1
1.15304988120661 1
0.617999210838873 1
1.20247236166361 1
1.02604943880025 1
1.01056049227347 1
1.14532583556069 1
0.71299060701775 1
1.24471098626088 1
0.704795758393708 1
0.767501497363388 1
0.718086614967924 1
1.17509587947929 1
1.41674370679661 1
1.42218149416706 1
1.57616403685226 1
1.33256943386539 1
1.37249906790306 1
1.36294138086012 1
0.721768059556581 1
1.15111897489879 1
0.649938404488033 1
1.07371938073168 1
0.931352264340798 1
1.39324037057389 1
1.17557799168829 1
1.03443425130922 1
0.768041507886166 1
0.647758759580434 1
1.09683028746763 1
0.716788771202019 1
0.83405122816381 1
0.780488710964268 1
0.790409928570878 1
1.11086576833349 1
0.905553695800875 1
1.19529230230748 1
0.590275656587856 1
0.966069365816032 1
1.3345108238861 1
0.96021508370088 1
0.927994120220957 1
0.960009782479218 1
0.970464953998507 1
1.19358171758886 1
0.788098465204484 1
1.37752174673766 1
0.992998409283004 1
1.53061354979931 0
1.0771260599909 1
1.2177988941232 1
1.03723465901522 1
0.961679706027106 1
0.89701274859317 1
1.23865814616312 1
0.812477376187934 1
0.94782374681676 1
1.00631081186366 1
0.931644629455243 1
1.52445109316493 1
0.932799998634951 1
0.950718565173342 1
1.00032676407717 1
0.715844379084917 1
0.464251756851529 1
1.13750317250344 1
0.881847401189129 1
0.877978001189197 1
1.0588583208923 1
1.17788633279979 1
1.16924217927601 1
0.974567645808238 1
0.730954405865659 1
1.04858706401587 1
0.70779994549876 1
0.810189911615509 1
1.09206303268714 1
0.852111779101885 1
1.0443437041332 1
0.956176328409002 1
1.21128186853148 1
0.899526448271401 1
1.0444248012899 1
0.899972972676454 1
0.810317855826105 1
1.17187662010507 1
1.29985246855046 1
1.14019168316933 1
0.961776154463361 1
0.977107840861624 1
0.945636325239291 1
0.925805214978622 1
0.827503420558514 1
1.49038612204802 1
1.23204667834615 1
0.818055601865692 1
0.383915691004623 0
0.865527113082674 1
1.26425609717693 1
0.961297568517356 1
0.661888810217135 1
0.755068041674428 1
1.09794789314172 1
1.06352726453272 1
0.442453576643732 0
0.729631013003211 1
1.23221009139948 1
1.08114161700983 1
1.12151521901924 1
0.73987424047792 1
0.987465952375941 1
1.1592656139664 1
1.29785853907563 1
0.966896623785887 1
1.05241262099508 1
1.61369818974977 0
0.628486854550182 1
1.17993338264392 1
1.02711195548523 1
0.896524991048002 1
0.978251990042131 1
0.793982450933719 1
0.854122552555989 1
0.349882855018464 0
1.2052530318283 1
1.18820323108115 1
1.24271401057549 1
0.961653648065949 1
1.30396726042481 1
1.01007934672433 1
0.966532883133332 1
1.02203901298654 1
0.925129969383232 1
0.781523685191726 1
0.649421103503449 1
0.754952248238288 1
0.639651373176331 1
0.64513966846961 1
1.35766780411857 1
0.902603301521489 1
1.40666811039078 1
1.0902998419042 1
0.923246971908336 1
0.567865187016272 1
1.26159230325898 1
0.810380614014622 1
0.999371244374144 1
0.890428352165511 1
0.712312934869239 1
1.34963738183389 1
0.64587130959284 1
1.50049832201481 0
0.69533928771627 1
1.04116001839646 1
1.0178921264189 1
1.2194130032177 1
1.21928339158139 1
0.936202807715403 1
0.763635397326093 1
1.0362189078003 1
1.30502076152775 1
1.04083052221856 1
0.982934810387848 1
0.897815591471591 1
0.855611231228093 1
1.05353679008782 1
0.915331944700616 1
1.60607165343804 1
1.02035041772511 1
0.86215046214629 1
0.430746459369468 0
0.92779608769159 1
0.746747417729004 1
1.1820216613603 1
0.966029832613462 1
1.13720003149763 1
1.1538336114769 1
1.11066744708336 1
1.04073707091366 1
1.30322635495422 1
1.2166406069305 1
0.76597747417555 1
0.569626678198673 1
0.55360119200231 1
0.515849364137135 0
1.09171483393065 1
0.677318213719673 1
0.585187475980786 1
1.13198895926714 1
0.877736480950913 1
1.2006601067832 1
1.32404095582203 1
0.601429442966155 1
1.00638105853666 1
0.605384692406488 1
1.19874283718289 1
0.603050403638898 1
0.565599098683989 0
1.50887332518829 0
0.632953694394609 1
0.649263128634164 1
1.22987209125811 1
0.550808592070799 1
1.26525697782875 1
0.354842641644492 0
1.01924774866823 1
0.864636800516713 1
0.732488229949489 1
1.4431635761756 0
0.661879826885616 1
1.00783060358923 1
1.1146187106932 1
0.971455735305921 1
1.13410916727204 1
0.974635815941282 1
1.02908768899 1
1.19496309473018 1
0.396248897997824 0
1.63087124039913 0
0.974170603044534 1
1.31324381292087 1
0.863365009110616 1
0.731064723368972 1
0.529820958512503 1
0.947087009027524 1
1.11411047286266 1
0.534866633382926 1
1.09281645527327 1
0.703700482040972 1
1.00689133647378 1
1.35027137141621 1
1.04544120433127 1
0.800837354623349 1
0.519256145636494 1
0.842818087238784 1
1.4331103877821 1
1.27715759438662 1
0.168326082036816 0
1.0071169782554 1
1.09737131720064 1
1.10134523968927 1
0.832770513362113 1
0.694944242181496 1
1.11152327583908 1
0.609583082545127 1
1.42597879551578 1
0.908269386232428 1
1.10606466227597 1
0.616263232612004 1
1.02216504252657 1
1.0778663567045 1
1.10439746979428 1
0.732273551395897 1
0.913133252439158 1
0.902747665800149 1
0.990315463317755 1
1.2088380586897 1
1.19171473068515 1
1.11330181631358 1
0.974526153739261 1
1.2007099707638 1
0.926271822966389 1
1.21195849738551 1
0.917087751560071 1
0.76422984206762 1
1.36673214894999 1
0.859273713807764 1
0.893142458994348 1
0.518352244534002 1
1.63443534224448 0
0.756052846030742 1
1.07950534639444 1
1.01110547418982 1
1.60875955448364 0
1.0229512569829 1
0.854337183596428 1
1.20872181940506 1
1.12012340244589 1
0.591111346716715 1
1.1452717380796 1
1.01903313209022 1
0.742868512001032 1
0.911551243709696 1
0.969666461847854 1
1.2877490085896 1
1.05673046937025 1
1.12244845699857 1
1.1877109189252 1
0.673576539437934 1
0.603669494919367 1
1.08926125354005 1
0.989598282250371 1
1.16600338118864 1
0.938350454516441 1
0.939192677201694 1
0.574166199356704 1
0.921492421203128 1
1.20950518136265 1
0.775607936293994 1
1.09536770354096 1
1.19814573735275 1
1.07917589600199 1
0.975838790557427 1
1.3967205942651 1
1.04371368327491 1
1.13775813875606 1
1.11985400229618 1
1.27378384725475 1
0.786858430940397 1
1.10362462574316 1
0.609890507573145 1
0.813901701793382 1
0.841543204061813 1
0.521169577026687 0
1.31987776842752 1
1.11801159400354 1
0.778058513274303 1
0.978544510907407 1
1.18180156317314 1
0.944828442248511 1
1.102578127454 1
0.939385440632412 1
0.788442445356847 1
0.74649265116144 1
1.22608058948819 1
0.790353728221878 1
0.971591710960855 1
0.586445148673801 1
1.29830872369741 1
0.979933948175189 1
1.40485289222908 1
1.15430269189529 1
0.605402000527663 1
1.32408234886645 1
1.19777353203723 1
1.28878500876084 1
0.964154013561697 1
0.583571216038647 1
0.912859773700372 1
1.29011525098442 1
1.21959541983487 1
0.803451223230026 1
1.34789564472296 1
0.635087284503993 1
0.519212504741303 1
0.916059748885511 1
1.22967751889641 1
1.30808434969096 1
1.21308123999878 1
1.23717456298413 1
0.349239044010378 0
0.765468129327599 1
0.505922730037318 1
0.479212144910437 1
1.11934916435695 1
0.454509301278019 0
1.06070853958666 1
1.13097106941279 1
1.31388410683965 1
1.10446288472886 1
1.23733907886435 1
0.853235714659433 1
0.76410965044653 1
1.16115948812657 1
1.16806744635056 1
0.715088256287186 1
0.889006184398597 1
0.681151027937563 1
1.00034123270397 1
1.70454634396416 0
1.00287392319882 1
0.89961700155182 1
0.747864938308442 1
0.808582702607974 1
0.72909287190402 1
1.15049511660774 1
0.361324519372153 0
0.535626488342392 0
0.417207659652465 0
1.13866473871193 1
1.45964773371001 1
0.415961498156624 0
0.794895294376505 1
0.64300029563348 1
1.26931620855966 1
0.808243360285783 1
0.915277694260082 1
1.17616495840947 1
1.04511574901348 1
0.936841585548515 1
1.36660074562336 1
0.569221822762067 1
0.572953653729099 1
1.32877152411924 1
1.32658018228533 1
0.431959753966715 1
1.1103110881378 1
0.477986688221255 0
0.819083489299584 1
1.77463044233195 0
0.715457247182794 1
0.980305916084085 1
1.19213209761477 1
0.899994178529463 1
1.22654429974083 1
1.22054933850736 1
0.79434170769688 1
0.903303844996867 1
1.13331397855701 1
0.986007720940242 1
0.849320823875769 1
1.06435013846534 1
0.861642126003547 1
1.00565813936951 1
1.49834049162901 0
0.906402596654808 1
0.642555411354299 1
0.67660491860964 1
0.886007043913018 1
1.17969533537864 1
1.16222908603368 1
1.25049092636752 1
1.02402199705154 1
1.1500149760368 1
0.720687877160516 1
0.950037437491842 1
1.20410547626273 1
0.75116117909577 1
1.01463585580577 1
1.41895629723539 1
0.768769705922234 1
1.1394594787028 1
1.15589937954048 1
0.983663053776357 1
0.989503351197193 1
1.24778804041313 1
1.21409195429918 1
0.966146454138192 1
0.952226266254326 1
0.899578736904485 1
0.94324323227566 1
1.23711914820725 1
0.539445521664548 0
1.09332781235913 1
0.913868838007947 1
0.774256992738509 1
1.2639587478946 1
0.67422392999926 1
0.698503610503256 1
1.05826914338029 1
0.898150361076909 1
1.04365241540906 1
1.40649076620172 1
1.16051719512316 1
0.654438214678131 1
1.23658339241497 1
0.936290425108137 1
0.803595534571723 1
1.4509255779853 1
0.812799502939355 1
0.770388528537544 1
1.02460106055781 1
1.06677767461279 1
1.08711008825042 1
1.12998220257785 1
0.986463894171135 1
0.64138390597369 1
1.17481904711701 1
1.18739290773918 1
1.23936850841111 1
1.23149083791783 1
0.732734395315965 1
0.654531527410567 1
0.921628339173937 1
0.977988548705986 1
1.29570412216981 1
0.718730580541008 1
1.29848136655488 1
0.45446321219525 0
1.08223551541742 1
0.506379341476121 1
1.47492511937157 1
1.29733259951739 1
0.532870429938621 0
0.783263505513428 1
0.570854732834428 0
1.10612169913517 1
1.0433455929193 1
1.07353743030981 1
0.842945167727109 1
1.09931559158329 1
1.36446371498967 1
0.641297596140104 1
1.26414198262005 1
1.30181241210915 1
0.905174044641351 1
0.772597959137096 1
0.939771565071694 1
1.50281624737129 1
0.491170780416989 1
0.810095968425653 1
1.24805437150736 1
0.816488533055005 1
0.952924087275494 1
0.857696223692416 1
0.834512507017305 1
1.07025357785469 1
0.978916761445285 1
1.45056156452518 1
0.771740048537567 1
0.740671984976165 1
1.50817708580954 0
0.879270315794428 1
0.883741494915199 1
1.55850538897938 0
0.780267135234491 1
0.880511098753051 1
0.962356316302108 1
0.357782243778318 0
0.804894777129677 1
0.955116018390697 1
1.08404808179343 1
0.978911924571298 1
1.01514293736015 1
1.62139689920254 0
0.823802527592858 1
0.855534897971104 1
0.475105265654105 1
0.853625773361601 1
1.30659974384979 1
1.06846576574265 1
0.851745382358954 1
1.15467738049216 1
0.799723877317448 1
1.39675484422128 1
0.756426941737453 1
0.780053449665022 1
0.993745697238014 1
1.10172189417428 1
1.10830930379768 1
0.802802270219837 1
1.13193809710256 1
1.08086289057974 1
1.23131830303872 1
0.80100011712419 1
0.763663203332811 1
0.865322087471805 1
0.914433474900097 1
0.695898799089945 1
0.147993926167539 0
0.83507839391378 1
0.703315026596197 1
1.10916682629321 1
0.731769139422921 1
0.633969051185354 1
0.847330337760585 1
0.896532287640846 1
0.811602979991163 1
0.868490164636482 1
1.20440040936312 1
0.965367074487607 1
0.972824012138697 1
1.14371902134923 1
0.808210700412903 1
1.01073336129315 1
1.29878740331174 1
1.24860496065945 1
1.17102240525429 1
1.01423177092149 1
1.17473706169302 1
1.03359442926647 1
0.724256883312122 1
0.82255908683857 1
0.723970781244296 1
1.14762567190312 1
0.290022102380655 0
0.836392217594676 1
0.900025631130391 1
1.18525335370899 1
0.552833117436469 0
1.14157999008504 1
0.695622193651276 1
1.05478707248556 1
1.23651109917823 1
1.49172484593367 1
0.71621839064203 1
0.660549608377771 1
1.10761464178208 1
1.12590628612955 1
0.417570516882173 0
1.18752872392639 1
1.11552367189801 1
0.887304442104437 1
0.921872765306357 1
0.798962540143018 1
0.597587500503996 1
0.96836938734706 1
1.05767104691524 1
0.73936041880114 1
0.840719944022931 1
1.0312483640371 1
0.723277052440419 1
1.00728630870087 1
1.19653617496024 1
0.909886281771204 1
1.10955249738532 1
0.795016119596256 1
0.753215264646741 1
1.20162536355833 1
1.38732493330754 1
0.574893786140456 1
1.11105198423841 1
2.09007756179401 0
1.37882282359292 1
1.04033375587636 1
0.775694247291976 1
0.55076024570515 1
0.951027213343581 1
0.587624703548684 1
0.984387040289467 1
1.04176530118185 1
1.19308100296858 1
0.798643190916816 1
0.96772093607505 1
0.866702684993037 1
0.50252889790064 0
0.991048791026955 1
1.15561054594264 1
0.833221942520055 1
0.602074390765477 1
1.17161889733915 1
0.881664162550451 1
0.560494729210388 1
0.955765614368546 1
0.709626273727145 1
0.493403849823754 1
1.24587596227154 1
0.623274925023624 1
0.40647981262781 0
0.666425745881666 1
1.01315066710057 1
0.892780495091878 1
0.94184967892764 1
1.0689284671648 1
1.15457113524935 1
1.0169692487191 1
0.925778509775479 1
0.854733007789997 1
0.710911087104351 1
0.99062712892199 1
0.99067397499367 1
0.840224375043065 1
0.813583412461751 1
1.14407972196154 1
0.782566561335966 1
1.3754174622023 1
0.94606477140724 1
1.05579572175782 1
0.733316703798749 1
0.769071782341149 1
0.730762279132149 1
0.615553747757304 1
0.610740305949558 1
0.993376049849409 1
0.802604380302203 1
1.15362224970071 1
0.674590494374916 1
1.09120172405628 1
1.2892110958362 1
0.817923432722789 1
0.92891321773706 1
1.28435709573113 1
0.919815107873147 1
0.939184197482144 1
0.676642491556924 1
1.19608437639402 1
0.542574725550883 0
1.2188781695103 1
0.773939915412669 1
0.859080002898702 1
0.797330368606406 1
0.519024273744882 0
1.08910886802369 1
0.94056619772433 1
1.11434214091319 1
1.36404713156431 1
1.37712278465705 1
1.14172252806598 1
1.00338530512127 1
0.357428838815193 1
0.376070146729179 0
0.872598496343137 1
0.744960545063796 1
0.9968699588391 1
0.691967516374792 1
1.00063107240661 1
0.873665592872797 1
1.08454565393461 1
1.46367231299068 1
1.61615689971595 0
1.07289897112559 1
1.0126536062187 1
0.868254908623122 1
0.279726920813161 0
0.894924242465891 1
0.763603425697906 1
0.924630882906717 1
0.905073637176344 1
1.37479503539329 1
0.707791544321565 1
0.909986547143197 1
1.39220201243577 1
1.31949739013369 1
0.65098692794743 1
1.0642287014041 1
0.631383001022537 1
0.915761725149234 1
