# Supplementary material for: Bias caused by sampling error in meta-analysis with small sample sizes
Source: PLoS One. 2018 Sep 13;13(9):e0204056. doi: 10.1371/journal.pone.0204056 (PMC6136825; doi:10.1371/journal.pone.0204056)
Supplement: S5 File — (ZIP) [file pone.0204056.s005.zip › results N = 10 theta = 1 tau = 0.5 sz = 5-10.txt]

"dl.theta" "dl.cp"
0.313161738637219 1
0.404009881520393 1
0.645956156452229 1
0.887207896835223 1
1.03710203227749 1
1.09243130028765 1
0.818060502575491 1
0.473688075274482 1
0.490074466962711 1
1.00378511661231 1
0.831755790480722 1
1.09060893849547 1
0.894504328817949 1
1.02260326571454 1
1.53734511112162 1
0.835541494245478 1
0.566624395592893 1
0.860128849351123 1
0.864882093374514 1
-0.0211424683369911 1
1.5433436910734 1
0.740806507794294 1
0.655936761853772 1
0.570297053031896 1
0.676130373410698 1
1.13720563208515 1
0.490640422596328 1
1.17248216793612 1
0.309078361355886 1
0.800349764517555 1
1.24944468298153 1
0.871241537031014 1
0.928749302457909 1
0.766930609512523 1
1.84595957937439 1
0.928159221881063 1
1.03008125991167 1
0.103694620917947 1
0.611531822161323 1
1.08526477032084 1
0.680013551923081 1
0.486855784075224 1
0.640837644838767 1
0.983186791592654 1
0.848543747309923 1
0.815818780234085 1
1.00668764897747 1
1.31444624868738 1
0.285388805404513 1
1.21519244608595 1
0.745510954441908 1
1.46347793560049 1
0.864236198667748 1
1.19120820123812 1
0.525020876202561 1
1.37210218847413 1
0.318168806604845 1
0.693087638311839 1
0.852569271171178 1
1.27604478498297 1
0.785054837601396 1
0.311730407736747 1
1.20722420476664 1
0.680104774474298 1
0.475434195084092 1
0.466488433664469 1
0.744049901149488 1
0.638938281959329 1
0.733301932824702 1
0.802058038821813 1
1.07200376434081 1
1.5795415972277 1
1.09389724945899 1
0.294426834191878 1
0.318559035145667 1
0.765382388415544 1
0.87921911936299 1
0.666970617273898 1
0.300490796585216 1
1.80958689601646 1
1.04780331986452 1
0.955223636913849 1
0.501686013701101 1
0.391236605521336 1
0.379534325869416 1
1.40114754070366 1
1.51055467320912 1
0.508575834304876 1
0.397022124215013 1
1.31469362092075 1
0.147468774690881 1
0.994624785451683 1
0.610677506887971 1
0.8521444728268 1
1.1743884750112 1
1.29369324041071 1
0.306370906780603 1
1.55502523446507 1
1.00250432496815 1
0.749187921817143 1
0.715145219258961 1
0.603746340329193 1
1.22263213622242 1
1.01694518704316 1
1.4330882317888 1
1.43522518716131 1
1.54265674053466 1
0.654921827348593 1
0.733475865079899 1
0.299321492254072 1
0.7694390561745 1
1.16770715580295 1
1.15514077866982 1
0.875317713458275 1
1.82093533059137 1
0.683172912081444 1
1.21593291401444 1
0.49827504797251 1
0.369235504527143 1
0.744497308599425 1
0.25368294257205 1
0.859243782893143 1
1.45161196749661 1
0.492788990143009 1
1.56124892534066 1
0.233533440683848 1
0.781815170526694 1
0.71627907172979 1
1.02947840432961 1
0.837223792823439 1
1.08491690937511 1
1.30912128938383 1
0.816583918364456 1
0.621909466385005 1
1.07445612177862 1
-0.48129748643646 0
0.682923813400419 1
1.24167923487284 1
1.02808001241855 1
0.610745462906763 1
0.770085034229105 1
0.533394104563605 1
0.97862490091586 1
1.19759532236708 1
1.5525537636018 1
0.229168301624374 1
0.992490376270591 1
1.09136429738265 1
1.28786330952204 1
1.37775485379771 1
0.801402222293407 1
0.914144958080063 1
0.541454515165124 1
1.18378014317946 1
1.41159389694412 1
1.47965995659168 1
0.806533112519182 1
0.620823220002405 1
0.680203859204431 1
1.31638729021879 1
1.0074600826179 1
0.596373056119534 1
0.839631817279297 1
1.29219376643506 1
0.48981618594958 1
1.36686893589789 1
1.71920857685269 1
0.845555418851339 1
0.964351667164077 1
0.825043418301121 1
-0.0878978319597933 0
0.512034596447765 1
0.0969021116941648 1
1.48139282543261 1
0.915648914644395 1
1.71203251223081 1
0.433306916683937 1
0.660402743272342 1
0.868375401823231 1
0.68481792433044 1
1.1242798781928 1
1.01981451358511 1
1.01779649916745 1
0.794522598602085 1
1.03387483826077 1
1.05308461462951 1
1.08063648680818 1
0.721517159225567 1
0.739707270963457 1
0.510015589925401 1
-0.266256730124708 0
1.07457885610257 1
0.980300209578384 1
1.39394783389563 1
1.08857751845933 1
0.745967317063843 1
0.476349487119221 1
0.458437281072915 1
1.01455199023859 1
0.581910249990201 1
0.759872014517653 1
0.897068411709169 1
1.16127830130843 1
1.48685414852781 1
0.622607139819527 1
0.732264723754166 1
0.454504904432095 1
0.670712865442507 1
0.25449424310605 1
0.610376611792075 1
1.26680335358055 1
0.732117868091009 1
1.18711317215108 1
1.21514006616676 1
1.24721526170669 1
0.803985433760847 1
1.20186586364159 1
0.856677129966635 1
0.71318865604618 1
0.351782942519548 1
0.851817725326266 1
0.528464432749893 1
1.44711286912846 1
0.885623807115494 1
0.0883245928116604 1
1.20950007768228 1
0.527994283432475 1
1.06050522221059 1
0.482345182844864 1
1.09293389818419 1
0.883745538653083 1
0.628460422484109 1
-0.133449489310585 0
1.16650436924073 1
0.491281129673907 1
1.0977086536709 1
1.98405535068471 1
0.230734180517266 1
0.75342601669819 1
1.24826174543473 1
0.960988540858531 1
0.981849026619258 1
1.22187631775667 1
0.693116863533406 1
1.0406358219514 1
0.652446767014963 1
0.361518138255572 1
0.748871602701386 1
1.35353395883893 1
0.515209648864951 1
1.33191832405147 1
1.02832969111043 1
-0.32190969306003 0
0.866556992241249 1
0.605827136738987 1
0.910006417944248 1
0.638239532893503 1
0.25398326753767 1
0.447550672798026 1
0.741070196770806 1
1.38919797526824 1
0.790847644409551 1
0.630136795743293 1
1.09162808466308 1
0.852885508735105 1
0.29386068356492 1
0.581477056558375 1
1.23279791332997 1
0.541287411686062 1
1.25508803073698 1
1.37339231950214 1
0.73861902559941 1
1.67134843840324 1
0.58932025035921 1
1.10781778859613 1
1.26757345527178 1
0.460249062477323 1
1.03584146902918 1
2.14438219131054 0
1.5289568283784 1
1.30948170048789 1
0.433307645481177 1
2.00459655852674 1
0.54272332526315 1
0.883946931094724 1
1.22042494411499 1
0.669784311281569 1
0.467510551042801 1
0.706593758627246 1
1.3622736146085 1
0.429098793440553 1
1.09578790490128 1
0.665925022902143 1
0.916151973171892 1
1.06975522797412 1
0.883173880144146 1
1.49276489964992 1
0.543536236904054 1
0.0573470456103521 1
0.607885514590674 1
0.776068273813584 1
0.469487333585539 1
0.763854781737843 1
1.23833278007012 1
1.09302124291549 1
1.43796986923659 1
0.606486603737094 1
0.881931723199375 1
0.480732236848683 1
0.904337804796868 1
1.19072226430097 1
1.95467061849676 1
1.30008035134504 1
1.31525233054252 1
1.37337281639352 1
0.698352016312374 1
0.905853272776648 1
0.685158304352827 1
0.625222687073992 1
0.630772161821307 1
1.17036521176179 1
1.64916934977829 1
0.508535525129872 1
0.876849718067072 1
0.32708543792379 1
0.800563106495612 1
0.80945705269549 1
1.08499338091149 1
0.295774767579235 1
0.308227924329779 1
1.65763415627667 1
0.735458164402067 1
1.24846489245804 1
1.01727674139415 1
-0.193036398365412 0
0.444945717044535 1
0.7525101673022 1
1.35714656944862 1
1.33415086114361 1
1.21788990132531 1
0.843997857375105 1
1.16015136287471 1
0.286317136126012 1
1.21866773880097 1
0.816995341479368 1
1.40786927342823 1
1.17163445453498 1
1.25118760171009 1
0.956947901107379 1
0.727070859966608 1
0.732232376569311 1
0.795087827445422 1
1.21783765721472 1
0.807778774571411 1
0.57624265852775 1
1.3065831625306 1
0.823596242996145 1
0.172524660021987 1
0.809969427794143 1
0.0628048895418293 1
0.253305869202869 1
0.290633652500228 1
1.16484142540486 1
-0.235196856072825 1
0.859562189870228 1
0.953923607871158 1
0.263235528086059 1
1.37789147017097 1
0.953721936402177 1
0.243307781929621 1
0.108181907342423 1
0.610993813202166 1
0.434493427492288 1
-0.112694706405159 0
0.870432031143423 1
1.47903536113502 1
0.797282145962828 1
0.973835002230474 1
1.07734660639515 1
1.54053728944656 1
0.9016497479328 1
0.626367165870178 1
1.55864239380134 1
0.775222834400707 1
1.00480719347819 1
-0.0930064615314696 0
1.10263555759292 1
0.364084958127025 1
1.22703658762299 1
0.980256151215684 1
0.837357763670219 1
1.30383812796656 1
1.0457473260487 1
0.689826857632814 1
1.29296013880087 1
1.11112356969372 1
1.15366787680166 1
1.44953667497356 1
1.3294573838125 1
0.445492028826906 1
1.06709044354798 1
0.546708435836636 1
0.341035938606245 1
1.22179691035311 1
0.664814501709032 1
0.356470882730482 1
1.18754199327226 1
0.325615541374915 1
0.841005204962368 1
0.745230766831636 1
1.12299642088053 1
0.187418014178101 1
0.0934891711847951 1
-0.563548997758575 0
1.34490799117552 1
1.41518840969096 1
1.29831019858374 1
0.665007992518711 1
0.616728829702588 1
0.639949158490506 1
1.14287957161259 1
1.42286289877058 1
0.782536713022394 1
0.575553174551504 1
0.532063735928325 1
0.583290961903992 1
1.0592109524483 1
0.918890775154667 1
1.04940789390546 1
1.02492510910234 1
0.61223099479824 1
-0.22126601172402 0
0.172176770651534 1
1.35587676192705 1
1.19724151042068 1
0.585342559695047 1
-0.0194005409987229 1
0.319308382743426 1
1.28124765804289 1
-0.0646216864649399 0
0.78028863378984 1
0.755258977202498 1
0.783758729152829 1
1.30967386172659 1
1.61910835617935 1
0.755810786647859 1
1.05410683795238 1
0.62505762866282 1
1.55523713524925 1
-0.249845412555469 0
0.692625247841486 1
0.56391919712832 1
1.1148782006109 1
1.08229295198373 1
1.12829943657057 1
0.369935410401821 1
0.498476246357783 1
1.04714693750214 1
1.12731519087949 1
0.5763247804662 1
1.19128325745967 1
0.653349817321638 1
1.71483522693724 1
1.15707517334421 1
1.14511275965594 1
0.388774437581601 1
0.912707806261339 1
0.640594138826227 1
0.304914842646678 1
1.17529812174106 1
1.1499884221881 1
0.80356638169558 1
1.78294571478513 1
1.04575288074833 1
-0.376884197579762 0
1.44884738932232 1
0.782855253982682 1
0.25444221447463 1
0.380526012280603 1
-0.282058832841478 0
0.980763142828302 1
1.01878754622899 1
0.645001659648044 1
1.34405692728188 1
0.494172310753878 1
0.967219098461494 1
0.848686060544092 1
0.601503274438338 1
0.376459053900293 1
1.16726051886287 1
1.27001331557086 1
0.914081742221251 1
0.847148766742392 1
0.233118265209699 1
1.5358668090746 1
-0.134630233106542 0
1.40889784546927 1
0.425855511916984 1
0.416350259592245 1
1.13776314768844 1
0.498643335513812 1
0.572683688562087 1
0.865212440771434 1
1.18948637981074 1
1.12617284624345 1
1.08891147049526 1
1.8534084650123 1
0.707198718337592 1
1.36139692276582 1
0.313074365708361 1
1.07089143636745 1
1.14484346261319 1
0.714090008344953 1
0.548586195181484 1
1.16121200906526 1
1.26072200816674 1
1.17326478778871 1
0.80122226492609 1
0.918621712653149 1
0.380940817710476 1
0.294568418339486 1
1.44014493232289 1
0.445030239886975 1
0.708657479635071 1
0.232110869867035 1
0.751737531089724 1
0.96784546485265 1
0.08602409133989 1
0.47874067741406 1
0.631461962542025 1
1.47973073696446 1
1.02935320214899 1
0.104284792404684 1
0.939389061863196 1
0.579837428559232 1
0.831666044751604 1
1.50140861932025 1
0.404860965810642 1
0.756585704416153 1
0.77424640148251 1
1.95996417117499 1
0.652133924069211 1
1.10870679544297 1
0.930972935221798 1
-0.533422110424729 0
0.937325476509097 1
-0.307961469611331 0
0.753182859540059 1
1.1147439706743 1
0.575504473266819 1
0.0363170136845644 1
0.898026432763077 1
-0.258862039245425 0
1.8872694438756 1
1.30889399022119 1
0.570040191270928 1
1.29465316217851 1
0.930986851084014 1
1.13668235658365 1
1.09390397365615 1
0.596850463799026 1
0.431521338979046 1
0.618328751930256 1
1.09068887800796 1
0.377466005930247 1
1.58126988013639 1
1.67980642718024 1
0.530611662912316 1
0.696362909629187 1
0.645505515504875 1
1.24304813197949 1
0.653258517111653 1
1.11897905358723 1
0.6162029751665 1
0.643547318038995 1
0.507106768815492 1
0.311410587505862 1
0.022064554186464 1
0.837777868790822 1
1.51464712918097 1
0.447888232737169 1
0.543638673083925 1
1.12212737649899 1
0.574441701467753 1
0.333674136338905 1
0.845455613945137 1
1.10094341395126 1
0.134815909180342 1
1.19125630741807 1
0.813987563643561 1
0.681226671591427 1
0.126024722167293 1
0.409122133037755 1
0.507056836556309 1
0.625571214300785 1
-0.575692745703139 0
0.611017159037517 1
0.46609003925833 1
1.1427457203337 1
1.11793787588282 1
0.892385479983851 1
-0.154257523740212 0
1.55254819319862 1
1.04579975570467 1
0.591804830060589 1
1.22772047297888 1
0.548994276085251 1
0.755001939761224 1
0.400165987734314 1
0.706191028098832 1
0.775133438146407 1
1.09483103191609 1
0.646258057078781 1
0.639084235211703 1
1.02926348881098 1
0.596083900103551 1
0.927488555767068 1
1.33644360573122 1
1.45740258476113 1
1.16129520492381 1
0.8973761283232 1
0.844135722076108 1
1.30198583899682 1
0.383977905607905 1
0.912961372737293 1
1.60490307530357 1
0.101880716666193 1
0.731220113180966 1
1.30391069885601 1
1.05530845787147 1
1.6448871229887 1
0.406768901615881 1
0.833496436898683 1
0.984308816171419 1
0.494226430527328 1
0.601391671758125 1
-0.0629553792312696 0
0.794111768534678 1
1.27993347525458 1
1.56824719697405 1
0.488046964706194 1
0.659540566669272 1
1.47198221175145 1
0.486749138388763 1
0.39830119085283 1
0.719409814192763 1
0.126544529574529 1
1.14385591008106 1
0.876528741505974 1
0.850337304578196 1
1.01916760057058 1
1.42397114131377 1
0.680259466180412 1
1.53077786313306 1
0.690574038926391 1
1.15679202704208 1
-0.352013011107663 0
0.420828569813527 1
0.887743691155312 1
1.5098111858341 1
1.1439468844275 1
-0.231006064463552 0
0.463381319181322 1
1.01296422381059 1
0.958345578481253 1
1.18827494402395 1
0.865849418124053 1
0.61201149529314 1
0.719956756731296 1
1.15805453682511 1
0.186032118959145 1
0.431847622702234 1
0.860544493488626 1
0.62747730315273 1
0.416014131491989 1
0.824906134677674 1
0.931755701952381 1
0.778379011802269 1
0.666837013276597 1
1.06628547509926 1
0.663459258158229 1
0.583600613872845 1
0.372148381692659 1
0.307270873604045 1
0.967950926031551 1
0.533288646851447 1
0.303823624728031 1
0.63334962239695 1
1.55947574166547 1
1.14926153669188 1
0.663164714549687 1
1.43181695223916 1
0.662694464366019 1
0.698000310115849 1
1.5943817011433 1
0.235035913038317 1
0.123745367747661 1
1.42531718521424 1
1.42934191803968 1
-0.340323020487187 0
1.6837711840107 1
0.740258846893921 1
1.01419043164361 1
1.30218768843148 1
0.851297966096153 1
0.63456848090634 1
1.48499404921947 1
1.81563703867659 1
0.693213687521907 1
1.10577122650954 1
1.01160624859337 1
1.48643590120329 1
0.35187489352921 1
0.341579942674058 1
1.05612156668153 1
0.572025082347246 1
2.16341997552534 0
0.203293799828886 1
0.793979988547841 1
0.771683264881786 1
1.03089514372847 1
0.517846264390801 1
1.30655749903175 1
0.1343566950258 1
0.0720126976448279 1
1.15341114432304 1
0.928797260575262 1
0.135821521463694 1
0.179506498163344 1
0.486825479180293 1
1.56315305788042 1
0.893164654904159 1
0.580311170934718 1
0.952128006196006 1
1.09098945618304 1
0.649031532276743 1
0.938779797997326 1
0.862890602614733 1
0.00153450136822689 1
0.321699371964675 1
0.736549095737647 1
0.456017619747136 1
0.250555913355986 1
0.22413762867503 1
1.28577634497073 1
0.569515193866563 1
0.750143328475346 1
0.900790749677512 1
1.2699287823432 1
0.812022096437952 1
1.1878689064044 1
1.05494920339143 1
1.10937745796055 1
1.05830791992663 1
1.14830756353139 1
1.1226827513397 1
1.00913793241786 1
0.769104877055563 1
0.348915293471721 1
0.750367359365734 1
1.43057206949095 1
0.359127429751258 1
0.954566610995993 1
0.126664123373479 1
1.04659352271605 1
0.28266629978256 1
0.162899147924897 1
1.1208997602565 1
0.945857321100358 1
0.812300922534553 1
-0.200770689174872 0
1.53008531117362 1
1.26942596060351 1
1.40409677881427 1
0.677339761409777 1
0.694123970664816 1
0.687054286529348 1
0.86122759530072 1
0.966183417739871 1
0.81161220065634 1
0.920940152231051 1
0.287530927635602 1
1.05985552431435 1
1.040956094586 1
1.11779309808882 1
0.571952100609197 1
0.312325422805865 1
1.16888406706552 1
1.27157561004624 1
0.516310704271852 1
0.727825090185626 1
1.09404816350625 1
0.801091274949735 1
1.1377021517867 1
1.38066265989078 1
0.550243188356376 1
0.581411031786172 1
1.29713210306555 1
0.0551683700415798 1
0.467550700580361 1
1.59259002399975 1
1.04581116850328 1
0.731198765905934 1
0.614820820201257 1
0.982493562872066 1
0.736302700793311 1
0.858074802742968 1
0.970844602542719 1
1.28206642132979 1
0.824107363026754 1
0.963323423992818 1
2.08730758250875 0
0.181272922577491 1
0.300146452572106 1
0.72199695998967 1
1.18126767138774 1
0.255547861113766 1
0.509115352909981 1
1.25517931618805 1
1.12027103029026 1
0.312694198968967 1
0.84629066758316 1
1.16138488985193 1
0.634095766274188 1
1.18516185214467 1
2.05059598791293 0
0.652581731832073 1
0.719722651713623 1
0.712383513267372 1
1.23178371925687 1
1.09572614039808 1
0.864826280834428 1
0.436886369221793 1
0.807937106778848 1
0.55640277801135 1
1.03460859513083 1
1.80694494326281 1
1.72374517632315 1
1.06350190712004 1
0.639996811104529 1
0.929158875758651 1
0.910074580236076 1
1.3338793058662 1
-0.21207176609886 0
0.855969176329609 1
0.532662903524955 1
1.56932711649806 1
1.26262202493062 1
1.52256813419631 1
1.16688828809937 1
0.841457701199161 1
0.313304359007724 1
1.27004853762976 1
0.771857776531274 1
1.45860113804341 1
1.40800297499261 1
1.10868525747103 1
1.00803792344032 1
0.899326029554174 1
0.87719416487334 1
1.00076654429791 1
1.36195145098574 1
0.922767688601322 1
0.74638674257519 1
0.571065554593385 1
0.541228751508987 1
0.338158100174796 1
0.881820275034763 1
0.655759705986946 1
1.05130353154161 1
1.449698282203 1
1.18862935323392 1
0.703572974323242 1
-0.0558869855449649 1
0.544554202761159 1
1.48908466305321 1
1.32626362524498 1
0.247751889883758 1
0.607952674777026 1
0.828708651542581 1
0.887571038462964 1
0.64678758601194 1
1.13052369116468 1
1.52741254274901 1
0.194920065052722 1
0.772972721526031 1
0.783278493088686 1
0.369120295951858 1
0.566467936633004 1
1.29639107423155 1
1.01363960013257 1
0.11765282252302 1
-0.0258811551617465 1
1.20249236587223 1
0.546223359988439 1
1.32228968287215 1
0.187204709723197 1
0.598043612114922 1
1.14755194339296 1
1.4288460697394 1
0.678690847543525 1
0.698441017186116 1
0.984930645148002 1
0.369340592633106 1
1.74808303337485 1
0.916351435354565 1
0.912878494355498 1
1.43598610668047 1
0.67612471867571 1
0.502794683697937 1
0.0302664827331171 1
1.06144427190323 1
0.608945103851396 1
0.17970233222315 1
1.37799989147015 1
0.437767485475637 1
0.513449120091333 1
1.35195557529708 1
0.814732190555609 1
0.688160257870228 1
0.0126820720598673 1
1.11212431637336 1
0.569488884123312 1
1.11609014045045 1
0.651180067590152 1
1.57308540745712 1
0.742459013979707 1
0.544673331087431 1
1.31072461756306 1
0.77380149373666 1
1.08341243251504 1
0.747942870117562 1
0.398292034474933 1
0.494489773274902 1
0.435663255965123 1
0.455921067682658 1
0.799247765134978 1
0.590723423321814 1
0.42362323541658 1
1.54714179983895 1
0.698817170884588 1
0.978553365069462 1
-0.00426254811391058 1
0.632894495176296 1
1.83196881419237 1
0.482643098131775 1
1.01678994129038 1
0.13872608554475 1
1.26763684577276 1
0.671164116360528 1
0.501289930878638 1
0.95809930417741 1
1.37465987924193 1
1.24952636165401 1
1.31560602920006 1
1.72642806165339 1
1.274037430839 1
0.786213306213394 1
1.68849134893883 1
1.48313232915318 1
0.610934462804057 1
0.704467468189411 1
0.785302066460509 1
0.955435555007279 1
1.0407591499677 1
1.0176309838545 1
0.937684979505243 1
1.50326859511313 1
0.770825908148369 1
0.572698951098309 1
1.30793023712683 1
1.24572063097384 1
0.790857673967322 1
1.28391600752656 1
0.596851681083258 1
1.32316199781383 1
0.271703186430341 1
0.483957662404564 1
1.24824129266275 1
0.505752342213282 1
0.858833203605967 1
1.37622150494364 1
0.180561147991993 1
1.81249982793176 1
0.708378444692708 1
1.12003973238688 1
0.261279712878255 1
0.865422007668158 1
1.16800151916254 1
0.747968904967173 1
1.21752077524498 1
0.861030680972874 1
1.57948873751134 1
0.153356332892268 1
0.742290338652144 1
1.47067101678333 1
0.899633587007801 1
0.564752062478951 1
1.14463727779427 1
0.468384778495764 1
0.651912808491893 1
0.104350001714384 1
0.484862508851935 1
0.725559755479351 1
0.535361216890814 1
0.999078013393208 1
0.98633712491075 1
0.539776895070499 1
0.768300020805658 1
0.251809384141126 1
1.22946573212008 1
0.484491268227438 1
0.474117999535633 1
0.721543260672852 1
0.0453185470431085 1
0.636043393163 1
0.550892623623827 1
1.69898787707224 1
0.326322274126961 1
1.24337015533988 1
1.01258957306292 1
1.19612333547083 1
1.44507545061291 1
1.25433361806793 1
1.05320422881731 1
0.779977262805135 1
0.0237301266692034 1
0.626904961869433 1
0.617557949151673 1
-0.0348731587326483 1
0.600723748203999 1
-0.485842607423565 0
0.117463165842655 1
0.613067223834576 1
1.18702273850107 1
1.38811145398809 1
0.349699694699762 1
0.861078522535012 1
0.968537344662963 1
-0.31487565680666 0
1.32948564574408 1
1.03464053388872 1
1.05729168273571 1
0.729101221098795 1
0.914918314266993 1
0.24871261223723 1
0.0113901166331614 1
0.946225644513666 1
-0.111858630669746 0
1.57750775800218 1
0.576064669114773 1
1.51292005049821 1
0.272613435948312 1
0.0987211394946252 1
0.463065562404397 1
0.234273250741166 1
1.10476022204572 1
1.11694850323588 1
1.53566290352439 1
1.3664004396846 1
0.143369986493291 1
0.830298918211351 1
1.00161067063896 1
0.742175704254337 1
0.654695319391988 1
0.616288489791759 1
0.610824435469577 1
0.66567155230908 1
0.681862263079407 1
1.56447104968159 1
1.94710333307592 1
0.667782136331466 1
1.6166424016406 1
1.23858426752154 1
0.60050580891892 1
0.23395792468046 1
0.77534874926641 1
0.60738049053391 1
1.4650353679145 1
0.648056848494257 1
0.838629238898154 1
0.487495673271785 1
1.50225173828737 1
0.30530971118427 1
0.731031624219496 1
0.137908714028203 1
-0.253555067140506 0
0.447325688471979 1
0.328100661215264 1
0.613747158149875 1
0.263807849125024 1
0.8615169921669 1
0.755210980324628 1
1.16304503949715 1
0.213210276757017 1
0.929808230947659 1
0.500561893408919 1
0.45424083430463 1
0.869700721768951 1
0.533850932935722 1
-0.0272962281330252 1
0.684030023724417 1
1.08695956735209 1
1.10300626852476 1
0.478456469958608 1
0.990394245418703 1
1.32137923834826 1
0.884266830627891 1
1.38243579701513 1
0.402328258147264 1
0.0416665301423909 1
0.477822895648925 1
0.553616746707799 1
0.644089395759202 1
1.43269821829331 1
0.930981347991839 1
0.924492713020994 1
0.447869643318893 1
0.969443176234193 1
0.668083750151903 1
0.799866075562642 1
0.56852338775715 1
0.832526423626933 1
0.770608824720385 1
-0.0368519007249484 0
0.703359617216366 1
0.0997257767528624 1
1.40640226280565 1
0.632914132794148 1
1.28679209037983 1
0.785444514412672 1
0.814960475789605 1
0.945440625945085 1
0.138238401372239 1
0.890736967518581 1
1.01358973006274 1
0.565696361728778 1
1.49207735285277 1
0.65857530425874 1
1.09041741846261 1
1.31472885064388 1
1.09801360931521 1
1.15832830091515 1
1.45231072023582 1
1.05252097021134 1
1.40540778104188 1
0.654537667642133 1
0.59453936210515 1
0.484650403146164 1
0.803373610514875 1
0.424239960208045 1
0.525659457982083 1
0.566835649368902 1
1.19100270777264 1
0.601718702482573 1
0.895640523725677 1
0.753195604556117 1
0.108798803966845 1
0.733444093186759 1
0.720830003907646 1
1.59364305792529 1
0.90822015602308 1
0.35024095060385 1
0.845300549281713 1
1.29029222351845 1
0.288488303612588 1
0.529246963007239 1
0.421952351031207 1
0.954587678931283 1
0.602658720947774 1
0.312053666664909 1
0.660584171719629 1
1.37460662780326 1
1.03302781383316 1
1.27652523355586 1
1.26079885596555 1
1.17266906515163 1
1.40770594252093 1
0.864147478904865 1
1.87863905488326 1
0.466569540263068 1
0.671940629896719 1
0.644910377773543 1
0.721885919043527 1
0.609949031271488 1
0.842604313138323 1
0.72505438906127 1
0.641129614576798 1
0.563793924798763 1
0.84607967802769 1
1.17197473960418 1
-0.080184046841276 0
0.867805776835451 1
1.29829394973016 1
1.30954176911344 1
-0.421424385346596 0
0.0641390573690776 1
0.99193551659516 1
0.790049828423105 1
1.44866331781959 1
0.952502077310587 1
0.309321425470356 1
0.672005663659612 1
1.78208332567935 1
0.07965877398472 1
0.197796724054742 1
1.10479911106566 1
1.06323891195417 1
0.45748249290744 1
2.06810607657813 1
0.216279326293514 1
0.578137784614583 1
1.48459829779133 1
0.366601463416007 1
1.45908644532906 1
0.717970893796965 1
1.0679749866953 1
0.405426929128525 1
0.741561308434143 1
1.30783597258776 1
0.996773719269512 1
1.21512956766392 1
1.04061247095119 1
0.215619200342531 1
1.01537948209709 1
0.0310263192924543 1
0.836065272955974 1
1.45814187451875 1
1.12940111426128 1
0.739959443839861 1
0.788848536221504 1
0.880385936117292 1
0.671088470698346 1
0.669184748454893 1
0.879934289264291 1
1.25513344025292 1
0.197294799094146 1
0.421889701863083 1
1.32700719474229 1
0.402135323768134 1
0.543479588452644 1
0.508310609687929 1
1.26913762592338 1
1.19881452100075 1
0.293709959562003 1
0.349287752174812 1
0.785600833041634 1
1.61209904025715 1
0.985872620483297 1
0.619787573727001 1
1.1763369757326 1
0.674735225718 1
0.904142420121542 1
1.15718764730857 1
0.883379238295826 1
1.15584061367276 1
0.35035096177195 1
1.5074468866028 1
0.909440030844925 1
0.268801373473935 1
0.905718410575968 1
1.1014408650836 1
1.3637306644977 1
1.00460671090329 1
1.12894422816403 1
0.500577194227356 1
0.904581196049444 1
0.36954537294208 1
1.2989298095655 1
0.664491221995931 1
0.950513706925013 1
0.437473933073482 1
1.05236148283896 1
0.339107602980184 1
1.08628441547664 1
0.296342666027112 1
0.797001771977088 1
0.399641082210202 1
1.77313960109557 1
0.532726544219746 1
0.735880076334118 1
-0.0534237987584676 1
1.12121859728491 1
0.913971888752654 1
0.895999542575111 1
0.615679566240478 1
0.947300388803402 1
0.462556110653275 1
0.476374297962703 1
0.647076092263678 1
1.00228688330629 1
0.0213314783103769 1
0.783161379492515 1
0.706688035774359 1
0.612326094379758 1
1.11144758257006 1
1.26248610270694 1
0.608848160664547 1
0.91884635154451 1
1.23506826427495 1
0.529272548291167 1
0.618179819241535 1
0.58685600870967 1
0.887916084484794 1
-0.111709717679035 0
1.08507117286822 1
0.846151370839353 1
0.787927769955306 1
1.07033783516217 1
1.13225152061632 1
0.539239819825551 1
1.17647688654139 1
0.957158050631463 1
1.19179354080007 1
1.14881712389743 1
1.04281272688866 1
0.542059723547661 1
1.14332901114388 1
0.894838729587824 1
0.668126697858101 1
0.674870027288953 1
0.930985276087787 1
0.973037579602069 1
1.11625545324825 1
1.16636341235973 1
1.12103226894375 1
0.790381009401851 1
0.636689328417378 1
0.171100134180972 1
0.653393549795712 1
0.314367902216736 1
0.725308538491584 1
0.311356251828055 1
0.485675096605184 1
-0.905155326468148 0
0.679151242459607 1
1.09693528670052 1
0.0964463735729387 1
0.918706797201789 1
0.177318238043909 1
1.05095034624347 1
1.29621605838851 1
1.20408441016942 1
0.999742172540104 1
0.1071052053551 1
0.594263322031044 1
0.899722934092269 1
0.986508749718036 1
1.10090736258218 1
1.6141768391771 1
1.33920138508166 1
1.08083459515137 1
-0.0341842994395431 0
1.61471076575493 1
1.04026863656181 1
0.357479352607428 1
0.470909590259014 1
0.304905642156248 1
0.797982146740396 1
2.007721650527 1
0.0949849987132086 1
1.03973054307563 1
-0.127809502634448 1
1.06816905557841 1
-0.0341655946552736 1
0.95352304027673 1
1.00287152396286 1
0.77914103159794 1
0.994290726126462 1
0.712064375321344 1
1.09938589862927 1
1.53144278683649 1
0.23706842519075 1
1.54433743056237 1
1.50302759319002 1
0.850629250839657 1
0.666676320712427 1
0.730223865633416 1
0.415328706873029 1
0.772281591928737 1
0.110375216317449 1
1.7388545878552 1
1.3534224372177 1
1.35399456722146 1
0.730677324991329 1
1.43978454722108 1
0.796741367313722 1
0.642525431681885 1
0.62266038491834 1
0.618126052937897 1
1.66952823895329 1
0.795670144958076 1
0.999611104359734 1
0.680364315062645 1
1.44198982728209 1
0.901125073288725 1
0.429849535744353 1
1.37837820899495 1
0.962053376455724 1
0.852707247039355 1
1.092714778345 1
0.767067158815965 1
-0.113590956411708 0
0.39747131890209 1
0.920894848439267 1
0.715244646821435 1
0.808125084468113 1
0.774220564206116 1
0.746873540199647 1
1.28545949950736 1
0.321165900901656 1
0.539017668922421 1
1.26084666232551 1
0.977351812669265 1
0.275676733509365 1
1.53131340931674 1
0.470582895996111 1
0.366977842139055 1
0.916970516236172 1
0.950879769485051 1
0.967819202191205 1
1.03934248996684 1
0.896219344265884 1
0.49491507247981 1
1.2509897473402 1
0.591786457278568 1
0.89685483896234 1
0.739051179184741 1
0.861599959365354 1
1.08596121881201 1
1.07349739472131 1
0.881361227951111 1
0.428632985392386 1
0.92600326396264 1
0.910706404448366 1
1.20412740608218 1
0.274652774207134 1
1.39454740246765 1
0.580419317351663 1
1.03936187093868 1
0.53350926565243 1
1.21211775879736 1
0.391864557516418 1
0.722832969387991 1
0.824688477753321 1
-0.307655260778424 0
1.30015542810248 1
2.01063783049245 1
1.01681766000082 1
1.08207537638681 1
0.945103170692062 1
0.90071831181079 1
1.02586819420516 1
1.58415088609292 1
0.835815314460266 1
0.814882318048429 1
1.6176353048367 1
1.1693657994231 1
1.13984134399367 1
0.598104171037789 1
1.34807649936106 1
1.23795126196145 1
0.628820648725006 1
0.561928874879887 1
0.16823999484506 1
1.101225331185 1
0.693659155725091 1
0.739124781563807 1
0.644496620252969 1
0.713171726767418 1
0.575809529144806 1
0.948117990092351 1
0.784735588503174 1
1.01067321613778 1
1.23763349371688 1
0.30854955346772 1
-0.242858539225375 0
0.77802984151949 1
0.268593926576191 1
1.03720421855264 1
1.16804821619978 1
0.630895437516017 1
1.33909989863333 1
0.878294845087923 1
0.812859734348347 1
0.431059115145855 1
0.569569669590317 1
0.815835921381601 1
1.19756255304101 1
1.5531421831928 1
1.6034369481318 1
0.947870314917832 1
0.838410712250243 1
0.983200132373142 1
0.989262151997833 1
0.97476564317545 1
0.425007365595649 1
1.3977756604847 1
-0.100899554370489 0
0.922751449508002 1
1.79541901378279 1
0.402268067865419 1
0.565542528798623 1
1.42376243501351 1
0.897075875051322 1
1.29483193819057 1
0.635064803681041 1
1.17280060811188 1
0.723486519134595 1
1.10691431029006 1
0.278646380124544 1
1.25460866661625 1
0.666978084617169 1
0.114337647508804 1
0.679688327706502 1
0.762287686203401 1
0.735561319569307 1
0.246970142827439 1
0.275066906355531 1
0.473274975729003 1
1.04843262606409 1
0.685589049354116 1
0.1843226864778 1
1.09467291779026 1
0.189617317186816 1
0.574703106014701 1
0.944902959220905 1
0.460883066978022 1
1.28402793686218 1
0.563561793843127 1
1.21280343465983 1
1.31055966808762 1
0.868847195606927 1
0.738469730096266 1
0.45714428043763 1
1.31075062299274 1
1.49684334455019 1
0.290405246088889 1
1.26655254493553 1
1.3585516696128 1
0.856270901489118 1
-0.316673887714267 0
0.704404990258471 1
1.01632413336354 1
1.16699128774241 1
1.11617160425859 1
0.834791425651964 1
1.20746117133361 1
0.492526796475746 1
1.80605858550118 1
1.65738779905767 1
1.32535374409987 1
1.30183399196749 1
0.939716883777529 1
0.786118827638303 1
0.625503447749587 1
0.706826794746462 1
1.40532796787871 1
0.481714282376067 1
1.3852102676014 1
1.06114188614016 1
1.26145811597925 1
0.898792585232865 1
0.309639074616794 1
-0.0225611320436651 0
1.04541580737414 1
0.437983624971207 1
1.18699146355276 1
1.27910047644366 1
1.01842233579666 1
0.516360811517811 1
0.270715897007548 1
0.680217870139286 1
0.866004605467773 1
0.940587077437633 1
0.640033043225531 1
0.336807206057477 1
0.29819550553967 1
0.803001989392025 1
1.17895839103217 1
0.560859505554576 1
1.34672181264003 1
0.884764118444705 1
1.27037946715445 1
0.787362082775902 1
0.921902794440283 1
1.38982427291943 1
0.785263173646515 1
0.522385729864999 1
0.750840605596517 1
0.832883403194609 1
0.964973298002838 1
0.959898825775001 1
1.27999786425807 1
0.347883056092943 1
0.869586837937393 1
1.02369502464718 1
0.93578411424352 1
0.0303415160326027 1
0.746119492604975 1
1.0831691275803 1
1.20643836827667 1
1.09507433933409 1
0.569164813817529 1
0.500278897189966 1
0.955441016543711 1
0.14128281383638 1
1.47526327392027 1
1.46582163008846 1
1.14218320454038 1
1.09967157044597 1
1.25543022186853 1
1.19266583553769 1
0.60802920138761 1
0.84508947004201 1
1.56127964612669 1
0.970852381743042 1
0.66016434789865 1
0.4516253757529 1
0.66802963647573 1
1.27482740074416 1
0.510589068033618 1
0.851635669154465 1
1.45752929596662 1
0.757189146483453 1
0.672173527349414 1
-0.142726220300622 0
1.16690700063461 1
0.0291347170927767 1
1.77493635734098 1
0.902100600399102 1
0.804970113895992 1
1.11522443747111 1
1.22786692332435 1
0.615114581576154 1
0.94471990976157 1
0.971569698971134 1
-0.254700395539961 0
0.703125922819034 1
1.23061809765608 1
1.21815784287306 1
1.08992493738438 1
2.00782070506638 1
0.435575592635105 1
1.34876821901331 1
0.81999187930114 1
1.32894503625767 1
0.746567061964551 1
0.771398835114455 1
1.07847703396219 1
1.50410745103954 1
0.567983637498092 1
1.58350574307221 1
0.92351274602594 1
0.4578753012135 1
0.702396325719892 1
1.025403580587 1
1.06887108272528 1
0.651341374390153 1
0.83322227821471 1
0.348532767046799 1
0.708412923657161 1
0.74297499091064 1
1.24981546897704 1
1.52754479698852 1
1.187723402586 1
0.864705846306304 1
1.01264649773714 1
1.0292316352966 1
1.64268083919648 1
0.37714074275366 1
1.63145264218217 1
1.0930536617964 1
0.945566623900143 1
0.738186984098515 1
0.54960796359947 1
1.11744815380848 1
1.38099008341257 1
0.457296829972514 1
1.22725704069847 1
1.10864715265214 1
0.191432389887994 1
0.761846837566182 1
1.1378510840066 1
1.38573940571958 1
0.511931143003088 1
0.587499298305253 1
-0.0277012997556684 1
0.41971223466866 1
0.30912265195762 1
1.38770988692995 1
0.0210237020913981 1
0.274135977389945 1
-0.00930468371414031 1
0.768559200222918 1
1.3069606974123 1
0.858235938943238 1
0.30964516921491 1
0.0812859150987231 1
1.19042388220855 1
1.00021095874569 1
0.891891451350935 1
0.877818163454175 1
1.329826022799 1
0.619058808276618 1
0.819571870856468 1
0.860553742395328 1
1.10633088391901 1
0.283153579879326 1
1.3529823493253 1
1.34862808445393 1
0.0960097811289638 1
0.675134666858628 1
0.728283020548664 1
0.79013747689603 1
0.645129071117637 1
0.647652206526433 1
0.310092805603701 1
1.29666376971484 1
0.442739794414427 1
0.621456932932986 1
0.28573836584148 1
0.437711522375111 1
0.855464265915352 1
0.503674555402788 1
0.895644740191932 1
1.03778768813699 1
1.07044003867953 1
1.00195841886406 1
1.09434214569118 1
1.21884001878667 1
1.83139015440574 1
0.413313847032787 1
0.753412190933625 1
0.936693519036775 1
0.584201985386488 1
0.404103032796745 1
1.31561790204901 1
0.480782921105123 1
0.886300400007304 1
0.566493005729221 1
0.402514696745223 1
0.661995596944125 1
-0.3220809496051 0
0.331262341077853 1
0.593412537616481 1
1.11141960596409 1
0.905317837438514 1
1.16909667170399 1
1.0402376065984 1
0.87577625839699 1
0.888009161896451 1
1.1305749199597 1
0.866923500885878 1
0.400602582530638 1
1.50564312535527 1
0.949258774416725 1
0.870284890663417 1
0.290853899269348 1
1.3394833408984 1
1.05579015825446 1
0.563730536871243 1
0.914285127498891 1
0.799739261309819 1
1.46477353345216 1
0.91247407020091 1
0.92779529492783 1
0.53223368256885 1
1.02710216702235 1
1.11456451236562 1
0.61904396855693 1
-0.0400048401944354 1
1.4014587917598 1
0.536575966081065 1
1.11566957582708 1
1.39864790151316 1
0.542528379685363 1
1.0098851543838 1
0.71666767412559 1
0.598833055239145 1
0.1421786861346 1
0.621671039540961 1
0.296463123824285 1
0.184716774276182 1
0.305941327403859 1
0.514811184252944 1
1.11286300797792 1
0.589775151768694 1
0.913071057355908 1
0.664970512508933 1
1.2097535772954 1
1.21229312379054 1
1.90353378645505 1
0.471500407883099 1
0.0571663561960576 1
0.962479774751436 1
1.04572332224769 1
1.30136771225683 1
1.31373975448945 1
1.73911539673317 1
0.879519979132444 1
0.420265324286254 1
0.32387799538756 1
1.27859258796524 1
0.584871206382419 1
1.00620111305983 1
0.321547168175658 1
1.63779670447941 1
0.701239066951913 1
0.56030641561999 1
0.322737160319104 1
1.16439197229417 1
1.09025009932036 1
1.06643765181139 1
0.750938172418201 1
0.628829341934542 1
1.05013390541353 1
0.610482179835377 1
-0.121067685565879 0
0.646166241420911 1
0.593173234098087 1
1.18942803465426 1
0.814545117935976 1
0.66856124216513 1
0.2042461641788 1
0.297588934179325 1
0.584626394854954 1
0.971648348149866 1
1.21779242608939 1
0.504588731286945 1
0.51677068065154 1
0.479927058278833 1
0.863441351348908 1
0.944885750971145 1
0.542845583180147 1
-0.0653938067922422 0
0.297440591649153 1
0.933684823620691 1
1.14237256591557 1
1.18716795399085 1
0.597861753633533 1
0.123120529914165 1
0.467995531472792 1
0.581590117796934 1
0.938022184696815 1
0.798647266969882 1
1.73839633710065 1
1.20336030093289 1
0.594036528583883 1
1.4923993560669 1
0.292656061558158 1
0.909709476772162 1
1.54866470635789 1
-0.251921788090487 0
1.26261165816693 1
1.22495085205136 1
1.68791646589621 1
1.27004393775921 1
0.380979890391302 1
0.626449399570926 1
1.18788190668373 1
1.58021690063891 1
0.193344755860589 1
0.775812708166487 1
0.19973906298653 1
0.86183860639876 1
0.583960243961227 1
0.294506147410608 1
0.456817805513647 1
0.775228498342752 1
0.276187255182297 1
0.934758547789864 1
0.818444217196186 1
1.13757772516933 1
0.805953607515605 1
1.33483500981037 1
1.01836075339262 1
1.2286841762363 1
0.760100792380922 1
2.0092843979111 1
0.739168548510652 1
0.245255061918627 1
0.683855962518389 1
0.87128168062763 1
0.47134975368265 1
0.86909352822355 1
0.662854402131604 1
0.822237879589563 1
0.405221754641063 1
-0.287751462856575 0
0.488587804487219 1
1.01440413055904 1
-0.118731706643017 0
1.01687541013407 1
0.293431659793194 1
1.7256132087887 1
1.05412890242939 1
-0.197902587325733 0
0.536111511200958 1
0.198613399894171 1
1.20578702772427 1
1.47756254368436 1
0.224042047343518 1
0.131980884429572 1
1.03403866623198 1
0.551242743140582 1
0.176724937427054 1
1.40672066329521 1
1.40969447666927 1
0.756807350959067 1
0.537317373611825 1
0.541089849853034 1
0.743898850742728 1
0.941732781715827 1
1.14848867444343 1
0.629560595086427 1
0.769381327280887 1
1.10600815521011 1
0.223373744720702 1
0.216349552040678 1
1.6257102136483 1
1.21249524102835 1
1.00256765101001 1
0.510292018686034 1
0.362487208609771 1
1.57925343205935 1
1.16056028397349 1
1.00925769958443 1
1.31448695216558 1
1.2781886743428 1
0.935028251282145 1
0.644279253991272 1
1.23097892514561 1
1.05004196605348 1
0.364030143689729 1
0.330910832902644 1
0.959441896429473 1
0.363186915782511 1
0.842096443199048 1
1.10090192430932 1
1.73600880899771 1
1.42681706335063 1
0.325370227792357 1
0.853875662752785 1
1.0290884210498 1
0.366443826432186 1
0.965310953507656 1
0.822579003427828 1
1.17841943085333 1
1.56246377126676 1
0.522139043625704 1
1.64913737923768 1
0.69236806789423 1
0.931024469615337 1
0.161005617098434 1
-0.318388038904657 0
0.749891777900437 1
0.927517559172833 1
0.792278997673488 1
0.885958295972084 1
0.969211223313318 1
-0.0165447187020737 0
1.04353273935683 1
0.772158014752789 1
0.171373355510694 1
0.2256755400554 1
0.830294703059936 1
1.00855542194876 1
1.27906285790378 1
0.817615847916115 1
1.25331093741755 1
0.400686445509499 1
0.676388314367506 1
0.571636362666941 1
0.89942909347962 1
1.29950683121245 1
1.44901610351378 1
1.09306103946604 1
0.373637321880385 1
0.988777479416466 1
1.01978181578078 1
0.743714320739136 1
0.816931483223129 1
0.978082182089879 1
1.07485194229309 1
0.608811860305562 1
0.729246718552078 1
0.674183614046603 1
0.738830642948298 1
0.661542437159132 1
1.00015435122818 1
0.95706289750891 1
0.688942768018129 1
0.764660639147963 1
1.59574417446016 1
1.14332664608937 1
0.406444882084325 1
0.89203523911874 1
0.367255215301921 1
0.483170287999447 1
0.89385766160268 1
0.980021936866408 1
-0.191637145358902 0
0.66701508538699 1
0.882369864199358 1
0.898513595532185 1
0.697581956079881 1
1.88660835945868 1
0.970219398241992 1
0.639464765229899 1
0.6314131782942 1
0.229768325267388 1
1.31304280287867 1
-0.0558139685299715 1
0.129563482971309 1
0.846391632070483 1
0.998985174484113 1
0.64221550294521 1
0.484424916216449 1
0.227088033958532 1
1.55586981837887 1
0.00260835316149777 1
0.639202705816379 1
0.619278462794857 1
0.720538321457133 1
0.723331116018952 1
1.58641763011152 1
0.288162118794607 1
1.43549864823749 1
-0.0597490233043114 1
1.62244563331279 1
0.64447088592956 1
1.1812295845362 1
1.21808772271288 1
0.718567154686745 1
1.33285202549975 1
1.39758949798977 1
0.848586342449876 1
1.44066440536241 1
1.13250508956889 1
0.198237676529442 1
1.07647903146447 1
1.04898682724625 1
1.0571239096779 1
0.74963259295026 1
1.25962711550388 1
0.23634403795779 1
1.40171618282757 1
0.693021264602128 1
0.429576333929351 1
1.7086953671253 1
0.637325248398524 1
0.476903963874962 1
1.85772922296146 1
0.550178624051551 1
0.410783093812044 1
0.51096510277437 1
0.0976639322803097 1
1.35159648966484 1
0.667467710782742 1
0.660111244691592 1
0.83241542739772 1
0.0324188524516217 1
0.0939919030508134 1
0.828578477673391 1
-0.111133887029334 0
0.411385219066963 1
1.32060897406496 1
-0.376823132643689 0
0.89183793923021 1
0.973961728892421 1
0.367533812239924 1
1.30509238273457 1
0.800061240846868 1
0.669249669992147 1
1.38287212373551 1
-0.00909911746210031 1
1.09141560685577 1
0.954072901720593 1
0.778407782600623 1
0.548969715238254 1
0.4779682394191 1
1.00615936922287 1
1.31623044689567 1
0.371959774424799 1
1.15579387083278 1
1.60944577365696 1
0.655861181067903 1
0.522625676191063 1
-0.0638852126834014 0
1.15542193350543 1
0.0391854591364432 1
0.487180895802269 1
0.460699518055646 1
0.209142214363211 1
0.506868589752895 1
1.02299909190076 1
0.789949934010402 1
0.929319575767912 1
1.42128183719603 1
-0.0781574675114983 0
0.548845755717437 1
1.44424171201929 1
1.03432953587095 1
0.615187488219384 1
0.331401165988517 1
0.472560891014248 1
0.612005970420269 1
0.414503363118441 1
1.31934368379285 1
0.492240614431062 1
0.512393601687908 1
0.925803490120144 1
0.0240302705318653 1
1.65506857209895 1
0.916911100897071 1
0.487382462352749 1
0.882553133745285 1
0.641172487462789 1
0.170415648177924 1
0.0484829048556086 1
1.0991613640399 1
1.0475883441578 1
1.02269824050281 1
-0.0188472286539008 1
0.622754544852655 1
0.336763719143877 1
1.34678625228736 1
0.279878390679874 1
0.355973392259048 1
0.356333638733269 1
1.0263856866545 1
0.860928776667463 1
1.07047550998519 1
0.953945095923733 1
1.20704322335586 1
0.669698417805444 1
1.12900215732202 1
1.41408263677115 1
0.454190260756766 1
0.220656378076966 1
0.830300680033834 1
1.57092876548424 1
0.375739157142871 1
1.04949660693146 1
0.364440360351901 1
1.29703484555674 1
1.45134545763555 1
1.38039728093343 1
1.11248245627091 1
0.636701672759136 1
1.30339579482212 1
0.302715016640628 1
1.47850075451787 1
0.915475167756627 1
0.587635526226934 1
1.04560034528721 1
1.12414294611918 1
1.77635655563887 1
1.18587201821891 1
0.926503239414413 1
0.812997686080495 1
0.210024768446445 1
1.71804717392493 1
1.18245557079551 1
1.49112597551326 1
0.870232337822342 1
0.526488610022664 1
0.899008046662633 1
1.08500089772683 1
0.857135505691594 1
0.525291036348951 1
-0.490668250830151 0
0.751746862742728 1
0.745701020465765 1
0.638349315393495 1
0.0861945654731113 1
0.58939957130011 1
0.490847737770399 1
1.02312177565606 1
-0.0932818970254247 1
0.0450056798812461 1
0.339084378782367 1
0.475709113682865 1
0.467581050473015 1
0.488123722378932 1
1.43190024195453 1
1.16357499756925 1
1.05646525920534 1
1.25446340488758 1
1.03234130621148 1
1.25353771717225 1
0.724848067643882 1
0.124989035418621 1
1.65294729960536 1
1.11074503844914 1
0.151202486646035 1
1.04183295943774 1
1.13821660442609 1
1.15319208395896 1
0.872672523627555 1
1.29156023041106 1
0.664040309399155 1
1.43036489397995 1
0.844959695313674 1
0.683459709180696 1
0.66879279714015 1
1.37636879527958 1
1.31052719472877 1
0.510935346530236 1
1.53245431669919 1
0.401849800840674 1
0.603318342930612 1
1.59679160946075 1
0.679403817843017 1
0.159920760839274 1
0.804094702692626 1
1.08512591199317 1
0.838858233103327 1
0.11533373983722 1
0.916501005681388 1
1.28021144858184 1
0.91211661639376 1
0.1018329015841 1
0.98757746642811 1
0.21499924093537 1
0.371439781579074 1
0.636599080471891 1
1.21762927167514 1
0.524195855811733 1
0.679812397419985 1
0.428414930806024 1
-0.243296438518822 0
1.60631007621437 1
1.18175888223127 1
0.111002014433735 1
1.42491049606293 1
1.66005862418486 1
0.66727443897462 1
0.898508269981002 1
0.511631085942362 1
0.910374805413644 1
0.578437707111069 1
0.763538278883107 1
0.439326835510294 1
1.2276868778934 1
1.49026820912183 1
0.582000118589797 1
0.778258079020434 1
0.424982884374381 1
0.85329016693663 1
1.8362435586337 1
1.58347190409077 1
0.393041463871449 1
1.52386286479854 1
1.10404731390763 1
0.234009092332588 1
1.1045668008245 1
1.33702489595835 1
1.05453060614258 1
0.582664658825898 1
0.434215945705773 1
0.410232505573702 1
1.59137945100568 1
0.625357299957362 1
0.159847822866054 1
0.451430026261579 1
0.854408730056537 1
0.246678012582059 1
0.655878794460428 1
1.07425415827755 1
0.647291459964493 1
0.897518861891675 1
0.368517424030065 1
0.880755321470323 1
1.09137979250379 1
0.83133492658716 1
1.09591587313092 1
0.48595184438261 1
0.631135058132275 1
0.532266229846638 1
0.530544358505907 1
0.838805874291031 1
0.958661273340422 1
0.799943874115637 1
1.90429436584126 1
0.533457271116755 1
1.08291385262524 1
1.04600588224123 1
0.618663762328363 1
0.984667897996104 1
-0.0226481427353619 1
0.941412934849625 1
1.54917477911593 1
1.7895607147594 1
0.854163071599506 1
0.439062434853198 1
1.02937554207312 1
1.55350468761338 1
1.68614630548288 1
1.48709098242713 1
0.0103761134598267 1
1.26746100092674 1
1.18755469913854 1
1.18437384981059 1
0.793364092297694 1
1.19215590082145 1
1.2361408321192 1
1.09197437990173 1
1.31933768232277 1
0.733188046030305 1
1.39000868927769 1
0.583817833726909 1
1.4280393926001 1
1.03680682006948 1
-0.182897297307213 0
0.997475168104045 1
0.207835025085214 1
0.695535037680471 1
1.41475342271067 1
1.37153996585439 1
0.51160940289953 1
1.21006718380091 1
0.354723458991803 1
0.330873675304687 1
1.35383832087189 1
0.706100952582635 1
0.837224221694347 1
0.132359294128207 1
0.924805613873309 1
1.41542922989787 1
-0.563975200558003 0
0.066205042780426 1
1.11240298179512 1
0.390527624156824 1
0.678416830033885 1
0.24341715392443 1
0.163315429722565 1
1.23094092766296 1
0.734241243553798 1
0.319818721602506 1
0.277096759130127 1
0.633821715969501 1
0.873649767773111 1
0.855400586526239 1
0.340477500142852 1
1.41659321834426 1
1.04089691898035 1
1.23678420653161 1
1.20967219871107 1
1.12078083707986 1
0.67080024492682 1
1.08277045432672 1
1.02211555905526 1
0.190990959603178 1
1.18630853106383 1
0.378273319681203 1
0.212641077546379 1
0.877665660552396 1
1.11049243608742 1
0.991537156184009 1
0.385268752100388 1
1.41242933444423 1
0.222406580847287 1
1.4387367120586 1
0.819658207825092 1
0.869669435461197 1
0.767923951047606 1
0.105011715977441 1
0.939031582945827 1
0.279081452179168 1
0.350218410002894 1
1.19615389018192 1
-0.103549159486087 0
0.0670933097047706 1
0.97099694512451 1
1.03363977961015 1
1.52623908309233 1
0.719050296443857 1
0.857032039479771 1
0.739657098230099 1
0.818333470908578 1
1.38367510481277 1
0.833621894562151 1
0.669578306904805 1
0.52129334374012 1
0.0811944488324973 1
-0.163359995553436 0
1.10549276253159 1
0.661035513289129 1
0.505873611528836 1
0.564809292724742 1
0.353407371506884 1
0.791664615399396 1
0.648782802296565 1
0.33511120538263 1
1.07723155407049 1
1.19512054088839 1
0.506095026983228 1
0.950608951015625 1
0.0827514798890574 1
1.82351916861766 1
0.794632535302653 1
0.673923167714372 1
0.610452970823001 1
1.01236386081821 1
0.926893442736852 1
1.22887863331051 1
0.779280765650796 1
0.740547498638813 1
1.03635087149228 1
1.53993059339861 1
0.791799657115932 1
0.873247291479852 1
0.914047316401077 1
-0.0228207319042361 1
1.16306395798258 1
1.08454630834316 1
1.13496691285537 1
1.2758861313447 1
0.0787565794751834 1
0.986253331047136 1
0.27049155968456 1
1.11969114239486 1
0.767747435728411 1
1.55259612702292 1
-0.426872025913292 0
0.702923228284936 1
0.631879024049847 1
0.971471224943006 1
0.594372222404414 1
1.35600716101509 1
0.343885287914638 1
0.45826290253446 1
1.53054431223908 1
0.0789461927658001 1
0.78986610525531 1
0.891305701716369 1
1.21158886371236 1
0.409379806642096 1
0.317964336945739 1
0.867064572611087 1
0.454493538877268 1
0.447911762311433 1
0.853799129642862 1
1.22455493984398 1
0.772579253811234 1
0.950490034905144 1
0.712579979899363 1
0.890593160097023 1
0.666304078347081 1
0.555683407479837 1
0.738934400549379 1
1.15691817729717 1
0.467441599773489 1
0.549005252358965 1
-0.0126945796061316 0
0.288093027246685 1
1.3213210953437 1
1.4405057241649 1
0.337876160752819 1
1.19868138479162 1
0.633094188571882 1
1.47596954816091 1
1.80877685276561 1
1.06444770283456 1
0.362182196072008 1
1.01205749753135 1
0.779002570656811 1
0.258858450626149 1
1.22236623743236 1
0.207595718375261 1
0.601496091692906 1
0.892161428928154 1
1.26949290613469 1
1.70093844380842 1
0.813394384764082 1
1.21419835308391 1
1.09059794782549 1
1.42145084847325 1
0.353532383754496 1
0.926416944027425 1
0.545511507423785 1
0.447760999133815 1
0.439840914412128 1
0.83909522418407 1
0.574563239203275 1
0.580378401332869 1
0.616209569745152 1
0.800063822343075 1
1.44058395235808 1
0.255654838301107 1
0.667535029343377 1
0.802260361237502 1
0.0672152350549813 1
0.870435821157723 1
0.332981310213931 1
1.05108303579668 1
0.587751195007444 1
1.55756785069725 1
0.146074072351372 1
1.31761742690885 1
0.645886799801461 1
0.726916231323199 1
0.734284803539286 1
0.350546480066067 1
1.09449376611414 1
0.655997026724019 1
0.158903859140699 1
0.210498827363898 1
0.305550732736813 1
1.01328415198403 1
0.921943300143899 1
1.20349755855848 1
-0.185820240899418 0
0.430140461589574 1
0.557971937887563 1
1.66228271796336 1
1.32959039020304 1
-0.01358448990389 1
0.527306201827814 1
0.35759698192099 1
1.02298560090344 1
0.0967982650117822 1
1.06630826851105 1
1.1758723294567 1
-0.0390433507766628 0
1.01410554227119 1
0.647528162846573 1
1.24580281682092 1
1.34871745408248 1
1.06134219009537 1
0.735071213955248 1
1.33278672213443 1
1.22014612761058 1
-0.0737610292248676 0
1.28005933011179 1
0.961134828207284 1
0.779279084578873 1
0.28062035643164 1
1.51254272340526 1
1.02690136897902 1
0.784003334274433 1
0.259932160118776 1
1.31096163137814 1
0.961283769215397 1
0.417020971710919 1
0.573756604049816 1
0.746771660891754 1
1.58565205343023 1
0.827651592062918 1
1.34581646282831 1
1.3814473403486 1
1.18109067376201 1
0.776448592783206 1
1.00182620561307 1
1.34822749548989 1
0.82379644980991 1
0.715283270676229 1
1.16393260558825 1
1.1307215497176 1
0.522588594355083 1
0.801168888003783 1
0.559244156805034 1
0.169947004315779 1
0.638796854855541 1
0.2499222839158 1
0.46421832998888 1
1.56610243675426 1
0.249827993671811 1
0.413718485084837 1
1.39915038494864 1
0.454446633353873 1
0.0932766007614129 1
1.03713998381323 1
0.84777680381375 1
1.04133812524266 1
1.11891680659734 1
1.01460603676462 1
-0.417858837903712 0
0.3934870834356 1
0.805009333691358 1
1.05067259733262 1
0.737409156049143 1
0.363930568466426 1
0.647611252505947 1
0.955989028228532 1
0.452850708725298 1
0.515297881560959 1
1.10544623499533 1
0.551613244626705 1
0.734271073541083 1
0.727883422336796 1
0.586340093076442 1
1.14458903031001 1
1.35165899956103 1
1.46008904759865 1
0.972071073665711 1
0.593560255198945 1
0.864256089948351 1
1.16254553318928 1
0.849974673247569 1
0.90398211179372 1
0.917441994531871 1
1.46497369250411 1
0.766308846672285 1
1.02288656838905 1
0.776953092670202 1
1.11493734587562 1
0.628130624355513 1
0.881696963952911 1
1.08028382721149 1
0.65190109971938 1
0.832695461554175 1
1.47255130882507 1
0.966504211961331 1
0.403935255257778 1
0.909307021746432 1
0.174079528257124 1
0.661519856501595 1
1.21013315519066 1
1.02823079599452 1
0.680740599085197 1
1.31960611575799 1
1.10661565286078 1
1.11135283267809 1
-0.0406848995800489 1
0.297402669150748 1
0.854862915776958 1
0.735241669272056 1
-0.0266390712537582 0
0.255550554351407 1
-0.0256368592088858 1
0.88135426138447 1
0.88734640552581 1
0.879293100343859 1
0.878825602755468 1
0.94973530563612 1
1.43185812866871 1
0.953226404671863 1
0.541817487086015 1
0.440128946612546 1
0.602988914987493 1
0.884116512417851 1
1.05446735149704 1
0.606206506861215 1
0.324146193930462 1
0.746508256536184 1
0.439378353825524 1
0.477319532430431 1
1.30725101816135 1
1.0322516003051 1
0.148214998680914 1
0.940919039617526 1
1.49980103837897 1
1.09525000207164 1
0.629492052166666 1
0.305037028203324 1
0.449886988592393 1
1.07860921069323 1
0.946552968678696 1
1.02359456175653 1
0.652456164481735 1
0.698947812751911 1
1.14344738306048 1
0.689590908571008 1
1.01500616218461 1
0.665758752259667 1
0.773907495916179 1
0.23701533965745 1
0.708214968117372 1
0.0323757950276305 1
0.851574422371558 1
1.00821484751574 1
0.317816714099206 1
0.0846659993202677 1
0.995617277697696 1
1.49730469175002 1
1.61125344930648 1
1.0589310623069 1
0.136716483064626 1
0.871120541903593 1
-0.0825747658657907 0
0.752320026229138 1
0.438386617580408 1
0.741534886988284 1
0.435717306506842 1
1.63557526593541 1
0.86289928731087 1
0.821426983278549 1
0.890208061958858 1
0.699453006034288 1
1.37343464727387 1
0.816127769018457 1
-0.0380783170834422 0
0.480437076280299 1
0.00112700145863867 1
1.49621303054777 1
0.629403338150544 1
0.714466783203656 1
0.978246433113286 1
0.423308896541906 1
0.803742927019762 1
1.12078479499454 1
0.615981768925987 1
0.977972146257098 1
0.0324670719123668 1
1.57678527438925 1
0.61465705845106 1
0.919591088146291 1
0.123232693872678 1
0.649010118449393 1
0.883332090618914 1
0.383923120916726 1
0.666979095243995 1
0.152692416971154 1
0.486534699854408 1
1.0279696831273 1
0.705763580178657 1
-0.0097220454034681 1
0.613720132551559 1
0.347990029983117 1
0.774723478863927 1
0.519183364667219 1
1.19499104079032 1
0.518381223671161 1
-0.191335604146587 0
1.40932421306958 1
1.44749487138142 1
0.852073910164198 1
0.38403530909395 1
1.16424109820462 1
0.496381025098647 1
1.39137413278625 1
1.21307842565465 1
0.424786474580635 1
0.924371902001901 1
0.852579004516138 1
0.879733729050304 1
0.741738880759372 1
0.988962078351436 1
-0.0216590145529809 0
1.74030317784767 1
0.980644840748379 1
0.449511629317793 1
0.234580613987902 1
0.79398857924942 1
0.544947077933585 1
0.0532240800396516 1
0.561689554925464 1
0.925384057780286 1
0.465047761043877 1
0.730148998835715 1
0.797321370570423 1
1.08508029664083 1
0.952592474685534 1
0.468889394118315 1
0.725778046234479 1
0.995550405824396 1
0.865952093993287 1
0.661818427753724 1
0.774178575772679 1
0.782217717934945 1
-0.426075077682357 0
0.316178744068915 1
1.29489382268866 1
0.568314462830909 1
0.418612925653071 1
0.713121994344698 1
0.269011721606474 1
0.870746214923633 1
0.807134912563174 1
1.31912766020741 1
1.15425543993874 1
1.86921312565451 1
0.702780181101112 1
0.840427678780282 1
1.08476660418726 1
0.537320937681341 1
0.0639828318725266 1
0.465659910573729 1
0.880365628782784 1
1.186274600171 1
0.659917090429967 1
0.202511989309762 1
0.784893056414991 1
1.13996429509894 1
0.646860854888483 1
0.531874486404592 1
1.37834952578463 1
0.541151439100403 1
1.52426546121742 1
0.777657188257683 1
1.44858865697485 1
0.84649549752245 1
1.20153710256874 1
-0.100868476581481 0
1.14332374132972 1
1.1668904366034 1
0.449711620650838 1
1.30771297108785 1
0.637758669392788 1
0.852754447814871 1
0.272060741397029 1
0.412346573664413 1
0.82137665504017 1
1.87394369448103 1
0.968197758409403 1
1.6604112560376 1
0.575515073892392 1
0.429588752821509 1
0.393729318749117 1
0.771830908342834 1
-0.0881888224334124 0
1.11743682475736 1
0.934179165519528 1
0.454833529998455 1
1.07441239719464 1
0.965800001454053 1
0.685807739143122 1
0.901858630605652 1
0.468048848213297 1
1.35446590828777 1
1.6691163498462 1
0.883733880772322 1
0.037473498093804 1
1.57724313478959 1
0.172591159537182 1
0.979597162468882 1
0.694460089402672 1
1.26168678597552 1
0.611991526760094 1
0.886233895954843 1
0.528553407658598 1
1.12510186752746 1
-0.0254239222758254 0
0.164501131802047 1
0.859403836320179 1
0.367998710278961 1
0.355513763264372 1
1.17431357385143 1
1.06998731414402 1
0.951414814767229 1
0.626266988455807 1
1.52899011142513 1
1.46875977959676 1
0.755623058094176 1
0.218289682852789 1
0.292872695236216 1
0.274715965788329 1
1.19388114963666 1
1.69203649929743 1
0.894799876488488 1
0.432499760876342 1
1.30157258440163 1
0.598420434200539 1
0.545585522119286 1
0.824125152904317 1
-0.0722377887719182 0
0.824149312770072 1
1.06148763272126 1
1.2124362039039 1
1.06313938434328 1
0.877293822659023 1
0.959249128867056 1
1.40208954081074 1
0.788673748559201 1
1.81124037032602 1
1.1031903854145 1
0.738260629349053 1
1.16583781116071 1
1.12989421503497 1
1.60783939807297 1
0.501723855264111 1
1.00630227020278 1
1.53730880199162 1
0.893148016189329 1
0.388999614289165 1
1.23284561993682 1
0.676864708250541 1
0.482620770154808 1
1.00830690467624 1
1.24509530978102 1
0.657084720986591 1
0.959311646396766 1
0.799928686467573 1
0.150037670641155 1
1.34914616259776 1
1.04644257622927 1
1.16676636427437 1
1.03808908519664 1
0.867605951614818 1
0.811639948327642 1
0.988512165702729 1
0.827067393758241 1
0.939212080593357 1
0.978651564010706 1
1.25560427230323 1
0.662908569880303 1
0.920201173351506 1
0.660844534763392 1
0.956368460196681 1
1.10328844627281 1
1.486277916532 1
1.28376701638357 1
0.707638302190426 1
0.398826738899245 1
0.750590190792768 1
0.837223996011392 1
1.23294269180059 1
1.03152454073197 1
1.45454695764583 1
-0.245880730432548 0
0.986238086222684 1
0.337751331926954 1
0.927657650917401 1
0.812524284738866 1
0.662535826275898 1
0.429957212255244 1
0.9726974525874 1
0.940191620384825 1
0.486197090492135 1
1.21154296461614 1
1.21500262498468 1
-0.192931290281739 0
0.97295817460062 1
1.04746235371756 1
0.360699486433653 1
1.40754797897624 1
1.02206141266703 1
0.548947939789411 1
0.564238381938609 1
1.05111515094519 1
1.92235530825863 1
0.726849449557452 1
0.291227090199122 1
1.05169649479088 1
0.717722779853301 1
0.0623252410097968 1
0.908100664921854 1
0.81318170180175 1
0.32227699412877 1
0.95788670969355 1
0.928437681530766 1
0.933213583393357 1
0.704835940626689 1
0.829235133213598 1
0.90016458419432 1
0.86837043513204 1
0.843154595308771 1
0.835931255903141 1
0.0657147915418783 1
0.320128445132075 1
0.669597478810889 1
1.20607453803013 1
0.450923375818665 1
0.459275200308088 1
1.62676804550968 1
0.62981592422068 1
1.3816159193837 1
0.467746428150123 1
1.50066843810594 1
-0.363555077868667 0
0.795441362799869 1
0.95305377358148 1
0.617595622694036 1
1.17572760229962 1
0.657031249919065 1
0.677675537299484 1
1.36046778316444 1
0.944575566200294 1
0.893220203054512 1
0.417964149797211 1
1.25728107276103 1
0.733133023158005 1
0.753847276512572 1
0.664150372701768 1
0.567838527993073 1
0.687399888030179 1
0.872091126069594 1
0.937755857921611 1
0.909635618159583 1
0.833326886415828 1
-0.376741264427199 0
0.934159851222539 1
0.822447660863667 1
0.563098544341215 1
1.17799049367498 1
1.27894232129232 1
1.1012069929161 1
0.739783580669599 1
0.55113910196509 1
0.806661120913228 1
1.19262646936541 1
0.162140720533537 1
0.70306002707029 1
1.02482796622929 1
0.664346870123798 1
0.55418593839306 1
0.234148768837839 1
0.958257676675631 1
1.04797012011991 1
0.375759283694053 1
0.669483106806464 1
0.890807198563548 1
0.51849277105497 1
0.421517465167222 1
1.31869557642876 1
1.08648055683904 1
1.4723456530434 1
0.878942591513056 1
0.860626964807112 1
1.05720503716771 1
0.780695707950345 1
0.901305188679577 1
1.16341728893374 1
0.814654013531695 1
1.57670052441234 1
0.944361015843017 1
1.6538395879464 1
0.90354448118684 1
0.577499255415862 1
1.30923577688621 1
1.10460862402794 1
1.32358867707525 1
1.03462911844388 1
0.919064400397736 1
1.08431527000553 1
0.94268743852235 1
0.600099369357373 1
0.901813222816031 1
1.51481471294105 1
0.752272310415494 1
1.08456010455646 1
1.4670027573083 1
1.69522618886127 1
1.56269675766176 1
0.859298114917936 1
0.392088047482811 1
0.584921364812097 1
0.931034519557433 1
0.990276858181106 1
1.13390425168744 1
0.296593620649518 1
0.0341541008359863 1
0.292795221615141 1
0.803668101676236 1
1.39425095615425 1
1.28988460467749 1
-0.021618185983377 1
1.17115535511295 1
0.846637309711388 1
0.376019062003673 1
0.776944469633156 1
0.778921928994801 1
1.01491002183525 1
0.965477242686394 1
0.618987195080013 1
0.77312455657508 1
0.963258524332088 1
0.51437085349827 1
0.341381965500967 1
0.906616166295432 1
1.12916160630102 1
1.11075875425422 1
1.14308604841396 1
1.4737105402505 1
0.453867267422066 1
1.68075565795345 1
0.557041542095904 1
0.402194058597673 1
0.923950201199258 1
0.172072539741891 1
1.43525020494196 1
0.196756983251058 1
0.615819410285918 1
0.26012213725909 1
0.501932482791519 1
0.615252943937415 1
0.616481437223039 1
1.11746892098984 1
-0.019095742062342 1
0.528007007691448 1
0.803378234115454 1
0.711231316925808 1
0.824986863108139 1
0.572344446239298 1
0.834582051254762 1
0.586469759044439 1
0.600041613489032 1
1.73378513252769 1
0.853096055468919 1
1.19904236647254 1
0.33799031424263 1
0.572300196025711 1
0.47283906173703 1
0.276517486719062 1
1.13819082521791 1
0.41468128484571 1
0.557823785202802 1
-0.0433808088665579 1
0.72094290662422 1
1.38438164305866 1
0.848633198544084 1
0.989455572139145 1
1.38891702407885 1
0.331226039902473 1
0.633042000758902 1
0.616771358530482 1
0.545772005471254 1
0.643314576650789 1
0.489200377427159 1
1.00189342330144 1
0.295740140842799 1
0.476605619491956 1
1.675003389785 1
0.425104195955381 1
0.927133030589633 1
0.802053530708276 1
0.990301562385303 1
1.47651618207109 1
0.727102207152792 1
0.745037495162926 1
0.114031333068867 1
0.425631004209152 1
1.02257208675787 1
0.440023822756191 1
0.587411540984547 1
1.00157884676329 1
1.33091571435062 1
-0.480091501500456 0
1.62148374353156 1
1.14021242601048 1
0.763486830434632 1
0.759371658057074 1
1.38946361337188 1
-0.276287852305376 0
1.47640416574079 1
0.676118322901366 1
0.35925760806068 1
0.475283799596015 1
0.90931543653527 1
0.537045462363251 1
0.947026195643164 1
0.312780142951968 1
0.415455437173973 1
-0.0926767031672369 0
0.438943805778209 1
0.389167149795967 1
1.32113183672493 1
0.396533585589785 1
1.2478675023894 1
1.06362979401006 1
0.991327858000962 1
1.49092823954213 1
0.593562422009287 1
0.157354752169747 1
1.52194667653502 1
0.0476379328933857 1
1.05934401677391 1
0.716843433996519 1
1.15990302093726 1
0.926138083373871 1
0.686309415381714 1
0.488580088491576 1
0.756888305952915 1
1.36225996758144 1
1.35845594124639 1
1.44316614392653 1
0.720410966347757 1
1.0493317610696 1
-0.0845190698319125 1
1.18374631657416 1
1.05293263182015 1
0.922442824319758 1
0.22063132036611 1
0.242166343487007 1
0.647521019053871 1
1.59194569522365 1
1.10004986838511 1
0.917238749103421 1
0.952677973466763 1
0.400792858883199 1
0.937897727288564 1
1.02734312780492 1
1.39865547184037 1
1.96851426334522 1
0.54135298823267 1
0.777332616490179 1
1.18161101455694 1
0.681919086210758 1
0.267566368052998 1
1.24824368045299 1
0.923356390444517 1
1.37828849715144 1
0.278516176939292 1
1.1622960305777 1
0.880459330001702 1
1.48711073159292 1
0.856725047738832 1
1.37679703399967 1
1.33818712513733 1
0.737467161987559 1
1.04362666661458 1
0.622656537539441 1
1.30635832107243 1
0.649331874069064 1
0.921381020940091 1
0.529591979960633 1
0.700220583095775 1
0.646816483029065 1
0.288419552370806 1
0.80723943235339 1
0.601787293574405 1
1.15693481627443 1
1.3095967052594 1
0.677753730744103 1
0.660308410001091 1
1.13722053031195 1
-0.141401749697086 0
0.541399740626477 1
0.546421465049962 1
1.16405025197166 1
0.753583684874888 1
0.608078099153215 1
1.49299033440436 1
0.499840563277249 1
1.17318478389798 1
0.834684075578528 1
1.18855703824763 1
0.856945386831062 1
0.745663637940865 1
1.3402461266753 1
0.697105716943794 1
0.439505661233864 1
0.561575943084336 1
1.03950525012109 1
0.603339450764605 1
0.890845824070914 1
0.482320058953621 1
0.228095964298254 1
1.0201934660434 1
0.952432712813167 1
1.18671528063591 1
-0.0614365140152074 0
0.944205291551905 1
1.3236581421933 1
1.62977645568064 1
1.02914069373781 1
1.40357355863773 1
0.276701156160964 1
1.41958093054068 1
0.944704285974836 1
0.8339200016814 1
0.968767203523537 1
0.767555923923238 1
1.00328920555066 1
0.774480263901294 1
0.717212779899318 1
1.1992743446617 1
0.744567420123196 1
0.995417372348436 1
0.154552504121493 1
0.854284678889778 1
0.889805087723163 1
0.830287119830521 1
0.448876084671591 1
1.66364434409861 1
1.3384668039293 1
0.627148519759541 1
1.03946958432191 1
1.1882072402935 1
0.706022663186265 1
0.715974111136947 1
0.666490192952455 1
-0.0414122856241403 0
0.759966927489175 1
-0.26189676767852 0
1.53431532988604 1
1.23397784051098 1
1.35639783166098 1
1.18839818116755 1
-0.476464605486994 0
1.01956168575599 1
0.140291079325514 1
0.906168780744266 1
1.22291692863189 1
1.38062307454028 1
0.37487823386569 1
1.11211977557152 1
1.22561217329892 1
1.33810000385575 1
0.759671287058941 1
0.712607382321268 1
1.10236416002188 1
0.442568172711859 1
1.40330766522669 1
1.72221860011542 1
1.4030927020194 1
0.73503941382452 1
1.05869158845539 1
1.67634971378721 1
0.754308152093273 1
0.240820667126063 1
0.794926719807853 1
1.16053848154231 1
0.932173152438584 1
0.647923262744593 1
0.653978330750704 1
1.08503581791329 1
0.799508329857662 1
-0.281575362593591 0
0.360346462329474 1
-0.419199268565815 0
0.897253342274721 1
1.14384223009158 1
0.589754126109983 1
0.530330968435692 1
1.33186530936569 1
0.909296945940049 1
1.47908007917042 1
1.37080828314097 1
0.758629114505033 1
0.612782578529134 1
0.6907838072293 1
1.64130079046951 1
0.367532894025033 1
1.18777561524048 1
1.81415083999229 1
0.573919756700777 1
0.297506173655167 1
1.33529009767361 1
0.383853574700422 1
1.01262994393821 1
0.655546549038373 1
1.19585229175434 1
0.487800196520114 1
0.821853427560426 1
0.791240026171757 1
0.866907674129753 1
0.694061541090618 1
0.800940705327503 1
1.08633209779882 1
0.962524538116847 1
0.705627322439714 1
0.0702382460063045 1
0.619753990416249 1
1.1182106139719 1
0.304576665574338 1
0.0802371630778548 1
0.66015501802481 1
1.55538535107132 1
1.41175550824802 1
0.454341964891452 1
1.17603246144634 1
0.5084417464728 1
1.17120061630735 1
0.563344339075635 1
0.922992058697924 1
0.424901575336003 1
0.570931150045843 1
1.12210688805494 1
1.21948151582847 1
1.01662192790225 1
1.09927431392455 1
1.39996484552746 1
1.12487175356889 1
1.00450692529236 1
0.811465025716429 1
1.07938325488719 1
0.521620614878208 1
0.623719610887939 1
0.167273092456901 1
0.75985388124434 1
0.95901110110678 1
0.312702275016164 1
1.21893756966017 1
0.604548961552974 1
0.594311789413203 1
1.27095780692109 1
0.994927567551308 1
0.565374628296768 1
-0.12007427731393 0
0.644710032046678 1
0.88432338360803 1
0.65240120151339 1
0.255972550851919 1
0.251429459717855 1
0.997966743143193 1
0.961971622693555 1
1.04832506482959 1
0.576562181465035 1
0.601390320156418 1
0.921381420290878 1
0.981397661695407 1
1.19318138420154 1
0.774976484540633 1
0.359707707221414 1
0.147775711867482 1
0.859632893081042 1
-0.161357919590204 0
0.9705014892183 1
1.03992320095144 1
0.579542713027382 1
-0.0875862139735669 0
0.240967104792578 1
1.17000901227746 1
0.650909611108886 1
0.426390415300044 1
-0.158998905111677 0
1.11747768421762 1
0.602212962887394 1
0.614135691793304 1
0.156012021344746 1
0.746637999685857 1
1.16157681057862 1
1.27732993587206 1
0.367881771738782 1
1.75030038369747 1
1.67069520954838 1
1.17967450520632 1
0.565588998196777 1
0.523430308884936 1
0.184174374187767 1
0.466083132736318 1
1.03988060442356 1
1.03276547793268 1
1.37857733970265 1
0.267624387820508 1
0.640373522347306 1
0.780278566055351 1
0.654893513839679 1
0.800486523726371 1
0.00274829518439682 1
0.797258379391537 1
0.9174013241649 1
0.773284983516408 1
1.51393574634729 1
1.00430017143407 1
0.560056637594031 1
0.279655058514683 1
0.361807496131172 1
0.725303375666131 1
0.312578357908214 1
0.689840090812846 1
0.440843699015558 1
0.785347101983606 1
0.940180502909301 1
-0.49948459578219 0
1.69927517757786 1
0.578107571324605 1
1.22129858667277 1
1.53905121333953 1
0.503098458164414 1
0.697238644322257 1
0.609261753391343 1
0.303261671114875 1
0.928612142500489 1
0.290588595991285 1
0.662714055429309 1
0.313933008511857 1
0.771509044825226 1
0.514700425617532 1
-0.0257496271334714 1
-0.12270398261326 1
0.659283095555619 1
0.378553695543917 1
0.442930948438168 1
0.501170080422918 1
0.615507433450385 1
0.853969044304576 1
0.559811634666542 1
0.41174430785644 1
0.958932893290509 1
1.12539525272953 1
0.0124360865471472 1
0.570254643849717 1
0.349026577879335 1
0.348963085149361 1
1.15785932339886 1
0.668915708195669 1
0.781349909765647 1
0.690813840290563 1
0.982607649928889 1
0.87402661906224 1
1.26259060887786 1
1.41309921515416 1
0.92027908513803 1
-0.145115989975652 0
1.26784962219798 1
0.763273306797083 1
1.00224096826914 1
1.11292550102379 1
1.28828063891724 1
0.745263684474261 1
1.39415564921173 1
0.865523866223388 1
1.26954797382635 1
-0.241796897223915 0
1.13088508159702 1
1.25211456755925 1
0.793734966433227 1
0.775755706184921 1
0.946892731116813 1
0.774244186706758 1
0.862010320912545 1
0.952115333961294 1
0.233801871241483 1
0.512605807067542 1
0.965112635407042 1
0.705373225041792 1
0.192388460063578 1
0.134855590510391 1
0.238051027768373 1
0.935401038646179 1
0.682310818998696 1
0.668610269232035 1
0.858435503058266 1
1.57596928340538 1
1.23957355702907 1
0.264515145597072 1
0.952154246416326 1
-0.401222780730461 0
0.929083304313409 1
0.522649362056575 1
0.801445999962559 1
1.4488585459677 1
1.17322270447138 1
0.531618064220441 1
0.193096229521259 1
0.794823074057351 1
1.42268958014208 1
0.263524490713553 1
1.59264191740373 1
1.21904754707179 1
1.45244055240987 1
0.629613616153378 1
1.11430277099983 1
1.1782923560233 1
0.907292716070708 1
1.30257421597357 1
1.6288532227086 1
0.706352235116405 1
1.05986449863603 1
0.763199220499718 1
1.87576503069394 1
0.538036306697378 1
0.9536366244213 1
1.2889056779275 1
1.49541994594322 1
0.778260840917065 1
0.626938980293901 1
0.595412865099754 1
0.963856162072899 1
1.33316678680275 1
1.68253974630952 1
1.15280498842265 1
0.992136707711235 1
0.954930849349616 1
0.345837724924292 1
0.639694470231273 1
1.24990000204937 1
0.42266207596951 1
1.02027865407615 1
0.816043554260424 1
1.20564773997977 1
1.24608651737965 1
1.42048770667902 1
1.26278995723442 1
0.752482569098097 1
0.687942205777788 1
0.668551524167212 1
1.27905996346431 1
0.600958459296194 1
0.741942215483932 1
0.372165935515437 1
0.852824556548777 1
1.42078152510665 1
0.651127143699683 1
1.31262268511016 1
0.613929696916235 1
0.615339566900911 1
-0.178745951108503 0
0.939770653690495 1
0.505070461844138 1
1.53082654448601 1
1.07912828222563 1
0.762353651399805 1
0.18889710388274 1
0.968561976646969 1
0.562141885788333 1
0.396460994698292 1
-0.246758205297908 0
0.897070625115842 1
0.86386892045596 1
1.54605704684388 1
0.290469575232815 1
1.1940126672087 1
0.600854963918571 1
1.27819695460113 1
0.840077774699817 1
0.768876603274616 1
0.230730997874063 1
1.08601877908426 1
1.28294008026836 1
0.864720846807157 1
0.974776467630339 1
0.827298081459267 1
0.9349653049689 1
0.811430870580698 1
0.728209851756362 1
0.971585941290419 1
1.07969309748452 1
-0.167462710470097 0
1.3457870930418 1
0.79038180797976 1
0.396117456436537 1
1.34794563033847 1
0.733650655942182 1
1.10595254642905 1
0.521213530170088 1
0.614666327995855 1
1.29529448212151 1
1.11279258377476 1
1.17928607558316 1
0.80933600042319 1
1.30624301225709 1
0.705327683137267 1
0.71598978650397 1
0.776148883753605 1
0.362957114105222 1
1.49733833923712 1
0.584444557542885 1
-0.26591709182266 0
0.428499826454002 1
0.515627610057153 1
0.523448537352362 1
1.15800562118774 1
1.37682400862967 1
0.297449318874287 1
0.14767882189957 1
0.444088754406564 1
0.860962037881695 1
0.614091177912353 1
1.28163922992513 1
0.238789458865087 1
2.11270871944794 0
0.106522558647545 1
0.414951950248367 1
0.709049382971861 1
0.414033949801572 1
1.91220823695808 1
0.351588239841279 1
0.5360590364916 1
1.20452904238221 1
0.559929603649503 1
1.20675196178863 1
1.1053036401987 1
0.816018415180998 1
0.722071189942524 1
1.13960996978796 1
0.837777672113598 1
-0.511299205364996 0
0.0712917980242846 1
0.678992643474531 1
0.996307023193506 1
0.25205030348607 1
0.415293678598243 1
0.603066839615233 1
1.36518161844431 1
1.14151723348616 1
0.864895228838081 1
0.596871941869556 1
1.22027051869389 1
0.842826691233419 1
1.09271151848575 1
1.36312126335686 1
0.310169683628112 1
0.932980926615079 1
0.308791840420936 1
-0.401203096447823 0
1.30734816423045 1
1.70490773468166 1
0.990349188656895 1
0.620210550198879 1
1.8621662838004 1
0.134743122944715 1
1.40209121299203 1
0.39331167570133 1
0.255406893267456 1
0.198932337181902 1
0.907500427463101 1
0.997232860980602 1
0.950879800565333 1
0.504948107365431 1
0.399949867988803 1
0.455856992982356 1
0.880318962215309 1
1.05937212641341 1
0.456982871061708 1
0.950403546449607 1
0.481048561556426 1
0.58639719507339 1
0.750378587805109 1
0.73349860036369 1
0.515220015807735 1
0.705529932774562 1
0.102948829482092 1
0.996559118031976 1
0.907947827694412 1
1.2799135881571 1
0.961857361256794 1
0.277088407617217 1
0.724919759767779 1
0.856843126214089 1
1.31291277818685 1
0.900407554226563 1
0.895895161101774 1
1.24013966055704 1
0.857772856014438 1
0.786865009771256 1
0.952454821014668 1
0.42388858645896 1
0.672864371730914 1
0.387090320917139 1
0.401255198689827 1
0.418992478919795 1
0.677091619209279 1
0.91374973468903 1
0.204412669752767 1
0.946287253284578 1
1.08629649991058 1
0.343559295366231 1
1.34568066422982 1
0.796344130290416 1
1.40468639332124 1
0.585162752536053 1
0.276668593036022 1
0.803438975656039 1
1.4157794478037 1
1.67192717036075 1
1.65091568705217 1
0.687271624354438 1
0.625783977893381 1
1.02698887562411 1
0.625820799963281 1
1.14752434328772 1
0.0853827983259751 1
0.636510882630268 1
0.666285244654196 1
1.21824313820102 1
-0.0696016182373179 0
0.806663475655256 1
1.3470718756552 1
1.0021104800127 1
0.919777073861627 1
0.977305278162986 1
1.24908790220874 1
0.478220382650799 1
0.436841226085419 1
1.17391784287426 1
0.496240723665741 1
1.07566065821114 1
1.36773121356291 1
0.694232571245221 1
1.19309104744177 1
1.29140832567796 1
0.501242265943167 1
1.0740922134076 1
0.0606955406366173 1
1.53326827030958 1
1.09935951214954 1
0.606359079758022 1
-0.0088952043216573 1
0.870357032833602 1
1.0804017763718 1
1.38133558295083 1
1.46743337267862 1
1.33476623605191 1
1.46199247199879 1
1.0320000665287 1
0.503024152689565 1
0.633172079734373 1
0.473004091801301 1
0.569019060468947 1
0.0336421042778148 1
0.927077809216593 1
0.777149415059198 1
1.42428352399708 1
0.524788296982085 1
1.31482203233376 1
0.979399465672587 1
0.619044329917655 1
0.797026328536669 1
0.630618964315712 1
0.982203153404666 1
0.607487196248746 1
0.891266461571597 1
1.21827529071114 1
1.23975477384369 1
0.407835830308676 1
1.31570445289344 1
0.966565820165491 1
0.55180354661711 1
0.673152108278104 1
0.668304217946397 1
0.988644511710809 1
0.318328880499572 1
1.34452522540872 1
1.6325438470695 1
1.07318541045109 1
0.857064569393498 1
1.02382516821445 1
0.425288105902121 1
0.571324046857598 1
0.90657586901576 1
0.980413752812294 1
1.31638101737586 1
1.13674554303044 1
-0.00205858271970254 0
0.771985603110248 1
0.297855202358067 1
0.725610965418029 1
1.7960480228992 1
0.896921617287823 1
0.541710389947291 1
-0.313827748666608 0
0.68686523005289 1
1.52380496671351 1
0.449285327172702 1
0.588075024944922 1
0.763956899879873 1
0.857214866077281 1
0.734698557184859 1
0.0802424329763691 1
1.24052104549693 1
0.687288471317405 1
0.980435772579977 1
0.964063411230036 1
1.38415181289031 1
0.489394419466716 1
1.37751199190322 1
1.37876179732824 1
0.424476709340179 1
0.357218666694976 1
1.20320951851487 1
0.888807196594306 1
0.575411309584183 1
0.401842605412717 1
1.57844470212702 1
0.327678530266473 1
1.34151067459942 1
0.889642462550817 1
0.571180722630539 1
1.01719772818166 1
0.765398711204624 1
0.808928280655945 1
0.50719306126317 1
-0.36459904981535 0
0.652350911084013 1
0.641031684441287 1
0.19010120297426 1
0.947481761426045 1
0.142729461358153 1
1.22495813070855 1
0.547035063112709 1
1.05459605608859 1
0.34683105041418 1
0.70342467590279 1
1.23163559677458 1
1.39337223342695 1
1.39436611829797 1
0.719205404923867 1
0.688835382662309 1
1.17740621380745 1
0.629908607439292 1
0.900136109682366 1
0.897511335702146 1
1.038807392195 1
0.922455381382912 1
2.0068583152821 1
0.278336845639662 1
1.19068685144111 1
1.07238832807408 1
1.37000030453186 1
1.00497228351446 1
0.815075687572866 1
1.06638882349883 1
1.3880022282222 1
0.816608096343845 1
1.46084190808431 1
0.647168176641233 1
0.532570546906216 1
0.84488742522183 1
1.04157497739975 1
0.860199730415268 1
0.868621115041599 1
1.38942869339036 1
0.585482853308057 1
1.17871575328237 1
1.18952912630523 1
1.63048341014496 1
0.222505879833158 1
1.04642597799627 1
0.844891797093182 1
0.337250725355669 1
1.59286547546101 1
1.50368410149931 1
0.45705714554658 1
1.35421228767411 1
1.0054280992422 1
1.52899634065695 1
0.695927733705072 1
1.55345338518587 1
-0.177427638134616 0
0.794854815535543 1
0.519756613186509 1
1.48616395577571 1
0.702236770055118 1
0.961266511950688 1
0.106649121067144 1
0.789326239982296 1
1.23113665093158 1
0.286958964671444 1
0.204965557700323 1
0.972013607373376 1
0.601940845735791 1
1.00111848953689 1
0.70046646929817 1
1.03675414411053 1
0.704307860501149 1
0.595860581433217 1
0.400899744578942 1
0.572718584142205 1
0.726892086063679 1
0.725858188843537 1
0.87834550058715 1
0.931612366593618 1
0.44326338779222 1
0.85668790254312 1
1.76517034771916 1
1.35502134873769 1
1.00672764459335 1
1.48292636096435 1
0.989218476657556 1
0.931307829531731 1
1.32206925835823 1
1.46472301547912 1
1.20674039033628 1
1.04001485915871 1
0.859780120717294 1
1.73882712017627 1
0.607706986451722 1
1.29174387587153 1
0.392104369445746 1
1.21979390770444 1
0.752900234156939 1
0.958941172047994 1
1.44888124525461 1
0.180917245959728 1
-0.239102588327916 0
0.745493866790118 1
1.28562042525296 1
0.473656053255224 1
1.29067128885756 1
0.547508723989626 1
0.476617729116012 1
1.35414835528331 1
0.407614985702491 1
0.284152040361404 1
1.34237760761649 1
1.0764206191984 1
0.361663514621234 1
1.4464398408661 1
0.524672880113975 1
0.966650939591292 1
0.897938400828345 1
0.973944937960851 1
0.882753736964257 1
0.590224023856506 1
0.72931420539371 1
0.678758133590603 1
0.816826770122419 1
1.03683247589155 1
0.537967545773576 1
1.58400864618548 1
0.473564969337861 1
0.0418075916018499 1
1.32295664846997 1
0.500494058715194 1
0.271749135539724 1
0.883191297215457 1
0.364095581012491 1
1.18775906211262 1
1.19495617242466 1
0.539566351796728 1
0.495067502538658 1
0.384806605669495 1
1.04306566537263 1
1.708625669636 1
0.425304726475082 1
0.974246608350738 1
0.606457927314233 1
1.34264594428614 1
1.51350475727542 1
1.2278339212081 1
0.908271847636354 1
1.32832712029152 1
1.5690749508798 1
1.28777094428081 1
0.446805879316534 1
1.0012542446765 1
0.874048725265852 1
0.676076052689043 1
0.277436696787132 1
1.06258433613054 1
1.00288792545426 1
1.07966508400416 1
0.840815287502275 1
1.07367837765932 1
1.1427672666099 1
0.666628426741228 1
0.373246178417779 1
1.19832277934183 1
1.68055806382934 1
0.807495402000009 1
1.28421202581773 1
1.59284342564432 1
0.584660980769147 1
1.26434461577514 1
0.316806257966784 1
0.520342413931808 1
0.659997643928383 1
1.11329011746139 1
0.845155210734419 1
1.24072929872812 1
0.298246817186222 1
1.00978413135301 1
0.901207828785355 1
0.19917296816389 1
0.615630158293632 1
-0.163347528942299 0
1.35958464549326 1
0.748402140489028 1
1.05952518867105 1
0.564527402059643 1
0.0221360004535432 1
0.437535253953073 1
1.35831335855055 1
1.5571223893325 1
1.47428429568906 1
0.398237464490119 1
-0.247547354586389 0
0.186494287049007 1
1.21611805212594 1
0.821979511121406 1
1.45363954462242 1
0.640156341875612 1
-0.567157039475018 0
0.251391367271969 1
0.853966380923994 1
1.24484933665415 1
0.371600318602967 1
0.93621687707362 1
0.42487695809892 1
0.591252424556847 1
0.539835573364602 1
0.793499702889776 1
-0.0736663136891566 0
0.213169354376406 1
-0.0777369334635242 1
0.572379970199025 1
0.740909479027852 1
0.0389012624921972 1
1.19404287276685 1
0.55746268634431 1
0.27967840908496 1
0.413925489657873 1
1.12823006654322 1
0.749022843798031 1
0.535282817471248 1
1.51950587782054 1
1.13572118139235 1
0.839455581436433 1
0.247089707850033 1
-0.303690635785428 0
0.1683756580404 1
0.135062159473964 1
0.271501117860157 1
1.00105827963439 1
0.568151906860255 1
0.860908708301382 1
1.1224872606001 1
0.463684549745015 1
0.362037309927218 1
0.80201647159928 1
0.750557204797894 1
0.302025954589556 1
0.3423762010882 1
0.915224757278472 1
0.386165604278147 1
0.915078432453558 1
1.25272840702505 1
0.805910095722648 1
-0.305251283240685 0
1.1189042929425 1
0.626523417417534 1
0.815893628474163 1
1.49430076202471 1
1.02154738615793 1
1.50569825868914 1
1.31404344217153 1
1.64247751940078 1
1.41221133001455 1
0.836361984338413 1
1.06337769728202 1
0.560333757670387 1
0.843404399995385 1
0.483074717795706 1
0.437668472762772 1
1.25943177623003 1
0.677554052102736 1
0.569727482312981 1
0.805260045587051 1
1.1689517776902 1
1.07949715667161 1
0.323842512151619 1
0.733429717787076 1
0.80163381332727 1
0.681753503608435 1
0.698469367714928 1
0.894741569173966 1
-0.110183264449735 0
0.375761065347472 1
0.94815211302799 1
0.259348893033674 1
0.816657099118317 1
0.740501386248929 1
1.01778947050301 1
-0.0494727824926286 0
0.932033717444907 1
1.00648152352261 1
0.636283414339623 1
0.383791840381396 1
1.32227218669165 1
0.261809817396542 1
0.246048451002776 1
0.927703072124061 1
1.0458850136896 1
1.15237176593806 1
0.568288411670186 1
0.488347667272633 1
1.13124496109788 1
1.55620289353095 1
0.431622415224537 1
0.639672169689246 1
0.673074940500296 1
0.605515080251104 1
0.423252132811978 1
1.12052031538194 1
0.546780002085667 1
1.4218014308253 1
1.21070785768614 1
0.569764986387116 1
0.852950862234573 1
0.928923663926412 1
0.785294776877911 1
0.739092210150838 1
0.736838468315962 1
0.869473666385456 1
0.967471047929382 1
0.877920492615222 1
1.35635117615201 1
0.729414843884966 1
-0.723046996020174 0
0.216132733570461 1
0.886951139017349 1
0.570482885199354 1
0.723388380271315 1
0.428764418337734 1
0.693822025631215 1
0.719129695847269 1
-0.111786743764302 1
0.836522548402524 1
0.928183151872641 1
1.02937655821799 1
0.899927097104053 1
0.931659835528489 1
0.950787214932392 1
1.23392137373036 1
1.23633410325958 1
1.0088811775054 1
0.579727157988247 1
1.20389577299166 1
0.423507827736037 1
1.51538801843971 1
0.911201307169744 1
1.30781249336827 1
0.840224899259969 1
1.05365675615009 1
0.965078209492714 1
1.60493874514022 1
1.17834512248 1
0.119696547529398 1
1.10878777673134 1
1.48456270787662 1
1.53915919378418 1
-0.0635502083951423 0
0.610784679588877 1
0.609101943064922 1
1.05878288214459 1
0.987509052988243 1
0.562107949521975 1
1.21543978845364 1
1.06966357318253 1
1.28376351442639 1
1.64033019844357 1
1.3950817106856 1
-0.0793113097831337 0
1.19987323959597 1
1.40321720175715 1
1.08168161631386 1
0.815942657489635 1
1.74990452092221 1
1.37280091127796 1
1.08236308460865 1
0.938927098852194 1
0.525410545436719 1
0.294331030520472 1
0.603514166736365 1
1.04159730621645 1
1.55649870876113 1
0.197849938189393 1
-0.203794807866488 0
0.562574411301074 1
0.190560204862171 1
1.16521473578577 1
0.881485791640596 1
1.15388526901818 1
0.60281736735176 1
1.14550831160217 1
0.856657244433074 1
0.60013779372679 1
1.48614338974854 1
1.22167412734421 1
0.914058145571682 1
0.402641743758637 1
1.3067566631491 1
0.283293510272768 1
1.35130328589277 1
0.135140384190923 1
0.91918270236607 1
1.11077189667978 1
0.135774715235695 1
1.31129274522236 1
0.850665281049323 1
1.24607800170989 1
1.6491870388158 1
1.357534068864 1
0.553534432816816 1
0.619642256387914 1
1.76395960870844 1
0.976369709350618 1
-0.145729250803467 1
0.827115464713068 1
0.666203676746469 1
0.702594631519739 1
0.788633328948168 1
0.62866762482584 1
1.3390968413371 1
0.670143179124512 1
0.782605194180652 1
1.24376434414012 1
0.230141350419268 1
0.466226679368272 1
0.983979606474511 1
0.866137258319654 1
0.721820947343254 1
0.525993033599371 1
0.738032376833699 1
1.47715129949867 1
0.527268260655036 1
1.4452776738808 1
1.19749770280586 1
0.517028232736925 1
1.04784779868504 1
1.22727492706794 1
0.545849390910612 1
1.87658333501931 1
1.89146096744012 1
0.453020104449966 1
1.06130973390643 1
1.22009350076507 1
1.04507596057576 1
1.78698299156277 1
0.822065903061876 1
1.32619105016557 1
1.06431234672616 1
1.54127429790388 1
1.29348700080196 1
0.709298817563511 1
0.834986705135865 1
1.00376265098048 1
1.59479161955295 1
0.808562311405007 1
1.13258792025174 1
0.717016504218461 1
0.588051716579146 1
1.38480565374401 1
0.342492169241703 1
1.02854904262537 1
0.529469292492345 1
-0.116665699529068 0
0.940783690198077 1
0.666630953564616 1
0.887203157688701 1
0.297970875728752 1
1.26290731794028 1
0.988693000972691 1
1.5806855156022 1
0.117485003574751 1
1.06604911023384 1
1.25959143057235 1
0.606742589114052 1
0.73506906444712 1
1.06707176908447 1
0.742850528388917 1
0.914549058706643 1
1.22160274464165 1
1.19229273114382 1
1.20203969249043 1
0.526975041842359 1
1.23155327420728 1
0.772974842025804 1
1.29816658242453 1
0.53352860064436 1
0.517069738056795 1
0.391251497509849 1
1.34417374089892 1
0.875218762252417 1
0.757694822357357 1
1.50155168464552 1
0.959175180837458 1
0.124204160366176 1
1.07339863145321 1
1.55321867352449 1
0.163479120693999 1
1.01293391885972 1
1.07912911926646 1
0.989372428116925 1
0.569576306365375 1
1.20907805722619 1
0.612244810543699 1
0.43889969341796 1
0.384569692733309 1
0.924753864144144 1
0.67661574819369 1
1.21430055771063 1
0.535947501410182 1
0.842967513818097 1
1.39919506842427 1
0.454759983867217 1
1.02362862562121 1
0.68716922143829 1
1.33525322372975 1
0.995704628803582 1
0.521393020891437 1
1.4577748875018 1
0.321211625157796 1
0.370796273124457 1
0.277279387706249 1
0.470117942310618 1
0.862583618489819 1
1.11514757387553 1
0.683260886345481 1
1.21341865852234 1
1.20157518002128 1
0.886429541157156 1
-0.0323670258115639 0
0.597675537995179 1
1.40663167011376 1
0.813476749739859 1
1.13306756846016 1
0.906397504204289 1
0.691393881589637 1
-0.0645895727914511 0
0.614729307467758 1
1.11541893219854 1
0.172881342024226 1
0.575747586454728 1
0.758428826929975 1
0.39361449175817 1
0.405774018238336 1
0.312951864741807 1
-0.0285356916018845 1
0.952709470117444 1
0.837777512160625 1
1.1262279597333 1
1.03702694357028 1
0.834671019508676 1
0.712043332234425 1
1.22577556421395 1
0.483331998384247 1
1.18660650986138 1
1.18321451801878 1
0.467482803507651 1
0.876604132909521 1
-0.011413574135599 1
0.497093555795125 1
0.885346719065508 1
0.943916632692146 1
1.14941473065336 1
1.34157899630118 1
1.25651300262813 1
0.812225366869561 1
0.623791556546178 1
0.863459747277474 1
1.07620302590686 1
0.380226312678432 1
1.24491395277459 1
0.785658964625618 1
0.894735970982123 1
1.39976587441133 1
0.716802245576894 1
1.19914988962239 1
1.61198263819623 1
0.382797222329788 1
0.947771252075895 1
0.207833372703713 1
0.805771802028368 1
0.154394388684758 1
0.757783986399142 1
0.176476700573668 1
1.01888748308645 1
0.480686623929324 1
0.691721789217741 1
1.43836258216834 1
0.285588510119842 1
0.986440855572899 1
0.386108557674553 1
1.30200636216003 1
0.452567664119013 1
0.498281303796516 1
0.768923182555259 1
1.16983347547616 1
0.670364364140801 1
0.862830818203595 1
0.529388749385173 1
0.586903441776506 1
0.840566226687375 1
0.674963271780503 1
1.45323599571524 1
0.300497561440945 1
1.38722932788125 1
1.39208281023119 1
-0.0437593150676985 1
1.09722238095569 1
0.872660531249088 1
0.825037992849826 1
0.294399604640649 1
0.500999994965295 1
1.20987810725029 1
1.34828923273517 1
0.501547856815756 1
0.242373182063586 1
1.20650834148014 1
0.368403339152477 1
0.976917897561399 1
0.0499845431913754 1
0.779397785659025 1
0.270725297319025 1
1.67311037464702 1
0.749140920188997 1
0.0359945247039728 1
0.761712368712665 1
-0.00592191215770495 1
1.18493767534908 1
0.434886051804793 1
0.453387762432004 1
0.246323836061527 1
-0.365386979576348 0
1.13933435397922 1
0.366787582665766 1
0.899442736794478 1
1.30837205791319 1
0.954290060902785 1
1.05162350576402 1
0.69445363130434 1
0.998813152635443 1
0.475048724421241 1
0.656114963663307 1
-0.421817493935519 0
0.801202907732556 1
0.528717936044297 1
-0.342319708783975 0
0.958354642308777 1
1.22399391901692 1
0.784623918778015 1
0.482732255233013 1
1.07149342072501 1
0.606586957696506 1
1.3217466092845 1
-0.196554232527996 0
1.2657894593613 1
0.877643125100095 1
1.03108746712468 1
0.591526133064438 1
1.1556339642061 1
0.569268532320037 1
0.331555131053184 1
0.702475640213864 1
1.13828131419385 1
1.51409173940405 1
1.36156576193208 1
1.50853556989572 1
1.08333957398989 1
0.62290882575746 1
0.432870232856607 1
0.497409150141115 1
0.397452638889564 1
1.34443018763867 1
0.651451882809328 1
-0.161354074041866 0
0.727454730606444 1
0.355103753378614 1
1.20874780705399 1
0.389071301069775 1
0.932437171050367 1
0.654073033360274 1
0.649963239023545 1
0.761684700893429 1
1.35035469068614 1
1.16767241604246 1
0.895501076777708 1
1.04073334292122 1
0.790600938597382 1
0.520457728428944 1
0.560917232481926 1
0.203806109646443 1
1.09114536692469 1
1.60964780442647 1
0.442519059662809 1
1.00106499867111 1
1.2060567967045 1
0.468344626319252 1
1.32615231562805 1
0.310289711155346 1
0.769031158737078 1
1.02957433633726 1
0.723259585867522 1
1.513509547282 1
0.937036973920658 1
1.27700909252487 1
0.735258944852248 1
0.85346980730743 1
0.831132280824799 1
0.403345557872683 1
1.04009550962778 1
0.678829466587275 1
0.593273555430815 1
0.722888747418963 1
0.258738918145551 1
-0.137783340067344 0
0.649769600193534 1
0.942900388913673 1
-0.625716190114639 0
0.349215484012244 1
0.955305003044931 1
1.26270160797836 1
0.726576586307378 1
-0.051875865721668 1
1.03348456494409 1
0.6324229719867 1
1.19788869256146 1
1.04083770643112 1
0.321386979558872 1
-0.127118824169151 0
0.572378194172775 1
0.486991363897021 1
1.19803822802165 1
0.255707538417859 1
0.68338259103293 1
0.50243446150212 1
1.15805638858109 1
0.56151102604768 1
0.746359780874551 1
0.974366789160156 1
1.03226905091213 1
0.189690465562421 1
0.583904774378177 1
0.914947159497806 1
0.213018101285948 1
0.625628506819936 1
0.724773195438305 1
1.38617219987349 1
0.62414518247825 1
1.60894899961056 1
1.74847819070992 1
0.150076483480087 1
0.669120187520212 1
1.27058525477763 1
0.683042377842989 1
1.32159598491899 1
1.35588665485575 1
0.880689017147448 1
1.173523598166 1
0.868289156985546 1
0.0488157484426288 1
1.548658333625 1
0.489815011554617 1
1.32022934472885 1
1.11245898445864 1
0.545246149474082 1
0.598978211894418 1
1.28263979608855 1
0.538904348521849 1
0.460247090438801 1
0.300860208602854 1
1.33300715461195 1
0.271608562035301 1
0.0383148060401624 1
0.719809208496321 1
0.485762298717008 1
0.780285939616251 1
0.990703110501182 1
0.938413700859237 1
1.09156773344664 1
0.778137427016802 1
1.19282891176353 1
0.423381962542551 1
1.07440345211731 1
0.665012470476429 1
0.970631203030061 1
0.606006890004551 1
1.05989835962487 1
0.182703456207735 1
0.671622578239936 1
0.737815344370135 1
0.478526705673301 1
0.46663491466759 1
0.136785633881321 1
0.539567243168431 1
0.442178783235598 1
-0.33659332929689 0
0.509357486006399 1
0.607961582083666 1
1.10678507404823 1
1.27072047433989 1
0.995867550165102 1
1.79512465431389 1
0.96763726566618 1
1.19934063446788 1
0.988237232118977 1
0.0256099033294449 1
1.01977737159845 1
1.16374216602494 1
0.829449076572077 1
0.398829352235994 1
1.52730590788101 1
0.405892168909908 1
0.955198770562027 1
0.998852827441903 1
1.24031660552377 1
1.48822418961653 1
0.843602069072505 1
0.702497471064346 1
1.51439856140048 1
1.55053803343935 1
1.46555389692716 1
0.835643145450186 1
1.56097132623822 1
0.859939540190076 1
0.531816395197356 1
0.195303146083009 1
-0.0659361511778382 1
1.06937878328526 1
0.194949604944236 1
0.451570099979599 1
0.369573657286936 1
0.281659452962583 1
1.31476227203625 1
0.711850875719441 1
0.265519941992963 1
1.62446628894701 1
1.08751723879763 1
0.582076441882359 1
1.23809971146809 1
0.449658144117337 1
0.67384196153815 1
1.54604942823844 1
0.878991143986779 1
1.16528088062795 1
0.973006921469292 1
0.150576133926128 1
0.0896080139781434 1
1.99298711563198 1
1.38192320621448 1
1.15480567160186 1
0.636607203523851 1
1.27599284524822 1
0.19263770735732 1
0.830381590739986 1
0.572968794878663 1
1.22667918955614 1
1.50178036213845 1
0.914936806352242 1
1.03146763008245 1
1.36665051290453 1
0.634437670954205 1
0.400534465316987 1
1.11294114100559 1
0.97946573801343 1
1.16477655927779 1
0.701319953004678 1
1.26844457496563 1
0.919220210980292 1
1.80960859335658 1
1.35519061188462 1
0.596565561288705 1
0.920913443990495 1
0.838792997730126 1
0.815560898951783 1
0.490161500797392 1
0.748625581208075 1
0.599545214023847 1
0.779550948207046 1
0.818831796328179 1
0.964775385513327 1
0.205451651834842 1
0.66791042767615 1
-0.212590792000652 0
0.293652713640164 1
1.00826072997447 1
-0.264418937876092 0
1.46412225744954 1
1.72042721779313 1
0.856144933551879 1
1.20089190862319 1
-0.241955122798799 0
1.36967681868353 1
1.3672760598451 1
0.51683003850755 1
0.877969433531808 1
0.549283499747977 1
1.07288817988184 1
0.887903106847655 1
0.985556148951041 1
1.90811742626132 1
0.889928129938836 1
0.187461401278116 1
0.793616331985577 1
1.13291202122422 1
0.726528869489616 1
0.275799419975597 1
1.14474821545577 1
1.20642057169396 1
1.18367988628812 1
1.30814082726785 1
0.135987825338004 1
1.33396302928142 1
0.919470164976656 1
0.573290181379069 1
1.13284100329408 1
1.03482850068709 1
0.525016738546024 1
0.923234707967594 1
0.907551248756244 1
1.31454249097577 1
0.863903544878599 1
0.839213554749387 1
0.35771859277301 1
0.620944280257611 1
1.01486831201277 1
1.82617566424984 1
0.611945955584622 1
0.31195990435533 1
0.354738679182952 1
1.41051798835343 1
0.670939934226884 1
0.518786538447202 1
0.454588941439356 1
0.61375557050807 1
1.46247532959919 1
0.0981083705921568 1
0.207047640223551 1
1.12480138041968 1
0.541725338925198 1
-0.0850725639029893 0
1.06437610750273 1
0.229675608675814 1
0.743585241593835 1
0.417053062854977 1
1.32588048646097 1
1.55936630055062 1
0.681634253804488 1
0.447945380329059 1
1.12888876092168 1
0.476433008624404 1
0.736192790286617 1
0.847472387658536 1
0.553654861742871 1
0.212566059264698 1
0.663467867729837 1
0.580166797081446 1
0.978239166899848 1
0.227146105634357 1
0.505738851012118 1
0.538698085547935 1
0.744776644512063 1
0.781697254047913 1
-0.26489358743062 0
0.718511291910864 1
0.843090848981899 1
1.54797898311995 1
0.616562549118844 1
0.023189234269016 1
1.0488827694028 1
0.907892438747775 1
0.556172867939841 1
1.20720356364194 1
1.21616434195181 1
0.393588684230107 1
0.320826649835786 1
1.68797517532383 1
0.497994530582849 1
0.217649057146678 1
0.784203957185532 1
0.317116661877556 1
0.777256240587993 1
0.801239101425909 1
1.22523670001241 1
1.26408511307614 1
0.0620471954607076 1
0.473391783035741 1
0.478340453019712 1
1.03939363921466 1
1.11896243839488 1
0.677736740751642 1
0.348778234988746 1
0.817347291995387 1
0.364661475335052 1
0.813350932367256 1
-0.0417817975621433 1
0.603851043200295 1
1.54555551038716 1
0.646451329880957 1
0.839321924042398 1
0.794485800474781 1
-0.768901920930242 0
0.825196422302533 1
1.01610674323903 1
0.36949812247572 1
1.43288421123587 1
1.01951957208798 1
0.802730606349607 1
0.742370801893261 1
0.315994912795852 1
0.743423089793347 1
0.549501471081446 1
-0.00230343282740481 1
0.68805951724676 1
0.579975888169209 1
-0.115758326245492 0
0.633842919349487 1
1.51569930109865 1
0.43165557486837 1
1.17896388984159 1
1.12011263732113 1
0.0196980872321298 1
0.648386030575793 1
0.451368754485278 1
0.314715808556335 1
1.29466652315382 1
1.16178508614549 1
0.917683331205097 1
0.975317643776127 1
0.888747979686569 1
1.17106970539939 1
0.651594712930126 1
0.752696548339318 1
0.00190193912605499 1
0.946764635562285 1
1.24885046121993 1
0.527020698129826 1
0.643244799073732 1
1.1253081999425 1
0.659081310187033 1
1.0346552050907 1
0.00848865325469812 1
0.84181225433446 1
0.907381795683877 1
0.102688248898825 1
0.742361837251169 1
0.591172745399142 1
0.535730506637943 1
1.8246133273592 1
0.677632383572698 1
1.23172017574459 1
0.832935270737805 1
0.821216117047725 1
0.989848395698031 1
1.29109911130873 1
1.56108856909449 1
0.361395253078804 1
0.90679722649586 1
1.40497559942087 1
0.435019897100622 1
1.34208477995 1
0.6096699217912 1
0.495161278179639 1
0.636984674396592 1
0.685095019838548 1
0.471994170966121 1
0.810550504829914 1
0.394794359586929 1
1.27769635409742 1
0.835662635713279 1
0.674586762548161 1
0.294270751596827 1
0.998611074456812 1
0.105908227827715 1
1.41747622703055 1
0.950057894181972 1
1.14653614417737 1
0.434997837964935 1
-0.079442549524153 0
0.741548723330421 1
0.785312488918896 1
0.947907996144108 1
0.522832261177907 1
0.623569860222999 1
1.34476060602284 1
0.762322411478419 1
1.01536978521289 1
0.382433179560647 1
0.899722237714939 1
1.16604100293336 1
0.380580370172318 1
0.750435238043019 1
0.968795017845176 1
1.49832399669252 1
0.404688756000066 1
0.990066378888061 1
1.22336876671176 1
1.23066365646333 1
1.82080640713572 1
0.900192991557758 1
1.0651349784859 1
1.08806451033408 1
0.0148769732832747 0
1.03784003642369 1
1.02292368112391 1
0.675593452779895 1
0.506871829339024 1
0.691824704589789 1
0.71491330571509 1
1.2023821659774 1
0.718515125839147 1
0.884727498408699 1
0.974526258426988 1
0.623095162273595 1
0.991730911332341 1
0.696601046230932 1
1.10053558750327 1
0.687713665704315 1
1.63977351669286 1
1.26392521504071 1
0.442893368069364 1
0.941913514879942 1
0.565716108543543 1
0.874243281435522 1
1.09588696693171 1
0.64644863874476 1
0.750326572666059 1
0.443716546821715 1
0.571689814544112 1
1.77288935484764 1
1.23137222058316 1
1.04970047281545 1
0.703007751024024 1
0.254936578911622 1
1.34015095424315 1
0.681666629300392 1
1.46701148773825 1
0.712932590745053 1
1.2884871495045 1
1.04771408976496 1
0.823269226651238 1
0.398506527977476 1
0.635049500620108 1
1.07881314137346 1
0.889975803226223 1
0.979759875330338 1
2.07525760868819 1
0.823399947175791 1
1.05951697443307 1
0.783124947524157 1
0.52938880393739 1
0.218207991075361 1
-0.184292317397852 0
0.619678587589449 1
0.0273298422490127 1
1.27436227715238 1
0.679149716600771 1
0.685385822046074 1
0.275997117372377 1
0.862599613835676 1
1.74382854792927 1
1.4846944781314 1
0.735862438370276 1
1.20640914714375 1
-0.180856904170984 0
0.149493872343434 1
0.649740011005883 1
0.904691003424048 1
0.477498284886557 1
0.757905616099817 1
1.3659577061378 1
0.48180766560604 1
0.541394396437878 1
1.24629533613921 1
0.504842072637983 1
1.09505674437151 1
0.747335098527792 1
0.225475963806294 1
1.59654999650351 1
1.32938510337898 1
0.207052858907627 1
1.47034576676063 1
0.83540866924426 1
0.147170442523674 1
1.1091090754584 1
0.241061585731702 1
0.918096469053168 1
1.08973510350554 1
-0.17018046453106 0
0.761906092598099 1
0.821276311883416 1
1.19874219093448 1
0.675586551670104 1
0.961939147602315 1
1.12485427520607 1
0.977309833829828 1
1.41952725447227 1
1.14768087953525 1
0.509064476439206 1
0.904531001747044 1
0.570182281601274 1
1.08111372278414 1
1.21909166145045 1
0.274104149234797 1
0.59763496149349 1
-0.162520216686488 0
0.840421556228196 1
1.26715715469293 1
-0.00977914613803338 1
0.81038210627203 1
1.36441221102315 1
0.972731547988171 1
0.911395900524341 1
1.25915606813394 1
1.23212726415178 1
0.705052075130164 1
0.392410236236486 1
1.17127869622341 1
1.10436323245369 1
0.856207334784844 1
1.20052024207482 1
1.0649478773231 1
0.251265632533032 1
0.848282174267139 1
1.36773546046956 1
0.357274228311699 1
0.84540353652392 1
0.530631365871801 1
0.722213140422511 1
0.385019354915497 1
1.52055117558818 1
0.201535563312309 1
0.94258527986889 1
1.57430891686902 1
1.15281745294368 1
0.776098373197399 1
0.181671339728413 1
0.994631913980129 1
1.1844453241671 1
0.911862041709903 1
0.441730914628937 1
0.760197370476549 1
0.899654838292479 1
0.204186184654914 1
0.334059872523905 1
0.445636142472915 1
0.933342049893237 1
0.716636201828176 1
0.355356463931662 1
0.993598010521187 1
1.30021651752729 1
0.525678305814802 1
0.241941589541972 1
0.584583708429945 1
1.55175572517663 1
0.185685250392951 1
0.675020449443024 1
0.542928561339552 1
1.27125441327055 1
0.857027763623438 1
0.981772459315768 1
1.05844675352598 1
0.761780317058784 1
0.994799301722028 1
0.74516945063398 1
0.221790972691436 1
0.709732680627522 1
1.66327692503216 1
0.74538793424111 1
1.03266628517041 1
0.756699839471117 1
0.929417357893032 1
1.30717955962209 1
0.877270158279505 1
0.189763590749133 1
0.531153647747699 1
0.619124816834319 1
0.592000329767101 1
1.29377215746142 1
-0.0471404845447946 1
0.719513102804932 1
0.939579203214232 1
1.23044378080318 1
0.467679237104948 1
-0.306582355359493 0
1.67624964782991 1
0.0957562501871672 1
0.79181173832898 1
0.684757713672482 1
0.896419654232405 1
0.488740533259858 1
1.14195554718022 1
0.143035432945215 1
0.820977982068751 1
0.879099638559321 1
0.813938318120217 1
0.61763935045916 1
1.0819380643012 1
0.946753249282504 1
0.106553897595128 1
1.30799442832891 1
0.985214142791079 1
0.579774309904188 1
1.319280114267 1
-0.167474290157391 0
0.685217377379805 1
0.905719661106327 1
0.115787674042152 1
0.241729261715501 1
1.36458629047775 1
0.611670465654504 1
0.812932336104019 1
0.36479379585883 1
0.900660338681185 1
1.45268013090355 1
1.36298829504787 1
0.254195098255141 1
0.400262342663232 1
0.499074753458593 1
1.06666850637003 1
1.07921105339174 1
1.14955012166716 1
0.657578505237655 1
0.979994732779076 1
1.12436302593423 1
0.521882699809057 1
1.34676416584788 1
-0.177606616953945 0
1.21783577373756 1
0.345091544034504 1
-0.00433514903518534 1
0.869582592189012 1
1.05273688268047 1
0.703401895062455 1
0.552691482147865 1
0.423060908790692 1
1.08930143802549 1
1.22464605081681 1
1.38112223885721 1
0.330972450592144 1
0.649495765705346 1
0.991639395309669 1
0.926683889288769 1
1.45033902489908 1
1.03551222870174 1
0.161624948684486 1
0.825858536506119 1
0.373472117406675 1
1.20792842434667 1
0.971574318286265 1
0.567894302966733 1
0.904702665764655 1
1.35688425999661 1
1.22255394496021 1
0.687309003446833 1
1.47725718989179 1
0.208037031591377 1
0.784282401151221 1
0.808578784932807 1
0.624994442276052 1
1.85972359844629 1
1.33547861557733 1
0.955507250885217 1
0.336115029124599 1
0.795768436801182 1
1.07708679076721 1
0.93444774137782 1
0.911265345125214 1
0.602427294645064 1
0.943122344814322 1
1.78822588153067 1
1.23965571095252 1
0.905088052015033 1
0.925037023236743 1
-0.255249743533789 0
0.985797963732051 1
0.232224372715715 1
0.640838832261827 1
-0.0371643646207321 1
1.20201055109769 1
0.736136114755377 1
1.40359525580274 1
1.1802324266292 1
-0.662437343045519 0
0.979766707780085 1
1.06381202209701 1
1.65782603453552 1
0.644920184734807 1
1.19472086207793 1
0.972087199171601 1
0.632262958234862 1
0.688004941134992 1
1.25305969555893 1
0.281486484489454 1
0.367736600654111 1
1.27680277007866 1
0.566174176174145 1
0.83787962153026 1
0.448020991879881 1
0.450641481162914 1
0.430846191513024 1
1.99143315304621 1
0.605971793827483 1
1.01919531314867 1
1.22774029913742 1
1.07650800799491 1
1.48217477434734 1
0.952836144895534 1
0.871540869730548 1
-0.0194469873371985 1
0.391011701665703 1
0.60120551527505 1
1.39060485815126 1
0.658895153650029 1
0.598871826609628 1
0.429370825847172 1
0.690664801537682 1
1.82640935291038 1
1.5095539866686 1
1.66966755847067 1
1.61258995428609 1
1.29827506257708 1
0.99750215907356 1
0.526810998766438 1
-0.00661279989270602 1
0.78315196401678 1
0.119580223063101 1
0.0645830165230309 1
1.45626513431645 1
1.26145085726662 1
0.781638146012672 1
1.61136726524349 1
0.475624815786138 1
0.742721663885905 1
0.416421649613737 1
0.938149191487987 1
0.396989175899872 1
0.94918644534508 1
0.436561231773831 1
0.922753859348673 1
0.546843707836052 1
-0.166903704004916 0
0.96798713919301 1
0.974851909430145 1
0.96545768838413 1
0.784577494206088 1
0.638936938872743 1
-0.0924202499106982 0
0.342387248681468 1
1.38279345794741 1
0.581129640709535 1
0.508621552375517 1
-0.138840556753868 0
1.35356196976372 1
0.637887598078376 1
1.27606355521823 1
0.344853959558084 1
1.08274319876466 1
1.23558228441988 1
0.726328241477233 1
0.758603729220761 1
0.955622994658986 1
1.28372092849541 1
1.60178684950029 1
0.0186981692066903 1
1.17719893295154 1
0.752519561154256 1
1.03132029087117 1
0.895470611631567 1
0.949377811646884 1
0.977192465264471 1
1.04351541052585 1
1.19233151087815 1
0.90470666579656 1
0.737774510039352 1
0.334076288866801 1
0.859840448957025 1
0.440987058175299 1
0.575379073712678 1
1.44708591630882 1
0.522294670806812 1
0.916357351030093 1
1.46736153127189 1
1.15674421996439 1
0.924249784008381 1
0.42779820949752 1
0.137974223973411 1
1.19479533882488 1
0.194597042955439 1
0.295690780482927 1
0.4960330597576 1
0.242528498205325 1
1.42089223037497 1
1.55176927401483 1
-0.157550045075799 0
0.236646817602437 1
0.78282047435476 1
0.992954112383109 1
1.81554302287945 1
0.431664947023105 1
0.855385712450027 1
0.51247721385057 1
1.22628836053596 1
1.34638880298291 1
0.422471873969943 1
0.525096376292575 1
0.519793487999435 1
0.976816266174519 1
1.05570050515178 1
0.919720697751973 1
0.734084984720103 1
0.895767169166247 1
0.448700823294193 1
0.945530224312089 1
0.382130973472637 1
0.448417729177815 1
0.416354865820989 1
1.17331595921159 1
0.736263113535448 1
0.250852323058105 1
1.45315457858756 1
0.910842472561023 1
0.848418250023448 1
1.07438481429774 1
0.282990691917114 1
1.26551978197264 1
1.1423773675975 1
0.863239757570243 1
0.0914477438311941 1
1.04267005282797 1
1.05770883115095 1
0.921019818439752 1
0.538049483043268 1
0.693200581618813 1
1.19193379425941 1
0.290061490209286 1
1.02623541783833 1
1.24489310074306 1
1.0106353333097 1
1.82221503765363 1
0.788654824684717 1
0.932550004715443 1
0.707719550115294 1
0.780554075184402 1
0.996685872444806 1
0.761211978707094 1
1.00527163507986 1
1.27087442136963 1
0.936660878993578 1
1.10626605421556 1
1.33701312378423 1
1.17899327456368 1
1.34785047222565 1
0.797080254323754 1
0.715485494597843 1
0.579608647217157 1
0.986266954244768 1
0.913106390033935 1
0.857016774588582 1
0.909382156576314 1
0.755498848626703 1
0.693243924112294 1
0.772019093506384 1
0.767683207506458 1
1.56470843064887 1
0.771701521316516 1
1.39474593862389 1
1.17716447417939 1
0.999425653344487 1
1.1190964282924 1
1.01501157115645 1
0.902558338136233 1
1.60765890056868 1
1.5440067781213 1
0.435016131346788 1
0.185759538107042 1
2.0283148744212 1
0.287747668825787 1
0.537249032283301 1
-0.482209818351043 0
0.667456126980415 1
0.480370810228129 1
0.348912414134729 1
0.632339919421129 1
1.08587389989992 1
1.56110110973837 1
1.0308120749488 1
1.69957039819004 1
0.850449631386748 1
0.358222794676262 1
0.546975955568803 1
0.260669390236321 1
1.15638917099974 1
1.30473103537716 1
1.36040982450725 1
0.970148067345595 1
0.307505021217605 1
0.284284729557242 1
0.708561782214965 1
1.15266351108482 1
1.18471739748087 1
0.636899135719023 1
0.759780623126159 1
0.922862701205914 1
0.794489609603543 1
0.763668675859786 1
0.218503444289618 1
0.51837913141717 1
0.409240303659205 1
0.942352326095853 1
0.625053871345026 1
0.501804019725077 1
1.21290549251109 1
0.973609737511452 1
0.116772006540146 1
0.694068904037684 1
0.860464497406841 1
1.04876101375242 1
0.707938656062462 1
0.695539241467605 1
1.12861461931895 1
0.569124859698632 1
1.30458017085121 1
1.24624588649087 1
0.601476655180222 1
0.492295596480591 1
0.596700637839868 1
0.507961013337408 1
0.796116344959934 1
1.09840450305647 1
0.975732913247685 1
0.942989635722926 1
1.31009259629322 1
0.678201728553076 1
0.902277861470434 1
1.00735280060986 1
0.401289858528347 1
1.13975032379199 1
0.356534237118017 1
1.39259068013917 1
0.954320779970367 1
0.471343458451197 1
0.663980741232559 1
0.957342933775192 1
0.531211093864369 1
0.982698182959121 1
1.29606691982007 1
0.230262861430959 1
0.793824484607236 1
0.621920436493142 1
1.65233990854553 1
0.832218882712768 1
0.969052491346705 1
0.222227913300088 1
1.23727681719143 1
0.306433728446437 1
0.140121702057121 1
0.0953176073317336 1
1.01983131400864 1
1.52700506811437 1
0.615563483235426 1
0.013338518313518 1
1.76275186599533 1
0.40396202964902 1
0.915541438755019 1
0.329652712419013 1
0.871982790935899 1
1.08268109916745 1
0.159276620216257 1
0.469382438895474 1
1.0319917117935 1
0.275048445766995 1
1.31587411153422 1
0.507798871292001 1
1.20769085141175 1
0.679899154090776 1
0.856699717474433 1
0.913759031131806 1
0.972804746838196 1
0.476254846601005 1
0.684854335355383 1
0.861215863278516 1
1.85851422520963 1
0.71758619458513 1
1.6868384960518 1
0.47060534323196 1
1.24369160774873 1
1.3351152236983 1
1.03265065346432 1
0.104598670518093 1
0.562756910481634 1
0.881233872989775 1
1.02061697270822 1
0.82743763233776 1
1.57376388792851 1
0.803798049572764 1
1.11233662236326 1
1.25914969692628 1
0.397980108643387 1
1.06871857985316 1
0.896709769137948 1
0.51287279881242 1
1.39606340418836 1
0.674625576109506 1
0.567688803554231 1
0.641217090729835 1
0.864697257045425 1
0.80680911070602 1
0.691530153348233 1
0.78258366739312 1
0.725666217519489 1
1.43984095847236 1
0.267895090984415 1
1.27695113158856 1
0.773176402281799 1
0.535522286866296 1
0.598417637333297 1
0.216477613547312 1
0.709026001888129 1
1.52707168078752 1
1.08406176605879 1
0.247046912093373 1
0.579306066936976 1
1.47375393365887 1
0.262866690391346 1
0.100706848614804 1
0.535585095334356 1
1.06587603610861 1
1.10692783187952 1
1.58769721978636 1
0.759583821043406 1
1.07121572604831 1
0.811159330704504 1
0.570693909437995 1
0.509885711867349 1
0.859071425329064 1
0.307804415295812 1
0.580845332490452 1
0.645046860657782 1
1.15586078658859 1
0.42643050551047 1
0.941671103298637 1
0.583083563647497 1
0.747351016502265 1
0.97310442152014 1
0.631352263238867 1
0.818268544735903 1
0.0125822228598655 1
0.813209871389928 1
0.753406217934225 1
1.09870238168107 1
1.08007526897472 1
1.24071102840711 1
0.510802144426902 1
0.723546646386169 1
0.840967179600167 1
0.969902520473679 1
0.457339169379603 1
1.46427600688056 1
0.356108581130655 1
0.273113868330737 1
1.00590451307657 1
1.81930203359577 1
1.55873514428523 1
0.376097102192597 1
0.454455174901818 1
-0.0368578510741691 1
1.08631082073667 1
0.579311045199765 1
1.1799198665073 1
0.61723292249112 1
1.10350910450607 1
1.3677163506611 1
1.23330572091381 1
0.963945778378166 1
0.869492483609026 1
0.949480350133119 1
0.520367106197837 1
0.821317990206189 1
0.474761646858882 1
1.42746788946562 1
0.251504689023662 1
0.0609103345027993 1
0.792424486849213 1
0.254743191558115 1
0.553205756917434 1
0.526055395401921 1
0.24264615408199 1
0.727482873174276 1
0.681292913409725 1
0.926197150120545 1
0.786878765238166 1
-0.250079424826783 0
-0.121848019460462 0
1.06299441367224 1
1.04121573168298 1
1.0361471462015 1
1.34728214570146 1
1.1770747711197 1
0.565997167690693 1
0.483363127615622 1
0.853235764610944 1
0.347307296094332 1
0.32375177996856 1
1.142415162004 1
1.07709406893723 1
0.734110684014443 1
0.817542939531671 1
0.628653457414837 1
0.869560809316803 1
0.89898738773225 1
0.755790829449072 1
0.836899698163953 1
0.697996026381872 1
-0.439707291263128 0
1.73999048405353 1
0.683184801149677 1
0.483696739108891 1
0.090443657005244 1
1.211088697145 1
0.397357922033178 1
0.597591774825475 1
1.26178251679272 1
0.951416197445284 1
0.831320499150184 1
1.13765261634688 1
0.580306936109724 1
1.12955031531688 1
0.374515768247637 1
0.511972028167299 1
1.55887328408398 1
1.20325179481443 1
0.77607912754992 1
0.663794949025779 1
0.807786721679688 1
1.00544209220225 1
0.612852344777935 1
0.995459541044708 1
1.59291907183209 1
0.918712777947359 1
0.861605054923749 1
0.737411370356647 1
1.11266203666269 1
1.03754242059674 1
0.733004382175925 1
1.43490179340722 1
0.920756660024953 1
0.596875124406234 1
1.38963574919023 1
0.567373857124388 1
1.39310813309999 1
0.6720704597198 1
0.335969388554172 1
0.435266997201192 1
0.144191042272208 1
0.97885310155387 1
1.43113364330559 1
-0.141482993376824 0
1.08440393278868 1
0.632066677499044 1
0.771067745005668 1
-0.629347620745477 0
0.824913100827801 1
0.804566060202204 1
0.796392700608101 1
-0.0343830876097387 1
1.27070290922429 1
1.34276783815866 1
0.951634113788134 1
0.399714804789055 1
0.46956223120184 1
0.678744322794573 1
0.993942748104762 1
1.35017924092087 1
0.428404233666584 1
1.10343505558836 1
0.768563346480103 1
0.463399835977679 1
0.44189381722224 1
1.10395042067146 1
1.18596886931716 1
0.374872086495619 1
0.633583815672921 1
0.525948962836647 1
1.00249410588781 1
1.21294417148462 1
0.837616023438235 1
0.335650203297977 1
0.662036472987718 1
0.346307368448208 1
2.00953860269951 1
0.312002124651471 1
0.448911548523749 1
0.294000602043936 1
0.597889742690461 1
-0.150988741018975 0
0.679709328618563 1
0.758018807141247 1
0.544286852858412 1
-0.0344786272499989 1
0.679206702027709 1
0.763417120948986 1
0.565565093745785 1
0.410983730636291 1
0.799891356576123 1
0.37888927191124 1
0.559632030028824 1
-0.0809996473448927 0
0.80642067802872 1
1.17810164642541 1
0.887252496689283 1
0.48446789773409 1
1.26133887659736 1
0.968535414971393 1
0.660591349927034 1
1.47360260324392 1
0.471205508833639 1
1.19796183625556 1
0.987249569032202 1
1.20448295918676 1
0.259622864704611 1
0.341772868560536 1
1.15352627393851 1
0.917941541984546 1
1.11852192747585 1
0.4933320430733 1
0.705669307110934 1
0.29429789354699 1
0.0401540754551983 1
0.671358683934771 1
1.25791981735505 1
-0.0544973540016063 0
0.666841999304299 1
0.970098771673331 1
0.810974667479852 1
1.47848752053639 1
1.46420933560114 1
0.333877496613364 1
1.25350158773481 1
-0.0254633988357356 0
1.4480396576417 1
-0.329989494889738 0
0.673029284069604 1
1.21576200563153 1
1.647247486966 1
0.445434814797093 1
0.95447526943899 1
0.708477865565731 1
1.57076879467227 1
1.54145595719371 1
0.857135270657712 1
0.800151084192423 1
0.283548526267546 1
1.61933322384021 1
0.983306126309156 1
1.09057318496583 1
1.16014314126306 1
0.763993007563793 1
0.287559812510352 1
0.780540597224603 1
0.867468133320426 1
0.929086713530763 1
0.247590104225201 1
0.740457987029942 1
-0.100260623039118 0
0.934319990101835 1
0.936227505239216 1
0.410670656865526 1
1.38653895814716 1
0.481716327763581 1
0.53370929930465 1
0.374151522650032 1
0.690100336793637 1
1.08944535697126 1
0.952236590005875 1
0.541179327497934 1
0.414243293323631 1
0.613224716300246 1
1.38484735241756 1
0.865183070153311 1
0.703927852111158 1
1.09992703974573 1
0.692358257978927 1
0.882384837076689 1
1.08149952279392 1
0.984569786707418 1
1.03674229926959 1
1.5008206596839 1
1.42561570437361 1
1.23067830217609 1
1.07851146789348 1
1.29375495945211 1
0.898415368813621 1
0.242386859158584 1
0.0702816176691643 1
1.06607664695347 1
0.374734779990164 1
1.14799855517384 1
0.697328993950952 1
1.29230984361658 1
1.32064714741726 1
1.28003322167402 1
0.140989301621443 1
1.35768619925109 1
0.843569588717862 1
0.0693462883877034 1
0.266319028957543 1
0.717911925758052 1
0.00903939807373004 1
0.855056175199225 1
0.583238410329947 1
0.781389976020229 1
0.77821208701998 1
1.08114162513183 1
0.647196822015997 1
0.556052443721423 1
1.46007945802518 1
0.441954507513791 1
0.885728385971903 1
1.15111098731068 1
0.451143351444645 1
0.131266513321717 1
0.847052928902464 1
0.992259066060692 1
0.760817316450803 1
0.44872766836274 1
0.809765939786739 1
0.332663800274974 1
0.636580064109356 1
1.12332798498097 1
0.84316586310758 1
0.451903666466084 1
1.20533767569045 1
0.26865144102215 1
0.719834199817812 1
0.438389990445214 1
0.516075506393252 1
0.226723944409298 1
1.13745287236047 1
1.21997212199728 1
0.905315688002119 1
0.922650454208416 1
0.842439864470799 1
1.71904295920068 1
1.18936906863191 1
1.04590571363088 1
-0.176462861568103 0
1.00105467262458 1
-0.00041924468225446 1
0.756743705613401 1
0.900070471762103 1
1.18195763469796 1
1.41424844787526 1
0.64725934176327 1
1.37762160794665 1
0.694365533202312 1
0.874842316722949 1
1.08493298710374 1
-0.307484061380926 0
0.918687282537351 1
0.619569738149037 1
0.984667777945627 1
0.632574821241865 1
1.32260301578727 1
0.844488860848959 1
1.35302327936577 1
1.12189900625748 1
0.118696212559355 1
0.385938960532355 1
0.883849161819624 1
0.921654773295608 1
0.322316086314884 1
0.590903712087481 1
-0.107539491122538 0
1.38495573229837 1
1.41724499912967 1
0.650168700794268 1
0.168847988818005 1
1.16274966995134 1
0.861472736740439 1
0.971539715986089 1
0.666062855302308 1
0.858605759853173 1
0.255134864706929 1
0.825027987934888 1
1.29608345826105 1
1.60220868961923 1
1.13655858745677 1
0.672537024115041 1
0.193921885931173 1
0.0800779467786178 1
0.416836170308368 1
0.826591149113513 1
1.53207980150179 1
0.346058115921762 1
0.605711953360313 1
0.724350938023973 1
0.498262368098655 1
1.10420564904225 1
0.148642852137877 1
0.898356111910922 1
0.302719530074067 1
1.29844892258949 1
0.248389666257201 1
0.25609736554584 1
0.857902267282363 1
0.732063146615556 1
0.701088456445258 1
0.970470990822844 1
-0.195669589123421 0
0.0209053220963499 1
0.927860822425578 1
0.47710827590057 1
0.671422080179123 1
1.43793690725037 1
0.653151477196651 1
1.40060254114283 1
0.454337238987315 1
0.0798421284137413 1
0.368172146991474 1
0.942443304546091 1
0.258307629094945 1
0.179186035207585 1
0.874318767541981 1
0.65743854495341 1
-0.147586453320148 1
0.635225206713044 1
1.23985304721442 1
1.34626746547644 1
1.34088383506708 1
0.804922549841989 1
1.49321865226275 1
0.909908027504065 1
1.82011923823373 1
0.711202893442306 1
0.967923068839187 1
0.218604295363873 1
1.65255752413557 1
0.211112653462738 1
0.510884715890548 1
0.0655139548224944 1
0.410623959809202 1
1.21004858776781 1
0.255480140888717 1
-0.0356486384177875 0
0.787649221733526 1
0.472644628839571 1
1.09882538172492 1
0.783932918609154 1
0.673539508794565 1
1.12117660022461 1
0.975485256923702 1
1.55108755251202 1
0.237196438158412 1
0.315931091769012 1
1.03189449563023 1
1.0945146099192 1
0.990381222109393 1
0.0210505542054125 1
0.769624527408284 1
1.98710519412224 1
0.700755370197643 1
1.22308051938259 1
0.668530536680271 1
1.13415689602856 1
0.482817308396397 1
0.55110616609924 1
0.529625307657051 1
1.48067887569475 1
0.705575467206198 1
0.918057621042067 1
0.600484361628287 1
0.626568770708875 1
0.531532575610414 1
1.45851000577926 1
1.12440685679686 1
1.37214953043162 1
1.09850173999932 1
0.983178156691307 1
0.685841265427117 1
0.507036963538858 1
0.578362981915935 1
1.01200039008574 1
0.992639253704944 1
1.17249618460639 1
0.949448909488852 1
0.310269074201337 1
1.12587560174485 1
1.15240237058622 1
1.84279006362179 1
1.52156437294309 1
0.574649706920542 1
0.586659965328807 1
0.869107802515624 1
0.261838913517762 1
0.99591386167 1
1.02739793290399 1
0.668851291170462 1
0.869683008354825 1
0.236164358442828 1
1.89761524594267 1
0.424753753837865 1
1.14497500216474 1
0.288715098899651 1
0.638846485934322 1
0.0589671327306082 1
0.590901022543289 1
0.821438170797741 1
0.314492259823181 1
0.614792797676714 1
0.284771357210223 1
0.999186747257185 1
0.747857673469406 1
1.20702196469477 1
0.33405637561614 1
1.15649616810242 1
0.545100419270113 1
0.0667509690260641 1
0.498851862628461 1
0.664240031939242 1
0.828374309655365 1
1.0445321804176 1
0.549372154360581 1
0.678773986836001 1
0.69197110877426 1
1.00536815133875 1
1.38506546569675 1
0.531618175481753 1
0.600961403636263 1
0.96910770668495 1
0.960251193774185 1
1.31715875293342 1
0.840212311305323 1
1.01263110687946 1
1.02182477934878 1
0.290605788951473 1
0.730275742013621 1
-0.146940415662475 0
0.989381494695676 1
1.21607929557808 1
0.375914935049786 1
0.685114102304038 1
0.969732967475243 1
1.04057060306308 1
0.851931487730424 1
1.58310588453826 1
0.847032161882506 1
0.58766644192736 1
-0.108267821578591 0
0.512995745326754 1
-0.00646132146056824 1
1.06465500831857 1
1.37825698976614 1
1.46827028173773 1
0.894157111113139 1
0.943367644651983 1
0.0700052141921153 1
0.221364665754179 1
0.183581537678757 1
0.877276668815718 1
1.256459810836 1
0.864245111408096 1
1.36053700660331 1
0.713964421046066 1
0.36656941116993 1
1.50207159240011 1
0.761214096446096 1
1.14100437244848 1
0.526627207373303 1
0.92284014583918 1
0.297862731479535 1
0.392615429088662 1
1.06111717543791 1
0.701117845192291 1
0.809497497641804 1
1.46762926776676 1
0.600524027994667 1
0.113533693117898 1
1.01740546170247 1
1.08999788695496 1
0.956826281696241 1
0.271276958817333 1
0.717791541651891 1
0.232120736581275 1
1.32471150021927 1
1.01922559723666 1
1.0960194948362 1
0.291403488201595 1
0.256960544159346 1
1.06541461478949 1
2.00114535571243 1
1.16815822782156 1
0.268191826357517 1
1.13103214039892 1
1.26179668762987 1
0.334502918876596 1
0.0356664914197394 1
0.723895055733473 1
0.694392507031836 1
0.349880449044333 1
0.962656604539233 1
1.17001552012314 1
1.28895808537976 1
0.679179871299505 1
0.638066813595766 1
1.01172841940726 1
1.26157068091622 1
0.84446270382568 1
1.23145877953308 1
0.453876177836829 1
0.942843990170111 1
0.206870573605088 1
1.43714971541685 1
0.718247504690043 1
0.490270831410356 1
0.919853151137463 1
0.867552539699599 1
1.2459131112151 1
0.9120975969661 1
0.228783829765429 1
0.98612054015983 1
1.48636040776331 1
1.05548634362915 1
0.346698005800187 1
1.03459732162589 1
0.758203414920411 1
1.06005792932272 1
1.0565812494937 1
0.712815788411599 1
0.521710996481497 1
0.669481260289226 1
1.36714032967508 1
0.243399369863959 1
0.465683116522406 1
0.375285587088664 1
1.05395361351235 1
2.16833429700271 0
0.684137804566973 1
1.15304318696828 1
0.968367427525575 1
1.80106750275962 1
0.609495068277143 1
0.707365448785519 1
0.0894230702580285 1
0.847525320799791 1
1.20962009969483 1
0.271128868572985 1
1.52487796696971 1
1.01817433272616 1
1.08599753307926 1
0.786106227850426 1
1.22879561672244 1
0.816913271089917 1
0.990254582686868 1
0.431211072242105 1
0.629016293530324 1
1.01837629866283 1
-0.226143287628357 0
1.62108688504601 1
0.508141450115395 1
-0.0873638631764693 0
0.589171610148696 1
1.01058267853805 1
1.24107506283285 1
0.528873366598952 1
1.28951821931827 1
0.975555973535397 1
1.3211530616853 1
1.58238834436779 1
0.939503830298267 1
0.0298560837099077 1
1.92732494103131 1
1.25729388374656 1
0.145579434922279 1
0.681284771174623 1
0.214023949025803 1
1.24436535310313 1
0.885010518070087 1
0.119000031753716 1
1.16698049823768 1
0.680393952204928 1
1.22483478716329 1
1.12340416791041 1
0.995020584806528 1
0.941502739623061 1
0.885995666177733 1
0.768233559329 1
0.922206019702249 1
0.359870818564848 1
1.30737084922807 1
0.541548369546606 1
0.836704745634812 1
1.33850941692711 1
0.936309062459497 1
0.973397406024119 1
0.65919513247743 1
0.981373843807375 1
1.13173892197321 1
1.07286128271551 1
0.220667502158129 1
0.615620077595217 1
0.579802927112155 1
1.26570472613678 1
0.941913424516148 1
0.679758813648469 1
1.15653744764411 1
0.735016207547297 1
0.299915676344782 1
1.1988354706829 1
1.63715214460768 1
0.621926997409213 1
0.673925095249965 1
0.619379712067844 1
0.403425388464066 1
-0.208242203608062 0
1.11543957179925 1
0.806969075068489 1
0.873932966278719 1
0.679044161667756 1
0.703261768016853 1
0.788186120453029 1
0.643650688804987 1
0.950568482958612 1
0.423787166120242 1
0.0579565808903266 1
0.46797989132866 1
1.438362834013 1
0.677602045047786 1
0.864310984732046 1
1.41365661641512 1
0.967932301572503 1
0.96316905517392 1
0.771166704815523 1
0.350351211013372 1
1.11295051338412 1
0.463590566499192 1
1.13112200206143 1
0.642372268401837 1
1.34533632334096 1
0.632745461237816 1
0.262802589133884 1
0.121309588083787 1
1.85773390238398 1
1.21024847140989 1
0.729516326193519 1
0.726281791511373 1
0.055487414856835 1
0.397519778668756 1
0.956358741800281 1
1.12092082724371 1
1.08120368787821 1
0.985464345038777 1
0.6409457092119 1
0.736717768426034 1
-0.111084349551121 1
1.05449453955286 1
-0.470065191520437 0
0.522408296726153 1
0.419700564219578 1
1.83551277976363 1
0.387218081808583 1
0.605518176143984 1
0.475415516228592 1
0.874140559576589 1
1.31057573122124 1
1.03618139730005 1
0.619326736109079 1
1.18172188755184 1
1.75134182599018 1
0.518301451221446 1
1.11881871444683 1
0.62940258838181 1
1.08006956088427 1
0.374981203157381 1
0.00561198663485775 1
0.557888410724289 1
-0.0083257993186831 1
0.614576083455386 1
0.558697640449202 1
0.536600432055339 1
1.0662415805553 1
0.562623861724575 1
0.355843118260251 1
1.27560672994306 1
-0.319938419446023 0
1.43563764450726 1
0.437389127459225 1
1.32432958074527 1
0.45867830941569 1
1.49608157081873 1
0.859078760498524 1
0.455673054738952 1
0.88235496874913 1
0.415826722758271 1
0.749851759766993 1
-0.109576801780717 0
0.185361753227071 1
0.705326425406069 1
-0.152757816527137 0
0.30137830295609 1
0.333117194472462 1
1.04773317851426 1
1.61396066591536 1
1.10936201783382 1
-0.357845214484725 0
1.45358709876754 1
0.875104545118182 1
0.771877744663789 1
0.861392633764406 1
1.50140158490064 1
0.32880874328968 1
0.878750024601884 1
0.907330387440255 1
1.23278336759771 1
1.06043463188583 1
0.618076580206308 1
0.600509279031016 1
0.498225822438326 1
0.962904727638458 1
1.59337175426845 1
1.36474556993544 1
0.403010776400675 1
0.480392676769067 1
0.489744334719022 1
0.335121959928719 1
0.878456865816647 1
0.426276829009816 1
0.3328978913987 1
0.621829865059765 1
0.962711353502155 1
1.02128096200058 1
1.26915211224401 1
0.659066226734942 1
1.13418177021252 1
1.15688569705317 1
1.38957873314309 1
0.71561117745388 1
0.395331938839863 1
0.487843634214661 1
0.652344016672056 1
0.225544568239362 1
1.5391061343203 1
0.806418526128349 1
1.75877428614657 1
0.628354185863754 1
0.141467681813743 1
1.53056637125946 1
0.739342047130545 1
1.01132757473362 1
1.25336221276853 1
0.234804948338589 1
1.18255446350934 1
0.310599267737865 1
0.701014192899111 1
0.561298743537601 1
0.832077303050787 1
1.28899734858728 1
0.876132940135924 1
1.03341054298068 1
1.10499020359301 1
0.0697270018587432 1
0.252291899594632 1
0.204519118880445 1
1.08247109589364 1
1.13590141997125 1
0.712832137303189 1
0.556699095609121 1
0.543520903480887 1
0.754502630189136 1
1.70689524740015 1
0.888187636145435 1
0.64778625958578 1
2.02408936887139 1
1.22590087908047 1
0.204917210726481 1
1.18862348364391 1
1.02433103908759 1
1.13423735582396 1
0.623438230099409 1
1.0376412864051 1
0.429730518551318 1
1.90704530153076 1
0.34039601263641 1
1.01204356349393 1
1.08606553733298 1
0.94849815489214 1
0.232197229136733 1
0.898552865453097 1
0.86380421910261 1
1.21513070491915 1
1.0503270801042 1
0.302931126241038 1
0.524034876669397 1
1.50534749710789 1
0.390362936599198 1
0.691429919185664 1
0.414272178434596 1
0.97461466521969 1
-0.00897236715822045 1
0.937969531058443 1
1.24043418535094 1
1.05936289935903 1
1.03288812845492 1
0.982034526402061 1
1.16838106343811 1
0.132133661674593 1
1.05124364753899 1
1.38301826106711 1
1.05975888849711 1
0.601312805253897 1
1.21460809991593 1
0.648080671898438 1
0.534733239117552 1
0.357140672963787 1
0.369959818970429 1
0.856127080192254 1
0.295713673548495 1
0.568518169999831 1
0.702236897816545 1
1.27709025499971 1
0.59532357535407 1
0.627011756287743 1
0.450888843345659 1
1.10851221315431 1
0.427950754571958 1
0.576723615256675 1
0.632604750939896 1
1.22579916700605 1
1.60847469067093 1
0.0885978081192192 1
1.31818467453928 1
1.48788817809961 1
0.123792953256766 1
0.410003093656052 1
1.88928182887936 1
0.571887204951329 1
0.356568331295945 1
0.497625271306599 1
0.724796602139347 1
0.339336672900634 1
0.523302687437092 1
0.71300886032473 1
0.266851043360797 1
0.482459704822656 1
0.933455248904215 1
0.565340029459924 1
0.90157068493289 1
1.21618864505177 1
0.51352990568511 1
0.855077761700154 1
0.433333025092337 1
1.58107014226589 1
1.51538149744396 1
0.82929486351813 1
0.192016089168606 1
0.57559870663205 1
0.666688882241328 1
0.501861670380922 1
0.810402460107462 1
0.684944544107401 1
1.09127008739699 1
1.60527201972447 1
1.8535402997606 1
0.328641975942684 1
1.03365669770432 1
1.24216367512691 1
0.858461665246832 1
0.61879586379957 1
0.721843798097831 1
0.189147675206537 1
1.12788964380218 1
1.01175661585211 1
0.327187604849814 1
0.267245303992361 1
0.440958496308314 1
0.143363235229395 1
0.445333861821196 1
0.219358279325746 1
0.55572159616104 1
0.115337067672951 1
0.911695084544633 1
0.88812990902817 1
0.827608340033741 1
0.414656611453018 1
0.823846223341443 1
0.126391974823503 1
1.03982599933574 1
0.653895169099096 1
0.759541407895276 1
1.35855977861571 1
0.979325317490997 1
0.965313839634318 1
1.01096930885778 1
0.768843320471631 1
0.434966450149781 1
1.61147339324818 1
0.782057872842838 1
0.738879641306568 1
0.884329913026234 1
0.560676696852113 1
0.408246410470625 1
1.26186660084909 1
2.05140557013072 0
0.937913736822756 1
0.850329464191047 1
0.48697830780284 1
1.24899505691811 1
0.799874398374512 1
0.976669795724686 1
0.693640340421316 1
1.54534112571858 1
0.96051235145154 1
0.850695081895602 1
1.63481505703507 1
1.39169082655796 1
0.599513186801994 1
2.13726594234574 0
0.896279465053776 1
1.26652171925969 1
0.118948948711917 1
1.18262827505922 1
0.614142502359006 1
0.424824201937843 1
0.688327281745896 1
0.787155017495007 1
1.25616767450001 1
1.48222523249183 1
2.08993313173834 0
0.422576510839494 1
0.61978491357533 1
1.12042556267688 1
0.68521128702717 1
0.687129212956774 1
0.683121231320122 1
0.475502506145266 1
1.42155146354439 1
0.20681570629526 1
1.49909155843464 1
0.788977440066447 1
0.696126054878859 1
0.366443223267077 1
0.495287782453461 1
0.679644336566741 1
0.447760805998719 1
0.971334431906723 1
0.848103267597506 1
1.25696685136005 1
0.349607279640342 1
0.656020910541009 1
0.512150607572293 1
1.2812361544971 1
-0.0739660953422305 0
1.14358099809148 1
0.848398571939529 1
1.00914198076895 1
1.07573027710137 1
1.14265905891869 1
0.219089817501294 1
0.896107371996778 1
0.514018726171494 1
1.68759171206338 1
0.500358326810733 1
0.484275320624389 1
0.701286141967993 1
0.710623185394816 1
1.31760154073773 1
1.03127475359282 1
0.126573951587992 1
0.633312983033579 1
0.406847811056274 1
1.26178161528831 1
1.05312338492774 1
1.39353234649216 1
0.320818678308306 1
0.291257888216419 1
1.21459529072704 1
1.32253030392298 1
1.31832943107077 1
0.711208846053516 1
0.807464067703321 1
0.343004832566774 1
1.19887737468102 1
1.40608888839166 1
1.04890721934791 1
0.17313858139935 1
0.399069489703502 1
0.0907334628261919 1
0.865057618400583 1
0.209034122318076 1
1.19709235860508 1
0.898107219033294 1
0.674832276475043 1
0.795385273940445 1
0.646258281725946 1
0.45510544153176 1
0.390695927390603 1
0.987419321154777 1
1.23518199665241 1
1.33042385451914 1
0.579881510031178 1
0.64483130287307 1
0.885264482671284 1
1.25170135933426 1
0.488056185383803 1
0.779807523684196 1
0.829968565798608 1
0.885699202538837 1
0.641487129640834 1
0.492806417326823 1
0.143183076864271 1
0.799930405454801 1
0.3355372406644 1
0.517591343483612 1
0.877317085865804 1
0.757059855923752 1
1.23977520096997 1
1.90534479630422 1
0.486123256606061 1
1.67258426254208 1
1.14986675678812 1
0.286478357520313 1
0.91468251472624 1
0.920261271999941 1
0.96105445042692 1
0.807010036216472 1
0.981381666002234 1
0.450007296994686 1
0.960150430599612 1
1.85824090993812 1
0.807229368715198 1
1.062632475752 1
0.927106737013673 1
0.678145292150143 1
0.0998759363531022 1
0.204124495807209 1
0.212941664411264 1
0.921215381662116 1
0.823625172706328 1
1.17012064438027 1
1.38565547464962 1
1.12303370520072 1
0.376301924028901 1
0.799873160870117 1
1.21285566026374 1
1.33634070602346 1
0.351046394697341 1
1.26823067803691 1
0.987463538578699 1
0.838469970756944 1
1.24077453596402 1
0.815964367492388 1
1.05972979759537 1
1.13779239395436 1
1.75202837902712 1
0.565841111099558 1
-0.223893476686083 0
0.947947922477274 1
0.459270993478458 1
0.522942788971839 1
1.0969023380248 1
1.05590924712838 1
0.855515107550205 1
1.04695837697505 1
0.220778508037342 1
1.12002463003189 1
0.788806470027577 1
0.882302641708478 1
0.468853285306899 1
1.39978520703027 1
0.93330927566293 1
0.390539563703049 1
0.643797908001077 1
0.698141585213524 1
0.735925959065551 1
0.568724058367141 1
0.48207109344867 1
0.650441395616125 1
0.114602400484335 1
1.39377053787475 1
0.809886612562171 1
1.00952828292861 1
1.28439580362949 1
1.39296642892038 1
0.735420159969058 1
1.39338746011772 1
0.717268583962927 1
0.565597224926866 1
0.613838642976138 1
0.505859331184595 1
0.542885246480133 1
0.80888763626218 1
0.638705184798529 1
1.28906130221801 1
0.928604453902693 1
0.959036696995754 1
1.41636886596982 1
0.826660147241768 1
1.23045664487325 1
0.98521092454255 1
0.828580503751537 1
0.812589370881999 1
0.832817844758981 1
1.06570093267828 1
0.42377125338203 1
1.47747619057575 1
0.141258677460312 1
0.661975384363449 1
1.16366811190336 1
0.638530434633947 1
0.229745436956631 1
-0.329331619337728 0
0.433955437319775 1
0.857911425475254 1
-0.341863508715971 0
0.595795999772201 1
0.843779629868711 1
1.15344096470928 1
-0.394997967596609 0
0.625447976743964 1
0.461391397247196 1
0.983983124638698 1
0.841883491714076 1
0.971488849298653 1
0.547138452083548 1
1.54110618392831 1
0.755817232237422 1
1.51232501589582 1
1.74922976454376 1
0.774119646751651 1
0.754226531609866 1
0.579092654960044 1
0.449003774632612 1
0.570217437880776 1
1.24218583062022 1
0.689547356862597 1
0.981720002367917 1
1.25024844384087 1
1.15426258547173 1
0.782808483566657 1
0.747767864148612 1
0.196056654733769 1
0.440403752432439 1
0.508029205592936 1
0.301299587092647 1
0.109744650881905 1
0.715450133399612 1
0.889755365831444 1
0.533753290338011 1
0.732490841830512 1
-0.140386400090947 0
1.29556306650846 1
1.22357437014363 1
-0.0355699487654391 1
0.330523012434634 1
1.07995014902877 1
0.603816709796162 1
-0.226875225805497 0
1.09486889135005 1
0.28982975184966 1
0.595665212414439 1
0.0924240196017633 1
0.0647143740915052 1
0.528864962295414 1
1.26888868608687 1
1.89869966057598 1
1.12521586978599 1
0.0601790648479699 1
0.905783499272076 1
1.79101958681744 1
0.806995689422926 1
0.714428345436381 1
-0.256511855329295 0
0.696231522422163 1
1.07374648331265 1
1.09525833012621 1
-0.287025631549158 0
0.727943307398137 1
0.610001633341055 1
1.30415766152784 1
0.529020343435061 1
0.609788108275558 1
0.586435939116029 1
1.02027881665404 1
0.444160335735027 1
1.17663948854816 1
1.30211073532265 1
1.18785553306899 1
1.1222178017385 1
0.100106140319139 1
0.337204599226152 1
0.550564924970978 1
0.966748163256899 1
0.716486302480424 1
0.783869370295678 1
1.13823421266181 1
0.75827782733741 1
1.30214070796857 1
0.54883377075098 1
0.39401006919942 1
1.35561302392477 1
0.23122376338262 1
1.37118837819567 1
1.14062406153609 1
0.715622790982581 1
0.576867206194568 1
0.793550343070436 1
1.05911289021414 1
0.950325583474489 1
1.45094480568075 1
1.09599662842623 1
1.82970590609851 1
0.812619385334589 1
0.598331636483277 1
1.06072799478756 1
1.35046163829883 1
0.536328257104129 1
0.924406871322738 1
1.14809284278746 1
0.63553556031551 1
0.560769513513906 1
0.738392622597753 1
0.929818267519871 1
1.15837232570321 1
0.603978475524006 1
1.07925218710759 1
0.885615205674484 1
1.7746146622929 1
0.752129164606588 1
1.13475175668685 1
1.27664234867067 1
0.426592284628722 1
0.437416926446983 1
1.67646685760182 1
1.05150606879109 1
0.685702358108644 1
0.780395811653352 1
0.349008157087496 1
1.16167411862859 1
1.68603922917039 1
1.53644252454231 1
1.21788711697129 1
1.37237228851452 1
0.455793498485974 1
0.451480386103585 1
0.665775680832175 1
0.17514356500763 1
0.29306548907383 1
1.03483442937775 1
0.731373738197176 1
0.522367186767129 1
0.520813444541253 1
0.023091714755815 1
0.513152846084691 1
0.755747005879855 1
1.38484638393441 1
0.874130027558871 1
0.87343999603113 1
1.03346402038119 1
0.846598320222954 1
0.473830678626839 1
0.473531587362438 1
0.748253585074443 1
0.868285907975048 1
0.799339261719303 1
0.641403794369587 1
0.789616822884212 1
0.344704278054974 1
0.756932065526357 1
1.35384862465504 1
0.728005724567666 1
0.95606625641975 1
0.926593134901951 1
0.621496442760282 1
0.99387127237024 1
1.77561730189655 1
1.19920643081737 1
0.437779355551903 1
0.875703590799069 1
1.31433335820501 1
1.20808118232435 1
0.339862030598901 1
0.0205194623000875 1
0.639609336942441 1
1.41501885896195 1
1.08803457558829 1
0.33750001508904 1
0.602953188937263 1
1.29191717918347 1
1.10168880922496 1
0.799915386576443 1
0.155922351843476 1
0.399191102241823 1
1.02933385514636 1
0.123823811535285 1
0.51222082276603 1
1.23320697153995 1
0.721956262220549 1
0.82283268294162 1
0.897518832934321 1
1.67282463317829 1
-0.165366111016011 0
0.34543721465798 1
0.636205823328298 1
1.03512923735058 1
1.28875426862752 1
0.868662679682368 1
0.901228056484316 1
0.939970028177491 1
0.37725396669308 1
1.59324982816559 1
0.477571873982243 1
0.982302012406323 1
1.29259330223032 1
-0.0587420530288582 1
0.920739435593346 1
1.12765515661329 1
0.877281360617594 1
0.727262070872985 1
0.265851938343476 1
0.702486636191072 1
0.250946748155159 1
2.16610071912213 0
1.24454648509632 1
1.23159424849753 1
0.997325423677569 1
0.564936421128785 1
0.0623661944507069 1
0.653414856473769 1
0.765048162877717 1
0.832815158946304 1
1.16326188790145 1
0.0969801261201783 1
0.148674976117394 1
1.56799607383688 1
1.0450308631186 1
0.961122813149334 1
1.21016150054963 1
1.11338701660216 1
0.632930413399819 1
0.994672902713099 1
1.75209108554489 1
0.574129406841099 1
0.960902945142093 1
0.703044256181208 1
0.417241091199022 1
0.230357573794433 1
0.746560420784174 1
0.562390985748377 1
0.941487476952848 1
1.23431855858962 1
1.00632618832556 1
1.40479791682919 1
0.184037584825596 1
1.44057945327379 1
0.387913355804322 1
0.826836337842716 1
0.16056191758171 1
0.312616315341145 1
0.75485847727864 1
-0.15343596068858 1
0.561414003089609 1
1.48439548797589 1
0.916661200602604 1
0.656316118015479 1
1.52402788491089 1
1.00436343409928 1
0.653109140938896 1
-0.312956053533801 0
0.513397972195362 1
0.864583638540024 1
1.43350383001568 1
1.19682621686865 1
0.80206729513539 1
0.252088100539405 1
1.07735248821924 1
0.613975620864673 1
1.12466259147739 1
0.87931313870816 1
0.975251663293918 1
0.472285681109628 1
1.18708348839403 1
0.397951675096535 1
0.797131922999687 1
1.0053058561175 1
0.174188557939982 1
1.29778443933389 1
0.660570070682155 1
-0.156961769794624 0
-0.139818061221711 1
0.242832979993599 1
1.11953279288018 1
0.789695770014476 1
1.49817996299396 1
0.761130679206921 1
1.06448992758073 1
0.565275544144749 1
1.35111302702869 1
1.22069738296903 1
0.91600715379701 1
0.91768049536114 1
0.723613531195353 1
0.943370596148614 1
0.454986873203674 1
1.09546305992506 1
0.556823816652423 1
0.847887669947727 1
1.53759993516354 1
0.93774697262746 1
1.00630239470208 1
0.838958720393624 1
0.698181979916219 1
0.576571289250068 1
1.08740890873939 1
0.555357439991642 1
0.882641308480431 1
0.952195294639845 1
0.752590645095066 1
0.415183467805852 1
0.77354130273201 1
1.38415298532985 1
0.831840404264394 1
0.974681112164729 1
1.41192753186178 1
0.755637918461878 1
1.35751573505791 1
0.857624802829074 1
0.715649647836639 1
0.098471521865744 1
1.66823174912341 1
0.654679820667166 1
0.316873070860365 1
1.63831709642741 1
0.465938450557578 1
0.454916916165382 1
1.08318513326107 1
0.734204303996557 1
1.04077711943826 1
0.972487705860965 1
1.30134384311052 1
0.295621472566025 1
1.28958761775283 1
0.333065136242587 1
0.855972682868752 1
1.15917145973264 1
0.760857386400113 1
0.898367072557379 1
1.5558398414589 1
0.343801077608941 1
1.15819289943833 1
0.144583363520086 1
0.650602537943954 1
0.29953935751926 1
0.467061920949963 1
1.19209334646829 1
0.707354704903813 1
0.948751399534217 1
0.753564689370796 1
0.980367785088377 1
0.844950205389916 1
0.685815253837877 1
1.10042501169297 1
0.614216054306911 1
0.570817348571082 1
1.4696147999667 1
0.276374489020796 1
0.00505937753618024 1
0.517131074456029 1
0.378980334199708 1
0.240439657849308 1
0.524285448867664 1
0.295240629914085 1
1.24061788580017 1
1.50976487178483 1
1.28821713614069 1
1.00091255545701 1
0.999974257274476 1
0.889381062571909 1
1.24789206122354 1
0.469484344313777 1
0.514147561705649 1
1.4098541184967 1
1.22228343736424 1
0.0569070656273269 1
1.05629489890577 1
0.212830928370892 1
0.962451706709442 1
1.32348657989188 1
1.14809429590553 1
0.540239033838867 1
0.577837031363547 1
1.17968028138908 1
0.582027924195271 1
1.16311854134154 1
1.55537207892982 1
0.514965452154609 1
0.863906469249865 1
-0.113016097557714 0
0.351244828065665 1
1.05853510736779 1
0.422461105412586 1
1.29431754969953 1
1.05655474589286 1
0.884005576970816 1
0.911624613523095 1
1.2442564113794 1
1.02936927232958 1
0.0616276871130922 1
1.08570342733208 1
1.25410193788313 1
0.584696351962398 1
0.928423483960071 1
0.360820670540168 1
0.478749812196673 1
0.978049013501876 1
0.499786321440899 1
0.678630860259549 1
0.260063229565661 1
0.836395634007473 1
1.11564339337618 1
0.985178297941071 1
0.385553449224469 1
1.07219569642498 1
0.00195571268412439 1
1.05980557522021 1
1.42388895817912 1
0.974210747562679 1
1.21504711735427 1
1.81011552502278 1
1.26930031555482 1
0.630716781623897 1
1.18265948856724 1
0.551566291400861 1
0.54557156335219 1
0.796248370762491 1
0.321613216195573 1
1.31556743250897 1
0.098184616680486 1
0.615143958240752 1
1.34523340308624 1
0.127634855854207 1
0.664425117276578 1
1.35382898943016 1
0.46604835359328 1
0.724408733235726 1
1.75931845124991 1
0.878597132618611 1
0.593348245617427 1
1.25612141401371 1
1.30091976586567 1
1.47615805332354 1
0.938007566669265 1
0.792552788915256 1
0.863480991961619 1
1.24759831626068 1
0.195952122775048 1
0.280352965205058 1
0.804245023482667 1
0.605207308928059 1
1.11404343242621 1
0.378330207085816 1
-0.0781639884084325 0
1.37356708340186 1
0.752129844366199 1
0.868033853352357 1
0.523124785926682 1
0.315730474241001 1
0.902340934268539 1
1.29944031682867 1
0.94089134991065 1
1.22494379335406 1
0.333841872342537 1
1.05662898195201 1
0.938915690932362 1
1.126925597089 1
1.04118170553988 1
1.299294286093 1
0.838585840194914 1
0.742565226704133 1
1.26085549517407 1
0.334830163862496 1
0.550140288545329 1
0.965848725161555 1
0.89844657260681 1
1.14304892056121 1
0.682205692687131 1
0.297350437939828 1
1.13188464564683 1
0.356851111935728 1
0.847608382981812 1
0.767153639440843 1
-0.00850632531072607 0
0.889999302107987 1
1.08714728751348 1
1.49830254250852 1
0.498220545847396 1
0.616184125931407 1
1.18304621942815 1
0.82569764400777 1
1.04098039938192 1
1.50920946239608 1
0.0933711180806197 1
1.3682991271261 1
0.567914396776491 1
1.00799805338503 1
1.02354653120342 1
0.773104610233596 1
0.232862006517222 1
1.63216834992394 1
0.727624128045605 1
0.772599289813392 1
1.06146121529965 1
1.12468476462762 1
0.235635059156844 1
0.973639248898248 1
0.377022017856829 1
0.175258366071684 1
0.416977436830997 1
1.50684904654259 1
0.866781379333092 1
0.441149038807835 1
0.893428481786448 1
0.941908951074933 1
0.131031062201876 1
0.295176720192114 1
0.605395270136118 1
0.887354486934833 1
0.972554383999341 1
0.389941323438278 1
0.733496977232589 1
1.92643153878206 1
0.0651341909639427 1
0.544715583282984 1
1.17493342932256 1
0.972473174728561 1
1.06529924818571 1
0.5171677912226 1
1.46162592349143 1
0.53604717511245 1
1.23457836687568 1
1.40098027097159 1
0.810078142753813 1
0.976118407505746 1
-0.147796765635295 0
0.549525591216076 1
1.12312488998491 1
0.97944165883914 1
0.526569847656963 1
0.619555630065795 1
1.23420045511637 1
0.592084135757202 1
0.446861539731734 1
0.973890354295752 1
0.956503982969236 1
1.01066678425176 1
1.28701152845156 1
0.86819455401755 1
1.2762355917289 1
-0.057883984388055 1
0.639948195254313 1
0.365267554374372 1
1.76220703016946 1
1.82926210715369 1
0.700641914243726 1
0.961051996455744 1
0.0772316430353799 1
0.856819504372328 1
0.465455946185574 1
1.39012286700418 1
0.968445956655435 1
1.02985678202923 1
0.773988269956975 1
0.714164367815127 1
0.417340360675001 1
0.768265185349896 1
0.456184700678191 1
0.333691469406846 1
0.531289344110158 1
1.46160186411988 1
1.0840312213631 1
1.3304681268049 1
0.508746168109843 1
0.578019490426841 1
0.216908719006523 1
0.365606785885126 1
0.756158163396349 1
0.18213298848804 1
1.13212122669158 1
1.41154440603498 1
1.20887130301869 1
0.929843140614534 1
1.4930905486572 1
1.5828485867515 1
-0.132240001807532 0
0.561009098148868 1
0.795830050829659 1
1.01630039107699 1
1.10357214806357 1
0.91727669120982 1
1.23069890979841 1
1.11801604342724 1
1.38918911304439 1
1.1442572687256 1
0.659760546846182 1
0.603991884391452 1
0.519504674006064 1
0.71269375210124 1
1.41962595208491 1
0.551488857547487 1
1.49752153551856 1
1.44986812766202 1
1.4404933698495 1
0.575794227255184 1
1.15478082756833 1
0.901879555942175 1
0.264200570482086 1
0.482780950297544 1
0.73856751543678 1
1.11547532947276 1
0.362711540654024 1
0.574615571171386 1
0.102303484890822 1
0.713071337584398 1
1.06604354522721 1
1.08735503772921 1
0.668224497511512 1
1.18564767377268 1
0.485457498263905 1
0.992576085162594 1
1.58692568294196 1
1.16922014753405 1
1.67118802427095 1
0.654298535558554 1
1.22035278878894 1
0.598070152321827 1
0.982910776993184 1
1.09109892503015 1
0.907812652163281 1
0.77276580422628 1
1.06459101952482 1
0.804833026280912 1
0.492751674727666 1
0.745361075939773 1
0.695907839608493 1
1.10267123199724 1
1.6519396289752 1
1.56266822611422 1
0.965982481959567 1
0.35483998374928 1
0.836819590788246 1
0.187582326404613 1
1.05670494266348 1
1.55246112543321 1
-0.040742945153952 0
0.614709141567823 1
0.568305884429481 1
1.05012865219754 1
-0.376821203161544 0
1.03264739183944 1
0.572147254085192 1
0.562049641868517 1
0.214301087469442 1
0.59463377158103 1
0.499855699643738 1
0.969115003943987 1
-0.271952736118175 0
1.3451858720311 1
-0.020739657276221 1
1.10696895375141 1
1.23704086490595 1
0.352196271441221 1
0.186714213483659 1
0.329288707228882 1
1.16241175965977 1
1.36794832636029 1
-0.116618572761641 0
1.21538084621692 1
0.870249396717343 1
0.825805568809361 1
1.5237133042566 1
0.528182335176504 1
0.692691275954441 1
0.493391338582511 1
0.900998721062359 1
-0.00430105286901306 1
1.13847652619696 1
1.03675428027798 1
0.884721272225747 1
1.13574235043151 1
1.10030999799836 1
1.42429233260519 1
0.37145966553884 1
0.286140492748906 1
0.707527237379714 1
0.449033816871309 1
1.84334472377215 1
1.41535457340312 1
1.95833728335735 1
0.993672612811106 1
1.13323202686519 1
0.446336513190155 1
0.665431057320873 1
1.27435863246137 1
-0.371936442147093 0
0.229662888336466 1
1.12041060118094 1
1.60967585370247 1
0.781002921777364 1
0.176511115459703 1
1.14093980977659 1
0.643514147972677 1
0.680415390932528 1
0.398788490876068 1
1.14368454307677 1
1.12958148967018 1
0.825438949457686 1
1.18923046888627 1
-0.240957942956596 0
1.27215139919329 1
1.1594086710823 1
1.10119693366124 1
1.4448966840173 1
0.535519833126048 1
0.85663852202499 1
0.020623412914372 1
1.79601233088845 1
0.627326421304835 1
0.499121551031475 1
-0.105151573516693 0
1.31306322230171 1
0.78375859067781 1
0.357426974178832 1
0.637811883299762 1
1.19987812055632 1
0.918811446420811 1
1.1236088982979 1
1.36593305832595 1
1.10126830400845 1
0.64727638938197 1
0.632163955032911 1
2.10902212549428 0
0.997252175670099 1
0.990368921290663 1
0.574340512171007 1
1.11938036416552 1
0.927300770333759 1
0.859521203026902 1
1.37211270831598 1
1.05276460347329 1
0.506374912090199 1
0.222909643763091 1
1.69516280228655 1
0.372893516310337 1
1.52041011388387 1
0.1116549054764 1
1.10836739896445 1
0.629129634546943 1
0.443963158847373 1
1.38590522126017 1
0.960049346249516 1
0.316873668902207 1
0.337023285943852 1
1.15914348627034 1
0.804282410908904 1
0.388379702190951 1
1.28462878075843 1
0.728178805130031 1
1.61737672837285 1
1.26015688344798 1
0.863015664326335 1
-0.0499128116987466 1
0.656739426754678 1
1.58814449596263 1
1.37418883531218 1
1.44567619605362 1
1.43016535022977 1
0.549981779796232 1
1.1513366664689 1
0.698543081445833 1
0.537988315958483 1
1.54348700785322 1
0.655891678155616 1
1.16967968555806 1
1.06346590898515 1
0.836898620845186 1
0.9783256559327 1
0.448164382911447 1
0.511544921269189 1
0.956198065826536 1
0.914934823619251 1
0.290329987664291 1
0.566352321936596 1
0.87037072991594 1
0.287416877402696 1
0.890107346167706 1
0.61548191094284 1
2.15127127837531 0
1.33427860556587 1
0.790672325853587 1
0.669924073510739 1
1.53327754587001 1
1.07414553635178 1
0.727421344253724 1
0.427759528511581 1
1.07581311321373 1
0.517111051284011 1
1.3001926226408 1
1.2381976029722 1
1.01867952624588 1
0.817792392697212 1
0.775649149719216 1
0.713401935920481 1
0.900215752926653 1
1.02617939288569 1
1.16854980653228 1
0.422174852460452 1
1.47413369225597 1
1.53828827317739 1
0.451198238218608 1
0.0252808382927202 1
0.757520267146584 1
1.01588281590644 1
0.726371782038511 1
0.592247231953854 1
0.565218904209523 1
0.532317284896699 1
0.469990687395822 1
1.04083091112912 1
-0.0603233447152414 0
0.18375300761672 1
0.639925344279679 1
0.373252525402419 1
1.22755711997544 1
1.64556163045695 1
0.819955933055554 1
1.05619288385542 1
0.130263083093582 1
0.964090598114635 1
1.49720117270378 1
0.729162416510116 1
1.17769948093529 1
0.961179581383848 1
1.51634145683107 1
0.422401290090037 1
0.529920698690607 1
0.645616004448838 1
0.562175919061065 1
1.03351246397787 1
0.930081855800183 1
1.34904786915785 1
0.377469831514214 1
0.600944947037533 1
1.05283947158233 1
1.83310297035048 1
0.523114727443684 1
0.753137976373403 1
0.922106673432625 1
-0.088582083828766 0
0.982760893791739 1
1.76018400776054 1
1.2441783140961 1
0.131730220469351 1
0.479817729071677 1
0.500957729100171 1
2.02766248180497 1
1.21687262746437 1
0.686369500823747 1
1.17354440205684 1
0.464712380317689 1
1.59116333526574 1
0.397685818126569 1
0.897683224284293 1
-0.0206714933158379 1
1.4364218680369 1
0.492313549001375 1
1.48916181597656 1
0.514305150289021 1
0.463331723740845 1
0.958226297794701 1
0.849233179989261 1
0.866805995106925 1
0.620768819189846 1
0.873149561085803 1
0.608165774577216 1
1.06885337630991 1
0.627879552310489 1
0.885906084927251 1
1.50238151661721 1
0.900589224673219 1
0.403067521264763 1
0.1598546179039 1
0.86567815643909 1
-0.238992559634244 0
0.842319129747202 1
0.490398776742421 1
0.829036462024674 1
0.915232389730235 1
1.78412207055528 1
0.774334415437777 1
1.18481304356376 1
1.42800050479259 1
0.665104316221532 1
1.40524308223507 1
1.36939641224381 1
1.62231277315498 1
0.601228155852204 1
0.998926549677372 1
0.50523298888248 1
1.45687542194277 1
1.29027535560643 1
0.981628352527426 1
0.217458802619902 1
1.10464372354075 1
1.3071345871923 1
1.33124031188826 1
0.805764247260471 1
1.22203287187233 1
0.782016317655645 1
0.564798804562749 1
1.09309083512157 1
0.747432262747631 1
0.096234374427393 1
0.941918417695355 1
1.57341773878702 1
0.457814131169832 1
0.718524643642598 1
0.570110065390527 1
0.934843254076436 1
1.311500715511 1
0.372396897004507 1
1.07236675045865 1
0.519625922349902 1
0.892703840268013 1
0.898529429838099 1
0.917338690824787 1
0.80511311806229 1
0.626825081654208 1
0.902832122773848 1
0.467010013983146 1
0.216831202928511 1
1.36142492898255 1
0.567403858505053 1
0.924302936418582 1
1.01404578396065 1
1.06620108693848 1
0.639615578717764 1
1.48591319021158 1
0.887786723546181 1
-0.212675033421269 0
1.00006664714721 1
0.195400393684857 1
-0.254868443372568 0
1.10105376424366 1
1.17533010378367 1
0.940845035834131 1
1.8413165331746 1
1.47739619606998 1
0.604954338000685 1
1.01071236106359 1
0.773507625688838 1
0.829153212186971 1
1.16666179444863 1
0.716982885523726 1
0.356289457950768 1
1.2309458210865 1
1.05036773543705 1
0.932938416636704 1
0.745316196597137 1
0.67435978886932 1
0.890912391015788 1
0.70244697297015 1
0.862137999633585 1
1.10372929047028 1
0.405022445759856 1
0.777980234182135 1
0.591824508136291 1
0.153410818186388 1
0.709138799246631 1
0.0478881590313812 1
1.04189439260601 1
0.459209460251555 1
1.22357768263824 1
0.6373388292262 1
0.515019022273351 1
0.224827776326436 1
1.19413703004635 1
-0.0712994499200022 1
0.509160346219888 1
1.24062132287918 1
1.31386233231791 1
0.623293691300127 1
1.12437949607797 1
0.771045767654244 1
1.02356196353423 1
1.01601403179666 1
0.735383159777515 1
0.286118905899757 1
1.15030002097008 1
0.430357352531705 1
1.1130140731827 1
0.417331307729368 1
0.761640042353124 1
0.908899978972743 1
0.724926319202542 1
1.27242548950548 1
1.00726017430825 1
1.58126888190374 1
1.08859338217047 1
1.26967500186839 1
0.812602295499148 1
0.761277745153306 1
0.170085669007166 1
1.21147671876706 1
0.411664036494288 1
0.712930554199333 1
1.76530359833666 1
0.314829071265324 1
0.237834075422894 1
0.277435935996037 1
1.29577198290943 1
0.994178785128098 1
0.994307720902538 1
0.876991559918962 1
0.761322226160538 1
0.699352716973431 1
1.14996593788164 1
1.02324049177302 1
0.170291219819927 1
1.21274272411196 1
1.3376282463693 1
1.07075620088388 1
0.793003539463294 1
1.28908890699191 1
1.12596113512574 1
0.507537857750774 1
0.623573658680891 1
0.673952808220677 1
0.151339046566746 1
1.22367093922413 1
1.38648243284749 1
0.846740207788619 1
0.711646345030287 1
0.677198194946875 1
0.685004639927365 1
1.64894051344714 1
1.1050874674309 1
0.734380177083243 1
0.751922968891791 1
1.24445489556424 1
0.607748817742091 1
0.172624460161111 1
0.873066863679056 1
0.935549454985938 1
1.08356405969941 1
1.00755518090898 1
1.09963548806662 1
0.7170912883611 1
1.05609249813636 1
1.20165474448641 1
0.386212545963979 1
1.5687874922766 1
0.591612867895907 1
0.968577577069303 1
0.66443932282082 1
0.685366761050063 1
1.24064206477905 1
1.38062663369233 1
0.125534154081406 1
-0.179173128861922 0
0.902428024467776 1
-0.148079432585462 0
0.91314580074068 1
0.152316327716915 1
0.0838908128648982 1
0.119480975804243 1
0.888966628939701 1
1.34017602177883 1
1.29959180667647 1
0.240074393866858 1
0.882949489861988 1
1.13041982603315 1
0.832490582560497 1
1.21024686584341 1
0.74721763217247 1
0.568375924158768 1
0.95962949957322 1
0.721504717476453 1
1.41668120188318 1
0.552871191452496 1
1.26983851048215 1
0.503689983908625 1
1.12396402073274 1
1.18427077845306 1
1.44017648873493 1
0.70966145412553 1
0.6247825234784 1
0.474587374620624 1
0.0197127589480155 1
0.993134637780978 1
0.567412808575535 1
1.25878106261092 1
0.151697176951256 1
0.943021607843041 1
0.957323508342725 1
0.284634633602551 1
0.461690402516566 1
1.80777973500252 1
0.55347521561363 1
0.969576746849068 1
0.741238812422736 1
0.0191243692648386 1
1.16659572213563 1
-0.112886542574962 0
1.99123889895005 1
1.57267153170823 1
0.704630089168873 1
0.9367261777412 1
0.438372338915869 1
0.51941841780096 1
0.845332618454165 1
0.139935051382809 1
1.06354167020708 1
0.150812924089228 1
0.88768062499361 1
1.39927165685598 1
0.742040725943447 1
1.15106432667612 1
0.851958833053541 1
0.826496186948371 1
0.915200954042547 1
0.371808127275885 1
0.291243773992846 1
-0.108530971160175 0
1.54794901311664 1
0.674968645202752 1
0.842041241402485 1
1.04130467583758 1
0.357588787998293 1
1.15721084429587 1
0.181776641760669 1
0.362823904878717 1
0.860466199499323 1
-0.0777610531344839 1
1.34782539235421 1
-0.135940669557983 0
0.886268886515458 1
1.78938653926425 1
1.26301580321471 1
1.00775427777092 1
1.72677815136437 1
0.944926135826796 1
0.583731207856027 1
0.332373011062744 1
1.38157245777285 1
0.469939261788937 1
1.4696181451289 1
0.857235448447755 1
1.51783652167961 1
-0.340347395306447 0
1.69624903031513 1
0.434666660226031 1
0.390008371558989 1
1.08922141020333 1
0.481581221061655 1
1.60261470792888 1
1.53801518594719 1
0.934145496452365 1
0.8963904815551 1
1.39180173834679 1
1.38240550362386 1
0.810700521410074 1
1.36353797659808 1
0.656757304472193 1
0.912236351939873 1
1.06385769835907 1
0.948124660489499 1
0.914073047363164 1
1.1254882482901 1
0.262863657959361 1
0.441063922263509 1
0.0523823990877288 1
1.03652847725331 1
0.531072720265548 1
0.707018212360969 1
1.09401264674818 1
1.33450564960963 1
0.606056045676224 1
0.12624040689044 1
0.0814283711482461 1
0.60370017677037 1
1.07021547931408 1
0.414658562916361 1
1.07230266860842 1
0.949586594996381 1
0.762821835035427 1
0.382377163533588 1
0.783268943606531 1
0.0352422592681327 1
0.287618242273104 1
1.303169023684 1
-0.386426052990652 0
0.55647793940103 1
0.720114038330627 1
0.800437420959597 1
0.184508071654138 1
0.697647330185158 1
1.40271850983207 1
0.323657506918296 1
1.7347730912115 1
0.942212867021909 1
-0.153857968896978 0
0.541901809954083 1
0.555091685877688 1
1.15037388969509 1
1.13573598254498 1
0.943133598610984 1
0.442380392112633 1
0.577009511757545 1
0.70240424296612 1
0.52142395534367 1
0.572022850605175 1
1.15194295270751 1
1.12461638338111 1
0.559359517312444 1
0.695581610155783 1
0.897606838440336 1
0.493686614040117 1
1.17241282720635 1
0.800298595658466 1
1.08374352921936 1
1.07996261961403 1
0.955054520306217 1
0.405192428936061 1
1.30893327027144 1
0.455368076623034 1
0.934665960112607 1
0.960558278233134 1
1.39118824627083 1
0.78276469717493 1
1.6769715435408 1
1.04372304164938 1
0.439584497012185 1
1.0077429875851 1
1.20875841916768 1
0.462777566445764 1
0.42882693415149 1
0.581412414131648 1
1.18630525059921 1
0.516412912337732 1
0.386691867478681 1
0.690648529693286 1
0.999881542485987 1
0.703583114034412 1
0.857468785797602 1
0.390102909025521 1
0.226031206543607 1
1.79428637721432 1
1.04816011066615 1
1.28268643948728 1
0.387458683645623 1
0.724931341177325 1
0.497865819745791 1
1.50737537964233 1
0.269722560283749 1
0.734354659426531 1
0.471281734932265 1
0.782585967805586 1
1.32146093612257 1
1.14973945686143 1
0.458866365090192 1
0.269142299562628 1
0.359623989084922 1
-0.294017509044468 0
0.252283685943735 1
0.990428182331612 1
1.44600399981246 1
0.632596078768059 1
0.454579070626814 1
0.581309192061358 1
0.834949020165117 1
0.785635582733307 1
0.909603210968579 1
-0.03876908728256 0
0.965436295599492 1
0.202333203914625 1
0.872532790932555 1
1.10110221520537 1
0.876979186453254 1
1.06496351090848 1
1.17796756398666 1
1.20291994699586 1
0.551741368857393 1
0.755323481596726 1
0.479774804902257 1
1.46747904003908 1
0.545930981189556 1
0.400594943921075 1
1.1503986689416 1
0.55230240726207 1
0.357370950092741 1
0.628565049398362 1
0.663626040511057 1
0.662476443982816 1
0.255891892443983 1
1.22401712506918 1
1.12378075436553 1
0.768782616440533 1
0.58436827223298 1
0.676990964853977 1
1.7630420225485 1
1.23394600623493 1
1.49949179722806 1
0.838220339414404 1
0.965532958786553 1
1.132636027355 1
0.815480080060965 1
0.334237998549824 1
1.00322531773333 1
1.18849452457967 1
0.790644475895394 1
0.735044961661437 1
-0.142540379570621 0
0.469586469380088 1
0.917060085823462 1
0.713803436457258 1
0.657462194755749 1
1.63218622534566 1
0.715795629377446 1
1.4364539980174 1
0.979057764374097 1
0.658407993427389 1
0.613300481173656 1
1.29555855678597 1
-0.0430334495060638 0
1.10462693005444 1
0.449148507010193 1
0.837732212505707 1
0.857378700232866 1
0.82190405522771 1
0.422951473946379 1
0.346419846185753 1
0.220088472379343 1
0.843152395375651 1
0.660007659690388 1
0.198631259464088 1
0.887584455221055 1
0.787721894303647 1
1.36833394843006 1
0.456098666631557 1
0.211874626760006 1
0.435881674974966 1
0.498393495885632 1
1.14041023947948 1
0.526962772347698 1
-0.0159740908054401 0
0.814053846861079 1
1.26394887236113 1
1.13264414401644 1
0.57113385700069 1
0.787576650162472 1
0.811945098992892 1
0.329813675202985 1
0.905404934534595 1
0.405482298595801 1
1.04922064029983 1
-0.152846064258053 0
0.920867315166917 1
0.670898504432009 1
-0.452581514747498 0
1.47055158019958 1
1.65009292229568 1
0.771657144692305 1
0.264527570938071 1
1.9313415269792 1
1.85759619842479 1
1.08848437188635 1
0.234689425301882 1
0.563404424295698 1
1.55952581208736 1
0.488125746344324 1
1.32226545152787 1
0.843678552790551 1
0.39544707699877 1
0.335028513765282 1
0.0637466581631831 1
0.898360106107594 1
0.632319337679681 1
1.64133339206196 1
0.618776936851484 1
1.6572239694152 1
-0.129280495999613 1
0.814844422399777 1
1.38318067379432 1
0.825284587058509 1
0.0977910326368381 1
-0.25188583099007 0
1.13491625673682 1
0.945512248375363 1
0.427830643387576 1
0.883290946308063 1
1.40697096938541 1
1.03560537016229 1
1.32634312485869 1
1.14445370574199 1
0.860131268387896 1
0.348112134987 1
1.47629087103065 1
1.48139510367994 1
0.0988501977519966 1
0.587788509243679 1
0.735993099431797 1
0.886078491942327 1
-0.229379410305775 0
0.427567534533108 1
0.569226083676271 1
1.43073082735911 1
0.271893818089834 1
0.861713823902146 1
1.05112651077427 1
1.42941738972492 1
-0.5400888443629 0
0.380110197698471 1
0.936911404842043 1
1.33849033481999 1
0.674970630084947 1
0.835454411930132 1
-0.385787292065752 0
0.488571882330447 1
0.912326954069648 1
0.448968244648194 1
0.800190549134347 1
0.253785507870284 1
0.391938729992458 1
0.87909788034188 1
1.3624500281384 1
1.462155021275 1
0.51741460556718 1
1.41993073186532 1
0.38236787915658 1
1.23720987144188 1
0.686435634626799 1
1.24177794489009 1
0.704453567974957 1
1.67779986570708 1
0.945661880841836 1
0.62878461825774 1
1.18255575628123 1
0.648328661599813 1
1.00551801911509 1
1.0423336530304 1
0.482619713906195 1
0.559845067618712 1
0.0834384422020386 1
1.20805052448481 1
0.540280421963924 1
1.04596666728148 1
0.415436796412448 1
0.499612872083749 1
-0.0879016301969675 0
0.686870891840346 1
1.40942212528865 1
0.53750592781321 1
1.5373112099691 1
0.755442163211058 1
0.370371784789644 1
1.17429288979377 1
1.3851415189009 1
0.90932548650517 1
0.454935103028974 1
0.191769803160228 1
0.553441503267003 1
1.08895482014973 1
1.23638101445422 1
0.174631367849146 1
0.442850761905544 1
1.23835538281136 1
0.672179902568549 1
0.890022702067959 1
0.723641786395018 1
0.982793414874092 1
0.373517617892951 1
1.01370306084144 1
1.38294673832783 1
0.555640952388012 1
0.854742332476982 1
0.802954464984022 1
0.565860148313679 1
0.887969886346213 1
0.256240584199042 1
0.675909013574457 1
1.33436334940739 1
1.041903001633 1
-0.430715634505187 0
1.29753923788338 1
1.12406237160701 1
1.26516947372471 1
0.446581351166235 1
0.900775993193562 1
0.972957394697966 1
0.49178531191832 1
0.768553433101154 1
1.22688846465766 1
0.655033115799301 1
0.559298000170437 1
0.968595036556325 1
0.986353621455164 1
0.274523742857428 1
0.560270467397552 1
0.923068251023858 1
0.802358981938762 1
0.769023986664527 1
0.463260175520764 1
0.579975806349906 1
0.837674650929737 1
0.435813624427163 1
0.249526071653055 1
0.518355845422564 1
0.420785079841963 1
0.356443533511753 1
0.904245944351412 1
1.80538430504375 1
1.10606807743372 1
0.851841874103017 1
1.84685853992234 1
0.632263318505586 1
1.5041304210947 1
0.260958086425635 1
1.02250802951282 1
1.25708447920226 1
0.833186027505058 1
1.25026233980572 1
0.388199182458004 1
0.358219748820127 1
1.66340313257848 1
0.99341286695146 1
0.666732450210571 1
1.0714812200123 1
0.886978013082467 1
0.462568647622508 1
0.495793683376715 1
1.09531154165299 1
0.920132290728418 1
0.704199607703818 1
0.629442973376832 1
0.480962880041904 1
1.22022928152346 1
1.19284807474761 1
1.35302424958728 1
1.15300672883872 1
1.25627934755758 1
0.605282711484017 1
1.40626110879239 1
0.489917430179588 1
0.691984875519265 1
1.05279274621858 1
1.52419614051053 1
0.204958643998842 1
0.972851623401671 1
0.811648623436159 1
1.44557183925421 1
0.417966982146402 1
0.921480600280628 1
0.457772670753948 1
0.659581388604935 1
1.31778377970641 1
0.707916133041426 1
0.209454328222575 1
0.687888971009192 1
1.16438794324168 1
0.669080950303279 1
0.445641663939017 1
0.636358115789944 1
1.46875138809537 1
0.468693002133338 1
0.73768411666199 1
1.25397864734102 1
1.0621689316445 1
0.543037946804251 1
1.18690149262176 1
1.02660869120806 1
0.206550958661166 1
0.556307484128941 1
0.333868959469732 1
1.01642312029507 1
1.11644665625986 1
1.2835541876929 1
1.4956175072421 1
0.73727224593775 1
1.00692936481229 1
1.07671693549252 1
1.49399617052662 1
1.35536222672213 1
0.241836069611911 1
0.996323927276517 1
0.177113866161342 1
0.114468696154396 1
-0.0881864724939119 0
1.13755423493024 1
0.580762766880209 1
-0.36106885957023 0
0.948840702499643 1
1.08249040336581 1
0.420923734190403 1
0.590174178413317 1
0.771663233741387 1
0.674742415733582 1
0.351546507538427 1
0.364892660661416 1
0.467137006360251 1
0.355433713745849 1
0.482503042704092 1
0.701610663720572 1
0.788746162996553 1
0.571357194135559 1
0.932457381935582 1
1.31496193196514 1
0.0878653809162608 1
1.03244261242463 1
1.14155200125423 1
0.382908906169609 1
0.624726627264624 1
0.316695008854966 1
0.0570968093209791 1
1.11818505226056 1
0.320439851295334 1
0.743941094827472 1
0.831486533126144 1
0.355295387328283 1
1.0670500241765 1
1.39806486457906 1
0.609108510557938 1
1.32172923668954 1
0.222765131841142 1
1.34775437568585 1
-0.0437960827329124 1
0.827369918705646 1
1.03076181799163 1
1.10215082737288 1
1.03121001740258 1
0.852069764239399 1
0.648418011805933 1
1.26219666330686 1
1.19901434119341 1
0.702836186465415 1
-0.0493515258414168 0
0.612832701069058 1
1.84612992512085 1
0.875397232495837 1
1.37687225286232 1
0.545284589642379 1
1.06778294251136 1
0.95405423846283 1
1.0446403935741 1
1.38496748926986 1
1.08103646886583 1
1.68369266356743 1
0.726217567492858 1
0.494883200913467 1
0.92446506484729 1
0.220588406290007 1
1.04534949716108 1
0.638247340969998 1
1.10948681898488 1
1.32304340094659 1
0.696847606486308 1
1.22128086964777 1
1.65769170069717 1
1.63001205728338 1
0.556524176309665 1
0.951273338276426 1
1.20811527756938 1
1.10343045232022 1
0.379015070503691 1
1.11358701495355 1
0.384637260810301 1
-0.173045280105436 0
1.01322999130936 1
0.788184344689645 1
0.559842786963969 1
0.666508754721084 1
1.36661365644483 1
0.434888012397474 1
1.48963895943497 1
1.08701306948288 1
1.36006016900085 1
1.22584466590657 1
0.830240099861845 1
1.46533029939469 1
1.29563476506301 1
1.15816894182086 1
0.805812412839193 1
0.472388985211814 1
1.30202083394168 1
0.792189434424605 1
1.32241829077101 1
0.853585549860311 1
0.264066949621107 1
0.183422692869057 1
1.16969263450974 1
0.794494378096893 1
0.884757940927287 1
1.60267552501668 1
0.673079237607058 1
0.720277694116974 1
1.40699711782955 1
1.17606457929024 1
1.85389897544268 1
-0.140701464076069 0
0.77536641225199 1
0.356121989941948 1
1.71367291170399 1
1.6085591839563 1
0.843268277681609 1
1.07780051003014 1
0.920655824681578 1
0.459446865781148 1
1.19242533541298 1
0.508748961010192 1
0.504054195369688 1
0.420082870296935 1
1.33508211625678 1
1.20317550270512 1
1.01031022496498 1
1.14488877695004 1
0.438612756181534 1
0.344529228650061 1
-0.131855449098652 0
0.921441911845707 1
0.693302192598855 1
0.799893065729044 1
0.513483560520065 1
0.76863256501787 1
0.940818404951056 1
0.219721252256527 1
0.978444340947541 1
0.613898004020261 1
-0.614970897651398 0
0.706684749119408 1
1.20066082532067 1
0.82157679021499 1
0.815697978010729 1
0.702091454290059 1
1.32038690326821 1
0.282315346378886 1
1.91717427051195 1
0.251301490310097 1
0.228511203078756 1
0.249536945889899 1
0.867095044209692 1
0.529580996986345 1
0.952055017737147 1
1.22141596268871 1
1.19727079316576 1
0.726929696493265 1
0.799643439318222 1
0.775057680675828 1
0.58872996741057 1
1.01488593411629 1
0.840764599198982 1
1.22686324836523 1
1.04908079714164 1
0.716285140565142 1
-0.111542895633167 0
0.473832049357379 1
1.12974794761781 1
0.135753145673563 1
1.18216201772068 1
1.11749219417767 1
0.252484547792462 1
0.221652098834345 1
1.34663593725956 1
0.837937852044305 1
1.31888540039822 1
0.983072820932657 1
1.07286084496927 1
-0.0790299625281453 0
0.711763618246698 1
0.63769118476018 1
0.820094892432497 1
0.89512702494623 1
1.02817338637546 1
1.1257472599328 1
1.10879222250223 1
0.50701214090911 1
0.432164809296801 1
0.899518509329896 1
0.831231841141539 1
0.178469106029315 1
0.898030193135025 1
0.670848473459936 1
1.19823421726804 1
0.857179288713354 1
1.76991783171005 1
1.01591754653556 1
1.75577724503438 1
0.699301581337653 1
0.577010610023121 1
1.02667302308794 1
0.429376772334241 1
1.37074460527857 1
0.43362666573982 1
0.588983155988732 1
1.13327515767784 1
0.5397432924973 1
1.02602187718024 1
0.478655332141995 1
1.0191267101084 1
1.36058812868705 1
0.871686373174865 1
0.694580867680771 1
0.906849756912615 1
0.887833710638816 1
0.153177307039628 1
0.97608318449822 1
1.23392247470619 1
0.510682729475354 1
0.967571480977452 1
1.32071238885477 1
1.14684667282614 1
0.47911420073463 1
1.30655205025752 1
1.23119823401619 1
2.17548099469165 0
1.02119418655444 1
1.79173571721971 1
1.01618844627837 1
0.288832916922892 1
0.238177208615183 1
0.834386072283775 1
1.13963913054045 1
0.88640287048537 1
0.501087039805519 1
0.233999525445044 1
1.12179244854324 1
0.138686542267041 1
0.157008306317801 1
1.31891534043449 1
0.27574676955998 1
1.03092650598885 1
1.23539504858407 1
1.01823964865642 1
1.04491599972736 1
1.00695874864436 1
1.68371166636034 1
0.747025613356117 1
0.583501022604517 1
1.35288474317012 1
1.28635928098377 1
0.335102240042392 1
0.819774727665942 1
0.501184258397818 1
0.973758323960527 1
1.63806067264807 1
1.15393355264357 1
1.07000756674189 1
0.760877649986067 1
-0.663743455528293 0
0.923156382974883 1
0.94115969764902 1
0.825971787150059 1
0.868301795540233 1
0.710974169954046 1
1.44730530091898 1
0.916431664540542 1
1.03738131688461 1
0.23052771518587 1
0.738957915351677 1
0.884315788944702 1
1.53027596345485 1
0.901667729285127 1
1.02797802094128 1
1.08748448737381 1
0.677168751371604 1
0.468090329547907 1
1.16509344363014 1
1.10760857695097 1
0.72777992168282 1
1.38140427322296 1
0.870822176533889 1
0.772971464595223 1
0.629443586723476 1
0.361282236523431 1
1.12863348406767 1
0.678699501147263 1
0.876675245025139 1
0.834525209722773 1
1.24908997696488 1
0.213176788096137 1
0.721346535940423 1
0.438628993734923 1
0.75745280946133 1
0.952476109137025 1
0.517287696623933 1
1.64598050926629 1
0.940765523691505 1
0.844204059027514 1
0.640283604048885 1
1.39000837342076 1
0.879278431829738 1
-0.200657140005008 0
0.704690089676547 1
1.17106720102122 1
1.07940568889306 1
0.515834430811684 1
0.128198767644581 1
0.850086656667305 1
-0.236142041930557 0
0.871018547700267 1
1.11301177459664 1
0.947144886114412 1
0.368975204075222 1
1.42780783061543 1
0.759833137607486 1
0.534393724913358 1
0.985732342936847 1
0.0125698785915258 1
0.336326830820671 1
0.596388892821817 1
0.694948840385169 1
0.592332183736929 1
0.472028716293225 1
1.01521618618298 1
0.119847687645338 1
0.351509391627508 1
0.18355413218958 1
0.839810691694855 1
1.13169309229302 1
1.09799135676432 1
1.2621682081766 1
0.97161503986378 1
0.310815836901656 1
0.534934992568167 1
0.706708120247334 1
0.613333503312032 1
2.1209704586082 0
0.882936831054777 1
0.106527464907816 1
0.223329936399877 1
0.426439359962526 1
0.911755099797588 1
0.984289769141674 1
1.76544137225342 1
1.14414554951988 1
0.93666805556984 1
1.14306644058745 1
1.48940784528264 1
0.434486696264754 1
0.458463995361806 1
0.128798874946175 1
1.04487488959291 1
0.805339926895465 1
0.886023009989152 1
0.338198692417163 1
0.380401102084141 1
0.651560491904396 1
0.855146604096012 1
1.02626987138541 1
0.94423642630384 1
0.73577013025984 1
1.01015493974107 1
0.857947514968356 1
-0.131159967127243 0
0.666551836478632 1
1.42203737964857 1
1.60614972918756 1
0.665517800246618 1
1.21680847289571 1
1.2608763218784 1
0.620336275408228 1
1.70714606805722 1
0.647334085934866 1
1.01985948813572 1
0.165025252463701 1
1.84707697614285 1
1.24390006657632 1
0.947612445390534 1
1.43341576240451 1
1.26443882711368 1
0.5993772342222 1
0.656370130303506 1
0.259403535504606 1
1.18082349764888 1
0.555998132141571 1
0.907977888977872 1
0.473635179610996 1
0.934489164622661 1
0.261689988455718 1
1.65851849050881 1
0.717802540783274 1
0.942578342498354 1
0.513767023019113 1
0.0992899752587475 1
0.283462409288174 1
0.985392063918387 1
1.03920592212313 1
1.16707970100399 1
0.961197607768037 1
1.54654782402667 1
0.869803956328872 1
0.838822590971591 1
0.521462512975642 1
1.11344288705697 1
0.305502785773983 1
0.665970267839594 1
1.10631017946506 1
0.765969903970247 1
0.512898563115469 1
0.808470012892919 1
0.970319610108494 1
-0.404514236646737 0
0.737389367527154 1
0.880729831887566 1
1.04667073975592 1
0.646433128913656 1
0.604651011424291 1
0.814176534000603 1
0.261703957631538 1
0.626993655417613 1
0.788555917773739 1
0.423471224901831 1
1.26381009009593 1
0.849980782894427 1
1.20134163017835 1
0.557311117690858 1
-0.183721742586886 0
0.945169226560764 1
0.536284606502058 1
0.549129124016189 1
0.652482557604213 1
0.391069872608253 1
1.30451990816521 1
0.835921323503488 1
1.73529279925173 1
0.706046734545052 1
0.389198420455759 1
0.292501086433222 1
0.526137626560715 1
1.59940368400255 1
1.33508813050558 1
1.86942391679738 1
0.254609860773859 1
1.07548032557866 1
0.191514978316354 1
0.571560778235035 1
0.570250849622919 1
0.589932527757363 1
1.5559707478979 1
1.73617967106094 1
0.8062353620097 1
0.558441416265355 1
-0.00863236148826318 1
0.527903965324371 1
0.796885048074834 1
0.433262624738665 1
0.743218015784596 1
1.71075044246806 1
0.340560565933792 1
0.994814281073777 1
0.640571749176927 1
0.149833250112611 1
0.677753126293654 1
1.08905739286448 1
0.137134621502633 1
0.485060124608873 1
0.828401430722555 1
0.824963982992381 1
0.138992765133183 1
0.419539709896446 1
0.81013335917344 1
0.210999018951708 1
0.684524775255874 1
0.409538534411068 1
0.759652896685063 1
1.36280162283813 1
0.0570266020782455 1
0.455982938009296 1
0.918463515914402 1
1.41068956636557 1
1.01720625207447 1
1.38975506457018 1
1.38678591507608 1
0.185199282908699 1
1.60229814945962 1
1.11019075376264 1
-0.164007116508414 0
0.774702759223312 1
0.535391918768046 1
1.27821389841443 1
0.264341343311888 1
0.779650535138812 1
1.1145914738726 1
0.473306995494761 1
0.997048384238432 1
1.73629272880372 1
1.27764343832499 1
1.32822738723859 1
0.712264604855707 1
0.735617452227515 1
0.673440787287541 1
0.570139083080928 1
1.70641512823359 1
0.993130386463202 1
0.934935506228967 1
1.37145792176818 1
1.11173347121238 1
1.3821359537322 1
0.477530627181892 1
0.937770134344707 1
1.19094555463447 1
0.214849951217401 1
0.892823677709827 1
0.709192731297925 1
1.00694049998276 1
0.428839561101549 1
0.26147880602237 1
1.63557904160273 1
0.881957891884583 1
1.15908490453364 1
0.261414176040579 1
-0.468692513529067 0
2.04598671935321 1
0.378474195885735 1
1.06728016438362 1
0.286473908389401 1
1.00619346743291 1
0.8705259746162 1
0.878064237750605 1
0.918663902979057 1
0.667823080089384 1
0.408297379792176 1
1.0260094689989 1
0.713654768922449 1
1.89206020075331 1
1.50604311621745 1
0.853049837863993 1
0.547089343675787 1
0.380534040090977 1
-0.0366871759205016 1
0.499480348788702 1
0.558102146399356 1
-0.00434451006402312 1
1.21677134846067 1
1.36123253586415 1
0.438367644841056 1
0.441038640186283 1
0.928173937023976 1
1.60378549820346 1
1.43860632452673 1
0.582862749294816 1
0.468263037200442 1
1.04249692057272 1
0.338348248134096 1
0.349416474395254 1
0.197579854458294 1
-0.0441435702220091 1
0.480838632897 1
1.30363490009971 1
0.207147637960421 1
0.651273439729795 1
0.409590063579503 1
0.532934383831901 1
0.750677174602765 1
0.47876506131942 1
1.40201784936949 1
0.692301362684317 1
0.038613671874414 1
-0.0629986586637965 0
0.579336217924294 1
0.897629408701982 1
0.939836257928164 1
0.381072258892527 1
0.640005825849408 1
0.546019781638904 1
0.979484636110596 1
0.580911941927632 1
0.972056374110659 1
0.694546665090078 1
0.668017460193098 1
1.38201004985686 1
0.81622100994352 1
0.75052984731859 1
1.19699684059104 1
1.19434994891111 1
0.315445095314748 1
0.892082182855949 1
0.780633513046564 1
1.19675199655032 1
-0.0359660641616655 1
0.977079878956225 1
1.11847179594782 1
0.768374241251859 1
1.09911479318995 1
1.24545055251716 1
1.3816616362749 1
1.03385909034407 1
0.573062880044908 1
-0.130241801756747 0
0.542888815758489 1
-0.0454575041458445 1
0.0379912614365874 1
0.692231519470618 1
1.44395122294384 1
0.973933106704442 1
1.3723928468349 1
0.96900046585223 1
1.1108790475513 1
0.754091108732146 1
0.764336073248535 1
0.929942273700258 1
1.34700281626854 1
1.01179832620626 1
1.00019025293606 1
0.574168271868203 1
1.26645472297578 1
-0.0167028415234271 1
0.879215342132408 1
1.17224623177915 1
0.958875672306891 1
0.339878213594086 1
1.02611687184279 1
1.01904755837203 1
1.04935537757094 1
0.474648998180932 1
0.0465636792777828 1
1.17724418381607 1
1.21149469562492 1
0.752698420900217 1
0.477882793073856 1
0.75211555968238 1
0.372844643565906 1
0.22410566183654 1
0.826373854459223 1
0.142768653057269 1
0.506831242220631 1
0.503618505518546 1
0.754198460269852 1
1.45337718296584 1
0.207598497203313 1
1.04175004159967 1
0.715378314851416 1
0.481770862402249 1
0.498342400028198 1
0.780680204539645 1
0.614570407340527 1
0.600609720105359 1
1.02248684427574 1
0.387727506002001 1
0.779135868417223 1
0.354813673678089 1
0.855135786999194 1
1.38063587919234 1
0.952263543921506 1
0.973056021431688 1
0.635374819623073 1
0.894968967889956 1
0.536008430372491 1
0.0140235386856 1
0.481198962192264 1
0.891611064504807 1
1.03616771071324 1
1.32781777983534 1
1.01389948610642 1
0.0392871396513646 1
0.93834089505548 1
1.27294841175797 1
0.714685384839561 1
1.16143669278882 1
0.687272262669617 1
1.31356761967185 1
1.03780000661752 1
1.11390232070937 1
0.778117290646833 1
1.2881503300829 1
0.967446159151975 1
-0.0592890986191123 0
0.463471733010281 1
0.952078483120667 1
1.06236293198681 1
0.889799003865051 1
0.558922945323682 1
0.210427050077025 1
1.15977942398198 1
0.407992775269534 1
0.594225312559258 1
0.202997913885117 1
0.103792213177413 1
0.769108882166047 1
0.367745623921413 1
0.776527231286503 1
0.643000717188792 1
0.60213097077131 1
0.604325701369126 1
0.402399451561948 1
0.554694897352557 1
1.42272195638467 1
0.600255805972766 1
1.03840554563384 1
0.326616844037747 1
0.734326613351522 1
0.357734023100596 1
-0.0141091385379986 0
0.891209506929754 1
0.647045888797573 1
0.602022427605079 1
0.878211289430536 1
0.700504619782388 1
1.26067822224988 1
1.17259215436719 1
1.28914534261656 1
0.787345458281231 1
1.52702173558382 1
0.647976652867877 1
1.44419096002339 1
0.743184335882322 1
0.758033368325779 1
1.40805183488585 1
1.62372806595757 1
0.0559908118113723 1
0.823710444924567 1
0.472319851459332 1
0.00281832949056654 1
0.88127454820388 1
0.90034145782658 1
0.777777084827484 1
0.444756129041341 1
0.436944488527216 1
1.30380071212726 1
0.585628182790091 1
1.73861221872168 1
0.921687612030456 1
0.646221975606394 1
0.43454087038839 1
0.57524221144981 1
1.09345877929844 1
1.64783026335692 1
0.540058318230318 1
1.43752403153256 1
0.128691124383718 1
0.379406296374152 1
1.15229993216552 1
0.672637418142474 1
0.713790688135953 1
0.205656754111976 1
0.638738580152306 1
1.17285404599297 1
-0.00661280883634949 0
0.767673472837816 1
0.53380068913954 1
1.45831349716716 1
0.581312246968721 1
0.736024867595468 1
1.05566207589972 1
1.59948254445179 1
0.834617623158692 1
1.32723432607061 1
0.783978506874611 1
0.308972993214243 1
0.404826158047255 1
1.01657098393705 1
0.453711538352053 1
0.774290026349684 1
0.619523773194172 1
0.812881239022918 1
0.125082137018389 1
0.773798555319204 1
0.654395471518101 1
-0.293712381343249 0
1.18112061143603 1
1.82853142012953 1
1.07495676841003 1
1.40161503556895 1
0.912453305718319 1
0.857861871664518 1
1.0396302998374 1
0.978908468676885 1
1.16500991244003 1
0.13714305240617 1
1.27817225226548 1
0.679481197233425 1
0.423237268130753 1
0.790064788318219 1
0.108367903270969 1
0.546051247617201 1
0.862489684573269 1
1.38255678806254 1
1.12983251538485 1
1.09040292850121 1
1.17639743116939 1
0.419674772151852 1
1.01270557725933 1
1.01585446019989 1
1.26820851676828 1
0.81406853167524 1
0.425657875565564 1
0.63705099694808 1
0.803459424407209 1
0.176383296955717 1
0.958361489916932 1
0.364408060913328 1
1.07374803543755 1
1.1480581463943 1
0.941252505220855 1
0.52404264285545 1
0.886613623298953 1
1.35009928167893 1
1.24664478650393 1
0.383879726101003 1
0.376260570403856 1
1.2938830057223 1
1.01670139157702 1
0.491016481949701 1
0.92689248341318 1
0.118921540401146 1
1.79176814404516 1
0.40639421807427 1
0.434146334730899 1
1.10064728773273 1
0.976003118854774 1
1.00367652310397 1
1.43892981505056 1
1.36226889288537 1
0.480629902570222 1
1.45074051783687 1
0.964072431788153 1
1.03758226783049 1
0.81378924980189 1
0.568725754890574 1
1.30141738555925 1
0.793682968020561 1
1.26226337437587 1
0.626583732170739 1
0.786218535964977 1
0.671018317975419 1
0.817662752809222 1
0.474630816178679 1
0.457597314000415 1
1.15327292195655 1
0.874475322518513 1
0.33845495517462 1
0.771192364856891 1
0.6237608356263 1
1.02803184100407 1
0.84150959196875 1
0.821811897667172 1
1.16539149748421 1
1.59457776232777 1
0.384109687235677 1
0.44894491936755 1
0.485232349980877 1
1.54836828475575 1
1.17412532009934 1
1.41867806203323 1
0.146966651270343 1
1.26701383600391 1
0.942294061983041 1
0.899369078119033 1
0.754816199202558 1
0.819029302364057 1
0.857062215390111 1
1.26843828680692 1
0.568098257197238 1
0.44988335191078 1
0.728697353624029 1
-0.0117813993882244 1
0.528307694555441 1
0.655043049899198 1
0.959145953443258 1
1.22549654250343 1
0.31558159808306 1
1.47582177875133 1
0.809627236998192 1
1.44886979954868 1
1.07146689770373 1
0.645329433149956 1
0.0440537821677909 1
1.09269518032376 1
1.2468230826855 1
1.27562532268591 1
0.675060999628683 1
1.40892863173685 1
0.667593751898441 1
1.12931120828829 1
0.790548892457536 1
1.04531754641352 1
0.615766438700954 1
0.875480022627504 1
1.06994498226309 1
0.39593994684972 1
0.41779062234543 1
0.595882645741601 1
1.06180699586771 1
0.882692189893241 1
0.519940474349647 1
0.324773217578243 1
0.855115477451218 1
0.394619803866663 1
0.344150556323708 1
1.11413681165414 1
0.242048554091126 1
0.197722107213513 1
0.535075845117464 1
0.215418532144967 1
0.391644495017867 1
0.630933884535811 1
1.44222607822563 1
0.0298594104211818 0
0.541084331158229 1
1.07362353260987 1
0.836320621164645 1
1.21499732996307 1
1.15630835423047 1
1.25223924981608 1
1.30850995369489 1
0.85673788334154 1
0.654652673695511 1
0.589903368429568 1
0.689670060836454 1
0.726970509259615 1
1.05615115164953 1
0.40151638324747 1
1.07424668458565 1
1.52216921804006 1
1.72126592574403 1
0.856557948900049 1
0.292852772775679 1
1.31477892801231 1
0.671627459882679 1
1.25789731263743 1
1.15526726964512 1
1.29284319898602 1
0.368595182207543 1
0.60966389234207 1
0.472790895788694 1
0.539294581092027 1
0.15273140779354 1
0.148983249109955 1
1.32946249819892 1
1.22834664237449 1
1.30959347472417 1
0.218410154967986 1
1.072214053549 1
1.17448428529505 1
1.39240735407262 1
1.3196098525014 1
0.520556941214486 1
1.26037574268848 1
0.127738434976733 1
0.463738884242166 1
0.391234230755244 1
0.487330773911925 1
1.54643449211155 1
1.51375843310637 1
1.67279608036033 1
1.05961746423722 1
1.23768185372995 1
1.32026832812208 1
0.710001378161426 1
1.19034864653719 1
0.428737540975692 1
1.55424055040532 1
0.722590311294567 1
1.46408486634525 1
0.687996754403357 1
0.887071565627576 1
0.240461819970457 1
0.512740563315611 1
0.699814613229016 1
0.605254837129882 1
0.626834862007208 1
0.57575090171689 1
0.666185247531819 1
1.14449249332199 1
0.631410708906559 1
1.16105085280255 1
0.294586774934193 1
0.797635789627595 1
1.12348774961391 1
0.595213972226328 1
0.80445541078443 1
1.09184559568219 1
0.7088406655178 1
0.812178694377234 1
0.813776279126254 1
1.27640453132799 1
1.09553076964397 1
1.70359711380875 1
1.03585984054403 1
1.11673089169668 1
1.14805730634849 1
1.24139610524451 1
0.642025286416817 1
1.12252831501098 1
0.61391757162754 1
0.697967902624385 1
0.814317557518382 1
0.538497822684178 1
1.39738248766141 1
0.824616762738237 1
0.971185565070404 1
0.845877776739617 1
0.64098507841603 1
-0.114170756680032 1
1.31768706859594 1
0.357542009169027 1
0.823877290700106 1
1.28854112899157 1
1.34809855036774 1
1.17565329712034 1
1.17546235808708 1
0.66780237681035 1
1.26964675380254 1
0.525661524057759 1
0.8964495554663 1
0.961300744595533 1
0.347671486325545 1
1.08493289526994 1
0.518021706281078 1
1.03849889464788 1
0.7209690415891 1
1.14799757146625 1
0.601329473224561 1
1.20951178023591 1
1.45376382340948 1
1.10943733421377 1
0.782393461973168 1
1.02780607731212 1
0.798960382933641 1
0.825517498936049 1
0.651361302360483 1
0.533190520116972 1
1.35454307152235 1
1.05664689894452 1
0.752893700568893 1
-0.0262001401902399 0
0.606756899274995 1
0.836835484436135 1
1.14052639398748 1
0.525826412517799 1
0.634865283127671 1
1.16619348116623 1
1.15448818130431 1
0.411470793093587 1
0.421005989635381 1
1.17832301341571 1
1.05588769897233 1
0.887557586961192 1
0.39623471690482 1
1.23171900094222 1
1.28143292765071 1
1.30759768262972 1
0.999512228755613 1
1.01961131685579 1
1.46421629474295 1
0.240659968328265 1
1.22061310592291 1
1.15074753856052 1
0.355987881923669 1
0.992597725974589 1
0.380466489598824 1
0.965958468301306 1
-0.152566928516236 0
0.989643487013319 1
0.920971152036297 1
1.20457123753803 1
0.570768508433082 1
1.12409242287086 1
0.837081253076958 1
0.836605756098472 1
1.34557465870869 1
1.05609356018597 1
0.519607787001107 1
0.320598224466216 1
0.44819534177118 1
0.485720664132647 1
0.390999905167956 1
1.47903180586725 1
0.445722777962372 1
1.16415180643278 1
0.941260288621397 1
0.681060359071041 1
0.380716799494088 1
1.15719535486862 1
0.454294200971982 1
0.769742749480959 1
0.739808565739887 1
0.627705455599184 1
1.43526992588528 1
0.605845121718208 1
1.49196526151134 1
0.513486667266004 1
1.12603073405823 1
0.610273468114026 1
1.44408679281633 1
1.48610072187741 1
1.06593229591238 1
0.468540395375378 1
0.847415909222126 1
1.41241670215362 1
1.23610959767786 1
1.07329430566005 1
0.769776764774454 1
1.0498704502985 1
0.838012603843292 1
0.620179144953288 1
2.37745732927165 0
0.777612735816221 1
0.66384022723375 1
-0.0584808743688981 0
0.934531980542628 1
0.743530037642955 1
1.07043181671252 1
0.951816418192124 1
1.74639624834989 1
1.31622507254834 1
1.37653716258335 1
1.00561361047056 1
1.44085915493827 1
1.03026377718194 1
0.754588915872548 1
-0.0827626477366528 0
0.375006052675671 1
0.341811811613081 1
1.38431659607636 1
0.456316388929256 1
0.119057957162607 1
0.967384437849289 1
0.33315913682425 1
1.10407643114414 1
1.54059463680971 1
0.641282574786511 1
0.477354721041696 1
0.485929147171815 1
1.33972034492234 1
0.542593357713432 1
0.461562144727044 1
1.57791262813705 1
0.160771117187178 1
0.938480830081875 1
1.56242665601627 1
0.599653151741158 1
1.34852754516905 1
-0.264594808641381 0
1.26318617999103 1
0.649955190687014 1
0.41025575324735 1
1.62845901571155 1
0.859240502702758 1
0.762767033517563 1
0.752866066969753 1
0.944926671655616 1
1.18571911140743 1
0.892368889485866 1
1.13855242625138 1
1.3286629250493 1
-0.053403352127474 0
1.70850543225714 1
0.974949835268843 1
1.5024880952393 1
0.726613172710581 1
0.87475562467018 1
0.360817978131482 1
1.12730589769785 1
0.981580918064559 1
0.340007365328107 1
1.07719043906666 1
0.475516224925332 1
0.761314413155264 1
1.19443714630259 1
1.03785082890322 1
0.507277472444934 1
0.0788014702733753 1
0.89093031440888 1
1.4335374157844 1
1.51136892406076 1
-0.505551472716542 0
1.0568749310707 1
1.47449427130795 1
1.06549959035925 1
0.589350209092118 1
0.261715813068643 1
1.14319452926428 1
0.59443585971152 1
1.0334251036495 1
1.12291606219812 1
1.2320532934422 1
0.341889509204596 1
0.780447581778505 1
1.12907823779158 1
1.44639222052571 1
0.508390400979401 1
0.645642878857534 1
0.785268950025656 1
0.777208699410403 1
1.36075081277505 1
0.798134254525118 1
1.22262457463278 1
0.434400038710538 1
1.65083586990606 1
0.7100067904883 1
1.05869808998961 1
0.731575650945642 1
0.807388851167929 1
1.18932072098601 1
0.850718724421831 1
0.49098206920592 1
0.191358254339778 1
2.26048499101992 0
0.445341446718294 1
0.878570370146902 1
0.898466202062249 1
1.53699094589464 1
1.04086152913804 1
0.424953759930886 1
0.840020822695282 1
1.06252615931452 1
0.145498484623122 1
1.16387143154772 1
0.824058210768958 1
0.554807612997887 1
0.473440478806455 1
0.698833960560639 1
1.3573458770473 1
1.15670840843894 1
0.953441671907232 1
1.08040998875967 1
0.0703204501009867 1
0.0926624816839106 1
0.986276864942439 1
1.26091369513286 1
1.13075292507423 1
0.500413455984809 1
0.58353507530029 1
0.0912117497781322 1
0.879139749393861 1
0.915144225850276 1
0.364866807625081 1
1.10990159546004 1
0.903421791892441 1
0.978752163351942 1
0.940161737304559 1
1.25154547372208 1
0.969568893559193 1
1.07794540236066 1
0.87353053190107 1
1.4752534626207 1
0.516898358825524 1
0.6506891284761 1
0.398200926441796 1
0.55182424773536 1
0.251912891740357 1
0.461889888922687 1
1.19350916561891 1
1.18384614670724 1
0.243170546810355 1
0.990565559647974 1
1.05398652130462 1
0.963296992109486 1
1.42095841575511 1
1.02274843959369 1
0.378008208459279 1
1.14927727742853 1
1.32169841523512 1
0.488445950304553 1
0.826845424275972 1
0.887660758781352 1
1.42000032134621 1
1.13957462818493 1
1.4348409898453 1
1.11574867027423 1
0.384794054767851 1
1.16244400757693 1
0.622797953023951 1
1.39646617257858 1
0.633707780760607 1
0.418887247916196 1
0.161568066577635 1
1.06005098934954 1
1.31224474060964 1
0.69148331321625 1
1.22953497796662 1
0.248185882603758 1
0.395533764346918 1
0.756045945691697 1
1.51723022391303 1
1.39216744921926 1
1.07144628674076 1
1.47990553960262 1
-0.104371000126628 0
0.709697591174986 1
-0.475219109029415 0
0.0404305897695206 1
0.996292379140024 1
-0.0881276481298611 1
0.904868541367598 1
1.15322342927622 1
1.32049150588357 1
0.759712893930261 1
0.846994662924466 1
0.527005916612487 1
0.464620937345361 1
0.936055032632151 1
1.06077501260353 1
0.110764817512348 1
0.698513943032789 1
0.570283260441879 1
0.878062494241376 1
1.93689602420284 1
1.16878829985898 1
1.05434114768283 1
0.443831492101038 1
0.442598736078428 1
0.790469293886036 1
1.22305907569339 1
-0.0898285346607924 0
0.0591578029336031 1
0.202486843349686 1
1.01189320181063 1
1.81997994326902 1
-0.0425494844631849 0
0.807183480011035 1
0.65155504804672 1
1.61993675939799 1
0.710796272886548 1
0.802981710809655 1
1.10432476733305 1
1.19768021345466 1
1.0561278871614 1
1.12622836529442 1
0.131657168794304 1
0.249232364651864 1
1.07144978804339 1
1.40905025646588 1
0.276733642078822 1
0.957024788919977 1
0.167700390635368 1
0.48232082322441 1
2.36261269497826 0
0.581435205264013 1
0.870420894589517 1
0.657566601391406 1
1.11287402791709 1
1.13411160679121 1
1.02109713991476 1
0.435270772637749 1
0.847955042272938 1
1.05511367068818 1
1.17732821669845 1
0.661928739549458 1
0.955871159058026 1
0.694374709555335 1
1.0288081068372 1
1.68384208438866 1
0.419277665941848 1
0.0681901349655036 1
0.243813721512985 1
0.876910721457288 1
1.36683315094458 1
1.16923209081192 1
1.41003549990093 1
1.21928575797977 1
1.12517857491939 1
0.502543292851521 1
0.957131567167358 1
1.11442551173161 1
0.479662589463571 1
0.643886610038068 1
1.31862232759525 1
0.625476893477864 1
1.02527715273737 1
0.959364980512685 1
0.846605343613113 1
0.540278762865069 1
1.35595392492905 1
1.03636369337106 1
1.23156237971684 1
0.538883330159626 1
0.559150225286143 1
0.695390397770683 1
1.32608558091727 1
-0.16469265246123 0
0.998002310254011 1
0.893701853513555 1
0.48830313171692 1
1.69295471624823 1
0.291250322798071 1
0.604733326179849 1
0.924614107555497 1
1.16789737035957 1
0.681152775622704 1
1.67384924894233 1
1.34883010527132 1
0.475460185872839 1
0.96298901999745 1
0.604038536997571 1
0.523576424378347 1
1.42842153050485 1
0.414053607892768 1
0.665961088829896 1
0.931772581867153 1
0.661227958972548 1
1.3625478080898 1
1.49659066796241 1
0.899941671010538 1
0.143085523088964 1
1.17424904310113 1
1.02633014011317 1
1.13668473606244 1
1.1726045424543 1
0.419391278687113 1
0.538721966974405 1
0.96269579768938 1
0.754248395513422 1
1.32275197623339 1
0.574400568763351 1
0.856548895546315 1
0.103568280414627 1
0.917430927148801 1
0.151990395739049 1
1.06118257233412 1
1.5689398328783 1
0.304893099715406 1
0.485359527714354 1
0.664880477133954 1
1.02695452184126 1
0.773356477455901 1
0.892740707436278 1
0.682818991250984 1
1.25153143470121 1
1.5403704919475 1
0.409259105359388 1
1.93629001965899 1
1.41843788170314 1
0.623684640807593 1
0.277251384132944 1
0.704461189928592 1
1.45748537759776 1
0.138662003353296 1
0.458310492132279 1
1.24878774698232 1
0.492970009413821 1
0.86848796303466 1
0.637132260719812 1
0.605824988035985 1
1.03035325072459 1
1.06775593176792 1
1.46766421125226 1
0.624127179301091 1
0.0381125315178693 1
1.19506705061577 1
1.04487800322518 1
0.701581100793189 1
1.52945740535705 1
0.911950179754334 1
0.76891800505248 1
1.25588727894317 1
0.00235950044291863 1
0.21233235883836 1
0.834996275487707 1
0.954274852977228 1
0.844250877893724 1
0.739202915808272 1
1.54515284013999 1
0.736893624303492 1
0.365781319697974 1
-0.0797432828041287 1
0.740026169300395 1
1.36289259982432 1
0.971842652908125 1
0.631537941950296 1
0.95851440197605 1
0.602728905142784 1
1.91874597354949 1
0.460527117744115 1
0.675173797759831 1
0.908001886102498 1
1.01908609552862 1
1.35053627823773 1
0.434632273956894 1
1.06233919467735 1
1.11412840824874 1
0.895134535928365 1
0.42525003737701 1
0.814006792736357 1
0.516315384907625 1
0.805835598940401 1
0.436637263212857 1
-0.0921888097718494 0
0.580738426901619 1
0.396126827168104 1
0.498853467818265 1
0.278696958849527 1
0.0767209000045197 1
0.741351201429647 1
0.699854145650144 1
0.393833037094374 1
0.629914248199137 1
1.04874035780979 1
0.976386628476699 1
0.845579930311656 1
1.26711397779956 1
0.647614326194756 1
0.662735368888134 1
1.30680777927499 1
0.971725306255916 1
1.12894064395494 1
1.09129114311859 1
1.07075847189111 1
1.21767293481334 1
0.0952438978561179 1
0.846125265053907 1
0.412920286707547 1
0.762978138280727 1
-0.217135603682842 0
0.704630649383515 1
0.404680394592592 1
1.18718137630216 1
0.238600923948119 1
1.00849290619708 1
0.710891815284387 1
0.512243006522132 1
1.07741014176903 1
1.53471994016394 1
0.498106080118389 1
0.075802872308458 1
1.24563723428442 1
1.032190234914 1
-0.38664462702116 0
1.51526885115256 1
0.95206881889178 1
0.614564290717959 1
1.10629338646097 1
0.631001579336301 1
0.537141332373361 1
1.05931273169222 1
0.762280350171872 1
0.617740030211119 1
1.02147054841141 1
0.73070367081099 1
0.466884770154521 1
1.06252412966345 1
1.14708692157562 1
1.01539999154489 1
1.22785946538933 1
0.9587383901752 1
0.7090218861441 1
0.917456488363338 1
1.33896407496387 1
0.189604509435839 1
0.811973363681261 1
2.05892307749047 1
1.16033715031941 1
1.111235721624 1
0.574436591195579 1
0.305135176832572 1
0.716908741043576 1
0.172658658877835 1
0.251167675769628 1
1.35935270160022 1
0.983138904501843 1
0.449705002103565 1
0.712100779183197 1
0.5444752707656 1
0.251496635763807 1
0.170507021820774 1
1.24362723519758 1
0.429282082880067 1
-0.0207278956803864 1
0.998004799063582 1
0.200140260450897 1
0.517748159298211 1
0.925285018400273 1
0.379265619652013 1
-0.273328306342227 0
1.434973707903 1
0.324815710651694 1
0.403917482087018 1
0.178680474710422 1
1.16094844299685 1
0.785436858774123 1
0.799365929519128 1
0.598253494128866 1
1.13666342002724 1
0.891990254177526 1
0.903476762179606 1
0.679737370745565 1
0.338722287087935 1
0.805048234639939 1
0.98700980422512 1
0.762946737379995 1
0.824808948797539 1
0.889020091681813 1
0.485407612290483 1
1.60817460839757 1
0.41653841136508 1
0.924659469534668 1
0.207930632770506 1
0.55239645907768 1
0.684926703656546 1
0.575795747553207 1
0.559039426296337 1
1.04748059403645 1
0.397272973844072 1
0.993450278726086 1
0.588064138796889 1
0.765185743544504 1
1.46979710600651 1
0.609862029982684 1
1.15812876000614 1
1.08721110624165 1
0.861893482327648 1
0.724181805683237 1
0.513286339726805 1
1.37278407203958 1
0.278953776707891 1
0.562575860414094 1
0.450737673155706 1
0.667877300253238 1
0.68007037676651 1
-0.0295551412844491 0
1.16289499436837 1
0.58259531599158 1
1.0016844368817 1
1.38675621563326 1
1.27931868890393 1
1.10643469356015 1
1.1390294457755 1
0.13963227668152 1
0.188171728505484 1
0.707178048165128 1
0.699041111464835 1
1.01351258098545 1
0.337850088262902 1
0.665938157744568 1
0.447506361011002 1
0.804470400069937 1
1.43298003954415 1
1.54429914671262 1
0.936508183360472 1
0.73955199275621 1
0.543252238048461 1
-0.197435610620623 0
0.740435367504741 1
0.360034270554045 1
0.900604538184248 1
0.606555237378404 1
1.27314210496975 1
0.732650059378593 1
1.19165001801953 1
1.52784679914541 1
1.54428674064827 1
0.38770626238587 1
1.0972566516776 1
0.356394149255867 1
0.596846950504566 1
