# Supplementary material for: Bias caused by sampling error in meta-analysis with small sample sizes
Source: PLoS One. 2018 Sep 13;13(9):e0204056. doi: 10.1371/journal.pone.0204056 (PMC6136825; doi:10.1371/journal.pone.0204056)
Supplement: S5 File — (ZIP) [file pone.0204056.s005.zip › results N = 10 theta = 1 tau = 0.5 sz = 50-100.txt]

"dl.theta" "dl.cp"
0.808433008059915 1
0.573021267908149 0
0.896240155855952 1
0.913986592307712 1
1.08366418640512 1
1.02530742782491 1
0.802046920941648 1
0.66804670078248 1
0.716357592033583 1
1.16377524818275 1
0.998033730392711 1
1.27731296436572 1
1.13347303690923 1
0.944309907153784 1
1.26074644167237 1
0.883913044990376 1
0.988525298842821 1
0.854191196848458 1
0.898969242442473 1
0.643203322409474 1
1.29747504175328 1
1.01401506389688 1
1.10528793633044 1
0.734169967943165 1
0.820823998872865 1
1.20925798712605 1
1.07078553325163 1
1.01602559788109 1
0.852528092256495 1
0.848328282910496 1
1.06015724326117 1
0.936387530716932 1
1.04923078732224 1
0.835343640222998 1
1.45419755563906 0
0.962282369158558 1
1.06381409569087 1
0.862244791156677 1
0.92400516575758 1
0.93518910121391 1
1.1007501583002 1
0.67857864722594 1
1.04522776635692 1
0.897398908202857 1
0.878236827252234 1
1.23643167914023 1
1.15766905667857 1
1.00001903326439 1
0.754695655971157 1
1.25029263422162 1
1.01388556989472 1
1.28535871599438 1
0.893658335229462 1
1.33477650364481 1
0.946312439630708 1
1.38492886052111 0
0.618774354968546 1
0.992254308667027 1
0.882391320836088 1
1.0827679150518 1
1.09940143602667 1
0.763491981257963 1
1.02839484249641 1
0.868193043601006 1
0.692956064704943 1
0.887311180583251 1
1.11046279558577 1
0.717726215726121 1
0.963438951169526 1
0.896307717230886 1
1.43359644560011 1
1.1042930017578 1
0.971715327071216 1
0.620494864290771 1
0.698320687742277 1
0.744480124242352 1
1.24597519025807 1
0.980180243360455 1
0.75915968529109 1
1.34101545162797 1
1.05715830715221 1
0.900954409175326 1
1.05734899122094 1
0.819238073675327 1
1.06577891728193 1
1.01052220516886 1
1.32676926176488 1
0.910031060840068 1
0.923769549710303 1
1.219540575178 1
0.69849828607413 1
0.949863335153994 1
1.03311443113845 1
1.01114742831175 1
1.00076221482374 1
1.06392550743097 1
0.64424394657327 1
1.16365441027377 1
0.87611912619229 1
0.700559759590825 1
1.09460504373593 1
0.977621869616841 1
1.08201103279572 1
0.927306707803944 1
1.42435967232065 0
1.50345561038967 1
1.10030900217211 1
0.778393548652835 1
0.718647054565242 1
0.626140647073528 1
1.13786907962917 1
1.24258614682863 1
0.937914156431617 1
1.08346358054482 1
1.54708746774553 0
0.870161095392905 1
1.42339748692023 1
0.943128427263398 1
0.910559413655704 1
0.936650162310785 1
0.767623322419996 1
0.92674702693015 1
1.37751192179651 1
0.733852499359453 1
1.03317462593387 1
0.888568659480977 1
1.1551770697883 1
0.69972103521835 1
1.01140792603705 1
0.978414865363291 1
1.08926917537739 1
1.39086882995191 1
1.1693978843863 1
0.723968060941629 1
0.94777045857471 1
0.392320156597744 0
0.764465473946084 1
1.22400588721983 1
1.14508780525636 1
0.834561421236798 1
1.45010393567394 1
0.982501373340362 1
1.34845666540849 1
1.4481931218381 1
1.37768299372509 0
0.680795318922152 1
1.07192087634211 1
1.2002574386595 1
1.20246174631332 1
1.09097083709143 1
1.01969534113069 1
1.21176902570918 1
0.918997644524672 1
1.03808179080126 1
1.07740391803077 1
1.14317924357539 1
0.859562449181141 1
0.838067984639792 1
1.02086244390165 1
1.2212574630438 1
1.01768752183164 1
0.854252026823553 1
1.06605479792393 1
1.00633970743986 1
0.803940721055755 1
1.24260999354641 1
1.63499966743932 0
1.02471393476079 1
0.887586569205035 1
0.906454648282283 1
0.67760733049084 1
0.834879303966918 1
0.732747520045293 1
1.24375734817803 1
1.10262883313048 1
1.21093306835378 1
0.85137727554006 1
0.912609423948733 1
0.930159465416284 1
0.76399683676242 1
1.07438073684959 1
0.917363423715087 1
1.11805779427121 1
0.835336571530242 1
1.10882919759848 1
1.11942342618962 1
1.12815384198652 1
0.809874482828666 1
1.17033105379892 1
0.951040250438634 1
0.499291844454431 0
1.08992826044971 1
1.1026981278875 1
1.29944405425214 1
1.29199990033188 1
0.950290777613976 1
0.892828239223375 1
0.685726787245058 1
0.983877477745407 1
0.946145693754527 1
0.895162932384357 1
0.678477596463164 0
1.18902782921594 1
1.37724937759537 1
0.92894362935547 1
1.01304187530047 1
0.843645811143035 1
0.963313993969087 1
0.703086035225252 1
0.850592238208092 1
1.43463820081111 0
1.15243272588029 1
0.896575607692726 1
0.94614639188315 1
1.11366557594467 1
1.1405292469903 1
1.38782399247241 1
1.00534517854695 1
0.906637505702396 1
0.99270974006582 1
0.832503384799088 1
0.836261545683607 1
1.26223814550374 1
0.951888284182124 1
0.699852117546063 1
1.18395322294404 1
0.957014479328956 1
1.03121063627361 1
0.962417386889612 1
1.20930475371489 1
1.13266504214583 1
1.01676339981487 1
0.658983665820744 1
1.03586963901457 1
0.954621011984749 1
1.20629336816093 1
1.44256807203473 1
0.538217985167238 0
1.14189917470708 1
1.24987541125356 1
1.1000022166242 1
1.01782281343059 1
1.32407544498013 1
0.747056781389029 1
1.11951917880391 1
1.02261523652328 1
0.821526025850839 1
0.944537581014966 1
1.18828504193216 1
0.835439095928935 1
1.10668164720102 1
0.902943140491435 1
0.475638013575849 0
1.20594409206303 1
1.0730421083085 1
1.11068624812272 1
0.972481341396665 1
0.887220605172178 1
0.9132450116186 1
0.812176003147924 1
1.30540582756798 1
1.09256442120405 1
0.669159420117902 1
1.24188495664039 1
1.00992218396766 1
0.833670526446877 1
0.976784950574792 1
1.11264469423072 1
0.803512504470508 1
1.10127099900333 1
1.26336912955379 1
1.27202332323243 1
1.17077216243304 1
0.902508119982175 1
1.27562409632306 1
1.12535673631281 1
0.812335670049586 1
1.10753743357193 1
1.67303557298538 0
1.07242306879974 1
1.0308529648465 1
1.14279837649492 1
1.49299875363589 0
1.16130772484937 1
0.918430491364631 1
1.37202581347557 1
0.933371831952464 1
1.02189559035102 1
0.905547526775013 1
1.17121099159746 1
0.832342642696064 1
1.18378515517393 1
0.597632622682743 1
1.0390820968218 1
0.884166998867888 1
0.678969275093457 1
1.32577589464015 1
0.936276824501009 1
0.730812391952066 1
0.769928296456215 1
0.921375338524269 1
0.819777023810419 1
1.24817771987846 1
1.15949858236772 1
0.964255436055842 1
1.26668223120353 1
0.906760996186179 1
0.924318012882513 1
0.86128524077963 1
1.05637269698346 1
1.31789258784137 1
1.32345279567705 1
1.30246725537985 1
1.59756801420305 1
1.00550334364699 1
1.01973195915243 1
0.993666093630509 1
1.07166954703838 1
0.579406971998102 0
0.834850161672781 1
0.873512897333456 1
1.14668085173431 1
1.01220629756659 1
1.48849501571058 0
0.836093760205584 1
0.990452162745222 1
1.01777831716483 1
0.985124348706217 1
0.974086976349137 1
0.700762800002488 1
1.15746426151513 1
1.01392160424544 1
1.358648968679 1
1.18332475010935 1
0.716063254344902 1
1.01419702010504 1
0.918012258425841 1
1.12372246473719 1
1.34510553685164 0
1.42230608830532 1
0.847509971524797 1
1.05485315325117 1
0.588413528171274 1
1.19707747732812 1
1.04964929638298 1
1.36974471456883 1
1.0217806882077 1
0.963991833764326 1
1.00851456320681 1
1.03333254734435 1
0.955227828376524 1
0.922041771488247 1
1.09814379946851 1
0.629156417275996 0
0.717708764174956 1
1.38421288082928 1
0.89719394633847 1
0.749995799448425 1
0.953248631584509 1
0.670400038444892 1
0.656580809505353 1
1.04803180501765 1
1.05393612080574 1
0.453951839184053 1
1.03940054610904 1
0.909607052648821 1
0.49930019353982 0
0.964616409225366 1
0.987673555190429 1
0.584021599752939 1
0.465215221904513 0
0.921842199021235 1
0.902137833453048 1
0.822360524955152 1
0.9157535588711 1
1.27203137172032 1
1.07052573720818 1
0.953866461788944 1
1.03098047024467 1
1.09151452853864 1
0.802481497282382 1
1.03292968581841 1
1.10997712962523 1
0.858657642304087 1
1.04350090587206 1
0.730613019652533 1
1.07724487042135 1
0.967029704737209 1
0.979687815971704 1
1.20730616852391 1
0.895107686047485 1
1.18332450104392 1
1.07534963366451 1
0.904605658502482 1
1.15119563927956 1
0.997412573328055 1
0.826186010267614 1
1.1468091822198 1
1.17809247682615 1
0.813559330478829 1
1.10211262605906 1
0.906637276998777 1
0.855570292858257 1
1.0357974257879 1
1.03631062622153 1
1.20081773781278 1
0.944490662584614 1
0.932676520568008 1
0.869583117037993 1
1.04626694289316 1
0.954233078425451 1
0.692862780968493 1
0.736452838822211 1
0.345390691719516 0
1.33494954009191 1
1.36407874754608 1
1.19562714028568 1
0.993839184038377 1
0.747802050483989 1
0.868527780525502 1
0.990988195830906 1
1.28146286118078 1
0.932542903866858 1
0.82884921191134 1
0.818586773635805 1
0.732486766403791 1
0.889067038741607 1
0.857035298215666 1
0.878572382378 1
1.23091886183615 1
0.903843294107915 1
0.382260643508741 0
0.762367993007104 1
1.20561146308646 1
1.12980522287607 1
0.9631516709293 1
0.580170685096917 0
0.810683810990645 1
1.05403530908496 1
0.585096110376318 1
0.967643132625762 1
0.96314122264912 1
0.957360354842625 1
1.35391729808915 0
1.2553787910775 1
1.13052742179426 1
1.35005373458573 1
0.915079227286061 1
1.2524274320642 1
0.613197330686294 1
1.07956544367299 1
0.812955596894612 1
1.28334501164236 1
1.11493680607965 1
1.02277304243941 1
0.681069235966037 1
0.758551990349158 1
1.11990915145957 1
1.31444286005645 1
0.972570474086454 1
1.13235576978171 1
1.04592668422312 1
1.28432834626622 1
1.17422520931333 1
0.984815127929645 1
0.765985880617066 1
0.871034962428083 1
0.808629498731639 1
0.770006665040571 1
1.11346497202249 1
0.878437240384808 1
1.3489079044518 1
1.4463191690192 0
1.15881860818166 1
0.357022247829205 0
1.06139830789016 1
0.905714594323805 1
0.656148970920698 1
0.883909393201622 1
0.660090465856661 1
0.846458714593597 1
1.11911639872764 1
0.770777140606684 1
0.973767947038787 1
0.71152570230486 1
1.05983542862893 1
1.01074047981781 1
0.996338696310187 1
0.945602438173314 1
0.992345465367236 1
1.17654360204909 1
1.24521076343434 1
0.905846723063344 1
0.723094546531525 1
1.34878890692918 1
0.858851249604 1
0.962002405350656 1
1.01457672415392 1
0.852175551816057 1
1.27083021427896 1
0.656257718645432 0
0.759605664713597 1
0.939497532947152 1
1.06549750911067 1
1.03744008349093 1
1.12696112711429 1
1.33007914397867 1
1.07910134886913 1
1.13790486535092 1
0.802278388559548 1
1.25490638295028 1
1.03967383398314 1
0.871408843548375 1
0.731967744550909 1
1.06797044728274 1
1.14949208310031 1
1.28407099937759 1
0.837604331969931 1
1.02463518332346 1
1.19143766368965 1
0.798513416090347 1
1.17473243264564 1
0.679251844584192 1
0.783225696198089 1
0.724140558153098 1
0.937340321351919 1
1.00667757484358 1
0.648003834737481 1
0.901680342055223 1
0.987603582098901 1
1.16777576498405 1
0.968583436925207 1
0.89806188567077 1
1.01382257488314 1
1.03659489221203 1
0.802200863709394 1
1.42768068090196 1
0.933674505590126 1
0.87939731661772 1
0.568679930255768 1
1.26687573629594 1
0.942386082449615 1
1.14133162877239 1
0.814118045573333 1
0.490519790161899 1
1.38574518100533 1
0.450793034342682 0
1.10450597941642 1
1.20400835220492 1
0.843978751618764 1
0.776620250471971 1
1.25327496144619 1
0.517902197060002 0
1.76563466045948 0
1.11289694499597 1
0.597466983181943 0
1.09974676765295 1
0.680006073924828 0
1.35445460499188 1
0.965261237703506 1
1.15818092924942 1
0.905442823496908 1
0.83161578086136 1
1.0493605274331 1
0.932853080238636 1
1.43638496261626 1
1.40193792810328 1
1.0387047253693 1
0.851289422571248 1
0.740595479253293 1
1.27441641828442 1
0.821938064130215 1
1.09235585230202 1
0.782182549016399 1
0.95774337410468 1
0.938033357624803 1
0.822830262937375 1
0.507411983934282 0
0.815716231785563 1
1.47809505827325 0
0.818536721043348 1
0.805479300342251 1
1.11444010061898 1
1.03655284778141 1
0.889718011900348 1
0.861851331966173 1
1.03362373195476 1
0.602299537550355 0
1.29972712734027 1
0.961135333937085 1
0.755674493869428 1
0.803655300114647 1
0.943908617690602 1
1.16682116521821 1
0.762936695106124 1
0.318038235039775 0
0.722766246435222 1
0.934362070659122 1
1.18850781627317 1
0.871270471346129 1
1.20491472047739 1
0.594216731437363 1
1.46951824846351 1
1.21602826389827 1
0.858654568641536 1
1.23105071878477 1
0.815584326164775 1
0.806243430962395 1
0.925197099104362 1
1.03610821455831 1
1.18875574835278 1
0.989443525794897 1
1.02999976930714 1
0.988189570645431 1
1.01614425458125 1
0.973647150746765 1
0.834917179172918 1
1.15354960478458 1
1.19754021121651 1
1.00164886042643 1
1.21249006322139 1
1.00999765154769 1
1.22892587310112 1
0.942336942044182 1
1.17604765614174 1
1.14629538395097 1
0.857952606479229 1
0.902348640892122 1
1.34039262295771 1
0.797778930874132 1
1.29523551081667 1
0.948509991675217 1
1.14152732610904 1
0.891868251781434 1
0.91448105779085 1
0.876224362904171 1
0.624070575574332 0
0.837942598853642 1
1.24902018239536 1
1.2994002950485 1
0.763863408263731 1
0.950072729203494 1
1.48114510839181 0
0.796081942946957 1
0.863160180791441 1
0.938817417601868 1
0.605383544022365 1
1.1442161933699 1
0.877696646156496 1
0.78507342799301 1
1.11685484578889 1
1.29065960672988 1
0.929001361780459 1
1.28530228047994 1
0.932275437273194 1
0.941571822270411 1
0.528093672250706 0
0.84837806329101 1
0.811661939020881 1
1.27100475337075 1
1.22267891566309 1
0.496170269400033 1
0.863591408664096 1
1.18398350276141 1
0.96849075942139 1
1.06089947606054 1
0.932983448734063 1
0.977816392976601 1
0.959864425745111 1
1.33297187528288 1
0.725259639833175 1
0.701100149205748 1
0.678441923686893 0
0.855305707566168 1
0.766547063575666 1
1.01262886957161 1
1.0062162020996 1
0.966192096050131 1
0.937050836857957 1
1.12800839462317 1
0.753551356151019 1
0.911287572832281 1
0.843311009128651 1
0.893957544440418 1
1.01491998306986 1
0.991576958282786 1
0.81327320761145 1
0.678091509185609 1
1.23028560448217 1
1.09080032397384 1
0.870338080646342 1
1.33801231787176 1
0.94547599113813 1
0.875423058723335 1
1.47770374781229 0
0.775501394018754 1
0.589628458685184 0
1.18154641199828 1
1.2310376618064 1
0.437207318917033 0
1.29198018192558 1
0.860663058785096 1
1.12012128528784 1
1.17033834959456 1
0.964576028181251 1
1.0315814636112 1
1.087215881965 1
1.36300592162862 1
0.761640401284233 1
0.963985703216484 1
1.02464530973883 1
1.27823107894267 1
0.529962784196223 0
0.800730671987933 1
1.12570247331458 1
0.735809241943363 1
1.36106927617354 1
0.934905922204031 1
0.982949336972795 1
1.01818677530355 1
1.22438962991724 1
0.699554881804627 1
1.03614764056145 1
0.678305466350892 1
0.772387300888257 1
1.14101467424885 1
1.15985460152887 1
0.715555219518937 1
0.82747966947938 1
0.695819184702709 1
1.2412562340756 1
0.977832069237482 1
0.812722673604256 1
0.716152891582198 1
1.20504808300019 1
0.956204538928713 1
1.00833315103372 1
1.05604128498575 1
0.760864560852955 1
0.945772560285912 1
0.765632369478372 1
0.666478620053795 1
0.584012406766686 0
0.622599835063098 1
1.20891087412492 1
0.900603147755513 1
0.976620889685822 1
1.32355452405057 1
1.0926597984244 1
0.906192505909914 1
1.49235249769281 1
1.02965713033859 1
1.0991009278315 1
1.14691134784 1
1.12484293167932 1
1.12920784436006 1
1.13197280847836 1
0.725391766053468 1
0.74657777991133 1
0.797525405673114 1
1.20283219047892 1
0.897026482265251 1
0.842533955999284 1
0.697083082590342 1
1.26724554816374 1
0.751299738329849 1
0.706914088737396 1
1.13631591775911 1
0.876848334215531 1
0.776478637540544 1
0.474598523293189 0
1.1893022466337 1
1.20853546106999 1
1.4124616797876 0
0.765009395450054 1
0.691080064305341 1
1.08833855989856 1
0.92823044413941 1
0.979440063341877 1
1.05388186972722 1
0.992929886771701 1
0.744799737685133 1
1.20303539613647 1
1.06503307986291 1
1.06488042334036 1
0.763901947466329 1
0.932841034962804 1
0.922228162260582 1
1.17103168353443 1
0.907574968855535 1
1.01518020871732 1
1.07776520703925 1
0.825822120747551 1
1.24377449228515 1
1.36187168680053 0
0.90765596064207 1
0.825248265672677 1
0.931357411034352 1
0.512628679000987 0
0.789593244332579 1
1.13985212466977 1
1.28677863292595 1
0.815479404847057 1
0.942562424719964 1
0.983943384094675 1
0.990755041493054 1
0.91239589782593 1
1.08581913985793 1
1.39783963496344 1
0.925574581646163 1
0.848241476803387 1
1.32925463902262 1
0.878168325831888 1
1.01122744198815 1
0.962576073665433 1
1.03285964116085 1
0.737881571990355 1
0.671073566460411 1
1.24992400983615 1
1.21399406029879 1
0.713929108570468 1
0.802243268941776 1
1.10410737603736 1
0.889154999168055 1
1.23982016790998 1
1.51610148055917 0
0.620179200205658 1
0.9421666025747 1
1.05890230180749 1
1.21416837719509 1
1.37502189599055 1
1.07392809579369 1
0.704932197616997 1
0.58523004769124 1
0.919984892727556 1
1.27152149851524 1
1.71489449175331 0
1.2684801182751 1
0.818091328496389 1
0.864516144200109 1
0.842514206999418 1
0.784271118799109 1
1.2242891496873 1
0.411799740355798 0
0.911324007393129 1
0.674337638984485 0
1.24934012493281 1
1.29671777542121 1
1.27820732066115 1
0.87693374576075 1
1.07508178249154 1
0.740526888115144 1
1.18010869076829 1
1.07005736313477 1
1.24019016205159 1
1.24737340040531 1
0.887509976085339 1
0.927296895031431 1
0.959576775967935 1
1.05646275198639 1
0.934852914556647 1
1.48353302588651 0
0.858508192091353 1
0.928372729457574 1
0.810206503742305 1
0.637595794199285 1
0.60189934344941 0
0.78063485140243 1
0.961922688194233 1
1.03980327418458 1
0.936309372303233 1
1.10739113107318 1
0.904045088676591 1
0.557213393229759 1
0.839451410662014 1
1.33845543051798 1
1.14370437853895 1
1.02543756101563 1
0.789361323928141 1
0.984977511113375 1
1.03009976289582 1
0.83235804568063 1
1.17284535930847 1
1.52526105163845 0
0.653993897585044 1
0.678518561366922 1
0.673269767769683 1
0.758570798227142 1
0.967030833672872 1
1.07272741861743 1
1.29256391524187 1
0.807594153783705 1
0.693911661117267 1
0.921847381496945 1
1.04659534805843 1
1.19046044459749 1
0.580884521981912 0
0.995850648497277 1
1.15143599167841 1
1.26450118571279 1
1.05824751083759 1
1.01010301085883 1
0.938048418198894 1
0.694508349703767 1
1.4190163903947 0
1.0127485706699 1
0.861914609252826 1
1.07370653130584 1
1.02291927907984 1
0.953174988759954 1
0.513336610427964 0
1.20951613498252 1
1.04639462796792 1
0.735735271915281 1
0.998117189507831 1
0.716360837330672 1
0.985392345338363 1
0.853643997501465 1
0.997841784074486 1
1.05416854351315 1
0.611822839875237 1
0.947188509983013 1
0.757555577964493 1
1.05120031631969 1
0.680623731644064 1
1.18859142390229 1
1.10007217589283 1
0.952459793789293 1
1.18845610463089 1
0.996008936449036 1
1.14624340316438 1
0.727877794562733 1
0.875354429669322 1
0.636399564594898 1
0.849749174966484 1
0.927485819471409 1
1.08694793844078 1
0.844353791699404 1
0.812264337882024 1
1.0996977381919 1
0.931517623961817 1
0.932937458416326 1
0.918773158774127 1
1.0534611993524 1
1.51508660942196 0
0.921163094887531 1
1.04867735420537 1
0.601924310428541 1
1.02258503904588 1
1.00753337228817 1
0.866923784751123 1
1.13762675016727 1
1.26687322625489 1
1.28577023109699 1
1.19300578218481 1
1.17799665027226 1
1.52187720248975 0
1.00895996351128 1
1.54966834658115 0
1.0941091496803 1
0.944721038004356 1
0.90015206069755 1
0.93296419208246 1
0.925059452723653 1
1.05279504672747 1
1.34823442166442 1
0.997298569613023 1
1.05216497133814 1
0.985156483397515 1
0.841234113387729 1
1.03951274250558 1
1.24968143890287 1
0.835052982700973 1
1.14127463776363 1
0.83368564513626 1
1.02710136042001 1
0.571580207505904 1
1.01072480593477 1
1.27421308055555 1
0.918304860842878 1
1.00556578638759 1
1.44158941912605 0
0.820304816293375 1
1.26542142198664 1
0.942406892419662 1
1.01793123400225 1
0.856162207671154 1
0.858783973837981 1
1.14962108123697 1
0.966538085963929 1
1.10372035448545 1
1.03441342056624 1
1.21812024459343 1
0.762872300900311 1
0.93562479101221 1
1.27547964456328 1
1.03821192398612 1
0.850396647488279 1
1.09951423311809 1
1.06651038633834 1
0.851259844704322 1
0.723559135115559 1
0.931235472968594 1
0.79658640861374 1
0.895734302847485 1
1.14997688112369 1
0.871373967696727 1
1.06900093425676 1
0.824967599638859 1
0.817693923728331 1
1.11434704510197 1
1.04195684849723 1
0.726097487878961 1
0.909796074210206 1
0.609058166885905 1
1.13189733908602 1
0.922093865753573 1
1.55215503301268 0
0.592527765151867 0
1.07411817479953 1
1.0105264554809 1
1.02536500085656 1
1.02317977857926 1
1.15135029930191 1
0.814609914779819 1
1.07714041179264 1
0.456418178994349 0
0.867596737171172 1
0.659116230467536 0
0.67135551499659 1
0.646136312287965 1
0.57448497339567 1
0.669172535232227 1
0.937031042009208 1
1.12547095836977 1
1.45771632712177 1
0.736139646859067 1
0.860514784021462 1
0.946265858394635 1
0.742323668763244 1
1.31476265533101 1
0.966952281608479 1
1.25642225017796 1
1.0752831590226 1
0.904355207454812 1
0.873590218196925 1
0.547227014089577 0
0.993076277116751 1
0.654527149096378 1
1.36252784867664 1
0.939777268112617 1
1.55152516135978 0
0.557398229131233 0
0.650314202501422 1
0.913639633933909 1
0.892832113900237 1
1.27233627246799 1
0.991937915412689 1
1.26696206196982 1
1.31014096377148 1
0.827328981619057 1
1.17826931168555 1
0.877184734938411 1
0.784503040272657 1
0.826035599833556 1
0.889087018586623 1
0.962302086061646 1
0.840747629512474 1
0.935999316200243 1
1.30147459149587 1
1.40027611918186 1
0.816740690576091 1
1.29072654030784 1
0.830590681729491 1
0.994570057452535 1
0.665700439289805 1
0.86976716422281 1
0.787804985160315 1
1.14596830023736 1
1.03294975617364 1
1.16245509734637 1
0.946214822185488 1
1.33458445932489 1
0.881902920278395 1
0.928665495078878 1
0.72704202419966 1
0.697075972116374 1
0.861384137411162 1
0.787992743430522 1
0.761179947729006 1
0.759168940145964 1
1.10747098802338 1
0.910500849422734 1
1.02064304112761 1
0.689431893587802 1
1.19694963558241 1
0.865351458559093 1
0.650324842574642 0
0.943557969739188 1
0.876392982557131 1
0.627569836368789 1
1.24948730177993 1
1.39773269056469 1
1.00902827753894 1
0.853357499608146 1
1.19390011324387 1
0.968631835318655 1
1.14905184828231 1
1.31427053855426 1
0.752333532306989 1
0.697311520636239 1
0.798611603938078 1
0.704201027503911 1
1.12449000382441 1
1.14895174556688 1
0.927677785409151 1
0.968512148258104 1
0.669798681291175 1
1.03295116116575 1
0.932397027338456 1
1.03733655096123 1
0.722409937445214 1
1.17206977180025 1
0.838479280644598 1
0.545298419435967 0
1.28979607691482 1
0.616990511017867 1
1.10557409548432 1
0.973356671364747 1
1.22807399445183 1
1.13060695693056 1
0.919265159007008 1
1.03722954830074 1
0.749850739136169 1
0.991586830568138 1
0.975984484214561 1
0.767287639432194 1
1.09138203288052 1
1.14510297283751 1
1.00925842076932 1
1.45367687929452 1
1.45567852918101 1
1.14378350810999 1
1.31729155201379 1
1.11756061862616 1
1.06887939418058 1
1.07040811350649 1
1.07363093947333 1
0.946276644901941 1
1.13031239893983 1
0.945699741878211 1
0.760131681004304 1
0.936842509632951 1
1.01436529176775 1
0.81012523833103 1
0.744849675484026 1
1.03003858994219 1
0.551104094592809 0
1.1439915937288 1
0.872484847939974 1
1.27706673504756 1
1.02143366972631 1
0.61393651877377 0
0.821883116974911 1
1.28017692418058 1
0.847927691126814 1
1.0088625235524 1
0.611089980599226 0
0.972028562844224 1
1.04662038316143 1
0.782094307413995 1
0.81463889775144 1
1.02780572551233 1
1.37065873527955 1
1.04022542628783 1
0.964637033403693 1
0.818310891185513 1
1.1389699948609 1
1.08970129656459 1
1.22619569454791 1
0.739493534912093 1
1.14994790911332 1
0.772035931088048 1
1.11401297352294 1
0.883109754046276 1
1.07425381169109 1
0.746747256141936 1
1.15114749012581 1
0.931809309398897 1
0.908838954106097 1
1.04008736023414 1
0.545835647490058 0
1.11316848143479 1
1.41838503602662 1
1.17115704268987 1
0.814604773543619 1
0.694183519224131 0
1.02390103170797 1
0.836262817512082 1
1.26309456137756 1
0.954013098075583 1
0.398701245719925 0
0.949054292633437 1
1.35743480048073 1
0.595067805855582 0
0.622326193320853 0
1.27601788412552 1
0.978629469160687 1
0.775602363530293 1
1.29939619641153 1
0.760009299913726 1
0.835188069456554 1
1.36779267203779 1
0.615946568536459 1
1.18807460162017 1
1.00304463170683 1
1.12527749139136 1
0.869244041654658 1
0.823445098550406 1
0.985270218327299 1
1.36801096146098 1
0.993820218699898 1
0.987916500470896 1
0.920780010515373 1
1.0313980282669 1
0.804508688684661 1
0.814444945647849 1
1.26359027795098 1
0.87557548469073 1
0.963584359010175 1
1.15342963086873 1
1.13017568927394 1
0.670241663485891 1
0.833032900554345 1
0.995724265418293 1
1.31384422077338 1
0.65388031532669 1
0.759782725919699 1
1.23816647560522 1
0.849718129947103 1
0.769433720418602 1
0.956277788607235 1
1.23315633790902 1
1.16265895752441 1
0.645397664523994 1
0.770742242321566 1
0.863158821391399 1
1.32147098001884 1
0.77817532516636 1
0.832044848070312 1
1.16026055632328 1
0.748548782696431 1
1.12007814545888 1
1.18095725336565 1
1.03776133512726 1
1.02102087250523 1
0.822014179180101 1
1.13198459117208 1
1.08939316783384 1
0.573949506666421 1
0.814359534735216 1
1.20192263107158 1
1.10093548592581 1
0.922961295851124 1
1.13403675766127 1
0.720374338813415 1
1.25142719193864 1
1.08634821132674 1
1.22758823625186 1
0.945177492281238 1
1.14883893531405 1
0.796097216712028 1
0.971907993210192 1
0.833633181868679 1
1.07186065943789 1
0.786692041763297 1
0.913231797859568 1
0.813399182839889 1
1.42813506042499 1
0.640697926893385 1
0.829959198145276 1
0.630841480800981 1
1.25518041357148 1
0.900262701842695 1
1.0285370362861 1
0.97048570773079 1
1.13279433534372 1
0.713963618194512 1
0.693547981512925 1
0.98828264754435 1
0.686842047512467 1
0.638227242921315 1
1.09093386013069 1
0.854886721696329 1
0.879218350862484 1
0.918583863363019 1
1.02944531074403 1
0.77048952687472 1
0.965780011009628 1
1.1229619230273 1
0.835622109729568 1
1.04550065355023 1
0.923383232282077 1
1.08724533260354 1
0.630045085620551 0
1.22106098227782 1
1.04782019350967 1
0.972598071678131 1
1.17353113910873 1
1.02215891558374 1
0.817342589671093 1
1.1593425465502 1
1.0846988844012 1
1.18347800413791 1
1.16384056742189 1
1.08240101567416 1
0.944297396222532 1
1.0170644701974 1
1.15101435553611 1
0.881300614359414 1
0.907298703106753 1
1.2414843906504 1
0.908332505431039 1
1.13455388205339 1
1.12367065878069 1
1.07340872657075 1
1.01505186255123 1
0.958868061549147 1
0.832522594282786 1
0.716736840873519 1
0.753620197295791 1
0.927705341374774 1
0.822399953540573 1
0.871062159574256 1
0.138066009992115 0
0.84798924400262 1
0.974923028229604 1
0.660567596908288 1
0.874653227600336 1
0.721707894143216 1
0.922165835189253 1
1.22923642499285 1
1.31950583418256 1
0.697732336273486 1
0.655136460978604 1
1.19513186312979 1
1.29336204323921 1
1.04231781832804 1
1.03456094523572 1
1.19214484103629 1
1.16164398818222 1
1.00496926952847 1
0.822112904944978 1
0.899496477092149 1
1.38448832852132 1
0.804905016897557 1
1.09694247855119 1
0.526013364859257 0
0.90275948274954 1
1.43095916700246 0
0.632671712375243 1
1.10305078335856 1
0.447202974216795 0
1.09476690364019 1
0.746203879525681 1
1.06326922371803 1
0.929924237470136 1
0.8520588156481 1
1.07365931024349 1
0.866165475688981 1
1.27097539851332 1
1.41805425568236 0
0.687753060619445 1
0.977593073679183 1
1.35403144565258 0
0.808174805036924 1
0.952312871009305 1
0.904117848167568 1
0.856632034541182 1
0.927529406256694 1
0.88440458596719 1
1.45590272089963 0
1.33365230339064 1
1.30401565665478 1
0.784039785594811 1
1.26875452171165 1
1.11353984707326 1
0.837493131079445 1
0.854344716709437 1
1.01481708699035 1
1.47480964339213 1
1.12757787851525 1
0.907851019699247 1
0.915360030242262 1
1.32561055166083 1
0.994998045053808 1
0.689774596047226 1
0.94630534262348 1
0.954200137875491 1
1.00054352997468 1
1.19697458269463 1
0.97428258899587 1
0.706092540068355 1
0.818153612286674 1
0.913289911178347 1
0.859558362562706 1
1.06856879980148 1
0.998669325082243 1
1.07704215741997 1
1.22389831203789 1
0.557809687965714 0
0.916855128984323 1
1.13660205805927 1
1.19424212662525 1
0.6844497909846 1
1.40467825219645 0
0.881866187474401 1
1.03864970906379 1
1.13015604700942 1
1.09161164338963 1
1.17285827240969 1
1.19221335725298 1
1.05825551405906 1
0.725265744072171 1
0.799291897607437 1
0.885902822893904 1
0.844605632298808 1
0.718186499213321 1
0.847427364808907 1
1.02129129089662 1
1.17425302519034 1
1.01429659076229 1
0.834743506131463 1
0.907252463697052 1
0.985362318589083 1
0.864260211783017 1
0.712049557072454 1
1.11332484150522 1
1.1285637125696 1
1.2600453031311 1
0.769933366163309 1
1.04063187014927 1
0.816118396358579 1
0.871277126913413 1
0.816872623310502 1
0.455946296942005 0
1.19285764288994 1
1.40788019706613 0
1.18583281141166 1
1.04822283229906 1
0.927981245890125 1
1.18071033148215 1
0.81424909655518 1
1.60024074194776 0
0.807282470884571 1
0.823863216342456 1
1.47056126160543 0
1.4067913284547 0
1.20692578603605 1
0.864461871221662 1
1.16377610231673 1
1.1014715756047 1
0.920826340698727 1
0.862594121086072 1
0.556385039793836 1
1.23336271945018 1
0.93408104336083 1
0.973395160492297 1
1.1275547793731 1
1.05916781198586 1
0.853309112473918 1
1.02608596866338 1
0.952756623083877 1
1.13685682093222 1
1.02835147647643 1
0.502575284883807 0
0.549361706067285 1
1.08982254159616 1
0.698304754198556 1
1.13061935617732 1
1.165491210306 1
0.976074692414522 1
1.20325631979845 1
1.03265863635761 1
1.05966249286735 1
0.705942830212614 1
0.620620970720844 1
1.03990725082294 1
1.05112977897278 1
1.42694730531913 1
1.24868689886903 1
0.990203977645985 1
0.919255885532358 1
1.08362461046558 1
1.13179173652992 1
1.03268642749321 1
0.731098407022606 1
1.0711435057736 1
0.65574878912912 1
1.01978811425628 1
1.31813952938345 1
1.02139239106194 1
1.0711819061877 1
1.3522555591229 1
1.0964629228974 1
1.16947527253184 1
0.884921847269372 1
1.06020643021629 1
0.985775282718367 1
1.14225084772459 1
0.64340217441817 1
1.17730599144587 1
0.938342688719916 1
0.67761341319007 1
0.973082067677913 1
0.978902611843093 1
1.03100021827661 1
0.69846553349087 1
0.752124483768074 1
0.820538966721373 1
1.06852974881105 1
0.951477008587595 1
0.866168929195002 1
1.18571407204616 1
0.906808068842589 1
0.691992556342353 0
1.22588025443803 1
0.800482020307581 1
0.930423763891727 1
0.950650051501326 1
1.14928950670407 1
1.0337054119216 1
0.928365181469063 1
0.920085164135849 1
0.916065409299334 1
1.0950606386714 1
0.969998757136985 1
0.94043390559385 1
1.12623279590755 1
0.927114799528899 1
0.794592949916416 1
0.236802776875053 0
0.72908646984885 1
1.22383525201736 1
1.11405522203169 1
0.882124180193777 1
0.904558026003174 1
1.1656563477478 1
0.724138578458197 1
1.4172512786987 1
1.76100961957149 0
1.23517128148413 1
1.1647256915636 1
0.910818854947589 1
1.17025187287095 1
0.930749739933513 1
0.989839965595614 1
1.16564524376035 1
0.844916672268025 1
1.0719316977583 1
1.08262664103665 1
1.20733971169493 1
0.965233098722398 1
0.82664122773175 1
0.555095872293026 0
1.09867543779189 1
0.61429844974204 0
1.12325180065839 1
1.29596203860905 1
0.862456446290361 1
0.851796802173705 1
0.829669228633342 1
0.998072428343992 1
0.926019380068592 1
1.09744378377634 1
0.900129072620498 1
0.637517790537844 1
0.642756321763972 1
0.869651094905375 1
1.05336392790051 1
0.856670969081161 1
1.32662607260842 1
0.876732648720444 1
1.2142966364431 1
0.837155664300422 1
1.04300516843741 1
1.29043498249656 1
0.920252767653614 1
1.02144502211032 1
0.986854197633953 1
0.923727485623135 1
1.00868384459386 1
0.974519400209559 1
1.09675023588488 1
0.610753829572419 1
0.726642086421085 1
1.08216126224977 1
0.980065429947293 1
0.575862110551454 0
0.837320378647281 1
1.20294957859933 1
1.09788279557679 1
1.25101541794499 1
0.998674244664036 1
0.8770499120439 1
0.824796472528996 1
0.699758311701153 1
1.45881402036811 0
1.21400125882927 1
1.15113524080846 1
1.13025646074597 1
1.22891639476988 1
1.08403390003374 1
0.908759140618535 1
1.0159524373146 1
1.28846118821792 1
1.18109401746254 1
0.689624389297955 1
0.766499010172754 1
0.612495687898095 0
1.12883809379837 1
0.959948276399033 1
0.894362895763978 1
1.54019952516949 1
1.02192001007298 1
1.08829129332298 1
0.458039378101754 0
1.31542559468287 1
0.518842590994001 0
1.15902879056863 1
0.810187650424718 1
1.16089688597354 1
0.930306382239038 1
1.01492406314165 1
1.12531006057407 1
0.892351040572401 1
1.18081465781469 1
0.632548287201216 1
0.958385702471803 1
0.858438697649663 1
1.03129808181417 1
1.07091939033823 1
1.46949177520149 1
1.03435154754713 1
1.21227799737388 1
0.923754367389086 1
1.22359437251953 1
0.964418528138932 1
0.943122583740982 1
1.1890351923713 1
1.32022541090102 1
0.713590086636711 1
1.39529019843613 0
1.18200836694622 1
0.830477883172152 1
0.805684314100651 1
1.25016345788946 1
1.30740025805147 1
0.589446160761665 0
0.799543668322881 1
0.599838187472956 1
0.848055298998701 1
0.931486672837685 1
1.25554127886728 1
1.26497465773062 1
1.08107043032644 1
0.994965366920934 1
1.17837972647456 1
1.11718206647216 1
1.22801675694577 1
0.700982165785279 1
1.25883311946635 1
1.05247444583644 1
1.14164890525125 1
0.949289278963189 1
0.878014987581931 1
0.923421073715673 1
1.35262180044075 1
0.934176153600792 1
1.16147495978335 1
1.23823229143286 1
0.716680525924567 1
1.17486867280375 1
1.20673026341758 1
1.29278018601314 1
0.703261009125501 1
0.983876731635441 1
0.838711549163233 1
0.726790398930491 1
0.657152009558903 1
1.1893452290138 1
0.829979338591221 1
0.834280062228642 1
0.58094803992794 1
1.02084198697975 1
1.02588873453604 1
0.912156040522619 1
0.714639889014894 1
0.642530872417001 1
0.948900451969072 1
1.09614329227101 1
0.965737075034771 1
1.05223218377294 1
1.08906854885523 1
0.64719909150431 1
0.939178912976174 1
1.05442225584043 1
0.897879039514754 1
0.679143733573937 1
1.20491412948548 1
1.06440507937584 1
0.809251277044784 1
0.916347684239979 1
0.973896040705189 1
0.74910105435472 1
0.954711862806971 1
0.809896194621523 1
0.714633810896475 1
1.36205072139783 1
0.797414824269517 1
0.898034081588747 1
0.830049842901116 1
1.06315376230822 1
0.999278681465423 1
0.839968110389272 1
1.2561231797418 1
1.1603130546632 1
0.890272795320639 1
1.20387706557803 1
1.02260710835954 1
1.28117409457268 1
1.35783217997035 0
0.864711080069809 1
1.00552382350008 1
1.05326787688195 1
0.87905885426444 1
0.71522622712205 1
1.22628633179542 1
0.802202948341431 1
1.18514094373654 1
1.09871818823121 1
0.539101746107582 0
0.753660779681889 1
0.471176120045994 0
0.618958741494956 1
0.870879543066247 1
1.20106967581271 1
0.810443239656268 1
0.948499887137466 1
1.08495936555071 1
1.09101180764715 1
1.13144728499994 1
1.0834756248989 1
1.18155209293074 1
0.760817925742131 1
1.3617437522987 1
0.914516296741284 1
0.895532722063083 1
0.964246281641178 1
1.30374811767888 1
1.30655216135051 1
0.863622036875415 1
0.930765454640927 1
0.875125769826653 1
1.32447604681635 1
0.892647347356114 1
0.805393786006232 1
0.826813947303347 1
1.25450993550652 1
0.973489304523118 1
0.891342889734885 1
0.643559161949815 1
1.2167796585372 1
0.808191408211776 1
0.954331221103364 1
1.09495904572668 1
0.740116641929571 1
0.954734830990089 1
0.785267723311908 1
0.865304794276808 1
0.919903517838169 1
0.860974194237716 1
0.80624293955743 1
0.629434921697818 1
0.680267797372584 1
0.858820959039922 1
1.21878796046772 1
1.15451397821592 1
0.934060446548659 1
0.691543219616683 1
1.1470713652765 1
1.29482280258612 1
1.29738108441779 1
0.697439228877098 1
0.487861373942086 0
1.06797547855858 1
1.20810143552915 1
1.24429233288804 1
1.12440323234477 1
1.55366365788094 0
1.00737711498085 1
0.854232068615508 1
0.778362969053491 1
1.27006761474906 1
0.775824808634598 1
1.1364774414449 1
0.633350644139418 1
1.03249752093323 1
0.790237601849868 1
0.681142571646502 1
0.649240606289241 1
1.15848929659914 1
1.02660579374388 1
1.07730774375048 1
0.904077200940104 1
0.840984141718393 1
0.839561577220381 1
0.98318100450157 1
0.447719338323133 0
0.763868461691005 1
1.02775228694306 1
0.980863845809084 1
1.07719211572626 1
0.932064462253196 1
0.853470969835595 1
0.632363612789164 1
0.770098403069862 1
0.97845057723228 1
1.2303116750621 1
0.842970742939304 1
0.94989331288517 1
0.716539530237796 1
0.863571333482671 1
1.01153395138658 1
0.930264636071053 1
0.589848315931425 0
0.654293594545486 1
0.883694831731599 1
0.987889947250131 1
1.13232014362506 1
0.660561290688305 1
0.581180957936621 1
0.756052025155216 1
1.19774356217421 1
1.10873001710451 1
0.856509178610116 1
1.32463733315712 1
1.16227603777779 1
0.778504502832726 1
1.22900177052255 1
0.57293367688041 0
0.971734840613969 1
1.25216761565181 1
0.723624567881667 1
1.07182799802455 1
1.11400118798271 1
1.30460664129769 1
1.18635755533281 1
0.802854924874037 1
0.666734684774615 1
1.2589762604111 1
1.2350797262524 1
0.67944753142864 0
0.636682532627461 0
0.735330608274044 1
0.737478975320421 1
0.939353336464033 1
0.613633490447848 1
0.746230082301352 1
1.10692038600645 1
0.732875255227473 1
1.15968106376892 1
0.852517474516193 1
1.11151658096699 1
0.960834907177417 1
1.02297924222708 1
0.975578384798651 1
1.05497656727538 1
1.08588467448048 1
1.23859131062231 1
0.878420707744679 1
1.02327148911067 1
0.966663305207346 1
0.746899980537213 1
0.649401901290788 1
0.844984420549472 1
0.719638007300192 1
1.09978652870552 1
0.658942856923354 0
0.72589903761062 1
0.720763617421687 1
0.709342202645753 1
0.755755328197101 1
1.06745500676131 1
0.967688585536355 1
1.29634350587547 1
1.14843885455658 1
0.480212918106243 0
0.960666796482415 1
0.701028971735269 1
1.19453095496792 1
1.21919928825911 1
0.626426972363265 1
0.534576932433607 0
0.984005281351855 1
0.896469908903729 1
0.585208147978409 1
1.41377428296618 0
1.27906178500649 1
0.68497352168609 1
0.895463355251244 1
0.83009860454199 1
1.15921392965859 1
0.927361828471309 1
1.13821200190971 1
1.05966141964607 1
0.825084446267885 1
1.07526729598235 1
0.699801385301634 1
0.898963066705302 1
1.10276803631942 1
1.30819149397264 1
1.04663625167865 1
0.744560427276017 1
0.893110281407262 1
1.13024958653988 1
1.44359104348964 1
1.05332460130493 1
1.00290237181603 1
1.05989428352025 1
0.853287256622052 1
0.978642943409207 1
1.24999202146152 1
1.0089640308897 1
1.00450237969137 1
0.744578050255196 1
1.13158194122315 1
0.623738819140103 1
0.954513621579969 1
0.902141723206772 1
1.18472911694673 1
1.07940235725283 1
0.8553453487685 1
0.879104667284485 1
0.914697281206284 1
0.65388240344438 1
0.886643120062267 1
0.921047146326937 1
0.956070514270084 1
1.03875691692923 1
0.960830169427473 1
1.40706980046854 0
0.793970328487235 1
1.15723492163175 1
0.531134365701773 0
0.697553896289713 1
0.819670105383363 1
0.881088129639189 1
1.00339641504137 1
0.754582310667674 1
1.07939952846589 1
0.545125037427725 1
1.10459874087614 1
0.944743452014247 1
0.675617223632832 1
0.622294825947762 1
1.10286602282795 1
0.85335034753987 1
1.16196835962332 1
0.784929822269535 1
0.985610766896054 1
1.03264778893655 1
0.896596117913565 1
0.960107656642398 1
0.977919296148838 1
0.922541323246318 1
1.11411690916553 1
1.23662556135547 1
0.735491272572734 1
0.848945972081314 1
0.994278917416664 1
0.670683664160487 1
0.920474592109956 1
0.803861682078016 1
1.16350303889647 1
0.563517377565628 0
0.893263249527506 1
0.726427414089884 1
0.820994005733887 1
0.911037887386174 1
1.07827918130941 1
0.884037680315689 1
0.943763742003644 1
0.976038176312473 1
1.19753870375206 1
0.999233493923647 1
0.773117394558694 1
0.974314400909097 1
0.728545204227481 1
1.01106060343113 1
1.13992318829691 1
1.46181618774915 1
0.481501140742417 0
0.868346533449742 1
1.01735069786172 1
0.790272992412453 1
0.967788706118319 1
1.45553997421139 1
1.05632372537284 1
0.831704611481554 1
0.929456800278605 1
0.664657682204123 1
1.24506604509635 1
0.562690695415516 1
0.656978780062002 1
0.873886234239464 1
1.30142146189805 1
0.945371541346516 1
0.799968443561982 1
0.928864610685652 1
1.04162231501525 1
0.5910774310256 1
1.21379021953593 1
0.963421881949726 1
1.10365449607353 1
1.03939392136118 1
1.02499460890836 1
0.776459593314088 1
1.14194810608457 1
0.729252381792546 1
1.36833122907333 0
0.839230554348683 1
1.35339899302156 1
1.21455636189295 1
0.941511056090835 1
1.07716440673789 1
1.31713857513968 1
1.02217582481893 1
1.33235534236938 1
0.964041569385638 1
0.786138600973985 1
1.1584108634961 1
0.908046754588564 1
1.19562889928767 1
0.978575367104792 1
1.14028662436089 1
0.904522901300083 1
1.21882606599798 1
0.969966134185771 1
0.593017049949849 1
1.37808867610936 1
0.867028848801586 1
0.961431579865926 1
1.31124916559747 1
0.642009971121801 1
0.685182437206973 1
1.01214595414287 1
0.502115337362184 0
1.51960527082437 1
0.910171091851673 1
0.827240376563045 1
1.06394153114402 1
0.642947451196816 0
0.653653868318096 1
1.21963015676081 1
0.656628999769427 1
0.961169125328659 1
1.14759397936689 1
0.384025310716802 0
1.03835969278744 1
1.09882827103636 1
0.601779607369434 0
1.16177506107411 1
1.00029438063101 1
0.842018149605433 1
1.33924455684805 1
0.691347110201841 1
1.03161644885548 1
1.13779521119317 1
1.10592274536102 1
0.612561679625103 0
0.825584647413809 1
0.786815272736891 1
1.05327974222974 1
0.975007124109974 1
1.00045286840759 1
1.12213789801116 1
0.921264319438744 1
0.962796095377298 1
0.585966781359901 1
1.13866418363239 1
0.646694424437124 1
0.920764601435522 1
0.870498883551129 1
0.903145401799341 1
1.02591098699342 1
0.814867290065308 1
1.12103652565735 1
1.0584830770627 1
1.26359355984831 1
0.61464702392587 1
0.829796342978434 1
1.17740991008663 1
1.0294350062265 1
1.00807098061762 1
0.78317089585741 1
0.996687509890939 1
0.720251740138339 1
0.955405603680926 1
1.23368430152406 1
0.847430305895787 1
0.754911951746829 1
0.923974445375613 1
0.476677874013159 1
1.53684136224869 1
0.964690703495602 1
0.87962953597815 1
1.10007936000704 1
0.897904085234886 1
0.560722378497793 1
0.696084380539086 1
0.679041091400663 1
1.07113560539123 1
1.00963734415602 1
0.493494365547351 0
0.94480135828904 1
0.848324310857839 1
1.06623923429085 1
0.767474920567983 1
0.785554804486434 1
0.719787311350331 1
1.06493867146935 1
0.717895105690744 1
1.18701396150101 1
1.1199654962775 1
1.03219310756346 1
0.978239050345974 1
1.17502489759794 1
1.18912949152123 1
0.619582290374615 0
0.687768264833205 1
0.971434573568516 1
1.27080241192789 1
0.907397365696418 1
0.920584066151972 1
0.796460629208449 1
1.29432379435787 1
1.29611599083372 1
1.37291088862615 1
0.966734083566595 1
0.841038438206545 1
1.05975728100473 1
0.71286986584759 1
1.33473093480008 1
0.940801908464552 1
0.706200015640689 1
1.16644024090827 1
1.06529094413211 1
1.47774337472774 1
1.41288959564558 1
1.04872990421183 1
1.18812498821214 1
0.686942230404423 1
1.48311836627876 1
1.41656511231581 0
1.28988918352322 1
0.942403420896189 1
0.908889353274704 1
0.97253250654299 1
1.25237663823041 1
1.11197308326476 1
0.82468963967163 1
0.34318533701201 0
0.658874953339646 1
0.811418936742683 1
0.923630052560861 1
0.799693179848683 1
0.874344742891178 1
0.665618896754647 1
1.10396459632556 1
0.741834581057993 1
0.846292534300757 1
0.960402236714475 1
0.822093804529468 1
0.643999076267213 1
0.82540091668663 1
1.04982083062922 1
1.04281314356774 1
0.964667007811011 1
0.962561209227872 1
0.952671393159879 1
1.133258881413 1
0.822480313137334 1
0.690452382508076 1
1.38451121485774 1
1.14809997140499 1
0.670418008967777 1
0.993284357310143 1
1.1105341820513 1
1.13674714542706 1
0.884472695042869 1
1.19259852416401 1
0.854137453542113 1
1.31892835334956 1
0.915037748405964 1
0.876669450888876 1
0.825217815953377 1
1.26483027022691 1
1.24664104053968 1
0.785437940649791 1
1.3234834460472 1
1.02308087170202 1
0.8129922824742 1
1.0969749856852 1
1.11539897955932 1
0.676947261205751 1
1.03771456394668 1
1.01388505962178 1
0.906533367414227 1
0.673039201737588 0
0.965117358838799 1
1.09004575207542 1
1.10009631161279 1
0.713693224143606 1
1.03012185587976 1
0.928097859913053 1
0.881664541801655 1
0.965702969799692 1
1.12325861808088 1
0.956015732771241 1
0.889567888390179 1
0.824158934355794 1
0.468024050174478 0
1.46889307014798 0
1.05059438245408 1
0.598536306504357 1
1.24290249235327 1
1.12516637789846 1
0.734707950060391 1
1.00674592049902 1
0.897795320751231 1
1.12493415602739 1
0.876200952253289 1
0.903572695077121 1
0.860827776815583 1
1.16001966834269 1
1.21962677452952 1
0.946247332165298 1
0.863316616843029 1
0.855561235006254 1
1.2006913803064 1
1.23694657856436 1
1.50058360331006 0
0.955278446866812 1
1.19672978645543 1
1.19647234709535 1
0.634779758816114 1
0.986277401843178 1
1.24151914123507 1
1.13670043668563 1
0.879800215141977 1
0.91335229160922 1
1.0646448397168 1
1.4711664717953 1
0.760876707266814 1
0.657905690941138 1
0.673974378302964 1
0.956367097696351 1
0.882335481471843 1
0.931534086350541 1
1.30920649672244 1
0.816423439491054 1
1.02086663085863 1
0.700002230782918 1
1.33505696833291 1
0.83351079968842 1
1.01850929524625 1
1.05925586009825 1
0.716538894548315 1
0.93157097318708 1
0.880073684822822 1
0.816330135367809 1
0.72275853572186 1
1.0285020748011 1
1.1308898487321 1
1.3728645616882 1
0.967060838849177 1
1.06250763283603 1
0.888593644267721 1
0.818629901400116 1
0.898480080388864 1
0.480811201315667 1
0.964183474154584 1
1.13718475934546 1
1.41959309148562 1
0.904269294028052 1
0.793888362991055 1
1.0446602702344 1
1.2822577791657 1
1.35040676726153 1
1.20995526565674 1
0.595679129594541 1
1.29645014140882 1
1.32112364374757 1
1.28772444994736 1
0.733714119005446 1
1.19914530632451 1
1.29000700411276 1
0.978250124332339 1
1.2154664357316 1
0.856578754134505 1
1.17641898268837 1
1.08953409506818 1
1.25433919968751 1
1.13126800732256 1
0.435797339207258 0
0.886933504058264 1
0.656756368391504 1
0.838301852965726 1
1.19717473057149 1
1.37089238787859 1
0.749617890033172 1
1.06978025568715 1
0.568676374435809 0
0.781697031731117 1
1.24664929900386 1
0.89089184810048 1
1.08586334632586 1
0.531765328197242 0
1.08824935434494 1
1.3006984423392 1
0.31273734465594 1
0.537718503858606 0
1.1149510668318 1
0.908654989871011 1
1.23938702014281 1
0.501901654698612 1
0.79024218021587 1
1.11021899180393 1
0.924305647093982 1
0.571700766135542 1
0.879622109674436 1
0.642592545134352 1
1.1406657520764 1
1.10199984541503 1
0.638915136403249 1
1.35473606194851 1
1.00535099208334 1
0.833264871466725 1
0.984344420600608 1
0.885451586113293 1
0.926852458603194 1
1.02843431402272 1
0.973124458037396 1
0.780148964549813 1
0.983606074960506 1
0.892777618819731 1
0.553871476101077 0
0.963609976433235 1
1.0976882353239 1
1.0483811308574 1
1.04889931241826 1
1.22418288367145 1
0.791672959624895 1
1.38420001398142 1
0.959966340436746 1
0.973990803621653 1
1.2367755593455 1
0.807827239005106 1
0.983310049063098 1
0.628842688515843 1
0.601502697976505 0
1.24722629651713 1
0.626725891453207 0
0.795453308883377 1
1.200864758077 1
1.17763612892973 1
1.12847500588062 1
1.00522018971677 1
0.846274454009937 1
1.16124649135451 1
0.869489460550181 1
1.23497493491369 1
1.00884392371238 1
0.872473502540585 1
0.830251164948649 1
0.738910275781977 1
0.578224306829531 0
1.13378099749464 1
0.812007158779319 1
0.889719029357666 1
0.963271613239105 1
0.763258600261813 1
0.975390503520323 1
0.832861857319389 1
0.721842128856671 1
1.01385029662499 1
1.01511179916799 1
1.02137732749666 1
0.976236195838623 1
0.492419742213658 1
1.36600559151981 0
0.972358720043077 1
0.915467221622866 1
0.766626159320825 1
1.15531799089327 1
1.09143138625965 1
1.04722855282378 1
1.10889544824963 1
0.949628740891335 1
0.880445398129949 1
1.39783375611877 0
1.04102994294132 1
1.03841032132851 1
1.09550199982503 1
0.604064556122752 1
1.08744454024511 1
1.12243348007408 1
1.20845182926436 1
1.27483655000343 1
0.389703906182817 0
1.02465364572838 1
0.652135066213073 1
1.17760122820643 1
1.02889028894798 1
1.26654936373694 1
0.322056035687607 0
0.986289949350394 1
0.728262835476261 1
1.08716519161617 1
0.824320376025113 1
1.41535249663546 1
0.62327336145515 0
0.80706929795179 1
1.26399969681515 1
0.806891562941164 1
0.892397995618906 1
1.0395068623695 1
1.18484807259938 1
0.820694498851561 1
0.814980077951886 1
1.10311032179715 1
0.995656315291707 1
0.871964254511672 1
1.13677035241562 1
1.06194139469651 1
1.00328961420451 1
1.13471184251257 1
1.04362579193106 1
1.13427711513293 1
0.894943047936595 1
0.790516706408313 1
1.02628796036172 1
1.12957814510995 1
0.906394195786644 1
0.816498204493404 1
0.574936262230188 1
0.458874515420308 0
1.26112423900445 1
1.32959607450305 1
0.747022682912971 1
1.17136344530311 1
0.889460037419208 1
0.994875474184042 1
1.485587484677 1
1.15055068818967 1
0.823203194081773 1
0.891482882788327 1
1.04814685856969 1
1.12063464187523 1
0.993355312449582 1
0.856226967095731 1
0.784231741141421 1
1.12409428623164 1
1.01271721550455 1
1.51171283900373 0
0.715107193389897 1
1.31739050906027 1
0.946655960572292 1
1.20722545966934 1
0.766218035034598 1
1.03997380254665 1
0.889427810861165 1
0.965725553972995 1
0.858769614852795 1
1.00193935005661 1
0.810915176434813 1
0.984769331677742 1
0.790962605843056 1
1.01544157473954 1
1.23478174753665 1
0.875286962366327 1
0.83876705583602 1
1.0191766298809 1
0.745190147271849 1
1.03362277415909 1
0.855260847698078 1
1.00476749783973 1
0.722629612807393 1
1.10208713129086 1
0.833919250540583 1
1.23032530549679 1
0.9496426520394 1
0.701473262224169 1
0.911919308282778 1
0.893328600615825 1
1.10398239511106 1
0.928182794642301 1
0.545957169759963 0
0.811554922223112 1
0.805706193289349 1
0.986696373885827 1
1.02631944627687 1
1.35638915168167 1
0.620782909857431 0
0.659062596941459 1
1.11814404115091 1
1.26891823980521 1
1.42563850641015 1
0.559327847345086 0
0.993018284932462 1
0.722968270291467 1
1.02966540045904 1
0.70623149523443 1
1.14790658626391 1
1.21906087114694 1
0.431883166946889 0
1.22140236865986 1
0.754445396348158 1
1.0822854420438 1
1.04153454566211 1
1.08268327410893 1
1.02167644647472 1
1.23688204065944 1
1.0460515484706 1
0.605285060672714 1
1.13031140685259 1
1.02922794012526 1
0.818468784684023 1
0.810240699767774 1
1.13909847295217 1
1.0772928978934 1
1.03262252545813 1
0.814076339454234 1
1.10383506995156 1
1.0521093102484 1
0.732226588916003 1
0.843771582392416 1
1.2030374742929 1
1.41266794272633 1
0.867940017167945 1
0.900590139863204 1
1.14419183024354 1
1.10205522266123 1
0.852937277899563 1
1.15734397884862 1
1.19640293873365 1
1.00232793796589 1
1.02596567725856 1
1.15602026087627 1
1.2130469753269 1
0.959558196915257 1
1.02003167417089 1
0.971757789424229 1
0.881335512986426 1
1.00606314886774 1
0.553622075777769 0
0.838695826470421 1
1.39609020310999 0
0.653149537837428 0
0.708717615936825 1
1.2177643220009 1
0.772710012932636 1
0.644899991253228 0
1.07311030918439 1
1.04013340528135 1
1.19283369724832 1
1.19480473038813 1
0.854530953499137 1
0.53312378351329 0
0.737572804146953 1
0.809429141870295 1
0.982597012296666 1
1.05089970177698 1
0.781227885871241 1
1.07498988129461 1
1.08350670190941 1
0.714068634452842 1
1.02370327250551 1
1.08975255142053 1
1.02810635901851 1
1.06487979308021 1
1.01747235376455 1
1.04835028989942 1
0.915030201055815 1
1.15646207398894 1
1.30591977185855 1
0.980181926385224 1
0.962442820363091 1
0.991260471292701 1
1.21996660788631 1
1.05641232922749 1
0.856706172750703 1
0.943542822203345 1
1.18698617370799 1
0.955104868665445 1
0.907311318660524 1
0.834052442604024 1
1.02569870289988 1
0.994078248446543 1
0.987706070579062 1
0.85718242370697 1
0.848301891783808 1
0.83960289801639 1
1.38550967396179 1
1.1454452087911 1
0.772512857098283 1
1.21799844615953 1
0.89958116886363 1
1.11206738879607 1
1.1235965746894 1
1.34200022992084 1
1.07664190944161 1
1.3431260110135 1
1.32090886192857 1
1.00208588185052 1
0.431520166725723 0
0.495061140477557 0
1.12322526802256 1
0.851094797438094 1
0.603807252388725 1
0.733298685496879 1
0.623254592977961 1
0.876890969654997 1
1.17415582425271 1
0.901649986697019 1
1.09270285727476 1
0.810450445353289 1
1.2800574024533 1
1.0972852394892 1
0.808821112184142 1
0.739420429761447 1
1.07049850314933 1
1.08115949024864 1
1.39192013213219 1
0.744967619162979 1
1.00173345148741 1
0.873202485445985 1
0.686972385575084 1
0.710938637124474 1
1.11624806691852 1
1.03042528383845 1
0.779599797699211 1
0.967574451685199 1
1.19604070783457 1
0.93345226530863 1
0.891634121941488 1
1.01127422389668 1
0.65271751855853 0
1.11648924302801 1
0.979700800573109 1
1.04023167035089 1
0.780109249813632 1
0.77448362675287 1
1.28888882215548 1
0.787895208327802 1
1.04014106043309 1
0.939018986234506 1
1.23401085541897 1
0.63692219666851 1
1.20213142541491 1
0.808266710223545 1
0.986096958311212 1
0.911439213488381 1
0.672415457965303 1
0.557561352539533 0
1.11423780586615 1
1.03820598723346 1
1.4733886847126 1
0.947842543457924 1
0.751014950485915 1
0.908162336363291 1
0.735969095450838 1
0.995604981009312 1
0.758133847410092 1
0.793642937147059 1
0.933809032478366 1
1.35092293187607 0
1.14441973481876 1
0.801181615383455 1
1.15701427051559 1
1.02134450612863 1
1.15536594281111 1
0.935750208956545 1
0.624998942819198 1
0.978226007480318 1
0.692907006889934 1
1.38446450228719 0
0.935953361307123 1
0.96440053323448 1
1.0305432793668 1
0.7925779669643 1
1.05049733529185 1
1.19655098591619 1
0.960019257399312 1
0.762531812401799 1
0.643312844065298 1
1.39187176039497 0
0.879823862620751 1
1.00812792349168 1
0.85257951196796 1
1.06059489940136 1
1.08339806372176 1
0.853742703226712 1
0.854463093596485 1
0.551014665601027 1
0.817984691352533 1
1.10366042258503 1
0.904993086423002 1
0.815422387400234 1
0.896708568640413 1
0.752148183749798 1
0.973265870184256 1
0.85148938061793 1
1.37404850844222 1
0.660154817877936 0
0.563960056154669 1
1.24015676088428 1
1.23315397473679 1
0.820606464605579 1
0.587649010259755 0
1.07863458813313 1
0.931399228047115 1
1.27585740344497 1
1.0458370803397 1
0.385445672519479 0
1.00004872943736 1
0.860975011140352 1
1.14066599507601 1
0.678107002714559 1
1.11078189519083 1
0.76718099402174 1
1.21063511885633 1
1.02007154033144 1
0.800592950091114 1
0.565821127475043 0
1.06208460755048 1
0.708098129097174 1
0.611109345830739 0
0.988069844879526 1
0.983728205549686 1
0.862309084542646 1
0.632611239476148 1
1.09355930744553 1
0.958275273186824 1
1.10590253269967 1
0.91110615615684 1
1.0130316901285 1
0.897721291178058 1
1.04001929401765 1
0.85554268110538 1
1.03476927258765 1
0.683599641285844 1
0.397261431896326 0
0.784755904457426 1
1.15701903448214 1
0.877235771622268 1
0.998949726477 1
0.832284082442747 1
0.559331585333562 1
0.994972162492737 1
1.07259424675732 1
1.29733322263941 1
1.25149522889688 1
1.48703402957223 0
0.97265659570834 1
1.00060996410723 1
1.14669699226568 1
1.05387633448901 1
0.839618346214359 1
1.11940844007491 1
1.0879815654138 1
1.20023076262388 1
0.738019618460141 1
0.76412505798557 1
1.0989981170916 1
1.16316302064954 1
0.750084913189494 1
0.952436041892868 1
1.31310337210723 1
0.83202969803851 1
1.28561351121355 1
1.12049186531485 1
1.13721793917816 1
1.06428283932016 1
1.15133021171583 1
0.493048715843178 0
1.08506947917677 1
0.832304059019505 1
0.733164193918635 1
1.15057540728094 1
0.69536296104786 1
0.784282472720164 1
0.788620019376669 1
0.831834581838622 1
1.10042884437716 1
1.53579464288165 0
1.15089248891846 1
1.4588610584249 0
0.797832763548351 1
0.621994186023336 1
0.684618689892523 0
1.0507140000282 1
0.642131386332679 0
1.26944815163638 1
0.983439115033295 1
1.01383361679434 1
1.03406531578973 1
1.20728473823882 1
0.808983274475061 1
1.08233780922961 1
0.644707393426406 1
1.24810978726297 1
1.15941535194668 1
1.28181248099257 1
0.628075288918553 1
1.47698133317817 1
0.687722109207042 1
1.05668809615426 1
0.960715906637973 1
1.20819190383447 1
0.825596649427869 1
0.976551954421827 1
0.899408086585262 1
1.27833758133524 1
0.68458909857431 1
0.585695357009774 1
0.910371524061333 1
0.899117270037764 1
0.87684001566001 1
1.18033209486037 1
1.22995644988074 1
0.887696490523211 1
0.927167537887314 1
1.43649577643376 1
1.29368465995188 1
1.1912564155441 1
0.629689658379239 1
0.753169303666917 1
0.624988160215329 1
1.20512686133239 1
1.44305705881896 1
1.12238677181858 1
0.811395568764644 1
1.35800667189969 1
0.711444737879855 1
0.974305412676777 1
0.676846225523238 0
0.621005846001155 1
0.931001699137881 1
0.897536513159548 1
0.891275662838036 1
1.00403439794138 1
1.23865051557892 1
0.915001618535929 1
1.32617018053078 1
0.798031446077646 1
1.35899400904408 0
1.02990049841447 1
1.07708891111336 1
1.12469896291943 1
1.21600159961449 1
1.16610461564813 1
0.752227960348375 1
1.27691646738055 1
1.27062309543214 1
1.05632613083219 1
1.02127510602446 1
1.14688109441279 1
0.916502594874013 1
0.983631239703827 1
1.00334566707825 1
0.937892663206529 1
1.01721632133519 1
0.98276750758001 1
1.2436121912027 1
0.676558680105364 1
1.46315407486674 1
0.979927669589062 1
1.02761174010882 1
0.987563780417015 1
1.21640256186508 1
0.98668042030209 1
0.971011150027151 1
0.991036649227133 1
0.797912211279567 1
1.07255350240071 1
1.0267819649116 1
0.611910061989988 0
1.12485755276636 1
0.986844742537921 1
1.04119775639747 1
1.12393682959252 1
1.46458744122216 0
1.06784261036224 1
0.841631251108334 1
0.89288347781043 1
0.743212382582863 1
1.07382827882728 1
1.05872662636668 1
0.985270056471088 1
1.18713940436629 1
0.543011481236631 0
1.04065216532368 1
0.690104175763823 1
1.20718899860274 1
0.994896645423363 1
1.13741293859198 1
0.714487940091337 1
1.0343687354822 1
1.01096181724471 1
0.786007313155852 1
0.985359826148559 1
0.987514894290443 1
0.531352278499461 1
1.08642793923889 1
0.799526454316422 1
0.711641132193799 1
1.28658845583454 1
1.25909181716774 1
0.889841830328031 1
0.957429666322787 1
1.06769008125263 1
1.19386027041787 1
1.00837148100199 1
0.590017530768468 0
0.970113814295858 1
1.04490142372292 1
0.834971662403551 1
1.11180284305808 1
0.90577746605197 1
0.844619286267124 1
0.994733050776434 1
0.813266491191205 1
0.870326767129151 1
0.901240143341563 1
1.12880505959 1
0.81191874929244 1
0.993860470692997 1
0.842015842322327 1
0.953917046284716 1
0.628015058149069 1
0.780551537931014 1
0.852246283169593 1
1.02126025032992 1
0.857490049025604 1
0.856611452890772 1
1.47739643336152 0
0.933982724210631 1
1.3504277677642 1
0.846845069807235 1
1.21282085268261 1
0.631084613218786 0
0.896851905413743 1
1.13563821165159 1
0.816856525587002 1
1.11813871817921 1
0.859476290859635 1
0.788401746980295 1
1.08891508376104 1
1.05872153516572 1
1.40835639070799 0
0.913621148803928 1
1.18620427321574 1
0.959856386776182 1
0.953449629161787 1
0.876757655292876 1
0.987681493670437 1
0.962476933451737 1
0.910040367232022 1
1.01804552565578 1
0.995331833912302 1
1.01602922930928 1
0.109602234850566 0
0.844399665122438 1
1.04832358542166 1
0.874338723625015 1
0.934071297751355 1
1.4083105910401 1
1.1798895686615 1
0.863153274795567 1
0.952440682847587 1
1.09857623552103 1
1.08052560570573 1
0.569136055759788 1
0.914839564639604 1
0.786688796246344 1
0.881818316978045 1
1.01585324430441 1
0.617718108865262 0
0.948556302105236 1
0.958457562298119 1
0.669536377304209 1
0.875691032818123 1
0.955366049485536 1
0.657752777606544 1
0.959939795883893 1
1.2360806146531 1
1.11057947729265 1
1.12051486161447 1
0.811690457042435 1
1.01603358779815 1
1.49321349666814 1
0.987945896313843 1
1.00610483135865 1
1.12479492486184 1
0.871911582979374 1
1.35081740524307 1
1.03052480785432 1
1.32377583029034 1
1.03659533952431 1
1.00959938983824 1
0.983600911284872 1
0.900412315739858 1
1.49985594919833 0
1.06022533623403 1
1.32521182424956 1
1.04563594843163 1
0.770467209795334 1
0.864768414901324 1
0.94361308078147 1
1.47009632414759 1
0.795931231731565 1
1.1126392235824 1
1.05118452577143 1
1.55766052414361 0
1.2481016338551 1
1.04600024749068 1
1.00579557111835 1
0.5854802058302 1
0.995340931531803 1
0.83801887876049 1
1.27660462718486 1
0.891624451719116 1
0.802517472892901 1
0.664579852965187 1
0.869995182109245 1
1.30517995232753 1
1.15015401209675 1
0.745287902848442 1
1.17648963469432 1
1.07599154109383 1
0.616557117244158 1
0.782804410183543 1
0.820246764235298 1
1.03549693932124 1
0.914989019871836 1
0.745201176010906 1
1.10140992310617 1
1.04600791757131 1
0.83850934604628 1
0.651865765258551 1
1.0765362954756 1
1.07593065579793 1
1.21725947193765 1
0.957648036630013 1
1.33001802396615 1
0.825836793183473 1
1.13268956317814 1
1.06003713911302 1
0.892077910619567 1
0.731043615874136 1
0.661790887931553 0
1.06885950708542 1
0.615674561402255 0
0.682756224110012 1
0.716813608510019 1
0.63116899401742 1
0.896843393691347 1
0.754368622232454 1
0.9393099320572 1
0.711373921907741 1
0.964433835449542 1
0.794908916417743 1
1.11028454079203 1
0.759056715207087 1
1.05697589209968 1
1.18192253649202 1
0.887228594792975 1
0.960488784468384 1
1.19361372485164 1
1.11230034177848 1
1.10614266003377 1
0.882945620585529 1
0.980099518545169 1
0.817378370857778 1
0.792268311475807 1
1.22395031942217 1
0.839211516372336 1
0.68509020917752 0
0.566386942176628 1
0.931856884131472 1
1.31061278090571 1
0.87160196361137 1
1.05012959871898 1
1.30309680362422 1
0.489819224894235 0
0.940295459209639 1
0.95430142612778 1
0.857758391736436 1
1.01664234067471 1
0.958074983775475 1
1.10725322566151 1
0.49427524413981 0
0.778391804184987 1
1.36309801245259 0
1.02236145832346 1
0.91473638139843 1
0.808686522747561 1
1.07871340681147 1
1.33798429302803 1
0.991267473502618 1
0.914834586625436 1
0.585060538396241 1
0.930062987114899 1
0.922218416867008 1
0.733923405147239 1
0.939867812553275 1
0.980246754105889 1
1.29555822348126 1
0.346485974197757 0
1.3496842349914 0
0.929304426239309 1
0.900558232548582 1
1.23681721762254 1
1.28615072196804 1
0.409258051649667 0
1.13373960250867 1
1.0617246665019 1
0.936448292303082 1
1.16105615920743 1
0.913613302423652 1
0.938941273600539 1
0.968588559577059 1
0.778674104422713 1
0.655160781593438 1
0.556044761121592 0
0.79074507124457 1
0.82779171536148 1
1.46299529010175 1
0.89986280450208 1
1.08159299041605 1
0.948494924042046 1
1.18078281608131 1
1.28126949498394 1
0.778119614041515 1
0.577527665571384 1
1.02597920369893 1
0.571630449803445 1
1.50622537256457 1
1.0165959806849 1
1.0197292565054 1
0.941726400732697 1
0.950310367876584 1
0.755472302989657 1
0.811297514521131 1
1.3852754644051 1
1.09584205392941 1
1.17453581998491 1
0.82800799652482 1
1.04547347489055 1
0.699037672178025 1
1.21055647138693 1
1.05168475662061 1
1.00185527884967 1
0.909486932591066 1
0.886641682445692 1
0.961011649918186 1
1.3261304882433 1
1.1570035602773 1
1.03108226040561 1
1.01253902299281 1
0.852927248115531 1
1.21490862573708 1
1.05355074710076 1
1.14328959345985 1
1.27208936930842 1
0.770563410849367 1
0.835129606783138 1
1.17732292401866 1
0.837466935698539 1
0.860374963637217 1
1.2808479223349 1
0.847554675699494 1
1.06696529120629 1
0.793015726925412 1
1.19950939770673 1
0.977686751803395 1
1.17389033082145 1
1.04921536478307 1
1.10826292442694 1
1.22540525479713 1
0.854422506320737 1
1.21562607383749 1
1.04688896478982 1
1.10212743611754 1
0.979192099416453 1
1.0097682289735 1
0.88251799985512 1
0.891062613397927 1
0.875159903949507 1
0.671692257112102 1
1.02892240677671 1
0.958979262006898 1
1.24175053946837 1
1.36350027052801 1
0.776412775786559 1
0.920224160976539 1
0.965618197716245 1
0.690460640922063 1
0.839607295237884 1
0.692546535364095 1
1.30551648082375 1
0.808556271742184 1
0.903604078022438 1
1.13612482180925 1
1.01304735877523 1
1.16719156970733 1
1.12266310335026 1
0.967850010372881 1
0.799070709738672 1
0.777725039783956 1
1.37392218836569 1
1.10063328422984 1
0.823643273400411 1
0.96247587381582 1
1.02556994188563 1
1.0192974402161 1
0.976617086611536 1
0.879881685148748 1
0.777074216971917 1
1.00019612822454 1
1.14513477242072 1
1.07392840629177 1
0.685053372355078 1
1.07495466866019 1
1.13489902753828 1
1.28608255354766 1
1.11676955971471 1
1.13118802550357 1
0.91314377842892 1
1.03511449865671 1
0.895807566037186 1
0.788077214194202 1
0.997457938375706 1
0.936725875719468 1
1.12050742461414 1
0.814456810407184 1
1.02148239406649 1
1.27269068093998 1
1.08677241878394 1
1.05756897696432 1
0.7947563303819 1
0.877330696418591 1
1.12729227232498 1
0.98412969095921 1
0.887113340692519 1
1.30665777681897 1
1.05449403958046 1
0.797980842717638 1
1.03139508228412 1
1.02617780578977 1
1.01115054513888 1
0.934753453359882 1
0.953330026626026 1
0.547549422288829 0
0.850117787562206 1
0.528794412948073 0
1.20789497578666 1
1.12213208489233 1
1.38858348404303 1
0.979794670094409 1
0.473238127126071 0
1.20440913252507 1
0.668335510149136 1
1.24680323676872 1
1.09744512995488 1
1.16880321335691 1
0.688974940779915 1
1.08759067850253 1
1.36422901780391 1
1.20809961009961 1
1.06424724879602 1
0.84740475140917 1
0.850083397230568 1
0.792291870037156 1
1.17991194856739 1
1.62192776412655 1
1.63759994031128 0
0.937314142224967 1
1.1028655325601 1
1.24818073486198 1
0.941503513671853 1
0.796865057988714 1
0.930024853305092 1
1.101626539212 1
1.14274632236022 1
1.10769689728049 1
1.02908925108864 1
1.15141826691903 1
0.905858655885186 1
0.643539048694888 1
0.914318369132269 1
0.400190500963973 0
1.00258845700521 1
1.14813754654946 1
0.762168546906065 1
0.744524949125299 1
1.2569803507895 1
0.79186273843812 1
1.53709340496799 0
1.12115182922548 1
0.892068913317233 1
0.737024659406074 1
0.946306282151159 1
1.54774970925607 1
0.857493079448362 1
1.26292304936086 1
1.2689900438942 1
0.892389975961899 1
0.804149966318688 1
0.878801149980187 1
1.0113812818362 1
0.90763410040177 1
0.851297035514307 1
1.28186307131601 1
0.954643124997534 1
1.01311048866103 1
0.896005131231118 1
1.07548076126641 1
1.00419300058373 1
1.10141381527081 1
1.22206376515882 1
1.09151648599544 1
0.841889803011299 1
0.66373355530746 1
0.780738424054257 1
1.25052234307646 1
0.798474222838241 1
0.406749477842029 0
1.03609017450178 1
1.1012406051741 1
1.07580863335525 1
0.882412850580989 1
0.897280624273563 1
0.719761566121682 1
1.30975869276692 1
0.903630688134638 1
1.05746128102876 1
0.847586232158662 1
1.0144151951314 1
1.15752137183451 1
1.35208995948473 1
1.1589038548214 1
0.842139520451514 1
1.1711897296799 1
1.15053120570344 1
0.942651443099395 1
0.839805783722327 1
1.07808886568122 1
1.16406959439647 1
0.954346475872678 1
0.648721324787133 1
1.08390403653722 1
0.993466124933081 1
0.549234612845242 1
1.10398340283487 1
0.7014182491372 1
0.897239100126303 1
1.2901357936748 1
1.11397506089698 1
0.85610196606368 1
0.563390913427951 0
0.834938847340302 1
1.20836239867614 1
0.834636060210953 1
1.02307373853169 1
0.770450730735888 1
1.00620522805603 1
1.15747184365311 1
1.2074594526944 1
1.01812879320328 1
0.726409738495439 1
0.840876855537811 1
1.20105360869774 1
1.21094865587039 1
0.807508033662091 1
0.991041420083231 1
0.652922545702147 0
0.948503849144105 1
0.668292170020591 1
1.27086141447458 1
0.875094539918097 1
0.868485408290002 1
0.728429578491892 1
0.864190642279844 1
1.35218414494609 0
0.891433919030584 1
0.64905250435066 1
0.48975541848515 0
1.25397224073645 1
0.647001026610987 1
0.737538585692352 1
0.727969080081567 1
1.11626515435883 1
1.19257492733988 1
1.22232081213395 1
0.850980222679939 1
1.36271149979524 1
1.40394006747262 1
0.893302101515728 1
0.774603317498048 1
0.786991044423452 1
0.783318648305101 1
0.820115151866285 1
1.33630841369915 1
0.911103231903254 1
1.15484555792614 1
0.73177993325722 1
1.05647896264335 1
1.01084307763874 1
0.828346284149608 1
0.932168733376712 1
0.801284961819722 1
1.03335218694468 1
1.07725003275191 1
0.842009389477946 1
1.29541948408057 1
1.25954248075471 1
0.964272456078049 1
0.765504597484551 1
0.778930455376065 1
0.929297535169007 1
0.748391680108057 1
0.883589371227726 1
0.712706673126211 1
1.03083701050076 1
0.996073340893573 1
0.504465626506651 0
1.33870717504548 1
0.999958465907606 1
1.17558991271414 1
1.37630157689952 1
0.933564698787011 1
0.964748381885149 1
0.597157713140008 1
0.708991978201739 1
1.03539257695919 1
0.797708511389998 1
0.940316118210778 1
0.913125774701628 1
1.10708445126642 1
0.631561640844611 0
0.639163636975768 1
0.684837681528803 1
1.1000920545609 1
0.905188557190109 1
0.696041947390527 1
0.833536903991899 1
0.73066788952932 1
1.03188737990425 1
0.763946361455789 1
0.658134282641521 0
0.950583202662615 1
1.0257847846803 1
0.658594830633332 1
0.594131432931718 1
0.795552571049075 1
0.970557628953948 1
1.22150810056937 1
0.794686846557811 1
1.04556189040463 1
0.805354812526211 1
1.2229927177798 1
0.995794058178995 1
1.31295376171525 1
0.953241545472327 1
1.00626296385368 1
0.498607776679634 0
1.22065147616431 1
0.978129212382609 1
1.25642964146165 1
1.1596146781113 1
1.1301834438918 1
0.72994538342814 1
1.10577371756613 1
1.11415254724562 1
1.07479157498917 1
0.574208759699673 1
1.4182263979268 1
1.15434982816849 1
0.847596386795846 1
0.931008929107135 1
0.91952668172309 1
0.839366640492001 1
0.926061360903987 1
0.979520368741226 1
0.933384803967352 1
0.783903659458181 1
0.801098433539492 1
0.884815726512374 1
0.63143514684734 1
0.942787146433163 1
0.661819811573 1
1.05118146926635 1
1.01355105657876 1
0.942967857919058 1
0.953016988019256 1
1.34632938744125 1
1.1853236298306 1
0.693187936606213 1
0.972158636069889 1
0.521379762186168 0
1.09804663211909 1
0.945037770744169 1
1.07326536060855 1
1.14129659044457 1
1.09499209742886 1
0.728099863860288 1
0.747611023143511 1
1.00297574002824 1
1.21607298565515 1
1.11747119132564 1
1.30559319027418 1
1.14361639542428 1
1.31350116477101 1
1.02693994838675 1
1.10591137722787 1
1.00537860621796 1
1.10076058620217 1
1.27736126415842 1
1.39449487823481 0
1.01900517241866 1
0.900179200223284 1
0.970965066609402 1
1.22218331353995 1
0.693986638956186 1
1.22941030631002 1
1.25293131947339 1
1.19317958086046 1
0.787843955785851 1
0.818497678167217 1
0.904485316593981 1
1.11183198141971 1
0.930116351286521 1
1.74111311464864 0
0.951469559629348 1
1.10266921590864 1
0.754094941346331 1
0.718256766614539 1
0.770145145761481 1
1.41597644328461 1
0.679409963759627 1
1.03722526577069 1
1.06882025157736 1
0.799969670600203 1
1.03578809635617 1
1.18997594852737 1
1.1809438224961 1
0.78609493899949 1
0.752178625451695 1
1.0965401413936 1
1.33080416320287 1
0.88844202503715 1
0.913834831564776 1
0.863010378012986 1
1.24446222335649 1
1.15362063730002 1
0.864611612862683 1
1.1513034774989 1
0.765753000213276 1
0.872688530121634 1
0.559136143202194 0
1.2063228567623 1
0.815137743757088 1
1.26441204270495 1
1.0195378393792 1
1.01577350544307 1
0.715996238459252 1
1.40525310342534 1
0.999333261530561 1
0.87304762354394 1
0.591734704323277 1
1.15081025740204 1
1.19950720640649 1
1.10699030251794 1
0.777987756998554 1
1.17389451444918 1
0.732932265251694 1
1.13368803733119 1
0.967563276990398 1
1.02236890916168 1
0.525950027016961 1
1.06943331546594 1
1.44284317034956 1
0.892182856386814 1
1.18519140683398 1
0.867324058008796 1
0.980556939928886 1
1.07049812169753 1
0.985752644658462 1
1.09140324077404 1
1.02051482706321 1
1.00018917273602 1
1.3490970895948 1
0.929388329434144 1
0.865047963983368 1
0.971625008292643 1
0.998551953523592 1
1.35223063303269 1
0.884595226114871 1
0.964534942180332 1
1.18073208435867 1
1.07399598909968 1
1.02141802976264 1
0.802828544288132 1
1.19062424301003 1
0.849964734432246 1
1.00569755696473 1
1.180534471275 1
0.707310045855199 1
1.07077663927008 1
0.660637539018014 0
0.575861757969399 1
0.836933137349071 1
1.04988943454954 1
0.778060880204675 1
1.01560633658597 1
1.32600951426368 1
0.853141935995303 1
0.505527661785178 1
0.868552162282035 1
1.18773483844287 1
1.01463973752072 1
1.19610027964461 1
1.01636191996132 1
1.5904453732563 0
0.752036096890764 1
0.834316917298243 1
0.831629091627071 1
0.901130242862816 1
1.55323984551132 0
0.646538303156662 0
0.990991469525684 1
1.16334760807133 1
0.637610213972967 1
1.19686127711593 1
1.26014383866188 1
1.16253857903997 1
0.808650862229419 1
1.09169861881181 1
1.05502896121527 1
0.267014634857099 0
0.690161350351836 1
0.989467406103652 1
0.890300490644984 1
0.740639871788153 1
0.726360128671075 1
0.893505662080869 1
1.14634005830992 1
1.07136942423779 1
1.05354376047195 1
0.728762163196753 1
1.33113977083729 1
0.863321987080578 1
1.02749299488637 1
1.29629186255473 1
0.761225818005985 1
1.2885924054738 1
0.804158995862456 1
0.389497012086874 0
1.30167385629953 1
1.59474160750086 0
0.835008862819393 1
1.02097396405117 1
1.34433605331109 0
0.573483794738653 1
0.877912020409762 1
0.851052374712961 1
0.736604565311123 1
1.00744128930171 1
1.02778189179689 1
1.20516265670159 1
0.871192770551673 1
0.850962681118811 1
0.910250829249072 1
0.759184705934093 1
1.12927948168092 1
0.93726593110632 1
0.912272496432329 1
1.06543382960005 1
0.98437969176081 1
1.02002080968414 1
0.864728917375545 1
0.930155846756545 1
0.848676583172952 1
1.16761902362804 1
0.733262233003115 1
0.99619899816353 1
0.828693938673572 1
1.24882003430105 1
1.08839491896551 1
0.597490604542095 1
1.03808920434694 1
1.09723064518823 1
1.18587050650442 1
1.14976140784962 1
0.952558572038407 1
1.17433279109592 1
1.16020274046703 1
0.929718664214066 1
1.12905236207314 1
0.75854443990834 1
1.03006807633146 1
0.910203837402245 1
0.810959426101757 1
0.989676071643251 1
1.2672217865166 1
1.01323306136896 1
0.686553836880547 1
0.851032731111672 1
1.09127170362061 1
0.857895059296168 1
1.00243413364694 1
0.944915147774044 1
1.18774009776614 1
0.914922331950925 1
0.78981345496428 1
0.963500728512 1
1.39630182628513 1
1.22315011515971 1
1.43558662544408 0
0.987274599232496 1
0.721421345694503 1
1.05310292464039 1
0.887231455797615 1
1.12967789944803 1
0.500062266284018 0
1.13793210176718 1
0.764833196777184 1
1.02380031617467 1
0.485024478343327 0
1.0446678608152 1
1.08046681202385 1
1.04195802668731 1
1.05613405475375 1
0.925737604527445 1
1.33282546077038 1
0.786776681732166 1
0.717621103063131 1
0.843337199500906 1
0.844905080092974 1
1.05228785834997 1
1.5825713498201 0
0.930976903311354 1
1.13001221301343 1
0.997091431791745 1
0.804660116150985 1
1.10279564350468 1
0.581618152804088 1
1.09206110637344 1
1.07110469590725 1
0.672102856062498 1
0.731507528150479 1
0.949261805019502 1
0.987584172436674 1
1.3389700861499 1
1.21747579645799 1
1.02493027885653 1
1.25204412909427 1
0.872231454740593 1
0.717930448000824 1
1.07704213918459 1
0.92243498075833 1
0.823572699946668 1
0.638748995258638 1
0.849969341545113 1
0.943648901672634 1
1.51234271244627 1
0.871174908081374 1
1.22223088533734 1
1.04721985509144 1
0.866921592563089 1
0.830370925185071 1
0.75757059068156 1
1.07934575064862 1
0.935903789444085 1
0.862843150550844 1
0.982054546251098 1
1.38862261066768 1
0.997409960469718 1
1.01525912665975 1
0.886048446392756 1
0.979159291662043 1
0.993275516138271 1
1.01914357216924 1
0.90585165889913 1
0.907272761653571 1
1.28602216517946 1
1.1616131407683 1
0.99855746918988 1
0.920147951975344 1
0.939026296728963 1
0.942822770109637 1
0.974217040987438 1
1.10757965123418 1
1.1495035693636 1
1.15887893201103 1
0.960556611535251 1
0.884268494192641 1
0.910079665729062 1
0.851421983989259 1
0.83022879322392 1
1.31836198678478 1
0.996327032721688 1
0.734550045980408 1
0.610682657691659 1
0.865184600389032 1
1.43813780179855 1
0.882539401758744 1
0.784850287456782 1
1.13824512019291 1
1.07210913345254 1
0.982996847682702 1
0.694006543816562 1
1.08311331051751 1
0.839090012172034 1
1.1163469126528 1
0.966783787696403 1
1.45343142070583 1
1.00550074148456 1
1.35385136391744 1
0.875517959821371 1
0.955827260815497 1
0.619295982907064 1
0.923865880497645 1
0.842113442221547 1
0.683176259230779 1
0.615509884660894 1
1.35724894028857 1
0.686011297255582 0
1.2404060032362 1
1.10299580436405 1
0.879667127238889 1
1.07243661036614 1
0.981617262029289 1
1.3094083937425 1
1.11878869726602 1
0.412149845726421 0
0.704672894252339 1
0.859911235302364 1
0.791195574068522 1
0.90090898259749 1
0.655243977130413 1
1.06032366131707 1
0.953057803576767 1
0.717626934976898 1
0.833417933000554 1
0.972257246463442 1
1.26331024854969 1
1.27299858131285 1
1.15539796567233 1
0.999451020883258 1
0.716058900136335 1
0.907653266746546 1
1.0864259645729 1
0.950484956365044 1
1.1495692824512 1
1.34272366234711 1
0.85244819503652 1
1.59182702265425 0
0.845192323121825 1
1.10074780466551 1
1.3559304396995 1
1.14207652481698 1
1.12973483246759 1
1.07997999666248 1
0.930455863862375 1
0.921588813214929 1
1.02851083981861 1
1.13460099704218 1
1.10516573944333 1
0.58704675804454 0
1.04564216457239 1
0.994266426636025 1
1.12757994246041 1
1.03827908678409 1
1.23479267959581 1
0.992022874899913 1
1.31881927424798 1
1.10682196601844 1
1.43431256606234 1
0.643843961370928 1
1.0219071960402 1
1.13868207614872 1
0.86355975587662 1
1.18663044142469 1
0.998207001395228 1
0.816468461143212 1
1.40479780068352 1
1.0799085231491 1
1.28779753957559 1
1.03986274783565 1
1.20827727411741 1
0.619499966061989 1
0.916550882138064 1
0.735176004716127 1
1.23696410438668 1
0.994051992871183 1
1.08943584910076 1
0.76876069600516 1
0.870543382778518 1
0.850187013872767 1
0.81805322525592 1
0.785748752668799 1
1.10778266042039 1
0.837321225799807 1
0.860286333012862 1
0.959920255094777 1
1.21507609595933 1
0.789894542031688 1
0.976755738443054 1
1.11314322634903 1
0.846397579649873 1
0.732869190454738 1
0.792268643897046 1
0.945449876981503 1
0.851526867645815 1
0.626509989932832 1
0.925006998039147 1
1.33084773637178 1
1.33398751693718 1
1.05216757879715 1
0.951621209357024 1
0.993721195654639 1
1.19549795988161 1
0.953277876271389 1
1.33483849318904 0
1.33585581535062 1
1.27237158119248 1
1.18531234578981 1
1.50670098844658 0
0.850787614876696 1
1.20562999882073 1
0.830030258967729 1
1.17539202467377 1
0.848530504340582 1
0.846601530355886 1
0.983092726858327 1
0.660472393378555 0
0.896555745962137 1
1.05906376754204 1
1.08022609097178 1
0.645257665701178 1
1.13190528715905 1
0.821420584575446 1
0.818082965301663 1
1.14860740908146 1
0.680828197575102 1
0.855981786122879 1
1.22584990631632 1
1.12514464590132 1
0.758605413318315 1
1.4035852209978 0
0.918518627198676 1
0.875737425207152 1
1.17887234568293 1
1.17009642600787 1
1.16070274561932 1
0.898042411191909 1
1.01636764636715 1
0.805024312268318 1
1.05687579534882 1
1.08209849726863 1
0.99823794499596 1
1.30127731087427 1
0.786477378088587 1
0.86169432261074 1
1.21361977633502 1
0.79551207098009 1
0.573452578809687 1
0.953662372377484 1
0.864435693601148 1
1.2504219321786 1
1.09104015230037 1
0.865495573816062 1
0.66931141297462 1
0.697016770807261 1
0.834973587890555 1
1.12096202053756 1
0.729039601784847 1
1.1493688192191 1
1.14877694406541 1
1.14647400349906 1
1.41933619806657 0
1.08219728011931 1
1.066020829954 1
1.04950771289702 1
1.33121955641183 1
1.35622703595069 1
0.706539249503794 1
0.927904496253369 1
1.11290016263306 1
0.72243424958019 1
0.771599342886317 1
1.1884870373398 1
1.02848520994405 1
0.90271063642828 1
0.86701596211691 1
1.12424995967228 1
1.58124006794264 0
0.839396692699335 1
0.809201369346108 1
1.22782996253392 1
1.23938881466962 1
0.784845357789835 1
1.15795310906384 1
1.35889564194319 1
0.986899048114793 1
1.06959373177084 1
0.685013603820224 1
0.979639568806857 1
0.818040808102162 1
1.05104497732968 1
0.859295601418191 1
1.39757591194437 1
0.738269845589888 1
1.13875056958952 1
1.15909467001639 1
0.621854067137321 0
0.72107298876067 1
0.595386934497983 1
1.4300386525852 1
1.08162729978999 1
0.950527998886787 1
0.794284576795489 1
0.701123833229998 1
0.926648850131385 1
1.23522802728035 1
1.10480707234106 1
1.27691554417594 1
0.985737650290834 1
0.481337208308521 0
0.691175411377592 1
1.06002507859074 1
0.836647286040534 1
1.12117716938175 1
0.822648580770657 1
0.254304718981332 0
0.585367471715925 1
1.06262104892893 1
1.12247690232426 1
1.1245494219731 1
1.10864695868856 1
0.814606444531479 1
1.06452058458562 1
0.959306496200578 1
1.15095779696926 1
0.486915938823267 0
0.550428479408688 0
0.704071524408179 1
0.898435178849419 1
0.787711605330684 1
0.737462656094427 1
1.13884117950091 1
0.796517298706802 1
0.887263349754628 1
0.969928984495101 1
1.24155537580298 1
1.07262391728967 1
0.843133732862793 1
1.41918933671392 1
1.13401824688664 1
0.69953683053706 1
0.770262222037325 1
0.500281080908443 0
0.737156265443285 1
0.562843709245127 1
0.601097299295971 1
0.717517363713768 1
0.947153031776863 1
0.885414439202771 1
1.38191840037292 1
0.919544165963394 1
0.944719684471053 1
0.756489393809976 1
1.23654414185549 1
0.674953438593503 1
0.791829131803485 1
1.03310789524739 1
0.760717643441563 1
0.913285443418203 1
1.11433140883218 1
0.805174621381775 1
0.769869455986253 1
0.998657902480137 1
1.02397883957083 1
1.21378134991776 1
1.10888970871828 1
1.15671888850916 1
1.13519166590002 1
1.3893776058518 1
1.38665836724363 1
1.45606912329386 0
1.00846439524156 1
0.915712897612386 1
0.916481478121791 1
0.833529286037636 1
0.884239078921214 1
1.07591354722793 1
1.16835686811307 1
0.89131616757728 1
0.913191390021023 1
0.841781735566143 1
1.18920365976277 1
0.929393990929646 1
0.570963060632766 0
0.912057952467539 1
0.762834601321565 1
0.778452581859442 1
0.880288764941212 1
0.904591915416706 1
0.354429406351229 0
0.817233883023867 1
0.854860150714334 1
0.981671754671897 1
0.869612342578037 1
0.937014830254451 1
1.2192113234125 1
0.56847915936813 0
0.94499150919205 1
1.04636527670475 1
0.819855414753149 1
0.849401105257662 1
1.22990962154598 1
0.662961442561083 0
0.869392365645149 1
1.27537182684375 1
1.09075522867974 1
0.987983022486617 1
0.696149677468537 1
0.773308422686361 1
1.12293562683072 1
1.42108042229124 0
0.510517131729712 0
0.964230160935689 1
0.836105134103424 1
1.13144185204516 1
0.774011508879814 1
1.07738848155387 1
0.78453251840583 1
1.40141817882471 0
1.14477517928733 1
0.841018962255215 1
0.719690526977523 1
1.15442828071459 1
0.721990469195545 1
0.763107906120412 1
1.03020071071727 1
0.90078527430814 1
1.11802787672615 1
1.00201273543835 1
1.41936498516743 0
0.881417755216588 1
0.267293656297206 0
0.894939287160109 1
0.56910545361878 0
0.747201023388116 1
0.893743316442234 1
0.96823825504891 1
0.88756908803534 1
1.02572194000796 1
0.561125353874315 1
0.945103039260165 1
1.0962489479702 1
0.903280955072356 1
1.07183439399653 1
0.951959062219321 1
0.934748115617793 1
1.24406126546938 1
1.05901900546822 1
1.00996016154671 1
0.752056361188199 1
1.07988762024491 1
0.978349006461556 1
1.51339294278114 0
0.908955680732459 1
1.12649452770382 1
1.00474985129227 1
1.3778505910263 1
1.07158146748133 1
1.29262932125413 1
1.20261235779431 1
0.513816357113473 0
1.00513162096188 1
1.23059762968856 1
1.32883250196864 1
0.801319139846743 1
0.952683203917315 1
0.955603686967944 1
1.01487777382088 1
1.24920201768894 1
0.907615446782676 1
1.03008078024573 1
1.0848237330867 1
1.35415717757472 1
1.18446726433209 1
1.43710068013588 1
0.785402724485904 1
1.1919439282528 1
1.27587341188255 1
1.20337284609506 1
0.968111963146697 1
1.28198400637949 1
1.38097063714032 1
1.12222864106195 1
1.05753456350727 1
0.803636538300418 1
0.476862327944306 0
0.916502246069546 1
1.21898704669844 1
1.18794088052464 1
0.630716298508659 0
0.761134033507172 1
0.917555152888344 1
0.543913848326943 0
1.03573234611089 1
0.953650215473887 1
1.09793181009757 1
0.868686448189082 1
1.08216372567439 1
1.0625786376557 1
0.803061783818373 1
1.30614278595576 1
1.30476957547731 1
1.20594785484494 1
0.571650656061966 1
1.42261432481407 1
0.826903720989728 1
1.40955282403272 1
0.7525270379467 1
1.1473703078506 1
0.85813436121123 1
0.540417351913006 0
1.12699326223875 1
1.0920118883221 1
1.12321627398164 1
1.34161664263026 1
1.49586077535063 0
0.969222347304377 1
0.973072112244765 1
1.56768294462693 0
1.09102062002491 1
0.824096921574507 1
1.12781738495377 1
1.08703588369789 1
0.928956264638586 1
1.08094500398993 1
1.02345958681449 1
1.1755971659341 1
0.577740915729326 0
1.1185403294214 1
1.1222340693373 1
0.687702870443401 1
0.707841858813751 1
1.05644732901646 1
0.886651806880971 1
0.78057372702194 1
0.896202705690721 1
0.694010043302832 0
1.2516564829326 1
1.14419349149572 1
1.14873215845036 1
1.20004652102938 1
0.926527169778215 1
1.02657201936665 1
1.21368698879245 1
0.989972970940479 1
1.43369321316676 0
1.33173861901562 1
0.619707210331983 0
0.945114041892729 1
1.14309451096223 1
1.02005641529373 1
1.39916682940901 0
1.20520102405442 1
1.32417662598273 1
1.12811155666233 1
1.16434094494651 1
1.24912770013663 1
0.950946840998114 1
0.946129169624376 1
1.20399900979879 1
1.21442314116637 1
0.733862050359204 1
0.9876451843674 1
0.768510726500512 1
0.602505943629427 1
1.08518160797528 1
0.878161285932755 1
1.05610967190938 1
0.700396667910979 0
0.627706812653612 0
1.05797087253544 1
0.870650877999894 1
0.900830246828789 1
0.565343979793654 1
1.11926597074675 1
1.04667931863978 1
1.37356412764166 1
0.613659446289751 0
1.30288376178722 1
1.26596465721485 1
0.838807626466842 1
0.835905969181111 1
0.884588468126457 1
0.815428396325306 1
0.888515982907313 1
1.04014377194287 1
0.937369854298743 1
1.16433591248316 1
0.94491591766039 1
1.09523651187225 1
1.00669553586931 1
1.09565457408037 1
0.542810283494493 0
0.788997241792404 1
0.696434293413625 1
0.996801517543543 1
0.931408847761979 1
1.06093611303757 1
1.10210078548171 1
0.875259466457728 1
0.779395311014599 1
1.17656031876437 1
1.6491161572794 0
0.757736823164353 1
0.919821616558087 1
0.96758749270166 1
1.05184100109585 1
0.96733080730852 1
1.14447712172776 1
1.05503425353672 1
0.758018614134516 1
0.778042536901305 1
0.987944247851515 1
0.907962599710839 1
1.18481942332632 1
0.956883900388132 1
0.796128803337131 1
1.2492338346705 1
0.697828450176038 0
1.21793336090855 1
0.885554710575992 1
1.1502784617145 1
0.912842041837936 1
0.727914051326723 1
1.16380332831711 1
0.77773867020548 1
0.68728526616366 1
0.77901676776854 1
0.69174153189291 0
0.67831231090124 1
1.15928901884541 1
0.868790620459057 1
1.36148863613407 1
1.22669995187364 1
1.09451046404844 1
0.457080453137708 0
0.802576072095896 1
1.3107571254524 1
0.9242783811898 1
1.20732272667182 1
1.10398936001327 1
0.728900486352207 1
0.530132871016437 0
0.828199357417016 1
0.9084550541584 1
0.962459172398042 1
0.80981490567481 1
1.04381399154547 1
0.846260348922885 1
0.935324458176867 1
0.55787488649754 0
0.497914435370108 0
1.001462219747 1
0.895926927582339 1
1.02419706985524 1
1.09558652357675 1
1.07475153550741 1
1.03026045374698 1
0.949865226134185 1
0.833487839876795 1
1.36636064833489 1
1.26451265669645 1
0.896169924204036 1
1.01674664878072 1
0.690655817772862 1
0.649897646586718 1
0.871116175509737 1
1.16131564655088 1
1.25674084420425 1
1.17566043212339 1
1.10573355861192 1
1.19884265257798 1
0.677430645026321 1
0.943783613376509 1
0.969920417118066 1
0.684112117637929 1
1.04208827076333 1
1.06688296949064 1
0.990868706206039 1
1.11961005117702 1
0.842610980534182 1
1.00717487853189 1
1.18957078326505 1
0.678673606794635 1
1.11292928795702 1
0.748100811835215 1
1.14157543877836 1
0.647081658251514 1
1.01341422196546 1
0.648360183869899 0
0.820523991921316 1
0.640167230303286 1
0.931214561532946 1
1.11573781524789 1
0.71808501419358 1
0.760004436346613 1
1.00623549337388 1
1.37255060507787 1
0.619587402434027 0
0.818608635515832 1
0.759306441236778 1
1.08162167018769 1
0.846892127405997 1
1.17004579995726 1
1.16436455901015 1
0.918376304474544 1
0.86746589506126 1
0.787352226631605 1
1.28076187060104 1
0.612046454063058 1
1.20099191908391 1
1.09799303894947 1
0.602844647316268 0
1.20384637376808 1
0.943613767693393 1
1.01095099137689 1
0.813301127085698 1
0.776596895009678 1
1.05210647185208 1
1.41915289547053 1
0.677115546018837 1
0.849399611807355 1
1.03319761972878 1
0.712753688804323 1
1.16341415479366 1
0.603631987011036 0
1.08606038021409 1
0.673648512413402 1
1.3888283380802 1
0.921908745217655 1
0.374151731496255 0
0.903888288562302 1
0.919109985339996 1
1.27880120462108 1
0.725114694005555 1
0.639599196104534 1
0.408395175305536 0
0.576519465941883 1
1.09271547419908 1
1.05953254855904 1
0.843565384154446 1
1.30338994050658 1
1.15015711106097 1
1.27301606126843 1
1.1198202162607 1
0.948242056751987 1
0.81086178384896 1
0.822863377239589 1
0.551095112220216 1
0.836367679992045 1
0.679438051560519 1
0.557268365439598 1
0.976844964942853 1
1.08058639901756 1
0.795782214259916 1
0.922602647860063 1
1.26299754443339 1
0.923812521958593 1
1.11616848880529 1
0.621505846009283 1
1.24958136592486 1
0.829503173325738 1
1.01854469434348 1
0.939237213706416 1
1.18156068119409 1
0.813098744324601 1
0.551299931477159 1
0.879266448842415 1
1.19727610971994 1
1.38902957898606 0
1.21962380235307 1
1.27566378569239 1
0.926376505836862 1
1.06748925643215 1
0.941439375053149 1
0.974854511575446 1
0.558881227475278 0
1.00354181805139 1
1.11777073565653 1
0.402167778810127 0
0.721204097946822 1
0.8401899315778 1
1.35126789740689 1
0.701102025268681 1
1.2684159086671 1
0.714675585778485 1
1.11815323128337 1
1.00122370007591 1
1.11932230113069 1
0.877603383078389 1
1.09103262768266 1
1.05961424718787 1
0.761287575009137 1
0.883660489878298 1
1.00851658021833 1
0.817558012228933 1
1.18083105870721 1
1.24288517471022 1
0.816375304382892 1
1.14469714582413 1
1.31099481136542 1
0.897305983096582 1
1.32353014393228 1
0.625620902523313 1
0.870898548954642 1
1.05550671352183 1
0.851184350761759 1
1.48387412122325 1
0.97952209615769 1
0.97020450955172 1
0.977445345454853 1
0.939045990675073 1
0.98273565396972 1
0.775095217081595 1
1.11218253723975 1
1.02230517437854 1
0.989076699552078 1
0.90855972297089 1
0.896092259146119 1
0.299514295274518 0
1.0516385024249 1
0.976383159500466 1
0.504554413274547 0
0.581220935844788 0
1.06833297967058 1
1.21475379004445 1
0.96484764481552 1
0.520124256221839 0
1.14781710543751 1
0.85525254556032 1
1.19396571376677 1
1.1225925098943 1
0.568969169906651 0
0.684428457258262 1
1.02467329998103 1
0.886714581109076 1
1.2296993617534 1
0.746527936257543 1
1.0541650421533 1
1.0001048960178 1
0.981047923530162 1
1.02806033743724 1
1.08075773703165 1
1.3408342886513 1
1.23542384831428 1
0.723633370804333 1
0.776215222374091 1
0.934726529326076 1
0.862985646025452 1
1.05314036090385 1
0.970370756513885 1
1.29468880256187 1
0.808959210960681 1
1.42221082786821 1
1.29703003907473 1
0.63190936148216 0
0.734540132508334 1
1.30116604135499 1
0.876439883593734 1
1.28340638036524 1
1.33190731393883 1
1.29019449073105 1
1.08578983240255 1
1.03767695241054 1
0.759589019107869 1
1.22680804615377 1
0.972344158200843 1
1.17495761291064 1
1.09818367287116 1
0.924138991641195 1
1.06385814438041 1
1.02513994186262 1
0.69493315104267 1
0.623987049100591 1
0.721142932178358 1
1.17588589774206 1
0.820661936627956 1
0.564927430355496 1
0.727574265502079 1
0.912535153580045 1
0.85634934990921 1
1.04486273588894 1
1.20247565809228 1
1.057407999504 1
0.989308050081647 1
1.28171661346554 1
0.690650258479885 1
1.0696309348755 1
0.847764749249878 1
1.07173075094466 1
1.08611492148316 1
1.11261960694862 1
0.497089877227975 0
0.972313680548061 1
0.848868930994257 1
0.77211224668355 1
0.737308784217914 1
0.778105073617869 1
0.926232209105697 1
0.71838171921959 1
0.572780721769836 1
1.02117798617473 1
0.910075553829908 1
0.891388540273785 1
1.09487669303704 1
1.16180746062801 1
1.31505703855394 1
0.93794010594478 1
0.759946928525704 1
1.08180988569685 1
0.461374399825089 0
1.11861467848145 1
1.24388594423182 1
0.911427716759905 1
0.674345221025753 1
1.27776359736627 1
1.00243201573965 1
0.880312929898439 1
1.07758254204233 1
1.12445981408538 1
1.30361998518046 1
0.839797088527879 1
0.967928850875767 1
1.10534028908865 1
1.18777978554963 1
1.09686252328334 1
1.06091050211048 1
1.27930167126328 1
1.1374189073981 1
0.841659537420081 1
0.570433868132318 0
0.577992962285019 1
1.09521200450432 1
0.534970655647865 1
0.83624599714128 1
1.0231145521955 1
0.860420183353563 1
0.998403894569359 1
0.963351634754169 1
0.666752557765657 0
1.2934707973783 1
1.07693695506857 1
0.990507943849678 1
1.01440431465966 1
0.829893183576809 1
0.876861581224883 1
1.19385354798563 1
0.978138492768063 1
0.861263234457114 1
0.998698993256272 1
0.652134562662666 1
0.755319403356886 1
1.42914290799051 0
1.20389975377215 1
0.949373213982194 1
0.97955746582651 1
1.2165520402075 1
0.797331269550674 1
0.967128110405002 1
0.879864181179771 1
1.27643816497985 1
1.07817781722795 1
0.972261270645794 1
0.955431783176793 1
1.08172847619486 1
0.913418516331554 1
0.644049969046672 1
1.10687244281329 1
1.01660432313809 1
1.21123798526094 1
1.15472490250389 1
1.06194873505289 1
0.889099806233718 1
1.43108076254413 1
1.49834172422513 1
0.860588500647159 1
1.06287707001205 1
1.06327695443682 1
0.986263853234259 1
0.866832812315743 1
0.776810780193163 1
0.86360633380356 1
0.935718936720081 1
0.86790423412322 1
1.16438100432197 1
0.651093773606961 1
0.812779385093954 1
0.478196115595083 0
0.77229311996396 1
1.08886901858602 1
0.356477686156747 0
1.18584543769675 1
1.3901308970813 1
0.96754823648023 1
1.18888249383607 1
0.758051557611539 1
1.10687317623877 1
1.28943931490915 1
0.818652485335019 1
0.943991899043149 1
0.663994807159877 1
1.13174440377747 1
1.17033680261529 1
1.22023801924098 1
1.51400255865491 1
1.06883572868718 1
0.725998684474539 1
0.78506702163514 1
1.29791172255418 1
0.898628778877176 1
0.754204340270538 1
1.36632490255877 1
0.851330427815737 1
1.05751788508683 1
1.12426912727164 1
0.88212495502691 1
1.04735663785305 1
0.983942595562545 1
0.939650131092231 1
1.01751407084962 1
1.08145667270128 1
0.816468671060671 1
1.05576418264304 1
1.23768404277884 1
1.19040020103432 1
0.989910098053463 1
0.725074828276896 1
0.802260694607335 1
0.831456142043283 1
0.972782495865154 1
1.55206961026551 0
0.924236314853272 1
0.99572498936715 1
0.875131686078255 1
1.24395959809109 1
0.87680569704528 1
0.915272109096099 1
0.773568313097198 1
0.882774246337759 1
1.27815218418272 1
0.563299475193566 0
0.705359056292581 1
1.05612470290032 1
0.994418411892741 1
0.488466684188583 0
0.857419430656173 1
0.707718440528024 1
0.798353189341688 1
0.783341597766822 1
1.23062794309228 1
1.24097327913899 1
0.748648413914225 1
0.795126529157049 1
1.07291480525525 1
0.798155574060666 1
0.93830036929262 1
0.981840483177351 1
0.971716851766345 1
0.50602628129374 1
0.750873356476981 1
0.98366599871887 1
1.17765945471805 1
0.563250466047204 0
0.868974237648917 1
0.670743954885408 1
0.829179939673841 1
0.887662868767072 1
0.43339595648021 0
0.903941539990873 1
1.08851937211722 1
1.26385184169696 1
0.706964580917106 1
0.478345918045162 0
1.05463558979288 1
1.05494572421288 1
0.649374653918267 1
1.36937566530566 1
1.09723242780639 1
0.687897319889464 1
0.773352728073251 1
1.43672188910742 1
0.742967199313508 1
0.83140252813909 1
1.16644149446892 1
0.596889791925927 1
0.768531651869227 1
0.758826222519717 1
0.975800787632394 1
1.47729562512779 1
0.783645962221906 1
0.908590035433823 1
0.764415157512127 1
0.880639927471815 1
1.12921620532137 1
0.865270114547347 1
0.70080536533918 1
0.954410149148084 1
0.771891034172834 1
1.02217916366499 1
0.609233482028554 1
1.14403316348207 1
1.12305561517031 1
1.08522160574028 1
1.09049267125353 1
1.16904860710704 1
0.25617795714788 0
0.992042431518598 1
1.12001431017542 1
0.75114016657569 1
1.10540500677746 1
1.15479445146425 1
1.05518103522725 1
0.809049615514572 1
0.768562164580874 1
0.989999169012294 1
0.91145128210147 1
0.641289811417105 1
0.859023538862222 1
0.822729184980757 1
0.540461418328233 1
0.928413750512369 1
0.98527681856199 1
0.933958065589337 1
1.11524765193374 1
1.01744528794348 1
0.816418164533288 1
0.774144124854842 1
0.678382170857979 1
0.836541853976863 1
1.27601230444735 1
1.49781927657775 1
0.760656888975211 1
1.23314050587216 1
0.942947406817227 1
0.957217817077715 1
0.843316458010456 1
0.955348334581308 1
0.889161008758662 1
1.06802829775917 1
1.01458982750235 1
0.797886501885738 1
0.927657483456005 1
1.2114211969507 1
0.859263682396365 1
1.033487717013 1
0.688390061576244 1
1.06351317472722 1
1.11601629374278 1
0.550308891998252 1
0.962204369957551 1
0.721783245792981 1
1.0226132271205 1
1.19607159879236 1
0.986366653455619 1
1.47532441752471 1
1.07320385487017 1
0.992231022500771 1
1.08586280161388 1
1.32238251844168 1
1.1793208030577 1
0.865894771322143 1
1.17057467867411 1
1.490715752073 1
0.692455624942504 0
1.37096839840413 1
0.850767906385595 1
0.879617428955391 1
0.554229007531025 0
0.691801639554315 1
0.813411633352303 1
1.01600377702088 1
0.930772823570537 1
1.15029250248442 1
1.15989961263591 1
0.76083642900318 1
0.848649928770155 1
1.20741500581156 1
0.729490197635408 1
1.1318797396779 1
0.869452301714424 1
1.03567711233785 1
1.06369676571224 1
0.71710879862346 1
0.781758963712071 1
0.981430934655162 1
1.25073284344272 1
0.699821432631071 1
0.775190666203477 1
1.20097985386876 1
1.02003303366122 1
0.914718053373492 1
0.942013136264152 1
1.20807102967752 1
1.11393567852926 1
0.800630351231825 1
0.865139329159747 1
0.965210101730562 1
1.02639177597195 1
0.719804870126121 1
1.18084703184616 1
1.07170934651437 1
1.17831649014777 1
1.22722949974554 1
1.05016170990504 1
1.08884219569065 1
1.25912062098543 1
0.543047176927889 0
1.03225843251678 1
1.23374271717437 1
0.70329461901844 1
1.06746538253652 1
0.977748047869433 1
0.730719577755866 1
1.02078917466216 1
0.73143204703304 1
1.06726636616528 1
0.96686599634142 1
0.719325195322833 1
1.19964543934448 1
0.922467929633752 1
1.10667017863487 1
0.733729174978214 1
1.53789543392183 0
1.26857791160206 1
0.898804571518163 1
1.10029367156092 1
1.04328953820981 1
1.12508697391181 1
1.12676635634039 1
0.948147276730758 1
1.08075288783057 1
0.861673829920629 1
0.828399275272678 1
1.17081590750309 1
0.952337303822906 1
1.03099475143657 1
0.977404937145964 1
0.663342835181793 1
1.13362292623654 1
1.06844296517406 1
1.28547492705379 1
0.875146611122344 1
1.3077449716584 1
1.14699083735703 1
1.09674057662774 1
0.8313792565391 1
0.833897598878545 1
0.87875609195602 1
1.03178613748001 1
1.02764921840599 1
1.54231393599056 0
1.06525542241777 1
1.06752100569131 1
0.872134065736777 1
0.999314196735061 1
0.761667894028133 1
0.529474597177102 0
0.868080108103615 1
0.801901489469339 1
1.37646369540451 1
0.839658952423355 1
1.18205961537486 1
0.686287420461114 1
0.991472146741222 1
1.18027624505932 1
1.1199727023921 1
0.797453641518503 1
1.18083436327951 1
0.673296174117357 1
1.00812804058014 1
1.02926150507521 1
1.16763608879678 1
0.844054561665581 1
0.795112194528021 1
1.26371437850259 1
0.564756130468603 0
1.03895022450298 1
1.04707217788492 1
1.01701811858529 1
0.988226147756213 1
1.05386525925843 1
0.868684451147452 1
1.34618589557506 1
1.05681062465973 1
0.677529852076497 1
1.32719620741735 1
1.01373452387613 1
0.694913093858314 1
1.23355455385589 1
0.81531182484309 1
1.28899052768575 1
1.05650158280581 1
0.595807124840766 1
1.00333985753987 1
0.863703759229216 1
1.06111001215136 1
0.878710872599216 1
1.11486849319123 1
1.18284976580203 1
1.08392217043485 1
1.13915067213605 1
1.20273798258749 1
0.659182252574514 1
0.850568605694587 1
1.05838698055283 1
1.1596951225239 1
1.33789851385376 1
0.632975789672369 0
0.773461449661516 1
0.432909011825451 0
1.13532723644962 1
1.07777065708996 1
0.590314917383503 1
0.929218677575548 1
1.0707188260426 1
1.03643674656919 1
0.796131361529344 1
1.02183895609894 1
1.06041222712286 1
1.12062827896091 1
0.615319978661178 1
1.20268169489848 1
1.09887370245302 1
0.9440956701331 1
0.997895127183174 1
0.981659657012959 1
0.499917279610732 0
0.870968460261821 1
1.05191122606761 1
0.716106577990254 1
0.930105325252131 1
0.712205993374015 1
0.914620470908919 1
1.01780364984667 1
1.10619093926897 1
0.638602889446087 1
1.05446550024211 1
1.38977666418743 1
1.09758346407451 1
0.934826247465972 1
0.926719800504335 1
0.984794209791442 1
1.22924330879396 1
1.07454185888131 1
0.753645516150062 1
0.860216902716164 1
1.1942281594902 1
0.716937121410746 1
0.725205225401629 1
0.741575682665633 1
1.24680958101012 1
0.892729065594988 1
0.85297000996007 1
0.82929867177873 1
1.24959134735883 1
0.997123467380527 1
0.57484107838619 1
0.877293441026664 1
1.32089961754629 0
0.913441455151948 1
1.01297382758928 1
1.03665534539781 1
1.06913978356047 1
0.843618088493867 1
0.963488486979341 1
1.22018806765084 1
0.86068866517823 1
0.915527497763324 1
0.898455884167957 1
0.729245947259643 1
0.951653451976778 1
1.27352585065358 1
1.1152968788424 1
1.04235326779818 1
0.929434417597914 1
0.974761251219531 1
1.25515759803261 1
0.88273031286051 1
0.680799753745933 1
0.761936955229148 1
1.01975887646601 1
0.892682178894107 1
1.29269993574531 1
0.586080844909314 0
0.713048646070988 1
0.989144357130771 1
1.28364841991036 1
0.845574374825486 1
0.457978280979877 0
1.35052510266616 1
0.570900092936147 1
0.971277760386761 1
0.835129710417265 1
0.948914496008037 1
0.762602187134024 1
1.0641238381272 1
0.741597886574132 1
1.00146559536501 1
0.896970990952082 1
0.882267475902332 1
0.966980942142915 1
0.993518429255863 1
1.06560027492209 1
0.878123780312862 1
1.31408668270557 1
1.0796839186253 1
1.00597748058941 1
1.32634835065235 1
0.731495885288929 1
1.06239579402204 1
0.948037265927114 1
0.679200505013226 1
0.965091219537517 1
1.26376167751397 1
0.958058797543604 1
1.15944218068816 1
0.820068313531269 1
1.00031907491966 1
1.09181128535617 1
1.1454079502676 1
0.522112991837577 0
0.864511317432697 1
0.932816982217738 1
0.985257879572987 1
0.993265566092242 1
1.12459644635981 1
0.94467944648192 1
0.969115003528273 1
1.06456206006503 1
0.945818749999245 1
1.11620207266917 1
0.46011583933521 0
0.999019301845334 1
0.592377946390092 1
0.637221409880832 1
1.06127450439938 1
0.86215821183733 1
0.8139094020663 1
0.84682751265722 1
0.684521493298182 0
0.888070638418256 1
1.11380648369992 1
1.38069557907298 1
0.870520599676519 1
0.719085249537818 1
0.873087226445515 1
1.29929712239484 1
1.25982658444885 1
1.09371992245441 1
0.811036960633705 1
0.967912339311336 1
0.680747821986564 1
1.05261806822184 1
1.04162232980152 1
0.919784368429686 1
0.878104039041463 1
1.38105906069405 1
1.27318742111091 1
0.90461081870077 1
1.29346228984809 1
0.470827725345007 0
0.958101797197813 1
1.08966123703432 1
1.11347365842127 1
1.54536266448005 0
1.25294735130373 1
0.964172700245638 1
0.879250035345112 1
0.944791376996157 1
1.03635089191022 1
1.03171496262781 1
0.956990522081128 1
0.739071266280556 1
0.944557931389096 1
1.26220580056026 1
1.21138448511078 1
1.12579349258006 1
0.940840475833356 1
0.511803073809861 0
1.3023880999363 1
0.852187312574087 1
0.797750793928905 1
0.527048233337801 1
1.07864546474505 1
0.969197896699481 1
1.24713972531484 1
0.941586991167112 1
0.204879849512953 0
1.14173235294486 1
0.949532062824684 1
1.32601582858764 1
1.07111591382078 1
0.991739352864157 1
1.06988191078243 1
1.02083270399842 1
1.19737082943277 1
1.08035968181492 1
0.838844483024043 1
0.758959735530678 1
1.11664183453609 1
0.951880815062232 1
1.09581581748458 1
1.05232780425032 1
0.692275073332424 1
0.829349094152544 1
1.69904929680095 0
1.01639003624229 1
1.15208799209832 1
1.2041880203063 1
0.970505534433917 1
1.34149189198247 1
1.17822304100661 1
1.09353408045287 1
0.54128377221117 0
0.787652130924278 1
0.989034801479419 1
1.19406623594363 1
1.18954606956488 1
0.882083967475386 1
0.766171963989372 1
1.08552796538421 1
1.50268708214208 0
1.27884797072029 1
1.23697063357805 1
1.24524638244048 1
1.2190006245884 1
1.03417460563346 1
0.682275225217263 1
0.621593827060149 1
1.03465842520278 1
0.60574107349065 1
0.540131233443024 0
1.62866173069809 0
0.972146856460848 1
1.07991624971977 1
1.3292484361463 1
0.908304315709864 1
0.895469939143404 1
0.895594629444127 1
0.827268613479927 1
0.890611430342769 1
1.08082851324645 1
0.981761130350597 1
0.810360969973516 1
0.743642425684001 1
0.44037866735205 0
1.00174509301544 1
1.1397421630748 1
1.13231867770971 1
1.06666165664045 1
0.743910442887686 1
0.585291198058326 1
0.693231881883816 1
1.29366261042572 1
1.02912489990536 1
0.955327821725728 1
0.439216474636673 0
1.1427672548993 1
0.666532897077617 1
1.13413027619519 1
1.05362485048825 1
0.876210568926835 1
1.05673693731528 1
0.987186425245605 1
1.09046783935521 1
1.19931085234084 1
1.24936411263608 1
1.24280585224008 1
0.691199961835738 1
1.01871703496876 1
0.798693387406094 1
0.99729368582146 1
1.09285240196826 1
1.02238917305135 1
0.887263692215875 1
1.14818981758842 1
1.17137163489578 1
0.9511031578459 1
0.956477094446328 1
0.775104235374278 1
1.25665306521825 1
0.634448801548376 0
0.769026773265266 1
1.29399641084068 1
0.633059651623676 0
0.889990577097253 1
1.2542797328256 1
1.066829539683 1
0.995132504626863 1
0.841950957187892 1
0.510084708798252 1
1.17318015610692 1
0.763737762141601 1
0.753572073698012 1
0.738796536086023 1
0.6931169125936 1
1.25354328625105 1
1.21241099229744 1
0.63940377561236 0
0.701267326966522 1
1.08805825514561 1
1.28741370226608 1
1.19365596342727 1
1.00308666647527 1
0.9884444664734 1
0.81092828504191 1
1.19586895352627 1
0.95232517307236 1
0.923617453151425 1
0.480282785531777 0
0.966232088558879 1
1.03321577983123 1
1.07715666136201 1
1.13951736963982 1
0.947912094414996 1
1.02774560128875 1
0.915940035245276 1
1.28373566656709 1
0.955185649133036 1
0.566387128188029 0
0.728664899034118 1
1.14187088995971 1
0.989314433544771 1
0.629892456871536 1
1.17298297827887 1
0.991892725217588 1
1.15122361321636 1
1.08181678554714 1
0.556019713034378 1
1.02657067620593 1
0.968671996315886 1
0.99767954218626 1
0.714147229383826 1
1.03514419992227 1
0.934129061716246 1
0.836752683509826 1
0.847504192148446 1
0.800385521167283 1
1.11593910978745 1
0.674870830336921 1
1.19938461543744 1
1.29182794574487 1
1.32080083616627 1
1.40657996214947 1
0.867335751318204 1
0.99009797271713 1
1.00654339102954 1
0.983846051975927 1
0.92656161155907 1
0.812113301163702 1
1.15092850566419 1
1.04521600496626 1
1.02969471012105 1
1.02861164771677 1
1.11654711112299 1
1.14002914885991 1
1.11522359032447 1
1.09219117187607 1
0.969838512374506 1
0.791867568642606 1
1.06980572821007 1
1.07118148406703 1
0.672499378361614 1
1.07267359547896 1
0.984198691809639 1
1.01700148749866 1
0.902623786692721 1
1.01166539454094 1
1.28618920001594 1
1.13334728394051 1
1.38098400961225 0
1.28383312517261 1
1.06218437229887 1
1.43021285612512 0
1.17630555140625 1
0.961081823757373 1
1.15176027570858 1
0.880451807314466 1
0.64939149353483 1
0.849525079556847 1
1.38126407189942 1
0.894725827300081 1
0.76739305797213 1
0.382690766947955 0
1.06051245962324 1
0.819961467072616 1
0.80224949569731 1
0.976584903490389 1
1.21017764044501 1
1.14196150986609 1
1.12704976665885 1
1.39079419397181 0
0.840004719871935 1
0.721958580019169 1
0.870838471601343 1
0.600141689081065 1
1.31227874108488 1
1.07188036931552 1
1.23541234715647 1
1.30513916885707 1
0.846084752660883 1
0.646259262105427 1
0.914220866432723 1
1.07695808462031 1
1.31015451256902 1
1.05796710305907 1
1.03093072861547 1
1.26426722660815 1
0.722695154072822 1
0.874649031532332 1
0.707652902322998 1
0.742378603235803 1
0.597382262364397 0
1.050318518526 1
1.09436637820077 1
0.608727386484647 1
1.15588161256675 1
1.04806852357535 1
0.753817348818152 1
0.829996428832299 1
1.19738109959287 1
1.11180764597947 1
0.812544097670501 1
1.05849190227185 1
0.979410951371466 1
0.946881675214795 1
1.2398343044521 1
1.01934507917373 1
0.842967351231766 1
0.900403455957479 1
0.84865893171193 1
0.786159918779275 1
1.26774108476143 1
1.26900433061302 1
1.159225960676 1
1.0000325649622 1
1.18152028824485 1
1.12508503346788 1
1.25448511773861 1
0.882033266015179 1
1.15697527513181 1
1.08981645702726 1
0.97260748326678 1
1.08786165286734 1
0.904994469353222 1
0.891107025311958 1
1.17403873838205 1
1.05955665854834 1
0.872460532970652 1
1.26533865713406 1
1.10658394175577 1
0.875208269374592 1
0.819967136683248 1
0.928634550322351 1
1.20314179172313 1
1.01486916074242 1
0.924840333787792 1
0.702334740140045 1
1.31883036427288 1
0.821305104181483 1
0.704419910431258 1
0.888739040230939 1
1.20769839007998 1
1.5640217760677 1
0.851961868811275 1
0.681959365928652 1
1.44461613549242 0
0.661760912714723 1
1.19509135652529 1
0.626049308900591 0
1.00065559413565 1
1.14196980130832 1
0.868322291831284 1
0.957759686773783 1
0.931538905108051 1
0.792225815167448 1
1.05417237216918 1
0.943225449131434 1
1.24441187104038 1
1.12747129970624 1
1.23255375282259 1
1.34769258070252 1
0.848690849250326 1
0.901081869653244 1
0.94255518869356 1
0.88307663453844 1
1.58035643449685 0
0.775076240403285 1
1.25163713063101 1
0.683715678732788 1
1.1066818835773 1
1.09659045421243 1
1.11250309743402 1
0.608312317092787 1
0.795460564415497 1
1.08845358888842 1
1.27561366978085 1
0.86505313488732 1
1.15395824758755 1
1.1410357444668 1
1.08902977559406 1
1.27797651343367 1
0.830475613269477 1
1.09302111022709 1
1.1965226278153 1
0.784361944924908 1
1.03433972940926 1
1.02676906266172 1
0.833719968390308 1
1.24676995229251 1
0.997448615215715 1
0.913053731265701 1
0.92130905533177 1
1.1368880635738 1
0.896331765552517 1
1.22339122641301 1
0.812471961137302 1
1.07408501366014 1
0.89941202411871 1
0.931415313275517 1
0.973002770252817 1
0.491144168608601 0
0.879879726691611 1
1.25339409770231 1
1.02689204798469 1
0.739936205702253 1
0.866090158476286 1
1.04933947340152 1
0.492612545518812 0
0.72675586307639 1
0.602119677491303 0
1.17486893594036 1
1.36668582202217 1
1.21416922214139 1
0.949371965223545 1
1.06488941766033 1
0.877827255398088 1
0.862730752083557 1
0.824587874477852 1
1.05063011898652 1
0.814159459215819 1
0.852723317784816 1
0.827370888629738 1
1.39924775985649 1
0.8690306643198 1
1.0475073032845 1
1.01766676457829 1
0.801186194389296 1
0.932496673036868 1
0.663910350480734 1
1.00662922296553 1
0.679612166305142 1
1.11435718330226 1
0.953023057449477 1
0.965429764455757 1
1.2225276469499 1
1.29922579805125 1
0.697970445764324 1
0.997028698767158 1
1.12941749993233 1
0.877925564918333 1
0.864984847195375 1
0.999349161024365 1
0.764601775119917 1
0.877719098487676 1
1.44469351991829 1
1.40627680929735 0
1.38557857283663 0
0.836071392632065 1
0.69324542379417 1
0.637686829712275 1
0.991607935839511 1
0.761771536177545 1
0.960933391019513 1
0.987357351985559 1
1.10796642186057 1
1.25828326589347 1
0.781807534741352 1
1.20746210905892 1
0.949535925274849 1
0.99924096004069 1
0.944683993510809 1
0.902698171917914 1
0.775973218303258 1
1.1744687575867 1
0.774936968321362 1
0.683581951659365 1
0.904509253001514 1
0.810252889754134 1
0.759550038587509 1
0.890394113046668 1
0.705377270049311 1
1.04885773315294 1
0.928960776739629 1
1.10369237111048 1
1.02350534264492 1
0.703569023308092 1
0.619965445820186 1
1.17309736797415 1
1.08477812873427 1
0.925126578996085 1
1.07268363072722 1
1.04027635205785 1
0.746726734615501 1
1.03410619340896 1
0.81413841745795 1
0.850754869210473 1
0.828568665897419 1
1.03915540077468 1
1.086172527537 1
0.876090139385585 1
0.947971925911379 1
0.845135975275179 1
0.925622084508567 1
1.08374790513311 1
0.973309144444401 1
1.06492011968169 1
0.980462192188032 1
0.504474121403082 0
1.28271152070842 1
1.01838367814524 1
0.87696679531127 1
0.665164424708627 0
1.07576245897341 1
0.74446686082909 1
0.810514692746851 1
1.4296485770115 1
0.819100298030065 1
1.18228233708628 1
1.10621701548752 1
0.918003922763431 1
0.898303186509369 1
0.872592671616125 1
0.690558935655847 1
1.35180071348266 1
1.10171524616744 1
0.959730919644276 1
0.817445477743176 1
0.850386287451458 1
1.0730697416952 1
0.713358526465232 1
1.15809495091336 1
1.55914748001575 0
1.12275737426292 1
1.12907989303949 1
1.11966270173626 1
1.1073317891044 1
0.921782652316718 1
0.832719997375009 1
1.13050448902151 1
0.92248415453368 1
0.766389073471148 1
1.23050790396467 1
1.10195488326917 1
0.998010319515466 1
0.700554455190056 1
0.698579896339417 1
0.658781658951131 1
0.599909640072296 1
0.814614675123252 1
1.26444177600694 1
0.739625444163061 1
0.956271682566924 1
0.857265295458239 1
0.98178096858906 1
0.226430832831434 0
1.00027114594882 1
1.07941231967596 1
1.01555068625729 1
0.436660079167844 1
1.48975979106514 1
1.48103358910434 0
1.10709875922677 1
0.592260531820438 1
0.585114093100213 1
0.822186427418935 1
1.15939671851203 1
1.26347332623636 1
0.961359011277867 1
1.11869032702865 1
0.863434787442403 1
0.821388105963068 1
0.825876260487475 1
1.15620083204217 1
0.986323303469736 1
0.821892993053238 1
1.06505496997304 1
0.799042165223098 1
1.05041666749682 1
1.32544422570915 1
1.26465851698736 1
0.852244218537827 1
0.964028561417221 1
0.833083071189777 1
1.41690014582612 0
0.841071341206171 1
0.901128439427148 1
0.567613529058232 0
0.825697263613531 1
0.484084535751689 0
1.00624479327009 1
1.08677375059896 1
0.855133372259156 1
0.768417186194894 1
0.948070539638922 1
1.25192036344209 1
0.91251637254174 1
0.757300284169343 1
0.782428210849885 1
0.66776106980636 1
0.95861528904317 1
0.468488799216674 0
0.76679094351051 1
1.38468719767873 1
0.906832167443227 1
0.796271961954274 1
0.962765504235224 1
0.956053595892542 1
0.939641718228521 1
1.16700642276802 1
0.890852526756688 1
1.3038705988378 1
1.033891235858 1
1.27354502660629 1
0.994901116390462 1
1.14139382562679 1
1.50684998051802 1
0.846879283126913 1
1.08132713241048 1
0.747368155585735 1
0.906649094738783 1
0.603214414822643 1
0.858827712251436 1
0.793758828672129 1
1.04654510342804 1
0.603298614920993 1
0.751644208262465 1
1.08225567759827 1
0.954094961284875 1
1.0672005229594 1
1.22675260371872 1
0.804062187178272 1
1.25462185880034 1
0.546872797076055 1
1.42364448138656 1
0.512939794478216 0
0.827723727090898 1
1.05627393341995 1
0.840693053728665 1
0.778713971317744 1
1.05142949848274 1
0.893789069401385 1
1.15740476242716 1
1.18783351987627 1
0.88337382693461 1
0.830395250556939 1
0.861185048245394 1
1.13516307679455 1
0.868924924798464 1
1.29758284814106 1
1.09420745669483 1
0.967379604478433 1
0.814091463423676 1
0.987588854256248 1
0.96232346660833 1
0.844580282480722 1
0.696670388227539 1
0.777022016577257 1
0.574737161309295 1
0.922001327528707 1
1.32524186988874 1
0.836537364722204 1
1.08106445701144 1
0.903245311530587 1
0.840563959911046 1
0.744593948760178 1
0.957871672676671 1
0.978425077601889 1
0.936784457937254 1
0.984063289595711 1
0.534037629858431 1
0.701691380716403 1
1.15747676599357 1
0.937784554027633 1
1.03150395117587 1
0.95912577917182 1
1.03230757478853 1
0.897352178049492 1
1.25067964653615 1
0.880816101126146 1
0.989222564992151 1
1.03825457212294 1
1.25014706379362 1
1.01480388606089 1
1.41226657951882 1
1.13422848312838 1
1.28963842997595 1
0.920371178273214 1
0.624062976167113 1
1.21900750044141 1
0.684877309952913 0
0.936543903196153 1
0.688014989583829 1
1.18247900975483 1
1.06400473262181 1
1.49808073140141 1
1.02328849812803 1
1.3071123449826 1
0.974248342597342 1
0.752596090383147 1
0.567638349277285 1
0.914297123982866 1
0.633498448505596 0
1.14184261264234 1
1.04006088151389 1
0.987675530434792 1
0.948615295102587 1
1.11616281330977 1
0.837965781085878 1
0.732428821330314 1
1.11165862573603 1
0.617729868856304 0
0.89176386686144 1
1.09435201632082 1
0.578811678601438 0
0.66945658493362 1
0.696498696026454 0
0.693505109210896 1
1.13439716665828 1
0.695969587772008 1
1.04273355063443 1
0.709062272590082 1
0.897510753834473 1
1.26694944880305 1
0.868768591891805 1
0.775016465874198 1
1.10138882923312 1
0.962796418338492 1
1.00954077386908 1
0.9218487950149 1
0.888124427961861 1
0.819604293331272 1
0.952183215551231 1
1.0779671444604 1
0.983424211117943 1
0.923440128044578 1
0.760339722553594 1
1.29401145397056 1
0.998223476954376 1
1.02031975136803 1
0.502771125789649 0
1.27704352801382 1
0.605304333991867 1
0.892920819757903 1
0.88246396183888 1
1.0621307051209 1
1.06733692211778 1
0.81348277608337 1
1.09493556488034 1
0.85022814373879 1
1.13373018346758 1
1.27959329112988 1
0.668597707326456 1
1.20401425052188 1
0.843255402197939 1
1.39278782385099 1
0.994409264070195 1
1.06618417153709 1
0.941323375754285 1
1.11378793298041 1
1.04734193896536 1
1.10561113502087 1
0.747138174869028 1
1.141404184131 1
1.16286293691851 1
0.762382770680603 1
1.02651546576171 1
0.577483830053481 0
1.16930806808625 1
1.32916283874886 1
1.10944403469514 1
0.387367393892586 0
1.15037120124034 1
0.999404619861104 1
0.796810344727474 1
0.814569849416027 1
0.710380526461245 1
0.663009666977939 0
1.06600577171076 1
1.21125515785306 1
1.13511350029266 1
1.13458272346298 1
0.878051062531333 1
0.812168489158506 1
0.633528063490057 1
0.932950136856083 1
1.04738104876924 1
0.946901179359284 1
0.948041831807637 1
1.18079899738804 1
0.840441586306936 1
0.923354756669307 1
1.29622464487699 1
0.629308302020289 0
0.755328788480609 1
0.73699391435202 1
1.0867075285283 1
0.809866695346661 1
0.585709862227038 0
1.1085154536504 1
0.88394877082334 1
0.944743260266656 1
1.17239230639935 1
0.637475509914185 0
0.70253834042736 1
1.2270228668039 1
0.817085556340403 1
0.814274706876854 1
1.26872903403275 1
1.0036598777967 1
1.23614670316604 1
0.766841677465561 1
0.778532215371218 1
0.698846415078784 1
1.01978384441694 1
0.751563180561327 1
0.882427893155551 1
1.08035140662712 1
0.925322362256669 1
0.520628583722624 1
0.95511638241417 1
1.14098611577246 1
1.33056564740671 1
1.00902886028211 1
1.02611299603908 1
1.13032092801422 1
0.972540881220568 1
1.27483927954482 1
0.587560317016668 0
0.7964635284267 1
0.785142176823881 1
1.22668788818223 1
0.745664469498914 1
1.01026360351063 1
0.56500363388534 0
0.77878592069817 1
1.07589255630307 1
0.722816424911948 1
0.807562208950879 1
0.867349998986994 1
0.706509875770914 1
0.878959905822169 1
1.00454286929824 1
0.888940202665841 1
1.05740179911599 1
1.02193219737005 1
1.07655606999499 1
0.630556696906673 1
0.95388490902034 1
1.13688565129135 1
0.889178904418153 1
0.973178551192595 1
0.763698273723837 1
0.999568793003486 1
1.2731780782166 1
0.898987962483016 1
1.35616393473717 1
0.897479838369318 1
0.864397190584448 1
1.05258886240062 1
0.873679824295856 1
0.738561008433616 1
1.28573506757757 1
0.821108631576404 1
1.31100102001625 1
0.648254514451183 1
1.02995087124456 1
0.961789299786453 1
1.16051815966398 1
1.1108444642759 1
1.26725247393991 1
0.942279080535845 1
0.901153451307078 1
0.851688351715245 1
1.04680330996253 1
0.921957791832958 1
1.33621477271477 1
1.06896252677653 1
0.726949355619429 1
0.6266214414524 0
0.881032448183828 1
1.18995653068454 1
1.24041394893334 1
1.31751056299069 1
1.35521181139327 1
0.859995095893175 1
0.831819690999877 1
0.91741123788667 1
0.854567692793024 1
1.24528443279699 1
0.971021685310534 1
0.835732863609486 1
0.940584723501467 1
0.592874084191131 0
1.49681270346757 0
0.937492716901534 1
1.09284740013311 1
0.961661651228355 1
0.79799523842621 1
0.716951176785099 1
0.620454294847469 1
0.793629602437075 1
0.665872883236799 1
1.02867308227034 1
0.755653642979935 1
1.05107094392663 1
0.87944230583107 1
1.16402586365508 1
0.795857060738139 1
1.24270974589211 1
0.970832711853839 1
0.616197368979748 1
0.772976414475491 1
0.997782754054863 1
1.10902525546653 1
1.12797095949047 1
0.806193341840477 1
0.997881447364753 1
0.716821512194247 1
1.19047776512293 1
1.43865059714703 1
1.07961996612615 1
0.742317219710429 1
1.16615139097356 1
1.34517332553446 1
1.42695003703858 1
1.39218689790948 1
1.02001007444188 1
1.13175336144406 1
0.868783042816186 1
0.931341436663873 1
0.710992709115828 1
1.05321371529515 1
1.07084115644639 1
0.871817995587706 1
1.02684362541514 1
1.01397764296169 1
1.09878770595735 1
0.877770941329126 1
1.39341261745134 0
0.896304021743129 1
0.934178131019719 1
0.437409219290829 1
0.877243117010885 1
0.815182046377199 1
1.33208785620493 1
1.10323047339419 1
1.2142906143636 1
0.928047449864239 1
1.13599421066477 1
0.695820816000048 1
0.664594480463479 1
0.671675827590893 1
1.09191353192367 1
1.48984194485162 1
1.14311542504172 1
1.18372155413328 1
0.833580274371684 1
0.936998326022672 1
1.34195841641858 1
1.05180297686801 1
1.0539661122916 1
0.922427211883236 1
1.12400925003362 1
0.52487336947959 0
0.87486354288246 1
1.03132478200993 1
1.03320369246869 1
0.785814678520509 1
1.26142214945229 1
0.891391547418144 1
0.764461596228099 1
0.930891323057323 1
0.970611500000767 1
1.19433209602928 1
0.769515073505393 1
0.944361724611584 1
0.699080197074393 1
1.02095000433686 1
1.14267123821283 1
0.93175886480685 1
0.595803451831766 1
0.980074699757466 1
1.2303832062022 1
1.44775304701234 1
1.14855431343894 1
0.662098084785013 1
1.20216846786279 1
1.07272728319114 1
0.823901546889648 1
0.426914983926421 0
0.789875999368847 1
1.03409940201086 1
0.792642768828863 1
0.9878152429915 1
1.29829136043814 1
1.20493088519029 1
1.09373824535851 1
1.11833209611902 1
1.35475600746659 1
0.843113259475133 1
0.901664776090437 1
1.0814918849398 1
0.716756524561271 1
1.08096627991724 1
0.814333364728656 1
1.0608191424733 1
1.05169573105577 1
0.774137493103339 1
0.916472304553479 1
0.887717732927252 1
1.16766903754001 1
1.22650018559333 1
0.655856852499776 1
0.865361470524029 1
1.23320005791141 1
1.25326168092564 1
0.935508090566554 1
1.0820561927252 1
0.69460751071533 1
1.07327442138383 1
0.966370702929005 1
1.04316598493897 1
1.15466602930257 1
0.903463260903083 1
1.41339741705556 1
0.697423875157652 1
0.733380035190826 1
1.01099928060048 1
1.28201814852502 1
1.51299378078042 0
0.902879138754503 1
1.0867230015083 1
1.11165951329056 1
1.2753753937067 1
0.819043740288071 1
0.958924092354928 1
0.458604613147621 0
0.912466653259885 1
1.437897345964 1
0.752372090147 1
1.35723068086325 1
1.18573392897055 1
1.44587050180841 0
0.805935389957159 1
1.2041748166634 1
1.003033542633 1
1.10893537307025 1
0.521635705389584 0
0.795745690972022 1
0.895913213817471 1
0.517857536936548 0
1.44724769761582 1
0.845929200013961 1
0.671155302114652 1
0.797624682488787 1
1.05774870705201 1
1.28185889832926 1
0.800459735566873 1
1.22022100386717 1
1.06953276619953 1
1.21370787705304 1
1.37446475030275 1
1.07757195557293 1
0.625606766446519 1
1.60232174857363 0
1.09988472245771 1
0.769109793922751 1
1.06829749199267 1
0.842045554626936 1
0.993310218188626 1
0.859174970916711 1
0.554447422048409 1
0.944961909385742 1
0.972601634052802 1
1.24472079095482 1
1.07935273935412 1
0.959341370623676 1
1.13057941591547 1
1.14368028577171 1
0.955209425021475 1
0.936015793206224 1
1.08502106552613 1
1.21704823256876 1
0.83205693189936 1
1.01249128540814 1
1.22742612010537 1
0.966311536948522 1
1.06472095217742 1
0.870606737315194 1
1.22487004081513 1
1.322228854275 1
1.27325264361207 1
0.711456801359226 1
0.961318279046758 1
1.03635067080917 1
1.10414986963457 1
0.943251030715926 1
0.931584758648313 1
1.20034854948146 1
0.840128871258727 1
0.639607974872893 1
1.00136663475348 1
1.28951640317997 1
1.08982123178716 1
0.821571379459437 1
1.10794452564323 1
0.682165413312445 1
0.646357050312152 0
0.962908519234499 1
1.09973295996334 1
0.786454461574093 1
0.865708193712778 1
0.836229787546101 1
1.0515649214647 1
1.07584249160018 1
0.944051049190721 1
0.848686853727627 1
0.818157518253622 1
0.774971319138244 1
1.10362703584057 1
0.793284347261952 1
0.980820865491709 1
1.08388158500632 1
0.900983174406821 1
1.07525855115535 1
0.874801524905399 1
0.754325784111125 1
0.906004831608428 1
0.774750857350779 1
1.07797831237652 1
1.21000693494888 1
1.11242731935812 1
0.73047988547566 1
0.679981533010447 1
0.535118445825967 1
1.26330279311565 1
0.956945285869022 1
1.00702178381317 1
0.99976283244434 1
0.763947871637059 1
1.18580329969003 1
1.20009576669942 1
1.21428693617695 1
1.01199865899786 1
0.988129018314731 1
0.969529609556467 1
0.979534801357766 1
0.84175577765431 1
1.00196156777334 1
0.47753839806419 0
0.711897832147376 1
0.801982253148469 1
1.44318500877978 0
0.745920105867059 1
0.755751982180422 1
0.765997442897771 1
0.999995614766106 1
1.39264879497455 1
1.29338185270032 1
0.883271268356145 1
1.38894540831134 1
1.40090956744107 1
0.739430402817049 1
1.04885404091133 1
0.824933613158607 1
1.0610260597271 1
0.685750908724937 1
0.602054940316821 0
0.990800551410544 1
0.776375232876923 1
0.891157273461672 1
0.969586899881069 1
1.00125936354343 1
1.24233114882922 1
0.963735204709735 1
0.805431386439858 1
0.999524018686786 1
0.765045490946476 1
1.3394778875481 1
0.720116890927064 1
1.49596499243134 0
0.838554846294567 1
1.04213747592712 1
1.07755551781403 1
0.940514878871241 1
1.16569276138773 1
0.837977264487664 1
0.879925497889019 1
0.67149824129811 0
0.680708921746444 1
0.762181054133908 1
0.405840612530512 0
0.880723234212939 1
0.830811591979797 1
0.95139272087806 1
1.40271553177209 1
1.1128219743104 1
0.419165696000159 0
1.41954692394361 0
1.04772109681569 1
0.991686106172659 1
0.962069941739049 1
1.14749168992574 1
0.716538676098908 1
1.03349630203085 1
1.11782630033666 1
1.20605942860325 1
1.12112562163702 1
0.862495352679914 1
1.03165780516627 1
0.986729849630525 1
0.984862939526054 1
1.48280819536714 0
1.14898747776902 1
0.403226825079575 0
0.732894235461002 1
0.88799869838864 1
0.770400105743152 1
1.06174229471247 1
0.974747678210353 1
0.971989274796078 1
0.740887250854019 1
1.00513957181955 1
1.08056077608866 1
1.1991532756015 1
0.815596995982544 1
1.00933570643266 1
0.971589612192236 1
1.4630960286358 1
0.824708634790573 1
0.708679166675394 1
0.797536515651146 1
0.866380475699638 1
0.741133190896261 1
1.14995906524975 1
0.865395955008258 1
1.2827915684832 1
0.529861974139323 0
0.558245100894738 1
1.24088144076873 1
0.771712949323201 1
1.2052341778964 1
1.01449921106016 1
0.925085313528569 1
0.942287361025251 1
0.655900141947401 1
0.983202589484684 1
0.757799829100767 1
0.952832874710756 1
1.18605819768558 1
1.11594920744654 1
1.02968983432857 1
0.828973717973399 1
0.740703513310909 1
0.782042130923339 1
0.829088080108429 1
1.20147804666875 1
1.0495922708456 1
0.894491829423182 1
0.743828812678918 1
0.668029725303254 0
0.762683331255249 1
1.27754612543843 1
1.08585998086505 1
0.923514561814786 1
1.31422206366592 1
1.30044206526455 1
0.713484107207097 1
1.06455440592089 1
0.846846139611488 1
0.911555737738598 1
0.927165746301351 1
1.10499420572389 1
0.687564811931046 1
1.26382150901365 1
0.726061362819123 1
1.10810524363981 1
1.17199344419134 1
1.08559374710762 1
0.619868254630546 0
0.906467538624766 1
1.11507701742096 1
1.21837245514901 1
1.21359979849 1
0.842362008003152 1
0.966949459507713 1
1.07672764008875 1
0.803428744015496 1
1.0862386385931 1
1.18709129034093 1
0.998936353000472 1
0.799637073141373 1
0.957244668615867 1
1.32546529216405 1
1.0956281901743 1
1.20993220617904 1
1.1819650123473 1
1.03212025827628 1
0.863760434739646 1
1.12077274128594 1
1.3702352087727 1
0.984997970780851 1
0.882243342075478 1
1.02362883345199 1
0.929797653987094 1
0.671385284783185 0
0.779609588600714 1
0.678714637556042 1
1.20529364766583 1
0.816631517780949 1
1.13893694901809 1
0.71805682948364 1
1.27824286114547 1
0.953838304437391 1
1.02939855841233 1
0.774566092627318 1
1.1810650404187 1
0.713209468763007 1
0.962811165054597 1
0.920802043098311 1
1.17968436048747 1
1.30953748106781 1
0.706559831601641 1
1.0404205703834 1
1.22348337845048 1
0.641366101881081 0
0.780460740237868 1
1.24687593857836 1
0.976895277207722 1
0.823421479901837 1
0.939598181984784 1
0.835129188941863 1
0.87470113437002 1
0.734431069930646 1
1.15825267988237 1
0.746288688160168 1
0.976676384775542 1
1.10172895554186 1
0.719476516760015 1
0.950243302565227 1
1.05322307317716 1
0.916916571253118 1
0.889364062314892 1
0.828644080179447 1
1.16849931902898 1
1.2546014807282 1
0.821220742362937 1
0.781733158943559 1
1.08188629327543 1
0.960698942370965 1
0.828338897485168 1
0.759229350306043 1
0.946234357627572 1
1.21826580190903 1
1.57575129735239 0
1.4576481664161 0
0.696988360247505 1
1.04544836757649 1
1.01349460897011 1
1.00077180282042 1
0.980257207469567 1
0.835214369987627 1
0.444297393674337 1
1.06223866315349 1
1.11918067549359 1
0.840042324656559 1
0.523285044234482 1
1.04118012635661 1
0.676349706987602 1
0.938202513489653 1
0.994686816663788 1
0.785494842428329 1
0.617001300155763 1
0.859543210176949 1
1.06467718823155 1
0.924227553567454 1
0.754614015133067 1
1.12009000328877 1
0.747308356679706 1
0.975677240744464 1
0.985950187406373 1
1.02052443638289 1
1.28017207394421 1
1.07773656560123 1
1.12304103642929 1
1.1083806424559 1
1.01714597920145 1
0.533231849077265 1
1.46849404395862 1
0.970643517930879 1
1.02693961753743 1
0.865154792451982 1
0.979589408877625 1
0.794619683359351 1
1.07748853931351 1
1.33170245010069 0
1.27320855023334 1
0.906871391511055 1
0.732230131291694 1
1.03798480827459 1
0.914471374419633 1
0.966083743065195 1
0.844117688337587 1
1.42185113284683 1
0.924568052371579 1
1.02727592572698 1
1.58279364281187 1
1.33346215088374 1
0.660180899955315 1
1.76984192383739 0
1.02287000575333 1
1.19173723159205 1
0.59159916957801 1
1.04426009934101 1
0.813584178491358 1
0.820095229018569 1
1.03761625742318 1
1.14030740515949 1
1.18531298617011 1
1.1362402383566 1
1.49713056081349 0
0.902803607728519 1
0.624713390561141 1
1.19485696104933 1
0.793123155882265 1
0.835239653487326 1
0.901720218464736 1
0.788575868721207 1
1.25938532644239 1
0.836115329820895 1
1.32377814169028 1
0.677382543261435 1
0.742153208677624 1
0.879254740501871 1
1.15335717485914 1
0.956353462785948 1
0.705684956992237 1
0.98290041765017 1
0.800488564570263 1
1.11250376561186 1
1.06214868340258 1
0.857017985722773 1
0.78265718231879 1
1.14607223793102 1
0.720499347023188 1
1.13377005691244 1
1.03737281298187 1
1.04823696115284 1
1.32489023774543 1
1.03030482392297 1
1.01703584004143 1
1.13928847076579 1
0.886249041444094 1
1.47709361942255 0
1.00561699821573 1
0.937514137425444 1
0.800758067095539 1
1.19639615587875 1
1.11838906626298 1
1.163120128254 1
0.681478339704566 1
1.09556637552104 1
0.805673886691625 1
0.942685494542457 1
0.924770771036396 1
1.22768122594875 1
0.660408462231825 1
0.747037703864875 1
0.912281649114878 1
0.904819944910085 1
1.09708487915312 1
0.865429132954115 1
0.927467857209869 1
0.697375916317658 1
1.08341825144579 1
1.12779441981002 1
1.19557196616046 1
0.567873252826572 1
0.966409446334604 1
0.750799659803864 1
0.873366535015474 1
0.704603171649218 1
1.14700970579504 1
0.994419969806849 1
0.951212831932172 1
1.01238583177472 1
0.773660175432959 1
0.8532286599324 1
0.770802240266129 1
0.992306831412455 1
0.993482880522841 1
1.03190452946791 1
0.881635166855169 1
1.04992670114267 1
0.859820017440782 1
1.39828609702174 1
0.547984205372245 1
0.772365817488588 1
0.992603159137984 1
1.14420629005929 1
0.765625848665694 1
1.09256996325526 1
0.575777630081666 1
0.95042855744696 1
0.96861587951312 1
0.664285813472387 1
0.767590871768028 1
0.976684159512378 1
1.17249699687645 1
1.37001661229511 1
0.718146796637124 1
1.35315694383812 1
1.28349083151511 1
0.769330792412299 1
1.0551135746669 1
0.981875371047819 1
1.18743534500472 1
1.01215409353883 1
1.04535174630329 1
0.716257144101601 1
0.981454232388872 1
1.48177425933904 0
0.872346055483666 1
0.898543330509274 1
0.895190395246871 1
1.23057803004272 1
0.448319767169693 0
0.794124799496691 1
0.75418314731885 1
0.817707231028223 1
0.791074744579544 1
1.24421421014608 1
1.20679207915855 1
1.2219163310744 1
0.697792915832106 1
1.17703000585736 1
1.14977867596279 1
1.14338956851606 1
1.14991064301438 1
1.27183818239727 1
0.87415695034367 1
1.05138556141899 1
1.23512104681542 1
1.05517101055376 1
0.933590034759613 1
0.896223218678019 1
1.31950185462129 1
0.763790240921318 1
0.649619797381726 1
0.752272139951361 1
0.910855679378533 1
0.757661169686642 1
1.14645344667963 1
1.2418055656826 1
0.839791393647776 1
1.0482316048963 1
0.973677743064338 1
0.871173072336024 1
1.03804262558824 1
1.06947677358666 1
0.836699896452238 1
1.16927040837013 1
0.899548597062964 1
0.766287741501079 1
0.950074544699487 1
1.08530671328638 1
0.858917441501779 1
0.96131770966883 1
0.888795304008144 1
0.945011534754454 1
0.372997174941664 0
1.23447305932397 1
0.86863075321818 1
0.814651942502537 1
1.05145867020477 1
1.07199556877111 1
1.02089477894088 1
0.904200217667765 1
0.803075050477332 1
0.76937424298729 1
0.927097823506994 1
0.918628300709895 1
0.836816059963918 1
0.898821235867356 1
1.27962831783204 1
1.140294877991 1
0.919392913004219 1
0.977963553678725 1
1.18753640078474 1
0.84697063841135 1
1.31535601237585 1
1.14430444913088 1
1.19141880029394 1
1.14666473785288 1
1.14523507395109 1
1.05895009382212 1
0.851341617810726 1
1.16778680652001 1
0.60923387458352 1
0.804807933835165 1
1.38487469194862 1
1.05150289309189 1
0.695858615296825 1
0.626978551099736 1
1.03694427381441 1
1.11022048833861 1
0.492737637942964 0
0.897819956173207 1
1.05042765405251 1
1.12337270025577 1
0.58330929527401 0
0.897143269825766 1
0.816590494372033 1
0.97490550626394 1
0.861504775730083 1
1.03136374258214 1
0.797228102153947 1
1.49933687703887 0
0.892163268433095 1
1.36665572675862 1
1.35528400705396 0
1.0459751952472 1
0.883033640574256 1
0.80595175016072 1
0.919951877872556 1
0.770912799905544 1
1.26889615847933 1
0.903226693116395 1
1.28686393199909 1
1.35954402703595 1
1.10229720327304 1
0.787939801733788 1
0.794070365898975 1
0.837784940126505 1
0.495652500114842 0
0.891457257077597 1
0.89953857484568 1
0.932398016387258 1
0.88621536856227 1
0.829243770104188 1
1.05739383219157 1
1.22285727268337 1
0.593834282279078 1
1.08813409848171 1
1.0673164826392 1
0.509856500454041 1
0.664759611612386 0
0.970002589722353 1
0.822453972152775 1
0.613622664701567 1
0.901408835850083 1
0.897861722598853 1
0.801595313213846 1
0.629878412928456 1
0.867106058525988 1
0.799292377844931 1
1.1346085235435 1
1.20286244881888 1
1.00898528131747 1
0.552194941078264 1
0.960616292749368 1
1.51685936402949 0
0.857257243907015 1
0.73732672447125 1
0.650305920101952 1
0.79828038116297 1
0.997256761847025 1
0.979880914799664 1
0.217690162962647 0
0.854377128244104 1
0.678173680281195 1
1.41169954234516 1
0.812762531660263 1
0.764572216730387 1
0.811964911505082 1
0.998841517338651 1
0.845293852511957 1
1.19545969398349 1
1.11378686504143 1
1.01077566370232 1
1.12053148401155 1
0.749925937415595 1
0.879236627776456 1
0.866864163097049 1
0.864142656897751 1
0.935841875214971 1
0.928241759391912 1
0.978409036459297 1
0.899064911465832 1
1.2002049517359 1
0.825306460700476 1
1.03360524528739 1
1.36315203169557 1
0.770869033068901 1
0.94279663917572 1
1.21081653790487 1
0.807215392985897 1
0.874964783322084 1
1.16081356590439 1
1.1856773578062 1
0.932181153792546 1
1.06212572481345 1
1.22371896882016 1
1.56037263336534 0
1.24432018787129 1
0.886559507887584 1
1.2108773320318 1
0.855522746596031 1
0.923002505126928 1
1.08231879746759 1
1.09373687250344 1
1.08748141002763 1
0.972670327306606 1
0.958316185069178 1
1.14393390798909 1
0.935963342579333 1
0.856546631800284 1
1.18817054280254 1
0.986770660636244 1
1.0972061606554 1
1.10293711556424 1
1.19779703362465 1
1.1892924119183 1
0.9548830637805 1
0.866960022912713 1
1.5285461868362 1
1.28581162264508 1
0.858046573510335 1
0.896802964191847 1
0.796748702374171 1
1.26460173769927 1
1.34783824846275 0
1.43605028941234 0
0.993337027786519 1
1.01377944151765 1
0.854960165645606 1
0.986450045428203 1
0.828456013107456 1
0.800951461008659 1
0.91614152369943 1
1.2879057196265 1
1.04061951071073 1
0.800693811233441 1
1.01940791959284 1
0.756570253838284 1
0.989483263708741 1
0.945928621983983 1
1.28074232619181 1
1.26551551208521 1
1.16154519527847 1
1.05621616506423 1
0.888408740749182 1
0.865061161726845 1
0.728479289933063 1
0.952677349271448 1
1.02157780469001 1
0.951543988112586 1
1.05025627931699 1
1.04338285403001 1
0.761856176642826 1
1.02433067788017 1
1.06328253754384 1
0.955002966315266 1
0.95065184067444 1
1.18847148960796 1
0.84622041985752 1
0.827004596273472 1
1.31414054622659 1
1.32273699277567 1
0.819615546708584 1
1.01367222932793 1
1.10623152080141 1
1.11861291593641 1
0.807091867522128 1
0.64412194476621 1
0.840841042547922 1
1.20047954520097 1
0.962390614989279 1
0.755193064495128 1
0.730728027158977 1
1.12115518438614 1
1.28156563079659 1
1.0020341325004 1
0.581657362637413 1
0.754222372874267 1
1.15827046077844 1
0.911550503666355 1
1.04780440499208 1
1.19342737346815 1
1.0865273283107 1
1.10902186916151 1
1.06649561064139 1
1.56745877434079 0
0.566994403277447 1
0.86580430498301 1
1.02190102411822 1
1.00795479491584 1
1.0873950188493 1
0.974485654105293 1
1.07361408315733 1
1.07649365985264 1
0.846540992286159 1
1.26334989462791 1
0.681678667413374 0
0.909879935091078 1
1.22060244937737 1
0.513849637653188 0
0.825456781633379 1
1.20257912190038 1
1.26855687744353 1
1.12254314059168 1
0.780115184502612 1
1.10479521195879 1
0.94704743651081 1
1.6797732188983 0
1.18684822764116 1
1.0431266473352 1
1.0525622371953 1
0.685126549314316 1
0.545615708482593 0
0.969091935120349 1
0.795327447563159 1
1.0360050596673 1
1.2504217911511 1
0.76759929274837 1
0.731051139284353 1
1.11386944814526 1
1.11214710438626 1
0.970592166910804 1
1.18696126445184 1
0.887733105705675 1
0.667299454322226 0
1.00682483314234 1
1.26756087320724 1
0.748921636975266 1
1.08396312643817 1
1.01562757988593 1
0.885543290568171 1
0.467719861195331 0
0.843523653183638 1
0.76105229620315 1
0.837455384692542 1
1.16629400748386 1
1.07204842159155 1
1.05889748232455 1
0.791426805850089 1
1.26321373270578 1
0.713517503750703 1
0.853470166902746 1
0.666190877721262 1
0.670488371448333 1
1.14792730247558 1
0.457959239822596 1
0.961265603521497 1
1.36572999213683 1
1.05649000718286 1
0.827977778769892 1
1.12749812150461 1
1.14587898550008 1
0.952646677712979 1
0.429943471605066 0
1.17539452341237 1
0.915759598422065 1
1.19768861450797 1
1.1908760211346 1
1.14731609064429 1
0.676716181390774 1
0.952000376638634 1
0.898180114156949 1
1.07690844430701 1
1.13019419024197 1
0.880151717172585 1
0.657431080431683 0
0.965502395284537 1
0.703078772921625 1
0.835444847297598 1
0.96973538436988 1
0.735797011338698 1
1.02267632554064 1
0.932932576022968 1
0.497565279093857 0
0.647017393509668 1
0.746770085269845 1
1.18000992086332 1
1.01043723843314 1
1.09006198901276 1
0.786847746843701 1
0.997469247351103 1
0.877532791840542 1
1.17041315086646 1
1.09564736169657 1
0.805473666368346 1
1.21483559945418 1
0.885697029360623 1
1.0033298353412 1
0.932292696127289 1
1.17581675133107 1
0.887717013351432 1
0.859747732221884 1
1.21884721280651 1
0.867650521090505 1
0.782047438221789 1
0.876967685366531 1
0.635622819395061 1
0.880372079472323 1
1.18071256149238 1
0.911188705051083 1
1.05815372022406 1
1.28240817377307 1
0.987358036720619 1
0.863848982074815 1
0.966435091871323 1
1.19124867554274 1
0.926612784914649 1
1.28634533278259 1
1.32373334675477 1
0.879601347252894 1
0.948860663824619 1
0.978868286672491 1
0.86477536880013 1
0.639952958365129 1
1.62991514284498 0
0.807889414644868 1
0.673677823030268 0
1.04678333002905 1
0.959030401912203 1
0.881482250266223 1
1.00005649420864 1
1.09056350637943 1
0.870099402967008 1
1.03122996686413 1
1.14619631781383 1
0.734759795274096 1
1.19735427727707 1
0.557376434043883 0
1.26840371637513 1
1.11242001310729 1
0.996724736144601 1
0.899312031484231 1
1.44088425844428 1
1.00867171548402 1
1.14613525912618 1
0.800602771987446 1
0.912956201206739 1
0.837257250894152 1
0.693274300585019 1
0.819719062056335 1
0.859995683889964 1
1.03829575553625 1
1.12089914904284 1
0.920744175002588 1
0.908208932401895 1
0.842636777545412 1
1.10937314818937 1
0.869996053375549 1
0.963220978489565 1
1.01722258853652 1
0.787255068081528 1
0.607953416771918 1
0.692293978327409 1
0.911338941758152 1
0.715892189095009 1
0.892159702601185 1
0.596254215365396 1
1.02838885779813 1
1.06405962994898 1
1.36222762218773 0
1.16964133745538 1
1.06681312348632 1
1.01357033803521 1
1.08221865987596 1
0.833994301574245 1
0.881609189714071 1
1.42249218713843 1
1.40889175536256 1
0.883520488687674 1
0.931589473649874 1
0.690895879487343 1
1.10712149919357 1
1.42524982759451 1
1.09683446410901 1
0.927605839219775 1
1.09415915483339 1
1.11484629174593 1
0.671720015645378 1
1.24938073284925 1
1.14301815862205 1
0.68874065818956 1
0.854986629335468 1
0.472543690413794 1
0.828457076638323 1
0.975322713397256 1
0.663674465728195 1
0.976664671760512 1
1.18750884149714 1
0.954221519738136 1
0.925951641425157 1
1.19806191392496 1
1.12746138940804 1
0.936003006178344 1
1.14686800942333 1
1.21704185261529 1
0.93300771751752 1
0.945025716212457 1
0.66157318238073 1
1.12778562158911 1
1.1943896869203 1
0.670135037737235 1
0.76577648297855 1
0.950534816544142 1
1.03311752444847 1
1.14992841726195 1
1.43617056134535 0
0.64028730832576 1
1.18478392281568 1
0.682126195087769 1
1.19519163849327 1
1.0586117987965 1
1.08413789064367 1
1.20924291308933 1
1.30444781822709 1
1.16176849875032 1
0.936144481232943 1
1.22516925057799 1
0.870790949371643 1
0.83990822083615 1
0.877383703510108 1
0.811717537901739 1
1.11118401262933 1
0.688729408772052 1
0.832570566246088 1
1.03097663833675 1
0.608686256458089 1
0.968285578539855 1
1.15392120306306 1
1.10725773971573 1
0.902449027019076 1
1.46983621617016 0
1.04468746280954 1
0.990566169932409 1
1.14664191700951 1
0.958310571013819 1
1.22497704914834 1
0.939031509776731 1
1.08066895998795 1
1.1832397821629 1
1.05002670904794 1
0.85294889421571 1
0.760142983788444 1
0.928234440220701 1
0.912617063907912 1
1.0188464472348 1
0.882936599946332 1
0.457512574679043 0
1.39323834900068 1
0.871235446050041 1
1.05305677083481 1
0.658782462582226 1
0.789613162592963 1
0.994348594262671 1
1.14586684584315 1
1.11890838949847 1
1.15699912765722 1
0.881406232724712 1
1.28064338247402 1
1.07076317946293 1
1.19172358151192 1
1.11961504362304 1
1.09934583654534 1
0.953134949845478 1
0.973902686479568 1
1.16153125166772 1
0.609164856713315 0
0.7495226504531 1
0.811759061947465 1
1.0925812763516 1
1.0673362817338 1
0.941819240948241 1
0.722934266961725 1
1.22480682499165 1
0.668156722374624 1
0.725458414060445 1
0.872159915836484 1
0.428923225899638 0
0.664532442608745 1
1.00095155353514 1
1.21091713388445 1
0.864599411542563 1
0.900317292894934 1
1.28439604915994 1
0.984589223925541 1
1.49109904808891 1
1.32190547534724 1
0.664777505200842 1
1.11559542785293 1
0.90773408413828 1
1.06833024282709 1
1.1213244747809 1
0.727814205944259 1
0.871075903108394 1
1.35105763398257 1
1.03224276176649 1
0.979341880045922 1
1.01213979315592 1
1.04349843715824 1
0.577794282505805 0
1.20441898259774 1
0.804920623470179 1
0.773076706175302 1
0.753154767640238 1
1.26952457237102 1
0.892874545954096 1
0.751131235829532 1
0.744462975468319 1
1.07870919284342 1
0.727591347067094 1
0.682491910143387 1
0.744432630871279 1
0.912143541598373 1
1.02067684276335 1
0.759535268794104 1
0.893194692829273 1
1.31441938293216 1
0.412618539870922 0
0.626659165517497 1
1.02155621968483 1
1.1163944743934 1
1.00306160226344 1
0.803093103019306 1
1.20290204232117 1
0.831803851699232 1
1.3075610519082 1
1.31348998469663 1
1.01850522956185 1
1.04887820051156 1
0.637816043567346 1
1.0095045154295 1
1.10297461009497 1
0.982922699341607 1
0.915405777553479 1
0.937009304561964 1
0.926892134786062 1
0.672508254952914 1
0.835835680604563 1
1.00766619409025 1
1.18639383795433 1
0.818446785372839 1
1.41931588474793 1
1.06432955474766 1
1.0959193359386 1
0.455520170351564 0
1.13412948159845 1
0.883112930479066 1
1.38656497981853 1
1.31251854097423 1
0.737148377091613 1
1.20572297083085 1
0.652268585623777 1
0.865123027152815 1
0.929065392178205 1
1.35191851015575 1
1.11967326633695 1
1.15502117965743 1
0.972918377357507 1
1.0531909054415 1
0.849161992825548 1
0.828503520612217 1
0.706312875657843 1
0.730439594810007 1
0.835957051026803 1
1.10341970291375 1
1.02259090784188 1
1.10619602450619 1
0.648968665906566 0
0.799716101063266 1
0.855619801288868 1
0.722373724274063 1
0.739727683869207 1
0.585999713434616 0
1.12323220119422 1
1.36940536648004 0
1.02413203000291 1
1.11901123229467 1
1.34372631649145 1
1.11874695374812 1
0.600195984984064 1
1.0270272912441 1
1.0289734884452 1
1.34563466082031 1
1.09845084602609 1
1.23969435962292 1
1.07620648991188 1
1.18237755588849 1
1.15261497345866 1
1.11671920212718 1
0.529380243312459 0
0.821658962964285 1
1.00537638123392 1
0.83787174639028 1
1.28294537030386 1
0.834011001512454 1
1.23278704317744 1
1.45196583796044 0
1.32946132017854 1
0.964191968403988 1
1.07608882952162 1
0.944828461554718 1
0.873946142973577 1
0.857827422018443 1
0.948626264979342 1
1.31158642875057 1
0.753056480107049 1
0.871207696434393 1
0.591343322159226 0
1.06079021987454 1
0.91862141895134 1
1.20223796226315 1
0.828613401645441 1
1.05974281034245 1
0.833200468664406 1
0.905655274915262 1
1.55364886655246 0
1.03768916106927 1
1.37817059861613 0
0.858834994753333 1
1.00011264471705 1
1.13286720721305 1
1.06629231001749 1
1.12439054268855 1
0.872522748960636 1
1.04491309716721 1
0.984803888057778 1
1.07635507881126 1
0.868948144586035 1
0.795763079296409 1
0.843618060181452 1
1.08303401870909 1
1.20301080798968 1
1.43237011954917 0
1.06287690412978 1
0.904619567492918 1
0.725207206278577 1
0.792839296213542 1
1.06824529051294 1
1.49870248256552 1
0.468233569888703 0
0.634501096362462 0
0.876557912838379 1
1.24610331807475 1
0.165709644650243 0
1.19633759620131 1
1.01290352869752 1
0.915480800517685 1
0.528384982579627 0
0.921984522673789 1
0.907773180385607 1
0.896410922128486 1
0.558851683979082 1
1.16372037778178 1
0.576067182607907 1
0.952994896476267 1
0.925029371342392 1
0.588119265249506 1
0.592224750683795 1
0.917051336090794 1
1.25363616493352 1
1.1507122990393 1
0.624546445821964 0
1.14847680928112 1
1.19220127983553 1
0.702878349935944 1
1.12820690513096 1
1.05504230985401 1
0.590002735979209 0
0.915378457751533 1
1.12928725010417 1
0.818620969843657 1
1.20373160774634 1
1.08192291944441 1
1.02835852592068 1
1.08843469617068 1
1.07528188458951 1
1.28977293003847 1
0.649652887899052 1
0.703341162476834 1
0.809408244070424 1
0.898992690088404 1
1.50635703528329 0
1.07502462582657 1
1.50167176020805 0
1.2045816594587 1
1.11803784389538 1
0.803587153571805 1
0.871047965389457 1
1.13012723801803 1
0.448708128082649 0
0.420071167388143 0
0.991088634564978 1
1.24141424953202 1
1.09793765819599 1
0.590858105938746 1
1.12608071752688 1
0.810408101857028 1
0.992392891368617 1
0.500074721138792 1
1.30812914212891 1
0.964335206058465 1
0.973144228329724 1
1.03453574595314 1
0.405674250621448 0
1.04838093069644 1
1.12459268990111 1
1.07583763073839 1
1.43059765431685 1
0.827415262408221 1
0.873160649023471 1
0.648362035615038 1
1.16151953378597 1
0.78288495773739 1
0.787137427173338 1
0.763286854595892 1
1.14584603770649 1
0.881658190795848 1
0.877947629291721 1
0.877976205593431 1
1.06632266542359 1
1.04678041287377 1
1.2907609422207 1
1.2588577762868 1
1.09422712683354 1
0.855424384243207 1
0.815190135698246 1
1.66361452016736 0
1.04290902506618 1
0.973163005245743 1
0.639119208671312 1
1.09746179688053 1
1.10603970816265 1
1.10538677381234 1
1.07240258542693 1
1.04724520457799 1
0.783357708494481 1
0.852501396961383 1
1.29372798297508 1
0.673194185052051 1
1.03875333444047 1
0.669953288562229 1
1.2101074937678 1
0.943701219754774 1
0.684561916885564 1
1.37038554854917 0
0.901809814870357 1
0.68117637442382 1
0.689804545431359 1
1.0148287022819 1
0.761996929360576 1
0.889226448375966 1
1.32260911123499 1
1.07896381369457 1
1.30924597767294 1
1.22931473529457 1
0.921396796556985 1
0.749048019160616 1
0.806336075862744 1
1.34802024487122 1
0.990223071738244 1
1.2001447763529 1
1.28621955439673 1
0.683632484838362 1
1.07598198491177 1
0.645618955901684 1
0.935894264437158 1
1.2897278892621 1
1.07756817594124 1
1.14196939333225 1
1.20345378173987 1
1.17478693763242 1
1.09654152324338 1
0.718936877538252 1
0.763932842080923 1
1.03478225086944 1
1.12408337199645 1
0.773871724835693 1
0.82554284024208 1
1.19488524600048 1
0.826187300866809 1
0.837129825467747 1
0.795205130654707 1
1.77831912439315 0
1.20599488568651 1
1.07030692586233 1
1.22757934841714 1
1.41869103664158 1
1.12909469745419 1
0.894548743393484 1
0.824442912884873 1
0.902678365057013 1
0.938418487638402 1
1.37663831105406 1
1.16257154734137 1
1.12003297981125 1
0.95842651799086 1
0.856066759494579 1
1.16455560668524 1
1.28529742150967 1
1.11128055274142 1
1.04931622136461 1
0.635674744003648 0
1.30156936181781 1
1.22625394375436 1
0.93616106511358 1
0.551335308830038 0
0.875251200433834 1
1.12910284013655 1
1.06262693396345 1
0.773275077256614 1
0.993058599888941 1
0.762180353122882 1
0.719163224138939 1
1.16718574004181 1
0.81796356569903 1
0.620837137627899 1
0.885645077394872 1
1.0851262980927 1
0.966805194937314 1
1.28368461325071 1
1.06781758027662 1
1.08926546764252 1
0.828463516690416 1
0.901371585206943 1
1.25722920194118 1
0.903265523059516 1
1.0320620931088 1
1.24765877742053 1
1.10304713285101 1
0.824255798765218 1
0.76186458627551 1
0.936826844790489 1
1.2316322019616 1
0.960328597458082 1
1.0817070592527 1
1.25278449399859 1
0.606652679614696 0
0.908615930220983 1
0.994294212901102 1
1.44316220512934 0
0.821694947364288 1
1.07898669857192 1
0.831981928391666 1
0.660710283185606 1
1.20542707433661 1
1.31052406657565 1
0.946184172306206 1
0.860711627340364 1
0.789579776294653 1
0.883746801894043 1
1.32593288039438 1
1.03163496454254 1
0.715941898533054 1
1.01418800927974 1
0.788972552743221 1
1.57807859604522 0
0.854190692261608 1
0.863279682684399 1
0.750440741203781 1
0.975083613888429 1
0.856723193801365 1
1.35921555795651 1
0.68081239376733 1
0.670753281581264 1
0.924605153774734 1
1.11233605593701 1
1.27081549748537 1
0.85612747810993 1
1.26399391059145 1
0.862053540514762 1
0.988275390247403 1
0.877576720154806 1
0.99483834157188 1
1.25160761239199 1
1.12200864374848 1
0.656153040861304 0
0.54185081508097 0
1.21379192482085 1
0.444840289935305 1
0.793957615297987 1
0.743326839861497 1
0.791707824434454 1
1.01871542864194 1
1.54757147476634 0
1.06350748558806 1
1.07120760243203 1
0.945070397984374 1
0.59556671535515 0
1.47291768516198 1
1.06644602994477 1
1.09914881021043 1
1.02196517919097 1
1.11224755235821 1
0.977453664987874 1
1.24779334825538 1
1.18967080966782 1
1.19633438111845 1
0.638888995810999 0
0.952857491838374 1
1.16653341596338 1
1.14756740157458 1
1.00349707506051 1
1.07828597384459 1
1.01595120959539 1
0.94430767235294 1
1.0164697906158 1
0.965367503072091 1
0.52710725994121 0
0.967080761371319 1
1.38048776263488 1
0.733495548172233 1
1.06541816906931 1
0.983272923619396 1
1.29305012831211 1
1.17656303428256 1
0.587320818154238 0
0.89759789593338 1
0.947749186039275 1
1.08926118130645 1
0.941627995278833 1
0.971294810729399 1
0.867748927636235 1
0.860510929239512 1
1.07286696955977 1
0.824875128414704 1
0.923039150660236 1
1.25908444280429 1
0.887755771102118 1
1.41494355187337 1
0.750644476485161 1
1.09934745995857 1
0.800671453550359 1
1.09467349777012 1
1.16827420563483 1
0.762806461872987 1
0.935775740522462 1
0.771959102941444 1
0.554670011643885 1
1.36633386696294 1
1.20779027141914 1
1.05356466611066 1
1.45659316430666 1
1.1457084756063 1
0.954213154156863 1
0.996654319138611 1
1.03528283234942 1
0.960457198556672 1
1.08828539116938 1
1.34850003498235 1
0.744867357568052 1
0.955010090845653 1
1.05817049528474 1
0.834678649170145 1
0.960966044164286 1
0.690550394320319 1
0.942911311403882 1
0.936140939112629 1
0.903270451402282 1
1.08692150503854 1
0.747492553189037 1
0.831778995496408 1
1.06241228415254 1
0.755465335513006 1
0.942733950984389 1
0.477374670528338 0
0.78659360663346 1
0.856997077992677 1
1.12387739828143 1
0.943607838879666 1
0.81038871777131 1
0.749222516025126 1
1.13543422693084 1
0.721907965675912 1
0.746756092795002 1
1.41180073324984 1
1.06149330450443 1
0.94586677921918 1
1.12435137655534 1
0.817056560432924 1
1.08061541152749 1
1.21463507308183 1
0.96849822099252 1
0.685263506373591 1
1.14043302744344 1
0.797592486920612 1
1.40541801847617 1
0.761143774767995 1
0.978905242268323 1
1.02603385267365 1
0.943808472589983 1
1.40195464762638 1
1.33108477069947 1
1.38044139677893 1
0.858296917800657 1
0.986987470151967 1
1.06343563681042 1
0.955795295720515 1
0.781986445993677 1
1.31363013105916 1
0.88003150283928 1
1.11993384657325 1
1.20497858569948 1
1.17331249806356 1
0.732401423425145 1
0.540732425516786 0
1.54250054622236 0
1.0595709814359 1
0.997895246337881 1
1.09745698128842 1
0.951328268765839 1
0.763858500004591 1
1.29799157903746 1
1.18728368371118 1
0.71761763993863 1
1.12669991411769 1
1.04742178520645 1
1.13688637195054 1
0.862625413781776 1
1.32523414886013 1
0.990103908093188 1
0.661273981925043 0
1.10296946745683 1
0.983911238105043 1
0.87020179600883 1
1.02383759211076 1
1.12292529017004 1
0.996990283648816 1
0.954574138097384 1
0.87906193716139 1
0.745753701026169 1
1.44042481849293 1
1.00050202450191 1
1.14876266129959 1
0.903051706953545 1
1.04843136139547 1
0.984033671331961 1
0.897091516127495 1
0.805287063739619 1
0.896154596831222 1
1.23689092528764 1
1.10845499625401 1
0.981323479950869 1
0.968778365067476 1
1.20079290497013 1
0.96476753606192 1
0.521017002597502 0
1.53836013673236 0
1.11862086426564 1
1.06045239161036 1
0.772124642060767 1
0.955538986051124 1
0.931548096327008 1
1.42394392766803 0
0.802838981817331 1
0.491925677755551 0
1.07807273228312 1
0.587052172917146 1
0.979661541005986 1
0.653483475113624 1
0.681203827099416 1
0.715828280347962 1
0.936495185363012 1
1.39841919993415 1
1.06599239682083 1
0.644009493234231 1
0.916373157303044 1
1.15501553177186 1
1.2434943620328 1
1.12018959665906 1
1.00367249851534 1
0.860325434918787 1
1.04817176572979 1
0.968080485450866 1
1.10897613808086 1
0.870822286829447 1
1.13338050660334 1
0.732533006384968 1
1.27723350149714 1
0.913871416345821 1
1.20013256219227 1
0.866313337625188 1
1.03675179584046 1
0.833866393046523 1
0.629144325523364 0
1.18062595484873 1
0.92678211674446 1
1.04099001620135 1
0.677535231268392 1
1.06353027260244 1
1.0393856015255 1
0.817933654355498 1
0.878161522790701 1
1.3681374198604 1
0.721718943193721 1
0.918389641249236 1
0.870707790575757 1
0.814903209488632 1
1.14128821891715 1
0.521428646140871 0
1.50588825287148 0
1.34748394619848 0
0.611840740364002 1
0.874179823076064 1
0.6944624282766 1
0.621770496887129 1
0.987827059714837 1
0.78640232723341 1
1.33045456918833 1
0.93898065369938 1
1.07973609705481 1
1.1274673806372 1
1.0107683230682 1
1.15851217151949 1
0.98198321964895 1
0.911750578107601 1
0.953008761970149 1
0.950492896631985 1
0.55921112269232 0
0.72075536110116 1
1.15366585401267 1
0.845853807709769 1
1.06257876819067 1
0.929460974181157 1
0.728063690259697 1
0.863470633344739 1
0.747829540396549 1
0.634989757397301 1
1.10745358847105 1
0.730791979479116 1
1.05300143194649 1
0.605354253141781 1
0.930828647483086 1
1.28279255605412 1
1.02401039331665 1
0.83134508851924 1
1.27713883226342 1
0.976366446726348 1
0.86277048358993 1
0.805688451166781 1
1.14293079510479 1
0.964890651088679 1
1.23929819296557 1
0.941296177793912 1
1.28847602527348 1
0.504423222535372 0
1.35257883706553 1
0.693113762965047 1
0.740917394793431 1
1.17300696627359 1
0.676124374563607 1
1.44442657486906 0
1.25679345702423 1
0.834742749299082 1
1.07745690610824 1
1.15671833556802 1
1.40657198245427 1
1.22903324379929 1
1.1184876010669 1
1.08524737843537 1
1.07898974455023 1
1.16207970848569 1
1.10836312305457 1
1.09390457991803 1
1.1212422769322 1
0.530698470630213 1
1.01562230368658 1
0.731626384519646 1
1.08338640963184 1
0.650145165592954 1
1.11538807136687 1
1.03424622212712 1
1.03460658080872 1
1.01710088311556 1
0.576530902059081 0
0.66704029934965 1
0.922493786519557 1
1.07054481299848 1
0.76032237510305 1
1.0523249704102 1
0.970384353712381 1
1.10654857057544 1
0.862629456578913 1
1.14461022598143 1
0.303382481162578 0
0.933457494103145 1
1.36633257408128 1
0.557467140554854 1
0.993879383962097 1
0.864736191900088 1
0.800913709479178 1
0.686935194237156 1
0.900944248046239 1
1.26637981637342 1
0.858764302514406 1
1.25101984213547 1
0.806633521473158 1
0.591690488765797 1
0.84339093141546 1
0.974857161327382 1
1.25909275903695 1
1.08222335907198 1
1.16406264596136 1
0.65927804256938 1
1.22213841123044 1
0.873987793339962 1
0.622352363800583 0
1.04863191893115 1
0.966391569462914 1
1.10466816234812 1
0.849572773089778 1
1.08967953714214 1
0.994806577244933 1
0.932448725245016 1
1.04166863591775 1
0.880412990789137 1
1.29745479749036 1
0.956476357295148 1
1.15863233877134 1
0.873367298303305 1
1.38453313427764 1
0.770864392120898 1
1.24084088858436 1
0.80153298007896 1
1.32428090614615 0
0.921130366303178 1
1.01151360985281 1
1.07443781651316 1
0.663882768858874 0
0.900603679607463 1
0.995036715678567 1
0.986958321628829 1
0.77743501719869 1
0.80166452391194 1
0.654836647730985 0
0.849282286200759 1
0.749301224969832 1
0.744918226250584 1
0.937712174332826 1
0.905551865962635 1
0.944433237724359 1
1.09348063673535 1
0.649698477762066 0
1.94232168114898 0
0.9429496078247 1
1.4333133361544 1
0.740066054943615 1
0.986836244783494 1
0.86022559914218 1
1.04526559412559 1
0.768445212665456 1
0.917365881271652 1
0.577196673847628 1
1.18350868031383 1
1.19540350524817 1
1.23093276347878 1
0.903305098607772 1
0.800270990936067 1
0.693797065723733 1
0.313774596678349 0
0.97257752860186 1
0.610755809720654 0
1.24391524123847 1
1.04008074397184 1
0.768153836170066 1
0.97213897891815 1
0.760336881821668 1
1.04108303371318 1
1.06507962601347 1
0.402973194385582 0
1.15959053372714 1
0.675015953710461 0
0.957982347806613 1
1.26600287334089 1
0.826759727484624 1
0.93212304408871 1
1.34153450920382 1
1.06335120881719 1
0.946329122258895 1
0.931682636976907 1
0.695922533726612 1
1.36106400925416 1
0.901690966364679 1
0.909446330329705 1
1.21702707233708 1
0.839140124754507 1
0.89422874476966 1
0.760679907691899 1
1.19137648834791 1
0.777640186733588 1
0.669392410632299 1
1.05196822784082 1
1.12863754951266 1
1.03144319012284 1
0.873631542241135 1
1.0101870277711 1
1.5028311813594 0
1.22861085973601 1
1.31389337702843 1
1.08803853251511 1
1.15498014053573 1
0.922309186482274 1
0.976618815311539 1
0.941368770234778 1
1.09019694451876 1
0.968845766728629 1
1.14958948408601 1
0.686561558886212 1
0.433426311140221 0
0.750181157479909 1
1.17493983952923 1
0.903273853107947 1
0.861854341231379 1
1.32163286903956 1
1.24306559421676 1
1.31224827334046 1
1.06611915644595 1
0.83615964833958 1
0.940142075491937 1
1.13152222206965 1
0.571167573469137 0
0.825728844905908 1
0.663733787653545 1
0.936354520145544 1
1.0173469429486 1
1.07733000193624 1
0.730565288661864 1
0.87527508359099 1
0.709018863901029 1
0.920062248857144 1
0.930444225441505 1
0.647251735985043 1
1.08496175414558 1
1.23085521983736 1
1.04134566251181 1
0.843879686297302 1
0.737558934542153 1
0.86202427572171 1
0.751242524179763 1
1.14282074644046 1
0.903137171663251 1
0.493287941198713 0
1.0372777863747 1
1.30987596482858 1
1.01021023494799 1
0.76572556242966 1
0.916578391140482 1
1.16799540709609 1
0.812251361191507 1
1.03219114417485 1
0.913761954660158 1
0.989598910141884 1
0.551642560887292 0
1.12875654549716 1
0.990358537379948 1
0.434799716914365 0
1.30469199569024 1
1.31605302177255 1
1.05387934937083 1
0.738730643310264 1
1.44999689306207 1
1.26697086040982 1
0.77744235954728 1
0.649459813657028 0
0.923227206495737 1
1.42534792013318 1
0.940862989242012 1
1.27836100766865 1
1.10581967367209 1
0.673801992662469 1
0.651011956015689 1
0.659082639293974 1
1.13306717546357 1
0.860893259453831 1
1.16822702100566 1
0.814996614181604 1
1.46550531507685 1
0.606828620072643 1
0.694207115104637 1
1.32508349294082 1
0.795046529656507 1
0.56004438491143 1
0.49652944860885 0
1.08718462743432 1
0.845588433431561 1
0.79620285015207 1
0.814811252731102 1
1.31976906589189 1
1.16868443531322 1
1.3232833406333 1
1.00517693917157 1
1.0804324895509 1
0.640693101339385 0
1.38460033495956 1
1.2279276333335 1
0.47200712107739 0
0.602468131778124 1
0.98274461572215 1
0.958454270936068 1
0.687559886356448 0
0.632582670070157 1
0.847890047785302 1
1.30068772257754 1
0.727761609829137 1
0.931537800481333 1
0.876218363774686 1
1.38660465440391 0
0.382319573316488 0
0.654926516274981 1
1.25312447821631 1
1.19838310411215 1
1.05639461013034 1
0.934921790885645 1
0.416527533805437 0
0.729430642291882 1
0.897777195206821 1
0.825143751171625 1
0.86261696629954 1
0.860732859194501 1
0.984713153102537 1
1.11079319445063 1
1.07088537020547 1
1.50829522802373 1
0.651364403705333 1
1.20969583690195 1
0.752812545794312 1
1.46392505264955 1
0.981613860321662 1
1.26840754129047 1
0.805709356716707 1
1.28300136128917 1
0.712879328863381 1
0.828778991131237 1
1.13238193558227 1
0.845409900516981 1
1.07669331576072 1
1.00874008699493 1
0.711145643921611 1
1.09233721771554 1
0.750158842620487 1
1.13498083123415 1
0.910917946866288 1
1.06236012223516 1
0.872984070372703 1
0.781566027315279 1
0.461186555793471 1
1.05899951993156 1
1.30623587274471 1
0.574190056234746 0
1.13814657028824 1
1.05744739288165 1
0.92879158259661 1
1.01959669898383 1
1.51879446823044 0
0.975760922128621 1
0.704749292542996 1
0.966937525944118 1
1.09395008347758 1
0.975754385533702 1
1.18475055113982 1
0.677031215152049 1
0.857315086615849 1
1.05666422404724 1
0.916524808229181 1
1.06984722413086 1
0.948702760283059 1
1.12202724793122 1
0.761688979291646 1
1.36067588529292 1
1.06813926790587 1
0.937744731132931 1
0.888463375264585 1
0.754871895144444 1
1.00922831388449 1
0.828556028842822 1
0.996923880862545 1
0.889444495561801 1
1.26329307009358 1
1.00702661611346 1
0.377556425714498 0
1.25830930822011 1
1.05400243056532 1
1.16909548798556 1
0.622891185199409 0
0.902639801469738 1
0.92394889747334 1
0.861363083290942 1
0.831648321366895 1
1.01470439218363 1
0.920457573907658 1
1.17695003342022 1
1.19056214567594 1
1.14219929805117 1
0.587325883274035 0
0.992052137417437 1
1.03455807260611 1
0.745081312893629 1
0.663917013193638 0
1.03962202718508 1
0.968669627785498 1
1.02077436451701 1
0.823643077906107 1
0.687188441463212 1
1.06893144501953 1
0.746136004800984 1
0.833434726888339 1
0.745147271449206 1
1.3858150405597 0
1.16037649467512 1
0.847154474881034 1
1.30157566870804 1
1.08193619222941 1
1.41018089307566 0
0.868868409876937 1
1.15437091942811 1
1.1464373660742 1
1.00984174670826 1
1.12266087151344 1
0.662174551250426 1
0.81806327407291 1
1.40511441236025 0
1.18957025564148 1
0.713776922283926 1
0.937777842915832 1
0.849456147284126 1
0.882203901946838 1
1.07863426149982 1
1.10493366341574 1
0.843276293292942 1
0.922656964822179 1
0.860126133483241 1
0.809020485068617 1
1.26360262947402 1
1.15443421710699 1
1.42618687789488 1
1.12029824263658 1
1.03609093875922 1
1.04923091888678 1
1.25494007331578 1
0.895032894014663 1
0.75343231747681 1
1.0644456306877 1
1.38057020767202 0
0.613861464331321 0
1.20110984689118 1
0.856970375090123 1
1.1527758057811 1
0.91457273152326 1
1.00891644553499 1
0.936304592434877 1
0.870319596090857 1
1.41663430944923 1
1.12151364097424 1
0.555702527086611 0
0.969843869450726 1
1.24999438350313 1
0.894190138350246 1
0.800057697499383 1
0.716457817112278 1
1.16070172832087 1
0.817194132984106 1
0.878480940674086 1
1.09643376671986 1
0.951951620547309 1
0.724428273737384 1
1.16179475460491 1
1.13662967180269 1
0.805700330380806 1
0.947850674588716 1
0.85126981881914 1
1.38467949094432 1
1.18448867722432 1
1.13143455898371 1
1.50917941997748 1
0.85692904684751 1
1.07353396545345 1
1.30133467799158 1
1.27908245443169 1
1.19059434810508 1
0.694251748802041 1
1.11193234281298 1
0.728870688115633 1
0.853394803748708 1
0.672156249371547 1
1.15256654215067 1
0.999867311804924 1
0.437868315394041 0
1.01778769153513 1
0.947830356120755 1
0.910824796101472 1
0.907381190391737 1
0.972715645974945 1
0.927726039183412 1
0.778441138595615 1
0.572628637771547 0
1.10670645005666 1
0.803474260257932 1
1.0093017202711 1
1.06639205994208 1
1.10555422534088 1
0.850833756791244 1
1.14389153054896 1
1.30488162191149 1
0.73500354224542 1
1.33575511141375 1
1.09937264172924 1
0.846203588221629 1
0.878965564504665 1
0.958287927523797 1
0.708117093094748 1
0.883858119834995 1
0.87100210170754 1
0.990041477745777 1
0.888811335629833 1
0.884884465914539 1
0.981313088983397 1
1.34623975038722 1
1.24804401404533 1
1.10400299483826 1
0.750701702055012 1
1.20589046448581 1
0.498379644061288 1
1.15446680210188 1
0.821314428562882 1
0.949225280945905 1
0.950505813810602 1
0.824553963612921 1
0.935452916161127 1
1.24031690892441 1
1.0739867679435 1
0.847676626221246 1
0.654607058506819 1
0.878716252319395 1
1.51280617791312 0
1.26445251097848 1
1.30261000174759 1
0.82410144282304 1
0.911269115577933 1
1.17732314836408 1
1.01881474684386 1
1.39181501686209 1
0.716033347510935 1
1.42202266208501 0
0.943132773505911 1
0.953481088271888 1
1.06488696413701 1
0.773217489383372 1
1.06703545133465 1
0.848475057294671 1
1.00091944466222 1
1.04505495696538 1
0.994438901780533 1
1.06369952288207 1
1.31708304146507 1
1.22294561776718 1
0.880382664723043 1
0.98084022037945 1
1.18744811833143 1
1.10469964814226 1
0.828153069716399 1
1.02420609219323 1
0.880753828888277 1
0.286076186821109 0
1.1532228032842 1
0.953191000660819 1
0.972991806689738 1
1.142352877612 1
1.21840909886822 1
0.871533897928038 1
1.263587999903 1
1.06730914439543 1
1.10092661226132 1
1.26087158712154 1
1.21553426496134 1
1.21919255258123 1
1.07107896277577 1
1.39454992937194 1
0.998620601866543 1
1.08495397193933 1
1.33951566028577 1
0.790232783876413 1
1.32362305761052 1
0.922123653416479 1
0.825890570188728 1
0.677546703893002 1
1.15557314000443 1
1.05505164492753 1
0.832881811179772 1
1.02184481443386 1
0.926949208591497 1
1.07270545135854 1
1.28219399650669 1
1.01319833342496 1
1.43021785670101 0
0.586117937663182 0
0.888530733320182 1
0.886926316507819 1
1.43692227576455 1
1.10248168492453 1
1.32266017390129 1
1.25352122218688 1
1.0995239708355 1
0.788786465460546 1
1.03743509096843 1
0.961500328803384 1
0.951772430413749 1
0.929093156708392 1
1.25092286196837 1
1.12388391415149 1
1.133725259443 1
1.05914962778307 1
0.828208358290467 1
0.537560925994484 1
0.652201477895014 1
0.99919495061124 1
1.10007715895372 1
1.01435863914318 1
1.01232254785047 1
0.741340537340579 1
0.992470770118634 1
0.728140321232936 1
1.08518588690569 1
0.796870287044757 1
0.481107523879721 0
1.0158252121768 1
1.36961822351463 1
0.957242173759303 1
0.680983494770936 1
0.70914394892397 1
1.12553020548488 1
0.783044338976418 1
1.32327341188303 1
0.760867629594044 1
0.64151701784705 0
0.649118169553365 1
1.01926840537726 1
1.05881077805904 1
1.21636514116929 1
1.33420634752465 1
0.98729066258522 1
0.876859367843869 1
0.897267745156461 1
1.12808531324108 1
1.06270330757336 1
1.27185046083689 1
0.916432768705422 1
1.09517014757661 1
1.1951881792217 1
0.67060417926179 1
0.753749226300037 1
0.726456068773866 1
0.926339883833523 1
0.860808405065147 1
0.978870574637766 1
1.24224694424465 1
0.755030649551552 1
0.60606834306111 1
1.07827745982112 1
0.914751773791168 1
1.27403301928314 1
0.891498664231107 1
0.801195665718869 1
0.699153809907846 1
1.17070394060927 1
0.84840060078749 1
0.806010539845603 1
0.974268347251283 1
1.27168953174304 1
1.28880766761674 1
0.888462566641683 1
0.8877083678463 1
0.990562939206067 1
1.10044775377954 1
1.01551908027518 1
0.631860898060374 0
1.00319690384046 1
1.036135933778 1
1.12146023120167 1
0.996120190309469 1
1.40935239057624 1
1.01216269125626 1
1.42109969514748 1
0.89063734640981 1
0.570192054641722 0
1.06634838134727 1
0.637519632537385 1
1.25289162699404 1
0.801129629705344 1
0.716347211254463 1
1.09104432781469 1
0.836563853496161 1
0.901800279271033 1
0.891536548335179 1
1.1354754855973 1
1.22752023142018 1
1.02021461994316 1
0.81351844393534 1
0.82466980614045 1
1.12418450583679 1
0.607171276130874 1
0.881284185384458 1
0.895207635754911 1
1.0056709176417 1
0.910698227607205 1
1.43658111572184 1
1.25948750365369 1
1.03633777043262 1
1.29109840233271 1
1.07057405003112 1
1.5720554169081 0
1.06900098647725 1
1.5769901779798 0
0.903027189348697 1
0.51894818390731 1
0.721575611666971 1
0.933230862810141 1
1.26513466995362 1
1.02394905532022 1
0.876591121762576 1
0.614106220719516 1
1.06285739281794 1
0.651485375985918 1
0.688797579078073 1
1.03039255616535 1
0.769128472331222 1
1.02852785076866 1
1.23356206228656 1
1.02612627809386 1
1.12882595401472 1
1.02600542790262 1
1.40762176484995 1
0.922386399364241 1
0.804841310032999 1
1.19520326978793 1
1.21528334483666 1
0.902887551210099 1
0.876644034993481 1
0.893885881164494 1
1.20396996557103 1
1.31135902140685 1
1.12294739709398 1
1.07126626656128 1
0.892325320384569 1
0.47329961691959 0
1.0209874265374 1
1.22230837541154 1
0.832768174637992 1
0.961283812398885 1
0.911684329940591 1
1.22910371799236 1
0.950922728496634 1
1.08026881120221 1
0.672696631521113 1
0.871152816474661 1
0.948668654318664 1
1.39878028358618 0
1.21300072666957 1
1.10363768476316 1
1.11514372219118 1
0.750889292636898 1
0.864840546326563 1
1.10845155187946 1
0.885594067392103 1
0.919738601633211 1
1.3497026958137 1
1.23129208346029 1
1.07562389366657 1
1.2269314030489 1
0.641107329453221 1
1.25650907341556 1
0.848016582529118 1
0.835716676451183 1
1.03264979506595 1
1.28921315193319 1
0.846202477831551 1
0.987963481579808 1
0.796087485621139 1
0.791359280451062 1
1.12930410412419 1
1.14940349989552 1
1.4596298728456 0
1.11308280403238 1
0.983035245166935 1
1.02972073333564 1
1.17841062224532 1
1.03998977054605 1
0.727856863407672 1
0.897862528369674 1
1.02610962260964 1
1.1797917855918 1
0.586436671432651 1
1.01619516663189 1
1.10138070057759 1
0.78845289795619 1
0.844485977991586 1
1.13056382974073 1
1.01627577335332 1
0.612485323701989 0
1.46228539616449 0
1.13883652493268 1
0.758043844292969 1
1.15456810051739 1
0.704566402230641 1
0.806624770794701 1
0.901799409495478 1
1.4297221917846 1
0.893084810314926 1
0.789236037258551 1
1.14731766128812 1
0.810710332118668 1
0.553333075608678 0
0.492033555531085 0
1.26940225857183 1
0.847302179691231 1
0.945391876847655 1
1.21928364023502 1
0.903274803030769 1
0.917741680335232 1
0.921461334948039 1
0.685786781344419 1
0.892084623592731 1
1.3396544286529 0
0.954036538446865 1
0.656026407454633 1
0.816342532206764 1
0.843290227317396 1
1.01748347658785 1
1.3342193471117 1
1.47999404188055 0
1.15724172370336 1
0.749877152257154 1
1.19858801120985 1
1.37042322281401 1
0.909183814613156 1
0.682337198848094 1
0.690191962815401 1
0.873232102258299 1
0.804491317097301 1
1.04432677788664 1
0.6871068708404 1
0.851686064973216 1
1.0352613690453 1
1.51864889675283 0
0.917685107568188 1
1.11314849570175 1
0.852512099534958 1
0.955083402940687 1
0.888542700218737 1
0.318467635600007 0
1.04277261305268 1
1.43328536102979 1
1.4749514486993 0
0.917690218407317 1
1.18533481722772 1
0.994404944485898 1
0.907023430703661 1
1.05722206550648 1
0.902081337903426 1
1.06631070808832 1
0.628097693577843 0
1.42449265216611 1
1.10958245715374 1
1.04707884070486 1
1.38063465901436 1
1.05513577470522 1
0.834683960579805 1
0.933851563010307 1
0.950981128414457 1
0.799509402666777 1
0.698240629936298 1
0.958265718961841 1
0.797940857000113 1
0.847997426033132 1
0.620895310199676 0
1.09695703483788 1
0.870521398039927 1
1.03475515253323 1
1.16875879957747 1
0.685617292126816 1
0.810122155402737 1
1.11937337931845 1
1.22990208716059 1
1.19773163473918 1
1.11421332560152 1
1.07063708337023 1
0.946053471937764 1
0.8018566799768 1
1.05987444042828 1
0.858515061199919 1
0.785157699872265 1
0.733278503009441 1
0.939105442186318 1
0.754992400376975 1
0.92810961871052 1
0.973890072054995 1
0.840123882837271 1
0.602231587268273 1
0.796879939833285 1
0.857392214382299 1
1.21180554055624 1
1.03857446730008 1
0.901810142716387 1
1.21702224705071 1
0.708217688472891 1
0.892780877953084 1
0.827261349053786 1
0.893109252409256 1
1.13560587720068 1
1.08758836463085 1
1.27203945476729 1
0.903979963793604 1
0.53679984832845 1
0.846147828629057 1
0.777063462472484 1
0.764160708304853 1
0.846871086019009 1
0.68526951704645 1
1.05368792793471 1
0.918676764625224 1
1.49428682982965 1
0.696319112003658 1
0.788874452380448 1
0.710074216131082 1
0.924833749473276 1
1.26654701817131 1
0.887417142479929 1
1.58109411141749 0
0.748843469340746 1
1.01975998403733 1
0.883630495518095 1
1.02908731819222 1
0.8397093859269 1
0.722994514080849 1
1.43159846988 0
1.18004744713919 1
0.923738745799876 1
0.651657307207025 1
0.560622285592824 1
1.00935577519455 1
0.975207277767109 1
0.607353879020085 1
1.01735822145623 1
1.48022904322025 0
0.836049452437975 1
1.07559885983675 1
0.613771757488282 1
0.700575954066368 1
0.793072456732576 1
0.959601013543866 1
0.688025768921346 1
0.704873049654791 1
0.935975290094523 1
0.972094758990389 1
0.627330533773657 1
1.0662171563886 1
1.03827274292808 1
0.641358118112267 1
0.818630568279057 1
0.621049729708934 0
0.92534371220568 1
1.13582514468726 1
0.790654653697667 1
0.897502053681477 1
1.15703691768276 1
1.16575774299839 1
0.823485501094008 1
1.39006657181817 1
1.08877924574035 1
0.441278460637409 0
1.19223089758611 1
1.08422378061349 1
0.583336757234024 1
0.918192589788208 1
0.852480596979203 1
1.21748831139737 1
0.780784313409005 1
0.997634947054741 1
1.10930472383558 1
0.784129276274849 1
1.21948088502686 1
1.45269855231691 1
1.11609298127433 1
1.2671143282641 1
0.979878564589926 1
0.741297998689571 1
0.88618419269953 1
1.05000110265049 1
1.13917599273045 1
1.00696004273542 1
0.983427030926813 1
0.943750220520305 1
1.12203798262416 1
1.07550745577759 1
0.770398052926969 1
0.778570702269207 1
0.723068499417277 1
0.643158855120424 1
1.0361741995377 1
0.925934000585091 1
1.13643252922414 1
0.851366572950558 1
0.895686932190313 1
1.46580778887429 0
0.966382012536328 1
1.17382213421023 1
0.80771265075028 1
0.429360075110385 0
1.53904745404983 0
0.674693639047678 1
1.35083326679685 1
0.980958765194495 1
0.92568197540222 1
0.952979189134673 1
1.04892282305819 1
1.16664321185233 1
0.916330970189325 1
0.76790874003238 1
0.908225530196682 1
1.01669057136612 1
1.26191913662088 1
1.22364581325579 1
1.02884556135521 1
0.793572202237669 1
0.718477028188207 1
0.662976182430362 1
0.993347067382319 1
1.04117193940814 1
0.502191976394524 1
1.10125429759625 1
1.32292963641414 1
0.925530599797124 1
1.05342247718569 1
1.09803459857947 1
1.22640254436058 1
1.03047348919035 1
0.788451621461443 1
0.745061778128085 1
1.07818604717155 1
0.563726975567611 0
0.674670951325747 1
0.793316194521633 1
0.660519849288292 1
0.682881530231879 1
1.27947898354276 1
0.865375236563428 1
0.971253945172195 1
0.919273712199567 1
0.773737768034416 1
1.18364218339851 1
0.926574276338972 1
1.54661125696181 0
0.868598934759793 1
0.597676074792151 1
0.697532543814769 1
0.919985026011993 1
0.924731390494649 1
1.32424036990229 1
0.798567843117597 1
1.06777587134139 1
0.976427806064645 1
1.01333676375669 1
0.87629612214857 1
1.02347834401321 1
0.981092539808895 1
1.12774833834252 1
1.27326490824013 1
1.08446048628417 1
0.82848334596361 1
1.07368175427751 1
0.907945638936339 1
0.848037204474132 1
0.929136035057896 1
0.99103733925723 1
1.0639549213446 1
0.663986169777664 1
1.19114229314166 1
1.19580639353091 1
0.942193491116052 1
1.06178875858533 1
1.25395190415113 1
1.000273145215 1
0.891413792863984 1
0.804746449738772 1
0.640915719860943 1
1.09895208265669 1
0.428528005660411 0
0.700711786131983 1
0.877126618574169 1
1.18834181500583 1
1.23145930764376 1
1.14842672087531 1
0.894637072248378 1
1.05751521182453 1
0.922411345620104 1
0.839214146490379 1
0.841438463361669 1
1.04801653890105 1
1.03112927850877 1
1.29070535525963 1
0.901685809278517 1
1.36169509173647 1
0.453537094239071 0
0.973199547611589 1
1.02691159713238 1
0.98487610832568 1
0.908348105691481 1
1.02458639735164 1
1.01814683556529 1
1.11317999953958 1
1.07676495707504 1
0.53879029397327 1
1.12866399645896 1
1.00215244225319 1
0.778899852651268 1
0.800364286640353 1
0.978369125550667 1
0.826353892184666 1
0.842652008785242 1
0.985226111699999 1
0.707363641913459 1
0.906670549944767 1
0.884899873727669 1
0.682805950094837 0
1.51021960702519 0
0.747366207260207 1
1.20088593418861 1
1.00938079955038 1
1.02688292497402 1
0.78081371557207 1
1.09319730214638 1
0.855728244678072 1
1.09625361603779 1
1.02022455052419 1
0.949882957034207 1
1.04747935261659 1
0.860897844901963 1
1.1615458421179 1
1.19163859014746 1
0.804807563370038 1
1.07561885483719 1
0.75434613359485 1
1.26727148378837 1
0.96378809521954 1
0.752833314394125 1
1.0051236249369 1
0.970971125791808 1
1.503820605496 1
1.05641356992726 1
0.84261140085882 1
0.679159531663272 1
1.22208767615232 1
1.03864019427377 1
1.02396238130585 1
1.11456825177383 1
0.852190465958741 1
1.01953679265911 1
1.21361627647781 1
1.12194377928821 1
0.991408613684214 1
1.30990887815694 1
0.827817554880227 1
0.525873457942166 1
0.689753930632381 1
1.15485833722478 1
1.15765270449387 1
1.04794104289475 1
0.667470010229628 0
0.563870449909065 0
1.07790103960676 1
0.92567854411584 1
0.882330136735818 1
0.722421300086977 1
0.640542325424524 1
0.767009462537323 1
0.692636828005483 0
0.789955416982858 1
0.966720323523675 1
1.02908633288155 1
0.819667448923896 1
0.874410190237712 1
0.886529002305887 1
1.35247119817426 0
1.05730907016578 1
1.09048227433583 1
0.813536102396196 1
0.683165033036436 1
0.642871310968204 1
0.80624087141132 1
0.72132538867044 1
1.18907412422184 1
0.970856113329169 1
1.1001488216468 1
0.968610592089745 1
1.37764135990461 1
1.19042945426635 1
1.0790290681706 1
1.06459868145729 1
1.27604860922437 1
1.01731475882211 1
1.23445253297335 1
0.913990568725659 1
0.81480642102399 1
1.21782923938917 1
1.29659125669505 1
0.796774622428753 1
0.794741859162883 1
0.903506411596326 1
0.536510918051919 0
0.819597444291121 1
1.10136177299842 1
1.09973607125621 1
0.739377857179917 1
0.962949070175192 1
1.1447449367765 1
0.871964505038136 1
1.4425267116621 1
1.00522595965094 1
0.932081402979163 1
1.08683532844534 1
0.803697586382354 1
1.30431584265393 1
1.52713394090783 1
0.933325384835436 1
1.15173325333858 1
0.541554515342708 0
0.812058479166922 1
1.13889256824487 1
0.942566549048781 1
0.661444534819383 1
0.663336558305632 1
0.784733777950732 1
1.15760888833813 1
0.644177697117693 1
1.04379234940775 1
0.904366091876082 1
1.28937353207659 1
0.892778452628616 1
0.890196925115232 1
1.14125260505247 1
1.26896613163691 1
1.09535013298022 1
0.964376908919544 1
0.843055215541301 1
0.688180075144802 1
0.875493734742718 1
1.05387073992971 1
0.799210094297691 1
0.807225790776634 1
0.988549860679449 1
0.689669308022817 1
0.605220814445986 0
1.1772423704502 1
0.921535449746195 1
0.628352183923636 0
0.803332928392035 1
1.25721533511948 1
1.02827003274795 1
1.11017212001368 1
1.07423030931505 1
1.23706536046351 1
1.04563112450571 1
0.956034723772331 1
1.40352528634218 1
0.559921754465033 0
1.18582056643876 1
0.905450169465618 1
0.672778171994868 1
1.02637268980255 1
0.449456590788925 0
0.832049661610542 1
1.15759220712541 1
1.16103149102689 1
1.07302930289091 1
1.20389591579958 1
1.16205892728285 1
0.757644797408189 1
0.879986883863929 1
0.988826847049535 1
1.19569855780104 1
1.0363159088452 1
0.86448153567752 1
0.848197055691284 1
1.02960697201643 1
0.840818989439214 1
1.17614955552116 1
0.590882932094105 0
1.23145266367761 1
1.31742396950695 1
1.01086247436028 1
0.785292472475066 1
1.26783828321991 1
1.31228019230412 1
1.18825944356878 1
0.741051164248215 1
0.660586172696076 1
1.1126183181802 1
0.88329392127633 1
0.703685375091865 1
1.29513644873093 1
0.715769008526688 1
1.39931922872816 1
0.773864328160036 1
0.983273940280147 1
1.04369836516782 1
0.987561072364412 1
0.890426260311027 1
1.21971922063657 1
1.35208286967972 0
1.0037803743128 1
1.09733662219245 1
1.12819946082407 1
1.06298982588339 1
0.822781393959416 1
0.936742206426372 1
0.893850449202859 1
1.14957697057301 1
1.07431523440262 1
0.841882530260155 1
0.844681509444487 1
0.911532417973332 1
0.992032724049634 1
0.783429484610397 1
0.812230218230665 1
1.06961034013255 1
0.757550501242221 1
0.645154584629653 0
1.01509465243227 1
0.955243495990408 1
0.993828132172935 1
1.15935529628359 1
0.95294005220809 1
1.45133997063528 1
1.41927335529702 1
0.785508772004617 1
0.974845113158134 1
0.569247173925431 0
1.07205391222299 1
1.37411093122275 1
1.52986723343125 0
0.624234804240808 1
1.27321526433257 1
0.945396604517162 1
0.951152692555886 1
0.873682132415972 1
0.86239261763457 1
1.11156366982693 1
1.13343381086376 1
0.658024190268246 0
1.13697925766133 1
0.742242845384129 1
0.500539599928558 1
1.11045254312126 1
1.05035863721792 1
1.09127989202111 1
0.8864880642698 1
0.616067933212252 0
1.14121549579487 1
1.02799634252457 1
1.18040262092532 1
0.987524825539446 1
0.914143749129805 1
0.927452851476026 1
1.17214732669135 1
1.08754274988525 1
1.10712903265979 1
0.898608875098145 1
1.01594192323048 1
0.90386160074218 1
1.17528612605404 1
1.02662129266504 1
1.00239602348161 1
0.818131892113902 1
1.00190623843845 1
1.24654895989166 1
0.802639233232492 1
0.625097474004547 1
1.00485044779488 1
1.2229931187652 1
1.03529471099902 1
0.868873021378946 1
0.791954808212096 1
0.962654629233742 1
0.967964378421075 1
0.94187149966161 1
1.21100341128501 1
0.695576243284544 0
0.768430342326355 1
1.14756886391714 1
0.833443254556105 1
0.798451579615444 1
0.799156465888883 1
1.24120415151339 1
0.673945511256223 1
0.835845959076678 1
1.08628335728497 1
0.920769377279442 1
1.21642011869507 1
1.15298517861481 1
1.12046234640749 1
1.36563183600847 1
1.35317691739969 1
0.740487688481515 1
0.882965728162959 1
0.94762571944635 1
0.764976679084308 1
1.17765203918862 1
0.874620386476851 1
1.00338802048773 1
1.16241107640742 1
1.30116279704676 1
0.900536779661073 1
0.862002601142797 1
1.13738755125316 1
1.1564964863906 1
1.07279302330856 1
1.22729937397932 1
1.33421035622999 1
0.865429630382878 1
0.930160682255306 1
0.975773526812554 1
0.827269178578478 1
0.745755624134227 1
0.982377866657325 1
1.32142035426253 1
1.17006914326529 1
1.14492920320105 1
0.665689346391991 1
1.16843110806031 1
0.997983216411295 1
1.07446853668438 1
1.18685427766636 1
0.760998009661015 1
1.1099117577665 1
0.777863168538408 1
0.784311054506182 1
0.744322569926946 1
1.19528234587551 1
1.33431596527426 1
1.42910486136807 0
1.41247642808417 1
1.32726462105687 1
1.3893141481829 0
1.30368432246207 1
0.799003198436273 1
1.15316338935645 1
0.752302787357526 1
1.06342939676988 1
1.03706540799185 1
1.36213074591673 0
1.14765914733462 1
1.05746056060549 1
0.805592260872848 1
0.709672659159046 1
1.14666709926829 1
0.775673595518988 1
0.940057073140119 1
0.792062714271751 1
0.911034581878068 1
1.00786932969896 1
0.922410983557125 1
1.20278111045477 1
0.683034828145949 1
1.03219958573033 1
1.29002602082277 1
1.02655254956929 1
0.973466121645527 1
0.930537706142893 1
1.01364525887001 1
1.13340831397693 1
0.841444028173673 1
1.22177267711996 1
1.01616795658895 1
1.36696859559373 0
1.04037592171221 1
1.21282553798541 1
1.01724224441529 1
0.961911111818899 1
0.919302087233235 1
1.21795692766419 1
0.949110439244432 1
0.959989699883721 1
1.00159115920749 1
0.980782425961055 1
1.45742913694391 1
0.970547303298865 1
0.909863993194888 1
1.05027782077772 1
0.771383281757115 1
0.565079622398875 1
1.17848064008551 1
0.865737618669922 1
0.857395308122527 1
1.04736587985395 1
1.14208488177768 1
1.10898943387173 1
1.05353910010557 1
0.725556528678201 1
1.00721504972606 1
0.714384677029212 1
0.840450440936712 1
1.07293886806131 1
0.961039491514534 1
0.945992431375924 1
1.05277976693604 1
1.22134007042902 1
0.96289930508332 1
1.05173900034471 1
1.03822901012631 1
0.826126118308371 1
1.12914397950841 1
1.27473287831692 1
1.12724451010374 1
1.08013558835744 1
1.03402589077161 1
0.938590214643359 1
0.986053054131477 1
0.843808951462065 1
1.37508216281102 1
1.18146313675164 1
0.855111924000421 1
0.498839709928979 0
0.868873526144476 1
1.32617893879594 1
0.90710062247568 1
0.755459020180157 1
0.781267953585539 1
1.17844078565488 1
1.08149469529729 1
0.542266801462648 0
0.827190375570221 1
1.18080384870527 1
1.07665889765545 1
1.17734753478944 1
0.896497659917105 1
0.827838759925379 1
1.04891218264772 1
1.22740325385869 1
0.973393584211116 1
0.99230714315779 1
1.52272993217721 0
0.675619515845767 1
1.10668615649514 1
0.916732642665724 1
0.976982417656107 1
0.923884611187285 1
0.822729054556079 1
0.86856076655632 1
0.515916505871797 0
1.13821591972284 1
1.20421274920298 1
1.20138265217298 1
0.94805242529868 1
1.21462915369904 1
1.08079488094711 1
1.01136605464957 1
0.978651954542721 1
0.874081042158523 1
0.822972241297388 1
0.724773686859188 1
0.698625784277097 1
0.631410411234553 0
0.743142216623663 1
1.28249473547191 1
0.920133393853744 1
1.41577804181296 1
1.06602903336824 1
0.965575408972184 1
0.700799495274084 1
1.20424172878939 1
0.848311360843757 1
1.03316045931553 1
1.0490067763325 1
0.794923909070299 1
1.27934816811663 1
0.64450557891263 1
1.40224898368889 0
0.762363607078256 1
1.05711520101121 1
1.03053323351693 1
1.14568282445637 1
1.21399223221481 1
0.970436047038553 1
0.846328097048795 1
1.01123144980075 1
1.21762597963435 1
1.08662750577522 1
0.935846751494493 1
1.0409346411943 1
0.853392103748268 1
1.15520516903338 1
0.977509281718129 1
1.38907143213629 1
0.996516808556431 1
0.893297064379512 1
0.432972312527726 0
0.919455105534023 1
0.775206427076182 1
1.23097726883178 1
0.998785917615673 1
1.02469785678701 1
1.06270264501097 1
1.09484326936715 1
1.14177958262784 1
1.30736601855795 1
1.30190388850075 1
0.817068404843777 1
0.681714311787218 1
0.606534770726292 0
0.442586925065313 0
1.05060154593337 1
0.734275769097887 1
0.739661264204403 1
1.08216609743375 1
0.990450619650579 1
1.09803101573559 1
1.24302229140676 1
0.689533403876371 1
1.03626647557633 1
0.707161435827485 1
1.10911502036884 1
0.688301477257626 1
0.615518973295357 0
1.42863720164488 0
0.817568436958282 1
0.601164516892138 0
1.2456330489866 1
0.64804364883254 1
1.28720634681859 1
0.452247869290782 0
1.09760335412762 1
0.937919814602417 1
0.806521008598238 1
1.30077240647029 1
0.73636759552332 1
1.04755955644257 1
1.11611537963628 1
1.0157892297763 1
1.03110481825026 1
0.980617454106808 1
0.996498939952482 1
1.12805969593509 1
0.513836523707253 0
1.42624386227369 1
0.985609801690708 1
1.28256605265904 1
0.88742170425859 1
0.754886553842863 1
0.629304243805541 1
0.939390044451915 1
1.11363345356735 1
0.571447230030658 1
1.18900384312202 1
0.763945135214237 1
1.02235630579957 1
1.44644826488128 1
1.02859099775796 1
0.744905025271073 1
0.702045087586869 1
0.88512915858424 1
1.29335225244405 1
1.20371571529666 1
0.324454200574746 0
1.00392021436207 1
1.09521271701944 1
1.08259101236772 1
0.952609921121896 1
0.79384496459738 1
1.14198808509292 1
0.701449716565718 1
1.38656570361249 0
0.887008183708131 1
1.06968716372495 1
0.604508975436287 1
0.986626191245128 1
1.00072064525921 1
1.09862308167479 1
0.784310648858607 1
1.02391600510141 1
0.920473996006233 1
1.0107783243293 1
1.26361207967585 1
1.25366996387796 1
1.09426528478598 1
1.05405296014718 1
1.20768255362119 1
0.961213153724187 1
1.21670109799646 1
0.947428953082224 1
0.823670113586924 1
1.28173667803215 1
0.816448966080057 1
0.939892946620428 1
0.550262070761929 1
1.42550088508399 1
0.804098505434994 1
1.11157541817426 1
1.0794192278788 1
1.42174898936354 0
0.984579319152473 1
1.00899142139065 1
1.18034508949366 1
1.09298679710497 1
0.748057970936714 1
1.14268967453331 1
1.01560738245366 1
0.746894347345265 1
0.958141938554106 1
1.00001073524081 1
1.2379397285136 1
1.09344366111132 1
1.01247324381879 1
1.15855700901332 1
0.796421691222698 1
0.645695516997768 1
1.00609014346749 1
0.979784183053038 1
1.11837826617173 1
0.938451836359326 1
1.00696712681097 1
0.691507490167496 1
0.985284707108331 1
1.20998980740822 1
0.919502118382104 1
0.990116589510738 1
1.23365846783378 1
1.10857642374502 1
0.977310646494934 1
1.40672808411097 1
1.15781765503826 1
1.18210495476349 1
1.10258337370359 1
1.21957903553426 1
0.779792503913292 1
1.13638829573718 1
0.753939829479392 1
0.846273376611974 1
0.934541093777802 1
0.585436245347877 0
1.27723996122344 1
1.13393398705302 1
0.888273124255258 1
0.999211747184659 1
1.24723574590825 1
0.955886297289087 1
1.01883417969179 1
0.915730447689492 1
0.846595241452449 1
0.743538460683334 1
1.15199672413209 1
0.781095699566053 1
1.01486113777484 1
0.628743771251992 1
1.23169361839609 1
1.01583957530903 1
1.35181724810647 1
1.12923131141067 1
0.707789325036335 1
1.20237698814797 1
1.19817267013306 1
1.19473681283618 1
1.07197893097322 1
0.626613728733105 1
1.03782049229383 1
1.34858874708713 1
1.08210055381122 1
0.90403918190469 1
1.30999169970498 1
0.820158713116511 1
0.544194226716569 1
0.957803670580269 1
1.16949432678069 1
1.20395631742662 1
1.29908396691083 1
1.14773497692001 1
0.582075501139872 0
0.806915417155674 1
0.524194848217964 0
0.527330884651518 1
0.986215806324701 1
0.568971369525005 1
1.12007600311563 1
1.13663299673925 1
1.35547203052537 1
1.06757711227707 1
1.26091784777514 1
0.932616317282983 1
0.800125549294919 1
1.09527413335684 1
1.1779012499036 1
0.921756113466257 1
0.883009480987075 1
0.716132401827814 1
1.06872892668405 1
1.61108573615879 0
0.982346109316226 1
0.921356697766414 1
0.787214965900834 1
0.936336791312715 1
0.733771301079313 1
1.14255048464532 1
0.510009217985658 0
0.597115832029614 0
0.515019843601793 1
1.06846325018033 1
1.34436892183212 1
0.491508350698843 0
0.83282403967206 1
0.702429904407681 1
1.13766903897894 1
0.851514583654536 1
0.889497327660676 1
1.12998768369872 1
1.02319614144658 1
0.956526208606852 1
1.35865688173485 1
0.649099980197624 1
0.65272160871745 1
1.32037351225528 1
1.30429398127044 1
0.449554150529793 0
1.03952249858928 1
0.571885031618595 0
0.822616769799554 1
1.55363642096597 0
0.706308313368744 1
1.03976140990622 1
1.12180036315035 1
0.929640845602741 1
1.16718591534389 1
1.13353508194827 1
0.798218129972394 1
0.886052158258419 1
1.14494992967866 1
0.971516565995654 1
0.838001262071102 1
1.13341389333967 1
0.993283000362174 1
0.971037251648402 1
1.37346443145669 0
0.886013778091031 1
0.761038835497718 1
0.802542710346135 1
0.895583055536669 1
1.11926420576086 1
1.10671794298948 1
1.21359545564204 1
0.991164877261273 1
1.19665378626522 1
0.792498244035478 1
0.969982834807785 1
1.23455320323314 1
0.80090265165963 1
1.13569775314596 1
1.39776711068158 0
0.853336740945299 1
1.09239732415573 1
1.09419178687553 1
1.04415538188459 1
1.07128909086347 1
1.21144711654399 1
1.1717604714649 1
0.964015460504337 1
1.04311148415586 1
0.928097018642137 1
0.927790995749242 1
1.21509938200523 1
0.609062248703793 0
1.17419649339922 1
0.95631020022193 1
0.805110419540423 1
1.23175621215493 1
0.735828168206846 1
0.66879282056537 1
1.09578989045648 1
0.85609845055009 1
1.07318349012276 1
1.41659971381567 0
1.12233179223429 1
0.680623475113528 1
1.2617849783555 1
1.01370648728593 1
0.863354792997884 1
1.43160951200128 0
0.793295539246366 1
0.878816557069704 1
0.930749092887987 1
0.988962940505452 1
1.0023414096465 1
1.07036113009245 1
1.05922706784246 1
0.75833275780661 1
1.2471948805736 1
1.05489151294221 1
1.24854827192841 1
1.17756541272068 1
0.819879140110438 1
0.756035391801834 1
0.90472623892611 1
1.09281340549468 1
1.29091511551899 1
0.814813612556455 1
1.23412972775051 1
0.530122594636673 0
1.15296446076421 1
0.566406867059295 1
1.49141558005408 1
1.21258403402279 1
0.650232694193282 1
0.817690592790626 1
0.570304961954033 0
1.11377347221041 1
0.990315139861407 1
1.05517884382042 1
0.911255734139474 1
1.08992860437945 1
1.31787920772718 1
0.690843769260009 1
1.25331965178495 1
1.22729299402415 1
0.954557277842998 1
0.809215246429395 1
0.95485347999587 1
1.35981727826753 1
0.580954016978772 1
0.883558454523212 1
1.14208022025579 1
0.875777049312892 1
0.943282849559275 1
0.838772524082356 1
0.887273114019633 1
1.04990374147042 1
0.990301660317399 1
1.37862578826395 1
0.841113168501244 1
0.734830355448025 1
1.36813606810254 0
0.852894329525385 1
0.945219762910605 1
1.41023491250673 0
0.761713223226773 1
0.856159221267369 1
0.935910078669341 1
0.509402578116893 0
0.861374459975962 1
1.00092845430524 1
1.04962335059907 1
0.960553205795331 1
0.986063331823811 1
1.47572730983888 0
0.874368227519094 1
0.948307310325141 1
0.625927793340702 1
0.854694844071357 1
1.25552576296617 1
1.00948825470977 1
0.885222859343416 1
1.20641666228045 1
0.833055158460564 1
1.27693929930526 1
0.759705166846018 1
0.873609893310521 1
0.967272445960636 1
0.988099377297249 1
1.1410743906985 1
0.870540111678925 1
1.12244498750164 1
1.06036225763077 1
1.22191651588204 1
0.90595886699208 1
0.716581813884525 1
0.884835870162068 1
0.894732556842133 1
0.693380601719967 1
0.23022206879678 0
0.930704804207665 1
0.819284201042993 1
1.09830344629295 1
0.802211831089788 1
0.659975143026494 1
0.921539671461174 1
0.893934681508014 1
0.952800783590634 1
0.890392115362869 1
1.20556618496773 1
0.994031121841046 1
0.954263746453063 1
1.09765378142547 1
0.848184950130633 1
0.994562666467453 1
1.20118845529313 1
1.29706620924159 1
1.21903475314777 1
0.953035168852452 1
1.10154638684665 1
0.966453274017007 1
0.872666970477247 1
0.880853988350129 1
0.755824249449442 1
1.13147857751534 1
0.40534072776554 0
0.89016328970013 1
1.05906587169185 1
1.18358188116975 1
0.65504939227082 0
1.12055704224399 1
0.728310217889002 1
1.06689949755583 1
1.3486849268627 1
1.45060151646412 1
0.741635684470566 1
0.762046929305847 1
1.15128001477878 1
1.20903409460079 1
0.532990224341405 0
1.08471840139239 1
1.06835368391868 1
0.974292374796441 1
0.925917793256283 1
0.732728488208344 1
0.69181483033677 1
0.892289062101966 1
1.02790608833927 1
0.821645865981743 1
0.8744694403763 1
1.09995793471503 1
0.752157812025408 1
0.978078244632709 1
1.18901096581355 1
0.894115979501273 1
1.15765812654587 1
0.88565305860354 1
0.716219600265006 1
1.13194892416764 1
1.32561852639733 1
0.688869560184084 1
1.16308810510238 1
1.90596075508633 0
1.38809515755883 1
1.10212566835298 1
0.750010479654935 1
0.690047265262878 1
0.979919701824851 1
0.709630511498093 1
1.08416007718137 1
1.03531550574565 1
1.18225875636609 1
0.76717249538387 1
0.979267497429893 1
0.881010384871908 1
0.508547956896392 0
0.957537722379424 1
1.12337516887775 1
0.873130129772745 1
0.660256927611792 1
1.1508659882618 1
0.97032877539224 1
0.719825086899686 1
0.999337660288342 1
0.814271849759731 1
0.575542457933935 1
1.19577029321534 1
0.669415106472691 1
0.444271794823274 0
0.772316956112905 1
1.04533225412322 1
0.882932436064058 1
0.987061383542703 1
1.01219764713811 1
1.09530991398053 1
1.07351549994904 1
0.892882549452037 1
0.809904042513084 1
0.782900184561193 1
0.958659820537601 1
1.02820176041893 1
0.88243874776694 1
0.832660400557202 1
1.14566132386237 1
0.767259834057582 1
1.31224404483975 1
1.00669310565615 1
1.07336292578087 1
0.823016898667755 1
0.792445279316119 1
0.823260490636629 1
0.633246902278566 1
0.604600846653766 1
0.992602095443428 1
0.764418830329804 1
1.16406983206905 1
0.704952238346879 1
1.18020316244578 1
1.21270652585448 1
0.792084445442709 1
0.885235033115429 1
1.30575487093739 1
0.935520905829115 1
0.91503486684521 1
0.776154445947175 1
1.06362967647798 1
0.609785172878304 0
1.27198833704194 1
0.894649471047555 1
0.886978374232716 1
0.821166074727373 1
0.548367590405033 0
1.0523058633165 1
0.971736600032198 1
1.12241662533309 1
1.28210697423025 1
1.27113900670496 1
1.10596131942487 1
0.951316773009162 1
0.41972037141075 1
0.486728697606553 0
0.966972942728362 1
0.78570293739423 1
0.990027091499295 1
0.670958853709032 1
1.05058408423138 1
0.864414536972621 1
1.0385042229008 1
1.4357427517795 1
1.52459087619199 0
1.10486237012038 1
1.05845067824643 1
1.0061935756923 1
0.422950167728897 0
0.900825129962279 1
0.906697629477658 1
0.988893432933901 1
0.974526106924653 1
1.28025169698983 1
0.757964181498199 1
0.872473062809433 1
1.30287843978101 1
1.3526610604271 1
0.751127236073066 1
1.11288324533142 1
0.666077514731997 1
0.928741740501365 1
