# Supplementary material for: Bias caused by sampling error in meta-analysis with small sample sizes
Source: PLoS One. 2018 Sep 13;13(9):e0204056. doi: 10.1371/journal.pone.0204056 (PMC6136825; doi:10.1371/journal.pone.0204056)
Supplement: S5 File — (ZIP) [file pone.0204056.s005.zip › results N = 10 theta = 1 tau = 0.5 sz = 500-1000.txt]

"dl.theta" "dl.cp"
0.936766797587232 1
0.75093393228418 1
0.880839312524112 1
1.03025190545526 1
1.04337615739191 1
1.22355327414154 1
0.810479380944796 1
0.860647635636979 1
0.702533321747241 0
1.21473830626763 1
1.11313202265461 1
1.11172892776664 1
1.17830102237598 1
0.883466078794564 1
1.24400092560395 1
0.815882858814538 1
1.19175013252448 1
0.882751277237774 1
0.977001566162908 1
1.05833949543622 1
1.07781739562688 1
1.11384174044366 1
1.14745070049524 1
0.939255701410311 1
0.864856170767266 1
1.17372367413044 1
1.32168265544142 1
0.950803541265083 1
1.0688995348984 1
0.899761611976022 1
0.935925718525006 1
0.733133042830282 0
0.955922096720583 1
0.879067491978711 1
1.26282775146427 0
0.988320617557827 1
0.899515150777225 1
1.24873669579113 0
1.06665053608467 1
0.989118746470514 1
1.25229072452319 1
0.733471038283739 1
1.04541264634984 1
0.856156603189495 1
0.795691998900034 1
1.08336080943751 1
1.35224599635427 0
0.868833832311381 1
0.909687088355437 1
1.1751613318912 1
1.23199791959982 1
1.12188704362647 1
0.848644596251031 1
1.29778266179903 1
1.09458944174816 1
1.39640021703378 0
0.82749573989091 1
1.09555738679656 1
1.02671101789333 1
0.836503721613466 1
1.01343886608656 1
0.845464683433115 1
0.766229856878631 1
1.17325927985222 1
0.808413827233333 0
1.02432334224426 1
1.22181630137759 1
0.880345349312322 1
0.966174843041412 1
0.827608053713205 1
1.28238598067869 1
0.932477268004584 1
1.03434959064709 1
0.73487812633486 0
0.689892629965085 0
0.728130002968907 1
1.05598416018218 1
1.14091363602571 1
0.987180463283162 1
0.924247865801418 1
1.01114338542899 1
0.942584057901084 1
1.18702883188224 1
1.04258071757792 1
1.2542269490078 0
0.996045471520841 1
1.09519410457761 1
1.03283293144685 1
1.08442243865835 1
1.11610375112538 1
0.971400338590097 1
1.00218295518724 1
1.00671827429508 1
1.11885676610894 1
0.770850864951326 1
0.925383676325777 1
0.781232387772272 1
0.955096504751106 1
0.970279048106073 1
0.770823808532172 1
1.20534512342847 1
1.09601119643942 1
1.13020500421445 1
1.00307481474676 1
1.12987354322142 1
1.21606066311017 1
0.909215183212667 1
0.840919414049664 1
0.586364317803803 0
0.776194212173759 1
1.1199372662074 1
1.05796387574473 1
0.892321359558395 1
1.24185551891931 1
1.29576822928723 0
1.14322940237735 1
1.33152224619411 0
1.09528652532977 1
1.01241345064356 1
0.850550851742064 1
0.957901383331933 1
0.782300181587734 0
1.13260687456063 1
0.994545992194396 1
0.646751520470193 0
0.994177743992891 1
1.25451103635825 0
0.669276398889591 1
0.939382369360453 1
1.01218559615793 1
0.989565671779846 1
1.13757550234786 1
1.23228045083055 1
0.820438748009577 1
0.835192073448785 1
0.639244258691892 0
0.801923219399753 1
1.17431297438324 1
1.02521789868748 1
1.05263509465469 1
1.19090519639851 1
1.20238126233012 1
1.32307551884703 0
1.17727172418208 1
1.1859331305385 1
0.784614195262233 1
1.08425886915318 1
1.16186906523432 1
1.01972846051523 1
0.948433926625218 1
1.02457401821645 1
1.19914869868028 1
0.924932293758565 1
0.984796541560232 1
0.826174709681602 1
1.10410333060502 1
0.826968905330842 1
0.993484806493429 1
1.11939784787492 1
1.00603575593553 1
0.964505626104805 1
1.02565429455113 1
0.9771811633749 1
0.883782213790225 1
0.97036067077275 1
1.03831327937202 1
1.41732600140088 0
1.13358484323972 1
1.04432688323542 1
0.912679393584746 1
1.04366116123218 1
0.988739156853985 1
1.03621079088047 1
1.20106099019379 1
1.04675084964063 1
0.899724554924546 1
0.904235029035619 1
0.813553488974896 1
0.731938137567512 0
0.607258258823198 0
0.929613208251073 1
0.893815778648907 1
1.31395460731134 1
0.926409460576084 1
0.89889655364949 1
1.11863673133757 1
1.18507452143972 1
1.12386116994866 1
1.09167183006436 1
1.05301451387591 1
0.941112884637248 1
1.14935765231338 1
1.07816933870063 1
1.15464326704733 1
1.2442421623998 1
1.09002664662319 1
0.829359588309322 1
0.832168264786685 1
0.813737377740213 1
1.19457145402369 1
0.81656471224912 1
0.743641999735704 1
1.03150471522909 1
1.11201773982442 1
1.0260464138746 1
1.0422830903506 1
0.956224878160139 1
0.875497703787732 1
0.972906111396792 1
0.874107021454878 1
1.06193406678927 1
1.30359120558678 0
0.757010390039669 1
0.826015651554617 0
1.10972461423331 1
1.21040161638084 1
1.2426884729279 0
1.07518799837856 1
0.795385198862345 1
1.22445174115802 1
0.874955511350755 1
0.879317571506239 1
0.909636792900814 1
0.86851468986714 1
0.994412819333004 1
1.08608482643308 1
0.938660249364958 1
0.850806265811687 1
1.09459135152967 1
1.10673108563033 1
1.20485459395499 1
1.17619073281808 1
0.987479159693334 1
1.04052840852536 1
1.04944535076067 1
1.18397253965117 1
1.08697633105497 1
0.905060553093277 1
1.19541993617369 1
0.989211054688978 1
1.11902285082449 1
0.984715266113852 1
1.17200779844833 1
0.670897691886701 0
1.20595442329736 1
0.898429466769258 1
1.016486938713 1
1.02730048524545 1
1.22079249099281 1
1.04838644785755 1
1.0696570293452 1
0.833777808526995 1
0.857489413263059 1
1.24474793434278 1
1.33348484772058 0
1.30802863453373 1
1.27026861138715 0
1.15568712707597 1
1.06459408852552 1
0.94378540800721 1
0.99032775129718 1
1.07480753724574 1
0.879022404407323 1
1.24535270339855 1
0.96458849582241 1
1.04811262765187 1
1.0826416488526 1
1.05854918915278 1
0.877382459761052 1
0.888837845033649 1
0.969508215336358 1
1.46861689723386 0
0.825372222251175 1
1.02129251379614 1
1.0764309534023 1
1.07419776988189 1
1.07358776217553 1
1.01739979541757 1
1.32780178837257 0
0.914274860234216 1
0.810917427630236 1
1.06859456591027 1
1.01595043866268 1
1.3512809817255 0
0.931493863855843 1
1.25806364719837 0
1.00070131484154 1
1.08056086848374 1
0.874289125793592 1
1.16316328713113 1
0.950175761685097 1
1.04806005455286 1
0.77249807682064 1
1.14601442327456 1
0.892963774284997 1
0.561517759132496 0
1.14441868399318 1
0.940562501904587 1
1.10336761772944 1
0.978396741259957 1
1.0805617104324 1
0.742915683727317 1
1.29277512889622 0
0.961824654542991 1
0.895409534650439 1
1.13370161744638 1
0.790466592675806 1
1.04919369345356 1
0.905484171280905 1
1.28241065087655 1
1.20270824596551 1
1.02583553634628 1
1.23642441492273 1
1.18871729328864 1
0.924636772940261 1
1.08943336319359 1
0.990846949580607 1
1.01388905209007 1
0.669146806949096 0
0.907766761760649 1
0.855656070778377 1
0.953098734386985 1
1.0396864310148 1
1.66567536061802 0
0.998757087433452 1
1.16255220871482 1
1.02155895948874 1
1.03958703288425 1
1.06033364573938 1
0.790241286860931 1
1.07682033701536 1
1.08884048290414 1
1.15592881157747 1
1.27482780962597 0
0.95782218856995 1
1.32339345177101 0
0.904096897179817 1
0.861431722339651 1
1.21660245060864 0
1.1412686663421 1
1.00438341685913 1
0.989527758168806 1
0.669132983709204 0
1.07503718901551 1
0.958570782903581 1
1.0694469859627 1
0.851404959344386 1
0.828067763657254 1
1.01141748267265 1
1.25273202860785 0
1.05874715760492 1
0.876027758560497 1
0.897140247660657 1
0.635719574226478 0
0.684744148253297 1
1.13988836358768 1
1.13042023450077 1
0.797137198621231 1
1.11454719936085 1
0.984024079729782 1
0.931241286078876 1
1.31699295338499 1
0.879318149751014 1
0.788442807256669 1
1.06177669820148 1
0.868952753390812 1
0.782765320976866 1
0.816738930695959 1
1.11651434317275 1
0.873617004224131 1
0.808724091348256 1
0.990414775067587 1
0.854917196873163 1
1.04305985196906 1
0.812200359583778 1
1.05444320484043 1
1.06157100246311 1
0.97808578179629 1
1.04749361010225 1
0.885538798217574 1
0.925069823499898 1
1.04673183558379 1
0.851534856425529 1
0.93649579730936 1
1.13227001408844 1
1.1230929470624 1
1.08895491020495 1
1.03305720198187 1
0.803858354727743 1
0.971637949567075 1
1.05436621630921 1
1.06689451325327 1
1.07947576392571 1
1.05957794093472 1
1.09207874208468 1
0.839987025979774 1
0.973311750985375 1
0.914762003992463 1
1.03770058181603 1
0.916521663441411 1
1.07873523170232 1
0.989586788926414 1
1.14537008993012 1
0.980474502682341 1
0.921008357193984 1
1.10862672579891 1
0.981174218348757 1
1.10881572515775 1
0.94625194587625 1
1.02409791993801 1
0.967607826872322 1
0.920415743832537 1
1.03858117177121 1
0.77903660136935 1
1.0665973572035 1
1.20968106174847 1
1.07539305947128 1
1.00249211351725 1
0.94438310399924 1
1.09883138774225 1
0.978224227830508 1
1.02887169086299 1
0.877120230330364 1
1.00895240295644 1
0.831597405154932 1
0.871658458357201 1
0.877643013610424 1
0.827918713089849 1
0.817563098068578 1
0.983358476166145 1
0.911740058254635 1
0.551709832181923 0
0.937082242628496 1
0.99417053558996 1
1.19102432315146 1
1.45511020881813 0
0.810564117738561 1
1.04749066749043 1
1.09543927110735 1
0.830812593499766 1
1.03738050240973 1
0.990174475745021 1
1.10828711131439 1
1.32729132889726 0
1.11944928303206 1
1.16951814947352 1
1.19137708641129 1
1.02939676377666 1
1.0686181648972 1
0.80516932102106 1
1.04308786914819 1
0.997443165490433 1
1.16224021046222 1
0.945191094444324 1
0.934120587576803 1
0.836497058041875 1
0.855016410682737 1
1.29859693710642 1
1.1289234650013 1
1.23601741221097 1
1.03628934059064 1
1.24974161927824 1
0.968913795391379 1
1.07869420944263 1
0.842902094728175 1
0.861703566044749 1
0.956730996478061 1
0.801905218764833 1
0.937233172298629 1
1.03889924856661 1
0.914062786979035 1
1.4256183136058 1
1.31742014189832 0
1.06993541569579 1
0.749995465876591 1
1.02364291045663 1
0.739839748395248 0
0.891533103761888 1
1.05562523980318 1
1.25962073329089 1
0.886673653006718 1
1.09930968998417 1
0.755201641240078 1
0.717588364001942 1
0.754558000912656 1
0.997493964317616 1
1.00355883334338 1
0.821357207675588 1
1.08907611655685 1
0.913246979920524 1
0.981884538147158 1
1.32297850456674 1
0.778920519074052 1
0.877197908741816 1
1.2674882891951 1
1.14831380777599 1
0.9662398704424 1
1.08057460308308 1
0.911676461612693 1
1.19118954118901 1
0.732081286984385 1
0.77998552097594 1
0.828468753430899 1
0.947710929805875 1
0.840711645901604 1
1.05659176891363 1
1.13466591642155 1
1.10159748442238 1
1.12412381465534 1
0.94592681557095 1
1.17626851612682 1
0.823596949390614 1
1.07869421933305 1
0.950632446052244 1
0.997406841207616 1
1.08259305765454 1
1.10236310385382 1
0.886829879102716 1
0.869479894362893 1
1.42357370350537 0
0.984115649681787 1
1.10640971520946 1
1.03152597409688 1
0.926861241941662 1
0.741581484213478 0
1.07630068453089 1
1.03475929369605 1
0.99668768004303 1
0.998617742365256 1
1.13207906083212 1
0.957662557688671 1
0.941422397596904 1
0.909464504497004 1
1.06500098573345 1
1.0633491271835 1
0.722042658488537 1
1.32689186393754 1
0.764792491745038 1
0.983715890782756 1
0.496260504472982 0
0.969813738850848 1
1.17454508840084 1
1.04838224270344 1
0.819297780590024 1
0.935865808351966 1
1.15452120800562 1
0.766169821858807 1
0.989007324763234 1
0.989730395863397 1
0.716641539286499 1
0.980424263833 1
1.1450271691364 1
0.965334725038915 1
1.48945303148869 0
0.781185684316709 1
0.661649785136352 0
1.07049125381907 1
0.617627699112358 0
1.32395410683069 1
0.827973232667062 1
1.1468579804991 1
1.04733965117386 1
0.921845140689686 1
0.997628103269935 1
1.156225726705 1
1.21284449882517 1
1.01784235266387 1
1.24117383377426 0
1.09797480256271 1
0.834055473398823 1
1.09591735307259 1
0.825722982211759 1
0.848427509084788 1
0.833777791401576 1
1.05416823619854 1
0.908198761251348 1
1.09885576610431 1
0.767337159893127 1
0.831374426093276 1
1.25302031712553 0
0.955934958841459 1
0.561184921515977 0
1.02871690334657 1
1.2438577794563 1
0.829220184816989 1
1.19840954225292 1
0.865285781969219 1
0.914801144661254 1
1.24542568488693 1
0.771053647223728 1
0.738538792620798 1
1.04867415027234 1
1.00581106429634 1
1.35513333103109 0
0.702351435279449 1
0.743762198045273 0
0.907543421131611 1
1.0193491289454 1
0.940114672308792 1
0.929195896834747 1
1.10909470314063 1
0.678767838113652 0
1.20272193537684 1
1.11738587841383 1
0.8761707765458 1
1.13903161909563 1
0.816413839126681 1
0.775748236533193 1
1.10847136827419 1
1.02857531932437 1
1.11023942222296 1
1.04793193653833 1
1.06479795099988 1
1.13656532400497 1
0.973271598882322 1
1.10505089239591 1
0.852606547542333 1
0.972783376053587 1
1.11203630279122 1
0.942948277345433 1
1.17405893133583 1
1.00211420383824 1
1.14987428211637 1
1.05222753342115 1
0.993994732391242 1
0.818809588528153 1
0.959703550850547 1
0.99756970492709 1
1.32844315283926 0
0.711136870969705 0
1.09216335930835 1
1.19829109425063 0
1.24658317603767 1
0.98466753152701 1
1.11822331201393 1
0.908091279589938 1
0.922885815967861 1
0.97955024723675 1
1.04003875772031 1
0.822532527467033 1
0.977224274765223 1
1.00034409419757 1
1.42769302455849 0
0.91955727367144 1
1.07237407014632 1
0.810132123248215 1
0.770399317954082 1
1.02048826848323 1
0.912978249687453 1
0.657807539040605 1
1.12354412200421 1
1.24631427368451 1
1.13839087470535 1
1.04956649063448 1
0.969385631624888 1
0.859222857045177 1
0.80712535617999 0
0.840946730646848 1
0.883166490198014 1
1.0265390837292 1
1.1226375845857 1
0.731693740302228 1
0.917784600528089 1
1.08418213802419 1
0.881277386090733 1
0.878564276597514 1
0.913530838602723 1
0.992958998744745 1
1.0309212794082 1
1.2171960183225 1
1.21878508599685 1
0.830209793427934 1
0.649139155470643 0
1.10830073264419 1
0.745413761325147 1
1.09087249007629 1
0.84165439120375 1
1.07317557282182 1
0.85857483039716 1
1.06780758253243 1
0.758434814018747 1
1.00440391904958 1
0.905702049582068 1
0.976242137118076 1
0.865422552024662 1
1.22323732020732 1
0.894781852868711 1
0.754237833239005 1
0.972637135000453 1
0.845947437971663 1
0.962216357779081 1
1.03435508264387 1
1.07991579146906 1
0.905772230272517 1
1.31726778543253 1
0.982310029801284 1
0.956689361811846 1
0.947497145775689 1
1.19134230899386 1
0.614289781120719 0
1.05938934009745 1
1.02609077020653 1
1.12546294395259 1
0.991111074220202 1
1.011342433319 1
1.05389277892659 1
1.05624881057632 1
1.06973589752451 1
0.975780444404591 1
0.856902408555127 1
1.11648547744248 1
1.09699409524689 1
0.657388234748537 0
0.89962760776477 1
1.13441398943149 1
0.710211799918802 0
0.912714305152283 1
1.20231547025421 1
0.966665096981149 1
1.05553585469106 1
1.10178074974679 1
0.836532028765972 1
0.851527212992792 1
0.920457638111779 1
0.850931132307388 1
1.13798553014345 1
1.05115617340788 1
1.02598825358015 1
1.14006302880339 1
0.758932529804309 1
1.10374870769118 1
0.979382715265754 1
0.955784756592879 1
0.763354353716862 1
1.13270190103059 1
1.01667820286227 1
1.02183722385029 1
1.01050292922024 1
0.881461063549315 1
0.880836786175071 1
0.68930015339354 0
0.895460960147951 1
0.827175030115649 1
0.870140523968593 1
1.03271812769689 1
1.05243648443613 1
0.937358394458961 1
1.42325916433986 0
0.907764254739982 1
1.01608886735325 1
1.17897722524561 1
1.03244686183991 1
1.24116528364249 1
1.17755623307302 1
1.11956742865366 1
1.00374997764891 1
1.11053788922126 1
0.625898962159972 0
0.88618745918386 1
0.779521329491778 1
0.982299326479874 1
0.990379907112525 1
0.938332763323621 1
1.0021625788235 1
1.28267293878711 1
0.825345063405045 1
0.802056694832215 1
1.04120257503004 1
0.954079507516084 1
0.776446415514931 1
0.860430626548625 1
0.984584537170238 1
1.10237482513964 1
1.20910117824165 1
0.735006242885331 0
0.705768178946439 1
1.34636236256549 1
0.845564970854571 1
0.970381109387995 1
1.09554629378123 1
0.940743597510538 1
0.875110068445465 1
1.27327171207313 0
1.13171326982871 1
0.836776658649403 1
0.898419498834204 1
1.05804366244828 1
0.788935170875087 1
0.973827989644295 1
1.08768052652549 1
0.99545516713459 1
1.14888798304787 1
0.882987126180311 1
1.30484750297552 1
1.16240349923433 1
1.0441113480302 1
0.991826255129998 1
0.901511920938049 1
0.631374089935417 0
0.964168520518626 1
1.04137757513027 1
1.23687790293442 1
0.783938066489495 1
0.918217650402866 1
0.8699776654465 1
1.19219901846754 1
0.758467065567779 1
1.15337367878964 1
1.29640390857737 1
1.02500052738895 1
0.817218533083207 1
1.13243112145281 1
1.29337015169993 1
1.04339058785017 1
1.01809725820563 1
0.865628399190327 1
0.94598758858484 1
0.914299454214319 1
1.03449847727366 1
1.16768944672971 1
0.9466953576799 1
0.658605837868682 1
1.20428233687138 1
0.913693620425835 1
1.12338201895965 1
1.01016331980277 1
0.685376880058803 1
0.997984430770998 1
1.04719086094985 1
1.30751637015144 1
1.09340878571744 1
1.14180220179252 1
0.954535596022864 1
0.52285208746425 0
0.972284023678796 1
1.17114369807825 1
1.42908529921602 0
0.937154995258484 1
0.930355920693149 1
0.666961294287269 1
0.789016704377843 1
0.791773454414516 1
1.18481583409266 1
0.755630870026147 0
0.663083401766313 1
0.679571634989595 0
1.14130610743338 1
1.32933402644947 0
1.05284367371988 1
0.818412853071857 1
1.1760575255556 1
0.77508504491801 0
1.083991371296 1
1.0452376928624 1
1.20398476477122 1
1.00442096822296 1
0.846996888846991 1
0.817587644517941 1
0.811746045121245 1
1.18352375267569 1
0.873005943972936 1
1.24281357953917 1
0.7453545864317 0
0.786781356771371 1
0.752021899164416 1
0.704700126383232 1
0.782972990268546 1
0.753084981371571 1
1.00735496314009 1
1.01509377256032 1
0.833402691403976 1
1.06132143420267 1
0.94146413326833 1
0.763550146568377 1
1.08353738127419 1
1.10254477176047 1
1.03657345424162 1
1.21276390026655 1
0.897542251400117 1
1.14243698125448 1
0.990974996391157 1
0.842248074936295 1
1.13293486830974 1
1.0552422611162 1
0.702973272090227 1
0.619747553084143 0
0.734558252102815 1
1.07628952118058 1
1.02805600853509 1
0.868586973920447 1
1.31556082947993 1
1.08583979639556 1
0.992715994263025 1
0.895533808091075 1
1.02962854179882 1
1.1351681681669 1
0.980166594136239 1
1.14542060629699 1
1.17234635198246 1
1.05661696020955 1
1.07343764467084 1
0.867822362026388 1
0.938263948906603 1
0.888378191209161 1
1.2196787757202 0
0.986794878109482 1
0.949882874397538 1
1.02784089736349 1
1.14594491193264 1
1.00653758093808 1
0.675143833642737 0
0.890427930588731 1
1.28006155576524 1
0.874966445062179 1
0.834980853180481 1
1.02160890134503 1
1.04298830126054 1
0.733257764287952 1
1.09922063324966 1
1.15973206113119 1
0.75003898055317 1
0.972425498345263 1
0.735961859189723 1
0.848320694199796 1
0.855676228067523 1
1.05748374347764 1
1.19527806717129 1
1.11611182877781 1
1.15936871835981 1
0.949233716960108 1
0.918168727310571 1
0.748204932974448 0
1.08147308359444 1
0.790278337523746 1
1.07052835902816 1
0.937648877046124 1
1.09203422861447 1
1.15651898693762 1
1.07391002726185 1
0.629942544756556 0
1.03536290128489 1
0.837845451314189 1
1.24174955450158 1
1.058789928922 1
1.18628471892495 1
1.25790572024274 0
0.87459330486123 1
0.706747448031315 1
0.956209360307496 1
1.03676525745675 1
0.913201851873051 1
1.00368818742807 1
1.21470552755152 0
1.25763709301558 0
0.961868723692155 1
1.03228296727029 1
1.48840044393829 0
0.96985035921533 1
1.27888793350542 1
1.01095460580938 1
1.09366842192276 1
1.00174407287062 1
0.855452828291981 1
0.800744907365051 1
1.09508789175158 1
1.23033276595144 1
1.16062670225435 1
0.832141918536303 1
0.985655378399873 1
0.932755451188392 1
1.01148108188002 1
1.18583433704672 1
0.931354346927487 1
1.13171480011594 1
0.828376574213418 1
0.807573040381584 1
0.937269415476816 1
0.879092352284597 1
1.34978326000392 1
1.01048594382209 1
1.11758435890388 1
1.22821212462784 1
1.11108243923849 1
1.05256741237196 1
0.886345974626112 1
0.987858899047784 1
1.05120776526668 1
0.863685157894615 1
1.17094829495051 1
0.908727536433117 1
1.02323365229154 1
0.901315186119139 1
1.06586443717955 1
0.998153097933509 1
0.942146494764113 1
1.09352474250155 1
1.00914372423943 1
0.917299287641001 1
1.17743339404542 1
1.07178131612292 1
0.931810572078875 1
1.08285000898258 1
0.962458211619186 1
0.970009504659006 1
1.16375038092935 1
1.28803709223261 1
0.80635325196544 1
1.30635340415118 1
0.850723483158705 1
1.22068852529151 1
1.0773064410329 1
1.2827168036682 0
0.735382931624297 1
0.851195346505159 1
1.027838204779 1
1.1266879254398 1
1.1450261108838 1
1.30246456005342 1
0.744171726053617 1
0.910634710225665 1
1.06512616156779 1
0.945064968138872 1
0.962563321512621 1
1.05314314849942 1
0.756463052862156 0
1.03568437235167 1
0.902931154640052 1
0.896949457844047 1
0.781805576672078 1
0.973240925977502 1
0.829840297477435 1
1.2706415612873 1
0.830712908587982 1
1.11854263428101 1
1.13684170657198 1
1.2962929060824 1
0.814953996046998 1
0.93072953619525 1
0.831691346759598 1
1.13312598959165 1
1.14226747202433 1
1.01348033662877 1
1.21259510617341 1
0.936270792426016 1
0.867485197401463 1
1.20699565843201 1
0.879357517205332 1
0.899162806984617 1
0.978947159620811 1
1.34072892094422 1
1.17478861587806 1
1.37372864480835 0
0.779406066150508 1
0.92828360603692 1
1.16221310219269 1
1.13333302300448 1
1.28883491747556 1
0.85666453627296 1
1.04204714156559 1
1.15348708525569 1
1.03873582764939 1
1.12138026748898 1
0.710948705025926 0
0.769699392473407 0
0.856492134740349 1
1.25262414452437 1
0.988435365455633 1
0.831167076480504 1
0.952337839741976 1
1.15138837045966 1
1.21971067005143 1
1.03832004441044 1
1.13157746364492 1
0.670041736957386 1
1.06302798128529 1
0.894178479669277 1
0.95163141634503 1
0.852646099478942 1
0.947688047870761 1
1.08078224718691 1
1.20519711995431 1
1.03963311880921 1
0.972346583394218 1
0.974035902628483 1
1.19541729044803 1
0.888285009314913 1
1.14875152827405 1
0.984659314212769 1
1.03315748524323 1
0.870497804085445 1
1.06166618533802 1
0.916876987437763 1
1.08106316770195 1
0.91118191336154 1
0.912337584952722 1
1.12554831602647 1
1.00319864172519 1
0.83916585064239 1
0.950349549206244 1
1.05658602573968 1
1.0318380501611 1
0.953293446840033 1
1.1464455015047 1
0.966489754625776 1
0.83324736965643 1
1.11739461778384 1
0.81542277654422 1
1.18374550333007 1
1.1396243945658 1
0.915694461386318 1
0.935760964000308 1
0.887712191261938 1
0.62386018589581 1
1.13642008397149 1
0.997023742342832 1
1.06234981540579 1
0.970277902337883 1
0.799002842603691 1
0.976675747686559 1
0.81445593434256 1
1.03922813515832 1
0.952294160455839 1
1.1227017188551 1
0.986476254481644 1
0.872121727548012 1
1.33105133779768 1
0.73414218389948 1
0.94049186921208 1
0.970939500622213 1
1.09078446922353 1
1.03711725201817 1
0.887967341790599 1
1.22458486600331 1
0.775333157550136 1
0.989756530219507 1
0.895349064047517 1
0.854113512955035 1
0.972262339701755 1
1.21692100710966 1
0.903798763542758 1
1.16515631319547 1
1.23518778546066 1
0.983272382654463 1
1.05893025306174 1
1.12532547532366 1
0.949162190112495 1
1.0127552909183 1
1.22980347500339 1
1.03135288652869 1
1.15035467450611 1
1.25274866389402 1
0.767504562173251 1
1.221208846043 1
1.09116207863197 1
0.920512914620742 1
0.692472684670166 0
0.963946890609445 1
0.960081346598997 1
1.20437882915685 1
0.85406400992958 1
1.00167924187362 1
1.13288740168068 1
0.840822771418409 1
0.771764320343172 1
1.13433176372067 1
1.14816546331209 1
1.18289729486024 0
0.598513183204733 0
0.886518213586812 1
1.15641717406676 1
1.01750640636467 1
1.07027723186715 1
0.858208732253721 1
1.22580296740525 1
0.900120688024832 1
0.889578144672763 1
0.842256564204369 1
0.901605739869115 1
0.96790352004542 1
0.986584072898971 1
1.09135434983502 1
1.22824781880677 1
0.790694285609422 0
1.09141635315949 1
1.16175709517595 1
1.11441773292312 1
0.821805513425785 1
1.23069131988071 1
0.98687227636789 1
0.816771291025586 1
1.0275609004827 1
0.807987809194737 1
1.10013955317419 1
1.36403377750646 0
1.02256311403626 1
1.10863324262875 1
0.903360468223776 1
0.979937285285177 1
1.03817808923569 1
0.990521817538168 1
0.882152740597825 1
0.548066403289513 0
1.21102673340144 1
1.10028761233069 1
0.904197935379509 1
0.745710280833629 1
1.10134312563816 1
0.894256299431867 1
0.869871535015387 1
0.990821201508414 1
0.898003865044641 1
0.971627258858213 1
1.07672237453615 1
0.73645955788425 1
1.01939495205226 1
0.866622261891439 1
0.789692273579657 1
0.900896824262744 1
1.03893734421564 1
0.807035609119003 1
1.32050889952185 0
1.09211684349908 1
0.905422972005562 1
1.09320688717048 1
1.14804114255623 1
0.88130603509061 1
0.962180571124157 1
1.2559189613812 0
0.940946595287775 1
0.997906135051661 1
1.16674664835179 1
1.24173044131625 1
0.687554975920067 0
0.968431178514404 1
0.985719663146664 1
1.17369841098421 1
0.881238765142188 1
0.912599381333563 1
1.1799085510675 1
1.11659133186182 1
1.06209704641858 1
1.10796615858752 1
1.15174845057296 1
1.05317401941541 1
0.795874674831619 1
0.79943780464085 1
1.00388206119491 1
1.18745097187689 1
0.70644419464529 0
0.840246527469864 1
1.10944961217722 1
0.813234030776759 1
1.10314501803858 1
1.02171899686547 1
1.27705102104257 0
1.05466941081998 1
1.19396088669266 1
1.06618933937402 1
1.04964552051075 1
0.56999473611663 0
0.816534365185156 1
1.08424813982366 1
1.00198106772274 1
0.7998759788273 1
1.06508683983755 1
0.886668332169814 1
1.12635984088671 1
1.38313448287513 1
0.989980876499403 1
0.964848281461846 1
1.24731543170735 1
0.869361980292565 1
0.798132371501993 1
1.0363305781603 1
0.943502540267971 1
1.01766067827096 1
0.996474199043282 1
1.02218546046491 1
0.899888999235288 1
0.56423898273304 0
0.774090631182737 1
0.79178591388687 1
1.33607986330752 0
0.88091991117173 1
1.02388859544154 1
1.03837253215939 1
1.13332614751666 1
0.812402791044061 1
0.749242681340741 1
0.981530961964218 1
0.638106177583864 0
1.07063454393917 1
1.10052321200898 1
0.830949403946961 1
0.979909121313754 1
0.893419867649745 1
0.996814487624752 1
0.870661701726316 1
1.1845573516486 1
0.993331117391931 1
0.850450667685276 1
1.15467280602058 1
0.99611299671253 1
0.911954850184326 1
0.807585235464358 1
1.27230120632115 1
1.09348786692024 1
0.938763525227861 1
1.14885279070603 1
0.988810828484666 1
0.86664495085913 1
1.28471024002974 1
1.09265702856042 1
1.16312490379714 1
1.23195087288651 1
1.07377906115159 1
1.4307594837113 0
0.946019987497485 1
1.13540779600545 1
0.843803158585298 1
0.798782072579703 1
1.29596484584858 1
0.754835650427972 1
1.19437795324002 1
1.15335865279324 1
0.951878221913417 1
0.936932265546498 1
1.26518979294455 1
1.05944458354649 1
0.917793131919876 1
0.870710809556656 1
0.873267438574294 1
1.00565042001013 1
1.1218391894631 1
0.435473747625488 0
0.835776934234619 1
0.875230009392649 1
0.772406297993919 1
0.955422298574591 1
0.911634100438442 1
0.862068835448404 1
0.965371580636746 1
1.40506028373935 0
0.7463862396833 1
0.876183261944594 1
1.07233921149123 1
1.28197240455073 0
1.18587363741423 1
0.994463590089375 1
0.880758535554255 1
1.09498729990577 1
1.00594434394523 1
1.25912760158437 1
0.616677316821042 0
1.22323968875067 1
0.841715905893208 1
1.09970122953572 1
0.659939984505857 1
0.833912991024961 1
0.901046764940818 1
0.784165836723381 1
1.07790520760533 1
0.827994810523372 1
1.22615434629822 1
1.05284520615779 1
1.01756389865581 1
1.07188311862442 1
0.924785654692782 1
1.11468264171363 1
0.818102685941399 1
1.1969243683981 1
1.44173671803438 0
0.84250410285888 1
0.85731356097603 1
1.09038256105584 1
0.873245018962665 1
1.14962342691825 1
1.05814197955442 1
1.01559567995641 1
0.997276226199243 1
1.16494918884603 1
0.942098032780339 1
1.39215635794997 0
1.28136011728019 0
0.891853306923208 1
1.10223622288204 1
1.05502386335934 1
0.951198750324127 1
1.13818625258278 1
1.18832914907136 1
1.25911005862769 0
1.20599291939669 1
1.00994224218077 1
1.07697550317215 1
1.06341444985966 1
0.937979560926834 1
0.804345719981516 1
0.869269573658268 1
0.724181837025486 1
1.10075966019855 1
1.17100139554101 1
1.20689494574207 1
0.983673554747262 1
0.989086777276625 1
0.991808098211791 1
0.884411306108981 1
1.21249182618324 1
0.948320628616537 1
1.14589626974352 1
1.09369023816179 1
0.797404843648376 1
1.00918188743032 1
1.03723426541126 1
1.19200830600321 0
0.933093555392531 1
1.30026927643521 0
0.907139662425244 1
0.972391196445632 1
1.01815094093424 1
1.1780510945467 1
1.33162014233237 0
1.01208806525991 1
1.05782220348124 1
0.903903574359253 1
0.74863050294472 1
1.04274147432334 1
0.837837342909426 1
0.76832986832584 1
0.770995359989336 1
1.03430213154172 1
1.03960355272544 1
1.03636533905913 1
0.925540562552833 1
0.855491858780501 1
0.990109248265883 1
0.694534653884584 0
0.950749329828055 1
1.07492439305452 1
1.27517724541228 0
1.14385764408055 1
0.9545614749675 1
1.00964482956957 1
1.03437561512361 1
0.790416174292801 1
0.758880453764072 1
0.854874215375473 1
1.04240275428111 1
1.22001424631568 1
1.09356161439686 1
0.981907237820042 1
0.90221454602345 1
1.09931194465744 1
0.81754741532687 1
1.29667407435848 1
0.812225933309108 1
0.945238887030143 1
1.36896314220768 1
1.31478037620372 0
1.01550562918173 1
0.90769824285621 1
0.930479189968346 1
0.943016267080857 1
1.25017249666616 1
0.895472038188502 1
0.662786856911124 0
1.02820621438618 1
1.07227226286661 1
0.976254270003891 1
1.20267224532019 1
1.26930185725466 1
0.852489879916749 1
1.08206363582889 1
1.01031089584849 1
1.05744571385105 1
0.890401573842867 1
0.550390536226754 0
1.04478081751548 1
0.968861562665756 1
0.970366264821549 1
1.08584368070307 1
1.09478190233192 1
1.06127123541229 1
1.11395954202774 1
1.14793026531817 1
1.22245324202136 1
0.984379933690016 1
0.776622311589362 1
1.16404426730167 1
0.706513618721884 0
1.18367004075584 1
1.13494251630629 1
0.982031630142079 1
0.827841558739069 1
0.898726092351268 1
1.31523336441767 1
1.02404571874281 1
0.897372521178305 1
1.00055597695293 1
1.04994771745277 1
1.02751341622826 1
1.15409287288608 1
1.07552621839619 1
1.0292504650573 1
1.11924211141551 1
1.10178038884658 1
1.11184125052039 1
0.951176812836796 1
0.854191382157826 1
1.1759367987337 1
1.1496528512815 1
0.906783744340682 1
1.05789521549613 1
0.991507894776475 1
0.919918857119083 1
1.08338079816633 1
1.03746907235232 1
1.04749019151458 1
0.835369526914581 1
1.02240135550411 1
0.921651234692202 1
0.992124190318944 1
1.06339356485403 1
1.07011750089852 1
1.22518832033412 0
1.012502915181 1
0.638300680337922 1
1.31977787221008 0
1.15103428364192 1
0.978057396794959 1
0.985429073685816 1
1.25037867676746 1
0.99916399085184 1
0.983311353715036 1
1.07108935336285 1
1.16426273865336 1
0.859738157105613 1
0.997242297888328 1
1.17523134311123 0
1.05766663795273 1
0.800181968870496 1
0.69806454730216 1
0.434791319918367 0
0.809768136605336 1
1.14925207886927 1
0.973426770464581 1
0.764279202795459 1
0.836300256579521 1
0.837130800435819 1
0.876366018871381 1
1.07463351623758 1
1.41663217062033 0
1.16699767760092 1
0.994550639200341 1
0.920498954572284 1
1.13222283625303 1
0.944608213803544 1
1.02351979853318 1
0.888104666940782 1
1.18817998640146 1
0.888782368070509 1
0.92976124986162 1
1.09020685723347 1
1.12108845427435 1
1.0134984665109 1
0.782582426044085 1
1.10124347448004 1
0.611446192678985 0
0.9457789761751 1
1.04205268879921 1
0.763141797770367 1
0.96768805036649 1
1.00488141177831 1
1.06850902668561 1
0.885349846703812 1
1.13102052891057 1
1.22894907723398 1
0.857914405366998 1
0.90599031260832 1
0.906656383351761 1
0.854883155713216 1
0.999160837037392 1
1.31189934148057 0
0.752293611461499 0
0.927486923983154 1
0.969514368828519 1
1.13420225210244 1
1.06780637765373 1
0.865267799176938 1
1.2111870498472 0
1.00296717452703 1
0.932169994614129 1
1.13235583845093 1
1.14268899199828 1
0.944203243560935 1
0.647154699432889 0
0.710242356962941 1
1.09077249646046 1
0.911032111276973 1
0.860911443825289 1
0.993925129950718 1
1.05469716724725 1
0.890448581801856 1
1.28415426838735 0
1.32283011214835 0
0.971017172266098 1
0.720420193573673 1
0.774456756171948 1
1.32664948568756 0
1.10293080076456 1
0.994739524591244 1
1.13102141220896 1
0.95488338238344 1
0.930715165447343 1
1.13780418999591 1
1.02189109536231 1
1.08166435591652 1
1.23651491563522 1
0.689377008414114 1
0.941927881404327 1
0.660828183294575 1
0.99648138148446 1
0.900043116210499 1
0.947508037189852 1
1.21500714155053 1
0.977980799389333 1
1.01768548123814 1
0.675406656476125 1
1.23079415973621 1
0.77133955466666 1
1.03549317019682 1
0.863527887769062 1
1.17591371223165 1
0.90104332800381 1
1.00254755076743 1
1.40006771498753 0
0.889563325810202 1
1.30601294794856 0
0.757601877199864 1
1.11393499402947 1
0.63859055625489 0
1.10475463668052 1
1.00665777049994 1
1.00008905011702 1
1.13853031883907 1
1.10104547159047 1
0.967771863347807 1
1.33172750118598 0
1.01932073934008 1
1.05410040500914 1
1.18221471349002 1
1.06103325302106 1
0.791564321753911 1
1.07761544547109 1
1.21828577504738 1
0.930736056982285 1
0.89524528992946 1
1.10664841263785 1
1.13453409599704 1
0.528750578483828 0
0.781050069492108 1
0.745376019036657 1
0.982127235245414 1
1.06547606789844 1
1.07332801899743 1
1.09494440478538 1
0.853127163543523 1
0.982468186573328 1
1.03654213269761 1
1.02138605436637 1
1.11167018850043 1
0.969863569627144 1
1.00214025357283 1
0.926873286669055 1
1.0545096034154 1
1.0698938913426 1
1.25513264493338 1
0.797135943521277 1
1.20679135319682 1
1.17598329845929 1
1.03710196505689 1
1.09558264021107 1
1.1459064586649 1
1.1020498802694 1
1.06955541644573 1
1.18986122839526 1
0.924749068322206 1
1.24506650730504 1
1.08247266352737 1
0.764483636600483 1
0.884184632185909 1
1.04910776098404 1
1.09883711813776 1
1.00361360849328 1
0.816770953269184 1
1.15079698621938 1
0.889120858821214 1
1.10623539887538 1
1.04449482990029 1
0.923346003041515 1
0.869595932155268 1
1.08945556366533 1
1.08096556940098 1
1.00315368088186 1
0.858669017732596 1
0.774048524510665 1
0.856355335310812 1
1.26042495537332 1
0.633783683416074 1
0.875312902682313 1
0.983868063372263 1
0.796357767362267 1
0.921409956872708 1
0.958362006491873 1
0.911272112547975 1
0.815510532035108 1
1.10515932554878 1
0.891768774007626 1
0.772859675853904 0
1.12978589259741 1
0.947737693444621 1
1.00196200760091 1
1.06214534572163 1
1.27855557558636 1
0.840690286524353 1
1.02672462942535 1
1.19125164344365 1
1.0119068071087 1
0.760908192960043 1
1.32504702369831 0
1.0398553352311 1
1.11175996844493 1
1.03441458967826 1
1.05699046308315 1
1.09443240479668 1
1.04376943063133 1
0.863150771160832 1
0.96049661481091 1
1.09337190088545 1
1.14695309689559 1
1.18925881441323 1
1.27343473068285 0
0.552677174106276 0
0.829772569791818 1
0.879214024873207 1
0.708505648821757 0
1.02722421544735 1
1.18548116035137 1
0.95065736035193 1
0.779264866154485 1
0.955855791523595 1
1.17389960523642 1
1.0474838603229 1
0.993769867943829 1
1.4944685879179 0
0.952697276931718 1
1.04444592497954 1
1.04601312251578 1
0.994084017928048 1
1.02399628437409 1
1.36414114961266 0
1.39159661742692 0
0.912454335306173 1
1.0831816199771 1
0.83310816001457 1
1.09446179404374 1
0.902119274401519 1
0.752991658310246 1
0.895546925679861 1
1.17239290615824 1
0.891409342053284 1
1.03721712297112 1
1.02625609761449 1
1.20037253990441 1
0.93828624578198 1
0.743486598981305 1
1.01540375840233 1
0.929711267431509 1
1.01422677218677 1
0.820982885843171 1
0.934251285893296 1
1.23692757969405 1
0.922307760307144 1
1.04136794567551 1
0.936741287221514 1
0.887040487477849 1
0.968305622340575 1
0.918610041741707 1
1.23423660314048 1
0.755915895371378 1
0.582087975891065 0
1.09730916545513 1
1.28111217485585 0
1.12973925676385 1
0.824244256089039 1
0.740338639417695 1
1.13326105430511 1
1.11530652345998 1
1.19863116981008 1
1.04216421144164 1
1.26192740182286 1
1.09650670803192 1
1.05659561718073 1
0.992357103378169 1
1.27731549436012 1
0.776853051707531 1
0.922240505645789 1
0.759409834227734 0
0.681965807944317 0
0.865726240500271 1
0.806930058625076 1
0.759458444692757 1
1.20806125043225 1
0.908369282591486 1
1.17327291003034 1
0.932706333561856 1
0.940574077689985 1
0.798858950979753 1
1.13778356927963 1
0.762284910935599 0
0.844181596477421 1
1.10517706171905 1
0.859200171877371 1
0.98951402233517 1
1.05850493462548 1
1.14805459440397 1
0.885329061283909 1
0.82878860346739 1
1.12726820599575 1
1.04476304386515 1
0.988185671738299 1
1.13070484751956 1
0.820464705220942 1
0.933893116006809 1
1.05894377577997 1
1.07353348060458 1
0.809022956209191 1
0.890324864622337 1
0.895731484894515 1
0.967350536780131 1
1.12938860087207 1
0.830369806712135 1
0.846370289401413 1
0.893817645513514 1
1.22876853019441 1
1.17595519589902 1
0.887658734129657 1
1.27475400867224 0
1.17869398248832 1
1.03280811857432 1
1.1470637971991 1
0.815067232420202 1
0.866059244423453 1
1.07815547733538 1
1.19033396438746 1
1.04589113917824 1
1.00838204277781 1
1.1932477534091 1
1.00068652090919 1
1.10881393851923 1
0.807069468770853 1
1.2153541209786 1
1.05621191515503 1
0.858993956316629 1
0.672808775749895 0
0.872875631080952 1
0.715879082371963 1
0.974375329860139 1
0.801078681962499 1
1.02331287315335 1
1.14194030817121 1
0.854988713694359 1
1.03329183062313 1
0.87818632993168 1
1.07234767292884 1
1.09874428935146 1
0.876628973852064 1
1.06451612015308 1
0.799899156860305 1
1.03305523105223 1
0.676012247407714 1
0.981623001820607 1
1.1277027432977 1
1.13669724749753 1
0.707380842669418 1
0.707710389720874 0
0.717740212201507 1
0.57804385943215 0
1.10938596572756 1
0.759781824363989 1
1.34670396333436 1
0.776627774946676 1
0.597267660218944 0
0.882099583952344 1
0.967460267123594 1
1.12580141719017 1
1.11661485817723 1
1.10503289902485 1
0.757557446181143 1
0.875440346322551 1
0.867189023288401 1
1.01310306682173 1
1.02329012211419 1
0.770914451876552 1
0.749100775559763 1
0.982138627997172 1
0.99948854580452 1
0.901471686204688 1
1.09169597165873 1
1.08309389233137 1
0.829718434712369 1
0.909182909537516 1
0.979846013177505 1
1.11156397107818 1
0.930447576237309 1
1.04699890467908 1
1.2339688924235 0
0.719649348642736 0
1.09627452525827 1
0.691974264994002 1
1.19034887175421 1
1.01726130639533 1
1.2994136257185 1
0.964904096691159 1
0.89974836345408 1
1.19293953009447 1
0.955159347689324 1
1.26393556817485 0
0.994971674380861 1
0.854454423540274 1
1.04831971983478 1
0.933682784315275 1
1.16088891641963 1
1.20488639984832 1
0.821866684107522 0
1.1328986947146 1
0.788785550035219 1
1.04002274632761 1
0.708250969276464 1
0.917706785680218 1
0.815665799543071 1
0.937379610435196 1
0.812631394322114 1
0.949676368484631 1
0.917999690628202 1
0.86476452515265 1
0.824357614517677 1
0.753232764814725 1
0.823710370696069 1
0.929019376822408 1
0.801614378271291 1
1.30322008556059 0
1.14488926627585 1
0.91173535396983 1
1.25809528603899 1
0.631719285656035 1
1.20007212116459 0
0.97600456445849 1
1.02804878373049 1
0.937433338791448 1
0.756878561665289 1
0.985892928767485 1
0.984052095242018 1
0.874478693297621 1
0.800927794007668 1
0.655347740865622 1
0.931062552841618 1
0.953621583722493 1
0.841050846753188 1
1.18118213532101 1
0.727434559898203 1
0.832648495033738 1
1.21487210479564 1
0.915754775870506 1
1.09094538204866 1
0.851617146882898 1
0.753135598840844 1
1.16536646519694 1
1.08143639505055 1
1.04563281338078 1
0.824101761766911 1
1.05021534189629 1
0.624826127449906 0
0.986437338525327 1
0.764760092938157 1
1.26102551354773 0
0.685081625272257 0
1.00553583282747 1
0.799551537402543 1
0.935806820074397 1
1.1948787121842 1
1.09302959276306 1
0.764686400111949 1
1.12990096470996 1
1.13155475199864 1
1.08866547666862 1
0.846331362898134 1
0.869811691401352 1
1.23364675188493 1
1.04520768729555 1
1.0542609929477 1
1.11790058109458 1
1.09256623310939 1
0.729159349827196 1
0.922821060442728 1
1.04322668714436 1
0.539132775182492 0
0.977297787849618 1
1.28457951924269 1
0.97726162426423 1
0.970784662768308 1
1.14421990132157 1
0.909916825878981 1
1.24540232727548 1
0.814844120828574 1
0.819095506888452 1
0.738546697900137 1
1.31675621220724 0
0.987209168061462 1
0.859937096949208 1
1.19279278837542 1
0.953561352782556 1
0.837634850534108 1
1.51894051764551 0
0.805441733223693 1
1.17898253620566 1
1.19487376495647 1
0.790052443886869 1
0.883932805319738 1
0.966198712153737 1
1.26441827978478 1
1.27279491275836 0
0.978186929790565 1
1.26608453714884 1
1.217861883417 1
0.879988306496342 1
1.05990773349998 1
1.34686976662898 0
1.1174414042815 1
1.27588961842234 0
0.79992975121844 1
1.1963703575549 0
1.0033847332477 1
0.796330791495297 1
1.15230899485387 1
1.00918734342871 1
1.02349012965878 1
1.23430309321067 1
0.860990993839541 1
1.13580730723522 1
0.82053614137485 1
0.799112546449458 1
1.04553366001943 1
1.15021932652242 1
1.09038441145428 1
0.71688163758012 1
0.91048134450735 1
1.05265328942725 1
0.597463240840023 0
1.34318721808517 0
0.936192764691133 1
0.711762115642941 0
1.16860285414897 1
0.940530298560368 1
0.879794637612088 1
1.36218119299794 1
1.07622210268352 1
1.10626435003326 1
1.02135665647042 1
0.82158990529307 1
0.9829336311284 1
1.10980048476399 1
0.839252715932795 1
1.08745719945805 1
1.0532151283502 1
0.78939681147327 1
1.2509617262018 1
0.884731221088046 1
1.11403214887134 1
1.14993099441173 1
1.05798265728525 1
0.612938740280651 0
0.947402959699218 1
0.867628892647069 1
1.09428270703118 1
1.19544508475848 1
0.839171616813303 1
0.820419656833305 1
0.876309378983438 1
1.0621675188553 1
0.840349603891707 1
1.12384819351473 1
0.896121247566361 1
1.15215108946938 1
0.95556254069987 1
1.00245586825481 1
1.06915109649543 1
0.709654963477142 0
1.17520179137196 1
0.916681282314543 1
1.07027765629346 1
0.883252773487766 1
0.941918846847842 1
0.997222068209909 1
0.760939174266691 1
1.08301006165897 1
0.988321399462976 1
1.1754268200636 1
0.803968697426327 1
1.22059991254337 1
1.30228661057093 1
0.957598806170929 1
1.00329559518963 1
0.83405375444794 1
0.703398597765478 1
1.39052335577949 0
1.04110873344374 1
1.07082686813284 1
0.963317703333187 1
1.04161978068712 1
0.877823279685581 1
1.09619437338511 1
0.608943466506048 0
1.28555443367961 1
1.0243817050475 1
0.808183631049926 0
1.08144718920905 1
1.13348989218887 1
1.04736274317282 1
0.909053860145642 1
0.797681844356562 1
0.882380937165521 1
1.17581846310101 1
0.937275908456723 1
1.31855776107169 1
1.04197899215993 1
1.09351682788416 1
0.976058764302574 1
1.24852572280848 1
1.11265029098422 1
0.669794411201149 0
1.0828373814121 1
1.08475715588119 1
0.992940390250313 1
1.15044683831821 1
0.898242849391519 1
0.966053157323418 1
1.13416323769982 1
1.03306374455591 1
1.17433794383501 1
0.88893670085828 1
0.945497890198092 1
1.10428408498754 1
1.00908336457642 1
1.08887998465376 1
1.03545167696239 1
0.862949578362407 1
1.25138713911544 1
1.20511325756262 1
1.25559121462791 1
1.46612540085675 0
0.91316808837083 1
1.33272658445516 0
1.06641333872872 1
1.26826596426616 1
1.34449029267121 0
1.17780841812392 1
0.964153898132639 1
1.03161573508379 1
1.07659438925056 1
1.38635792627298 1
1.10943940397668 1
1.05812147654804 1
0.736179757902001 1
0.629790144422412 0
0.940610767120397 1
1.13939786154732 1
1.07894262200617 1
0.969902518837733 1
0.719444602912962 1
1.11131617715231 1
0.964128739248486 1
0.987818800396096 1
1.25591708068214 1
0.93158711576255 1
0.714161753803497 1
0.981160611452751 1
0.817463410003213 0
1.01912504698879 1
0.937502529991909 1
0.867442401254077 1
0.81107182676091 1
1.11194656109053 1
0.659914750614543 1
0.958315796462049 1
1.01244532294852 1
1.0745417329004 1
0.805768794453743 0
1.01765738105809 1
1.07425010247472 1
1.03265443513865 1
0.846940864307689 1
1.0227352074414 1
0.953517084769683 1
1.14645815237381 1
0.995260396036575 1
1.01715083287525 1
0.937931551304938 1
1.02949535961422 1
1.19287265994588 1
0.966775616608651 1
1.09411832658699 1
1.14587049520386 1
0.918062662409066 1
0.711748938245579 1
1.04864358346256 1
0.903202698551797 1
0.968678481743881 1
1.1528418126721 1
0.817016389965116 1
1.0129350494939 1
1.05816521255683 1
1.24247169135011 1
0.890362254070383 1
0.943932215643648 1
0.835298290852561 1
1.13763001393912 1
0.910160041073232 1
1.1587300975365 1
1.00164854326097 1
1.07000939425581 1
0.898761408784597 1
1.13435687996169 1
0.930256267334929 1
1.16815466283353 1
0.862055378361463 1
0.994617316092058 1
1.25071551623306 1
0.934280946170806 1
0.706996480671091 0
0.924643805243161 1
1.07672223652094 1
1.00324931306087 1
0.980799796869742 1
0.904913619011371 1
0.953419445917172 1
1.13238013708558 1
0.853553903466014 1
1.08769732331963 1
0.93703216965717 1
0.924798677174676 1
1.16621678608602 1
0.985959448356549 1
1.29484446501433 1
1.15423572976515 1
1.00478469835047 1
1.0595903827823 1
0.684095392537103 0
1.05264662255206 1
1.10460118450903 1
1.09863208091255 1
1.02679232096039 1
0.941455151663391 1
1.06420092170838 1
1.20630936746225 1
0.834117142677018 1
0.991609542236887 1
0.948562735703242 1
1.01137529317788 1
1.08823383063021 1
1.08804909171243 1
1.17422954230904 1
1.00628989117188 1
1.07838179330058 1
1.00810242388488 1
1.32490697767633 0
0.918796345329438 1
1.02574605999649 1
1.02453348970188 1
0.868636480861719 1
1.09053143885404 1
0.960156182032676 1
0.847357281258487 1
1.00829834922473 1
0.953946153483456 1
1.15177512492433 1
1.02443526479822 1
0.797314571832135 1
1.15287618573358 1
0.901417722099381 1
1.03129719513101 1
0.845366111263983 1
0.66638064754663 1
1.01902036492865 1
0.906959757276785 1
1.31688254990303 0
1.02013932307186 1
0.927235259362455 1
0.964916576896173 1
0.993408679680865 1
1.04182224745519 1
1.07679558424857 1
0.92371829159557 1
1.20115368244963 1
1.20771033737365 1
1.33374474491501 1
0.890593837025481 1
1.18355796370524 1
1.21730547831453 1
1.02850814395504 1
1.07477545449223 1
1.00285727654791 1
1.01377733397638 1
1.02731020714996 1
0.976237736297404 1
1.20097043866034 0
0.741363665965491 1
0.808593879234042 1
0.934556239249816 1
0.965735961332522 1
1.01415914080323 1
1.1972528188322 1
0.999118449368067 1
1.0603000154891 1
0.647221069331093 0
0.97357339041594 1
1.13248114314728 1
0.943288569379563 1
1.22859112435711 1
0.832040977341603 1
1.02328744583224 1
1.13567715658755 1
0.967318529990686 1
0.762803641231036 1
1.0111696053275 1
1.16481482247913 1
1.23952257378306 1
0.806249156126394 1
1.08375814129791 1
1.01144521603489 1
1.17872675200963 1
0.692192624398327 1
1.10953095007712 1
0.770529384333763 1
1.17304880149488 1
1.10789938936844 1
0.697207491457716 0
1.20833246555596 0
0.989716585760832 1
0.785335731126534 1
0.676069610595378 0
0.814177598989334 1
1.02575823753236 1
0.898931545958033 1
0.905445509809066 1
1.10240415504005 1
0.890367751633067 1
1.04612700456546 1
0.831362751422968 1
0.755776364304788 1
1.1116496452779 1
1.05199075384078 1
1.25139831907196 1
0.893732068133538 1
1.03887758064105 1
1.13728212456791 1
0.923103636871037 1
0.970046300782266 1
1.1837730015565 1
0.980852991963434 1
1.06919733722172 1
0.780753519233434 1
0.895609513409666 1
0.902423343077295 1
1.00088308292812 1
0.94298211237615 1
1.11535329543116 1
1.21730201661748 1
0.873185306145077 1
0.946682011201965 1
0.75208199010695 1
1.20923702787149 1
0.954527908418724 1
1.11608420465748 1
0.91226012410311 1
0.941108502737312 1
0.905421412585345 1
1.25514406650638 1
0.889068671343907 1
1.0723716831577 1
0.822318919355532 1
1.05258564411986 1
1.04904927676723 1
0.838948328606595 1
0.98853189010536 1
0.907927500503481 1
0.935826534822095 1
1.25371081871546 1
0.822126430651847 1
1.13772792896882 1
0.937668601664245 1
0.63728396932699 1
1.21999964686706 1
0.998109825202063 1
0.995488522757106 1
0.752797708187074 1
1.03578156211827 1
1.1681383684774 1
1.07029008345142 1
1.04895599449527 1
1.03129527369788 1
0.95543230929318 1
1.14375367581696 1
1.10803061850108 1
1.23876687724216 1
1.0832324604322 1
0.853370173547709 1
1.13086939874726 1
1.06336877824861 1
1.13327463302011 1
1.0756809438788 1
0.592935426367555 0
1.0649186085179 1
0.863417784849437 1
1.09553330923751 1
1.03201082749609 1
0.948099138391014 1
0.674277258886473 0
0.841299430941873 1
0.882552073720754 1
1.03706325749778 1
0.871560714964962 1
1.07094905278507 1
0.824933982655275 1
0.997279713295948 1
1.0572643941255 1
0.940516894388633 1
0.857669201360032 1
0.914589159550935 1
1.00649128320339 1
1.14051285725821 1
1.05516863480959 1
1.20380429534851 1
1.1634667414707 1
0.932568084167225 1
1.13628297318011 1
0.800339922789387 1
0.959139727193447 1
1.16450545606811 1
1.09759697217989 1
1.42724332795869 0
1.08584710838179 1
0.907435905314992 1
1.033038926962 1
0.993601599703631 1
0.945461971424887 1
0.823267330401111 1
0.854278149813344 1
0.549401550195858 0
1.09371485463243 1
1.1429832764629 1
0.75793978640309 1
0.982114415961702 1
1.11331382418965 1
0.765376309395232 1
1.21753305794767 1
1.08603223157478 1
0.90501512904979 1
0.843692080563197 1
1.00520276866039 1
1.16807892651555 1
0.948219468796283 1
1.39423361224032 0
0.891032136677006 1
1.29719519319337 0
1.01694875181186 1
1.42093897966123 0
0.622323500750806 0
1.2831305611966 1
0.764152380815969 1
0.951975673253406 1
0.819235106756705 1
1.30663212816485 0
1.0918301010748 1
1.15745485094904 1
0.728971162509067 1
0.910474660991617 1
1.00992800051324 1
1.19550302311067 1
0.750516038094394 1
1.10153633486256 1
1.08794752863647 1
1.08625393965675 1
0.880323631620501 1
0.950638009248137 1
0.993679819927574 1
1.23735411223407 1
1.02001232916223 1
0.930364158932325 1
0.709671203505154 0
0.927149816747116 1
1.18143403007117 1
1.07496437609485 1
1.1513980076432 1
0.833612999780743 1
0.973312122893591 1
1.19877569986167 1
1.05962950908841 1
1.10710847533272 1
0.748364859428671 1
0.959031382093636 1
0.809342998704773 1
0.944104451180003 1
1.01962750459818 1
1.14123393945325 1
1.05308553413874 1
0.683569768440461 1
1.20788114533923 1
0.92592105787141 1
1.22720237644597 1
0.725352086867169 1
0.859979714510076 1
0.945094005933018 1
1.0579518854505 1
1.07223106935651 1
1.09643968382476 1
0.90421055645301 1
0.672732643090538 0
1.23827951155761 1
0.936588956074076 1
1.05426498347911 1
1.02064605872396 1
0.949979026079148 1
0.915558414855549 1
1.2362688299986 1
1.17294331120051 1
1.01332708743843 1
0.944646357132331 1
1.08597093807044 1
0.917981761250916 1
1.18884573467393 1
0.739218043899459 0
0.989622010168594 1
1.00598782016146 1
1.11435388315793 1
0.8403241849303 1
1.02858829170832 1
0.870250013909205 1
0.887335999890744 1
1.13143750015899 1
1.36506400915081 1
0.812186397239546 1
0.916659662458533 1
1.05711378674065 1
0.955454332577696 1
0.96849092059736 1
1.14370270174212 1
0.942750326468331 1
1.21260949642365 0
1.05422393471506 1
1.09436849048243 1
1.2825739575352 1
1.13256364970828 1
0.966476437791841 1
1.02440743421409 1
1.18750406774019 1
1.06545379053402 1
0.75257119855578 1
1.01126065898965 1
1.27224184685666 1
0.733059455811826 0
0.73700116529685 1
1.00452405122421 1
0.917814651039875 1
0.853429346078538 1
1.1151465680809 1
1.12432985917546 1
1.20686059317053 1
1.28747109346464 1
0.907976324319387 1
1.00580258478618 1
0.941175145593232 1
0.824927286736683 1
1.03039586148324 1
0.983660000122726 1
0.95466019847289 1
1.07570652489485 1
1.00287081767515 1
0.936822542314328 1
1.11225409041946 1
1.06187433637396 1
1.20593097623772 1
1.25385086036791 1
0.950846000947574 1
1.0854815182321 1
0.82112697619084 1
1.16060814679542 1
1.06242492336969 1
1.06636805414405 1
1.08854948886957 1
0.954282565688382 1
1.16538999238908 1
1.07474349817071 1
0.847983909284931 1
0.903895053902277 1
1.19477038168163 1
0.908955764433643 1
0.884855368314102 1
0.967884589641672 1
1.16519081983188 1
0.93020219735017 1
0.906228563907052 1
0.8047780809318 1
0.869080792800799 1
0.987895346322298 1
1.08631230592402 1
1.11469648456807 1
0.935271330610817 1
1.26142578485515 1
0.958963496240139 1
1.13121367781377 1
1.04029801056603 1
1.36572038729404 1
1.15473803044208 1
1.08592033432398 1
1.37967561501288 1
0.902814214049023 1
0.602308428209342 0
0.606395690616829 1
1.03791815785392 1
0.972236254437919 1
0.932804002349966 1
0.8948849774036 1
0.917814200424595 1
0.842113036584597 1
1.00310055729687 1
0.956378718445423 1
0.844427674642634 1
0.752886314693176 1
1.171008883517 1
1.10050680163083 1
0.996283015701987 1
0.888199317629646 1
1.1588366237793 1
1.07197112656727 1
1.18282049475368 1
0.755507939237212 1
1.15916304824951 1
0.815238337091376 1
0.755701503193827 1
0.87034748381838 1
0.989399123403545 1
0.943753708327311 1
0.83061598373225 1
0.956202125739359 1
1.0018911253158 1
0.771715837974364 1
0.989622421397429 1
1.22153909564621 1
0.747005210422744 1
0.959975035990068 1
1.03219300591185 1
1.14258463894405 1
0.909446559369338 1
0.932889588654599 1
1.25463400810782 1
0.856118512025052 1
0.8305092777096 1
1.20630424704679 1
1.25419781747474 0
1.03977156562474 1
1.21657320920762 1
0.953264805846226 1
0.960711494820294 1
0.834443504901939 1
0.886666985519693 1
0.704366885806481 0
1.16753923120008 1
0.88832804874117 1
1.12707299033139 1
0.868233183122976 1
0.952770533934634 1
0.793002715480802 1
1.03033894057309 1
1.0683012610179 1
0.979915323264298 1
0.99039367360151 1
1.02371768841995 1
1.13847673914763 1
0.927646940549372 1
0.904480398858607 1
1.24066156947656 1
1.19837527396038 1
1.10203877187154 1
1.18316956458016 1
0.909004222399526 1
1.00519211064622 1
0.90950478063621 1
1.31442711501614 1
0.913709242060951 1
1.13209379377381 1
1.03336113140308 1
0.949512879780321 1
1.04126621876677 1
1.22094044076035 1
0.951928770915342 1
0.829306250384825 1
1.05494851252136 1
1.08200031510692 1
0.879274807759739 1
1.160455181461 1
1.33292160609556 0
1.23218466584849 1
0.990967957235777 1
1.12767404574309 1
0.826794578841236 1
0.878524489884247 1
1.11324195400844 1
1.20538291088629 1
1.09357623298751 1
1.01205897428402 1
0.881515664545614 1
1.03614298673966 1
0.843494949355286 1
1.05832236126956 1
1.1651284140901 1
0.961213531273585 1
1.07777597738697 1
1.15603718760738 1
1.11407100853751 1
0.827077762600759 1
0.772899480722323 1
0.818030215647253 1
1.08836902564809 1
1.09717177742505 1
0.832119807024034 1
0.617853604174968 0
1.03922807765409 1
0.700867173261312 1
1.25145770841749 1
0.663549925667948 0
1.14549278926978 1
0.937347535470564 1
0.871691484157275 1
0.849359066289259 1
1.00572251127375 1
0.611717121325352 0
1.19738432511821 1
0.894877885039316 1
0.875923189916779 1
1.14558209599779 1
0.824220511739797 1
0.931363305395668 1
0.50396632940383 0
1.13370511293214 1
1.30123060919194 1
1.21040028441936 1
0.989113680508224 1
0.991058720530412 1
0.837031892144097 1
1.03308844866068 1
0.949973982738984 1
0.874758960120888 1
0.71483633548232 1
0.726654023480555 1
0.908507762396425 1
1.10008525969195 1
1.02373598028656 1
1.09648846822249 1
0.819242633505575 1
0.820320142317117 1
0.916659610395197 1
1.14952934857409 1
1.06235092686883 1
1.16818636665828 1
1.20184250946314 1
1.14337775521521 1
0.975937727040109 1
1.05309910446345 1
0.980494483520816 1
1.06708087116165 1
1.1101829042424 1
1.23459458607257 1
0.963638050187323 1
0.818194580519301 1
1.13599234588404 1
1.24882716442476 1
1.03992036150426 1
0.715010940816335 1
1.08046196912938 1
1.13589795115281 1
0.917928013328938 1
0.916184631084394 1
1.26408906446463 1
0.974247122053759 1
1.16828624593297 1
1.1251618307346 1
0.825444909146452 1
1.0303220472104 1
0.719090286567783 1
1.0754353363146 1
1.01902861963465 1
0.700693983670264 0
0.899627469752312 1
0.945698364193051 1
1.02033467426652 1
1.15138590060757 1
1.29118603605833 0
1.10212565806238 1
1.16876125854476 1
0.849291252979492 1
0.864730469064146 1
0.72554966807084 0
1.07053527164872 1
0.866619915388838 1
1.35191284982696 1
0.920385458091085 1
1.18574383951521 1
0.965125279080967 1
1.326391823713 0
1.01318046308774 1
1.02821942921314 1
0.799665897826657 1
1.111683496498 1
0.886961721849575 1
1.05064063404585 1
0.848946595615901 1
1.20282879196287 1
0.80293240605494 1
0.894049645297917 1
1.13214139804611 1
0.987305812461556 1
0.917742915812887 1
0.908064512868041 1
1.15630226381714 1
1.14914194426651 1
1.11928601183376 1
0.94214715041308 1
0.905348701967035 1
0.95028692286716 1
1.14111225449562 1
1.13782634105976 1
1.23640908901124 1
0.757443451770744 1
0.982131087512138 1
1.04584411356935 1
1.1630186637879 1
1.10925883584717 1
0.886031247854674 1
0.867791924178171 1
0.988436233492546 1
1.02252622156778 1
1.02225931035522 1
1.34893071584031 0
0.985866015641002 1
1.17562106897808 1
0.791378365212998 1
1.11943274901179 1
0.729426151528023 1
0.891202268694616 1
0.948774640418383 1
0.847174208612815 1
0.675196309022699 0
0.855769471901189 1
1.32269448083837 1
0.97116062248802 1
1.25343475164914 1
0.781544807397442 1
1.15845821144019 1
0.981774625769504 1
1.04267435221197 1
1.1137106187565 1
1.19137519480526 1
0.795241635502277 0
0.882851580758396 1
1.51059225724102 0
1.08432235313086 1
1.04421481858593 1
1.26380975929695 1
0.853243545265402 1
0.870400272652621 1
0.904618134050325 1
0.936037901277042 1
0.876835067608421 1
1.03527206752871 1
0.973171557151678 1
1.36460305729132 0
0.884403436238148 1
1.143284448377 1
1.00576338034018 1
0.941065923954495 1
0.926593857893798 1
1.14723567396595 1
0.9399117413895 1
1.06923594341743 1
0.885713211076181 1
0.784374593867215 1
1.12202090394951 1
0.866751710369763 1
0.659148163170238 0
1.195483886986 1
1.15373141959024 1
1.23217980899872 0
1.11627523772105 1
1.16442173147403 1
1.0538314313078 1
0.950296749714335 1
1.0065832323436 1
0.680588409350522 1
1.10806524089406 1
0.916052014183159 1
0.915120174252176 1
1.17637312649612 1
0.863562234630456 1
1.03695581115672 1
0.854611190498025 1
1.20134349378223 1
0.933824931208769 1
1.09376724155115 1
0.909837369454993 1
0.997384864022094 1
0.900119940809843 1
0.789776327552683 1
0.788365760977423 1
1.08299005224794 1
0.751524725764842 1
1.15480684361784 1
0.774584367480211 0
0.907084610583624 1
1.2251745741744 1
1.12169883047098 1
0.981893508036802 1
0.976610876901772 1
1.04722960270703 1
0.805018302126897 1
1.07954530543127 1
0.792304517261572 0
0.855983421849891 1
1.06711790672116 1
1.10572868649221 1
1.02813931169705 1
0.906475968217529 1
1.12184059750956 1
1.06700483229191 1
0.721444157204168 0
1.01057487794924 1
0.959859133814513 1
1.20601849710338 1
0.86965945737453 1
1.21912677615168 1
0.992261184048902 1
0.798482237961922 1
0.824527906740262 1
1.05452340878107 1
0.896079311165735 1
0.86816119359884 1
1.05122308428636 1
0.945985220764278 1
1.02564194614682 1
0.972773735589197 1
1.13170930037784 1
0.971812587880194 1
0.968360007975814 1
1.04385282265099 1
1.04895352010658 1
1.25783444158079 1
0.980566610390966 1
0.980887592519613 1
0.908147998416746 1
0.96797646278818 1
1.10247248508681 1
1.01388193640666 1
1.3283257572115 1
1.13135059377613 1
1.10795505819783 1
0.959807218125183 1
1.23150577571867 1
0.787893445150341 1
1.15505610988251 1
1.02028499809217 1
0.842597022177557 1
1.0468371826598 1
1.0877123316814 1
1.02660118539452 1
0.576927360268349 0
0.97290669719885 1
1.33694203734063 0
1.05142784757547 1
0.713582973889647 0
1.50210867553869 0
1.07949642910476 1
0.91832574272555 1
1.01307778928365 1
1.22370603741555 1
0.81480103457987 1
0.830577805075146 1
1.0154730887354 1
0.81107769725863 1
0.877476129842632 1
1.12455583910793 1
0.908594329152054 1
0.88682540540092 1
0.904052810147111 1
0.821450570893147 1
0.897235815838327 1
0.869033929689145 1
0.598153686387105 0
1.05673471401893 1
1.00370981288002 1
1.24570911569019 1
1.11046775682703 1
0.748633842844896 0
1.00634395564152 1
1.25514753842652 1
1.02696721897555 1
0.893850367711467 1
1.17953334202213 1
0.819113584450512 1
1.18333893364928 1
1.16470713355688 1
1.00851133499884 1
0.945690072107835 1
1.10180326490821 1
1.02486628366183 1
0.729107803572161 1
1.54591799920445 0
1.10868185900196 1
1.13814361195935 1
0.877691442020753 1
0.721943015249556 1
0.930371695060274 1
1.04925156662516 1
1.08715661071733 1
0.881493530692176 1
0.85782829958537 1
0.918461201540242 1
1.13112265572462 1
1.06155849461991 1
1.14731366593707 1
1.26023974396369 1
0.534443514897428 0
0.985365936531875 1
0.907997919434793 1
1.25325289571733 1
0.957394000976178 1
1.00965549065619 1
0.859961031335253 1
0.850730368555527 1
1.08331653776284 1
0.992365642266917 1
0.906624139304956 1
1.20655323818351 1
1.04335243793767 1
0.921708241975712 1
0.822779275679964 1
0.762352602095205 0
1.05124417034651 1
0.880692097217621 1
0.962207157856603 1
1.24387629434047 1
1.08444478118481 1
0.80793388688505 1
0.815254996216824 1
1.17230495545863 1
0.915088404162517 1
1.01215867336597 1
0.883477534155783 1
1.13690690440278 1
1.00527434535605 1
0.948253687842243 1
1.41642389872488 0
1.19616679233178 1
0.782420395011814 1
0.835575252088599 1
0.985568681144888 1
0.869130579710805 1
0.709546179327169 1
0.955601844296786 1
0.589783082820551 0
1.02246814836726 1
0.887046170196883 1
0.935998774651031 1
0.814695773006814 1
1.09917612573655 1
0.82927671012659 1
1.1675071811999 1
0.570252393582046 0
1.17911071571438 1
1.0341493664536 1
0.872057052744157 1
1.07790353227903 1
0.912191800600483 1
0.993558196637533 1
0.885952130664107 1
1.02973636128597 1
1.14755372623324 1
0.830548019709515 0
0.99961509483994 1
1.27485240947809 1
0.830135539872042 1
0.654019574547423 0
0.778015807220922 1
0.791781319214833 1
1.26409560740815 0
0.811866855666866 1
1.14502667871212 1
1.11878886132096 1
0.682760406023983 0
0.960702734469939 1
0.893889941990825 1
1.04339895423585 1
1.05862063635529 1
1.03816314200131 1
0.982375673262052 1
0.626161791045693 0
0.777400975752898 1
1.13507717568035 1
1.07079785109805 1
0.804851213208533 1
0.83792142562504 1
1.15325476651476 1
1.06134998975157 1
0.979060698948467 1
1.05190263271774 1
0.70411339735703 0
0.82565257387948 1
0.938354516628935 1
0.760263579731226 1
1.0524866203965 1
0.853936762560492 1
0.962442715008989 1
0.906378036376376 1
1.22273631551849 1
1.02620591495607 1
1.0177354564312 1
1.17114755730293 1
1.13248464953049 1
0.594569901236133 0
0.973122944946015 1
1.12371000088823 1
1.25762753596493 1
1.33541044731773 0
0.809662940434085 1
0.987105896917166 1
0.947972911829793 1
1.03135211821095 1
0.832212659432763 1
0.910149496941664 1
0.971836428792781 1
1.0682689406569 1
1.27042063021769 1
1.13495720929191 1
1.06511136888884 1
0.844972900496556 1
1.1060715069208 1
0.988238252615695 1
0.881972490685109 1
0.902552014909757 1
0.962743410118178 1
0.902454310047759 1
1.29405734375294 1
0.932340547653433 1
0.952690547466704 1
1.07522004736034 1
1.02258725509847 1
0.82007076332513 1
0.991680117195831 1
1.11454757189858 1
0.835783443757876 1
0.837818624699403 1
0.730611241131709 1
1.03942396872593 1
1.0147331277019 1
1.0810336635949 1
1.13621957572012 1
0.820119800470842 1
0.96090189914578 1
1.09478492334376 1
1.03033044297323 1
1.24705571026867 1
1.12549880168673 1
1.03252373951587 1
0.925667461070335 1
0.882070253855061 1
1.18941792088059 1
1.01405077278581 1
1.070741501461 1
0.928449588672045 1
0.956232363030625 1
0.965926685577259 1
1.12206609466201 1
0.910212871294053 1
0.990328552677628 1
1.15486162460525 1
0.89732998582384 1
0.797622364498684 1
0.965496510106542 1
1.08702103182032 1
1.0267704000948 1
1.11525587170971 1
1.06016322271168 1
0.901370862947358 1
0.979207297324935 1
1.00990426124495 1
1.14433788925417 1
1.1109510088396 1
0.968364604609285 1
0.88074287890265 1
0.994859846813381 1
1.00061146303127 1
1.0375184485884 1
1.02598352778266 1
0.82773956804248 1
1.15661827003223 1
1.21176238481443 1
1.10580105074433 1
1.14340152631364 1
0.866035798172418 1
0.891576383118407 1
0.940285596019198 1
1.1511837005801 1
0.957965741453089 1
0.602779855999878 0
1.23648529294673 1
0.913577893708671 1
0.955238557893561 1
0.943127770299203 1
1.05079373445174 1
0.886089017674497 1
1.08625500629928 1
0.825275101436609 1
0.825070587644047 1
0.634121778108733 0
1.15365842102832 1
1.08533259205105 1
1.00309957224592 1
1.12266830028659 1
0.985332778348657 1
1.0670952402077 1
0.806430553801544 1
0.925562937850296 1
1.11495693472538 1
0.969689938300626 1
1.21648126156053 1
1.10942738005341 1
0.953666002252563 1
1.07355376964654 1
1.01898906943729 1
1.17343765527854 1
1.03058067818794 1
1.22810496641519 1
1.13129763099542 1
0.792111912009401 1
0.796477533304685 1
0.768318859320069 1
1.02730947980111 1
0.900706023042002 1
1.2044954949455 0
1.00893980211047 1
1.23871750993148 1
1.21277804165698 1
1.11270364644385 1
1.11450505744909 1
0.929492699096315 1
0.880256977652133 1
1.18217328338332 1
1.23648696071097 1
0.876357547115135 1
0.998287966309412 1
1.03505157086934 1
0.916396569574735 1
1.01817309996087 1
0.861941595467565 1
1.04150535259166 1
0.849056659270906 1
1.0430672280847 1
0.849549435007873 1
1.03679861312252 1
1.04746935159365 1
0.963282509458229 1
1.00511429921102 1
1.1995610517245 1
0.946603104849562 1
0.739403687375525 1
1.08671682871736 1
0.894461908522624 1
1.29462178689631 1
0.776674153021869 1
0.988312423329723 1
0.773439953812197 1
0.909842140567542 1
1.26510179427531 0
1.10294083625155 1
1.20091878670501 1
0.769712536957251 1
0.728173432164224 1
0.956437319325031 1
0.882930788680224 1
1.18041005584366 1
1.54267047755752 0
1.1118691387482 1
1.21415265200433 1
0.970304970069352 1
1.15253417792659 1
1.20743637885506 1
0.965125716025117 1
1.11913251486713 1
1.20720846971192 1
1.14934615857352 1
1.16326390266259 1
1.29015561190274 1
0.86497000899965 1
0.881733263129291 1
1.08296084423352 1
0.836840562514259 1
1.07214419228386 1
1.02868722844159 1
0.750240419653157 1
0.84987734786685 1
1.04295520977265 1
0.92491174875945 1
1.264169364176 0
1.20235164029189 1
0.845185477445776 1
0.91821412828416 1
1.14595409712682 1
1.35520661717432 0
0.9482377919613 1
1.05068833480931 1
1.09692805065434 1
1.01147101980947 1
1.05927495323235 1
0.686535174844414 0
1.03800069538463 1
0.807582711717698 1
0.772639779586955 0
1.30397621478415 1
1.19716609966666 1
1.0603312943735 1
0.9255444882509 1
1.18064131630176 1
1.103170709457 1
1.07873211731054 1
1.02106485403473 1
1.07204250616579 1
0.97877005989813 1
0.860178107676018 1
0.757622427423561 1
1.23578634812477 0
0.959792284722144 1
0.598743498557628 0
1.1980498294632 1
0.910461388748515 1
1.01458543676747 1
0.993366450703088 1
0.77223889119585 1
0.738483571178868 1
1.23901351507292 1
0.967334114418665 1
1.25378422755015 0
0.934022129698674 1
0.824257203880893 1
1.15600124147201 1
1.27738171438068 1
0.774494424837265 1
0.8013989470536 1
1.10928615823271 1
1.22783955886105 1
0.957840578294814 1
0.763156896357482 1
1.08603005264897 1
1.13728827362196 1
1.00811629444069 1
1.00607119775251 1
1.01866925759393 1
0.991698461835204 1
0.889756487340355 1
0.931890287491609 1
0.837321651377261 1
1.09719385407444 1
1.19157894987084 1
1.0510796852124 1
0.962789432130944 1
0.975961569779942 1
0.833852230930038 1
1.07745720168808 1
0.811019869996584 1
1.24799316309591 1
1.0113301648346 1
0.951081574089904 1
0.947758119760572 1
1.10392561373246 1
0.947219660250382 1
0.85619974289171 1
0.851904001447602 1
1.25233271556136 1
1.11219504331321 1
0.915913349659204 1
1.19918301619508 1
0.912985961961338 1
0.957805049587152 1
0.993997115717812 1
1.26074356331687 1
0.80763243068951 1
0.870713840060215 1
0.976728172827164 1
1.01424727663385 1
1.22845128286102 0
0.908586776283068 1
0.711959717949974 0
0.77160089527292 1
1.27666754540875 1
0.640883158454134 0
0.832261909036966 1
0.795697127679094 1
1.07272831451569 1
1.24319212623757 1
0.907345282776384 1
1.01311311576554 1
1.09232788834239 1
1.07743535643181 1
0.862541251003534 1
0.889008712683102 1
0.870820180711748 1
0.906895751675588 1
0.875936183387044 1
0.887908862490093 1
0.86878137270578 1
0.878110873378234 1
1.0491288441623 1
1.04419931697554 1
1.17916094902836 1
0.836381956710028 1
0.913522483121524 1
1.01446878669197 1
1.05220179173821 1
0.719563441823608 1
0.855932954976615 1
1.04988368743334 1
1.27040461015479 1
1.14389590723143 1
0.939569772687065 1
0.938915472759311 1
1.06676744848182 1
0.973954403505874 1
0.773476206221065 1
0.873771561616213 1
0.911740968487977 1
0.864549177453844 1
0.859022893285868 1
1.01605344354891 1
1.23077896741393 0
0.925836723788628 1
1.11797649543654 1
1.04850575027979 1
1.12223457574379 1
0.626989857857666 0
0.977768239116691 1
1.0706036970485 1
0.838863384696492 1
1.01852543839411 1
1.09662184410709 1
1.19031791267862 1
0.928820184922581 1
1.07421655264653 1
0.898608491251523 1
1.25672915645923 1
1.22161428801946 1
0.832256487636151 1
1.19603975215479 1
0.781583597657961 1
1.02159095574093 1
0.816300830794251 1
0.704488247785144 0
1.02528481516647 1
0.987903862258095 1
1.0945327635945 1
0.641879076732473 0
0.886903359163333 1
1.1564261467282 1
1.20508419272636 1
0.874227546624665 1
0.978445259285701 1
0.793902005445326 0
0.936485039713811 1
1.06442386593848 1
0.996449745274535 1
0.869087971022064 1
1.10641085472706 1
0.780460746568356 1
1.26106574396663 1
0.9766290713112 1
1.0655385180706 1
1.19095143577746 1
1.05182004203909 1
0.657059544328154 1
0.963549858340765 1
1.01253753844522 1
0.996239497968797 1
0.904664303528705 1
1.21708175780604 1
1.03669949028488 1
0.995239791021032 1
0.874594675714517 1
0.849108950960039 1
0.890114322716244 1
0.912008548019306 1
1.00283010293211 1
1.21031627191548 1
0.758688255060465 0
0.80544908939773 1
0.966539603990548 1
0.753202111340369 1
1.17573413749189 1
0.709429782131625 1
0.902591319636878 1
1.17101138253045 1
1.08771782935251 1
1.07218208685099 1
1.08483793134021 1
1.23506683616794 1
0.769325417147197 1
0.908998404750433 1
0.847843480423569 1
1.23366777228945 1
1.06061367278064 1
1.07477760789365 1
1.06185158054352 1
0.877197838591356 1
0.884611190246525 1
1.06442298410189 1
0.998209562279586 1
1.07534151124016 1
1.36080930664915 1
1.19018548463795 1
1.00825916955284 1
1.23049140242096 1
1.0343652583223 1
1.05371259131208 1
1.00379733354194 1
1.02929274575025 1
1.13431198791481 1
1.09184894083682 1
1.01520461154987 1
0.851012414057824 1
1.04091427114636 1
0.956231463431223 1
0.68815796055963 0
1.21441996627146 1
1.17847198071468 1
1.12686246339655 1
0.701065425680511 1
0.895647132686666 1
0.851364923624818 1
1.26137527401904 1
0.83055143828759 1
1.30328827510963 1
0.707818021768257 0
0.819864790800638 1
0.683507771761616 1
0.876631049192144 1
0.883687504638422 1
1.28684541284423 1
0.669817010462533 0
1.1078981517449 1
1.12851542955966 1
0.640582809329581 0
0.990757797893224 1
0.983086918338634 1
0.988815266572536 1
0.831262784535972 1
0.828442226531985 1
1.04641802403497 1
1.28162043064678 0
0.944572432170511 1
0.969700537107004 1
0.84864612797265 1
1.11307776280263 1
1.17141239616793 1
0.800609776569385 1
1.03178375857414 1
0.904085675674136 1
0.887081303491655 1
0.726982631437047 0
1.21956544746103 1
0.887585845347026 1
1.14812334160904 1
0.83151553864861 1
1.01446440913245 1
1.02308882946241 1
1.38267270999601 1
1.1478298741494 1
1.05846037685279 1
0.842078102944731 1
0.997039208465258 1
1.20550073302568 1
0.95780233118722 1
1.0763492254558 1
1.0807030159902 1
0.800600647367798 1
0.868948652029772 1
0.981880768247059 1
1.05862153117206 1
0.571248476972156 0
1.06571756319205 1
1.20739094547294 1
0.826631309112091 1
1.41950747720998 0
0.861512818572066 1
1.00061432695052 1
1.08675389392454 1
1.03671666434386 1
0.89376564503763 1
0.898195625868658 1
1.25748334516509 1
1.47906381725106 0
1.0463623894403 1
1.13787810168095 1
0.799362888805108 1
1.08207570523832 1
1.11312620734937 1
1.0324434415029 1
0.911913326308352 1
1.25466758818618 1
1.10616679506754 1
0.894004062289805 1
0.93245310822701 1
1.01697204592943 1
0.890505507142645 1
1.04596568183871 1
1.39100659289669 0
0.835720536982633 1
0.958282405977951 1
0.77066660856664 0
0.908128399771209 1
1.05157493110429 1
1.16962493478336 1
0.809865640891575 1
0.980901098297508 1
1.18401908090574 0
1.20694606460573 1
0.616047964635277 0
1.04400201117901 1
1.3429701869479 1
0.959496685954298 1
1.05480457297316 1
1.29278297643375 1
1.02012838187499 1
0.91881489768919 1
0.820420149084348 1
0.732341017150022 1
1.05711596837015 1
1.17626048863784 1
0.940427704449127 1
0.958973230025858 1
0.836895458330978 1
0.656925992687641 0
1.07313088644485 1
1.28971184191704 0
1.19207915716305 1
0.866626459552341 1
1.07665456838809 1
0.909532164449273 1
0.68421627597609 0
0.944732121235975 1
0.967095481383159 1
0.801400095718554 1
0.924090476455717 1
0.71233457662219 1
0.892855309779613 1
1.07832827122279 1
0.875708191630128 1
1.2378890598954 1
0.778611476265267 1
1.28175154362325 1
0.943167309035365 1
1.10375871162174 1
0.895792439247491 1
0.942321362082459 1
1.50416657414201 0
0.870681988735146 1
0.707393545644478 0
1.09527988933443 1
1.14821266732416 1
0.877046507561247 1
1.02597384193802 1
1.05897220863919 1
0.710167778086685 0
0.695391542174362 1
0.931882870496317 1
0.944504196088087 1
0.98531388542588 1
0.962243386461699 1
0.995186294089111 1
0.872988393624547 1
1.08993846628098 1
1.0714197909212 1
1.00794040678122 1
1.17776810168141 1
1.03544380804683 1
1.07917782240493 1
1.13746701212075 1
0.891702927230035 1
1.0320633101699 1
0.914581941829193 1
1.0057297858835 1
0.932158008568287 1
1.349383611748 0
0.861283758118584 1
0.80013589773957 0
0.726268327726434 1
1.23871530697339 0
1.10845484829625 1
0.92891336189328 1
0.909074521094586 1
1.10146898715649 1
1.04001339441446 1
1.15056835886197 1
0.869676167018358 1
0.927030309882985 1
1.23253537587321 1
1.0435114909822 1
1.01811216520929 1
0.956060261263588 1
1.23014638983311 1
0.934947723542554 1
0.941931277896784 1
0.950575643456816 1
1.31037015949076 0
0.919592765010896 1
0.781335056072942 1
0.886165750075057 1
1.18922325596788 1
1.07176231791462 1
0.886389473408859 1
0.852304209367134 1
1.08072887442968 1
0.995060914097431 1
1.17067034068709 1
1.11008508796654 1
1.0812554763791 1
1.07617723844608 1
1.10752869502021 1
1.11087053776227 1
0.848031672666926 1
1.05457818387673 1
0.984064581248422 1
1.07790172748541 1
0.591400332182699 0
1.22228814129446 1
0.723254441259625 1
0.875772455838399 1
0.867045529419009 1
0.923038173809423 1
0.973206406399978 1
1.21623134752574 1
1.03700915038586 1
0.966418047160053 1
1.13229251425133 1
0.897855199698653 1
0.610240209773166 0
0.707849187326075 1
0.836012193757908 1
0.940724120178491 1
1.49476424140334 0
1.01653446654882 1
0.834066556678481 1
0.964180979956732 1
1.04027444409346 1
0.992430444442861 1
0.653964663802758 1
0.820436548590927 1
1.09978173781896 1
0.775860952615826 1
0.996969773126002 1
1.04047220669389 1
0.986122078596244 1
1.32581550344652 1
1.25795797046848 1
1.01008402024179 1
1.11911328915785 1
0.736786782995295 0
0.726515161311859 1
1.14639483657527 1
0.877859636473299 1
1.00166634203731 1
0.961000716095248 1
0.892596253545571 1
0.992626930901394 1
1.38574011065384 0
0.840850702734351 1
0.951778525051562 1
0.920233525305799 1
0.855352198446848 1
0.707758564076177 0
0.950476069786114 1
1.16227403345828 1
1.14931817125256 1
0.869891809039636 1
0.737750102194749 1
1.23605035679797 1
1.23904752062546 1
0.970699387093584 1
0.892649645214108 1
1.20537075307532 1
0.996334156571078 1
1.12863475457049 1
0.923196679605762 1
1.34641076726245 0
1.28973662813483 1
1.17372059649332 1
0.888759203747543 1
0.976439654426844 1
0.955541820291785 1
0.936970812209656 1
1.10392788410631 1
1.08004476513681 1
0.970734187993394 1
0.989141774591334 1
0.898445359284831 1
1.26821724378229 0
0.8044465252581 1
0.862629938928978 1
0.951770036154684 1
1.1555211334924 1
0.931383601424269 1
0.809015396750534 1
0.949435256651265 1
1.03329535372756 1
1.12463928249889 1
1.15989950776764 1
1.01674214468349 1
1.27483192261576 0
1.18269203568573 1
1.17365667147983 1
0.907982887315072 1
1.13157013393425 1
0.856330834982965 1
1.26788926067601 1
0.880453151613318 1
1.49369643879803 0
1.17808928759165 1
1.27434012333763 1
0.746108401374122 1
1.20403056354133 1
0.808574957431594 1
0.900927932714791 1
0.931033985086769 1
0.709391527179237 0
0.813040473062278 1
1.08795002615824 1
0.946238316747266 1
0.954705619754321 1
1.16383726102468 1
1.076309546117 1
1.0034119918499 1
0.9334403559051 1
1.10556618223833 1
1.17911747292586 1
0.782024340771418 1
0.790527635742852 1
0.940340046379857 1
1.12701956417144 1
0.996185874581192 1
0.960403191009105 1
0.955866832448509 1
1.10983188152826 1
0.374864121720759 0
0.854018716595494 1
1.16112045598457 1
1.06771693497033 1
0.987266453825013 1
1.07366338663267 1
1.04590231226283 1
0.766663303325403 1
0.876908546944658 1
1.22131494023176 1
0.953464183708605 1
1.06448085645251 1
1.46397653655355 0
0.937691173821316 1
1.20851045482139 1
0.942588559688364 1
1.06557517941095 1
1.30590824683298 1
1.11293234731839 1
1.25479063092891 1
1.10340256277017 1
0.852012702829814 1
0.756936910280956 1
1.00060219677599 1
0.854318260300603 1
1.23675387094042 0
0.613449568070489 0
1.04818996822636 1
0.964812871959657 1
1.18644099221863 1
1.04081783696115 1
1.1822835128403 0
1.01814889557986 1
1.12281681665811 1
1.13682978766276 1
1.00257922517055 1
0.744333506098346 0
0.992887123621161 1
1.30150358071785 0
0.992277171160266 1
1.06754997672935 1
0.844553240017361 1
0.88811241611162 1
1.31280059036552 0
1.04588255338371 1
1.02209393027776 1
1.21239273784069 1
1.23377395882165 1
0.991492099784867 1
0.897453734695491 1
0.803145704287595 1
0.95360532632039 1
0.949715112679934 1
1.12776691536698 1
0.874579284726745 1
0.919077208884948 1
0.759294371550074 1
1.06944796661787 1
0.954281025779802 1
0.908903935799555 1
0.911642499175649 1
0.771940295720795 1
1.16618332577029 1
0.981111276239355 1
0.662676685988464 1
1.16467543159353 1
1.30312606227428 1
0.992858761198467 1
0.696433081694435 0
1.04222190419564 1
0.930204885953637 1
1.1247240306889 1
0.972505346762701 1
0.934118910805455 1
1.22599327120687 1
1.11297856397326 1
1.14271074509352 1
0.881800832150427 1
1.0022250871107 1
1.11162189946673 1
0.753293593088093 1
1.28674565327321 1
1.35751332770188 0
1.12607063513681 1
1.02502033945708 1
1.25824467498003 1
0.998507472911448 1
1.23562103149316 1
1.00356846935519 1
0.992302730590042 1
0.757558894454975 1
0.895809687960164 1
0.73547342066495 1
0.875501501453727 1
1.20022747153359 1
1.09959493424612 1
0.999643025590669 1
0.768274883915375 1
1.04322806832312 1
0.920428416373128 1
1.04661035961438 1
0.947446648144493 1
0.794085783491744 1
0.933744109841525 1
1.03725172826057 1
0.960917571555712 1
0.98159433687057 1
1.15953298385172 1
1.07066895160375 1
0.643969610553845 1
1.25219456235952 1
1.15677049249448 1
1.01332729833054 1
1.0374272979788 1
1.22182836431743 1
0.888624744958331 1
1.1069709497709 1
1.13912840185857 1
1.13799210186721 1
1.1066656016123 1
1.04306172169897 1
1.23901083374393 1
1.0623192055588 1
1.011002947505 1
0.860384355522088 1
0.921368080758939 1
1.06213028966573 1
0.953489956338705 1
0.98105090465903 1
1.08313112256071 1
0.805387934083738 1
0.885889955259933 1
0.742314379253171 1
0.978255387855662 1
0.96386020641798 1
0.926383486585848 1
1.30455452297939 0
1.02899471619797 1
1.21813735610843 1
1.17614700308804 1
0.878139531808241 1
0.939314130918236 1
0.990913035176533 1
1.06417752297635 1
0.855029182601482 1
0.934683049070583 1
1.16045062926977 1
0.703637614216855 1
0.97281139126411 1
1.08601055087229 1
0.985118511368511 1
0.882945909725317 1
0.79792572432812 1
1.00819629353884 1
1.49043032461305 0
0.869347416580014 1
0.97756769151285 1
0.982898760500599 1
1.03980358790753 1
0.767962299679488 1
1.05134729257488 1
1.17658922115607 1
1.18202327793337 1
1.02239137692961 1
1.140540395882 1
1.11239477320478 1
1.01859435440004 1
1.11219709442519 1
0.822363760310073 1
1.3605680311964 0
0.991815063777968 1
1.18994284777583 1
1.11680241735719 1
0.716829914369271 1
0.920973479268445 1
0.988032155176992 1
1.03073646851515 1
0.990651063782652 1
0.973873863764068 1
0.918942571461329 1
1.18519118870455 1
1.14922698505427 1
0.998137081871257 1
0.958998364088812 1
0.99852546846387 1
1.21126186848337 1
0.760710882787128 0
0.958779372176794 1
0.896997774005793 1
0.780233022589574 1
0.958479600495602 1
0.893754993023666 1
0.857569466872223 1
0.754502993434242 1
0.926468051564585 1
0.876213024340637 1
1.16224943732956 1
1.12064054471295 1
0.776855529226979 1
1.32006915082525 0
1.15603455565712 1
1.05860260732687 1
0.723100228578802 0
0.526811659349665 0
0.876568768178038 1
0.968479960272627 1
0.988082107404528 1
1.00713391416778 1
0.848715749430364 1
0.791375653210293 1
1.09128040492592 1
1.24832439595338 1
1.26153536566687 1
1.21527465826675 1
0.960832019946994 1
1.18865770153109 1
1.09951876158511 1
0.701668285017952 1
0.967503318156333 1
0.878859079599698 1
0.906398348140798 1
0.754701298248007 1
0.806393844358746 1
0.561709511417572 0
1.06880314387399 1
0.88744533299348 1
1.11496012017065 1
0.932498160264887 1
1.01612213356254 1
0.896289687826606 1
1.25083106791816 1
1.00451764783428 1
1.0057155943649 1
1.01350656750712 1
0.800330237599491 0
1.09230113989107 1
0.94259860072432 1
0.899021924536244 1
1.36014154998577 1
0.937514693661657 1
1.09095692432019 1
1.26912729678819 1
0.978637281644765 1
1.25982049758333 1
0.900774667912786 1
1.17841190373443 1
1.13017278326373 1
1.47449350706237 0
1.16616475955733 1
1.01432397423645 1
1.12114176293735 1
0.92992261389853 1
1.0614651970392 1
1.11025654620541 1
1.08987307853635 1
0.861680729811796 1
0.706374443161829 1
0.91187526325279 1
1.07178445957699 1
0.74289474833234 1
0.917915677479839 1
1.11156705027532 1
0.913968977168634 1
1.01574911882644 1
1.04947274252637 1
0.842409963403335 1
0.63189552400661 0
0.926633506137066 1
0.842599681365096 1
0.992129603245757 1
1.00790673374799 1
0.988553113053481 1
1.18139240490861 1
0.741363422962646 1
0.943075227265146 1
0.93513491570558 1
1.04813180490957 1
1.08195097812916 1
1.1229967885073 1
0.859735813372316 1
1.03890711757044 1
1.1995237353158 1
0.972666792278102 1
1.02893427675757 1
0.938747293933819 1
0.837934017775359 1
1.14818581199391 1
1.16103047581269 1
0.587193543020862 0
1.02026213710801 1
0.783488399980537 1
1.13942410497036 1
1.02255670321325 1
1.01933306134453 1
1.1929021780941 1
1.3239542740025 0
1.05132444195303 1
0.959960351236301 1
0.731446452877492 0
1.24103279170506 1
0.754357471303583 1
0.865411487676907 1
1.05227549538506 1
0.752334126572472 1
1.13533149959753 1
1.01476236509784 1
1.16543868752496 1
0.809532959739542 1
0.845035231928396 1
0.979353347276305 1
0.659588995214733 0
0.907784950490322 1
0.980086146152089 1
1.09115059366895 1
0.946783390829856 1
1.05657951946779 1
0.831429796199268 1
1.0808629717782 1
1.10896939872178 1
0.886327001106648 1
0.923305833915753 1
1.02313886814537 1
0.921618376235093 1
0.989117877913896 1
0.959192605469941 1
0.906198871278315 1
0.92670523808586 1
0.951990026748037 1
1.2155672349881 1
1.14623128564322 1
0.842649258762051 1
1.02076366680874 1
1.02025135552864 1
1.25777147880182 1
1.12754802721298 1
0.917824821727651 1
1.09596564922592 1
0.79628331499359 1
0.87532566094784 1
1.04897363093862 1
1.08955491195066 1
1.32534993450264 1
1.19239794372121 1
1.12970800631675 1
1.09282091679598 1
0.970439156524796 1
1.05619951884598 1
1.09959316157084 1
0.983371296611707 1
1.10800342715127 1
0.983148718925078 1
1.36414264715905 1
1.2802583729224 1
0.886702726665799 1
1.18695174096872 1
1.19282639910593 1
1.02571928890689 1
1.03995564274478 1
1.20408269587478 1
1.25978271469132 1
1.10963639020444 1
0.984938356514914 1
0.614337603083032 0
0.90567428942014 1
1.18188084170111 1
0.84939121417738 1
0.944944633372891 1
0.962656192601234 1
1.09422985263978 1
0.77682024660747 1
0.89238143483804 1
0.918364478911374 1
1.01090386350716 1
1.0065906192022 1
1.03679292473978 1
1.0463117727013 1
0.822713435826596 1
1.10915177029907 1
1.11574639955081 1
1.23301673911867 0
0.666366155151146 1
1.20001827609222 1
0.909323350960278 1
1.20081050617435 1
0.950541417601445 1
1.11437665641266 1
0.832166637331139 1
0.81578955114708 1
0.851328163778115 1
1.15819343001513 1
1.06737574428814 1
1.02471206808163 1
1.39553868964311 0
1.02760014764078 1
1.12396247259138 1
1.25514803745757 1
0.92541880366347 1
1.11556896933172 1
1.12837620700578 1
1.03919207387462 1
1.08066543794974 1
1.06626572562939 1
1.25487480593421 1
0.872362933349881 1
0.627315811643056 0
1.07606979483586 1
1.00013107080108 1
0.696177571093026 1
0.883148013174789 1
1.13177165282099 1
0.82632201983748 1
0.828196162487036 1
0.787680385946857 1
0.727810736639235 1
0.965410356295907 1
1.19852314428613 0
0.917144104099665 1
1.19525570284733 1
0.958229518106198 1
0.905592406861754 1
1.4104654731298 0
0.996585024787558 1
1.0311359693624 1
1.05232752190168 1
0.751066491418001 1
0.862697483754722 1
1.00893859737959 1
0.954707563216648 1
1.21102928201162 0
1.16556240359092 1
1.21574320523802 1
1.00018767081915 1
0.81000007204881 1
1.22363877395077 1
0.96281029491259 1
1.05787720594545 1
1.02905957725295 1
0.687203994889541 1
0.681346463322991 0
0.906014629048655 1
0.771143940327459 1
0.650891513001386 1
0.880433217051003 1
0.826906093676749 1
1.03120381377174 1
0.840404609627048 1
0.73908950530204 1
0.953595580790409 1
1.10337472869868 1
0.878132543489818 1
0.699753847839617 1
1.00853836570336 1
1.1292173603485 1
1.26492693524703 1
0.834161049675329 1
1.23016059878769 1
1.16986902330914 1
1.03672761685685 1
0.835779977156913 1
0.853356663317233 1
0.919495275797193 1
1.01119248344028 1
0.946472310710232 1
0.992592952326529 1
1.15479114104526 1
0.965883931936748 1
1.03671289130877 1
1.00779210974615 1
0.881598622998159 1
0.638500829863479 0
0.776552337906613 1
0.924902931389818 1
0.956538496904298 1
0.94958538593945 1
1.28763684577775 1
0.869855895355737 1
0.846557877975315 1
1.01325567648712 1
1.12393269091635 1
1.52201619808796 0
1.00588569169382 1
0.908145800068047 1
0.869690138199571 1
0.93413985780719 1
1.12672558625 1
1.1042420025936 1
1.2256180358035 1
0.914704352328081 1
0.901036511543331 1
0.844093877079424 1
0.894902153282319 1
0.933016174590794 1
1.15639371221147 1
0.886292099751397 1
1.08529275093246 1
0.798064058970471 0
1.20200339067095 1
0.998538995381838 1
1.05453315368901 1
0.857001360491259 1
0.879946311059272 1
0.979472341339088 1
0.965767781591028 1
0.847414266906646 1
0.81405842237823 1
0.911837657488085 1
0.910478640166581 1
1.25405244116818 0
0.91587325870598 1
1.3366324741811 0
1.08057488124816 1
1.05488743634937 1
0.685636626014755 0
1.04891240331083 1
1.22134359021239 1
1.07674363472425 1
1.16581736162096 1
1.06334491078058 1
0.706143594320951 1
0.813346308715217 1
0.806119121957139 1
0.737478876485273 0
1.20382389591755 1
0.816318236205487 1
1.02398638162711 1
0.847339242484014 1
1.0247890106819 1
0.859359078986639 1
0.81110320969467 1
0.95243446520985 1
1.06595020550628 1
0.913577547074737 1
1.05081743391907 1
1.17883030954982 1
1.20427328756941 1
0.959577310976404 1
0.909455805724336 1
1.30884192218575 0
1.21211564388808 1
1.06669006304172 1
0.920084039736896 1
1.01872754254859 1
0.685228348901724 1
0.880121833182905 1
1.1179150401857 1
1.3951094680153 0
1.12533096558602 1
0.987718405339306 1
1.26125486496043 1
0.743470445407431 1
0.814474664449353 1
0.971235692570672 1
0.798697632351732 1
0.830026863153836 1
1.18092757026943 1
1.08488572075825 1
1.06628877202861 1
0.887151903540494 1
1.01638564096336 1
1.06433564151899 1
0.672514838395755 0
1.14870964229611 1
1.14958695516446 1
1.1603026101583 1
0.746382036384068 1
1.04605006534551 1
0.876172288675573 1
0.668984617075763 0
0.634442858406984 0
0.983385697064023 1
0.9356559804192 1
0.783955731373897 1
0.537197278334624 0
1.12617197663513 1
1.39197279808955 1
0.573472119457547 0
0.926820801544735 1
0.836065847458214 1
1.11814503806696 1
0.714759138712051 1
1.27425298150934 0
1.20312060582287 1
0.897505209113215 1
0.766137587137461 1
0.72050452184383 1
1.11288632953488 1
0.583443574320408 0
1.0615962257372 1
0.969207118800723 1
1.00954879079445 1
1.12381761232207 1
0.890755020179731 1
0.906027509687439 1
0.886833077268133 1
0.875065523476487 1
0.912451077515859 1
1.1942075570623 1
0.716351144767306 1
0.968049945462372 1
1.03523801001348 1
0.970519020801914 1
1.07354983760516 1
0.835458289879683 1
1.28658587375206 0
0.595719420804477 0
1.11698539415606 1
1.02240603242625 1
0.692543881625705 0
0.881760313958006 1
1.37140736428887 1
1.30219673138743 0
0.929849108520966 1
0.935452438164393 1
0.66061033032238 0
1.06366304601137 1
0.969288221976039 1
1.15394449339613 1
0.950873881107398 1
1.05062434702742 1
1.13879831686005 1
1.30228917648763 0
1.04594161580164 1
1.0572515390847 1
0.926400044598815 1
0.887731668310967 1
0.861982936592495 1
0.873404107411214 1
0.691647461243711 0
0.852880072979112 1
1.03549394770091 1
0.991294934532606 1
0.742876350190394 1
1.17262269082472 1
1.2656017604667 1
1.04428595820997 1
0.956052120547997 1
0.963573399169851 1
0.989506133918297 1
0.837219211385975 0
0.997889877568424 1
0.829832904681358 1
1.15326798606001 1
0.996485097657073 1
0.801946809822027 1
0.845514785209882 1
1.16362143315968 1
1.24341238865781 0
0.963257004407877 1
1.44597318732892 0
0.897162144556265 1
1.31572920715238 0
1.19780664781517 1
1.27574682599319 1
0.678160303402964 0
0.961703378556368 1
1.21400298957132 1
0.780033347749461 1
0.826925834567498 1
1.01850773654483 1
1.09544829754517 1
0.802101859674923 1
1.34600058005534 0
0.91702605236555 1
1.1379977723544 1
1.01582836772647 1
0.740734223556334 0
0.816385091219602 1
1.16725309229703 1
0.886150929885988 1
0.773878599747916 1
1.06757967565567 1
1.09553998313384 1
0.994338958732256 1
1.14183428449179 1
0.871790098260967 1
0.917892722711738 1
0.96159683329536 1
1.33704028440293 0
0.970562202236364 1
1.05041186943764 1
0.641524031456901 0
1.09307989804776 1
1.11854110179599 1
0.665314971253677 0
1.03104924128191 1
0.815382898205405 1
0.801372270604281 1
1.03200475476834 1
0.928049843129938 1
1.01942155757463 1
0.948635625496635 1
0.791124630540276 0
1.25953485090799 0
1.08717175956687 1
0.796562796386504 1
1.08182048002413 1
0.678795472589718 0
1.0279305152927 1
1.07861818278608 1
0.819587153923195 1
0.666755014280828 0
1.06523822722091 1
1.19240482193985 1
1.07752523400828 1
0.957377000541968 1
1.01994725750246 1
0.907028238755498 1
1.07799686669015 1
1.0585155296901 1
0.696368142072664 0
0.941208839852342 1
1.18095490832839 1
0.909865510130272 1
1.21526154260194 1
0.9220383614964 1
1.07107952315841 1
1.02125879903787 1
0.939645956761587 1
1.26743598257411 1
1.23292031075424 1
1.17671942831329 1
1.21789994214632 1
0.793128372800325 1
0.743007512191023 1
0.828879254946439 1
1.06462111314867 1
1.16006729457313 1
0.771134588173793 1
1.21737416640004 1
1.04301085894453 1
1.14884849445451 1
0.939666170738161 1
1.03323520058131 1
1.02266478649523 1
1.20212968817656 0
1.06821549640449 1
1.13082403177158 1
1.15354174404843 1
1.13519500832018 1
1.05061993676484 1
1.10716593340292 1
1.21790903113007 1
1.05410329438172 1
0.938905882459655 1
1.18066942879384 1
1.04619418734417 1
1.08995441439627 1
1.25923997306438 1
0.74081063932886 0
0.689172179654116 1
0.811628581964912 1
0.833467283730841 1
1.06913277775816 1
0.995030581783933 1
0.87241283632699 1
0.919929053376389 1
1.19840860382747 1
1.06839457691415 1
1.06979530705979 1
1.10504090042198 1
1.02387336220213 1
0.912011431946909 1
1.3065984967199 1
0.970418476979423 1
0.907055265148303 1
0.983778601812084 1
0.978860766976476 1
1.2181585977565 0
1.12918725739077 1
0.754992046700427 1
1.07861527558129 1
1.00614743359834 1
0.936767485397677 1
0.737306941622646 1
0.94659192236067 1
1.10156815151154 1
0.851871941425991 1
0.976834168481936 1
1.00091733284187 1
1.13460266986207 1
0.683984885993885 1
1.06099769070892 1
1.15869884864207 1
1.11604084528926 1
1.15492162816203 1
0.663148694893547 0
0.966748820071189 1
0.914630626015835 1
1.02063983403099 1
1.04534002588822 1
1.09581688658211 1
0.915773543743021 1
0.881498387901221 1
1.13358800883414 1
0.787858925579833 0
1.07270433583506 1
0.886406262662336 1
1.05476318248755 1
0.871191947998248 1
1.05004454429932 1
0.646444867244722 0
0.893305863743161 1
1.00473821591078 1
0.83769526868714 1
1.03494966973531 1
1.14416897280192 1
0.910263531818789 1
0.760779685657795 1
0.892689641253596 1
1.12611661995165 1
0.870542699180383 1
1.04654726943576 1
1.28540012802479 1
1.05418991163838 1
0.797002978128201 1
0.885465333861976 1
1.01615055443822 1
1.06650637197038 1
0.94164700232028 1
1.21195965778873 1
0.925944831193107 1
1.13413475576564 1
0.922335431870282 1
1.04724103642309 1
1.11434348426192 1
0.898422267330946 1
1.00689866570099 1
0.914458179180081 1
0.986322985176511 1
1.14828224978995 1
1.07712720153563 1
0.601205864430789 0
0.91131115742298 1
1.11046628400573 1
1.12870957073339 1
0.942868171957271 1
1.10538498327499 1
1.18581835259266 1
0.838163852420396 1
1.08001473915041 1
1.08530911460112 1
0.837603367220989 1
0.969144360006961 1
0.699654818911004 1
1.14838038911088 1
1.03345406837952 1
1.13046311046768 1
1.22345855703231 1
0.779206944897769 1
0.957256131736023 1
1.10011004219486 1
1.29446287690044 1
0.843943011933057 1
1.04161357954654 1
0.868520185907086 1
0.957805297532238 1
0.89836333029334 1
0.754203374761539 1
1.00821270687908 1
0.902938995529997 1
0.873567689437136 1
1.14003500084978 1
0.815708447250127 1
0.778602115186973 1
0.826697982092749 1
0.949650300039029 1
0.859040528270019 1
0.852456242327243 1
1.00576133065405 1
0.882568313637967 1
1.13270521135121 1
1.24025535381035 1
1.11292589089249 1
0.951924566500755 1
1.12854132878561 1
0.921052598743608 1
0.826394259592523 1
0.853308479690746 1
1.12377983965285 1
1.19570969590202 1
1.21268901308463 1
1.00455845644693 1
0.99939780242038 1
1.00981161456157 1
0.878143658903492 1
1.20204683744109 1
0.954360342319475 1
0.885137097483986 1
1.34106509583028 0
0.903492773742518 1
1.03657175272007 1
1.09729209411462 1
1.04977672686216 1
1.02321231705969 1
0.963263035839165 1
1.00648360429322 1
0.950313650265103 1
1.00516306668077 1
1.0141393658958 1
1.03291328444548 1
1.18010686746335 1
1.14893387898141 1
1.01668515146312 1
0.68925732368487 0
1.04027373869896 1
0.889242668557847 1
0.860015588758005 1
1.36978915320464 0
0.876269383215539 1
1.03611340403374 1
0.885096728400333 1
1.22760705568534 0
0.970930048114771 1
0.963084226476427 1
1.01784969666156 1
1.0052533662535 1
1.22498754837844 1
0.871960169529565 1
0.875797686796483 1
1.07673798098791 1
0.960107208900561 1
0.786725210123242 0
0.923993099472471 1
0.787337078103803 1
0.595501934251447 1
0.826991213716128 1
1.23139015211134 0
1.02990175737257 1
0.975977725352993 1
1.05395077656217 1
1.10934353310406 1
0.83890022311244 1
0.945028280811989 1
0.848214542952969 1
1.15382700886118 1
0.758772281030102 1
0.662398391166499 0
1.12602125225694 1
1.1695030821599 1
0.933395603265168 1
1.10611350491371 1
0.826799437277945 1
0.911481157791229 1
0.906234705950465 1
0.894919297803246 1
0.926239104667008 1
1.05343722437581 1
1.02293072487445 1
1.02735745140201 1
0.71239288013971 0
1.22464225400172 1
1.30666893924797 1
0.74074907587548 1
1.25555430534184 1
0.967383963750012 1
0.804096878654734 1
0.932780275580752 1
1.08663380186585 1
0.740386723721899 1
1.06999883581408 1
1.12879113992913 1
0.767467547097442 1
0.744794375536642 0
0.878680834296924 1
0.978841079722272 1
1.46126360445517 0
0.821269317128903 1
1.11376448172927 1
0.700667388022656 0
0.973697750392905 1
0.899286717189649 1
0.926054160515318 1
0.987637022434428 1
0.864175350066973 1
0.931110954463591 1
1.02447757698693 1
0.710550373680791 1
1.33788334485673 0
1.03679072660223 1
1.29039395059227 0
0.990522874041434 1
1.09043550133811 1
0.763482011116077 1
0.94315319196124 1
1.02265363373413 1
0.816883305166938 1
0.883023372491326 1
1.07473151238903 1
1.07563449925399 1
0.867188872290724 1
0.935927983454031 1
0.98596761332544 1
1.27519683372309 0
0.744121247747282 1
0.907014064188164 1
0.959246429749171 1
0.674521671255996 1
0.91625790816735 1
1.01518290651342 1
1.11534000077837 1
0.957561720936063 1
0.898394126801576 1
1.14390150587242 1
0.929031300466612 1
0.93574875491534 1
1.11789787306095 1
1.10662033150431 1
1.27561934856087 1
0.57908972018601 0
1.17507336576068 1
1.10588387341546 1
0.788907903221017 0
1.00963334077575 1
1.06440233069089 1
1.04264470139389 1
1.19507832668735 1
0.843998447337602 1
0.854940235972636 1
1.15513096347611 1
1.09080050625684 1
0.936326347463593 1
1.0235886035629 1
1.05065500124031 1
1.23618617014318 1
1.19046933978104 1
0.888355523190035 1
0.963358579470433 1
0.769092274856214 1
1.12173838320111 1
1.00921442750821 1
0.980699410490127 1
1.26345510857723 1
1.09079000412619 1
1.11880210508161 1
1.15609376732608 1
1.23289090264974 1
1.10056609533176 1
1.07469947311153 1
1.26679213729308 1
1.1594128553062 1
0.980293690459164 1
1.3313242998664 1
1.16103578904327 1
1.05877454903313 1
0.565867241029145 0
0.613286489715285 0
1.06027808993684 1
1.10169675486139 1
1.11213376667787 1
1.02313030368018 1
1.23176708502847 1
0.804394768190895 1
1.13499091360528 1
1.15653774003941 1
0.953128293006764 1
0.897424285855193 1
0.854373274472468 1
1.04824987447465 1
1.13520137595434 1
0.953072065374533 1
0.936315834831335 1
1.00907682739671 1
1.04586762827546 1
0.843577586567328 1
0.989178973391283 1
1.2094711667811 1
1.02477090030869 1
0.895356591741938 1
1.24452146825928 1
1.38869067653186 1
1.09675453577417 1
1.0349616847368 1
1.0134271996149 1
0.928178797340726 1
0.750353891490731 1
0.8050367294319 1
1.07327049607044 1
0.95710880675002 1
1.08737718134356 1
0.71790923716727 0
1.09056391118553 1
1.1263048252907 1
1.07750479179454 1
1.01397653639001 1
0.990152037610777 1
1.10103938221555 1
1.0916100818698 1
1.14258518759932 1
0.858583830991741 1
0.944322820058384 1
0.906054635653253 1
0.696617215736135 0
1.02136634143307 1
0.934646945115428 1
0.875721831304641 1
1.06041134387134 1
0.965482305407765 1
0.998500403605396 1
1.01845407534967 1
1.30925291525479 1
1.04817802831173 1
0.864543227508181 1
1.12913499805418 1
1.22787357803039 0
0.971855260575427 1
0.830324428197336 1
1.23270995874421 1
1.15810546335556 1
1.08868748356609 1
0.871641507509273 1
0.870074408890427 1
0.752176543035376 1
1.06761862363369 1
1.16801099046297 1
0.883180632232453 1
0.95333223582155 1
1.11371698737295 1
1.12559473228768 1
0.914445236644972 1
1.25744591913409 1
1.13927794696601 1
1.15941445086507 1
0.808568323157603 1
0.910009135175213 1
0.954431121044399 1
1.04632048267014 1
0.892177306969255 1
1.17641678194872 1
1.00418520758465 1
1.13591633646477 1
0.877940409800598 1
0.906425596665517 1
0.958408990262968 1
0.831994668818122 1
0.797422709389015 1
1.1720543462105 1
1.38817795176173 1
0.961054987507537 1
1.11386951333077 1
0.816675578959158 1
0.958147613341963 1
1.04459625008079 1
0.917856092564844 1
0.912357947334768 1
1.01278976921408 1
0.877027333726733 1
1.30321818672229 1
1.08254723556426 1
1.14232840812851 1
0.990067278276497 1
0.792452660799455 1
1.08738374155862 1
0.653542168092737 0
1.01518279672604 1
1.04026322627115 1
1.16644296134286 1
0.850421046576568 1
1.10983596250246 1
1.27147870333412 1
1.02040060428647 1
0.926262629553292 1
0.91773230626411 1
1.13776787929017 1
1.09615439953646 1
0.84184489210084 1
1.12655501876073 1
0.949305267971882 1
1.17818964184858 1
0.8444028410323 1
0.858780913645275 1
1.08710329335754 1
0.951958018878145 1
0.995575993508621 1
0.85238662721268 1
1.0619766192195 1
1.04957696803385 1
1.15461464868811 1
0.988284396544506 1
0.874920660470112 1
0.710267520952604 1
0.946080867773889 1
1.16960176100528 1
1.05783589666805 1
1.28507245786682 0
0.824444895555201 1
0.934264824764395 1
0.769205882128089 0
1.06269468492455 1
0.996196821000637 1
0.699912406338042 0
1.03344727057698 1
0.877041084807436 1
0.956464202284604 1
0.812118105739775 1
0.904228360392191 1
0.912269383315059 1
1.22119939823425 1
0.941729841504757 1
1.19906117760235 1
0.848456816199334 1
0.823122192880936 1
0.942167818214937 1
0.802089380715569 1
0.651420314176118 0
0.815431152049141 1
0.75289933572171 1
0.842993185571329 1
0.92920470125435 1
0.672003146055613 1
1.05644246456723 1
1.20617989837475 1
0.976950581704845 1
0.941910297785486 1
1.17181113790876 1
1.11605738046839 1
0.976343106354213 1
0.919458898567209 1
1.28186638647623 1
0.945523109422676 1
1.06340763610482 1
1.06804615083478 1
0.886926319230722 1
1.02163457254147 1
1.16545672892927 1
0.848630210321602 1
0.886732212132896 1
0.980154562258303 1
1.33969278249298 1
1.20989487504433 1
1.11804798318988 1
0.898337010767422 1
1.21296478495994 0
1.21938116810359 1
0.715207069784398 0
0.993238923468172 1
1.10118934341182 1
1.08762387543491 1
0.943966326197751 1
1.24974637118371 0
1.12587547550793 1
0.732910823804912 1
0.873856287116781 1
1.3620206217394 1
0.947837593305403 1
0.831428844727477 1
0.781328616710909 1
0.835837994032573 1
0.97375754448749 1
1.05265165556453 1
1.35573829521359 0
0.989968256466348 1
0.88177671957254 1
0.957267478230607 1
0.953451617004293 1
0.894184576903433 1
1.00237257152862 1
0.809107335168244 1
1.11132835845492 1
0.992018069452845 1
1.16250335425866 1
0.936412347331 1
0.747837390953078 1
1.02847269037519 1
1.16518213545767 1
0.918783881011914 1
0.765143169502918 1
1.34681337910458 1
0.708166417225172 1
0.790197783939481 1
0.807472537353168 1
0.985756363400286 1
0.972771385953112 1
1.01285300785795 1
1.13780005956516 1
0.89172858186626 1
0.86475280395176 1
0.884781918572931 1
1.03880274625807 1
1.02455218028364 1
0.926482539377168 1
1.20695203284682 0
1.19911104845169 1
1.19275613438369 1
1.18102162047812 1
1.1543503071895 1
1.0181897347384 1
1.081713233498 1
0.935139295457077 1
1.00566456958834 1
1.35719945028494 0
1.21013261548651 1
1.18099366200597 1
1.26422976966524 1
1.21604407418022 1
1.00530388637674 1
0.788716930982844 1
1.04219448083426 1
0.781745010519103 1
1.06356370805668 1
1.11686435625676 1
0.974493884062322 1
0.774120768300422 1
1.12592691629379 1
1.08394077666816 1
0.927163346560153 1
0.967058555017209 1
1.06912004977335 1
1.05678853138683 1
0.738622591839614 1
0.958317363831375 1
0.787334740868079 1
1.06782080969166 1
1.13074780356716 1
0.84342148206071 1
0.951144214888276 1
0.872321412525216 1
1.00161033238977 1
0.878296617790053 1
0.878789035013823 1
1.24423509614721 1
1.03412615065035 1
0.700823133035313 1
0.787229917900839 1
1.07232284787073 1
1.11299490551273 1
1.05508869275704 1
1.02934069121817 1
0.960431899677487 1
0.985784003027412 1
1.10794928318347 1
0.867202239573465 1
1.05593900554149 1
0.99084957843543 1
1.12667714414508 1
1.26002453886132 1
1.11740370862727 1
0.973970025232096 1
0.616101147863606 0
0.917730310019904 1
0.800374361979007 1
1.22022140163793 1
1.14824067127363 1
1.2119455885306 1
1.08406976152968 1
0.9174883850155 1
0.931637976481045 1
1.0519734930202 1
0.930487114434652 1
1.02487266348946 1
0.781651577435273 1
0.875238393587505 1
1.09350154698495 1
1.19092095716035 0
1.10587624035902 1
0.914924353078443 1
0.976209533975777 1
0.963238132979515 1
1.11627474980439 1
0.873798857103952 1
1.01066939395329 1
0.9819609094873 1
1.02081039291611 1
1.20311721208642 1
0.697370653939087 1
0.70679451724587 0
1.13778923025476 1
0.892007860898045 1
1.10373430427274 1
1.13935785952103 1
0.915703305352064 1
1.11530260866557 1
1.24635174687359 1
1.39884671771812 0
0.868872016220024 1
1.03475997080441 1
0.861232125010893 1
0.880546585680359 1
0.931487200410712 1
1.09019268917004 1
1.32236050624575 1
1.01919361719973 1
0.962395318192782 1
1.42719317934499 0
1.13428246837941 1
1.10369638319009 1
1.21757065901978 1
0.942240600102645 1
1.08002378825124 1
1.21204077318896 1
1.11512343415593 1
0.712095467486089 0
0.874991056173394 1
1.31443736954906 0
0.991132320575817 1
1.26842298295645 1
0.934567147922587 1
0.736265171721795 1
1.06194290360616 1
1.07907925307886 1
1.15473594008937 1
0.916133969520381 1
1.08144570646927 1
1.17008829500638 1
0.986769127362493 1
0.844382010191457 1
1.15390045784098 1
1.09265897100436 1
0.880383536904612 1
0.842600415446994 1
1.13651162933504 1
0.800947689612373 1
0.926392850798629 1
1.18695745755112 1
1.03170699221594 1
0.895149974398734 1
1.0038526783258 1
0.859333484513758 1
1.0799920132174 1
0.8807080348338 1
1.2585767692117 0
0.800426729413148 1
1.05092662298881 1
0.767283817848942 1
1.04827305650447 1
1.06085184826769 1
1.03183948254964 1
1.15446160187512 1
0.803975532663015 1
0.984528440204001 1
0.903607608908138 1
1.17087071163852 1
0.979986849789241 1
1.130493453915 1
0.753328069847957 1
1.05208435817607 1
0.823732422057051 1
0.932624781953099 1
1.19471865943421 1
0.83420269786079 0
0.998298271115803 1
1.2341190175499 0
1.27192390877788 1
1.42950863785257 0
1.14871512082723 1
1.06293077041604 1
1.07023543645803 1
1.00555848636995 1
0.804902252013672 1
1.03644902025994 1
1.04801103909239 1
0.985294125710927 1
0.836949828771003 1
1.20918979374019 1
1.00915372233501 1
1.06450066152037 1
1.03764210019731 1
0.951002442935517 1
1.17898514874594 0
0.74350582156201 1
0.814477540065951 1
1.04070222465209 1
0.802635583199331 1
0.958222538825126 1
0.989407411121556 1
0.88681748860878 1
0.839213578827083 1
0.883372846740565 1
0.874234264239809 1
0.944264353116348 1
0.848522129746496 1
0.973794064612478 1
0.818182933618995 0
1.01737426002393 1
1.01811064861968 1
1.04954942784001 1
0.828451330202752 1
0.968989460793642 1
1.08363522433041 1
1.21065429247023 1
0.959111078567969 1
1.38700262311825 0
0.954425371944205 1
0.814818308666227 1
1.18500669702533 1
0.834471873347738 1
1.12949165085492 1
0.634750693987929 0
1.0271844906964 1
0.989628991189635 1
1.06117214352578 1
0.983236305376678 1
0.955280525306149 1
1.05792126289302 1
0.839814035549092 1
1.36397235823013 1
1.0292850340052 1
0.582838479642991 0
0.849251480353026 1
1.06565052950401 1
1.00173386713944 1
0.589958990301192 0
0.939627631361946 1
1.03882240799593 1
1.21750461276231 1
0.902569623112528 1
0.793210640810985 1
0.78161620827302 1
0.907643377382567 1
1.10174646894267 1
0.954047261756985 1
0.809597502550091 1
0.928306459825 1
0.803689100132047 1
0.956279323808613 1
0.975967850883884 1
0.922899813325168 1
0.851170362623549 1
1.09996270193555 1
1.15600050500256 1
1.12789299707305 1
1.09642421536759 1
0.81814119518012 1
0.823909584341531 1
0.997501069847446 1
1.06959383333636 1
0.95960161131566 1
0.955876224231872 1
0.996868033110469 1
0.976657304645906 1
0.974214157719338 1
0.968300789020085 1
1.00747889023793 1
1.1439869711051 1
0.910542223135436 1
1.11964230849123 1
1.11705864752198 1
1.0436524670131 1
1.00859090809901 1
0.978154435989199 1
0.672499805898533 0
1.08059856837004 1
1.08638683531876 1
1.09182115853879 1
0.916721588787894 1
0.982429821003045 1
1.0058785794782 1
1.13715518894643 1
1.19253699638591 1
1.21285673899386 1
1.01748222387887 1
1.29427418746557 0
1.30117833387627 0
0.922160331068618 1
0.924460528344363 1
0.574707068902657 0
0.856022959307499 1
1.17969902382288 1
0.947769574609073 1
1.0988102083994 1
1.02082637518703 1
0.950686871633493 1
1.20772066336769 1
1.11875715820814 1
0.922941158053337 1
0.982551824380197 1
1.24894704332911 1
0.968245867129609 1
1.06176924803805 1
1.16202079344769 1
0.93259140379869 1
0.79197440478071 1
1.0319563305806 1
0.849304269312288 1
1.23839783960939 1
0.964664682761242 1
0.984584684049376 1
1.18833375766009 0
1.01712271284194 1
0.691888114481114 1
1.06163048052867 1
0.87778806926366 1
1.27167375844112 1
1.16542270457638 1
1.04409628292966 1
1.25387936707724 1
0.609328018806077 1
0.941826321496503 1
0.817546549260712 1
0.932765600661665 1
0.621154264528156 0
0.990141360216354 1
1.04588040049966 1
0.808842908335883 1
0.99130939294899 1
0.892683853089786 1
1.06221406957539 1
1.04865563819505 1
1.36417494944033 0
0.884553031735314 1
0.895913173161761 1
1.08922507651482 1
0.820601271830203 1
1.12891953079606 1
1.20688782192774 1
0.747981644062581 1
0.915602307424657 1
0.931375488984158 1
0.897540633120267 1
0.836628477861957 1
1.25282402159471 0
1.26916731611575 0
1.1853432145277 1
1.06299284213649 1
1.0177098706672 1
1.26323202587951 1
1.38836818117282 0
0.905075453457189 1
1.17494975735225 1
1.11729210132724 1
1.22031736981595 1
0.934666824209453 1
1.01912538197882 1
0.955221891121347 1
1.13232545973447 1
0.937786461714208 1
0.922514348053943 1
1.18214147615391 1
0.838246017538899 1
1.07933789991065 1
0.740027044886628 1
1.04498134937152 1
0.975317757742711 1
1.10332011561242 1
0.982109827759737 1
0.8795482683481 1
1.15293170020828 1
1.00286365992941 1
1.00895750946223 1
1.04277971801736 1
1.19054300168196 1
1.1836231325074 1
0.905851973221794 1
0.906113276519917 1
1.15753771412689 1
0.780308812865576 1
1.25845867316198 1
0.851383203069562 1
1.07288980529895 1
1.06398320979088 1
1.10534060549672 1
1.06796637216464 1
1.08873616087073 1
0.956865301979662 1
0.886927053328828 1
1.21199057150691 1
0.926566168809632 1
1.07432833469293 1
1.27077982076313 1
1.35292805464504 1
0.937267369832543 1
0.944544953140622 1
0.817524238629618 1
0.932187074869651 1
1.30991102554812 1
0.749361841177585 1
1.01158794855879 1
0.879742046680441 1
1.14157567269491 1
0.950278638069864 1
1.00074087735952 1
0.90947313546614 1
0.969431171133613 1
1.26727210294044 1
1.1821937552814 1
0.889815736143752 1
0.868610497351929 1
1.17530267846872 1
0.981836574669062 1
1.16484802444681 1
0.915889850751004 1
1.07305086908422 1
1.1749329656153 1
0.772142186224217 1
0.77315228140381 1
1.19245638015488 1
0.912206351906374 1
1.15996406046989 1
1.07394041716069 1
0.895769035710693 1
1.00609163874148 1
1.08516496737294 1
1.048270820219 1
1.12044638357136 1
1.11442723940541 1
1.00750235391653 1
0.925714106905392 1
1.30342534874471 1
1.033584818916 1
0.741043480884547 0
0.852217745837639 1
0.94924039598292 1
1.00342739829651 1
0.948084280685524 1
0.976459338971752 1
0.721365284609963 1
0.658120407626411 0
0.913956520854773 1
0.668795134860512 1
1.06918592304475 1
1.26604244945068 0
0.891960979097265 1
1.05171716426655 1
0.974507189781143 1
0.704871130214282 1
0.931975891729835 1
0.995267413469255 1
1.15853757093381 1
0.892451971225957 1
0.878103592484871 1
0.82918185749525 1
1.3950195959989 0
1.17476931596255 1
0.961570257910862 1
1.01952637035892 1
0.66333283814072 1
0.750324589438492 1
0.630002710098519 1
1.00911791717312 1
0.989765626019759 1
1.39935143092119 0
0.959067360304561 1
1.05897508309304 1
1.20725892931189 1
1.11255865286529 1
0.750664704724928 1
1.1058278983557 1
1.27259504737376 1
0.792684542364735 1
0.819441821567561 1
0.944120709203257 1
0.960227487635502 1
1.24335085105538 0
1.30712613821859 0
1.08432783722468 1
1.01518988328006 1
0.931633433529909 1
0.738355781035052 1
0.92247436220768 1
0.915398625135841 1
0.987135891070175 1
0.907156085784798 1
1.06352952698495 1
1.00582199847626 1
1.07233791107357 1
0.717313691856298 1
1.16901106881673 1
0.868301311208055 1
0.819592024612077 1
1.09133459169659 1
0.731749888886317 1
0.947761723217029 1
1.0586013726778 1
1.00865210845966 1
0.954952015119287 1
0.858334024420902 1
1.09125146649174 1
1.00071865838911 1
0.91289193914272 1
0.97878467131349 1
0.971300761533093 1
1.05278783576483 1
1.16482851840586 1
1.04852731809156 1
1.02935233329997 1
0.907873708504245 1
1.09025697161877 1
1.13289855406381 1
0.744983467898488 1
0.96132200853949 1
1.08393628254664 1
0.894486818465715 1
1.17055033222587 1
0.751651332921229 1
1.08673311105632 1
1.08817157978679 1
0.971334954899551 1
1.10462478460033 1
0.7115561518795 0
0.979444375230786 1
1.03906469292135 1
0.943842517881821 1
1.02259102157377 1
1.17321978337822 1
1.04650861519503 1
0.994797035147287 1
0.924279292019733 1
1.11198622205668 1
0.886646099406902 1
0.850757645052858 1
0.886718843402281 1
0.891034836937054 1
0.885780283360351 1
0.963952331699385 1
1.12169146044339 1
1.06218128676367 1
1.13192167731802 1
1.07061143332209 1
0.969531806273144 1
0.966764286527671 1
1.02817926243591 1
0.977016046591136 1
1.0561723582927 1
0.955814649396336 1
1.05929447442425 1
0.96867265536972 1
0.950533555853669 1
1.06436399019409 1
0.688969101094999 1
1.04238751680599 1
1.29621982808577 1
0.977322918318396 1
1.06983251990506 1
1.0954109657352 1
0.92244243035501 1
0.69965405411258 0
0.832269965739786 1
1.06896106906441 1
0.812255259723539 1
0.94419020660934 1
0.868189613945593 1
1.13975844288734 1
0.763724589428726 1
0.822897375734082 1
0.899029606132475 1
0.774991616155169 1
0.889212491806697 1
0.718835770716815 0
1.19540923625982 1
0.800825210105079 1
0.863705489376282 1
1.025450416987 1
1.07730280753852 1
0.770712716815525 1
1.04604104680916 1
1.11419057855162 1
1.01663905053857 1
0.614713626840961 1
1.15809119063962 1
1.33327657014498 1
1.07947813754068 1
0.767472717332702 1
0.662735380254158 1
0.959512067277413 1
1.19973567567383 1
1.24693078857031 1
1.23713634709379 1
1.12497731294767 1
0.938062630953443 1
1.13659549173494 1
0.991343992809751 1
1.31283765382551 0
1.01531938629362 1
1.00424259597356 1
1.05954464833533 1
0.893865852541501 1
1.1664224128486 1
1.28466483267394 0
1.37306746510551 0
0.997640773982813 1
1.07597519956191 1
0.940616771570865 1
1.25317301376148 0
0.969559107976236 1
0.893282594294049 1
0.595883482888722 1
1.07572677476284 1
0.979087843344849 1
1.21697029768227 0
1.00882018045541 1
0.980705916155336 1
1.06049080678435 1
0.928817970534046 1
1.21193411319527 1
0.941382414324675 1
0.973489076375219 1
0.781673991421481 1
0.831802389722483 1
1.06657040202469 1
0.90201899866895 1
0.700688250806889 0
1.33935822317802 1
1.02306060127213 1
0.888717201646286 1
0.909028674094251 1
0.956598621208774 1
1.03692233183071 1
0.826417862867226 1
1.00417010707294 1
1.13404497574764 1
1.03109774130623 1
1.12253223079398 1
1.24128127264258 0
1.18568575388137 1
1.22571617853715 1
1.00570545709237 1
1.12408210500723 1
0.846916371591397 1
0.934644520498877 1
0.755647902410229 1
1.06948608344197 1
0.831910473573405 1
0.93605016938719 1
0.819395627855276 1
0.747612516815967 0
1.00043348727007 1
0.834816888534682 1
0.978641434082705 1
1.1471134377771 1
1.12060702157985 1
1.17771827580196 1
0.80020101263903 1
1.2162506256282 0
0.814800404743063 1
0.86337813097143 1
1.02530077431043 1
0.717098270974331 0
0.911519302142597 1
1.01422585538583 1
0.905932284249884 1
0.88110711704697 1
0.964436535561853 1
0.969111523288158 1
0.827503472809213 1
1.01134156222279 1
0.835282653032919 1
0.750930785356859 1
1.14327032747109 1
0.902102807039996 1
0.890205264588019 1
0.923772554199702 1
1.05111911412528 1
0.853028669367073 1
0.799805115225519 1
0.840627185755302 1
0.928418167803732 1
0.970092149784484 1
0.814618524988778 0
1.15538548460004 1
1.08439944873468 1
0.903738813883079 1
0.993040805343588 1
0.917323124616277 1
0.894690410844426 1
0.95531272400384 1
0.768223973268568 1
0.897543982143698 1
1.11956492702665 1
0.835300402345885 1
0.848509792494874 1
0.999936519579876 1
1.04601810075584 1
1.17396836617551 1
0.958410641018961 1
1.04016436316291 1
0.8957942470315 1
1.20439865174148 1
0.956647155063293 1
0.869735889588219 1
0.929324099199839 1
1.13373684021873 1
0.989598209690545 1
1.45245172232446 0
1.14990597090196 1
1.17443964222008 1
1.08735775831964 1
0.842540364271413 1
1.29341723778642 0
0.831593016322681 1
0.853919083650964 1
0.782345252730179 1
0.979739733432726 1
0.806914205490615 1
1.42037267842717 0
1.14165408654516 1
1.12532498848569 1
1.01699354600316 1
0.972787100968939 1
0.788251782409412 1
1.00441704339863 1
0.944653689947935 1
1.00173277382219 1
1.13335186095838 1
1.1472809005047 1
1.10655769630703 1
1.15436190019869 1
0.854521478729544 1
0.664750133649304 0
1.02067825604908 1
0.807970335787071 1
0.851695148784963 1
0.919495550198484 1
0.792706270546721 1
0.925127297937502 1
0.568837445685508 0
0.646055369420028 0
1.06963728345193 1
0.696843188960574 0
0.958871827813765 1
0.663946594200672 1
0.888250677446129 1
1.17942422335077 1
0.970150392180916 1
0.798019281466113 1
1.0417138563285 1
1.25584256018533 1
1.11301431321864 1
1.00980967176383 1
1.01518347721533 1
1.14455402919163 1
0.929606496570895 1
1.16337323833295 1
0.976663554180314 1
0.907926017318727 1
0.933824125389754 1
1.0800102369973 1
0.702967984080024 1
0.8603775886382 1
0.767386320497601 1
1.20688088870538 1
1.00142789717993 1
0.970691722854441 1
0.921258931599788 1
0.996856823088401 1
0.99616002202972 1
0.79578621920789 1
0.973026225813446 1
0.85461875634488 1
1.11970056030102 1
1.31437242496738 0
1.19253576032867 1
1.04763609609049 1
0.875223331145252 1
1.28754293231353 1
0.895147862419486 1
0.96821836048706 1
1.10833622485575 1
0.851270491893835 1
0.929098060148552 1
1.50471917425819 0
0.902661483190601 1
1.16423108258162 1
1.20861177676817 1
0.974130780409552 1
1.07487154908158 1
0.869774396663131 1
1.16382492307695 1
1.03913089700018 1
1.14904424359876 1
0.526314625423336 0
1.07075232656882 1
1.11538390804117 1
0.716090318170327 0
0.825593494072282 1
0.819866910148108 1
0.916917331128714 1
1.13697918942897 1
0.83064472192476 1
1.00925880567998 1
0.917394258066742 1
0.921322942920026 1
0.942944589597287 1
1.00584783141908 1
0.993796485109368 1
0.954497497050921 1
0.814839728404578 1
0.957531072600006 1
1.30679196206061 1
0.953000017920761 1
0.996227004989508 1
1.18514449445712 1
1.03483946242446 1
0.705856619511367 1
0.932529447526962 1
0.993941647967896 1
1.03589700339973 1
0.730325431614339 1
1.19262743856478 1
0.996148946675186 1
0.999608608572644 1
1.21632484706817 1
0.991262136827919 1
1.02717177268737 1
0.946638331402936 1
0.938319498423635 1
0.985434685305306 1
1.1129034717616 1
0.997819409368136 1
1.08581362795853 1
0.975419515783418 1
0.854469633849654 1
0.9615332495741 1
1.02812005182086 1
0.960115237755759 1
1.2370382916124 1
0.849361815170073 1
1.05379228022741 1
0.706624213126336 1
0.844434767438666 1
0.744720227841465 1
1.28277566267255 1
0.989337169262548 1
1.27935225410468 1
1.0661411532424 1
0.951569877908429 1
1.1089740470962 1
0.537861203284977 0
0.71854455717689 1
0.93112116947486 1
0.999477688592949 1
0.959656291426721 1
1.12420846387269 1
0.727098816370067 0
1.01504068288754 1
0.957009314354738 1
0.967751055990469 1
1.15168321840774 1
1.1185723803094 1
1.00185569245952 1
0.893392342060507 1
1.13628396559385 1
0.911739423589024 1
1.17111126467651 1
0.925041917656238 1
0.846968187826777 1
0.918263983465383 1
1.08525211191481 1
1.05827367613084 1
0.887326887056588 1
0.915882650761435 1
1.08112943386126 1
0.90641435608099 1
0.935588727069659 1
1.05292846264112 1
1.17062918711431 1
0.939537799290485 1
0.877193740155705 1
1.11593572199544 1
0.877301716527244 1
0.764096713387424 1
1.18419487056737 1
1.10111162713421 1
1.35330863417676 1
0.80430456022445 1
1.11255351977816 1
1.2223511650445 1
0.96450650620297 1
0.926729785845361 1
1.19488204088105 1
1.17733979414431 1
0.850031314161832 1
0.874219914762357 1
1.06435801112496 1
1.05880167483653 1
1.13232113119279 1
0.988783081893233 1
0.710886195607707 0
0.526986005520407 0
1.00076462283004 1
1.1106353451552 1
1.21099234563482 1
1.12662116014601 1
1.12427539215472 1
0.842787027168535 1
1.1723712278486 1
0.876501883103814 1
1.01696280845581 1
1.05505481176616 1
0.907622167684356 1
0.963742987852448 1
1.07612096941253 1
0.791850792124508 1
1.20990270899651 1
1.07201881662698 1
0.88459707031187 1
1.0872080782922 1
0.875472260832578 1
0.906042933187277 1
0.800078115158322 1
0.798251801570686 1
0.838286487126833 1
0.991246302475969 1
0.881243129306951 1
1.15319743290212 1
1.13218450041951 1
1.00863901255129 1
1.22524257529024 1
1.11625083255445 1
1.15819511026637 1
0.77599877655995 1
0.787236600881081 1
1.24781445115847 1
1.28213381606489 1
1.14051509096515 1
1.05211615505081 1
1.15331951337126 1
0.73455113777204 1
1.03793515207658 1
1.27901658718285 1
1.02629520704506 1
0.842584214077076 1
1.17825548478066 1
1.19979120471371 1
1.37809581035072 1
1.22764086509566 1
0.986289036485294 1
1.15251371195343 1
1.15522413252269 1
1.10025560314469 1
1.11467380356976 1
1.06177683988815 1
0.948812856338978 1
0.927787684844348 1
1.06576494702176 1
0.922606188498972 1
1.0636554787739 1
0.818646774092201 1
1.16142423531468 1
0.900374989348926 1
1.02007515745454 1
0.623523222723493 0
1.03280647037689 1
1.17932281565095 1
1.30951022653229 0
0.872311003155158 1
1.17877859747983 1
1.10834553894308 1
1.0533420536543 1
1.00853836198648 1
1.11095614682553 1
0.953126439462073 1
0.999574285642398 1
1.20764990191245 0
1.16741503223059 1
1.04481833448576 1
1.02671725833642 1
1.13929077130134 1
1.02125275567378 1
1.04880137967541 1
0.915295061018813 1
0.814528154569254 1
1.03833756294516 1
0.811802031233447 1
1.09182480347864 1
0.940440542099021 1
1.05468395903526 1
0.84168087588255 1
1.09706273404037 1
0.980657608033479 1
1.0244170615676 1
0.879518391111269 1
0.798226048327788 1
1.1087481621584 1
1.02653493423246 1
1.13562927647363 1
0.877410575952772 1
0.890182527998347 1
1.03135033317457 1
1.17665356087372 1
0.717543189938069 0
1.13487182945714 1
1.1204361887467 1
0.997286643290472 1
0.851191008447366 1
0.855990391410717 1
1.30568868496806 0
1.10850374258139 1
1.12216963357103 1
0.859824185618086 1
0.870149038956273 1
0.99335361265921 1
0.995696477190133 1
0.77446317162792 1
1.16755008054078 1
1.18836845292439 1
1.0430924403285 1
1.05186843682228 1
1.22539583157699 1
0.691005145072513 0
0.953072759607603 1
0.951681735153831 1
0.815587642268141 1
1.13109732598765 1
1.21161616141274 1
0.902304123640001 1
1.26496326834582 0
1.10910073484942 1
0.874097083837163 1
0.887487897289697 1
0.912805256424179 1
1.10587680581659 1
0.908734842885454 1
0.808405776116204 1
1.14035459011653 1
1.12151976756919 1
1.04172084521696 1
1.12526245143692 1
0.839050690064012 1
1.1498510572329 1
0.780706448951739 1
1.12996892931055 1
1.13251566078231 1
1.08600213892639 1
1.19275375782377 1
0.810252441121856 1
0.912794975125605 1
1.128907034601 1
1.30027348953388 1
1.15683054221588 1
0.923793298539281 1
1.09218525392389 1
1.0250401827219 1
1.01096481810798 1
1.02775827673569 1
1.05641508433821 1
0.616963344483804 0
0.989517169289603 1
1.24314857800374 1
0.806836746966588 1
1.06117166059956 1
1.22016622728374 1
1.44183202349895 0
0.87980016682259 1
1.19236552333044 1
0.940381023727198 1
1.27355875767127 1
0.587556024742657 0
0.931897789089361 1
0.861914156085799 1
0.816618804327279 1
1.23947424935954 1
0.875086498530414 1
0.993346803706297 1
0.872451237651253 1
0.84932398166735 1
0.921927035849199 1
0.881392605767161 1
1.12369148994399 1
0.877855272908582 1
1.17044021260996 1
1.12427615137985 1
1.11161285383079 1
0.762591296765466 1
1.34741185733699 0
1.04710379378368 1
1.11955305447011 1
1.23213612972038 1
0.80511194562294 0
0.841898841736168 1
0.920138253378408 1
0.891526441945395 1
0.747766116202073 1
0.934729301860868 1
1.16234496172635 1
0.952079470293929 1
0.849674460087805 1
1.09502324725605 1
1.02180400159307 1
0.9455258930274 1
0.864960040245342 1
1.16302460528936 1
1.0296187359728 1
0.994613229449242 1
1.1277999347799 1
1.09109104638757 1
0.897065909236971 1
1.09190211890493 1
0.859933487914563 1
1.42026534986472 1
1.29098812359914 0
1.16007861467052 1
0.846971429338448 1
1.08493262664963 1
1.15284784813038 1
0.953761814413482 1
0.838962951523357 1
0.891781249502949 1
1.0791169259204 1
0.841618013974797 1
0.849720158902705 1
0.912152813672908 1
1.1739632625898 1
1.29508632092191 1
0.85194543273083 1
1.06815687040494 1
0.789147891499716 1
0.973361154496811 1
0.910008773884302 1
0.993639187678148 1
0.654892789945032 0
0.825576958730668 1
0.951112882600027 1
1.0885868354 1
1.00335129164411 1
1.07375965215268 1
1.09793373824657 1
1.19493117451677 1
0.964395988706345 1
1.07603964346873 1
0.906877790697651 1
0.89358727796869 1
1.06218968920475 1
1.09070916926195 1
1.16434188977734 1
0.855691915751188 1
0.977149580863716 1
0.934628200072224 1
0.735625903539781 0
1.06742217240533 1
1.15238935518911 1
1.04978134092073 1
0.986528038514363 1
0.708958214977616 1
0.716565602472769 1
0.976991595807835 1
0.878916250333133 1
0.968203622291226 1
1.11764812849063 1
1.15979594471407 1
1.35863216106365 0
1.17012958859943 1
1.18168706019932 1
0.927762205453081 1
0.89365364573655 1
1.2149143182598 0
0.989577031774522 1
1.08910752428004 1
0.994925992037949 1
0.920708419084859 1
0.955674241790406 1
0.92697478779576 1
1.43886031785538 0
0.934172238581789 1
0.947254618103221 1
0.853214196817898 1
0.958592209641523 1
1.23044967763301 1
1.1183850578788 1
0.892205942508767 1
1.18644664823491 1
1.34462683592034 0
0.843778739653347 1
0.89020441378079 1
0.891673602736874 1
0.967667806609769 1
0.89528555530214 1
0.901238081540197 1
1.19218229598805 1
0.935375951030677 1
0.794704568121396 1
1.12930645564293 1
1.10838721815801 1
1.04118586350662 1
1.07680215631833 1
0.935868992886646 1
0.929365215371196 1
1.19475335318119 1
1.36220473527568 0
0.958002829726115 1
1.31542625530418 0
0.899990028446276 1
0.786545348541947 1
1.0178041074933 1
1.1668345577493 1
1.3124245802207 1
1.02994906868575 1
0.905071496666794 1
0.909175891525453 1
0.774730460471456 1
0.756353473000346 1
0.776532668014157 0
1.02387650780111 1
0.873654577553359 1
0.943505488308582 1
1.17510659196902 1
1.14476788862038 1
0.730997718239418 0
1.33118944033864 1
1.09633851358132 1
0.930356328147683 1
0.854057924751691 1
0.962040061440303 1
0.820545000013023 1
1.14612071198543 1
1.01993345979071 1
1.08054227453432 1
0.995317630602069 1
0.856759681110393 1
1.10978747744608 1
1.04363630679637 1
0.858348025360487 1
1.18794425760135 1
0.933866321761486 1
0.620310173091063 0
0.989209962483451 1
1.05723132954249 1
0.92479330747104 1
1.05047682831776 1
1.05039987436492 1
0.938066445684296 1
0.773852947737763 1
0.799726223321886 1
1.0451342057042 1
1.07967957877174 1
1.03732365369839 1
0.950535425531486 1
0.945706051170248 1
1.1588070823639 1
0.872946870289344 1
0.772470145960498 0
1.10702519725355 1
0.960947284234732 1
0.855557826474733 1
1.04459433205548 1
0.917952137330785 1
0.915867626182664 1
0.628042120245079 0
0.701514217537743 1
1.09866429398058 1
0.683677103410588 0
1.0750258933568 1
0.868492811600334 1
1.15446129657573 1
1.07959229431306 1
0.728280451876923 1
1.03897003707587 1
0.818100316179339 1
1.09907960993317 1
1.14848437390759 1
1.11035781241433 1
0.843617070951185 1
0.790274483950965 1
1.02988389300006 1
1.09573469986041 1
1.00471299968999 1
1.01032630109199 1
0.939434920278234 1
0.954944347722117 1
0.777711818526006 1
0.840206923685346 1
0.792609739487966 1
0.97623955323882 1
1.04820789842352 1
1.01554572206169 1
0.92493313006755 1
1.25773401630331 1
0.939794727298824 1
1.10020306999777 1
0.774771178148164 1
0.843338321798768 1
0.946690043612164 1
0.998339469667693 1
0.793210193629625 1
0.900687914808725 1
0.916674406164465 1
0.864792634751365 0
1.21243892652211 1
1.16550207178237 1
0.850261233072761 1
0.707911998039643 1
1.13015464619257 1
0.988088116228538 1
1.00397721027122 1
1.06423044643775 1
1.25614961477272 1
0.867760710303605 1
0.856843236358826 1
1.04112269490217 1
1.20022564635155 1
0.994480764978742 1
0.87140643276097 1
0.81685084048985 1
1.10928380038601 1
1.08505955172365 1
1.20073976170175 1
1.31180185608387 0
0.851304423751096 1
1.25071652336227 1
1.0915669000406 1
1.21295417042212 1
0.941033220404388 1
0.985470328786603 1
0.993755462085585 1
0.854545326797012 1
0.566471448023678 0
0.975552996987715 1
0.913387557002399 1
1.26352639811702 1
1.00016174808141 1
1.22025382473696 1
0.940524641590776 1
1.12169279231686 1
0.90611048530649 1
1.06653988275346 1
1.0262684740383 1
1.06423762608775 1
0.709347206259877 0
0.938996378168911 1
1.01949050902667 1
1.00473372664836 1
1.04079510304248 1
1.01536521657086 1
0.813337225861977 1
1.0099847996333 1
0.900360910205443 1
0.966756488273436 1
0.90157187638226 1
1.12313676481063 1
0.913747542046693 1
1.11481728804354 1
0.926471081307218 1
1.071461699634 1
0.822829297292117 1
1.18389924203949 1
0.797785579217645 1
1.10955173823799 1
1.09916965625969 1
0.922259251690372 1
0.94881082321818 1
0.817066693585903 1
1.13034502608454 1
0.965485266820247 1
0.980735677389358 1
1.03101459505232 1
0.909609255015631 1
0.887905716064119 1
0.924811996529724 1
1.0577053240224 1
1.13754413042582 1
1.0684302085634 1
0.783440997008972 1
1.15742757046449 1
1.05675043546107 1
1.42956386418585 0
1.20067996107522 1
0.772138962491167 1
0.844571699359604 1
0.826857683504192 1
0.943824239945924 1
0.96155268948813 1
1.05217054973062 1
0.787315253154996 1
1.07347216360656 1
1.21544773591195 1
1.04770194760126 1
0.70970990308807 0
1.1866813092623 1
0.786620902009088 1
0.940418164165387 1
1.1195007798438 1
0.900952278050483 1
0.987675314919529 1
0.779604943069665 0
1.16178764088925 1
0.813640926062689 1
0.820342537454281 1
1.05595990064049 1
0.985651352826195 1
1.08666885145891 1
1.0905286631632 1
1.20105283106534 1
1.25438494420266 1
0.878536082966277 1
1.14794544836777 1
1.26314526134427 0
1.2036548166568 1
0.648676458566876 0
1.02135656355439 1
1.00747672415648 1
0.994762342891428 1
0.828167410835065 1
1.08710638516305 1
1.19184747601569 1
1.01184696049025 1
0.945986556956229 1
1.25931108123413 1
0.76276359088681 1
0.857867714310235 1
0.807997777996194 1
0.997605396224616 1
0.956780212167665 1
0.8039060293754 1
1.34246743976069 1
0.945748883642952 1
0.929294457891168 1
1.21689297708265 1
1.11602126988045 1
0.680968009335787 0
1.156282071541 1
0.829718378217225 1
1.02368507055687 1
0.681499269592058 1
0.887141597130889 1
0.803031526754642 1
0.933922671903903 1
1.14979357812279 1
1.25038011801679 0
1.06843825402593 1
0.981193897258768 1
1.26296176099841 0
1.10838874107134 1
0.830783143515458 1
0.980162135421991 1
0.78289487085749 1
1.10867608826271 1
0.917572762242343 1
0.886588180162894 1
0.949136166209919 1
0.933706760819011 1
1.14396386829378 1
0.60999762616394 0
0.709564038037106 0
0.906856972926528 1
1.1033982008477 1
1.10038542382945 1
0.939134717705171 1
0.9905361737287 1
0.72184276666644 1
0.941387873783897 1
1.14975158096255 1
0.979118966088065 1
1.02665481496481 1
1.19237407617198 0
0.858549791157381 1
1.04702013668925 1
1.09417318863842 1
1.01261961933633 1
1.44106821639487 0
0.761380545595746 1
1.15132643853626 1
1.18757709558536 1
1.03203375057011 1
1.20688542522453 1
1.18262133005803 1
0.882763903482562 1
0.872486829701934 1
1.30573083445605 0
1.06389041572056 1
1.04112768763942 1
1.1158613672565 1
1.18569324694304 1
0.873819842765658 1
0.942229380929692 1
0.820019310739007 1
0.952709635112817 1
0.802265373709929 1
0.936815906793389 1
0.841386110313214 1
0.919843954473936 1
0.926532478554554 1
0.931305146735147 1
0.963250809421133 1
1.07853054995893 1
1.03792149754974 1
1.01987995584716 1
1.16298271242695 1
0.988264093417871 1
0.941521687882484 1
1.13194645351625 1
0.813018143329247 1
0.919679761963721 1
1.02040158561872 1
1.05315464931124 1
1.02866979171347 1
1.08991207999607 1
0.790414583831814 1
0.901499146972774 1
0.918346760203273 1
0.872947383348336 1
0.88423556324457 1
0.831535776421413 1
1.12631029027877 1
1.03614107599918 1
1.03399728253255 1
1.16249407991671 1
0.626662123438215 1
0.879636711478432 1
1.18324479832561 1
1.23971657082473 1
0.852792183424181 1
1.23733638829033 1
0.693116923684173 0
0.851699190152466 1
1.14561104943264 1
0.80227779486986 1
0.772859990475264 1
0.968559081396151 1
1.14268865368668 1
1.06223733372541 1
0.934534091373394 1
1.21647415687832 0
1.23727308356742 0
0.898099726767981 1
1.00080034336489 1
0.971701326177578 1
1.10173975505284 1
0.938327256726807 1
0.949744560318267 1
0.790217616646861 1
0.916139557759224 1
1.33409053295503 1
0.948293333170791 1
0.859851935181011 1
0.843908261384202 1
1.20798054984484 1
0.667209250578797 1
0.915225593929688 1
1.04082831894049 1
0.81557454824358 1
0.771903733035596 1
1.07913069121938 1
1.02522009000066 1
1.2560236166017 0
1.01632096758409 1
1.11836340413317 1
0.999560905749651 1
1.01015015657283 1
1.29836891953591 1
1.09278112953173 1
0.923603575489824 1
1.1776606104793 1
1.21469732138941 1
1.04291140256419 1
0.843159812655201 1
0.89338126473029 1
1.15962037331034 1
0.776477133640723 1
1.00366246432857 1
0.729361967391751 1
0.933450740716774 1
0.8235717360674 1
1.0890035085897 1
1.03030897862736 1
0.866310690898541 1
1.1130473647905 1
1.10502153138287 1
0.875002191322048 1
1.19348927141826 1
1.18494522348215 1
0.823369318668641 1
0.999024431635414 1
0.815510033969976 1
1.02763536867023 1
1.00979565573383 1
1.15904171109204 1
0.763564098326439 1
1.18356889122218 1
1.05052859061848 1
0.928769452564918 1
0.494257780433218 0
0.988019199860049 1
0.847287536944126 1
0.666087436102425 0
0.95382897148293 1
0.888163599284449 1
1.07323663751185 1
0.620931165866089 0
0.901528133995019 1
0.874669482050504 1
0.906603883798711 1
1.00171808903623 1
1.0311871923762 1
0.943548663792029 1
1.45457873891607 0
1.17217385204045 1
0.857266662485414 1
0.998571773315874 1
1.02721229208593 1
0.809077672070879 1
1.19462162193611 1
1.10525402128663 1
1.2366325944278 0
1.16803450521627 1
1.03942110674816 1
1.12007874822356 1
1.20989759962589 1
0.985219104078915 1
0.823698931085271 1
0.920178372870795 1
1.35054682837907 0
1.0163487279467 1
0.909136545539979 1
1.05876876137926 1
1.04594679062186 1
0.997881131782148 1
0.811995177619921 1
0.824012470720593 1
1.32550301590407 1
1.13258580123738 1
0.911902943966183 1
0.885394363196022 1
0.945824781853449 1
1.08997369329884 1
0.752238410925265 1
1.05094013475701 1
0.913866928022716 1
1.23619419344882 1
0.807347535486336 1
0.950707218117207 1
0.984432280996116 1
1.01964920047525 1
0.798553920307436 1
0.958876052204181 1
1.15299843322933 1
0.919553106709572 1
1.0463997623253 1
0.81541180583374 1
1.33632508225394 1
1.15983767975706 1
1.05020404952779 1
0.834888024748843 1
0.939207504684516 1
0.887647318080929 1
0.659663031884176 0
1.07330551114867 1
1.02800599321143 1
1.24361891435885 1
0.916435918346149 1
0.771181863349805 0
1.07515626266889 1
1.14050049208879 1
0.858939918025221 1
1.15389288721814 1
0.91684796475947 1
0.704071950258482 1
0.744835530863422 0
0.824946865510335 1
0.855876086969625 1
0.985291205867129 1
0.664807607440952 0
1.0631729850301 1
0.984553718851404 1
0.85322663712786 1
1.36101413685391 0
0.79815671897073 1
1.20957599280416 1
0.907832762526647 1
0.994048577535348 1
0.72151031507088 0
0.747118798291111 0
1.30326878867158 0
0.844484874892707 1
0.798936972604732 1
0.998409136591791 1
0.936013527713903 1
1.00885124876283 1
1.08553323901297 1
0.399424862343101 0
0.863068098819667 1
0.715163880539021 1
1.02274215318555 1
0.898790226526101 1
0.869539355414046 1
0.800023529397597 1
0.833806204968757 1
1.20862893050018 1
0.995306062844178 1
0.980719592140121 1
0.880083238544002 1
1.11543880326916 1
1.13558081437248 1
1.04601609500251 1
0.923559194851369 1
0.739693240336673 1
1.02689324361063 1
0.928178196116124 1
1.096940232873 1
1.15247873902668 1
1.07742070333463 1
0.937100726673517 1
1.0908651628386 1
1.26403012781884 1
0.80076554396749 1
0.877194287995966 1
1.02563337695426 1
0.762579944110155 1
1.12793055839724 1
1.29264312964307 1
0.995788378628757 1
0.93246183341848 1
0.858668219493349 1
1.17996786895461 1
1.32944455258323 0
1.38639644260013 0
0.935839774184174 1
1.14765250432462 1
0.760740463784042 1
1.20616159773342 0
1.14048898731695 1
1.18835457912537 1
1.17614328437862 1
1.15988114821991 1
1.00164038513066 1
1.11318473092347 1
0.827617791580633 1
0.839799985371114 1
1.27072456896921 1
1.01800161189885 1
0.883003859467595 1
1.23800643628537 1
0.94675953384955 1
1.16079414591652 1
1.05519422818401 1
1.11771892837675 1
1.2312592538605 1
1.3331150232183 0
1.14021121681204 1
0.905228422714419 1
1.00446569470265 1
1.32081078790978 0
1.26594870188413 0
1.19415696308332 1
0.774512937751797 1
0.866866105726676 1
0.994361281793908 1
1.06842323537813 1
0.911081030310069 1
0.977325461216245 1
1.01695286611161 1
0.986733014128295 1
1.0307327030899 1
0.826286068338752 1
1.28794625346949 0
1.01041183151794 1
1.05468443938333 1
1.14966151252231 1
1.20864168751535 1
1.21950032974517 1
1.1692417160746 1
1.17662094035421 1
0.867141969878002 1
0.987553906845676 1
0.928658683129028 1
1.10236825460867 1
1.09012533655085 1
0.755006983133449 1
1.05233817138393 1
1.04139789043956 1
0.807799907895021 1
1.18371017308892 1
1.06182501540695 1
0.850550727235377 1
0.953147049193099 1
1.20857492175278 1
0.95672919318697 1
0.993829367910603 1
1.08156684044667 1
0.998970176193926 1
0.923750722488371 1
1.02083394831514 1
1.2149082550947 1
1.04328642939487 1
0.883903244470119 1
0.876130915341308 1
0.897183807602125 1
1.25215783241732 0
0.8343680611263 1
0.88038420651525 1
0.859093198307314 1
1.12232959761274 1
1.29025948067741 1
1.0905564946425 1
0.567567874535107 0
0.890839114638025 1
1.18760460715708 1
1.09318102439526 1
1.11961853749024 1
1.0966267640188 1
1.04339728006555 1
1.058525462223 1
1.16555927921741 1
1.10001764713212 1
0.924346529651159 1
1.10642464196002 1
1.1061682017738 1
1.03990765492198 1
1.11314361634269 1
0.916608865119778 1
1.05658278237261 1
1.17254337139672 1
1.07217517586383 1
0.8789838168823 1
0.748029461660774 0
0.74836719708457 1
1.02607614247032 1
0.742098554259516 1
0.846123087265024 1
0.970280209240766 1
1.20209921500593 1
1.1248271617838 1
0.975553868570229 1
1.06748859673622 1
1.15459375807112 1
1.37470297031051 0
1.03636154951134 1
0.946467339134193 1
0.917251431926316 1
0.906913177274075 1
0.724688579333041 1
1.07743171468483 1
0.848759781776692 1
1.0254845767099 1
1.12804537265768 1
0.871262518206318 1
0.918081629139789 1
1.1128292009653 1
1.04725083177253 1
0.799464929275587 0
1.07583418223657 1
0.86331292189726 1
0.720276597567798 0
0.860927692236823 1
0.991162126418491 1
0.830525887961079 1
0.993013182293275 1
1.2002802147726 1
0.905508135172444 1
0.613973088644925 0
0.849548127884849 1
0.873645904939286 1
0.757131174367755 1
1.08878648719112 1
0.982520204277789 1
0.711010440747202 1
1.0037173246916 1
1.20687281118892 1
0.897518494603303 1
0.734863428958137 1
0.895628427684844 1
0.846350500901063 1
1.17100171749708 1
0.751913264126866 1
1.16928075580263 1
1.06166469877758 1
0.806738385461179 1
0.813946593763931 1
0.898869251759836 1
1.24095847483302 1
1.17602904545006 1
0.69475984956085 1
1.24055768474181 1
0.83992436205796 1
0.975730999828885 1
1.00422413071885 1
1.39128465422905 0
0.903876298067391 1
0.87418056100054 1
0.960518387211403 1
0.973818509508573 1
1.06955876252968 1
0.849237151436648 1
0.961692344759886 1
0.762387341178763 1
0.900628285580089 1
0.796740307030298 1
0.920725405928932 1
0.930754071365601 1
1.09121769836134 1
1.20340909345148 1
0.833661611863109 1
0.948833721498639 1
1.06905889088958 1
1.26055996624739 1
1.0494925317817 1
0.883103251847953 1
0.823858605489563 1
0.95149530842307 1
1.05327962926643 1
1.07662134383179 1
1.10512919431476 1
0.737564020204152 1
1.1737990286953 1
0.920068714291933 1
0.856164242115936 1
1.03867154906461 1
1.13736583675757 1
0.983886803007281 1
0.702061646644306 1
1.03717394251208 1
0.95510521379231 1
0.822461435915225 1
1.0137979377961 1
0.71843761088348 1
1.04828425243471 1
1.05866870119656 1
1.08391733473197 1
0.942006300004468 1
1.23463370674214 0
1.04497377193242 1
1.08214744162639 1
0.896973582869055 1
1.15868416356981 1
1.12427891530334 1
1.21104975293381 1
1.01737813666559 1
0.870017615040262 1
0.813113664545589 1
0.97621237279584 1
0.998067989908841 1
0.95414086195063 1
1.31488580296646 0
0.972794066646417 1
0.86814665125723 1
0.80073065871454 1
1.08422326565672 1
0.895127567417701 1
1.02074863320989 1
1.26220901358176 0
0.813176763438398 1
0.930598650211767 1
1.04140535043769 1
0.998274921232774 1
0.994114153406549 1
0.664964219122645 0
1.2479495606609 1
0.869463077086127 1
1.09191723087119 1
0.817700763133308 1
0.96900301689395 1
1.20694031379809 1
1.0956917174969 1
1.07451663134469 1
1.07444361920538 1
1.10813006102471 1
0.808548814428992 1
0.71487478911824 0
0.983156951348806 1
1.11694629332512 1
1.25771264005196 1
0.933143488797281 1
0.901322827022626 1
0.834036589835171 1
0.90668421861648 1
1.0243264685868 1
0.977918001703446 1
0.968893778377613 1
0.923045239804418 1
0.830695118195041 1
0.707195003779577 0
1.09142748452246 1
0.903944675241881 1
1.24527139428302 1
0.852010476304383 1
0.977092565832103 1
0.80075496314895 1
1.40827264760591 0
1.16513066387959 1
1.05669261284163 1
0.921726521777072 1
1.05864661061527 1
0.975582315754021 1
1.18181090981391 1
1.29251868662464 1
1.24115339642901 1
1.21751758184871 1
0.91081024612676 1
0.658622459753312 0
1.16563136521968 1
1.29963611662892 1
1.06187804914816 1
0.946231764203991 1
1.2534108509327 1
0.980531460844212 1
0.809388591623692 1
1.22426142078749 1
0.934326378491948 1
0.922807033625755 1
1.00793413474586 1
0.742888222460004 1
0.983497062279469 1
1.04651844040894 1
0.771920279834524 1
0.697755204328021 0
1.03393574902774 1
1.04303970248309 1
0.894166209728785 1
1.17777396867918 1
1.07394637991615 1
1.05412116439616 1
1.05423087647635 1
1.12977050455519 1
0.974518505126281 1
1.09107783130411 1
0.564879001121746 0
1.20676602594674 1
1.11145553422397 1
0.904322200067329 1
0.824030138626092 1
1.12112319692598 1
0.908854598297164 1
1.11246918803785 1
1.39584603318503 0
0.83523882710898 1
1.02470776669606 1
0.876758531120455 1
1.22430077093821 1
1.01103248698018 1
1.08651014489176 1
1.02276398849711 1
0.911096895716536 1
1.1430427329333 1
0.989078234171164 1
1.07223946992605 1
1.0399117573644 1
0.991567614324676 1
1.03934516690085 1
1.07966876519439 1
1.03663307102739 1
0.942197596867585 1
0.971664239089868 1
0.977836585629895 1
0.780045945767474 1
1.02860636454569 1
0.951651309592455 1
1.141046525128 1
1.06680418621528 1
1.18423385337091 1
1.12055902102967 1
0.890947485915779 1
1.1268712997731 1
1.01104193721977 1
1.14953425429706 1
0.924604866566941 1
1.2290167270266 1
1.07752316608384 1
0.998506798081828 1
1.08001199998763 1
1.14425352794022 1
0.944178962338734 1
0.956850734738453 1
0.972789611832293 1
0.989768597640329 1
0.79880141939028 1
1.29594116324535 0
0.970745101758413 1
1.14348822304161 1
0.74543833529627 0
0.815327002775607 1
1.06382550287141 1
1.14095587097714 1
1.204124105246 1
1.1567781936722 1
1.12052965680992 1
1.38734921868035 0
1.01941794603573 1
1.0247131224522 1
1.01559274182568 1
1.12178530048267 1
0.91860594429816 1
1.04924418832943 1
1.13979757610715 1
0.686137324719901 0
0.808135044120215 1
0.707593036609157 1
0.97019028892503 1
0.903958464855155 1
0.791332406875639 1
0.849061858032389 1
1.06364648921799 1
0.857304896763023 1
0.705950829678703 1
0.9240644580582 1
0.826076463116005 1
0.455626502508824 0
1.02619877954743 1
1.0768562115827 1
1.02523472205769 1
1.04807269299807 1
1.01178150187105 1
1.05843180706516 1
1.36163413088799 0
1.05504678621216 1
0.809889389695917 1
1.00881412885908 1
0.876263267315613 1
0.991255475195887 1
1.04675497137243 1
0.621501664729798 0
1.01653622930724 1
1.16268999839157 1
0.979451661672833 1
1.0869686535661 1
0.981188498233224 1
0.903296945263655 1
0.625776731292423 0
1.14266027193507 1
0.883597372912429 1
0.884600037315969 1
0.833905139930622 1
1.05613068625303 1
0.848406872659403 1
0.794885193749014 1
0.559190894554123 0
1.20149344146616 1
0.82993542372272 1
0.736471801582194 1
0.872095935671196 1
0.924778565172102 1
0.939602505173934 1
1.01764058775113 1
1.05720290982833 1
1.02314079784075 1
0.579444365490416 0
0.940660331562246 1
0.655915595248985 1
0.978383392047193 1
1.10511341656837 1
0.954514448237001 1
0.965683232598972 1
0.993084152580803 1
1.09982886441839 1
1.14820714568346 1
1.17969348346465 1
1.02884783458037 1
0.816298652846045 1
0.874938469177458 1
1.09582235557435 1
1.05101620475102 1
1.17300144101963 1
0.969913784799214 1
0.944944248113457 1
0.697710563811811 1
0.974806205430452 1
1.10964613858839 1
1.10215206661463 1
0.814967407085175 1
1.1457752511835 1
1.08027990665491 1
0.988898244290802 1
0.754916573931171 1
1.1839409388838 1
1.02548009634489 1
1.14125728444217 1
0.98946431883992 1
0.767015577125048 1
1.09616405994005 1
0.774789330379043 1
0.794315730318905 1
0.970659270051831 1
1.10324668381359 1
1.19563410455263 1
1.0869337989658 1
0.975859554706398 1
1.15249401186214 1
0.970943003451719 1
0.745453852459435 1
0.95473504854826 1
0.707896098254988 1
0.92066485862441 1
0.918624611929105 1
0.892586819224087 1
0.917441352976993 1
0.829013548029697 1
0.888638675887308 1
0.888005725601393 1
0.933616501500136 1
0.852891064652541 1
0.932492494676871 1
0.948985732724547 1
1.40224817746076 1
1.08754480675291 1
1.10309093421547 1
1.05943410483909 1
0.935820707985472 1
1.00179478674389 1
1.0639717478621 1
1.05903573679646 1
1.28429860370573 1
0.991761446406939 1
1.25998191528611 1
1.05935069718656 1
1.01428897040682 1
1.00766635472091 1
1.08050103938924 1
0.659935489525911 0
0.885128743181184 1
1.01763932844529 1
0.869204427507211 1
1.04017826371328 1
0.830037007546594 1
1.09048562999837 1
1.34618938685865 0
1.21088918572942 0
1.22300336709543 1
1.0752724467235 1
0.781264296056535 1
1.17603191397023 1
1.09925756640086 1
1.00691041386713 1
1.02505277586246 1
0.884380820504211 1
0.960379823125011 1
0.900048975823235 1
0.928134977195558 1
0.906147930956516 1
1.17931491590794 1
1.19250751950377 1
0.979816077991836 1
1.01443846970092 1
0.752840791921595 0
1.11705013795596 1
0.793370095508022 1
1.10801032298273 1
0.912436641639502 1
1.03076881986849 1
1.31286019427952 0
1.0762181350736 1
1.06621709060965 1
0.976376989691971 1
1.17240412426732 1
1.0446383676343 1
1.15475404199292 1
1.00108228905328 1
0.958666371030975 1
1.02440705751014 1
0.989005710738306 1
1.01991313857699 1
1.22952026142868 0
1.12193534050638 1
1.14460767128795 1
0.737844334516488 1
1.06226647909397 1
1.10817764710314 1
1.16971282700337 1
0.683673921282012 0
0.625427790454273 0
0.992816333167268 1
1.19093783686447 1
0.572707546314221 0
1.00743963873054 1
1.24320617986401 1
0.936384013739894 1
0.781552732531841 1
1.10628201246086 1
0.966449448228698 1
0.849294925619582 1
0.945201109461532 1
0.936503776903893 1
0.951007818838634 1
0.796282330912942 1
0.919282478380794 1
0.605303214458386 0
0.758240138818041 1
1.18490270297709 1
1.11006991518861 1
0.944350683901356 1
0.883938177249699 1
0.915012461470654 1
1.11167814472222 1
0.819765398137638 1
0.987154213816186 1
1.16729329424432 1
0.655979566741983 0
1.17309786245453 1
1.3066278165079 1
1.14550586660139 1
1.23153891095546 1
0.91802747840088 1
1.05778835653446 1
0.72520073979068 1
1.18093819551698 1
1.14956573128997 1
0.799523441584249 1
0.977178526216999 1
0.821556815048715 1
1.13932184747816 1
1.11461019660722 1
0.915910187476577 1
1.28815449986204 0
1.10239306522614 1
1.01127791899865 1
1.01990632194178 1
0.90545114458102 1
0.934598090317631 1
0.832908062054702 1
0.446687145363148 0
0.852559762746119 1
1.05521687228659 1
1.06394344798232 1
0.757890147835748 1
0.940219361204069 1
1.0003637082568 1
1.0248382331758 1
0.639991058060258 1
1.17146748191996 1
0.883035685058038 1
1.0803964512365 1
0.776305623464725 1
0.702134453756782 0
1.01539195375484 1
1.08657342259777 1
0.947074856354115 1
1.14166064330545 1
0.852911776275783 1
0.73592368253005 1
0.903398688541845 1
0.78874784083834 1
0.895333877638024 1
1.01230612857546 1
1.07322359472655 1
1.08453459719734 1
0.760630393280382 1
1.13346246391353 1
0.918759903344818 1
1.01532365079608 1
1.04940144257145 1
1.34772961321473 1
1.12767580655455 1
1.17368940728065 1
0.943335643131729 1
0.74169666581712 1
1.29803674036321 0
0.88991337109479 1
1.0900611269084 1
0.630505473373314 1
1.03408885488121 1
1.19333462044005 1
0.862985271498727 1
1.07462111357867 1
1.06846909857988 1
0.838642876255421 1
1.03712969434354 1
1.01799350032399 1
0.899639179635868 1
0.712651564893567 0
0.662571637990545 0
1.14664615315566 1
1.13257456148121 1
0.766643032821335 1
1.25873158665501 0
1.09259758542925 1
0.866149514206335 1
0.883127662786788 1
0.83911378348082 1
0.883487368779437 1
1.12890201222268 1
1.17119459974796 1
1.26914864749028 0
1.08036960644361 1
1.05327787371279 1
0.89484078374046 1
0.902363869684749 1
0.96694468912453 1
1.13600421797449 1
0.817580438748543 1
0.954417751851036 1
0.894892310652537 1
0.810364960334832 1
0.969613627131391 1
0.728362598919534 1
1.0030013163552 1
0.950526085009742 1
1.25792612248987 1
1.09530226964041 1
1.28376580054027 1
1.13533344678118 1
1.19078665101468 1
0.767314525929833 1
0.828328675108265 1
1.04654402123539 1
1.26355536296883 1
0.92912883857504 1
0.896265398414509 1
1.14076996211087 1
1.05680721256804 1
0.861632255722439 1
0.881663063339019 1
1.50611180311494 0
0.972839774251886 1
1.24093884831266 1
1.10330763857278 1
1.1579289077348 1
1.01154884666194 1
0.792710561562875 1
1.06868132275758 1
0.651844262742227 0
1.09542293563731 1
1.28403474521428 1
1.01049904001806 1
1.01372303241483 1
0.952576219899102 1
0.914266608965629 1
1.10914321535775 1
1.31755847540205 0
1.06047289324767 1
1.02309754970343 1
0.937133302405472 1
0.965779825362936 1
1.15456908600212 1
1.00556944075977 1
0.832040298911463 0
0.879867773790094 1
1.19861521003807 1
0.973421906336269 1
0.774661188229215 1
1.18792266440439 1
1.03604606849949 1
0.765147824870292 1
0.81531156979259 1
0.952526135913475 1
0.738624248169662 1
1.08328350818003 1
1.21863321952769 1
0.80061757820488 0
1.14843229489192 1
1.11708984846743 1
0.983695653162929 1
1.19347597838237 1
1.17379453777173 1
0.998096788952407 1
0.912593310142585 1
0.838175267134944 1
1.24188364286968 1
0.780621419501791 1
0.947697381337463 1
0.949931497131885 1
1.08041213367116 1
1.23694229994574 1
0.792519268241015 1
1.17000883421538 1
1.20061481269759 1
0.74701774508973 0
0.976077484894614 1
1.03115335786856 1
1.20445721718657 1
1.04009295365206 1
1.22737703901969 0
0.736444730933114 1
0.805882000004791 1
1.17409832031442 1
1.21901926666871 1
0.618340707153176 0
1.04969961793318 1
0.906215681951634 1
1.10817403412203 1
1.19679771373773 1
1.07759842618218 1
0.782768791313615 1
1.02557241958493 1
0.897814001794335 1
1.26833558496866 0
0.843044094771029 1
0.924547373498365 1
1.01053081589062 1
0.648460627634616 0
1.13104326691422 1
1.05006406434477 1
0.766577745158362 1
0.923744692343907 1
0.827400575936073 1
1.1260927839642 1
1.29226636455739 1
0.968112342044956 1
1.00651283175036 1
0.944634269795381 1
0.868061287269633 1
1.10775761825115 1
1.13592481483952 1
0.979271685782495 1
1.20993779328245 1
0.884716808992283 1
0.811687519369777 1
1.29689983649633 1
0.589675572132543 0
0.656064074239429 0
0.896568007742533 1
0.836046131125268 1
0.939169929676464 1
1.10097726957966 1
1.11772112390127 1
0.95474168346903 1
0.679925753893116 1
0.600063069372901 0
1.17518951976008 1
0.858707279391485 1
0.83877267989394 1
1.08262166022504 1
1.06360752449853 1
1.06977046797606 1
1.23644035804705 1
1.1770870472396 1
0.762572127098748 0
0.905814553112761 1
0.975651398487698 1
0.92966006113131 1
1.07439999378661 1
1.13335618214524 1
0.871247775964639 1
1.15774081067388 1
0.8225872143922 1
0.772923225710673 1
1.14354849180588 1
0.874381483912709 1
1.02412539073569 1
1.2988011287622 0
0.924770951190366 1
0.961917775572702 1
1.06660364700456 1
1.25786708318531 1
1.01735445555217 1
0.858079282051314 1
0.761172648122202 1
1.08258245634833 1
1.15354579581078 1
0.91919738499389 1
0.95847318137585 1
0.66216929284166 0
0.901326476518892 1
1.18525163159028 1
1.04175692435406 1
1.03386523216324 1
1.06752680212838 1
0.997927693272939 1
1.46109067666212 0
0.669398326814106 0
1.01334428371972 1
0.925110293424543 1
0.739466193876598 1
0.892733963221477 1
1.05203782935074 1
1.01363953382629 1
1.10310030835918 1
0.802671657905495 1
1.55534427704688 0
0.981954230040663 1
1.00590013000038 1
1.05634105009239 1
0.8325332229102 1
1.04799416664639 1
1.01029567833321 1
1.13297340132272 1
1.01598175417588 1
1.07987253674275 1
1.4546862629374 0
0.886344551732401 1
0.943864448380856 1
0.878097779155457 1
0.933203970457381 1
0.854823912518233 1
0.752562219044005 1
0.779866487224654 1
1.05553063898906 1
1.01809599986464 1
1.20037121928671 1
0.878270245110465 1
0.763370631705488 1
1.19850892218221 1
0.956692349211774 1
0.851191373723055 1
0.933137110861444 1
0.810787335390077 1
0.900202671075803 1
0.93730331105661 1
0.893415472489162 1
0.813550765624614 1
1.1434157424615 1
0.965010084101597 1
1.04686161037274 1
0.877822861459054 1
1.18946215291334 1
0.932406703906506 1
1.07860588978628 1
1.24107854923066 1
0.772080205217457 1
0.949112171950392 1
1.23985105594345 1
1.04995438198924 1
0.751412045209613 1
1.10774603060968 1
1.14581020373546 1
1.22880589336708 1
0.682603403053718 0
0.880311685238034 1
0.937472442948049 1
0.921158739989173 1
1.35358693409757 0
1.19967158506299 1
1.13314978809883 1
0.853505059381113 1
0.711945893478711 0
1.09219361250441 1
1.063051449519 1
1.0714254674416 1
1.23911384754193 1
1.1369163231434 1
1.30996960951876 1
0.793179341783255 1
1.09384592556893 1
0.83430709547605 1
0.592589017156084 0
1.15011028390684 1
1.09091028935421 1
0.87089120542964 1
1.1587510309763 1
0.971410708950139 1
0.803171663736293 1
1.08601155468574 1
1.17528606729554 1
1.16042487705308 1
1.14781423287794 1
1.01961136944918 1
1.24732469001317 1
0.917369439988988 1
0.951538221060354 1
0.811560353437559 1
0.859931584990724 1
1.15623146898338 1
1.16114482464649 1
1.02871636162174 1
0.969847214221057 1
1.01942458844671 1
1.22824176564152 1
0.922816702523112 1
1.01832532228059 1
0.766867799000563 0
1.15457123004854 1
0.835732552550227 1
1.09459087119979 1
1.04054099685838 1
1.01081042061871 1
0.938639900507864 1
1.11182237671444 1
0.706132409099128 1
0.970856896156357 1
1.12677190576759 1
1.20288959845932 1
0.870707541353716 1
0.975710849256069 1
1.15426403497177 1
0.891644168497261 1
0.846479558165618 1
1.1493955643029 1
1.21199570876357 0
1.0857473676269 1
0.860017520141886 1
1.08836545827316 1
0.709339774225638 1
1.32060847238487 1
0.955653330767609 1
0.633166065433226 0
1.09242933069992 1
0.791704776766927 1
1.03100682347712 1
0.917500665137815 1
1.15736450367833 1
0.904391479153805 1
1.09902972545124 1
1.33556813925893 1
0.939889209652875 1
0.881215007806394 1
1.0055865257453 1
1.01168227108299 1
1.22097906466637 1
0.96157234421673 1
1.17221509638905 1
1.16692553674326 1
1.04166274674496 1
0.863888093428645 1
1.06713188541954 1
1.0935884735833 1
1.20485195485733 1
0.828184984566164 0
1.16362188139034 1
1.0317393058324 1
1.03777141227818 1
0.90414110700456 1
1.25510958940211 1
0.980079447313676 1
0.835121568063753 1
1.14151203871834 1
1.07715014631194 1
0.927624385748372 1
0.911098830097853 1
1.05052255267667 1
1.10128976524215 1
0.987615807590963 1
1.21829787881527 1
1.0659203500784 1
0.774682838076465 1
1.15243206628527 1
0.929780989516395 1
0.926331101286009 1
1.14606546240753 1
0.927651695648176 1
1.08749997676544 1
1.20569288036255 1
0.562050597201055 0
0.820547270733704 1
0.791553447702789 0
0.658481517938351 0
1.06956273932491 1
1.06223868378651 1
1.42215226190604 0
1.15651914709669 1
1.09547623837237 1
1.0008246490284 1
1.0875312916406 1
1.00862578516455 1
0.949786685924085 1
0.989141797256696 1
0.97253660630668 1
1.14766549187845 1
0.615030300211719 0
1.08877045130662 1
0.86998129596897 1
0.733275872586521 1
1.20725493907976 1
1.00901915969304 1
0.939191401762813 1
0.793534627917584 0
1.02578857424531 1
0.808713902169231 1
1.19064539590602 1
0.949726322008107 1
1.07081453774993 1
0.835077166386479 1
0.927122778199367 1
1.03498320094006 1
0.981151241877462 1
0.707910882690964 0
1.19015752981998 1
1.0857945975937 1
0.891076619635999 1
1.03209796501837 1
1.06016992919761 1
1.04137154011554 1
1.20876490772759 1
1.07751839499208 1
1.06828815490333 1
0.965083363076404 1
1.20567297972431 1
0.867137532720221 1
0.94731979150474 1
0.97350583843735 1
0.889407694374879 1
1.24125466570967 1
1.11157684817775 1
0.893279129382631 1
0.98743783001163 1
0.931592429226108 1
1.08455729979084 1
1.18567243817254 1
1.03168611248077 1
1.12165644300609 1
0.991663954424612 1
1.01512296357692 1
1.08441445545507 1
1.21170554202225 1
1.13155449658918 1
0.612744936513572 0
1.07044373496525 1
1.06375906156008 1
0.972305584418558 1
0.723418875837985 1
1.07254031001783 1
0.991254135357857 1
0.788907195621957 1
1.04664289490013 1
0.789493649398941 1
0.799688249628032 1
0.966610514497598 1
0.938632058840993 1
0.895191662923232 1
0.985951139659453 1
0.814158716165578 1
1.23742255354885 1
1.11029124166613 1
1.13316046362357 1
0.68758844305774 1
0.99335346380636 1
1.14935982454668 1
0.919347616175115 1
1.11148201504685 1
1.03353024201531 1
0.874629679386099 1
0.900101530472011 1
0.887156840879951 1
1.22442884098711 1
1.08727834159424 1
1.05914405929119 1
0.786126170859812 1
0.980320859036527 1
0.891441053504569 1
1.06350193905558 1
1.23280724117924 1
1.10845249342892 1
1.23515520200899 1
0.682757858291952 1
1.38112767841166 0
0.888350996738246 1
0.723823281160728 0
0.962334904742724 1
1.04187230862892 1
0.991061757320485 1
1.06583414148405 1
0.914546832415915 1
1.05126882057502 1
1.17162881119956 1
1.02266110525837 1
1.12600145489563 1
1.23860041791219 1
0.851456936908222 1
1.13084623505952 1
1.18262588671516 1
1.16677349086135 1
0.965833999799666 1
1.05884962741571 1
0.661182780332271 0
1.22973482351609 0
0.940849477814823 1
0.844457221354502 1
0.931773384779009 1
0.956371073927834 1
0.907886238842479 1
0.948039618352298 1
1.20429469810036 0
1.00262891361615 1
0.876459889329145 1
0.37214127789568 0
1.11774378018107 1
1.08239708478783 1
0.815365651034316 1
0.827524177253585 1
0.958770021945893 1
0.953608968013561 1
1.29875499143344 1
0.806360457076901 0
1.6198672012177 0
0.86344576038758 1
1.17901035440951 0
0.955013963627513 1
1.07146833693427 1
0.950247056002486 1
1.02172044463377 1
0.942910938675123 1
0.999495938944745 1
0.704112876887566 1
1.11120027897623 1
1.22284052304375 1
1.18435739310142 1
0.846177611503901 1
1.03985187705053 1
0.809576773347055 1
0.6777222778755 0
1.10265554431088 1
0.315568044987423 0
1.03126429395053 1
1.00493050527383 1
1.01393973706425 1
1.05675902577359 1
0.760805699153722 1
1.18728149238511 1
0.977228025471064 1
0.599827615073288 1
1.137814969669 1
0.929495563423204 1
0.974055880809366 1
1.18833545980599 1
1.01418570579404 1
0.836247339056994 1
1.27755708400835 0
1.022620167317 1
1.10521156905722 1
0.885825133079521 1
0.757353983538532 1
1.34133674262341 1
1.03278391716786 1
0.870719011901231 1
1.22039504501403 1
0.959733213887281 1
1.13101192118212 1
0.877700469486904 1
1.33515506955713 0
0.760465963573168 1
0.87402419309456 1
0.931086230093225 1
1.05545537339981 1
1.22102643923517 1
1.04921987496744 1
1.20336130252206 1
1.249971822047 1
1.12748242828548 1
1.16534276366198 1
1.09498664661472 1
0.999622233966629 1
0.761092790194837 1
0.936352953261842 1
1.21476348246119 1
1.09592332952846 1
0.690856515225647 0
1.23158324577707 1
0.713612428640263 1
0.739972305523076 1
0.709013567018838 0
1.07804643983772 1
0.762191331531537 0
0.883085332781351 1
1.14940116669054 1
1.3902960241422 0
1.05566548267074 1
1.00535374452881 1
1.09389617762333 1
1.10963871326435 1
0.944828890210663 1
0.898850553052103 1
0.686034800551634 1
0.682457109407166 0
0.904626031952524 1
1.07050920704571 1
1.00093455557153 1
0.782700228580897 1
1.10812940445399 1
1.26881799020756 0
1.0697051327164 1
0.918145261797664 1
0.743917839417174 1
1.04423909944945 1
1.28488266964774 0
0.866553099748048 1
1.12415980527729 1
0.690033777527685 1
1.09399049821278 1
0.834456214759507 1
1.15891074579863 1
1.1832657209054 1
0.836785121985534 1
0.907599985114336 1
0.99134132180999 1
0.968856118379114 1
0.997230313355969 1
0.80560165798813 1
1.27076443824578 1
0.906112821224342 1
1.1543991731936 1
0.900331015213649 1
0.97213827065515 1
0.878894105059453 1
0.879135114811594 1
1.03177851216655 1
0.911928224504175 1
0.940811971122464 1
1.21291259870952 1
1.1928912252634 1
0.91660958138704 1
1.04096776163052 1
0.836604635837529 1
0.766837042557946 1
0.898507940654642 1
1.07667609227725 1
1.19787972131552 1
1.0238985655937 1
1.09904789585599 1
1.15471536085216 1
0.85352698499911 1
0.78574235687475 1
1.04454034081027 1
1.08215270242724 1
0.920225630069816 1
0.973367827151223 1
0.947748788239866 1
1.065212778609 1
0.987491342550001 1
0.67796821358578 0
1.1016527569335 1
0.925723324306866 1
0.962726228514455 1
0.770550897379095 1
0.908163522785855 1
0.657690008220433 0
1.08936018930997 1
0.729334102032861 1
1.1707074753188 1
1.13093887770647 1
1.07215848654469 1
0.826154117435106 1
1.06041141007252 1
0.897298031880668 1
1.22124172511905 1
1.08382617503526 1
0.720932460761397 1
0.846754870551468 1
1.0986232091284 1
1.01321460064274 1
1.07125588062137 1
0.797219119682229 1
0.848116885865419 1
1.0487082240522 1
1.05585423591366 1
0.97928025143064 1
0.831467249371428 1
1.13116821461734 1
0.79740326615045 1
0.726476818788928 1
1.48379467574761 0
0.998840023327186 1
1.12981168813516 1
0.913664620189654 1
0.782413063402595 1
0.842536762049708 1
0.836057457595506 1
1.03272162614751 1
1.002667857905 1
1.05060908018648 1
1.22748696629067 1
1.20791501733646 1
1.0047069864201 1
1.27206634270139 1
0.773746456981269 1
1.04128195470681 1
1.03399798047346 1
1.09071339518131 1
1.02621558305712 1
1.05603091938716 1
0.900778759904757 1
0.958910519579512 1
0.669144091230361 0
0.889558204112196 1
1.18402387570389 1
0.814452076651815 1
0.98713746636527 1
1.09304791472599 1
0.811001082161232 1
1.22081886158205 1
0.905800258716944 1
1.03100762867024 1
1.12659245568907 1
1.0070773493029 1
1.10254261413496 1
0.864831941949002 1
0.57640456939135 0
1.07473468893186 1
1.0225154114223 1
0.732854874187988 0
0.838894066940643 1
1.10509531702643 1
1.21629385972375 1
0.950275594806883 1
1.4413517886387 0
0.919448188291116 1
0.738811049346245 0
1.23513343478329 1
1.05734686775032 1
1.063139349163 1
0.917239241662263 1
1.02001515717151 1
0.631701242310568 0
0.950824862777672 1
1.09195956213965 1
0.975001132522804 1
0.897683185761976 1
1.08874394785378 1
0.800530700441727 1
1.29045567606666 1
1.07034882952058 1
1.09017033133069 1
0.909046710725175 1
0.776478531009881 1
1.08007654370405 1
0.879353974833482 1
1.14059789008166 1
0.91567300016005 1
1.24874654436042 1
1.09867367137185 1
0.803399093467015 1
0.989097616233013 1
0.91635063847024 1
1.26480026911211 1
0.797436577659546 1
0.867002754466666 1
1.03129982104883 1
1.10652372961727 1
0.861337007379874 1
0.930353924462162 1
1.05057325708478 1
1.06803519995817 1
1.21415960988946 1
1.16747296001173 1
0.743810753674962 1
1.1133214122376 1
0.934909701004938 1
0.832654124484842 1
0.902668618106606 1
1.11271347281331 1
1.07780904832147 1
1.12961413153818 1
1.02542265874378 1
0.934869588639968 1
1.30174926879757 0
1.01178804911223 1
0.823449478439141 1
0.867990677230629 1
1.11051157445534 1
1.02092203366934 1
0.892166515128737 1
0.972033631931535 1
0.960737050429829 1
1.18879541562907 1
0.933330720252903 1
1.09813420113411 1
0.885426337972832 1
1.0787850410167 1
1.37285643833551 0
0.818841323463674 1
0.784386951583178 1
1.25742774797988 0
1.17051917241698 1
0.927515275814811 1
0.819506556384154 1
0.735525481779319 1
1.19254229496073 1
1.19248268928553 1
1.00900696946038 1
0.656524445317441 0
0.940943009482093 1
0.843795447846009 1
1.11936670629973 1
1.25392276645904 1
1.09274596643572 1
1.21695900565752 1
1.19248066606062 1
0.877975033656302 1
1.15312487562086 1
0.928933311945722 1
0.98550096567757 1
0.837723681842256 1
1.1052643969555 1
1.39650492641109 0
0.934677007940529 1
1.17979297134846 1
1.07069305542491 1
0.98395859023862 1
1.15361728904075 1
0.993248899741094 1
1.14441557524176 1
1.0432745814632 1
1.36203548509993 0
1.3267308504173 0
0.749674085735103 0
1.12687780201886 1
1.0677053291597 1
1.09303871031059 1
0.966033835634404 1
0.811511459430383 1
1.05990771601127 1
0.943076234086623 1
0.912600761654223 1
0.959878059221791 1
0.956863556504333 1
0.965538998988593 1
1.02466400598496 1
0.954139067980742 1
0.979480768931052 1
1.20617946449648 1
0.712965143388946 1
1.45312725350262 0
0.941518957557067 1
1.04130426759721 1
1.44489582726804 0
0.858510739259649 1
1.13579036748868 1
1.25611150318202 0
1.06284553047174 1
1.06281804415613 1
1.04017438179176 1
1.0583749763145 1
1.00821897437662 1
1.08037139556442 1
1.06288152387444 1
0.856031159168722 1
1.05228024629555 1
0.834106927714699 1
0.995413601100736 1
1.12096566114168 1
1.07840339307273 1
1.07499871817901 1
1.03281615330021 1
0.840269942474486 1
1.08958285994475 1
0.750189060808937 1
1.38258262879213 0
0.924714465933403 1
1.05737398660474 1
1.18507500586477 1
1.13934653123812 1
0.930015846650191 1
1.13581199068275 1
1.15538416467758 1
1.01724010669539 1
1.20006261342701 1
0.989516824528087 1
0.941886988154185 1
0.978146928013822 1
1.29764959456953 0
0.918481608457705 1
0.857318937955092 1
0.943923291931416 1
0.920926502506708 1
0.957227222148324 1
0.902956171480792 1
0.81852327352192 1
1.15776578922898 1
1.37326376656149 0
0.978874156938644 1
0.799739876893098 1
1.11419442298898 1
0.851918409561154 1
1.00764289739716 1
0.830740478996804 1
0.892249137869606 1
0.815545470755885 1
0.636287706351927 1
0.966199142081771 1
1.17755050852861 1
1.08643175516428 1
0.885398256678565 1
1.01669680259165 1
0.99502593443043 1
1.03594534667905 1
1.07166664336963 1
1.08262113962642 1
0.972648869996854 1
0.730263319441066 0
1.10064507210293 1
1.02512421046282 1
1.19558924842302 1
0.56233546198306 0
1.22043720802907 1
1.15516875987529 1
1.16581878517845 1
1.14124229662231 1
0.798540614613531 1
1.09995091469985 1
0.942028656859055 1
1.00077967914212 1
0.961710492550097 1
0.878951916678459 1
0.957283482209225 1
1.20184152470006 1
0.94633975625544 1
0.985022790532425 1
0.958322151884664 1
1.07086928749686 1
0.986897293651231 1
1.0416635728586 1
0.936061933310227 1
1.15345916392009 1
0.411080458276686 0
1.19855464860031 1
1.07093309890722 1
0.995045005448923 1
1.08479039403974 1
1.20215546197984 1
0.776764810161907 1
1.34377557311163 0
0.844212658857425 1
1.05967267284357 1
1.12495626446878 1
1.18379721862212 1
0.846985381792813 1
1.02652037640746 1
1.12023600572013 1
0.964137409289676 1
1.22293877004244 1
1.12742976181119 1
0.97060440788751 1
1.26236248222261 1
0.964491958391259 1
0.922451368376477 1
0.916636114647739 1
1.06769466841605 1
1.00082343787012 1
0.926348630358196 1
0.780118285849449 1
0.979116551797363 1
1.16438819373608 1
1.16089055698311 1
1.02061390550594 1
1.10182314682758 1
0.697853901384456 0
0.89654696702356 1
0.964577996646615 1
0.959311489257124 1
0.993283646517067 1
1.13556292144681 1
1.06772942973693 1
1.14165602944895 1
1.03771344172284 1
0.743405261956981 0
1.09515968697396 1
1.31816696019755 0
1.45455385924389 0
1.0697157136574 1
1.30749282758627 1
1.00666623432146 1
0.96861028335857 1
1.15677245199272 1
0.73097050861316 0
1.03403066300567 1
1.1226167323612 1
1.2067383669695 1
0.970751702404304 1
1.03679935802582 1
0.908015918813529 1
1.07754394727306 1
0.95611948316212 1
1.08030181833283 1
0.933281922399628 1
0.79971733913962 1
0.88417973578383 1
1.089988167251 1
1.09893715820891 1
0.661954725712299 1
0.771428774721207 1
0.942043938033149 1
0.863156173111799 1
1.12029510676142 1
0.944154537392141 1
0.832912165863459 1
0.705438010637086 1
1.03201115864723 1
0.857837974111 1
1.05678440434265 1
1.34804429141359 0
0.880329895608824 1
1.15073462779578 1
0.890686129317137 1
1.05513020769374 1
1.2480003193679 1
1.35703443182838 0
0.999261786656775 1
0.926255500602542 1
0.974062440357319 1
0.690872005331458 0
0.971984748283644 1
0.870015828941951 1
1.00863308647054 1
1.15954059176552 1
0.842676711788596 1
1.29381031567458 1
0.879076448919325 1
0.858724838199009 1
0.956021480825562 1
0.956606740591086 1
1.2743407306314 1
0.830486408566744 1
0.648366441210783 0
0.985835870585981 1
1.0732241526595 1
1.04353818846008 1
0.785861111029651 1
1.11219233568484 1
1.10449407036078 1
1.33250949162858 1
0.702987555208473 0
0.803513063023559 1
1.22065308148474 1
1.26674577973862 1
0.940768159721409 1
0.771023388933242 1
0.84476172649581 1
1.23373601842631 1
1.12030584531249 1
1.16439648811187 1
1.18120190607208 1
1.14649594588885 1
1.15707131024108 1
1.10496675601711 1
0.589959829414701 0
0.896006944950673 1
0.653805455365337 1
1.20227864744262 1
0.80232393947024 1
0.768601779385643 1
1.08193144665829 1
0.974018214604169 1
0.996401959175827 1
0.702320960099727 1
1.08748654687132 1
1.0108789743902 1
0.937879714609407 1
0.841000814120443 1
0.880535648616923 1
1.1656846063159 1
0.863043583605982 1
0.783227721340978 1
0.754252785471261 1
1.02106122952202 1
0.844031691775704 1
1.23204693885888 1
1.0635272811767 1
1.02232916880376 1
1.12033741720691 1
1.0605913919612 1
1.19231110852262 1
0.924803995692988 1
1.2113696545946 0
0.974954796523804 1
0.728369513762941 1
0.862246884043367 1
0.950228920688865 1
1.11654452757978 1
0.973536098170396 1
1.08932647825854 1
0.91097342944362 1
1.02982334986697 1
0.952197239303374 1
0.967064877928321 1
0.837349437263307 1
0.935035643391745 1
0.935620899916987 1
0.952759575385114 1
1.04112658809232 1
1.00994329180541 1
1.07042753778644 1
1.17881605716047 1
0.934493201720796 1
0.901314246672144 1
1.06075329314008 1
1.18623189356168 1
0.962144133212752 1
0.818918967014773 1
1.07286351675309 1
1.27855555592261 1
1.26288650668339 0
1.12081922877809 1
0.848814196574087 1
0.74501261800535 1
1.02613225882879 1
0.935976200340623 1
1.10442381045356 1
0.836922386605943 1
1.01258944483476 1
0.995875552175183 1
1.08332594026295 1
0.97686969027718 1
1.04943740101671 1
1.02597554867454 1
0.886343452200906 1
0.967227963559899 1
1.32519031475311 0
1.24929374503585 1
0.990075639620446 1
1.04920304540392 1
0.920706879315816 1
0.927761879982509 1
0.948462249621281 1
0.937015508306758 1
1.13758654927049 1
1.27028637797973 1
1.29184353426421 1
1.18750197253284 1
1.3818893399081 0
0.892558863497581 1
1.31189243284398 1
1.10721167654723 1
0.655533767808563 0
1.15611507439506 1
1.26189679598157 1
1.00132258358086 1
0.982951440744603 1
1.0830026397466 1
0.811065120958981 1
1.00929333022654 1
1.25862052667918 1
1.41488810320574 0
1.0175453063364 1
1.04528996115035 1
0.938893741931139 1
1.03608548086094 1
0.922466480824119 1
1.1226851560839 1
0.747018305529711 1
0.992552087154028 1
1.20242400365648 1
0.564652595200523 0
1.18794218974368 1
1.00481758239786 1
1.09670708815805 1
0.944040215771176 1
1.06400707258792 1
1.1462724004674 1
0.838349558873014 1
1.33729322177085 0
1.05701376115208 1
0.903824872083264 1
1.21224777511119 1
0.822136698299151 1
1.16269187468733 1
1.08544140334082 1
1.31718608042255 1
0.955886482044135 1
0.888225102641426 1
1.06004207331267 1
0.865760595152906 1
0.545217997198784 0
0.888344024549422 1
1.31184327196472 0
0.745657806210311 1
0.844064245777216 1
1.13841815735327 1
0.953956480822223 1
1.11211104545096 1
0.887416328430436 1
0.775898355918873 1
0.97394427680949 1
1.09194389896751 1
1.04607732166845 1
0.790727849118031 1
1.01470128038418 1
1.04287627086413 1
1.04613809212248 1
1.23987685736734 1
1.31036857459664 1
1.14383387819556 1
0.757853206962179 1
1.11595754813015 1
1.36173416347543 0
1.05165907782537 1
0.879455245819658 1
1.0917018542263 1
0.853913311699769 0
0.851656079563424 1
1.23953851350583 1
0.997514402873449 1
1.08238456056629 1
0.962899174920605 1
1.5435024998634 0
0.830920965280529 1
1.13999583666284 1
0.789780957602062 1
0.895657626128806 1
0.840588048854829 1
0.611935698906845 0
1.11003354679308 1
1.07178831380876 1
1.07975952502601 1
0.863650988597315 1
1.03654816788312 1
0.84738848226875 1
1.00000183853334 1
0.964484368759264 1
0.956242017689559 1
0.950925191482244 1
0.918797010756816 1
1.18498637121407 1
0.783318276796722 1
0.939865970757766 1
1.2959273030269 1
0.863529576520995 1
0.901442446368942 1
0.946075746308967 1
0.95601677121343 1
0.569502094508468 0
1.01451598586398 1
0.972840538559231 1
0.918658602566494 1
0.768885764716076 1
0.880458503452516 1
0.694936135766386 1
0.847097207972956 1
0.848950224983412 1
1.32549621150007 0
0.994147119292237 1
0.938702047451332 1
1.10653365465799 1
1.22094955425255 1
1.10453480831296 1
1.18158576790676 1
0.944516969293176 1
1.05069094438433 1
0.74279795764199 1
1.17323483150523 1
0.722725558001001 1
1.00293536073799 1
0.803911961772092 1
1.15808648007672 1
0.896358361683104 1
1.13016837465926 1
0.821124802406641 1
0.93517501630594 1
1.16979300513335 1
0.789562133505174 1
0.798064562114167 1
1.23652069458167 1
1.27809888649786 1
1.06159098892787 1
1.29380842418869 1
0.972654729497908 1
1.03112918386423 1
0.904331446421163 1
1.13585791171839 1
1.1231431925063 1
1.09801408662234 1
1.02422248013939 1
1.0881015585424 1
0.826007089047451 1
0.885792168149876 1
0.765912102620651 1
0.899752365215988 1
0.793664711410108 0
0.795092372800182 1
0.753182021732666 1
0.925948534594028 1
1.16946419670058 1
0.76737800771575 1
0.928051026006366 1
0.979808777742663 1
1.21759389159367 1
1.13085730550001 1
0.599618354244741 0
1.05095721060991 1
0.995290816309505 1
1.12781644952945 1
0.721484995548393 1
1.19872328224531 1
1.0911948770352 1
0.75233780729318 0
1.27047256071282 0
0.789153980620695 1
1.08622111729016 1
0.716155697789033 1
0.689974237517705 1
1.04610173591097 1
1.0316945198129 1
0.760254724147609 0
1.10867099492682 1
1.12304678184993 1
1.11886126181956 1
1.18724222776318 1
0.708517205034041 1
0.744001627193809 0
0.862448579064004 1
0.783992230077837 1
0.948492148885806 1
0.873728344201234 1
0.933811421140686 1
1.10975786242795 1
0.700780156103187 1
1.24671861667822 1
1.0924354390763 1
0.833814004894295 1
0.897788223797144 1
0.555869223158172 0
1.13901999300568 1
1.11025173318102 1
1.01439184541843 1
1.31437870793584 1
1.04608290180243 1
1.18223590822761 1
0.905994664987626 1
1.19564409287313 1
0.879253128147516 1
0.680258786211565 0
0.970379346121625 1
1.22911043935704 1
0.873009180474239 1
0.822375154937262 1
1.00970487829079 1
1.14913170740484 1
0.974046091956061 1
1.00971035273202 1
1.10955155288552 1
0.879275742964118 1
1.12380993461225 1
1.20881864039562 1
0.840907717645013 1
1.11241271884856 1
0.948337038480944 1
0.627244243790415 0
1.07435523074561 1
1.32334713668771 1
0.910543431537737 1
0.981657586297151 1
0.905866752029298 1
0.859562045199394 1
1.14764868471118 1
0.636687915750664 0
0.83278105500517 1
0.610404278115874 0
0.667661465000815 0
0.877703967314624 1
1.16037969778512 1
1.00196079934824 1
1.10608946628968 1
1.03764539966865 1
1.14861666694658 1
1.09240568904424 1
1.03002257666685 1
1.02493885183527 1
1.1427158514573 1
0.964202055513716 1
1.12581321923523 1
0.751924994528595 1
1.3499272943292 1
1.2311873397384 1
0.924054565194664 1
0.979099827764741 1
1.07152227077271 1
1.1268618007353 1
1.10398051265905 1
0.987879494617999 1
0.900120249713495 1
1.01891241471145 1
0.922068399147913 1
0.92875370002537 1
1.13247854714902 1
0.645909005802917 0
0.924489126132861 1
0.948072434838404 1
0.976288912293924 1
1.22577035141292 1
0.854222934395851 1
0.953542984620153 1
1.33509311499971 0
1.05130780206792 1
1.29549864333014 0
1.09965023261274 1
1.00281854640466 1
0.799832423560302 1
1.0490775187468 1
0.77129334223755 1
0.956968689425458 1
0.834713763843758 1
0.795522981417561 1
0.912774318951277 1
1.03667266843294 1
0.756402060461156 1
1.29753147378085 1
1.07797451757408 1
1.08675568162877 1
1.14356930907565 1
0.979989522508984 1
1.04173641149333 1
1.09830989166168 1
1.27170247101246 1
0.929789470212623 1
0.845033907117298 1
1.05387752638049 1
1.04090399951209 1
0.919858729122742 1
1.52019602993008 0
1.16476746331246 1
1.18281273207594 1
1.15656507807186 1
0.905903472000758 1
0.894283343975727 1
0.987695072651124 1
1.0558612455736 1
1.05084499079019 1
0.873566266122822 1
0.833508185296362 1
0.770846034528143 1
0.958413633112031 1
0.744484152929064 0
0.999174412582184 1
1.13226643736238 1
1.05762194302403 1
0.847526556439666 1
0.919901712800371 1
1.18129905345887 1
1.04025127655591 1
0.983471772725032 1
0.991673831648086 1
1.18004146190857 1
0.909587596396842 1
1.01919719346141 1
0.985972655024029 1
1.05181683383214 1
1.12247143640458 1
0.588362552029666 0
0.88583029816857 1
0.845499193544212 1
1.00144502418986 1
1.14189326966499 1
1.01131576752223 1
0.662638707385102 0
0.948597398628765 1
0.970396051565679 1
0.809432712163354 1
0.747433301986497 1
1.01236752671782 1
0.900609284606515 1
1.13557698870257 1
1.04902973521266 1
1.24731142139928 1
0.765574411381167 0
0.735201998018899 1
1.08390518205985 1
0.982482377268103 1
1.13315991688231 1
1.06247569328652 1
1.13945705028242 1
0.935183749670104 1
1.29318213405975 1
0.753057467269955 1
1.02092387846296 1
0.972553498597852 1
0.709035209924823 1
0.899201042384754 1
1.08138421820924 1
0.945151985001342 1
1.08039955299394 1
0.981552895104468 1
0.975153638513294 1
0.855720178498527 1
0.912980617281076 1
0.670726745836805 0
1.55559616374076 0
0.936940672425312 1
1.23829831559933 1
1.04216476315607 1
1.15370857133139 1
0.744344344940865 1
1.05944493502195 1
1.21281657255687 1
1.31118543036125 1
1.09336519753549 1
1.06947799775432 1
0.945482869293734 1
0.916228279262652 1
1.13048970022497 1
1.14794695897122 1
0.732599181153686 1
1.11173624845443 1
0.826222934396256 1
1.29758337204992 0
0.900163300480664 1
1.11112886619488 1
1.04724353560982 1
1.00570871658423 1
1.35436369695268 1
1.04335011485473 1
0.859477445367575 0
0.944817812721711 1
1.00565907288233 1
0.862118961852667 1
0.972841881210731 1
1.09484606429633 1
0.794768818262369 1
0.930311613435754 1
1.23812345765258 1
1.02946510320335 1
1.03945792462295 1
1.07807745805055 1
0.895898772086697 1
0.843458302619018 1
0.925327069697111 1
1.35815759875441 0
1.0218829847994 1
1.03424257248396 1
0.758517540699353 1
0.835721029165643 1
1.15273846802383 1
0.980923441668792 1
0.961573162609122 1
0.961307615701286 1
0.925510571639064 1
0.941436617675884 1
0.9467023990549 1
0.690190012849859 0
0.863825395015399 1
1.02905010346887 1
0.906327246884435 1
0.758288523465428 1
0.890055404019258 1
1.17015415904192 1
1.18504184360299 1
1.09299093775632 1
0.986684410086891 1
0.747102233620067 1
0.942295184633135 1
0.964886860291911 1
0.706646493890574 1
1.25715855161706 0
1.04838895539598 1
1.0196912722479 1
0.898600288653643 1
1.12467289345789 1
1.17046913893951 1
1.08638365553273 1
1.11325084404427 1
1.05033567770432 1
1.10733375503484 1
1.07325811660433 1
1.08076262223178 1
0.92053159209143 1
0.726380708770047 0
1.10978407738129 1
1.12717519826544 1
0.804855511943005 1
0.893037503459496 1
0.936778514338391 1
0.922735288550186 1
1.00455810249496 1
1.32079575610683 0
0.902174899405699 1
1.01950232221119 1
1.02772453521057 1
1.11251528149867 1
1.14469864056367 1
1.04122786130052 1
0.940456364627265 1
0.925054701488088 1
0.923090104875941 1
1.21852389903784 1
1.30120745437005 1
1.07977656765817 1
1.08888852203337 1
0.750868126660367 0
0.890318338993114 1
1.01779527039218 1
1.15519489302319 1
0.545355069545459 0
0.861118813383617 1
0.926207985632651 1
1.12727017683634 1
0.918697582477385 1
1.07008878275198 1
1.01809900603027 1
1.12188503604275 1
0.995973711999986 1
0.997830783407363 1
0.942229136153304 1
0.998848295179183 1
1.42035511496777 0
0.978299093949558 1
0.919569609546262 1
0.919832958851439 1
1.1297329587559 1
1.22233501056529 1
0.979024691127716 1
0.70945594024301 1
1.20518826765594 1
0.604090232417388 0
0.915867813712969 1
1.14659544102506 1
0.970299740062527 1
1.0637686855183 1
0.738936664118981 1
0.840559792219112 1
0.990860562535014 1
0.964006070504213 1
1.04241350251174 1
1.25824262748165 1
1.01455439835746 1
0.914449669720094 1
1.32356176894412 0
0.851663723750284 1
1.14308354206533 1
0.977611488107668 1
0.774231031420249 1
1.12160150760072 1
0.723110675747928 1
0.988326207527618 1
1.20229630176259 1
0.787586000369679 1
1.08393491716396 1
1.06466391573368 1
1.21014102818521 1
0.906486644043966 1
0.885875568792369 1
0.919030454358874 1
1.17268772488528 1
1.10171278517336 1
0.946818310441527 1
0.946805777263567 1
1.07202576118995 1
1.13451958440788 1
0.979739855976533 1
0.80073860189109 1
1.16848906147561 1
1.15046493409049 1
1.02176446649181 1
0.909746892743944 1
1.10896100445085 1
1.1459813034629 1
1.12763593316181 1
0.853765761430869 1
0.909405030140883 1
1.0577179268372 1
1.11296027672361 1
0.886223951983524 1
1.25220345377402 0
0.75181630129965 1
1.06045535757552 1
1.01255505619157 1
1.22672242449873 1
0.990306692208938 1
0.991458798297376 1
0.748718793478543 1
1.01231057545948 1
0.95242484034214 1
1.11732181232252 1
1.00711429155641 1
1.19785004079205 1
1.07900021993817 1
0.758603446603907 1
1.11659425981234 1
0.9603956605619 1
1.0522037238444 1
1.00113009735444 1
0.913807862707902 1
0.880283059972776 1
0.965185326321727 1
0.877889396755584 1
0.855115405261525 1
0.756164453374796 1
1.12883691800651 1
0.792965717333099 1
0.75253607053364 1
1.09810055482067 1
0.901494101446625 1
1.05273759987528 1
1.07448254498377 1
0.990305596996441 1
1.26985207741716 1
1.17549034042875 1
0.969664078181303 1
1.14464280875417 1
0.790857804432274 1
0.732635333500835 1
1.3074987080457 0
1.1880089492452 1
0.928625437943192 1
1.05787091906022 1
0.875855812017744 1
0.838825300496639 1
0.898145496924703 1
0.860714239440179 1
1.082428063869 1
0.853098262951457 1
0.870121794399106 1
1.2351866648271 1
0.699582807238843 0
0.632408151268329 0
1.23507476496715 1
1.15923857638505 1
1.17878943517305 1
0.774850270391595 1
0.747225440620353 1
1.00711761080415 1
0.890966037550802 1
1.00008835638406 1
0.815566186532706 1
0.997858476806134 1
1.09186493906296 1
1.15157236014258 1
1.03080180782053 1
0.965081178191784 1
0.828488714546624 1
0.88530706586017 1
1.07288691828768 1
1.2344555331364 1
1.14175957243686 1
1.01252598885675 1
0.848121898748292 1
1.22191923078079 1
1.30061183685874 1
0.879608108649901 1
0.665342235598803 0
1.13889865627807 1
1.25503110200404 1
0.914784002523744 1
0.987913112196906 1
1.04326485850373 1
0.966174002869781 1
1.18085869014284 1
1.12994825545423 1
0.97277211978444 1
0.927551076520496 1
0.980616455996489 1
1.2962308913305 0
0.978429476128913 1
1.08854008082919 1
1.02474102594956 1
1.2665263602898 1
0.827962036478894 1
1.00949683864075 1
0.898425655542167 1
0.868066728405891 1
1.08603529150144 1
1.03368380991071 1
0.826924590524063 1
1.31868640463403 1
1.27517428011035 1
0.713958820725746 0
0.812962450152702 1
0.83821302032093 1
0.880033197751141 1
1.3711822069831 0
0.993144714052793 1
0.783126984322015 1
0.966348825927036 1
1.16580656240076 1
0.902747304551222 1
0.969801459541523 1
0.902073991966783 1
1.21814058437524 0
0.929822537811102 1
1.05566251735278 1
0.967783993953761 1
1.17822887448381 1
0.957754258962377 1
1.11827501916922 1
1.18442907685965 1
1.1056643381963 1
1.26932725606455 1
1.32471899738863 1
1.06230672633988 1
1.04977810746329 1
0.692369274869184 1
0.970851786064076 1
1.04510761096631 1
0.830098845187988 1
1.15378679932955 1
0.63869076023597 0
0.960663344462735 1
0.886324578884559 1
1.00944398625194 1
0.775084058949871 1
0.978308612693533 1
1.04056436132987 1
1.27191551209699 1
1.07476915469903 1
1.1710960553518 1
1.35248750172127 1
1.04492673814566 1
0.799765279200333 1
1.05639699546377 1
0.886778576490703 1
0.987627830177023 1
1.12701663179069 1
1.30049684339258 0
1.27208342121115 1
0.963184545631606 1
1.00894475142246 1
0.859801972815322 1
1.17245212604315 1
0.912462136773503 1
1.18963047071169 1
0.840359894881404 1
1.02899962530792 1
0.853881602055978 1
0.938226670496962 1
1.22017164484205 1
0.761948515156073 1
1.12785313200875 1
1.22886224577046 1
1.07842257498687 1
1.05591392747086 1
0.836671205161784 1
1.00028140175159 1
0.929212493329597 1
0.797723968967937 1
1.15227194605485 1
1.06731110039698 1
0.993444601242137 1
1.10033837234036 1
1.12169756215045 1
0.841148142309765 1
0.991119234935952 1
1.03856441000451 1
1.05294520372933 1
1.16451333638349 1
0.859142054563616 1
1.10527376486313 1
1.06844176645058 1
1.32968319837392 0
0.772453684597704 1
0.808917275599453 1
1.09077501148708 1
0.793070106772926 1
1.02019629665775 1
1.06956948174853 1
0.784226126005827 1
0.78294715110635 1
1.19627640269948 1
1.05124310771011 1
1.0686769338229 1
1.12103740415104 1
0.713165726481589 0
0.808774518932977 1
0.798362670667858 1
0.836894882575876 1
1.09294556150762 1
1.11181775295043 1
0.715754194995865 1
1.18980980464912 0
1.24272002891315 1
0.942259967297026 1
1.02533158391312 1
1.08280164856026 1
0.732122070717585 1
0.906889573967371 1
1.01304867861051 1
1.03273358055569 1
1.05622755829732 1
1.16630985637686 1
1.15360067242675 1
1.18014299552075 1
0.812459205796051 1
1.3002871475048 1
1.1456680980917 1
0.909289534246437 1
0.858694884296777 1
0.80251062510206 1
1.34479168095234 0
0.762522192168065 0
0.985543178649516 1
0.72985390744615 1
0.971877620162077 1
1.11354786664135 1
0.886816429130644 1
0.987055405950584 1
1.14125813957779 1
1.11138332807635 1
1.42012343763648 0
1.09131190051551 1
0.788972515095239 1
0.917462637757046 1
0.992116285816991 1
1.15515153277058 1
0.819336940964588 1
1.140793000069 1
0.81467937432984 1
0.913202511131019 1
0.829712084696603 0
1.14593420960265 1
0.849558131842099 1
0.942830762008615 1
0.900535738515732 1
0.742275722774803 1
1.20928955878755 1
1.10637717353222 1
1.09599397116012 1
1.00870559995561 1
0.932480705075472 1
1.06304375454697 1
0.954055363052152 1
1.00178786266084 1
0.870586292251407 1
0.868482234526902 1
1.01455069353697 1
0.680536968135712 0
0.524894012153271 0
0.833921296093505 1
1.03413601387513 1
1.07050443799219 1
1.07626738169675 1
0.944470445471715 1
0.91561889986321 1
1.03688814682409 1
1.07589550883843 1
1.00045220950658 1
1.03418866497019 1
1.20530915785343 1
0.971235604336975 1
1.03002395750003 1
0.796684159597932 1
1.29635272625121 1
1.05795259044806 1
1.02726612948079 1
1.24502957216467 1
1.03570951663229 1
1.19385859773903 1
0.973502184154734 1
0.948301876942773 1
1.1946937308781 1
0.998803386131549 1
0.992095425593957 1
0.787434055690888 1
1.21598948799535 1
0.83531198647318 1
1.14974537919925 1
1.20405251821732 0
0.853418390889791 1
1.07189885817593 1
0.894976511542346 1
0.662047397694903 1
0.921614701018328 1
0.935867098031793 1
1.09007956856899 1
0.937769210305565 1
0.699974503302664 1
0.833667859036882 1
0.825195297061293 1
1.14975914207114 1
1.05162570120849 1
1.28807057945144 1
0.904622020263933 1
0.992728491422954 1
0.668658078284378 0
0.606984551828349 1
0.934492946272188 1
0.791599733054703 1
1.03757577971081 1
1.04518503397142 1
1.1178481310781 1
1.23789655345737 1
1.09370206605472 1
0.774631726159988 1
1.23506894390167 0
0.82093406877256 1
0.927856699827829 1
0.810213992949407 1
0.822802635007372 1
1.22715531643519 0
1.13635961842719 1
0.685371814315089 0
1.04324161965421 1
0.704765229488053 1
1.19133369593382 1
0.728073333778428 0
0.997782543659019 1
0.998439272596295 1
0.850357202814554 1
1.14802360087478 1
0.832612224686074 1
1.03793534434379 1
1.25929920363226 1
0.841901166901403 1
0.938971226524625 1
1.00390929385825 1
1.050926937922 1
0.952529523285563 1
0.74501476370514 1
0.925769798072578 1
0.938880464162002 1
1.12593778804699 1
0.956301437194246 1
0.861912577524717 1
0.738128240216881 1
0.883615412408712 1
1.07579383257687 1
0.798755659559758 1
1.03217312788191 1
0.844193217678348 1
0.924287865489328 1
1.35564609000953 1
0.979031789821009 1
0.712032674566188 0
1.0070265153196 1
0.87460887512032 1
1.27397501804364 1
0.921279461070637 1
0.800768991059262 1
1.09562006464548 1
0.948187022262129 1
1.05812811951999 1
1.12024173034008 1
1.09416726813471 1
1.03827188377407 1
0.891196640864672 1
1.28542286310727 0
0.800346545494044 1
0.986532855484707 1
0.591614470413185 0
1.06523983932834 1
0.893047855615345 1
1.08954978410596 1
0.995812984416728 1
1.06935342162445 1
0.846084217357247 1
0.980574989491406 1
1.29546789741373 0
1.31388710291211 0
1.10495694330308 1
1.44487037533955 0
1.12633354039578 1
1.16454520060889 1
1.11363703179452 1
0.989105085014575 1
0.850538011866354 1
1.11932455170414 1
0.745074821014094 1
1.11754224575697 1
0.747735777059833 1
1.17317224027733 1
0.854146830506482 1
1.261747198122 1
0.97707407444424 1
1.0193294319487 1
0.915864762501583 1
1.1216913150328 1
1.00602991817637 1
1.06896265086498 1
1.00825917248215 1
1.06365518246804 1
1.03953187002137 1
0.917351870996144 1
0.88452097848372 1
1.09123454826773 1
1.09962053842899 1
1.04886516718763 1
1.27118739226559 1
1.01200373476554 1
1.08720598796885 1
0.8178385087418 1
0.995348736721001 1
0.894904384081425 1
1.25829093002126 1
1.10660487414602 1
1.18097807699451 1
0.784408233552404 1
1.01548019645673 1
1.13560945214546 1
0.903736832039216 1
0.851871398399803 1
1.37792473356279 0
0.951635593421743 1
0.976933280477989 1
1.42690722529153 0
1.11588925611514 1
1.05918481199088 1
0.922504686802351 1
1.06856829444711 1
0.924375425532697 1
1.31297519154918 1
1.0355099110725 1
1.01673283970009 1
1.18439509244064 1
0.75460169713606 1
1.10010468637734 1
1.02358651827457 1
1.01187145115908 1
1.04449721087639 1
1.13122568747529 1
0.832103967398797 1
0.901882879943157 1
1.00175216376892 1
0.946049078055739 1
0.753667658444062 1
1.1064181161158 1
0.995293618110261 1
1.11945682977055 1
0.731005777238769 0
0.95810793411681 1
0.980837009218203 1
0.937516137608574 1
1.00423271964921 1
0.75845647490795 1
1.19167422319989 1
1.36157406776056 0
0.989024636814886 1
1.42477862941828 0
0.755541495656236 1
1.21747906288838 1
1.10713983004674 1
0.939590729807463 1
0.887477136275787 1
1.11777755965144 1
0.944676314107749 1
0.640194394912414 0
1.12421606533696 1
1.01512967756941 1
1.06635504726663 1
1.46191448528753 0
0.904849128627595 1
1.08466787776605 1
0.873841542184956 1
0.870220017595651 1
0.808758626579887 1
0.833250154302131 1
0.728165392109984 1
1.11140656448117 1
0.938541183414018 1
1.3252888046718 1
0.938622491833088 1
1.38142303865301 0
0.998374348938025 1
0.951073198993955 1
0.949205169105166 1
1.11378471782273 1
1.17982077563541 1
0.87005267638772 1
0.976913785756653 1
1.06663523882818 1
1.27314552066686 0
0.928788264533323 1
0.857171237981163 1
0.743197890156014 1
0.946285837837887 1
0.84494434648601 1
1.0685631577027 1
0.716565747085166 1
0.772342441372332 1
0.716055048444493 1
0.998708517654052 1
1.01455361753049 1
0.796136229571731 1
0.828376507903021 1
0.91175694120747 1
0.921047347275947 1
0.926933872494875 1
0.946147115376881 1
1.14266803266942 1
1.0600066545047 1
0.801351679810415 1
1.27239343908788 1
0.798442624280657 1
0.851816898944226 1
1.26841627920761 1
1.05787492448832 1
0.648805305436334 0
1.00971833366664 1
0.845739164719864 1
0.938812142780986 1
0.932339876859361 1
0.854829365551225 1
1.00469216207586 1
1.0188027364769 1
0.884172541791582 1
1.1750995988122 1
0.995723684827017 1
0.984501426327333 1
0.876073751631261 1
1.07065088764566 1
0.846571765368446 1
0.947343377255451 1
1.09450433018873 1
1.06209017905077 1
0.902020465321905 1
0.983600968977323 1
1.01790837922147 1
1.11705290467503 1
0.886110857505211 1
0.729732711428119 1
0.952509459357257 1
0.815896076742677 1
1.14772407972225 1
0.933715138560811 1
1.16793968126913 1
0.898095142883376 1
0.826136698761832 1
1.21422275636258 1
0.959000633768316 1
1.12169933044885 1
1.33137550404431 0
1.05103240082169 1
1.03797213959718 1
1.00532298132896 1
1.07290696963574 1
1.29414278858337 1
1.08960196839308 1
1.12152932642181 1
0.950002474172192 1
1.20647508019166 1
1.07320527798827 1
0.812035852031037 1
1.02858257987653 1
0.84519097238264 1
1.38321877104313 0
0.963276891359102 1
1.02250416079845 1
0.9850732848926 1
0.937870634988793 1
0.777046857263125 1
1.19576456118826 1
0.895975913349986 1
1.36419777547642 0
1.18843240581025 1
0.929359025548623 1
0.740326099719845 1
1.28535374591031 0
1.07333426563429 1
1.05509386814232 1
1.22627634846153 1
0.814787952049574 1
0.993252655886129 1
1.01162412037807 1
0.986940704723593 1
0.843795137907388 1
0.98346334348125 1
0.971283121656108 1
0.927512869453669 1
1.12265255751328 1
0.936593740228636 1
1.2937100076599 0
1.04870900998626 1
0.856187751654644 1
0.823005894153593 1
1.04071410926592 1
1.07171210772395 1
1.12005214892357 1
1.00849187109041 1
1.2882186240292 1
0.639232135653209 0
1.01020010051175 1
0.944617450667244 1
1.43864369966562 0
1.10209858382457 1
0.680495407349917 0
0.967436175480369 1
0.565622052659162 0
0.895619120303786 1
0.869824004960853 1
1.12618641347404 1
1.05411936929884 1
1.03899474022084 1
1.17946313487507 1
0.822981929146797 1
0.954011724920452 1
0.962109190021442 1
0.904242685484127 1
0.797970858262621 1
1.10355754663202 1
0.949538938506782 1
1.01378125933871 1
1.11769625769026 1
1.03068164866724 1
1.11350138524817 1
1.12262484387817 1
0.818319954839374 1
0.949602914564997 1
1.02011490378747 1
0.94622786113604 1
1.06681604174693 1
1.04569654549354 1
1.03529586538046 1
1.01652018622237 1
0.700514609536314 0
0.835483107414781 1
1.27372648440656 1
0.742972114804988 1
0.870405882962465 1
0.857789757477713 1
0.702236829752224 0
1.12603185256017 1
1.03754164690477 1
0.999974037615072 1
0.976774337297658 1
0.923362642664349 1
1.15786039491733 1
0.90171513393551 1
1.08725499815586 1
0.826171760457437 1
0.896349515350336 1
1.14902623365048 1
0.969236843527441 1
0.947531557281115 1
1.15859038012578 1
1.06228699766004 1
1.07431513532372 1
0.87194141472906 1
1.0817840360236 1
0.912020418398407 1
0.982108578291331 1
1.08081381899194 1
1.11253554477568 1
1.0445818469555 1
0.902100711145181 1
1.06062137244712 1
1.10422499930131 1
0.666186406369272 1
0.955378826675661 1
0.960626883650139 1
0.882145803708751 1
0.70854415751382 0
1.09761504248402 1
1.10062457195316 1
1.18908950188533 1
0.903314121199144 1
0.916697910567314 1
1.03225248360054 1
0.896945716961169 1
1.00982796424874 1
1.08581883178311 1
1.06681715929917 1
1.04704877961962 1
0.899882051963861 1
1.11162584942041 1
1.10731066997325 1
0.923455993970722 1
1.14430480934577 1
1.39194864987549 0
1.15191407172097 1
0.750148772451271 1
1.02049038005713 1
0.899487606835216 1
1.11373346153272 1
0.888275312522341 1
0.827567572680147 0
1.08089129799047 1
0.761226010920276 1
0.889693995398506 1
1.20099829416858 1
1.07306654907242 1
0.973792658783102 1
1.08403647814856 1
0.938307101752254 1
1.07627804517956 1
1.58743673574814 0
1.12916900670782 1
0.857625980260061 1
0.93205086480233 1
1.26232665558902 0
1.25161040810216 1
0.918379335774341 1
0.885814781712747 1
1.13705951124082 1
1.00973868765148 1
1.00369790392285 1
0.586217799663767 0
0.965079430424809 1
0.793244778666132 1
0.875262417420755 1
0.803031847245909 1
0.776382551155503 1
1.07864802680703 1
0.842898980838353 1
0.938341587938722 1
1.16440903727604 1
0.898970501445007 1
1.02343140680006 1
1.00169192277395 1
0.877255572527732 1
0.97592722362109 1
1.18923043073825 0
0.921988240100093 1
1.30365214191008 1
1.33179658429695 1
1.16884536719287 1
1.15805327623846 1
0.783134338652124 1
0.812550253634268 1
1.15022524384297 1
1.03407677103376 1
1.32931656861357 0
0.928712717758067 1
1.15024445233375 1
0.776627198797176 1
1.00886188746771 1
1.10006787743518 1
0.572641884916807 0
1.18121413085299 1
0.882281735061228 1
0.936868887825463 1
0.996303648932837 1
1.05327436204634 1
0.997087716040551 1
0.928041551543904 1
0.930770357962614 1
1.01874984215569 1
0.952453163545055 1
1.15749170649854 1
0.906403514638003 1
0.535381164261183 0
1.0115058462381 1
0.977044592309455 1
0.907502084928507 1
0.911673586391958 1
1.08396337232268 1
1.11331490792434 1
1.03510119460542 1
0.929757156186285 1
0.785633448679381 1
0.982235057892602 1
0.950940933195985 1
1.05500114429639 1
1.0431233806811 1
0.779008646945488 1
1.10188378262815 1
0.960639509010107 1
1.00056400541353 1
1.04260543242164 1
1.11951980037087 1
0.863006111370578 1
1.03369714186726 1
0.896663339701171 1
0.630616446124893 0
0.650011072104516 0
0.81393347360391 1
0.939858619030087 1
0.932218570389767 1
0.825487883178329 1
1.36010625904199 0
0.988314560339298 1
0.719482582852386 0
0.823022352168593 1
1.27993313105983 0
1.08324046822884 1
0.909675886463716 1
1.01370335974736 1
0.902735824039391 1
0.771503884947713 1
1.09387476494246 1
1.08599664188252 1
0.991090154398721 1
1.02154958451736 1
0.714566760548202 1
1.0526658984405 1
1.04078481710661 1
1.15886875288768 1
0.939529365118017 1
1.09446029106579 1
1.15508941737214 1
0.91597213825342 1
0.683381556931152 1
0.73144166905307 1
1.23982294835745 0
1.02994228302825 1
0.968328178301065 1
0.836208482024349 1
1.15850614325272 1
1.02705904114287 1
1.11924324285461 1
1.48606315016191 0
1.32113310661035 0
1.06895178607328 1
1.09251242825617 1
1.28343373569106 1
0.740980772530818 1
0.887400242263837 1
0.988031039314129 1
0.958609959507218 1
1.36826210183854 0
1.20631657181911 1
0.844992769620122 1
0.939174782948266 1
1.04330662572745 1
1.18578457121268 1
0.969444825624188 1
1.15025049850452 1
0.917095343125954 1
1.22668459356568 0
