# Supplementary material for: Bias caused by sampling error in meta-analysis with small sample sizes
Source: PLoS One. 2018 Sep 13;13(9):e0204056. doi: 10.1371/journal.pone.0204056 (PMC6136825; doi:10.1371/journal.pone.0204056)
Supplement: S5 File — (ZIP) [file pone.0204056.s005.zip › results N = 10 theta = 1.5 tau = 0 sz = 10-20.txt]

"dl.theta" "dl.cp"
0.95872633031092 1
1.50467342525476 1
0.936411513291895 1
1.15358237480537 1
1.5487609241419 1
0.829726316753308 1
1.06665982567673 1
1.33457998072268 1
1.64996794000408 1
1.37106975511146 1
2.03310679330762 1
0.863088808797737 1
0.736262571949106 1
1.33606063190907 1
1.10291468536424 1
1.92115417728387 1
1.4499216897678 1
1.3496286795591 1
1.00109173679418 1
1.7849614600126 1
0.980285442327355 1
1.06279638334811 1
1.51928544754698 1
1.29888127200458 1
1.25609861733108 1
1.24789848670132 1
1.6417955781723 1
1.08888773604422 1
1.47881792835183 1
1.39847788824001 1
1.02782831535716 1
1.22957903237522 1
1.2557951220473 1
1.72237585333579 1
1.75731918055007 1
1.55374459316177 1
1.52026975052877 1
1.43734386145916 1
0.670379253614877 0
0.981835951654313 1
1.4430165366149 1
1.0455258404839 1
1.62823700356527 1
0.851830733040666 1
1.26317737718591 1
1.3161182963306 1
1.58193740636096 1
1.11990882134399 1
1.68298357872074 1
2.54615199338054 0
1.4108143974162 1
2.19842777281226 1
1.03666187313047 1
1.14916780870598 1
1.99860596545702 1
1.70773530208094 1
1.51596605605009 1
1.30147164367025 1
1.27400227936807 1
1.29749696674925 1
1.86634156089854 1
1.17007080198433 1
1.16273275231273 1
1.9987667038681 1
1.8774790749409 1
1.20859899456913 1
2.10588729410963 1
1.25182542678842 1
1.66612407144156 1
1.53584516962285 1
1.75971714712059 1
1.30671819348296 1
1.49442480962438 1
1.18125880630097 1
1.03628552586963 1
1.45421600968153 1
1.78718154263144 1
0.611949083459559 0
1.21462222569825 1
1.86321331601622 1
0.893124442858762 1
1.72721856917708 1
1.85333883694523 1
0.813096652243785 1
1.38899472643189 1
1.63655435496777 1
0.750328001087854 0
1.38216226701573 1
1.4955975886818 1
1.73655666655646 1
1.59702629097273 1
1.72758186095766 1
0.785198097516585 1
0.758062598571848 0
1.48783237681044 1
1.44388861081152 1
1.04672514673456 1
1.5337869823709 1
1.53580711452479 1
2.04076777794012 1
1.55117062371846 1
1.72346409915691 1
1.80134770250919 1
0.639335984643906 1
1.27758236017178 1
1.46829170750837 1
1.56819263200789 1
1.30090391881237 1
1.43105673852747 1
1.14651036955582 1
1.92449777900455 1
1.81002947607012 1
1.31187134994382 1
1.06866825996075 1
1.33027702929187 1
1.11666021896455 1
1.37420311997293 1
0.962679720982267 1
1.56329415059902 1
1.60610022274593 1
1.55686461940173 1
1.48779845626201 1
0.96879912397514 1
1.59332862585449 1
1.36543813807032 1
1.56870299355716 1
1.3090376394137 1
1.39016672461412 1
0.957179035683203 1
1.31122529394993 1
1.2158697110826 1
1.24391925039209 1
1.26146303672999 1
1.85625530278417 1
1.12858404924813 1
1.62356170567928 1
1.13227818469273 1
0.888299114319164 1
1.38895029899175 1
1.39235386873242 1
1.42694386835003 1
0.99062430142014 1
1.25268767558823 1
1.54238346781989 1
1.23232616494421 1
1.43687068830522 1
1.32996986425466 1
1.28207860493888 1
2.04614656442516 1
1.95579419913184 1
1.03225475922232 1
1.31887788595204 1
0.924342480406502 1
1.79383966942061 1
1.5767524263343 1
1.51211600382963 1
1.2983492052504 1
1.65756950809462 1
1.75831144981812 1
1.93664937268718 1
1.8090909931401 1
1.06725719249854 1
1.43825399149178 1
1.48000680526652 1
1.55226466274635 1
1.86350636184049 1
1.65515011507789 1
1.46531994367047 1
1.57094436186418 1
1.10766265091082 1
1.60699035395165 1
1.53654338915329 1
1.96567026308561 1
0.791649493712506 1
0.879795559028854 1
1.03815128134964 1
1.47064451517632 1
1.62348027930614 1
1.18106938324316 1
1.6050438415076 1
1.53313080640098 1
1.07712703294358 1
1.73375987354646 1
1.15256404215699 1
1.49439542095631 1
1.30996076178131 1
0.978357944371275 1
0.751963256037577 1
1.12830997567327 1
1.93005687299187 1
0.524432497787582 0
1.29630075335768 1
1.96483616399157 1
1.0465723675759 1
1.73294244587722 1
0.999284086522427 1
1.24350884954077 1
1.41506595052618 1
0.782901357946319 1
0.267837642548475 0
1.16221853533444 1
1.22895897634822 1
1.54100453619267 1
1.83608884960859 1
2.16748176757994 1
1.50404622522998 1
1.60426685937742 1
1.2544666599756 1
1.56857692353656 1
1.58339800869548 1
0.957040670886103 1
0.628994024373452 0
0.960302447613516 1
1.43807219720083 1
1.01942664492813 1
1.37379269412081 1
1.95466681007667 1
1.19848707624341 1
1.66901642080943 1
0.50349375459699 0
1.59726473036232 1
1.41051299933372 1
1.54926467067706 1
1.00619401657299 1
0.934162415497282 1
0.939865503807124 1
1.01144775076616 1
1.66480334987598 1
1.25908713180972 1
2.10112409490031 1
0.839183063682913 1
2.02490675922706 1
0.505175329759942 0
1.41004603578409 1
1.84447561325493 1
1.28819712786256 1
0.915117619710431 1
1.24370447702844 1
1.15466526974113 1
1.12963338202736 1
1.63141120903431 1
0.825321534563331 1
1.26933652394929 1
1.49740168144949 1
1.42674831502855 1
1.81359285478245 1
1.34974613331712 1
1.26564463391785 1
1.96963725961846 1
1.56241924015542 1
1.87792416015123 1
1.58373611150473 1
0.499029702514793 0
1.73257930790834 1
1.74252579234885 1
1.89312926827885 1
1.75265790195278 1
2.15000398110001 1
0.857270266467009 1
1.81005074427602 1
1.28987334493526 1
1.03967399541385 1
1.43500750121028 1
1.04527575568698 1
1.59013679163907 1
1.353268537095 1
1.06848843153696 1
1.69020103636856 1
1.86968121394741 1
1.28346227015069 1
1.90685088093894 1
1.4729816844513 1
0.864146802655874 1
1.47660801756889 1
1.70205693327486 1
1.39466769907856 1
1.04698446494683 1
1.3115895113611 1
0.687456681213811 0
0.608486871199677 0
2.01551466584339 1
1.14079290277884 1
1.02545936442693 1
1.58598366796101 1
1.9899845892389 1
1.29777525743995 1
1.5647975393431 1
1.25349271880017 1
1.36164768895434 1
0.737895589026159 1
2.18919285278512 1
1.1730631434909 1
1.60168562761108 1
1.48362415926568 1
1.49030820626276 1
1.84863508638602 1
1.49143307833412 1
1.64126577356568 1
1.78810584914577 1
1.26845977190915 1
1.52655688392225 1
1.52942430433745 1
1.37214989302552 1
1.24855540162657 1
1.83105346232555 1
1.11243031372264 1
1.69391388621362 1
1.1137809363108 1
1.8360662704763 1
1.21255069210688 1
1.57716051745575 1
1.67505571402603 1
1.11395232277256 1
1.24816185703908 1
1.46132640465397 1
1.57052101851293 1
1.45499611169313 1
1.43799876689454 1
1.35762214901382 1
1.23401376884863 1
1.79897069302879 1
1.14446697824016 1
1.44781796614557 1
1.98930330341864 1
0.496778598245781 0
1.53600170026803 1
1.75612081068785 1
0.97469802279383 1
1.60554238761271 1
0.743658770542846 0
0.967389716315746 1
1.4824022359788 1
1.67228109816901 1
1.65219551769259 1
1.62991000358128 1
1.19229930569136 1
1.05366096803284 1
1.30067326151528 1
1.33335317568337 1
1.72004201769308 1
1.7008509387382 1
1.40138901145565 1
1.92130611921856 1
0.747449312357936 1
1.1544634995275 1
1.93117156621938 1
0.877782816179585 1
1.56814055778535 1
1.05647144791906 1
1.70532720657038 1
1.11876486274396 1
1.76354326546389 1
1.84165340048008 1
1.32407322353165 1
1.9748143126497 1
0.944056930113493 1
1.50163538449622 1
1.46789343137978 1
1.32794506500433 1
1.18430511919409 1
1.26506571359291 1
1.09637729655949 1
1.29678986850313 1
0.959571475655323 1
1.39441616252873 1
1.98969901877401 1
1.2051105660422 1
1.47259711652517 1
1.61370706535083 1
1.6822358471416 1
1.30401762502589 1
1.37859711918764 1
1.24608903218345 1
1.20776529471096 1
1.21468890455013 1
1.47474222725276 1
0.728133275468837 0
1.47215712543456 1
1.52560060081503 1
1.83047731025256 1
1.18939224043354 1
1.79180866271614 1
0.841512960013141 1
1.2957926387371 1
2.08609113143731 1
1.75220815097649 1
1.02030231573192 1
1.02650040832474 1
2.06377194634916 1
1.38607455856854 1
1.59890348727131 1
1.19320005722095 1
1.11403062225365 1
1.88450389464569 1
1.82306323130977 1
1.48977654909718 1
1.39489921810958 1
0.381340685884144 0
0.959480998384151 1
1.37732748580476 1
1.49460483197297 1
1.26886658187978 1
1.03444649755803 1
1.16773910351946 1
1.96842753443335 1
1.60189787608295 1
1.57313356457122 1
1.16961218729585 1
1.61610653124458 1
1.21995868985666 1
0.876957604776419 1
0.523640577786008 0
1.01482434490799 1
1.57636064238953 1
1.02949686341716 1
1.50158381960828 1
1.44660423621541 1
1.77497424934025 1
2.063848555008 1
2.10198198419096 1
1.23902141860967 1
1.31470869517281 1
1.39805986445818 1
0.785850027701129 1
1.58829828187549 1
0.833014388484656 1
1.22263757405133 1
1.23549906725548 1
1.23477550268156 1
1.31379149161502 1
1.32096613912229 1
1.66763686693847 1
1.22133650474219 1
1.74885308706237 1
1.72953408123013 1
1.69191532066814 1
1.67944279027355 1
1.24554497896463 1
1.3625010778154 1
1.15453498890476 1
1.86885741256781 1
1.55357932374824 1
1.63651226176553 1
1.66346019567407 1
1.41374039767028 1
1.80666399542238 1
1.63468701390412 1
1.3394886716298 1
1.41041769768388 1
1.83488032050738 1
1.26084074551044 1
1.9015760178934 1
1.21102754280618 1
1.48909283897998 1
1.50906299440853 1
1.52929261717452 1
1.80494332876887 1
1.59432231137292 1
1.73197848780074 1
1.27518692383521 1
1.45257491114972 1
1.18699797822476 1
1.17050689517266 1
1.62689913099985 1
0.539909042150585 0
1.06128137368432 1
1.5626110662155 1
1.86884584054867 1
1.43781861584671 1
2.20928744393418 1
2.02078065706626 1
1.74864841991325 1
1.17505177190226 1
0.950059768710617 1
1.22022262171947 1
1.61307685340385 1
1.23573450249408 1
1.97833144157707 1
1.48842122669308 1
0.778640693352238 1
1.14231151661571 1
1.77764472587644 1
1.69089150713161 1
1.63849278298463 1
1.40717851846785 1
1.76036138676786 1
1.7745052975714 1
1.67446590854914 1
1.92089184259099 1
1.14998808228654 1
1.21164893590376 1
1.24254880038218 1
1.19386264950741 1
1.04574813701626 1
1.7032676481846 1
0.957436621906238 1
1.47995656959156 1
1.57638595693694 1
1.34958621912835 1
1.49941566701978 1
1.44130192163622 1
2.51109510483243 0
1.60665658090459 1
1.52297206896755 1
0.980025416877359 1
1.72788191726582 1
1.44148320424855 1
1.34005382266104 1
1.65687012822073 1
1.43710367351844 1
1.83852543590748 1
1.07538669912088 1
1.00734939532262 1
1.50485974249761 1
1.39262562948757 1
0.658537279332163 1
1.57233563581701 1
0.994335370208826 1
1.5796954448513 1
1.12567320679017 1
1.18425232901298 1
1.23977655568395 1
1.07844276011564 1
1.3357398698471 1
1.57442180264388 1
1.05099592115675 1
1.68587704518688 1
1.62467677627097 1
1.00994693330776 1
1.74147709193255 1
1.7103770168087 1
1.7792200726745 1
1.232116904859 1
1.4688832317442 1
2.0767291560307 1
1.8168391120876 1
1.54574220367873 1
2.17387488350509 1
1.98468278277837 1
0.83221076946138 1
1.34232739820106 1
1.43917985054497 1
1.39451562610337 1
0.859909902756404 1
1.20924585895657 1
0.83839301087955 1
1.24591077149568 1
1.52809091534678 1
1.55242421529501 1
1.61493801156339 1
1.58383918612628 1
1.14058644590439 1
1.93832936716729 1
1.12771178227052 1
1.51854207663071 1
1.42957147950141 1
0.973559796072008 1
0.963336023946739 1
1.43114201768748 1
1.31744578077778 1
2.13072028811772 1
1.09886473071792 1
1.08255621507877 1
1.54716244334206 1
0.890092692015952 1
1.83493736290279 1
1.51739902861132 1
1.48885908215552 1
1.38423266837115 1
1.45052673220086 1
1.37161004531328 1
1.45050148302802 1
1.67017956933362 1
1.1987873307661 1
1.10985099196672 1
1.09689442941427 1
1.68950619964626 1
1.84456527931255 1
1.02866597028721 1
1.46101267467185 1
1.457762555136 1
1.41820684305592 1
1.19369872914392 1
1.35528180119991 1
1.3778432248057 1
1.81257297490202 1
1.54262904041099 1
1.31695864820057 1
1.48957885919957 1
0.944620287317121 1
1.01312154869037 1
1.43271178775615 1
2.03782822440117 1
1.1692163930091 1
1.12004470764425 1
1.29018420028195 1
1.30372586332482 1
1.86437981036022 1
1.19388297208573 1
1.49179768015197 1
0.867567711661759 1
1.9429896142225 1
1.60563489538619 1
1.37990200864048 1
1.45077449508648 1
2.01772228128685 1
2.02825906883347 1
1.21563549075312 1
1.17957580077425 1
1.57773380697258 1
1.43545308229351 1
0.867374757903886 1
1.50055149807117 1
0.984292560532571 1
1.43675824310139 1
1.63147207442715 1
1.75327433618921 1
0.953308280925937 1
1.44731691476767 1
1.23259115152802 1
1.52029759008481 1
1.63674427946582 1
1.22093116829 1
1.13143548377949 1
1.2537899804471 1
1.09188628433588 1
1.1168277676308 1
1.48075570811154 1
1.36766963514078 1
1.82215063388822 1
1.63971577283704 1
1.89376018766739 1
1.40912922721196 1
0.944558428581687 1
0.910611688996611 1
1.82204469889223 1
1.12577639649523 1
1.40798445914195 1
1.27418687512617 1
1.61166944928207 1
1.77262146318965 1
1.53989728496218 1
1.12334505513963 1
1.4335205128408 1
1.48353946287956 1
1.49627869343978 1
1.12026179667983 1
0.956112202405455 1
1.12168499821359 1
0.96288229740343 1
1.37777969202734 1
1.55315053898932 1
2.17824779590527 1
1.40614221781529 1
1.40892314045932 1
1.80684951994604 1
1.70030771740535 1
1.13844337260775 1
1.24611463878982 1
0.895871501122262 1
1.22705197358973 1
0.832139391684759 1
1.82236733579971 1
1.25804931407003 1
1.72355456437005 1
1.78588333493484 1
1.42528245592685 1
2.34295513343356 1
1.29872146047779 1
1.14943830952889 1
1.29290845405855 1
1.14582066082152 1
1.34708246820287 1
1.6976411138183 1
1.68364719600628 1
1.24729042733534 1
1.55771526110042 1
1.35437017665815 1
1.72722750160461 1
0.904242952631403 1
1.30689025578585 1
1.51313724639447 1
0.965972092794389 1
1.57227688702827 1
0.804600844178809 1
1.34513790218535 1
1.61405854902915 1
1.2705951826013 1
1.67480017791132 1
1.53822395467819 1
1.80233855541476 1
1.53129595799736 1
0.735476572773428 0
1.88102369153494 1
1.25365514032886 1
1.41206984287878 1
1.68816030705033 1
1.07748749704267 1
1.79800937271568 1
2.44933843717691 0
1.21102535123357 1
1.2994780112644 1
1.32582433958053 1
1.59537206647125 1
1.38134033447796 1
1.44339409975829 1
1.27124351748422 1
1.40291870289113 1
1.52420115659718 1
1.02621449391751 1
1.02043134209466 1
1.59421380233436 1
1.74272962635594 1
1.19152257692683 1
1.26342870846087 1
1.19239131973475 1
1.82305616598808 1
0.982169967608529 1
1.3786770541644 1
1.44936972075625 1
1.72463579580394 1
1.51751179196946 1
1.71277498893256 1
1.47437246166212 1
1.07144998724386 1
1.23507956685767 1
2.08203992903232 1
1.53562903293829 1
1.62144424354114 1
1.42060178273916 1
1.27454259100558 1
0.847937219825963 1
1.78887818987298 1
1.61383387748472 1
1.74723208946486 1
1.41097256019923 1
0.528773596833386 0
1.20457845920207 1
1.29405486962936 1
1.59127641848442 1
1.65749127896092 1
1.14704150153056 1
1.55489121358727 1
1.27786721299888 1
1.31207188858743 1
1.58056660470674 1
0.640042192298434 0
2.33372479481229 1
1.10871108546388 1
1.71887778795787 1
1.87816846043409 1
1.17494375460065 1
1.39957134567768 1
1.16104112561649 1
1.07172341756741 1
1.35137333814318 1
1.00889302230587 1
1.49037255705109 1
1.26587316581847 1
1.33415758724162 1
1.09943651043908 1
1.5472292224599 1
0.740417022389175 0
1.1048297482381 1
1.95952017302558 1
1.11180569385932 1
1.45061812213394 1
1.31172521815702 1
1.73583734949441 1
0.899415927662821 1
1.07517855873026 1
1.63757988478638 1
1.55641644474638 1
1.54791431847806 1
1.98660383013462 1
1.23827589017949 1
1.78292865607872 1
1.69921753721579 1
0.853554988831555 1
0.275558523013055 0
1.96928849414436 1
1.13729267729625 1
1.26102489623758 1
1.07993434752651 1
1.00715365114582 1
1.94411852158369 1
1.20472299703055 1
1.35506300413228 1
1.57484904529277 1
1.35195472596168 1
1.2917103105377 1
1.47238467732404 1
1.57533940494897 1
1.48455813159584 1
0.956971109893304 1
1.60477513704256 1
1.45188188504675 1
1.72510029592174 1
2.14731514913701 1
1.74987822216588 1
1.29097048885593 1
1.5022170378654 1
0.883411106697531 1
1.04753677111374 1
1.65461826972351 1
1.43120846801248 1
1.53157931593065 1
1.69507560063592 1
1.8442174428028 1
1.30820207788866 1
1.29354211259475 1
0.931629444402863 1
0.991833921559104 1
1.94448270409881 1
1.31581438635049 1
1.34996126943793 1
1.42787854704093 1
1.10802124512421 1
1.47957780159834 1
2.06534685853229 1
1.5372351713771 1
1.25066736176149 1
0.944213002176433 1
1.32081393644333 1
1.25353615198484 1
1.0323819275259 1
1.30818357492302 1
1.32698499712431 1
1.63381799345244 1
1.25526117454854 1
1.66775117419937 1
1.32421668028205 1
1.43248571825281 1
1.54162395525284 1
1.39040777980992 1
1.6386114145129 1
1.55404241457622 1
1.72212915968708 1
1.5933510348283 1
2.13879166880241 1
1.67218848149619 1
1.5669302014453 1
1.20241552807467 1
1.52588847336642 1
1.01988581436772 1
2.02097702232558 1
1.1234569058355 1
1.77458761105245 1
1.35502128488203 1
1.31039648850679 1
1.33904232432656 1
1.88307359742382 1
1.32629961303286 1
1.26033688449865 1
0.960127916824354 1
1.51694038654417 1
1.7518735457665 1
1.09006915872009 1
1.30159388682384 1
0.779553358419966 1
1.63031060608824 1
1.36184102624383 1
1.15955433037152 1
1.07545610688159 1
1.04924174029794 1
1.32268229454645 1
1.16962787726129 1
1.10072741707157 1
0.855427597031412 1
1.34588739626026 1
1.4556328625394 1
1.28945444024211 1
1.33988897756189 1
1.40468218930568 1
1.69621880472451 1
1.64598526249962 1
0.871710488598786 1
1.44493073657656 1
1.14630401791528 1
0.962349614453459 1
1.39563967638488 1
1.82455888631042 1
1.52133900381105 1
1.35190459161669 1
1.7495257701316 1
1.33073802247431 1
1.36199541991384 1
1.25294886324887 1
1.74049923649296 1
1.51425846954812 1
1.93499527858397 1
0.986237556408145 1
1.5718961101296 1
1.03672113552256 1
1.4537529090656 1
1.38565264810636 1
1.18618846764031 1
1.28024740963042 1
1.01775998236018 1
1.55622018145561 1
1.51363611849365 1
1.61716751636712 1
1.54358729502785 1
1.95993076124581 1
1.09706548190412 1
1.3398859575308 1
1.21991737662676 1
1.35266179947944 1
1.15408591136534 1
1.43126371386015 1
2.05501926835493 1
1.62727124274431 1
1.34518809579435 1
1.0682885075111 1
0.688060878918562 1
1.07779061712902 1
1.59403043190645 1
1.21804880783482 1
1.51635822740207 1
1.59224781023192 1
1.49259936344194 1
1.00197965704335 1
1.67545892873688 1
1.27927820754667 1
1.71755180065713 1
1.55137107456611 1
1.51535536852049 1
2.05251253603477 1
1.40911805851526 1
1.55915297369548 1
1.47853568770398 1
1.4197700270927 1
1.80849642974537 1
1.88472327162689 1
1.65808308125921 1
0.632610770463501 0
1.55579635073715 1
1.47427918908059 1
1.43920945986619 1
1.50836989368619 1
1.49599833696982 1
1.94366210350042 1
1.40129358933994 1
1.52634510915413 1
1.6709915501535 1
1.41052094534746 1
1.65776686611718 1
1.56395281616539 1
1.15409237446148 1
1.61380661216363 1
1.50557657854414 1
1.14649770421628 1
1.32350981716925 1
1.03354523144836 1
1.67468396777487 1
0.747023998116906 1
1.87965219291622 1
1.73647240240654 1
1.30145059528412 1
1.75857297062399 1
1.7973870829153 1
1.33876378453187 1
1.33864130475594 1
0.838988384207341 1
1.3994065137198 1
-0.0762643299553653 0
0.985350081462818 1
1.34296200677785 1
1.51858818556699 1
1.91972664053511 1
1.48548561774768 1
1.84818440941695 1
1.50166865816346 1
1.30914656100855 1
1.09253994175947 1
1.56167153786607 1
1.5311203974029 1
1.76141362046944 1
1.31554544336839 1
1.59223062291282 1
0.733960917683354 0
1.37185350467857 1
1.77563304398747 1
0.938020530506945 1
1.12970366857795 1
1.43660746869653 1
1.35280619904433 1
1.67201152405305 1
1.26085624486586 1
1.50583914939155 1
1.05352365270713 1
1.56606627029849 1
1.77113945169117 1
1.25023224118164 1
1.45941711019344 1
1.18235061334347 1
1.37660435612451 1
1.61555232503389 1
1.73155333273597 1
1.58094304865188 1
1.95763054927115 1
1.14400087162688 1
1.17456835631851 1
1.43618997258081 1
1.50315083994856 1
0.678979397438796 0
1.4495301970522 1
1.6379439847801 1
1.8731064317324 1
1.29798792896423 1
1.29469090760119 1
1.13922541559929 1
1.49694443979631 1
1.18013789059781 1
2.18023302524924 1
1.42132392597884 1
1.40134666366954 1
1.57560658773754 1
1.51183481107476 1
1.76355612923929 1
0.946850996845862 1
2.30934096391496 1
1.87014061529092 1
1.56133644302082 1
1.34679653999758 1
1.40945265944152 1
0.948540701264092 1
2.15491372028471 1
1.16385679253984 1
1.29797704483272 1
1.38831026610625 1
1.470331838067 1
1.30954013026439 1
1.33928322111892 1
0.985733916138871 1
0.864961101090304 1
1.15872197962697 1
1.87281071085376 1
1.3812447032436 1
2.0407305050005 1
1.43689687782425 1
1.34481439623152 1
1.87001387851586 1
2.46158040839304 0
1.10749170943647 1
0.816650093728634 1
1.34745676609405 1
1.50571672652095 1
1.17221375340987 1
1.36404794266545 1
1.26179600652403 1
0.79400375539615 0
1.17387506096575 1
1.18523395136171 1
1.53215688292159 1
1.23285014833391 1
0.925582918047459 1
1.28901233850134 1
1.15301613872221 1
1.62385502143381 1
1.06228001578594 1
1.7743957173953 1
1.19542959357429 1
1.16734020462748 1
1.53851480979418 1
1.02205127493603 1
1.3493714665445 1
1.75917677057837 1
0.983319782722246 1
1.32077618373716 1
1.1415417230212 1
1.73074872162774 1
1.09699078644385 1
1.4314513939667 1
1.33595993577304 1
2.1053478649264 1
0.823092202152069 1
1.31634743452161 1
1.34405316586709 1
1.20668227224428 1
1.07638842044542 1
2.04044192046296 1
1.65864651087716 1
1.84226941453291 1
1.78295802797109 1
1.53220074805516 1
1.40760937601236 1
1.5763017854455 1
0.975862815825872 1
1.21230954951876 1
1.67615380949593 1
1.33850117636477 1
1.22076202519198 1
1.7084942858632 1
1.99883299415747 1
1.20806010427417 1
1.5316055396386 1
0.894607606989651 1
1.1738349170853 1
1.65186409294496 1
1.06736201975131 1
1.75734897963272 1
1.29613031250575 1
1.48779040968619 1
1.43202563694904 1
1.81456155247903 1
1.40065927486886 1
2.21486702343762 1
0.902135659243223 1
1.33171360827873 1
2.0529159099347 1
1.29043095702443 1
0.906345829380822 1
1.31463734976045 1
0.924836706306626 1
1.16178890561673 1
1.24557256876573 1
1.17512096292423 1
0.976899825215638 1
1.18628884535816 1
1.86201686595145 1
1.54523587499252 1
1.4284157637891 1
1.33052512623434 1
0.466788791242343 1
1.60772212010164 1
1.51452861352274 1
1.15134305046139 1
0.95763071439613 1
0.971036936075249 1
1.79612545319612 1
2.12309050502499 1
1.894281818643 1
1.9129566976453 1
1.39486653776907 1
1.24683039853471 1
1.59205954854671 1
0.925491953051999 1
1.19793060528621 1
1.43754846617288 1
1.97863214570312 1
1.41901136545836 1
0.919155179835114 1
1.08303578417557 1
1.00208520420451 1
0.42965915552423 0
2.02615510304153 1
1.33932197309865 1
1.51296583596231 1
1.43787150765902 1
1.04776565203246 1
1.27224103777854 1
2.08173946326823 1
1.34822583472126 1
0.882979710499652 1
0.922932335054882 1
1.61073190054964 1
1.25622789720254 1
1.4101645734232 1
2.07431159788612 1
0.650002946601243 0
1.94177781849494 1
1.38824779966682 1
1.65912884774521 1
1.58451991470195 1
1.09936062064885 1
1.15580452176008 1
1.21580983542205 1
1.32355443919328 1
0.921051093136498 1
1.3436122192701 1
1.4924189768137 1
1.57256234394948 1
1.5338140065747 1
2.16871693639793 1
1.82354780560436 1
1.40965858222136 1
1.55261069947728 1
1.11813722010843 1
1.31565217946255 1
1.41017130051725 1
1.68032327912582 1
1.44856450966964 1
1.56073225297215 1
1.11065111097668 1
1.38982385596437 1
1.39822791117607 1
0.945923085516099 1
1.70087813508172 1
2.10651977404836 1
1.46217374755391 1
1.26272026639394 1
0.734909869366915 0
1.48281464120296 1
1.24252763084598 1
1.30504616936024 1
1.407711730279 1
1.21547148983023 1
1.49723501146986 1
0.910321568238004 1
1.56640861565458 1
2.01971635765429 1
0.731316962437136 0
1.30159178875485 1
1.2107588653395 1
1.55812828603071 1
1.29674045866713 1
1.58496539122634 1
1.41903040119039 1
1.30360166579138 1
1.79864672399096 1
1.14586059961156 1
1.52751081177351 1
0.743461245805911 1
1.34850270179029 1
0.696643187634993 0
1.58312264854596 1
0.729789058541204 1
1.96051213665862 1
1.773296103538 1
2.12541589146363 1
1.28156593736309 1
1.69663634987171 1
1.29006818537856 1
0.844985852464889 1
1.71948572972412 1
1.38644077662632 1
1.67310406418453 1
1.51591533197262 1
1.4228639206435 1
1.5236390919947 1
1.96164689747744 1
0.929155245836301 1
1.29043554396946 1
1.20779674602939 1
1.48930105227223 1
2.29779238686118 1
1.08408783792444 1
1.84709630195132 1
1.94053863114205 1
1.72812329045347 1
1.21093971285458 1
1.50624293864022 1
1.66909062068441 1
1.5129495317821 1
1.31419137447131 1
1.53516929912238 1
1.3720643429209 1
1.05043603911576 1
0.977038455474195 1
1.99863556431783 1
1.24562990484098 1
1.11493263823903 1
1.42508842817728 1
2.21651643800333 1
2.29900076822983 1
1.94339758203412 1
1.83959783962862 1
1.6163058334598 1
1.53465635752096 1
1.41427952393391 1
0.921099669224388 1
0.885838620070663 1
1.58250454342928 1
0.791594711955348 1
1.45222429243512 1
1.68953310860922 1
1.52601603667166 1
0.985644744582146 1
1.6665503563633 1
0.830167579822374 1
0.616014796982517 0
1.72914226255399 1
1.43968058075547 1
1.77860123059847 1
1.72723507680271 1
1.57413165533164 1
1.06451834554692 1
1.31586149155952 1
1.20728070442091 1
1.40373849962734 1
1.27102326491719 1
1.19484796593393 1
1.43187266040689 1
1.56699934514792 1
0.850536988033144 1
1.55584534310649 1
1.42964527505477 1
1.53583076490964 1
1.21446709681057 1
1.86036600031071 1
0.88133595045169 1
1.85969890040121 1
1.55099035969908 1
0.982518770248001 1
1.21654098045476 1
1.06988881836756 1
1.85729328100282 1
0.977577044196143 1
1.3425142630587 1
1.01556534093023 1
1.63376913313921 1
1.67005540699173 1
1.35596103351856 1
0.766711884454445 1
0.981112269432676 1
1.31172151554591 1
1.03256019084324 1
1.07076612497504 1
1.90938273946328 1
1.71370468606855 1
1.17295282208239 1
1.11756632890944 1
1.64547434567478 1
1.86767667598148 1
1.2360081207673 1
2.42362122987182 0
1.39227140481893 1
1.5547302178957 1
1.11480353004819 1
1.4920051562815 1
1.80999708527104 1
1.25989329335566 1
1.69958329648144 1
1.25554096004978 1
1.60371149636548 1
0.708235454207945 0
1.1848301240514 1
1.55053181886518 1
1.26859678410917 1
1.27377849760884 1
1.23109470562671 1
0.940824279731289 1
1.20508986985619 1
1.86130182420752 1
1.80980147027167 1
1.65929226800067 1
2.03403657023718 1
1.18370427234743 1
0.856274284215417 1
1.24502114950206 1
1.2003429779289 1
0.591374071583973 1
1.09793088855928 1
1.49708507312427 1
1.58867972994517 1
1.24943828917892 1
1.40469338867575 1
1.43078575662193 1
1.66711669244742 1
1.40583344025158 1
1.09361266056908 1
1.17325651835825 1
1.41930639148554 1
1.2909561685543 1
1.52798623726784 1
1.46394487527031 1
1.41601119995466 1
1.49015590438666 1
2.04738930276446 1
2.05326206152746 1
1.59847522042899 1
1.46699324591994 1
1.52836483930075 1
1.13197199465672 1
1.17519744481498 1
1.36306262477206 1
2.18699674965166 1
1.61488613602915 1
1.58513249272808 1
1.18051669153852 1
1.25065548433481 1
1.35576708354616 1
1.39836011963163 1
1.09883913453059 1
1.30975821026862 1
0.785289662205057 1
0.771477791457977 0
2.38049772043958 1
1.43873824699106 1
0.862673525843319 1
1.44379833198489 1
1.16253188965852 1
1.35911266409084 1
1.43188764254218 1
1.24910248623291 1
1.02308230400701 1
1.53166302605221 1
1.38209163169338 1
0.695680031870527 0
1.49152716625859 1
1.48963286630232 1
1.82513964581038 1
1.01789026547833 1
1.31663564856238 1
1.63435821028476 1
0.824315873512284 1
1.6307346139187 1
1.60244399602787 1
1.26975364801107 1
1.79671518081385 1
2.11912305886213 1
2.21732026711923 1
0.85034081548856 1
1.80636237662583 1
1.43704948447184 1
1.14849371242859 1
1.61228774489272 1
1.29329642327618 1
1.25989854767748 1
1.03661822936805 1
1.5343216878029 1
0.891873611886401 1
1.0775561502907 1
1.50033077101074 1
1.34390238989526 1
1.87464066085736 1
1.91784653324451 1
1.38857243259033 1
1.65480099464207 1
1.55919684505156 1
1.00138840328829 1
1.30269816267022 1
1.06276686259668 1
1.42636079098595 1
1.5733044435135 1
1.97761426951134 1
0.791246384453775 1
1.45143287363421 1
1.41512023824469 1
1.52923114852637 1
1.63401031655013 1
2.06238951870106 1
1.63976292106623 1
1.01985881257146 1
1.30433006958213 1
0.471767995001844 0
1.19247249052004 1
1.64237860518165 1
1.20924934779505 1
0.968157864652204 1
1.28982793878384 1
1.91592112223454 1
0.976412107019976 1
1.70249030846557 1
1.83102769503375 1
1.40433287128518 1
1.07598652345609 1
1.53535939082204 1
1.63512917133534 1
1.30629666300828 1
1.56803993286385 1
2.00092798022136 1
1.30514304375195 1
1.07869258558304 1
1.25272657371985 1
2.02101126384906 1
1.54513050369945 1
1.71446547979673 1
1.46727132571318 1
1.70210785822484 1
1.40801352086168 1
1.75156068201786 1
1.4669433072732 1
2.00303728316719 1
1.79063530314564 1
1.05927637280131 1
1.22262135086503 1
1.69401726660286 1
1.63232263915144 1
1.30804567101125 1
1.51129919110053 1
1.39224455455171 1
2.06387754013685 1
1.18662495706481 1
1.59225137303169 1
1.23951426003321 1
1.1807867944646 1
1.02617768494909 1
1.31094862642537 1
0.947243439596425 1
1.27160190590394 1
1.19391861553859 1
1.34062395997595 1
2.31663528588514 1
1.58781333412421 1
1.02378344998759 1
1.81484413653216 1
1.11904775506023 1
0.856091445888609 1
1.35167066925739 1
1.03231352369788 1
1.46306160548412 1
1.72783377798018 1
1.1433004774125 1
1.59671075760651 1
1.58745099504901 1
2.06385686280188 1
1.37446439507607 1
1.29809120937188 1
1.07658149308062 1
1.82620516267 1
0.883623324020942 1
1.45396760475842 1
1.25018855066813 1
1.31497658061719 1
1.6256226092895 1
1.05727490982107 1
1.16122128770739 1
1.59345503100875 1
1.30330057652052 1
1.24285969136198 1
1.79176970585716 1
1.22705116275436 1
1.72857800029804 1
0.468654283982387 0
1.18318864183296 1
0.895818433651144 1
1.58336548624035 1
1.4611758106591 1
1.81590302928024 1
1.0960724325231 1
1.98151900529645 1
1.28021438525187 1
1.17325665059267 1
1.2153690244483 1
1.54053845752624 1
1.23150627215411 1
1.16508919269851 1
0.813264605196037 1
1.19320176871885 1
1.90056826811854 1
1.466244520755 1
1.60136910154894 1
1.12488253639908 1
1.38040361218378 1
1.09175505761044 1
1.5836979167521 1
1.65302342507412 1
1.64067617391884 1
1.24604692541823 1
1.03872423100432 1
1.75285387383401 1
0.898270554602002 1
1.16469093125996 1
1.13739847810334 1
1.36705790862932 1
2.15730704998625 1
1.45658673433387 1
0.959340056123333 1
1.43664922389254 1
1.26940065889111 1
0.962657864634451 1
1.60502375704687 1
1.21157960130015 1
1.2688916248181 1
1.21784410964187 1
1.58711846965638 1
1.57852828769955 1
1.51320533037639 1
1.02306339541236 1
1.43175198846053 1
1.36679414917165 1
1.4087457454443 1
1.10671845292356 1
0.89673483523374 1
1.6200866151243 1
1.68617344045408 1
1.33128320521713 1
1.23450985863464 1
1.33545823532595 1
1.47915121820124 1
1.49839310923179 1
0.910475634204621 1
1.19855210605167 1
1.88337506455734 1
1.10732760659482 1
1.26425657407506 1
1.35812196228572 1
1.16484145492943 1
1.55643211254445 1
1.73395631810762 1
1.35310900175793 1
1.55890169605362 1
1.32806356252577 1
1.57475187782253 1
1.29349442624883 1
1.30069036855728 1
1.6629019910357 1
1.45122604283417 1
1.55956195369961 1
1.78187873187662 1
1.289578984383 1
1.37908495578611 1
2.03367861729852 1
1.6236163928553 1
1.46952483795754 1
1.52438484107106 1
2.13098758629816 1
1.39438275949569 1
1.57026066189685 1
1.49349508977326 1
0.834686074880535 1
1.31110339863299 1
1.74086203189688 1
1.1985494679668 1
1.13098961519831 1
1.27359574891054 1
1.01928352754395 1
1.31201190844151 1
1.53841387800983 1
1.05275621506223 1
1.7145484578817 1
0.69846958368708 0
1.81600000706251 1
1.35981234578828 1
1.13013225404496 1
1.41756829334296 1
1.51511469206839 1
1.24324842501165 1
1.52228313701757 1
1.48565310918895 1
1.79570820066314 1
2.06779167900331 1
1.28848568078822 1
1.08838536339807 1
1.01974803188035 1
1.68646029887962 1
0.850479940274468 1
1.59805740139052 1
0.938581468164542 1
1.62542076151632 1
2.27183258318984 1
1.38763369328827 1
1.43531932984422 1
0.82849086311619 1
1.70397210818429 1
0.995980900479654 1
1.14196695135605 1
1.91076649411098 1
1.4513133253332 1
1.91347586313101 1
0.797059789579755 1
1.00669290455896 1
1.68579054874058 1
0.916735059324271 1
1.66652952371611 1
0.978147839932524 1
1.3050264548192 1
1.11895372750519 1
1.02130790048598 1
1.49679613920911 1
1.71608095120712 1
1.49792760691178 1
1.05502008338965 1
1.58365077939699 1
1.28415350072042 1
1.72996634496549 1
1.50875100246168 1
1.4962278491467 1
1.5814493739392 1
1.21196532809119 1
0.914459972527301 1
1.85514541456242 1
1.20462690874054 1
0.878495348625702 1
1.3607356289997 1
1.29514236240321 1
0.950491546623568 1
1.50629563871512 1
1.44566932205236 1
1.03497803317841 1
1.28481919348852 1
1.4306288336621 1
1.12340522822682 1
1.27188457769276 1
1.15335057843379 1
1.0839750420819 1
0.756086231862516 0
0.845497898120945 1
1.32338291496046 1
0.788934490835239 1
1.87718680461492 1
1.23771636742797 1
1.40787767917569 1
1.40333747862168 1
1.87282104761746 1
1.12885869162352 1
1.29795512413309 1
1.59020157627186 1
1.31457848956121 1
1.41534384479565 1
1.09519384059916 1
0.997709340924509 1
1.46630933035204 1
1.18333579914503 1
1.45853273402047 1
0.995104008156488 1
1.47632075548131 1
1.80626308923491 1
1.29957214640045 1
1.59387982328256 1
1.13948284443778 1
1.42742161516556 1
0.920010151540334 1
1.20169054636377 1
1.08642375479126 1
1.51349016192004 1
1.23200563692069 1
1.43562735317874 1
1.45133409096567 1
1.25765883372895 1
1.43115283421609 1
1.10682478174139 1
1.82329948903566 1
0.679585482989728 0
1.01787174225232 1
1.12730450636846 1
2.04646931540906 1
1.35516584467912 1
1.72395815967636 1
1.38229581105304 1
2.19933452328633 1
1.91909941655217 1
1.68675548698995 1
1.81096221798648 1
1.71896457273937 1
1.29816744585645 1
1.27099308299907 1
1.49979914969264 1
1.38768292466175 1
2.28225898214961 1
1.67469918837119 1
0.9605847586125 1
1.73000286258985 1
1.02352438634926 1
0.518154588403261 0
1.6348946720565 1
1.46508963814852 1
1.79021061535231 1
1.55617976047117 1
1.04187412590056 1
0.867676185565876 1
0.839707785947422 1
1.64750641399599 1
1.23604255483794 1
1.50368324563445 1
1.38049878310565 1
1.60972787550831 1
1.40909231285641 1
1.69497948215985 1
1.58851484133872 1
1.48574271231294 1
0.910463408969253 1
1.45998973337777 1
1.46182518066623 1
1.48190206637643 1
1.41318218026543 1
1.79315185143616 1
1.2547180254479 1
1.39345371860952 1
1.15273995802307 1
1.26769353128515 1
1.02410714656196 1
0.958112892260734 1
0.900985387664021 1
0.989434681616284 1
1.51195099382295 1
1.7845126222718 1
1.44599250190249 1
1.9485843249598 1
1.20251437696181 1
1.16333589939369 1
2.02065778299932 1
1.25926400979152 1
1.32675113723661 1
1.63172141135793 1
1.26620763852839 1
1.21554770537829 1
1.87366210693407 1
0.684187497353468 0
1.33973370665925 1
1.41272103162869 1
0.686685438979194 0
1.62825741549334 1
0.840310173177093 1
1.14863901086053 1
1.00498536167851 1
1.46579353963403 1
1.68705253139908 1
1.52993910656321 1
1.75169379966013 1
0.630723792758921 0
1.32009096257141 1
1.22314677907297 1
1.37199956410724 1
1.39022077758864 1
1.55454571785096 1
1.3301339537077 1
1.23261130756506 1
0.924797522092907 1
1.96522195897069 1
1.36407736789402 1
1.51624764788236 1
1.29367955583875 1
0.947521180195776 1
1.25623807244256 1
1.58032618438704 1
0.971816355824762 1
2.20157778216881 1
1.4726536372623 1
0.879865494133196 1
1.64001653983029 1
0.963175848923464 1
0.880605357166995 1
1.96105796672651 1
2.15724236346402 1
1.38139762292297 1
1.38549012246508 1
0.80023090021668 1
1.23084659806782 1
1.82652270228346 1
1.23496217754883 1
1.09779304555442 1
1.9411498767658 1
1.3686294875348 1
0.957056214110801 1
1.36877794861502 1
0.96649787221697 1
1.6005054268126 1
0.790509649611844 1
1.92252861089433 1
1.85518199603611 1
1.63398458922953 1
0.72632665050156 0
1.2695462992106 1
1.62286756933864 1
1.35811063183274 1
0.886733808537567 1
1.46678641398006 1
1.98631987823295 1
2.22833374334878 1
1.40472053179407 1
0.996950857885086 1
1.43893107958865 1
1.78041477768544 1
2.08097062285935 1
1.72534183938174 1
1.33231697326564 1
1.29831505698777 1
0.564249876651672 0
1.7258693144616 1
1.40616030791514 1
1.41155026616238 1
0.532401053549086 0
1.2974852830376 1
1.21459426378907 1
1.24064988510053 1
0.732716321695495 0
0.616857659758172 0
0.88303001374206 1
1.17829489291665 1
1.25229715649823 1
1.13994382900307 1
1.83063689373363 1
1.6904044166173 1
1.58889221161946 1
1.20418221421573 1
0.946087254428102 1
1.23957161092131 1
1.51265068052553 1
1.26729341207868 1
1.2002259644589 1
1.08754962574929 1
1.08134254436756 1
0.97504035626611 1
1.45928064990251 1
0.280714167086608 0
1.6136148270132 1
1.12866998865017 1
1.2414722647109 1
1.68312467178843 1
0.770442676919994 1
1.48596792938764 1
1.73317195811129 1
1.45815033938604 1
1.72917338755014 1
1.43598946289326 1
1.61221970048227 1
1.48181606061771 1
1.83678147045702 1
1.96073509690798 1
1.4893726916873 1
1.13274506475216 1
1.6899737591846 1
1.32283915175313 1
2.20440187173898 1
0.883031819015104 1
1.61366873481659 1
1.56932373559998 1
1.56140374930951 1
1.48251695076307 1
1.98586442926026 1
1.37729764670813 1
1.17378230201092 1
1.4346832461315 1
2.07188714337937 1
1.3791851292651 1
1.322449200625 1
1.29249815729345 1
0.590591282262847 0
1.31084640446927 1
1.33235303682803 1
1.28344676504177 1
1.46287605031625 1
1.74802546664035 1
1.64394268653434 1
0.887900939722088 1
1.74569206033003 1
2.144297709627 1
1.14243190796663 1
1.25002518039625 1
1.66696163581646 1
1.15092540019929 1
1.6761532022979 1
1.45975366929039 1
1.89434836830322 1
1.753312193995 1
1.16361691761221 1
1.19958547728047 1
1.17810008306726 1
1.09622096394693 1
1.6147158305802 1
1.96509699258395 1
1.5137996971616 1
1.92134447109947 1
1.55990289209709 1
1.21860706577924 1
1.58690579603028 1
1.06147325119748 1
1.4998115817224 1
0.946224688428819 1
0.970253075242397 1
1.05983343410923 1
0.849628004305355 1
1.22778419855266 1
1.23003960910602 1
0.935631869250902 1
1.19619316936351 1
1.11064767152731 1
1.24153659800641 1
1.11902510362708 1
1.83262465438166 1
1.97774080004606 1
1.68044995552297 1
1.20187988224553 1
1.19275493285013 1
1.2581824192645 1
1.49825662031072 1
1.64889518513461 1
1.91689130536822 1
1.35713086277087 1
1.41452756282002 1
1.53366628528791 1
1.70417423585204 1
1.9946705180409 1
1.74405985815412 1
1.35464409819156 1
1.57758871553766 1
1.18885183667872 1
2.22070798368302 1
0.793682818490146 0
0.749039724024386 1
1.05684008509375 1
0.662083718062373 0
1.49673099944705 1
0.94739394274303 1
1.4248706193407 1
1.23706735258538 1
0.951279555141217 1
1.31190936141407 1
1.0842102664666 1
1.04064611369838 1
1.75712703993733 1
1.63378208267771 1
2.16490241148172 1
1.02621759723127 1
1.70783008156638 1
1.14028709230967 1
1.65785620273661 1
2.0291731486917 1
1.47251660829577 1
2.00452672873906 1
1.93658239488625 1
1.72909593056135 1
1.46877449795626 1
1.46038230070004 1
1.68005727270685 1
1.60384614559345 1
1.12805892016359 1
1.33947223223888 1
1.43450551815384 1
1.68212328791872 1
1.60112051361558 1
1.85588052803179 1
0.872493126482698 1
1.06204371913975 1
0.622512453689745 0
1.58245890060543 1
1.53345747236306 1
1.54027155457612 1
1.67969472699162 1
1.76993257680048 1
1.12993866334196 1
1.44542150091312 1
1.45821716681632 1
0.797083203094616 1
0.962231600093986 1
1.22104119417197 1
1.18290931367975 1
1.51225574792112 1
1.04217118785621 1
0.935647005886508 1
1.69514030249306 1
1.17692109620864 1
1.73587349625018 1
1.75187435243049 1
1.80109659661971 1
1.39663278722514 1
1.65084677982997 1
1.71741545379773 1
1.59201826349661 1
1.9375798331282 1
0.762832252132654 1
0.920150947479601 1
1.36712840591673 1
0.928608516901179 1
1.6795700955714 1
1.53782436329064 1
0.826589923235417 1
1.30560009718626 1
1.13042752009981 1
1.25823500426177 1
1.11193451513899 1
1.44694738249264 1
1.42988367862204 1
1.01646607594508 1
1.92892523665871 1
1.22710699787502 1
1.4265899287009 1
1.61341384687175 1
1.6299909496538 1
0.978708786252455 1
1.67494860281366 1
1.34314333920156 1
1.53559370849189 1
1.59541273009551 1
1.84317896024617 1
0.84485440663659 1
1.51162740097775 1
1.11117729464589 1
1.09556770105717 1
2.02261101789949 1
1.37371577723592 1
1.27099547603547 1
1.45241003367865 1
0.926604350248832 1
1.0450776717031 1
1.29221909938515 1
1.03482496958961 1
1.02588795663721 1
1.95934888876415 1
1.96661054473844 1
1.21300293726146 1
1.20938950805975 1
1.63961324616787 1
1.50757505113105 1
1.2328161493192 1
1.35445249350779 1
1.38818359151154 1
1.54205971585447 1
1.48070736049239 1
1.80360727863477 1
1.57814871473784 1
1.05976243986333 1
1.57929436937633 1
0.894461354337954 1
1.3505272000176 1
1.20125091397458 1
1.04698666476475 1
1.4622831118486 1
0.852372540608175 1
1.97912341364712 1
1.50146898042231 1
0.949795249614395 1
2.1368377016259 1
1.26167085915701 1
1.21665603727361 1
1.02736728376724 1
0.997967164103263 1
1.50241996841446 1
1.41823301796858 1
1.22086316689808 1
0.910295882925942 1
0.37907534852798 0
0.707280498425569 0
1.81731772313667 1
1.54709111961252 1
1.2299295593445 1
0.651935970568371 0
1.84220602664603 1
1.77909908523076 1
1.34576569430322 1
1.92384263407689 1
0.770950854917165 1
0.764078969221851 1
1.31477382694707 1
1.97295828869312 1
1.24188972478491 1
1.2311605004614 1
1.14947435320126 1
1.28028685039383 1
0.857706891083023 1
1.68280045267924 1
1.33282501289081 1
1.25353685337567 1
1.37303986397968 1
1.88294093973983 1
1.41304141848738 1
1.1715914694455 1
1.90323762186657 1
1.5767606552836 1
2.30552896054544 1
1.26453578502778 1
1.40425263465254 1
0.950140717711409 1
1.29142438902386 1
0.809098456317115 1
1.76615208212225 1
0.562753211221981 0
2.08616816877766 1
1.30171379626762 1
0.93567010586744 1
1.49542719073888 1
1.68551389968581 1
1.21252998141771 1
1.56780661472349 1
1.15793053821062 1
0.434094103035725 0
1.29539910268566 1
1.34026135076879 1
1.21935865786463 1
0.855260056371085 1
1.41078229261207 1
1.79528144366101 1
1.91787302655027 1
1.62963014037651 1
0.714422212738105 1
1.1057234132259 1
1.34074220509227 1
1.23114606332092 1
1.39636536390423 1
1.31833659902526 1
1.87168516054179 1
0.911668436284209 1
1.89615850749428 1
1.35746808740054 1
0.67394353393082 0
1.15082718758904 1
1.06703160839376 1
0.552927715988699 0
1.72289536214098 1
1.68406951602257 1
0.578923146703724 0
1.8752898285266 1
1.44681607104048 1
1.80661133209443 1
1.27674960095665 1
1.35009954958748 1
1.58945115864994 1
1.99728601180528 1
1.05536501996512 1
1.29918134398258 1
0.913905384957325 1
1.62586358078311 1
0.905709177207273 1
1.10517977640381 1
1.40799522678006 1
1.20830938176114 1
0.73423109040372 0
1.52998715020059 1
1.07161896036272 1
1.5261653568223 1
1.28587348659799 1
1.20750618524948 1
1.25604779145932 1
1.8551571202769 1
1.86708886612456 1
1.37541404760947 1
1.32809359186095 1
1.95879404148511 1
1.21770283626371 1
1.62713225772482 1
1.45799688171346 1
2.17529878873176 1
1.6721773096891 1
1.01134761021012 1
1.60129687502539 1
0.972873435526286 1
1.68097965569077 1
1.25925323712481 1
1.0702626718471 1
1.75632791121031 1
1.5116476471211 1
1.37867041962872 1
1.40288848285787 1
2.22159756150111 1
1.43776675312095 1
1.64582163007693 1
0.743539463596872 0
1.98866662883415 1
1.1177317062428 1
1.75025220604645 1
1.04474511623808 1
1.16885508749881 1
0.611856825830706 0
1.61558303931508 1
1.14278229713917 1
1.26512329449616 1
1.41489858104156 1
1.49170525910324 1
1.51304128792495 1
1.97891766254711 1
1.47204362461218 1
1.50180514179659 1
1.63319801594698 1
2.01533484228189 1
1.80360287919357 1
1.45426110911152 1
0.705030231710472 0
1.20776224292812 1
1.11059023457829 1
1.61937492823381 1
1.70859162558623 1
1.89602413838262 1
1.66717832539476 1
1.21147612157184 1
1.93418359215261 1
1.05138591350536 1
1.49615326100747 1
1.83491624031856 1
1.96950490537491 1
1.21243533713873 1
1.20940838032691 1
2.07345430256698 1
1.61407342777156 1
1.76623866562214 1
1.47155198628081 1
1.44194616086374 1
1.6203258209314 1
0.80657959799639 1
1.80470880474411 1
1.43494071718348 1
2.09309161294757 1
2.07263965781001 1
1.76535571508851 1
1.24608339769027 1
1.55426644923963 1
1.6755864834584 1
0.694296697072553 0
1.3115312061976 1
1.26736133478997 1
1.45074872027849 1
1.2020849144636 1
1.78971013009153 1
1.10899476033317 1
1.08172807605578 1
1.88213675514493 1
0.985403990893334 1
1.74057261486148 1
1.59290251755372 1
2.0319311594111 1
1.07039905227844 1
1.5607648994093 1
1.01789538987521 1
0.945587569232315 1
1.48237509112025 1
1.28072500963191 1
1.38621784112839 1
1.58684915725069 1
2.00679328808426 1
1.18322721927286 1
1.12389460780904 1
1.53647906857636 1
1.32728207742648 1
1.60511029720128 1
1.61736211004953 1
1.64877956320469 1
1.33258522770476 1
1.72514184773935 1
1.67207749729217 1
0.910546922626525 1
2.0102180637629 1
1.09578178131804 1
0.974190586227408 1
1.82070008878402 1
1.76837064595215 1
1.56570086430283 1
0.427197203306354 0
1.4277359664 1
1.47494083243957 1
1.67176332891706 1
1.11393707343649 1
1.09177122942118 1
1.03666802280172 1
1.13346201183498 1
1.38762137968564 1
1.07759591452675 1
1.41971298588035 1
0.945458237578536 1
0.941696353635217 1
0.884732976460316 1
1.14290855894313 1
1.07034675167779 1
1.32921269459856 1
1.33852072069419 1
1.41051152262631 1
1.71288774144229 1
1.59728515967332 1
1.44994232103622 1
0.989983035921382 1
1.87531301583097 1
1.83592271311612 1
1.50474124891308 1
1.19726326289799 1
1.40391281464335 1
1.55207214111634 1
0.999382254774874 1
1.2712505629507 1
1.06683192743186 1
1.4021011516138 1
1.25550944195557 1
1.74926232660387 1
0.648807153058724 0
0.906543095328054 1
1.47970421754458 1
1.97039124961357 1
1.75069273824077 1
1.06417246606356 1
1.12176589596129 1
1.77759799663463 1
1.6933995900941 1
1.37269353535518 1
0.600762326463464 0
0.529662214174793 0
1.71946183536754 1
0.934440279410206 1
1.52301513890428 1
1.1703208529705 1
1.64857499918562 1
1.17971731513251 1
1.67668801814983 1
1.2638535465374 1
0.92690539700383 1
1.21919275649453 1
1.14917039491776 1
1.60395897930069 1
1.23645401812241 1
1.76118386090241 1
1.5068077215826 1
1.31179422760499 1
1.47906780186208 1
0.923386642238171 1
0.826511698973615 1
2.10255260477972 1
1.12483928468924 1
1.62297990772398 1
1.58938804707277 1
0.76846739229012 1
1.26445424334896 1
1.41832317496552 1
1.98905821860254 1
0.983122494276894 1
1.5039875934756 1
0.972607465754443 1
1.55850356423127 1
1.29295029803546 1
1.3064703631951 1
1.22631696191873 1
1.55953458095829 1
1.10285643321635 1
1.49494645032636 1
1.08430233993696 1
0.995690917124255 1
1.4196261980418 1
1.55088312322384 1
1.10536104218986 1
1.48823620092262 1
1.2460293626064 1
1.33546680885493 1
1.74444083602765 1
1.91669102028343 1
1.31629677582185 1
1.70658937236611 1
0.969043591131745 1
1.22922209848725 1
1.95093290401147 1
1.51678423454226 1
1.99174249333936 1
1.78302400128866 1
1.1654724222727 1
1.74371071675726 1
1.62493122403293 1
1.80541824194644 1
1.37306342510241 1
1.6988022913064 1
1.67207715294813 1
1.51773261672329 1
1.39060503392402 1
1.04825982263658 1
1.8286896525825 1
1.36570280315143 1
1.65889895763234 1
0.541786114157065 0
1.48976675794869 1
1.43187723340453 1
1.43002581640539 1
1.96806796547961 1
1.74567571001513 1
0.650621921082628 0
1.54458893270747 1
1.59903083940712 1
1.39025621319469 1
1.25651102991479 1
1.3934720720558 1
1.7192020960344 1
1.35226667742617 1
1.04495293411974 1
1.35617395185997 1
1.81310669030893 1
0.526659354562127 0
1.30354129727581 1
1.55913907590935 1
1.48166096253244 1
1.8655966065025 1
1.50764900411596 1
1.62057883092735 1
1.51682653915965 1
1.38166057053336 1
1.96218692604158 1
1.52310187267127 1
1.19331849325032 1
1.43170503862629 1
1.2257028352649 1
1.35237460355426 1
1.68870529954229 1
1.30590754912326 1
1.5403892148915 1
0.843937586352597 1
0.965857332098481 1
1.2523738656455 1
1.388310360058 1
0.984281644275549 1
1.84644424921976 1
1.33331064421328 1
1.33300002095824 1
1.18615074536629 1
1.87679556466012 1
2.06979660242183 1
1.46597852162201 1
1.15914301068043 1
1.80735037383876 1
1.90549598732749 1
0.724968924859645 1
1.13396624892354 1
1.00686453386658 1
1.62534541081262 1
1.56474211576371 1
1.08008521811783 1
1.09217961829892 1
1.65706133570074 1
0.847632372661534 1
2.04183033355731 1
1.08006183380597 1
1.13823153976339 1
1.44397686113878 1
1.48561599288781 1
1.3857316833047 1
1.19807839264131 1
1.33595311030471 1
1.93359248394678 1
1.62764522373338 1
1.18658912619738 1
1.72455208492927 1
1.48971822362429 1
1.21677064731239 1
1.4818027359821 1
0.977991551204783 1
1.55345673810126 1
1.81045005517516 1
1.27017042117693 1
1.86909000119368 1
1.21763501628434 1
0.901102937731531 1
1.55126944914014 1
1.14983136469271 1
1.6132962831434 1
0.916925283134625 1
1.42122978426699 1
1.95177679309456 1
1.67732162060518 1
1.31591008885269 1
0.939110960279858 1
0.621183968686359 0
0.961182596628416 1
1.86493455005664 1
1.42004707111433 1
1.10634483165929 1
1.17713025411877 1
1.9278680673523 1
1.54266205502549 1
0.608633793879321 0
1.86626406730434 1
1.97742293854725 1
1.42267997467172 1
1.85462777345922 1
1.08409348929907 1
1.76162931806964 1
2.76372556792536 0
1.66232686997028 1
1.46527187324929 1
1.29564662196439 1
1.58159570546137 1
1.09044539847708 1
1.06297816896125 1
1.05983400387468 1
1.36288586157485 1
1.56654521858929 1
1.48954213748775 1
1.36418711836074 1
1.45911865554375 1
1.76627797006875 1
1.33462669627452 1
1.53732925710411 1
1.38241931785797 1
1.0865168133059 1
1.13931924327897 1
1.58410531629456 1
1.94771941943374 1
1.65723530276614 1
1.9196686324664 1
0.724941700777553 1
1.18904950630593 1
1.20895040164997 1
0.870389135421985 1
1.8516926863695 1
1.57572742516603 1
1.36499224075977 1
1.31910196468291 1
1.00865798002675 1
1.38209441433102 1
1.86032277685435 1
2.02730854368008 1
1.22350466689019 1
1.42537172912014 1
1.0369147477606 1
1.91825549839279 1
1.58470434935794 1
1.37554552689444 1
1.79353522663142 1
1.32524055567978 1
1.80642431143716 1
1.23056726774929 1
1.80319980046607 1
1.67116313340016 1
1.41050564989647 1
1.58585213118105 1
1.66967593996098 1
1.41937902550659 1
1.66201696578609 1
1.34859176935863 1
1.75538388957339 1
1.47998921536234 1
1.7711555269934 1
2.02354627726293 1
1.64508123374129 1
1.28906254365531 1
1.65043275372186 1
1.53095886430752 1
1.92310258477245 1
1.17340639544152 1
1.63453541814724 1
1.6865700078401 1
1.49789882978112 1
1.7767690951676 1
1.18690556659642 1
1.42880808201925 1
0.376236775263965 0
1.3747638123445 1
1.07847365171841 1
1.58745614741281 1
1.6802386208535 1
1.34676207506963 1
1.46426411565143 1
1.51425759701585 1
0.869124182930247 1
0.819739209297818 1
1.2692197870119 1
1.21506431292148 1
0.84403484469835 1
1.01028077957486 1
1.22174887018196 1
1.79509526365764 1
1.2559257886294 1
0.997766636284373 1
0.899360708165375 1
1.27989755421407 1
1.77287268930444 1
1.0487272000298 1
1.60894601451306 1
1.56532283809495 1
1.41354233110948 1
1.28945642821865 1
1.76323573517445 1
1.35295672433906 1
1.14057197512059 1
2.01301375827676 1
1.00686291645193 1
1.27068791833807 1
0.815678141240597 1
1.129314200406 1
1.18147966265057 1
1.6454715287637 1
1.17185509715029 1
1.59032256301821 1
1.30386897552042 1
1.50995175368972 1
2.10711243469886 1
1.0846336375922 1
1.59945349083473 1
1.59271277813989 1
0.658929465728913 0
0.885538674290393 1
1.531883835952 1
1.23837680599734 1
1.46398117355211 1
1.57369247358616 1
2.19524829689531 1
1.23463925738123 1
1.26639392186785 1
1.51819926257196 1
1.31603077922158 1
1.42772439555384 1
1.56188899283139 1
1.6240671290442 1
2.04939684987046 1
1.3319949172751 1
1.12301691800179 1
1.53508715203732 1
1.52559135726936 1
1.1227826600782 1
0.733904738369136 1
1.29006097309532 1
1.83934846662613 1
1.25562033610416 1
1.13794069299775 1
1.92182780022798 1
1.29750357717929 1
1.36611845525716 1
2.08630999863471 1
0.923174362217365 1
0.928637914073847 1
1.67492518493462 1
0.736845437160794 1
1.77812887918326 1
1.15610012130234 1
1.24985646889836 1
1.68707398140628 1
1.25496248470829 1
1.55043683992301 1
1.64130838230479 1
1.06274009671329 1
0.919195433914115 1
1.02081006573353 1
1.330440163134 1
1.33253999506085 1
1.77746539873872 1
1.17509488888841 1
0.46413923824929 0
1.20732124655246 1
1.41837334327356 1
0.988735652340402 1
1.58184745786998 1
1.72563469318204 1
1.02680026396682 1
1.01814731659462 1
1.06198941355144 1
1.79411140822388 1
1.59065623143631 1
1.75267750444685 1
1.34937090613281 1
1.57406881104816 1
2.08887895673318 1
1.32794242967182 1
0.930503997201263 1
1.21973132351602 1
0.975452643648289 1
2.45820067093437 0
1.82906179607663 1
1.86211539366543 1
1.42361798698903 1
1.70373574854018 1
1.34754608802473 1
1.29155537675571 1
1.38742044821208 1
1.87912663249993 1
1.41568817296004 1
1.28428423314737 1
1.0707451610143 1
1.89681515813581 1
1.22387218454955 1
1.75566954093864 1
1.89244573873013 1
1.18490914941909 1
1.16212905469023 1
2.0072707036596 1
2.19907099764958 1
1.26018815606168 1
1.21748242362048 1
1.37056817169001 1
1.30826527382551 1
0.969712499552913 1
1.64955310013194 1
1.54433400440046 1
1.48711523221618 1
1.91767679542991 1
1.62615329041788 1
1.3973387522492 1
0.86386985360435 1
1.57505567552045 1
1.32284426481834 1
1.18000387845608 1
1.30846442588057 1
2.01607631684874 1
1.85229292077697 1
1.42361807931323 1
1.02983792572955 1
1.48673438475324 1
1.70052483756739 1
1.21194479317762 1
1.48804340503246 1
1.67442095089479 1
1.36290734445557 1
1.45403546199761 1
1.33900350687586 1
0.819125588695895 1
1.83763057263372 1
2.29048864614774 1
0.839433900987754 1
1.38695714008479 1
1.40856728093492 1
1.24871386335255 1
1.65381847851758 1
1.52026123896424 1
1.22820519832076 1
1.06795978473903 1
1.31962851705832 1
1.62969599777344 1
1.13573570929918 1
1.72590519068092 1
1.47653530011318 1
1.64587311507178 1
1.54467082747817 1
1.90414373226409 1
1.42865371208366 1
0.899969656120517 1
1.44515044301936 1
1.17609617830923 1
1.60449613218254 1
1.03789384596012 1
1.1634471396949 1
1.84133074228496 1
1.13475766731354 1
1.58276457390726 1
1.09672329115046 1
1.33063642016305 1
0.977923875690294 1
1.31772486824706 1
1.13678357495119 1
0.904458329373971 1
1.90603818956687 1
0.880001879568477 1
1.48551210762398 1
1.10426739208832 1
1.40031222187863 1
1.39154627664062 1
1.10729516869156 1
1.21425399452626 1
1.52710915807302 1
1.35052547175181 1
1.31635057157782 1
1.75431187954254 1
1.34229819314234 1
1.3971349723643 1
1.41616241580863 1
1.14887119350218 1
1.50314113767792 1
1.0300878825069 1
1.5122344486447 1
0.7516641655426 1
1.14167367977643 1
1.01926041523802 1
2.01362337034599 1
1.16599471862398 1
1.44896533572442 1
1.41379723155606 1
1.29460181509356 1
1.74242640843957 1
1.04891330935015 1
1.13320685773524 1
1.38122383169935 1
0.873581247342435 1
1.979200103462 1
1.21760974336703 1
2.02949600503412 1
1.83811995993004 1
1.0687918793397 1
1.29769797168698 1
1.19615470220938 1
1.20846283206595 1
0.986774896269386 1
0.895271841309217 1
1.33841117233717 1
1.76706224657517 1
0.769769849536715 0
1.06461933532279 1
2.05574429464419 1
0.821101193851216 1
1.26940917110222 1
1.2756882900342 1
1.52582062187847 1
1.51118719963642 1
1.24244322568963 1
1.31642685805033 1
1.74217943638066 1
1.80538005526316 1
1.86490301789052 1
1.28253029004137 1
1.4053479499071 1
1.60793672969506 1
0.929397237209802 1
1.42472350750331 1
1.65828661341489 1
1.41878515128538 1
1.34212120613354 1
1.38395411982193 1
1.4455037462893 1
1.51389615238477 1
1.44187378532794 1
1.10766185267717 1
1.44131323865005 1
1.18465736952575 1
0.926345505836223 1
1.16972955186445 1
1.9105911459592 1
1.63692104191252 1
1.85528811187006 1
2.03696850541225 1
1.79053506807711 1
1.24215614896638 1
1.18456490563632 1
1.40455119106952 1
1.6914441474933 1
0.905180586517317 1
1.67155566900102 1
1.32907012027968 1
2.0830532390287 1
1.94800941977282 1
1.4672769836869 1
1.63548023227963 1
1.64267595329012 1
1.17848860511276 1
1.630802409266 1
0.651351948905326 0
1.12969909096065 1
1.05518619039062 1
1.17350887640429 1
1.49019291405374 1
1.15285334857936 1
1.17638604240805 1
1.93629230510743 1
1.15860080263441 1
1.50338621633299 1
1.13073525634888 1
1.59770555973759 1
1.01039685759375 1
1.08351789672513 1
1.14390231772297 1
0.0769863771986184 0
1.10759215320582 1
1.91882794131174 1
1.57694528185394 1
1.47776339955509 1
1.43427602751324 1
1.39460887689864 1
1.45635427587861 1
2.04638091191113 1
1.06397317198925 1
1.00624543636371 1
1.21466631265522 1
1.38575801413008 1
1.24062526628324 1
1.3428879352112 1
1.30118528381449 1
1.53854830578117 1
0.727304109651169 0
1.07443830105887 1
1.61670811310844 1
1.12405943884688 1
0.77049621425497 1
1.33852437680906 1
1.47241712037175 1
0.14660155442679 0
1.74382577803031 1
0.971344377300453 1
1.41935575278439 1
1.3612142098427 1
1.89346275344833 1
1.5972233423415 1
1.52231037210074 1
1.9080175557317 1
1.78717868153557 1
1.78797984948444 1
1.07525128063714 1
1.32208909951519 1
1.14467759158895 1
1.24461580801228 1
1.51422315514944 1
1.98991959340482 1
2.31572147363741 1
1.76953642520418 1
1.53031712787007 1
1.75694360044119 1
1.26750495525047 1
1.53818134814651 1
1.06579622989181 1
1.61555953866195 1
1.48437160852479 1
1.41568382259185 1
0.520138595949312 0
1.54513046041262 1
1.5768631750734 1
1.81541545460563 1
1.53508487474731 1
1.76920158176375 1
1.45112318010773 1
1.28946052681623 1
1.91612668950919 1
1.36405970193077 1
1.90723273438034 1
1.05315690798823 1
1.17161608456547 1
1.09925235016471 1
1.77027355873172 1
1.03198740943658 1
1.02041429714985 1
1.8366939313284 1
1.42783715653025 1
0.982469924248932 1
1.47874287494604 1
1.72479078139498 1
1.4765708396388 1
1.03597801716663 1
1.05647506378266 1
1.41448395572328 1
1.59874307649022 1
1.43307564791315 1
1.62048064462731 1
1.86941818226697 1
0.788840483814958 1
1.15653467388986 1
1.40269460011106 1
1.67198125189992 1
1.7919467123438 1
1.63953159163163 1
1.37578515681517 1
1.80090504432583 1
1.612527317426 1
1.30374614594079 1
1.27366967210039 1
1.21906113151986 1
1.82824419194147 1
0.901168032386045 1
1.27104943228175 1
1.48563355623405 1
0.915084156614341 1
1.65085970455025 1
1.39343777925038 1
1.36589770841439 1
1.34848594592311 1
1.20769359112692 1
1.83136368086157 1
1.31404050437372 1
1.39814921141844 1
1.43911168832785 1
1.32047261777892 1
0.994745366474351 1
1.35492066802784 1
2.1897836786033 1
1.35913281597062 1
1.471509112351 1
1.25307464944048 1
1.30914508968534 1
1.03498156351843 1
1.5083878839756 1
1.89349399251361 1
1.29096288831867 1
1.07555363267542 1
1.41045671512133 1
1.55214588944487 1
1.50445252596434 1
1.42532532597116 1
1.38461501586777 1
1.34023391273175 1
1.62308150197854 1
1.89927822649431 1
1.42980924756446 1
1.3941677602565 1
1.45479988410454 1
1.38801931290612 1
1.12237982823752 1
1.27328392602204 1
1.17345402485289 1
1.27247144974048 1
1.2476018241171 1
1.07824497964693 1
1.26566561795974 1
0.920721052524889 1
1.99787184259429 1
1.46351496255321 1
1.94293500752443 1
1.27195843417926 1
0.808884660561432 1
1.43333847259475 1
1.67916125808212 1
1.39404274794652 1
1.5796559162999 1
1.62332612073205 1
1.6042968876501 1
1.95554207241206 1
0.736429564943323 1
1.6616874476405 1
2.16423590906829 1
0.907076019589791 1
1.12824894466592 1
0.871271490849242 1
1.63426783511623 1
1.12799312161145 1
1.33795933426093 1
1.56251972987998 1
1.1676736163889 1
0.931847379921344 1
1.43739477162858 1
1.66259586474761 1
1.56515429834451 1
1.01345926656144 1
0.96645079582437 1
1.87579382766709 1
1.62758544962863 1
1.33902282975188 1
1.43215033357078 1
0.977752508954573 1
1.44960640805126 1
1.84252071727791 1
1.62265537696305 1
1.66554109061021 1
2.16030858221899 1
2.17687591449005 1
1.196024842302 1
1.62713508098981 1
1.39004436825075 1
1.55915856806429 1
0.989297471885165 1
2.12850102596222 1
2.09391106645076 1
1.14713825696299 1
1.60659135299235 1
1.98527323441513 1
1.14435741384528 1
1.23281020033955 1
0.954478686279833 1
1.09535030643958 1
2.03508849320808 1
1.00935680844289 1
1.39900865178091 1
1.52336508371037 1
1.50461047568249 1
0.948225324202666 1
2.10385512988674 1
1.17256801939593 1
0.959137781587848 1
2.61902478818842 0
1.34504399496774 1
1.02423668714378 1
1.12392561489668 1
1.42777227560972 1
1.23235396884795 1
1.43075631440861 1
1.133874046464 1
1.24192613473073 1
0.605110965121235 0
0.999002715344026 1
1.46926051638743 1
1.58900635578494 1
0.718176394803045 1
1.35165296592524 1
1.60639198547952 1
1.38844045944095 1
1.1248684129544 1
1.58792952479548 1
1.40233210480737 1
1.20201605268285 1
1.49734190337555 1
2.0298237748418 1
1.65225170342907 1
1.99081567423062 1
1.1543080137366 1
0.848498355434859 1
2.0941467514431 1
1.41505913430781 1
1.73794879361862 1
1.26144861394027 1
1.01354033474383 1
1.53974679805384 1
1.58628071063735 1
1.54097049578385 1
0.927542562766413 1
1.14480436562012 1
0.889587501274519 1
1.08086564324014 1
1.10304175895138 1
1.65192788057687 1
1.4243752162331 1
1.31265679483098 1
1.18042970269206 1
1.46659428761296 1
1.66727425794342 1
1.33069018160296 1
1.35319055474171 1
1.48342437511086 1
1.01365261648311 1
0.690757981567864 1
1.2456975310757 1
1.87173439922486 1
1.23244804438037 1
1.59811657383316 1
1.60538903590369 1
1.23380218330455 1
1.44586061318857 1
2.48932603054297 0
1.32858473640556 1
0.963697894472675 1
1.19337436156461 1
1.43306380945779 1
1.40155561319731 1
0.994206538209791 1
1.41725968878247 1
1.00107949899294 1
1.54387420357387 1
1.47615395763779 1
0.99600527519484 1
2.03045924509515 1
1.60931875509466 1
0.789711952339343 1
0.963787067468117 1
1.77946883970233 1
1.42602832351166 1
1.22589987295793 1
1.5021375048787 1
1.56764190397179 1
1.31407066857914 1
1.5541747323806 1
1.63230824446464 1
1.57463503982177 1
1.4049578046714 1
1.12617029283626 1
1.75093425509731 1
1.31781572010923 1
1.94770673245269 1
1.07187583008359 1
1.28337169434648 1
2.04105581035202 1
1.37240512713589 1
1.16381142702384 1
1.91304768981258 1
1.27793927141923 1
1.53600875836098 1
1.83741782175484 1
1.23380318938734 1
1.18756372296793 1
1.4399350277584 1
1.76683695305443 1
1.27301418885235 1
1.42727469257522 1
1.02231686552774 1
1.05007538035779 1
1.24540130577084 1
1.24123852199536 1
1.41669866501214 1
1.84829444411657 1
0.719023152493068 1
0.638807785763796 0
1.46782063227518 1
1.82309986396402 1
1.28100641605749 1
1.19305480265371 1
1.23656356311387 1
1.42496850285097 1
1.23591230518303 1
2.15310714544861 1
1.62361927767268 1
1.50900590209612 1
1.46465653530293 1
0.939870410671163 1
0.975208450293649 1
1.85700716426807 1
1.44535493058088 1
0.862516341824302 1
1.57749674371345 1
1.39248206867974 1
1.51416419113626 1
1.25531313892146 1
1.40350509408634 1
1.41461670979346 1
1.40653397533596 1
1.27836800239704 1
1.42769906390248 1
1.82874812070018 1
1.91798185748416 1
1.15719180880776 1
1.62120841648168 1
1.8088812519419 1
0.987239478754019 1
1.97465477216112 1
1.02310700069211 1
1.63612399407006 1
1.19671147727658 1
1.64772482917965 1
1.16602738526571 1
1.66708173442077 1
1.88694609792102 1
1.64190106332245 1
1.20739475836252 1
1.76597775319485 1
1.50280862059213 1
1.26517239220119 1
2.06125528455427 1
1.38013304481728 1
1.56609523943794 1
1.02601389415447 1
0.63585510693748 0
1.51030117221298 1
1.73851428824611 1
1.31969910028872 1
0.963528790271646 1
0.814817597499688 1
1.53926961634728 1
1.23309882848857 1
1.57875276799346 1
1.21451168631609 1
1.24737678162455 1
1.1912091882536 1
1.11896269294969 1
1.07484849784985 1
1.22679793134648 1
1.2578009542712 1
1.40575865464734 1
1.25552152079063 1
1.7113069662317 1
1.3997313394368 1
1.47255417259278 1
2.15508758376271 1
1.00287202871014 1
1.31848385547122 1
1.76254578003365 1
1.01461382009221 1
1.5423769983457 1
0.994271053401051 1
1.48031489072593 1
0.879715115089389 1
1.56252757302678 1
0.695185013711806 1
1.55216762236594 1
2.19611195988052 1
1.18431341407659 1
1.26977864830879 1
1.37887843104192 1
1.03844555831165 1
1.62069195393906 1
1.39690089257158 1
1.6006088709429 1
1.03400775544738 1
0.98427149501823 1
1.35735561315269 1
1.61137976074884 1
1.25083917939632 1
1.38930225466217 1
2.11223372157568 1
1.42181588078386 1
1.12353409033177 1
1.52473827395706 1
1.67678976184396 1
1.40468282077692 1
1.60992035879126 1
1.41732274374735 1
1.26901791332671 1
1.10471114846663 1
1.62534197577987 1
1.25300139161564 1
0.831272764564584 1
1.32180947690047 1
1.02281858858512 1
1.20009225450094 1
1.23153518401788 1
1.02456479981775 1
1.2306543873932 1
1.26070538549965 1
1.21167987392921 1
1.35631705966016 1
1.76217490856276 1
0.838335120938922 1
0.899627376695072 1
1.5270301071829 1
0.84456118055747 1
1.56641010711223 1
0.956778220110784 1
1.1447926956402 1
1.60301161479571 1
1.14513571799096 1
1.86719994807707 1
1.14906783772076 1
1.1444628022117 1
1.08266303041228 1
0.901031660463251 1
1.56713812273024 1
1.74961805338687 1
1.18661190581284 1
1.46426541224265 1
1.52534260661566 1
1.49262953569604 1
1.86142242566145 1
1.22258526211561 1
1.15254342202504 1
0.649099167687637 0
1.53532298902054 1
1.94343796660598 1
1.32402277685397 1
1.29874891692868 1
1.59068309534748 1
1.52764720450704 1
1.4152120009209 1
1.62395901229922 1
0.834023955650711 1
1.47450544620892 1
1.74437550169923 1
0.666009011303917 1
1.23483202440422 1
1.65610347647781 1
1.92051086598784 1
0.96394985268639 1
1.02080449663353 1
1.11590213193183 1
1.76809772462089 1
1.06106681817277 1
1.87429732203592 1
1.6975316735319 1
1.96360840118168 1
1.41368208022378 1
1.41614175239527 1
1.61656643567459 1
1.52166815757611 1
1.0440272556467 1
1.17753672672144 1
1.50247718280306 1
1.99841494176352 1
0.931164783389826 1
1.25879474855861 1
1.55363162202353 1
1.18686140634589 1
1.17745917222398 1
1.59295598212078 1
1.17550534944323 1
0.769344385480063 1
1.00643469193322 1
1.18566895533906 1
1.51453576696559 1
0.922990990901885 1
1.17291704627841 1
1.73649368927354 1
1.2005857831958 1
1.62952102475732 1
1.82060818193483 1
1.38969886457661 1
1.2007877516496 1
1.47838496921914 1
1.04479923903722 1
1.19824057647171 1
1.42628942246498 1
1.78443077971286 1
1.19726873608578 1
0.997915298519015 1
1.58121292416525 1
1.12147107015965 1
0.996112994543946 1
1.79422799325748 1
1.61855699951629 1
1.36837541428732 1
1.15045402522719 1
1.27452470820354 1
1.1548357856834 1
0.712891798301796 0
1.15555525388358 1
1.19419266018982 1
1.44438557431176 1
1.49429313472189 1
1.02618438970998 1
0.320603203838754 0
1.08936990190142 1
1.68427966018756 1
0.78899991623839 0
2.04354071736243 1
1.32457903166726 1
2.13678916986202 1
1.66104882418709 1
1.92450197087436 1
1.52175526085755 1
1.31502695258718 1
1.36887092452744 1
1.08531338258239 1
1.61452576119821 1
0.625281647124259 0
0.856044085923273 1
1.06043879847865 1
1.74532119500977 1
1.80937102627179 1
1.73173304503411 1
1.02179391545139 1
1.13853093360131 1
1.68426539914217 1
1.40722530811992 1
1.80972921089648 1
1.53655384660263 1
2.08494519571354 1
1.37896504437898 1
1.43621565027303 1
1.60267185178138 1
1.03029660581588 1
1.53186397813182 1
1.41345548722276 1
1.65259642811249 1
1.34258337515335 1
1.14964729447696 1
1.86960363007322 1
1.80221683799028 1
1.56087865908078 1
1.03589752944251 1
1.12270062639761 1
1.26150246656805 1
1.8231717223721 1
1.89110553473062 1
1.32778743886748 1
1.24880002701536 1
1.94798603594031 1
1.67114936163093 1
2.13918518251773 1
1.15956638106992 1
1.25673833545189 1
1.36829242803078 1
1.12120318345569 1
1.67565418224523 1
1.03009252136648 1
1.33702874991991 1
0.876805699892596 1
1.16657954654652 1
1.39403180361704 1
1.67368319217009 1
0.871217742978091 1
1.17705604169006 1
1.54466767473025 1
1.81521900001437 1
1.15844265455071 1
1.11331143513957 1
1.34700039252125 1
1.37075530926494 1
1.83933034353654 1
1.11083974912618 1
2.20027658214646 1
1.33428155314667 1
1.43337995683453 1
1.7362093029392 1
1.54473511005376 1
1.85476856779617 1
1.27205212588288 1
1.48722590002501 1
1.31885587057388 1
1.63791150320382 1
1.1854982879198 1
1.27233522634424 1
1.54963302094177 1
1.64071191555799 1
1.3211475218009 1
2.12925138960422 1
1.41616837504955 1
1.44710411527306 1
1.76605155528753 1
1.33450581599409 1
0.682309148667794 0
1.18878961183364 1
1.84589065359401 1
2.1604962096545 1
1.67260223458911 1
1.28553671609558 1
1.29339516200983 1
1.12230227891385 1
1.19780821729502 1
1.44637444715016 1
1.3293812107291 1
0.988969208441573 1
0.978871836364068 1
1.33777617021712 1
1.17036512483667 1
2.23312943184823 1
1.86479302853438 1
1.77788393463796 1
1.65038769649157 1
1.9697327314152 1
1.34909843143312 1
1.07617973954686 1
1.68551100105148 1
1.10253928338378 1
1.58733846026289 1
1.0751908692109 1
1.07128351963914 1
1.42427705384113 1
1.87198534803035 1
1.85243331684409 1
1.30736061224744 1
1.39361412203423 1
1.01281129580972 1
1.67633391784095 1
1.48112528658569 1
1.3810182182343 1
1.71757750538056 1
1.08430214154066 1
1.18167107729642 1
1.63223918806743 1
1.10250632092843 1
1.53400716267009 1
0.613875286259283 1
1.5680085169985 1
0.566281510844744 0
2.28039738933614 1
1.68180485090059 1
1.26989150059129 1
1.47207076944799 1
1.6495182110036 1
1.09396031083724 1
0.526397973041338 0
1.66606961754919 1
0.868603525395268 1
1.29677836074723 1
1.30798196621111 1
1.30058016126419 1
1.58582578870244 1
2.11223303178959 1
1.45318570186434 1
1.40343626183206 1
1.54203488470193 1
1.10635922191114 1
1.37146493654339 1
1.21108513138838 1
1.39701815331699 1
0.831851529916106 1
1.35751104801329 1
1.00422403005285 1
1.4227026088394 1
0.83868621361997 1
1.53082884279363 1
1.4826940491209 1
1.0733357604033 1
1.22866864989505 1
1.6683650507185 1
1.34978486949665 1
1.23625474005723 1
1.4967776559648 1
1.72187413255409 1
1.08479772092785 1
1.81102873820463 1
1.91060809580649 1
1.33372171608907 1
0.898263609603445 1
1.29245824755848 1
1.34796221433404 1
1.56594341519246 1
1.31657568939015 1
1.02413119829303 1
1.31534886036184 1
0.989935201447791 1
1.02250061826856 1
1.0974922682176 1
2.0988692037643 1
2.56889282843578 0
1.67812085352321 1
2.4951902339535 0
0.982128533569269 1
0.928646302481097 1
1.96190816811049 1
1.00710365302059 1
0.930442903659015 1
1.31058928654617 1
1.10195219337304 1
1.10490169660437 1
1.51719606915495 1
1.40503606803485 1
1.86997364544991 1
1.37120940376038 1
1.686595148793 1
1.60826822528184 1
0.878332358587296 1
1.26631427765522 1
0.991066204597428 1
1.6025400176207 1
1.10322590341668 1
1.42095498783723 1
1.34179292998487 1
1.08543608129999 1
1.36078591007804 1
0.893173015594316 1
1.11077812512045 1
1.60058588099798 1
1.08538898471339 1
1.29825684233758 1
1.02185714523558 1
1.28362248771245 1
1.38279158969964 1
1.57888741104301 1
0.912416109922936 1
1.5203743507477 1
1.51741472086877 1
1.10310788686734 1
1.75850249707823 1
1.14278649363227 1
1.46942515613624 1
1.88292457639126 1
2.1122208961141 1
1.24934019059518 1
1.56022989427597 1
1.13875519748501 1
2.02450808299719 1
1.13023548918692 1
1.27968922203428 1
1.4751239641233 1
1.00454442608238 1
1.23699056614772 1
1.66983730104588 1
1.09987224406867 1
0.55600091432106 0
1.96526059640328 1
1.87378489185293 1
1.43465116968315 1
1.28201727815191 1
1.89735037863051 1
1.17002287841835 1
1.0626820480134 1
1.07763659130854 1
1.79051446966142 1
1.5391233703586 1
0.902668180467119 1
1.72228155314844 1
0.813063884945438 1
1.66061737818091 1
1.73892075743248 1
1.40353540828677 1
1.7348224624658 1
1.60125822766689 1
1.10930799126289 1
1.62239888809909 1
1.87044214473213 1
2.0881846269663 1
1.67441724419694 1
1.41824273093542 1
1.82441425305107 1
1.61186197856133 1
0.676573845197423 0
1.372566910178 1
1.72414932424415 1
1.93070625224879 1
1.18446767020544 1
0.79649001053636 1
1.00978243282594 1
1.25433100546432 1
1.74082603119544 1
1.5814294174468 1
1.64602786126178 1
1.32344399193661 1
1.56823082333323 1
1.03264025364986 1
1.07778555361149 1
1.0145418397776 1
1.36609453769364 1
1.42073360602314 1
1.27368249065567 1
0.498125600707319 0
1.43168817069607 1
2.02410123555617 1
1.4249567336914 1
1.14919692037779 1
1.90265260967944 1
2.19207823658117 1
1.64701429706132 1
1.2363434110679 1
1.49465273165867 1
0.897128254570141 1
1.10740374141573 1
0.837578343695923 1
1.08185283075322 1
1.48094463016152 1
1.2153820015304 1
0.860897070691524 1
0.876456963079143 1
1.14608057558341 1
1.6720501283657 1
1.66515468409358 1
1.00508353753901 1
0.991537544542704 1
1.31360929966774 1
1.65419017229088 1
1.26802175989446 1
1.61016881716219 1
1.06634053860521 1
1.28523180116905 1
1.12326366240099 1
1.95198556485613 1
1.19311278595458 1
1.61831477497476 1
0.860982430390725 1
1.43187561693066 1
2.1484340378977 1
1.99434990314566 1
1.18180386560381 1
0.802088001165449 1
1.23101096395037 1
1.37840846328718 1
1.2670382439453 1
1.18650471486099 1
1.69097902484325 1
1.69522852524283 1
1.24836472584589 1
1.78884600316818 1
1.63877074561162 1
1.38687982000723 1
1.35674286748918 1
1.24927853051212 1
1.26905702031077 1
1.3944528998422 1
0.899300307392599 1
1.61089996386047 1
1.51960560386284 1
1.19772350588577 1
1.59835025929146 1
1.24299624820428 1
1.41393906910289 1
1.92054224544555 1
0.908173449791136 1
1.31145459121907 1
1.78438276228987 1
1.73680204111722 1
1.42353840577039 1
1.67528153896021 1
1.90836754406175 1
2.12496760395632 1
1.5370816410409 1
1.49056186465012 1
1.73680972026944 1
1.79121882073272 1
1.1849273525364 1
1.8082106058648 1
1.52410084046733 1
1.71570501156623 1
1.07344471089449 1
1.50545639163827 1
1.34761552219999 1
1.97777212223225 1
1.12440325054803 1
1.6882322777821 1
0.898625277403251 1
0.806026203122285 1
0.966999377170676 1
1.89140197508787 1
1.58716888937163 1
1.45587309956015 1
1.50060517198704 1
1.37770842797166 1
1.2006540583407 1
1.71482476851408 1
1.20388830102533 1
1.54186182606472 1
1.69737303004514 1
1.17440154124399 1
1.42260019191899 1
1.36415606185527 1
1.49064929868207 1
1.0640701717885 1
1.06853556951568 1
1.15582403800543 1
1.43904916011667 1
1.75755599107128 1
1.84328911435818 1
1.31354084065463 1
0.937710842801154 1
0.810931338319686 1
0.884288907091861 1
1.19598297316179 1
1.36896565517305 1
1.33956558633642 1
1.32284657082998 1
1.79959921362618 1
0.58292245934539 0
1.57066765648851 1
1.77430189340171 1
1.12769384068889 1
1.32834663132277 1
2.08786294745246 1
0.990131194208138 1
1.31622797054696 1
1.68079038959995 1
1.86064094707096 1
0.852067626845432 1
1.57892010528775 1
1.50590375782791 1
1.15211295343087 1
1.56574883684049 1
1.29327661164634 1
1.35986864820079 1
0.669859345488467 0
1.18718960599816 1
1.329031842289 1
1.26173892694781 1
1.685577335011 1
1.70448173132406 1
0.802057537847395 1
1.32653231837867 1
1.35031477067366 1
1.77094519744901 1
1.11874964731116 1
1.19366630248463 1
1.23604210515135 1
1.56457366179945 1
2.05956451504845 1
2.30269361039723 1
1.56913875377818 1
1.97609142646315 1
1.69463910289206 1
1.7379439282743 1
1.32695817754402 1
1.60719685105592 1
1.045050792818 1
1.40951419218184 1
1.78265547083555 1
1.63007459124536 1
1.30819809819645 1
1.1468689412836 1
1.78708589953552 1
0.983251308973294 1
1.22706402158237 1
0.717322345680434 1
1.57555000758021 1
1.58433923564271 1
1.55599532273906 1
1.53992809551348 1
1.46884870627135 1
1.23196811201817 1
1.67601034785768 1
1.61595704948826 1
1.36090543748621 1
0.765022900201877 1
1.60500761143162 1
1.466271046623 1
1.06119264550831 1
1.66283870312428 1
1.67953422271353 1
1.40703689141697 1
1.2936856788807 1
1.1424616921553 1
1.0721587477094 1
1.37454173959588 1
1.31488923944655 1
1.58509748653078 1
1.33712135722365 1
1.26500681374665 1
1.26400349983847 1
1.31805526209183 1
0.808224642345446 1
1.38004343954003 1
1.96046550024619 1
1.08708897095959 1
1.68429939539668 1
1.41791639923683 1
2.14480321460189 1
1.53256837039154 1
1.37855159140541 1
1.82735386190511 1
1.25735184844107 1
1.49092484068678 1
1.04807473148975 1
1.40382291850588 1
1.41512472151759 1
1.61075776573379 1
0.53386250372932 0
1.87627542006363 1
1.0406983275262 1
1.22419937858297 1
1.39270181427267 1
1.32875610016841 1
1.74666177230796 1
0.909274820514605 1
1.32233839358771 1
0.88512672402456 1
1.25292063629699 1
1.27769194786819 1
1.19086422569183 1
1.49940437321114 1
1.94403916616802 1
1.54647510056582 1
1.4067298887917 1
1.0078600840366 1
1.59052980383037 1
1.57964598503448 1
1.76988186203185 1
1.02526594712511 1
1.29914494869136 1
1.12406718488938 1
1.22785791829242 1
1.09115897991926 1
1.8916873536539 1
0.874212659370443 1
1.56319150973031 1
1.36933971118504 1
1.45387906260002 1
1.71604068175531 1
0.745986547479217 1
1.27530068283655 1
1.71521034366217 1
1.31407779021005 1
1.17105198688821 1
1.60787142779653 1
1.03028980782458 1
1.55334368356849 1
1.73787634324955 1
0.895662952004842 1
1.56110016934611 1
1.70339221013567 1
1.91591146602305 1
1.23965967206142 1
1.66692753996971 1
1.08061437581437 1
1.55087735823012 1
1.11961375032959 1
1.17713900342172 1
1.70121254513226 1
1.0918394616894 1
1.26772826597978 1
1.57095209073795 1
2.01541403887526 1
1.34958209118181 1
1.44847439220926 1
1.5233414982 1
1.38691403718106 1
1.04442240177415 1
1.72787478256766 1
1.35991742932326 1
1.61498840829863 1
1.48770230093371 1
1.00990247343105 1
1.86240138662204 1
1.31627792705485 1
1.26203827849988 1
1.35143783860655 1
1.01053803509177 1
1.33623885207032 1
1.36622720102412 1
1.21780169232172 1
2.0293294092682 1
1.67434706092047 1
1.37148326589561 1
1.70254165565035 1
1.38627573239194 1
0.829267017702176 1
1.72268970095132 1
2.10674475333823 1
1.5151382142143 1
1.71458625714798 1
1.17918952519335 1
1.6587523303776 1
1.35432833298062 1
1.10942054279077 1
1.5614500760209 1
1.63434464218274 1
1.57685864045429 1
0.916422280121549 1
2.0942898393872 1
1.41712188002338 1
1.28307290074415 1
1.00532086892907 1
1.79304528102076 1
1.11266556401205 1
1.54268352063047 1
1.3465454254573 1
1.19682237909227 1
1.83658357673754 1
2.37927404617614 0
0.760343723976381 1
1.21545203677911 1
1.71213677153221 1
1.5120867121677 1
1.05255648050344 1
1.47586664607643 1
1.77872097841389 1
1.19402209315529 1
1.52381915511101 1
2.06226726163495 1
1.54887709412525 1
1.23928843951624 1
1.7241820311725 1
1.27591969964735 1
0.86452783604471 1
1.17045090543533 1
1.56949674035199 1
1.56358653240743 1
1.33176837564434 1
0.811653767757024 1
1.16695203143264 1
1.59798549204681 1
1.95706913570556 1
1.5416713318144 1
1.86209623685539 1
1.36866496385548 1
1.26968494556681 1
1.58829411221861 1
1.75609208622286 1
1.55567247925807 1
1.64503005952596 1
1.68497372903274 1
0.895144876284897 1
0.301378059500183 0
1.82827054435199 1
1.69100693894552 1
1.00641055300659 1
1.3521832949075 1
0.824545087148101 1
0.936613813831114 1
1.06279112600443 1
1.58571940093204 1
1.28850141911354 1
1.73027755934669 1
1.37273554236896 1
1.84344008374185 1
1.92128339973473 1
1.12082919464668 1
1.2358647114725 1
1.8893888688071 1
1.46635960947625 1
1.26068833560486 1
1.19914878159263 1
0.786664989309577 1
1.32152710225123 1
1.27598681650005 1
1.15439394037911 1
1.38981272973338 1
1.53146278601665 1
1.38399940187091 1
0.873612283961827 1
0.728970940585637 0
0.714087783078009 1
1.50347554621873 1
1.39025546646327 1
1.18158660284215 1
1.72734706253517 1
1.42934940905333 1
1.25599887312495 1
0.830995262281056 1
1.19381987210553 1
1.82014594294009 1
1.05429210647826 1
1.69862957946388 1
1.70201809625778 1
1.57736090950248 1
1.57881760209049 1
1.5082592440999 1
0.908129139309191 1
1.55980797717061 1
2.05774351344731 1
1.75223080911165 1
0.943430078881576 1
1.43361100418963 1
1.34265123776242 1
1.30215026407834 1
1.42055536836102 1
1.30593489576448 1
1.88072378566634 1
1.10705704630217 1
1.95966139293442 1
1.51778422594375 1
1.80918962052209 1
1.10639182434317 1
1.10743770156277 1
1.09419273353057 1
1.29029474316452 1
1.25373277343737 1
1.89629422390966 1
1.16289321031659 1
1.57852225775977 1
1.16214767986247 1
1.17678774838698 1
1.23395684898913 1
0.89102685636092 1
0.984028707686632 1
1.43542714955886 1
1.03399233076128 1
1.93455447412511 1
0.873608526512317 1
1.57820623139658 1
1.32544145169457 1
1.62476453043211 1
1.2887846481942 1
1.84574116784442 1
0.904273195568192 1
0.977041237718346 1
1.04905763949703 1
1.57038345659808 1
1.92724159340141 1
1.86551649950003 1
1.58107568690198 1
1.44568107932099 1
1.23640303142158 1
1.73384325274905 1
1.95304886468826 1
1.29130281837405 1
1.83002778392967 1
1.49661199781652 1
1.15369618262377 1
1.68489385172636 1
1.59645538595309 1
1.66049885275671 1
2.09905933705881 1
1.19749461411834 1
1.3344683988322 1
1.6952128668168 1
1.85438929157253 1
1.63280684179723 1
1.85704358959624 1
1.913489626282 1
1.57783039234286 1
1.81067196578887 1
1.51697761151807 1
1.15534807197231 1
0.911986683753046 1
1.05464361373547 1
1.90019937620089 1
1.57593830749887 1
0.875033306930174 1
1.49618699425207 1
1.38273172828778 1
1.43800184033808 1
2.12152700037742 1
2.04790766740944 1
1.57856689036637 1
1.45180111474736 1
1.06854963803655 1
0.126310300153966 0
0.793510742675897 1
1.09128311205806 1
0.972718637020556 1
0.845699116526822 1
1.1981825087962 1
1.25525382364701 1
1.12894180405711 1
1.70581089240504 1
1.03861679040369 1
1.10059197624625 1
1.48994654978235 1
1.6615576034554 1
1.53175433421034 1
1.22882794418169 1
1.54758698630513 1
1.58690500643303 1
1.36558878923143 1
1.6128152192492 1
2.0933086436618 1
1.64943307558216 1
0.963815809722141 1
1.67216303872347 1
1.15236198705565 1
1.15944453382535 1
1.59510430420145 1
1.12009624475505 1
1.14727688616904 1
0.749431446769273 1
1.20519800363769 1
0.742968427361654 0
1.52933428102675 1
1.84060435345089 1
1.51033593150017 1
0.789915359281313 1
1.28697113560605 1
1.47459266419181 1
1.00161155483382 1
1.70176556425885 1
1.05498729704235 1
0.938642859358828 1
0.904895392106313 1
1.33630111213282 1
1.27913263148935 1
0.408560750432644 0
0.708523696493518 1
1.20859209747476 1
0.983760262396753 1
1.2159007542936 1
1.62328667288123 1
1.26739021357894 1
1.34537187166134 1
1.5742304601775 1
1.04484622318992 1
1.58438443025645 1
1.46885199633354 1
2.48945069414161 0
1.33113389195951 1
1.44035295405691 1
1.27935960796506 1
1.72248864445914 1
1.0521090155347 1
1.61563943209027 1
2.05870670151857 1
1.49499029959909 1
1.34013473293126 1
1.12811501796828 1
1.59731151584749 1
1.45716474611198 1
1.42176588807674 1
1.33873290898027 1
1.31819616732444 1
1.22585943770536 1
1.96978462702016 1
1.89295328337108 1
1.80887398162426 1
1.41002172914504 1
1.50866917641485 1
1.54776429750607 1
1.71558790581353 1
1.57611706948203 1
1.23602595223718 1
1.70939161456391 1
0.96652870141989 1
1.58323361735083 1
1.29039728632671 1
1.18613124189836 1
1.13620188182889 1
1.31476312170708 1
1.44743830569067 1
1.62040320104485 1
1.15131135715217 1
0.618674272975665 0
1.48363356806808 1
1.17003279452976 1
1.75815695323333 1
1.4358628804592 1
1.22170997592545 1
1.62223968300433 1
1.70362201743796 1
1.76360602504541 1
1.87875640055921 1
1.44530946901865 1
1.64271332176152 1
1.59005817398898 1
1.17227480182004 1
1.2332130369484 1
1.44948593375562 1
0.935522960130358 1
1.57925536665105 1
1.05429548260072 1
1.34762228647787 1
1.48502722590417 1
1.46468635533582 1
1.13054362891065 1
1.14082127039284 1
1.41080919963865 1
0.943837122206427 1
1.17885151358206 1
1.77592249479419 1
1.38481859053598 1
0.895478919696097 1
0.849161222779928 1
1.34053860804854 1
1.38225708174595 1
1.17995962046265 1
1.00711201822343 1
2.00451775958541 1
2.44306497508482 0
1.01763398315703 1
0.923005073196992 1
1.21933077747114 1
1.08723611013939 1
2.00440990287 1
1.34199434747193 1
1.35363341371388 1
1.72817383215021 1
1.6762665334802 1
1.17638061053962 1
1.74479017426393 1
1.70131690977701 1
1.15813580736281 1
1.52791069362214 1
0.890990306087838 1
0.854650301253561 1
1.99890934159463 1
1.65796868852497 1
1.39287875913558 1
1.76343737180738 1
1.36547851202858 1
1.47252256142345 1
1.66190881941011 1
1.11289121451688 1
1.63043805122169 1
0.826615399505211 1
1.1397228649507 1
1.68440703207738 1
0.993403425302312 1
1.03755696174568 1
1.16851286583811 1
2.20228725912938 1
1.4167846012529 1
1.25517243511761 1
1.18257457757025 1
1.78586724900726 1
1.2824334044475 1
1.31965506688666 1
1.52525627105678 1
1.51082363847573 1
1.37194716832474 1
1.51472451474875 1
0.965269461195864 1
1.70577786899905 1
1.21656786674199 1
1.7267154378837 1
0.561120429597043 0
1.52553864567659 1
1.66578441205799 1
1.0154922214533 1
1.44096113821605 1
1.32339041835091 1
1.82397680880507 1
1.35519634621127 1
1.38015561341856 1
1.18136518378052 1
1.19090935130965 1
1.66506718245664 1
1.21632363460628 1
1.20435214733684 1
1.4697360577484 1
0.972421812094945 1
1.63713018413104 1
0.806245539223528 1
1.4132841719126 1
0.878218555572704 1
2.20608430406859 1
1.56581881121286 1
1.26020440477475 1
1.62141266039013 1
1.31847242071062 1
2.03652843259258 1
1.29422172435619 1
2.14049084867443 1
1.42024083730386 1
1.35005695796942 1
1.04688918114539 1
1.17119463692898 1
1.57435293718793 1
1.59569443081555 1
1.31150933486052 1
1.46646307842427 1
1.51036636843537 1
1.7604528271716 1
1.62303319849323 1
1.65646229231323 1
2.34212738301119 1
1.35219654846817 1
0.902683072431933 1
1.37790343391434 1
1.17623085175784 1
1.50363093517483 1
1.24139440115417 1
1.23499826611937 1
1.80613782772364 1
1.39941341279362 1
1.45751481592349 1
1.31329233834222 1
1.40645713198208 1
0.935438812480041 1
1.3297175302166 1
1.8401157200116 1
1.23493445054474 1
1.27588698996188 1
1.08483250522281 1
1.3739925344297 1
0.55943185032253 0
1.10312750405345 1
1.31411788534891 1
1.34937558012203 1
1.03857836936039 1
1.46561998858568 1
1.82627511811 1
1.09041717724747 1
1.16376494354095 1
1.83471736864174 1
1.29002415175261 1
1.51229670996312 1
1.54261936995639 1
1.24298007295581 1
1.60258649020877 1
1.54054369604982 1
1.7410272393971 1
1.70768028524121 1
1.38348718943565 1
1.40140196128162 1
1.2715312548426 1
1.46746040034862 1
2.15016174371606 1
1.24291881524712 1
1.60890273999416 1
1.19943542870979 1
1.75807392555644 1
1.51321462291884 1
1.18481293378093 1
1.72298122479128 1
0.752808004199349 1
1.34196184652756 1
0.985212679535454 1
2.03078396545955 1
2.44760967969783 0
1.14538656015751 1
1.68653647770134 1
1.37917033025609 1
1.01994549784589 1
1.91614746422444 1
0.528649550343211 0
1.77587859048836 1
1.9099384825975 1
1.40800132658703 1
1.29276066152532 1
0.830404692499445 1
1.6675985161226 1
1.49966265912282 1
1.23845067973832 1
1.14441257164949 1
1.24346287895061 1
1.39972604198185 1
1.43853574893709 1
1.26183254151472 1
1.22892346023383 1
1.72329578800224 1
1.11757178636098 1
1.31985340432422 1
1.57708970618494 1
1.82559923413353 1
1.75940491509887 1
1.06278850726562 1
0.961901961190877 1
0.254769297406504 0
2.12875009592116 1
1.06095628617249 1
1.74430544551886 1
1.2377194812835 1
1.26967573220957 1
1.22013795195832 1
1.90271548053382 1
1.55655247380496 1
0.785921669298972 1
1.03401403012567 1
1.26740514057023 1
1.25161130404762 1
1.93438559115777 1
2.05396606853236 1
1.4815801018969 1
1.56826689053905 1
1.72804419120793 1
1.19114369996558 1
1.35288090928359 1
1.61526558259941 1
1.24970202288901 1
2.01477522118445 1
1.02519308640288 1
2.15435343488204 1
1.46345087670744 1
2.01182022450323 1
1.23464442702842 1
1.1397102619157 1
1.04707811577481 1
1.16272972377543 1
1.35807493494389 1
1.13576349529376 1
0.850697039464268 1
1.91620571534654 1
1.0412880911333 1
1.13955490488212 1
1.60461699458366 1
1.4430633341651 1
1.06696677179081 1
1.83237128115487 1
1.071408591404 1
1.23701704771829 1
1.43224610898144 1
0.81579292692584 1
1.79900446079957 1
1.07207950793735 1
1.79252196301864 1
1.1844084071445 1
0.784815508160704 1
1.50570762376791 1
1.84817157471455 1
2.40153907796503 0
0.770375012183553 1
1.53954957078231 1
0.848594517210542 1
1.70742097636196 1
1.0959464067559 1
1.85783346007839 1
1.50315744379405 1
1.46951628383783 1
1.22263005662154 1
1.53717128586281 1
1.80464194634737 1
1.12297353793139 1
1.42610988323702 1
1.26875174345404 1
1.83659111239576 1
0.8030466606986 1
1.30625896823132 1
1.02655233142347 1
1.63214109191192 1
1.81235998044362 1
2.05398750359787 1
1.18205184552579 1
1.93290202031059 1
1.27642211956729 1
1.60969901841839 1
1.4505736053819 1
1.47248953261164 1
1.35574151354114 1
1.424995462553 1
0.821351994917767 1
1.84345265961216 1
1.62769485809549 1
1.77013908623258 1
1.7724202750962 1
1.18125385426051 1
1.32058690110405 1
1.92016281041545 1
1.6008766561382 1
1.12853758064665 1
1.27431269370268 1
1.37981549234342 1
1.24969038907293 1
0.764395269333 1
1.27733623836345 1
1.39976216015814 1
1.4330937117916 1
1.54104933173911 1
1.52027128560422 1
1.07237438949158 1
0.740362993361698 0
1.38346227117186 1
1.31835323658833 1
1.24217362939055 1
0.975842855459162 1
1.25339388472588 1
1.51438340029194 1
2.05572566989822 1
1.51143954101994 1
1.92854944802034 1
1.37988727789754 1
1.52081072697588 1
1.03988105078519 1
1.63039239059446 1
1.55586519972854 1
1.47332605303363 1
1.63561648032131 1
1.32646569244709 1
1.42225738360683 1
1.19767953430786 1
1.81974415871719 1
1.91839466311829 1
1.25545189981302 1
2.30022948212326 1
1.12608605746225 1
1.10229926188429 1
1.3349774590244 1
1.02002106394604 1
1.55608293969456 1
1.22131575775448 1
1.92259856712046 1
0.967636311636357 1
1.39323323165926 1
1.37321050354199 1
1.37094015090113 1
1.04597627577346 1
0.834691421228693 1
1.27875868193376 1
2.11541469455107 1
1.78175161016229 1
1.18325337895145 1
1.0270219421703 1
0.943885224705105 1
1.47895121646062 1
1.71391100039443 1
1.30206000446014 1
0.922133464579314 1
0.951985453443643 1
1.77161631689162 1
1.0463240426437 1
1.69127258581935 1
1.702124174266 1
1.84088857221534 1
1.6271565772695 1
1.64459695882961 1
1.37582244466458 1
1.02845336784017 1
1.64390293259281 1
1.60493651065354 1
1.66771976095375 1
1.54748967855009 1
0.867756802275176 1
1.20782761938107 1
1.34602830162085 1
1.1736391573256 1
1.24872501414647 1
1.19155367444334 1
1.36622745314094 1
2.16233212317456 1
1.11678968833522 1
1.03340535826051 1
1.28015014071106 1
1.00553907830109 1
1.25743556176813 1
1.48189400241383 1
1.21516975080612 1
1.23437994023208 1
1.95320478980265 1
2.17181136905866 1
1.53599646671546 1
1.34883796629599 1
1.30949136514219 1
1.34358224982584 1
1.60009368761146 1
1.45343278805809 1
1.9805053050887 1
1.64071275360844 1
2.01078878155781 1
1.70139398408324 1
1.5591900820324 1
1.49559737376897 1
1.28624449682807 1
1.31168900592308 1
1.63109265170358 1
2.08053649604114 1
1.83870594721798 1
1.00608909518506 1
1.29753838205871 1
1.3121039510826 1
1.39885186239039 1
1.88451954186704 1
2.07557977882255 1
1.40868009583727 1
2.11997672424567 1
1.41881274189532 1
0.816023841822264 1
1.05875267348547 1
1.12433620984128 1
1.16343988138532 1
2.31805964228873 1
1.26471256195075 1
0.654717749105925 0
1.66709710814423 1
1.22987667510886 1
2.39880796255617 1
0.706061869005736 1
1.56759203512624 1
1.4254663176527 1
1.41355082300825 1
1.36855635796341 1
1.35633601023418 1
1.53836480837895 1
1.6941981977058 1
1.22562981496942 1
0.487681733136282 0
1.32338588562114 1
0.825358718875478 1
1.35260901835114 1
1.71153671762402 1
1.77758712543207 1
1.62018878595472 1
1.20694192610382 1
1.21082012373118 1
1.97835928233068 1
0.934673811108834 1
0.798915571808475 1
0.866309425191282 1
1.26960304929661 1
1.74958268725545 1
1.2099947161514 1
1.36011049942481 1
1.19611566929497 1
1.48176080973676 1
1.24949279576912 1
1.40459041218814 1
1.53180238497324 1
1.50987875310613 1
1.35318183925086 1
1.4479481753412 1
1.05271369029061 1
1.98306943005897 1
1.70957326884532 1
1.42918631167985 1
1.66867545985337 1
1.15618680725098 1
1.02992488220587 1
1.3412991550476 1
1.06944989336003 1
1.41703067019992 1
1.4659694053667 1
1.55010498631605 1
1.43709960168992 1
1.16529920144445 1
0.994422945716741 1
1.40383710844998 1
1.61840926959459 1
1.70659690122674 1
1.70693993744754 1
1.28519622403941 1
0.984283699635475 1
1.84771185198442 1
1.37439956286229 1
1.68436775167998 1
1.44452543235418 1
1.35907679880203 1
1.15800681711565 1
1.79256002413765 1
1.36499040869567 1
1.53122908569399 1
1.69798733945067 1
1.10209532668143 1
1.62848318062555 1
1.29339120296278 1
1.49535998956366 1
1.50959328331283 1
1.4726249757535 1
0.854663346452476 1
1.31874458800215 1
1.42999114795134 1
1.29329664106738 1
1.24625361936088 1
1.13989381565829 1
1.03596712273156 1
1.92970051715821 1
0.971022388120197 1
1.37548789608321 1
1.07094559387035 1
1.51317103843041 1
1.17556784591101 1
1.59588379243438 1
1.11229719267937 1
1.18235238220987 1
1.1728722840391 1
1.67937017935594 1
1.9880097923342 1
0.843815373133068 1
1.1247582047943 1
1.41624878412355 1
0.931181933146072 1
1.41234781723616 1
1.07759141833136 1
1.87797734331411 1
1.80622435541742 1
1.13226577489818 1
1.03125355492792 1
1.7004353673689 1
1.53800280293582 1
0.932412156685904 1
1.08448263825249 1
1.4095244619755 1
0.62051391883132 1
1.85576049251125 1
1.47862702967617 1
1.47871797583755 1
1.37676337359868 1
1.38356053772343 1
1.87969923266232 1
1.61994745109825 1
1.87036317122054 1
1.56367688757313 1
1.77687780799411 1
1.04155496897462 1
1.14078504828615 1
1.12318231119751 1
1.08128971215564 1
1.52268805883541 1
2.15458195748766 1
1.34882847611855 1
1.31011643354271 1
1.02555389135075 1
1.4637898644486 1
1.50716671351405 1
1.1719265382664 1
1.3688973170986 1
1.6476149785222 1
1.23132298212103 1
1.66509170311301 1
1.06579405296361 1
1.87779295196976 1
1.46100270907754 1
0.834581057809775 1
0.775196273119199 1
1.4179383715796 1
1.6935496784844 1
1.50012740531242 1
1.17215255475656 1
0.667343242453168 1
1.40312089469397 1
0.891530058121703 1
1.65079158633312 1
0.914053687158347 1
1.66025027866517 1
1.5973216863277 1
1.3673555826287 1
1.4867662485373 1
1.81015412451149 1
0.907725979006282 1
1.94726786312179 1
1.4390606855515 1
1.44428591897714 1
1.79602162022787 1
1.5315698550128 1
1.42580332667072 1
1.29382100031123 1
2.30245133928229 1
1.49103646292862 1
1.42586828025602 1
1.80284644786553 1
1.48053568106502 1
1.51605386575377 1
2.01685656603166 1
1.32718276838353 1
0.880523727918158 1
1.89119936598641 1
1.48376269954623 1
1.08539985787967 1
1.0170507280593 1
1.04769787819407 1
1.06236826039426 1
2.22998078360477 1
1.27618877172553 1
1.32898253046052 1
1.19400191619815 1
2.03063850049048 1
1.65906171043686 1
1.84031976772106 1
1.2768369284115 1
2.13883281700051 1
1.47443988311199 1
1.59325990767681 1
0.702890750266103 0
1.45714747381996 1
0.963562443339573 1
0.732591565782829 1
1.23701817342218 1
2.32269719289387 0
0.767882523651908 1
1.18710807726741 1
1.99836043555213 1
1.76187481831649 1
1.74506101215608 1
1.0915953731226 1
1.00334366737388 1
2.05020271142742 1
1.00739059821859 1
0.708968431106232 0
1.66081923469919 1
1.28908135972244 1
0.823204425863752 1
0.73178150783754 1
1.28573126694783 1
1.44815649370757 1
1.75277705598723 1
1.05251230087523 1
1.36534907090741 1
1.67954077171432 1
1.3223984701831 1
1.02472409676856 1
1.21360610135255 1
1.49353057155909 1
1.88168428530897 1
0.956164625994175 1
0.495287642918035 0
1.37515129071236 1
0.881637009509306 1
0.77838624311723 1
1.59417613410955 1
1.49108529962687 1
1.25284939085165 1
1.87770639691515 1
0.895109574303499 1
0.888417570107888 1
1.40082192719352 1
2.00453136154109 1
0.857962234295653 1
1.67069457151639 1
1.44616180042245 1
0.999629229470518 1
1.39586849668241 1
1.02514650998341 1
1.33888157677074 1
1.98994275728265 1
1.11486823554873 1
1.44822515424521 1
1.60591041664377 1
1.35504385918984 1
1.42534486874352 1
1.39196727289641 1
1.30058696728688 1
0.916989154212113 1
1.24674838440727 1
1.08669857278853 1
1.59421923491531 1
1.54389631272987 1
1.09451638009133 1
1.22132836118804 1
0.999020200893148 1
1.35289546234503 1
0.834367911752197 1
1.39837048290882 1
1.31135054699374 1
0.927022210473001 1
0.971368891178256 1
1.87137434048776 1
0.69248044936342 0
0.852263362542225 1
1.44709419851119 1
1.34625194113322 1
1.94031236738213 1
1.67558770404572 1
2.18882170114185 1
1.47278512447533 1
1.78170950123565 1
0.828343970126761 1
1.31827234530857 1
1.15559914630402 1
1.4277808636232 1
1.66854436603676 1
1.65596874897931 1
1.10865683015128 1
1.35059530649404 1
1.10553174926864 1
1.91093638612117 1
1.54653323071192 1
1.75853449057576 1
1.85009395276676 1
1.39714017140508 1
1.68050264393414 1
1.75334930213403 1
1.24052805165691 1
1.20229754193509 1
1.65653442029868 1
0.411030140429653 0
1.892654393185 1
1.33447328566737 1
1.34324369019287 1
1.46077147266434 1
1.71903422296782 1
0.951945936117005 1
0.886078471085567 1
1.31166292412483 1
1.08522554421726 1
1.24408121694221 1
1.85992460611477 1
1.68630663534248 1
1.5569340866158 1
1.49372505875283 1
1.56029275243659 1
1.40916556892865 1
1.79570012788238 1
2.18957768447962 1
1.20753660849554 1
1.19289452960924 1
0.833081780810573 1
1.56092524111445 1
1.58013819270202 1
2.12157385048765 1
1.71859732234457 1
1.19889072931821 1
1.26401056772577 1
1.70700841609178 1
1.06353703608724 1
2.63496326287257 0
1.92693773762497 1
1.55807594568162 1
1.3935813550706 1
1.95446153564559 1
1.1437930872132 1
0.85799885407742 1
1.36054059896338 1
2.12237125234638 1
0.801741623534987 1
1.37068579545718 1
1.0508351258649 1
1.36957316124715 1
1.08292695266303 1
1.52879989733142 1
1.76273539897031 1
1.25851761430983 1
1.62241000733584 1
1.03754329820635 1
1.81442714390992 1
0.979908555901927 1
1.43821894052909 1
1.42809095062818 1
1.3701994041287 1
0.787304887845368 1
1.63801196680436 1
1.68756258018607 1
1.29190810475712 1
1.87383484098324 1
1.16558892780329 1
1.22595303508323 1
0.871814885351524 1
1.7687629417288 1
1.19402835884374 1
1.27961214019493 1
1.1256306238395 1
1.37391588644074 1
1.53082501702723 1
1.32939949387966 1
0.861687780701396 1
1.63747159442376 1
1.18273011656062 1
1.00752130706934 1
1.51130301241661 1
1.66802473798928 1
1.66652971625949 1
1.55534282183386 1
1.5179062088005 1
1.16526733312528 1
2.06072088376505 1
1.52622762292403 1
1.17556855517871 1
1.72172354504149 1
1.2559341350222 1
1.46001661898267 1
1.59414817840397 1
1.00796225688998 1
1.39368295126805 1
1.32371809637614 1
1.52812348579416 1
1.53865454602894 1
1.51294934724851 1
1.0928108400906 1
0.805916493966068 1
1.3825662962536 1
1.80246737426424 1
2.11450660956159 1
1.41757244738 1
1.20273650241632 1
1.06448803482543 1
1.16246348853952 1
1.56365577858985 1
0.963527553794762 1
1.09261020253364 1
1.73989767284363 1
1.46925924544812 1
1.63830727554054 1
1.64666969262714 1
1.18474869205475 1
1.54273647188492 1
1.09327062663421 1
1.63094147857161 1
1.34939401598032 1
1.47846901598217 1
1.40422827918779 1
0.905490700837593 1
1.77842538168248 1
1.18057805950828 1
1.63714810405269 1
1.65375406315748 1
1.84810699121192 1
1.74855540223873 1
1.35968486727364 1
2.27588153859315 1
1.79321749316053 1
1.34927156186015 1
1.20163839824711 1
1.89118436946901 1
0.83178143092762 1
1.78679167785902 1
1.35570670954616 1
1.27346871535708 1
1.15848346618001 1
1.52038030680083 1
1.04405597060369 1
2.33047814149174 1
1.82379745856173 1
0.957004238917921 1
1.37313408429768 1
2.11501134520205 1
1.85719869122746 1
0.913474289815366 1
0.900256071322402 1
1.70499368593771 1
0.952308674915605 1
1.39039089477901 1
1.6055137228353 1
1.13807388067808 1
1.53477732209926 1
1.44294618099506 1
2.10918904202975 1
1.61285438594157 1
1.7511535527085 1
1.19838873411061 1
2.03838595192469 1
0.737698832907298 1
0.987724715365406 1
1.88457824733839 1
1.5989493954856 1
1.81598970152472 1
1.36893083309539 1
1.29242864110774 1
1.67254815683477 1
1.09334226471539 1
1.40845962209241 1
1.9474556692148 1
1.45733242175665 1
1.68639590503562 1
0.902721215272134 1
1.35548536710165 1
1.83872055983102 1
0.746178602930406 1
0.846590658831025 1
1.19452156321889 1
1.75689390524878 1
2.08570790013169 1
1.4352893867249 1
1.28941370984429 1
1.69557277829102 1
1.34569549086241 1
1.64307491573485 1
1.55580451633766 1
1.399898271437 1
1.50864698664579 1
1.93032254608098 1
0.949901917851145 1
1.74401538203506 1
0.817086434068757 1
1.48077265056862 1
1.68188043407006 1
1.01407597500629 1
1.23448914780247 1
1.14885324080098 1
1.55945832176288 1
1.55272815603092 1
1.56706887805362 1
1.84924611872069 1
1.56472872226626 1
1.66826183204494 1
0.722443106023896 1
1.81388884961933 1
0.818137091089376 1
1.76056225847017 1
1.07951812496179 1
1.55484020404525 1
1.15033664538094 1
1.66699807462474 1
2.65913455511985 0
1.57769802208713 1
1.55250481690975 1
2.04356077423679 1
1.61224771674855 1
1.09335059865697 1
1.82821949004568 1
1.76855286541967 1
2.0392763891458 1
1.66571672855484 1
1.68832559461578 1
1.53134510500164 1
1.04877475819656 1
1.0715201592307 1
1.77238159287129 1
1.03291452237877 1
2.01324401237961 1
1.37160831621941 1
1.53796588629547 1
1.07866643946646 1
1.93202880589175 1
1.21227288799878 1
0.768021947354423 1
1.06780044868629 1
1.39767994507605 1
1.22780811453388 1
1.21298268518624 1
1.17028733150089 1
1.7793349625523 1
1.81974041512827 1
1.20470775729172 1
1.49914168033109 1
1.65967481997512 1
1.31635939304236 1
1.81843835346213 1
1.30806193756336 1
1.67418301387345 1
1.56635576432015 1
1.64062507458494 1
1.11532987532193 1
1.23305602305356 1
1.48358715963389 1
1.37324693795856 1
0.945708303738772 1
1.60843195875472 1
1.71938102824453 1
1.14757134692723 1
1.28181477635824 1
0.878730056690099 1
1.39477534291851 1
1.17156637962695 1
2.32053360648184 1
1.41340840910153 1
0.917601419223271 1
1.75241897274835 1
1.19180494742959 1
1.58093875020805 1
0.872671377162893 1
1.56538833342613 1
1.03319028351881 1
1.27364368356702 1
1.13825247634969 1
1.42440891635657 1
1.0769496481583 1
1.76044852122592 1
1.84572531266047 1
1.13930934734981 1
2.01570200303793 1
1.77947824154972 1
1.19579274185034 1
1.39594129951791 1
1.65107934926474 1
1.51035955191371 1
1.44823443032435 1
1.4882959473693 1
1.08726254136831 1
1.8472371972919 1
1.307182928328 1
1.31615994833454 1
1.19623709824687 1
0.878773643765427 1
1.33473659265207 1
1.40354051553284 1
1.54137598757465 1
1.31699631818775 1
1.84347575059704 1
1.44238405360002 1
1.54847531957165 1
1.644022346439 1
1.58759503419571 1
2.08311590873809 1
0.451317082948839 0
1.16504677196209 1
1.69224536874641 1
1.41354033026036 1
1.74041140910994 1
1.71860070253642 1
1.75297140454511 1
0.978595221493026 1
1.63315018636104 1
1.64957254277239 1
1.66031300201182 1
0.807498572047894 1
1.51209453501781 1
1.69551502664901 1
1.60013257441041 1
1.56249045210598 1
1.22374146715483 1
1.6868352217146 1
0.854976944164263 1
1.53267364054315 1
2.12908306390553 1
1.97618320607335 1
0.971216932567506 1
1.41500461978999 1
1.64650635746376 1
2.01263295480384 1
1.40403060432677 1
1.51256515236016 1
1.32384802180949 1
1.68248487421042 1
1.35038788935314 1
1.3866037507868 1
1.13634749654891 1
1.61447700998491 1
0.738479911313191 0
1.67441799900422 1
1.64962442554824 1
1.46853226172561 1
1.32975644344926 1
0.836300068926686 1
1.16466688287804 1
1.0687585515114 1
1.60381051900992 1
1.49280302547419 1
1.25747894728299 1
1.53316834505715 1
1.60247549567612 1
1.36646205010181 1
1.23745555551916 1
1.39195264483265 1
1.11196893090964 1
0.929651699574299 1
1.27217552116803 1
2.14288260922897 1
1.26121486892217 1
1.25982276081735 1
0.550848285578853 0
0.956136440875623 1
1.06571366406187 1
1.4487264607262 1
1.48206934720169 1
1.67357215671363 1
1.65591157562351 1
1.05987308224288 1
1.04182676359933 1
1.6009184217923 1
1.1849998769125 1
1.50064155844903 1
1.82684986347045 1
1.19244652227373 1
0.955260252917258 1
1.79402290815036 1
1.84064361533153 1
1.26275838117899 1
1.61743966196825 1
1.30456411582434 1
1.8604365068087 1
1.57865969565485 1
1.4905590073032 1
1.35602784987452 1
1.12324350126433 1
1.12149092729198 1
1.59772179000041 1
1.32482425978431 1
1.27317309161384 1
1.55066589900939 1
1.47050008849214 1
1.54496838705786 1
1.24179422651852 1
1.38978436747766 1
0.842071360438405 1
1.2172519924761 1
1.20489467115529 1
1.4878349352909 1
1.04301061114521 1
1.20562446363645 1
1.64961586660533 1
1.46828501682115 1
1.527969413838 1
1.17649683301794 1
1.66873246920109 1
1.37572967803539 1
1.02215080643766 1
1.4186760477924 1
1.41868240606294 1
1.51925053772431 1
1.5674863893503 1
1.00913242478874 1
1.80117722516472 1
1.56897469064444 1
1.17683366494617 1
0.954551424569691 1
1.15366882104946 1
1.31745626232234 1
1.69516491011288 1
1.73420239283053 1
1.547730852971 1
1.63780645005884 1
1.24887190174733 1
0.950706432392722 1
1.434020204303 1
1.86040854892664 1
1.14381224225541 1
1.69850144180302 1
1.1493702301776 1
1.13920447928822 1
1.51102225904331 1
1.27086880324356 1
1.37134777338188 1
1.60639453501755 1
1.46306359049391 1
1.30827400491884 1
0.856088798796835 1
1.18307629058915 1
1.41827841196487 1
1.26984862685582 1
1.22323115034868 1
1.84948186399273 1
1.41376191823669 1
0.986235180806954 1
1.29399508198959 1
1.38542172744548 1
0.993944566589881 1
1.43792067614575 1
1.27811912803722 1
1.52883212032674 1
0.869806290289183 1
1.88069863097247 1
1.35011480596061 1
1.23338834480331 1
1.67371571357654 1
1.22153968977835 1
0.912122932576353 1
1.11504186080909 1
1.1960316129744 1
1.54344107509578 1
1.73593402156438 1
1.04464830547366 1
1.10041894718696 1
0.993619409535956 1
0.811429847321439 1
1.19066123533688 1
1.38088925771742 1
1.76842825650495 1
1.27980238104902 1
1.22469709067928 1
1.34301446122507 1
1.43703123787144 1
1.49258094839047 1
1.58845203464984 1
1.86863418736549 1
0.757400247833965 0
0.99313716192073 1
1.10913851572384 1
1.91837410263288 1
1.24530628292857 1
1.73921264055324 1
1.00955683888437 1
1.3483097067564 1
1.49469190419953 1
1.73523202132943 1
0.827142477181475 1
1.08088380685122 1
1.9105248274128 1
1.88274823082264 1
1.88550966703215 1
1.21777674462555 1
0.953306316605302 1
1.83103235082214 1
1.6301209669973 1
1.05267241775552 1
1.37623774272099 1
1.37769610676118 1
1.42923903175641 1
1.20798101857476 1
1.10292238027324 1
1.43040266968707 1
1.71362481275634 1
1.66230786317159 1
0.937330804015529 1
1.49884310834476 1
1.71166801521521 1
1.12078524471069 1
1.74414735952596 1
1.49576171606697 1
1.24443015563482 1
1.48140814232283 1
1.4233848795311 1
1.17176497079957 1
0.927957197435747 1
0.752915800993629 1
1.59799755041008 1
1.67951003892756 1
0.650725141494885 1
1.1815293727281 1
0.815020871848132 1
1.98158491552598 1
1.19216226446217 1
1.6659435937943 1
1.17091746630308 1
1.43686097806962 1
1.13232515237701 1
1.33185170652604 1
2.02094160245545 1
1.66320803846606 1
1.20686292278387 1
0.987961623563589 1
1.87098512628532 1
1.07909368456888 1
1.72094653023959 1
1.58359005950113 1
0.980165581742848 1
1.49694370385551 1
1.12457706333928 1
1.84448788966049 1
1.62033487982141 1
1.30442935504842 1
1.2137104585385 1
1.91411812551955 1
1.60936695043556 1
0.844234582929004 1
0.831960812052081 1
1.48676804164887 1
1.2175113114295 1
1.33744023509037 1
1.75854276246905 1
0.889158410662209 1
1.0968421139092 1
2.0116054878604 1
1.27928970020576 1
1.51279929231582 1
1.5692974904265 1
1.51064086893028 1
1.58184829153072 1
1.0698603164514 1
1.51544156905981 1
1.38097798350436 1
1.73330746508021 1
1.2718993939419 1
2.52029629146649 0
1.33351205961583 1
1.1422723893581 1
1.06517957990809 1
0.999269253029703 1
1.24278301661538 1
1.2086181091847 1
0.999681872285931 1
1.49447619711729 1
1.21425815551102 1
1.95197808369601 1
1.51528025542711 1
1.26678968344454 1
1.48878484496649 1
1.31980262985939 1
1.12270318550577 1
1.46199013256275 1
1.64971344977154 1
1.15766501766286 1
1.50656474873226 1
1.63147971719808 1
1.69510545861421 1
1.61493001780012 1
1.003227931784 1
1.14482242861218 1
1.78554162321737 1
1.07819437801026 1
1.37026485197725 1
1.88603061149356 1
1.6475751204144 1
0.799346160693848 0
1.56090686586007 1
1.11625335189881 1
1.27813369250894 1
1.47206891710953 1
0.692810300393159 1
1.34690679676113 1
1.76876449281017 1
1.723926421748 1
1.08043812202374 1
1.45462966252534 1
1.47662039104096 1
1.22291501394703 1
1.50452183967358 1
1.38145058126265 1
1.37688286705216 1
0.88604934981589 1
1.27748474324205 1
1.21651245337141 1
1.40769234989889 1
1.64360301234247 1
1.44063776897824 1
1.8417085113903 1
1.31366008294753 1
1.37043124730791 1
1.44295290754998 1
1.45088799464615 1
1.67922529092068 1
1.0240016704922 1
0.950848384600942 1
1.00054915891484 1
0.727271466036677 1
1.84026607185872 1
1.22203479181951 1
1.58290415005343 1
1.4982443211794 1
1.51706360283932 1
0.944866579063127 1
1.82505361180645 1
1.30759848708789 1
0.78607957643306 1
1.02047762721138 1
1.71341473699601 1
1.66966823669017 1
1.13678650930628 1
2.01145700774847 1
1.42028587949508 1
1.69592428967072 1
1.23907438137556 1
1.58289895827083 1
1.21737097950476 1
1.47871409050623 1
1.44845591235222 1
1.24241040469315 1
1.59040618445596 1
1.68380684745869 1
1.26533418880741 1
1.373564083124 1
1.31542107910331 1
1.31475390197786 1
0.887992782213457 1
1.70470312467641 1
1.28351471879472 1
1.75887961662593 1
0.966880561594775 1
0.968514110401935 1
1.36718072838999 1
1.64283904387454 1
1.54546569866729 1
1.02878084407266 1
1.65924947705866 1
1.80009788293786 1
2.12419560261104 1
1.17486283241218 1
1.41405348071081 1
1.56254748145789 1
1.0878049649956 1
1.30033289073955 1
1.28664178004318 1
1.16107709604683 1
1.58613035464179 1
0.895668322602981 1
1.59714814300007 1
0.710493160866957 0
1.46648864487264 1
1.10682567334033 1
1.08090062399849 1
1.22667869435559 1
1.99501185404791 1
1.39495989003158 1
1.5930942166201 1
1.54435142317142 1
1.02848221877038 1
1.43090781290198 1
1.4491946056545 1
1.25002240148342 1
1.20105206893082 1
1.38625680767784 1
1.62795418410828 1
1.10504110707842 1
1.60122754416858 1
0.651785445277987 0
1.30827817408717 1
1.7032010567847 1
1.38252232504169 1
1.27864923409218 1
2.13500314695817 1
1.3751966008793 1
1.23354826122877 1
1.08744250231533 1
1.87939684716189 1
1.54901898406524 1
1.47424565689603 1
1.31723223208941 1
1.75469386884936 1
1.22803262758595 1
1.4129335549859 1
1.69543974465037 1
1.34529453172088 1
1.79679777928962 1
2.09864272710247 1
1.16352989225275 1
1.69206397961565 1
1.31900188143089 1
1.35456633959271 1
1.87230278725145 1
0.661364546903628 0
0.879335275107196 1
1.40029493051219 1
1.33170562227451 1
0.878517769147806 1
0.838359028551745 1
1.7463531730446 1
0.919173645690096 1
1.29023433723795 1
1.32710821492108 1
2.35209151467541 0
1.18639844513604 1
1.14641166754924 1
1.40182981960744 1
1.01190950173547 1
1.15098164720009 1
1.13676005644706 1
1.33552412335294 1
1.03214326847851 1
1.69959564766881 1
1.35679557668835 1
0.936748080760514 1
1.22410253713979 1
2.15880255398255 1
1.36965845513222 1
0.807758464110745 1
1.12499236697216 1
1.64145462960391 1
1.05856816733721 1
0.599269448261395 0
0.914509671897515 1
1.33682258483679 1
1.6911225709476 1
1.53078759650853 1
0.625378334912755 0
1.65985166941065 1
1.05688099506388 1
1.58627037426323 1
1.77185652065825 1
0.996468713883561 1
1.42783488742159 1
1.92267235821844 1
1.62212578434742 1
0.861107527312848 1
1.52923210523978 1
1.43656202078856 1
1.85352456217764 1
0.99458796109398 1
1.23038668036602 1
1.17920996311349 1
1.08044450022138 1
1.39940181618725 1
1.49501128657938 1
1.49009657558521 1
0.821619595496489 1
1.66262445131856 1
1.45922159003965 1
1.42196928041401 1
1.19925790130866 1
1.51709895439012 1
1.37350767370406 1
1.41030633926676 1
1.32472168571297 1
1.62147034407423 1
0.402882954805973 0
2.22088069943367 1
1.26834657123154 1
1.49237075241242 1
1.49467790480428 1
1.70666828261007 1
1.31618121875618 1
2.21654267394841 1
1.60698607003391 1
1.41346254922293 1
1.56835930743204 1
1.82311779916195 1
0.869302722811522 1
0.970130774362698 1
1.7271934995331 1
1.90961736990209 1
1.80623187814866 1
1.19593413857997 1
1.3966100620927 1
1.15862488258295 1
1.66343532463947 1
1.08594551960963 1
1.66302764578929 1
1.33377081892383 1
1.1609781689935 1
1.11395733763884 1
1.3218408312014 1
1.5382998151162 1
1.1351536182077 1
0.612840480509081 1
1.07120382522086 1
1.42863797807868 1
1.13900040419752 1
0.917278772325538 1
1.62425376047655 1
1.48786133870322 1
2.12065126327559 1
1.37859724860351 1
1.11843289773128 1
1.43439637949075 1
1.23320994669181 1
1.465148370841 1
1.66563450870345 1
1.31947304307405 1
1.21209141606389 1
1.65120227686161 1
1.45787593556533 1
0.918468829004668 1
1.93274623456324 1
1.64605388365758 1
1.20922554860852 1
1.59093856350111 1
1.41097644394212 1
1.30680418199425 1
1.3402412930872 1
1.46239498010461 1
1.48883556313582 1
1.91073384097336 1
2.07406297186421 1
0.871486609371048 1
0.628525400050853 0
1.65346745977363 1
1.51209052979337 1
1.14015759556164 1
1.28052708200696 1
1.11268626589069 1
1.62966066044547 1
1.51229454931928 1
1.03375009815579 1
1.17365236027346 1
1.70145404882533 1
1.02039514727409 1
1.48738390572823 1
0.805377195708139 1
1.25722049417189 1
1.53271107407219 1
1.23360277252608 1
1.50652022501851 1
0.805783083958933 1
1.43986338020009 1
1.51230078747061 1
1.97521256679726 1
1.56136584323838 1
1.10258621355412 1
2.28490223746468 1
1.40973149357822 1
0.538847500602439 0
1.79704848493524 1
1.65239738040974 1
1.32750201034191 1
1.80345886984457 1
1.1943217787867 1
1.61599047903518 1
1.16207325199316 1
1.09568342829582 1
1.6752387755155 1
1.68093109495257 1
1.64983497758304 1
1.27323117995963 1
1.2885456387309 1
1.01749159361815 1
1.38447948514817 1
1.45641401205896 1
1.60189392077578 1
1.34548234301796 1
1.21241447340128 1
1.271624386619 1
1.51317357968641 1
0.908899242297271 1
1.51806830521966 1
1.82457098328697 1
1.2642470352131 1
1.02724673208474 1
1.25796284473137 1
1.51049379142291 1
1.21653283259351 1
1.01019859586833 1
1.44677411175329 1
1.4461667505117 1
1.12613821286204 1
1.91143317186361 1
0.498510030028128 1
1.69875388884524 1
1.58727694301366 1
1.22003812411483 1
1.21056555628874 1
1.52919859939866 1
2.03770150065605 1
1.06822220366751 1
1.52162553657422 1
1.59625495983984 1
0.740615144903225 1
1.24717048533576 1
1.39345857646568 1
1.52281153324784 1
1.15163925655417 1
1.9989534918518 1
1.19398521786865 1
1.1777535707874 1
1.65446140835733 1
1.5104518510003 1
1.24632706900469 1
1.00353861025176 1
0.853186022469898 1
1.17729964055596 1
1.72689114290832 1
0.993106904919945 1
1.57553210144585 1
2.30353567001453 1
1.27450920177061 1
0.996358374962469 1
1.2950540832915 1
1.35852963439958 1
0.933872358292592 1
1.18816231203585 1
1.5360744864099 1
1.08672359573847 1
0.728916858935308 1
1.29165939281437 1
2.49765721866952 0
1.50581506607768 1
1.39505720016192 1
1.16442864380547 1
1.61189908108042 1
1.29901958653225 1
1.85944868650382 1
1.42911031423613 1
1.03728891517634 1
1.06027324642443 1
1.22396156551031 1
1.25315905790246 1
1.47790053614221 1
1.60042869433411 1
1.31137930426474 1
1.79507224005794 1
1.06622812587861 1
1.30555926423548 1
1.31901973114542 1
1.34691049735323 1
1.56196826107622 1
1.44516944892771 1
1.74501103693266 1
1.71251899658073 1
1.45356271178042 1
1.3200369894316 1
1.84161913189462 1
1.29201235313863 1
1.65414708542311 1
1.17864652960794 1
0.882426373401877 1
1.062787285683 1
1.74624412710897 1
1.09848147126217 1
0.740082574053684 1
1.49620628624781 1
1.26556021272643 1
1.8729797232892 1
1.16868459931327 1
1.40496192676803 1
1.74090198806047 1
1.39208822917931 1
1.2463733987974 1
1.37421183847378 1
1.35310962034629 1
1.73744338650406 1
1.31065634482304 1
1.38739479662312 1
1.44684012149585 1
1.33874442700781 1
0.658170572678546 0
1.44018837132363 1
1.08696160964527 1
1.73909715527527 1
1.57534053698997 1
1.23702021440207 1
1.19402367301676 1
1.80848822719784 1
1.31105244724727 1
2.16306584984456 1
1.7042822913095 1
1.24718127365652 1
1.13266951370013 1
1.0102255448178 1
1.01029005859515 1
1.41619629931416 1
1.86682697807385 1
1.89314247269127 1
1.50104335930426 1
1.21948973243956 1
1.67191352791557 1
1.04683313044724 1
1.2511089176471 1
1.26027446041233 1
1.35207596128315 1
1.28800271667495 1
1.26822141456452 1
1.39018440164395 1
1.95306422460372 1
1.37284602941604 1
0.935767290293014 1
1.19629417272983 1
1.03858342860965 1
1.51857982739844 1
1.57005564268155 1
1.42315015063551 1
1.76316026357002 1
1.23418807845441 1
1.08060024326406 1
0.940985187271661 1
1.32715053522943 1
1.38712774961555 1
1.46208306433168 1
1.12458856489753 1
1.26855245923393 1
1.17509877971536 1
1.14647161576034 1
0.958468582259213 1
1.30373898149369 1
1.2740477467216 1
1.1429772285535 1
1.57073890137152 1
1.13276132798222 1
1.38505079367448 1
1.04432861571341 1
1.0755571135553 1
1.68362498522993 1
1.48656355458901 1
1.43216262224799 1
0.622259906945776 1
1.95431786455932 1
1.71811223287601 1
1.59176145563744 1
1.36287419511044 1
1.57146798436685 1
1.60924201191903 1
1.29883429949255 1
1.4194516655868 1
1.07980672690426 1
1.20620243443606 1
1.61130732903439 1
1.61424525585894 1
0.9774702488083 1
1.13647619799875 1
1.81738936787952 1
1.94537590017288 1
1.19680092231479 1
1.63559574258889 1
1.67902284924022 1
1.08061603023128 1
1.1453062606069 1
1.70008028734239 1
1.94818072276065 1
1.66403765246921 1
1.28912582286895 1
1.73639069307444 1
0.767609997696544 1
1.20359415904187 1
1.15334682453699 1
2.21988572517126 1
1.48556361756803 1
0.914617728192609 1
1.54049425441499 1
1.24850360128641 1
1.37413421038501 1
1.23810240632383 1
1.13605502693702 1
1.09218296007553 1
1.20492815710122 1
1.05547854760768 1
1.29682981407017 1
1.4757055090411 1
1.26207675885984 1
1.20616601118428 1
1.37055344435467 1
1.64865146780947 1
1.62752879471367 1
1.61652072050902 1
1.79912103476671 1
1.60611018815811 1
1.43519628793211 1
1.01772415995767 1
1.40659554719676 1
1.54651600443889 1
1.07954905109486 1
1.55242612714437 1
1.07532772773059 1
1.1857504732558 1
1.34222030654616 1
2.13409298301053 1
1.21827610491899 1
1.10235029048474 1
1.71619436382746 1
1.72028204323815 1
1.40194653639469 1
1.88886505644619 1
1.6182031799312 1
1.06870865968929 1
1.53910391770389 1
1.40664451602205 1
1.44719571292538 1
1.38109510464009 1
0.878419101665666 1
1.33098317553105 1
1.48234948755017 1
1.7385920175778 1
2.05609103765287 1
1.97540234578094 1
1.9219682079508 1
1.76108099712063 1
1.88857066454205 1
2.07345805678236 1
1.91229653188834 1
1.71339021789351 1
1.4566884151006 1
1.46755222611739 1
0.984821636331092 1
1.64863095640322 1
1.50608504523773 1
0.677776956137481 0
1.2409679408674 1
1.47956481267529 1
0.961766437663907 1
1.25296805133276 1
1.9136144140729 1
1.02573340590695 1
1.43608987281414 1
1.3670138510916 1
1.33623889844268 1
1.28842093340619 1
1.35881345353097 1
1.48812386164384 1
1.36673732849328 1
1.85177673990366 1
2.23346834044123 1
1.6191699505881 1
1.22039911636589 1
1.23826562856845 1
1.75727809889327 1
1.01907814020621 1
1.25589329892501 1
0.996467370732328 1
1.24759967654807 1
1.68980256197271 1
0.630206081141109 0
1.27677942488763 1
1.49616938925015 1
1.55420571607267 1
1.52151425947193 1
1.69387589980983 1
1.75588560487097 1
1.59007838290524 1
1.04690248745336 1
1.27093721195501 1
0.408319487160441 0
1.0050719186446 1
1.04452084421082 1
1.05624054517854 1
0.827945734972434 1
1.96550210309068 1
1.78398409602931 1
1.19063536850878 1
1.71575831629431 1
1.62966530153047 1
1.25133513317337 1
1.46992998863369 1
1.50867327680327 1
1.23420018523669 1
2.15604146779553 1
1.31485028266559 1
1.41578579576009 1
1.71219586143446 1
1.6591886744575 1
1.15098175738726 1
1.03806065973026 1
1.5277952079816 1
1.54806161335532 1
1.51298935373804 1
1.84458195834628 1
1.18431258421589 1
1.68369045177368 1
1.76187651710829 1
1.70894753998674 1
1.2295465920547 1
1.0172751408781 1
1.6705070663485 1
1.64869907975287 1
2.23695342887869 1
1.29685684850126 1
1.50687589758468 1
1.01080730873924 1
1.11797083600884 1
0.596272399886765 0
0.606452733918172 0
0.750855907186659 0
1.17368606492762 1
1.74451636715621 1
1.47885371631054 1
1.26499949087136 1
1.10244763072705 1
1.22661878076897 1
1.51565333460879 1
1.00140234899884 1
1.10052350868418 1
1.70107719986904 1
1.23512251152863 1
1.40505545782248 1
1.37021851428051 1
0.855407158762257 1
1.3258404707647 1
0.90799387632089 1
1.48802285465487 1
1.20608369400973 1
2.04283814174244 1
1.40153559988596 1
0.733614884180273 1
1.25508757071961 1
0.838079733064336 1
1.04782818353101 1
1.09211183760229 1
1.39245497324411 1
0.78006369606793 1
1.23789713385043 1
1.48498655736549 1
1.58780012023079 1
2.0579515662894 1
0.877180139725125 1
0.947097067884802 1
1.4022064016584 1
1.71167072628174 1
1.57566555213564 1
1.14122501287847 1
1.82336632302323 1
1.44356081495776 1
0.954924789575523 1
1.48818190351235 1
1.40684418110534 1
0.583055944058019 0
2.35610571212153 1
1.54121752835622 1
1.07454564188791 1
1.13147672023816 1
0.979085133783384 1
1.5532560607554 1
1.33252974599316 1
1.7162410189796 1
0.683582997922828 0
2.08860314053873 1
1.22193671726818 1
1.3289089802951 1
1.40313587514984 1
0.932900695819366 1
1.90410691589051 1
1.79176754805194 1
1.39891164982121 1
0.439960277035395 0
1.61807514442567 1
0.466161680062812 0
1.53566172635112 1
0.892987676918088 1
0.899531303163206 1
1.49945112991191 1
1.04160935442597 1
1.25325140149483 1
1.83200914438243 1
1.15076207563564 1
1.04364333109996 1
1.71834312542207 1
1.60270855687232 1
1.61679848856474 1
2.05685962767987 1
1.47050302592879 1
1.62030855565392 1
1.60123994694058 1
1.27704196537592 1
1.47448008858598 1
2.11387420638049 1
1.3658869501577 1
1.93875314754688 1
1.68648303084213 1
1.08490846103378 1
1.74519535333779 1
1.33887227187986 1
1.09793564343178 1
1.43264163211282 1
1.04731990248212 1
1.85764297566347 1
1.27589492253635 1
1.91044270473433 1
0.880418225077 1
1.60187415609973 1
1.43676649014958 1
1.18606663291079 1
1.10485953033145 1
1.38143284685005 1
1.738153968989 1
1.15845706263844 1
1.41317742567261 1
1.38256861795106 1
0.943311617107089 1
1.42555294332814 1
2.11185791294485 1
1.61729311408874 1
1.09409086424896 1
1.05883767941332 1
1.35733178868528 1
1.41562324444995 1
1.15588188032012 1
1.22399608811891 1
1.40316278770855 1
1.81384158635892 1
1.67008680904782 1
1.53264033729807 1
1.81897301972584 1
1.10253306978468 1
0.934848937623827 1
1.53617859807606 1
1.18047961793819 1
1.30666900711948 1
1.37555688840756 1
1.68933535866729 1
1.13123970514188 1
0.959295176358536 1
1.83670556099992 1
1.70349006868863 1
1.67942014042532 1
1.71810141560225 1
1.42272702038988 1
1.54780106924111 1
1.24883523788746 1
1.55943966253951 1
1.14948255847876 1
1.45585121533493 1
1.20780239254948 1
1.65855278917442 1
1.28628904048206 1
1.09854625975854 1
2.06185949974206 1
1.10249117778047 1
1.08184269771367 1
1.79327794303596 1
1.19518899836056 1
1.38668650025862 1
1.65045495641232 1
1.28657629544434 1
1.35550684663838 1
1.52705472981347 1
1.37049182425129 1
1.55482838640118 1
1.2715445311389 1
1.24082755530908 1
2.06494964964441 1
1.15168790545561 1
1.51996160327419 1
1.61369421203845 1
1.58783417327302 1
0.9221389158712 1
1.13973670039761 1
1.31246241440218 1
1.07724785570407 1
1.21880683768981 1
1.22514008812462 1
1.84081854975111 1
1.34884397455741 1
1.34462358324889 1
0.86184222834489 1
1.90040349360524 1
1.4047090086266 1
0.918299834447191 1
0.936816764010768 1
1.79672288385331 1
1.97001146922908 1
1.25613489342558 1
1.30474327314476 1
1.28003661237937 1
0.999394561859533 1
0.892422249761548 1
1.14388645633153 1
1.65916659226136 1
1.2396452354433 1
1.06800712957727 1
1.87837619433589 1
2.10056115701661 1
1.33675714074028 1
0.926526185113799 1
1.04893345860985 1
1.22638690213092 1
1.54202409269607 1
1.9038603452634 1
0.91461855217876 1
1.51180724175676 1
1.15799741661821 1
1.30267995558012 1
1.54796322549314 1
1.73394994785169 1
1.31882506710776 1
0.911638845970682 1
1.81897292256024 1
1.6983298325475 1
1.44764860329992 1
1.32384028364099 1
1.69024887507028 1
1.63881362666653 1
1.47053427956639 1
1.40656171745562 1
1.10672677786914 1
1.78901134255979 1
1.51518824605418 1
1.12745806005777 1
1.7381584243791 1
2.01191218682388 1
2.39362741460272 1
1.52074803091344 1
2.02493745731663 1
1.05620307859859 1
2.13047270280099 1
1.57621957932246 1
0.918341144563155 1
2.00901954675084 1
1.47189282554201 1
1.0809049576099 1
1.29019212734087 1
1.50970385012084 1
1.10637251764197 1
1.79428021905993 1
0.848507064268202 1
1.36117793778594 1
1.34854566681694 1
1.49736483689429 1
0.695320571702534 0
1.72971587158011 1
1.09481767329413 1
1.75350386582025 1
1.42088069123133 1
0.828890831001354 1
1.709151019905 1
1.33461644156742 1
1.78858086770601 1
1.63159913503437 1
1.5429852864083 1
1.83781607259186 1
1.30236132538791 1
1.67624094506724 1
1.09257473642058 1
0.565170802205053 0
1.74724079876888 1
1.81871795438465 1
1.26725421835618 1
1.33855887729692 1
1.48956996413628 1
1.58139597612402 1
1.55603523501847 1
1.7877030171347 1
1.701419007643 1
0.656508032283782 0
2.7604578411795 0
1.23985232964222 1
1.15011829224365 1
1.57162700734707 1
1.60486340059404 1
1.83717668915278 1
1.03145266405858 1
0.722419723211171 0
0.902329419038391 1
2.32100994720372 1
1.49167609636363 1
1.34339886325314 1
1.21567465475831 1
1.57826903252543 1
1.38867958818996 1
1.61024673914292 1
1.55049745689897 1
1.13144285628207 1
1.58272070555807 1
1.003585866897 1
1.62853181855078 1
1.67008187914608 1
0.847953063834226 1
0.450455785935117 0
0.954985486602243 1
2.29805318900977 1
1.32344043869355 1
0.928639035376416 1
1.33517625868245 1
1.20307870705446 1
0.981148030247275 1
1.1601578039646 1
1.16899695947881 1
1.71315600898479 1
1.84295731600988 1
1.87440333619141 1
1.89293072710684 1
1.03891615034708 1
1.93035180411912 1
1.62348699503584 1
1.40647039446551 1
1.88731366623965 1
1.37359050213354 1
1.29963799607119 1
0.984359718619325 1
0.987971492936427 1
1.61285236255119 1
1.98418099827078 1
1.44504817809872 1
1.70638037503612 1
1.15354365711212 1
1.11507972542894 1
1.95600890131781 1
1.36320725331976 1
1.50184015513551 1
1.82222604365222 1
0.86571261255067 1
0.870786026492382 1
1.4206490058394 1
1.89720685967144 1
1.54412557437133 1
2.01983811589369 1
1.90209730264818 1
1.23662143086854 1
0.832893489197246 1
1.51768626111963 1
1.1225527805185 1
1.23552583448187 1
1.42072082486798 1
0.725733023924005 0
1.68982383855536 1
1.95166100179892 1
1.90770881137866 1
1.0435368842738 1
0.985922932437484 1
1.35088982508832 1
1.38271029584341 1
1.2874141567807 1
1.00050699554265 1
1.5591564643841 1
1.49319369676773 1
1.36827411717244 1
0.924568768985331 1
1.02158414010783 1
1.53189063334324 1
1.87544844738073 1
0.801390814855696 1
0.895672588653308 1
1.67330153155686 1
1.73296447249835 1
0.971017769239602 1
1.27722629910873 1
1.05236887426353 1
1.27287011024236 1
1.05970202717761 1
1.18360416988139 1
1.28167120269577 1
1.51201649877889 1
1.47862369361608 1
1.31796312963193 1
1.36735223380971 1
1.56996083328992 1
2.17588751827481 1
1.33904254482079 1
0.900117806239699 1
1.34210876242876 1
1.68874616788638 1
1.31571323221156 1
1.28854352346647 1
1.34424338763801 1
1.94583094221874 1
1.1763435573154 1
1.346150678042 1
1.13916810752214 1
1.64496692649592 1
1.45104429428524 1
1.70536769162215 1
1.18720834243385 1
1.5483262528021 1
1.25351937388234 1
1.9116564827535 1
1.6229209050823 1
0.815648400701073 1
1.6818038059663 1
1.23355363228097 1
1.41355249193739 1
1.30431165903774 1
1.99764078322093 1
1.54832785880339 1
1.96079524193199 1
0.957539869921571 1
1.45545452559826 1
1.17880167115657 1
0.710043988021812 1
1.06588331521491 1
1.43676455506605 1
2.0210718168078 1
1.52365298961555 1
0.949743355468799 1
1.36354931326303 1
0.894490534363309 1
1.22576923159055 1
1.10574442369402 1
1.65177275582095 1
1.29731136483934 1
1.8472260756194 1
1.56424032957916 1
1.81397111087372 1
1.54323494705907 1
1.16466217233241 1
1.21423106762759 1
1.72160514921434 1
1.43103298425941 1
1.1415346694355 1
1.38986832333814 1
1.34005332620734 1
1.65844385112424 1
1.33432431387517 1
1.2978437718259 1
1.1872787562904 1
1.34968753443302 1
2.0550591509242 1
1.6591817470944 1
1.25844060173071 1
1.70088139070287 1
1.11477456885159 1
0.956447991303717 1
1.23280098486357 1
1.34268490877918 1
1.59271911438741 1
0.967070151170205 1
1.46280428102883 1
1.10472379207652 1
1.84182440544981 1
1.57361385582995 1
0.545586421745699 1
1.65529979593632 1
1.28595080556498 1
1.61612162822359 1
0.969131940013749 1
2.15764706504368 1
1.6612713157743 1
0.833800656050744 1
0.944369840705675 1
1.36785574057793 1
2.18045252121415 1
2.06683417889132 1
1.88005638382001 1
1.39657821952281 1
1.60058744121294 1
1.34010534518727 1
1.7751292428328 1
1.37094426222598 1
1.36885208562257 1
1.87834000257462 1
1.3622974406142 1
1.86571923930883 1
1.74347043012678 1
1.31244181619984 1
1.22568567328887 1
1.37171145506011 1
1.02842952912286 1
0.576004623806123 0
1.33914255573631 1
2.0966342201134 1
1.78847869164428 1
1.6949018237382 1
1.73628964455613 1
0.782343740010198 1
1.83821816692953 1
1.16023076257041 1
1.12488474911177 1
1.67145446916491 1
1.53120233787284 1
1.18070506518458 1
1.30607034672649 1
1.13325573046523 1
1.14528093117312 1
1.081755948352 1
1.30247612830712 1
0.966623368462095 1
1.21673003371213 1
1.33949802692701 1
1.29677680298993 1
1.70716361319253 1
0.908772218442381 1
1.31818494632821 1
1.4129450009143 1
0.752596346039197 0
1.69309797905268 1
1.31770625329032 1
1.16758347048191 1
0.971928615694323 1
0.885202996971912 1
1.38454443118081 1
0.979007347993691 1
0.985936704688285 1
1.82154868080598 1
1.21096996108782 1
0.938484293733394 1
1.23400129968583 1
1.2507189749943 1
1.71968770239797 1
0.878554142519753 1
1.46877427469826 1
1.42780638325229 1
1.31517595706975 1
1.17768428926125 1
1.82476835291819 1
1.85041036833358 1
1.19634587604429 1
0.987727512181646 1
1.47492444777005 1
1.5739168632388 1
1.61242562725231 1
1.48914099145626 1
0.937072296857082 1
1.79909304528049 1
1.62697952172718 1
1.8683138368584 1
1.72203672145298 1
1.55445310557909 1
1.5773939752935 1
1.42185511162593 1
1.23619591306767 1
1.42022470858396 1
1.43630444020932 1
1.41091482523144 1
1.72392937042685 1
1.46510912225304 1
1.51863831163523 1
1.00930703278428 1
1.2977691343042 1
1.38761876453753 1
0.969589679422091 1
1.23944399560084 1
1.1793028141174 1
1.12795605554103 1
1.18365684423802 1
1.35342898903402 1
1.56162633268621 1
2.01921573964442 1
1.5610174419985 1
1.56697221450213 1
1.17303928543308 1
1.27781113476182 1
1.30580726553701 1
1.59066340133817 1
1.76247031729251 1
1.90611646264134 1
1.24657743242653 1
1.33255722895031 1
1.68146693302122 1
1.02720317125365 1
1.17960310425669 1
0.974318109905727 1
1.33073430096958 1
1.33267621007688 1
1.73912254385911 1
0.875362744687508 1
0.887315872905173 1
1.60593606026257 1
0.820479630104808 1
1.53555203260072 1
1.14296968558399 1
1.47557540707345 1
1.36197322420228 1
1.06931259908082 1
1.57158909874169 1
1.72751293847505 1
1.73098050208859 1
0.948210530284538 1
0.66392010546431 0
1.16007207131171 1
0.702672712113007 1
1.14231803164777 1
1.63632908296711 1
1.68970356722996 1
1.36055623598287 1
0.887722896786793 1
1.09600049001412 1
1.64474791832058 1
1.63368867889912 1
1.31290888386498 1
1.05715199501014 1
1.38375807705739 1
1.4620508872798 1
1.11102379178048 1
1.27799026731681 1
1.41548243768834 1
1.79666304472684 1
1.64656654650948 1
1.25607025822318 1
0.847583304763759 1
1.13327090980394 1
1.44041753387062 1
1.45446317437526 1
1.30836802350521 1
1.50084165203035 1
1.6258381620964 1
1.39181684341573 1
0.812268214922207 1
1.60252729797176 1
1.64720668259697 1
1.07400685285133 1
1.50669878778393 1
1.5904306276806 1
1.0896922148579 1
1.17659779772704 1
1.38794614413641 1
1.95550251560331 1
1.87404711967216 1
1.21509893755901 1
1.68846053884635 1
2.23068665220102 1
1.53460459357936 1
1.16873758187863 1
1.03900277501661 1
1.43097228868651 1
1.46893525219769 1
1.09475678647058 1
1.29233874403354 1
1.70675519440757 1
1.15967512593148 1
1.81528875965417 1
1.30818801192356 1
0.945196377796741 1
1.55893542027261 1
1.0779850513768 1
1.48055407441353 1
1.75797111578312 1
1.21668265624386 1
1.12215495586456 1
1.23885635299268 1
1.58679939723892 1
1.193401363694 1
1.462285502553 1
1.38565075539581 1
1.62675839330836 1
1.92495231233322 1
1.60618723436184 1
1.05817844063062 1
0.914091603143844 1
1.59373933631271 1
1.76700977205112 1
1.7304227804237 1
1.4534110646932 1
1.17160283450242 1
1.05765057070559 1
1.5324912733585 1
1.12349184166962 1
1.2012030907223 1
0.775354588704537 1
1.57609434159654 1
1.4829592979659 1
1.25350326707391 1
1.72756444646327 1
1.14563644188156 1
1.35604215315054 1
1.47660901581376 1
0.920051230325675 1
1.72794498967247 1
1.64931843004974 1
1.0663124832787 1
0.758308032711315 0
1.51751125199421 1
1.53598430274375 1
1.30471935646915 1
1.21611267713919 1
1.9377598832024 1
1.66301045062774 1
1.42064623744387 1
1.41944978924249 1
0.935337165421583 1
1.7235843520379 1
1.64674328747182 1
1.19450181656139 1
0.797903017620523 1
1.44482651014276 1
1.0265793047067 1
0.958822389899543 1
1.94634804212803 1
1.20124290365645 1
2.35492092815683 1
1.17401877483935 1
1.29742897094085 1
1.67786955624415 1
1.1986568097626 1
1.21549402295923 1
1.49883929664003 1
1.88960521934463 1
1.47107458690693 1
1.97022240968695 1
1.25031542225469 1
0.856613277762028 1
1.37665691530575 1
1.45508488710379 1
1.8746048976506 1
1.72074408263801 1
1.68521178006529 1
0.731849385768114 0
1.90666790743957 1
1.11279941079318 1
1.34816403042716 1
0.980303868687643 1
1.73555438275467 1
1.44300875240609 1
1.15886687014311 1
1.43483589198377 1
1.54629330685626 1
0.886665515120932 1
1.61842893792533 1
1.93595193542105 1
0.954034068249497 1
1.32851838719578 1
1.40665041149269 1
1.15840761334946 1
1.30619525462202 1
1.54561637271815 1
1.36750976387319 1
1.63234594596367 1
1.5343443527758 1
1.61550633043791 1
1.58469256937836 1
1.36796328260562 1
1.20904771311234 1
1.88304316130312 1
1.5506244411063 1
1.3191484579728 1
1.1583822385286 1
1.85509257092864 1
1.38116311724325 1
1.17708576589978 1
1.58843589946427 1
1.49824764577353 1
1.55562350747194 1
1.14199543222173 1
1.40593162993491 1
1.40164678200081 1
1.82967413474899 1
1.43895033632254 1
1.31647605437378 1
1.04447402754964 1
1.21732303814967 1
1.53115225590103 1
1.15076199639118 1
1.98424257409243 1
1.60534665095762 1
1.22315222533662 1
1.12343515616796 1
1.69627176026887 1
1.13403867489086 1
1.16289869351515 1
1.05461018885288 1
1.88986760840162 1
0.852931348510549 1
1.10912592491466 1
1.36414096488403 1
1.44581292191741 1
1.57117396139605 1
1.18745079047458 1
1.72950161962625 1
1.80952680175973 1
1.44538272449747 1
1.84829796409367 1
1.3468519987652 1
1.57250474870348 1
1.15795805554328 1
1.11354158585771 1
1.64317367130293 1
1.52157659318186 1
1.49791510869035 1
1.66132635984132 1
1.50338727940721 1
0.965660393422228 1
1.59473009298492 1
1.32189344438656 1
1.02110580808679 1
1.1404115484981 1
1.99264804346437 1
1.51941478742497 1
1.71828500012595 1
1.61253162846777 1
0.78220191009421 1
1.22189584572624 1
0.539972301167357 0
2.25940105788938 1
1.11343865352338 1
1.68949756131413 1
1.63832061267918 1
1.37417984009223 1
1.34219869233302 1
1.12096579868985 1
0.831117823012512 1
1.60271199574342 1
1.37038753469237 1
1.8355933073613 1
2.15430316533567 1
1.6164877404797 1
0.844052237161753 1
1.90908496552009 1
1.1581781009427 1
0.981226309800537 1
0.907446417235084 1
1.22959949907177 1
1.01339247348065 1
0.59810979131914 0
1.62600706492685 1
1.59425330102436 1
1.52609099152584 1
1.27859040666514 1
1.89221289069075 1
1.22777973083931 1
1.36261041949336 1
1.0140804358023 1
1.85080507561234 1
1.10031747248847 1
0.919348230671596 1
1.92458347486265 1
1.21681040303658 1
1.83603449500759 1
1.54459642913342 1
0.864365718220104 1
1.42015510944335 1
1.53466375510769 1
0.993947958670245 1
1.36410021205853 1
1.73878975471686 1
1.43930278146447 1
1.52719079058054 1
1.60411553526362 1
1.50279306361451 1
1.57111263415996 1
1.25544729243422 1
1.80662014065702 1
1.46438196863519 1
1.52420398036301 1
0.970472719400354 1
1.69788172852009 1
1.25742132350284 1
1.14427284743253 1
1.52771056561171 1
2.01345221386771 1
0.808527092841037 1
1.29086558018818 1
1.30812712035874 1
1.51333759736342 1
1.18104490436578 1
1.38011721778476 1
1.62404724831769 1
1.28046477807958 1
1.05051526068177 1
1.31068574846504 1
1.97706916150873 1
1.25966316708139 1
1.90591401150943 1
1.40232163711215 1
1.20414699519933 1
2.00679901839136 1
1.41044016944283 1
1.26699844169221 1
1.25556418124836 1
1.17812856509381 1
0.76812012901867 1
1.33994621872016 1
1.50490521690149 1
1.05688280279697 1
1.48899093648447 1
1.1103652007443 1
2.06253641047619 1
1.4014370726917 1
1.37344003491243 1
1.24827067768176 1
1.33810228587638 1
1.84306648306893 1
1.81767876745732 1
1.41020580161163 1
1.56548932929612 1
1.92590872809516 1
1.95230622889233 1
2.10787681413563 1
1.47666745369605 1
1.40524057087594 1
1.0856758725892 1
1.39038658195132 1
1.0194995993275 1
1.06910495628421 1
1.35373090345815 1
1.18609944153419 1
0.967889953130078 1
1.3981080474917 1
1.76570520607955 1
1.17380584913957 1
1.48337817086964 1
1.29636218122792 1
1.58676502100268 1
1.63250574563417 1
1.45518071420385 1
1.44789391033938 1
1.10632863539456 1
2.04630843217785 1
1.33074646633356 1
1.62075635910312 1
1.35765987361409 1
1.21495001571482 1
1.26474484158798 1
1.0872701571074 1
1.97735298406004 1
1.30381438608583 1
1.4269193230885 1
1.83769355575221 1
1.56858413234196 1
1.52950176447173 1
1.09138437177519 1
1.81728691053048 1
2.00878465691157 1
1.22719508394076 1
1.16415931848595 1
1.02634587525472 1
1.50235801387785 1
1.340617987982 1
1.31930186410704 1
1.61563696884848 1
1.65236224290695 1
1.33158212982748 1
1.32549134143128 1
1.42875460285489 1
1.58650912272858 1
1.05911894081832 1
1.11874677548253 1
1.34004358991251 1
1.81064978592349 1
1.43170440995958 1
1.47401073254039 1
1.6093959057534 1
0.871559128402108 1
1.28150323126411 1
0.873192354348663 1
0.979329873681403 1
1.49287244943366 1
1.76015102955987 1
1.48961229714286 1
1.44728730057251 1
1.37233059131179 1
1.41132434455748 1
1.31637433496764 1
1.00438270798464 1
1.60867349674384 1
1.17962919424711 1
1.45405984064586 1
0.758063894508172 1
1.56777948791703 1
1.13985735212052 1
0.862629773693475 1
1.06848792884678 1
1.20842869881401 1
1.378833585675 1
1.19147322784691 1
0.549282135154837 0
1.32576570104804 1
0.898337947929553 1
0.373881621578147 0
1.59872821147969 1
1.83003825107035 1
2.34961605418476 1
1.83794859501071 1
1.53218545857847 1
1.42644366948793 1
1.55239008276655 1
1.86851398888835 1
1.4417559239355 1
1.34124578317545 1
1.81069376466688 1
1.18394852783328 1
1.08944024870308 1
0.819076069087946 1
1.54766590812198 1
1.73137378887005 1
1.7198209682815 1
1.03584267198194 1
1.08587809309845 1
1.77809022139346 1
1.96436465952958 1
1.53730741491277 1
0.925592599793094 1
0.804049486129841 1
1.12571239831516 1
1.65697029133328 1
1.19708637368054 1
1.12240259433823 1
1.19552389002656 1
1.27141330020236 1
1.53790673984901 1
1.09434804285821 1
1.79011015249777 1
1.5269899093125 1
1.42886023167372 1
1.59936676113923 1
1.87628421324126 1
1.9589823368063 1
1.82123099481514 1
0.977107629943655 1
1.20546509718498 1
1.39348845564648 1
1.09801580689939 1
1.19151863926268 1
0.91057975118263 1
1.41455605753481 1
1.2405054278281 1
1.77325354570906 1
1.8979770695424 1
1.27715453310548 1
1.16399586915887 1
1.65730898865052 1
1.32584209970125 1
1.11336104007772 1
1.47685088851193 1
1.24266718163933 1
1.5771776204005 1
1.47170111223617 1
1.45612915652328 1
1.35293522596569 1
1.19394794053106 1
1.7517453468982 1
0.549029927726333 0
1.48708207975299 1
1.59951219285494 1
1.06616143124347 1
1.37835320749511 1
1.19800679527157 1
1.40482913808425 1
1.4344349158842 1
1.25852161288887 1
1.13851734134305 1
0.994238159093145 1
1.54534944459188 1
1.134684263853 1
1.43830612175116 1
1.4690225357378 1
0.952397151658316 1
1.55970258229377 1
1.63160349364534 1
1.25778605020232 1
1.04723445021392 1
1.15730732319788 1
1.3523527043511 1
1.56992456838082 1
1.24693775602917 1
1.6787140498005 1
1.01271366115871 1
0.386971302824626 0
1.49211243246762 1
1.44740980035077 1
1.58860015884404 1
1.35369698290623 1
1.71141137530631 1
0.797204966364177 1
1.9857622657984 1
1.46217873507012 1
0.641778947033899 0
1.45173985283485 1
0.880451928199983 1
0.941952823222528 1
1.68564674145301 1
1.0915190682082 1
1.64016504508227 1
1.26205958429158 1
1.0782654709381 1
1.04115111678511 1
1.59690686231939 1
1.16886326043477 1
1.06887335716225 1
1.46987528644446 1
1.41146953063318 1
1.53682268351444 1
1.92998739319871 1
0.557900134960072 0
1.55744000168852 1
1.14071718319611 1
1.78453875909752 1
1.62728197794401 1
1.47844714405116 1
1.30483982873993 1
1.56696583864905 1
1.28623068939566 1
1.76158938837995 1
1.3674508029119 1
1.45898196868053 1
0.915554557509077 1
1.54138764922464 1
2.06146292863986 1
1.12017246904464 1
1.05093278220318 1
1.17585409465935 1
1.93783659719727 1
1.99929870828395 1
0.942336129281485 1
1.72825744061016 1
1.24392103970892 1
1.36762967086597 1
1.30306819011719 1
1.75036372522401 1
1.96765112412892 1
1.50103286531241 1
1.54751571975922 1
1.43858225650637 1
0.746451544443553 0
0.954192858867035 1
1.03311232259912 1
1.52790193077106 1
1.55537314418968 1
0.99039888247634 1
2.25961139433151 1
1.80766109569608 1
1.44833858824942 1
1.47977802041383 1
1.24183528047886 1
1.77465573387351 1
0.879163982166527 1
1.53490487302618 1
1.53372560574006 1
1.81097314745635 1
1.74510030629649 1
1.77469750867485 1
1.60229749556354 1
1.28133582132342 1
1.19058232010545 1
0.882693708006107 1
1.26361510303707 1
1.64198029681345 1
1.57987195152682 1
1.46492791241751 1
1.93810029567277 1
1.3182968142763 1
1.20357544293531 1
2.0347858458843 1
1.09779142063588 1
1.81198521271453 1
1.34371718038482 1
1.61049477135684 1
1.89997511068371 1
1.61422919989381 1
2.04036139367442 1
1.54380169295314 1
1.64741291564456 1
1.65351863306378 1
1.47390785218144 1
0.696626613802244 0
1.18119948461811 1
0.994229863514155 1
1.11013266073852 1
1.61355297175113 1
1.20139044907673 1
1.27108850495784 1
1.38802984550745 1
1.77973152196138 1
2.13398309765497 1
1.42447955644711 1
1.17880876416655 1
1.59568731704164 1
0.968465924895106 1
1.25648082454469 1
1.37585175953279 1
1.4035518700521 1
1.75145766523076 1
1.7452144973838 1
1.77268966038632 1
1.5089842791058 1
1.03517879691941 1
1.1595442781632 1
1.40812206373951 1
0.716304308618321 1
1.30188584509598 1
0.864773616309714 1
1.62546995098885 1
1.30567905642628 1
1.47024048736325 1
1.55742952768278 1
1.46967917415338 1
1.84123995308708 1
1.31755685952916 1
1.30690961849292 1
1.60300510106549 1
1.22614585588713 1
1.08801991734926 1
1.95410966638181 1
1.82973021798142 1
1.15945076021844 1
1.48520646191282 1
2.15243132063194 1
1.60524367979404 1
1.45511788487873 1
1.5954025701321 1
1.37440519783976 1
1.23230134627661 1
0.471023299334761 0
1.87879957693418 1
1.94796609278727 1
0.883339112473501 1
1.28749092404094 1
1.47133680909903 1
1.28924092800553 1
1.07550607726371 1
1.14315842383701 1
1.63705294411919 1
1.47279104776716 1
1.31477417529945 1
1.36741079665385 1
1.89223292972195 1
1.48813181989662 1
1.54949216000685 1
1.39538378635052 1
1.68993482341092 1
0.679628090111518 0
1.50064221564983 1
1.04570881818607 1
1.05313627501925 1
0.996414358495368 1
1.58501270631115 1
1.21506887607284 1
0.9190726168256 1
1.71532420073376 1
1.31240224079383 1
1.54498181934883 1
1.76216057319045 1
1.45947312405687 1
1.58502081780111 1
1.57454995401524 1
1.20560803249264 1
1.25014838357568 1
0.750302531703952 1
1.27633469887191 1
1.26870625382998 1
0.750512392650936 1
1.57786657089149 1
1.00763365245365 1
1.29057240164722 1
0.934479177476053 1
0.912631301233772 1
1.36406295423336 1
1.51500139447845 1
1.14049467907474 1
1.2020468281638 1
0.88013931004013 1
0.708353989154847 0
1.30899836726256 1
1.26049239747996 1
1.43161595503048 1
1.38346761343587 1
1.48554682294954 1
1.77153533527878 1
1.84914622123829 1
1.11150177379817 1
0.919765564576341 1
1.7214690672998 1
1.71859655189478 1
1.17314110149508 1
1.362649016483 1
1.56379420226794 1
1.54202159225577 1
1.59164429889462 1
1.19038179332084 1
1.33078014180467 1
1.23920419220574 1
1.35398898990482 1
1.55077256836954 1
1.14041880678545 1
1.84214905000109 1
1.31928225516189 1
1.41319515463444 1
1.70300773019666 1
1.03964676307371 1
1.43876547681648 1
1.16610942909715 1
1.3246562551694 1
1.60072768768936 1
1.60412078632004 1
1.95023969944816 1
1.34153096689963 1
1.57843200730986 1
1.08546553788983 1
1.70343976648625 1
1.7402836777441 1
0.933981818339546 1
1.16351904008808 1
1.35643572418091 1
1.8637354633531 1
1.68532415647563 1
1.47871441378468 1
1.34087675973748 1
0.852843587507765 1
1.22123653672959 1
1.18188545332201 1
1.11271122286894 1
1.81887833499725 1
1.18815717343374 1
1.30165135237537 1
1.57819047332119 1
1.49784805302982 1
1.00213785438642 1
0.892551119783223 1
1.13684194342133 1
0.881408879094071 1
0.687226466821581 0
1.73096320005005 1
1.04497902890059 1
1.95072304266741 1
1.28062476571503 1
1.42818135187847 1
1.44190459531322 1
1.26357791078443 1
1.61538330301383 1
1.20633896637831 1
1.83182029997549 1
1.80585777053002 1
1.87372237139573 1
1.27765040934358 1
1.6106960460038 1
0.449893307899299 0
1.59324556166176 1
1.80361174533037 1
1.10099081394766 1
1.17025603198537 1
1.52360729803048 1
1.45859129427146 1
1.99696609052524 1
0.884923781027585 1
2.31577151098456 1
1.24059272853647 1
0.386062478037783 0
1.36422417696993 1
0.675476551524167 0
1.18433659573848 1
2.05612132058885 1
1.48829901201904 1
1.60594285720113 1
2.00610099454628 1
1.29637300824544 1
1.49022996110754 1
1.14168617633155 1
1.40555667402172 1
0.984964708247736 1
1.09959985980089 1
1.5065300358473 1
1.06534782051516 1
1.60066231369272 1
1.7257865809705 1
1.22172488310781 1
1.14530188749011 1
1.32729145219398 1
1.5989582062217 1
1.55777031737909 1
1.24851251474538 1
1.47371393752329 1
1.68947973398808 1
1.3631619285325 1
1.66860914689436 1
1.57794153228082 1
2.29087062725959 1
1.27725499800534 1
1.39745701386722 1
1.75326166748653 1
1.90782705424509 1
1.21654920923175 1
1.07160044055142 1
1.19848849627489 1
1.27450458915117 1
1.05132872450564 1
1.28913110296651 1
1.5678216915973 1
0.892087115046082 1
1.3793607897124 1
1.2394792212686 1
1.2028537895975 1
1.64206339279435 1
1.66028890579964 1
1.21320198304739 1
1.58475664869535 1
0.936592799925435 1
1.71298962789293 1
1.31627365967285 1
1.50748744490888 1
0.866625719697436 1
1.74932448506393 1
1.42240212576501 1
1.48971301048366 1
2.48883997195826 0
1.99259788882627 1
1.38826459266935 1
1.20597769772126 1
1.3696859925673 1
2.02087585632083 1
0.911186567298105 1
1.61127630204785 1
1.67738218655807 1
0.534797384905313 0
1.53462844570673 1
1.30382200554311 1
1.58234051322421 1
1.07394728366158 1
1.78119695182018 1
1.81508512622386 1
1.58107188896104 1
0.772190288086579 1
1.26942855816675 1
0.938914847280936 1
1.19568734415455 1
0.660416537037919 0
1.53059877700258 1
1.77767049759816 1
1.27354546496124 1
1.23013238700783 1
1.00636285677391 1
1.1722701113689 1
1.26348814155615 1
1.27375100072437 1
1.71566218126799 1
1.45784156820866 1
1.40738821969898 1
1.43962191132383 1
1.06933839469958 1
1.17798264925634 1
0.914777203397708 1
1.63677320495488 1
0.846261994025874 1
1.54368382745632 1
1.41982540855329 1
1.15843972742827 1
1.5999468804445 1
1.31306791731516 1
1.63357920681669 1
2.06744871333144 1
1.78801670487092 1
0.939001450645511 1
1.9278055238452 1
1.66557608148143 1
1.79754639542198 1
1.01502559537051 1
1.84231413497046 1
1.73514110840436 1
0.868670720704606 1
1.08540403955738 1
1.46749727535214 1
1.22248728395871 1
1.61038716716014 1
1.68749333691409 1
1.38263106671121 1
1.56851392907205 1
1.10536508968563 1
0.709005496965932 1
1.35527016915768 1
0.882190845818652 1
1.62404216566817 1
1.51227127953767 1
1.3984450353816 1
1.56694570574264 1
1.94680153499421 1
1.51880673169554 1
1.16938879987872 1
1.88508121103457 1
1.44989565589959 1
1.24692794665942 1
1.40973971011287 1
1.54124863423357 1
0.952329826322105 1
1.39184316787784 1
1.08602848086283 1
1.61573768757518 1
1.54495310019081 1
1.4875709548033 1
1.38563927681288 1
2.25266517844723 1
1.49183983172936 1
1.49063369260397 1
0.494439861772569 0
2.12984228413334 1
1.36246047014447 1
1.39328843424701 1
1.75083814241712 1
1.84008856854685 1
1.95892953059333 1
0.61478870343004 0
0.912156769843724 1
1.12685284238596 1
1.49993046766831 1
1.75375493981319 1
1.80690329321214 1
0.942133438743301 1
1.63344814527529 1
1.83618280888461 1
1.2607836728094 1
1.64597297333495 1
1.41730860648919 1
1.11840544780083 1
1.45207073301552 1
1.11333755115426 1
1.51265221934742 1
1.40105344357228 1
1.91112076708847 1
1.41977170076968 1
1.02908011825676 1
1.41035898781843 1
1.6072137282111 1
1.17318390886019 1
1.32648824387684 1
1.35074006405071 1
1.27101958229775 1
0.833981114236707 1
1.16001331634754 1
0.950787464667723 1
1.59711710746555 1
1.50898624058848 1
1.9574575246545 1
0.883312081997658 1
1.61771023416648 1
1.50885468068165 1
1.54660465163371 1
1.4682374076784 1
0.705600412235433 0
1.73054057705177 1
1.12021135747479 1
1.3106145592902 1
1.75418243220729 1
1.08245047802619 1
1.19053145627746 1
1.66357306117704 1
1.4276259200251 1
1.61521849716022 1
1.68801962554901 1
1.26442645724261 1
1.26072279357539 1
1.43554411150683 1
1.54003008348284 1
1.41631350082582 1
1.44879739927528 1
1.565993491649 1
1.12028083675997 1
1.05585605513622 1
1.28822991299463 1
0.95158122338691 1
0.7533372850203 1
1.14151194433858 1
1.40482699730563 1
1.33325102980199 1
1.98267846401438 1
1.27794074572235 1
0.981164636080354 1
1.41935231282392 1
1.03155950077696 1
1.13420678382232 1
1.3474046664853 1
1.51363934248241 1
1.4612725714444 1
1.10215796193347 1
1.07844363483675 1
1.84404498881936 1
1.67232961961744 1
1.38707967797571 1
1.66025460680089 1
1.85483567583058 1
1.36940080808549 1
1.2284843086387 1
0.7867310105354 1
1.65939353258691 1
1.2301866202104 1
1.41687246212824 1
1.44500282040292 1
1.39265765413913 1
1.7767016600088 1
2.15109949597433 1
1.3559384592945 1
1.59684046813308 1
1.05353472562607 1
1.10163806976751 1
0.702388692431242 1
1.79586473245757 1
1.86497648958276 1
1.64867079783503 1
1.54392641114172 1
1.65268095664749 1
1.15860072363166 1
0.950827595521259 1
1.57595356064169 1
1.38566085726495 1
1.68925097271103 1
1.86127501649048 1
0.704075378730568 1
1.36960940728123 1
0.852195075451814 1
1.79428288941976 1
1.19933602290746 1
0.603441132240159 0
1.36952486473231 1
0.916524339975318 1
0.86721339836549 1
1.03985011450382 1
1.05305611130129 1
1.85721278689966 1
1.36572634827205 1
1.25212019695981 1
1.72337680098651 1
1.5229648223685 1
1.52461505172431 1
1.06129811102354 1
2.34039503564942 1
0.969486340355111 1
0.841330074424505 1
1.85767481837049 1
1.24167614436265 1
1.28984255138714 1
2.20889710156429 1
0.500539838786057 0
2.44894625562264 0
1.83797878386657 1
1.47407253679294 1
1.20186650530962 1
1.48870484463568 1
1.52398335107589 1
1.73285030354227 1
1.36517623403331 1
1.03047245078852 1
1.43608958832825 1
1.74823976964785 1
1.13381745961662 1
1.29325999549016 1
1.41128280839599 1
1.00433085825982 1
1.99012593051514 1
1.70384896516494 1
1.52632043898785 1
1.26111595268845 1
1.01649704550637 1
1.50529553914931 1
1.55568399506928 1
1.5744458594177 1
1.21177884184922 1
1.5795451027523 1
1.47936979593757 1
0.98931461819977 1
1.43484313837797 1
1.33860201702477 1
1.39557076945232 1
1.20853646732196 1
1.1621373414548 1
1.04483204058312 1
1.28944773456183 1
1.24421380124216 1
1.10843314258177 1
0.638256172933104 0
1.01185601458488 1
0.557264391333899 0
1.19381123743711 1
1.5108022605406 1
1.39423775339089 1
0.983927201815216 1
1.14895982035425 1
1.04798175760241 1
0.971216133049854 1
1.23785280776573 1
1.93940544362638 1
1.73657321917268 1
1.76931155081561 1
1.2736205703802 1
1.30518502445942 1
0.831084832957322 1
1.25276277100024 1
1.59383793661078 1
1.09604122165381 1
1.80887504592353 1
1.20840039112375 1
0.90823035893887 1
0.422261493739536 0
1.75116314922221 1
1.43864419725238 1
1.27764348589192 1
2.02930683189868 1
1.35260315448215 1
1.47513087020363 1
1.86258967099639 1
1.28036817880567 1
1.1844960834093 1
0.800338686136598 1
1.6890315749212 1
1.27426464413104 1
1.28563659549166 1
1.36236523907913 1
1.8975755689013 1
1.5417306760395 1
1.57553823478921 1
1.34343172228871 1
1.19084837096651 1
1.23364143029913 1
0.96223660323762 1
0.975800230337058 1
1.86883085770249 1
1.2193466692771 1
1.61432081715085 1
1.54960912696656 1
2.09825550409261 1
1.62546476775496 1
1.0204212899776 1
1.5450999291776 1
2.33450246977981 1
1.50308027939563 1
1.40779232573894 1
1.4177296201356 1
1.52699468930433 1
1.07044329874384 1
1.31493523212332 1
1.27071731407173 1
0.952071389383778 1
2.07912676416732 1
1.22877488887178 1
1.94928110012999 1
1.05292526446029 1
1.74693428899383 1
1.13362143681484 1
1.8310516548073 1
1.59807341070377 1
0.859874806262676 1
0.960638470722618 1
1.39133387715341 1
2.36038478571217 1
1.62480633490253 1
1.33249968643302 1
1.49583909130686 1
1.50078719998583 1
2.14961237207115 1
1.52025930909301 1
1.69127335829393 1
0.888496419575213 1
0.593140967941887 0
1.89995101720578 1
1.14623576105479 1
1.67562886056975 1
1.3743794845207 1
1.43371892912051 1
1.33596841496567 1
1.84075712105785 1
1.43891312765568 1
1.40267794417167 1
1.66307517726999 1
1.49542146912577 1
1.52406187019809 1
1.307401499444 1
1.32706667391949 1
1.05604657274383 1
0.805890280342281 1
1.30454397151531 1
1.74739207804029 1
1.3321106675656 1
1.26603726627467 1
1.12524544093692 1
0.9462204318394 1
1.43410873010262 1
1.81723502491957 1
1.54649631713193 1
1.24143267965801 1
1.02418229482097 1
0.720314138571162 1
0.790478602776733 1
1.18932891511675 1
1.08967494071308 1
1.32521190438947 1
1.21536576407643 1
1.62845459412106 1
1.68584107636299 1
1.14768631718275 1
1.30895184359769 1
0.949942015181632 1
1.41449887551601 1
0.876643568514238 1
1.57823348234006 1
0.762519953467842 1
1.26845195952249 1
2.0093626097161 1
1.44910812425877 1
1.58420202564878 1
1.39881767044136 1
1.38238671731035 1
1.21981174646697 1
2.0720009377448 1
0.979917412124636 1
0.834380403758577 1
1.38190176438219 1
1.84781747598271 1
1.3960787616374 1
1.40085866403878 1
1.88732042781156 1
1.71010705577777 1
1.56026960608579 1
0.82841824353331 1
1.88034701481007 1
1.30138263314448 1
1.54696571559974 1
1.75631457579514 1
1.41041234205808 1
2.01624068738428 1
1.7694308816612 1
1.11950850852783 1
1.74491335368053 1
1.32051905025394 1
1.41206237249434 1
0.949953979281677 1
1.15843785813202 1
1.46459846770697 1
1.18087027045787 1
1.01482641387681 1
1.39337424340521 1
1.30960235903194 1
1.42110450463993 1
0.878295887464694 1
1.33791115128387 1
1.26714861516785 1
0.720405046194524 1
1.36906969773963 1
2.31578540222688 1
1.33084757913051 1
1.88991043087246 1
1.48326346684958 1
2.05994369336776 1
1.83404631535804 1
1.20495587863353 1
1.35865700849751 1
1.9541387718276 1
1.71022066528184 1
1.6357506498872 1
1.69658474542399 1
1.78646818171745 1
1.44587612958405 1
1.0972527865246 1
1.2745126797909 1
0.998470334963147 1
0.653097273659861 0
0.896071243003246 1
1.75832478938703 1
0.703461257677111 0
1.32250228723552 1
1.30691447041771 1
1.1427723546962 1
1.33297491573642 1
1.52313976423749 1
1.26299175845877 1
1.38212566040659 1
1.0070973487557 1
0.990642167020996 1
1.40799457139507 1
1.60530324420151 1
1.58642442784854 1
1.48508182862767 1
1.76484108141306 1
0.783780563194461 1
1.64880444935882 1
2.0776102950323 1
1.62697370503464 1
1.11561119913432 1
1.16758050059834 1
1.89898527251248 1
1.44831339940236 1
1.38788786794885 1
1.55853931988119 1
1.99681071688998 1
1.84634983540217 1
1.24064481314631 1
1.06622083114302 1
1.11229370219543 1
1.92348071311335 1
0.597489577103487 0
1.2836423959022 1
1.90475531071164 1
1.59076007903912 1
1.4703986964539 1
1.93515039020454 1
1.24039176977645 1
1.85723862151392 1
1.68328204223149 1
1.63106325212362 1
1.56787314054323 1
1.4056958732704 1
1.70051085386544 1
1.03216661579618 1
1.75555927906901 1
1.49873177010795 1
1.09697759065653 1
1.68803108402594 1
1.80312881003178 1
1.40673469167229 1
1.31661399482285 1
1.56326784174606 1
1.80382432733776 1
1.35949890070225 1
1.42470736671808 1
1.27316171156511 1
1.75411253372886 1
1.21199098842881 1
0.853631360256036 1
1.39312122958812 1
1.09120627296712 1
1.11366167178806 1
1.88422420770412 1
1.58059196108384 1
1.51650756156225 1
1.57821082951663 1
1.03399995187014 1
1.20715559210439 1
1.59618922676281 1
1.93382865911722 1
1.14801901919513 1
1.63600943916123 1
1.13885799202194 1
1.49096369726115 1
1.27591209969351 1
1.05671101335852 1
1.12110244666481 1
1.28811690449687 1
1.01053673453398 1
1.54173343902659 1
1.54495518862636 1
1.73274250179359 1
1.2678736610235 1
1.26448352559707 1
1.07917940279632 1
1.41365638590752 1
1.55969200054164 1
1.61738149640986 1
1.3737417165119 1
0.780130543294238 1
1.49742882153763 1
1.76907466998097 1
1.66892116375307 1
0.319316589615527 0
1.74843586607862 1
1.68070652889094 1
1.60582671332047 1
1.25870405129845 1
1.28981573250148 1
1.68112308651893 1
1.49804367238572 1
1.83286095267688 1
1.13544365361078 1
1.44129358669341 1
1.6320445687881 1
1.02223752779173 1
1.53240191773003 1
1.22376347843259 1
0.987159689036285 1
1.41433830122655 1
1.83900305791279 1
1.17529486477119 1
1.75292023344446 1
1.66004034899001 1
0.990426588077382 1
1.62876726864956 1
1.07681241354781 1
1.68562014889591 1
1.74754483263114 1
1.58222358721822 1
1.51594334050644 1
1.26130132263808 1
1.378906243869 1
0.517580076009424 0
1.82481318521033 1
1.42543074107707 1
1.1913205862902 1
1.06246210515496 1
1.22289811741997 1
1.10511827545649 1
1.01860231571874 1
1.4485704237277 1
1.38337611834181 1
1.37216507494984 1
1.48000408826348 1
1.04332754013984 1
1.58514954589451 1
1.62172080214765 1
1.92721821059964 1
1.66484583610009 1
1.84324680702186 1
1.69753560240908 1
1.80203787367179 1
1.49847954994244 1
1.40618151476997 1
0.898012150548651 1
1.12271137823386 1
2.0239058710219 1
1.66139590248631 1
1.51278745458121 1
1.06987557082925 1
0.945358636396539 1
1.87102286098977 1
1.45343819681769 1
1.28910714305465 1
1.62448822305871 1
1.68796202265065 1
1.7683161683154 1
1.60618180357825 1
1.03946791493283 1
1.07204006575304 1
2.10173812723064 1
1.87912779198966 1
1.71223194408643 1
1.43431645945877 1
0.359288387289442 0
0.759984498408795 1
1.52624393795813 1
1.80240444332266 1
1.07626587731877 1
1.80477432735995 1
0.752023518457427 0
1.4973095437144 1
1.07036943952396 1
1.58355993583726 1
1.89571872666191 1
1.21148016311142 1
1.35802374889722 1
1.07614335920746 1
1.44038374365159 1
1.12928611432263 1
0.761771341114955 1
1.40834747354766 1
1.39218900463694 1
1.94210835411385 1
1.4365670396822 1
1.66456438538311 1
1.15039965381429 1
1.19198754547131 1
1.67018147609645 1
1.45409279252854 1
1.43727827932473 1
1.58124420973985 1
1.64008648768624 1
1.77818023164775 1
1.1913758627416 1
1.46617718171657 1
1.71159399468571 1
1.44491019598212 1
2.01086122980862 1
1.15792892962216 1
2.04791442874032 1
1.28407192980249 1
1.39047164139856 1
1.61455976052062 1
1.33667519035649 1
1.55691127634458 1
0.919271075930719 1
1.25858100181407 1
1.31376736219154 1
1.27630027411179 1
1.90639492959283 1
1.88855663118558 1
1.78909520108625 1
1.18518193581936 1
1.25226390508429 1
1.26738709888759 1
1.20929467842338 1
1.28980559129953 1
1.13010051348473 1
2.95788594561951 0
1.31464104582763 1
1.8777803829171 1
1.29296629495165 1
1.42487815606168 1
0.800512455068304 1
1.34759327872734 1
1.33303824390645 1
1.5840711931408 1
1.59864479132467 1
1.36300858731229 1
1.04616695476909 1
1.32221270552053 1
0.874998299252816 1
0.0450985784936973 0
2.33499112012649 1
1.40324642683677 1
1.63314966844725 1
1.6035490803659 1
0.931397214734416 1
1.9475281146595 1
1.86938191783052 1
1.1754533182289 1
1.6595667738586 1
1.04445958280977 1
1.33826811275402 1
1.61121815426386 1
0.791894909363806 1
1.1602667561278 1
2.16988919757729 1
1.63530505828211 1
1.69705886393256 1
1.96859642242427 1
1.92191250292548 1
1.31966433161382 1
1.57738169155412 1
1.29694640211086 1
0.772065383803091 1
1.19072703895763 1
1.25647991555537 1
0.99276857707087 1
1.54209248472905 1
1.54635972721687 1
1.44871537899843 1
1.99739666418267 1
1.63812155036864 1
0.903269306734474 1
1.64537564348183 1
1.16909325414365 1
1.55359108785125 1
0.991888224238688 1
1.26745083057087 1
1.50875415292331 1
1.40194718123322 1
1.59405670491378 1
1.26598995376003 1
1.36736864151396 1
1.0593945670223 1
0.847602390325399 1
1.2309557382048 1
1.84152884661433 1
0.773323737494828 1
1.34058414700552 1
1.49476652996801 1
1.60072959156564 1
1.35921015134366 1
1.42818358238049 1
1.03006768474477 1
1.1432217290377 1
1.75310054071031 1
1.34796388366424 1
1.4365042749097 1
1.21672129447578 1
1.64714381208244 1
0.886521626741266 1
1.67801533416947 1
1.4021339132734 1
1.27442669186691 1
0.810217266618775 1
1.77489180934857 1
1.65047026471859 1
1.36561134460619 1
1.57017417390874 1
1.55661060682435 1
1.83817903673153 1
0.751797434177755 1
1.61703389022505 1
1.29671831740493 1
1.39142720688041 1
2.15794209648653 1
1.45198403621156 1
0.778890606868366 0
1.81324303219013 1
1.20216153773933 1
1.74340170663429 1
1.8254314435191 1
1.90392576855721 1
1.30424615052758 1
1.86821874904669 1
1.40296351523578 1
2.01700639984347 1
1.127565069349 1
1.39848301537502 1
1.4822117165566 1
1.20974738773021 1
1.81948172970252 1
1.37825692472799 1
1.90102589807938 1
1.54814321748931 1
1.28131214189859 1
1.82064448384775 1
1.28415179457431 1
1.45362937264007 1
1.46454996833075 1
1.25285019561868 1
1.51735092031929 1
0.990168708941979 1
1.6059699939877 1
1.16287978999341 1
1.61769526357235 1
0.832976875854219 1
1.40747909865972 1
1.16607734423021 1
1.18914301894723 1
1.39533355624274 1
1.52169538456356 1
1.35821996262474 1
1.53311832909217 1
1.72876834595469 1
1.70666604109679 1
1.54235059653349 1
1.84985496174101 1
1.60513337845351 1
0.847182869338519 1
1.79499836492263 1
1.37902271257963 1
1.45300835157536 1
1.79146791082656 1
1.85365455785995 1
1.23822450054403 1
1.0258965152018 1
1.25586181856198 1
1.68957236580642 1
1.00461578859066 1
1.8338044054544 1
0.960878538296852 1
1.41269014860857 1
1.2050848740915 1
1.19152430475749 1
2.30131130558635 1
1.14693672431785 1
1.69360449248089 1
1.283817685259 1
1.8955424786136 1
0.952520019658663 1
1.8720422825397 1
1.28936244500387 1
1.27380955087995 1
1.5931786693113 1
0.995118057937311 1
1.12623239941588 1
1.00888076838325 1
1.8333440567092 1
0.759253426504972 1
1.27543255023069 1
1.19526671080617 1
1.03189783042509 1
0.78567691094914 1
0.882369392112865 1
1.41706824375331 1
1.32408256330958 1
1.08193619282598 1
1.01866367877073 1
1.34335942337131 1
0.872527266591839 1
1.06466470809592 1
1.51297560844989 1
1.67104186172002 1
1.37610670440711 1
0.785441973879307 1
1.01329075794636 1
1.56686942847341 1
1.17956845283923 1
1.11439196960827 1
1.32765341222591 1
1.41390563795268 1
1.98740884820208 1
1.60285344525542 1
1.53069467176771 1
1.58780996385654 1
1.05941487064362 1
0.694390955938148 0
1.07710707883714 1
1.03399495391919 1
1.3905885615383 1
1.16136835627936 1
1.39601231715038 1
1.19186615868889 1
1.53388051470651 1
0.968242967469302 1
1.18865071120088 1
1.19586491352417 1
1.76142132989465 1
1.79926982160354 1
1.25982510164132 1
0.978003626474609 1
1.52056325371312 1
1.32128243500454 1
1.38647689477645 1
1.62060699851119 1
1.89321624130475 1
1.52621179845221 1
1.41924687881571 1
1.15020551863004 1
1.81487545468742 1
1.46311097830477 1
2.00014992953526 1
1.23592214903063 1
1.79171211727107 1
1.3698252250558 1
0.699279388077549 0
1.92918627928866 1
1.38341768629051 1
2.03566636972773 1
1.38393940953742 1
1.50548616056329 1
0.801339606170368 1
1.65068329505961 1
1.29385849651242 1
1.56989172735825 1
1.20005224979513 1
1.43545378814127 1
1.72738186772316 1
1.56921232636449 1
1.49126833565312 1
1.39136502138501 1
1.33142327564977 1
1.38827343032145 1
1.32151903645767 1
1.63931492400737 1
1.55571119949748 1
1.37093665114504 1
1.72920435385625 1
0.735258377000508 1
1.8335267041502 1
1.96575879209723 1
2.16860651488775 1
1.12795607737067 1
1.6452543896913 1
1.23935407111476 1
0.886920868878291 1
1.36471754759212 1
1.12077885447696 1
1.28766811505599 1
0.980801196751967 1
0.781731138553148 1
1.2374099116848 1
1.27792152249079 1
1.40788682471286 1
1.24361372695697 1
1.48925358626959 1
1.08829761664354 1
1.78520561599914 1
0.973282271764743 1
1.7081414930923 1
1.21430909114265 1
0.996154729166395 1
0.933381214194528 1
0.92069255867747 1
1.98813607274297 1
0.976647430412072 1
1.01088883747344 1
1.23354000219021 1
1.50780723135478 1
2.13497831914497 1
1.04869037678033 1
0.806472386937237 1
1.58477345454354 1
1.52071278961559 1
2.06103087013055 1
1.07315555558076 1
1.10360291824698 1
1.36954181559071 1
1.65387767285532 1
1.1445375991084 1
1.39758223084493 1
1.82968240051411 1
1.75164660705693 1
1.14247065067835 1
1.03008019997967 1
1.34680432383445 1
1.14004918873078 1
1.41338339430339 1
1.30890401786269 1
1.03217837675368 1
1.23925108340978 1
1.16427381577828 1
1.09871881161927 1
1.41649121546258 1
1.21368662774308 1
0.81475247488788 1
1.96133572390507 1
1.44724957604521 1
0.993321827199209 1
1.24174194184054 1
1.67378156368789 1
0.712274671632482 1
1.36283588513702 1
1.70361795735219 1
1.47151302672765 1
0.690624693499679 0
1.28986703511407 1
1.54626519524575 1
1.02944497042069 1
1.20549586615082 1
1.69920796838822 1
1.6818465409314 1
1.48382765683369 1
1.14757829421794 1
1.23999979737561 1
1.30698825306869 1
1.2795442008192 1
1.69766228801763 1
1.35714690179113 1
1.73049048253678 1
1.59882536678026 1
1.00007364880975 1
1.55435540092425 1
1.3199444508474 1
1.29197836254747 1
1.57695238133736 1
1.52307105162259 1
1.17081244579793 1
1.35501519107267 1
0.8442359022939 1
1.89054053525289 1
1.88254007555693 1
0.874193659739103 1
1.65630378628509 1
1.21170084072212 1
1.5306447973337 1
0.943262554315278 1
1.36823556171854 1
1.49821022664326 1
0.561206489747126 0
1.81539507801683 1
1.46185745660738 1
0.970435454484944 1
1.42393509364841 1
1.18383569505375 1
1.82860087103838 1
1.03200360504551 1
0.939475189590362 1
1.30214818590349 1
0.818589242546059 1
1.6598296887149 1
1.30101250283038 1
1.34920592781944 1
1.80838143851133 1
1.34553671281296 1
1.15656375007296 1
0.957107245790581 1
2.06950352874061 1
1.69750208891139 1
1.23984423031503 1
1.61566856742257 1
1.58497298626713 1
1.43060533328068 1
2.04410180840963 1
1.77607081064901 1
1.00322337447839 1
1.36334677029024 1
1.81862983416707 1
1.30591089835397 1
1.81068449682158 1
0.795379661150634 1
1.62028976650527 1
1.13811718356741 1
1.63014163625492 1
1.2600568153158 1
0.938239975868969 1
1.2743860851519 1
1.54080142374313 1
0.837201649692611 1
1.1189111913007 1
2.02143965567467 1
1.40817497288666 1
0.949752163446915 1
1.73324315033202 1
1.57560978555517 1
1.31603442827642 1
1.57167187650159 1
1.04557007461111 1
1.00872499022202 1
1.32653523285468 1
1.40601314488505 1
1.60385027825191 1
1.10312532970104 1
1.1243298211639 1
1.75024933698308 1
1.20706162966891 1
1.74263627827462 1
1.50956616185989 1
1.91096608767317 1
1.35487719553124 1
0.898337605951567 1
1.05373807976199 1
1.75219923838374 1
2.01399607349986 1
1.57872070618776 1
0.937438313906062 1
1.49759305906673 1
1.37899547907302 1
0.930505801076194 1
1.18806664942046 1
1.46982058322959 1
1.32750684793534 1
0.815561363633359 1
0.952421764319192 1
0.949920353863074 1
1.22513772452383 1
1.47083912585402 1
1.43943511033 1
1.70754468507155 1
1.72440982184185 1
1.30900403936552 1
0.669620578385911 0
1.32897102790078 1
2.34513982758468 1
1.32543080934523 1
1.55414508807492 1
0.927842774856184 1
1.10480131604435 1
1.90322267767695 1
1.77353770688194 1
1.4958597262276 1
1.28355728714737 1
1.66002401111646 1
1.39407508231204 1
1.40522916855497 1
1.29515744928924 1
0.877335386464666 1
1.90916753919405 1
0.643262475365577 0
1.73872024930918 1
1.70456767607699 1
1.58744064958362 1
1.42151789096504 1
0.881196147751541 1
2.03285608492056 1
1.29125132426129 1
0.823103456090048 1
1.35781417551901 1
1.30193926800987 1
1.35091105133409 1
1.14122485311137 1
0.65172278566909 0
2.05675079620958 1
1.05798467579516 1
1.2770996082614 1
1.65489736104138 1
1.40667521122577 1
1.02151283948841 1
1.93432731460335 1
0.729238558684172 0
1.50485312240917 1
1.60903904950585 1
1.62839828048105 1
1.26446403233346 1
1.53713115780386 1
1.66697617878634 1
1.50810024804249 1
1.75748290563409 1
1.86499658240233 1
0.826715421262934 1
1.17392756221207 1
1.76897033553342 1
1.87470949677907 1
1.52869086112716 1
1.27859915723558 1
1.20976313990705 1
1.1533773094615 1
2.03615698987664 1
1.65343459866806 1
1.16153324002229 1
1.71111727779569 1
1.32410024377641 1
1.23023693085488 1
1.09972847985161 1
1.56423972705136 1
1.98540400986287 1
1.27058094292868 1
1.38777885524302 1
1.30065292739989 1
1.22763033845584 1
1.97281487269229 1
1.02114080704876 1
1.48608694931147 1
1.77302712530347 1
1.52069968935288 1
1.38994535075383 1
0.997477671077655 1
1.6720250377716 1
1.48641945687421 1
0.813937886995078 1
2.13962629065466 1
0.883172236323767 1
1.60565680925057 1
0.949619954692648 1
1.92743984958244 1
1.56953832249038 1
1.68869827472076 1
2.00352059385372 1
1.37422950720298 1
1.05775308628143 1
1.05364508105654 1
1.77630365604545 1
1.83887430779328 1
1.48686159847464 1
1.66797116140462 1
1.60078576363259 1
1.27218692739794 1
0.847860030453324 1
1.55815387961334 1
1.34812449068152 1
1.77176326547369 1
1.49231547676773 1
1.69656204018059 1
1.30354333731115 1
1.40589283233952 1
1.42327906893921 1
1.54988972572095 1
0.90166929374864 1
1.0715164886201 1
1.27838826752094 1
1.69130115875313 1
1.07167066054963 1
1.60261416663078 1
1.07440730426448 1
1.71534016999398 1
1.49980498754382 1
1.38112666089253 1
1.77545725480563 1
1.73788057767646 1
1.61914993234838 1
1.08196749644285 1
1.32413248462169 1
1.61323623051947 1
1.2469443257918 1
1.32404272972311 1
1.07460519203888 1
1.6291996497898 1
1.39744792703134 1
1.63844952828092 1
1.5499371474034 1
0.826749940933562 1
1.79635491961423 1
1.63237866796129 1
1.70645690176974 1
0.890840688053606 1
1.16884241916819 1
2.04057682591492 1
1.27720757683679 1
1.71434275075267 1
1.42226964381576 1
1.52002844990024 1
1.14259339893012 1
1.70055267361996 1
1.17786598053355 1
1.58982595174645 1
1.72276651613223 1
1.74714558872388 1
1.25480552247411 1
1.30088824294387 1
1.27927005168222 1
1.53718723455414 1
1.64171117041545 1
1.5954522225649 1
1.90582897037237 1
0.970244155420001 1
1.35442116072546 1
1.72364138784595 1
1.66889313678975 1
1.18875496749828 1
1.84921345079529 1
1.17578051610693 1
0.546256681815419 0
1.86952861169879 1
1.9415727363396 1
0.994680141499635 1
1.34049110055678 1
2.09436358629882 1
1.6557955940659 1
1.46127422616576 1
1.38909334369651 1
1.71604144749394 1
1.53670089324759 1
1.27727856579272 1
1.76916860971596 1
1.91937650816698 1
1.01672312740531 1
1.29751704472623 1
2.1437864501226 1
1.91747917894054 1
1.96632600821216 1
1.62691695768012 1
1.58876263168936 1
1.13317878929179 1
1.61426961538517 1
2.31389342786065 1
1.74323833599385 1
1.38903793758055 1
1.48462327452585 1
1.06154400158103 1
1.28175930362193 1
1.47437239251584 1
0.651631768743376 0
1.38346007089508 1
1.65604511488046 1
0.884088968607365 1
1.26320885264681 1
1.61972925581041 1
1.33108809484252 1
1.64850958849149 1
1.23173569692081 1
0.723674134266431 1
1.17557882164286 1
1.66731439632646 1
1.01611065375869 1
1.42331821969898 1
1.59110759155861 1
1.58512083973605 1
1.47439948852052 1
1.35075076517084 1
2.32807313584872 1
1.61701676742818 1
1.49567649720668 1
1.75655234270059 1
1.80972320497963 1
1.36529620330372 1
1.41958732010603 1
1.53984801019698 1
1.7298813203495 1
1.49619887045334 1
1.80147284985028 1
0.678144854957966 0
2.20430187785182 1
1.66370664841969 1
1.57465254258985 1
1.0499400272472 1
1.3812198468012 1
1.66043711956118 1
1.48233105429534 1
0.893797220005904 1
1.47757095011 1
1.17022577342556 1
1.05983874837278 1
1.68353660811087 1
1.19725078686265 1
0.511445408087544 0
1.23494994622019 1
1.14208222797503 1
1.52649658503251 1
1.39135902574927 1
1.59368331496429 1
1.97228816766893 1
1.43857932198575 1
1.99325538463684 1
1.48929291553088 1
1.6091159309008 1
1.0767982392424 1
1.06178910245356 1
1.41570655439104 1
1.34587074063032 1
1.25574251291949 1
1.49769506674874 1
1.16149063240968 1
1.24288225844405 1
1.065517496793 1
1.79441119199223 1
1.91319794941506 1
1.58521837259632 1
1.57487234094782 1
1.40271616042043 1
1.44917619079092 1
1.3665128069492 1
1.00622857030917 1
1.90394216739074 1
1.48819169092556 1
1.68708539790425 1
2.06833909037904 1
0.954278236515563 1
0.551350456808705 0
1.34273318695453 1
1.39705454895141 1
1.79526765168956 1
0.806682325649212 1
1.58732922078243 1
1.48252085595141 1
1.21414486506891 1
1.20976111866119 1
1.12696175669037 1
1.12849088306551 1
1.3200329335294 1
1.49923197091894 1
0.872607116794153 1
1.77210633074075 1
1.61845244050331 1
1.74708237026304 1
1.11988694246608 1
1.01164615189806 1
1.50310721423448 1
1.28280829477269 1
1.16340208890534 1
1.35789824849873 1
1.52235082467466 1
1.97633529161889 1
1.39418106341242 1
1.5452796143193 1
0.857210545457274 1
1.28201153954867 1
1.9551265967679 1
1.23799458339442 1
1.27716877631001 1
1.72666113819949 1
1.76092164245125 1
1.05966994651337 1
1.80714324674818 1
1.51047832603816 1
1.08270865665704 1
1.01492796010897 1
1.5640076990522 1
1.2379540983575 1
1.11475732642852 1
1.47112952642458 1
0.994766977652299 1
1.17709310719872 1
1.586083176437 1
1.27930775942936 1
1.15948857730867 1
0.918334240986376 1
1.24524241101376 1
1.45786609763655 1
1.01193447308815 1
1.09956820724062 1
1.14923447011913 1
1.41362496273281 1
1.4574410819951 1
1.1239935416243 1
1.59095667547084 1
1.95359013067506 1
2.12494286487448 1
1.71098631578287 1
1.12959203368779 1
1.23327859322131 1
1.63120542159486 1
1.16389731447583 1
1.7356458932061 1
1.04147584770705 1
1.33372980773524 1
1.36626212169088 1
1.45596118190252 1
1.39121808121938 1
1.25001520122025 1
2.07779191543207 1
1.61901914363154 1
1.74254420283214 1
1.46669747556545 1
0.198395961565155 0
1.22179514272454 1
1.79530553438939 1
1.00626512377465 1
1.24471731780598 1
0.955642700992756 1
0.903372341293295 1
1.29381198578834 1
1.10527318654656 1
1.12793957813559 1
0.927753249577911 1
1.118603202154 1
1.41029648567009 1
1.47134304605284 1
0.928160017324488 1
1.10580345360263 1
1.31082263312901 1
1.41216983916055 1
1.18640812847876 1
1.51038635281586 1
1.36102326397425 1
0.96531400626254 1
1.91106453531752 1
0.661102290376713 0
1.5986904118445 1
1.77613792718025 1
1.15320424545515 1
1.75573814570242 1
1.37039240508403 1
0.998254048796486 1
1.26336729370824 1
1.40955361927307 1
0.963172751635862 1
1.25709193518556 1
1.15246375468804 1
1.44993252075537 1
1.81634477328409 1
0.741665130014861 1
1.21991547550107 1
0.955445938193863 1
1.13632059437863 1
1.27025016963948 1
1.76432307007658 1
1.04030267381173 1
1.34938040615429 1
0.757696216501734 0
1.3685800225541 1
0.786112412144897 1
1.94733023070204 1
1.63096127249472 1
0.829018442188355 1
1.41117653715847 1
2.07236599813075 1
0.976707565682278 1
1.45338146494858 1
1.75366435530804 1
1.61330648132838 1
1.55370313157625 1
1.494894076317 1
1.64551139091285 1
1.58916928339685 1
1.16184238998331 1
1.93553135172927 1
1.73297004966882 1
1.56148111369285 1
1.14302302618186 1
0.677280186556551 0
0.979200642205391 1
1.81936429937567 1
1.24894261469376 1
1.68412733456457 1
1.94708070648436 1
1.04308698541703 1
0.950029001799986 1
1.35097650086307 1
0.359894653457842 0
1.71525041606341 1
1.9185320734196 1
2.24291275442089 1
0.995875730674989 1
1.65015583157837 1
1.2977566555318 1
1.60705672455319 1
1.88428102773915 1
1.3188748050291 1
1.56962115726674 1
1.0405492075068 1
1.12991558686918 1
1.81486446897309 1
1.12260340967391 1
1.00595422402162 1
0.964313689533286 1
1.59814861084101 1
1.29797966743838 1
1.17208210638003 1
1.11687480286972 1
1.68987993530865 1
0.770885888550608 1
0.966079097804248 1
1.17905978336733 1
1.77524765463543 1
1.39583604288562 1
2.30001035610569 1
1.17421683464621 1
0.906183994784708 1
1.49731960642604 1
1.77039798520152 1
0.769843032038328 0
1.15203212104838 1
1.18511013215779 1
1.61859924843058 1
2.05006296476708 1
1.20735129214015 1
0.826505752121827 1
1.41304861651943 1
0.912800319362741 1
1.11497226129955 1
0.725444055686303 0
0.926479465332311 1
1.3823960821043 1
1.29597247863124 1
1.54788082749963 1
1.7123675906654 1
1.00242599557694 1
1.76015760809497 1
1.29287287434805 1
1.25041735034215 1
1.08947714838852 1
0.9855995950773 1
1.13248660886293 1
1.35290181404239 1
1.06399779720856 1
1.0590098971054 1
0.852011258030647 1
1.91768908271748 1
0.93889025253042 1
1.91240978128267 1
1.56416855450913 1
2.14435670396361 1
0.877075277098339 1
1.41919952672787 1
1.46905288118931 1
0.85533741482706 1
1.93742279966046 1
1.4460342069155 1
1.88077825662207 1
1.32867640532303 1
1.40741381506275 1
1.27392611134173 1
1.57375604115768 1
1.56811413854978 1
1.69848054970434 1
0.860954976039829 1
1.05208950801549 1
1.89082245809241 1
1.75493585047289 1
1.08003696773806 1
2.26112671011023 1
1.86615409994993 1
1.68797793806268 1
1.60469185797704 1
1.76095323174841 1
1.73890759364511 1
1.35443406836431 1
1.24661997404287 1
1.36325950216803 1
1.60657227433037 1
1.33042385013747 1
1.77174029344267 1
1.11968672015518 1
1.97558818305328 1
0.897783907307542 1
1.88724205477727 1
2.22420826574095 1
1.19653631225715 1
0.903174614972318 1
1.18705453348736 1
2.0993004962259 1
0.713834009530567 0
1.49090044658114 1
0.9394532955333 1
1.64393742606112 1
1.17038520087331 1
1.00869196728998 1
1.44028688329566 1
1.57924038298146 1
1.65082228870662 1
1.56098584245544 1
1.38917804975263 1
1.6772593468849 1
2.227399542466 1
1.55366058048178 1
1.40666536154687 1
0.880807441196206 1
1.14569920381894 1
0.657892921814578 0
1.46320363427495 1
1.2718852160537 1
1.86106495199837 1
1.06669352519906 1
1.04948957174719 1
1.38994049097454 1
1.28293383766352 1
1.70684117725518 1
1.20276210100834 1
1.28938060614962 1
2.19027279512778 1
1.08773578957501 1
1.3004882781657 1
1.42069410877268 1
0.789229836939073 1
2.00680494560663 1
1.08699400578701 1
1.54249822846388 1
1.02625633623292 1
1.39685073234791 1
1.40114707944157 1
1.56148842433492 1
0.880472331079706 1
1.78653063164875 1
1.58230594233101 1
1.02608043652614 1
1.296656363743 1
1.03269564560409 1
1.46436649824746 1
1.90524836346884 1
0.967244269831906 1
1.45608929057507 1
1.8037972401182 1
2.01261127200734 1
1.2782285231559 1
1.24124752716042 1
1.36599875755099 1
1.30931055589051 1
1.24236468950663 1
0.978878772969694 1
1.07178700535976 1
1.7675708008925 1
1.81799183823073 1
1.38246975840359 1
0.757845572381605 0
1.52812495612984 1
1.29014783448625 1
0.933884816601678 1
1.10147131310198 1
1.95967180313746 1
1.3650001162179 1
0.75852738623188 0
1.87275336832515 1
1.56375848298009 1
2.03468120321436 1
1.29856382843803 1
1.34282109678911 1
1.50159675270952 1
1.01897821868512 1
1.61227970319792 1
1.15920927797448 1
0.88831928171466 1
1.55862330840833 1
1.36569374039326 1
1.59487512023853 1
1.38710158144238 1
1.38509657131509 1
1.2235492496305 1
1.95242628691197 1
1.42219579482294 1
1.20544176063167 1
1.42242557390147 1
1.21339121167074 1
1.28621053786723 1
1.10506967390513 1
1.27692983356244 1
1.34385472553516 1
1.84365318699756 1
1.53654693333158 1
1.86551889452464 1
1.64936254101115 1
1.25252456552349 1
1.70449917798673 1
2.02684638289481 1
1.65669480919072 1
1.41005256165351 1
1.3927344883825 1
0.832258042922958 1
1.56426644206744 1
1.05795829443655 1
1.55001585604921 1
1.18311437823273 1
1.93451911567969 1
1.73846387020661 1
2.00011551707091 1
1.30470466266317 1
0.974623092554811 1
1.50460897935217 1
1.55063352944388 1
1.79743135475395 1
0.924193833556894 1
1.77895487199931 1
1.51448722672413 1
2.09963025648441 1
0.8960472502172 1
0.659667141966866 0
1.11449863496919 1
1.50065691541727 1
1.58920021365044 1
1.41580322179614 1
1.32644588540373 1
0.879676033265072 1
1.54077504746 1
2.02899350650424 1
1.43156819981879 1
1.41401696064975 1
1.79276567010816 1
1.3845689382878 1
1.19100691326532 1
1.31190777653281 1
0.836775324178392 1
1.29656847600555 1
1.69450277769284 1
1.7422617045304 1
1.41191308979509 1
1.3811154357375 1
1.67964158098688 1
1.86311993437213 1
1.44139995486809 1
1.02633053251558 1
0.909864256008791 1
1.9481148869944 1
1.781484431773 1
1.12510201699732 1
1.6294728712386 1
1.31063546224876 1
1.39406554047096 1
1.09034275969957 1
1.23866282880516 1
1.73307846771606 1
2.18810071919109 1
1.17053467785444 1
1.45627751200935 1
1.29166501684239 1
1.66920098202612 1
1.47950557532498 1
1.5346316788651 1
1.17975287232213 1
0.96941497872594 1
1.74911786145858 1
1.32331408879766 1
0.929688732511326 1
0.645258302571174 0
1.80042876593858 1
1.65566672830595 1
1.20536567610734 1
1.05856311443996 1
1.05726771021422 1
1.01737087244095 1
0.955238246866305 1
1.5485175734765 1
1.01844292269917 1
1.62147613421787 1
1.67877132632957 1
1.56683338720263 1
1.44066990389427 1
1.2648958358292 1
1.35804798136963 1
1.33464889528066 1
1.1597199832622 1
0.978051754941783 1
1.093146077748 1
1.43229611410388 1
0.957743289930308 1
0.824856013700583 1
1.90815482778997 1
1.04577347180076 1
1.00963326489801 1
1.27442726813465 1
1.06880451419554 1
1.06419377674253 1
1.51822261134326 1
1.14786235927727 1
2.04029805721641 1
1.14073496517381 1
1.73724986606324 1
1.41175762908604 1
1.34771780900004 1
2.22497283616232 1
0.989349212801494 1
1.1450478198306 1
0.922344084398187 1
0.761740105702728 1
1.19126959791419 1
1.00807198851753 1
1.76668783164931 1
1.2785520126424 1
0.934569249248527 1
1.37570261272063 1
0.886357569599583 1
2.20374032457722 1
0.957776742947098 1
1.09636923540409 1
1.56630614566794 1
1.25984684610067 1
1.4622178453041 1
2.02228880680919 1
1.39412200612778 1
1.3022045894085 1
1.47853718137271 1
0.95722993481912 1
1.4620173750382 1
1.57623491392163 1
1.65353950884218 1
1.45977416834612 1
1.25289439224596 1
1.19719887030104 1
1.58600759839148 1
1.22110898288753 1
1.32437357567426 1
1.4840955397131 1
0.794343962157295 1
1.50536069268774 1
1.44358105130581 1
1.28464114147994 1
1.72005776796537 1
1.05955825639295 1
1.41918081058123 1
1.59616043097429 1
1.90105089236017 1
1.71470081712002 1
0.731459038712545 0
1.5257179596922 1
1.61102400848842 1
1.50264105832401 1
1.38259663690258 1
1.52395692751745 1
1.46255552970614 1
1.57314253665865 1
0.836405708534054 1
1.27574332708167 1
1.66059637285854 1
1.68209018055811 1
1.28718254207019 1
0.810600328002976 1
1.63064854473841 1
1.43574899412829 1
1.92338931538242 1
1.06730070929343 1
1.53794064533938 1
1.18074801125237 1
1.63164062620085 1
0.560100384061859 0
0.88897924394847 1
0.837073404257295 1
0.985886611859967 1
0.795451135761746 1
1.36557296135019 1
1.01804559470288 1
1.30145144231882 1
1.80023553377271 1
1.66100836758009 1
1.56432152963201 1
1.32992771715106 1
1.10004346743572 1
1.42973954171976 1
1.56474076634114 1
1.14148737216755 1
1.52571598783177 1
1.72720816486747 1
1.15412713543956 1
1.53129839116702 1
1.19067475729938 1
1.24226512771705 1
1.47052298532888 1
1.63642888299262 1
0.858205686861306 1
1.79525010950856 1
0.471866623553756 0
2.20334280907606 1
1.39415242560018 1
0.984130476464085 1
1.65225042515602 1
1.37451566060939 1
1.27959436700092 1
1.26168355813823 1
1.45950027405539 1
1.30518578678466 1
1.44377799601851 1
1.50920882314953 1
1.60712221235853 1
1.49249099029927 1
0.811087711352609 1
1.43401519595428 1
1.57310669205346 1
1.4755368269648 1
1.06831144866217 1
1.16981165350062 1
1.60357600769682 1
0.979984765060153 1
1.03108329746174 1
1.20179587864456 1
1.4179325347398 1
1.49970964759816 1
1.49009965916552 1
1.1929917091151 1
1.41171467514534 1
1.46387562947814 1
1.58315821029936 1
1.94581519110264 1
1.5084936035172 1
0.806867493632617 1
2.18208281910491 1
1.33651466220027 1
1.02461996512594 1
1.32535889277474 1
1.32462352974633 1
1.57290905633617 1
1.67606823765416 1
1.30640846311725 1
1.89638220417017 1
1.6687436086713 1
1.66658108960263 1
1.22085780081364 1
1.25160852932394 1
1.43527786990373 1
0.623672604233234 0
1.16075115260345 1
1.13016088896425 1
1.12426389809875 1
2.31861618252307 1
1.09361919003859 1
1.30524159195427 1
1.75307224442991 1
1.02776280394159 1
1.2635330365501 1
1.12569816694582 1
1.72902598900395 1
1.8584543188182 1
1.67890980479479 1
0.954755728928551 1
1.16233747897691 1
1.88998216388674 1
1.75558401894242 1
1.73579938446557 1
1.37941716273156 1
1.27250603185206 1
0.579092129825196 0
1.25139966654993 1
1.75030657419574 1
1.89901626722896 1
1.80910079550089 1
1.38590002072237 1
1.0254353302442 1
1.33868609121596 1
1.22498311642181 1
0.771632448519837 1
1.37595894102901 1
1.37823398102343 1
1.56182087334046 1
1.88947115878143 1
1.41654138179162 1
1.30072289254197 1
1.16312679908493 1
1.4995804827011 1
1.89077738310172 1
1.88363168261626 1
1.61324636003873 1
1.53874543552929 1
1.20112887964825 1
1.3690613771594 1
0.87949254189947 1
1.8845585306957 1
1.13089017337288 1
1.34083472969378 1
1.96802203078615 1
1.79968884144632 1
1.35073705304306 1
0.489712625274508 0
1.4305641250221 1
1.11851896229254 1
1.4830969556529 1
1.77386133844724 1
1.10699605324128 1
0.761257746137966 1
1.11618084360372 1
1.42174762369945 1
1.26350660427243 1
1.0781641271102 1
1.05068681291923 1
1.50215387133651 1
1.05043804708503 1
1.64585263977211 1
1.35618527471745 1
1.76083226184758 1
1.29514445716721 1
1.13580523682459 1
1.30149235536945 1
1.09440345676979 1
1.39735184023202 1
0.659801364979919 0
1.9925472199116 1
1.61783197171633 1
1.35695275788052 1
1.41681264338508 1
1.54112031189843 1
1.39720716580732 1
1.22774352066717 1
1.00660571034658 1
1.65839307203519 1
1.91793955712663 1
1.14869020416179 1
1.21818897621049 1
1.92100884176111 1
1.49346110812969 1
0.524104152229352 1
1.85259813622432 1
1.10996105586504 1
1.34534878065794 1
1.52861192891334 1
1.77273971184962 1
1.15949691172078 1
2.02285921830258 1
1.29682754191622 1
1.4564791621843 1
1.55376095064887 1
1.49878383123496 1
0.777672937265061 1
1.10655655243007 1
1.1837573069693 1
1.11303901999609 1
1.45561872739895 1
1.18924159827069 1
1.19259069377567 1
1.32616877920052 1
1.15384239172462 1
1.14986322699832 1
1.69929934188749 1
1.13322750083107 1
1.88526327791137 1
2.44221848363685 1
0.905819609981555 1
1.76845639348999 1
1.14595456629675 1
1.14153156194949 1
1.33439418102137 1
1.39111242965383 1
0.999601119456057 1
1.53240076344117 1
1.27518818139544 1
1.53150043604447 1
1.59934424042409 1
1.63498944676182 1
1.46800632038247 1
1.37326465878188 1
1.52968314618712 1
1.52706792988615 1
0.93802987781014 1
1.86677358617069 1
1.3499115549227 1
1.54078583485981 1
1.29072406118532 1
1.3360606675763 1
1.26740851272292 1
0.838384715326314 1
1.12876869692561 1
1.40820280467894 1
2.28826613104026 1
1.61791416936964 1
1.04299671775255 1
0.795447321244357 1
1.36958200507843 1
1.6482595195963 1
1.49827004229594 1
1.31654603231545 1
1.01303312393558 1
1.59482791182285 1
1.21092306690555 1
1.79649979154084 1
0.769727339334799 1
1.40471561873794 1
1.02040455450559 1
1.41524596764093 1
1.47230238208875 1
1.32419712642449 1
1.41967637716033 1
1.84141356970909 1
1.52845773562424 1
1.32675905936984 1
0.882709820618673 1
1.18854437732503 1
1.66434306236247 1
1.39245603293869 1
1.80674501477527 1
1.00248572701471 1
1.09151785536725 1
1.64824863081848 1
1.61595916980087 1
1.11027967902396 1
2.33845464973739 1
1.3711414907508 1
1.67120367824102 1
1.53229788730866 1
1.36892825299751 1
2.05822543041766 1
1.22016940951936 1
1.14676236496358 1
1.92088405412134 1
1.17394978833387 1
1.56094157097914 1
1.29115668236928 1
1.02200647851015 1
1.32250878101568 1
1.68670450357417 1
1.05675698030917 1
0.851897773759176 1
1.5699726009295 1
1.81879394720765 1
0.962340815853144 1
1.16159277807516 1
1.10205012213605 1
1.37977713581448 1
1.29209866541541 1
1.95988111860344 1
1.57519707640469 1
1.00472089684196 1
1.29949884382358 1
1.27581683311581 1
2.03267158558512 1
1.81042459434278 1
0.992403153444623 1
1.51773601329824 1
1.00219525410232 1
2.14822213016261 1
1.43015658650544 1
1.26681075901643 1
1.49944948096199 1
1.26604356597427 1
1.99022270717141 1
1.2938791556179 1
1.15305647440578 1
1.47186373189614 1
1.43699102172046 1
1.25364277646283 1
0.856765595340735 1
1.22841105535762 1
1.11919428488993 1
1.46808714112839 1
1.07907837809414 1
1.43056314841844 1
1.59585885388519 1
1.60940641489702 1
1.71543737111618 1
1.41628617898598 1
1.6011362919295 1
1.62888446939206 1
1.54403794162419 1
1.70219885360608 1
1.71992603660056 1
1.20874114838774 1
1.75775531661255 1
1.82176596712036 1
1.54331219864115 1
1.34949397194638 1
1.02616319133748 1
1.20519972136485 1
1.75167425661737 1
0.808344693302419 1
1.08415230013389 1
1.1663977529536 1
0.938930081350572 1
1.49521660313167 1
2.18008337471079 1
1.16588400814849 1
1.39125079921026 1
0.773191790833572 1
1.49042155562756 1
1.18398263612686 1
0.950564694820926 1
1.35681008959782 1
1.54568620012478 1
1.62055824817835 1
1.2264160006496 1
1.16157228195612 1
1.4128980434945 1
1.22956833016818 1
1.31821951536097 1
2.16252718180528 1
1.38551382406295 1
1.63344403225528 1
0.769024678977744 1
1.83524221644782 1
1.03909760242397 1
1.83006606727426 1
1.41023955651637 1
1.42912087666046 1
1.98270311762675 1
2.15380852942861 1
1.42182133243164 1
1.85025204589192 1
1.24733565749987 1
1.3627695689873 1
1.4589587414241 1
1.66130705778742 1
0.969483040602344 1
1.73863806204746 1
1.39633800010776 1
1.36194591680297 1
1.70958581306498 1
1.31062422722328 1
1.35321265132418 1
0.997923372557891 1
1.22637331209817 1
1.33353137739174 1
1.87094700677679 1
1.13463723101377 1
1.32800861627761 1
1.62759810276931 1
0.805184006891269 1
1.37203216811284 1
1.12606920013079 1
1.37380852494928 1
1.97472503260785 1
1.76381465735408 1
1.10733003255209 1
1.80687260182487 1
1.68730501595827 1
1.62842000218269 1
1.16870328664808 1
1.14217824211006 1
1.13408851980037 1
1.90548814755861 1
1.39237935049704 1
1.6584257432534 1
1.35452469468311 1
1.45783100923163 1
1.56427724073554 1
1.39937299299193 1
1.46155191264344 1
1.92053088620683 1
1.27082504306909 1
1.17859770481822 1
1.49784545839841 1
1.50774259605349 1
1.05005310215793 1
1.75018889196597 1
1.26096469248229 1
1.22700600078264 1
0.568118986371407 0
1.94775340242213 1
1.2321900493604 1
0.927362574206884 1
1.61463547611392 1
1.14183667176988 1
1.24575212346973 1
1.52002570471244 1
2.20145619481038 1
1.66932324217634 1
1.82599983051941 1
0.883817740010879 1
0.670803297081061 0
1.03065881523507 1
1.51982460541829 1
1.84882920355618 1
1.89984629748478 1
1.3193179082475 1
1.26445320472455 1
1.09232246868205 1
1.52334260050499 1
1.5853506454649 1
0.997922048285838 1
1.11251366418808 1
2.17229450346789 1
1.20701505287705 1
1.30508348465208 1
0.929750535559718 1
1.18326708156262 1
0.989044251414889 1
1.30171982815501 1
1.46176825338393 1
1.05612613445573 1
1.52206738240063 1
1.47944875902929 1
1.91606316855274 1
1.97058603943666 1
1.26226703162369 1
1.11358144307005 1
1.25690544392334 1
1.59236517882605 1
1.32018763440827 1
1.77535721037099 1
1.67846403712964 1
1.62048184360615 1
1.08907325518707 1
0.855592715055813 1
0.92933641836591 1
1.79731200487597 1
0.83646951774464 1
2.10556615226967 1
1.02293468251684 1
0.796904995432764 1
1.64537949401786 1
1.53379976433972 1
0.705091049717498 0
1.31131556313598 1
1.24409834945619 1
1.76129235050095 1
1.83778897644369 1
1.72627410034733 1
1.154668250253 1
1.16183621932949 1
0.920161806407948 1
1.45162648216056 1
1.34451903504296 1
1.46832275538274 1
1.22409635454322 1
1.42784307070367 1
1.92279521140206 1
1.28290964465102 1
1.66418212049772 1
1.26113826086687 1
1.10017862937214 1
1.57051424921569 1
1.42327775796676 1
1.44596639556116 1
1.69908201315285 1
1.33775599886977 1
1.31910530582029 1
1.25020369237771 1
1.36165756903745 1
1.47751013463183 1
1.82406024379354 1
1.56743229121367 1
0.952899263835802 1
1.39002153032564 1
1.43721354411439 1
1.4213626070677 1
0.861454235102309 1
1.33209635587636 1
1.51193271407925 1
1.37461967666246 1
1.57325715060779 1
1.13776619892765 1
1.24554456022908 1
1.14871324885342 1
1.55147349294474 1
1.34798686959646 1
1.22970154163197 1
1.40140244271248 1
1.77015997770132 1
1.27983804186702 1
0.609199529390828 0
1.57102580849489 1
1.08747621270566 1
1.80554825850066 1
1.50845115083967 1
1.94160906486617 1
1.85387037724594 1
0.722557877419862 0
1.75404917933118 1
0.802636205078976 1
2.6279425532125 0
0.820048124077403 1
1.62331408825202 1
1.95425961734414 1
1.13016031962676 1
1.02146352630283 1
1.25775489570321 1
1.7718564072547 1
1.60849591010777 1
1.55386725906239 1
1.08448324190941 1
1.17936315346096 1
1.3453627947663 1
1.44110908898151 1
1.19202509991913 1
1.87624883415812 1
1.71977927115793 1
1.23448822690362 1
1.75468779380067 1
0.694901119282824 0
1.82954458011198 1
1.75943615771771 1
1.36546650401872 1
0.974314969231514 1
1.05275416146629 1
1.34042090586269 1
