# Supplementary material for: Bias caused by sampling error in meta-analysis with small sample sizes
Source: PLoS One. 2018 Sep 13;13(9):e0204056. doi: 10.1371/journal.pone.0204056 (PMC6136825; doi:10.1371/journal.pone.0204056)
Supplement: S5 File — (ZIP) [file pone.0204056.s005.zip › results N = 10 theta = 1.5 tau = 0 sz = 100-500.txt]

"dl.theta" "dl.cp"
1.55652208207502 1
1.52235150293834 1
1.46748964802207 1
1.46589277238377 1
1.56957954914226 1
1.46733963410036 1
1.48520502925598 1
1.43527388083324 1
1.62085132800944 1
1.51664375580487 1
1.41375918034269 1
1.44552161195521 1
1.61543993071668 1
1.6268107956007 1
1.56534271085193 1
1.4178437878225 1
1.58322191106371 1
1.57963362228834 1
1.56096123758953 1
1.4702520400951 1
1.42369705620905 1
1.55689163800172 1
1.63547309478852 1
1.42727337184826 1
1.42286329945153 1
1.39937497615575 1
1.55100988963124 1
1.39235999301569 1
1.69596796698502 0
1.59284114544311 1
1.4476464214167 1
1.66914600135353 1
1.51388443068415 1
1.40077501919127 1
1.61375652813681 1
1.53514611015837 1
1.41864589958892 1
1.50846252738847 1
1.34924169227289 1
1.45439603621294 1
1.46717236187272 1
1.46171506543128 1
1.48484217539669 1
1.53443946353779 1
1.43096851465178 1
1.45871825627222 1
1.67801233325069 0
1.35202570303937 1
1.51130078456713 1
1.54115664906361 1
1.58564542118221 1
1.63387009118075 1
1.55474448979373 1
1.60451367839532 1
1.58362988863813 1
1.55184189268623 1
1.55303109422207 1
1.38046364996805 1
1.542077918505 1
1.55426301078957 1
1.37424311071779 1
1.58275309594995 1
1.49991962084973 1
1.40011944414024 1
1.57466683973813 1
1.52546667113543 1
1.57246587046265 1
1.45308751840573 1
1.61458307763575 1
1.58446412165495 1
1.48893566137768 1
1.59622006794894 1
1.55929786823357 1
1.67226616175792 0
1.44851322803396 1
1.54969504989029 1
1.59265662610155 1
1.43319562908286 1
1.55229897838828 1
1.60103108852795 1
1.55550360435154 1
1.48992100851133 1
1.55180512327295 1
1.23711216927561 0
1.32545812333164 0
1.41277339137834 1
1.52193604472517 1
1.41782382494596 1
1.35345044288062 1
1.55721246890524 1
1.4534544026168 1
1.32887939621625 1
1.53881834720373 1
1.56651830110811 1
1.56388719724857 1
1.50830408850298 1
1.58387217669314 1
1.58048988025981 1
1.45710307282292 1
1.5029248636317 1
1.29535979708607 1
1.35622542931441 1
1.46403985715777 1
1.49073445511356 1
1.19292466260235 0
1.56098402790145 1
1.4676029367753 1
1.50292003263208 1
1.38383767803325 1
1.4079812195984 1
1.54747632022767 1
1.53604193181528 1
1.35530508714033 1
1.52544384028529 1
1.4611083447506 1
1.50560357885693 1
1.58874519048953 1
1.55299088749293 1
1.6566752450043 1
1.33345001489942 1
1.47054243638711 1
1.42541326205283 1
1.65767045691726 1
1.48983637821841 1
1.54239854152449 1
1.46748082718348 1
1.44054100265842 1
1.56679826508426 1
1.42445795871236 1
1.41251057021006 1
1.4760416359225 1
1.54854229957954 1
1.71836434627535 0
1.62457589748013 1
1.44242031061677 1
1.45821945222042 1
1.45465926149665 1
1.51933121596889 1
1.37810755513094 1
1.46726701408473 1
1.58549736019036 1
1.34713675346407 1
1.46653175760924 1
1.60718021132806 1
1.45930386037052 1
1.41097937379208 1
1.55370212430588 1
1.4597128408833 1
1.5098643491164 1
1.42267107709393 1
1.33575560187665 1
1.44857080776299 1
1.55785941720767 1
1.56819706946844 1
1.44308777601419 1
1.5213212801204 1
1.5134373935903 1
1.53257580646201 1
1.44693034140482 1
1.5926746121532 1
1.56670340210954 1
1.36486956956694 1
1.47950734593377 1
1.46385752386155 1
1.32281876308122 1
1.40176888599815 1
1.56961556718154 1
1.56099405994766 1
1.55249674329646 1
1.29383977153524 0
1.46717071029693 1
1.44728072698085 1
1.51640900480293 1
1.44768073776122 1
1.46864034135462 1
1.48958897633727 1
1.53134698252393 1
1.57664191750802 1
1.58315462929562 1
1.45794406444746 1
1.60010049334486 1
1.61482236321633 1
1.50861065841411 1
1.5139734360592 1
1.63458992362842 1
1.42933623590686 1
1.61930665593491 1
1.4617973445723 1
1.49464347934536 1
1.62576814006472 1
1.32147501095727 1
1.54849920244541 1
1.52866966675878 1
1.45592472411848 1
1.47328533202979 1
1.56898747525262 1
1.58095088522435 1
1.67300413115075 0
1.63882262554861 1
1.47754069488959 1
1.31877274232904 1
1.37878955836145 1
1.47393980002139 1
1.49512479363718 1
1.40783834748059 1
1.53684862228987 1
1.37441306610172 1
1.39047494204447 1
1.43855481366923 1
1.55397370856098 1
1.62332109288026 1
1.45264462196013 1
1.58729578110499 1
1.43932811586551 1
1.61045861915916 1
1.40041554287513 1
1.55950149724797 1
1.46355873443736 1
1.32405057240679 0
1.39652435109101 1
1.39496186840196 1
1.55859879704904 1
1.49587234141685 1
1.47034744082104 1
1.27746923642786 0
1.51929319490865 1
1.41242568710082 1
1.36216386532128 1
1.55148850030791 1
1.69447130236964 0
1.34187519768372 1
1.64356778680705 1
1.30199613786552 1
1.56869417095089 1
1.3697742627715 1
1.5296466284636 1
1.458301984528 1
1.37354254705483 1
1.4558291525966 1
1.5108934789468 1
1.5631448671361 1
1.57989082208796 1
1.47609228949821 1
1.45224369729989 1
1.36222584941669 1
1.52287166413766 1
1.62498301895274 1
1.29321499344649 1
1.50892693850474 1
1.52927761355461 1
1.5182872310688 1
1.5923891141288 1
1.31834667366974 0
1.60923190113799 1
1.38392933883643 1
1.53456139907233 1
1.68768029003191 0
1.42216533704918 1
1.29520893626055 0
1.56757025415193 1
1.48247734738363 1
1.5585450680778 1
1.55171346427955 1
1.56259615336402 1
1.52490604238981 1
1.42944634958836 1
1.47090086281926 1
1.46866108240305 1
1.5239400133666 1
1.47056296985213 1
1.43346549088306 1
1.58932381206597 1
1.43176017560048 1
1.46071388151282 1
1.55175593165345 1
1.5759205943161 1
1.47219331220643 1
1.38411658068038 1
1.53861448265156 1
1.54923033079885 1
1.52102579151348 1
1.73781454927598 0
1.55975134742566 1
1.58150758814521 1
1.42978369011472 1
1.50140037617221 1
1.49727577161175 1
1.43862791281049 1
1.46432961774751 1
1.58358955151543 1
1.43680080975526 1
1.57135132479234 1
1.67154463814391 1
1.50028691446516 1
1.36173036470931 1
1.57240960238987 1
1.69536595640264 0
1.47176597147126 1
1.42321986556028 1
1.44963335047865 1
1.44350841576435 1
1.56216228491447 1
1.50448149329085 1
1.46375815145553 1
1.48820327183341 1
1.6581245367536 1
1.61400330536415 1
1.44342641012255 1
1.66430364736332 0
1.53026724569941 1
1.5264502793471 1
1.41136674704064 1
1.45698780176114 1
1.63007577817713 1
1.48344515509543 1
1.50883506167559 1
1.55920151074073 1
1.40573432123718 1
1.68516306470747 1
1.56085195405932 1
1.46048202418886 1
1.60879023401189 1
1.43990381270144 1
1.38681015912506 1
1.41336431301913 1
1.4507092989219 1
1.43502282212385 1
1.39659607534801 1
1.40640923076566 1
1.52694551835285 1
1.53978153799856 1
1.53833922481982 1
1.62186548792036 1
1.5469586945898 1
1.44005317683347 1
1.32396708633066 0
1.47045959855368 1
1.5259629159061 1
1.53970598657463 1
1.57645574929459 1
1.43936596894971 1
1.64821767502133 1
1.54054631779388 1
1.46252621569351 1
1.54600985117232 1
1.66781491160392 1
1.53145439064363 1
1.57775410742965 1
1.50852956522929 1
1.4309035339804 1
1.48546777869668 1
1.37784750350709 1
1.3524689210931 1
1.43056662878302 1
1.6427422216289 1
1.64186814448319 1
1.52981725868664 1
1.49265936454364 1
1.38844996732472 1
1.41645610976667 1
1.46964404643759 1
1.29812552282657 0
1.57055016444465 1
1.42652311792844 1
1.436214874049 1
1.44992179708578 1
1.5910888576979 1
1.48043081041449 1
1.39933079490414 1
1.5091242845667 1
1.39657380163741 1
1.45439958432848 1
1.41633095162285 1
1.69698950733976 0
1.51999459278504 1
1.40612290256564 1
1.4727977574716 1
1.54158084066697 1
1.28544600039695 0
1.60650424649856 1
1.48440342054255 1
1.63263843816519 1
1.34633994874763 1
1.39416618955339 1
1.37620461485942 1
1.40708469167591 1
1.49784198548207 1
1.39644979482191 1
1.47022412316105 1
1.52269965239114 1
1.47770206363999 1
1.49445346582013 1
1.38297381746187 1
1.36238914814154 1
1.53996496534571 1
1.44243111345969 1
1.45258299714825 1
1.63838625557611 1
1.57681404311062 1
1.62201904430944 1
1.56339742896567 1
1.51971543324591 1
1.58416156379125 1
1.53609135466062 1
1.73232348745247 0
1.46717104256244 1
1.34798233790577 1
1.5847712243369 1
1.34480423150418 1
1.48226084447056 1
1.60731985893206 1
1.38409954171649 1
1.56818453434361 1
1.50267053763118 1
1.57364771309472 1
1.57676738477246 1
1.49486865351271 1
1.45615596531 1
1.40647796351235 1
1.51464344047109 1
1.44387314206623 1
1.57616471623647 1
1.47000932719973 1
1.62892010648639 1
1.42614295066518 1
1.41238639534885 1
1.44160586293025 1
1.53022901243273 1
1.53728437829881 1
1.52077798343608 1
1.52630302077667 1
1.53908746463776 1
1.42580417870932 1
1.47208897839961 1
1.59981980747285 1
1.48468510491252 1
1.41348104545664 1
1.50980034118557 1
1.50781782473066 1
1.43803750632442 1
1.39005391465984 1
1.48929233592014 1
1.43185950933631 1
1.42046029137449 1
1.38509804722702 1
1.42249487282352 1
1.50364839616885 1
1.5478760644585 1
1.45415143864857 1
1.56117719409001 1
1.40246084759888 1
1.56767244891144 1
1.48293834343138 1
1.38110920522272 1
1.50692438932939 1
1.54432636471365 1
1.57185414472956 1
1.40004041799746 1
1.41922688723182 1
1.42380470493018 1
1.42948119322556 1
1.44122095983743 1
1.54613254876804 1
1.58947895800192 1
1.42481395688148 1
1.52174496647781 1
1.52012782903007 1
1.43022163067026 1
1.63527870676107 1
1.51220255188142 1
1.45438733043523 1
1.55046630159511 1
1.52795752581794 1
1.57083335035355 1
1.56386644782155 1
1.54989038821989 1
1.5227697917663 1
1.52547236932902 1
1.5856227107364 1
1.54120877026357 1
1.4123771029595 1
1.55145174529834 1
1.52573975399484 1
1.5111251400518 1
1.38338931902778 1
1.61663401445891 1
1.58447233780984 1
1.65599026674849 1
1.53460173421472 1
1.56985793788425 1
1.49411126047344 1
1.47155069434199 1
1.49436155711416 1
1.73927107386717 0
1.43492561177207 1
1.39143520875008 1
1.41755345898108 1
1.40558603098499 1
1.31041892983346 0
1.54664923671868 1
1.50426647583929 1
1.48575943117642 1
1.5956195903607 1
1.52164668600513 1
1.62725393929337 1
1.57338533852412 1
1.30547442660752 1
1.52740650328144 1
1.57251865642406 1
1.52602476697913 1
1.50729315792753 1
1.48653530831448 1
1.52275587304203 1
1.60114973463521 1
1.66699754640391 0
1.56716698959396 1
1.58753966252216 1
1.48041206203272 1
1.56036664135417 1
1.5131323283865 1
1.4609507516131 1
1.53032476755591 1
1.49280471203659 1
1.38084151187474 1
1.44219164518985 1
1.42737894737951 1
1.58514839283361 1
1.35497286627733 1
1.44237600095269 1
1.41937832328064 1
1.49855205468235 1
1.48399732906924 1
1.31122758769269 0
1.49705127726031 1
1.41015708496643 1
1.47113009634745 1
1.46426638446217 1
1.582493970035 1
1.59575972801404 1
1.324094207997 1
1.52834701416207 1
1.49146964936765 1
1.5558724879457 1
1.56113909574107 1
1.33785840178999 1
1.5667590035411 1
1.66020885324038 1
1.50576269084296 1
1.49243434442955 1
1.51453385129484 1
1.50903213800072 1
1.42172249015073 1
1.44527317929673 1
1.59467267809548 1
1.42473970978669 1
1.45695865711796 1
1.65869556903654 1
1.58298150223051 1
1.45321066936548 1
1.57274557387525 1
1.47199040856135 1
1.64306885080223 1
1.41657082591235 1
1.45072245106849 1
1.38309140717311 1
1.51105916058566 1
1.60045960226514 1
1.36733654481914 1
1.63807455599396 1
1.64537607739363 1
1.45298090648699 1
1.46656785275371 1
1.67432438634897 0
1.48905449329718 1
1.5306995919034 1
1.43799598748204 1
1.64572081973454 1
1.36390613806528 1
1.40824027852032 1
1.39559911648394 1
1.48686420402748 1
1.38908686395067 1
1.40773065296185 1
1.40294530881448 1
1.31053776552692 0
1.44107352790916 1
1.57628734295856 1
1.45014689037003 1
1.49453849966591 1
1.48709301914595 1
1.51901062556919 1
1.53807821692608 1
1.56715039409758 1
1.5205917020633 1
1.47084244520877 1
1.46511410234209 1
1.49876542261125 1
1.40585484515564 1
1.57655903043365 1
1.47537055965481 1
1.48245440477763 1
1.46144404919898 1
1.36441547161793 1
1.4921132066113 1
1.39563008357335 1
1.48074347209391 1
1.50459616582207 1
1.3504306045121 1
1.5493458391086 1
1.52582989116079 1
1.45312363950819 1
1.4869857668355 1
1.53046567032311 1
1.5473514965149 1
1.62079927716526 1
1.50139240221073 1
1.54668060494439 1
1.56664814074191 1
1.41226892305073 1
1.44947716666986 1
1.51221627661261 1
1.62395965787375 1
1.42064563708072 1
1.52168060832952 1
1.62589147682367 1
1.50689336532796 1
1.58258458858159 1
1.38574302944611 1
1.51470553112587 1
1.54985006916525 1
1.49876723690098 1
1.42328630813996 1
1.42676043459183 1
1.66976323298108 0
1.46618154895286 1
1.46499436322808 1
1.36683408895724 1
1.5098028719206 1
1.55010374546317 1
1.64371329795876 1
1.57779366946787 1
1.60554451592794 1
1.51472045949648 1
1.58084547331979 1
1.48869837687215 1
1.39451551468057 1
1.32425549640566 0
1.40325419225511 1
1.54185653330046 1
1.62100631720377 1
1.42885323590078 1
1.53923187184654 1
1.53066844200497 1
1.44632453476567 1
1.56287015258633 1
1.52248216158317 1
1.52635612184511 1
1.61023774814953 1
1.5196583040376 1
1.60822390001205 1
1.60160420905151 1
1.64911505990215 1
1.38770186994462 1
1.51115176670803 1
1.63944491382115 1
1.48145293661839 1
1.65031473218349 1
1.60611419752867 1
1.42652020961905 1
1.53223377379409 1
1.47354646659001 1
1.6210303060558 1
1.45133083353681 1
1.5737258139043 1
1.54593841847869 1
1.52946545520349 1
1.48451458629958 1
1.63906063935355 1
1.59243378233865 1
1.61293769722021 1
1.44923930874418 1
1.3489911341489 1
1.48644298052252 1
1.48740590906543 1
1.38945834404934 1
1.34321721566497 0
1.63009509392614 1
1.46084399699668 1
1.45998769749179 1
1.58542151648733 1
1.40387439199913 1
1.57906814180718 1
1.31237761206741 0
1.54998617973875 1
1.55876683955405 1
1.46910924537345 1
1.56953632158837 1
1.50269980061582 1
1.53642627679966 1
1.49759595877942 1
1.71304749613466 0
1.60389090474861 1
1.58105760563639 1
1.52599681067644 1
1.59873836048943 1
1.67152485897351 1
1.53973109256428 1
1.52535497917868 1
1.55367211570904 1
1.67036239248632 1
1.33041249537598 1
1.37904993878614 1
1.35917189103633 1
1.4720266708358 1
1.6083694690604 1
1.41570826444656 1
1.61180731581595 1
1.54614581649763 1
1.54145685249057 1
1.5441179291235 1
1.43571168113417 1
1.33953644046231 0
1.54428024003893 1
1.50554809177995 1
1.4495444346162 1
1.54612803082438 1
1.45476888415242 1
1.53321618581277 1
1.57717380439897 1
1.52173636816171 1
1.56540525469474 1
1.46023403297305 1
1.45893406529219 1
1.48761552091959 1
1.28102500409414 0
1.59090342679993 1
1.45730706188484 1
1.60706358927608 1
1.4586007657809 1
1.56359121022835 1
1.68048814385818 0
1.35853125688013 1
1.5090126655218 1
1.46761763126871 1
1.55447276442442 1
1.350022217916 1
1.58911893240529 1
1.41164923155163 1
1.66927037021088 1
1.45075801979406 1
1.53308928102959 1
1.55975705646279 1
1.42609021033836 1
1.60092561918173 1
1.65454698604377 1
1.46280349042367 1
1.58009273493684 1
1.38337861327944 1
1.73710541225536 1
1.60545845412137 1
1.44709800340993 1
1.52339926454587 1
1.48923066487695 1
1.62273346273182 1
1.41536086681842 1
1.39031694491638 1
1.44241444203287 1
1.59407073887686 1
1.54262905408182 1
1.35119261762653 1
1.521028046959 1
1.53107536158287 1
1.49606871464806 1
1.69346290966353 0
1.5489343402289 1
1.57303303779326 1
1.64666945190163 1
1.50240951913325 1
1.44026049068465 1
1.40061465145078 1
1.62166754443823 1
1.44342134009528 1
1.55648790400303 1
1.34878706453869 1
1.41156130338809 1
1.38791950363021 1
1.55188199725674 1
1.3017730915269 0
1.3958919018168 1
1.35447138451783 1
1.41558670200961 1
1.48765178676399 1
1.51518690532126 1
1.48362208088234 1
1.70887651280851 1
1.52450420486942 1
1.40347529024816 1
1.47718493965438 1
1.44114140700589 1
1.59232723230113 1
1.36107058242552 1
1.55370928363551 1
1.35785019824156 1
1.35545525430057 1
1.49779623597171 1
1.57114678365317 1
1.45263445004184 1
1.54407776596237 1
1.5691859984856 1
1.69634061665269 0
1.44934110030111 1
1.551250001428 1
1.46521739607305 1
1.41991292968212 1
1.47060051315262 1
1.54613856246113 1
1.48317646686291 1
1.39725196692469 1
1.41560145123666 1
1.52973251257843 1
1.40085555150047 1
1.56078930253892 1
1.54951756118892 1
1.56761880996633 1
1.5733736353432 1
1.62252883523231 1
1.45420428939451 1
1.41446920533967 1
1.41002655730854 1
1.52383121990698 1
1.51788867117437 1
1.53952158693704 1
1.4782217930077 1
1.40795040885736 1
1.5106039034285 1
1.46730583659603 1
1.60924220381179 1
1.54071103568981 1
1.49190303153388 1
1.3521659751727 1
1.4570431198679 1
1.53385380536949 1
1.5212608191174 1
1.43414859718823 1
1.43471677936412 1
1.48548780848741 1
1.51208220081562 1
1.47740264524253 1
1.52293146690409 1
1.390682342405 1
1.50916865728298 1
1.36238604893947 1
1.4619874010411 1
1.60784832900039 1
1.61237909000806 1
1.62379854611285 1
1.37497431407218 1
1.39753213214924 1
1.41701373115056 1
1.5640133845977 1
1.46627979242337 1
1.49930370309742 1
1.70936357839975 0
1.55493080706196 1
1.72990063202477 1
1.49533899487534 1
1.4109756720264 1
1.53826880496746 1
1.48628516291566 1
1.62318259135116 1
1.35343158306194 1
1.66119860779789 1
1.53536188755053 1
1.47538188444491 1
1.56799285562198 1
1.58388475954058 1
1.47495386111059 1
1.49510948417779 1
1.39169515739089 1
1.31815334014402 0
1.65949237969048 1
1.57830010467113 1
1.617364655481 1
1.76100032209696 0
1.39029059279904 1
1.37581951793778 1
1.51933194301889 1
1.39488326120773 1
1.64134700621371 1
1.52317163304026 1
1.45742876726146 1
1.45534701099886 1
1.5692622628689 1
1.4706900976866 1
1.52656335050895 1
1.5990418964754 1
1.43169234741493 1
1.3594859025793 1
1.50605384106141 1
1.53788084829998 1
1.55485766803771 1
1.60426159826139 1
1.50628070257707 1
1.46510224911322 1
1.58320216985663 1
1.49813519928096 1
1.48383889320766 1
1.44805179372786 1
1.50947597493351 1
1.54419632913989 1
1.39877075749471 1
1.49164574918065 1
1.41684095361089 1
1.44638423340107 1
1.44607448857557 1
1.44506306064068 1
1.5971572449489 1
1.36938721543305 1
1.52390829456287 1
1.48577257781072 1
1.43235038614039 1
1.42907131870389 1
1.45360461472547 1
1.60957940586716 1
1.30323622249104 0
1.53769521976432 1
1.62307048808725 1
1.34216477020215 1
1.55911926474209 1
1.38769763530176 1
1.58812032176388 1
1.46104419015017 1
1.34141251388558 1
1.45879716643549 1
1.49777706185189 1
1.58347308054426 1
1.61859133577364 1
1.49981388971287 1
1.48823949509918 1
1.51669076455719 1
1.49429248166387 1
1.51186153151774 1
1.43196841571304 1
1.62832046825364 1
1.60286465366223 1
1.51828734847807 1
1.62726801379567 1
1.40611077831848 1
1.46280835890431 1
1.38693693882489 1
1.57600008394211 1
1.53280373056091 1
1.46557988706216 1
1.53836711331169 1
1.48184534825308 1
1.47058998434125 1
1.54559495779197 1
1.59071909377409 1
1.59304547888149 1
1.38274857998447 1
1.66187861065054 1
1.4853250807368 1
1.44349944242697 1
1.62585337836046 1
1.55377483488214 1
1.44469897952668 1
1.44731578480571 1
1.37792310938477 1
1.54817155004192 1
1.50772349123503 1
1.51118181744503 1
1.54167905029329 1
1.70700968355628 0
1.59992457274968 1
1.56296751497278 1
1.60989563308623 1
1.7092516731747 0
1.59278210516953 1
1.47805102364117 1
1.47528605604258 1
1.46006879833583 1
1.50357916766541 1
1.47883465594397 1
1.5638041371704 1
1.46080826096685 1
1.43450817196325 1
1.49306885222143 1
1.60693852342624 1
1.53223251719613 1
1.63189234196777 1
1.56039508926282 1
1.49631408718542 1
1.54305277243249 1
1.45746116841705 1
1.4918914802164 1
1.4422434510306 1
1.65851641737763 1
1.48830099641091 1
1.48617748200916 1
1.39955699623021 1
1.50206931981806 1
1.43746073390611 1
1.5185980495438 1
1.67986883841507 0
1.50803781797914 1
1.47851631696971 1
1.44078610311309 1
1.39648757659036 1
1.48993081605736 1
1.4111796028421 1
1.54954791348965 1
1.63943861609086 1
1.42086352884572 1
1.43327277106865 1
1.29345512007519 1
1.38729037119095 1
1.50105012309399 1
1.61659350089274 1
1.37524769194383 1
1.47027504177767 1
1.37494883877936 1
1.48986701631721 1
1.58506763672764 1
1.60392045422804 1
1.52368835540287 1
1.43650998482482 1
1.42566849047628 1
1.52070593342048 1
1.44322800663341 1
1.50537869462553 1
1.39298083233028 1
1.47784313973036 1
1.57333072866974 1
1.5294896391536 1
1.40804910816923 1
1.5601425649605 1
1.61363734919343 1
1.55099642401553 1
1.64246405791472 1
1.50358798269195 1
1.56507915730568 1
1.57748819597475 1
1.36400219309444 1
1.55695868272296 1
1.59683761124241 1
1.48966888585897 1
1.36590315247089 1
1.46396762718098 1
1.55470402356834 1
1.48692145423926 1
1.51784947413705 1
1.52553515419061 1
1.40873670940132 1
1.44692432936785 1
1.52888627363492 1
1.41428921350805 1
1.28837523520076 0
1.52994997777884 1
1.59280273863846 1
1.49806594381892 1
1.45153355550254 1
1.45745959142424 1
1.50525471384226 1
1.3283097821123 1
1.56804876888245 1
1.51188713841164 1
1.52138625588374 1
1.48008666242072 1
1.32941943396643 1
1.49633635177761 1
1.58219735570481 1
1.36306296359894 1
1.5024546158641 1
1.50492618448771 1
1.58467546171922 1
1.54947029202528 1
1.59128589612304 1
1.37414381105839 1
1.48177243101157 1
1.50142004254032 1
1.54737340784939 1
1.4318169766373 1
1.50951875646595 1
1.53059058970149 1
1.46223139057774 1
1.41948727580463 1
1.57045241767847 1
1.42756487036957 1
1.42399833127434 1
1.39336391484004 1
1.55749903519667 1
1.59565755743474 1
1.41171338734212 1
1.47591602157282 1
1.40383759466167 1
1.43862316124961 1
1.64123557100824 1
1.53491998442213 1
1.44371569697489 1
1.55613402344411 1
1.64569426102511 1
1.56020242839232 1
1.50462466876293 1
1.35303472982867 1
1.33505358729245 1
1.36463339205425 1
1.56481643477425 1
1.56508862194311 1
1.52667294709675 1
1.44494215431759 1
1.50854846396413 1
1.49702253154872 1
1.53587442514717 1
1.49238151030414 1
1.53442699319846 1
1.36620630288115 1
1.41514343952359 1
1.49253541606865 1
1.44931889514239 1
1.52900724890431 1
1.53936152915667 1
1.53070752701617 1
1.67083927549663 0
1.59741110320475 1
1.35744387455403 1
1.45662928037244 1
1.44829435522298 1
1.52558386832835 1
1.59797479083027 1
1.78302599371653 0
1.50538228937519 1
1.44076138938237 1
1.37744340951079 1
1.49592340453007 1
1.51040539929898 1
1.46698724768564 1
1.47478955036679 1
1.63516429229898 1
1.36922493912004 1
1.48233474411164 1
1.48370820630765 1
1.69502857004505 0
1.46984374234657 1
1.62650161384643 1
1.51010711531247 1
1.64360643071469 1
1.39713767282604 1
1.48787809788058 1
1.63027236361818 1
1.48520870534542 1
1.51403841781863 1
1.56034162435125 1
1.4563282295672 1
1.57161372281409 1
1.4839231976647 1
1.51176599323431 1
1.46457273250392 1
1.50861516863228 1
1.4304717121947 1
1.64182952097896 1
1.6004322111767 1
1.54507663514667 1
1.63894945609557 1
1.51512234799291 1
1.47523439925074 1
1.39772387031907 1
1.43780289662979 1
1.48267739831493 1
1.53166565580694 1
1.45412203189153 1
1.48742523990039 1
1.50639074938486 1
1.31470244930895 1
1.50910356782893 1
1.46208635542474 1
1.52289884506885 1
1.37682433087602 1
1.59291476250911 1
1.48112914039135 1
1.534166789946 1
1.53381909294563 1
1.50946862402911 1
1.50610260892061 1
1.64982165950432 1
1.43713283071699 1
1.42665804741539 1
1.41904501136206 1
1.6953714369456 1
1.34576104506805 1
1.4778570170181 1
1.38367457780813 1
1.4662597158127 1
1.40372762743317 1
1.50974482128471 1
1.51172901973369 1
1.36722692709986 1
1.49971325547523 1
1.51463436864937 1
1.51804643535844 1
1.31325395085704 0
1.49909717932287 1
1.47059299647814 1
1.54820534382778 1
1.5047497025475 1
1.43315600585336 1
1.56126506766621 1
1.5086604550981 1
1.53576731153195 1
1.49607740480228 1
1.55819420462645 1
1.55058929977517 1
1.53071280091221 1
1.45648164982187 1
1.53354436934886 1
1.47027290123431 1
1.43674560551723 1
1.64982873169957 1
1.41724079863087 1
1.5259278694551 1
1.47104214060369 1
1.52803425378687 1
1.37924618466429 1
1.47401342252585 1
1.47376034341891 1
1.52118066119517 1
1.35423395296856 1
1.41752556374012 1
1.52209746563959 1
1.55981968216381 1
1.52840997708089 1
1.54969077570541 1
1.48119375135111 1
1.55626853772495 1
1.44074239668744 1
1.56307227205732 1
1.47021383461276 1
1.43332571577516 1
1.41633453299597 1
1.4264850601639 1
1.5278369763026 1
1.53950178678516 1
1.50667308943837 1
1.64418791603565 1
1.51468528527611 1
1.53078407659081 1
1.48330381985613 1
1.49893980292793 1
1.55874931849788 1
1.51516736103538 1
1.51634287314766 1
1.54289264072215 1
1.38298532626059 1
1.37077548161307 1
1.46941726524206 1
1.39964045107676 1
1.40332206367523 1
1.55845719639898 1
1.43988760055354 1
1.52925549958937 1
1.50781899068094 1
1.47714954464485 1
1.54140557816087 1
1.58145970365031 1
1.49617101689803 1
1.46530844287345 1
1.56844758776057 1
1.32969966925423 0
1.64061346382719 1
1.54748978633881 1
1.61027288824002 1
1.40786392388217 1
1.51759864697384 1
1.4749091439834 1
1.48417244282361 1
1.47849193851565 1
1.5152088752342 1
1.59258187212654 1
1.61814976080771 1
1.63008163182187 1
1.36031833072511 1
1.54218715288841 1
1.43065568727864 1
1.42350153933037 1
1.63072428094581 1
1.57907229410099 1
1.57159264322073 1
1.46058843804573 1
1.60821096288606 1
1.48728474402372 1
1.42466224496514 1
1.34623436082687 1
1.42228739905836 1
1.57109176306575 1
1.45374213651934 1
1.57611620232942 1
1.45485450385832 1
1.54162712146659 1
1.32667610946149 1
1.61351407943968 1
1.56153087022898 1
1.72301851908189 0
1.41402199140657 1
1.56133160608841 1
1.38466863415614 1
1.55324439814008 1
1.54615715395729 1
1.53762463928442 1
1.59590053957016 1
1.59617980898943 1
1.50757932000918 1
1.40664021700898 1
1.56136400962296 1
1.464953261552 1
1.60085567143167 1
1.48038419210476 1
1.32373195386609 1
1.38148161636307 1
1.43409807546393 1
1.61503708020096 1
1.43012750763804 1
1.64970810609936 1
1.43407897330303 1
1.38411814131058 1
1.53656151974687 1
1.57823788138979 1
1.61856452485142 1
1.49030491356123 1
1.52407241885687 1
1.47165648442563 1
1.4447270435208 1
1.43937765963384 1
1.49827879177307 1
1.48409826188485 1
1.49420853166585 1
1.61218033501315 1
1.61821540637475 1
1.52624038845435 1
1.50967517617636 1
1.50573876236833 1
1.37429464223083 1
1.44957695850828 1
1.56778240549615 1
1.35769375393601 1
1.42289362830119 1
1.51577358659734 1
1.54873265612161 1
1.52427727657886 1
1.44460484182902 1
1.7236978497566 0
1.574268341246 1
1.58643948692773 1
1.43747065808809 1
1.46206236357669 1
1.49756600485057 1
1.52368743373698 1
1.58107430618441 1
1.399912518023 1
1.44673249880753 1
1.45577775753106 1
1.38742699332917 1
1.56386477383045 1
1.50370359321679 1
1.44216328383728 1
1.65933705219743 1
1.41968367967296 1
1.50179466416141 1
1.54195862807037 1
1.61017978686096 1
1.61905833787251 1
1.47419182131672 1
1.48522990850316 1
1.55826817825213 1
1.64067798001528 1
1.52916852298603 1
1.64528044108524 1
1.51289675648435 1
1.40414107422847 1
1.49008648072028 1
1.44684361525986 1
1.52634333954348 1
1.42721506465808 1
1.53793676214737 1
1.48924522366947 1
1.44429579798613 1
1.39712564248258 1
1.44363319263999 1
1.44424318840879 1
1.3853670112192 1
1.54755378469498 1
1.442782279786 1
1.66148398812834 0
1.59149613327461 1
1.48697106801855 1
1.44304238619754 1
1.63810268911126 1
1.43065819015825 1
1.49526089951593 1
1.45059887882362 1
1.4751419400699 1
1.49326926642513 1
1.37145306851606 1
1.44926889358547 1
1.38522377624227 1
1.47015436968702 1
1.54162411891356 1
1.44192003179281 1
1.48327234765667 1
1.64124165110786 1
1.56857536178564 1
1.29606544752665 0
1.45152407448872 1
1.64633880283882 1
1.44572122955378 1
1.54630438277434 1
1.55083654831251 1
1.51234952171065 1
1.54238181247802 1
1.55008532647322 1
1.50097029998443 1
1.38823575518772 1
1.5166048092774 1
1.40569347610509 1
1.63290559700306 1
1.60412745289531 1
1.32864333594886 0
1.47419328115386 1
1.46579060158656 1
1.60785828017383 1
1.61304736741159 1
1.58884398937523 1
1.60704849398314 1
1.46461040477157 1
1.41177646460172 1
1.49405414778465 1
1.51553511605548 1
1.60474498905258 1
1.42371614215998 1
1.42453798381802 1
1.32422173115477 0
1.49214476832031 1
1.57412553580907 1
1.44839518449103 1
1.5250729132188 1
1.60528304062341 1
1.38335366573544 1
1.5908791653069 1
1.61014619846499 1
1.54749973381128 1
1.49660021202 1
1.45841086015198 1
1.43025930610228 1
1.66844341593922 1
1.6252136696052 1
1.56329078459468 1
1.32581524462855 0
1.47323397776124 1
1.53163424571824 1
1.53669698233742 1
1.60348252971052 1
1.44119754745128 1
1.54035840284876 1
1.44815398665525 1
1.55898607758434 1
1.48702688411238 1
1.61996264830847 1
1.49425375753075 1
1.70459867294801 0
1.59151258788709 1
1.48598868713232 1
1.43827281018759 1
1.45165269675542 1
1.5167828627876 1
1.54311899563647 1
1.44675742900375 1
1.40973048681791 1
1.57071722891393 1
1.3945152064556 1
1.60527986739351 1
1.48101486679059 1
1.53603837514996 1
1.52621352441655 1
1.4201443019316 1
1.5815520685637 1
1.60746117812485 1
1.46439426014514 1
1.47721673138297 1
1.32309905315801 1
1.36888488694849 1
1.45636294056437 1
1.51386601785658 1
1.59651480731839 1
1.49738287877962 1
1.56956370720431 1
1.80127796518449 0
1.62777970049308 1
1.47216929418766 1
1.70631779843336 0
1.54611579161296 1
1.50078195356127 1
1.58214698945911 1
1.35526327186431 1
1.5930848046541 1
1.47942027968396 1
1.35527660942018 0
1.58256339777696 1
1.52092123683685 1
1.48266578868638 1
1.69686998333038 1
1.62161246303747 1
1.44202659703269 1
1.51430387374158 1
1.41290055444896 1
1.43618844136455 1
1.41670332431504 1
1.44597293405863 1
1.50816715372485 1
1.29695901263359 0
1.55336419116582 1
1.5086843415677 1
1.60440862813557 1
1.43244382578337 1
1.62186245161698 1
1.42276265972471 1
1.45315061436794 1
1.40130474628966 1
1.51598424649864 1
1.46385915033235 1
1.50298025486052 1
1.65974242616431 1
1.60985494878063 1
1.71814316396381 0
1.5410700013317 1
1.4119418560259 1
1.48764712034174 1
1.38720899867855 1
1.52528755231413 1
1.68425125647585 0
1.45973596948698 1
1.4802249573853 1
1.38493795706419 1
1.43730129939413 1
1.35814518576052 1
1.60907386161602 1
1.46832625879413 1
1.46478363591353 1
1.49451064492448 1
1.54741192303742 1
1.47078438782271 1
1.52149145065394 1
1.56060196302717 1
1.54426492341735 1
1.60119174236414 1
1.67908405173061 0
1.47603913824803 1
1.54616919192481 1
1.36508485886693 1
1.34574249443316 1
1.53120870200659 1
1.47407343402496 1
1.50775471227672 1
1.49232033107411 1
1.55992915281529 1
1.52051193322378 1
1.56143362511479 1
1.37215179027671 1
1.49936203185718 1
1.48426593770357 1
1.52560417238822 1
1.57284993480168 1
1.57550869522465 1
1.53785939225437 1
1.41299724534316 1
1.41448509908187 1
1.54286056870278 1
1.46226713299572 1
1.3769927833564 1
1.48316098273268 1
1.54971363473627 1
1.52793317608873 1
1.55055943697956 1
1.60587146905499 1
1.68932347019834 0
1.62394765778194 1
1.51438321924577 1
1.48123595817793 1
1.41137469093652 1
1.36107993898585 1
1.62804262797397 1
1.4322148754515 1
1.57622319011743 1
1.6016348933535 1
1.40664219278271 1
1.65757940267352 1
1.48166777328136 1
1.57586268076699 1
1.47317691235532 1
1.45991777109186 1
1.45782126741268 1
1.42723549681501 1
1.56461854151789 1
1.58250321454266 1
1.41758207575389 1
1.6216824699395 1
1.44728122732305 1
1.4781023626458 1
1.51841611641176 1
1.32715330614544 1
1.57462700591863 1
1.35827062392788 1
1.64271125082032 1
1.52241293698958 1
1.30597089472415 0
1.41271707828805 1
1.48146727478901 1
1.42366283006152 1
1.51122464991378 1
1.56581487600685 1
1.47897569243267 1
1.57587172258204 1
1.44144242623449 1
1.46970832786021 1
1.50658818571032 1
1.66794020421241 1
1.542294592595 1
1.45222578741166 1
1.49846015598404 1
1.3604847451697 1
1.54111197182502 1
1.48066044001907 1
1.67845858985587 1
1.49108126026466 1
1.65481082562185 1
1.37870310321584 1
1.53692673451174 1
1.45344273758105 1
1.34686844938127 1
1.50173290154236 1
1.50195540569606 1
1.46488013662379 1
1.52869160918429 1
1.32551222849514 1
1.48039747821087 1
1.58681032334225 1
1.44604482124128 1
1.6180552463476 1
1.42873462110239 1
1.51264381258141 1
1.59889353184508 1
1.47171797036639 1
1.38240402321205 1
1.47610800470873 1
1.45625703951978 1
1.50285055579572 1
1.47149070159638 1
1.56614658395673 1
1.2540763189031 0
1.53346743783946 1
1.50326523616091 1
1.56298602225379 1
1.40150177323227 1
1.66832431517439 1
1.48048997444328 1
1.42864686335343 1
1.47205810890504 1
1.49275626269783 1
1.55147116871318 1
1.53546308913096 1
1.50228354202809 1
1.51380371454113 1
1.46994257661183 1
1.46935773474782 1
1.33632330789356 1
1.4537368037836 1
1.4452153152683 1
1.58109510684717 1
1.56910072117126 1
1.44600015400985 1
1.47588086921204 1
1.31853129825485 0
1.46876211120469 1
1.52913583497227 1
1.42499176719877 1
1.53080089013309 1
1.41296556558729 1
1.61749387039279 1
1.57210457356433 1
1.50328585733151 1
1.53828676424341 1
1.64217035076013 1
1.43494758282412 1
1.48207415829978 1
1.53049762844175 1
1.53015309057016 1
1.54024411561774 1
1.43662340857168 1
1.47717971095669 1
1.38587743738026 1
1.47454679429578 1
1.45357468601002 1
1.5740844978439 1
1.43722699331668 1
1.46532147838749 1
1.58658562862981 1
1.53080299242085 1
1.48032928395396 1
1.32930365186608 1
1.38530170822883 1
1.58352677163242 1
1.53253810429689 1
1.51939433575082 1
1.46017594562903 1
1.44252697935879 1
1.61796556769285 1
1.61135747168839 1
1.33896895448781 1
1.44138007354794 1
1.55857905261456 1
1.19294950310998 0
1.44126763131666 1
1.50372010157197 1
1.45490740559626 1
1.55644476668763 1
1.65642914865421 1
1.62706114207728 1
1.44384810471834 1
1.50489735682801 1
1.36726002217287 1
1.55795828686603 1
1.48097152661484 1
1.62072448250864 1
1.45392895642708 1
1.63598667082539 1
1.31925938440672 1
1.33674257327541 1
1.52699351967795 1
1.49900179141864 1
1.70728052445615 0
1.53312313000634 1
1.38899443169718 1
1.5165664991691 1
1.29607595862751 0
1.55821878650028 1
1.6739161330058 1
1.40056607449033 1
1.5141217969628 1
1.47583930631993 1
1.40730513991057 1
1.52303495465746 1
1.48425633617381 1
1.48052012840689 1
1.59818342987268 1
1.51146800343665 1
1.32330500148384 1
1.36793916093767 1
1.63366800564885 1
1.68427412754601 1
1.63843191883567 1
1.51199727693947 1
1.55058187146801 1
1.37479315422912 1
1.57319669577548 1
1.33099335925932 1
1.3695183283645 1
1.54676565406002 1
1.44514499031385 1
1.41743003143529 1
1.62534623977749 1
1.41282295894624 1
1.47213173940146 1
1.49366957433774 1
1.43111855257148 1
1.48499490232273 1
1.51461959103202 1
1.71676477767219 0
1.53576088481046 1
1.4660770613071 1
1.63150005090755 1
1.52035971127574 1
1.41024287643349 1
1.46858746880078 1
1.48113692599459 1
1.50757759845371 1
1.38886850830138 1
1.33580354507282 1
1.53029049861745 1
1.64136086137579 1
1.40777577637531 1
1.53809475980269 1
1.53952813218593 1
1.51373379996227 1
1.47590957256747 1
1.61334452653436 1
1.40272993444953 1
1.54412880060542 1
1.3738096080514 1
1.56191968127528 1
1.64735442557111 1
1.2406847676572 0
1.39078335414537 1
1.58479653418762 1
1.34845041921372 1
1.47027974889729 1
1.27199552480564 0
1.36637145925063 1
1.40152308439316 1
1.44178797944508 1
1.53341922103507 1
1.65491134127585 1
1.60563287441059 1
1.53888797791422 1
1.3367256461701 1
1.55848668725335 1
1.57143757580088 1
1.61479004813548 1
1.42026978329675 1
1.52496618111221 1
1.52956931054898 1
1.60099182636135 1
1.34181676876595 0
1.51890391481493 1
1.40357065558163 1
1.53160792997698 1
1.57210561400829 1
1.42952673361077 1
1.48953775242765 1
1.37176990425077 1
1.36652332451052 1
1.52647030819709 1
1.52369389215565 1
1.5090316165282 1
1.49379329261356 1
1.4929695932754 1
1.50200087964901 1
1.55965326714111 1
1.38563898460445 1
1.41349878904492 1
1.4263712771539 1
1.37654889683757 1
1.30791707309956 1
1.44046787992914 1
1.48440203121507 1
1.45544244494483 1
1.69460861929238 1
1.51271021520222 1
1.46448020116592 1
1.61249337757953 1
1.34995503055549 1
1.4271499201228 1
1.55877549416345 1
1.57234120778577 1
1.2606679759086 0
1.56243156526781 1
1.5535697483255 1
1.46140117402247 1
1.56786075140709 1
1.53706227105064 1
1.57223256280996 1
1.41427685098685 1
1.46787658286896 1
1.47250092101231 1
1.5682060832737 1
1.44794132248734 1
1.62070766690938 1
1.43942029026479 1
1.53696930121618 1
1.50972298652772 1
1.45792242894474 1
1.45134534162324 1
1.4404353916787 1
1.47247648424661 1
1.52103800631753 1
1.36002201205684 1
1.55625609651925 1
1.45953165030085 1
1.31539974474776 1
1.43884406914358 1
1.45368519171581 1
1.42831635757107 1
1.60094235825184 1
1.55604673083598 1
1.5181337305575 1
1.36937815135851 1
1.33188066752457 1
1.4669430446534 1
1.48717291909993 1
1.4521975413126 1
1.49781160828374 1
1.50350342982782 1
1.57104845360234 1
1.56418429225998 1
1.38256426365308 1
1.54542908862059 1
1.48576845746351 1
1.47617967305578 1
1.5683059586432 1
1.49321919937164 1
1.48053888076333 1
1.55991128736913 1
1.48778372589663 1
1.53426921737574 1
1.55953621371003 1
1.53487003911024 1
1.59863510211355 1
1.4579887489546 1
1.7381933447611 0
1.44779470806163 1
1.45875225484956 1
1.5612877619923 1
1.58393104939655 1
1.41288018021175 1
1.48247989572648 1
1.7180525211083 0
1.56692182824657 1
1.48330992218168 1
1.53446806769126 1
1.44422594225485 1
1.63210322326838 1
1.55804831355353 1
1.31070032915476 0
1.479139357826 1
1.44064731684188 1
1.37479098062438 1
1.44217944532134 1
1.59044642613344 1
1.41080238068195 1
1.55980883174551 1
1.54944369112915 1
1.41230925503119 1
1.54275431196183 1
1.3956199240139 1
1.66526718853455 1
1.43449972649922 1
1.46708762274988 1
1.49471365773153 1
1.47625453483397 1
1.45571312885571 1
1.59862865867297 1
1.6667963234461 1
1.55085620887216 1
1.30390908974343 1
1.45582657135936 1
1.33384642207536 1
1.40753044886012 1
1.5153424799223 1
1.47188514542895 1
1.49367343378524 1
1.59555878360755 1
1.61968547099684 1
1.40584648374663 1
1.59013709594886 1
1.42552304601416 1
1.67267026662477 1
1.36171418337716 1
1.49859469148073 1
1.5454420332402 1
1.40912045728818 1
1.59254134110605 1
1.38703959911482 1
1.36821627657277 1
1.40631697055465 1
1.55226963426616 1
1.37818727507735 1
1.44570101909322 1
1.38649005796696 1
1.53787104059398 1
1.55628515665187 1
1.68433717954585 0
1.52144688591586 1
1.59918102999594 1
1.24500209129768 0
1.49824932850753 1
1.4770279096446 1
1.66132514593036 1
1.32191804349241 0
1.4237177251533 1
1.45906743623933 1
1.51246071170873 1
1.57941208563306 1
1.50863485092417 1
1.63150080687655 1
1.55462689899069 1
1.68984882377645 1
1.40377537598886 1
1.46738940235533 1
1.40842280058619 1
1.36331530701535 1
1.56580492847798 1
1.73958201977284 1
1.43382662054398 1
1.51659729470421 1
1.47132248387732 1
1.43052178617504 1
1.46469441375364 1
1.56004988942135 1
1.53147472083009 1
1.43658424008303 1
1.45946970078735 1
1.51443229374985 1
1.59321171513566 1
1.67482562711866 1
1.69966133852709 0
1.44006662052901 1
1.42593872290475 1
1.46586836446347 1
1.54830655054342 1
1.39841052484416 1
1.52637962861572 1
1.52084737137686 1
1.49121034581525 1
1.43460287263018 1
1.45162497454887 1
1.50493801028029 1
1.48961247562592 1
1.40123886161537 1
1.59969024344598 1
1.36956239924373 1
1.55420669076954 1
1.38680880095856 1
1.71819498590165 0
1.3303943991612 0
1.521798781148 1
1.78336899587844 0
1.47090097462976 1
1.45939893372737 1
1.59230561921553 1
1.46152119858297 1
1.38106681793794 1
1.42451075709207 1
1.40477306201319 1
1.54518289885682 1
1.52133682201826 1
1.47828206239832 1
1.42238145870885 1
1.65946592537687 1
1.43464475803264 1
1.56310687943056 1
1.56721681026054 1
1.57581041311569 1
1.65802922333149 1
1.67897957620997 0
1.48497329734254 1
1.56989830231311 1
1.44851382345283 1
1.45388997272051 1
1.46976090960974 1
1.49950833541413 1
1.53971683914021 1
1.46647690445561 1
1.30466795094591 0
1.4130839937825 1
1.5282887367424 1
1.43146334056135 1
1.29438861860385 0
1.39580281347649 1
1.64126784082021 1
1.37143227119516 1
1.41824068751565 1
1.41826349674547 1
1.53979103307627 1
1.49892227987452 1
1.36663638095074 1
1.57440414137754 1
1.39327075785244 1
1.40834401175225 1
1.43371316911424 1
1.40811021088704 1
1.53690966860805 1
1.53995107278237 1
1.41008588236369 1
1.54624013238104 1
1.64024849709317 1
1.37562145892274 1
1.50450498446323 1
1.53516978124978 1
1.46767247943872 1
1.50366792412424 1
1.38852654383922 1
1.47821896176251 1
1.63472815843805 1
1.59076885532829 1
1.23572804272508 0
1.6174190260753 1
1.51335803061425 1
1.60498571446838 1
1.61791922796742 1
1.57712340315646 1
1.55058910072734 1
1.67538843769789 1
1.51944723450361 1
1.48574962266577 1
1.42489400342963 1
1.41765070087454 1
1.62342953445055 1
1.45586035621468 1
1.56412464886227 1
1.51921753575034 1
1.44636796030912 1
1.41014300997825 1
1.54145288451117 1
1.62550158125802 1
1.60343090835696 1
1.42339921173714 1
1.44813885889618 1
1.47965220423987 1
1.55290537650629 1
1.56958664619713 1
1.49805392522559 1
1.58708851214764 1
1.49120691617703 1
1.42234792213619 1
1.45578704769417 1
1.44774900712764 1
1.56753373168493 1
1.64376720497728 1
1.41997339236101 1
1.5441357354414 1
1.53416780566416 1
1.556963012634 1
1.62154401194209 1
1.55729487844499 1
1.51953804980565 1
1.44403904294879 1
1.54779453558072 1
1.63058464978317 1
1.45727683974961 1
1.61021961845716 1
1.43028912017129 1
1.54910374823532 1
1.37576121895752 1
1.59143014927524 1
1.38855829920702 1
1.55612298924617 1
1.5150590394855 1
1.56864738267316 1
1.4854348377029 1
1.45720789173771 1
1.65839083066403 1
1.47201185834474 1
1.42271112219133 1
1.48615629857014 1
1.54835511719775 1
1.49798252803649 1
1.47716235758923 1
1.38235828947664 1
1.63252707402709 1
1.6074503308729 1
1.44409287792658 1
1.41589217872503 1
1.53930557328052 1
1.46132850033119 1
1.50349480342487 1
1.46015757962437 1
1.54337481390948 1
1.56472061828639 1
1.3136101747581 1
1.59287329972492 1
1.50098504690008 1
1.2936985494574 0
1.6179324014154 1
1.5117971402784 1
1.65591983779581 1
1.36368555182923 1
1.44406429781382 1
1.37761539890278 1
1.5028732330462 1
1.47472821083603 1
1.4092971662923 1
1.49124238474281 1
1.45725358162054 1
1.55249107096219 1
1.49394653311115 1
1.44917188908487 1
1.40313777100661 1
1.46105159416775 1
1.42047716683054 1
1.64795477039528 1
1.54373590072401 1
1.58023732292275 1
1.55121134727098 1
1.6033338054299 1
1.47128931139442 1
1.49394297276023 1
1.48695730550599 1
1.50332849163665 1
1.3660085399199 1
1.42539005464233 1
1.3612237320758 1
1.54398288697847 1
1.51839685005292 1
1.61986164248367 1
1.43299512010469 1
1.49092676419458 1
1.66880249176787 1
1.44424214255445 1
1.57556668700328 1
1.37728048644646 1
1.63311229368346 1
1.56422111138513 1
1.4982547994531 1
1.49106303862298 1
1.41388703485877 1
1.59289271221912 1
1.51973567945138 1
1.50174338173122 1
1.43822497085111 1
1.41657330874438 1
1.37727846787586 1
1.5425977942224 1
1.54176971110419 1
1.61622592193695 1
1.60583379486946 1
1.59881275455973 1
1.57148660804086 1
1.60082747398937 1
1.42450706865568 1
1.35456864526328 1
1.61920568666112 1
1.52037812865217 1
1.56467492722442 1
1.64749590218333 1
1.47456285040456 1
1.35034932395193 1
1.59800856282967 1
1.60350509743188 1
1.44722697942184 1
1.39214344517923 1
1.65919246845107 1
1.5681354026515 1
1.40172606300358 1
1.45107951671978 1
1.41104824179709 1
1.58134486265445 1
1.53058205453493 1
1.41563388087287 1
1.60014171374208 1
1.45457647619631 1
1.4834586508522 1
1.47146839781745 1
1.43567435123092 1
1.57041797186833 1
1.4684599386727 1
1.53721807711775 1
1.48232414351501 1
1.47485956408919 1
1.52719697672396 1
1.47681565104498 1
1.66337534277363 1
1.54404371289147 1
1.5626411041935 1
1.38957824388745 1
1.50274028076204 1
1.39815037517457 1
1.58284988393486 1
1.63312949288864 1
1.43880655771797 1
1.54968327643212 1
1.54413293400958 1
1.45478147258561 1
1.48981877494797 1
1.57289145691355 1
1.53192718749675 1
1.67743440150874 0
1.53350339106124 1
1.49316427992876 1
1.45487487470428 1
1.39741253906701 1
1.50122467556951 1
1.5509288922075 1
1.56119088252654 1
1.60523770745001 1
1.48552615737743 1
1.4263543024681 1
1.33689721896401 0
1.42593381980104 1
1.46600877656149 1
1.42986420077562 1
1.45693336555941 1
1.49824403812111 1
1.57965830714597 1
1.52376605081417 1
1.57333769743576 1
1.58519193086958 1
1.46823867402932 1
1.38948574056443 1
1.52866288590444 1
1.47316636070655 1
1.51012450435336 1
1.46127103797009 1
1.53494577663656 1
1.56099590648017 1
1.50363726418662 1
1.30050491001504 0
1.41743901078191 1
1.54143551418903 1
1.46500783130513 1
1.41236288831334 1
1.49711901506327 1
1.48291600778453 1
1.43250716419386 1
1.49453252264196 1
1.57372104366629 1
1.34295280995403 1
1.45557347533775 1
1.60918538411504 1
1.6579103427259 1
1.43037104654531 1
1.46946791092315 1
1.6236103672116 1
1.41287616569805 1
1.42739863544067 1
1.4814788017371 1
1.48012745648702 1
1.50640794716406 1
1.63106233196058 1
1.5182006732175 1
1.38594840363935 1
1.53899260358662 1
1.61592060235317 1
1.5941285645094 1
1.4422820888576 1
1.45398209389536 1
1.46827731258896 1
1.51746822070197 1
1.49880455341774 1
1.45477536606216 1
1.60165350361784 1
1.45716689677963 1
1.36590604489323 1
1.52181341390312 1
1.43763421114781 1
1.35795837611308 1
1.58618991403895 1
1.5467129406461 1
1.43608192785265 1
1.61366538445996 1
1.48792490377993 1
1.37069609794233 1
1.42773986891732 1
1.54128973448263 1
1.41948584701629 1
1.40425989230954 1
1.46311496642796 1
1.44086738488032 1
1.59194659149231 1
1.42906421914917 1
1.43580407904293 1
1.52577431108162 1
1.42044990476884 1
1.44091822691942 1
1.59201768891492 1
1.43896800423004 1
1.40638272019935 1
1.57492727239438 1
1.50919008060851 1
1.4660066208004 1
1.45017524974202 1
1.40833763273285 1
1.43097270441862 1
1.34404038332621 1
1.43940535248364 1
1.54677114440733 1
1.51092921267457 1
1.54117498555182 1
1.53368539460804 1
1.49115162992332 1
1.37304352852961 1
1.54935117709252 1
1.64494862547855 1
1.38479060446628 1
1.33790119988735 1
1.54283232604437 1
1.59534501958345 1
1.61491205630942 1
1.46322854820668 1
1.52729992938176 1
1.65481630314244 1
1.45088955677083 1
1.47543011898855 1
1.36374854254136 1
1.58052708441226 1
1.5396331053763 1
1.56692288153794 1
1.50928861797731 1
1.4691274699242 1
1.48695681194223 1
1.59041873913421 1
1.50948585806168 1
1.60362745305692 1
1.59506116003049 1
1.3855028329471 1
1.47223533761243 1
1.46331261780604 1
1.54160875507407 1
1.47564220628876 1
1.49900819920777 1
1.49875404383027 1
1.51816066210495 1
1.47438689847476 1
1.36401015019352 1
1.54474270408777 1
1.60031578953043 1
1.48152867757826 1
1.52422707224916 1
1.57771769108122 1
1.40692336839555 1
1.68324923285509 0
1.48286187606721 1
1.45817631558957 1
1.33606921736819 1
1.34757022440978 1
1.56662255876501 1
1.51566500529184 1
1.45589528800133 1
1.39343815127454 1
1.37707804443101 1
1.41904329829581 1
1.47675002031703 1
1.39585793903971 1
1.55209419594975 1
1.36386603031418 1
1.55925471986329 1
1.50568428877573 1
1.59786140449544 1
1.39653656868751 1
1.54723488326368 1
1.47866218780424 1
1.49985246833502 1
1.51439561226362 1
1.48754882753431 1
1.60949489532598 1
1.40672080477262 1
1.56736283288021 1
1.6949638544099 0
1.49912263516239 1
1.48472181526384 1
1.44477690938769 1
1.58774197162398 1
1.53548767243824 1
1.43621182946578 1
1.40802413474945 1
1.50389949227267 1
1.41774214251005 1
1.42601437008057 1
1.42389475647202 1
1.34819851607678 1
1.38546836076212 1
1.520351756363 1
1.39968074012346 1
1.53232205483712 1
1.65851911037976 1
1.53478710128992 1
1.54184243942226 1
1.54434117816029 1
1.61780091118258 1
1.62141566702359 1
1.49736866826135 1
1.4435572478274 1
1.55764899328295 1
1.55270078927887 1
1.4330526902214 1
1.7210133266922 0
1.40271984010903 1
1.54623859296804 1
1.52896314396413 1
1.55711383674049 1
1.56204106244124 1
1.48604609847229 1
1.39398394617632 1
1.41885435821642 1
1.56371481500236 1
1.6896885727183 0
1.36013442388834 1
1.32053990702796 0
1.48211628165568 1
1.56319965784443 1
1.48835145321928 1
1.51018170271769 1
1.73845469738617 0
1.54784951442501 1
1.45923132923265 1
1.53879943610152 1
1.52407122763857 1
1.42640693455474 1
1.30757200687662 0
1.66099748528098 1
1.42639150696521 1
1.49075610299681 1
1.60463508730953 1
1.43283083759542 1
1.46390528997641 1
1.47260534876059 1
1.61951044827504 1
1.54034703877185 1
1.53844325242819 1
1.49255471709223 1
1.65841308952347 1
1.55416039923398 1
1.53831312830519 1
1.45216196184353 1
1.58419718801101 1
1.60904178250299 1
1.41381688312232 1
1.5689134565496 1
1.5021939851388 1
1.40644877422104 1
1.51751640669624 1
1.56595964284838 1
1.45585910898133 1
1.61813794568853 1
1.55663851168808 1
1.52028591876763 1
1.54452014524731 1
1.47731102038138 1
1.50766687197115 1
1.4254649133032 1
1.43171200028727 1
1.46394009272873 1
1.39360573697014 1
1.48939371509576 1
1.36371116349221 1
1.5665249734118 1
1.43255459974099 1
1.64684077787383 1
1.45558679878211 1
1.53074298786233 1
1.56422412756001 1
1.41914157131412 1
1.33831356719643 0
1.37110645456065 1
1.4323586166228 1
1.4729131132744 1
1.36089535165977 1
1.60251921277555 1
1.41656284944835 1
1.44268520085644 1
1.52900848072476 1
1.41082124671739 1
1.51743806956307 1
1.52526321387632 1
1.56582370079302 1
1.60785707927701 1
1.44809571037348 1
1.47220948224864 1
1.49029677204735 1
1.48245139015108 1
1.40697110552853 1
1.59468127491636 1
1.54791962300817 1
1.54640691234788 1
1.60254691353691 1
1.48909825253182 1
1.58020228006452 1
1.3591877195962 1
1.51045939477402 1
1.56442112772044 1
1.51878007879324 1
1.60806703852916 1
1.47358185451289 1
1.66608659905056 1
1.42633064994183 1
1.3996518340133 1
1.43163539273987 1
1.38718145301522 1
1.4651127282532 1
1.37812634286448 1
1.56316060782986 1
1.56716325028912 1
1.47480126808556 1
1.4942408267067 1
1.64759481647112 1
1.51012422191584 1
1.5824707531476 1
1.45703863493658 1
1.52893281749834 1
1.46327348068471 1
1.4678952627742 1
1.47259939500207 1
1.42674025367752 1
1.58901047375345 1
1.61555045943836 1
1.47584674058355 1
1.50396720857609 1
1.63232023786369 1
1.57722924822244 1
1.5705524981196 1
1.47701042552827 1
1.60195976189156 1
1.40739109873952 1
1.51773574991859 1
1.53126377521426 1
1.47087869209904 1
1.52467388367796 1
1.38897280023611 1
1.35185602779133 1
1.4141751299013 1
1.45798563902547 1
1.38223136982313 1
1.46857230774974 1
1.43654161837507 1
1.27678320613568 1
1.45758985974109 1
1.44625978611961 1
1.46479541293414 1
1.36708889634822 1
1.53099559073807 1
1.53260658840263 1
1.38102154322502 1
1.50851659613566 1
1.42663156200266 1
1.4841506769236 1
1.5098050952219 1
1.55331482390947 1
1.61060540694115 1
1.61065843106996 1
1.56885991119205 1
1.33382258571454 1
1.53137386486281 1
1.47515249753148 1
1.37791778874642 1
1.67594525067111 1
1.49290740539298 1
1.41388495233328 1
1.53278980323082 1
1.63370648588457 1
1.56512048691593 1
1.4358982805986 1
1.39447038627195 1
1.56394440284856 1
1.4831209510561 1
1.45222103933356 1
1.47638563776374 1
1.42649292339282 1
1.54657097581778 1
1.66911887572572 1
1.47875086630122 1
1.47257153653944 1
1.46454487470544 1
1.71231136218033 0
1.52763383007045 1
1.59695404725805 1
1.36661488534031 1
1.48015336413821 1
1.43167677757217 1
1.65157005650196 1
1.44519924482826 1
1.67468216576713 1
1.46104756693984 1
1.53483002685333 1
1.39799057169831 1
1.47029000865106 1
1.5030404261277 1
1.64509940134333 1
1.47950521729908 1
1.57903303316627 1
1.52465285341803 1
1.55419714309808 1
1.53185137673285 1
1.50759473378628 1
1.48172154906551 1
1.65795485836389 1
1.29567895648113 1
1.56097805446594 1
1.54941293660967 1
1.65592654903527 1
1.5283605976043 1
1.43730307415163 1
1.57662292436496 1
1.40525802982152 1
1.34552961001252 1
1.55075279236309 1
1.4750451206302 1
1.49759159954701 1
1.64203600208368 1
1.19758478410708 0
1.47554107071087 1
1.41027758377071 1
1.52940447903403 1
1.6444154425901 1
1.44508705671316 1
1.47287341805567 1
1.42350824746868 1
1.5364211876139 1
1.54023047456059 1
1.53133922412716 1
1.60498707230009 1
1.51620499667535 1
1.51564128405172 1
1.60366521253335 1
1.3513753890608 1
1.44025208922728 1
1.5702079051948 1
1.52127387096221 1
1.48093008697984 1
1.44139492753546 1
1.54385393579852 1
1.66033247319336 1
1.294274895677 0
1.50771838382278 1
1.52210848478085 1
1.44839842067424 1
1.37549215211205 1
1.49650917787974 1
1.60112109914465 1
1.31530330913729 0
1.46200551755113 1
1.44521508011204 1
1.41467885341219 1
1.58496926172847 1
1.52176622043029 1
1.40665609292236 1
1.52669309779685 1
1.57225416286786 1
1.53731858634533 1
1.60378016194543 1
1.50312634049278 1
1.50156596220502 1
1.43132797796036 1
1.62355813255533 1
1.51115483672942 1
1.52190468973716 1
1.61340758129636 1
1.3909923348874 1
1.60567486884698 1
1.46666091639626 1
1.48265039385678 1
1.41065965252823 1
1.47844818478793 1
1.5900409739666 1
1.48071425998133 1
1.55255087431737 1
1.75922488044855 0
1.44758457788072 1
1.42784553062265 1
1.66407003545894 1
1.55852070306124 1
1.50859729276201 1
1.4506034229091 1
1.58995895005098 1
1.62449306283373 1
1.47783031714928 1
1.51863462284296 1
1.49778351900734 1
1.61247251848387 1
1.59719884459065 1
1.24922359119969 0
1.62341566634692 1
1.42603198891355 1
1.37210534390146 1
1.52370566048295 1
1.41870131251768 1
1.66707017317608 1
1.48778428870324 1
1.44380521672205 1
1.50544299802588 1
1.45942430802887 1
1.57398778681057 1
1.487707553764 1
1.5687318460754 1
1.51712713621173 1
1.57637938897197 1
1.45056986861232 1
1.48823220728096 1
1.70598474027466 0
1.47985920470831 1
1.49000575463705 1
1.38525032632401 1
1.55246897556677 1
1.35114911758572 1
1.3288720573032 1
1.57302150779276 1
1.51956540142153 1
1.55238779430729 1
1.57450568777849 1
1.57657624429594 1
1.39721625728972 1
1.70308871301817 0
1.55827140763683 1
1.38133692208356 1
1.4803670907031 1
1.51604546777793 1
1.57637781737088 1
1.72959066626892 0
1.5310871271498 1
1.39926416686455 1
1.59546074407386 1
1.41678536976947 1
1.55693314101162 1
1.48169581850035 1
1.52967802288395 1
1.49173406684653 1
1.46442315960828 1
1.71553316937988 1
1.51317901752221 1
1.41895922639308 1
1.56604129800787 1
1.63086621045833 1
1.46844766305716 1
1.49931729776045 1
1.52660929365985 1
1.50844880137091 1
1.52298035333882 1
1.55002126100738 1
1.37453355557309 1
1.39258817004958 1
1.36343362353456 1
1.61103975409359 1
1.60831043124514 1
1.42749971323068 1
1.5024942412406 1
1.47788442968704 1
1.48250530420103 1
1.67923560163354 0
1.55015280344879 1
1.50624785780154 1
1.29106419958995 0
1.4847169240365 1
1.4655249977704 1
1.54705557856914 1
1.40016033594602 1
1.46871205546382 1
1.48542388386101 1
1.49406729042741 1
1.62373337753378 1
1.45706334242867 1
1.51605529901202 1
1.45950952768013 1
1.71653196098369 0
1.28047496378583 0
1.60651403609093 1
1.5459153693169 1
1.51775010147959 1
1.55811743046765 1
1.49135235645524 1
1.47921766142477 1
1.55583025965444 1
1.53487565117441 1
1.474559731552 1
1.37442480089833 1
1.57527147872074 1
1.38310161368228 1
1.43126031075944 1
1.63120965696018 1
1.59703684956582 1
1.77225989553405 0
1.47796301939858 1
1.4547053142299 1
1.50215965766502 1
1.63726800630612 1
1.53685282888628 1
1.55991973463167 1
1.44760654255962 1
1.25822923319061 0
1.47388126800589 1
1.46530014504362 1
1.60510947332011 1
1.5779833671808 1
1.58403185481405 1
1.52045027748426 1
1.52219804792042 1
1.45882410549117 1
1.52456699652307 1
1.54012699809076 1
1.4502675701225 1
1.46792349895268 1
1.53407669121409 1
1.64476462970925 1
1.52223586944167 1
1.46324165826783 1
1.57087330599912 1
1.46372574880369 1
1.46887677154603 1
1.60839677271662 1
1.6229303671354 1
1.55808878015875 1
1.47227413487297 1
1.62536195380392 1
1.5757526070246 1
1.46178089699455 1
1.4105692331654 1
1.4599033737691 1
1.48034110231659 1
1.3292390765918 1
1.49873167620126 1
1.52557861706516 1
1.67932400921152 1
1.55128782851228 1
1.7312198491209 1
1.58588179161233 1
1.43475364405868 1
1.49199603232857 1
1.39742416710523 1
1.83262922746773 0
1.50449942350482 1
1.57429502852856 1
1.40064563434111 1
1.71234319440804 0
1.41448336182421 1
1.52302447792383 1
1.36255781389513 1
1.590687661379 1
1.48817789074541 1
1.5308784484527 1
1.46653590014877 1
1.55859266687806 1
1.60305047619666 1
1.47895020677101 1
1.60398109113734 1
1.52761883317879 1
1.485185373638 1
1.45825322714591 1
1.36043050502681 1
1.52135462878208 1
1.65345357389916 1
1.54539245399351 1
1.54727312183584 1
1.48106133175396 1
1.57608750159386 1
1.63359761699629 1
1.46194072314603 1
1.5738503422803 1
1.556963652533 1
1.41173651072084 1
1.47348865372419 1
1.46299689340644 1
1.47029476402223 1
1.51127585794028 1
1.30530125604298 0
1.50990382808169 1
1.52130573570474 1
1.47181292756922 1
1.4371067934904 1
1.44361684705768 1
1.43788668018339 1
1.50055763040954 1
1.4329446447399 1
1.62757954126396 1
1.43034406897258 1
1.41694337317019 1
1.56031948944274 1
1.560642845128 1
1.62388450140831 1
1.47909764668183 1
1.5785568556196 1
1.45952583658485 1
1.51364723679427 1
1.55243546348455 1
1.34572973644451 1
1.49163090421369 1
1.46603299370292 1
1.45895217189834 1
1.40175126248042 1
1.28189379186424 0
1.49222216285006 1
1.49244904785919 1
1.62115426662628 1
1.45371920074404 1
1.494280425798 1
1.57604109949015 1
1.58955740183504 1
1.50324380341904 1
1.5461036856687 1
1.41512553595789 1
1.52468592512893 1
1.39773095079372 1
1.4332908558313 1
1.35616412108529 1
1.4383507245078 1
1.45600449594445 1
1.40039978439777 1
1.57133740215219 1
1.48932479767538 1
1.63958097560359 1
1.56412696718762 1
1.50457721952843 1
1.50018350745416 1
1.38894182872314 1
1.50982038412931 1
1.46033343750576 1
1.3636642898342 1
1.58111117241321 1
1.46977019288654 1
1.66517045678332 1
1.55239867422044 1
1.5979029906046 1
1.53176573202197 1
1.54782399456898 1
1.54360336919029 1
1.45907771297302 1
1.57475939895428 1
1.41296924165195 1
1.48546144511959 1
1.24147850431288 0
1.41860435300271 1
1.50259846940714 1
1.68504545844931 1
1.58896273937629 1
1.47210612002574 1
1.47299135323563 1
1.57262746025762 1
1.54151117151183 1
1.6149717176985 1
1.50172324139641 1
1.46749582519968 1
1.47769642792737 1
1.53178147842513 1
1.35151517639326 1
1.44571418271534 1
1.56398029090211 1
1.50991792209178 1
1.5467893960612 1
1.45281260560306 1
1.45885148727488 1
1.65462788421892 1
1.43799464234336 1
1.40448031424427 1
1.53653392212186 1
1.47728101838551 1
1.51912087930548 1
1.57193912531895 1
1.4692811204272 1
1.53054544951358 1
1.53023839387978 1
1.48104576718291 1
1.59275187810123 1
1.45815243479173 1
1.49997434420742 1
1.64997539489285 1
1.48411411332647 1
1.48019176695963 1
1.52414333811394 1
1.58831668875023 1
1.45212258108055 1
1.48425937882416 1
1.66544977896653 1
1.5123071011625 1
1.60997086465831 1
1.51410577281228 1
1.43390813230363 1
1.49066605279837 1
1.44853109825689 1
1.38977666404329 1
1.38743135576521 1
1.63899828814543 1
1.50192431399084 1
1.53245257209304 1
1.30476306161522 0
1.38402828224166 1
1.29923455856895 0
1.53995495485865 1
1.61964425905372 1
1.61756012041527 1
1.53917125035548 1
1.37397589812257 1
1.34400268535466 1
1.55878983675339 1
1.547129214353 1
1.42907843052405 1
1.45338899662073 1
1.43434607540463 1
1.48587291951341 1
1.61168444867673 1
1.44446167644236 1
1.4192097051767 1
1.51030150823433 1
1.44822800411894 1
1.63133734021342 1
1.45091617584456 1
1.43461680975096 1
1.52674025029328 1
1.50504878788065 1
1.45808924182255 1
1.42737938613093 1
1.43806870370962 1
1.48733649953314 1
1.47402361485773 1
1.58130286105478 1
1.45641931726226 1
1.39296511940737 1
1.32523984686828 1
1.44954356310499 1
1.46351684633532 1
1.61811142860576 1
1.43085143232009 1
1.61682475761503 1
1.39790428190276 1
1.53931894510465 1
1.53943747899511 1
1.30999329317849 1
1.52785581955513 1
1.53347724769877 1
1.4949004147565 1
1.50055742612035 1
1.57177056309859 1
1.52547949273544 1
1.60325620837373 1
1.54727285563256 1
1.50408735909437 1
1.53237163082814 1
1.60247915216281 1
1.40783229924862 1
1.34265876004928 1
1.64053338863061 1
1.4068868490183 1
1.43431773212253 1
1.45998195619193 1
1.53766072798319 1
1.52775858131189 1
1.4576698375115 1
1.49305666120782 1
1.55748168270554 1
1.37919309848879 1
1.5506807929729 1
1.4668387605474 1
1.43825624827943 1
1.62471897788676 1
1.51527649714191 1
1.50182266044531 1
1.44062710251306 1
1.62510890314133 1
1.56705857689383 1
1.66669030513226 1
1.57592246110297 1
1.42961372506389 1
1.45846730445422 1
1.49233136719773 1
1.50714980990098 1
1.61020629579298 1
1.44713871227584 1
1.58081677584966 1
1.50315573523797 1
1.4275190518603 1
1.45053391916407 1
1.64166087453602 1
1.32940234809888 0
1.69813975075536 0
1.59803147965641 1
1.52073390725213 1
1.54541837270706 1
1.42210273082461 1
1.46018322706186 1
1.4455346975142 1
1.48786272543989 1
1.39338386960808 1
1.80020356583945 0
1.38859675558625 1
1.46774716860476 1
1.36188790413088 1
1.40711360260389 1
1.38372690109154 1
1.51858576061459 1
1.61067826383287 1
1.46284937224392 1
1.60273734930082 1
1.48761130756841 1
1.36093436107795 1
1.52513396276436 1
1.51169376868318 1
1.37347329991551 1
1.60274653809466 1
1.56530519049318 1
1.2948797984433 1
1.64356574364907 1
1.32138340249104 1
1.50915458826088 1
1.56198475527601 1
1.36977837276098 1
1.54532686591453 1
1.50984149404136 1
1.69192432775059 0
1.44356039044653 1
1.51738483927169 1
1.40585476801767 1
1.6193794176715 1
1.51056413140016 1
1.49724503654471 1
1.63093121927689 1
1.37345286790028 1
1.52110192320253 1
1.54594739471304 1
1.39722641621322 1
1.54505698393683 1
1.61544828116661 1
1.56995229799672 1
1.58121654179701 1
1.42018112187612 1
1.56477991479999 1
1.38756556624507 1
1.40856680688596 1
1.39232310837443 1
1.47003606136858 1
1.68130216521812 1
1.48908719790144 1
1.3668969880878 1
1.60753212509078 1
1.42806455328236 1
1.44207294322139 1
1.41995139486245 1
1.52271918259393 1
1.61144653912229 1
1.61142289521128 1
1.57939852180947 1
1.70105206405376 0
1.51571122313106 1
1.61671182794386 1
1.36446990299227 1
1.51760530018563 1
1.52143268425162 1
1.59474151942153 1
1.51690465463773 1
1.47486653591229 1
1.43590827648305 1
1.45780893816189 1
1.56481426678025 1
1.47139015136478 1
1.56185547894645 1
1.41655443917788 1
1.63873793505669 1
1.53340931681669 1
1.47268893924114 1
1.46975158561099 1
1.49463313555726 1
1.46790351372397 1
1.55779523110309 1
1.46259762174464 1
1.45508113864669 1
1.45679792995433 1
1.50978215783032 1
1.64881797273931 1
1.43442825370769 1
1.38315496580575 1
1.39520853209876 1
1.45581291184173 1
1.50474215006828 1
1.39756160655137 1
1.437958547897 1
1.47785838650219 1
1.50671713838916 1
1.65364420244193 1
1.42421905450104 1
1.49581716386848 1
1.46055569663623 1
1.36763897400591 1
1.54661209280527 1
1.53547445847627 1
1.3617163557337 1
1.63700096696775 1
1.62066390352466 1
1.44103776490637 1
1.37709044823486 1
1.66668942610085 1
1.62163118519282 1
1.50917724230645 1
1.50236550634779 1
1.44282242533674 1
1.48747300455296 1
1.48642760458007 1
1.55321502205256 1
1.58386406848149 1
1.45779013099322 1
1.47574374791912 1
1.61104298207856 1
1.47686463346805 1
1.48805643748228 1
1.44738967784631 1
1.41717796242931 1
1.54354774264404 1
1.58200281880178 1
1.49506439330699 1
1.39609934094942 1
1.4221337498447 1
1.37037392794803 1
1.5302124217317 1
1.36418559268903 1
1.46160015645505 1
1.52941523036319 1
1.51192199504306 1
1.4486338563747 1
1.30876039647163 1
1.49201178333513 1
1.57295904770411 1
1.62313742749307 1
1.50734531298038 1
1.62859223434042 1
1.58481231063711 1
1.42991484256233 1
1.61122908237116 1
1.6067550012487 1
1.48554654014471 1
1.48317254599767 1
1.4649148219083 1
1.46413341402121 1
1.55695617659898 1
1.4346135292165 1
1.51761236763377 1
1.50343406628864 1
1.46979387287772 1
1.56473631913551 1
1.48489200421729 1
1.42570153372427 1
1.63084211788191 1
1.57195342292315 1
1.46401260510337 1
1.47357647868905 1
1.57681242651023 1
1.6556891964739 1
1.47071744559261 1
1.48127517516199 1
1.46112998909674 1
1.60015541595837 1
1.69655455453312 1
1.49263793239333 1
1.55480759815006 1
1.3955153408162 1
1.37649249788128 1
1.43418356407688 1
1.53486748683586 1
1.40978100707641 1
1.61203962516654 1
1.45399080935071 1
1.45303079820238 1
1.49711436782958 1
1.44943341196189 1
1.57523897869504 1
1.51809988353345 1
1.48927907282236 1
1.62271407126496 1
1.59738993164435 1
1.41203161442697 1
1.64865267018889 1
1.32389030928845 0
1.46654610574508 1
1.44058271978725 1
1.45581716527754 1
1.56470367863921 1
1.48213006422532 1
1.54114956620976 1
1.45003715751752 1
1.5405008091654 1
1.5296230044393 1
1.48351448277454 1
1.56357934015163 1
1.52743783915956 1
1.38000748952837 1
1.45594708531105 1
1.51463035400641 1
1.50451809488075 1
1.52974296356881 1
1.50437556757956 1
1.46329170382264 1
1.53679694231188 1
1.70688256159545 0
1.63789597567461 1
1.52794889480191 1
1.56537598562444 1
1.48839915423561 1
1.60305156253758 1
1.38138532550613 1
1.58935069896321 1
1.48524997122127 1
1.46032066435668 1
1.50729084948557 1
1.5321468426879 1
1.39035167711499 1
1.52650065361882 1
1.55937578085848 1
1.34354873480701 1
1.3881104069521 1
1.45961130863589 1
1.39978109145881 1
1.60611753567933 1
1.57317549586134 1
1.46710054375517 1
1.47159276247898 1
1.63838548622635 1
1.43142980909128 1
1.36286905139814 1
1.5194817583199 1
1.3693356161239 1
1.46737198036972 1
1.30041834066735 0
1.48197227745118 1
1.52518677806352 1
1.4521063883006 1
1.54790405709302 1
1.60595801908385 1
1.39449192898084 1
1.5517901486358 1
1.44081166292839 1
1.56436555223156 1
1.4163284723766 1
1.60209856678836 1
1.46262938944371 1
1.48515836029458 1
1.60246842777542 1
1.57170840384622 1
1.44871639900747 1
1.47308924319538 1
1.46209488383261 1
1.42136726894508 1
1.51374578183198 1
1.55564900473733 1
1.39265445590612 1
1.46341242570134 1
1.36436288436263 1
1.60515565942248 1
1.43495119893992 1
1.48515602065542 1
1.54965042292743 1
1.3693699561993 1
1.40640878054758 1
1.34562122801686 1
1.46205966346498 1
1.41601691824621 1
1.44901435091753 1
1.45993661204981 1
1.57972702989029 1
1.46176915485908 1
1.514922829203 1
1.61198605925447 1
1.58055212613945 1
1.47995624800164 1
1.36716050506562 1
1.31186640111006 0
1.46994464553543 1
1.49286099965404 1
1.42392253067917 1
1.42791238347604 1
1.59420090806436 1
1.45048589665849 1
1.52406410793058 1
1.51520978915482 1
1.56776449401474 1
1.4613894666062 1
1.52691955496868 1
1.58250463107492 1
1.57152276949871 1
1.43778776147743 1
1.40933976375015 1
1.42887481035366 1
1.36852127604809 1
1.58724693209734 1
1.3473036033075 1
1.37205071481724 1
1.50760655320746 1
1.44035330419427 1
1.37839560849819 1
1.44465793809084 1
1.53214129568837 1
1.56031784041335 1
1.42906220254645 1
1.50334414603275 1
1.47916907603919 1
1.58518143278621 1
1.346404190405 1
1.35483463817283 1
1.50416957358603 1
1.57196576637175 1
1.64160548984086 1
1.61202643430422 1
1.5455464756551 1
1.49298407651824 1
1.46161706114464 1
1.66880047792593 1
1.4421490892928 1
1.54040404741402 1
1.60711604733724 1
1.40471472031706 1
1.48523613246888 1
1.51498692607871 1
1.35489754902661 1
1.59464807776008 1
1.49390107773928 1
1.43806386055157 1
1.59761592056657 1
1.43791179367574 1
1.40324949258458 1
1.56438171612617 1
1.49722153219699 1
1.51181640322213 1
1.43603134638568 1
1.54799395547031 1
1.48964059642756 1
1.6237508470037 1
1.49474401125304 1
1.55251415093865 1
1.58181089725845 1
1.59790668301503 1
1.4426221244906 1
1.60215994528796 1
1.57644111016373 1
1.37372126731449 1
1.60360061632659 1
1.49631270915113 1
1.43335086242959 1
1.50847417902988 1
1.46754592452076 1
1.57253345653923 1
1.4821207091511 1
1.3886271976302 1
1.48733826737468 1
1.47760297028142 1
1.34043598959798 1
1.65630991590365 1
1.51869892814893 1
1.47088198843846 1
1.41024198714131 1
1.46730067091482 1
1.33348536970298 0
1.45123062382967 1
1.50982443354887 1
1.60967042728194 1
1.48090303314771 1
1.54941573760194 1
1.5895923859327 1
1.57779537487192 1
1.4654323260593 1
1.54328861827392 1
1.57106389333424 1
1.66140537172477 1
1.50225349232242 1
1.65327512030844 1
1.5198545092968 1
1.35507763862596 1
1.42022430922692 1
1.51809596982883 1
1.57724065898926 1
1.55082337428264 1
1.59359740940108 1
1.54756592284003 1
1.60501292859775 1
1.36970311547153 1
1.5396688482279 1
1.4923274442412 1
1.42259945325405 1
1.58758057226434 1
1.52733152900889 1
1.38921947484364 1
1.34523924174737 1
1.39962567853821 1
1.59301354991279 1
1.45125198762635 1
1.54815406565147 1
1.34093266531709 0
1.36074160079454 1
1.52635902414956 1
1.5997331397954 1
1.53483294845634 1
1.68094044929844 1
1.65646108288054 1
1.48582686021247 1
1.43262046647409 1
1.39522533454333 1
1.65021234499182 1
1.44391665204512 1
1.691585149348 0
1.4956755777275 1
1.5511612128237 1
1.61362374359179 1
1.62550114899649 1
1.32944513434334 1
1.61016244101106 1
1.37920888596298 1
1.59094603196137 1
1.68368080513002 1
1.52112909254834 1
1.43912967566413 1
1.49603228013463 1
1.4730170295477 1
1.66333844219056 1
1.59841123357547 1
1.63609228646886 1
1.65158275358087 1
1.31988477927654 0
1.53425084069871 1
1.50198414736432 1
1.54644430327296 1
1.47482928326751 1
1.40322733646947 1
1.41828646366842 1
1.60414281978994 1
1.51196639846353 1
1.40922163027191 1
1.53148723205248 1
1.50476220721477 1
1.52661338822815 1
1.57732077291016 1
1.5911143006355 1
1.31643494531733 0
1.44898028513238 1
1.48163147106564 1
1.63250215975696 1
1.64049380639858 1
1.44141542029786 1
1.46308151296329 1
1.60065842336632 1
1.47795174558737 1
1.42823290239502 1
1.56402050439122 1
1.44993372776859 1
1.59358931625008 1
1.57426323192303 1
1.45247797175656 1
1.46021228781191 1
1.55000532018073 1
1.5678924993102 1
1.35446539555335 1
1.52176294894015 1
1.51954380214048 1
1.67445882025306 0
1.54936383836668 1
1.52368394191236 1
1.7041647806132 1
1.46516978566493 1
1.44054542300786 1
1.51310363491318 1
1.54884502070062 1
1.40046788791783 1
1.25443120474122 0
1.44574034986892 1
1.44520480679619 1
1.55947545766087 1
1.51668141794613 1
1.39910388210075 1
1.6126648986059 1
1.41973981465681 1
1.60493391789865 1
1.38825613013332 1
1.62760026257661 1
1.52690581794256 1
1.50455649928856 1
1.54301673343322 1
1.43113238186298 1
1.36505049970226 1
1.49240624171015 1
1.32439803702704 0
1.58333477966933 1
1.46192375895624 1
1.42270921698212 1
1.42856066461539 1
1.51565823798967 1
1.33700763182101 1
1.53708123788445 1
1.45014354067477 1
1.48895305433152 1
1.51599639245265 1
1.55455812483924 1
1.5400888865324 1
1.50053277225373 1
1.46370154127341 1
1.55231156663645 1
1.61183139871524 1
1.43064558312413 1
1.25628271710479 1
1.50655466774854 1
1.57627896975463 1
1.35618573111226 1
1.43867184920674 1
1.61494632625202 1
1.49180849194705 1
1.47092466805378 1
1.47394072227531 1
1.47638236744048 1
1.50086118278214 1
1.49133590508043 1
1.40262728501126 1
1.44334596714574 1
1.48538161225723 1
1.44118641853951 1
1.50600841215558 1
1.39053303366118 1
1.42473865949165 1
1.56551937998023 1
1.43769360946726 1
1.5160718183006 1
1.66960230839869 1
1.37656440831244 1
1.58085802871935 1
1.44904831927022 1
1.56400753915488 1
1.70650045810855 1
1.49429114872248 1
1.46927435558745 1
1.61763162355063 1
1.52263811304031 1
1.39178083107576 1
1.67425491134671 0
1.52100762961627 1
1.44627541026927 1
1.41700603898396 1
1.54046777680821 1
1.50087958696097 1
1.40677821552449 1
1.45117910362478 1
1.61191884640335 1
1.48092971661753 1
1.47800385143436 1
1.58223893030011 1
1.61704814878911 1
1.39448325002005 1
1.44441346053775 1
1.46296934330469 1
1.44271080753457 1
1.60074458573556 1
1.62130901010047 1
1.47794272590273 1
1.55966660376971 1
1.54491889493419 1
1.44481416013628 1
1.59041068379309 1
1.49831626369078 1
1.55784111165714 1
1.64797208585214 1
1.56690218103423 1
1.50841204915062 1
1.62185474295886 1
1.38478839988538 1
1.5321753078433 1
1.54822098879327 1
1.65763943746149 1
1.55828382764347 1
1.66836961019933 0
1.52267737962853 1
1.5060430008684 1
1.33215259942306 1
1.55712680602534 1
1.54764388326961 1
1.60446621510306 1
1.52950828970922 1
1.55224270101204 1
1.47302583951373 1
1.48923041847316 1
1.57458178214559 1
1.49740777950259 1
1.52157864962164 1
1.49029594981828 1
1.48830030114841 1
1.37732156854147 1
1.39210317511749 1
1.37269626589751 1
1.52527617944216 1
1.49914488501438 1
1.43339850886527 1
1.39843715716393 1
1.38683391828272 1
1.53407766861636 1
1.56677835012235 1
1.57368122813801 1
1.56156501334186 1
1.33961903003366 0
1.57926701015021 1
1.26859138214184 0
1.42137026251084 1
1.6422930498021 1
1.50562174738517 1
1.41488032115069 1
1.47989983370143 1
1.53917857488402 1
1.41912163379333 1
1.44551499515041 1
1.45047934891859 1
1.48364189164363 1
1.59975748118892 1
1.47491415324101 1
1.59241065242152 1
1.49631932513218 1
1.53349292733963 1
1.4634386950678 1
1.41002164696974 1
1.37493138848508 1
1.42329672684026 1
1.41279453592895 1
1.3932166762951 1
1.69741150246118 0
1.49745148647279 1
1.44647990179265 1
1.5681039451868 1
1.47986361434463 1
1.41692031046083 1
1.58685876975675 1
1.2679747192938 0
1.36445444265614 1
1.49243640859177 1
1.67726517808311 0
1.40055580505236 1
1.51218562208502 1
1.50448603737468 1
1.48950895722297 1
1.50673471628592 1
1.39325217242572 1
1.51019477987323 1
1.60752927968292 1
1.6304264049277 1
1.54240760130376 1
1.47797551373952 1
1.47032319755846 1
1.59373404107705 1
1.35355226375988 1
1.59083305476854 1
1.59711750494346 1
1.61426756136818 1
1.60267895447388 1
1.38157293788703 1
1.47595869860594 1
1.41311129966645 1
1.34238298396368 0
1.48095874027649 1
1.33674475850883 1
1.3864579608539 1
1.46769344563875 1
1.48161164213954 1
1.5311524060084 1
1.41748890005201 1
1.36567090161839 1
1.29419226665572 0
1.44743756309856 1
1.59960892900802 1
1.46236619558699 1
1.71736425251679 0
1.48038473459193 1
1.41963355421186 1
1.456512034325 1
1.42751544442043 1
1.61791405019161 1
1.64679521620937 1
1.64415913604769 1
1.35863236912112 1
1.48285080993356 1
1.52048374411151 1
1.45730731035548 1
1.44077805620519 1
1.52247594843482 1
1.56996617620009 1
1.62150967658921 1
1.4438693284589 1
1.48625427307777 1
1.44038018997119 1
1.4039197328152 1
1.46400254364814 1
1.60267299471105 1
1.4613029026594 1
1.48053984979322 1
1.43816694123093 1
1.50389949186792 1
1.52526486007665 1
1.55577907301546 1
1.49640502954779 1
1.55941889957162 1
1.56100972170963 1
1.39252583334451 1
1.49107764979274 1
1.48524771336622 1
1.65957713607557 1
1.41235899581444 1
1.5962048054225 1
1.45637028171 1
1.61573140721699 1
1.65424782884215 1
1.56514774949323 1
1.46177193602573 1
1.56099930546499 1
1.50790776525187 1
1.34751282133546 1
1.48340270427596 1
1.53991740402479 1
1.4390426369114 1
1.41264328495439 1
1.39442607977735 1
1.52318606995407 1
1.60106253964736 1
1.44443334618923 1
1.42312889747385 1
1.45741753363594 1
1.65048187830667 1
1.63247205456535 1
1.63907517298575 1
1.42352917079079 1
1.56498768705709 1
1.54628510719016 1
1.46147385631482 1
1.52501289785622 1
1.60396469903951 1
1.44895350774483 1
1.49959840276927 1
1.44268923043185 1
1.67349747311067 1
1.71301811333385 0
1.61936588615815 1
1.46980436368101 1
1.47826955311804 1
1.608097158911 1
1.4860476048705 1
1.40141489636395 1
1.44304964775157 1
1.3893791396625 1
1.4233295897507 1
1.59430892920587 1
1.63508401603459 1
1.36367358869439 1
1.57501931264734 1
1.56498947883214 1
1.31203795845548 0
1.60335622200462 1
1.50339775805505 1
1.46251131418496 1
1.46244404411298 1
1.37470937518342 1
1.45918344781142 1
1.60300673647515 1
1.5197161651533 1
1.53145558413274 1
1.44851088947961 1
1.55870098103569 1
1.52682069502468 1
1.48263243190448 1
1.53585901575867 1
1.56631269989287 1
1.59889871678922 1
1.51462767645388 1
1.53427270922132 1
1.56841408264823 1
1.42689632729846 1
1.47193650574732 1
1.46089494480736 1
1.36261857457723 1
1.48941617282284 1
1.57056063905421 1
1.62309976601374 1
1.59520238862076 1
1.40138230582677 1
1.44766445408387 1
1.37360270013107 1
1.57967620901729 1
1.54942354579171 1
1.50721139661931 1
1.67551363979333 1
1.54027404180937 1
1.34779137564162 1
1.53048305406415 1
1.55464579930804 1
1.56955005740489 1
1.57776559708439 1
1.40838251513962 1
1.42987928228477 1
1.39301142410531 1
1.62520952865305 1
1.48762411730492 1
1.62817942864639 1
1.65906784427772 1
1.43818178750024 1
1.53812326814011 1
1.62409629385219 1
1.56672304858881 1
1.5657804658379 1
1.56814869673747 1
1.308040846641 0
1.50952480266295 1
1.49298277700411 1
1.49397005004845 1
1.48517413071605 1
1.54879129119634 1
1.40997028581399 1
1.37140772795576 1
1.49681527479198 1
1.47813859350079 1
1.43968493284305 1
1.36129942935867 1
1.61475311833734 1
1.56516280042067 1
1.40115399073092 1
1.73667208229459 0
1.48358300605056 1
1.506961946745 1
1.36529864708069 1
1.65661216760812 1
1.41844593309409 1
1.40975493185644 1
1.54044833099052 1
1.57858547734322 1
1.48686274721495 1
1.50274876995552 1
1.53891901856666 1
1.58524703644927 1
1.53704204751258 1
1.46969535993935 1
1.37411842213065 1
1.53187668898222 1
1.52595615936403 1
1.52703838935777 1
1.59056808340121 1
1.42562857026713 1
1.33749874962214 1
1.32579866258362 1
1.42622118020878 1
1.5262874915757 1
1.50809798930337 1
1.55813772093289 1
1.4163654691993 1
1.36740924111625 1
1.46404767391481 1
1.55479663974092 1
1.33874662070287 1
1.46117574101077 1
1.64783866986603 1
1.43655723494018 1
1.4617257073276 1
1.52491617377431 1
1.59764575450464 1
1.55558950291836 1
1.44809582446212 1
1.30363997951518 0
1.5481086801211 1
1.54459416517578 1
1.61942384308712 1
1.44496258995297 1
1.60839388153196 1
1.46281669628213 1
1.59493199629883 1
1.45482785164248 1
1.51800199990443 1
1.44325589791608 1
1.52499226471808 1
1.57078824044306 1
1.38570898090431 1
1.57907248436961 1
1.49241819820237 1
1.43272556759246 1
1.52066123829558 1
1.33968766118291 0
1.59324114815507 1
1.64103750980604 1
1.5340112000374 1
1.71594137513259 1
1.36244335745046 1
1.54126962108752 1
1.485863515769 1
1.50126139961734 1
1.57782480581212 1
1.42987853264753 1
1.4447567160153 1
1.51869827176992 1
1.53011842691792 1
1.38854292739342 1
1.59635704603496 1
1.42617050420001 1
1.69218310494107 0
1.48194687387829 1
1.4515443525551 1
1.59608551095051 1
1.5910323979682 1
1.45491117429384 1
1.69457867258519 1
1.49326559856635 1
1.43969595798176 1
1.43994047427475 1
1.59260157920519 1
1.49960589305136 1
1.47514789691277 1
1.41417768732185 1
1.45173788758967 1
1.70626673269377 0
1.55166958825288 1
1.57938922401957 1
1.50963686782003 1
1.55939745261103 1
1.50067049580458 1
1.38813192184354 1
1.43581759096823 1
1.43427048712032 1
1.53125833914525 1
1.48693953474298 1
1.49499060782305 1
1.42766570615111 1
1.64028332701489 1
1.4715255764663 1
1.53726431214015 1
1.4981988697922 1
1.54962802803279 1
1.49502219654323 1
1.51132979961822 1
1.48559096400969 1
1.54601387783478 1
1.43919013202615 1
1.35836255862097 1
1.52612674592269 1
1.4953279069645 1
1.38264014901879 1
1.63624003529938 1
1.36790967687243 1
1.62036178919905 1
1.52035691063428 1
1.38502041016123 1
1.37235446943553 1
1.5380153539806 1
1.51334833046307 1
1.43090237305907 1
1.45355535324754 1
1.39301416878478 1
1.51493752429937 1
1.36936656591108 1
1.39707184589037 1
1.46034830624796 1
1.5224822385328 1
1.59363280461679 1
1.54488264769952 1
1.34130189798864 1
1.50891367359544 1
1.42497706295868 1
1.34690678084721 1
1.54709019235771 1
1.43989136459998 1
1.46984991488491 1
1.50223975340519 1
1.54771238446934 1
1.60078948542956 1
1.4756937730706 1
1.4975449087512 1
1.57680846929552 1
1.34101073857248 1
1.38434945784482 1
1.47225505033316 1
1.47548177682693 1
1.37847171783399 1
1.70178228148682 0
1.45256732137231 1
1.46049179865655 1
1.41728551742653 1
1.46465054791424 1
1.58772249849837 1
1.64883701056027 1
1.50517676006536 1
1.34854883406842 1
1.60758016896369 1
1.37593268249673 1
1.58284286501427 1
1.60007027841399 1
1.51673420422395 1
1.487585120334 1
1.51699886463244 1
1.56444985057385 1
1.71118697649008 0
1.46528253256908 1
1.5970505633739 1
1.43702935083221 1
1.40420691031965 1
1.64910844386998 1
1.41820686391721 1
1.45331653016317 1
1.55931630560265 1
1.52142694578948 1
1.40540992171361 1
1.38017435904478 1
1.37532532819716 1
1.63352505252484 1
1.61485767951864 1
1.44688995742871 1
1.44358149695926 1
1.4209475242594 1
1.44425629447586 1
1.57486189548776 1
1.51857160984652 1
1.32136159808065 1
1.4012701303331 1
1.50915063158462 1
1.42514406542977 1
1.49479556614072 1
1.62251495454946 1
1.39443258506277 1
1.67006688320828 1
1.53215512029537 1
1.69035968259436 0
1.46019719964386 1
1.42398216956407 1
1.51671998527332 1
1.54529624014019 1
1.60009031626002 1
1.37843005304493 1
1.49172814433991 1
1.53552343285418 1
1.41568845261882 1
1.50825945177876 1
1.60063464527821 1
1.51143063025404 1
1.3734392382695 1
1.46503451112861 1
1.39681536270304 1
1.50794593048877 1
1.61792319053025 1
1.59207960395988 1
1.35731502504231 1
1.61362394111709 1
1.511488544831 1
1.37998904341693 1
1.44806976089545 1
1.3804609566521 1
1.48001390906205 1
1.54283445301339 1
1.56401703276797 1
1.68012971051174 1
1.54236179059656 1
1.50940776538877 1
1.55481095428855 1
1.55002779743294 1
1.64336492105548 1
1.40884512760145 1
1.54175880272802 1
1.56456616877505 1
1.44329587144273 1
1.45180761641138 1
1.59260437809417 1
1.58129265049876 1
1.46872126583022 1
1.60042481879619 1
1.67794677425396 0
1.48797304805408 1
1.66340621445597 0
1.55833240241743 1
1.61561103164685 1
1.49654592556306 1
1.36427598203996 1
1.46875812577199 1
1.52148301450082 1
1.44867366300626 1
1.39721317358389 1
1.46884204363565 1
1.61032184303659 1
1.39844079307326 1
1.52189888863379 1
1.60106171113092 1
1.41590460168897 1
1.60408846498219 1
1.54701378678149 1
1.62346965886894 1
1.53816102813133 1
1.57860508573815 1
1.54270281253461 1
1.48732956117132 1
1.3139994069794 1
1.72104296458848 0
1.52242708145597 1
1.48532328598285 1
1.39725639952729 1
1.41368592992435 1
1.57347673677723 1
1.64433703900179 1
1.57380504383783 1
1.64549494578567 1
1.51587890957291 1
1.61181895612152 1
1.41739488441958 1
1.45480361361841 1
1.45571595662989 1
1.388607969959 1
1.46775105320677 1
1.23302825954131 0
1.61036163032788 1
1.45046391443847 1
1.49713477726224 1
1.36247870064881 1
1.47625293953466 1
1.54145587673831 1
1.47322436110235 1
1.68888037896199 0
1.52528872936743 1
1.69424524291935 0
1.58730830585006 1
1.48531962194662 1
1.4421662145709 1
1.5272883326686 1
1.59552410292431 1
1.46887510281961 1
1.47661492620665 1
1.32364930107705 1
1.43530119585069 1
1.44637004350965 1
1.33546018085524 1
1.36779350642806 1
1.41183908006167 1
1.5964969603054 1
1.48219995326147 1
1.47986833480485 1
1.53982055735176 1
1.58642922437556 1
1.611919051509 1
1.48696115035661 1
1.57356107906603 1
1.67962046561856 1
1.45109915333436 1
1.52787314966099 1
1.52664565938528 1
1.45717897724403 1
1.47897190841523 1
1.39986226180687 1
1.44665977407339 1
1.52836615679092 1
1.55736916900351 1
1.43519662505024 1
1.50408484042727 1
1.2527403441601 0
1.5983074854622 1
1.3748837401114 1
1.31954027536648 1
1.62311803647716 1
1.58347878339298 1
1.55859481287832 1
1.49114577389901 1
1.53219231322237 1
1.59193496102876 1
1.56796825253408 1
1.54416824933004 1
1.58931860049061 1
1.3400325734414 1
1.4730000738848 1
1.50845369435416 1
1.38284792613915 1
1.46114169423726 1
1.59131956987773 1
1.49198479695072 1
1.55893431854866 1
1.43734002536787 1
1.547403921172 1
1.46202762252367 1
1.53343305485664 1
1.41907769892305 1
1.56480711947703 1
1.35821801801679 1
1.40448046840071 1
1.33291849519223 0
1.40391687012808 1
1.41712644952045 1
1.47823611219387 1
1.45036911317888 1
1.43969569227348 1
1.44889756825161 1
1.61459571097473 1
1.50177058942302 1
1.52484298844641 1
1.41148234787695 1
1.40694818689954 1
1.58626061577604 1
1.43301729057732 1
1.47709224435142 1
1.60832113807686 1
1.47950640972283 1
1.47665303670554 1
1.50040473069321 1
1.79345596629555 0
1.47658244317822 1
1.40266066669931 1
1.56342580125732 1
1.53916255254313 1
1.48545708499243 1
1.52676402375037 1
1.44724972899227 1
1.63986388530064 1
1.55838394586925 1
1.52066607923644 1
1.42510275893927 1
1.42243967473231 1
1.63191369484358 1
1.32398991092929 1
1.3693793077625 1
1.45011890425213 1
1.67926628844907 0
1.4456340777127 1
1.5690843782495 1
1.50306548840519 1
1.56365327840317 1
1.4331028149935 1
1.51880664751276 1
1.52410897726953 1
1.50112535139338 1
1.40644006959569 1
1.48999249674678 1
1.43743451679936 1
1.55930746081637 1
1.48521785058219 1
1.66826216508176 1
1.5015582660357 1
1.39324538382631 1
1.42659353820864 1
1.40434112809772 1
1.52427881755596 1
1.45471486049042 1
1.38053854062913 1
1.38055602115109 1
1.52990998744987 1
1.57469988258011 1
1.52904455253871 1
1.4702327240176 1
1.48912540751766 1
1.62177854234262 1
1.63477720059154 1
1.46368410437903 1
1.44998308869894 1
1.59938541362697 1
1.44703982242287 1
1.44298666239684 1
1.28867507412686 0
1.44513472429954 1
1.40658929806281 1
1.44137144713779 1
1.46476074624463 1
1.44856327619916 1
1.61810406103208 1
1.53532293322291 1
1.31490260458469 1
1.43584985392527 1
1.47656762131743 1
1.50398007896204 1
1.4490289450991 1
1.41011212313494 1
1.51986833463215 1
1.68151406585224 0
1.43981876040601 1
1.58573546576488 1
1.67596229215994 1
1.51554520162723 1
1.3854897418257 1
1.5483103962044 1
1.48717185485186 1
1.45641015452058 1
1.53024498340388 1
1.44809423951369 1
1.45250352742445 1
1.56139987038969 1
1.44212864475713 1
1.59373967445496 1
1.38934926282479 1
1.55900986983391 1
1.35550251328627 1
1.6284143131019 1
1.73938877550779 0
1.32110517539028 1
1.5469207259919 1
1.72960078427681 0
1.56160522011025 1
1.60990209064562 1
1.44970999311817 1
1.66066354616767 1
1.52099653147378 1
1.40728090558814 1
1.37382025281997 1
1.41334374314513 1
1.44210836770864 1
1.50184336233427 1
1.73345985530791 1
1.51843434954889 1
1.64757123040539 1
1.56675232845128 1
1.32453205936565 1
1.43977821927198 1
1.65202224081067 1
1.4993359571665 1
1.53235167502955 1
1.6734525031674 1
1.54002772995764 1
1.47690152085581 1
1.47854631942407 1
1.47300733161135 1
1.41284130663524 1
1.40491528620546 1
1.49586316467843 1
1.60102321509414 1
1.57948816560135 1
1.58416450991679 1
1.50450680495226 1
1.4243758867503 1
1.40908361335209 1
1.53988678928792 1
1.50072381914386 1
1.41559647946117 1
1.60918142772186 1
1.51137898043505 1
1.51156183831039 1
1.56719051917448 1
1.37147106342565 1
1.5014733422609 1
1.42830423200983 1
1.46021826153846 1
1.42908285206524 1
1.43625480026685 1
1.53035615309558 1
1.42230283997903 1
1.6260681375194 1
1.50970976199905 1
1.52608613007261 1
1.45336612684681 1
1.48652151073437 1
1.4953167331581 1
1.57347728769732 1
1.54539243158779 1
1.50035580051845 1
1.49937950713005 1
1.40898441448883 1
1.57459032564451 1
1.54243006920256 1
1.42188427962187 1
1.45844060657762 1
1.64563304185739 1
1.54686882486563 1
1.41567287644135 1
1.5617397187821 1
1.40097275789328 1
1.49399821862866 1
1.52914889743015 1
1.47453102012933 1
1.48275867001262 1
1.38986216415926 1
1.41602623051943 1
1.49985310742806 1
1.71221038620843 0
1.49760790958512 1
1.49967262381159 1
1.39680323115264 1
1.42837775679214 1
1.54116564836159 1
1.37948186617762 1
1.43015915237192 1
1.52412420801801 1
1.418342637401 1
1.60709928663449 1
1.66673743015633 1
1.6001284471319 1
1.74363954300911 0
1.51545211315865 1
1.6185642941394 1
1.44724882557859 1
1.53369865676484 1
1.33958331906314 1
1.47006817747536 1
1.38099919173599 1
1.44132255073208 1
1.54476490296449 1
1.62365867371619 1
1.5717027721127 1
1.59158919145774 1
1.37251709177205 1
1.47326315084623 1
1.41588584147528 1
1.51828380462102 1
1.4896064767399 1
1.57028120990896 1
1.59539988691751 1
1.42900857585095 1
1.42133554413679 1
1.66026724882255 1
1.426784805472 1
1.42082709749163 1
1.50127071049518 1
1.57585403099139 1
1.56643821004998 1
1.47990226743153 1
1.47728275525749 1
1.41840052864092 1
1.51766587380295 1
1.40722063452543 1
1.52612457095743 1
1.63013397839282 1
1.46328280329793 1
1.51879481722275 1
1.61004557742546 1
1.5135099267336 1
1.38035945781189 1
1.41131468642524 1
1.47454958173192 1
1.52536175073168 1
1.50639519809025 1
1.56543445992969 1
1.70537566125509 0
1.40611189612393 1
1.47486835904446 1
1.43500827748956 1
1.46423503449888 1
1.60393916837377 1
1.5494115347669 1
1.37016298126444 1
1.54217573701164 1
1.50144512379618 1
1.53875940013339 1
1.46173627076708 1
1.58486474863865 1
1.3762685177059 1
1.57341954621431 1
1.51364531806304 1
1.61330024588129 1
1.49182081603002 1
1.44615376889728 1
1.54380627165141 1
1.42291833866243 1
1.51546054955106 1
1.58555761829938 1
1.53148355729743 1
1.3802688288694 1
1.41152804126431 1
1.38882104459682 1
1.41657261521549 1
1.46075365118588 1
1.34862216910811 1
1.43768949700139 1
1.51820279676358 1
1.46333938278396 1
1.57015260761712 1
1.49347649640599 1
1.5451367821325 1
1.54600932659408 1
1.41894024589128 1
1.4875399862146 1
1.5847582467227 1
1.41256588346482 1
1.47918212192966 1
1.36999018775887 1
1.46886422535077 1
1.54809870615351 1
1.52704537693764 1
1.43932611204464 1
1.45275944183265 1
1.44354592581197 1
1.52599759274793 1
1.49013254156565 1
1.51499793668924 1
1.54435342931746 1
1.55414272856416 1
1.3899123358281 1
1.45560755872476 1
1.49013795823047 1
1.63774939144871 1
1.53793790337929 1
1.3755769567988 1
1.55629379779691 1
1.42479756858927 1
1.42547911803907 1
1.5680881194807 1
1.5458597724594 1
1.46396063992144 1
1.51589226361104 1
1.39127192726447 1
1.40213997346586 1
1.53278979972985 1
1.48089636786132 1
1.45568849797614 1
1.57083082025048 1
1.48549096163674 1
1.51396409598771 1
1.41571777241807 1
1.58449210492159 1
1.57648521819293 1
1.60599129313166 1
1.56355734926674 1
1.64194177442843 1
1.46830541152204 1
1.57408675904963 1
1.42959861715275 1
1.57596727274412 1
1.40806371593792 1
1.48343555069083 1
1.47030280222571 1
1.47810995208785 1
1.52937638777375 1
1.6087992354429 1
1.49366557982539 1
1.40807574579765 1
1.70866619864463 0
1.64253602743046 1
1.62208865994556 1
1.56673011051578 1
1.50333375416689 1
1.55925677985567 1
1.6177680106546 1
1.55706032209969 1
1.3784294166137 1
1.4206829863887 1
1.49503577818183 1
1.54209606654727 1
1.32795675720727 1
1.48357921724513 1
1.56342090533082 1
1.38650062926753 1
1.39135077690087 1
1.46611317911758 1
1.73375539136462 1
1.4739180220139 1
1.54655871794788 1
1.60222178457927 1
1.32363450250888 0
1.45391795887504 1
1.51172707945418 1
1.43189214673173 1
1.47052614415959 1
1.57568232910754 1
1.71357987715591 0
1.42346929529136 1
1.45994592873389 1
1.65062189898425 1
1.32824360797735 1
1.44118693236835 1
1.544921361146 1
1.58312936465919 1
1.48674944069707 1
1.44277966766025 1
1.55789419238301 1
1.29516448212118 0
1.63726187895413 1
1.34456695628706 1
1.55376195600658 1
1.5099744354246 1
1.43876800063496 1
1.563199542833 1
1.5283971030914 1
1.56925925897939 1
1.41172968867455 1
1.41500126480867 1
1.44751773692727 1
1.68024043297879 0
1.50783045084913 1
1.42883231074917 1
1.44657357717801 1
1.51795792198672 1
1.41173373163705 1
1.57741457462755 1
1.42023582653584 1
1.49992659727242 1
1.52048012917671 1
1.46990352904999 1
1.43118170159587 1
1.35261958041148 1
1.40867333758081 1
1.61122478672749 1
1.4689300503114 1
1.6013545100312 1
1.45738543915431 1
1.39221862986574 1
1.47447788676823 1
1.64503066826244 1
1.33258558913159 1
1.50944019110006 1
1.54173443105728 1
1.54300231620965 1
1.41554993656933 1
1.53238873974272 1
1.69478373686197 1
1.50236687121339 1
1.48429809915576 1
1.35981427980133 1
1.522377449533 1
1.49293672030561 1
1.45774694877356 1
1.61121307055748 1
1.49976716305681 1
1.38237251273725 1
1.33661938200164 1
1.46731358953726 1
1.48724610692982 1
1.39983709168256 1
1.49783848287416 1
1.48712920424339 1
1.46678672220146 1
1.56215815888047 1
1.48277204607327 1
1.51525595210402 1
1.41827004429208 1
1.45280183986117 1
1.42332928231732 1
1.56288277604109 1
1.56713719234784 1
1.45133665567411 1
1.49661157759549 1
1.55213124327381 1
1.47111287526928 1
1.50839173450039 1
1.33947901652415 1
1.46937764476781 1
1.33700840256957 1
1.45187256805349 1
1.61678017553223 1
1.5004664147356 1
1.49493504002588 1
1.54223968873582 1
1.47510814187457 1
1.58142845708741 1
1.4946209234575 1
1.33976657158796 1
1.44164993518332 1
1.52281575085839 1
1.35153409247481 1
1.42063225172101 1
1.53560144093117 1
1.53351304819257 1
1.46564028414334 1
1.35341385084468 1
1.35714899140525 1
1.47540500971297 1
1.42975852150039 1
1.52416161472277 1
1.59326358684982 1
1.36297124226754 1
1.33422745757364 1
1.44752039707408 1
1.41755674171869 1
1.52117743847115 1
1.3273744053405 0
1.5624247695469 1
1.52679935618244 1
1.47408265948578 1
1.45606976509503 1
1.67897382995937 1
1.54561116935681 1
1.58011207600831 1
1.62492342162205 1
1.40126649531189 1
1.62181908549832 1
1.5373324346402 1
1.55633098912659 1
1.51187783423719 1
1.5170962803595 1
1.54465031243714 1
1.53313537790541 1
1.53683173638719 1
1.47737382660654 1
1.55686936574774 1
1.68709236221207 1
1.40819545817494 1
1.5163852043617 1
1.43187067843156 1
1.58401236120443 1
1.61656736935473 1
1.47027276293575 1
1.49498747417072 1
1.43332465340683 1
1.42821946187256 1
1.57378870768372 1
1.44589814793774 1
1.62928289471498 1
1.62794086995041 1
1.42383352397122 1
1.54517547701812 1
1.44095854178309 1
1.61659994362157 1
1.53977666579528 1
1.36449366205047 1
1.45199525741443 1
1.45860560188751 1
1.49256459736405 1
1.53862098609732 1
1.44240495231215 1
1.53662688225021 1
1.43601858430955 1
1.497260433848 1
1.45067056732207 1
1.5407614531305 1
1.46595501113695 1
1.55272523501083 1
1.38432722743272 1
1.39677512937266 1
1.54518167326976 1
1.52190839694965 1
1.50202473941826 1
1.47690977463814 1
1.50852932036141 1
1.37381487206789 1
1.60504104712271 1
1.54194193515777 1
1.36426000395282 1
1.37434298942358 1
1.5149076185471 1
1.59932936910867 1
1.47085915173092 1
1.48307341936039 1
1.50439151885862 1
1.3529553305977 1
1.50216320587481 1
1.46121318139041 1
1.38104023215017 1
1.60980398507302 1
1.49835232529077 1
1.52396456423568 1
1.62856881281638 1
1.60429796549116 1
1.50398736085192 1
1.40677159732835 1
1.57615020229201 1
1.62339661538372 1
1.48337711718928 1
1.37854121998497 1
1.34650367300423 1
1.46349505290533 1
1.53971232938615 1
1.40752547422799 1
1.52368716330985 1
1.53365909590925 1
1.41473402320247 1
1.50922429874358 1
1.43151515864967 1
1.4217334266911 1
1.40425635380726 1
1.51970224496128 1
1.39023518928602 1
1.43501039890903 1
1.42543736005568 1
1.62939703099099 1
1.53347335724724 1
1.53583748760312 1
1.5347286563306 1
1.38903209211351 1
1.42830777037948 1
1.46326251859784 1
1.49811032461744 1
1.34755196931435 1
1.5638938041529 1
1.5116730152129 1
1.48511256749437 1
1.45379095332644 1
1.46062952288582 1
1.73356803252131 0
1.44503593637873 1
1.36978688893296 1
1.61530079972207 1
1.47062431030625 1
1.52526841399861 1
1.39430351450765 1
1.68123365451449 1
1.45969774417724 1
1.52150216030755 1
1.51533653568981 1
1.53129288190155 1
1.53194085273086 1
1.3621439396025 1
1.40166247079066 1
1.49080484678647 1
1.43831206158478 1
1.55755286216384 1
1.36893864156515 1
1.51748077706824 1
1.48307538682362 1
1.38661700170241 1
1.39765460558937 1
1.38449669184401 1
1.46506026327102 1
1.38420557638933 1
1.51621437031095 1
1.58368611258719 1
1.51582425323632 1
1.54416316054493 1
1.50262072036462 1
1.50794500563389 1
1.4110837553407 1
1.46365946386642 1
1.59756227849155 1
1.54440764564831 1
1.42947256587768 1
1.47784176919538 1
1.40848093979751 1
1.47172613298482 1
1.67449071344994 0
1.44380736077883 1
1.4958993012546 1
1.41397832046142 1
1.51257011524296 1
1.51380521248299 1
1.50631331120279 1
1.52094079818301 1
1.62201627736064 1
1.49177180209079 1
1.51412017855357 1
1.65063808598992 1
1.38905388199792 1
1.45817840897507 1
1.46865338609098 1
1.45350377669864 1
1.39845267675178 1
1.53278014940051 1
1.32649156573672 0
1.54358965404317 1
1.56523145453244 1
1.47325569568213 1
1.46953480609649 1
1.53052032435879 1
1.54999831505394 1
1.47038586260054 1
1.39813457777398 1
1.48300788989067 1
1.48466445754021 1
1.52701706785092 1
1.57371132490728 1
1.54555763237435 1
1.5397048125162 1
1.53855114592614 1
1.46953853228434 1
1.4331036272845 1
1.46528989215391 1
1.49337506515797 1
1.59059437089954 1
1.4506819388029 1
1.43603324902325 1
1.59439321340785 1
1.48475749115683 1
1.35166485272387 1
1.52755631935194 1
1.67455503490652 1
1.48877531367284 1
1.57950867711191 1
1.46734368077658 1
1.51847357034486 1
1.37883938778518 1
1.54246869864877 1
1.50676742679418 1
1.6407884191308 1
1.38048896379173 1
1.44970625341766 1
1.41703913129706 1
1.66747153235708 1
1.58913484169491 1
1.45667603336006 1
1.60990808056196 1
1.37011095655561 1
1.61316196661851 1
1.4587980038307 1
1.55373636976554 1
1.62198985629803 1
1.46372276192356 1
1.44536205142042 1
1.52415923809418 1
1.56843451359275 1
1.50543358758153 1
1.54597202283918 1
1.30869434276933 0
1.47725381145294 1
1.51304968980274 1
1.47809626571364 1
1.40111791831534 1
1.53711175934741 1
1.63910642801609 1
1.4210947671794 1
1.57031443874171 1
1.49984071645405 1
1.47817209841585 1
1.29334487441322 0
1.58927729829827 1
1.46325757248634 1
1.47104942592749 1
1.57462742321912 1
1.39267025223185 1
1.54792599792013 1
1.60171361255993 1
1.4244013038756 1
1.55975495383603 1
1.57182748864932 1
1.47664784652134 1
1.4589232932573 1
1.49984120409888 1
1.46401194225425 1
1.65257686645536 1
1.49644007735653 1
1.47025120461938 1
1.48060464219593 1
1.53980421930546 1
1.58011567413035 1
1.52734621618398 1
1.47186024447696 1
1.50601632751432 1
1.33352463634951 1
1.43402867181999 1
1.55377473497107 1
1.43629201669779 1
1.57731034199704 1
1.48698609042593 1
1.60607188320301 1
1.56778588444415 1
1.48220003049212 1
1.53637180334406 1
1.53718438262758 1
1.5153323345037 1
1.53762468051826 1
1.52611201386828 1
1.41640637762178 1
1.51561015235259 1
1.47229082938286 1
1.44991280931496 1
1.59684455059263 1
1.44732838501153 1
1.46995486463144 1
1.46581620378174 1
1.4548208030256 1
1.52529380010987 1
1.33433489584055 1
1.55365340039273 1
1.42414618381594 1
1.45716495014478 1
1.38361910742343 1
1.4896391500705 1
1.45052851127188 1
1.62721079598544 1
1.61369831840355 1
1.30515824526719 0
1.49594079081643 1
1.45637973867752 1
1.56977281634498 1
1.72964519838498 1
1.41049976546714 1
1.36612615785227 1
1.43377259993833 1
1.40161243438067 1
1.43801490118669 1
1.52373765443343 1
1.51265760614795 1
1.49461620706195 1
1.48986084423819 1
1.45758912901034 1
1.45485731892785 1
1.49074960274952 1
1.44318992353397 1
1.62011489885183 1
1.42412413168905 1
1.45764682804211 1
1.50336710763245 1
1.45604308558519 1
1.52458722993075 1
1.51271243783292 1
1.52396845093349 1
1.50466134325637 1
1.62033145283798 1
1.3953289789416 1
1.49728688810361 1
1.43705907077675 1
1.41856656571583 1
1.46724243415551 1
1.39320666936931 1
1.40206595564787 1
1.47435397351363 1
1.51164469181623 1
1.4459880323278 1
1.72143101865878 0
1.49452732927999 1
1.56495156842358 1
1.39293825727995 1
1.7081459131159 1
1.57190361754643 1
1.46804088775286 1
1.40949206950362 1
1.53799972664968 1
1.43696214706755 1
1.56190322331774 1
1.46206948441334 1
1.62356521081907 1
1.40984235815143 1
1.51497045976206 1
1.50752356786874 1
1.50728049910737 1
1.45492768952854 1
1.49595158264228 1
1.33015444657608 0
1.53052951065739 1
1.56924797791445 1
1.37718759199838 1
1.43896467467553 1
1.46126302096717 1
1.410520282676 1
1.51438740307654 1
1.41548977935793 1
1.58716956955932 1
1.47240794125973 1
1.3828317759879 1
1.7384141454947 0
1.48340980588054 1
1.49617864182618 1
1.35092452185929 1
1.38925914170677 1
1.71665134162209 1
1.64102611192352 1
1.57937440946999 1
1.47041128482791 1
1.50977000894781 1
1.53481634615022 1
1.37017836708304 1
1.52335480075431 1
1.46805946497269 1
1.55777372730594 1
1.51575387929533 1
1.29506332935046 0
1.4494174514153 1
1.59782153829344 1
1.48096995028241 1
1.57152000299175 1
1.45916725213409 1
1.59416606803736 1
1.59900663259444 1
1.59876363734865 1
1.41384457142706 1
1.51052363104344 1
1.49965816534059 1
1.48433899259542 1
1.6164407659871 1
1.50260933332173 1
1.46955672794244 1
1.40465826519714 1
1.34903779635503 1
1.55343274826077 1
1.57482169630392 1
1.67009210172782 1
1.42793627217798 1
1.56663934659842 1
1.45673724770193 1
1.43844122564487 1
1.48735646263552 1
1.54054756805249 1
1.53249786557468 1
1.73821628818451 0
1.40473788873284 1
1.60214391550325 1
1.51472264057091 1
1.29098121597029 0
1.40065262688967 1
1.29885470422744 0
1.45493554291833 1
1.50088435217209 1
1.4352953808624 1
1.66875802868048 1
1.46166825127987 1
1.55671350500547 1
1.51924116328542 1
1.42643757573496 1
1.32371601377521 1
1.55411297009363 1
1.60878490008047 1
1.58625707093421 1
1.5127746400705 1
1.68057351142783 0
1.4093320344573 1
1.52066849677574 1
1.51106589494366 1
1.51773456316039 1
1.5157923068305 1
1.51791246678167 1
1.54560800995638 1
1.43581441590776 1
1.58051029055417 1
1.44056216657565 1
1.5479100453424 1
1.50128579566767 1
1.43185612116518 1
1.63267607141975 1
1.30178875185545 0
1.45164022749899 1
1.5517940239445 1
1.58129002451953 1
1.31327704502 1
1.41465835359711 1
1.54090748958446 1
1.51065068251605 1
1.44021946499237 1
1.24677332329962 0
1.49697714694199 1
1.58725887905014 1
1.45910196970692 1
1.57113050772178 1
1.57111077635617 1
1.54882523040393 1
1.5095921216912 1
1.51880984311318 1
1.41668700052987 1
1.49485905323029 1
1.61519997135137 1
1.46893518732832 1
1.47692183012224 1
1.36131862258561 1
1.68841878807674 0
1.49181118161137 1
1.52257446251212 1
1.5656549749419 1
1.53901613306963 1
1.46981396736034 1
1.58908406541211 1
1.38823865264422 1
1.56905266082804 1
1.51704631010007 1
1.51519883357114 1
1.68643428540609 0
1.58303853395527 1
1.53277137816395 1
1.51054857590473 1
1.57986599746633 1
1.52012947412401 1
1.40089948605423 1
1.52224032869366 1
1.50948138503064 1
1.51651845014386 1
1.50705334827386 1
1.29404658832953 1
1.45387923059097 1
1.36545964839325 1
1.37737253520854 1
1.42608686551579 1
1.60069830625853 1
1.52435012750015 1
1.53998060803038 1
1.60491814876999 1
1.53124241375737 1
1.62774935129125 1
1.60223639182278 1
1.56235788766526 1
1.60110870129276 1
1.54826167592724 1
1.62918386508052 1
1.54266742747485 1
1.57122539480543 1
1.39589277923604 1
1.56750239536659 1
1.48062127329187 1
1.58467598050833 1
1.44444967939499 1
1.47462983026756 1
1.44281877785566 1
1.52940107144421 1
1.44241632200835 1
1.52836438560196 1
1.53733475575416 1
1.49369171103393 1
1.56200804883725 1
1.53018329802905 1
1.68083366046524 1
1.38931424512999 1
1.45908049723128 1
1.45374020203567 1
1.55743989667949 1
1.56207371071428 1
1.39468642833668 1
1.59700503702035 1
1.59748353750006 1
1.63489809708258 1
1.3707370808081 1
1.50227110177577 1
1.45020551094687 1
1.50754291821633 1
1.55534615193756 1
1.45122150801913 1
1.53320401223955 1
1.46927722687121 1
1.45605042475596 1
1.52314347087203 1
1.45513031814889 1
1.53812734085138 1
1.28519451558094 0
1.41167580550582 1
1.45752891104896 1
1.5117042053522 1
1.52909917567311 1
1.46550944981443 1
1.39796489364837 1
1.62994664533475 1
1.5470733911784 1
1.35018965953769 1
1.58005346133947 1
1.3850520644643 1
1.40215315403293 1
1.43740890378689 1
1.52906886300914 1
1.47557563389618 1
1.49748716300788 1
1.50621355979185 1
1.42901207704645 1
1.46537727116139 1
1.4337506008503 1
1.50436677258771 1
1.46167879966215 1
1.38102759031757 1
1.58248929841234 1
1.40440771837925 1
1.29921213959846 0
1.58800679478941 1
1.73318602607599 0
1.4973921020072 1
1.42543904309327 1
1.65480801305701 1
1.50189484015136 1
1.39094131458523 1
1.2946037983034 0
1.4830236017895 1
1.43554701889455 1
1.59894500454481 1
1.50775909213996 1
1.58946761995033 1
1.41272494787102 1
1.52593340334219 1
1.61454061837871 1
1.59114270452678 1
1.57545194114786 1
1.49393172933349 1
1.44034669661384 1
1.51996899412554 1
1.52583359588075 1
1.62889919063653 1
1.62366648843175 1
1.55414195499623 1
1.33137055282066 1
1.42001152470338 1
1.53496264584653 1
1.54178246893583 1
1.52229836151647 1
1.56464910884662 1
1.59063714936095 1
1.64628732266966 1
1.57324708299501 1
1.52418300568357 1
1.47341765602635 1
1.50067863689324 1
1.42294947967978 1
1.449505832517 1
1.47912705043586 1
1.51152514349676 1
1.5480951111213 1
1.42302125906291 1
1.53676075987508 1
1.60601388827182 1
1.39532644540844 1
1.66702221275 0
1.53302528757676 1
1.46958681319527 1
1.60514752462377 1
1.42022276023521 1
1.90442543626711 0
1.3791246877869 1
1.43583367852793 1
1.43812991740718 1
1.46092428066354 1
1.58272940503991 1
1.545395162117 1
1.64071406960699 1
1.55841212336534 1
1.45523194398914 1
1.49805049146878 1
1.46789715510623 1
1.4179841390492 1
1.56905461352479 1
1.48097931292969 1
1.43260118047007 1
1.44572069555004 1
1.53939515013268 1
1.52915250012758 1
1.36725637139945 1
1.49513405626059 1
1.61611453122933 1
1.38779535721427 1
1.56877418337697 1
1.57387313075909 1
1.49772615868732 1
1.49315518437672 1
1.58158533935757 1
1.39232125701 1
1.51219613328248 1
1.55366906499737 1
1.36674905880341 1
1.46286086139875 1
1.40303945980112 1
1.36126438883259 1
1.47642229272418 1
1.45224681680692 1
1.57354141565938 1
1.50258941614707 1
1.53108497449145 1
1.32919951938427 0
1.60470007955989 1
1.6133687613156 1
1.57713897561622 1
1.52716718023322 1
1.49626765955262 1
1.60447497038477 1
1.48255123638041 1
1.65801326508755 1
1.43030722191241 1
1.48270806598672 1
1.39698555729819 1
1.43539888965229 1
1.41455087243325 1
1.43114178006745 1
1.57841185159912 1
1.65734297010163 1
1.5671687741882 1
1.4511315407946 1
1.5389245900204 1
1.43672780451368 1
1.34828084663129 1
1.59025774616641 1
1.58320683925382 1
1.60149438638715 1
1.39959737776706 1
1.54196221151238 1
1.51257898936197 1
1.57053078558921 1
1.39282973221805 1
1.54730353980283 1
1.40685355234284 1
1.55117556197219 1
1.36878261348229 1
1.4934913698038 1
1.54313356710181 1
1.43127573448161 1
1.5152469245458 1
1.55309321123632 1
1.43832553278627 1
1.44481918490167 1
1.74465887349525 0
1.48149572174564 1
1.57086625516011 1
1.46465618999145 1
1.46716281359273 1
1.58401114818992 1
1.49640703546764 1
1.45073054919695 1
1.52387425369813 1
1.39921313847278 1
1.56213609084281 1
1.39422518643086 1
1.61042670460571 1
1.52057164472575 1
1.40165877025461 1
1.43561790965371 1
1.4812878632601 1
1.31563781497373 0
1.48978207731257 1
1.49247466507489 1
1.48794566653951 1
1.470296797814 1
1.52836036441618 1
1.33596684067667 1
1.57554068868194 1
1.57162667016105 1
1.51150754449304 1
1.33094372071361 1
1.5116852363862 1
1.61156812193564 1
1.45372196168154 1
1.68452498304864 0
1.51368713404382 1
1.64593355404477 1
1.51439187313564 1
1.47922525071702 1
1.47206241247891 1
1.4101877002913 1
1.53913572809543 1
1.44348372716031 1
1.61727067168794 1
1.48264334727185 1
1.55381520258098 1
1.51857096042622 1
1.44640884754801 1
1.70164068168245 0
1.54576367120817 1
1.60398562337087 1
1.41975135509128 1
1.57366302475756 1
1.44346075973346 1
1.39884075678527 1
1.48687690742658 1
1.51404969290894 1
1.57912981189434 1
1.59590547357386 1
1.55091071598374 1
1.7908197206075 0
1.42564409279512 1
1.25720294501181 0
1.50657763738956 1
1.368067894173 1
1.61033350907222 1
1.51946199313708 1
1.55313815015934 1
1.5053075183381 1
1.49012864423001 1
1.55987415606329 1
1.42496155965759 1
1.53610500911294 1
1.42155046464441 1
1.47109790666703 1
1.46089417310172 1
1.22524608991077 0
1.5560136126676 1
1.55932174118852 1
1.48473825036789 1
1.57710110447557 1
1.54482327202497 1
1.54238200537747 1
1.41422763394638 1
1.53647365889805 1
1.44742541480748 1
1.60044873408348 1
1.6163543900239 1
1.4390399076254 1
1.49705892461164 1
1.50395897995023 1
1.39834549806509 1
1.41344222328099 1
1.64180238422743 1
1.55510945358922 1
1.49921416397812 1
1.5818572819687 1
1.55559350660723 1
1.47103550312717 1
1.57166115260686 1
1.47253661293278 1
1.4780459496048 1
1.49648483857048 1
1.51938927705102 1
1.71688595112179 1
1.44716531701221 1
1.48203091809382 1
1.40897008834408 1
1.52768981313816 1
1.42934832944936 1
1.31355923122232 0
1.35822596186857 1
1.33374610471727 1
1.51872280439181 1
1.6910272792635 1
1.4461384379736 1
1.47353077514569 1
1.31591711604195 1
1.50830553753925 1
1.4985601100811 1
1.60003109047938 1
1.53867217934742 1
1.53782099116736 1
1.51033617251661 1
1.44291569448327 1
1.62775007213194 1
1.42954278878378 1
1.36995945946774 1
1.51591050349644 1
1.50121127330835 1
1.40360152241707 1
1.46499670432291 1
1.49798646893364 1
1.52645673174547 1
1.53983277790025 1
1.41079915531615 1
1.48102102894707 1
1.53055871666446 1
1.38875319471195 1
1.51726388095869 1
1.45891652040269 1
1.5415080235773 1
1.52617305509105 1
1.456653086473 1
1.44196639646043 1
1.52931278842467 1
1.59613256381608 1
1.41566001964461 1
1.58182559666248 1
1.52918107124375 1
1.60087156155482 1
1.52531230202944 1
1.75277795399185 1
1.57162468015217 1
1.59174370865497 1
1.60196449752255 1
1.44823077203261 1
1.42407829784312 1
1.47343011494229 1
1.4651027614671 1
1.40792134494397 1
1.43901772742142 1
1.5904790265579 1
1.61898216022918 1
1.47682853811572 1
1.36752157312156 1
1.60791876556541 1
1.61845562693188 1
1.46301481011788 1
1.5713798434967 1
1.46984852837854 1
1.33980425028458 1
1.46986384913836 1
1.62354727919481 1
1.51974956586964 1
1.63794015820337 1
1.51613027420763 1
1.47836674632042 1
1.49653166209181 1
1.34823081368581 1
1.49855280591712 1
1.48513227912633 1
1.48624901187834 1
1.48342930284672 1
1.48234552708628 1
1.41979122400707 1
1.4789720444373 1
1.57954504184835 1
1.59168693278877 1
1.57641253421539 1
1.59061342620076 1
1.44943820665172 1
1.54413447997309 1
1.4845079052626 1
1.5114568629019 1
1.47530613010224 1
1.40730078790233 1
1.61321294848174 1
1.50588198730029 1
1.61351846189831 1
1.51049808108338 1
1.49698078413726 1
1.34554484292652 1
1.42636295359493 1
1.53205919993518 1
1.47047752812021 1
1.50749727743608 1
1.45524543477453 1
1.48245563729774 1
1.46435740199827 1
1.54905027440577 1
1.38907112759191 1
1.42943370157586 1
1.39674514014495 1
1.44994055029132 1
1.59818684403496 1
1.61637965761808 1
1.48819584909797 1
1.56604259109617 1
1.43480039502781 1
1.3487824014224 1
1.46074476506031 1
1.51989371568051 1
1.37060846018876 1
1.51837302619926 1
1.42054218615713 1
1.44517657838467 1
1.48346986343104 1
1.618653813139 1
1.40018048175311 1
1.55183565960142 1
1.50743656398971 1
1.47423301439185 1
1.53221845606696 1
1.43455019980419 1
1.53675325603415 1
1.44669376922306 1
1.48058845651709 1
1.43972687700138 1
1.35164222717025 1
1.42288257960814 1
1.60688128845694 1
1.60916915231877 1
1.55373128739956 1
1.5337506689141 1
1.37138570460287 1
1.61293565763386 1
1.37705425423498 1
1.59488332424079 1
1.49226851921566 1
1.54412366972818 1
1.63877060053052 1
1.5727497044124 1
1.53159254842991 1
1.63153637657195 1
1.33738120188138 1
1.38884884191733 1
1.4578684023293 1
1.45408286242342 1
1.5161592155272 1
1.52090236709776 1
1.57668452646829 1
1.44012668442207 1
1.62354225141246 1
1.62239318303654 1
1.42014345953266 1
1.59177774224464 1
1.48270335458481 1
1.34255906949223 1
1.47235351750455 1
1.35923612449023 1
1.45600548790496 1
1.48282654907704 1
1.45540055467352 1
1.29587932709116 0
1.37680486942168 1
1.66465157169122 1
1.47971855562633 1
1.48440864767258 1
1.40937259611757 1
1.57730811090727 1
1.36622640644852 1
1.58065515054535 1
1.5767512443412 1
1.36574459520034 1
1.51467439117325 1
1.39392661468408 1
1.42018117997092 1
1.39066840286368 1
1.50365831755264 1
1.30780459503041 0
1.44697441445933 1
1.40448074172867 1
1.5766896716374 1
1.50609433998651 1
1.55086229301886 1
1.58318775250807 1
1.38694528426037 1
1.53257578017756 1
1.51694057323259 1
1.46974762578217 1
1.44721270435415 1
1.35265687983519 1
1.47647027232379 1
1.48693486116476 1
1.40078668117541 1
1.47992770847425 1
1.57238040195872 1
1.41087899666049 1
1.54857397781595 1
1.46755285491822 1
1.4977010330692 1
1.54607529980882 1
1.58842813107056 1
1.49794830715067 1
1.59545786887154 1
1.50778593188987 1
1.49452361280932 1
1.45125455379413 1
1.5084840507991 1
1.43213410326325 1
1.64926226335883 1
1.63226940175708 1
1.41183754254259 1
1.52683474017619 1
1.40750614384954 1
1.61677705355463 1
1.60294963394618 1
1.34461707753342 1
1.42123076692858 1
1.46052272292063 1
1.55952856499275 1
1.50635847596185 1
1.38790073894291 1
1.4267596314243 1
1.49408598426953 1
1.52044732386991 1
1.4045241309161 1
1.52826660654553 1
1.59881174692041 1
1.50175188863408 1
1.47089867159353 1
1.40015773982249 1
1.65758525421919 1
1.47384371970928 1
1.32707390750514 1
1.42298204093159 1
1.53908084610305 1
1.53913355749985 1
1.61068502820938 1
1.47287008874681 1
1.61682896241023 1
1.68206205990318 1
1.41302585487499 1
1.58627868605328 1
1.43531588096956 1
1.37687754068132 1
1.4469014941043 1
1.41077531645805 1
1.62957138932778 1
1.5970705097981 1
1.5264232092077 1
1.48580243414749 1
1.43615567864456 1
1.69506875976137 0
1.50858109903904 1
1.52479892154313 1
1.36942397132249 1
1.51523900642678 1
1.5075086009159 1
1.6181917599643 1
1.44045390406502 1
1.44264811150337 1
1.55021679893395 1
1.60412430391264 1
1.51667626160704 1
1.51323904542451 1
1.54053192285027 1
1.4798418105279 1
1.42387284313556 1
1.58369221422787 1
1.33002528183766 1
1.57902675353663 1
1.48889524606186 1
1.34869591581215 1
1.65731694721192 1
1.52591165121493 1
1.63812379502303 1
1.50840902328747 1
1.60049031453985 1
1.65211371911951 1
1.44738475549058 1
1.51408917778861 1
1.37453428873111 1
1.47917133940478 1
1.43676263382016 1
1.50140416930155 1
1.52359953050507 1
1.47206521428391 1
1.56529912790942 1
1.54655268084551 1
1.55493871655281 1
1.59151149627239 1
1.37220976037256 1
1.40590155908117 1
1.59676428588373 1
1.63686627431658 1
1.60852266498217 1
1.48249027984089 1
1.50307733340512 1
1.48203863902011 1
1.43361921908958 1
1.49481822608009 1
1.48266819656459 1
1.40111101164923 1
1.45797676139721 1
1.48774461247415 1
1.53774906533457 1
1.50675823556095 1
1.64844631461571 1
1.49668164350531 1
1.57745874301574 1
1.42228401702241 1
1.51464973261162 1
1.31624176954791 1
1.39289549348049 1
1.5249885789047 1
1.57693550746011 1
1.40357361850609 1
1.4991846792251 1
1.57794191285683 1
1.32269951447115 1
1.48186056975397 1
1.43344436104164 1
1.37720148105015 1
1.48034152433314 1
1.48708900074571 1
1.56203160144929 1
1.55898222595555 1
1.62000095276325 1
1.5386082990559 1
1.32766271267161 1
1.37801998409116 1
1.62667044036935 1
1.60231555297966 1
1.47923054175867 1
1.36511991547106 1
1.50902684177771 1
1.45617353029549 1
1.49967217956795 1
1.39393490606908 1
1.42386700759529 1
1.55259454404608 1
1.55369657229949 1
1.43508130952085 1
1.63457421849613 1
1.53967521479455 1
1.55797668697769 1
1.56909090363873 1
1.44574685966978 1
1.38976130116074 1
1.44259126538855 1
1.51695716963892 1
1.42455167388932 1
1.54558806840643 1
1.49734068291154 1
1.67791172702089 1
1.65323878273323 1
1.42687387865379 1
1.65602745625839 1
1.48359649078607 1
1.40236295047738 1
1.41282616253824 1
1.64863543092335 1
1.72243866493745 0
1.42666690453618 1
1.51926774591715 1
1.48549279246435 1
1.51566434697027 1
1.37596724012183 1
1.52438946575568 1
1.46089385007864 1
1.37840894902368 1
1.491676904799 1
1.62803493452301 1
1.49982230957986 1
1.53097577528061 1
1.49402816968424 1
1.55615083330909 1
1.43182204259342 1
1.43765013540331 1
1.57134052399414 1
1.56929377763385 1
1.44395432779143 1
1.56833098492055 1
1.51588090736227 1
1.46174460532687 1
1.37843561935065 1
1.44270605788265 1
1.5251952835133 1
1.47914285194608 1
1.40636538096645 1
1.47785138031894 1
1.45566913384178 1
1.55973790330703 1
1.43944379674382 1
1.54243251671705 1
1.57102568247385 1
1.44681719735187 1
1.42256484635926 1
1.48324892077202 1
1.40714803239852 1
1.6554921611692 1
1.4569191190393 1
1.44762182573827 1
1.51359120301786 1
1.4056790297306 1
1.51960719579029 1
1.63923698960182 1
1.49795122855023 1
1.57005154551148 1
1.58613222538266 1
1.48630308768993 1
1.48833118002934 1
1.51013072294953 1
1.60480456353403 1
1.47539170699097 1
1.54039377848783 1
1.52518713389091 1
1.47755006833999 1
1.53673273886919 1
1.4905823942013 1
1.44011905651486 1
1.49345984038972 1
1.58348787899082 1
1.42909178506042 1
1.45815886210712 1
1.40430700277756 1
1.46260510936707 1
1.54707158668566 1
1.52117485417582 1
1.34480299259136 1
1.63746060836286 1
1.51506881703467 1
1.49825737297011 1
1.42019144068635 1
1.4298775692277 1
1.53948407788131 1
1.51274658557644 1
1.4798809619095 1
1.55333903082188 1
1.44705116414911 1
1.47374631769019 1
1.4110913234685 1
1.49426287135223 1
1.41015105534494 1
1.27560766202943 1
1.38710350348152 1
1.53699806365136 1
1.54881101459404 1
1.4594268045878 1
1.61383324334959 1
1.45341716181488 1
1.51464700002489 1
1.45020080599805 1
1.45757912496539 1
1.48105804560594 1
1.57757904164981 1
1.39909134817783 1
1.76359098506548 0
1.54995962062483 1
1.47824047150629 1
1.42405231058446 1
1.4704273060821 1
1.59647392378112 1
1.48628265341158 1
1.51118611351198 1
1.47210164126469 1
1.56721486569918 1
1.51906486163573 1
1.376736595436 1
1.56510722443108 1
1.52373630225271 1
1.58462724465255 1
1.56412533686083 1
1.48782361384877 1
1.48884874367845 1
1.41458935288139 1
1.69092794209619 1
1.59410809142045 1
1.32248301486672 1
1.57839395261983 1
1.54252228288574 1
1.47021769310776 1
1.54711101918559 1
1.48274164151531 1
1.63236803192296 1
1.52189566565594 1
1.52114973247151 1
1.56793380520995 1
1.55832223927483 1
1.67790071642163 0
1.54325072456214 1
1.59897388704887 1
1.41098359386062 1
1.50773489006854 1
1.54311430043798 1
1.42674042156845 1
1.51536075411182 1
1.40697549403582 1
1.55987728373317 1
1.390838227456 1
1.53424775711906 1
1.54150959101129 1
1.48718989925122 1
1.42879932300171 1
1.61850766554394 1
1.35834770044637 1
1.64438217126587 1
1.59134638170318 1
1.51989143270848 1
1.46007815522844 1
1.52671425058737 1
1.44648787281207 1
1.66776001682517 1
1.55935579812921 1
1.51784323054735 1
1.57242828225066 1
1.44087216332306 1
1.50535795849281 1
1.52303821409156 1
1.60736144842398 1
1.45499712959883 1
1.4349327742809 1
1.52050275231858 1
1.52216841141289 1
1.46516617420816 1
1.44873231357108 1
1.5226368745444 1
1.55638365551048 1
1.44311307921384 1
1.52722268378637 1
1.58160088634083 1
1.42657594368188 1
1.39316447644921 1
1.5104490628095 1
1.64803009355436 1
1.59861640357434 1
1.31986782286772 0
1.47890543262638 1
1.44776535669776 1
1.55663003395097 1
1.47149721316789 1
1.49122286182119 1
1.44225921423394 1
1.53951173730391 1
1.59156975150691 1
1.49373541652842 1
1.48176580661298 1
1.65405819130498 1
1.52954676479856 1
1.40538600197404 1
1.47394906232168 1
1.66331123292472 1
1.44593922343587 1
1.26857181964559 0
1.47546841267289 1
1.43038044561144 1
1.59092695689195 1
1.41019631812081 1
1.60387104769808 1
1.47109740451736 1
1.41524275271072 1
1.51879122506727 1
1.69506201438159 1
1.60931321519163 1
1.64668561955452 1
1.41050560152731 1
1.45768979732985 1
1.58635351810481 1
1.45519430941986 1
1.44614131708528 1
1.49821804064423 1
1.44843664051224 1
1.47921853694244 1
1.44920387325674 1
1.47162075440907 1
1.5807932106176 1
1.55296072136856 1
1.4386352373755 1
1.45477252617195 1
1.42142435363367 1
1.27778778065795 0
1.53699834420488 1
1.62672966777061 1
1.62081983282512 1
1.29591512527323 0
1.46194497857402 1
1.57398737592475 1
1.39992994213333 1
1.62091848608225 1
1.70561152376845 0
1.48976492683139 1
1.47082464630911 1
1.46893455641142 1
1.63315144119196 1
1.6069805201885 1
1.55593023460104 1
1.58040041226785 1
1.44102452311534 1
1.56485232327243 1
1.44540478648648 1
1.58403991947219 1
1.53961296273523 1
1.61364755302241 1
1.39053239780457 1
1.75827892946274 0
1.61050551356933 1
1.48898201103703 1
1.50043942949957 1
1.59623142398315 1
1.48442105668951 1
1.41646392285777 1
1.53122256013791 1
1.48486178665966 1
1.54641026193965 1
1.50486238212468 1
1.55228803931354 1
1.5371656565858 1
1.23538841830374 0
1.4769457732572 1
1.60218994419403 1
1.53251331820734 1
1.52816074580496 1
1.38527493047058 1
1.47913838467162 1
1.63961567925075 1
1.34026294131162 1
1.55344319715642 1
1.54062116389717 1
1.63564261712687 1
1.38911394093733 1
1.53743436614869 1
1.54729516913648 1
1.54294893912853 1
1.43625903761379 1
1.48376100401881 1
1.4777767207599 1
1.43510999331882 1
1.48468711453001 1
1.58059503498857 1
1.41481681853078 1
1.49092137717218 1
1.55037559732122 1
1.3231736596153 0
1.45874901694824 1
1.45679295342214 1
1.55266704735504 1
1.59375280540962 1
1.67663683408107 1
1.50438204191438 1
1.60506268278574 1
1.57976067777124 1
1.60401160070197 1
1.5635448777055 1
1.56134493549816 1
1.46598529692715 1
1.60343774718521 1
1.41419785284071 1
1.47454415330462 1
1.44499950588009 1
1.50713176308917 1
1.51684557812515 1
1.4458268526067 1
1.58570936483057 1
1.52797978139432 1
1.41728066791407 1
1.54951525056595 1
1.46518712456164 1
1.50497442352519 1
1.52704735836564 1
1.4748531120069 1
1.39789373885693 1
1.49273300226686 1
1.3512299177011 1
1.43048157370598 1
1.42218714233363 1
1.36904880230442 1
1.36015797401633 1
1.41834522314295 1
1.60894871898804 1
1.40651958156311 1
1.55793245388344 1
1.46531846327271 1
1.52240800717819 1
1.38983751209768 1
1.5384455083419 1
1.51722769125829 1
1.71932256792661 1
1.45465893406741 1
1.51835499899129 1
1.462449195785 1
1.53022688779462 1
1.35648238441948 1
1.53148222279439 1
1.60257761202224 1
1.50881405301631 1
1.38097938732802 1
1.54808096822423 1
1.51167108678189 1
1.53032963034728 1
1.38440373186207 1
1.45368295744763 1
1.70915315310408 1
1.47879983767888 1
1.65318253370461 1
1.47835045696378 1
1.51760264282885 1
1.46484667421574 1
1.52530685895582 1
1.48298724576361 1
1.57171165092163 1
1.5314205618647 1
1.36729586184921 1
1.3612245510287 1
1.35870857514304 1
1.28949628414885 0
1.39030013808228 1
1.48804810560842 1
1.51945428225083 1
1.51477216126553 1
1.57009012703436 1
1.59530550401374 1
1.54436340585293 1
1.57759777754776 1
1.53326736971104 1
1.53813546466521 1
1.38170273185211 1
1.4702944386838 1
1.48056244421504 1
1.47678181997085 1
1.40516296675747 1
1.48669395269204 1
1.49395602512479 1
1.37493216541801 1
1.44045507218097 1
1.57375824584807 1
1.53199253399039 1
1.4954766103728 1
1.51703851744063 1
1.54407865645193 1
1.31619333041799 1
1.42871246117942 1
1.48307442869224 1
1.49789922399283 1
1.62529843545743 1
1.41092130424885 1
1.42765421047359 1
1.53481627141475 1
1.41646548875637 1
1.58873936607027 1
1.59260710083971 1
1.61580960299883 1
1.55504020492388 1
1.41921853551117 1
1.65258945515279 1
1.6212816652807 1
1.46962883585285 1
1.57278802601993 1
1.4440594977512 1
1.31973776527287 0
1.53990208702889 1
1.52006917013398 1
1.43742246534591 1
1.47296201846229 1
1.4184190646674 1
1.47405054139149 1
1.53177174711388 1
1.46874092334503 1
1.5059839624646 1
1.62442989411147 1
1.35790171598434 1
1.44748768853757 1
1.54772805760305 1
1.52482213401388 1
1.49729655433497 1
1.47943678702254 1
1.54943400938951 1
1.46283754805225 1
1.53802363323004 1
1.63023106874529 1
1.41991276891126 1
1.49455880507525 1
1.47152258142968 1
1.38284982316574 1
1.47354468494674 1
1.60604261324012 1
1.53992907004075 1
1.59400546047281 1
1.58459694912829 1
1.66763755555099 1
1.34436460592283 1
1.50869864677435 1
1.53502302728391 1
1.50755229458776 1
1.4812620846994 1
1.60477868563528 1
1.47300199649833 1
1.47671550987397 1
1.55289162385424 1
1.63472670540248 1
1.41033920585334 1
1.45882558649069 1
1.46958028348045 1
1.39729245290486 1
1.49460646270522 1
1.54511277677507 1
1.61040499221464 1
1.42743035067736 1
1.36270772043187 1
1.59627405866429 1
1.57792486177226 1
1.59109980040072 1
1.47977599822713 1
1.52213889841288 1
1.5521058843095 1
1.43753145585823 1
1.66011614823159 1
1.62730931575521 1
1.37000862644241 1
1.46620156839348 1
1.63863471306753 1
1.44148192871378 1
1.49426078058201 1
1.58848173371525 1
1.4985042797242 1
1.44522423189934 1
1.48895419925263 1
1.73926531775705 0
1.5419391492363 1
1.54655015442746 1
1.74159121110258 0
1.41769812560856 1
1.32466849804466 0
1.53838315790502 1
1.51919990904363 1
1.56056605707777 1
1.46505948994853 1
1.54907104494889 1
1.54426852845396 1
1.48634181840101 1
1.47587781814152 1
1.53692063259114 1
1.4914196461188 1
1.51746454486108 1
1.38356620536162 1
1.4785264646319 1
1.47085399341912 1
1.37623554735256 1
1.52684236778964 1
1.5361796127085 1
1.65296730118558 1
1.5391751727313 1
1.34583829539341 1
1.42515400097252 1
1.52060268744994 1
1.43240609659126 1
1.45107896458783 1
1.5612922892441 1
1.52192717640315 1
1.38686129306716 1
1.42356577595852 1
1.53617269009594 1
1.53783507637915 1
1.48793927378416 1
1.56692128517726 1
1.5396637849599 1
1.53712097646578 1
1.62405895001424 1
1.533381831087 1
1.33691258235156 1
1.42331089781466 1
1.34308351810228 1
1.37388111538283 1
1.63483856992667 1
1.58308345119214 1
1.63135456377849 1
1.43317820981042 1
1.49598357187503 1
1.62665730448823 1
1.43609367248172 1
1.49404962524068 1
1.47142256492047 1
1.6057631024596 1
1.53219727226357 1
1.63381529736722 1
1.42119932312851 1
1.4667313150398 1
1.62611396696338 1
1.60099690807907 1
1.59379904267302 1
1.67237015619297 1
1.47170359649223 1
1.54032350591196 1
1.51250953651492 1
1.57918279192004 1
1.58279867199682 1
1.42240357301907 1
1.4946756053011 1
1.40977846278304 1
1.54338211042714 1
1.65474271739815 1
1.39228595795831 1
1.53502581549839 1
1.58965154550477 1
1.65838963950959 1
1.60674778137205 1
1.55942110535321 1
1.54963324145191 1
1.31437411585873 0
1.6821845127697 0
1.51742926920776 1
1.42122048079834 1
1.46268002767663 1
1.40445849255794 1
1.58319235575489 1
1.67675158342284 1
1.4871137630367 1
1.50979771830248 1
1.53797975254452 1
1.49812628137858 1
1.35764360786194 1
1.62641827615444 1
1.36614594484571 1
1.53309365352186 1
1.37893343383843 1
1.42504654008869 1
1.56022934786671 1
1.65581901530619 1
1.42470890285628 1
1.4562985545491 1
1.55697161193071 1
1.46019854483599 1
1.55701177431722 1
1.51006280858173 1
1.51166220446069 1
1.47045906499752 1
1.44454306169037 1
1.36449590489498 1
1.50851582809064 1
1.49490750349871 1
1.40806309231643 1
1.54224648480734 1
1.40420167860845 1
1.54791486351044 1
1.45181148701423 1
1.52366742332515 1
1.6045366404699 1
1.48083877816556 1
1.397548316608 1
1.58240012293311 1
1.56959643981059 1
1.53835191926423 1
1.5522867723659 1
1.58687814963343 1
1.73464249304161 0
1.61912916987457 1
1.51610406786537 1
1.4549772989233 1
1.59579861009654 1
1.48701019485852 1
1.63055494533759 1
1.40268380534721 1
1.55068666624626 1
1.37719193701473 1
1.46592284759865 1
1.53621720646905 1
1.45937627748232 1
1.53085442604996 1
1.37645945865998 1
1.33642793620407 1
1.55639277907124 1
1.41197353354091 1
1.35237892883966 1
1.43912837861342 1
1.5354262595441 1
1.54683706377224 1
1.49165580810957 1
1.54344537158 1
1.54904964305161 1
1.47902714127081 1
1.59394421331278 1
1.64905760325405 1
1.40124206637943 1
1.35870146485104 1
1.53966267335665 1
1.40718451418687 1
1.54163135612363 1
1.56708343075289 1
1.61780842158905 1
1.59539863750517 1
1.60421209917607 1
1.69960767718847 1
1.45198676060446 1
1.67575682771441 0
1.50175773221787 1
1.45444217130007 1
1.64134054137937 1
1.54425649359675 1
1.57842727128314 1
1.68112086882934 1
1.47611123333138 1
1.4268015914777 1
1.41716835024083 1
1.60209348378244 1
1.50851576102915 1
1.43530212535726 1
1.5907993176454 1
1.4179029405619 1
1.41021672545713 1
1.73785761720403 0
1.4484740219853 1
1.56997683350318 1
1.41699801779803 1
1.56410082719929 1
1.58281611737877 1
1.55969179954934 1
1.42143820727256 1
1.49631526806724 1
1.48686876952162 1
1.62108642236347 1
1.43786497390798 1
1.49401528483603 1
1.5413526331419 1
1.56597833326721 1
1.45056363793017 1
1.60927737311503 1
1.51835157506712 1
1.59967179938538 1
1.37131263719997 1
1.47357357738573 1
1.46104974656284 1
1.41016185932978 1
1.46768490429353 1
1.37912697462113 1
1.52376455480691 1
1.32464608044282 0
1.47240732827919 1
1.52087790181725 1
1.50086629258227 1
1.65416976531706 1
1.49581730496163 1
1.30242769857876 0
1.51301011089488 1
1.74444390239459 0
1.42173784363975 1
1.33368730038222 1
1.50760683795111 1
1.64531598816508 1
1.46889856238201 1
1.43908441865434 1
1.47542723025874 1
1.56154568807572 1
1.41185731865701 1
1.55686894231083 1
1.36951667245268 1
1.54139512667957 1
1.46095996141748 1
1.42730292278267 1
1.50275644296417 1
1.5879227963314 1
1.4978988045849 1
1.44583174449994 1
1.51828083457628 1
1.46587742999872 1
1.5457910826226 1
1.43124639980827 1
1.57559203809028 1
1.40280607074491 1
1.55649766853952 1
1.53653124521699 1
1.51234302798621 1
1.51227962214032 1
1.50958924320969 1
1.32125222362694 1
1.5764195268698 1
1.4828067461402 1
1.6172233492208 1
1.51282326679433 1
1.63547249123656 1
1.41985727392535 1
1.577839286343 1
1.37962261052886 1
1.52108653060565 1
1.38087814866213 1
1.36232491672651 1
1.60803842697733 1
1.54268497189983 1
1.45841140011131 1
1.61501428601635 1
1.51041955307748 1
1.6513409757409 1
1.7094026304428 0
1.54565510863279 1
1.63157854979392 1
1.50088032420378 1
1.59083002397391 1
1.49494319388169 1
1.44159279580819 1
1.5645250577573 1
1.57333986419091 1
1.36728907773718 1
1.55410282902238 1
1.4719846527159 1
1.42061438017325 1
1.50355231117052 1
1.54614871053496 1
1.60238995681719 1
1.43226630926106 1
1.64310922272327 1
1.59760057316897 1
1.28229125489484 0
1.44258900083505 1
1.66399335437162 1
1.51553539381121 1
1.49897252353275 1
1.61764137724907 1
1.67781847633745 1
1.36703237996438 1
1.60503747087198 1
1.56409444336891 1
1.43343610907117 1
1.59889696015 1
1.46490462094004 1
1.46387652586259 1
1.57217632905133 1
1.60375614643299 1
1.49637150063533 1
1.40614350487351 1
1.50531405965511 1
1.42983146696915 1
1.66729723139606 1
1.55453762112916 1
1.57850889074895 1
1.45579554559877 1
1.56564922305568 1
1.40501635603593 1
1.36103346600852 1
1.54014395986393 1
1.45889720611891 1
1.50073598477854 1
1.4858659500947 1
1.52715198989668 1
1.62961106660041 1
1.40819840539527 1
1.38597685191648 1
1.6170289892235 1
1.5710655122878 1
1.39226189084143 1
1.61920144293205 1
1.45379516221171 1
1.47850560357931 1
1.46589708717606 1
1.68527702161013 0
1.54545024358239 1
1.4830230999695 1
1.41765870498736 1
1.43426455308644 1
1.48816917818823 1
1.71371849875032 0
1.44615288414868 1
1.52499873797091 1
1.64666568074062 1
1.49584390538754 1
1.54652064448814 1
1.5959979652132 1
1.61640383912903 1
1.52735545913328 1
1.59371700317513 1
1.57624277645543 1
1.545214987644 1
1.48718144636165 1
1.39857804174882 1
1.45208078915179 1
1.41048426393633 1
1.51512770820049 1
1.41505754563432 1
1.52170864367646 1
1.52829986390856 1
1.5272581494494 1
1.52005155971316 1
1.53757303624837 1
1.44873604949263 1
1.51795094885275 1
1.46631980775576 1
1.47398356786407 1
1.6223268741542 1
1.4929057383016 1
1.51308838909318 1
1.4746675198604 1
1.46119486381644 1
1.39302396910644 1
1.44556627332013 1
1.51907627251533 1
1.49619566083022 1
1.41279533906363 1
1.47930106654385 1
1.45331462817066 1
1.50673299129964 1
1.50198520972985 1
1.54590396903659 1
1.63198540355454 1
1.41709085450912 1
1.41277155676866 1
1.58735343435419 1
1.62024993124447 1
1.3591088745378 1
1.42717949803822 1
1.49765931112377 1
1.5393119065777 1
1.56386074889608 1
1.20502273270893 0
1.35773243373063 1
1.32286320550892 0
1.46115389546593 1
1.5192638888133 1
1.30326590354277 0
1.50982546934434 1
1.46650133375759 1
1.56222829149258 1
1.47773767895415 1
1.57879116109706 1
1.61213911162655 1
1.57784713299685 1
1.43768413631847 1
1.35117086576445 1
1.45090938284081 1
1.54739861903876 1
1.59589659548366 1
1.50032188744683 1
1.47170796910893 1
1.43979647529647 1
1.58624435267314 1
1.41838179721484 1
1.39171184546809 1
1.46005011929954 1
1.60062025862483 1
1.57867343616361 1
1.4736061054584 1
1.38583735218993 1
1.44605038913095 1
1.51394002428968 1
1.56073324414178 1
1.39118137363976 1
1.4492726198587 1
1.3892458816207 1
1.47397570583985 1
1.56596486231574 1
1.51432939768903 1
1.48968857874145 1
1.54342936027203 1
1.60887398624189 1
1.40715538773617 1
1.43944201665371 1
1.50543555318567 1
1.4586524597907 1
1.26256127475776 0
1.47751311748461 1
1.29564927950409 0
1.5706099383192 1
1.56155035547308 1
1.43511985267236 1
1.47849113713066 1
1.69697116757783 0
1.61184104207551 1
1.53998676741028 1
1.64949338510808 1
1.49538723359681 1
1.31884083283791 0
1.66209084790008 1
1.41024744184597 1
1.49903191802024 1
1.36574272443117 1
1.44296034834122 1
1.62466086530253 1
1.49918322808785 1
1.42931919272804 1
1.45158116092455 1
1.52843147217185 1
1.52266825995227 1
1.4755950515184 1
1.53198861697459 1
1.62312800891034 1
1.39274974914779 1
1.49775471085788 1
1.56642542507618 1
1.40837234576665 1
1.45127402501679 1
1.39738664135542 1
1.4480026188685 1
1.47428774828477 1
1.39687297271318 1
1.32161601665283 0
1.53968412743434 1
1.62578543252141 1
1.46052853655808 1
1.50071162932107 1
1.35420121686583 1
1.45637292866179 1
1.57403662774911 1
1.61953330690747 1
1.555314221621 1
1.4690700436234 1
1.36942497084892 1
1.44623062537586 1
1.3263938616418 1
1.44266565247656 1
1.54909633235535 1
1.42518440287711 1
1.43861328024631 1
1.50139830403952 1
1.35186150934176 1
1.50160995722855 1
1.57224469852471 1
1.34697396796586 1
1.34266598312997 1
1.6161003540305 1
1.57235910456589 1
1.4422963087721 1
1.42681136777425 1
1.65548317776647 1
1.52692159605413 1
1.41162827143481 1
1.36960349453938 1
1.43703699435449 1
1.418581671785 1
1.50697850031546 1
1.55186939766968 1
1.49698132869633 1
1.52733347103586 1
1.50111151161377 1
1.49000536469884 1
1.42778739222568 1
1.38791274429571 1
1.58647245316791 1
1.53276116253744 1
1.45706519402837 1
1.5150913821042 1
1.64013709150466 1
1.47130151679413 1
1.624820849395 1
1.62112438516308 1
1.39952923683165 1
1.59881796404995 1
1.48490057772879 1
1.47190671614745 1
1.56036337075809 1
1.65933021996429 1
1.44270877201865 1
1.47207292566963 1
1.45299490717291 1
1.42069424508709 1
1.54456918359901 1
1.46041872283357 1
1.4173045092011 1
1.434096645655 1
1.47724410841335 1
1.46529516889495 1
1.49206254408067 1
1.33289233246983 1
1.46653829350628 1
1.5615017385716 1
1.55543188864928 1
1.38255024445624 1
1.51557793348421 1
1.67959395379511 1
1.53372216319254 1
1.6558441217253 1
1.54577497206824 1
1.32445919962505 1
1.37540731003457 1
1.55763073624903 1
1.45259149636711 1
1.53411174871656 1
1.49671699548488 1
1.51533918332136 1
1.6281654203864 1
1.48053047867281 1
1.56453278866532 1
1.59471059501238 1
1.54105735393239 1
1.53924617467665 1
1.40716444165636 1
1.51831118720741 1
1.49750924989108 1
1.47932757551748 1
1.55136896532727 1
1.52964385907601 1
1.37234519574068 1
1.66147113198857 1
1.55718986609558 1
1.45748760597341 1
1.74512343804612 0
1.45263701336835 1
1.50149617900233 1
1.5248045683162 1
1.46570760560005 1
1.44426190699755 1
1.57007862846466 1
1.49543093912371 1
1.32961675589081 1
1.47428635616261 1
1.48214820043329 1
1.42806347592905 1
1.47212611262177 1
1.41313659353565 1
1.52415417831136 1
1.59746386103245 1
1.65644377915131 1
1.54499315658249 1
1.50528090747618 1
1.5128762747056 1
1.60819380956826 1
1.48397285993567 1
1.53568047342935 1
1.59700247147899 1
1.49917971123058 1
1.44550129035893 1
1.42228103251765 1
1.57489646886963 1
1.41403227176072 1
1.52168699047881 1
1.45838291065241 1
1.44191145524653 1
1.50770959133929 1
1.54000251637434 1
1.53486906535986 1
1.50573196938474 1
1.36409257438578 1
1.48056204263343 1
1.56245053434822 1
1.4884845516621 1
1.47214086967035 1
1.66053198018227 0
1.45503417943916 1
1.51821138764566 1
1.59330322944157 1
1.55988231801089 1
1.4661551719977 1
1.36735287737783 1
1.40092401451877 1
1.40859040118273 1
1.39106520733893 1
1.44430605756016 1
1.43722408833064 1
1.52413018742484 1
1.53047304397532 1
1.49107143918085 1
1.42137186667959 1
1.4312918753551 1
1.60715640184541 1
1.51972508955137 1
1.39854410358279 1
1.6693030190029 0
1.39748624285012 1
1.50904643987275 1
1.50088879752801 1
1.62079057003957 1
1.61010977906833 1
1.54750893729423 1
1.56430478092387 1
1.39914265522914 1
1.57254459296375 1
1.49913819018408 1
1.48399582782325 1
1.60120380148939 1
1.38069778664601 1
1.55888976083821 1
1.49496915847558 1
1.54529160463533 1
1.58069375773862 1
1.43610167898432 1
1.60619090588732 1
1.50663932019708 1
1.5709120084398 1
1.49930630040741 1
1.61023864531585 1
1.57067501596026 1
1.54949904525713 1
1.39921576132502 1
1.50407307161188 1
1.58929165823527 1
1.49117935649015 1
1.46218737047602 1
1.47165308224946 1
1.47871623854353 1
1.58497909809149 1
1.7276795995002 0
1.39913725884677 1
1.73390260475105 0
1.47785688947516 1
1.45689831519736 1
1.4631557521699 1
1.44464147999197 1
1.49149071611486 1
1.52656332312245 1
1.50551798239317 1
1.48563351283775 1
1.49333606293647 1
1.62286218786716 1
1.54813876771716 1
1.52641400811198 1
1.57212900608149 1
1.48550487571869 1
1.44286580547866 1
1.41189874243564 1
1.39581401370018 1
1.34710787642804 1
1.58189858406771 1
1.56941159886902 1
1.32321480662409 1
1.50217183978463 1
1.53050958047204 1
1.42389558282373 1
1.33933871108411 1
1.51857167895146 1
1.31799169139162 1
1.37995018871824 1
1.54083019350883 1
1.6427008039382 1
1.51921872118758 1
1.57239163212089 1
1.68041449730619 1
1.48397910204389 1
1.38764879643258 1
1.3862763872048 1
1.41243105359771 1
1.55754485688706 1
1.42859036561083 1
1.53972747548052 1
1.42140657653233 1
1.47472545058573 1
1.60733697783821 1
1.44082903744232 1
1.54303073420322 1
1.45547676606675 1
1.58548948589037 1
1.51670316511859 1
1.51263518436163 1
1.64769073945772 1
1.39934371201609 1
1.52937025534964 1
1.6084329215609 1
1.63234951272768 1
1.60788374151333 1
1.41914689824708 1
1.44058915568307 1
1.57664359453912 1
1.49799488844743 1
1.57645781698448 1
1.38333132298835 1
1.5795689561898 1
1.63194950718613 1
1.50506192346367 1
1.60889812774858 1
1.59360916360954 1
1.60284847175108 1
1.54319630899631 1
1.59074117064685 1
1.47417046970807 1
1.62726708322484 1
1.37854571906078 1
1.57485541921005 1
1.55189814213805 1
1.62426779824649 1
1.49570311459549 1
1.54616971327684 1
1.49641004587906 1
1.52284931870674 1
1.5264946271471 1
1.41037285150151 1
1.44440237802022 1
1.47208847356493 1
1.52512374891505 1
1.51306158031044 1
1.44963392904075 1
1.41773879773228 1
1.43709005935279 1
1.49372805973555 1
1.4642210914472 1
1.51154690343343 1
1.39242757803209 1
1.57001605956651 1
1.4365234527876 1
1.42817440404469 1
1.46181082349479 1
1.59238683751753 1
1.56587298267075 1
1.50034984562811 1
1.54751552404114 1
1.41909183628526 1
1.50173981801774 1
1.40753776741882 1
1.6967447802621 0
1.46416134198674 1
1.40207367751498 1
1.54453547264959 1
1.55373298704299 1
1.41844189296093 1
1.57143546528769 1
1.46427921896028 1
1.46484955542355 1
1.66114036943383 0
1.42026096205663 1
1.64522966571765 1
1.58649326149803 1
1.39380568075477 1
1.53194773428234 1
1.48397339001847 1
1.46491598839973 1
1.40246318120454 1
1.38687619928476 1
1.44884915419655 1
1.65419330312644 1
1.41505417703868 1
1.5552374400873 1
1.34063746104167 1
1.622936839943 1
1.37396004663332 1
1.56323595963846 1
1.46561100857436 1
1.39647049539546 1
1.49487531700434 1
1.53071157209222 1
1.6535431941504 1
1.45492580935105 1
1.55281803233924 1
1.52810607896151 1
1.3799853657905 1
1.43598268656087 1
1.52934453482227 1
1.46448980061131 1
1.5815092856279 1
1.39152682319761 1
1.48076007061864 1
1.46625928361651 1
1.40844300604794 1
1.50542338925666 1
1.60923506433983 1
1.51616354515851 1
1.37028130832454 1
1.56402389022642 1
1.53685288024297 1
1.5307373060807 1
1.52413201075035 1
1.66583385216303 1
1.4231384882023 1
1.55888963335268 1
1.51157490959233 1
1.57791113177795 1
1.43760204296985 1
1.59619071035695 1
1.62371819551189 1
1.55974224108312 1
1.59338832347595 1
1.45882143978325 1
1.56949597278858 1
1.43144769807818 1
1.51082838032411 1
1.48349672967138 1
1.46470199149615 1
1.5850128729366 1
1.49469600303086 1
1.44387989481081 1
1.50847754328793 1
1.55854546327925 1
1.44922115151343 1
1.4306144862077 1
1.59555577424633 1
1.45812108766918 1
1.58926786105999 1
1.32538498716053 1
1.45188334806584 1
1.59731295723443 1
1.44665423992448 1
1.3830652147137 1
1.51165811806848 1
1.5560494787915 1
1.32249845333047 0
1.3818449929964 1
1.55735310638482 1
1.41595875992114 1
1.41771274826479 1
1.48281058041235 1
1.63506318997918 1
1.44860821196196 1
1.51717273525081 1
1.54558410992082 1
1.58507833638171 1
1.39730662981437 1
1.46621520591072 1
1.35415677226766 1
1.36573611455577 1
1.52645470997554 1
1.38969889091097 1
1.62646090973398 1
1.28185132566748 0
1.28354421299952 0
1.6080824526792 1
1.42012931436619 1
1.47430836212589 1
1.42857561147743 1
1.56424847728081 1
1.39410840421656 1
1.43305844818208 1
1.56987625188974 1
1.37671805242544 1
1.54989582510122 1
1.49944097425826 1
1.40562561688477 1
1.58751896906581 1
1.46012410137529 1
1.63919391232141 1
1.33311132245269 1
1.36871117854658 1
1.56084521723877 1
1.54278916746295 1
1.48568269643065 1
1.5628581161211 1
1.47451110279321 1
1.45900393412858 1
1.68058080547406 0
1.57277135055012 1
1.56701269917188 1
1.42624845522248 1
1.51874016784444 1
1.564067694771 1
1.53796424219617 1
1.6059468664309 1
1.44575073005904 1
1.54353600363708 1
1.46547506691992 1
1.48779952877293 1
1.60987110853855 1
1.51044702038968 1
1.45713560805595 1
1.53495422440841 1
1.56747480702666 1
1.49662124384807 1
1.41112609077468 1
1.54229273770571 1
1.51909111137921 1
1.46008412783106 1
1.56623790606725 1
1.54402282453907 1
1.47936928508861 1
1.44203493639852 1
1.53934945842727 1
1.47574963878501 1
1.52459453893495 1
1.52927252354365 1
1.4335438895048 1
1.50457069687879 1
1.45364866077037 1
1.59839837676302 1
1.62807958778921 1
1.53674517727407 1
1.47159565990829 1
1.60348730569814 1
1.45647594203055 1
1.64122991332447 1
1.43711419944111 1
1.57815706995026 1
1.48798041804144 1
1.33756487855222 1
1.71575327013703 0
1.365362899981 1
1.56782611610269 1
1.59932871015652 1
1.68913078066233 0
1.60955812918786 1
1.61171311972059 1
1.37425259450463 1
1.44766427137411 1
1.55107072286625 1
1.42284258908495 1
1.52198125039732 1
1.52617379213221 1
1.51267353462884 1
1.45542545547146 1
1.5070934196123 1
1.46564816001153 1
1.49043146364062 1
1.44188822921051 1
1.58687362660241 1
1.44632957369528 1
1.451368163496 1
1.41911009278641 1
1.39286941194191 1
1.38527266589778 1
1.46049919940661 1
1.36011551423093 1
1.59930113603129 1
1.51695687355766 1
1.5277927291691 1
1.4412813665819 1
1.5454149044908 1
1.66476641850932 1
1.26466374087546 0
1.44266299377322 1
1.42966484572696 1
1.43276145975708 1
1.41435129585143 1
1.44805269365286 1
1.58926913411648 1
1.34055172639402 1
1.60822924142807 1
1.56544401342272 1
1.46924538853061 1
1.55505315217034 1
1.32232679917164 1
1.58722024987164 1
1.44663050188345 1
1.50893618342487 1
1.51903965460255 1
1.56341235980024 1
1.55977609597668 1
1.49481823245231 1
1.68333586528055 0
1.46700452963066 1
1.30224686541395 0
1.61646983039412 1
1.43286908494626 1
1.32256297179959 0
1.44023218644762 1
1.5009722336795 1
1.53567188435467 1
1.55307198802083 1
1.53227035451223 1
1.43322221038641 1
1.41292818882802 1
1.40822609859051 1
1.49457532782547 1
1.5157462173346 1
1.44650074893591 1
1.69648602890759 1
1.51499069568707 1
1.59700674771278 1
1.59415276809471 1
1.47916512930999 1
1.41170303478906 1
1.40369607204578 1
1.51968568520921 1
1.52543373113174 1
1.54183229190855 1
1.41333080032555 1
1.6565575587009 1
1.46254587794066 1
1.40554252667517 1
1.49962492703908 1
1.38440468636518 1
1.470123304767 1
1.48227296359219 1
1.50141274019173 1
1.57321180904639 1
1.35877217799765 1
1.49904614396638 1
1.43094476680553 1
1.4515257895213 1
1.56801165413386 1
1.48108102900925 1
1.59725035678306 1
1.55301803266916 1
1.51103289956238 1
1.38018019898263 1
1.51799373129978 1
1.43628562219899 1
1.34749177851221 1
1.54242180365017 1
1.51374804242795 1
1.36855510096082 1
1.42921491072838 1
1.42250188885468 1
1.52552790872201 1
1.35655511418091 1
1.55362705435054 1
1.53156969747476 1
1.47762277089583 1
1.56626322584179 1
1.50582315758403 1
1.49247833074346 1
1.44452104545082 1
1.54479031567039 1
1.4694710343303 1
1.67134298390338 1
1.3854201889238 1
1.42621890677783 1
1.51642094882359 1
1.56177475805014 1
1.31806698694769 1
1.52289469044069 1
1.54332919176674 1
1.51013225352871 1
1.53960360765494 1
1.51771109853218 1
1.49736288206369 1
1.45203298309488 1
1.59700942474525 1
1.53527480342734 1
1.49685921834582 1
1.38160625674152 1
1.52148144644083 1
1.45438014974626 1
1.42999243049006 1
1.6613782421397 1
1.6437068827679 1
1.49716157985259 1
1.45278494016719 1
1.61874293486013 1
1.56445072074801 1
1.43501519954529 1
1.57251090922685 1
1.55305614846987 1
1.39839828798157 1
1.38503742795514 1
1.41953874301445 1
1.33839268075847 1
1.3971401377481 1
1.51391049812919 1
1.56502775475119 1
1.58422111070035 1
1.46234634426735 1
1.46006832970052 1
1.56582329698081 1
1.32023305835242 1
1.40919588964988 1
1.53161939400916 1
1.43645884668876 1
1.49322430177181 1
1.70520461400135 0
1.5375614373643 1
1.44541682589475 1
1.49214888475694 1
1.45622887516474 1
1.54988027063847 1
1.45217867924053 1
1.59681053870506 1
1.46021317780995 1
1.52573578307017 1
1.59732482372988 1
1.69862329297079 0
1.42745507810039 1
1.43610875864929 1
1.47894294339096 1
1.4857201309917 1
1.30952587279674 0
1.55061745845987 1
1.45204120335222 1
1.45518219964509 1
1.55430652646366 1
1.48131221029293 1
1.55665863195365 1
1.52317401452043 1
1.43867686526592 1
1.51129618948606 1
1.28735138071396 0
1.70884844105794 1
1.53371804420238 1
1.54995206588563 1
1.55757223565271 1
1.4770718397591 1
1.34166543526418 1
1.59067385938788 1
1.3929446109456 1
1.42135232830862 1
1.53938265460725 1
1.47401893268288 1
1.55261667032003 1
1.55100258159347 1
1.53194500548101 1
1.45921546508408 1
1.4790911992152 1
1.5407051931526 1
1.46675872200017 1
1.64845451340489 1
1.32211922660497 1
1.45819878218347 1
1.51648640386559 1
1.46660937640629 1
1.50687723030313 1
1.53730951667578 1
1.60228654564756 1
1.49068831293782 1
1.53468724111126 1
1.66013931053121 1
1.40393972275325 1
1.52108550689706 1
1.54998077535562 1
1.56940905124202 1
1.48921129448405 1
1.31163686973318 1
1.35125767154691 1
1.51542596397049 1
1.55561251660105 1
1.54968685250462 1
1.59295145589171 1
1.56579054139669 1
1.37157574194211 1
1.34637074772235 1
1.41287853377399 1
1.56978624164885 1
1.32209959352487 1
1.45030937331639 1
1.58162120797309 1
1.63699921332516 1
1.49657053441287 1
1.57022803253784 1
1.43752483258931 1
1.44486130127279 1
1.56407942618354 1
1.54130952913858 1
1.45651678609467 1
1.48097765742033 1
1.48209358448872 1
1.44432197448697 1
1.42747416074623 1
1.52115813978924 1
1.47057383851326 1
1.67084875140759 0
1.43082586844672 1
1.32383818957569 1
1.49752847540901 1
1.53103660118515 1
1.40554355379841 1
1.44243018764818 1
1.53179557679206 1
1.41956544033135 1
1.54514295005941 1
1.60972266876638 1
1.62190728169797 1
1.46171499136853 1
1.46661718983232 1
1.55017567574107 1
1.5631360096543 1
1.56248085432886 1
1.34670299201427 1
1.49287671015294 1
1.54446507496548 1
1.4248701514 1
1.45525509345801 1
1.61236553373281 1
1.47879139245731 1
1.4016982851796 1
1.40070748931648 1
1.53146429999189 1
1.62529576715392 1
1.51678619209333 1
1.46943281128024 1
1.62806182677292 1
1.49729718686983 1
1.53539393695104 1
1.51618912200464 1
1.4699508350758 1
1.44050429284799 1
1.52940478054533 1
1.58370532640775 1
1.54923001891621 1
1.62480846547488 1
1.54417605427196 1
1.55663209024154 1
1.52580197764914 1
1.52726432679246 1
1.50864563458802 1
1.55888464160845 1
1.5556716312708 1
1.49772491070151 1
1.45691928871127 1
1.51993841174612 1
1.44174393332585 1
1.40343080346699 1
1.56295822294391 1
1.60569788733701 1
1.54455822950532 1
1.536149742491 1
1.43901430995438 1
1.46173228639171 1
1.56868936993674 1
1.37967831051793 1
1.44319342678339 1
1.50469311458127 1
1.4664044929589 1
1.48812842172509 1
1.51194019729121 1
1.50321676077667 1
1.37653457635663 1
1.45306279241191 1
1.67806526396105 1
1.43343174910307 1
1.51978247272717 1
1.54505324257691 1
1.59885563057977 1
1.5372962398205 1
1.5139330232744 1
1.40154349402846 1
1.52423425524056 1
1.4637325353444 1
1.5132146748291 1
1.5403571397319 1
1.3996241883875 1
1.48873338225615 1
1.58156360975046 1
1.56824375595275 1
1.47086479413145 1
1.44981528368622 1
1.53485334249439 1
1.61464636028916 1
1.57699567023614 1
1.41224623055612 1
1.49455308547049 1
1.36225931146532 1
1.50682020964533 1
1.63667170010866 1
1.47249138532345 1
1.48715804735237 1
1.51746674454633 1
1.50685439009389 1
1.45918835907231 1
1.59631647358397 1
1.42509171338078 1
1.42926365339931 1
1.6109544163988 1
1.30836429814907 1
1.70307138718824 1
1.44980071151597 1
1.58926449963576 1
1.64426762734256 1
1.44642125751662 1
1.5147479271867 1
1.60363931568127 1
1.50343415852479 1
1.65477921445795 1
1.52081257300019 1
1.45664810850191 1
1.39592476158435 1
1.4277109814605 1
1.52193727000821 1
1.3241904637994 1
1.50682555867397 1
1.43948327877175 1
1.54166633943308 1
1.59663276107227 1
1.36986409584135 1
1.5408413492644 1
1.47318663900883 1
1.57113164673171 1
1.54830862946442 1
1.44843096270047 1
1.56271142501871 1
1.52965016866232 1
1.4665466964449 1
1.56875572622536 1
1.52179451147075 1
1.54538498146667 1
1.53216416842381 1
1.55647077715372 1
1.45721973557716 1
1.4239863328782 1
1.53474558169283 1
1.55965000963 1
1.51299869207683 1
1.5452012850903 1
1.30920486392675 1
1.53911564763392 1
1.70487327562108 0
1.41677436470595 1
1.56430722725959 1
1.46990654069755 1
1.43267358335394 1
1.29225675038453 0
1.6110739784183 1
1.52897089965736 1
1.55835486072357 1
1.55871548044978 1
1.46975230511233 1
1.47854125521167 1
1.52023708452711 1
1.49930931549692 1
1.39606322452776 1
1.38096421085846 1
1.53972687798454 1
1.33619306372947 1
1.3076834609126 1
1.5072439444354 1
1.39914433249005 1
1.52731867621509 1
1.5585698872547 1
1.5194944104707 1
1.58142879089318 1
1.56873259606186 1
1.54289670909078 1
1.65395592885743 1
1.41767536443863 1
1.40203044207164 1
1.41756136200178 1
1.35082136859639 1
1.51291793854897 1
1.48535689239477 1
1.46249761542718 1
1.62692243336882 1
1.26342684946556 0
1.50732562978693 1
1.45236568331821 1
1.46843867697292 1
1.47249365810346 1
1.27651201278171 0
1.43599431280267 1
1.52446973695258 1
1.4923862183199 1
1.61731319986244 1
1.45719722080827 1
1.54496392344992 1
1.44093633533868 1
1.55174512366812 1
1.47892086275065 1
1.42651022212225 1
1.49113177464715 1
1.51425521082475 1
1.64886018844305 1
1.52726953680279 1
1.50143076856297 1
1.67882544108791 0
1.51541155142179 1
1.53292710557352 1
1.4905385208255 1
1.56219688780626 1
1.52324445046799 1
1.46546979393051 1
1.61784514575249 1
1.4042249345217 1
1.43984206499754 1
1.411992964569 1
1.54857075251977 1
1.43960794241799 1
1.56048515670023 1
1.59570721605812 1
1.53409633432207 1
1.49343175657209 1
1.39975040239883 1
1.46546712154557 1
1.43618675413064 1
1.56760304053134 1
1.38792616961138 1
1.49406732957143 1
1.56221213032202 1
1.52067482002588 1
1.6414021130621 1
1.5117739806651 1
1.47821993342678 1
1.43043667131881 1
1.56491343887385 1
1.51999726820893 1
1.59401260659772 1
1.51908640492295 1
1.4077886458777 1
1.56102256549187 1
1.40791803319779 1
1.6215334383786 1
1.4751093222392 1
1.30945502975128 1
1.45497569728129 1
1.44556227320333 1
1.50063301387742 1
1.52685938932434 1
1.42651421876349 1
1.49520178975927 1
1.48180339197962 1
1.5823678070826 1
1.51696992228256 1
1.54017235946952 1
1.43187006196253 1
1.53474531517349 1
1.50694519064416 1
1.42500234098866 1
1.37045406327218 1
1.44442004747801 1
1.51753722549663 1
1.58322276185688 1
1.57205440639583 1
1.30749138722975 0
1.55859058916019 1
1.41755943514211 1
1.55369280847536 1
1.35562841067355 1
1.45311019242802 1
1.44988681558338 1
1.44096714356658 1
1.63109255732711 1
1.56533435075971 1
1.54067809348149 1
1.48839290005199 1
1.46802761701934 1
1.54325155957706 1
1.41999025703442 1
1.40947647019636 1
1.39848706239116 1
1.47298753505639 1
1.60762521494859 1
1.49255717340497 1
1.42809630405568 1
1.64207712535544 1
1.4077750403573 1
1.40518180318047 1
1.63420707634105 1
1.39385782534459 1
1.6860857604939 0
1.64946421348874 1
1.42304033455257 1
1.5654575581397 1
1.59757634994625 1
1.50887271259578 1
1.45653909059013 1
1.58271202818717 1
1.53559908947087 1
1.5279651566484 1
1.42911508241887 1
1.50095565167331 1
1.49895864406461 1
1.5607177986942 1
1.59322803732727 1
1.45786588961659 1
1.47153003950461 1
1.4406382691567 1
1.56728255658566 1
1.51603680350728 1
1.5483372513861 1
1.55639973943899 1
1.41378334677353 1
1.42104730830364 1
1.50683825817953 1
1.55652281009249 1
1.47536918285883 1
1.59790376984381 1
1.19671383417361 0
1.69781956853289 1
1.48569900923475 1
1.34748403342245 1
1.59364258201269 1
1.45981258669951 1
1.46146855978129 1
1.50823416406039 1
1.55488486968243 1
1.36964090075024 1
1.54259971161265 1
1.59852330496212 1
1.44651327443641 1
1.62405407505295 1
1.48163567690713 1
1.35825506993303 1
1.46344015129861 1
1.36842613311793 1
1.4296969970715 1
1.62069996197628 1
1.49966818782744 1
1.40855512573714 1
1.33663652045111 1
1.36410295826085 1
1.53856848556608 1
1.34931660523558 1
1.52597412813196 1
1.45221682347029 1
1.54965828311973 1
1.59853924896315 1
1.4722361445099 1
1.45811138114503 1
1.58536564295491 1
1.51807691894028 1
1.36205430126334 1
1.66255264709449 1
1.49840929671302 1
1.61886223094911 1
1.58576634273166 1
1.43333487173541 1
1.54052940467712 1
1.52050266644194 1
1.675052379106 1
1.62360011805783 1
1.48467907678572 1
1.43170952632448 1
1.43654355709878 1
1.53552680305548 1
1.6564633507287 1
1.47786753808926 1
1.45697416002544 1
1.58883037429795 1
1.46705923717477 1
1.4193100615831 1
1.48677829324537 1
1.55936465608887 1
1.620000565231 1
1.35161508135748 1
1.42901173328066 1
1.51383443753078 1
1.26156708690273 1
1.61553431354817 1
1.42785200550589 1
1.5780724104949 1
1.63926046919064 1
1.38162337212554 1
1.48305804525776 1
1.58256126067708 1
1.44267208884244 1
1.50606663680924 1
1.31405288669386 0
1.42808145631073 1
1.35345820614227 1
1.57381477111237 1
1.52783672202184 1
1.59945056808258 1
1.45042133545453 1
1.4124097963004 1
1.6619277905691 1
1.50140232827002 1
1.63173297297276 1
1.56584518075749 1
1.64440444024669 1
1.62638854455972 1
1.46790122319454 1
1.43171465117857 1
1.60442526887922 1
1.36142099471217 1
1.43191551990141 1
1.51511663727675 1
1.50883297308707 1
1.4693661163655 1
1.51255757534248 1
1.48824652373142 1
1.43783331101042 1
1.44886088350672 1
1.67222545237129 1
1.51132430232072 1
1.54267795304981 1
1.38336045757275 1
1.3516398503961 1
1.41343339447972 1
1.35069471490178 1
1.38356331368603 1
1.55963317375974 1
1.66248174323117 1
1.50035251268405 1
1.48307354506044 1
1.40754701134371 1
1.51063434017886 1
1.59189509557146 1
1.46622578136695 1
1.597144679519 1
1.35304640783015 1
1.58636699314195 1
1.5045618473733 1
1.36402385209148 1
1.61407802377594 1
1.52595946131524 1
1.6258376084883 1
1.47398300716588 1
1.52160561566465 1
1.67196557256122 1
1.47147601569776 1
1.57404821081529 1
1.48575994891064 1
1.5268618643586 1
1.58238639089069 1
1.49414806777557 1
1.57179931710066 1
1.37809810904296 1
1.35559382261568 1
1.53561796439697 1
1.52649102762712 1
1.53096434333014 1
1.52590425953964 1
1.55768340404641 1
1.56362574786079 1
1.50497142520267 1
1.5299936461631 1
1.55836826838615 1
1.39161094105003 1
1.6942877518841 1
1.65617542720677 1
1.41519285595715 1
1.56345815979936 1
1.58547087533618 1
1.46548847120196 1
1.55228625957641 1
1.42181701746997 1
1.48622110964871 1
1.42695171643276 1
1.56323275691494 1
1.62067317436163 1
1.44312578355733 1
1.41315070043091 1
1.607608291072 1
1.52443773952575 1
1.58249301321133 1
1.48438685582588 1
1.57471182074721 1
1.50957581973513 1
1.5259740182056 1
1.50281922500101 1
1.56702407241257 1
1.49906657834122 1
1.60967777139148 1
1.54707585968147 1
1.68217158595767 0
1.47733649862309 1
1.44838460664705 1
1.46422529475735 1
1.52497313911033 1
1.56901239262679 1
1.61108397553136 1
1.52181398892969 1
1.4006602452614 1
1.57672293999374 1
1.51226374916642 1
1.37845356622365 1
1.61821769550708 1
1.54529440020717 1
1.66889077323987 1
1.51891237136416 1
1.52088337484829 1
1.55041672970979 1
1.5254403809079 1
1.43543887837273 1
1.50448694010706 1
1.43519859087107 1
1.50171227104287 1
1.50544744714724 1
1.55026544751493 1
1.68926763369481 0
1.58275392663278 1
1.6209402462282 1
1.26681532005543 0
1.63611550017524 1
1.49445388312242 1
1.50227945232792 1
1.42674410867118 1
1.52302222190764 1
1.45235026792344 1
1.61298989731962 1
1.43764269520613 1
1.44110556255164 1
1.59757383869019 1
1.61999182275851 1
1.5428093581939 1
1.49410827956879 1
1.55487625227931 1
1.53924594535121 1
1.40172975461769 1
1.35608681731298 1
1.53726163297976 1
1.609334229876 1
1.45304758025604 1
1.66157428653863 1
1.43781669017713 1
1.48375254896153 1
1.41965142748833 1
1.47854362161217 1
1.45238571348414 1
1.52659192465106 1
1.45437525717088 1
1.48552536069873 1
1.54956026158967 1
1.42305712347368 1
1.56955148495195 1
1.5724648488487 1
1.61675751070494 1
1.49804571906992 1
1.59092066921593 1
1.51566061407472 1
1.55836291915438 1
1.60630505964505 1
1.51736348999869 1
1.41830585229123 1
1.46763390084788 1
1.4430302563445 1
1.35891391092132 1
1.61344629482685 1
1.70664075221754 1
1.44109792414265 1
1.44068825705025 1
1.51971653223405 1
1.46798562600881 1
1.48342945152132 1
1.45707058531548 1
1.44303012422561 1
1.63487504186141 1
1.54697769498428 1
1.48015320926097 1
1.40420298389699 1
1.60562714783311 1
1.48777696705432 1
1.38395850551142 1
1.51704507322556 1
1.41696727671768 1
1.40460190419514 1
1.56871499182126 1
1.694714287834 1
1.49688606415566 1
1.49891321367178 1
1.35240668507921 1
1.46683141018931 1
1.48505455163622 1
1.37763780559013 1
1.50547580152485 1
1.62547517657114 1
1.4251205456125 1
1.54411800526286 1
1.38110846240498 1
1.54365339566445 1
1.5184658374173 1
1.50531175027802 1
1.54359828171846 1
1.48160752868222 1
1.44380425941594 1
1.4546132644906 1
1.60001301694669 1
1.35711069241041 1
1.53378563893153 1
1.46580199170329 1
1.52546863453203 1
1.48680595983285 1
1.4328125371853 1
1.50587364169851 1
1.37543751524526 1
1.47592014933264 1
1.57843545230286 1
1.50251174084253 1
1.40462794489468 1
1.45474768873586 1
1.36490303706931 1
1.5558671696793 1
1.47867223313424 1
1.38654074668176 1
1.40685828484522 1
1.48798743479989 1
1.57898137897917 1
1.43629375220454 1
1.64038397743764 1
1.53021796602256 1
1.46628135005288 1
1.61071700359087 1
1.50952600002446 1
1.49523950244622 1
1.30804261651951 0
1.71374893365506 0
1.40381555457804 1
1.47490675270774 1
1.60329605571795 1
1.5335288204667 1
1.47353341817665 1
1.41343643801099 1
1.44238051719313 1
1.33040625495009 1
1.4076807205071 1
1.59478645856185 1
1.3768888753762 1
1.53785228409866 1
1.3622036440667 1
1.4920447005374 1
1.35646377232352 1
1.41905635615166 1
1.56566288875675 1
1.53775957249284 1
1.54345101500442 1
1.5901699101562 1
1.54190997978399 1
1.58192095372184 1
1.67359134131202 1
1.47776253353442 1
1.38755162801837 1
1.58717612128496 1
1.47689518221031 1
1.46238526268511 1
1.41562485983292 1
1.32119932839592 0
1.68617764613802 1
1.48277408861309 1
1.60293405375797 1
1.46890850619716 1
1.45531300981493 1
1.43149293193772 1
1.54470858958745 1
1.61864985017843 1
1.45007807368249 1
1.55488794749519 1
1.58877207212428 1
1.50065542052772 1
1.5252593272554 1
1.43802878399358 1
1.60420067018209 1
1.53408341051678 1
1.46646549684836 1
1.58007953445036 1
1.36087463933772 1
1.50330652701297 1
1.55643072924017 1
1.4109223585317 1
1.54054167430176 1
1.43203222691568 1
1.48389256258717 1
1.67388714623321 1
1.60836210186701 1
1.53550139847991 1
1.35573802916551 1
1.44072153727538 1
1.46412165432053 1
1.48323800441855 1
1.43693612474919 1
1.49427670120961 1
1.45862585105683 1
1.53248006836456 1
1.57767180456681 1
1.57122383717059 1
1.33450279106006 1
1.51754544122679 1
1.59961777070567 1
1.43077352614387 1
1.5245631621568 1
1.36760446796963 1
1.54432812544383 1
1.51088179261619 1
1.39900354213961 1
1.47586929103246 1
1.39685747620229 1
1.51350547720862 1
1.50156393187198 1
1.46277983152013 1
1.56730156765123 1
1.40955030714655 1
1.48610380285081 1
1.53968032070703 1
1.43403983307601 1
1.57913971667432 1
1.50686870481833 1
1.4117902249788 1
1.57763257730726 1
1.62970523857067 1
1.37776521574519 1
1.62127480671611 1
1.53893118290919 1
1.61177929434144 1
1.52998387416657 1
1.25426754498269 0
1.44195009477553 1
1.46856360668307 1
1.33535390311423 1
1.50465714330406 1
1.65309624600565 1
1.53478970524323 1
1.52575271632415 1
1.60841262020451 1
1.46173216939702 1
1.34274494365569 1
1.53270027001193 1
1.47474112859864 1
1.50501935239341 1
1.43948168394232 1
1.30296018944987 1
1.5646756243023 1
1.53359722113415 1
1.46262182087979 1
1.44972470063625 1
1.52874198189514 1
1.50707336629871 1
1.31710087755203 0
1.45804087565406 1
1.52795359629325 1
1.42788864674783 1
1.46218322823339 1
1.49085919677315 1
1.53193163537737 1
1.59663154065422 1
1.52894269764266 1
1.52683357521311 1
1.58493980093987 1
1.46613138018331 1
1.51645924669248 1
1.53214812923668 1
1.38392298449162 1
1.58518255749371 1
1.54662067699658 1
1.49642914638616 1
1.55897684056056 1
1.54919998544933 1
1.46406569661305 1
1.59859203633186 1
1.57968101647747 1
1.50578739969566 1
1.49208785726685 1
1.63390155032195 1
1.78338599180316 0
1.56330970901769 1
1.52015083179534 1
1.49475239102678 1
1.3711021135228 1
1.45500808641857 1
1.41662931190448 1
1.70344228976915 1
1.48452178259338 1
1.46160906549943 1
1.58455220395289 1
1.49231458402307 1
1.49814509307264 1
1.49618514361471 1
1.5467873739476 1
1.41323666806249 1
1.57165373388858 1
1.54917599531711 1
1.62261014713334 1
1.55980022118475 1
1.56284074527665 1
1.61242550571394 1
1.42514361815646 1
1.55743162794708 1
1.55020624619294 1
1.47824063902128 1
1.48658161978228 1
1.53863256826231 1
1.48451700336049 1
1.39010620268358 1
1.47923521010862 1
1.36864696472075 1
1.58036525093075 1
1.47055906221464 1
1.62638067941271 1
1.62408539017337 1
1.41715578613998 1
1.47852938694081 1
1.52822696767119 1
1.44808130181286 1
1.44728750741378 1
1.51402857444787 1
1.56168464011364 1
1.38103456475161 1
1.67975529782974 1
1.52665261748236 1
1.36879975397142 1
1.50691346366158 1
1.31950136635662 0
1.57568677960623 1
1.59629394993683 1
1.48521202157988 1
1.63568117788646 1
1.53464469723163 1
1.58071413051413 1
1.31633137571169 0
1.51196120770054 1
1.63280182254854 1
1.46374141761365 1
1.58619782487668 1
1.52066937037734 1
1.40896410169899 1
1.53859201301649 1
1.59687571602517 1
1.53233214635799 1
1.45922865167882 1
1.62566845619929 1
1.36879859253687 1
1.42900549706275 1
1.52909763659194 1
1.55314641780838 1
1.56570545375609 1
1.39639747143154 1
1.58775048396161 1
1.53904421617786 1
1.43848529780125 1
1.56110596405786 1
1.61282679454708 1
1.41461648506333 1
1.61781292071496 1
1.38222593210844 1
1.41856011260541 1
1.57611921365957 1
1.43269723796695 1
1.37338932018102 1
1.41598523487676 1
1.41919470618382 1
1.49953098068414 1
1.44009110504901 1
1.54003399696604 1
1.5924307235481 1
1.54596646969506 1
1.54541819509291 1
1.44584844245368 1
1.46132226050282 1
1.4827393755755 1
1.62621891258751 1
1.64907176589335 1
1.42512513565963 1
1.55243469358308 1
1.54999944957144 1
1.51502614261422 1
1.55245458511615 1
1.55569500319846 1
1.43196164735503 1
1.58803828004322 1
1.32024447776103 1
1.49036990500549 1
1.48946687717407 1
1.32860249360075 1
1.52005968540636 1
1.48487812397817 1
1.41199478369289 1
1.72118537498839 0
1.5430683673035 1
1.40987891784383 1
1.54366859370137 1
1.51286699590067 1
1.36784403588466 1
1.41986019632282 1
1.54100746890951 1
1.65277424838429 1
1.61130317190859 1
1.50901090432762 1
1.52077420030078 1
1.36080415789963 1
1.39244749281372 1
1.66240183332209 1
1.56570678078682 1
1.43610616480504 1
1.37607669135634 1
1.49306699934885 1
1.4303785561425 1
1.66821075281435 1
1.43829742458832 1
1.58157194893246 1
1.59020774856763 1
1.45031028299748 1
1.38602016961575 1
1.5132132751506 1
1.27280187183615 0
1.49760361624217 1
1.43972001107155 1
1.46745964229063 1
1.41666623960455 1
1.68566539979143 1
1.42173943548993 1
1.49966589385306 1
1.42858652627293 1
1.37391483726769 1
1.57953142217453 1
1.54232757415587 1
1.33414936282809 0
1.3174485647121 0
1.55967388351805 1
1.48099671515634 1
1.48572498110614 1
1.62014817117302 1
1.55387918578438 1
1.50793317496534 1
1.64962403518022 1
1.52006951977268 1
1.53106629019422 1
1.55601982828066 1
1.50285022696669 1
1.52224457259095 1
1.52820919148734 1
1.51180991221518 1
1.40400500917582 1
1.54177854739725 1
1.53128757842076 1
1.59291379947528 1
1.32851622390583 0
1.47541502115057 1
1.44154252185089 1
1.32880689154881 1
1.40969514545639 1
1.69460745556797 1
1.41177299300475 1
1.46865626144743 1
1.54186117978865 1
1.38962726760702 1
1.53331059030553 1
1.31990041648315 0
1.79681791792352 0
1.46493950292358 1
1.42267966574175 1
1.48780413667836 1
1.38663050121427 1
1.54512950521371 1
1.35767979615773 1
1.50119721380851 1
1.62417846410643 1
1.53561671762956 1
1.60804036600674 1
1.48086189315918 1
1.45072629713 1
1.55949638723877 1
1.40674359083461 1
1.38747936766573 1
1.46881336235954 1
1.53698717628661 1
1.5381441095627 1
1.39377460361569 1
1.56542187667164 1
1.37564294656944 1
1.4923166304712 1
1.51932151233712 1
1.65030820326829 1
1.56408249774844 1
1.4634717848989 1
1.42092670955321 1
1.56645641522551 1
1.52989196689212 1
1.45828797402887 1
1.51029194636279 1
1.47364900643183 1
1.5273115014533 1
1.56097591038142 1
1.45478797548637 1
1.43471781214037 1
1.55886464776774 1
1.65383123092913 1
1.5078350587318 1
1.3921591543113 1
1.35906109117425 1
1.46569946112257 1
1.51845122348192 1
1.44144515643162 1
1.4407927980798 1
1.47855159833434 1
1.59545338223939 1
1.44479975956842 1
1.64002580962337 1
1.51660623782402 1
1.42989856917533 1
1.51307976588231 1
1.57687676224342 1
1.48158337251202 1
1.50853555014941 1
1.40003083006972 1
1.40529304845525 1
1.45650189667115 1
1.37191360322975 1
1.63276379098474 1
1.53353169952981 1
1.51302780887921 1
1.59771887273861 1
1.39107125716975 1
1.52906450665802 1
1.55942077362771 1
1.55942541913578 1
1.49492096936063 1
1.49413728402257 1
1.51491632886441 1
1.44148773105144 1
1.5557100964662 1
1.54091435917186 1
1.55223087322131 1
1.38622797292761 1
1.79625814688173 0
1.59037726072068 1
1.46423947497448 1
1.66623625954837 1
1.54115867732413 1
1.54853923599835 1
1.4378389848489 1
1.39128592579557 1
1.4713583197786 1
1.48214209226765 1
1.54123424764478 1
1.44792679201716 1
1.54881194817936 1
1.40986142484148 1
1.45020947250091 1
1.47540387880037 1
1.40869978538825 1
1.38378907507607 1
1.4640005263048 1
1.37790724157116 1
1.57733015073751 1
1.49130863586629 1
1.52397469534838 1
1.265910923292 1
1.5432039333971 1
1.59750457663714 1
1.49632696738161 1
1.4745186955209 1
1.40087716868809 1
1.38759551365404 1
1.61158932681222 1
1.3266345483615 0
1.51602820596073 1
1.48984543504046 1
1.37658540536755 1
1.5336537931945 1
1.37138585936353 1
1.49552691503067 1
1.59732133224563 1
1.38964114253773 1
1.43942510737303 1
1.47217049244388 1
1.56403414171968 1
1.48530136380111 1
1.54396859303661 1
1.61249268292391 1
1.50232461647193 1
1.51968380657323 1
1.49262451190934 1
1.69880038337075 1
1.49773358552947 1
1.41148011646386 1
1.46898241699879 1
1.63530732603368 1
1.38759679411182 1
1.55410426647044 1
1.53319801422656 1
1.4407348209811 1
1.4899475677964 1
1.42162804434986 1
1.34848286040745 1
1.57885176879418 1
1.50665542823397 1
1.46077128638739 1
1.51527396001004 1
1.37162095110247 1
1.59814063221026 1
1.4611230388018 1
1.67742160895061 0
1.52322321269507 1
1.47634255327009 1
1.57767903603646 1
1.28042366311224 0
1.48198190488765 1
1.46802498344938 1
1.40331570977015 1
1.4785541670524 1
1.43782630991813 1
1.51605747231267 1
1.44627815487495 1
1.5950093565894 1
1.46123419330016 1
1.59591882248431 1
1.42614027198294 1
1.38897490090789 1
1.49066019005122 1
1.39079680823701 1
1.50651901154303 1
1.56183887790083 1
1.47959738441836 1
1.43166140873608 1
1.53798622357189 1
1.61407119296787 1
1.44259352417932 1
1.45872654968031 1
1.50026434710864 1
1.50776385211317 1
1.60941322356701 1
1.40988337451179 1
1.4788479518043 1
1.59637029969081 1
1.33472200753506 1
1.50216007456207 1
1.4729096744067 1
1.46478751535569 1
1.55799529510476 1
1.37344517891279 1
1.49293354676122 1
1.48778462307011 1
1.4744320527769 1
1.52860492465008 1
1.43982616470307 1
1.47731784655106 1
1.55583355346726 1
1.60325849424081 1
1.56078645457991 1
1.43993313834366 1
1.54159296557182 1
1.5089399928326 1
1.53400253215365 1
1.69331590775744 1
1.56284995429326 1
1.50595645625449 1
1.49637094251835 1
1.54972587201913 1
1.50655981218339 1
1.58658633920389 1
1.32699322609438 0
1.49697379983094 1
1.67631476238041 1
1.52307271921493 1
1.47269903395982 1
1.56991676954577 1
1.49999312675674 1
1.54621377067007 1
1.34296936478624 1
1.38109716626652 1
1.37335512014322 1
1.52885381322195 1
1.69626428821696 1
1.40755093521702 1
1.64451912626462 1
1.66835398463939 1
1.54294147065443 1
1.39145012963936 1
1.43660495767146 1
1.45054155075265 1
1.49077462721154 1
1.57653276877357 1
1.43437548888952 1
1.52879765865043 1
1.30704430507313 0
1.54223841785555 1
1.41475673145383 1
1.61304043950728 1
1.60074699032739 1
1.22992426328426 0
1.40093183433911 1
1.58839642839144 1
1.38902146176346 1
1.61225934368851 1
1.57128942769938 1
1.41433040116304 1
1.606029314163 1
1.5826346981381 1
1.48842476909349 1
1.61717542890743 1
1.48532502525129 1
1.48486637783274 1
1.57178875199688 1
1.46432523708323 1
1.41820849122898 1
1.46894889072509 1
1.48183040399718 1
1.54155935043503 1
1.64957235026218 1
1.48434185004392 1
1.54020235842568 1
1.4900372681773 1
1.50278778052734 1
1.47393993495084 1
1.43663170362315 1
1.42682405539048 1
1.53090224040385 1
1.611177529224 1
1.50948435634736 1
1.49715929324135 1
1.6573248483912 1
1.48282788240158 1
1.41710830392592 1
1.50468831982271 1
1.64571301780674 1
1.34893434742015 0
1.44559908387333 1
1.47469905669121 1
1.41363482796895 1
1.26504576738628 0
1.679644470629 1
1.54917754805835 1
1.54626460981395 1
1.505132033758 1
1.55087646070414 1
1.44937198956184 1
1.36937318729554 1
1.56288693556716 1
1.52398228334528 1
1.46421885225308 1
1.49266321136623 1
1.59943470372368 1
1.37747715264204 1
1.40457614964042 1
1.39464859669645 1
1.29147775639166 0
1.56295205400962 1
1.41145596580618 1
1.56885716969848 1
1.61835372325553 1
1.46329982368983 1
1.60549616310202 1
1.45806532932875 1
1.48432774320206 1
1.3092293383703 0
1.34700872080328 1
1.58488983794157 1
1.46393049587408 1
1.48688588582718 1
1.42671218858365 1
1.42886894455877 1
1.42508738534233 1
1.63249737683628 1
1.35525491863641 1
1.43713565628672 1
1.36498449940016 1
1.61910743313834 1
1.51857030313471 1
1.44180002875396 1
1.46032682107124 1
1.57375231508611 1
1.51600862801075 1
1.42434586284338 1
1.50600804125245 1
1.43456561797376 1
1.56754027254028 1
1.45879244080591 1
1.45410356174502 1
1.49887109574806 1
1.45667899218286 1
1.63930340024119 1
1.4283625442636 1
1.39340480128159 1
1.47160536870477 1
1.46892907485954 1
1.66365484905176 1
1.52304361306864 1
1.49206926169273 1
1.52109709190542 1
1.62516260437068 1
1.45859189325694 1
1.51013156429027 1
1.62683559040887 1
1.66114987118005 1
1.48655021873399 1
1.48079980408638 1
1.42640862826291 1
1.68235184142975 1
1.53872449283125 1
1.43319784144428 1
1.50322427471202 1
1.52942605774308 1
1.50841793270211 1
1.49698449466543 1
1.43309401225495 1
1.52327132447428 1
1.45156586433197 1
1.50047898121001 1
1.43122799910074 1
1.30015166182565 0
1.37400837033267 1
1.57506201456351 1
1.4430044510568 1
1.47028957533502 1
1.54947210687631 1
1.58684870978856 1
1.47102411848593 1
1.4327658831647 1
1.49355127490727 1
1.51234404771669 1
1.53974512389544 1
1.51746558281979 1
1.5439579854346 1
1.5341584828424 1
1.6374760638929 1
1.27653761891379 0
1.43275404805398 1
1.51055675817152 1
1.49965916872458 1
1.48904615440151 1
1.66701878664609 0
1.58344981512476 1
1.49975868237876 1
1.58031523018682 1
1.44990229798081 1
1.46646675464944 1
1.35742769504682 1
1.46283037990902 1
1.40294629006195 1
1.49763550749995 1
1.56798578048746 1
1.44097549538933 1
1.49059262216079 1
1.3753820700797 1
1.4039883459354 1
1.47947430113369 1
1.60936744548353 1
1.5574213056171 1
1.44428017044709 1
1.4092149916388 1
1.5777988410563 1
1.35606425961904 1
1.42949145126818 1
1.50470092229456 1
1.56038730363724 1
1.35570729916889 1
1.65869758544203 1
1.59521184268737 1
1.55070374093698 1
1.40620224017964 1
1.68766804451412 0
1.47580104180752 1
1.58667396625111 1
1.65626616259852 1
1.44627659358694 1
1.49163498911514 1
1.43587355740371 1
1.53297049779566 1
1.44329146115544 1
1.37179159016438 1
1.45602495630075 1
1.42726040980813 1
1.55727961109697 1
1.57774530669489 1
1.47151730979971 1
1.59178354623377 1
1.60937733258106 1
1.41764534755759 1
1.47417967128943 1
1.44821714906844 1
1.4559908340406 1
1.53078625065862 1
1.43531001574819 1
1.4507675200066 1
1.51554604850647 1
1.56031308704104 1
1.74826731326869 0
1.78566431006294 0
1.24748936734513 0
1.50294237532552 1
1.39876865311096 1
1.58052946810968 1
1.43319535812827 1
1.53783170868674 1
1.38867777265719 1
1.55305078893239 1
1.47839988607232 1
1.61417664673319 1
1.42457480353013 1
1.49442676593647 1
1.47828909740044 1
1.36056338334479 1
1.53356509562362 1
1.53259003125076 1
1.3764373297134 1
1.32152823605048 1
1.35622206301586 1
1.59752728744858 1
1.46843662374541 1
1.45312942059201 1
1.61710104255061 1
1.41418711263904 1
1.56309129090865 1
1.37733212962 1
1.5104581892411 1
1.50503717365153 1
1.4571828718029 1
1.57977822671034 1
1.41801061360311 1
1.48052695209676 1
1.60191308114012 1
1.52771471323645 1
1.47082669180802 1
1.39061801138341 1
1.5599173683169 1
1.49622706956674 1
1.52919855987918 1
1.48612657793694 1
1.66588717719902 1
1.23701564356607 0
1.47654854423421 1
1.55958889808051 1
1.48169228175672 1
1.41019905947681 1
1.32008545714873 0
1.43273424254601 1
1.65217556792407 1
1.213843078082 0
1.58082327766175 1
1.61953063644917 1
1.34919996986196 0
1.55630809020199 1
1.49075327807744 1
1.5588381515788 1
1.50271059583875 1
1.53725443333145 1
1.43830582612789 1
1.46686589105164 1
1.41668456415509 1
1.48843661287232 1
1.48941390466389 1
1.50643993092674 1
1.4200368121051 1
1.52826533845635 1
1.47942768258476 1
1.57188402349209 1
1.53471875423448 1
1.53032978811473 1
1.33465050809336 1
1.5056830726839 1
1.47852739006583 1
1.48976735824527 1
1.52632621779212 1
1.34547065892848 1
1.58910045924226 1
1.46272252882509 1
1.53977380562345 1
1.48088593092226 1
1.56301086489428 1
1.47681428417292 1
1.49379719145122 1
1.6532434266102 1
1.47200064355995 1
1.507726740871 1
1.5425510224145 1
1.41760877576991 1
1.55721124767425 1
1.52032780765462 1
1.47713826046124 1
1.49071093638216 1
1.55343845237349 1
1.48836363513337 1
1.55103632184809 1
1.44137793404827 1
1.39573139915416 1
1.60350281793678 1
1.48817018429297 1
1.60704918059545 1
1.71397139907123 0
1.63710356701118 1
1.41436898481009 1
1.5701358667985 1
1.50867807033743 1
1.59077955830496 1
1.59347419758031 1
1.50059317759883 1
1.38537244429775 1
1.49351816726747 1
1.53277090581365 1
1.59187441153075 1
1.5328721893561 1
1.48070253377376 1
1.62030320811035 1
1.40872050370158 1
1.46063021132633 1
1.57282040663855 1
1.47740399399993 1
1.52562663225637 1
1.50226880549193 1
1.57399308931339 1
1.50738962586958 1
1.52683219601329 1
1.43539456000338 1
1.30032390048813 0
1.49680119726634 1
1.57817254825623 1
1.36465741936861 1
1.59621517844341 1
1.40185940280299 1
1.42839733594887 1
1.44409348584452 1
1.56801386667097 1
1.37222495776225 1
1.41239920389141 1
1.44715939654622 1
1.44536669485899 1
1.5678240973808 1
1.55684661807288 1
1.49827787753924 1
1.6024413287157 1
1.36136700251073 1
1.48439630176394 1
1.51698564780125 1
1.5231115118378 1
1.57410053270908 1
1.51755913675999 1
1.34825524678104 1
1.57460926298033 1
1.40496164742564 1
1.6366003733485 1
1.34396818007425 1
1.56434631557426 1
1.36425535882278 1
1.63438579380266 1
1.56723687272132 1
1.44996517067158 1
1.63343957031242 1
1.50227348382205 1
1.44551839328581 1
1.47162042734365 1
1.38788083224107 1
1.45641051970834 1
1.52900324707338 1
1.45491642596676 1
1.59547234269743 1
1.57816116268462 1
1.54413269971626 1
1.52179806669603 1
1.37581594825283 1
1.50536860073698 1
1.3844622195885 1
1.5910288536061 1
1.44107374129006 1
1.38289735240782 1
1.61834168629991 1
1.57782713141788 1
1.3276389460046 1
1.61279318114859 1
1.57170397184092 1
1.57556264714236 1
1.51408214366426 1
1.51559058980831 1
1.49351654994963 1
1.48743652320618 1
1.4311646273548 1
1.5981851790711 1
1.50419176931422 1
1.46933138943696 1
1.39528165097322 1
1.61554687062232 1
1.51444870457477 1
1.54254012617077 1
1.47484917132427 1
1.46935340638964 1
1.39449435391883 1
1.58610490880785 1
1.3578625372432 1
1.64412399934807 1
1.57116240665235 1
1.42993140981944 1
1.37585442761047 1
1.44948721903535 1
1.49989146465165 1
1.58566063618725 1
1.56726760552605 1
1.58697339033899 1
1.57561902610096 1
1.48500696811096 1
1.42616043841783 1
1.55718012687912 1
1.30853861327343 1
1.37367274936399 1
1.59183648681847 1
1.38876593141668 1
1.52516706472196 1
1.54174888873497 1
1.31282426869242 0
1.57353897475117 1
1.54939354696232 1
1.42885931874232 1
1.34607616109378 1
1.55373351493179 1
1.42376469350042 1
1.4370646270452 1
1.56814193075616 1
1.45735794782796 1
1.53161408156873 1
1.48092124416944 1
1.46082798740022 1
1.38074902237746 1
1.42325426954911 1
1.38216487210881 1
1.54080419090497 1
1.52986865919163 1
1.51466927739347 1
1.489817388851 1
1.42590645252776 1
1.41171775522432 1
1.4152795880314 1
1.6253343818492 1
1.39418807816691 1
1.45574310861851 1
1.51305273009533 1
1.53819932068534 1
1.40955467966168 1
1.56222347807242 1
1.45802994835214 1
1.53849504045679 1
1.52342332697343 1
1.54655748325702 1
1.48875192352371 1
1.64315608556497 1
1.77272795361061 0
1.61774423228939 1
1.60457848702859 1
1.57013247212682 1
1.3447298328278 1
1.5552760930004 1
1.54516662191802 1
1.42258029201465 1
1.47513617487437 1
1.54768470699091 1
1.56699557763596 1
1.39701805611346 1
1.60923001247645 1
1.51925393568974 1
1.42897081256999 1
1.34200226402551 1
1.42512457514757 1
1.57539223907584 1
1.25885100402338 0
1.52664399320479 1
1.32268072138452 0
1.54118763578976 1
1.55181183581964 1
1.50338191865906 1
1.57593646661694 1
1.47466044036109 1
1.54763866512526 1
1.54196323406392 1
1.6258090581143 1
1.61226402502808 1
1.58653507459362 1
1.44021459356071 1
1.48782593307574 1
1.53318488529612 1
1.58213320540424 1
1.37023331621112 1
1.61632106462035 1
1.52228767453253 1
1.53418923814334 1
1.49972811032779 1
1.52093286624405 1
1.48981317423087 1
1.24692863621898 0
1.41182209045967 1
1.56432425365087 1
1.60737384807371 1
1.58540700092263 1
1.48024684300493 1
1.42111971047661 1
1.49924888914763 1
1.55492887827911 1
1.46208347842331 1
1.48648887255276 1
1.41622743527005 1
1.54653422788825 1
1.45807784131767 1
1.35633481097925 1
1.5260239321287 1
1.55573619581786 1
1.58421433043487 1
1.53224121464014 1
1.41917138207512 1
1.7322662357294 0
1.48566587102291 1
1.39482885269189 1
1.6436482691271 1
1.50261644587573 1
1.46501187021067 1
1.42987291880449 1
1.61763534106897 1
1.50955951347817 1
1.43572089030278 1
1.46438564588299 1
1.44105116367587 1
1.34090737213293 0
1.5147878774947 1
1.53650503962766 1
1.48289912738801 1
1.50814757489707 1
1.51874985397602 1
1.45928512670428 1
1.51671908664408 1
1.44714822864289 1
1.51456690674888 1
1.47021933611791 1
1.5471448215722 1
1.46049442687754 1
1.54301123506291 1
1.68024530225003 1
1.38693678976063 1
1.55187268781281 1
1.49257489925523 1
1.49169061971069 1
1.51784837766793 1
1.4211581105477 1
1.587915676374 1
1.45762617748504 1
1.42014808156912 1
1.56634374290449 1
1.47095390764966 1
1.55104466726343 1
1.54313924896277 1
1.57482183615213 1
1.36966183456349 1
1.62435858406869 1
1.51626326959125 1
1.49435679136247 1
1.46572391085067 1
1.52090506314021 1
1.51447535112692 1
1.54771799688511 1
1.39532275471044 1
1.57183441634256 1
1.53219736821315 1
1.53626740109674 1
1.59847571719616 1
1.44852986411937 1
1.52163311677813 1
1.29103506093305 1
1.36562662666699 1
1.60927930240264 1
1.43616511596387 1
1.49756267080286 1
1.65638919378945 1
1.43839304315366 1
1.35555793855523 1
1.45292069211702 1
1.5965393442553 1
1.47084683276695 1
1.40629393216821 1
1.43695973324781 1
1.3684712060957 1
1.48566745233707 1
1.47422838348132 1
1.52167704356389 1
1.52236621829875 1
1.52726753099822 1
1.55319164468866 1
1.39811168987033 1
1.64416542165232 1
1.37068587809412 1
1.45831018828778 1
1.39908793136837 1
1.42583274543612 1
1.48053462557835 1
1.48014432382186 1
1.47361191394183 1
1.55517762867137 1
1.41884818094109 1
1.62941828390117 1
1.47874417693037 1
1.34189421438643 1
1.45465944374508 1
1.47706093155785 1
1.64701294463724 1
1.49160638015409 1
1.43686628806393 1
1.51712714364784 1
1.54965748559514 1
1.51045762974571 1
1.41310545306017 1
1.60639385950423 1
1.53836559224623 1
1.43019624903432 1
1.38986201461568 1
1.57685430326141 1
1.40065599983572 1
1.5237683490745 1
1.44045809962662 1
1.35998827605041 1
1.62204134082499 1
1.41196738872888 1
1.41543283165248 1
1.54651219010132 1
1.48333717368717 1
1.54497453396263 1
1.60254816827607 1
1.4503541746767 1
1.53212803580909 1
1.4274371903487 1
1.49484561020039 1
1.53333779338565 1
1.5105912150672 1
1.61581340809953 1
1.37807613897391 1
1.67345874113995 1
1.46814441169003 1
1.4446842423977 1
1.57292829227534 1
1.46773008128195 1
1.49312227013022 1
1.44977216851069 1
1.44858550921154 1
1.64432627207936 1
1.61019608535329 1
1.7105142943058 0
1.54752893399409 1
1.44736838700356 1
1.51015800625076 1
1.6590634709443 1
1.47509997621994 1
1.54188000051809 1
1.43126209466984 1
1.44838584994933 1
1.51102931048723 1
1.64205146996476 1
1.57060343897025 1
1.40181041426445 1
1.53496095014353 1
1.45154298334203 1
1.56375232497163 1
1.45266363911585 1
1.47776609003511 1
1.5240595127481 1
1.60790410541974 1
1.53911161015788 1
1.51719285784957 1
1.40945513220123 1
1.34356192882387 1
1.55155537393908 1
1.56463157707478 1
1.55263214597611 1
1.56409008862009 1
1.35019335311017 1
1.42373908204191 1
1.52129219916251 1
1.49398205644766 1
1.39909301129586 1
1.37017516965675 1
1.39506697626425 1
1.41492270526891 1
1.63602625948745 1
1.37798628303575 1
1.47450191964739 1
1.44791327207433 1
1.4112491290498 1
1.40632122850849 1
1.42617723228634 1
1.47347905548872 1
1.49341105982489 1
1.40713545870052 1
1.5099877730622 1
1.45976419370979 1
1.33666943023975 1
1.53448883816622 1
1.49358862099482 1
1.46761787258295 1
1.47319692902785 1
1.35669325744237 1
1.62067487003231 1
1.51050097398804 1
1.4959425656927 1
1.58802748915489 1
1.58340063586075 1
1.36569899191283 1
1.42634803524734 1
1.48496469037503 1
1.589717169633 1
1.37454962512675 1
1.53644911372575 1
1.57229104590796 1
1.40893425027416 1
1.70279436452944 0
1.47589811292724 1
1.44447354235032 1
1.44167107459226 1
1.61352145136162 1
1.48511266654146 1
1.5504224541073 1
1.53846002113914 1
1.45921231010324 1
1.434547992383 1
1.53646863543143 1
1.39800919080062 1
1.37385231461266 1
1.58007232131247 1
1.49683827307979 1
1.644229772675 1
1.57162696997016 1
1.63185185621924 1
1.6590298324749 1
1.48224989511936 1
1.46742275680141 1
1.42912040137824 1
1.48682851792118 1
1.49021899961262 1
1.38180098075711 1
1.54211321744917 1
1.46256889551085 1
1.51234977600366 1
1.50167358991202 1
1.47382183103321 1
1.56408275724323 1
1.30324772302239 1
1.55968805341038 1
1.51220336347817 1
1.40776678352058 1
1.44960749108037 1
1.46842030999371 1
1.53614580739014 1
1.470208770485 1
1.5242317684156 1
1.42831898849839 1
1.51802652101956 1
1.52712282824169 1
1.33490484733742 1
1.52281685620918 1
1.39924104696184 1
1.59322952508766 1
1.4904989868101 1
1.49762886647258 1
1.39030789750233 1
1.5250532259771 1
1.50739367904037 1
1.57248388189347 1
1.4970332027641 1
1.46298892067105 1
1.4113389665338 1
1.58073681000474 1
1.47098671160364 1
1.47672446543072 1
1.52404439551593 1
1.50054979891213 1
1.38301882732863 1
1.46521356482257 1
1.58318587918403 1
1.50768855762466 1
1.51173247466947 1
1.41620877361828 1
1.39834995050754 1
1.35138682082076 1
1.50178718884746 1
1.52805668264337 1
1.48619030536983 1
1.36429947915982 1
1.60277801654722 1
1.67284531376913 1
1.58574224313789 1
1.6287603462214 1
1.45360063956594 1
1.68098996409851 0
1.55035477687228 1
1.6285020269904 1
1.56794099322133 1
1.55832221942966 1
1.38999430612321 1
1.58738222704465 1
1.45295428768122 1
1.46539698148822 1
1.59220809397314 1
1.48988314281469 1
1.41960024329819 1
1.34462772909992 1
1.4126042630472 1
1.55654067384209 1
1.53223157158489 1
1.60395235427408 1
1.59548451535469 1
1.5824551098482 1
1.41333306110676 1
1.47394301283663 1
1.54869811467992 1
1.37692412432336 1
1.52820352633015 1
1.53034602131905 1
1.46642841773999 1
1.560789956384 1
1.59057105238151 1
1.46000378603589 1
1.43178570085679 1
1.55816744762651 1
1.57442901523071 1
1.42572897944653 1
1.44433600077668 1
1.55493754283317 1
1.65288618589239 1
1.64217959842625 1
1.60858153000539 1
1.51265336562715 1
1.42566996072253 1
1.51346354998686 1
1.48273705504115 1
1.52729231563176 1
1.35103329214523 1
1.41404505959902 1
1.46047094166127 1
1.37027012832411 1
1.59571154732333 1
1.3914433190364 1
1.52639731968818 1
1.49981764283013 1
1.60733822457444 1
1.45786505643009 1
1.61626600934203 1
1.50356896486507 1
1.44265582502513 1
1.31309639969502 0
1.38006907141229 1
1.49736996866732 1
1.64721193664024 1
1.47120177710099 1
1.60451614107892 1
1.39576171236077 1
1.48904928026018 1
1.54364630747476 1
1.55790952073463 1
1.57167937530229 1
1.504606255624 1
1.62912294865025 1
1.50920825280984 1
1.5037487703482 1
1.468479342708 1
1.44292357681488 1
1.50182198244716 1
1.65847245081643 1
1.51843168083832 1
1.50062799145041 1
1.57529641883892 1
1.47063829715223 1
1.364367727405 1
1.52802717352644 1
1.51462223646884 1
1.44039698025394 1
1.58100009649363 1
1.54082394522795 1
1.57009582186015 1
1.54603628766926 1
1.44287130476936 1
1.52129154962951 1
1.53322044008677 1
1.5968540733986 1
1.34107022503337 1
1.53492888340854 1
1.4075833550756 1
1.40996889306629 1
1.50818773667806 1
1.45832138467998 1
1.46307873481444 1
1.61690502072904 1
1.40394052373007 1
1.6607243361019 1
1.63089766366901 1
1.40982284584784 1
1.40691774595372 1
1.48320312424352 1
1.33330411890619 1
1.56742943371165 1
1.49736052642108 1
1.35541534231043 1
1.6453970947628 1
1.67476176323903 0
1.39388022151634 1
1.48194467053187 1
1.58436418296406 1
1.61874445404393 1
1.4464605535834 1
1.43392691636229 1
1.62882263777786 1
1.51049583686844 1
1.53747909450233 1
1.52639758623009 1
1.51557814524108 1
1.42951331891616 1
1.52801189197329 1
1.61320149481996 1
1.61355080485606 1
1.53315392205405 1
1.67373352323051 1
1.41383372420095 1
1.54157829750429 1
1.41898193610863 1
1.52610194312337 1
1.45609447783954 1
1.53357768962554 1
1.44049772738066 1
1.50999853885135 1
1.49025467653141 1
1.50880689591473 1
1.51915046194245 1
1.37423959831814 1
1.50672475744626 1
1.5252316329864 1
1.44903973877797 1
1.3972931134836 1
1.39155685539323 1
1.64141992750306 1
1.50248464615859 1
1.31433799790608 0
1.70504135986159 0
1.50255682488688 1
1.4175510294242 1
1.4867231876769 1
1.24066432902651 0
1.4044487413511 1
1.46584014703087 1
1.46378631746867 1
1.52966249027954 1
1.62689026331077 1
1.63545598032762 1
1.58710772392582 1
1.41976522043544 1
1.29125352876827 0
1.49038404238468 1
1.52497480734859 1
1.41257178364322 1
1.32314829690657 0
1.30320903557533 0
1.45602531770005 1
1.44741046708478 1
1.51640576198538 1
1.42971668342728 1
1.60540037187066 1
1.46192871195875 1
1.61140420528869 1
1.48041600059282 1
1.50009486066623 1
1.46590532943991 1
1.56246408612644 1
1.56031859588624 1
1.50384015240449 1
1.38696039184923 1
1.49459738800383 1
1.48406746229884 1
1.45096852577823 1
1.54224752125605 1
1.48034212051297 1
1.41460754230942 1
1.53376788399202 1
1.27874520075902 0
1.64765864002498 1
1.53340096079676 1
1.32689074491063 1
1.7578950612279 0
1.53980437006242 1
1.47128560688203 1
1.54990071117201 1
1.45650865610056 1
1.36358535181345 1
1.54429450168861 1
1.67169374659222 0
1.57083607541972 1
1.58583693645017 1
1.59968044124367 1
1.39679207868248 1
1.63041152854131 1
1.37273354372182 1
1.4998537295957 1
1.47988794193344 1
1.44456274350361 1
1.55509195633128 1
1.51412113703267 1
1.53149314701768 1
1.4668863731529 1
1.59978579819749 1
1.46599505158553 1
1.38360025269601 1
1.37466600805125 1
1.48489814706686 1
1.40194427377314 1
1.433002007409 1
1.57021319932016 1
1.47810173056062 1
1.52244885420637 1
1.47974457593999 1
1.44222187893675 1
1.4984227824407 1
1.47720107828548 1
1.54341840265008 1
1.58596108382475 1
1.58730052676426 1
1.43682714090206 1
1.46106556410835 1
1.58576507161703 1
1.5226328949803 1
1.5133259337829 1
1.49620977328397 1
1.42015893890818 1
1.60300511339208 1
1.46987744446283 1
1.3937859486579 1
1.50504073821095 1
1.77891818644018 0
1.58734772970859 1
1.56206741031249 1
1.61603734585088 1
1.52134753965983 1
1.54356011440426 1
1.61435546332861 1
1.47925853306236 1
1.33853525421894 1
1.42025948836865 1
1.49806277165368 1
1.50773175490329 1
1.48557190764324 1
1.42685251147766 1
1.47462926599915 1
1.49508459885067 1
1.49089583798045 1
1.49664864206546 1
1.546795241671 1
1.60392727655526 1
1.59895517137238 1
1.44587819030302 1
1.326424798974 0
1.46544605737338 1
1.40601891470438 1
1.45566249118555 1
1.45237172663287 1
1.50700510648315 1
1.33043967143493 0
1.44544907526713 1
1.5664247886639 1
1.57864587228729 1
1.5658824810518 1
1.540157380602 1
1.62493814453621 1
1.39676945864355 1
1.55323231472592 1
1.53113202074649 1
1.56585111734402 1
1.71623443497914 0
1.52834478318693 1
1.72996737189091 0
1.6321713661267 1
1.42947691883877 1
1.4566231569094 1
1.46635367635146 1
1.53806270438882 1
1.47768022222578 1
1.48579760356331 1
1.43933928964665 1
1.50824236024767 1
1.63788090970467 1
1.63988379785421 1
1.43356611630766 1
1.53630043468475 1
1.44398705924012 1
1.49583029995524 1
1.50431601062827 1
1.57900677590339 1
1.64048325410017 1
1.60699816264329 1
1.47629081653223 1
1.48376577929973 1
1.52448997929126 1
1.5108003566913 1
1.42375025061382 1
1.41348995513493 1
1.51803976812193 1
1.54119835535039 1
1.50411449554311 1
1.50589925235253 1
1.44372951974577 1
1.50660266917509 1
1.44848108444471 1
1.68133627435329 0
1.60995350720482 1
1.39585862477347 1
1.49864756092016 1
1.55803821445811 1
1.48951197935805 1
1.39315227244151 1
1.39141617295242 1
1.49511720001876 1
1.48375935999241 1
1.41909125196047 1
1.77664484791154 0
1.42494350900888 1
1.61650372508509 1
1.33574880294193 0
1.522833605598 1
1.47198031597341 1
1.37062961170222 1
1.43687966536305 1
1.45934256798087 1
1.51278406242174 1
1.49090431366687 1
1.6000899730891 1
1.53475413783285 1
1.58768543065271 1
1.47260988839342 1
1.45202366154628 1
1.5800450913616 1
1.50550960553046 1
1.57627144433084 1
1.4294411672945 1
1.46577215204666 1
1.53108211419776 1
1.64693927471134 1
1.63452510535929 1
1.60544162116735 1
1.53857721472001 1
1.4484796469346 1
1.49556530700689 1
1.42300380942267 1
1.67355139174009 1
1.43538184632672 1
1.55175329417982 1
1.44962970673892 1
1.63661543969494 1
1.57160417175455 1
1.31361236909754 1
1.55344492763245 1
1.56223279270998 1
1.58378389980814 1
1.40236341986922 1
1.50341907101278 1
1.44899869078275 1
1.44780177164936 1
1.56505782705371 1
1.32597841965603 1
1.39502535347268 1
1.57279717056493 1
1.35429898202759 1
1.50629929116919 1
1.36877999949168 1
1.54578936953947 1
1.53010112774784 1
1.38993670397559 1
1.38927249802001 1
1.44759792408555 1
1.50761336555084 1
1.52344193272669 1
1.74389771264822 0
1.58930609331834 1
1.71828626374315 0
1.33300964806304 0
1.39347597695945 1
1.57361156132598 1
1.49602402151256 1
1.51861682450776 1
1.646760992275 1
1.57567695471708 1
1.50380083866601 1
1.48974870900346 1
1.59952135727594 1
1.59708850154487 1
1.54054922235318 1
