# Supplementary material for: Bias caused by sampling error in meta-analysis with small sample sizes
Source: PLoS One. 2018 Sep 13;13(9):e0204056. doi: 10.1371/journal.pone.0204056 (PMC6136825; doi:10.1371/journal.pone.0204056)
Supplement: S5 File — (ZIP) [file pone.0204056.s005.zip › results N = 10 theta = 1.5 tau = 0 sz = 20-30.txt]

"dl.theta" "dl.cp"
1.06739533778522 1
1.61542636804549 1
1.0847308416572 1
1.24236857748858 1
1.81150747340147 1
0.940581141522077 1
1.29237979694454 1
1.43184390397331 1
1.67060759620988 1
1.39655341192598 1
1.84228660348018 1
0.99737701066424 1
1.06543115023948 1
1.28138849873225 1
1.09027682780421 1
1.77921725675454 1
1.53683271092718 1
1.4193341033233 1
1.21476274417567 1
1.67034580931827 1
1.01056480258804 1
1.14975226169435 1
1.410222385989 1
1.48820215879136 1
1.24285576147143 1
1.32293382252998 1
1.68401033299625 1
1.23181957244101 1
1.36381841018518 1
1.40845493211081 1
1.20742538590026 1
1.37866973788523 1
1.4849760662657 1
1.67695182707976 1
1.6613371359585 1
1.69139687244323 1
1.38693858780169 1
1.44834151164785 1
1.04581553048652 1
1.03783578003813 1
1.56757049959102 1
1.20134747121342 1
1.56143890737097 1
0.873486907834031 0
1.48772541645587 1
1.60099818180091 1
1.50182108742336 1
1.13234148790036 1
1.65398875007164 1
2.32613272502858 0
1.32518152713591 1
2.02208543620508 1
1.03519741790684 1
1.25376306690313 1
1.86290840050967 1
1.85464095174404 1
1.48791891245708 1
1.36929643833012 1
1.40520539033379 1
1.18360768375873 1
1.83533555568207 1
1.30511173708848 1
1.27255927863565 1
2.02715716306761 1
1.90137545854481 1
1.30419749584303 1
1.92345915852483 1
1.23847941832527 1
1.71052925969309 1
1.63584478776305 1
2.05144992558263 1
1.33327590317297 1
1.5842975254126 1
1.40288163259212 1
1.1258654760379 1
1.42109299340344 1
1.57539550099384 1
0.882540610711673 0
1.24619057489342 1
1.57992453372097 1
1.09316170792211 1
1.62710258075601 1
1.70702154547906 1
1.10219486246221 1
1.36897361340459 1
1.6774564020778 1
0.927303914227883 0
1.40607723229723 1
1.65563430534407 1
1.52801483735985 1
1.50601774367613 1
1.61390362225718 1
1.0353678941148 1
0.989461731705098 1
1.39230574734564 1
1.50289681286807 1
1.13462177079443 1
1.55276220366273 1
1.58092963390777 1
1.87017263794537 1
1.5682403686627 1
1.81228611579009 1
1.69289876597353 1
0.999054010578484 1
1.24500774472691 1
1.3977663469988 1
1.61269292439114 1
1.52277336048595 1
1.33955861717546 1
1.26324219331258 1
1.89243547320495 1
1.67649203422883 1
1.14208632710592 1
1.30283328731042 1
1.39199073282802 1
1.22071187463888 1
1.63029118623223 1
1.25098623466188 1
1.58831798428107 1
1.62450400138612 1
1.59069133698559 1
1.38510969142478 1
1.11869457308256 1
1.46618207778388 1
1.4873792855824 1
1.65582415936247 1
1.45394263252256 1
1.66313120029195 1
1.29673811591979 1
1.26766122629578 1
1.39790214226546 1
1.22376610632605 1
1.31323101493686 1
1.8691282656298 1
1.47511548452331 1
1.69490550003077 1
1.3655141385753 1
1.10876949603463 1
1.44958100064441 1
1.4518628080339 1
1.5277914742346 1
1.01108860274019 1
1.41954741433822 1
1.54158498015563 1
1.25821774695947 1
1.23960174472016 1
1.34329319297518 1
1.42806503812389 1
1.83713653732381 1
1.94706693774454 1
1.01486296087283 1
1.33512394580457 1
1.1589922138694 1
1.59999044788608 1
1.65873154002259 1
1.56234049811941 1
1.29919541738168 1
1.57533259701839 1
1.91909224939942 1
2.01763276223244 1
1.89322399746286 1
1.08050946347492 1
1.32804759604113 1
1.40428995942936 1
1.67511013576432 1
1.76792230045523 1
1.67524554441504 1
1.4926356612063 1
1.4976876652347 1
1.62748489004165 1
1.39045075391172 1
1.5664348912032 1
1.90508231357793 1
0.908589317669107 0
1.1316473570707 1
1.15680598566163 1
1.51059182561494 1
1.58479344404784 1
1.14967070429503 1
1.44298401536628 1
1.66308963693488 1
1.25307996971153 1
1.75968632166381 1
1.12115898310135 1
1.69001753684987 1
1.28380432389937 1
1.23879261640311 1
1.01950720722339 1
1.09921796147112 1
1.80498424660434 1
0.62924222763016 0
1.46651881341605 1
1.82935349988196 1
1.15165464746277 1
1.59981736067896 1
1.09181548751416 1
1.34946327320994 1
1.31956102439646 1
1.04434326475935 1
0.549503997526107 0
1.18631603046036 1
1.46748179236536 1
1.5734957883395 1
1.9434974551832 1
2.01113682952241 1
1.36460061426445 1
1.70967262165466 1
1.22235619922088 1
1.47642376955728 1
1.62143595583966 1
0.999838349115593 1
0.875740623156584 1
1.03167529042316 1
1.52338630185938 1
1.07639799923729 1
1.60318463993411 1
1.73811567783891 1
1.22021354909842 1
1.60628771264283 1
0.803374831399514 0
1.61524945598125 1
1.45999916226008 1
1.53758534766441 1
1.26412193378181 1
1.10346903728981 1
1.15977294300284 1
1.08742960000355 1
1.82665331101288 1
1.22339971952822 1
1.94230532521226 1
1.14483484559941 1
1.80868217758313 1
0.764039546024104 1
1.53209654454589 1
1.80574909824173 1
1.44458445371566 1
1.08461486913942 1
1.5069490427737 1
1.36987611789722 1
1.14173744017309 1
1.66637235605243 1
1.07652933150278 1
1.39613746649848 1
1.50435942399699 1
1.59860374069017 1
1.67702766491236 1
1.43522891764173 1
1.41729192812804 1
1.89234336899176 1
1.47901933775526 1
1.64645146801644 1
1.64926441760846 1
0.803708801538463 0
1.73220957279465 1
1.63705023196226 1
1.84815788113902 1
1.77600487564678 1
2.08181455367599 1
0.978658579812436 1
1.79228683280897 1
1.6678665603948 1
1.22587940967185 1
1.44093209828509 1
0.962163662309053 1
1.56976395614254 1
1.38825415018363 1
1.2344059658878 1
1.88951549228829 1
1.92374937671869 1
1.34124399736876 1
1.97068526425976 1
1.46887370104365 1
1.03601346073087 1
1.54563315175867 1
1.83008830899396 1
1.50024305202454 1
1.12927397785789 1
1.45845463456624 1
0.763710598566056 0
0.930732576653146 0
1.86678558339689 1
1.12273740738103 1
1.20939883508394 1
1.6921997718577 1
1.71770108892375 1
1.4158032462401 1
1.48344813248508 1
1.26761331715634 1
1.43680385159252 1
0.896353080037197 1
2.10476991350266 1
1.24799128070242 1
1.43508992157501 1
1.52655770818524 1
1.5883420963507 1
2.06808056713219 1
1.61170005519565 1
1.66872344838917 1
1.83254110004786 1
1.38913817359729 1
1.55878579591456 1
1.71115509452062 1
1.52024911490196 1
1.32112839275955 1
1.71231035050349 1
1.17180977946771 1
1.664795028987 1
1.2812298874273 1
1.70522478452822 1
1.31870429502269 1
1.5499571162573 1
1.65833507920519 1
1.24879182900769 1
1.4083882945694 1
1.41509105439452 1
1.59117186685246 1
1.68902182042195 1
1.41758236210676 1
1.28218274368463 1
1.28664147716425 1
1.64069205107847 1
1.14557755141477 1
1.35232040438252 1
2.06177095325873 1
0.727585631391448 0
1.58491605082165 1
1.61283560994156 1
1.14866875237434 1
1.77784145021959 1
0.950540841946037 1
1.01095947380392 1
1.65107785938772 1
1.85930121872585 1
1.66931686316154 1
1.65989292147419 1
1.25118377566123 1
1.09924229452227 1
1.37421313185414 1
1.4847029456717 1
1.84542539761763 1
1.56800596703548 1
1.39054813119174 1
1.90543258989162 1
0.898857168741169 0
1.24813347983289 1
1.93402642726352 1
0.906461367875472 1
1.66941565173192 1
1.41017046815891 1
1.66434242319644 1
1.12272746636046 1
1.81551087777942 1
1.80067833927157 1
1.40316337805232 1
1.91764512976051 1
1.25487117106557 1
1.4268912381773 1
1.77070726634715 1
1.32718752822498 1
1.15923880039798 1
1.25976835771715 1
1.34802011260625 1
1.3094127745705 1
1.05166935842425 1
1.42738053905921 1
2.01598363434974 1
1.35143847790661 1
1.55044468990454 1
1.86447189587997 1
1.60831446511854 1
1.27321022108532 1
1.57415302708929 1
1.22091380410312 1
1.33195038163226 1
1.38783640607148 1
1.49599424670249 1
0.912595909529438 0
1.4791560026684 1
1.54229228771299 1
1.91616485016518 1
1.28214671446573 1
1.74428035156627 1
1.04689039833429 1
1.39460818179214 1
1.93974967237137 1
1.7458606740123 1
1.29085070119357 1
1.09368623412559 1
1.91614851129242 1
1.44194560416356 1
1.48200804103873 1
1.27293987784651 1
1.41521061097367 1
1.8731426283842 1
1.77078430869788 1
1.61554073564605 1
1.53496775733241 1
0.766118581845417 0
1.09904639307706 1
1.38796225816452 1
1.57141226197145 1
1.41269094802905 1
1.36424373159989 1
1.29789937910053 1
1.95041224255615 1
1.80882085033321 1
1.54963887749044 1
1.22018167562816 1
1.46856971905583 1
1.31451678480028 1
0.996008526781944 1
0.617799399339311 0
1.10816671001995 1
1.72377066754721 1
1.25647651593493 1
1.57874574924586 1
1.3960329426235 1
1.67626379942491 1
1.91793035350559 1
1.98666784530053 1
1.38350450189687 1
1.31694889060979 1
1.38885990276366 1
0.875357715181935 0
1.53109592246535 1
1.0184584025831 1
1.10554405858946 1
1.28954613708624 1
1.29212839776793 1
1.30187983370987 1
1.44592280324205 1
1.67971414844608 1
1.27803213412589 1
1.83981968178884 1
1.8589135484081 1
1.74738054365332 1
1.73422395929647 1
1.37837026685133 1
1.4741387225462 1
1.24148158765433 1
1.89520922783534 1
1.74610357956714 1
1.58307199570187 1
1.65960912893915 1
1.38284323645199 1
1.95497188797366 1
1.59252730732595 1
1.51158554386634 1
1.43787239527572 1
1.81931132241193 1
1.27730956776558 1
1.62509225046402 1
1.18199615932489 1
1.51371123442168 1
1.4139379351773 1
1.59147661755176 1
1.87670728385525 1
1.5393246404212 1
1.83219683639155 1
1.45498439098641 1
1.46498830923123 1
1.26533580932645 1
1.20131189205441 1
1.7052699662121 1
0.790981410241888 0
1.21264964782045 1
1.57139869216686 1
1.88106446151989 1
1.46796206899486 1
2.00355977582425 1
2.09705470042511 1
1.74678888761475 1
1.24527325123686 1
1.09762295354975 1
1.38568718874546 1
1.69017079603839 1
1.2945502502544 1
1.92399063505775 1
1.70041430669884 1
1.07494870076785 1
1.12691351040689 1
1.84934100524357 1
1.67781858340302 1
1.64939493815582 1
1.50643138009249 1
1.64685040617518 1
1.62438927586332 1
1.60491833050859 1
1.83794990496139 1
1.2206269672182 1
1.12099976856578 1
1.28789808397131 1
1.31596584578128 1
1.03670935233827 1
1.56500894596927 1
1.152122909482 1
1.48724422947863 1
1.74988458507877 1
1.35217699750488 1
1.54346351758943 1
1.67789968250385 1
2.21572885445294 0
1.56566181618831 1
1.50815965714789 1
1.1823348164484 1
1.78658053556459 1
1.53277153077059 1
1.31089534748165 1
1.59336719527401 1
1.53031668266899 1
1.76304187670199 1
1.07925628296133 1
1.25713850404726 1
1.55490340039856 1
1.40980455561222 1
0.788946357452651 1
1.6354618295005 1
1.13337070060193 1
1.61528667684511 1
1.25201059763221 1
1.29814508026457 1
1.25352874301705 1
1.24578074437531 1
1.40875022197077 1
1.76189353515403 1
1.22390747703604 1
1.56923524429127 1
1.49906834685606 1
1.24280146186855 1
1.70853517458741 1
1.78707777380144 1
1.80563746233706 1
1.40873473146429 1
1.51537591753949 1
1.85336264755617 1
1.68812460700115 1
1.56395186918052 1
1.91836787666747 1
2.19602972410205 0
1.06441275921955 1
1.26833084321504 1
1.45886969701285 1
1.40312229359878 1
0.834882235442826 0
1.48388653306637 1
1.17561420811101 1
1.34166992325824 1
1.62535046205865 1
1.50326521273544 1
1.64737072105843 1
1.7926240968677 1
1.19953085769079 1
1.82875216280444 1
1.26747510880807 1
1.56274740330459 1
1.5200988411418 1
1.02643142330981 1
1.20259859666457 1
1.48582712440766 1
1.31535446339486 1
1.89893054287317 1
1.24384725853506 1
1.24753547653857 1
1.5066273774813 1
1.10778965498246 1
2.03355107797081 1
1.5417555865053 1
1.41601987491529 1
1.42283286362892 1
1.29231410851087 1
1.5158370122349 1
1.50058726763584 1
1.49902784391331 1
1.21994064219696 1
1.26552406155311 1
1.2502733540294 1
1.67908665292787 1
1.81789490256648 1
1.33430855184225 1
1.51951625861334 1
1.45037288380767 1
1.50151462432323 1
1.22651249103942 1
1.25746554947318 1
1.37411862299217 1
1.7732708333685 1
1.6384073570679 1
1.40249561693071 1
1.57800039913013 1
1.15051649187929 1
1.23188082545032 1
1.42311801664521 1
1.75406572591477 1
1.33012782473447 1
1.23611051119466 1
1.29827728011318 1
1.39132006318142 1
1.78748469016922 1
1.37035962326927 1
1.54106478515224 1
1.05861346621933 1
1.89289401990157 1
1.44322869908297 1
1.61970360035042 1
1.25166755690268 1
1.90010024105202 1
1.81893881209129 1
1.43531203608338 1
1.38750980544371 1
1.52319712995003 1
1.5320745496765 1
0.947301137312784 1
1.63559092901945 1
1.09297658343846 1
1.47181638187661 1
1.73056670417294 1
1.74768288066475 1
1.28037987085466 1
1.60567892502527 1
1.25932717941762 1
1.49715548392806 1
1.51891446273235 1
1.36433693183838 1
1.41872037964671 1
1.40657154725796 1
1.21718223788474 1
1.2304206949014 1
1.4601283879548 1
1.27078318080323 1
1.76445040977529 1
1.64490220044326 1
1.62393539499748 1
1.32005116698943 1
1.15449137678955 1
1.1184493783467 1
1.84059485826283 1
1.18683287097249 1
1.43548477816193 1
1.2721749154118 1
1.63420792910152 1
1.78199222478376 1
1.52363236220695 1
1.15853434825051 1
1.51434083617364 1
1.52349472743114 1
1.50158036345967 1
1.17412825202606 1
1.08351118202306 1
1.31033494958625 1
1.12037535151896 1
1.37537589757392 1
1.38973414372361 1
2.32185880932407 0
1.47936865990432 1
1.41012206704478 1
1.57884924753643 1
1.63052985828741 1
1.30772822607496 1
1.32012948478683 1
1.20292560346668 1
1.32305964614443 1
1.01923052324452 1
1.58172890665006 1
1.30928662637669 1
1.65384626863413 1
1.80406180897416 1
1.38479179859667 1
1.99616016928676 1
1.4862120467569 1
1.40120649022581 1
1.32905910623335 1
1.21618119841071 1
1.36779309210062 1
1.62256508190179 1
1.84190958030521 1
1.25633175100269 1
1.61547519751376 1
1.48921472090059 1
1.70110165616517 1
1.16891516234756 1
1.37541273793279 1
1.36066298125572 1
1.07048975747216 1
1.67778105789468 1
1.04990140076409 1
1.50898679902987 1
1.63964631038571 1
1.41753126455775 1
1.75072181715331 1
1.52855264591898 1
1.83379584077363 1
1.60644437509145 1
0.894314976403501 0
1.78423487950339 1
1.30132631041677 1
1.48543149640832 1
1.51847942874053 1
1.29905035213803 1
1.69629764479545 1
2.19520877886182 0
1.35624110616955 1
1.36077777821401 1
1.38836601272333 1
1.46030619298654 1
1.36436064514275 1
1.41142089205132 1
1.43812705832654 1
1.36988895486903 1
1.37848296547853 1
1.20816755936913 1
1.16619201935072 1
1.69371066997592 1
1.60435953159456 1
1.25446371386756 1
1.4483642471388 1
1.3074291966267 1
1.71414973853836 1
1.15451350241233 1
1.38653607615296 1
1.50042822238931 1
1.90918480947205 1
1.69125284833406 1
1.67201204870287 1
1.53401401427446 1
1.42229236706876 1
1.3153912080787 1
1.96905711996987 1
1.60002364172659 1
1.52636880079534 1
1.45555552712618 1
1.44183423441276 1
1.1635345225641 1
1.83075841777709 1
1.54844338022154 1
1.83042550670468 1
1.58487222732796 1
0.752457661486663 0
1.31754258302979 1
1.3972579308164 1
1.42089769487041 1
1.59106038753699 1
1.2557986265222 1
1.55979481411068 1
1.34182599637918 1
1.3519239366454 1
1.62575831604149 1
0.939050917335416 1
2.21656865943461 1
1.19426213538145 1
1.75322522549071 1
1.99078645678458 1
1.46436535575112 1
1.58039240749766 1
1.21440333021239 1
1.06072772777834 1
1.56144475052983 1
1.23996376430105 1
1.44250079953011 1
1.39018074539782 1
1.32469920161667 1
1.32859200614748 1
1.63766469674796 1
0.879823733155105 0
1.22740165289128 1
1.79626579096751 1
1.11891017357149 1
1.47851120943147 1
1.32708627795503 1
1.53838638284101 1
1.05835153458244 1
1.2214458818231 1
1.46121527116208 1
1.49043463522813 1
1.53323078968943 1
1.98695153164958 1
1.28026313262599 1
1.82535859800474 1
1.70950844684755 1
1.0988532228804 1
0.556957319141294 0
1.89718948407156 1
1.23912791388446 1
1.31664209223242 1
1.1056057013116 1
1.12566741987451 1
1.78862068806466 1
1.39216013150839 1
1.38385491328718 1
1.68216705318982 1
1.51119908956999 1
1.501568281678 1
1.58881709050703 1
1.47417331149838 1
1.41419760392886 1
0.983189224184987 1
1.63533023558093 1
1.45299050969785 1
1.80269546099407 1
2.0089787741065 1
1.72087818563605 1
1.37646991227859 1
1.62282019885364 1
1.0888441236862 1
1.08800378668153 1
1.75709317566695 1
1.34096374640169 1
1.5345719482694 1
1.80518888847734 1
1.72924828435684 1
1.3530929387874 1
1.39111372216085 1
0.950589087705714 1
1.22309528989561 1
2.04664511478158 1
1.31931537381224 1
1.37907577315728 1
1.41633693212692 1
1.27341281289058 1
1.51818635661491 1
2.03220955593778 1
1.43934096345758 1
1.40189864482326 1
1.13554550265352 1
1.26529089391974 1
1.43210651035867 1
1.30412441921205 1
1.38051154526759 1
1.43933829357627 1
1.54548839871606 1
1.31940253913183 1
1.70844808187374 1
1.50096597473511 1
1.56693671256977 1
1.60014781590099 1
1.45272811286651 1
1.63644365530634 1
1.40684309723533 1
1.61746743425516 1
1.55826805260431 1
2.03024430949392 1
1.55236350031073 1
1.80321043402229 1
1.34469106944643 1
1.62616544989692 1
1.28545080666863 1
1.9513297107035 1
1.33378884661386 1
1.80733754925055 1
1.44625797135824 1
1.4216843068689 1
1.46662188866055 1
1.87580745320046 1
1.39933222075395 1
1.30319976639663 1
1.17184061797346 1
1.6021760362197 1
1.65674439528667 1
1.15388814627312 1
1.39771439688535 1
1.01602802744788 1
1.56824588498759 1
1.32380746925559 1
1.4567322645012 1
1.20533146243145 1
1.09844521139182 1
1.4110341362809 1
1.23873707356586 1
1.18318170892994 1
1.18346982558971 1
1.47443762839987 1
1.60670311189039 1
1.50492354978761 1
1.36149534778174 1
1.32126068925529 1
1.73809429320885 1
1.48246261440341 1
0.953561476494705 1
1.45994404868352 1
1.32434020725252 1
1.09891465849504 1
1.468194250365 1
1.85272884193959 1
1.4802577639092 1
1.56169918649076 1
1.82542986867657 1
1.25933203019735 1
1.37513615568657 1
1.31511433282506 1
1.77686602231114 1
1.51498858751987 1
2.04505474327915 1
1.07279652985546 1
1.55790038432947 1
1.28512198314628 1
1.64292138224214 1
1.38300808173853 1
1.31524190274902 1
1.475382008346 1
1.16653130834727 1
1.54154042831645 1
1.60222265330476 1
1.74569697032422 1
1.49783516874631 1
2.05454039841287 1
1.21920953264126 1
1.52626219594889 1
1.25088783993518 1
1.36720028586852 1
1.26937373290528 1
1.40004305497341 1
1.8162629574251 1
1.66757819148821 1
1.39177103843769 1
1.26044558991058 1
1.01693362313212 1
1.15381419357259 1
1.59851232209583 1
1.29611971760893 1
1.61350164492878 1
1.542605445499 1
1.49395097492185 1
1.09693357834013 1
1.61403028089552 1
1.34270577812435 1
1.60199113027271 1
1.54557036273047 1
1.64646320543119 1
1.7500561888707 1
1.49474176741602 1
1.4394007466998 1
1.40555862177045 1
1.51876871118853 1
1.71516387447222 1
1.95416383328968 1
1.66175528264701 1
0.870433576972201 0
1.63539074253684 1
1.56755171429146 1
1.44118760631971 1
1.51688395510929 1
1.62483986537998 1
1.88937385244536 1
1.48180474520986 1
1.48879872591207 1
1.84508815492528 1
1.42435427419277 1
1.77250022226333 1
1.47039745656194 1
1.23319693650924 1
1.74947973921242 1
1.56644470731071 1
1.33367490596484 1
1.30488689307677 1
1.17304028948741 1
1.68990292330546 1
1.03784053990298 1
1.96086164699964 1
1.75331460017372 1
1.40622423635852 1
1.73971236589387 1
1.85194410672869 1
1.42634521503498 1
1.4407580504535 1
1.09646608711617 1
1.35008780181893 1
0.179629505320896 0
1.07611250356113 1
1.34732156175431 1
1.54807138006181 1
1.8460896183933 1
1.43261201150622 1
1.90099530983364 1
1.54843955578757 1
1.28381154560654 1
1.38199663326552 1
1.52929545494949 1
1.59270101806081 1
1.69407691066414 1
1.40596438371362 1
1.768589212712 1
0.937054192142275 0
1.39179265296959 1
1.57998440018236 1
1.16584509879859 1
1.12376672572066 1
1.33679355339197 1
1.44737020450582 1
1.54322262795697 1
1.41366757150474 1
1.50665054149734 1
1.25873999752611 1
1.7308980451491 1
1.70691460110069 1
1.19002124265441 1
1.51484736267618 1
1.18645290477462 1
1.38532911697183 1
1.53872976830219 1
1.73738890764427 1
1.58278999455899 1
2.01662942736164 1
1.13475674776052 1
1.19092916328886 1
1.41721002456918 1
1.51979620216634 1
0.984768902803768 1
1.51172975025299 1
1.63606765148788 1
1.88811169440746 1
1.30666470049106 1
1.27578926651974 1
1.2305378572535 1
1.55943776774738 1
1.433602454029 1
1.90979353004777 1
1.44982604593105 1
1.25858123611855 1
1.70383372057431 1
1.57114518207547 1
1.69393089738782 1
1.10287838984588 1
2.17963576912582 1
2.03340719010087 1
1.68614834219686 1
1.44435492357466 1
1.44162918486215 1
0.993869513471361 1
2.05944966072399 1
1.21815434814082 1
1.49891488012235 1
1.52195260977341 1
1.39261768732562 1
1.25050679360342 1
1.39591445076927 1
1.23808602470664 1
1.12865459956819 1
1.30428992186102 1
1.94181743045559 1
1.48072388630077 1
1.82773504201073 1
1.49190854796465 1
1.48783495698388 1
1.87903566650709 1
2.33289373365957 0
1.16128874418569 1
1.25141289352291 1
1.35637147689983 1
1.48224869139597 1
1.11495011149319 1
1.57575355289953 1
1.34952974536552 1
0.896445296043242 0
1.40966433802373 1
1.32146003860435 1
1.78487383911 1
1.32220852388995 1
1.17088575672216 1
1.37135836623029 1
1.41677295332355 1
1.65510853647367 1
1.02023323843582 1
1.76938825989947 1
1.25379639788456 1
1.39223003680247 1
1.6839403705841 1
1.14277172761495 1
1.3719674379609 1
1.63581750501798 1
1.22582186594833 1
1.51970761056803 1
1.20678199410505 1
1.68479579049574 1
1.08774162062851 1
1.39165378284736 1
1.28727789489465 1
1.9742716846107 1
0.929599385890769 1
1.29106216674139 1
1.59955502694636 1
1.25702071584439 1
1.2487570268132 1
1.93994044484755 1
1.74183839123647 1
1.80456756745364 1
1.79049312302588 1
1.54827627836695 1
1.39732912111312 1
1.47760953167136 1
0.980382970540873 1
1.49049904211896 1
1.868562785608 1
1.33473576720246 1
1.34284009121018 1
1.5059377631516 1
1.97055360453885 1
1.29308205327201 1
1.56477923547505 1
1.07345979339253 1
1.3358477537517 1
1.73694318147498 1
1.016144978808 1
1.77296224260397 1
1.47279477317109 1
1.29635189662634 1
1.47934534882882 1
1.68766715264337 1
1.45557250042445 1
2.08666529798456 1
1.11331020988431 1
1.36430148807946 1
1.92465009058341 1
1.39140018703038 1
1.14456746427599 1
1.31250335310255 1
0.974640714937037 1
1.20324891649451 1
1.38001931622744 1
1.2770540801091 1
1.10366260588293 1
1.30554535416368 1
1.85448189984466 1
1.52252246938617 1
1.52806521464854 1
1.40225613944195 1
0.746901681852109 1
1.75535187128567 1
1.48669454872374 1
1.32581602799553 1
1.19466653825785 1
1.16313513726536 1
1.7386225564323 1
1.92811489610197 1
1.94382815792787 1
1.8920585304018 1
1.5862787417601 1
1.38669233816823 1
1.48653563372617 1
1.13695978629272 1
1.31099426223099 1
1.63053686188043 1
1.91962097211937 1
1.30728647965741 1
1.07467435502072 1
1.30489578782692 1
1.19228340845181 1
0.728560936782924 0
1.95300595632197 1
1.53563075455033 1
1.60660249755993 1
1.5565841132123 1
1.23234780370765 1
1.28575899410636 1
2.07447833241491 1
1.27886928594355 1
0.998002374567606 1
0.970009661926396 1
1.5635163416325 1
1.45438555695985 1
1.4895114851994 1
1.90830533391211 1
1.02697107585951 1
1.83274592162885 1
1.3675483075706 1
1.71043177300253 1
1.71186275273551 1
1.28932480813837 1
1.18660650329679 1
1.20834506982261 1
1.41983804620276 1
1.06925321397987 1
1.54283029987024 1
1.34999691180639 1
1.64867256131809 1
1.70145142137718 1
2.29119181188237 0
1.68879837686296 1
1.48206850515831 1
1.60756178568229 1
1.31434521072568 1
1.47886372429262 1
1.50098302859232 1
1.68790645063655 1
1.32511321275144 1
1.67473315817895 1
1.2984602532109 1
1.35917354433998 1
1.49652952864935 1
1.19254455849896 1
1.59770055732764 1
1.9355011803931 1
1.55235066553188 1
1.35378496901178 1
1.01962242446389 1
1.52762750877168 1
1.33873156849663 1
1.48638886620259 1
1.39209718005323 1
1.30178152535138 1
1.45706466184688 1
1.10545634945342 1
1.5195587108086 1
1.88038943965216 1
0.996865699720463 1
1.37000339711974 1
1.38415256699402 1
1.57886751813025 1
1.2360205652199 1
1.44109931489126 1
1.57664945959872 1
1.49301784624051 1
1.70514046304187 1
1.130967951982 1
1.4129792357523 1
1.11697717137685 1
1.45025386811507 1
0.9806390049665 1
1.58582895608699 1
0.923521051128332 1
1.83090079043046 1
1.77406448588019 1
2.1288889160985 1
1.44723522603804 1
1.81378035941634 1
1.41191289532371 1
0.991674536657859 1
1.75914829423587 1
1.46965961095095 1
1.63583716676085 1
1.55522609808029 1
1.46650382311901 1
1.58483185682318 1
1.95708342812423 1
0.947218258429948 1
1.41512941046933 1
1.38837787579716 1
1.47512556915725 1
2.09054836020839 1
1.0531451762124 1
1.72391200997873 1
1.96705959683672 1
1.86864401171914 1
1.36828946936972 1
1.42107155845947 1
1.62539491991691 1
1.7175628838016 1
1.31690013952232 1
1.47219199872734 1
1.41669441862698 1
1.23206184314656 1
1.13220113510061 1
2.0831496360965 1
1.25677685247335 1
1.29283606551217 1
1.59938971626001 1
2.1598593475339 1
2.19332659991158 0
1.87026648680618 1
1.83122969196366 1
1.49449950777245 1
1.58379057406105 1
1.36256635821285 1
1.12673656055768 1
1.05318052693635 1
1.47976108183124 1
0.937210050365092 1
1.73345243306284 1
1.67005627556141 1
1.5422276834739 1
1.09477764938781 1
1.68109524515432 1
1.05331547215275 1
0.834801589777788 0
1.86319201877503 1
1.39223997668666 1
1.6611270502555 1
1.82285087163756 1
1.68570063961622 1
1.17297250569964 1
1.36433715240538 1
1.26977817242474 1
1.51067161633488 1
1.40548518740391 1
1.27945372218539 1
1.40527815927942 1
1.54874602465236 1
0.962588479390107 1
1.5141616429644 1
1.56419825593163 1
1.67689881322303 1
1.10920763219984 1
1.73067621484592 1
1.19645059064456 1
1.71023934300922 1
1.72352892581353 1
1.1448394231184 1
1.35349595097366 1
1.21540428480598 1
1.74094190926116 1
1.09120656363855 1
1.17487593800171 1
1.19555329288599 1
1.57658794354687 1
1.85603666845339 1
1.45304451513307 1
0.98715166958168 1
1.16333841897824 1
1.26026477454581 1
1.31016785739315 1
1.40330631567039 1
1.71376545010834 1
1.79209827699743 1
1.19693804644502 1
1.18163541200069 1
1.52275940110987 1
1.71253340885645 1
1.3454613059001 1
2.31154237040049 0
1.56139851098087 1
1.64558869738961 1
1.39416729099761 1
1.63803029809334 1
1.68171468159436 1
1.36449755053789 1
1.64959890184585 1
1.40229180213625 1
1.55939824757596 1
0.877190151202976 0
1.11737628142042 1
1.55000335679609 1
1.50869968657979 1
1.2725486060952 1
1.38142664520942 1
1.06157424587647 1
1.25501178426691 1
1.94020458649822 1
1.49785233124473 1
1.66128617618512 1
1.92583272720354 1
1.22073286836738 1
0.904224512307212 0
1.17326954009391 1
1.36882784762093 1
0.719820417770438 1
1.22903910262738 1
1.38271800660142 1
1.69401034654864 1
1.32016175356298 1
1.61538159795487 1
1.44902356451457 1
1.77062399682352 1
1.45954002680961 1
1.11945341709239 1
1.1870639599411 1
1.54721214840546 1
1.33052568181967 1
1.53817004226118 1
1.64826784819019 1
1.52419037294933 1
1.62004778973977 1
2.13619995953714 1
2.09552923317826 1
1.61440308254798 1
1.46211129657044 1
1.42111736097117 1
1.29531916310077 1
1.23179388453189 1
1.44446806794639 1
2.08122386558644 1
1.54768286483235 1
1.52742650284312 1
1.24793656774903 1
1.46515764463581 1
1.51114364285637 1
1.50555689727767 1
1.3416315298088 1
1.38055758689623 1
1.10978984214582 1
0.851749808720554 0
2.21257036391946 1
1.64633379149562 1
0.911092399612808 1
1.62021412749182 1
1.15875117117548 1
1.491179090104 1
1.49984021553269 1
1.46007797761303 1
0.993529669232993 1
1.60934248463709 1
1.46825891495743 1
0.729548789615857 0
1.61092404574804 1
1.54421988652922 1
1.78740337015612 1
1.19781626825599 1
1.43756198931529 1
1.53325774374866 1
0.966783228247975 1
1.49385212161942 1
1.64958221592916 1
1.27511861693364 1
1.68369335542649 1
1.9966998783837 1
2.19492778375283 1
1.03126519874218 1
1.70758361410305 1
1.46010872277312 1
1.27366036301154 1
1.6084234950599 1
1.35066095213911 1
1.35735047698163 1
1.48681145624831 1
1.53382695626427 1
1.21218950986241 1
1.28242254019257 1
1.40168798948869 1
1.42142290641131 1
1.72798791479189 1
1.83073601343434 1
1.44360693633562 1
1.8747403076702 1
1.41158155425995 1
1.06996600227374 1
1.41891063875449 1
1.22932138353897 1
1.5186706430008 1
1.63911808580025 1
1.9097343289712 1
0.94639754895949 1
1.72478721927717 1
1.40252711399802 1
1.62610235697271 1
1.71819564735357 1
2.09937568421049 1
1.77929056909732 1
1.14310854806633 1
1.31416427571895 1
0.908851755196209 1
1.38969215255779 1
1.60253268637065 1
1.30832684087146 1
1.13291535126795 1
1.38148146475786 1
1.95874203679741 1
1.15234411562394 1
1.61389409201361 1
1.72570700046755 1
1.45239824365186 1
1.15075322385942 1
1.55796508216985 1
1.65704948277608 1
1.44832864912304 1
1.55980882733157 1
1.96837795968414 1
1.36890267975451 1
1.0784827141162 1
1.38152605001685 1
1.85738446607683 1
1.61267788987604 1
1.63031924680149 1
1.47994309402972 1
1.7344185745172 1
1.51459748787962 1
1.69495783996189 1
1.28474198287793 1
1.94610712172784 1
2.00586075988495 1
1.24316085208176 1
1.29509611416328 1
1.85016076512146 1
1.65818437132164 1
1.29176092138192 1
1.44678131808184 1
1.38295594774199 1
1.93703815644919 1
1.33744984592749 1
1.5278408752461 1
1.32902419639143 1
1.22199105312925 1
1.3102876880224 1
1.39987879698625 1
1.25211090478483 1
1.33042503028524 1
1.15240023484745 1
1.5243442591312 1
2.1114635637727 1
1.61790558981524 1
1.15131725458416 1
1.72295418014567 1
1.25505520811349 1
1.03723463072684 1
1.362940089524 1
1.0743728675691 1
1.47777606435933 1
1.70291222970003 1
1.29334529041085 1
1.55178825478844 1
1.88760152121262 1
2.11911622510882 1
1.79594186697471 1
1.4112261774382 1
1.19367220362308 1
1.91257630380907 1
1.22372434455416 1
1.55596627471377 1
1.37989704355929 1
1.31651615212902 1
1.59597854096656 1
1.19913968808748 1
1.3848988719651 1
1.78752378693394 1
1.36387088675699 1
1.1073136934324 1
1.98008127689768 1
1.24167881201485 1
1.68659983231318 1
0.596869972205234 0
1.39218855256405 1
1.11624737599823 1
1.45193629391637 1
1.6782601022971 1
1.77229011924387 1
1.22334600416499 1
1.87971622721998 1
1.31463659041092 1
1.36968422228367 1
1.31374606544727 1
1.62871861369018 1
1.32776594351088 1
1.2706168211361 1
1.06545894588514 1
1.16043180703339 1
1.68295408265172 1
1.52993924117184 1
1.77815416382339 1
1.32696875370828 1
1.48476144512608 1
1.32553154279871 1
1.45213892030157 1
1.70389833611946 1
1.63425889563925 1
1.41045317077912 1
1.21092962899511 1
1.67019741920127 1
0.998061127882312 1
1.33000504976142 1
1.27585193615931 1
1.50141510936915 1
1.95849129304908 1
1.31384780657588 1
1.02386366889097 1
1.53190904309454 1
1.32994004959917 1
1.16361796333864 1
1.71439738538955 1
1.44223000841671 1
1.33735777776574 1
1.36220216005598 1
1.66184602023114 1
1.58599719757125 1
1.48038640203327 1
1.22602234555911 1
1.44001443473409 1
1.27401185504302 1
1.31948782868664 1
1.28518138773415 1
1.14893747061887 1
1.61447368964854 1
1.50391461331745 1
1.48934791174422 1
1.11490124517856 1
1.51587948995362 1
1.35530561674696 1
1.61360382848879 1
1.02820439703747 1
1.29627744675662 1
2.03798121134151 1
1.12797978465676 1
1.40824052471757 1
1.7425062530211 1
1.32007523214379 1
1.47383261899549 1
1.58398013916904 1
1.3991714069881 1
1.56480100066735 1
1.35562848124601 1
1.5142471053398 1
1.59795520042921 1
1.36946766953215 1
1.85795672505867 1
1.6291658930103 1
1.69691320565508 1
1.80467903370073 1
1.49820577936391 1
1.42592396680988 1
1.8752642367453 1
1.72469953780373 1
1.41143278696342 1
1.65061160261394 1
2.31411577149642 0
1.48434090096458 1
1.61871976885192 1
1.53947811253703 1
1.05162293359469 1
1.36105110661819 1
1.7068116839039 1
1.29151422751595 1
1.26588655596549 1
1.34396097007657 1
1.10612329458514 1
1.4855203630603 1
1.59559729183228 1
1.1828813533447 1
1.59414757309968 1
0.95822972667265 1
1.80558203506781 1
1.41622921254103 1
1.21759367579077 1
1.43915499658083 1
1.58560431644803 1
1.33827153418906 1
1.49017807216435 1
1.3687548726345 1
1.92504084324201 1
1.99581749801167 1
1.27079096454653 1
1.31585007991496 1
1.33896520759298 1
1.70024074426339 1
0.892413354205079 1
1.6211472309853 1
1.18048821009352 1
1.65224113764511 1
2.22512187531147 0
1.32898734657454 1
1.51487453865203 1
1.0288161164761 1
1.61563851544302 1
1.27129932786943 1
1.27246261503397 1
1.75633729785109 1
1.57010730888647 1
1.91666632944639 1
1.08154314439925 1
1.09618492284836 1
1.58398855194128 1
1.14394053149618 1
1.71337051279829 1
1.14523691022514 1
1.2923279266104 1
1.22474017056421 1
1.13418689555104 1
1.63002449493255 1
1.68090151306829 1
1.44590846180035 1
1.16595673877983 1
1.60860813120811 1
1.41877521062012 1
1.7694385143792 1
1.44971394190015 1
1.67159806507447 1
1.68253194561469 1
1.27035104818728 1
1.06593740366172 1
1.76976946388395 1
1.18675205030448 1
1.09194509478606 1
1.4675810627716 1
1.34675576054759 1
1.10957404396564 1
1.64517737011598 1
1.45330158313891 1
1.15035550606375 1
1.37868194733736 1
1.58639641307596 1
1.32884720468471 1
1.45595420635908 1
1.20001538913724 1
1.07626106045087 1
0.977433630768828 1
1.1392164722011 1
1.32459551157055 1
1.02638994804957 1
1.86495445954883 1
1.32472896374993 1
1.41130169643498 1
1.35196566091909 1
1.86195125540734 1
1.27721448562788 1
1.36735933661258 1
1.69108208152538 1
1.20768246101693 1
1.45936376543404 1
1.19413767840797 1
1.16792930378646 1
1.60108019402267 1
1.32573000272681 1
1.49841738431789 1
1.08476535116025 1
1.50670103204293 1
1.87599369476139 1
1.35096333145253 1
1.59526464783037 1
1.36279034245895 1
1.45795226925593 1
1.0312454752532 1
1.23843126808612 1
1.16467895106197 1
1.40052516717757 1
1.33963973937876 1
1.46767937868548 1
1.3790997471577 1
1.61644595998518 1
1.58046957139536 1
1.38131199487181 1
1.77005688863708 1
0.920095929759874 1
1.06883546605733 1
1.30457069694218 1
2.11611319434249 1
1.32039710488628 1
1.5422740602648 1
1.54011983583134 1
2.0726862618008 1
1.84621985891587 1
1.56890708782129 1
1.80657242220222 1
1.78709931998072 1
1.44888370179124 1
1.2592069398352 1
1.47132166934145 1
1.37812793974589 1
2.25707423713257 0
1.55399109262065 1
1.30047318617003 1
1.63897417933815 1
1.15069184545751 1
0.964843098845411 1
1.7018611712972 1
1.55691340592133 1
1.55198033135808 1
1.37035405390365 1
1.18169646545973 1
1.05609173195839 1
1.13209260690578 1
1.71237120366807 1
1.22070629903496 1
1.4476993339168 1
1.62454509414151 1
1.63915673007071 1
1.35200341072253 1
1.65230063091512 1
1.4673739600171 1
1.55280993252907 1
1.0146234314233 1
1.39974697550103 1
1.45809295979042 1
1.57882589942386 1
1.35798537340503 1
1.6807385965137 1
1.18497549417804 1
1.45801523776807 1
1.25645019009417 1
1.42118226821527 1
1.13280975042836 1
1.24115393805067 1
1.04113158771648 1
1.16554236873904 1
1.39243772964931 1
1.68337567660785 1
1.34574281780739 1
2.07068321905503 1
1.29887395224499 1
1.16244288472544 1
2.23197487116477 0
1.45164236512238 1
1.37733797736291 1
1.76934878228251 1
1.25274818107277 1
1.31824620919053 1
1.68009696269029 1
0.845385397109136 0
1.44732318741661 1
1.56153129445874 1
0.967789559037231 1
1.62768385922079 1
0.984499000612279 1
1.23758758951359 1
1.08384450483788 1
1.6490574304873 1
1.78140565491767 1
1.47669568181547 1
1.75308793633822 1
0.783869293554698 0
1.42494201280599 1
1.31159477955835 1
1.38280883616158 1
1.60982749751054 1
1.40796432372723 1
1.28892076861461 1
1.54865063771612 1
0.992783597431762 1
1.88413826505119 1
1.34589736559233 1
1.59958910709077 1
1.5563326435815 1
1.31147935722034 1
1.27180524928898 1
1.6669636736914 1
1.14462592259735 1
2.13357492442221 1
1.58638892671019 1
1.05636894121154 1
1.59587232866944 1
1.15887762325334 1
0.956352322842107 1
1.90651333675281 1
1.98868971415518 1
1.32906853391397 1
1.69591913633689 1
0.93365385377885 1
1.27491416286556 1
1.67560535219676 1
1.2271934256074 1
1.17810650035094 1
1.95788831841814 1
1.41103154895714 1
1.13889311844074 1
1.7179991511059 1
1.11772780731243 1
1.80920769306764 1
1.0289955627974 1
1.72912743440927 1
1.92763578878322 1
1.46918006321951 1
0.904319837512465 0
1.33916507554439 1
1.76692187539977 1
1.48782855998507 1
1.17258223463946 1
1.55033739291842 1
1.8692303947649 1
2.08861774577238 1
1.48490515060653 1
1.11332385323013 1
1.63902104784635 1
1.90717119945547 1
1.92140362609875 1
1.66977671619834 1
1.34077721164192 1
1.24170842639938 1
0.86940353954979 0
1.73186252420423 1
1.40888993033236 1
1.47753578041668 1
0.779813217308227 0
1.36819343941637 1
1.41353816937248 1
1.31895257638565 1
0.758763376881047 0
0.909329793933353 0
1.13142019712902 1
1.36755515679602 1
1.37371010249758 1
1.20859086258295 1
1.78165127534516 1
1.66771257274528 1
1.63300711380026 1
1.20491344482427 1
1.14864508457792 1
1.38163965467937 1
1.47596075909765 1
1.33979642239871 1
1.27717288420029 1
1.34016656777281 1
1.08955401372349 1
1.1920969220464 1
1.48771707628769 1
0.471917786831598 0
1.74818501296561 1
1.31311887901644 1
1.30218846380119 1
1.83962859498319 1
1.1550955452491 1
1.59830053427661 1
1.75523280818535 1
1.50723812400339 1
1.5493639280426 1
1.38199307041116 1
1.73433170643826 1
1.66176993929453 1
1.71564690084327 1
1.86504852107579 1
1.56598884203366 1
1.2598776947578 1
1.70303243937473 1
1.40445981123041 1
2.14818169590454 0
1.12878761455241 1
1.66777393036995 1
1.67262630410613 1
1.63578474154375 1
1.41391645125616 1
1.9462184820943 1
1.46620569471601 1
1.18242409537871 1
1.38701625321629 1
2.14333947324737 1
1.20342995840109 1
1.44103914617017 1
1.38223209583541 1
0.811573810770957 0
1.30909755662414 1
1.29069060128686 1
1.3514864389262 1
1.50170027698744 1
1.61917306937652 1
1.56499047896085 1
1.02850673164559 1
1.84538842456506 1
2.21544223497089 1
1.45964765928717 1
1.47161553714892 1
1.60465783427007 1
1.23226374598946 1
1.71968941550605 1
1.29315245645685 1
1.77294100959532 1
1.76446259044808 1
1.26106322182775 1
1.26865430475475 1
1.22182015626396 1
1.24136693180248 1
1.60154585216677 1
1.87340689496286 1
1.55784727771393 1
1.97550703895194 1
1.67189840196975 1
1.30212518547828 1
1.49786736425354 1
1.19617976332984 1
1.65710081675864 1
1.24219674921932 1
1.06582769647238 1
1.195103245134 1
0.974833782334662 1
1.33958023307585 1
1.41380765834964 1
1.02662987065882 1
1.13598053008374 1
1.19501566653803 1
1.44339660616948 1
1.37090346009992 1
1.73108125552107 1
1.78322486149523 1
1.80534163128086 1
1.34805625193536 1
1.21409383481361 1
1.44441250729202 1
1.62177313251847 1
1.75042208245589 1
1.75269196946508 1
1.25561442478311 1
1.59631139608617 1
1.63132465617536 1
1.8833367596684 1
1.93728160261464 1
1.7433249698496 1
1.44958720581204 1
1.63741923323746 1
1.2095203194638 1
2.1323821989785 1
0.99769498509585 1
1.05092938211335 1
1.22936438015458 1
0.828861406577907 0
1.5482078409781 1
1.19277193075617 1
1.47533692867155 1
1.36921848630116 1
1.20125955683324 1
1.44246553937098 1
1.27920464825398 1
1.3288243042389 1
1.8110349745272 1
1.65032527903898 1
2.1266057019842 1
1.25144924903609 1
1.97304528111762 1
1.23457279141854 1
1.6209367694282 1
1.80308952163335 1
1.59388976165793 1
1.820739620472 1
1.9172952312753 1
1.69575851353947 1
1.30774260980783 1
1.50544382969006 1
1.74832921781065 1
1.50113247662481 1
1.32522687012092 1
1.34244305403573 1
1.70713535859515 1
1.68013423779475 1
1.69985344667967 1
1.82331191900791 1
1.00714154984743 1
1.33546054624219 1
0.922099699566413 1
1.516016816056 1
1.46574549672757 1
1.64636583986375 1
1.73435224225338 1
1.71064921914086 1
1.25715589016718 1
1.50243918288992 1
1.37750688883746 1
1.07551958577919 1
1.23542637081043 1
1.3124335705576 1
1.24755565036796 1
1.59628388296849 1
1.31666764042379 1
1.09358050205432 1
1.54602208866623 1
1.2838451713316 1
1.60180567610018 1
1.83942117847985 1
1.97321734657405 1
1.57873320483041 1
1.56704899669109 1
1.77530226789313 1
1.70572063575944 1
1.70876502946972 1
0.984846409438219 1
1.07947380384902 1
1.74092645812312 1
1.12202498841345 1
1.52118549438178 1
1.61580246021704 1
0.906813838561155 1
1.31716184912308 1
1.12873448676538 1
1.28229580591074 1
1.18035457404739 1
1.3786699617557 1
1.48033668304451 1
1.18987991919654 1
1.85320459796981 1
1.22011435436694 1
1.59426177383533 1
1.5778440471284 1
1.75657954048088 1
1.28923860974531 1
1.60001993825575 1
1.41515895350089 1
1.39390131652053 1
1.81740525260258 1
1.90703189471962 1
1.00571388750308 1
1.7252662682108 1
1.30193853241574 1
1.17603680609072 1
1.93299511902104 1
1.49047521773587 1
1.27849543189417 1
1.34088867523769 1
1.11203161772587 1
1.25699542928635 1
1.36244359785356 1
1.0697235282215 1
1.12842257787495 1
1.93017197763369 1
1.88951065283984 1
1.13584318366982 1
1.22515600390267 1
1.53066848283487 1
1.56403949161372 1
1.25390086699385 1
1.4253929269352 1
1.36124827220213 1
1.55995215579439 1
1.43293891975069 1
1.92002622956698 1
1.60398504375633 1
1.20204264414456 1
1.56288418905249 1
1.11589126738342 1
1.41219534660142 1
1.19051306804768 1
1.18946527159134 1
1.55342890751752 1
1.04029162436369 1
1.84962071521503 1
1.44574121978598 1
1.11676618866745 1
1.97005952442654 1
1.3269146389396 1
1.63816778842981 1
1.30595698567454 1
1.21396889068345 1
1.61743882777416 1
1.50713593296198 1
1.31399522648097 1
1.1077819811181 1
0.579582263210436 0
0.81949424557199 0
1.69251791130918 1
1.58580065181578 1
1.26497306415668 1
0.939701103880987 1
1.8274014907081 1
1.72202492657259 1
1.41148896580902 1
2.18472592939284 1
0.94366679985277 1
0.966652111162011 1
1.48285144107687 1
1.83127249158609 1
1.27731047548115 1
1.21616295253751 1
1.21732348852421 1
1.20220120848037 1
0.941123258102968 1
1.88783914728119 1
1.30916780100271 1
1.28983005132717 1
1.46809043244121 1
1.7732150208576 1
1.56538104901134 1
1.2582408100399 1
1.96615581113549 1
1.5190816964955 1
2.21764823428595 1
1.26793001449691 1
1.47370340917588 1
1.0962003926111 1
1.51565347226736 1
0.947432353404878 1
1.63033238658614 1
0.753614734438969 0
1.83511600703893 1
1.27172592008306 1
1.25663978157738 1
1.3981139691781 1
1.72641213452236 1
1.33172728340702 1
1.67650845251592 1
1.23491132457681 1
0.746901504777276 0
1.38801206134668 1
1.51263824529939 1
1.23583293607513 1
1.11839996297961 1
1.29967578163921 1
1.6212677419347 1
1.8173673902948 1
1.68972314869972 1
1.022703404231 1
1.31554227055608 1
1.50450634449148 1
1.51695048774247 1
1.26475340074808 1
1.3755848153547 1
1.84339795006515 1
1.00310824920625 1
1.858036484996 1
1.41950121028398 1
0.78567612046541 0
1.1191828088619 1
1.14024172268418 1
0.801595556744394 0
1.66615489584341 1
1.57272180903373 1
0.838500689929005 1
1.74570659942371 1
1.39137439419026 1
1.73728556857167 1
1.27173717887444 1
1.51991554429049 1
1.62252196796468 1
2.07580168559142 1
1.2973393181261 1
1.5193229707828 1
1.02281741495666 1
1.68648798402445 1
1.29192999444552 1
1.28047413396222 1
1.65385803229358 1
1.35598376461889 1
1.09429543504871 1
1.48063599515646 1
1.28037064942925 1
1.53782279207175 1
1.40990230091348 1
1.29894267007321 1
1.4680660108507 1
1.87351174211048 1
1.83320464077615 1
1.46147978030533 1
1.4263251315574 1
2.05735747788166 1
1.30516652054603 1
1.53534492429575 1
1.61837190146917 1
1.85423930064684 1
1.49446247077478 1
1.2618764825714 1
1.66690676213415 1
1.15841757538937 1
1.67996665957795 1
1.40506065283372 1
1.26523208587282 1
1.65086766846236 1
1.59404283258924 1
1.37232992683793 1
1.38228194039668 1
2.0967533449164 1
1.51498452866958 1
1.46010420779038 1
0.876672452084209 0
1.70790973450151 1
1.05185632912397 1
1.79277547935373 1
1.39494908484986 1
1.21891183402666 1
0.952234653528399 1
1.48088794519641 1
1.24968779578353 1
1.24570085287782 1
1.48633254406765 1
1.56495315101936 1
1.59607664580576 1
2.01340026430426 1
1.63520891446815 1
1.38959388542165 1
1.64396586598803 1
1.81053850224734 1
1.62524233252415 1
1.62382069279215 1
0.882013438134535 0
1.39874759890501 1
1.25819810195652 1
1.65304785692952 1
1.59509357043626 1
1.93279641364462 1
1.66068160316156 1
1.33925309951295 1
1.89710031787479 1
1.17072826933605 1
1.73805917157084 1
1.64846361817984 1
1.8465864920635 1
1.39430275955166 1
1.17945738248705 1
1.88229438421445 1
1.63095120064885 1
1.79904776033256 1
1.41248357422143 1
1.49226183204436 1
1.79628434288517 1
0.954156226453413 1
1.64009349536719 1
1.40791835020641 1
1.79148388013945 1
1.98110115517566 1
1.65203189060472 1
1.32760965658537 1
1.5198999926536 1
1.93541813163841 1
0.796423424199396 0
1.25343277909644 1
1.34921047048185 1
1.48489837967512 1
1.25131153937714 1
1.70096088424117 1
1.17920996489191 1
1.1029295506338 1
1.72679632106402 1
1.03497798762487 1
1.66825971911942 1
1.74710275293312 1
2.00027762265772 1
1.1811335414255 1
1.45262891233762 1
1.12214731853475 1
0.982542882350315 1
1.52953381350886 1
1.4532513729383 1
1.35792843480621 1
1.775635365438 1
1.8408309784468 1
1.28770416526831 1
1.22857086409105 1
1.53787949443146 1
1.34951406369031 1
1.51354723554005 1
1.75470849971264 1
1.60032680449302 1
1.47952540894911 1
1.83646179481398 1
1.55235346202758 1
0.870589747976925 0
2.19663899140841 1
1.17616180180474 1
1.08460857655762 1
1.87989693728502 1
1.64589095086185 1
1.41446069511958 1
0.876602852030495 1
1.25330420912596 1
1.49250217407074 1
1.70253128583459 1
1.13701809810848 1
1.36860624570801 1
1.16592878357184 1
1.39257420361015 1
1.56676562133742 1
1.16365361158703 1
1.54942950617437 1
0.999393695114863 1
1.01394702882381 1
1.11855058517148 1
1.3984406894727 1
1.33532707050325 1
1.28309489388202 1
1.37346291014446 1
1.28115105314184 1
1.64133544978414 1
1.59553738770627 1
1.55398391378304 1
1.17869681657188 1
1.7399595733692 1
1.92741864698106 1
1.61057290741521 1
1.24887795565836 1
1.3224698360498 1
1.66537879176911 1
1.19779647217892 1
1.39132436892687 1
0.979355825835928 1
1.34125596171292 1
1.25804273171267 1
1.8008340580858 1
0.747814779187283 0
1.07255507339881 1
1.48645706530144 1
1.96575129911135 1
1.6557881595844 1
1.05540653898737 1
1.34540762886226 1
1.67101308632029 1
1.8141160039886 1
1.42857615923891 1
0.83005388402034 0
0.798915857072724 0
1.64872297532437 1
1.04803728483146 1
1.6291660336818 1
1.25858374088813 1
1.59700893528852 1
1.17387508561029 1
1.66161675421795 1
1.26159037457398 1
1.0102829271802 1
1.25666721121052 1
1.21588936185659 1
1.46285290822055 1
1.42969742418644 1
1.91387155836999 1
1.42324161523225 1
1.33215778537495 1
1.61049299567651 1
1.00233836531629 1
1.05607866273278 1
2.10837580967433 1
1.18598102639307 1
1.76375388791383 1
1.54744278925494 1
1.00687503050523 1
1.35162399587648 1
1.50771423322206 1
2.05350790826315 1
1.20801156725864 1
1.61541125499675 1
1.13029841502345 1
1.4312347606783 1
1.38356086666626 1
1.3953770868055 1
1.44119473092696 1
1.65575854010719 1
1.26993843409047 1
1.47877006651575 1
1.187484895245 1
1.0003845592644 1
1.50479642405796 1
1.67025851785998 1
1.04505793223097 1
1.59237771772585 1
1.27034348912616 1
1.4109576592186 1
1.90280783785809 1
1.86855189248737 1
1.50512770720061 1
1.59817062396734 1
1.08015983405643 1
1.37353695394408 1
1.90866163806345 1
1.39720455491861 1
1.76820241554779 1
1.61678918843943 1
1.13952015273038 1
1.68683266130949 1
1.5631086796415 1
1.80857791579264 1
1.41458264971906 1
1.73714874978922 1
1.61974077672388 1
1.57025717609707 1
1.45976758115983 1
1.27832533561825 1
1.67541809916006 1
1.49640867005879 1
1.54699417950287 1
0.695076337008288 0
1.50510497744387 1
1.41911956113288 1
1.41087181666656 1
1.90727463010159 1
1.72900876286942 1
0.83043183811225 0
1.50146496653093 1
1.7473522207245 1
1.65629150862369 1
1.35328677387595 1
1.40402597627846 1
1.77475884680554 1
1.39787455808782 1
1.24710766510388 1
1.42063410316342 1
1.67008276000423 1
0.804197738803257 0
1.45678308041566 1
1.4742364156444 1
1.33558451247177 1
1.68652946391795 1
1.58991146459638 1
1.8133362825745 1
1.57698515560123 1
1.30325977046953 1
1.98749199846877 1
1.6190275004953 1
1.42103097700755 1
1.27483805799886 1
1.29955510549943 1
1.38234797054514 1
1.63615324299303 1
1.34392186394801 1
1.56583705888546 1
0.951501981087767 1
1.11930814581903 1
1.26197499416725 1
1.46648573454433 1
1.20251056508424 1
1.86087764043942 1
1.38188764431027 1
1.53509569595276 1
1.33983529016354 1
1.84689530250345 1
2.01278954211142 1
1.57149178939711 1
1.25911813049649 1
1.83973373639066 1
1.81514550261156 1
0.840227056290345 0
1.34121742917428 1
1.14922031833752 1
1.72127458912032 1
1.6357867949092 1
1.1023198362116 1
1.15053859055729 1
1.5830669787665 1
0.942143292917318 1
2.05562883993381 1
1.16592412820408 1
1.32451934180688 1
1.44080304004903 1
1.60993533789548 1
1.46748438699468 1
1.04212197496175 1
1.43636764314687 1
1.80316801292268 1
1.64214510627348 1
1.23039439421566 1
1.80257474554452 1
1.37723991693944 1
1.44014384308596 1
1.6162057220084 1
1.04040753957614 1
1.48481860235403 1
1.76323253661426 1
1.31054500947647 1
1.85227335332379 1
1.14516513907268 1
1.1039152732315 1
1.52763590872306 1
1.08741072235845 1
1.65329955230194 1
1.01086101067891 1
1.35718991082409 1
2.07438233549778 1
1.6266986552023 1
1.29506777018988 1
0.955173497474949 1
0.82554396806849 0
1.04533270774057 1
1.78723844312636 1
1.19047168735953 1
1.16982802598827 1
1.24880008008507 1
1.83040201068575 1
1.64823264782616 1
0.911627772656997 1
1.86065399077718 1
2.1032712014807 1
1.43943580283572 1
1.79591840011178 1
1.23276774517273 1
1.90623774677392 1
2.44441937266156 0
1.61607476369579 1
1.4783455651202 1
1.38928268574697 1
1.81524586611272 1
1.29530026366077 1
1.08364558355419 1
1.26393427967644 1
1.46335915138978 1
1.50341279848199 1
1.52567975278489 1
1.39530612397419 1
1.48489117428641 1
1.68528407064345 1
1.5666154601802 1
1.54258247184722 1
1.21222807002426 1
1.3046966293481 1
1.20029470672224 1
1.46150878968578 1
2.21359341078908 0
1.66322238786876 1
1.62682024084722 1
0.789799677446058 1
1.08272406450547 1
1.31156416369775 1
1.0794108141804 1
1.82102001061707 1
1.59596866299388 1
1.36412281196206 1
1.41686971186831 1
1.19584430419427 1
1.76849401485091 1
1.82488639629593 1
1.78286907579488 1
1.39366457331669 1
1.53770394608957 1
1.17244633415075 1
1.86911153472437 1
1.63583820683343 1
1.33123266370692 1
1.75073966071478 1
1.35954967097966 1
1.80644120422127 1
1.32517160043977 1
1.71801986366308 1
1.64564747947975 1
1.38059657250167 1
1.63428744790841 1
1.65700299201589 1
1.55439214083447 1
1.74850607755228 1
1.40052814163713 1
1.7656164926319 1
1.43178599792691 1
1.88867170239289 1
1.89646108720848 1
1.54908443678621 1
1.47958272940738 1
1.58221413256005 1
1.44989854250206 1
1.96513500866109 1
1.25479323118906 1
1.51432262721039 1
1.72225505778529 1
1.50882523126437 1
1.7510295608684 1
1.21525228201328 1
1.35560637604613 1
0.66519142868764 0
1.45851159998686 1
1.18086485749511 1
1.71526830883335 1
1.78010913083979 1
1.42143016649222 1
1.33640849471144 1
1.46132533999819 1
1.04433493903676 1
0.99763333225345 1
1.40483495363713 1
1.26077524853544 1
1.08622239462529 1
1.18294529143089 1
1.55039387819142 1
1.64752901093276 1
1.27124416038653 1
1.0520773742826 1
1.01120217592591 1
1.45737351355854 1
1.76791465555162 1
1.17469561808885 1
1.64852770576776 1
1.5759987865658 1
1.37140110726981 1
1.28181254386286 1
1.58996963029584 1
1.40447625186048 1
1.41505362924927 1
1.85832600259238 1
1.30095724839849 1
1.37959442499763 1
1.05870613012331 1
1.35321724103213 1
1.23658444119981 1
1.66863266273818 1
1.04251958933991 1
1.64318820016128 1
1.44716471724569 1
1.52043887431758 1
1.88497822168391 1
1.31947789584732 1
1.7011585678957 1
1.49337372478749 1
0.892974161584141 1
1.12273605119909 1
1.38047056285083 1
1.1516216065405 1
1.5781078327247 1
1.4534127130106 1
2.03047399756263 1
1.37807381341642 1
1.27325421727007 1
1.50920481171944 1
1.35566066940439 1
1.47217061940635 1
1.65230830693785 1
1.50730282435331 1
2.01307058020823 1
1.52531988653163 1
1.20833067291062 1
1.56856215712195 1
1.60043150706421 1
1.28269379619445 1
1.04999887298913 1
1.33317667357883 1
1.80365367605761 1
1.42978522041855 1
1.18493624081997 1
2.06325140624259 1
1.4444221933078 1
1.4149724618398 1
1.95453304392068 1
1.15202083032553 1
1.1087891157629 1
1.77735770412314 1
0.948842792460912 1
1.66890101302561 1
1.21364836303188 1
1.31819067422419 1
1.64397790103032 1
1.24692970352534 1
1.49408695678339 1
1.65855838707727 1
1.10516400576563 1
1.01808615770832 1
1.22617184235088 1
1.669171332355 1
1.57301605572486 1
1.71219844799208 1
1.0732500256255 1
0.709491817367762 0
1.21531431168683 1
1.58930711041154 1
1.26171047253229 1
1.60776647063346 1
1.72317690099391 1
1.16008255895621 1
1.2124462377002 1
1.16466150083752 1
1.78144641286927 1
1.48932520525723 1
1.79522449433615 1
1.37095093380808 1
1.35559439317772 1
2.15202610514476 1
1.37973294894519 1
1.08022141916801 1
1.13000211374275 1
1.08022264561572 1
2.11806184658493 1
1.84776058055149 1
1.94040480430823 1
1.4718929748385 1
1.7155490662223 1
1.4827095811949 1
1.27845915135425 1
1.50628852563551 1
1.9065717394037 1
1.51407218119041 1
1.46089349760765 1
1.14272752459372 1
1.78187614011499 1
1.17022449597591 1
1.83218873993617 1
2.00959955630227 1
1.36540819192253 1
1.40803985560327 1
2.03019969916816 1
1.8165486810885 1
1.27760513389825 1
1.35578673097647 1
1.18078223149991 1
1.31780096484434 1
1.2446347761584 1
1.51221167200393 1
1.34270917859795 1
1.53477728358747 1
1.76354626452731 1
1.71165415365873 1
1.3678134417401 1
1.13912408514723 1
1.50173804068628 1
1.20542591866459 1
1.3923321559746 1
1.43282873608074 1
1.65102371653231 1
1.88675954818162 1
1.38949397738798 1
1.48575124883915 1
1.62266432327404 1
1.7281750709962 1
1.46406810407045 1
1.43164250247371 1
1.72044649888265 1
1.54731513398244 1
1.52187326159099 1
1.31747571428153 1
1.0231683303858 1
1.67368464506399 1
2.0662518648458 1
1.16991471325015 1
1.36785603564258 1
1.37377626171602 1
1.31441666710856 1
1.70796026823985 1
1.41313894019397 1
1.33811229520573 1
1.1982581557317 1
1.46149476881364 1
1.73938191694455 1
1.39155043443556 1
1.80419700109791 1
1.57728318817318 1
1.67820969129259 1
1.49351623272604 1
1.96148294377444 1
1.4075355084378 1
1.05162730105232 1
1.60161541232071 1
1.27956072947639 1
1.56734824487053 1
1.15895602696716 1
1.30425840836696 1
1.73674964642256 1
1.23419528308674 1
1.6644526695223 1
1.14363098160008 1
1.34121858438669 1
1.10817731097911 1
1.30787126703789 1
1.32339971989759 1
1.10062747844797 1
1.82246326024901 1
0.850910932081381 0
1.43135461041624 1
1.28027180754564 1
1.51642954169285 1
1.43784933919329 1
1.25730729559883 1
1.38773240618718 1
1.62868826279669 1
1.4425995018701 1
1.39961377624946 1
1.85232279503111 1
1.26120048221013 1
1.33145002572276 1
1.56674166582761 1
1.04240937577831 1
1.44150311765373 1
1.25156812943839 1
1.54590912832218 1
0.968227353918042 1
1.18171615976 1
1.17043892292674 1
1.92597827616313 1
1.40209738525177 1
1.37984991418096 1
1.44906232669231 1
1.38111727085885 1
1.62402591564549 1
1.22439692961721 1
1.3103973128418 1
1.34861105897207 1
1.02910816142664 1
1.6962562323066 1
1.26942709601436 1
2.05247156344394 1
1.62996978545681 1
1.2068780431597 1
1.37259710699396 1
1.29032930155148 1
1.29678692307543 1
1.05645802692976 1
0.835217405630237 0
1.48690683439193 1
2.00812636980569 1
0.970311073184657 1
1.14878487020386 1
2.05048237025978 1
0.998303249489822 1
1.31394555652608 1
1.33284033472575 1
1.36725917028894 1
1.82070597801068 1
1.23410234917889 1
1.33908382371745 1
1.739913769081 1
1.77654686268653 1
1.94739608417847 1
1.31463333709148 1
1.45834720838439 1
1.61586256598201 1
1.17581174944757 1
1.46545194307365 1
1.67208759071107 1
1.49134977702071 1
1.4175460657261 1
1.6844510267281 1
1.39514156284425 1
1.59460974967344 1
1.30741696788402 1
1.16100938116417 1
1.5376058934258 1
1.3619126534731 1
1.15834059584337 1
1.45206055017854 1
2.04465985422673 1
1.54723756076427 1
1.82215136784696 1
1.88395226326129 1
1.64303818282845 1
1.29730761602919 1
1.44849438641292 1
1.58930939561496 1
1.66869334071521 1
1.09042642057464 1
1.64181997808708 1
1.30956902860536 1
2.24130955311109 0
1.89723910524325 1
1.43689638236997 1
1.57035571074219 1
1.62297486343069 1
1.33517683817166 1
1.60698291019582 1
0.769208508676413 0
1.23335662566903 1
1.13219591520724 1
1.3123835820757 1
1.61122503264587 1
1.37708522241668 1
1.25291411059179 1
1.90831567475689 1
1.28571728528484 1
1.58436340501393 1
1.33664252818109 1
1.46731059711407 1
1.03450902702808 1
1.32323838984167 1
1.31089247454495 1
0.499196783924646 0
1.2265412789579 1
1.70308016965372 1
1.53748269858526 1
1.54191667820194 1
1.45384382194388 1
1.36333418993363 1
1.32985560648702 1
1.96328906762216 1
1.03052381134223 1
1.20142586585107 1
1.17440096663949 1
1.34681140186395 1
1.37191899055897 1
1.46709664245192 1
1.40195987090312 1
1.45635801457802 1
0.765966575356857 0
1.12669178067501 1
1.62030416559201 1
1.3506632439487 1
0.938756333030752 1
1.27612838925291 1
1.59952291809042 1
0.644280027287845 0
1.48290596349535 1
1.12830597056076 1
1.45520833776729 1
1.46486409707343 1
1.57126736845436 1
1.77513772191708 1
1.50515205987322 1
1.89041089792981 1
1.70315748497543 1
1.64584237384943 1
1.21512252942377 1
1.23433121669192 1
1.22994821038408 1
1.39266172137785 1
1.89190865077579 1
1.8062273914566 1
2.20112954217562 1
1.80715540205974 1
1.74847790231095 1
1.66266493391282 1
1.26575494488106 1
1.51690101477144 1
1.12080745037317 1
1.70251971771508 1
1.51433739845165 1
1.5520699549323 1
0.870820382123345 1
1.35994654867053 1
1.69311276765683 1
1.67434332861702 1
1.58507343922963 1
1.8449058942604 1
1.37701291845028 1
1.38942743473721 1
2.09550866502381 1
1.51230925942983 1
1.74714689732563 1
1.20260541083285 1
1.2370657307711 1
1.1106511525943 1
1.7423214710462 1
0.965356571015526 1
1.27369113107892 1
1.79664377524624 1
1.45695494516257 1
1.12016734839823 1
1.73922490260293 1
1.83593693038254 1
1.53008887996116 1
1.20388608982798 1
1.22114771839945 1
1.55436686250804 1
1.62918542396312 1
1.51166390732501 1
1.63399259969705 1
1.92423849734679 1
0.817796835437141 0
1.19817523171042 1
1.3997313882729 1
1.70642600484913 1
1.73099305657931 1
1.72774030792684 1
1.39141953955925 1
1.70580919761231 1
1.60888597457133 1
1.306559359086 1
1.35565768539468 1
1.16324830308681 1
1.78869749639591 1
0.978267434739275 1
1.2992013986371 1
1.54440794337388 1
1.16822707599388 1
1.58584253466703 1
1.33804445662381 1
1.46985915243112 1
1.25542125770525 1
1.41856196533112 1
1.83559733604879 1
1.24309370019438 1
1.48821146391311 1
1.61663231678553 1
1.34624113386724 1
1.08202014372689 1
1.49579975448565 1
2.37914452874443 0
1.48480639393131 1
1.53042971169985 1
1.44779194715983 1
1.43117949918642 1
1.04759103866224 1
1.39286883297693 1
1.94222086242773 1
1.36374072223324 1
1.1613193412315 1
1.45143372786628 1
1.62322282164956 1
1.48462560159957 1
1.46249169928735 1
1.511463456405 1
1.33339351188174 1
1.60923447783292 1
1.861564732737 1
1.46648521531989 1
1.42697214182786 1
1.61755531288936 1
1.40490704713943 1
1.3018486255325 1
1.45763806702976 1
1.34733910533167 1
1.44957541365604 1
1.26828051441515 1
1.20889431516002 1
1.31321736584893 1
1.21640749701888 1
1.85096209781714 1
1.55700144706695 1
1.78489051360077 1
1.46509206304919 1
1.05105694882057 1
1.59117545244616 1
1.64479915393372 1
1.34071666869874 1
1.72269180056996 1
1.54141448381139 1
1.5680563292726 1
1.87501041713484 1
0.921728853134667 1
1.83055687807323 1
2.02739187946865 1
0.949191111480687 1
1.20583374614466 1
1.19302195931151 1
2.00004407707206 1
1.22317434826845 1
1.51651238390651 1
1.64314802536963 1
1.31299660761545 1
1.09339056721424 1
1.33985010310867 1
1.61718750888998 1
1.53689416880716 1
1.05201158900396 1
1.09104259791788 1
1.77993016924651 1
1.60843300280507 1
1.48483234590373 1
1.48258664745551 1
1.12519736081733 1
1.33900106163872 1
1.58022846210435 1
1.65137502223813 1
1.73471591300417 1
2.08367194814491 1
2.18772949308 0
1.28344421870058 1
1.79175506791849 1
1.42997950669092 1
1.49433301054987 1
1.24704255612627 1
2.08183344290017 1
1.96827977408527 1
1.3051149644088 1
1.53493618018369 1
1.95646772505523 1
1.36331126366347 1
1.2251906447233 1
1.03414253821417 1
1.31018094143269 1
1.87178214169512 1
1.37435796745533 1
1.50534708131108 1
1.61038290160073 1
1.41045488915853 1
1.13234360399372 1
2.0266204294489 1
1.27824417091788 1
1.18464356397017 1
2.53928549117268 0
1.47258106017513 1
1.2235948020675 1
1.1662602205606 1
1.66429333544387 1
1.35608221203979 1
1.41002342413806 1
1.16432021852485 1
1.52283596480089 1
0.796637055355621 0
1.21357116783642 1
1.38126079712331 1
1.61756252852667 1
0.776444505587573 0
1.61380563546795 1
1.52046724846082 1
1.42243527369268 1
1.18717145229721 1
1.57004935899095 1
1.551360081809 1
1.35319720227688 1
1.36480661537095 1
1.88215025824094 1
1.6941644993065 1
1.92008864334729 1
1.18067596089885 1
1.01222643111023 1
1.86099536683683 1
1.44942263162051 1
1.69937202982975 1
1.22634297062599 1
1.1247781148101 1
1.62064735739075 1
1.63390321619055 1
1.5468665456073 1
1.07700062687647 1
1.33628166021411 1
1.04034430484761 1
1.23673756339098 1
1.10573776537614 1
1.50340785071173 1
1.45745173049927 1
1.33525773683454 1
1.40579310491612 1
1.60123499974287 1
1.4507032389286 1
1.49310299998304 1
1.52274466929839 1
1.55678225428896 1
1.20737861474362 1
0.902596007989427 1
1.19835950127955 1
1.85055519111183 1
1.41226372168891 1
1.59290674535709 1
1.6076934267961 1
1.3434653690352 1
1.5346282238835 1
2.40473758130999 0
1.33686973878736 1
1.19524378418391 1
1.31975637902909 1
1.49209681303698 1
1.46669624113905 1
1.21906878085237 1
1.32833185015771 1
1.11200459569485 1
1.62417695785656 1
1.60449414268283 1
1.09441676992853 1
1.86779533421583 1
1.78623135006457 1
1.14715664868844 1
1.2650099084664 1
1.80041987083986 1
1.30693505833339 1
1.24904987941494 1
1.49735265298282 1
1.54117798616998 1
1.38385650620158 1
1.47227063192417 1
1.45930904277854 1
1.72878829450799 1
1.53613559759542 1
1.23608408127964 1
1.74400413624334 1
1.26265487079895 1
1.85325978751733 1
1.36576034167654 1
1.40928082216628 1
1.88334001433453 1
1.53383630238416 1
1.17587615872664 1
1.69679534495551 1
1.51615178462443 1
1.45348400698393 1
1.82214336735064 1
1.37031516323822 1
1.38289911631449 1
1.35955058485052 1
1.95584318808056 1
1.36911625098776 1
1.47112007932855 1
1.13610047457632 1
1.16168826187294 1
1.37735911467846 1
1.51512992632518 1
1.51776554762625 1
1.77308859095322 1
0.813201823532765 0
0.81889875762576 0
1.43838307806091 1
1.57584457950929 1
1.33696878529875 1
1.61813417377637 1
1.40681821688771 1
1.44914276490523 1
1.43590398017342 1
2.21978104882235 1
1.65429864588136 1
1.38446792689433 1
1.45747586880457 1
1.1433067494484 1
0.855602566232262 0
1.85938920819541 1
1.29986595715996 1
1.01775444502492 1
1.53860828847574 1
1.50850369106007 1
1.6704277287461 1
1.46434915337903 1
1.36912041309347 1
1.50116840878781 1
1.60951805566605 1
1.30589988895713 1
1.64111429605602 1
1.72917346684458 1
1.83291563880384 1
1.45159350177519 1
1.72767552442864 1
1.74907769242404 1
1.22520403921543 1
1.69532203718116 1
1.13465940927224 1
1.68278911805682 1
1.25566517879224 1
1.66106942686061 1
1.46521396774682 1
1.59994495089071 1
1.74719723902688 1
1.58549571343313 1
1.22440538716179 1
1.76231206640894 1
1.4451593562154 1
1.49134291919767 1
1.94593974999612 1
1.3388439839567 1
1.48568526087838 1
1.26670871734716 1
0.933716911803971 1
1.60518170660814 1
1.84135150706147 1
1.58955184652918 1
1.05579832162357 1
0.920267283004924 1
1.66939892586288 1
1.29527891534162 1
1.75084544415746 1
1.29732499654212 1
1.35919649241157 1
1.3397937427905 1
1.28953788280708 1
1.20223786496188 1
1.52106261476712 1
1.32253948109828 1
1.36995271585556 1
1.40510561268044 1
1.68554792544573 1
1.36943276490139 1
1.51243417216524 1
1.99896556493364 1
1.24821903841421 1
1.49572523096669 1
1.62227851365502 1
1.04761806020583 1
1.58155960389702 1
1.00794688863916 1
1.65510719588881 1
1.02691077839981 1
1.61228700331959 1
0.823115466730466 0
1.54438312640441 1
2.10858946046518 1
1.27587398436472 1
1.35070850359562 1
1.21269741160509 1
1.30220296364538 1
1.65109811281336 1
1.41030825260793 1
1.54902878872207 1
1.29500637317174 1
1.26216570875673 1
1.46169955132938 1
1.54753816176872 1
1.25327039374619 1
1.50190702862195 1
1.89427639590714 1
1.38983420018838 1
1.26114963050207 1
1.64363876027172 1
1.68913565521217 1
1.56221403718032 1
1.5743843208205 1
1.68799821667211 1
1.30640446546686 1
1.28077812802476 1
1.5019004878238 1
1.26106946739448 1
0.985601623323513 1
1.5190038857602 1
1.10220355236473 1
1.30878634591843 1
1.28075437975939 1
1.16663296649332 1
1.32039098837922 1
1.43654289452781 1
1.46973443744475 1
1.42483058166507 1
1.81405754231708 1
1.04689661750157 1
1.17733857175397 1
1.69792064939121 1
1.10444113774887 1
1.62700179702805 1
1.17011447877879 1
1.13203357349639 1
1.48319756834711 1
1.21395026661679 1
1.74872250698268 1
1.45066967547455 1
1.25084462353653 1
1.20017823520422 1
1.2413955742531 1
1.56583921869905 1
1.58055689172426 1
1.4877314636802 1
1.618947088086 1
1.61500332657384 1
1.50217751512259 1
1.75840062718098 1
1.24493468909648 1
1.1204173638552 1
0.799130877860209 0
1.59626997834297 1
1.83564342399487 1
1.5868577243328 1
1.43406083071312 1
1.45025439896074 1
1.59316390410852 1
1.33667497448821 1
1.53454807288406 1
1.00801214715192 1
1.49418907603659 1
1.5741625953348 1
0.926088545439633 1
1.46443173163546 1
1.710602505065 1
1.73349489500651 1
1.16476708885005 1
1.1326535918868 1
1.32660673896624 1
1.71797293451609 1
1.25755263461518 1
1.84275021752681 1
1.72936811810635 1
1.75698367357886 1
1.44883782601651 1
1.27676264382803 1
1.59228633019045 1
1.59615457592182 1
1.21296875352825 1
1.32232178702538 1
1.48930998872731 1
1.92021955397806 1
1.09152602146337 1
1.23915119213366 1
1.77711017608358 1
1.25103061944736 1
1.25157201454509 1
1.51364186157333 1
1.56298319463333 1
1.19005897516443 1
1.09316888015531 1
1.25429999458454 1
1.62397478163997 1
1.1573174566306 1
1.21254387338532 1
1.72980740739158 1
1.37080929825934 1
1.52616966902911 1
2.02814090945151 1
1.44725966648454 1
1.38529237694607 1
1.50412158494763 1
1.24268406595678 1
1.25153434312752 1
1.44099894503963 1
1.82564464039762 1
1.19434645968678 1
1.17303968376291 1
1.59186442155368 1
1.00382968419136 1
1.17801252559324 1
1.6588401090507 1
1.65100226783855 1
1.30303774809365 1
1.34946510318442 1
1.43347012933335 1
1.23135148824345 1
0.805077229769038 0
1.31071783996553 1
1.27470350994396 1
1.49506497666489 1
1.72294533871997 1
1.29113377315293 1
0.577876877697314 0
1.16128635368138 1
1.60764302378903 1
1.02104602704412 1
2.04513201113866 1
1.47691371497544 1
2.05072400374718 1
1.64918943886527 1
1.93137148954034 1
1.53859982927276 1
1.29777773860936 1
1.42913947007613 1
1.31200520895125 1
1.58984331122942 1
0.755017343595493 0
0.983209311851648 1
1.18339323861483 1
1.82277010441832 1
1.89778869671012 1
1.80705457683754 1
1.2288624846693 1
1.1991220331816 1
1.62743588761329 1
1.4172617479088 1
1.61484655404987 1
1.51820546972975 1
1.94363003236977 1
1.56371841607669 1
1.39445513976124 1
1.71382368511948 1
1.13312915383975 1
1.44376712891436 1
1.4775488766878 1
1.82242294851147 1
1.58173716276131 1
1.43886755088334 1
1.79551250122751 1
1.80904921162846 1
1.7689838863905 1
1.04384637562629 1
1.01807314237855 1
1.30238726822166 1
1.82692131324796 1
1.67277537098516 1
1.33599142644717 1
1.28783514900393 1
2.04231767410897 1
1.48989279278057 1
2.26728072127441 0
1.2401332545344 1
1.34996889237127 1
1.47314795119332 1
1.12410245998179 1
1.5446547417467 1
1.16458071031387 1
1.36993863095436 1
0.991452497303714 1
1.27823518438519 1
1.4426014574062 1
1.81160775549078 1
1.05457370280026 1
1.27090904238276 1
1.50495672632341 1
1.70209660339487 1
1.19009473402896 1
1.25044962270128 1
1.46024813534952 1
1.30893011350452 1
1.83454093062824 1
1.25313641091406 1
2.11707004403997 1
1.47712921628677 1
1.67080706607188 1
1.67735491098741 1
1.57582697545927 1
1.85026378097801 1
1.28027345662091 1
1.46061481218659 1
1.27567144858557 1
1.77095749718248 1
1.25392978648062 1
1.24427741613069 1
1.70561127356359 1
1.62281673237146 1
1.31813482526652 1
2.02980869950773 1
1.62940871865007 1
1.64064295716076 1
1.65279977848652 1
1.39781945314008 1
0.978163297677799 1
1.24757525232595 1
1.78450074134867 1
2.20390750487038 1
1.67566033053144 1
1.4984800457434 1
1.44943939035769 1
1.05221592265195 1
1.25599638224389 1
1.39307375720876 1
1.4759800283697 1
1.11772163154643 1
1.26556292053249 1
1.57455153867353 1
1.35365661877589 1
2.0935346142903 1
1.89015482944373 1
1.71517452478018 1
1.63615922783331 1
1.95751330381345 1
1.57845030872454 1
1.20607712924503 1
1.6708849665879 1
1.20398583478662 1
1.61105497890017 1
1.19716283514115 1
1.13881404009401 1
1.59295125905823 1
1.85673604545433 1
1.77983349052164 1
1.4421973830192 1
1.32289040497735 1
1.20269321616584 1
1.65928038724246 1
1.38505639199554 1
1.49692385057404 1
1.78122159447955 1
1.12354269499633 1
1.21927608150867 1
1.91245219624646 1
1.18578448767051 1
1.5508815964752 1
0.877003025254005 1
1.57090308469355 1
0.926638887424156 1
2.3017461470177 0
1.59504356403046 1
1.39839466787727 1
1.63443839048156 1
1.70822235512559 1
1.24185214465174 1
0.747677281940641 0
1.88338582523613 1
1.03078465857809 1
1.47611099952503 1
1.21389132195783 1
1.35125058679351 1
1.51892589628379 1
2.19008818387902 0
1.37792035158459 1
1.49702781011679 1
1.6236246080819 1
1.2466081019933 1
1.53801901306697 1
1.31937554164552 1
1.35835405169622 1
1.25054705162461 1
1.5606443585025 1
0.987378902309752 1
1.47201087331601 1
1.02378148081713 1
1.50234881273994 1
1.49848959387933 1
1.11739330363164 1
1.41771873853488 1
1.58283449649521 1
1.35511594025251 1
1.34686252371777 1
1.55192219674911 1
1.74874502064623 1
1.08435304220599 1
1.911900568203 1
1.71319604312674 1
1.2774014261011 1
0.925805301685573 0
1.41810838329625 1
1.33409678935709 1
1.69452883276966 1
1.55588677606999 1
1.29204706794718 1
1.12881444783981 1
1.10459859117158 1
1.23126972965203 1
1.21186098198621 1
2.00080722741799 1
2.1003773418925 1
1.78736047177948 1
2.23676066170242 0
1.19289748638056 1
1.14225467588897 1
1.99002268587433 1
0.987695240001555 1
1.01424281508179 1
1.39371640028153 1
1.25744659093124 1
1.40055218811342 1
1.40187517188157 1
1.44625372654807 1
1.79166353286561 1
1.41149947985673 1
1.44083389255593 1
1.5755902086319 1
1.13617839560933 1
1.32300110046323 1
1.13429284376742 1
1.48329588674787 1
1.25315061555951 1
1.32796619272307 1
1.59005625163762 1
1.22181148994351 1
1.38558332098087 1
1.07443983222997 1
1.12989572204301 1
1.61848516973913 1
1.20398902692132 1
1.30068065801947 1
1.12582072811357 1
1.56683886247689 1
1.45309517482728 1
1.64534246037996 1
1.09423991043308 1
1.63699825468311 1
1.45456136130093 1
1.29181040523734 1
1.62205003723396 1
1.26568223659716 1
1.44159208597919 1
1.76451204681456 1
1.96248491396263 1
1.20528103710272 1
1.57321541371278 1
1.08304160674251 1
2.07643424697327 1
1.21685924316742 1
1.36177819503131 1
1.4611392729945 1
1.21142922332443 1
1.36938854247405 1
1.70936277503664 1
1.31314430612094 1
0.836956616852732 0
1.8993388255346 1
1.63481883387765 1
1.60646454272139 1
1.42582132667033 1
1.7865511121843 1
1.35662190507698 1
1.31199286598531 1
1.22970284031263 1
1.70048248671825 1
1.66605524207538 1
1.02468782367512 1
1.81487719724987 1
0.955181885706805 1
1.86457493612311 1
1.72229757209831 1
1.42452224772097 1
1.79301156382739 1
1.70856953663679 1
1.12461439029105 1
1.72999814840452 1
1.71019635332395 1
1.90259622102163 1
1.58436438232746 1
1.53155301291291 1
1.89054064901456 1
1.78011061661563 1
1.08304798761185 1
1.56906834592639 1
1.77407119517099 1
1.80867040158152 1
1.26537940160119 1
0.926550234101494 1
1.28859849353957 1
1.58445568708099 1
1.73455559751297 1
1.57456849268027 1
1.61519241960802 1
1.3437571050224 1
1.5171358195752 1
1.164694461389 1
1.24159683096755 1
1.17905236690691 1
1.44475652308299 1
1.42256686416904 1
1.40317847654376 1
0.680014239488576 0
1.49840140370587 1
2.06404634157389 1
1.68063891014995 1
1.25505522186896 1
1.81584515326833 1
2.27143691736979 1
1.77386019402532 1
1.29792126283234 1
1.35267122368497 1
1.06435243949384 1
1.23912972625851 1
1.00274565411504 1
1.2719444372895 1
1.41235031975839 1
1.1794199716746 1
0.920631816431486 0
1.10358925521848 1
1.25376344173131 1
1.50596193578398 1
1.7031503961837 1
0.980378169544803 1
1.02231335531308 1
1.43276984033311 1
1.72943106899415 1
1.4620722037708 1
1.72170049059241 1
1.20759647674925 1
1.1797176409545 1
1.17026617987557 1
1.90476305946149 1
1.29303578459608 1
1.62787391112263 1
0.961182660839141 1
1.55171261040872 1
2.13367047546309 1
1.95772434620209 1
1.43474387716084 1
0.863541576135031 0
1.17245881006976 1
1.40746546104484 1
1.21382697202574 1
1.32391030172071 1
1.71853680479608 1
1.79626215391429 1
1.40211726882633 1
1.64581214434936 1
1.67194817155876 1
1.60028503279324 1
1.37391711301782 1
1.26768975281985 1
1.31261732350169 1
1.47831439099837 1
0.896112807963403 1
1.71098508056629 1
1.5932564124382 1
1.26039696585146 1
1.52644100393491 1
1.3549750913396 1
1.62053038675719 1
2.09284121712497 1
1.11685395908584 1
1.45281280729972 1
1.74225448646697 1
1.69600297584385 1
1.54677801005418 1
1.80955103977261 1
1.8150441918075 1
2.04994711165903 1
1.61686333300538 1
1.51326064979828 1
1.8346281563477 1
1.70390614147419 1
1.36419429716274 1
1.82954569608373 1
1.49887308157877 1
1.63051695625631 1
1.19883210306669 1
1.52395328328026 1
1.18887788233472 1
1.83831104739564 1
1.21535714452402 1
1.66371289725104 1
1.14863120455487 1
0.998044939566347 1
1.01321230442589 1
1.83733232013403 1
1.59783193913099 1
1.5732968999658 1
1.47768214577658 1
1.38046094669889 1
1.29571528739352 1
1.6145632267598 1
1.30291310507879 1
1.5137323530347 1
1.80060649564554 1
1.32681452035556 1
1.3293471867592 1
1.66858215600282 1
1.47413875391486 1
1.25023798440374 1
1.06338260990457 1
1.38396014444387 1
1.44086562055751 1
1.70389192012465 1
1.83963077613534 1
1.33083745169349 1
0.913382920710545 1
1.02131466415737 1
0.959512363778911 1
1.40326134758856 1
1.70312351056013 1
1.41706537708336 1
1.30155820956121 1
2.06838478351182 1
0.799020133349628 0
1.78439489061375 1
1.62962233788552 1
1.27980452750346 1
1.34216351883725 1
2.0325775330045 1
1.20303055205018 1
1.4822740692621 1
1.64559030802654 1
1.76384808619538 1
0.879767525849445 0
1.55588978080028 1
1.75956447462837 1
1.30606504611789 1
1.54486576899494 1
1.47328124105176 1
1.35801988574811 1
0.884959828207731 0
1.28777808373238 1
1.50175133933552 1
1.32970722084642 1
1.67410029377692 1
1.60182235876876 1
1.05312749828004 1
1.54536233220841 1
1.3613643876015 1
1.84747991210011 1
1.25664920124643 1
1.23028692464966 1
1.1995225030562 1
1.541618139839 1
1.78617994984087 1
2.07010647956303 1
1.53769832532336 1
1.95430047479736 1
1.62604449354867 1
1.67424613536788 1
1.40891134193041 1
1.61074803992363 1
1.16908230262589 1
1.38138933542447 1
1.59057673868575 1
1.54524762297839 1
1.3956761887655 1
1.22014282165938 1
1.66001873915197 1
1.16820784171799 1
1.61839081275496 1
0.803849978069013 0
1.62533143520586 1
1.61053547134213 1
1.53855127080537 1
1.49716189733379 1
1.51468009996739 1
1.35045069523754 1
1.704146081764 1
1.58694732071828 1
1.34134992028449 1
1.01119914134782 1
1.70672123017798 1
1.64272523619048 1
1.10299033998301 1
1.60274951356417 1
1.62642945004987 1
1.64151631999261 1
1.34435756299284 1
1.2190681451245 1
1.23670097770366 1
1.37380709029555 1
1.38702130151017 1
1.70447916170418 1
1.43952685369154 1
1.24371538572028 1
1.15268341706347 1
1.41294112958741 1
0.995354577821975 1
1.37674941354843 1
2.00500264385104 1
1.14904156647849 1
1.58401250497579 1
1.53885780136593 1
2.04165956076421 1
1.52315139630115 1
1.32354969106802 1
1.73189118876875 1
1.42193796440783 1
1.73378828832151 1
1.10106478532892 1
1.51060372622013 1
1.42603326534549 1
1.6902639486667 1
0.916487088280715 0
1.70642963191129 1
1.30055661266123 1
1.23299599988655 1
1.41010033897066 1
1.48853802390319 1
1.7714698672002 1
1.16160696760503 1
1.41468561178738 1
0.93382382353444 1
1.46571149872582 1
1.36182111614424 1
1.41291883081494 1
1.4788941740262 1
2.01698270117285 1
1.51106648962992 1
1.61869634295258 1
1.22125266595048 1
1.6488159227914 1
1.57200660734178 1
1.86881240933372 1
1.10602079537354 1
1.30132424831003 1
1.22472979434664 1
1.28416022369589 1
1.13938366035693 1
1.57491017495816 1
1.05530372037774 1
1.63690218224266 1
1.23357652113285 1
1.48148631764827 1
1.78539648213163 1
0.987680643198136 1
1.21977508220306 1
1.68384478459712 1
1.28882160838704 1
1.20581519226089 1
1.72257409023865 1
1.1607454000851 1
1.49720593852422 1
1.69898423141291 1
1.02616977132091 1
1.50748944592936 1
1.73716884302006 1
1.7182253704182 1
1.34728907558197 1
1.5392804121034 1
1.14939558270903 1
1.63130469773642 1
1.49543639745487 1
1.26595405150078 1
1.67593366380694 1
1.3245754671498 1
1.41342328313788 1
1.62625589225941 1
1.86661259257962 1
1.47930625121385 1
1.51732055237674 1
1.48613985498107 1
1.39362985666593 1
1.25646713994743 1
1.87293101182357 1
1.59666302878946 1
1.51234724469375 1
1.59758339309176 1
1.21083251319064 1
1.93530459947115 1
1.59899089917056 1
1.33364897917186 1
1.52503857912351 1
1.09994413984165 1
1.34251911373115 1
1.48865771844066 1
1.35190757052831 1
1.88894295815499 1
1.6238166809181 1
1.28525590523321 1
1.77639366093393 1
1.33593926082732 1
1.0206567097811 1
1.65915937340333 1
2.09787638190096 1
1.36762985685897 1
1.65984974094581 1
1.3538315706721 1
1.87988529182443 1
1.6373033710506 1
1.22087155457535 1
1.71900434488681 1
1.64792845224329 1
1.60649402119412 1
1.03696588916589 1
2.03352732487193 1
1.4224991359315 1
1.38845540946342 1
1.06809678411338 1
1.86592486327464 1
1.16507120314163 1
1.3460401363966 1
1.41872189408281 1
1.23603271871392 1
2.09416391982997 1
2.25119970493192 0
0.91905319135585 1
1.40414960028654 1
1.72278030393373 1
1.6097470774909 1
1.13095572829122 1
1.59223531519469 1
1.93144153254697 1
1.47664072973133 1
1.54683879309744 1
1.78595838330787 1
1.67836316150417 1
1.39670062134635 1
1.72221873952519 1
1.28968182165522 1
0.955978310594511 1
1.21262395121623 1
1.59284190109449 1
1.52648439088412 1
1.37864580783253 1
0.972423540460374 1
1.24272917734151 1
1.59706116998577 1
1.91125409717456 1
1.69573539644614 1
1.63280674498363 1
1.41538235773961 1
1.18603977801973 1
1.70402450075716 1
1.89082751623238 1
1.59398005134457 1
1.77216611328623 1
1.68106926534921 1
0.995860681088718 1
0.693516151308763 0
1.90787651019366 1
1.67667237962187 1
1.05737064334342 1
1.36243546124171 1
0.960340230092372 1
0.960164471292305 1
1.16862242868006 1
1.53680672282928 1
1.24698002205072 1
1.7803383340818 1
1.52656201518105 1
1.73661900060031 1
1.89567567663248 1
1.33738022648901 1
1.17929865032298 1
1.94381116547134 1
1.5053681541348 1
1.36071795794743 1
1.1945440422364 1
1.0504784276602 1
1.36957770648442 1
1.29870500348889 1
1.38894854347092 1
1.38436201954098 1
1.58949215495383 1
1.5662052843778 1
1.11425384063652 1
0.982959264387608 1
0.882835643772047 0
1.60097786445685 1
1.40725425108488 1
1.27267669549894 1
1.71011456051999 1
1.49363995816206 1
1.11968854652689 1
1.1390881568369 1
1.26930348495548 1
1.97031721864321 1
1.17410669651587 1
1.69000341609254 1
1.56339393767219 1
1.74739329749044 1
1.6667041263289 1
1.51484019583015 1
0.96974319559622 1
1.5506605378155 1
2.10539949750356 1
1.46151636343961 1
1.13921413286502 1
1.59648433142177 1
1.39684306703781 1
1.33286359715491 1
1.45739630775563 1
1.41471542903266 1
1.66460879246761 1
1.15040089386861 1
1.93574766310407 1
1.57418373740321 1
1.61146823124773 1
1.22455903191288 1
1.23128168700912 1
1.28127804170388 1
1.35700555457305 1
1.20009914047713 1
1.90200852360767 1
1.36116369109245 1
1.84057082585201 1
1.13929064163467 1
1.42989775288822 1
1.23513897276853 1
1.03226079331007 1
1.02114780135578 1
1.35823774978824 1
1.02293503593505 1
2.15191121499246 1
1.02610487592935 1
1.77747141986715 1
1.4475637985162 1
1.64359655931819 1
1.51414986254434 1
1.88066643389179 1
1.09572793848911 1
1.27147462511082 1
1.22352573479106 1
1.66607132744377 1
1.9259040681487 1
1.68221322257207 1
1.68805858328045 1
1.57754416665278 1
1.39155528474173 1
1.6772353690439 1
1.91881088251304 1
1.52417351569408 1
1.68010368133678 1
1.61586693439736 1
1.19246573270122 1
1.5971565692237 1
1.50873061648401 1
1.80148104304583 1
2.17686590534039 1
1.28695614294297 1
1.49164873706225 1
1.58114833591205 1
1.68518594548073 1
1.63234735250175 1
1.73777310467361 1
1.98426713668462 1
1.57935024224573 1
1.7227080915214 1
1.54631080973216 1
1.2366413045606 1
1.052034625001 1
1.17312568446742 1
1.67689298012257 1
1.32961680820322 1
0.876338505428238 1
1.71843134344682 1
1.27013790612247 1
1.43013207603669 1
1.9435624953829 1
2.0084244640112 1
1.81914532410763 1
1.42406751172388 1
1.23160338255885 1
0.495147542910436 0
0.917987033987825 1
1.21721078914138 1
1.12771738711071 1
1.16099050685635 1
1.21836305155289 1
1.20467339126001 1
1.25590834592994 1
1.74521004422123 1
1.11279978991808 1
1.25773901690366 1
1.49553693284957 1
1.56886407128836 1
1.54549670199701 1
1.37457882745505 1
1.66335625869788 1
1.5435367363227 1
1.65027966093723 1
1.61239854598347 1
1.82855372412451 1
1.69619475330662 1
1.1722536745715 1
1.64161329852535 1
1.22237364845864 1
1.20969305166133 1
1.49780003781365 1
1.14337829513611 1
1.04662843224343 1
0.939365133607035 1
1.30799931080572 1
0.965186917460533 1
1.49351755003664 1
1.89484627133199 1
1.62361069663208 1
0.937512055544595 1
1.32249169115867 1
1.70348170004182 1
1.18519124448 1
1.63966796858804 1
1.18883911367132 1
1.08562680529897 1
1.07959103257992 1
1.35217646231944 1
1.43665382867183 1
0.75473591186839 0
0.964090941490018 1
1.27771640557896 1
1.16378175594532 1
1.28605577503012 1
1.64659428378102 1
1.39614974257604 1
1.44330753212403 1
1.77182169850568 1
1.23865431959413 1
1.56947493144944 1
1.49619734322018 1
2.24756874488404 0
1.35686905134413 1
1.47382713963783 1
1.43942734542741 1
1.88658192302004 1
1.43738723872896 1
1.55152651223066 1
2.02448250907879 1
1.68020839727876 1
1.31716582274026 1
1.21314139906866 1
1.54173261594785 1
1.63362244496136 1
1.39129183973291 1
1.28475185910792 1
1.49912077466561 1
1.23108430962958 1
1.82707548890118 1
1.61229842507431 1
1.62135588334044 1
1.451205136497 1
1.51408563966877 1
1.66176544260859 1
1.59430898737118 1
1.5753147461541 1
1.41406360165969 1
1.78812435198184 1
1.24673355093258 1
1.64764577498723 1
1.41851730106408 1
1.34904280777991 1
1.31789762042537 1
1.37019087118113 1
1.56467525450822 1
1.64668374050495 1
1.45800561183222 1
0.875729662939139 1
1.50720670615775 1
1.24671715682573 1
1.84888285216166 1
1.42678388028823 1
1.40480924351726 1
1.57350571965635 1
1.85572542113207 1
1.62208520684201 1
1.71187288372627 1
1.47753593593426 1
1.57166745160793 1
1.61650188949745 1
1.16186801420389 1
1.28787908555987 1
1.55551751255069 1
1.09119334615999 1
1.4910078116779 1
1.23950877631386 1
1.43730064616428 1
1.44382275591484 1
1.3200535116865 1
1.31041640569569 1
1.25233973627687 1
1.42376627203848 1
1.04047468465413 1
1.15587293090762 1
1.82071478953479 1
1.40163479000112 1
0.991839086663733 1
1.09375983744623 1
1.26381798866396 1
1.47146619296343 1
1.28010779902238 1
1.26407481820965 1
1.89842506142785 1
2.2947097017208 0
1.22554059540981 1
1.23364513402046 1
1.14922997300855 1
1.39624870545737 1
1.79364253670097 1
1.40500406628107 1
1.45844315011015 1
1.61147411988875 1
1.76842321069345 1
1.24178338098789 1
1.64862858315914 1
1.60478673415115 1
1.2238766907652 1
1.60276135740557 1
0.912182613230087 0
1.11309046328486 1
1.75560609334823 1
1.70583023413093 1
1.32467935874925 1
1.73293518524504 1
1.26740994243378 1
1.7077452546697 1
1.72018845952837 1
1.3316437950415 1
1.69558374515693 1
1.01592359998797 1
1.21729514733337 1
1.69176046994469 1
1.21969582172849 1
1.05192500544842 1
1.37943599000185 1
2.06386543888308 1
1.49351420301336 1
1.3646295157051 1
1.28510659032269 1
1.57384483248685 1
1.57785849480043 1
1.31059505550809 1
1.40663022097263 1
1.52562246906899 1
1.51015692168078 1
1.53411534716788 1
1.06758658502294 1
1.63740809314884 1
1.36274888687953 1
1.65588402617805 1
0.675453622957242 0
1.55217365943552 1
1.50561484156393 1
1.28909091810463 1
1.52723480311374 1
1.46687539604592 1
2.22376009019492 1
1.49059327434444 1
1.29099598807933 1
1.38020740331263 1
1.11815292113838 1
1.59754844521601 1
1.40046667992026 1
1.27326494173641 1
1.48265363541979 1
1.18912949479058 1
1.62441403393087 1
1.01927668863048 1
1.60335142751296 1
0.904354776424586 0
2.12901966719433 1
1.51516555968603 1
1.44581160049491 1
1.7505579265492 1
1.35562666552724 1
2.04374298905078 1
1.30143244775314 1
1.99269057804089 1
1.49932140259991 1
1.4524611247404 1
1.17358645029893 1
1.24517032474083 1
1.62680787909391 1
1.75033419109277 1
1.47495886568853 1
1.51755894210122 1
1.50884487172091 1
1.60956903506776 1
1.69201535810204 1
1.61703146379017 1
2.02123938458336 1
1.40537970136017 1
1.01655311383431 1
1.26459104156977 1
1.22774189998555 1
1.47284260961913 1
1.38568578264095 1
1.43132888012886 1
1.8321333596493 1
1.39430277420613 1
1.57768171445618 1
1.28436295815012 1
1.51359631536448 1
1.04365586326125 1
1.38542170197382 1
1.78614979102964 1
1.32186567496341 1
1.26441760656058 1
1.21167521754688 1
1.40218241823623 1
0.953064278471308 1
1.20964274314629 1
1.36728508748062 1
1.42255370289916 1
1.20003537478594 1
1.469415167702 1
1.90721855166862 1
1.151669574848 1
1.28081353204436 1
1.66918983188564 1
1.3096256358479 1
1.47259182837762 1
1.53215986249738 1
1.32631177404789 1
1.77082668415222 1
1.64863019250221 1
1.69831892332327 1
1.66906026945132 1
1.48596210680966 1
1.56445596957577 1
1.40272223637491 1
1.78365118897171 1
2.0115058677686 1
1.39506357625854 1
1.71897496640342 1
1.2825748641875 1
1.66347626783307 1
1.49773532314661 1
1.23528565904905 1
1.58621261391233 1
0.991865454464379 1
1.38839999854073 1
1.05436910157873 1
2.0474080713626 1
2.22912603667262 0
1.18290114693962 1
1.61896418362678 1
1.23116878338741 1
1.14039443716455 1
1.83445792352053 1
0.820381138195341 0
1.71576635173525 1
1.87348646460154 1
1.54113698228016 1
1.34952322669899 1
1.01771127300069 1
1.6596031379569 1
1.44307823226556 1
1.36315377787711 1
1.31163893643002 1
1.24179628542188 1
1.56696421605669 1
1.41065109983456 1
1.20810640324499 1
1.27481190738265 1
1.66653034769233 1
1.34965753326798 1
1.3102095484257 1
1.53265545563355 1
1.7995656215431 1
1.57688456246992 1
1.29509068385156 1
1.1098213715668 1
0.587139171989211 0
2.09710097254048 1
1.30175252962968 1
1.80334377314326 1
1.32994660401169 1
1.47826441732011 1
1.37315237641325 1
2.22482419938882 1
1.58566506630467 1
0.970600829866907 1
1.29230456824514 1
1.33799224788928 1
1.26519162865963 1
1.76725724398659 1
1.96934884214918 1
1.48734236480251 1
1.49188958559429 1
1.67818013090196 1
1.27519756640045 1
1.51208398750563 1
1.69681664444273 1
1.3339337948186 1
1.99473449717989 1
1.12409274719476 1
1.95964558170279 1
1.42252192977691 1
1.82197266163526 1
1.58005401183297 1
1.36230116483955 1
1.16322157107461 1
1.19859138479628 1
1.41793628117608 1
1.372339679872 1
0.995719902474657 1
1.81193206301163 1
1.11558929094351 1
1.30693068027138 1
1.64125908202523 1
1.47335376921237 1
1.11987059583136 1
1.68981215964422 1
1.22238418534113 1
1.30598406346764 1
1.56435952469697 1
1.0528592448285 1
1.58142996108352 1
1.09445653106035 1
1.78410195384962 1
1.38801609608708 1
1.04517826565381 1
1.52420243260979 1
1.9017248759187 1
2.19004488456238 0
1.02094265446314 1
1.68219872579491 1
0.889237856625287 1
1.70122517506373 1
1.09115499905569 1
1.74874080369057 1
1.54662044115792 1
1.64482451397172 1
1.23453226672489 1
1.61163598182951 1
1.67547577542801 1
1.24629747411964 1
1.5054386368314 1
1.31660812628417 1
1.77526426138941 1
1.04441266300051 1
1.44197428295315 1
1.0373505583583 1
1.65706700298455 1
1.85194847949848 1
1.80916796604712 1
1.351864871084 1
1.9118096128503 1
1.40979028948274 1
1.52464619170994 1
1.39566961953324 1
1.51126676062301 1
1.42972908847869 1
1.60742417754867 1
1.05381561793062 1
1.64276305192367 1
1.73480208384308 1
1.76918924802087 1
1.91423817737968 1
1.37226907860144 1
1.48981095285624 1
1.90241256875163 1
1.53863120848738 1
1.19007387122316 1
1.31457282738212 1
1.25260403284993 1
1.37014452672122 1
0.873449605889983 0
1.32814276894808 1
1.51607172509506 1
1.48989642146469 1
1.4264850665066 1
1.40497056530771 1
1.20243698846631 1
0.817566844528761 0
1.45011067118674 1
1.58927203941152 1
1.25824065235174 1
1.14713178542345 1
1.42173767397843 1
1.49460980042409 1
2.0518019104038 1
1.47826787588482 1
1.91230664035988 1
1.48963164378308 1
1.58894032467241 1
1.15845265642981 1
1.56407068306141 1
1.47613949392833 1
1.56950038230486 1
1.574813300215 1
1.5048660335973 1
1.6570567690916 1
1.35975070023871 1
1.71790562284412 1
1.87103009497123 1
1.24434609283135 1
2.13228963481206 1
1.32979777129388 1
1.2548197106802 1
1.37102074103095 1
1.09046563782773 1
1.44616155879572 1
1.38346217751604 1
1.81052826652208 1
1.16817380523178 1
1.36821200303268 1
1.41989544425077 1
1.34907524358508 1
1.20782318559305 1
0.913353725809947 1
1.24984685003503 1
2.05224032595101 1
1.61132895718154 1
1.13437841394196 1
1.14935327875025 1
1.35913488850952 1
1.403334788447 1
1.77872203830767 1
1.36503996461508 1
0.990536319717463 1
1.11182708889186 1
1.76116639948012 1
1.11067297187636 1
1.78778898786428 1
1.77740583315719 1
1.59261755420473 1
1.73960266984168 1
1.49765814556466 1
1.62633761710961 1
1.08920425631068 1
1.74632192655233 1
1.5638304952927 1
1.63157918237835 1
1.49934779319682 1
1.13848971473672 1
1.32623242638756 1
1.32245841288601 1
1.28074244861339 1
1.33800215170604 1
1.32868073198207 1
1.44618848514401 1
1.96555068512953 1
1.43906197846534 1
1.2488067748484 1
1.37296261355331 1
1.11440905818437 1
1.28129517326241 1
1.49199190027925 1
1.19395245450432 1
1.50983132693042 1
2.02067068627132 1
2.00927408758263 1
1.78531233740931 1
1.49385450205537 1
1.35141430087697 1
1.4541332825813 1
1.72282503735777 1
1.43472923673293 1
1.84688743428647 1
1.44103898122455 1
1.72321766349771 1
1.95235559182504 1
1.52811513186408 1
1.45110132164902 1
1.40988461144734 1
1.44618292548453 1
1.66946055917241 1
1.9245463212809 1
1.68107488908188 1
1.16389095586665 1
1.39612566657672 1
1.4052403455849 1
1.48678839814067 1
1.65319880736242 1
2.07581723850266 1
1.54501023304348 1
1.95087304899815 1
1.54611386467066 1
0.904729093171421 1
1.30260726230372 1
1.2099411053102 1
1.28751528111254 1
2.18309185348828 1
1.31485222428954 1
0.85921573411002 0
1.60092368095018 1
1.33450420767078 1
2.35387285580782 0
0.851561627234055 0
1.65399469973127 1
1.5047575912921 1
1.33720629989544 1
1.39272181412418 1
1.55980342479961 1
1.65814375692341 1
1.73694018757123 1
1.27324456633588 1
0.829939079514105 0
1.61294512424205 1
0.923014644128786 1
1.62660065468159 1
1.83785319048031 1
1.74988149954898 1
1.73313929369138 1
1.21442491692089 1
1.32419483911246 1
1.79013942229968 1
1.19358644194211 1
0.852840168089329 0
1.08746942978327 1
1.41849973702331 1
1.55628352750597 1
1.42790859885392 1
1.41257282961773 1
1.36633956884879 1
1.66762804763194 1
1.41121963065453 1
1.67395243935544 1
1.40757662860832 1
1.42145240917313 1
1.6369534658697 1
1.42976640561746 1
1.08755262611903 1
1.67129991517986 1
1.78444427430843 1
1.52816743253685 1
1.52282794673775 1
1.25888943448038 1
1.19021548606471 1
1.31291259582211 1
1.18237912273443 1
1.39608328200085 1
1.47102361250323 1
1.65695298803113 1
1.49242037721347 1
1.15103501008986 1
1.08616843558396 1
1.41403670242153 1
1.60965244213739 1
1.72133334930234 1
1.71925947755619 1
1.54737319307828 1
1.20313156791154 1
2.13711791878852 1
1.3211063670483 1
1.75624289250868 1
1.51197726292736 1
1.28209570995107 1
1.19736226417314 1
1.81117274791551 1
1.42382669353722 1
1.59862024477796 1
1.76693117843049 1
1.3768579892517 1
1.69727810179647 1
1.35160348591473 1
1.61699982119317 1
1.56704969659116 1
1.48740355134103 1
1.02566330775597 1
1.48692926850711 1
1.36901727325461 1
1.30378061350072 1
1.26638494388997 1
1.2637297629541 1
1.22296157416031 1
1.70458842380372 1
1.11215878949848 1
1.44757348934125 1
1.25387205515982 1
1.73613244886397 1
1.44386863221347 1
1.66089494365805 1
1.19372003802261 1
1.25231574455694 1
1.15660331272866 1
1.71111498776714 1
1.92040566466169 1
0.914729983112322 0
1.24489892353716 1
1.52544597273473 1
1.21226291120666 1
1.18865125229431 1
1.30120468926124 1
1.96159903587777 1
1.64495060761692 1
1.32227412715314 1
0.935675716486939 1
1.84460539585552 1
1.55487368943021 1
1.14312339217659 1
1.23054518334747 1
1.33151092252623 1
0.944173195456616 1
1.8383128544583 1
1.7079795081644 1
1.63432531161382 1
1.36784112266626 1
1.55423238946312 1
1.79339628195029 1
1.61765964588545 1
1.88300680426526 1
1.60944973886332 1
1.54013875064245 1
1.05566108181633 1
1.14675294582153 1
1.3721866524387 1
1.22347396290952 1
1.49614100279486 1
2.24177563793847 0
1.5116570178857 1
1.32844924123449 1
1.15695581629255 1
1.49960211662178 1
1.43788082723435 1
1.2885678169065 1
1.50214104567752 1
1.65320889111476 1
1.20708997903831 1
1.74165672207757 1
1.11953157817079 1
1.91466069712959 1
1.53822623492078 1
1.00449323555544 1
0.96371637071364 1
1.5460880551044 1
1.66399345140499 1
1.56563341120623 1
1.30834640600209 1
0.874320044932218 1
1.33471196963097 1
1.08212986762474 1
1.68065228187577 1
1.00971184746946 1
1.89766772307829 1
1.57053974549319 1
1.32503813149198 1
1.53786293939823 1
1.67778685012519 1
1.18841427296649 1
1.7417108796046 1
1.46399907397992 1
1.38974871701785 1
1.69933822705786 1
1.61361702333609 1
1.45702542072475 1
1.36409515435385 1
2.15430419642076 0
1.47215253531288 1
1.54007253857888 1
1.93232626105404 1
1.68513455004396 1
1.62029793653407 1
1.9955844917228 1
1.27367712045715 1
0.994473581186204 1
1.85833614737789 1
1.50986489788772 1
1.12721266866565 1
1.13092929120207 1
1.1755071294559 1
1.07619214840513 1
2.33529767459746 0
1.45126601399425 1
1.40280963435729 1
1.36410350710135 1
1.73339238738143 1
1.62067981646782 1
1.87526061431739 1
1.45417646127644 1
2.14566682845183 1
1.42728338745451 1
1.62222915955767 1
0.979512333406104 1
1.49742102764966 1
1.17785630743643 1
0.973579114252844 1
1.22706261863694 1
2.2255934493497 0
0.914572461066932 1
1.23767779857486 1
1.83797882165264 1
1.66489184016309 1
1.64270469235048 1
1.17367278763273 1
1.08024501469814 1
1.82367888575737 1
1.18892861867439 1
0.880192366172019 0
1.72723971059197 1
1.32811537108044 1
0.942051021730408 1
1.11679327481482 1
1.38448045117661 1
1.45475515401612 1
1.52668552769792 1
1.09913368243615 1
1.49013654374502 1
1.67851152676698 1
1.63065537875315 1
1.24044484932243 1
1.36630359390683 1
1.51950760350691 1
1.9018962441991 1
0.999366146352662 1
0.770244544381019 0
1.59085298735002 1
0.873049019732073 0
1.14468022131439 1
1.5851876522028 1
1.50101228194921 1
1.3756232247546 1
2.11270924044513 1
1.03506307243923 1
1.07240895822542 1
1.46262382709144 1
1.75215937409198 1
1.11019953061781 1
1.55002034308073 1
1.3722062450718 1
1.15657057434616 1
1.37424474642677 1
0.976330880033188 1
1.34237425155294 1
1.88001453571352 1
1.25135809352343 1
1.60748064547764 1
1.50542873124542 1
1.2970380038464 1
1.46625151283506 1
1.40730109266589 1
1.36380500707039 1
1.15071503293705 1
1.26247638419198 1
1.06880644225846 1
1.58826297785042 1
1.59860755153734 1
1.27259775058192 1
1.44364145340633 1
1.25760994077345 1
1.3127303262806 1
1.0557118710374 1
1.22042369738289 1
1.37073582710394 1
1.03303134984941 1
1.08981292595127 1
1.82969184113803 1
0.725056437416807 0
1.07197567931954 1
1.44187572301713 1
1.45414452205633 1
1.90661114939509 1
1.59879428549216 1
2.03834914837714 1
1.54811142907061 1
1.60486796559131 1
1.11105006643367 1
1.35211989589554 1
1.42565608566081 1
1.52223967279796 1
1.56295423634467 1
1.64188613955501 1
1.22772956369868 1
1.32635367369729 1
1.25814093281214 1
1.77781051535065 1
1.45597584295098 1
1.74256088373891 1
2.02713076827331 1
1.47124540830839 1
1.67879521228289 1
1.66288990148322 1
1.26138169808045 1
1.26316695027113 1
1.59214424274632 1
0.824559498999146 0
1.79682061665091 1
1.52555182586047 1
1.4251379928556 1
1.52025472605168 1
2.08552974279062 1
1.2236717756594 1
1.05293363272505 1
1.35104322155602 1
1.19486123831262 1
1.29032668198564 1
1.74052210022403 1
1.66339242030277 1
1.53544829306502 1
1.39771457022993 1
1.45625391647935 1
1.48645519568914 1
1.69927728758881 1
2.30461008896961 0
1.2401003893245 1
1.14406693806002 1
1.18393939801052 1
1.67371345671869 1
1.61180010092207 1
1.96150598260262 1
1.8347327446549 1
1.41833792047702 1
1.53494874972997 1
1.64471684349006 1
1.17809790554474 1
2.36574533680227 0
1.95319885085924 1
1.59504142347016 1
1.45919115376448 1
1.93069477709881 1
1.24901669826399 1
1.0043169787775 1
1.44264873423416 1
1.88042437347836 1
1.09091628377803 1
1.43042958467285 1
1.15510846305105 1
1.42420431975633 1
1.18956313324074 1
1.50472658158782 1
1.66226546911505 1
1.25960392119745 1
1.97373483987453 1
1.11645047749942 1
1.76714491267766 1
1.04420523106167 1
1.44888833277726 1
1.37281298453847 1
1.40687644308368 1
0.917418252425156 1
1.6964900337539 1
1.70507843829128 1
1.20909803704556 1
1.73405365834713 1
1.29597610622276 1
1.50182987354893 1
1.3147137785615 1
1.65209116977417 1
1.04117864552834 1
1.20377267279483 1
1.18509132722665 1
1.39888666588492 1
1.41843718913241 1
1.40394942107571 1
1.16787103309068 1
1.52725410962357 1
1.09489049416487 1
0.967127097887362 1
1.62987678825763 1
1.69215270980151 1
1.80854037235525 1
1.35867864681217 1
1.39433679776041 1
1.3445096359296 1
1.965522189277 1
1.52808992843351 1
1.19310903149282 1
1.63185529574294 1
1.35106069342049 1
1.40933256361624 1
1.60002110595522 1
1.31145128903758 1
1.31708023065003 1
1.47038785056297 1
1.58194829862235 1
1.63943267956514 1
1.56216417980512 1
1.14898226392115 1
1.00488818231469 1
1.41354485027359 1
1.69514354154296 1
1.97477726049111 1
1.57679821010775 1
1.20862003797937 1
1.24373176513694 1
1.30638105207321 1
1.6346484285291 1
1.06879041340101 1
1.41358523625647 1
1.55145276006451 1
1.51110875839248 1
1.67019784016396 1
1.63121441925384 1
1.23887429710998 1
1.71233890236167 1
1.18474290203913 1
1.40490923620249 1
1.39638803807054 1
1.3458087179005 1
1.62379746819761 1
1.06768348493088 1
1.65572827501408 1
1.39292963642323 1
1.4830835096611 1
1.69675586538541 1
1.87062035677375 1
1.69716380956246 1
1.46461156721248 1
2.01080406516479 1
1.58995756880618 1
1.47066300178512 1
1.2293272739278 1
1.74560876625736 1
0.885612257142171 1
1.71259470576978 1
1.49355444598574 1
1.44010527119866 1
1.21563370968069 1
1.76285524589899 1
1.16062809131443 1
2.18658551608239 1
1.79303568635921 1
1.24384193121867 1
1.40650273233376 1
2.07243045291104 1
1.71475907009467 1
1.15396142897644 1
1.13836166778564 1
1.601863245027 1
1.11072568128526 1
1.60648297599604 1
1.58213641347371 1
1.23415670591228 1
1.67375779751165 1
1.42225663107504 1
1.91124215699616 1
1.62199912235852 1
1.75951597177485 1
1.42581350370681 1
2.2602723408335 0
0.796952766895746 0
1.03226626176629 1
1.82952126065297 1
1.70180426857785 1
2.01074454890656 1
1.48881935976364 1
1.40097404075397 1
1.62970937678957 1
1.30066182550285 1
1.35109421585964 1
2.09505600475011 1
1.60145883928268 1
1.57933793332272 1
1.16447121949381 1
1.30675514754971 1
1.90427076637733 1
0.962716817816576 1
0.870232084581578 0
1.49913470647574 1
1.77211134402136 1
1.85532776172692 1
1.35053360183687 1
1.43724786644636 1
1.66072329143203 1
1.36179474758225 1
1.81286808398367 1
1.7716511636273 1
1.54472560002622 1
1.49707214379604 1
1.83220425973977 1
1.17068278190662 1
1.55433140686032 1
0.93485610756133 1
1.46447229552919 1
1.98854578108517 1
1.06170623236526 1
1.41268317774994 1
1.22606198108218 1
1.50397371953665 1
1.77000733958124 1
1.46126226575161 1
1.88007859675064 1
1.55341073559782 1
1.51298478058545 1
0.832243512545187 0
1.64552438225278 1
1.02775359688927 1
1.64660075777386 1
1.09197522068538 1
1.51198681467656 1
1.18067994334677 1
1.6873859931102 1
2.34882911480121 0
1.77869356567212 1
1.42823961455051 1
1.85052392511532 1
1.59808032318753 1
1.42843793502888 1
1.65646665062863 1
1.63811150237115 1
1.90167663062372 1
1.65612392536328 1
1.71266367471865 1
1.53405713372022 1
1.22765825498168 1
1.24001393102331 1
1.67044860931827 1
1.06316358805938 1
1.92535574204801 1
1.38396401252987 1
1.57853242281305 1
1.20766910549672 1
1.8126880440323 1
1.31897116706879 1
1.16062471870573 1
1.2748204024768 1
1.53264499546248 1
1.3797584705697 1
1.40602204197323 1
1.32466881079965 1
1.61805142585433 1
1.73476728369265 1
1.25386224859121 1
1.63506853615524 1
1.47728622058236 1
1.35168187031488 1
1.82126728479734 1
1.36637359343874 1
1.6909186175747 1
1.56659150129162 1
1.5715190851584 1
1.13981337880479 1
1.30840101700979 1
1.42947232712538 1
1.52526295055988 1
1.17151651592622 1
1.52745722861883 1
1.62276356825036 1
1.24560673597031 1
1.34016058525678 1
1.06837204859955 1
1.60396892702156 1
1.18329239050516 1
1.97176687925171 1
1.31654266045165 1
1.25400104345382 1
1.64111828723258 1
1.33791422945976 1
1.62883172980182 1
1.00237059596128 1
1.84396284879536 1
1.03070792935153 1
1.33199453871706 1
1.16653293877324 1
1.36627554324161 1
1.15072763836568 1
1.56012423402278 1
1.71012421740204 1
1.23175606023463 1
1.87556223513986 1
1.79133110885589 1
1.30990152533415 1
1.34574469268192 1
1.71005250331504 1
1.52130306909502 1
1.41571038580628 1
1.64883565130101 1
1.27305880298244 1
1.78461585003673 1
1.32317022219362 1
1.3429922007655 1
1.24491880336606 1
1.24978376555532 1
1.4117211547152 1
1.45519362038424 1
1.6579602495899 1
1.41480092335636 1
1.86561995947524 1
1.53813397698919 1
1.59152064028898 1
1.69321653062973 1
1.73864013725234 1
2.00813207570084 1
0.637317209742569 0
1.22254344039049 1
1.84974031157163 1
1.27202619163016 1
1.69127607537997 1
1.65003514901761 1
1.91739697855043 1
1.17920012263024 1
1.47788353410815 1
1.77933460736499 1
1.52433996971824 1
0.794115790491902 0
1.44326150140868 1
1.72512212647386 1
1.6544908522165 1
1.48985716597122 1
1.22907107399664 1
1.65874252873393 1
1.07120987601422 1
1.41914133649002 1
1.9334653643421 1
2.12118510910281 1
1.11894756593092 1
1.38739596889203 1
1.62479311916118 1
1.88172852726997 1
1.40018460783494 1
1.32870049217066 1
1.37467319329623 1
1.68431032283831 1
1.45160572915967 1
1.44792410428621 1
1.33324145220123 1
1.68822413899956 1
0.983558133127679 1
1.77112307354216 1
1.48620278534892 1
1.61487309142712 1
1.42924312498778 1
1.03608910527605 1
1.28765483278474 1
1.19231807270229 1
1.59358823210131 1
1.50945261158643 1
1.25438470221628 1
1.45753233581824 1
1.64908896314237 1
1.44944189864982 1
1.30502823724198 1
1.58659435557624 1
1.22513575763632 1
1.00041270763599 1
1.47995927840022 1
2.31506611236834 0
1.39382023975322 1
1.39740568656783 1
0.886544379151744 1
1.07067308230114 1
1.21037531925274 1
1.61227685277407 1
1.65536877822129 1
1.73156235427018 1
1.61955883247579 1
1.28208496260767 1
1.20002177074995 1
1.72609158874113 1
1.16547680507131 1
1.4887933039505 1
1.81864435790967 1
1.37981855829772 1
1.15836736237324 1
1.77474505208487 1
1.86194732679212 1
1.16130563157254 1
1.56608422250713 1
1.32095669298832 1
1.75007673303853 1
1.6049898947274 1
1.40983089552512 1
1.26792453039847 1
1.3632283927574 1
1.27655453952222 1
1.49366844970257 1
1.46928621934603 1
1.39560642035502 1
1.44907927471727 1
1.64428269089763 1
1.44855489920191 1
1.40298346549978 1
1.53939598094122 1
0.941976629222458 1
1.30309757163894 1
1.21212094820853 1
1.37474074648109 1
1.13226508676889 1
1.23615441144668 1
1.59308446405107 1
1.48859396772377 1
1.4763597435915 1
1.23103840223903 1
1.79500200046507 1
1.5515952956707 1
1.09611477150663 1
1.53586819502111 1
1.52277456253519 1
1.447888764831 1
1.63928571210925 1
1.03165094051105 1
1.67819400926993 1
1.58125050101723 1
1.18713752617715 1
1.24502236062484 1
1.41574759069309 1
1.48324217125805 1
1.7531582963098 1
1.66840915567759 1
1.50683044647457 1
1.59323385292942 1
1.49942745589347 1
1.19318962033099 1
1.33107998692531 1
1.75068384905304 1
1.26478231522695 1
1.71626012032099 1
1.18965555427576 1
1.21880637955125 1
1.55652359158116 1
1.29315494870603 1
1.48434162725324 1
1.53615495549976 1
1.53166620004875 1
1.48087438343786 1
1.13629958178837 1
1.41218301459381 1
1.60876507472848 1
1.34748006369147 1
1.10670221772858 1
1.94796175641125 1
1.47289195819271 1
1.13161927399853 1
1.44370473417931 1
1.570474007458 1
1.0844376377162 1
1.49139356440268 1
1.38367683902547 1
1.69373610793591 1
1.07077805460659 1
1.75080605708668 1
1.47998150009664 1
1.19854595829673 1
1.67825134011745 1
1.33439561476982 1
1.04931670586872 1
1.33422818598801 1
1.58252344489359 1
1.62915221716447 1
1.8228853049802 1
1.1708826708007 1
1.01613276859942 1
1.21416765071684 1
1.0625936652268 1
1.38624639241625 1
1.33825454354235 1
1.70174129837877 1
1.35025134684145 1
1.41352325294037 1
1.2902257236538 1
1.53401243274495 1
1.4187946522938 1
1.65613462695487 1
1.92490185010368 1
0.93358595808915 0
1.10008068073252 1
1.27894541548852 1
1.83079062785604 1
1.28870936846307 1
1.63901601851035 1
1.29987234092841 1
1.33166144215454 1
1.41859490449433 1
1.59752889350543 1
0.907515911741387 1
1.16495406713964 1
1.88635108993198 1
1.86808109806626 1
1.97962853342536 1
1.36331512877985 1
1.13061697719269 1
1.77543840731031 1
1.71175918963041 1
1.25561527511557 1
1.68272731635935 1
1.35068483865906 1
1.30806991157191 1
1.31761977245513 1
1.185194207301 1
1.41420799338112 1
1.95065112153892 1
1.62194439632631 1
1.0809196800011 1
1.45245419124589 1
1.71710953434718 1
1.19661520001711 1
1.50785385923826 1
1.51695819262239 1
1.53323962028574 1
1.42160410034155 1
1.34789781318461 1
1.38788658087817 1
1.11783292834285 1
1.00756766533351 1
1.46465285731556 1
1.63297721412596 1
0.837702457496134 1
1.35226222332511 1
0.92239662997138 0
1.77776307969018 1
1.15596514800428 1
1.82185846787007 1
1.1917451881222 1
1.36166014745503 1
1.21585768016428 1
1.65192712986611 1
1.86017266614276 1
1.71557861952181 1
1.36386122553877 1
1.27896832431659 1
2.03475536688949 1
1.08471215648787 1
1.90009951352464 1
1.53151383796539 1
1.16849541838167 1
1.53009488264109 1
1.29798534623249 1
1.77761547361336 1
1.53445861092578 1
1.39759891755804 1
1.32746311213699 1
1.90751764762292 1
1.65798554139557 1
1.23895760577806 1
0.958606325882566 1
1.54706581406591 1
1.18647127670761 1
1.38875995792982 1
1.5839024863334 1
0.880191239418003 1
1.34994137949488 1
1.99775288581844 1
1.3230012128263 1
1.57073718627763 1
1.769717300416 1
1.59939484106799 1
1.48410529670683 1
1.18413677341243 1
1.51100258713665 1
1.52201438215797 1
1.78454189124958 1
1.3236220388454 1
2.45525598379268 0
1.36859424023363 1
1.24519646865964 1
1.34573269855402 1
1.14738334698129 1
1.33722740826654 1
1.31071992994004 1
1.14065708004477 1
1.70207836622924 1
1.35310929217971 1
1.76767563109904 1
1.67420814804302 1
1.29974277393038 1
1.56217176735785 1
1.34790133677089 1
1.16407447554621 1
1.35450190040911 1
1.82198568261999 1
1.26942879869371 1
1.41400713430929 1
1.61095297423459 1
1.66803493222831 1
1.65764097204201 1
1.24717717134158 1
1.43758587900136 1
1.8034646023928 1
1.19425082628965 1
1.45865295756745 1
1.93496292167738 1
1.51783766819845 1
0.970713030931302 1
1.40290649175323 1
1.23648086894908 1
1.58399007881618 1
1.54064414580449 1
1.03349261338293 1
1.45751813235464 1
1.91677516006627 1
1.60346167715704 1
1.22281026313454 1
1.48783966665946 1
1.56859807962411 1
1.30497285820255 1
1.52958897271153 1
1.43110971934691 1
1.57249579028018 1
0.958746306239288 1
1.28725672941754 1
1.36971225452608 1
1.53003302914478 1
1.48017706167738 1
1.54669197731138 1
1.88735563492047 1
1.37360593132446 1
1.3413511454946 1
1.54948104381983 1
1.48762271050975 1
1.66113886916446 1
1.01461557130079 1
1.07075297673898 1
1.2226736009145 1
1.12469942133945 1
1.79278232539519 1
1.25695959639349 1
1.61784427393657 1
1.57409938574996 1
1.72668792000379 1
1.19583050681344 1
1.65008648086755 1
1.43303119858504 1
1.07581737066353 1
1.21912287182643 1
1.72014968771622 1
1.73301254126551 1
1.29453729281417 1
1.98156139094107 1
1.40857952617342 1
1.70143727349708 1
1.16335564921626 1
1.70335379105901 1
1.31891869953196 1
1.70845735173626 1
1.55954854543006 1
1.20689109520539 1
1.70828183369522 1
1.66720748613352 1
1.34786951396494 1
1.56080556208372 1
1.36461411294829 1
1.23213934364937 1
0.987008932728884 1
1.73505112378195 1
1.32158835407734 1
1.59903991725809 1
1.12499262337283 1
1.22806355703676 1
1.27643858327608 1
1.44498994390194 1
1.55789081743224 1
1.12016912611714 1
1.75840900589819 1
1.79348870673364 1
1.83600463660958 1
1.10048410421897 1
1.3917606752482 1
1.6042633075694 1
1.08052296572221 1
1.53779562689408 1
1.39386371262316 1
1.31807943972272 1
1.66545827695523 1
1.01232418849079 1
1.62518069364105 1
0.914445119816955 0
1.57051688968235 1
1.25091191857012 1
1.16046882294792 1
1.25693409550886 1
1.9315615068752 1
1.2859426927888 1
1.65305102690725 1
1.52930820638952 1
1.27473718794039 1
1.58171571681477 1
1.43536443691468 1
1.29812772746792 1
1.31091851830683 1
1.53364283684452 1
1.48084846053872 1
1.26520892263405 1
1.51692696966777 1
0.796737093722704 0
1.48586663921348 1
1.67397795415976 1
1.47299074794693 1
1.34133284000152 1
2.01739816665023 1
1.55321629444383 1
1.36005302460947 1
1.07411976976651 1
1.76742532704194 1
1.61373130795018 1
1.57278400769839 1
1.36335815486167 1
1.52902615061989 1
1.30939374276317 1
1.46134286305843 1
1.78771268885247 1
1.4926405820358 1
1.59632852429607 1
1.94281429218881 1
1.53450232113379 1
1.694197852299 1
1.42853566466746 1
1.20674768721394 1
1.75102769901223 1
0.967314072540311 1
1.12427632961214 1
1.49905630431232 1
1.51217405050464 1
0.998827681608575 1
0.989785526247112 1
1.90760939894496 1
1.08693830590837 1
1.39248139123136 1
1.56986129229075 1
2.06597072417273 1
1.27566366256183 1
1.16221703227108 1
1.46793572227673 1
1.31341524350987 1
1.35665823324554 1
1.22764148685203 1
1.41771834079773 1
1.25652816861465 1
1.74775694940822 1
1.34939937991533 1
1.12798552822894 1
1.33693697388554 1
2.10108238881888 1
1.53311162917203 1
0.895947357080982 0
1.13126053973652 1
1.57008042590452 1
1.08278642008233 1
0.831291316451361 0
1.00409921931557 1
1.33397755473261 1
1.6422743702339 1
1.44432002467596 1
0.865667157906629 0
1.80346801258175 1
1.18058685109079 1
1.67322816507994 1
1.65570007304325 1
1.15371625755613 1
1.40271377228946 1
1.9928770068567 1
1.78767471641869 1
1.0893924951796 1
1.36159580359656 1
1.50210036272425 1
1.60190976674801 1
1.12709061867247 1
1.3852247061338 1
1.22839291008037 1
1.31473221895156 1
1.44881793362231 1
1.60776897951408 1
1.51559786322112 1
0.939689498976849 1
1.6127965756666 1
1.61630492299622 1
1.48654283565374 1
1.16186025090139 1
1.40445733351682 1
1.32407898951126 1
1.41034987949587 1
1.2664607282268 1
1.68042061358685 1
0.644738222558176 0
2.25440344248183 1
1.39311515221281 1
1.36546683418588 1
1.82351057190816 1
1.63809796224855 1
1.58040270306806 1
2.19952815171393 0
1.55461899474749 1
1.32463008458003 1
1.71833599752671 1
1.96844193999732 1
1.16828709439217 1
1.06639598128358 1
1.580302751771 1
1.97437408122805 1
1.74244699630745 1
1.43465149488724 1
1.45115145801798 1
1.30173289481964 1
1.58301386366001 1
1.38844430029776 1
1.6785711332941 1
1.30647585837731 1
1.36534688989125 1
1.22767171516412 1
1.39732368787313 1
1.66926165884281 1
1.24905416675193 1
1.00990565375882 1
1.22017117312281 1
1.42552790217517 1
1.4220988150399 1
1.00357704131971 1
1.56160137273707 1
1.48543098182944 1
1.86080050223977 1
1.34904911425825 1
1.24196263617812 1
1.48407590928086 1
1.34285908348729 1
1.4366091224606 1
1.55406868487504 1
1.53288999522403 1
1.30336874974169 1
1.63163583343651 1
1.38401321472009 1
0.960074577334285 1
1.99118659605706 1
1.52757622846758 1
1.30608404757547 1
1.58665954505469 1
1.55947915174129 1
1.43122150958055 1
1.58419785435397 1
1.49671321881662 1
1.58036664269247 1
1.87086214598463 1
2.01782406882197 1
1.26159886185719 1
0.911340411392219 1
1.60001665162815 1
1.47533259329442 1
1.1746133005697 1
1.44788188357778 1
1.24480959310399 1
1.6895863653226 1
1.53599436394571 1
1.17450549863457 1
1.24009452202547 1
1.60822461981925 1
1.31101283609881 1
1.7772585994134 1
0.939715714156839 1
1.27638234454473 1
1.49189926099417 1
1.29901512663268 1
1.52342835710004 1
0.899083775851459 0
1.51994126501186 1
1.48933262719677 1
2.02575896980964 1
1.64664438339981 1
1.20660225335028 1
2.26979913100295 0
1.47099346269857 1
0.81652229416625 0
1.80631254031408 1
1.76661182931095 1
1.28037825721258 1
1.80937149132454 1
1.24984633109045 1
1.79537330516052 1
1.2525084926209 1
1.14147545912295 1
1.6381371707704 1
1.72539677792399 1
1.66270597402172 1
1.26751980253898 1
1.32644298052835 1
1.01626310476269 1
1.43171316672193 1
1.52349948994071 1
1.81019519093095 1
1.23479191692869 1
1.40636731376656 1
1.38637053627724 1
1.47115394399544 1
1.22047896215535 1
1.48201600634477 1
1.71422310677597 1
1.47280108705543 1
1.08090328291393 1
1.30945397218632 1
1.53060028562862 1
1.38108733343404 1
1.27437021833548 1
1.54517371979165 1
1.68828359050871 1
1.21260241347795 1
1.86435590166945 1
0.671901330528723 1
1.52776201076866 1
1.58048680507392 1
1.41892689231572 1
1.37667846413882 1
1.51128992872105 1
2.06815587264084 1
1.25340354732324 1
1.39142406342454 1
1.46379868036353 1
0.76172417191584 0
1.4099492256202 1
1.49228818646483 1
1.50439825744895 1
1.22267499949226 1
1.86990212602884 1
1.26057428704441 1
1.26116980872436 1
1.49083197296039 1
1.73901823924707 1
1.27246644217104 1
1.19089210287006 1
0.991316375394332 1
1.37354073151902 1
1.70134511296627 1
1.34242920110167 1
1.60959372434717 1
2.38919866976067 0
1.1575321111651 1
1.07478120657607 1
1.44039536294114 1
1.52425660190411 1
1.14110585322579 1
1.30151869895845 1
1.7095908155325 1
1.28193940924292 1
0.991094417878005 1
1.42606173233532 1
2.39412664063324 0
1.58776049386222 1
1.28044694907331 1
1.26246233316885 1
1.64167308544135 1
1.51396961462333 1
1.95598767413658 1
1.56374174995696 1
1.10232407538908 1
1.11632646337547 1
1.36225965073719 1
1.35273466929592 1
1.45735814625475 1
1.61067182572518 1
1.36152764452436 1
1.79850457362713 1
1.23166691775976 1
1.35222758871024 1
1.49736485272784 1
1.28449975700384 1
1.73193046903011 1
1.52224505097465 1
1.73255655608501 1
1.68515173694351 1
1.58044678036627 1
1.47272628765585 1
1.93870737741015 1
1.35274552908728 1
1.63613097069505 1
1.15225871635624 1
1.02415044476022 1
1.24289190831908 1
1.76456993025105 1
1.33511445949839 1
0.896410079658716 1
1.52893594950157 1
1.3457746915145 1
1.8149268165641 1
1.26435147516301 1
1.39965492080237 1
1.77370471350167 1
1.55669669903629 1
1.20087244351836 1
1.26175123770541 1
1.41030788557293 1
1.87816923304398 1
1.26994657044008 1
1.50647616836431 1
1.52940599966512 1
1.41433818890484 1
0.694250983743995 0
1.52792892665177 1
1.27117437745503 1
1.85307623115802 1
1.51150617637638 1
1.29956857147835 1
1.3988742742321 1
1.67072056855151 1
1.30020455430512 1
2.16376087186127 0
1.7149830418565 1
1.22085608852939 1
1.23485041532545 1
1.29511420284867 1
1.27920700530519 1
1.47669157809581 1
1.63091959280794 1
1.86714933094917 1
1.65264217703707 1
1.24114199166565 1
1.52538866366953 1
1.15383990784244 1
1.44253117417416 1
1.41971778062281 1
1.3942140314723 1
1.38429706092221 1
1.24537230422017 1
1.27744546988287 1
1.81533360418963 1
1.43335876519598 1
1.16519842725318 1
1.23313518615536 1
1.06499860747922 1
1.53824924590351 1
1.75233360197505 1
1.56155460007529 1
1.78841793094853 1
1.2113517804302 1
1.06284457213628 1
1.05866339993781 1
1.41243056100594 1
1.49947377573337 1
1.49404759744177 1
1.14453219468531 1
1.41792030843219 1
1.28228428290721 1
1.35837503398383 1
1.11096402525908 1
1.22720666721286 1
1.5274881804617 1
1.15654465452893 1
1.58468002295121 1
1.34959053135353 1
1.48100539378895 1
1.25814471992485 1
1.2503221784245 1
1.58954182696069 1
1.48319290894477 1
1.51276976963096 1
1.03705878675276 1
1.90724614007518 1
1.77107052301826 1
1.67358831278802 1
1.3023022584847 1
1.56268937515233 1
1.43393768570542 1
1.26437038255362 1
1.44578329745629 1
1.26316984981369 1
1.25764956986203 1
1.60432342264532 1
1.8581677421721 1
1.09804342982126 1
1.1246808137916 1
1.76593048848068 1
1.89477337624935 1
1.09467302582523 1
1.66549470903076 1
1.70800925555337 1
1.18023988767079 1
1.24708396240081 1
1.69955502470058 1
1.72409076252666 1
1.60831480862215 1
1.26842305568587 1
1.54421523198798 1
0.987751356416502 1
1.28746416339231 1
1.35327681655794 1
1.90388075773362 1
1.54423672765567 1
1.08871018242276 1
1.62605386705959 1
1.26761988996853 1
1.70227671537772 1
1.25072388682114 1
1.19323216967666 1
1.27912385204037 1
1.47486658862938 1
1.09376651071794 1
1.42652103332622 1
1.58997642625032 1
1.48303013141119 1
1.11770308565386 1
1.39122374828614 1
1.76282553641681 1
1.59139197155271 1
1.62831927598859 1
1.82421651196124 1
1.60981946763581 1
1.4118318170373 1
0.916310612023978 1
1.42673865417296 1
1.54258102469002 1
1.2619838996174 1
1.70455052867506 1
1.3933352062523 1
1.38561855406776 1
1.38180784621286 1
1.97381816455362 1
1.37260321008348 1
1.23916403280491 1
1.67332646075029 1
1.56724451960812 1
1.40898077760468 1
1.98755851987098 1
1.66163585504686 1
1.19934269561478 1
1.54644015387882 1
1.42460111006405 1
1.57772907133757 1
1.67498221845594 1
1.14328741637531 1
1.4689069458265 1
1.39750689740847 1
1.6910717237951 1
2.01225872832313 1
1.67253268981149 1
1.84634483395413 1
1.73773847821497 1
1.98134063234259 1
1.80640328814941 1
1.85024268866123 1
1.60683332471109 1
1.33237694910284 1
1.48993764330528 1
1.15681072135693 1
1.62856719889394 1
1.5609152953764 1
0.8887874491765 0
1.31063575030463 1
1.69197908145792 1
1.19196887462843 1
1.23941346486488 1
1.95971645895893 1
1.17103110611148 1
1.58766404525125 1
1.48289113444181 1
1.39405425925886 1
1.42620271591833 1
1.35437884825722 1
1.64314750598773 1
1.37225869195011 1
1.86830977895422 1
2.06242033374897 1
1.50193921661391 1
1.30793605921498 1
1.35346767655209 1
1.66326905211012 1
1.11916057486401 1
1.40412123824196 1
1.07009434865846 1
1.21448537940979 1
1.75464683603635 1
0.775586997749491 0
1.3712950564142 1
1.57727180771037 1
1.6602906534721 1
1.51396341363371 1
1.43456250532551 1
1.81864230649298 1
1.54734062348493 1
1.08297135901538 1
1.19295869109616 1
0.838080866733729 1
1.48320175485127 1
1.28618279534875 1
1.15604139627543 1
1.01913034116957 1
1.79361229134763 1
1.73210564961339 1
1.26942697794832 1
1.58284984027668 1
1.43927188130458 1
1.27741195549139 1
1.43167203847071 1
1.49719464614729 1
1.22560572937827 1
1.98606445569896 1
1.42556383857371 1
1.47943909944647 1
1.7288223816541 1
1.783292586903 1
1.08993081909313 1
1.27401320607347 1
1.63418612388662 1
1.7269061962245 1
1.57300204341518 1
1.84369044899383 1
1.32435699838354 1
1.74238665616168 1
1.68092252263189 1
1.67066009669676 1
1.35051763415784 1
1.13880632611789 1
1.54139083147755 1
1.61561642202737 1
2.16900647263522 1
1.31627266718663 1
1.61749929223569 1
1.16431231172267 1
1.30955528233627 1
0.845229178646943 0
0.878400487346012 1
0.917157819528861 0
1.24892456851018 1
1.62597033730334 1
1.69738040692549 1
1.24664802784886 1
1.37190600499536 1
1.15110944177009 1
1.60938075951815 1
1.06092876011319 1
1.31649899689096 1
1.68118131564139 1
1.28677693111952 1
1.39912327505954 1
1.22348516050096 1
0.951299426836374 1
1.52642497394073 1
1.08856615727824 1
1.60322889246901 1
1.12431623425441 1
1.88192313590132 1
1.58952063411749 1
1.02997197278997 1
1.11312179861885 1
0.826342941542187 1
1.0963293739544 1
1.26278702265844 1
1.45596672234613 1
0.86735367927163 0
1.37174803257468 1
1.37700884825452 1
1.59643219295444 1
2.09657703490131 1
1.0298159120939 1
1.00719389017836 1
1.35089477673319 1
1.69539066243 1
1.5290632345014 1
1.26540062436108 1
1.65308333516073 1
1.37343276044809 1
1.17821720755369 1
1.61661416921358 1
1.48732274576119 1
0.969228081515648 1
2.29883781012825 0
1.70902251223449 1
1.3203452525316 1
1.36455214052484 1
1.12948619077968 1
1.53990680777169 1
1.3881680896069 1
1.63694957147446 1
0.856661055974787 0
2.00162560493587 1
1.21471450139412 1
1.39950118533212 1
1.5407688273338 1
1.07515141011083 1
1.86999422906843 1
1.70292598915126 1
1.40610133461619 1
0.785904776119397 0
1.52494340109812 1
0.687511985474965 0
1.49211144455433 1
1.02494644363897 1
0.963388115233227 1
1.66287652690282 1
1.20910215643169 1
1.43714603344946 1
1.87348701300799 1
1.36954124149972 1
1.10941080440421 1
1.49509761401043 1
1.5432172491628 1
1.87725647305619 1
2.02922939678421 1
1.5478244414928 1
1.57197683851853 1
1.77117375998093 1
1.28587576794646 1
1.56221499176216 1
2.03036464691557 1
1.45095597565845 1
1.76888060309143 1
1.76493525132197 1
1.33353224446763 1
1.86323489439454 1
1.26168675791381 1
1.13053737907679 1
1.53633425835129 1
1.30130061164119 1
1.9439739211714 1
1.18718386053905 1
1.81807701219667 1
0.977709865122397 1
1.6879720242078 1
1.61759965065603 1
1.28909611679519 1
1.22871463086095 1
1.37844235171396 1
1.68399533585179 1
1.19455110296136 1
1.46561075459132 1
1.39356998161001 1
1.01306870425161 1
1.56217976351304 1
2.02135386741647 1
1.5014319179148 1
1.09871683811878 1
1.24225415758849 1
1.42943347083705 1
1.5532839089635 1
1.20419739535208 1
1.25814204271481 1
1.43254296990252 1
1.71671557735823 1
1.94109743856575 1
1.61578701396611 1
1.83285271871654 1
1.39476193084601 1
1.07423926047152 1
1.57507048848101 1
1.26854299712791 1
1.27386947891818 1
1.46219859150584 1
1.57158141297862 1
1.28500953373582 1
1.13585847354645 1
1.80732872379023 1
1.76686616292029 1
1.66539473302313 1
1.7566433803804 1
1.5432452761692 1
1.70302834950545 1
1.35280084463012 1
1.60029872840568 1
1.33420206010478 1
1.56209274981707 1
1.27166391955678 1
1.6656514673562 1
1.35664996458654 1
1.28712968682825 1
1.95814722255902 1
1.21615564228958 1
1.19118393958015 1
1.64362385602536 1
1.17993175075342 1
1.44186418018891 1
1.76384416331447 1
1.42590759292334 1
1.37205475934421 1
1.45099108839303 1
1.48501120104477 1
1.6650931725953 1
1.47543729371468 1
1.41697910811801 1
1.94436181592636 1
1.29195306337363 1
1.54784500881878 1
1.61082384904119 1
1.62035285970109 1
1.06143394660248 1
1.25205198608995 1
1.43581017610141 1
1.08381988596046 1
1.34275501173804 1
1.22140846689116 1
1.93311784375505 1
1.40414128151371 1
1.40507508789694 1
0.958490188138949 1
1.82387517031692 1
1.63606277668677 1
1.19702916050581 1
1.25118288666188 1
1.82796993294022 1
1.85253724337405 1
1.08396130523123 1
1.25105307698521 1
1.46017143203694 1
1.25810802180532 1
0.979126082549817 1
1.32809527278243 1
1.6593013922452 1
1.52743260515551 1
1.18053572421191 1
1.65211498678253 1
2.18366915787894 0
1.37697818923714 1
1.13449257190393 1
1.10303016497628 1
1.32853517679146 1
1.79401510558307 1
1.78107980012878 1
1.34729385565503 1
1.52557597626133 1
1.26985076752383 1
1.40025896071439 1
1.70869441357179 1
1.8878506098864 1
1.25929735548841 1
1.04213499962922 1
1.92902669211822 1
1.69750647598936 1
1.39701996600332 1
1.21388111769075 1
1.6756884276483 1
1.53952567643397 1
1.43734699130492 1
1.39153735137526 1
1.27215958337094 1
1.95819064152666 1
1.5180757472666 1
1.19929720706556 1
1.74780518710444 1
1.76779631737328 1
2.04452786912024 1
1.62091367513978 1
1.97882396010907 1
1.12886169281323 1
1.91319521175595 1
1.7047779265893 1
1.14326753381303 1
1.88488386768906 1
1.39947557142891 1
1.06978076371997 1
1.36877174106297 1
1.51373772898762 1
1.1595612124852 1
1.67176671461084 1
0.967582502409308 1
1.39645688174875 1
1.26375350482197 1
1.3966946469731 1
0.974560045744193 1
1.6218309549107 1
1.40673532670085 1
1.75314522762474 1
1.38108693009397 1
1.08725260370796 1
1.71784415104455 1
1.44685364751603 1
1.6429095815209 1
1.60748446436141 1
1.66706329682586 1
1.7118852320006 1
1.35257377825089 1
1.54114370724546 1
1.22753198500993 1
0.793993691522252 0
1.85230270541755 1
1.97197261965615 1
1.40902872498161 1
1.60844347151148 1
1.62043078597071 1
1.56681615581704 1
1.5713089312917 1
1.64312380868474 1
1.84794494772477 1
0.956663903806304 1
2.27620382494246 0
1.19166304163819 1
1.27473380458145 1
1.51858275676148 1
1.60293395685537 1
1.80194580513343 1
1.1959843434712 1
0.916142682526512 0
0.934445974660059 0
2.10227212700968 1
1.60402728702129 1
1.57899233887895 1
1.26221425095455 1
1.72256336511424 1
1.48959395418323 1
1.61830516944321 1
1.70777328619736 1
1.27623388907069 1
1.70123811188853 1
1.03286679868219 1
1.64228522799894 1
1.60459057397351 1
1.03726321287426 1
0.924407881676577 1
1.02063986822015 1
1.92065619261864 1
1.36123015626981 1
1.00996529598238 1
1.4422283355283 1
1.36299306587897 1
1.16293220012959 1
1.21329747698191 1
1.40883179393118 1
1.45223687416308 1
2.09270932033127 1
1.83178063603307 1
2.05046954041545 1
1.20774517035982 1
2.03760499266504 1
1.67093717979916 1
1.56632958551951 1
1.7878603118291 1
1.29004778761342 1
1.24584359472297 1
1.08661603024834 1
1.34516833874736 1
1.63461680397116 1
2.08715900807844 1
1.63896531773243 1
1.64522528736115 1
1.20315386885475 1
1.40201515957764 1
2.01979675711881 1
1.50204295320345 1
1.62390366143178 1
1.83116325416209 1
0.961833427966538 1
1.01448780414906 1
1.44171760793105 1
1.63356629997222 1
1.45010315197367 1
1.90871483091341 1
2.05875819073413 1
1.28683292997608 1
1.00019081376549 1
1.49404141548879 1
1.11765681538499 1
1.21593040202171 1
1.48709871049278 1
0.860738191891203 0
1.82008008587662 1
1.88305271280407 1
1.80595215274083 1
1.22149633775352 1
1.11383220665768 1
1.38796139404261 1
1.28911408748038 1
1.47820711846143 1
1.0421938053757 1
1.67730497152567 1
1.43811596816051 1
1.50415245185758 1
0.962094449892921 1
1.06360483902385 1
1.53587812513195 1
1.75140471782632 1
1.00995097431323 1
1.04826025433733 1
1.71582168599639 1
1.70585028241961 1
0.974333352393852 1
1.49033275466706 1
1.28859115279825 1
1.4145189143943 1
1.10090439616697 1
1.33270379997699 1
1.38914348630279 1
1.4000576287379 1
1.39424200469327 1
1.37911627145113 1
1.46217756418617 1
1.59568756701569 1
2.13285784346585 1
1.55337607867141 1
1.02280972281455 1
1.22671040738428 1
1.6463842600888 1
1.37389714225975 1
1.38710609207222 1
1.46823199871777 1
1.69113788188568 1
1.12342894598697 1
1.4169264312927 1
1.27577248134286 1
1.77307715128192 1
1.62710532663743 1
1.80487453243717 1
1.17856868543246 1
1.62026482015147 1
1.37932867372493 1
1.67121604401391 1
1.64744066685662 1
0.83511779652007 0
1.7945677252313 1
1.22760870449133 1
1.41168014259404 1
1.19842049272114 1
2.01151907529661 1
1.62254380558026 1
1.78433762730176 1
1.08450187222412 1
1.43745573463484 1
1.42412138616185 1
0.95822407857647 1
1.1242583246224 1
1.53083814190504 1
1.99320766488641 1
1.60862855887997 1
1.05758359576572 1
1.35684330430489 1
1.01389910538181 1
1.29533967890935 1
1.11606661039485 1
1.69304937983792 1
1.48885332653203 1
1.81152475309556 1
1.61709571826603 1
1.56489148305927 1
1.57860332758014 1
1.47477196220646 1
1.30249910367265 1
1.67617232698627 1
1.35229863800302 1
1.21980794914447 1
1.25439754309233 1
1.29693598410261 1
1.64013321903487 1
1.39114106927983 1
1.29508438937068 1
1.16830516965122 1
1.37968292234632 1
1.8156995783676 1
1.7356556848124 1
1.36091516266722 1
1.73178104778232 1
1.26404560086685 1
1.00941038398843 1
1.27954859207309 1
1.61095680456313 1
1.72864267293996 1
1.06911406335342 1
1.44537008912659 1
1.25563854127115 1
1.69922394183562 1
1.63201256363316 1
0.716095757451918 0
1.65843550150848 1
1.45496280409267 1
1.66828227504394 1
1.11980702134591 1
1.93926953314048 1
1.61809624814806 1
1.02428962835031 1
1.13285079727589 1
1.35499320556297 1
2.11025110551592 1
1.8170079833718 1
2.03464851514631 1
1.36690393373914 1
1.64729352717711 1
1.42978116459755 1
1.92031380858677 1
1.43638153858842 1
1.43939383424037 1
1.83990151531324 1
1.57744826359491 1
1.72300031326497 1
1.71034342761063 1
1.33430390170079 1
1.47427789392423 1
1.33451242208173 1
1.18520792888392 1
0.804347046123277 0
1.43538098156718 1
1.97469977130563 1
1.60729789212227 1
1.84886887101838 1
1.69581130046344 1
0.929590296900181 1
1.6419492813565 1
1.13097627280584 1
1.23889513084054 1
1.69875205663109 1
1.66884023067543 1
1.39848173407066 1
1.32676486188085 1
1.18694719271636 1
1.26924043392581 1
1.21883755665989 1
1.34612590563734 1
1.15210097276891 1
1.30596583607152 1
1.37168090650799 1
1.31396102387727 1
1.66815041608541 1
1.16252457524755 1
1.49888819433475 1
1.39211768501238 1
0.87828478544763 0
1.54308214929147 1
1.35044502848704 1
1.28235321162587 1
1.12379011078295 1
1.21127424629746 1
1.54113073466559 1
1.27375125978401 1
1.07587168377327 1
1.81722344157411 1
1.24042205088346 1
1.05951553606246 1
1.13400051288955 1
1.348362979047 1
1.64231744050293 1
1.10309759962823 1
1.53278521055381 1
1.32504420707088 1
1.44496520193651 1
1.21826046475371 1
1.60000770033887 1
1.92401633726459 1
1.21460363809905 1
1.14633231234684 1
1.45988846640533 1
1.47174271253941 1
1.82064091834085 1
1.81638252326521 1
1.14383471856507 1
1.6454945375201 1
1.58861867766102 1
1.80915364221527 1
1.73187564786324 1
1.60768428689684 1
1.65125280032175 1
1.37976957967628 1
1.33884890646353 1
1.46619121235424 1
1.46519967350314 1
1.3240012389671 1
1.81768503438799 1
1.51846219322695 1
1.58702645550783 1
1.21714364883081 1
1.28533073292719 1
1.72363311087267 1
1.00694296408332 1
1.28604429901864 1
1.19281154633474 1
1.30387813694935 1
1.27267729701132 1
1.37733401946818 1
1.7797950364768 1
1.80978965099162 1
1.51836407985604 1
1.61739425890381 1
1.3868517820283 1
1.60766300525278 1
1.36459370753786 1
1.6393789914691 1
1.7015739727518 1
1.86649719691163 1
1.20463528091988 1
1.42155733070658 1
1.86132950877885 1
1.17171637794473 1
1.3545759413255 1
1.2552497001662 1
1.41119877758576 1
1.52658710046787 1
1.73503254761571 1
0.942354016480347 1
1.07757031242288 1
1.70689801381569 1
1.11101425387346 1
1.57696249095014 1
1.18016706681813 1
1.62243185756291 1
1.39320538810377 1
1.2035238217432 1
1.6622924452701 1
1.46072126526457 1
1.7426944302844 1
1.10463815534861 1
0.901087808939751 0
1.2586943825894 1
1.03243262856342 1
1.12660523532864 1
1.71337028249792 1
1.49621047707019 1
1.44448742258091 1
1.22658525114187 1
1.20699701302989 1
1.56496017279052 1
1.45460922249083 1
1.4209168020397 1
1.21489619607434 1
1.38718169148015 1
1.70317146839064 1
1.07111481786968 1
1.22118128920429 1
1.57460485039804 1
1.74762400489464 1
1.58518575928411 1
1.35652593338788 1
1.07313534966556 1
1.24509681503713 1
1.32289851734635 1
1.35652242999891 1
1.32452769083192 1
1.47325071924233 1
1.63751299104019 1
1.37304990216354 1
1.22986778486728 1
1.55699933003459 1
1.66615743160346 1
1.30562547615047 1
1.43996241396729 1
1.52089126973233 1
1.14281836193413 1
1.22023806813295 1
1.47854448487225 1
2.05663284827045 1
1.80798274249098 1
1.39067825632399 1
1.73359427811203 1
2.18882619087936 0
1.52138718710462 1
1.46623377637103 1
1.23207946774054 1
1.56710392588219 1
1.80129709534009 1
1.08841334164152 1
1.32921953956032 1
1.72199474146659 1
1.21823394300286 1
1.87360330702141 1
1.32182685850967 1
0.973412050486411 1
1.64998342766465 1
1.26045491453919 1
1.48180019665746 1
1.6331647011855 1
1.28419938456548 1
1.1039966592604 1
1.34051394806438 1
1.71428283991265 1
1.20841912092424 1
1.45628728673755 1
1.54326043155672 1
1.76430309904501 1
1.90072976564539 1
1.59646283716189 1
1.05072250004514 1
1.09166754906057 1
1.57897546314091 1
1.74539431959859 1
1.62905610271144 1
1.50718968775662 1
1.18123713542898 1
1.2513761239445 1
1.64618492741197 1
1.09642535028078 1
1.22259875976934 1
0.961457167841622 1
1.9152931821459 1
1.36701310595348 1
1.40339703339334 1
1.59932485174574 1
1.21769133524392 1
1.49012919962547 1
1.5697460287612 1
1.10824309148341 1
1.5831979414647 1
1.66884801852824 1
1.1976821801887 1
0.842608901866425 0
1.53762883632149 1
1.58137769092508 1
1.54599345109343 1
1.24025141716843 1
1.85418025796011 1
1.67741486143911 1
1.45002805077406 1
1.58557302051066 1
0.990990874171051 1
1.77567183753796 1
1.77716380769872 1
1.19736449359853 1
1.16220980149522 1
1.33054017860036 1
1.23022048046594 1
1.06884430513175 1
1.73503201531572 1
1.30237141115257 1
2.33653064151922 0
1.28900464872817 1
1.37543809523109 1
1.6697196596665 1
1.18128884270822 1
1.3177768352179 1
1.59830175899259 1
1.74647993810827 1
1.41377770497177 1
1.91697103809087 1
1.38224414551357 1
0.886829959738669 0
1.24579976712736 1
1.5900739525029 1
1.77481706434831 1
1.79887870944401 1
1.65933474499948 1
0.860733994705588 0
2.04396827170615 1
1.34015166180819 1
1.48352133303508 1
1.1246231631687 1
1.74120168801705 1
1.51250523159798 1
1.25134300644503 1
1.54556744903538 1
1.54792169473765 1
1.00540057611785 1
1.49865233188122 1
1.89618909934445 1
0.955302685398011 1
1.49212700034294 1
1.33666308556043 1
1.51789755488752 1
1.3446827150936 1
1.55884804881595 1
1.26248343993069 1
1.55391484214307 1
1.64277268792297 1
1.61436819249995 1
1.58444526384538 1
1.36027953233579 1
1.22570625761265 1
1.89514454881142 1
1.40568849815668 1
1.44378388028099 1
1.30276320081852 1
1.73681480681802 1
1.50775830405153 1
1.28218257139187 1
1.5509188528213 1
1.62824397290948 1
1.63370293994355 1
1.20073450776218 1
1.42240887315936 1
1.43479325210806 1
1.82302650651492 1
1.30238152772806 1
1.47499594934768 1
1.16401928905263 1
1.36378525289098 1
1.54347432347229 1
1.27421162682687 1
2.02370630133277 1
1.74977221415304 1
1.4204248405535 1
1.18408849650887 1
1.82201805261302 1
1.14412991093333 1
1.24072595597367 1
1.08955991305448 1
1.94101239539535 1
1.1389497158664 1
1.16372196456366 1
1.37566915217018 1
1.49534417851146 1
1.58248450802333 1
1.13281174938121 1
1.69536414587947 1
1.90162011911547 1
1.55330283591699 1
1.63766119205551 1
1.29626758682724 1
1.48997325105844 1
1.0092417277349 1
1.27877058598903 1
1.62736721102206 1
1.56879943411241 1
1.62513690280638 1
1.4810880119933 1
1.56366604214087 1
0.999175307081992 1
1.62309081009185 1
1.38599705599177 1
1.25422257616818 1
1.013523229627 1
2.03056211449122 1
1.46451688240497 1
1.63796005117852 1
1.39660767295428 1
1.06676512119436 1
1.51321642780013 1
0.85741529105539 0
1.99421207832895 1
1.41018655449781 1
1.52197975105372 1
1.54580927031025 1
1.5394331729247 1
1.33997978024525 1
1.19539394523369 1
1.00783949958423 1
1.58556616473234 1
1.50363790377575 1
1.87805820230214 1
1.95787407672682 1
1.5136878828449 1
0.911704439124859 0
1.73303068886338 1
1.35100480256129 1
1.21301619007712 1
1.07421062478426 1
1.33059119949955 1
1.37176602561076 1
0.851857064786686 0
1.66831430302328 1
1.61444642281481 1
1.46331715989567 1
1.38606136663592 1
1.82173632573498 1
1.48363708903933 1
1.54794902788909 1
1.14863515288332 1
1.68923901324815 1
1.41789639603278 1
1.05604073572991 1
1.78553007891631 1
1.27538128968468 1
1.71777402497336 1
1.50408678038424 1
0.974457810332639 1
1.66378254283144 1
1.51973383378615 1
1.130273289596 1
1.49678201739176 1
1.6016187626432 1
1.39118877816758 1
1.42705219122765 1
1.80111725928865 1
1.53912152608944 1
1.53418081937156 1
1.39214525083764 1
1.74730355248226 1
1.48880779840828 1
1.55221440208571 1
1.01937742272952 1
1.52365813632389 1
1.30808921473293 1
1.21239622902209 1
1.52435200963266 1
1.87094642325702 1
1.04636739426632 1
1.21092571056514 1
1.54586285086376 1
1.49793630111372 1
1.31114923235956 1
1.38328394637848 1
1.71766558800941 1
1.37786994983167 1
1.31051477699975 1
1.42749568987035 1
2.03507170458974 1
1.30006321081845 1
1.88052531901728 1
1.4163223880505 1
1.15106418827233 1
1.76931945611052 1
1.40080266915974 1
1.39060671151664 1
1.26312183896339 1
1.29994596573602 1
1.07957159456622 1
1.59725159583723 1
1.53905314508015 1
1.3302567769263 1
1.53088499866829 1
1.35244827323623 1
1.95713641268946 1
1.52482236170005 1
1.65857591062347 1
1.47522534794139 1
1.39589498330774 1
1.85496557515707 1
1.87794495200018 1
1.34713157191678 1
1.61647807751745 1
1.79774729174358 1
1.98717281343512 1
2.00067171205607 1
1.45553757283496 1
1.45458288999918 1
1.15457197003447 1
1.44804207605986 1
1.21651452553382 1
1.32874782212017 1
1.24928239102152 1
1.29209869318661 1
1.1478738276113 1
1.65081434029824 1
1.6588330266445 1
1.11457622725324 1
1.62732030889234 1
1.41778869012017 1
1.62105577844537 1
1.63947872228635 1
1.64272850700559 1
1.55002008480543 1
1.21684717598192 1
1.88761490808997 1
1.34450922017961 1
1.5939214461898 1
1.5820049525954 1
1.13938176866581 1
1.26182180579904 1
1.25057267568926 1
1.71843770742277 1
1.3243705938597 1
1.38692632842818 1
1.96749613689088 1
1.72274749560427 1
1.53302503264302 1
1.0345144265388 1
1.75982650598055 1
1.9443114706577 1
1.39122412191826 1
1.10076684210657 1
1.24316928681172 1
1.63036642076376 1
1.45579185011487 1
1.31041280995624 1
1.57841570240565 1
1.63510109197705 1
1.44347303305845 1
1.49259020641342 1
1.47863553666671 1
1.65657958210725 1
1.0203227940329 1
1.19165097205122 1
1.27902569140584 1
1.81444900967874 1
1.57378889094829 1
1.63487242600999 1
1.81171117524252 1
0.946805979797569 1
1.22281596894195 1
0.95500760533921 1
1.12112264728882 1
1.825612017877 1
1.83873132324512 1
1.50828925280468 1
1.62052583673607 1
1.45857683709547 1
1.49105264676211 1
1.41576937675296 1
1.2524039367347 1
1.70128012769459 1
1.26152721781466 1
1.51755771753215 1
1.05036696057006 1
1.49130264044402 1
1.18313078137072 1
1.01778244129992 1
1.23396890698539 1
1.2825446574151 1
1.45801180537217 1
1.33092384267721 1
0.906509390591031 1
1.25789803414603 1
1.07563773672128 1
0.741491694127985 1
1.65427089334754 1
1.88712453982396 1
2.42564435757074 0
1.75118498776787 1
1.66743949371255 1
1.53009113771637 1
1.63452575624478 1
1.65900004188409 1
1.5263035592884 1
1.31791899912753 1
1.8538397888577 1
1.27029968124252 1
1.27050407293163 1
1.05649385992636 1
1.61626460352751 1
1.76705609453799 1
1.65235505006064 1
1.06524145297711 1
1.32957615392673 1
1.67713927863517 1
1.94992335256768 1
1.66017065363044 1
1.12622526555585 1
0.844895293801037 0
1.12281877577699 1
1.67209698702658 1
1.17789692167836 1
1.30588736661038 1
1.23568520010811 1
1.38927370237717 1
1.54404839621526 1
1.03948667586083 1
1.68015701960078 1
1.60940526499143 1
1.41587602561108 1
1.38366952030333 1
1.85398600521764 1
1.77943489023214 1
2.01965213555653 1
0.976943230903921 1
1.33340602051427 1
1.327412454404 1
1.32649347970214 1
1.3044086924383 1
1.21296508696765 1
1.54810403209057 1
1.14967117943063 1
1.59979612191728 1
1.71205215598917 1
1.46163997365319 1
1.34664329239109 1
1.63925216266591 1
1.44736690292321 1
1.06997786830872 1
1.50854633947494 1
1.3027482528086 1
1.50300509223196 1
1.40613013389388 1
1.35876093205829 1
1.17826570254102 1
1.24386170885341 1
1.70753764011923 1
0.781726068646304 1
1.46477918902599 1
1.60607709806935 1
1.28272884286864 1
1.3656665476832 1
1.43220281166227 1
1.42021570475045 1
1.325378173768 1
1.26622860643309 1
1.17862030683869 1
1.1439470008501 1
1.36828276052341 1
1.12670946804601 1
1.52793842569582 1
1.50736925022946 1
1.03525790334157 1
1.66871506239894 1
1.62818637813989 1
1.44635649858079 1
1.13703628919358 1
1.40061609534427 1
1.34512476204418 1
1.71267068858419 1
1.37218595731522 1
1.74561398673972 1
1.12190525643266 1
0.81545504865099 1
1.44438272825761 1
1.48168985142942 1
1.50238766120551 1
1.62484647964842 1
1.79892488492989 1
0.984185130449846 1
2.00335354209364 1
1.51029079674266 1
0.936951582098364 1
1.37678957602912 1
1.05066655937603 1
1.15586874305957 1
1.76705315732211 1
1.19159520160141 1
1.71231407419601 1
1.32383425054408 1
1.21267344692538 1
1.27006113228771 1
1.57988517132394 1
1.28856854436671 1
0.994218885830171 1
1.51837177240161 1
1.63318179140673 1
1.53636951756779 1
1.91646445455094 1
0.83806909496301 0
1.62292785793301 1
1.21088832283596 1
1.86900977541644 1
1.69536445663649 1
1.51855684413899 1
1.36486986323986 1
1.57606619490183 1
1.36203245518161 1
1.65279249548319 1
1.49855945750988 1
1.60341637330783 1
0.965156138847582 1
1.55397645157846 1
1.84478477957829 1
1.26654321876951 1
1.27506275418089 1
1.19199744664899 1
1.81003528825137 1
2.10803070196521 1
1.12129502935442 1
1.63345388098059 1
1.40013955326943 1
1.47405080719278 1
1.34780689479834 1
1.84013401738671 1
2.01289108009395 1
1.42008155390935 1
1.50687759564671 1
1.5077299153162 1
0.928121760248586 1
1.01954985414381 1
1.29575373312072 1
1.64354285093664 1
1.46183891971054 1
1.04431555859772 1
2.20339997165574 0
1.92181851831253 1
1.35574463311364 1
1.53987811012743 1
1.22151900991507 1
1.66217797456564 1
0.972733808807922 1
1.44641076539111 1
1.66780002054688 1
1.79041526922003 1
1.79734294366942 1
1.78499648727903 1
1.67943296540439 1
1.3931106682629 1
1.28982985609711 1
0.987964802785355 1
1.33831525508533 1
1.75122367492693 1
1.42733193021945 1
1.5741523217876 1
1.73937025343195 1
1.37072810912416 1
1.3946847668132 1
1.91367196742521 1
1.22880211673235 1
1.84956043195744 1
1.54803204169581 1
1.62462689849515 1
1.66923940058802 1
1.39010752210654 1
1.87928123200916 1
1.38013700164425 1
1.64311645069962 1
1.63574588395479 1
1.43295631348346 1
0.903838744789403 0
1.13306025788807 1
1.17069255640016 1
1.14437910260756 1
1.58233024373516 1
1.17819638376126 1
1.32941525625864 1
1.49457717472547 1
1.80201191949859 1
1.95714474459105 1
1.32830715278374 1
1.4132889007709 1
1.8851330435379 1
0.940810250777673 1
1.45723633077498 1
1.36372030589497 1
1.31550417567722 1
1.80675545368486 1
1.77856912448617 1
1.76682022914219 1
1.60792554805536 1
1.1330574961449 1
1.24172471264673 1
1.34860607536506 1
1.12354658377828 1
1.37475205949912 1
1.14276670476719 1
1.62129149865951 1
1.28084286462406 1
1.42875796540081 1
1.60070268650459 1
1.57723659941713 1
1.79339891574754 1
1.4002309657222 1
1.36497496590774 1
1.64731158846904 1
1.42336901300296 1
1.38967361293254 1
1.97552143508096 1
1.90086467082074 1
1.21944816884455 1
1.57796682842345 1
1.99389076376906 1
1.83108856944317 1
1.54146196491084 1
1.59645428589812 1
1.36813878152406 1
1.39697712576212 1
0.942157699385333 1
1.80298098932373 1
1.97884172916867 1
1.0201695754476 1
1.43299078909069 1
1.60535240258984 1
1.3542878238649 1
1.366016694893 1
1.32878108435228 1
1.81829398402965 1
1.53589819711845 1
1.46618875523105 1
1.50577685825493 1
1.76690233292064 1
1.38938905893088 1
1.71707173507312 1
1.38888722013515 1
1.65267726118743 1
0.756603301053401 0
1.59313161571495 1
1.20173125221722 1
1.12306442767637 1
1.1092599544057 1
1.67339758566515 1
1.2736437316052 1
1.03735932761366 1
1.76407665670124 1
1.46856911689921 1
1.5186733463145 1
1.61991507949951 1
1.54236691740661 1
1.45985949488135 1
1.61075728262796 1
1.28301658478062 1
1.37869213957668 1
0.915837997027566 0
1.44932862996314 1
1.38025438622798 1
0.914369688365714 1
1.54353906241988 1
1.15178523981992 1
1.42822067084613 1
1.0276140783419 1
0.991091166355415 1
1.4735357316613 1
1.55285134347024 1
1.38788707709843 1
1.29910143140751 1
1.09859846613822 1
0.936132785257131 0
1.41843222798439 1
1.31600251505544 1
1.43949475505925 1
1.34492216595404 1
1.47337560296445 1
1.68813331191387 1
1.80812680564359 1
1.20173853651588 1
0.987954723711472 1
1.76711766952244 1
1.75286969407934 1
1.36700116182553 1
1.38704445764358 1
1.64641377006638 1
1.56507962187683 1
1.67706494569372 1
1.13308649450419 1
1.44259229618363 1
1.40299560801966 1
1.49740457502059 1
1.67895615949968 1
1.1665675219629 1
1.83489236101112 1
1.24351242341297 1
1.37837679782603 1
1.59943112929964 1
1.19136462535741 1
1.50517121708019 1
1.18976262572804 1
1.29071854998495 1
1.51583166751852 1
1.52718443654737 1
1.84020740668396 1
1.31154406146419 1
1.50951654393488 1
1.11906546524577 1
1.67476680755469 1
1.80958328786138 1
1.06139382033081 1
1.09022553222885 1
1.46094771423218 1
1.60482272175449 1
1.68899694480968 1
1.62708029433907 1
1.52975933133126 1
1.04674242090827 1
1.32267722395713 1
1.33635378497752 1
1.16196583282793 1
1.75112770800304 1
1.21522686096473 1
1.28816986311365 1
1.78523700865197 1
1.68554059386162 1
1.13588401117514 1
1.12141386339638 1
1.35207027417368 1
1.1299424522749 1
0.837988671525598 0
1.70284149049081 1
1.30315778827702 1
1.85046250737337 1
1.37527418034895 1
1.37186598058057 1
1.51239872743954 1
1.39947792196969 1
1.66475013527138 1
1.22008242510761 1
1.62178824849306 1
1.7152280749477 1
1.71654541727768 1
1.34457863919107 1
1.66990561598827 1
0.708034512613907 0
1.67465235745023 1
1.74216404728566 1
1.25111275364895 1
1.16209458861063 1
1.45433363615119 1
1.51790259577079 1
1.91728972766983 1
0.990294511428916 1
2.26117849670766 0
1.45739176776482 1
0.756905050840807 0
1.43187610663439 1
0.820569948750227 0
1.38881658935808 1
1.91909686298319 1
1.5901670134329 1
1.59645945341753 1
1.82847293646879 1
1.42982670219296 1
1.49681420670874 1
1.27136992287257 1
1.32537350193377 1
1.09685285085403 1
1.17657504839939 1
1.58689379133103 1
1.15310039487054 1
1.62407827319199 1
1.75903371679347 1
1.24127320362647 1
1.14325390766809 1
1.5219917380698 1
1.60595881220451 1
1.38758911619947 1
1.4465278789877 1
1.65697455938886 1
1.71951472853458 1
1.30732398059797 1
1.61764955388852 1
1.68904691211525 1
2.13758798845711 1
1.3293672434766 1
1.46709447255263 1
1.65754644204826 1
1.89517488536271 1
1.3082484279396 1
1.19652521945714 1
1.42516016659228 1
1.36557502193185 1
1.16614702414552 1
1.50643967631423 1
1.64059436721939 1
0.996934730005784 1
1.60918557677757 1
1.28372290385256 1
1.27108175110422 1
1.66844472174452 1
1.67515659303453 1
1.36474491076585 1
1.60796660627788 1
1.1002065264617 1
1.61423973450907 1
1.40522583122908 1
1.67633506986317 1
1.07133270862296 1
1.56427984329494 1
1.55852400593917 1
1.38834359718693 1
2.22056531608499 0
2.00282305988154 1
1.48197852004982 1
1.28759796178223 1
1.48949540211971 1
1.78858778700193 1
1.07927838283402 1
1.42778905785415 1
1.90858000606185 1
0.893808567138631 0
1.57677641396074 1
1.39925186546582 1
1.75156118733575 1
1.18435218995008 1
1.818426989574 1
1.68193084601646 1
1.52915422886012 1
1.15583426281839 1
1.3279112180662 1
1.0566553341644 1
1.18346728687553 1
0.779702496315866 0
1.71363636900423 1
1.75259558757382 1
1.44183972571709 1
1.45496789681667 1
1.21084318913043 1
1.25427685911397 1
1.42435947834462 1
1.23937244756322 1
1.84868485907486 1
1.58954118957805 1
1.33648741426014 1
1.43306324490317 1
1.34649916130101 1
1.25857171424939 1
1.09499502754226 1
1.49118855673983 1
1.08635321269441 1
1.58040490632009 1
1.4159678140322 1
1.33568118326604 1
1.51302163221446 1
1.27602139362892 1
1.77115863152554 1
1.89796618137613 1
1.8379871089551 1
1.16527968111614 1
1.85236710515167 1
1.57709121480521 1
1.8265438920765 1
0.980363526729693 1
1.73577555802763 1
1.6569534732919 1
0.974174883875542 1
1.17950340697661 1
1.56386204413907 1
1.42348155360016 1
1.42203368213022 1
1.52635084570074 1
1.4610866250528 1
1.73281451098769 1
1.19121787855016 1
0.960673608652146 1
1.43057855323618 1
1.0511744148416 1
1.63096123823207 1
1.62900770798641 1
1.49257093079236 1
1.76498220796465 1
1.82867037739301 1
1.62616904528089 1
1.42172494758219 1
1.88578428409498 1
1.44614751600903 1
1.49378151491626 1
1.29525948858879 1
1.44523623931462 1
1.29998296856022 1
1.42226135074655 1
1.01602986906137 1
1.86195975809689 1
1.58486385636413 1
1.56485770252819 1
1.49131413331538 1
2.06666969795688 1
1.68153211941318 1
1.63300199317564 1
0.728283883028238 0
2.04431039090802 1
1.46394617741469 1
1.32467972078613 1
1.67723738819688 1
1.91232945000088 1
1.78384318509963 1
0.686550709800373 0
0.895408714676347 0
1.28485565554854 1
1.46956432492913 1
1.61096774534946 1
1.79432720991329 1
1.1723584138548 1
1.72242858514119 1
1.65345361214974 1
1.36187437440061 1
1.65408709249493 1
1.54720139661674 1
1.37411085600532 1
1.44720897928598 1
1.17970082659284 1
1.62171576233434 1
1.44667794041596 1
1.81145914262873 1
1.51863377062568 1
1.25250307990859 1
1.3573225164571 1
1.48753950914357 1
1.32108941471387 1
1.34978205472323 1
1.46355960731709 1
1.44543760081462 1
1.04840664854485 1
1.22356192650768 1
1.05136791143724 1
1.48619719836642 1
1.79729613462593 1
1.68216639615786 1
1.01748390308878 1
1.40423508414565 1
1.43719225973485 1
1.50819375885577 1
1.33516959641042 1
0.950908223226276 1
1.59929592654383 1
1.24041711857471 1
1.27324728967032 1
1.7977907603368 1
1.26898582712259 1
1.34158147114841 1
1.53822006738764 1
1.52241636001783 1
1.4203479246599 1
1.55929281787546 1
1.31186654855638 1
1.42931411541442 1
1.53692496705308 1
1.59453130171098 1
1.57152482004183 1
1.39326565555723 1
1.68203883645115 1
1.22929610310217 1
1.22277366832118 1
1.19674469138531 1
1.10760034550118 1
1.05283997423554 1
1.16344556064283 1
1.5075295087394 1
1.47963891493968 1
2.11237045643212 1
1.38825298539335 1
1.10364760089289 1
1.35787693062531 1
1.22314571686925 1
1.36999844531283 1
1.55876621588969 1
1.65596641303786 1
1.37348082267502 1
1.29381507696026 1
1.13249057016788 1
1.7545738694425 1
1.58482524068873 1
1.50162786641533 1
1.63367431638334 1
1.71500443044332 1
1.37784098739846 1
1.35713490954988 1
0.901889746233784 0
1.58999412494435 1
1.34269527287557 1
1.49305740057295 1
1.50660288796984 1
1.43392511813445 1
1.80561763522554 1
2.01191132256033 1
1.21068918742195 1
1.61637860012544 1
1.2938369191876 1
1.08450429294671 1
0.794685779395244 0
1.94094080131482 1
1.69796066751853 1
1.50297056450331 1
1.37395449198364 1
1.37843496740021 1
1.17887160777078 1
1.10504986966272 1
1.65392587155788 1
1.43129084002557 1
1.61799501350425 1
1.67550801621654 1
0.963901120035507 1
1.326481313307 1
1.00896078715288 1
1.7507695795223 1
1.19563408974748 1
0.963622244401979 1
1.44119137225281 1
1.08469329012714 1
0.96625528015188 1
1.29564326257184 1
1.28250416183474 1
1.78453577596043 1
1.41911492102279 1
1.3594567199898 1
1.83704716582972 1
1.68556821994663 1
1.56181942683019 1
1.21041816984046 1
2.23114135319885 0
1.1186205953413 1
0.858086187379786 1
1.69620258910726 1
1.24128054454159 1
1.45159474157274 1
2.05511197731534 1
0.724349168909624 0
2.05551228301077 1
1.77842151198478 1
1.2113411961995 1
1.3232276946919 1
1.37957484494164 1
1.58214372677658 1
1.79037761464568 1
1.49128912990544 1
1.17010053332573 1
1.33422602351599 1
1.6441368122988 1
1.27311527227412 1
1.54932059502861 1
1.56750576818543 1
1.14951675149637 1
2.00169634587966 1
1.80047123996759 1
1.5107564816148 1
1.40173253992536 1
0.970388503621673 1
1.44997496817768 1
1.4497935771349 1
1.67961424474658 1
1.41068004371205 1
1.61986481487197 1
1.48796350765697 1
1.11304837644221 1
1.44327510639906 1
1.23772826241595 1
1.34321278728074 1
1.24506073467761 1
1.2244970730941 1
1.1265540204614 1
1.3954745609807 1
1.14758683438034 1
1.21290430222499 1
0.897961268758195 1
1.31915971443374 1
0.696379473351766 0
1.22412602998488 1
1.61137188211455 1
1.3354849705557 1
1.11588857277139 1
1.15473084640933 1
1.22923692447935 1
1.01189885888912 1
1.52230957411868 1
1.95890194256621 1
1.65577556629301 1
1.61558966237182 1
1.21060378064129 1
1.50098637294946 1
0.980632324728095 1
1.26088970691343 1
1.6870928323424 1
1.22666122789092 1
1.67413419504833 1
1.33642879399362 1
0.985443274161459 1
0.769177693810754 0
1.65845406874337 1
1.64063668563011 1
1.43797418919272 1
1.78211260598668 1
1.48282807610175 1
1.46591877448894 1
1.68946866446024 1
1.29061427873756 1
1.45726245725104 1
0.916941933439182 1
1.71627668326043 1
1.55215041470944 1
1.21130393013035 1
1.44628509280748 1
1.87664606170258 1
1.6181930134738 1
1.41751186959635 1
1.37834787424709 1
1.25638600567059 1
1.48343707375006 1
0.948451503831554 1
1.26438922526603 1
1.89117987631227 1
1.27424714148659 1
1.7936735575722 1
1.49268075289266 1
1.98814111789629 1
1.65336826118824 1
1.15036795021896 1
1.35106130766658 1
2.14902467743869 1
1.63702862507157 1
1.42261049987487 1
1.56552295151469 1
1.67003856289634 1
1.122624975749 1
1.42898689201327 1
1.36124020508142 1
1.13344299664419 1
2.16130908064847 1
1.32129813399646 1
1.81918643853354 1
1.15543057275091 1
1.69168148921872 1
1.26834800321548 1
1.76029381913104 1
1.60843982379795 1
0.968402420021197 1
1.08262941419545 1
1.54387391702177 1
2.32484096535178 0
1.54530570897916 1
1.54761485540175 1
1.60421912936675 1
1.53455838485434 1
2.1454160589979 0
1.47793877924748 1
1.65732383270925 1
0.965409560926866 1
0.72862854840546 0
2.04925516684943 1
1.26126165681545 1
1.56328042012231 1
1.46749889242803 1
1.54800828406696 1
1.3677067509392 1
1.71085111027222 1
1.58456682374558 1
1.44402021858877 1
1.62354169710948 1
1.45374464018413 1
1.57738446006026 1
1.37836011847155 1
1.46270533271257 1
1.38552913476935 1
0.958377008772253 1
1.38212455608508 1
1.80650404560273 1
1.40867140575101 1
1.27063294119927 1
1.23432919704391 1
1.1161116795745 1
1.47374153118504 1
1.77065874848077 1
1.4484532392884 1
1.47089454771541 1
1.26309378776951 1
1.02557378551008 1
0.858049412979199 1
1.28681051054611 1
1.16688339178566 1
1.39863040100544 1
1.40023941730074 1
1.52965570538656 1
1.86005728038273 1
1.41795437907476 1
1.17433850491666 1
1.06954828700144 1
1.50574978937848 1
0.963927840844121 1
1.60551463525978 1
0.984022703460628 1
1.44142250870309 1
1.70096139214837 1
1.50152830327582 1
1.50758257825257 1
1.38984339804718 1
1.44828119545689 1
1.30690370377535 1
1.81407901850712 1
1.09186930844965 1
1.12132290664652 1
1.37868996624785 1
1.70491141444975 1
1.49877563064156 1
1.62201281777324 1
1.75114445160772 1
1.74847262837189 1
1.53700106280588 1
0.936420871982867 1
1.73829398484851 1
1.19205346214872 1
1.66777755148897 1
1.63592229398271 1
1.40834762871106 1
1.98983304183088 1
1.9084288322652 1
1.39873909074693 1
1.49751046831344 1
1.3399297537546 1
1.53286629106422 1
1.19713577725791 1
1.26667015792206 1
1.39391964924716 1
1.18912643100701 1
1.21044439496498 1
1.46050026707121 1
1.36224193599034 1
1.30380865240718 1
1.01424952353253 1
1.3085324727387 1
1.29835565226637 1
0.967546162814967 1
1.3929032637749 1
2.21353470577698 0
1.42371929881246 1
1.90409199822686 1
1.46917499092989 1
2.14120646476316 1
1.86149527991947 1
1.34216475587396 1
1.51764871961437 1
1.85523426146925 1
1.57198556037848 1
1.69549684421923 1
1.60515873607933 1
1.71365316754265 1
1.66622748473556 1
1.2860568270389 1
1.47354408169982 1
1.24951076194373 1
0.922104389872623 1
1.11625412516672 1
1.71815530043994 1
1.04477967070209 1
1.2788715517484 1
1.44481646703135 1
1.31058560681145 1
1.40834825454006 1
1.68435376701265 1
1.23298492833851 1
1.49134885583696 1
1.22556920396763 1
1.21396803763976 1
1.72485671305873 1
1.79296267797419 1
1.45308189534639 1
1.6062128301311 1
1.74382315149066 1
1.00259229427437 1
1.57629875883201 1
2.00904945390619 1
1.57662334833768 1
1.20393855020618 1
1.42486674270203 1
1.69796754440186 1
1.44413796803543 1
1.38902714767953 1
1.51416714621668 1
1.71313485080088 1
1.91042218699469 1
1.21916338207765 1
1.18729061497166 1
1.36001753740007 1
1.82092351939954 1
0.810030926133317 0
1.44541959156897 1
1.78341152694971 1
1.58959294360789 1
1.55131534216299 1
1.81784369124364 1
1.31744510916709 1
1.71538986523791 1
1.82482793953944 1
1.69432088401506 1
1.62666590574253 1
1.36634359646893 1
1.67182696135009 1
1.11273657482608 1
1.72145096756084 1
1.4034890895338 1
1.20769037627298 1
1.52898399869461 1
1.8034308634891 1
1.49104967854752 1
1.41486504955693 1
1.63861143730859 1
1.92023770259946 1
1.4422897093272 1
1.49181257450911 1
1.32754402245933 1
1.81396139442312 1
1.27004548979035 1
1.05073018952513 1
1.5163625664548 1
0.998784469190121 1
1.29403907816937 1
1.92814845541354 1
1.69133920420903 1
1.48944183807998 1
1.59307611389553 1
1.22510015107282 1
1.2255887435853 1
1.58803167068845 1
1.92304815883209 1
1.20091771228975 1
1.62321775091853 1
1.10479472215261 1
1.47918469955593 1
1.39831993205651 1
1.17230032336798 1
1.13635593017963 1
1.33781907797526 1
1.10766766932043 1
1.84323564135014 1
1.49955683882016 1
1.84613927770374 1
1.36282438569773 1
1.33136242001808 1
1.09211380930338 1
1.3442441097622 1
1.58576406713762 1
1.64203479015893 1
1.50110679503626 1
0.889753627823999 1
1.47209561426325 1
1.65179309875442 1
1.54101928366812 1
0.551221391281883 0
1.64694595133609 1
1.63958669646513 1
1.68230543405473 1
1.22634995940702 1
1.24615177299171 1
1.57704419229434 1
1.61641533098036 1
1.89113148450412 1
1.29285330556343 1
1.44386999922845 1
1.79633277005688 1
1.31186311194148 1
1.57154170002378 1
1.34350454723985 1
1.08014267413191 1
1.41659658004433 1
1.88532273669379 1
1.03422262840723 1
1.72463303150503 1
1.55420166921599 1
1.3119371363964 1
1.59539598746881 1
1.22803288855946 1
1.78032821758001 1
1.81652179720558 1
1.49430110692864 1
1.60940518979999 1
1.26736503719365 1
1.58670197564807 1
0.873156676980452 1
1.87764687006389 1
1.56031408186507 1
1.29184567354554 1
1.21968924741403 1
1.39114072845961 1
1.00807405882034 1
1.27987520460742 1
1.52161984808784 1
1.44310366318121 1
1.45352235561692 1
1.65842801834795 1
1.17593626930308 1
1.49233958450945 1
1.56165001712368 1
1.77069261683012 1
1.89203812060197 1
1.79575815399923 1
1.83875522584032 1
1.67042448669742 1
1.41748315337475 1
1.55954293011125 1
0.958932626879241 1
1.37723699110859 1
2.04616630746422 1
1.70411290134202 1
1.55767339773054 1
1.24882496136148 1
1.04917858114145 1
1.68028876677638 1
1.55065086616589 1
1.29778371838873 1
1.60870440523045 1
1.77037329716786 1
1.68259684370949 1
1.43989295335016 1
1.12830422720685 1
1.06810874982706 1
1.93517429609626 1
1.66553632049817 1
1.73727871898418 1
1.55533821416884 1
0.466260481111974 0
0.977239652387751 1
1.46461233941098 1
1.62368857111662 1
1.21647126809185 1
1.76130873548009 1
0.997486849228166 1
1.38596191865949 1
1.27822903265261 1
1.53705325024297 1
1.84411825042035 1
1.22077006691091 1
1.50637601812586 1
1.29123346395517 1
1.50625354973283 1
1.25114751811592 1
0.851684274535851 0
1.48927707523453 1
1.41675510899425 1
1.81605897165078 1
1.49121218186729 1
1.92470375832139 1
1.23127290902919 1
1.3697993011243 1
1.82290027247837 1
1.51605584703266 1
1.59230730677268 1
1.51493906535294 1
1.50287754773806 1
1.69803182741332 1
1.19316368096636 1
1.43695813887713 1
1.61746508628558 1
1.52392033871258 1
1.79533554241156 1
1.36264853276809 1
2.11533833877925 1
1.40255741805945 1
1.50763352667192 1
1.54485108123258 1
1.28709241355617 1
1.44866361099105 1
1.05289601104639 1
1.52796028736766 1
1.39560223482404 1
1.42541034541978 1
1.87245711991847 1
1.79945473829985 1
1.7608302947558 1
1.39883780051985 1
1.27745817698505 1
1.32536486822023 1
1.27883233982393 1
1.27123910125051 1
1.29144359046489 1
2.48869465238982 0
1.38292423950778 1
1.83600492775069 1
1.21970535677754 1
1.55292000523942 1
0.957696694028559 1
1.37538694270932 1
1.42013737571745 1
1.60138986643225 1
1.44105105717954 1
1.42203689701082 1
1.42484187194138 1
1.41480569854952 1
1.05276070027034 1
0.339764714693582 0
2.22040140698739 0
1.29138214696103 1
1.62469482972112 1
1.7040721509134 1
1.1074266801245 1
1.82478086687317 1
1.81494679053173 1
1.36572368361438 1
1.8189308631368 1
1.29258723936489 1
1.38013130810922 1
1.82325296034287 1
1.09303087627751 1
1.27363077646736 1
2.01036648997983 1
1.62326618004842 1
1.64337233753854 1
2.12532841367576 1
1.82457273777378 1
1.34447440412189 1
1.54616172561259 1
1.32720945826062 1
0.945652061838155 1
1.39667099796052 1
1.20720092957118 1
1.18176326446066 1
1.68596331240359 1
1.58496343450755 1
1.52031282039604 1
1.84400287053626 1
1.50834897180185 1
1.00392061807489 1
1.60281609389051 1
1.12044917829123 1
1.7531446498707 1
1.20158054297713 1
1.56147956015396 1
1.37347839418415 1
1.59831294102647 1
1.70845087559609 1
1.41044253189601 1
1.43535648381453 1
1.17450275014052 1
0.951490472608364 1
1.35956675353574 1
1.75563809903205 1
1.04197932352546 1
1.30391476443173 1
1.4346941373457 1
1.56806633752349 1
1.37001742980386 1
1.52590556843497 1
1.02674671957104 1
1.13111976067538 1
1.80379616683377 1
1.43877663430286 1
1.3820678288464 1
1.18973588367729 1
1.67624680615346 1
1.10536567297206 1
1.56767689692409 1
1.46485676862325 1
1.36080998394807 1
0.985664232964059 1
1.78709126113374 1
1.65428524937975 1
1.52765448287317 1
1.55553430092923 1
1.54834882669692 1
1.77760200511122 1
1.05873938092092 1
1.57886775063386 1
1.4264458097769 1
1.5223759611603 1
1.92899706165507 1
1.44152349201491 1
0.947333938322981 0
1.87808631797071 1
1.35319935739581 1
1.7893578472005 1
1.59632835797054 1
1.75903493614515 1
1.34672471891673 1
1.67022440499427 1
1.43277244324722 1
1.99284105218821 1
1.2135224835266 1
1.43227885272547 1
1.57199604032202 1
1.22088064753373 1
1.87635869595435 1
1.42137460491849 1
2.10669353748134 1
1.56226579068747 1
1.51546530049384 1
1.78232563310409 1
1.28462155355073 1
1.38997554990464 1
1.4432032465856 1
1.30388192172028 1
1.53508358434864 1
1.25160236605202 1
1.64560164014686 1
1.10942389504139 1
1.49329141843619 1
0.993395318733131 1
1.30852456671617 1
1.25517257336907 1
1.26202113678444 1
1.58418369936525 1
1.51360460458105 1
1.42949536354988 1
1.51994056485355 1
1.5042456260965 1
1.75368970527279 1
1.53962192321009 1
1.75587170733095 1
1.44965831561153 1
1.07500185190266 1
1.82287359128152 1
1.32252780913299 1
1.48079369203729 1
1.75510851451114 1
2.01585908057741 1
1.59689943761623 1
1.16995189722367 1
1.26303789882675 1
1.85357085069354 1
1.05197998487677 1
1.73810214430286 1
1.15061916639086 1
1.40687680470505 1
1.29209647518677 1
1.46928212221352 1
2.20494517680868 1
1.33139960270072 1
1.69755520383778 1
1.2674555199359 1
1.75081727611944 1
1.11229844407968 1
1.86705289799032 1
1.36667609777491 1
1.42875720507256 1
1.5877963081062 1
0.918135334629901 1
1.21407987345338 1
1.15723421844698 1
1.83433164984893 1
0.822109707070232 0
1.40312923209308 1
1.36754750549417 1
1.28261816295084 1
0.842166148227475 0
1.17195454112265 1
1.48092605015802 1
1.25585449713145 1
1.16456988538011 1
1.10914906433145 1
1.36973414271184 1
0.931353142367343 0
1.23339712494025 1
1.56073024157117 1
1.75877402780181 1
1.48919592179311 1
1.03598158591609 1
1.09032042174064 1
1.57766658009922 1
1.11617315520008 1
1.11693314539024 1
1.34617550294609 1
1.45965782837688 1
1.82742924104209 1
1.57399174793884 1
1.62188655785304 1
1.76004399748943 1
1.15023184142678 1
0.828414952300176 0
1.15137272037033 1
1.25595164661718 1
1.46732864094539 1
1.19143080485895 1
1.31465395779124 1
1.31585896038827 1
1.6657262941733 1
1.0881237605588 1
1.27767745291037 1
1.35914452242214 1
1.72478710434633 1
1.68219714364521 1
1.36201138553755 1
1.23172552047963 1
1.62521099868291 1
1.39787798280152 1
1.40173625528576 1
1.59217787720051 1
1.8434876842815 1
1.63896008607601 1
1.43564542587343 1
1.27170880514042 1
1.67725774509099 1
1.48877558834151 1
1.91743843247809 1
1.39351854421909 1
1.77773692403325 1
1.48347565624003 1
1.03648499321061 1
1.75082704182744 1
1.40210578716779 1
1.87120950060884 1
1.39452214254524 1
1.43854443458156 1
0.990539627710884 1
1.63020314228538 1
1.37291703786545 1
1.63870217549488 1
1.15007879148326 1
1.60094853956114 1
1.54667732198426 1
1.59715889344506 1
1.64630662229558 1
1.68436536084932 1
1.34391128336306 1
1.62624909877708 1
1.38171322705504 1
1.66647800193657 1
1.77980060127056 1
1.38806217709667 1
1.73169077767369 1
0.755506893319594 0
1.71107270108003 1
1.95938005766771 1
2.27761798298828 0
1.28922628822264 1
1.5756453287164 1
1.32624871929043 1
1.1836592784204 1
1.57038621577222 1
1.1616635689468 1
1.23050785487681 1
1.102375359654 1
0.872761148938569 1
1.40999848364697 1
1.29344197774974 1
1.54791978964328 1
1.35433780549944 1
1.52754880463458 1
1.260478685326 1
1.82083992945672 1
1.02477190685263 1
1.64182856778635 1
1.4141756464346 1
1.1785241119509 1
1.13568541451984 1
1.10291881645711 1
1.9026227670593 1
1.11560347857177 1
1.22512790743122 1
1.25106709200152 1
1.57028161792928 1
1.95863731812867 1
1.094747061723 1
1.03234507486397 1
1.56714005798999 1
1.50908184636559 1
1.92486033919722 1
1.19599924548279 1
1.35891444056728 1
1.52757415276341 1
1.8338503014865 1
1.19510426618351 1
1.43525998893862 1
1.45301281556718 1
1.78047244893462 1
1.11159503097424 1
1.21449486316342 1
1.46548610273176 1
1.15120637671696 1
1.46998904181093 1
1.47156921442573 1
1.16994215618838 1
1.41649438587304 1
1.29770491400606 1
1.25950093694775 1
1.48549224610445 1
1.3545534405954 1
0.742323505245647 0
1.91858755660937 1
1.6523079904067 1
1.14577534976813 1
1.5303055787657 1
1.78489943097362 1
0.880265599755466 1
1.50537178924861 1
1.77784015053784 1
1.40752404524577 1
0.946935663981474 1
1.39697467578666 1
1.60339461634571 1
1.08617742646024 1
1.35202459427028 1
1.80663963710544 1
1.7918491468271 1
1.37678486909764 1
1.18572505978908 1
1.3054489953945 1
1.43226503686455 1
1.33466790678269 1
1.76594838716798 1
1.51572830090681 1
1.70676341528263 1
1.68239937034064 1
1.05370413275168 1
1.63256218012745 1
1.39832724535307 1
1.31768077582969 1
1.57536030174977 1
1.45504746905587 1
1.40984919913177 1
1.32035807346571 1
0.996527169992839 1
1.87602166026879 1
1.98626368876128 1
0.998395623690593 1
1.58253218142719 1
1.26119079773699 1
1.44185673963459 1
1.11813906856927 1
1.47250991282098 1
1.36021476445468 1
0.925698352361401 1
1.86007736201842 1
1.52705033274463 1
1.17243330753228 1
1.36982309430418 1
1.09949440894368 1
1.7083451445709 1
1.39388371469091 1
1.03978363698113 1
1.36388878520901 1
0.976693480859989 1
1.55129296814099 1
1.17901066648209 1
1.32490643313611 1
1.69733381404347 1
1.5319297140995 1
1.29122152710593 1
1.13027467053733 1
1.93903840177137 1
1.56014513151082 1
1.31448728972721 1
1.47646511796503 1
1.5803331693686 1
1.20180411045897 1
1.78156565875734 1
1.74508393674113 1
1.03191189647393 1
1.4002049622033 1
1.68343561122378 1
1.40704985978628 1
1.80217785795781 1
1.00052447676433 1
1.68238433613562 1
1.35993078680383 1
1.51542509478659 1
1.28564099384765 1
0.89435543104402 1
1.5007368380648 1
1.58461020160218 1
0.927216275560185 1
1.38471622866749 1
1.77510479233951 1
1.47486774664878 1
1.05466000478343 1
1.68709972471414 1
1.55186547292771 1
1.38007818877784 1
1.50687785219776 1
1.16678360853407 1
1.19156961635241 1
1.21426295779708 1
1.37001731690083 1
1.76557816505459 1
1.1894119811332 1
1.39401485997551 1
1.83815509318951 1
1.17517548571118 1
1.81683898320748 1
1.39612684538566 1
1.96750267817963 1
1.32984200226231 1
1.15134164388206 1
1.33295284326601 1
1.89642519896139 1
2.0016259280708 1
1.49180230095595 1
0.88699546047571 0
1.46281939316207 1
1.58791534337123 1
1.21484604889557 1
1.2184757743057 1
1.50258791561159 1
1.32814651973561 1
0.932635473571725 1
1.0159990154492 1
1.24345854737251 1
1.41742498168885 1
1.57355756513226 1
1.42730301590349 1
1.66183244605551 1
1.60381006207503 1
1.45293406661451 1
0.777563754172455 0
1.30394605687471 1
1.99053360491005 1
1.35207089725114 1
1.60821745752632 1
1.12102103738721 1
1.23925670352704 1
1.65730648860279 1
1.94542447686337 1
1.69939209730537 1
1.43432823473409 1
1.59012531396787 1
1.40644698679047 1
1.49627217000679 1
1.32101356504353 1
1.09489632346907 1
1.82216684801654 1
0.887151396862034 0
1.7026934695073 1
1.68073796996588 1
1.60968646824077 1
1.3531481694592 1
1.08101019431148 1
2.14860316916007 1
1.43172017431224 1
0.928812313200724 1
1.35017208651726 1
1.48614758540398 1
1.39198592279663 1
1.27478596291559 1
0.999787304531332 1
1.85761421902441 1
1.27789701393363 1
1.26995742577526 1
1.66973171704704 1
1.54498700449692 1
1.20275350783201 1
1.81488020855611 1
0.896280512028152 0
1.53609401774146 1
1.69491004799181 1
1.67141736398603 1
1.21683427407707 1
1.4154731590597 1
1.59793415820243 1
1.43471220276856 1
1.6998265004936 1
1.85747445583957 1
1.05123205803178 1
1.21247635697384 1
1.84291271716593 1
1.89432504330211 1
1.4409170659011 1
1.34665039672755 1
1.42832659702397 1
1.23731973253313 1
1.90271884433762 1
1.74145612620049 1
1.20584740797388 1
1.74482929933711 1
1.31437854045328 1
1.60401552697035 1
1.19886238976183 1
1.4680076988064 1
1.86403821537718 1
1.48731543223803 1
1.51427933241921 1
1.22705967819473 1
1.36211679661879 1
2.01261705630113 1
1.17127794440602 1
1.47343981721771 1
1.82321439482632 1
1.56794587962746 1
1.42566258368239 1
1.14720298675869 1
1.91371013633398 1
1.44838734045793 1
0.873548935566446 1
2.11608428864354 1
1.15263954535483 1
1.43824417049483 1
1.03500003892723 1
2.03621229616997 1
1.41409685649268 1
1.6855383470669 1
2.1072081737963 1
1.58240329784754 1
1.15247056673215 1
1.19139461021215 1
1.98408543490724 1
1.80484847343013 1
1.67221144433014 1
1.61778227130794 1
1.46126946544356 1
1.25758597532003 1
0.893327142010916 1
1.55156207397735 1
1.44153471419269 1
1.64155310455241 1
1.55683600893965 1
1.71536209522366 1
1.42228333504227 1
1.38862940619728 1
1.431800181625 1
1.66817487645543 1
1.0867145351784 1
1.20886027426968 1
1.25964008222552 1
1.70817062721834 1
1.27772618669266 1
1.49639710104487 1
1.10628252729771 1
1.74789590942186 1
1.52272590177426 1
1.53183560568918 1
1.73609812620589 1
1.87098362490614 1
1.63857354298061 1
1.11441611942608 1
1.3157596409431 1
1.78118829680813 1
1.3464582726164 1
1.46287707374868 1
1.18632136302303 1
1.53480575650596 1
1.57690214582074 1
1.75016233559232 1
1.6156988617745 1
0.922982989950314 1
1.7532114704489 1
1.76604578271226 1
1.73216726454743 1
1.12726096187861 1
1.30699235951236 1
1.94468999697109 1
1.41133142726762 1
1.59474764786772 1
1.67135201009716 1
1.38879915998047 1
1.30146364235254 1
1.68428377333707 1
1.20031183258292 1
1.67213625954528 1
1.56603388983109 1
1.59538794720084 1
1.24749201578856 1
1.48926115548375 1
1.34815490545066 1
1.46393580355596 1
1.74693103522418 1
1.50914225375244 1
1.85713654249067 1
1.07063709106908 1
1.34264001087911 1
1.84494532625224 1
1.70996069625918 1
1.38003344117035 1
1.69007677473454 1
1.4029109449671 1
0.909229283412534 1
1.65399828706544 1
1.69302552555123 1
1.15120401138727 1
1.50067545598388 1
2.04931888605871 1
1.67499199518312 1
1.62505825984967 1
1.38154085577962 1
1.56007014370543 1
1.4202662508923 1
1.50601249627461 1
1.77829784044201 1
1.92293392971347 1
1.18618428037001 1
1.2474380520252 1
2.18059890744438 1
1.84115429947173 1
1.82026093835221 1
1.4324364978034 1
1.63327969904477 1
1.32434263907179 1
1.53967641626725 1
2.11088516477995 1
1.72470741192453 1
1.46734699519958 1
1.56693381858823 1
1.17024653868887 1
1.47247537318146 1
1.58685483906616 1
0.863852957169046 0
1.67484170222754 1
1.52184844391843 1
0.990637478385924 1
1.43133021774598 1
1.66988348838625 1
1.21624503185806 1
1.62293707759724 1
1.46963889528647 1
0.851816302294704 1
1.11413326912046 1
1.58163131066143 1
1.14247382168671 1
1.6203720646537 1
1.52680528003277 1
1.69075521042332 1
1.58255452889224 1
1.40508017270814 1
2.23149784092522 0
1.57663944372329 1
1.52061424143475 1
1.73799247175457 1
1.70768827993925 1
1.36139102827413 1
1.44533785227685 1
1.76291910236669 1
1.5883869545586 1
1.65177135441096 1
1.73003054395841 1
0.834614297023804 0
1.98232260296613 1
1.62311698260116 1
1.56140450209832 1
1.14724851075931 1
1.4229175856822 1
1.53463392700213 1
1.59219576573526 1
1.0123599748395 1
1.40733441162833 1
1.2940668216331 1
1.22121464165108 1
1.76128294971485 1
1.22310365143859 1
0.723189715020959 0
1.38777147385269 1
1.22322421248703 1
1.62601594527129 1
1.35834021614826 1
1.71058625670335 1
2.14614425752213 1
1.75331070325118 1
1.87816728401175 1
1.61435317146125 1
1.73551756352497 1
0.989905980259653 1
1.08504409117629 1
1.35634035341214 1
1.43214087204894 1
1.27616295682962 1
1.58946940228499 1
1.20061725845781 1
1.26385302359752 1
1.29015595438032 1
1.8068983421699 1
1.80696218676398 1
1.92509634312923 1
1.75558868870787 1
1.5075708251998 1
1.46635496365915 1
1.56997717529755 1
1.19024351919724 1
1.79728334095315 1
1.475506250002 1
1.66994816323818 1
1.73182785702519 1
1.21248610100361 1
0.668429314640237 0
1.22602100997973 1
1.36206869860904 1
1.68019260374207 1
1.30859348502548 1
1.50572917301878 1
1.50962221791768 1
1.39851192822046 1
1.31741921443883 1
1.23470302964077 1
1.1332978269274 1
1.4175845965215 1
1.33998172074226 1
1.00154512865118 1
1.71053737894887 1
1.54412352592385 1
1.62811758972523 1
1.06954381180588 1
1.21659711430583 1
1.58123616288251 1
1.38393068872917 1
1.09749796025462 1
1.47201060669875 1
1.58552287292138 1
1.78780494936644 1
1.61271626650562 1
1.61843334182804 1
1.031097771671 1
1.37672330764026 1
1.82216330754017 1
1.26964625341787 1
1.34063354982668 1
1.63673925719155 1
1.79387341024561 1
1.44158857958413 1
1.85667077703484 1
1.6106329924745 1
1.06625165791823 1
1.16903336067391 1
1.46407478960193 1
1.10766172704835 1
1.36712594274352 1
1.54868359742402 1
1.01255400079969 1
1.21868538420145 1
1.58345497761801 1
1.40031646794187 1
1.38491817697243 1
1.07407942595698 1
1.43169319589675 1
1.35886817105842 1
1.19305071068853 1
1.28326760308537 1
1.24760629971315 1
1.56265586867492 1
1.46647688030125 1
1.21676304301447 1
1.5140152183939 1
1.74654945469456 1
1.88802308452642 1
1.65788100946096 1
1.1932676698174 1
1.33758206481241 1
1.59587098141797 1
1.16209837657306 1
1.7195323565802 1
1.22905638774475 1
1.46996972246448 1
1.51799973409691 1
1.26973407502192 1
1.35729773943969 1
1.3960228369333 1
2.07059947504977 1
1.78261271033881 1
1.59419652566701 1
1.55420935286392 1
0.51719488457029 0
1.26822775252773 1
1.76878397234846 1
1.30517342043731 1
1.43093718552879 1
0.892764226757722 1
1.09247559694814 1
1.386619928528 1
1.34380038506683 1
1.26360649455282 1
1.09688558284952 1
1.15824925477924 1
1.46990598542118 1
1.64959893569669 1
1.03438379542078 1
1.14730218327458 1
1.41584810442945 1
1.2723546244264 1
1.18883751510116 1
1.43667713179699 1
1.48318422768093 1
1.05263206289398 1
1.6905485956976 1
0.855583351242771 1
1.67297096432058 1
1.68479861689689 1
1.30455992320998 1
1.8059269604752 1
1.33360261210564 1
1.19415752793999 1
1.32780158138138 1
1.42959871679845 1
1.04373613916867 1
1.23661322638312 1
1.31582705476529 1
1.59403762147116 1
1.97234371047467 1
0.944053964452196 1
1.25693734552869 1
1.06628553982458 1
1.36136767050573 1
1.22740241333365 1
1.68780699398774 1
1.04835711275721 1
1.38178940232913 1
0.956251052914048 1
1.40048808229802 1
0.938867014137774 1
1.84450105628957 1
1.73539044131752 1
1.05132338016275 1
1.4001284906427 1
1.95412923955441 1
1.09775007788427 1
1.52358282197243 1
1.86090596068246 1
1.51445991801528 1
1.69174160953553 1
1.51865694118043 1
1.53342717419153 1
1.59288508553108 1
1.29808130732614 1
1.76864420740978 1
1.85833249477878 1
1.56332857624196 1
1.27379187891689 1
0.766390512967036 0
1.16897407102812 1
1.67802845165063 1
1.41183417512033 1
1.79341086451634 1
1.87175282939018 1
1.02179777984224 1
0.973023799975181 1
1.39798311478702 1
0.658944148855016 0
1.58399960921655 1
1.85972688890746 1
2.02829873352455 1
1.11719858125601 1
1.66230333975519 1
1.40530880401136 1
1.65172578687642 1
1.6632883406242 1
1.30222944714157 1
1.68178176178842 1
1.16471288785745 1
1.13228992199686 1
1.94837434332286 1
1.27160536881321 1
1.29118967127695 1
0.96009965676604 1
1.59273884017325 1
1.34907772693581 1
1.29191049248313 1
1.09971368081712 1
1.57994316983033 1
0.813387908464449 0
1.38164234643145 1
1.18925020139338 1
1.69532151603385 1
1.23246044707413 1
2.14736867229435 1
1.24743848115555 1
1.13509328462905 1
1.57437631970015 1
1.82647934531939 1
0.952665280518618 1
1.52997214292929 1
1.4741221119522 1
1.68992466607507 1
1.96762129587142 1
1.34414310524641 1
0.9287708128245 1
1.41332237959094 1
1.14134928185895 1
1.4094931058388 1
0.828821778609732 0
1.08706510440341 1
1.41422145992464 1
1.39278634849126 1
1.69450547531665 1
1.79228452107929 1
1.16345563426725 1
1.79845978528948 1
1.24760657603648 1
1.36469812185817 1
1.2845080220695 1
1.12326065847301 1
1.21747909280202 1
1.3575883457214 1
1.21436311678695 1
1.09941561446343 1
1.01190168829248 1
1.699889529267 1
1.29858126595376 1
1.8197210156723 1
1.56059968712146 1
2.13977313467402 1
1.27448526147253 1
1.69939250528475 1
1.38113515133754 1
1.16072457100218 1
1.77918970586299 1
1.41352916668119 1
1.72040121886573 1
1.28567766292558 1
1.57278109415859 1
1.13195544653763 1
1.5619902825579 1
1.6587012897941 1
1.60243553825179 1
1.26758945057328 1
1.32927515350676 1
1.6986823186156 1
1.78636627511363 1
1.24250906943426 1
2.19992024352881 0
1.79535108007057 1
1.54392819840319 1
1.6243912594979 1
1.79503450805498 1
1.75154105547795 1
1.31693339785354 1
1.34457246545243 1
1.50079034931966 1
1.49927296215916 1
1.53515725034649 1
1.65977060898991 1
1.30070653306263 1
2.02379374437045 1
1.1027772477081 1
1.67931420681911 1
2.14231268004965 1
1.34142388672101 1
1.1208664587313 1
1.2894930104929 1
1.98247719286749 1
1.00486760325123 1
1.52210048473601 1
1.04992853346722 1
1.74946141712443 1
1.44193629508668 1
1.19310805250962 1
1.56977033087798 1
1.55829652959882 1
1.4263432364771 1
1.54791873491672 1
1.32106426558041 1
1.69411963012225 1
2.01467686412985 1
1.56320560743945 1
1.39855055007828 1
1.12089996250432 1
1.18295896779935 1
0.926980815051314 1
1.45616856723739 1
1.34105784843686 1
1.83272696681968 1
1.34975756485261 1
1.14591063352316 1
1.54718835167065 1
1.23425604954291 1
1.72137059900354 1
1.22387866068029 1
1.36494519508404 1
2.17381023265327 1
1.17004790059424 1
1.34639039559602 1
1.46068809491307 1
1.08808268212582 1
1.9019574117714 1
1.35621639542497 1
1.52059695177777 1
1.24843382520585 1
1.40069483366974 1
1.54101376863558 1
1.53700605750536 1
1.02485409371418 1
1.81950720102055 1
1.65673238451007 1
1.22175743020019 1
1.44182052030515 1
1.08557518811042 1
1.37885826693035 1
1.85799540146869 1
1.1552108064666 1
1.56534673948501 1
1.96275083852192 1
1.83572327197569 1
1.36063467941032 1
1.05227883121843 1
1.34107205132284 1
1.27592752985888 1
1.32162546175689 1
1.07194042471465 1
1.22975358809971 1
1.76260834427323 1
1.61167399892874 1
1.4673319375038 1
1.08437217576867 1
1.58930679922017 1
1.34300720026942 1
1.11324303624521 1
1.27349161132005 1
2.06008420192485 1
1.40228704826922 1
0.95857093228624 1
1.76216713442138 1
1.57223259368893 1
1.63540891852228 1
1.28607841259496 1
1.43034566211066 1
1.3928141295491 1
1.11778140530729 1
1.51479677834371 1
1.30657059588699 1
1.12572243707219 1
1.6586831776896 1
1.47553682339295 1
1.61540712985476 1
1.45737407058497 1
1.5379432579932 1
1.29431476369298 1
1.95210752289807 1
1.41672601754235 1
1.24247451664161 1
1.53683083883497 1
1.5879150525676 1
1.28573332888648 1
1.28553907520113 1
1.38403348267153 1
1.58923418007231 1
1.59570117934836 1
1.54304509690785 1
1.61905798338073 1
1.5874335394833 1
1.21338493712171 1
1.91111275320977 1
1.80666635743541 1
1.71795699187323 1
1.54018552590735 1
1.41305640457715 1
0.966238874324076 1
1.58891384091466 1
1.09641080892677 1
1.73086853835377 1
1.44152754235482 1
1.9295341223121 1
1.65186594975499 1
1.83809606071784 1
1.4500305688184 1
1.14829987132584 1
1.66373870035305 1
1.59920404237528 1
1.77711716094245 1
1.10849906070273 1
1.74827683162344 1
1.55915918662098 1
1.97958068831995 1
1.03092969043352 1
0.929525453917525 1
1.18574607643607 1
1.39413079912181 1
1.45830388630811 1
1.46882000328676 1
1.46809726554303 1
1.01664429106952 1
1.62125952928358 1
1.76044228209099 1
1.46320319056762 1
1.64373487934864 1
1.64002697794067 1
1.35818623637245 1
1.25333907317255 1
1.40857329082618 1
0.982929958625604 1
1.29154379906537 1
1.64071171280981 1
1.67888873061497 1
1.30048883456048 1
1.33805943406823 1
1.73631038025282 1
1.85403048308936 1
1.44314887295444 1
1.30163417068363 1
1.10385974533741 1
1.72774443539802 1
1.87436129777266 1
1.28404273390827 1
1.752910891466 1
1.41162069679015 1
1.62290810114983 1
1.29465418243704 1
1.08043009260329 1
1.64449527329712 1
2.00907222729959 1
1.43647479648698 1
1.67406345414213 1
1.33977045887151 1
1.76973353206744 1
1.57843322798238 1
1.61695007322 1
1.35247710184783 1
1.1148617746013 1
1.57340926500245 1
1.49270759640624 1
1.04988932968279 1
0.876965790052082 0
1.89706090283619 1
1.49439383940723 1
1.33998860509012 1
1.30943949028269 1
1.09522221197557 1
1.22103959160373 1
1.28402554087411 1
1.38975251285325 1
1.04642459069034 1
1.75133700161027 1
1.57835471817875 1
1.65269053100495 1
1.36544114936696 1
1.34161995172936 1
1.32534103751019 1
1.37840381517393 1
1.17509578988028 1
1.11295772813692 1
1.3111629881207 1
1.52487717545499 1
1.05872163994286 1
1.06040666329126 1
1.75983656361053 1
1.37018811130794 1
1.09220992841413 1
1.352338563634 1
1.36652093919262 1
1.3019743726797 1
1.67526536198923 1
1.24583902362994 1
1.82048563813306 1
1.10852861425566 1
1.71887327795254 1
1.43120328866143 1
1.39019052016639 1
2.24234392287065 0
0.874037981281117 1
1.22403940983081 1
0.977208679322415 1
1.11032374415758 1
1.31483010424867 1
1.211022086846 1
1.64609551710703 1
1.17038432163492 1
1.11864915468943 1
1.51240175148024 1
1.061157016564 1
2.35990715849781 0
1.05034509760327 1
1.17605963493302 1
1.47926279423464 1
1.28460040439827 1
1.57480298065277 1
1.81119579496656 1
1.5157826538484 1
1.3663276516803 1
1.37080797242986 1
1.12873717047419 1
1.55714880804692 1
1.62768819937907 1
1.40953807194074 1
1.84248932614178 1
1.40101236963043 1
1.32434565834397 1
1.62151627377849 1
1.22958054675079 1
1.41063903284708 1
1.58611324593565 1
1.03060878388005 1
1.58568143205471 1
1.60810737177786 1
1.54299466069421 1
1.77245999303218 1
1.19309632548614 1
1.30790853220089 1
1.71425309062701 1
1.74765698860936 1
1.71988042392843 1
0.983408476656145 1
1.64986294632632 1
1.57431833460722 1
1.48890699944292 1
1.54109501389169 1
1.63241280791532 1
1.54953205574511 1
1.63426552917791 1
1.13755237127937 1
1.36970877178578 1
1.69839713544677 1
1.63153558364072 1
1.30821987750972 1
0.967334294752216 1
1.53602210155935 1
1.40433124972643 1
1.77353815854298 1
1.08477439218184 1
1.53991859043965 1
1.42271210994568 1
1.70513127542253 1
0.790716796958867 0
0.835073696837122 0
1.05603591456961 1
1.21283579558144 1
0.981218023175624 1
1.4073725534558 1
1.13422601161095 1
1.33937506348805 1
1.76943142520655 1
1.60045253185562 1
1.49445867618321 1
1.34544209630364 1
1.05609236505279 1
1.53232778303885 1
1.74266606504993 1
1.23411781964779 1
1.64325246238693 1
1.86517396811412 1
1.29411084322599 1
1.59781736735503 1
1.40713098982819 1
1.3068616959049 1
1.48239265803596 1
1.68232542680742 1
0.903487721459708 1
1.69420744736501 1
0.659439825327942 0
2.38406450490963 0
1.4849276149388 1
1.2449079104995 1
1.69569335752103 1
1.64057134471602 1
1.29578123153478 1
1.4272018201048 1
1.49798705970047 1
1.41235024931809 1
1.39140501899992 1
1.52703670534065 1
1.75041899279139 1
1.53640881292715 1
0.895852443137381 1
1.41893647247266 1
1.64113297388582 1
1.4423861228335 1
1.05072207660225 1
1.31101656641741 1
1.78185207454978 1
1.08209725024291 1
1.4942547058768 1
1.33711626892785 1
1.44722286750186 1
1.42956739104745 1
1.48233962994178 1
1.43886465082693 1
1.51650551157651 1
1.47953869629899 1
1.49402789622349 1
1.96744396373221 1
1.49259045638165 1
1.1114255445745 1
2.04704572006874 1
1.43760667017593 1
1.22726092678962 1
1.32942324776679 1
1.36466216905714 1
1.65438519291427 1
1.61675470775217 1
1.4707474281568 1
1.7387577197636 1
1.79335347418008 1
1.63376362897909 1
1.30006172384613 1
1.38526673335419 1
1.52235398244132 1
0.871814673372556 0
1.27769632451809 1
1.13761272665559 1
1.25629019533685 1
2.0927545054348 1
1.00776502012186 1
1.30575879198899 1
1.69669856782119 1
1.24202807102404 1
1.45735228899903 1
1.24264233035711 1
1.61770865791562 1
2.03014501301705 1
1.89831374805331 1
1.11168146379788 1
1.33859447342948 1
1.86653284480376 1
1.81194123355275 1
1.76362960629811 1
1.60198998851138 1
1.3318552087089 1
0.736906317592291 0
1.41903670375369 1
1.64651483732813 1
1.72338439734041 1
1.77330160544969 1
1.361442194507 1
1.22110770353056 1
1.33249740485501 1
1.45208916464474 1
0.805469739127905 0
1.41656760989297 1
1.4521686884945 1
1.63328392663777 1
1.84223279908085 1
1.5082345330896 1
1.52883438669576 1
1.22944604766957 1
1.35598805252441 1
1.66604702388871 1
1.73986463262019 1
1.57018278883816 1
1.44355305373925 1
1.17489042710683 1
1.59715735781183 1
1.10564091319775 1
1.68943685612871 1
1.23561078815346 1
1.25141864308323 1
1.75645877421176 1
1.81201681387397 1
1.49986904548862 1
0.964712820032874 1
1.28141096487553 1
1.10816838247048 1
1.46682184179493 1
1.68656010196892 1
1.36527661467306 1
0.889264784158764 1
1.23084526933853 1
1.61520348083794 1
1.28944098470473 1
1.27024100391746 1
1.04660281400824 1
1.3813458672683 1
1.14877219227152 1
1.63475818440404 1
1.57192823092309 1
1.93262345047587 1
1.37691638078943 1
0.96655663795461 1
1.17376875309299 1
1.2720594435927 1
1.35249342336459 1
1.1056363638105 1
1.92836536644705 1
1.6093551882856 1
1.35364900042318 1
1.57764974421202 1
1.52775527626791 1
1.59121247646529 1
1.47365440631674 1
1.16726412711637 1
1.61894719998696 1
1.79727633147855 1
1.35519227340785 1
1.29040266525977 1
1.91857361409296 1
1.43038807579994 1
0.762805513850591 1
1.81792666956858 1
1.33077137920217 1
1.3897070821684 1
1.46692213001472 1
1.74386802728986 1
1.37262006578684 1
1.93011991355073 1
1.29367192879945 1
1.50469399894206 1
1.76787939014695 1
1.40625686841051 1
0.890149552370453 1
1.15566258914491 1
1.39749402879363 1
1.29682598955123 1
1.39330018581872 1
1.32738512625881 1
1.1214266886889 1
1.38707388867165 1
1.24753210413059 1
1.34787633822722 1
1.70810152319774 1
1.33542287006806 1
1.8849229407423 1
2.38708680929604 0
1.0864563828711 1
1.68715850447031 1
1.27570295805978 1
1.33957580459322 1
1.35445810437902 1
1.39143577064089 1
1.11532039125821 1
1.5848844485419 1
1.34423019193641 1
1.35274972919098 1
1.63225310833084 1
1.61801148826387 1
1.70072566767582 1
1.50579371689155 1
1.46718251679272 1
1.5698506679308 1
1.11142495606238 1
1.78048280635874 1
1.41770023568603 1
1.45297686468391 1
1.34218049156044 1
1.53252320341147 1
1.44079556018654 1
0.91675807183233 0
1.30266105045036 1
1.32146541288062 1
2.03471678278311 1
1.74427099961704 1
1.22933503048948 1
1.00144165054484 1
1.36254836037043 1
1.60205021622148 1
1.44096527846536 1
1.27525533293103 1
1.22236070292274 1
1.70101203109074 1
1.51402764925144 1
1.75737273474096 1
1.06555536683959 1
1.53067742808017 1
1.07498601745968 1
1.50166764271502 1
1.41275643524397 1
1.40633839218122 1
1.44244744744166 1
1.83327426592023 1
1.44648350569835 1
1.40564506216179 1
1.15825770087247 1
1.1999526826009 1
1.6804372321498 1
1.52070158240277 1
1.95437216506529 1
1.05595625693543 1
1.28756444651113 1
1.54907372479726 1
1.62353513434245 1
1.22683842236197 1
2.20844401759537 1
1.30072021055698 1
1.69241354234672 1
1.4620962674328 1
1.49227193881329 1
1.81669044280132 1
1.28068154100697 1
1.25937556654882 1
1.96070284435109 1
1.30539935606326 1
1.61158083262951 1
1.41595473878625 1
1.15925160441775 1
1.43647510815486 1
1.61106400119436 1
1.20964557499225 1
1.03991140113083 1
1.69190100753559 1
1.7975116947886 1
1.14343300152651 1
1.35854749404017 1
1.25004152155253 1
1.34317870103862 1
1.44897081423876 1
1.78201881073682 1
1.61805539099978 1
1.18307135465665 1
1.33814759852116 1
1.44325615290264 1
1.98222883933267 1
1.7807385181448 1
1.12209921375319 1
1.59644595713755 1
1.10904146696828 1
2.02889398160348 1
1.61801920790088 1
1.14167628815109 1
1.45923527795986 1
1.31864417815211 1
2.05230984893714 1
1.31982562648937 1
1.26682347025652 1
1.39549634588578 1
1.38152717740694 1
1.43993009750054 1
0.969311054905891 1
1.23800731567384 1
1.08420741188966 1
1.46891381491504 1
1.17791000793983 1
1.50459900593988 1
1.50978487420219 1
1.65251430650207 1
1.59252080016439 1
1.4594444128019 1
1.68936803252682 1
1.84994486531557 1
1.57621346569911 1
1.60021962380284 1
1.80266608194857 1
1.36021236707911 1
1.70426976195438 1
2.0045623662147 1
1.76218049233105 1
1.36516196327974 1
1.27063618651459 1
1.32255672530039 1
1.62622188448546 1
0.969847404151027 1
1.26060725865221 1
1.23670249325858 1
1.0438113741525 1
1.63428048819948 1
2.19491442082077 0
1.49004714268481 1
1.53160274313612 1
1.02668070338636 1
1.42502239172848 1
1.33906009027793 1
1.24026789065001 1
1.45702177433009 1
1.50716707228897 1
1.63222352031859 1
1.10337347048564 1
1.42856965727274 1
1.34889552216595 1
1.45279223858973 1
1.29267876355461 1
1.93627286937302 1
1.57497465434459 1
1.6798679035351 1
0.87192531836503 1
1.58971439515655 1
1.14595287818698 1
1.6405308324066 1
1.59120089311808 1
1.51681537562729 1
1.77489621912753 1
2.09675256647335 1
1.48466941610206 1
1.61225420935075 1
1.13509316208439 1
1.26475180107418 1
1.49164816174338 1
1.65020470240681 1
0.980561963762368 1
1.53251508813545 1
1.5009956187541 1
1.33419745545542 1
1.6523427645532 1
1.34174689359073 1
1.60651251748509 1
1.17515720203333 1
1.40254808151649 1
1.30855011787251 1
1.71328335886872 1
1.23135293851939 1
1.44810043319243 1
1.46620856207448 1
0.965504016943681 1
1.36476345279995 1
1.23836408861311 1
1.41177982112658 1
2.04378137697435 1
1.67041016966577 1
1.18148900369052 1
1.7911888282707 1
1.79273326340796 1
1.63962641137156 1
1.24245454548452 1
1.30915427195237 1
1.36179858015791 1
1.99344037544383 1
1.26212191938127 1
1.59301108765443 1
1.32233276337827 1
1.50347233922362 1
1.53578880316835 1
1.65468413001325 1
1.43416158555516 1
1.77238219214969 1
1.36692447496718 1
1.18222982570804 1
1.46283197789472 1
1.59967578447263 1
1.15868097645157 1
1.84503004813738 1
1.17843472980159 1
1.248247840036 1
0.757560184683959 0
1.67537702260049 1
1.42439491579284 1
1.16792310786528 1
1.60998580697862 1
1.26986341618329 1
1.40997676260331 1
1.6206341791274 1
2.48402094593454 0
1.85934905526233 1
1.79320751118778 1
1.19658717070087 1
0.914426334058447 1
1.1100590601774 1
1.65247446836903 1
1.63733972667277 1
1.85738977680362 1
1.36153655587616 1
1.19645134245623 1
1.18699666547486 1
1.51767399400544 1
1.56062537494506 1
1.06469795462971 1
1.29247483138093 1
2.10302893902816 1
1.2148420980948 1
1.40296897952047 1
0.987875402386244 1
1.41909020205093 1
1.16205306837467 1
1.58707126991299 1
1.31688444372472 1
1.1403512103024 1
1.5281649836586 1
1.5800522092217 1
1.9925228785356 1
1.87720688393138 1
1.13781578088601 1
1.12901096253861 1
1.39884949537216 1
1.62851572740369 1
1.36853576974481 1
1.67370151584337 1
1.39547866288841 1
1.55488133709941 1
1.20905905261038 1
1.04909462069276 1
1.00587825716179 1
1.69311505448218 1
0.943017766322868 1
2.09784850236383 1
1.19094091051891 1
0.928332278814887 1
1.76220974321009 1
1.50711015010696 1
0.821609805473161 0
1.38388233767472 1
1.34282080645364 1
1.76351856013853 1
1.76050710124002 1
1.85366871102534 1
1.27927366963704 1
1.25925086077247 1
0.986005574142229 1
1.41522664797295 1
1.33038764338835 1
1.6254008576586 1
1.33386305461743 1
1.57726681290969 1
1.74585508391897 1
1.33038198007708 1
1.6522472194695 1
1.30124613575165 1
1.2933928437256 1
1.49481834746979 1
1.52233786108083 1
1.42671630003465 1
1.70687195362198 1
1.42029251053436 1
1.4635588837391 1
1.21676674452007 1
1.60761382596226 1
1.45480725119508 1
1.66050174173247 1
1.59501632235063 1
1.04909861429925 1
1.26477814765483 1
1.57558818714575 1
1.49291349880712 1
0.829361788899876 0
1.2976506368323 1
1.43206398173558 1
1.30419472883836 1
1.5910136160998 1
1.43840467508524 1
1.32709081722143 1
1.30177525489275 1
1.45988538340387 1
1.4585951987894 1
1.36993486771044 1
1.49921058427985 1
1.49427384944373 1
1.42166347313023 1
0.990959757021279 1
1.86297656295932 1
1.19575278704426 1
1.85552639265432 1
1.59486773448764 1
1.84296483927695 1
1.78468657946112 1
0.94277848366622 0
1.96380938409036 1
1.09985684770469 1
2.43131834857368 0
0.997399722548691 1
1.8061858091899 1
1.77963704038622 1
1.23608990933265 1
1.09981423861075 1
1.26528275240831 1
1.75368767676449 1
1.72004449642919 1
1.51385751422323 1
1.29217056634157 1
1.25720833600036 1
1.35623627210182 1
1.62498390275663 1
1.22692005849996 1
1.91582597169981 1
1.75581817857906 1
1.19901866225018 1
1.69001305077248 1
0.826793042713772 0
1.89499539963611 1
1.79088257474035 1
1.50767672070237 1
1.02536363370016 1
1.21044689561919 1
1.2850175439764 1
