# Supplementary material for: Bias caused by sampling error in meta-analysis with small sample sizes
Source: PLoS One. 2018 Sep 13;13(9):e0204056. doi: 10.1371/journal.pone.0204056 (PMC6136825; doi:10.1371/journal.pone.0204056)
Supplement: S5 File — (ZIP) [file pone.0204056.s005.zip › results N = 10 theta = 1.5 tau = 0 sz = 30-50.txt]

"dl.theta" "dl.cp"
1.16028483657305 1
1.64019712149013 1
1.20199316633809 1
1.27530107781207 1
1.72540275029399 1
1.09272081910681 1
1.36705124726444 1
1.57378093206723 1
1.67536198144655 1
1.36240030112676 1
1.81816304005929 1
1.05634068373509 1
1.23156048341321 1
1.35896114514916 1
1.28307045800737 1
1.75788268448409 1
1.47558414701852 1
1.46139013579091 1
1.226687287338 1
1.67477732240227 1
1.12445483902667 1
1.32666587105172 1
1.44785978175624 1
1.4305738841576 1
1.27654619227989 1
1.46091280242083 1
1.60860867172419 1
1.3130504029436 1
1.44207983218257 1
1.35802259754877 1
1.26950726529587 1
1.35236361913936 1
1.43431195538018 1
1.55906003438594 1
1.54786035827488 1
1.5545986258448 1
1.45403964676876 1
1.49952730225003 1
1.17932509802745 1
1.06759065965581 1
1.5076804968593 1
1.26375270132831 1
1.64431612961156 1
1.05757011710056 0
1.47422717166443 1
1.52376437653379 1
1.5385950134805 1
1.28489643986441 1
1.60203333915673 1
2.21318190424573 0
1.51950214670836 1
1.88010202528963 1
1.1964729823487 1
1.32022481390615 1
1.81266638549076 1
1.82251480320779 1
1.40874618198991 1
1.55401693299657 1
1.46974096249908 1
1.31166971825298 1
1.76948010493309 1
1.34662199221039 1
1.27888271517306 1
1.91043312888263 1
1.85202778370995 1
1.37086266101292 1
1.86192566465005 1
1.24280970410604 1
1.74972033950154 1
1.59376900240076 1
1.94559215441312 1
1.38324495896158 1
1.55215973907137 1
1.44975316025453 1
1.23505069466989 1
1.41504897300943 1
1.6769154391196 1
0.977688337428282 0
1.33440404917103 1
1.61101965727815 1
1.24727473866206 1
1.70807722274274 1
1.74986818302815 1
1.14882531118616 1
1.46923300181524 1
1.6305100817338 1
0.951495421485052 0
1.42337087195499 1
1.70479411983121 1
1.47724082727158 1
1.54099374416868 1
1.63712144958811 1
1.22052412668413 1
1.04556189687059 1
1.45009909584644 1
1.49441024482649 1
1.29998543151999 1
1.56383049054971 1
1.56906405105166 1
1.77051922722445 1
1.49386299402314 1
1.76368812765967 1
1.69411372214038 1
0.960433693389142 1
1.33995188238723 1
1.39520371696985 1
1.69388873300048 1
1.43534802722135 1
1.41098578352424 1
1.22314267273467 1
1.81974378364042 1
1.68934413576411 1
1.22427953269508 1
1.37916429116566 1
1.39850284020088 1
1.30418919669878 1
1.61847804914182 1
1.29713254306716 1
1.53819008522351 1
1.59485772523768 1
1.54211082212955 1
1.35311731125309 1
1.24603369359412 1
1.56655798764455 1
1.49955003489332 1
1.66067402151458 1
1.36537343887207 1
1.64522424867308 1
1.357847824896 1
1.3934949639868 1
1.42571987077006 1
1.31636926820348 1
1.2757067740776 1
1.90337432184903 1
1.49597115390676 1
1.53783481572554 1
1.332089018624 1
1.27119458659914 1
1.49436149880396 1
1.37797612938707 1
1.57015831669186 1
1.10805737888868 1
1.35316830132595 1
1.4386694138241 1
1.36173180121696 1
1.33982847904006 1
1.42144194631979 1
1.32312986792368 1
1.7725216964214 1
1.93470661325908 1
1.15403845337152 1
1.38834647187066 1
1.15662698593482 1
1.56782920181186 1
1.6866447636924 1
1.63345629732244 1
1.32710665218514 1
1.5629175424182 1
1.8091290186298 1
1.86081683737138 1
1.82946463354249 1
1.15902727849972 1
1.33071588022175 1
1.43492168455326 1
1.61297906798052 1
1.75768105350007 1
1.55142527929061 1
1.54373073755431 1
1.47208655841942 1
1.49650310386371 1
1.48744648177775 1
1.57181672946504 1
1.75336389168218 1
1.02085193083576 0
1.18755669602837 1
1.32345586469702 1
1.47889121858252 1
1.70258941014654 1
1.11930750107013 1
1.5517563843628 1
1.61377379384827 1
1.34820487034986 1
1.83485776241264 1
1.24680091475046 1
1.57579716066167 1
1.39388600237998 1
1.30405084816337 1
1.23797181191544 1
1.29027904227241 1
1.78647828025533 1
0.847808795698605 0
1.43297796916013 1
1.774483337483 1
1.22068025428938 1
1.63085356253034 1
1.35440979510827 1
1.43819530784343 1
1.33911765305814 1
1.13526931360197 1
0.753273951309108 0
1.38223696444638 1
1.48172608801733 1
1.50566109193727 1
1.8309857640308 1
1.90621211903219 1
1.49210805073108 1
1.6636263567621 1
1.34808321877849 1
1.53456682011443 1
1.59666600738134 1
1.12540475421719 1
1.01217957819401 1
1.21485562906684 1
1.51756952608786 1
1.17517496704301 1
1.4908297409937 1
1.87834822423551 1
1.27778977714856 1
1.6347387566559 1
0.901951903612307 0
1.49911845622856 1
1.46505099390284 1
1.51953523382887 1
1.13539573586443 1
1.11312136928431 1
1.24879115388151 1
1.19608436734326 1
1.69227495431365 1
1.29610941079617 1
1.92181165941698 1
1.11893637350981 1
1.79578845396585 1
1.00574398408154 1
1.52148452402453 1
1.74753351595284 1
1.45343766148308 1
1.10712562124806 1
1.45544872731221 1
1.40365179519866 1
1.27503965053606 1
1.61193236076385 1
1.22138268425623 1
1.4339921311473 1
1.53770462135281 1
1.58013467931195 1
1.69645470465787 1
1.42424984137507 1
1.49924441397611 1
1.88232683473345 1
1.48304778926678 1
1.78894178336055 1
1.72863900475162 1
0.985075360697815 0
1.61183106132229 1
1.69491096370474 1
1.72596193977507 1
1.76333856900314 1
1.96675381747113 1
1.11845730471553 1
1.82398939064294 1
1.49562123211777 1
1.18801099433248 1
1.45109584309216 1
1.21425076772143 1
1.67737353256268 1
1.40180964175329 1
1.26801435089266 1
1.80784809407445 1
1.77556901083438 1
1.43395663036069 1
1.70594423193748 1
1.53082393296793 1
1.12545753611516 1
1.45540607850044 1
1.75521313510007 1
1.51480723290483 1
1.2529595386994 1
1.45916143211999 1
0.890162095509021 0
1.03611495733643 1
1.87339682320618 1
1.3039656504195 1
1.27020760729794 1
1.67004423993924 1
1.72841970284553 1
1.37672503573612 1
1.56393601276188 1
1.41800807511979 1
1.45060446419868 1
1.1081059925474 1
2.16902489764264 0
1.29767600380399 1
1.54363189222425 1
1.47238968021924 1
1.63064423400971 1
1.92643463405272 1
1.49265042218655 1
1.75019289727449 1
1.8587580723631 1
1.52815388041731 1
1.50945242461494 1
1.69153556440405 1
1.480008945909 1
1.42158962707593 1
1.79179962806206 1
1.12725252149654 1
1.63795945898057 1
1.42826632675922 1
1.6803945432061 1
1.37398586987329 1
1.50644621630191 1
1.5937892329748 1
1.3124518786142 1
1.43785367405217 1
1.46402800833235 1
1.53365113870376 1
1.54919543274119 1
1.45214350281892 1
1.33985007736459 1
1.42316757293209 1
1.73278294265355 1
1.38470427671368 1
1.43133679125849 1
2.01709787398327 1
0.901653880827828 1
1.42832722581788 1
1.75717049752024 1
1.22561789684769 1
1.75597858925443 1
1.01438196597606 0
1.17919270778538 1
1.58077023794329 1
1.65207223137065 1
1.68839285343496 1
1.5770854157092 1
1.32130055202366 1
1.13621223163444 1
1.46188379165685 1
1.3898929059154 1
1.80846433588243 1
1.74404099617889 1
1.46825328525769 1
1.84064805156118 1
0.987854355792075 0
1.34191673518095 1
1.75339134827256 1
1.05250172011446 1
1.74460285153297 1
1.36718934680645 1
1.59194441265915 1
1.20335677450047 1
1.64916943637296 1
1.71899239528916 1
1.43043253353252 1
1.80699159115206 1
1.44911351887755 1
1.499764876177 1
1.6729665780162 1
1.44945281876873 1
1.335108483245 1
1.39035657784495 1
1.33789914579975 1
1.31408310697971 1
1.17491268561947 1
1.29814210803306 1
1.9367410163149 1
1.32293883953527 1
1.60372340192167 1
1.72528292580658 1
1.58795935438913 1
1.35331504330811 1
1.54135972135758 1
1.31600780169975 1
1.41760987931567 1
1.37517207640918 1
1.4587109800655 1
1.09388918897589 1
1.49014657147594 1
1.63278238307438 1
1.92658629499204 1
1.27391833689804 1
1.70038924201518 1
1.10885427607106 1
1.44247971279753 1
1.91517913950369 1
1.72204037637891 1
1.2544692206437 1
1.19848586064834 1
1.83557690330966 1
1.47124933999805 1
1.54388967963492 1
1.34636952699345 1
1.43736857203569 1
1.85088539512669 1
1.6263327839507 1
1.66686051942681 1
1.56853784339539 1
0.846830974693065 0
1.14836724551866 1
1.46688154168688 1
1.5834139640056 1
1.48065698715155 1
1.31314552651467 1
1.34170828882431 1
2.05428645072486 1
1.73722709357598 1
1.53940881023103 1
1.38890490087118 1
1.421199424046 1
1.30949381628128 1
1.18772974880017 1
0.865375097241279 0
1.27154729691357 1
1.69233192258027 1
1.24243629714964 1
1.54583482048326 1
1.37491805955943 1
1.7076808371954 1
1.84979334563037 1
1.86136637350055 1
1.42110197889399 1
1.44411115576003 1
1.4206554730188 1
1.06570463830452 1
1.54857621158219 1
1.10882173984266 1
1.28369060393859 1
1.35123154987154 1
1.33883956432263 1
1.42251170450328 1
1.43123306740554 1
1.80284382659599 1
1.44923572044069 1
1.75992774173494 1
1.74910890056391 1
1.60125117952204 1
1.73236442645929 1
1.3417747814512 1
1.54587110363046 1
1.33215104027431 1
1.75987258902037 1
1.63302265064902 1
1.54050060108645 1
1.58197991402915 1
1.56206485076554 1
1.87417644794741 1
1.55208800454116 1
1.4877739645215 1
1.47753731382445 1
1.68944292126441 1
1.27776028980772 1
1.74634072601149 1
1.29465016616509 1
1.51265299617057 1
1.57437162673543 1
1.54444868165155 1
1.7616295579151 1
1.55813129795178 1
1.84821739115926 1
1.40868515901199 1
1.45870810290785 1
1.33618074191029 1
1.26202663494612 1
1.59784976592251 1
1.05952388910014 1
1.27266852202475 1
1.58497021101732 1
1.84807534738907 1
1.64999733435184 1
2.11135983310717 0
2.18850931196994 0
1.67915528893551 1
1.21026915418185 1
1.17657847551048 1
1.25238206147665 1
1.73484384979786 1
1.32599343625953 1
1.85266267719312 1
1.57080956358403 1
1.11222138533428 1
1.17231317593086 1
1.75379401525221 1
1.64999099922203 1
1.665530904979 1
1.57108926282396 1
1.67548791869749 1
1.53858063584801 1
1.57238896614626 1
1.79965674039301 1
1.24558769826755 1
1.1961603373486 1
1.4269743941235 1
1.3593996356757 1
1.17059619840221 1
1.56067945983617 1
1.26693606410168 1
1.5689325618157 1
1.64884694455988 1
1.45135727705431 1
1.62464034634115 1
1.63669568578638 1
2.09476526394061 0
1.54524639818254 1
1.4980642004887 1
1.16404082422109 1
1.80262823638085 1
1.57064688424156 1
1.32957637310579 1
1.60656914892157 1
1.42272390658655 1
1.77725046748817 1
1.19119273153018 1
1.31196446084673 1
1.49810980004795 1
1.46360707751683 1
1.02390010916665 1
1.62986817883803 1
1.29994201538605 1
1.59867829402959 1
1.38323991407077 1
1.37246194631894 1
1.27178860363894 1
1.28497728622887 1
1.59103488701308 1
1.72115007509704 1
1.40660345579873 1
1.51050043886643 1
1.56382524692319 1
1.37606358311272 1
1.73246572340891 1
1.74953620206908 1
1.67158235649958 1
1.46972087725067 1
1.44534081549824 1
1.82302434130469 1
1.63192943771454 1
1.5197939598032 1
1.84669086971484 1
2.07996117534905 0
1.10478959246627 1
1.34322673741385 1
1.54820835815816 1
1.40599604565364 1
1.02073514309786 0
1.41965562096713 1
1.24654888987643 1
1.37461031325603 1
1.60312292201637 1
1.60225202321593 1
1.54298300597875 1
1.73384019933215 1
1.26070700104954 1
1.74703660324428 1
1.41621470213573 1
1.52563630911238 1
1.3933635322131 1
1.12587093338245 1
1.19301483140167 1
1.54304406657395 1
1.39736229373905 1
1.81099961638036 1
1.20148286036218 1
1.17685369783029 1
1.54197995255405 1
1.17010128904729 1
1.89887679662887 1
1.52312087080511 1
1.51631046004508 1
1.40310465416256 1
1.43835746329 1
1.51781452601479 1
1.4415695605178 1
1.57125017861397 1
1.33421991873517 1
1.27378697811713 1
1.2824813968677 1
1.60129849127184 1
1.763776269335 1
1.35970421200095 1
1.43699479332071 1
1.5012090188487 1
1.50813454346763 1
1.3227625894428 1
1.3978283742606 1
1.39113560542761 1
1.8092013916502 1
1.61567429552804 1
1.48440622743423 1
1.49214143936153 1
1.23161191046391 1
1.19816741858553 1
1.51596378376613 1
1.81544518630217 1
1.32720841181194 1
1.29385900097786 1
1.29323063199492 1
1.45122271042376 1
1.77764364464642 1
1.37965376121201 1
1.59307199638667 1
1.0896462155871 1
1.94459917517495 1
1.60697415021762 1
1.48185243745224 1
1.312028937079 1
1.80515726674046 1
1.86822244266722 1
1.43756192431517 1
1.3545732239368 1
1.67439312301832 1
1.49997542074204 1
1.02122848155905 0
1.56599697006833 1
1.21982957051096 1
1.47163376212723 1
1.65945882839369 1
1.68660423119123 1
1.31157661768761 1
1.58639599370528 1
1.42486699417179 1
1.65502643667179 1
1.57420921438351 1
1.41844683028938 1
1.43086210162663 1
1.28163656229208 1
1.24279279288594 1
1.25231521955996 1
1.51506148135776 1
1.38923569278706 1
1.76710331998934 1
1.62648497874249 1
1.71064187413038 1
1.37810215360728 1
1.2414585310639 1
1.17796581681251 1
1.59461557453055 1
1.29952253118154 1
1.5353467142833 1
1.28417828581845 1
1.60830467174323 1
1.65053015167026 1
1.59240191840389 1
1.2829075435992 1
1.57167865195192 1
1.55826080587766 1
1.61788020671325 1
1.27323773428637 1
1.18620824394468 1
1.32254710992478 1
1.18464403378909 1
1.3364441985442 1
1.42938833285183 1
1.87524219540212 1
1.54711499363179 1
1.36415441544423 1
1.59188673167105 1
1.64545775988701 1
1.44300606290178 1
1.27540962639978 1
1.21174095548094 1
1.42758901750274 1
1.1045793349508 1
1.63591465028489 1
1.37180919988026 1
1.6745558209425 1
1.6007770180474 1
1.43958138480983 1
1.90123251538212 1
1.37815011157765 1
1.41829348199485 1
1.28001601475452 1
1.26415586542846 1
1.36064963860051 1
1.61602629447928 1
1.69273325166189 1
1.4102901729106 1
1.48551527745563 1
1.50132063956053 1
1.74731168310261 1
1.20697228875798 1
1.46960661108705 1
1.42656115013548 1
1.1373890061604 1
1.6516676141655 1
1.19083105245833 1
1.44164660456735 1
1.63837714488721 1
1.46706976693938 1
1.60891153682627 1
1.57399947887287 1
1.70326951280378 1
1.53599607007894 1
1.07811370647999 1
1.75688371275691 1
1.30708271064651 1
1.52756039209846 1
1.62042039142242 1
1.26375759831343 1
1.67114797841009 1
1.99600334400572 1
1.34715207214336 1
1.41986464607434 1
1.40033306154717 1
1.46132469427855 1
1.32615882115872 1
1.42763750080332 1
1.4874247120394 1
1.39901284680513 1
1.42653562336951 1
1.25501249759952 1
1.1838970080709 1
1.65259279231127 1
1.68167798349043 1
1.46241530928792 1
1.48038042650197 1
1.29087507502183 1
1.65529112662424 1
1.24782494343954 1
1.42954793302012 1
1.49044142486176 1
1.64450841077729 1
1.54111424366223 1
1.63675113923221 1
1.53959090287055 1
1.42154379067786 1
1.39837836193667 1
1.90957844196044 1
1.56116758824831 1
1.59625926181864 1
1.4883124171699 1
1.44883586750657 1
1.21106453698083 1
1.7114601212156 1
1.5829827224529 1
1.8401340994104 1
1.59195486362273 1
0.966673587357696 0
1.39333857869722 1
1.36337637779012 1
1.44839516875819 1
1.61462502269243 1
1.3081050389169 1
1.57563675107941 1
1.34323559458423 1
1.35426965435173 1
1.58543888926412 1
0.995935981320606 0
2.10710646812948 0
1.27359289420251 1
1.65799290637284 1
1.94474177814236 1
1.48841733081355 1
1.48972276537464 1
1.27185769276241 1
1.16398630255538 1
1.51435476325062 1
1.33966283668122 1
1.53759898184214 1
1.43756057867988 1
1.4025518287894 1
1.31141098473047 1
1.61184870305978 1
1.05337295625575 1
1.31565456824673 1
1.76760492289326 1
1.25837938220694 1
1.46811953243134 1
1.38665797249371 1
1.72349027071413 1
1.18078652414907 1
1.31341735282411 1
1.57364024286827 1
1.4704436188237 1
1.59343567556537 1
1.95284638306197 1
1.4582846389327 1
1.7796509487457 1
1.6516638043592 1
1.15618688187585 1
0.784151699822513 0
1.76306876833397 1
1.3253915609287 1
1.31975749704949 1
1.19270095069276 1
1.15437351474128 1
1.80598669142223 1
1.41880594026706 1
1.41574088662557 1
1.68812187402396 1
1.52780225459338 1
1.50205320000702 1
1.60566835077146 1
1.59867858013744 1
1.48476558944818 1
1.13659256135129 1
1.6490375041675 1
1.48110529047231 1
1.80641627387301 1
1.98948449142901 1
1.71888503855454 1
1.45812649714507 1
1.59893278097136 1
1.1079795801077 1
1.11408439528199 1
1.65592541393228 1
1.38984991470369 1
1.53030531232608 1
1.63876275565783 1
1.62672593480723 1
1.41526716139382 1
1.35626584855669 1
1.1600469760211 1
1.19795247852615 1
1.86866454717282 1
1.43101300661439 1
1.47517032986281 1
1.45646747114145 1
1.26279655199573 1
1.64930426222182 1
1.90960091572626 1
1.529783188954 1
1.38685008417562 1
1.22740166461839 1
1.28704386710583 1
1.41959128766717 1
1.32450722927315 1
1.41515266635656 1
1.41969590682287 1
1.54892773344687 1
1.43968477374423 1
1.69211755501785 1
1.39389479471813 1
1.60101587347102 1
1.48286735409134 1
1.49509476191126 1
1.66039167528997 1
1.44370509977149 1
1.6750753730446 1
1.56173946669834 1
1.93636883665731 1
1.57151457035264 1
1.67264320626097 1
1.39804425034859 1
1.55479508063156 1
1.36161245987217 1
1.81584656830661 1
1.32363205698935 1
1.78749331286639 1
1.49386985975131 1
1.48374507258545 1
1.39992764057463 1
1.90080412932429 1
1.46067735412232 1
1.35195902633228 1
1.23213501312007 1
1.58768840541059 1
1.57864155723693 1
1.21482858900772 1
1.37483013886082 1
1.05683274375594 1
1.5479931151861 1
1.37851943606947 1
1.45752794133589 1
1.36165984760355 1
1.2094551315484 1
1.43324810789824 1
1.41877225837724 1
1.24914921368314 1
1.152878923834 1
1.45380777383595 1
1.55809773676749 1
1.39135080419049 1
1.36404865411332 1
1.39908710984559 1
1.65862986803348 1
1.5766259243698 1
1.13888798151085 1
1.51603039362559 1
1.28557587490901 1
1.17668582805274 1
1.49444356043049 1
1.79427946814226 1
1.54726241737353 1
1.60146639254103 1
1.69688212464476 1
1.36832252153077 1
1.43362711533574 1
1.36962584303113 1
1.73468303294496 1
1.60852356909175 1
1.89112236186864 1
1.12464103258288 1
1.57701089870488 1
1.28352233579 1
1.71082716292003 1
1.57398606852243 1
1.34900564611418 1
1.46870666723052 1
1.20155765362029 1
1.55455591804685 1
1.48315152877864 1
1.6432433976528 1
1.54865944159873 1
1.89188741528221 1
1.33859341462414 1
1.53094278536408 1
1.25156994783027 1
1.47936970949043 1
1.39962042978383 1
1.46347022262401 1
1.80449883507239 1
1.56844231672092 1
1.37872551887933 1
1.19038618421615 1
1.10101276264431 1
1.16402456800483 1
1.61320822109881 1
1.40487302183048 1
1.59209779291082 1
1.55608447696049 1
1.49425458165114 1
1.14622180343191 1
1.51308232481604 1
1.50067884304154 1
1.64794529892845 1
1.61874211957719 1
1.62299500020708 1
1.79001806935802 1
1.49195955992432 1
1.52156667982138 1
1.47853589738265 1
1.52188446283924 1
1.63592845979383 1
1.80494725973813 1
1.63815901546463 1
1.03330566970028 1
1.51126873006462 1
1.57829806571582 1
1.52435975279689 1
1.58522268448134 1
1.52418983424197 1
1.81026105047397 1
1.59053540704339 1
1.54239039107148 1
1.75456720175105 1
1.44037839757855 1
1.63772955714325 1
1.48609921957585 1
1.30351669402091 1
1.74493931527473 1
1.57147871638409 1
1.26585733877181 1
1.44778222947265 1
1.26938337059434 1
1.67259749664499 1
1.18505003078846 1
1.91450029801524 1
1.65701157991464 1
1.49011228656047 1
1.6837195860993 1
1.80869600455583 1
1.3549045452825 1
1.33449211421373 1
1.13292515894826 1
1.39370864535481 1
0.52711427521089 0
1.15026157549659 1
1.42284791752152 1
1.63861736670606 1
1.71902667615898 1
1.4228695494478 1
1.78644131240313 1
1.5247806247721 1
1.39730042812084 1
1.42122215528266 1
1.38201182180111 1
1.59144874241235 1
1.70449571271608 1
1.43581666646317 1
1.6629234822939 1
1.06705074881828 0
1.5236446899944 1
1.65799082089305 1
1.27212330953407 1
1.30825421003449 1
1.40718401560698 1
1.43338607793731 1
1.51596158358559 1
1.35745119965486 1
1.56376797498808 1
1.24884363210038 1
1.73743655158955 1
1.62000359107063 1
1.30440208020897 1
1.58363875500999 1
1.26600516931064 1
1.55987121102232 1
1.50169197872976 1
1.67085431641991 1
1.65357892398455 1
1.85931561579604 1
1.26299762953445 1
1.27828982639409 1
1.33419796460673 1
1.49746515166661 1
1.14604104233206 1
1.62286477925816 1
1.62781007205928 1
1.78314514323676 1
1.40629433867752 1
1.33063295632624 1
1.37390276431829 1
1.51093997040493 1
1.42104932340786 1
1.84444873223531 1
1.46094002972835 1
1.36654748590764 1
1.56998618632869 1
1.53838149245849 1
1.67107124542086 1
1.10555684882444 1
2.18111507729889 0
1.87227996742028 1
1.58424518868452 1
1.41646370090696 1
1.53098741861344 1
1.07332234257244 1
1.98777690175912 1
1.22656833216734 1
1.47170607014803 1
1.50858136144969 1
1.40384924547177 1
1.35543586951983 1
1.52702761397328 1
1.31800099410089 1
1.19612775171907 1
1.37032180721164 1
1.76805905541249 1
1.52123443551247 1
1.8121839170065 1
1.51874426786283 1
1.51239730521363 1
1.88949867337426 1
2.12808112816513 0
1.29847832506369 1
1.3071383791883 1
1.33969341252745 1
1.58050977216921 1
1.31577730255105 1
1.46912738929298 1
1.3898159293815 1
1.07196609757237 0
1.38793704754495 1
1.425212017502 1
1.64717907798305 1
1.4819107461362 1
1.27269603226407 1
1.29767997841728 1
1.40218176838254 1
1.60000476126488 1
1.13617541363203 1
1.74389134667367 1
1.32638555073112 1
1.34911476147937 1
1.67977884973434 1
1.19469262903134 1
1.40871765680324 1
1.64990226609236 1
1.27028559386307 1
1.49869940676085 1
1.31616780188916 1
1.6741878121797 1
1.23561504142264 1
1.37450106989056 1
1.35191082060909 1
1.93052861017894 1
1.14194251622819 1
1.32585477317776 1
1.47544478799077 1
1.48688713048394 1
1.25786458618717 1
1.85191266819257 1
1.66422863256458 1
1.7207496125543 1
1.75981150645845 1
1.49052202985038 1
1.45281134827126 1
1.54878012531093 1
1.18051131865304 1
1.33542734094012 1
1.67589487223337 1
1.38646196353645 1
1.31939959703878 1
1.52721330138986 1
1.95400790188502 1
1.38141754474976 1
1.51951599250046 1
1.19411984836736 1
1.4230313563868 1
1.60813120671397 1
1.20595277674817 1
1.75397131946635 1
1.4663402099342 1
1.35551607930086 1
1.51725036129179 1
1.68238309239097 1
1.45701414347553 1
1.98640524658756 1
1.1791223313951 1
1.36245655816505 1
1.88009605826391 1
1.36594068113985 1
1.19401219540631 1
1.33625347914747 1
1.0926353038758 1
1.20719435027848 1
1.36608499667076 1
1.33369228973035 1
1.25743190248588 1
1.3168506458966 1
1.79116130988217 1
1.54762789067701 1
1.46717193303826 1
1.40968489153631 1
0.992441260637939 1
1.66509856631908 1
1.54800036284007 1
1.25232631574593 1
1.24141080662751 1
1.19959540681748 1
1.70266300473505 1
1.95686657783567 1
1.9010426920624 1
1.87325274594913 1
1.48836872166485 1
1.37378528392711 1
1.59897147346326 1
1.18703881714188 1
1.28228339994993 1
1.51383216754683 1
1.84102944295999 1
1.31352496356966 1
1.09321538547827 1
1.35223044175848 1
1.30582904498104 1
0.88682224046465 0
1.80680857658506 1
1.46749459562661 1
1.57091241330595 1
1.61793310094154 1
1.25427075317801 1
1.33476346965547 1
1.87929832147107 1
1.3313585669965 1
1.04837173518366 1
1.11124610910625 1
1.57629298111154 1
1.44800184564855 1
1.47018545342752 1
1.91596655276264 1
1.06990374750426 1
1.7933097044874 1
1.53848745356905 1
1.6806271598275 1
1.6698632280655 1
1.27509240041219 1
1.32902209800751 1
1.23192775692803 1
1.40349827321127 1
1.22721634856728 1
1.42272786042784 1
1.4178225495976 1
1.73234217066986 1
1.72045830041 1
2.15473109986085 0
1.61280565172139 1
1.54974463956504 1
1.64553179198913 1
1.36893040297909 1
1.37122938021966 1
1.54592470678817 1
1.62564157150246 1
1.38447684133799 1
1.79544512211318 1
1.38247803571874 1
1.40525314763336 1
1.42893498526153 1
1.30935284272492 1
1.62126938501684 1
1.89826705496516 1
1.6086913834745 1
1.43303508755388 1
0.974338110553407 0
1.49752489744759 1
1.28776123737563 1
1.59790705350803 1
1.37742549928343 1
1.46968732667226 1
1.5999026836066 1
1.23423487902297 1
1.62290192659588 1
1.88275964578857 1
1.13267250475041 1
1.25788689531517 1
1.41923829018501 1
1.57021335137627 1
1.42562611341335 1
1.60538188477054 1
1.51983044938004 1
1.52395204549993 1
1.62612183216743 1
1.23413079994602 1
1.49730477152312 1
1.17238522405569 1
1.5492557400526 1
1.12401570177288 1
1.60865878274167 1
1.15094754022929 1
1.79505351274082 1
1.75751247965628 1
2.01590854779832 1
1.38403865084788 1
1.77424347280251 1
1.31180681356835 1
1.01391270459887 0
1.68239805417008 1
1.47008844749367 1
1.57297221181734 1
1.45548444916917 1
1.6383694386689 1
1.53430909810843 1
1.78153555838625 1
1.14889780872158 1
1.4811452815003 1
1.41329402326557 1
1.51861756126717 1
2.05190590096557 0
1.18151673076287 1
1.68802920085274 1
1.86869060801007 1
1.79866266526115 1
1.37101537339191 1
1.52363082613169 1
1.60527247022906 1
1.63039202946477 1
1.3069595039969 1
1.42552408306113 1
1.51993904985607 1
1.32868013533956 1
1.16052653021539 1
1.97710471591707 1
1.37281480560763 1
1.33106880149611 1
1.55001938276842 1
2.058954503672 0
2.05671075328343 0
1.72474851108522 1
1.75624027329544 1
1.54494761420394 1
1.50903609264889 1
1.54902143890084 1
1.20582419604344 1
1.07037216846648 1
1.61985583741061 1
1.08296916152028 1
1.53434045753547 1
1.78399479595369 1
1.54577496614169 1
1.30189777216587 1
1.68600331993169 1
1.17538409715506 1
0.998155019214372 0
1.75217329499251 1
1.40773841310301 1
1.60646120053283 1
1.74897157424477 1
1.58291731704019 1
1.25911721781298 1
1.44542617186108 1
1.36952779825365 1
1.54662131842839 1
1.46207690977461 1
1.25589509635807 1
1.49209326900026 1
1.53996488311466 1
1.18740531284635 1
1.43154386102868 1
1.43820485465619 1
1.65967190107921 1
1.31442369729356 1
1.61740837615904 1
1.24579814278704 1
1.6966003803425 1
1.54358956372348 1
1.24513272130808 1
1.40446007864297 1
1.22167462908973 1
1.66657343616281 1
1.22779887535988 1
1.37083882568992 1
1.26847945173176 1
1.61559894870597 1
1.75931984633408 1
1.51512060996156 1
1.2142959965864 1
1.29792167688017 1
1.35469707401926 1
1.34166158252695 1
1.33055184460938 1
1.75351706210542 1
1.69848095398638 1
1.2649665393866 1
1.29645976904432 1
1.64677865297275 1
1.72454124747359 1
1.42110390553265 1
2.18137074646669 0
1.52105533346 1
1.55011522317634 1
1.33838921461591 1
1.62223128513665 1
1.60063853826593 1
1.41408652324365 1
1.63693116490887 1
1.40710210907778 1
1.4988941192831 1
1.10443162247417 1
1.28563132945988 1
1.54308781557834 1
1.45538001786564 1
1.38311614394719 1
1.32219646077774 1
1.20743453669366 1
1.34010002223895 1
1.9359902061185 1
1.58047619589863 1
1.70479474580651 1
1.75569634523569 1
1.30601908480975 1
1.03782714695757 0
1.23456008460201 1
1.36645375895085 1
0.891767749270587 1
1.35652507134238 1
1.44219221105477 1
1.72994484661707 1
1.34755415718379 1
1.59880170992212 1
1.40240392907645 1
1.65470087196545 1
1.551616475658 1
1.18887590424991 1
1.364629199004 1
1.60963686866966 1
1.39761011198453 1
1.51419683553999 1
1.56503114009431 1
1.50755868826433 1
1.5290718133876 1
2.00930551922458 0
2.00843735054774 1
1.63835989079916 1
1.48736869337558 1
1.50799018895185 1
1.2523142642066 1
1.31817497469539 1
1.5292338483457 1
2.00608726417256 1
1.51978934257156 1
1.52012909415585 1
1.27160569185433 1
1.44612445611065 1
1.48460959159123 1
1.38479425322501 1
1.44440784024435 1
1.50292354234588 1
1.15947350595555 1
1.05884114187095 0
2.25658651842121 0
1.5905484877334 1
1.04521239384865 1
1.62602422341048 1
1.21727900884354 1
1.47881484175765 1
1.53925472423877 1
1.57702106524443 1
1.20390743319973 1
1.53026549428419 1
1.59212696576965 1
0.974357729517282 0
1.59383797347775 1
1.51175121408017 1
1.70631385254513 1
1.18969975542204 1
1.41917230197077 1
1.60068909687756 1
1.04107229931666 1
1.47644061072339 1
1.60258527026516 1
1.32241740893357 1
1.60957794835688 1
1.89387909825866 1
1.97079082594236 1
1.10079632387267 1
1.74041228892372 1
1.46737720580876 1
1.3951196795003 1
1.61733204926569 1
1.46959081216521 1
1.44780239061524 1
1.42637642577915 1
1.5519277135813 1
1.2504731020987 1
1.32532664814727 1
1.40048206731915 1
1.46621872168296 1
1.74937640600685 1
1.76202233726121 1
1.42988024683458 1
1.85790671822399 1
1.53494994069127 1
1.26438656522751 1
1.4459805848173 1
1.25556492265884 1
1.45116954764208 1
1.66123200974795 1
1.92675120539276 1
1.08270797934231 1
1.61848622129763 1
1.53597600288165 1
1.58927341349195 1
1.80118472591054 1
1.99092663035948 1
1.74752829745701 1
1.10510812626879 1
1.31663325613653 1
0.974274169703814 0
1.3320410986701 1
1.56595140695693 1
1.31351196728629 1
1.27125505218383 1
1.36352749430979 1
1.82790401948336 1
1.28767840431272 1
1.68847500476655 1
1.73875438307003 1
1.50840300302029 1
1.24143045891356 1
1.58045841166218 1
1.61714312194362 1
1.43631096803614 1
1.4578793341635 1
1.94154345348663 1
1.32079139175911 1
1.15638858350254 1
1.41736547723323 1
1.87688633926784 1
1.56438290225571 1
1.58561296918728 1
1.54701159384991 1
1.69659086771781 1
1.62898277378026 1
1.61239444362583 1
1.50593730930901 1
1.81591701559015 1
1.82971050055433 1
1.33631369989016 1
1.38347420488692 1
1.80534867771858 1
1.70427311847426 1
1.21067268478451 1
1.4960217608307 1
1.35068128048857 1
1.90410007972884 1
1.3725195974854 1
1.50278936031706 1
1.33892831907444 1
1.21844916854299 1
1.27309376926439 1
1.4344203845156 1
1.26026177761714 1
1.32342559538442 1
1.25365956306779 1
1.51029800297269 1
1.96588244891896 1
1.63375022562054 1
1.30515653820774 1
1.65411145747871 1
1.19556692802877 1
1.14589073238457 1
1.42522974517725 1
1.19048443680097 1
1.57250248267625 1
1.68701164831813 1
1.27938095646626 1
1.71508529572443 1
1.79498574341672 1
1.92861967006908 1
1.54396051578519 1
1.49503648780138 1
1.29353216894366 1
1.82925773075368 1
1.33166312790951 1
1.50542111053945 1
1.4080787541347 1
1.48878925977793 1
1.56344319317211 1
1.35442563457941 1
1.52701398807313 1
1.68402537950056 1
1.40003260803937 1
1.21416924803248 1
1.78545780379781 1
1.42696124551041 1
1.63418520173426 1
0.718411442767249 0
1.38026971857521 1
1.17013884486309 1
1.42280756240543 1
1.56917042247046 1
1.80156753596451 1
1.37729886079353 1
1.85946490718443 1
1.31225898041919 1
1.32681105917248 1
1.40525475276208 1
1.63201548921583 1
1.35096294217595 1
1.29392259498469 1
1.07266727560248 1
1.28014706133747 1
1.69192904510233 1
1.57367994660864 1
1.64271048148483 1
1.29625315243205 1
1.44611196339197 1
1.36041183077381 1
1.52244702917483 1
1.70915921942251 1
1.64876591475851 1
1.44732384025439 1
1.27929603041327 1
1.59956121129831 1
1.12250377950012 1
1.45032823230576 1
1.30810313365936 1
1.4864418646676 1
2.00851826364238 1
1.46087392107285 1
1.08130635748438 1
1.49221429115433 1
1.37548135433311 1
1.28343250346337 1
1.76684705990191 1
1.49966838029497 1
1.60684574614411 1
1.42438505445798 1
1.60829232834496 1
1.60386941696278 1
1.51018204109788 1
1.23253473945649 1
1.5222685759621 1
1.35317450700666 1
1.37963609925263 1
1.37256707701975 1
1.15367030863533 1
1.52290808889124 1
1.57878371111086 1
1.55157023521099 1
1.18806563256183 1
1.45696870691423 1
1.49307628939808 1
1.61739254397204 1
1.12107334765676 1
1.38900391896882 1
1.85607064515127 1
1.24714416828729 1
1.3791920700347 1
1.66656548829546 1
1.41911003056915 1
1.54410317941059 1
1.64041412399036 1
1.46749698639301 1
1.54500946737214 1
1.35206254655672 1
1.52952434221352 1
1.49988470906204 1
1.45044787447786 1
1.69341761654121 1
1.56132808584995 1
1.70434373576083 1
1.70857560895571 1
1.42214853041883 1
1.41297718325395 1
1.88672352026814 1
1.61382320170011 1
1.42806665247457 1
1.67299074848539 1
2.06464350090667 0
1.47731471480354 1
1.73001255546372 1
1.63468149748605 1
1.13385131252494 1
1.44821940771717 1
1.64294294906925 1
1.40318718516842 1
1.26738741001111 1
1.32158312636452 1
1.17943753038907 1
1.58181717709073 1
1.56720762890192 1
1.13785636366817 1
1.56913032277112 1
1.04797818688848 1
1.76733193880076 1
1.37540338707934 1
1.25439705545652 1
1.4253679147572 1
1.58621246941474 1
1.40874494988149 1
1.56974738755123 1
1.42089838527317 1
1.84334839383781 1
1.91848625621423 1
1.28789506782388 1
1.42420203494626 1
1.43267865723949 1
1.65427198749615 1
1.05764800087672 1
1.55641986458314 1
1.25041081885874 1
1.64448638415158 1
2.09035976784966 0
1.54871994276261 1
1.48491907199681 1
1.10767973040681 1
1.58538242867632 1
1.30151461857331 1
1.37951654053648 1
1.761440382823 1
1.62136623160742 1
1.77520275674568 1
1.15905185062466 1
1.24092399789416 1
1.54806319758678 1
1.29361210254926 1
1.81824610300482 1
1.28888686982982 1
1.42631859331965 1
1.25203355701787 1
1.29162041511149 1
1.54370917478951 1
1.6925255954425 1
1.52490096036176 1
1.23076857194525 1
1.56709092526503 1
1.41991674768662 1
1.6739735284614 1
1.53040784437631 1
1.59739547422291 1
1.66941913784162 1
1.38234494499938 1
1.04864204624312 1
1.73844463428521 1
1.30802576378879 1
1.20167761061121 1
1.56273642498959 1
1.40016194561671 1
1.23541398610379 1
1.71974641224833 1
1.5067141793542 1
1.21831989880017 1
1.44593753025228 1
1.5328497191486 1
1.37030992691966 1
1.42621391919037 1
1.3912761161308 1
1.19054634277758 1
1.05299061749252 0
1.11047634485902 1
1.36713270431135 1
1.14283520314899 1
1.82511349250831 1
1.38822793717411 1
1.39665851616007 1
1.49926522892993 1
1.68740759985608 1
1.25651141810442 1
1.54511431092123 1
1.7326730371751 1
1.32720437936854 1
1.44934521740092 1
1.16999434656531 1
1.1697897725874 1
1.56749043561288 1
1.4585934890384 1
1.46141470422606 1
1.30197500148402 1
1.45588234277283 1
1.79157507097116 1
1.44579287240825 1
1.59120228064434 1
1.39326308183631 1
1.47266074130806 1
1.14727463662109 1
1.3236471890963 1
1.28163896399258 1
1.52987096274381 1
1.24847433725917 1
1.46874370219157 1
1.48663541464175 1
1.59205731546075 1
1.55561516091667 1
1.28919976258459 1
1.73700957978325 1
1.09006630582464 1
1.20451953190339 1
1.30436960722972 1
1.98197278756541 1
1.39499619072988 1
1.68289004414735 1
1.56116111062689 1
2.01406836822812 0
1.72611949205099 1
1.53376554523467 1
1.69496696337508 1
1.81217746417596 1
1.43290371294785 1
1.32267992540543 1
1.50283565337739 1
1.36439271591142 1
2.0936693972554 0
1.59364757048286 1
1.25991234498593 1
1.62946072393915 1
1.23572104125795 1
0.976872937017861 0
1.73921662427829 1
1.59011862108086 1
1.65090821752745 1
1.4673964351143 1
1.22878693388977 1
1.14809204623212 1
1.24006240392739 1
1.67722824451068 1
1.31405979759641 1
1.40161361509227 1
1.61602170350906 1
1.67812623992358 1
1.44914245388066 1
1.59513623141137 1
1.60719080079187 1
1.45652312152605 1
1.06795899189318 1
1.46097730617477 1
1.38868706441379 1
1.54435927198605 1
1.38141143554666 1
1.679763385475 1
1.31261221890551 1
1.56121564439633 1
1.24018772651604 1
1.3501986215519 1
1.23296096549463 1
1.24344037066525 1
1.18316358695707 1
1.22679776763938 1
1.46594817098841 1
1.66688682656074 1
1.44619171996088 1
1.95150196523196 1
1.37056571229827 1
1.18368387601676 1
1.96887391988683 1
1.42682766078884 1
1.32752840533578 1
1.71294470534537 1
1.36519147071846 1
1.37496288051475 1
1.69296451921518 1
0.941699338082587 0
1.45320450098113 1
1.39055012738602 1
1.15797050760745 1
1.64788631414262 1
1.14314278849133 1
1.27308782072752 1
1.30052711398081 1
1.56602870187464 1
1.89674374536887 1
1.51799862309848 1
1.68603150035358 1
1.01085361388222 0
1.36571720932755 1
1.34296688679566 1
1.38988990506311 1
1.63268638640027 1
1.41364788898538 1
1.40631091041943 1
1.5004635718352 1
1.19028270495144 1
1.83639851536767 1
1.46880195965999 1
1.56014190328062 1
1.5247275750448 1
1.20291148248346 1
1.34998269963107 1
1.58812047960684 1
1.21011287307818 1
2.13012866706151 0
1.51853027676397 1
1.09201032938035 1
1.56866519009159 1
1.23720762710502 1
1.07477369511735 1
1.8870733697868 1
1.87476362854172 1
1.43755243935842 1
1.60828164054855 1
1.13497876960296 1
1.40724747258961 1
1.60176798042586 1
1.3160696356875 1
1.24670523403892 1
1.98090724615972 1
1.44265010009874 1
1.15925572814238 1
1.71495264766916 1
1.24348785509262 1
1.79515850201249 1
1.07225715813947 1
1.68387198238819 1
1.78874967710524 1
1.4854930608847 1
1.0643350254293 0
1.3482901827786 1
1.91392033392206 1
1.52224460680043 1
1.25033626137692 1
1.57899151160549 1
1.75685464615056 1
2.14552960714792 1
1.51706715131409 1
1.24815839481556 1
1.48542542397213 1
1.7834907651387 1
1.7372723998936 1
1.57964831207331 1
1.39375252968894 1
1.3831227955776 1
0.963522403669687 0
1.70060727895871 1
1.34796892591225 1
1.43178166019911 1
0.915091338891577 0
1.39917081866552 1
1.47018212443095 1
1.45241050391555 1
0.944150112910064 0
0.955405067213148 0
1.20574097342321 1
1.40638439559339 1
1.33733545684364 1
1.32613525375739 1
1.77209933986801 1
1.62318273284331 1
1.52211799318909 1
1.32282965590271 1
1.27973952940418 1
1.38958521295609 1
1.47393771131445 1
1.46178598074217 1
1.37132056979394 1
1.37196917934081 1
1.30435824627226 1
1.23211860548689 1
1.574981175546 1
0.771697067542883 0
1.74661382341635 1
1.3288170606902 1
1.40404905333205 1
1.82227457774265 1
1.15250313785321 1
1.63556384001724 1
1.6783924374729 1
1.5279763761809 1
1.6032217459449 1
1.45577315176314 1
1.62269676622457 1
1.62500173877417 1
1.79350980591569 1
1.92191973876865 1
1.54690251636247 1
1.36084643240409 1
1.64296979210022 1
1.42559142787112 1
1.9675205493314 1
1.19980088660469 1
1.6512788636595 1
1.6495136077668 1
1.77243964506495 1
1.52328597013566 1
1.84013823909316 1
1.4929906412185 1
1.36504997837059 1
1.488433353067 1
2.01028486579373 1
1.26866766974913 1
1.52146133753289 1
1.41059612627558 1
0.957865584825678 0
1.35234336704896 1
1.37496999384904 1
1.46056191832999 1
1.50440131987477 1
1.64400410258092 1
1.54868752772235 1
1.1408309701691 1
1.83345503621952 1
1.94165212487536 1
1.39803354804612 1
1.42959015200224 1
1.55073784242563 1
1.26498426167227 1
1.67343172249229 1
1.42897448505637 1
1.68446702842042 1
1.68668722882229 1
1.35025438405184 1
1.36422338725158 1
1.39484745369838 1
1.38538776093484 1
1.54552476466477 1
1.74209185253364 1
1.44634021949359 1
1.94801294419553 1
1.52228299889242 1
1.3403080816163 1
1.45555595022948 1
1.29083236899216 1
1.59272943646727 1
1.22384249948108 1
1.12590456712648 1
1.28830318598113 1
1.22095241137929 1
1.30488665434824 1
1.47284329736984 1
1.17689687731194 1
1.23162226036893 1
1.28902211875505 1
1.41546483764925 1
1.36740783315907 1
1.71168420431255 1
1.7456575164891 1
1.54786254293947 1
1.40588351235252 1
1.28994756602073 1
1.55658211765469 1
1.60409067300339 1
1.71439570444108 1
1.67578809277556 1
1.2892500431667 1
1.54471897036831 1
1.76681569276139 1
1.87954447208468 1
1.84065044378796 1
1.70408687892234 1
1.47182404587661 1
1.65493992625682 1
1.37723333921442 1
2.07604631907842 0
1.11944847662285 1
1.06610987370323 1
1.35521443616684 1
0.945768985514338 0
1.43286795539821 1
1.23906185640033 1
1.49613110181716 1
1.35659871603357 1
1.22104400155052 1
1.66512464718494 1
1.41119006431232 1
1.44237100273832 1
1.78150179676013 1
1.6445847292292 1
1.87561009251064 1
1.24658053137916 1
1.83813002554628 1
1.22574176929548 1
1.59808445166759 1
1.81643913501269 1
1.51760991738546 1
1.75906285988167 1
1.88884836555189 1
1.6582796341386 1
1.39819193739513 1
1.54154328687169 1
1.75168088337167 1
1.47120897717567 1
1.23291126201477 1
1.45008070642936 1
1.54768187711088 1
1.74396608885071 1
1.60438891983802 1
1.70039164273645 1
1.16864588405753 1
1.38856709829516 1
1.06301722406554 1
1.52577020090306 1
1.50808390169619 1
1.59816465095905 1
1.71807582493739 1
1.69409251219946 1
1.40291009412184 1
1.53965133183072 1
1.52292046593206 1
1.15101745492812 1
1.28346341976416 1
1.32867346006934 1
1.369387420904 1
1.52245080564799 1
1.34316023675381 1
1.21199739396433 1
1.47070677937487 1
1.29885294277964 1
1.56105921376324 1
1.73030185997309 1
1.7282545011889 1
1.55492563893171 1
1.69931636390993 1
1.74617852728512 1
1.60113671487892 1
1.65190835571831 1
1.12339862184297 1
1.25487202965824 1
1.5972736670813 1
1.26295307370851 1
1.63903288610778 1
1.55451202617635 1
1.13518535530771 1
1.43739509212178 1
1.30313900964618 1
1.40001310185224 1
1.27035006595566 1
1.50273550847977 1
1.47838483296974 1
1.19662282228898 1
1.83744749362888 1
1.19362237111859 1
1.53285324176886 1
1.61084858195604 1
1.76593812272069 1
1.24111822883472 1
1.61739196600996 1
1.39320128787808 1
1.45111019324073 1
1.68149883745567 1
1.85726908535494 1
1.17858350683066 1
1.65420313559507 1
1.38335059003659 1
1.20015504970551 1
2.0258205834064 1
1.53514167603167 1
1.43153369814389 1
1.37793836898986 1
1.23647380213507 1
1.28560492587189 1
1.38312116357293 1
1.13384064614819 1
1.25845091028541 1
1.76694716556353 1
2.01086896948725 1
1.29668859225426 1
1.24204272288656 1
1.51523955019427 1
1.55574565923594 1
1.28329688014578 1
1.45819042117835 1
1.4710379998499 1
1.49586128470512 1
1.41237685663478 1
1.79274313696371 1
1.68018567446998 1
1.29228841874058 1
1.57424445413759 1
1.25134166555322 1
1.44033837170214 1
1.27774560848807 1
1.21767204709903 1
1.5058964339639 1
1.02170918686883 0
1.9071608713993 1
1.49787838854497 1
1.24532137644094 1
1.86170185605077 1
1.36995984392412 1
1.49469310316292 1
1.32597882032607 1
1.21805404496225 1
1.53236921988061 1
1.50963049351941 1
1.39115085978633 1
1.2721855839199 1
0.845453143316135 0
1.01964261780227 0
1.66539580438785 1
1.55458179857582 1
1.39861912769115 1
1.0526294274511 1
1.6764582900632 1
1.78131095997662 1
1.37219617785297 1
1.82407721274307 1
0.956122467134707 0
1.06375739752822 1
1.51766769089143 1
1.83244385036455 1
1.32644407005084 1
1.29703659736738 1
1.31315043324281 1
1.25582461564664 1
1.03517725109676 0
1.77287168245736 1
1.37655971991478 1
1.41125998153451 1
1.48478751500958 1
1.78126882901746 1
1.61123193266709 1
1.34776611423336 1
1.83431751100379 1
1.5469501857867 1
2.21097703972658 0
1.2767572246303 1
1.39326091328755 1
1.12586409868847 1
1.45869039902009 1
1.04109999561995 1
1.58938808313147 1
0.947172709795394 0
1.88089670343632 1
1.31518032313262 1
1.2003677682837 1
1.40130099803489 1
1.61274097959041 1
1.39751196319817 1
1.59469459635999 1
1.28270810824637 1
0.927370650633638 0
1.41848006077983 1
1.51868727976759 1
1.23022400424211 1
1.14349774071926 1
1.39532407755309 1
1.67246087137983 1
1.79903340294598 1
1.62330528449727 1
1.12078908305235 1
1.33701172082271 1
1.55710431606285 1
1.56474566836287 1
1.28543285724913 1
1.38818429027657 1
1.82341058132299 1
1.17163970982828 1
1.80833542063388 1
1.46197815450005 1
1.03149263442542 1
1.26856741645521 1
1.22096027514765 1
1.02444760415687 1
1.69426765840919 1
1.64276018945678 1
0.90851116404446 0
1.76816910386051 1
1.35389234134629 1
1.70693810798999 1
1.39551422962552 1
1.59255870742374 1
1.65202025274353 1
2.0088632894986 1
1.39904868639509 1
1.57874219760617 1
1.16221829493594 1
1.63053667158617 1
1.28454143847868 1
1.28528329808301 1
1.60096459336857 1
1.42303489502449 1
1.22459067354956 1
1.54110236760096 1
1.4778519453137 1
1.61528845103781 1
1.52910547316868 1
1.40347022722922 1
1.41894958436601 1
1.89233736626972 1
1.81169134329658 1
1.46108313260807 1
1.50922908453225 1
1.82402635776045 1
1.4039538562504 1
1.54284585760727 1
1.54584047674913 1
1.92158500011217 1
1.6507014198585 1
1.3253659672697 1
1.54642260757305 1
1.29157268408354 1
1.69237084249033 1
1.45036740961831 1
1.30006149459817 1
1.59648925003694 1
1.56960293052281 1
1.47469579460857 1
1.41726162819335 1
1.95283607676453 1
1.39982684076131 1
1.62806573450128 1
1.01139179792452 0
1.6382856444024 1
1.24783870789667 1
1.76930329969134 1
1.47399292400268 1
1.28867212232955 1
1.01363905029917 0
1.67656979742197 1
1.37478214424164 1
1.26568243745117 1
1.53389941687981 1
1.60001965228412 1
1.66214680599396 1
1.86775111065047 1
1.63108569298445 1
1.47730123630425 1
1.64914957642742 1
1.82479684820193 1
1.7025567841467 1
1.54900823038816 1
1.07993857868972 1
1.46173008391301 1
1.29094425257013 1
1.66596345666491 1
1.6371215543993 1
1.81201504760952 1
1.70450854375295 1
1.43370072327449 1
1.93813523656565 1
1.27149698736396 1
1.73555922741268 1
1.66731539551268 1
1.75753540622105 1
1.43493085319528 1
1.27129828327039 1
1.89385544578993 1
1.65892608249861 1
1.7586403467317 1
1.47283936552369 1
1.54880563239127 1
1.65579851025522 1
1.07902621590559 1
1.68674729559587 1
1.62379355379793 1
1.79601826210556 1
1.91115109905806 1
1.78129536282232 1
1.43582215568458 1
1.64099598094171 1
1.84761260323766 1
1.0514768811725 1
1.29124111981275 1
1.31345524549214 1
1.4612718797335 1
1.2947320703457 1
1.76403049254168 1
1.26177609393397 1
1.23899707296513 1
1.83540128685067 1
1.18091397106012 1
1.63055794606634 1
1.75188043528483 1
1.8609252099483 1
1.14254558659092 1
1.4513752442333 1
1.28147172505795 1
1.07500015277941 1
1.53169518217712 1
1.56206505695136 1
1.40156278054335 1
1.65306084867962 1
1.85348831895763 1
1.32755926071532 1
1.33490739565564 1
1.65354912694741 1
1.426624417609 1
1.58050820271889 1
1.75122571414922 1
1.58550489585918 1
1.47699564227899 1
1.72612873384873 1
1.56574228488107 1
0.993771554978613 0
1.78732599202202 1
1.3712054147769 1
1.1988516030043 1
1.86407551018815 1
1.71117660074757 1
1.45310622997469 1
0.959447798297623 1
1.44628408926082 1
1.56780562422316 1
1.65547557146592 1
1.20807181093548 1
1.44383759277399 1
1.29264252880775 1
1.41249956396117 1
1.51419109776487 1
1.20517552100952 1
1.53600873336361 1
1.11957085426764 1
1.16630255041474 1
1.1802397443075 1
1.36931712131315 1
1.36969621209497 1
1.44804907001852 1
1.37379375951368 1
1.2990351392862 1
1.71831322322604 1
1.46703170715267 1
1.56274369871434 1
1.30685982088933 1
1.80754468397653 1
1.91398284377156 1
1.56621211117119 1
1.34636489802765 1
1.48088373929146 1
1.5753140354889 1
1.18887746248011 1
1.39051215301545 1
1.13133483114922 1
1.35290581016098 1
1.28631009181761 1
1.78336228400463 1
0.892662814709864 0
1.16005280024442 1
1.63573332159226 1
1.93128977191396 1
1.56204998766898 1
1.16827750515953 1
1.41273157987596 1
1.56636568455246 1
1.75842955472312 1
1.5683134837399 1
0.945176645531332 0
0.908648566842677 0
1.60553665053435 1
1.11367025916233 1
1.54978789620578 1
1.29691782197294 1
1.67089724866026 1
1.29361836425006 1
1.72620719065869 1
1.28950298126199 1
1.22408937744866 1
1.30968293663624 1
1.29856515868246 1
1.54593148798238 1
1.40442324318643 1
1.82540201435677 1
1.40358812844946 1
1.3560654044095 1
1.5528657597969 1
1.12627263500672 1
1.2237988993226 1
1.90274252894461 1
1.2615940602063 1
1.76759572689868 1
1.59434583313694 1
1.06607998898154 1
1.36297962882484 1
1.49085935404472 1
1.93581148030698 1
1.20088098354411 1
1.50199494779746 1
1.28987907670205 1
1.54205769717533 1
1.4471299238044 1
1.50831281998562 1
1.55134186003561 1
1.59543770433191 1
1.34440370370867 1
1.48741320083706 1
1.29750258109485 1
1.10512683314084 1
1.58255469234558 1
1.58965981034634 1
1.14279836980668 1
1.54472054777934 1
1.31011732930969 1
1.4899179582506 1
1.93798412959802 1
1.85354228449921 1
1.49635263799003 1
1.61878276999471 1
1.22650951149298 1
1.38381148692797 1
1.75243625700505 1
1.46593032678426 1
1.69816600739461 1
1.69139558815591 1
1.2279883702053 1
1.71713520990049 1
1.52531922724427 1
1.76244054818761 1
1.3524982230301 1
1.59492244583796 1
1.66750394832318 1
1.57436412414771 1
1.44713946584183 1
1.28569359852211 1
1.70835883157776 1
1.51605782720751 1
1.61928742049005 1
0.910574511716078 0
1.50469160324643 1
1.5599122683145 1
1.4980233139146 1
1.90938565868474 1
1.62486094853834 1
0.952094480544849 0
1.48919478712036 1
1.57993985564931 1
1.60561199986171 1
1.39457957992548 1
1.44732889941509 1
1.76917381292637 1
1.50878992791542 1
1.28557678424321 1
1.4686150521722 1
1.64632010074599 1
1.01527648392373 1
1.44889826097213 1
1.50332147606495 1
1.39933532979306 1
1.62327367428333 1
1.52523548607415 1
1.71236855901869 1
1.60718152009715 1
1.43166929050283 1
1.79087032236393 1
1.54399764970361 1
1.4627648212874 1
1.35364811231977 1
1.3963421512615 1
1.4554571157779 1
1.6557389555803 1
1.37060791298998 1
1.68919434497814 1
1.02484282296682 1
1.1585828108072 1
1.38692849221691 1
1.45071195033285 1
1.33946391920617 1
1.84624328332012 1
1.379382605937 1
1.45914929201812 1
1.4134983705981 1
1.75166930182308 1
1.81749016963977 1
1.58461038846007 1
1.29489848283432 1
1.78707244285858 1
1.86685624648574 1
1.02409537687618 1
1.32755047986775 1
1.30488667946435 1
1.61016399411576 1
1.57677791119024 1
1.23286028821187 1
1.29977312941587 1
1.53692346734335 1
1.06461437046688 1
1.88466659015855 1
1.29407337623244 1
1.2661409818997 1
1.50588857882844 1
1.61886188584279 1
1.45626524555345 1
1.15084090344323 1
1.45265139982542 1
1.71152770622018 1
1.58666947522822 1
1.41936983873092 1
1.65785113467688 1
1.44601504134921 1
1.4165638035343 1
1.41197591292978 1
1.22022854916491 1
1.49664767377525 1
1.72842787647895 1
1.41617879698328 1
1.70571724825443 1
1.36665909677867 1
1.21646488648624 1
1.54801117753545 1
1.25158278617131 1
1.5801491582856 1
1.15409511017617 1
1.47263229489006 1
1.88406583401454 1
1.63967710187434 1
1.38598604353137 1
1.07909097633929 1
0.988781101064073 0
1.1682177289471 1
1.72930887441109 1
1.36666158687573 1
1.2502765935282 1
1.39206560460301 1
1.83391559312803 1
1.6554501419827 1
1.07584385173894 1
1.74900216096241 1
1.97504601866684 1
1.4417095931875 1
1.72257407750143 1
1.30298385206701 1
1.77366145919636 1
2.30439730411495 0
1.60526230993238 1
1.41181817040232 1
1.39727661854048 1
1.63947444730426 1
1.29470534498115 1
1.18471621947392 1
1.2827182290689 1
1.49207419834589 1
1.45162076728704 1
1.55389501617167 1
1.45923184612461 1
1.48597105769596 1
1.73580025777568 1
1.46097247852109 1
1.5155793952182 1
1.30075658959564 1
1.30289109011968 1
1.26875356019623 1
1.58890110175068 1
1.94821428357279 1
1.61487488066647 1
1.67497264535048 1
1.11426569680184 1
1.25451944431612 1
1.32628932558696 1
1.25501719479645 1
1.70578528688917 1
1.60427790247741 1
1.31714687420744 1
1.41337130530765 1
1.33413988086485 1
1.7339787169449 1
1.87124240009606 1
1.73190770200905 1
1.40413118388278 1
1.55618758690397 1
1.22779632808804 1
1.73278717140232 1
1.6526803285195 1
1.45429083714493 1
1.57266417540189 1
1.38759430396531 1
1.87538859494549 1
1.40887940898631 1
1.60334152957837 1
1.58823135878873 1
1.40735565260608 1
1.66212537652132 1
1.64443458751927 1
1.4512693897303 1
1.64683509958142 1
1.4132879604035 1
1.60224637862559 1
1.43575901229653 1
1.86736295918977 1
1.87957499745732 1
1.57041929725439 1
1.52428127110243 1
1.66455132998087 1
1.52927768264835 1
1.97332872472411 1
1.31510195438342 1
1.6086639889976 1
1.76539742763064 1
1.49313523559314 1
1.87481136174172 1
1.2842126167676 1
1.42566165644264 1
0.819500470118794 0
1.50921971736877 1
1.29227567492013 1
1.67595841422594 1
1.88562645022518 1
1.54683203067561 1
1.47224086344946 1
1.64519295414402 1
1.122434399015 1
1.13336511248673 1
1.46489601256494 1
1.24492024773239 1
1.18225935024293 1
1.23931671667008 1
1.41329968075771 1
1.70133709422724 1
1.34428101101455 1
1.13465115400227 1
1.09881874976665 1
1.36752978094048 1
1.83843071936468 1
1.16827789149 1
1.64154934169861 1
1.57264584338498 1
1.55172591059344 1
1.30451876932021 1
1.51101213251836 1
1.38693878330691 1
1.33917084523376 1
1.80667820407403 1
1.21588175349877 1
1.40730603614046 1
1.12132099504829 1
1.39407458734574 1
1.21864272730691 1
1.69660195770092 1
1.15000827682097 1
1.59667236869276 1
1.51576423072582 1
1.6053707824451 1
1.85126227763081 1
1.38911472309177 1
1.73573477784721 1
1.4902677833357 1
1.08280913024648 1
1.14188590202469 1
1.47604482105172 1
1.27836573485022 1
1.54376992175681 1
1.57374918613725 1
1.91313119882475 1
1.43840445885593 1
1.2486077970814 1
1.5849387013587 1
1.37346653307655 1
1.44535805532622 1
1.76220529003027 1
1.55000847333109 1
1.74013591200474 1
1.61852313438633 1
1.32136183834339 1
1.58412735485228 1
1.4977387026905 1
1.3434296772871 1
1.11712506640696 1
1.41024898859142 1
1.7983568508543 1
1.37784824003154 1
1.24823135738391 1
1.9173704721867 1
1.6824880477001 1
1.44527840145635 1
1.87832074094629 1
1.27160500750694 1
1.19716699727799 1
1.75790433705887 1
1.14991066830029 1
1.58664203914416 1
1.31900170658825 1
1.4153537851723 1
1.63911036557275 1
1.21000155044412 1
1.60481221705413 1
1.70069736949948 1
1.20386694998784 1
1.11436759620299 1
1.35755773142136 1
1.52454767048991 1
1.48547478881152 1
1.7606370606017 1
1.32358827618256 1
0.98788754384014 1
1.33758310122463 1
1.60231211625786 1
1.28343264463368 1
1.60920955391764 1
1.68293454512862 1
1.18452374783535 1
1.2338669693303 1
1.16463466222788 1
1.75422157045958 1
1.56206589597066 1
1.71962766477187 1
1.44153487669621 1
1.48677634591223 1
2.0710709800531 0
1.46759558535342 1
1.25082329622473 1
1.24327181743765 1
1.16503681427332 1
2.03228896261304 0
1.85914019522089 1
1.91258634103591 1
1.395288331984 1
1.59375247731218 1
1.47649630222403 1
1.28869092361014 1
1.48832245240194 1
1.77721439051186 1
1.40185117649302 1
1.35603081157519 1
1.17204429874649 1
1.80229743830548 1
1.22329800842791 1
1.87161372327144 1
1.75274338137008 1
1.43379718332422 1
1.41148217732458 1
1.86015570660799 1
1.7887787248578 1
1.33204363026546 1
1.32723505482496 1
1.3524268473094 1
1.44044681302447 1
1.21658002174705 1
1.51510004995858 1
1.54736167432467 1
1.62460710146489 1
1.73512415476706 1
1.65150035830024 1
1.40681001322835 1
1.18251727101115 1
1.61897484741317 1
1.34734047262635 1
1.41833599943226 1
1.39065561179649 1
1.64739234812977 1
1.75880154663339 1
1.47450905708473 1
1.36725134735003 1
1.65176618976383 1
1.73017512235299 1
1.38215939260844 1
1.49839370567728 1
1.59655128886781 1
1.48178933382856 1
1.53741000346654 1
1.40915493674006 1
1.19837940697926 1
1.74384996139869 1
1.8808322432216 1
1.18592969343404 1
1.44932909183813 1
1.4423972721692 1
1.3492231903734 1
1.70419538385584 1
1.48305260379627 1
1.44870542723469 1
1.36694666230734 1
1.59007346435626 1
1.67770194769996 1
1.4338836838843 1
1.81980189574684 1
1.58503567192436 1
1.63528923388598 1
1.57154419701603 1
1.78563965523806 1
1.46385850819297 1
1.17706896579641 1
1.55454085995041 1
1.34195727966815 1
1.51356305748384 1
1.3008125609214 1
1.4376108924029 1
1.6816385248173 1
1.14341807761418 1
1.68294053419597 1
1.26499277281557 1
1.32729968727282 1
1.16674402871538 1
1.38146752382768 1
1.44496432012919 1
1.17653923387698 1
1.83708256083568 1
1.08291900875771 1
1.51664389731685 1
1.31812980495159 1
1.54691316707215 1
1.57145739224334 1
1.28681552804486 1
1.52787214391255 1
1.46516901042093 1
1.48773680885917 1
1.5298816516057 1
1.8253116595266 1
1.29535942580217 1
1.45083331940607 1
1.47919840846633 1
1.1314632385962 1
1.43426757842225 1
1.25797645989565 1
1.62413566312109 1
1.09371729219509 1
1.34328515745739 1
1.21495186930028 1
1.90105921668033 1
1.42997652719971 1
1.527575805956 1
1.52552189039887 1
1.51857642934243 1
1.70102972841955 1
1.20807276409443 1
1.34268446875927 1
1.3789540622827 1
1.09626965981631 1
1.66680466289814 1
1.39265229242413 1
1.89831128139382 1
1.66520601718497 1
1.26684138568315 1
1.34915610861853 1
1.26513264648179 1
1.26866087796187 1
1.13159706330854 1
1.12459142201248 1
1.53814950255677 1
2.06553713335487 1
1.1406340053492 1
1.21720455369847 1
2.00435278677625 1
1.15760210047871 1
1.40817223304461 1
1.34108085724112 1
1.38996507231633 1
1.76840796023276 1
1.31540515312796 1
1.38781608989049 1
1.60761302851667 1
1.82412835972198 1
1.75643493596709 1
1.36473791046511 1
1.45950396982005 1
1.60516286545065 1
1.1616877364772 1
1.46650267804407 1
1.75731161625033 1
1.55742075790993 1
1.58019362729728 1
1.63876123318572 1
1.44946441227583 1
1.54533927582453 1
1.39919637226942 1
1.32319822344173 1
1.53078975839573 1
1.51006871737129 1
1.10860938018515 1
1.45356650161966 1
2.01005456251665 1
1.48702379893646 1
1.83221890217645 1
1.83997714986375 1
1.66164918908731 1
1.28123308465968 1
1.43802514099492 1
1.55715727409961 1
1.63104491564939 1
1.17980424819671 1
1.67793810916099 1
1.34099214480011 1
2.05456914216138 0
1.758099609961 1
1.58374427871034 1
1.58965841230347 1
1.70236456200739 1
1.35729799799044 1
1.67789569087742 1
1.03332954418639 1
1.20448358541796 1
1.2013087190893 1
1.35598975663541 1
1.57924964370253 1
1.32666519321321 1
1.27350725943089 1
1.79360625387169 1
1.3922857088646 1
1.57547674867752 1
1.35863083364746 1
1.58857231557718 1
1.16894352758035 1
1.37584292336934 1
1.33762488702082 1
0.647417370041233 0
1.25633315534749 1
1.74778063908804 1
1.55782779690423 1
1.46607370454416 1
1.46087243486337 1
1.36638959079931 1
1.43081569305543 1
1.87413409899308 1
1.14359573519786 1
1.23009673521777 1
1.26343066579091 1
1.31409658773194 1
1.43602337282095 1
1.54993271721626 1
1.31509240229889 1
1.47751413048487 1
1.03101944986238 0
1.20797288339117 1
1.64689064895358 1
1.33672618172043 1
1.02351213266902 1
1.40321509363573 1
1.52082900946993 1
0.746571566723584 0
1.53395230029641 1
1.23255060600789 1
1.47509558759454 1
1.38987333513679 1
1.58415294394257 1
1.72451442196091 1
1.53066533133812 1
1.83072722667192 1
1.58948391767112 1
1.61275992016861 1
1.29253599145246 1
1.4398099846683 1
1.36498947702851 1
1.45711951395042 1
1.87836358563655 1
1.71271709273478 1
2.19160243445229 0
1.68134281838528 1
1.57454385140033 1
1.6519981401787 1
1.35191968593643 1
1.52053758912904 1
1.16658890108182 1
1.61468494515921 1
1.52399890033013 1
1.4905463242886 1
0.952230248127575 0
1.41267852061752 1
1.60446755162602 1
1.67057877117871 1
1.56284177134048 1
1.69699412757588 1
1.40280873212879 1
1.40558625895706 1
1.80065271919685 1
1.52138382785784 1
1.66173040287426 1
1.41777790369211 1
1.28120858572773 1
1.20543950302261 1
1.72305773948983 1
1.15771149042688 1
1.32126867171973 1
1.7158731302472 1
1.4488971142833 1
1.29620570020851 1
1.64752320934468 1
1.78182415329984 1
1.47289967782 1
1.21396329976326 1
1.36110492308655 1
1.54902898595259 1
1.63743941352729 1
1.57896305126568 1
1.68058442458296 1
1.97581292849441 1
1.01544999886572 0
1.2005172894912 1
1.41364312144537 1
1.73244283411848 1
1.70091185249943 1
1.66032286498987 1
1.4510926246041 1
1.63236007715339 1
1.60474734393048 1
1.45567683497081 1
1.30697782439696 1
1.24255068704983 1
1.72688646683404 1
1.0272091390885 1
1.42689253192531 1
1.56659100122397 1
1.2313508793314 1
1.54250471108024 1
1.37029587209445 1
1.61326028238064 1
1.37390205964236 1
1.40876410328618 1
1.75299691288522 1
1.39842503920505 1
1.66805532930027 1
1.58757111861652 1
1.32110198092837 1
1.11915069174186 1
1.5338638124516 1
2.00717419849358 1
1.47222214745246 1
1.62838413448945 1
1.49549649495464 1
1.48715911164993 1
1.21558933047712 1
1.41910067181697 1
1.91636042271428 1
1.4059128574934 1
1.19827845361242 1
1.50675512891628 1
1.60279659367907 1
1.57962922073526 1
1.53309797930554 1
1.58908550829689 1
1.31293996131764 1
1.58248411205409 1
1.7878602473123 1
1.4855202166898 1
1.4442326569313 1
1.61790463659731 1
1.43419083148342 1
1.31249386839424 1
1.48308572233269 1
1.42482406236929 1
1.38880880729861 1
1.3919461471072 1
1.28994673570206 1
1.42400546979099 1
1.22181962811528 1
1.85717377812722 1
1.68315679232695 1
1.64303307831712 1
1.49886546977959 1
1.15733831868609 1
1.64830829877157 1
1.76151310104982 1
1.35998982076657 1
1.71887625524752 1
1.69184986217628 1
1.60232681834788 1
1.7658045187275 1
1.09060507940073 1
1.75745954821549 1
1.86849210412597 1
1.12009626989163 1
1.31887484137074 1
1.23479340704221 1
1.83811300108833 1
1.24596769114824 1
1.54971370873299 1
1.61839041117374 1
1.33988082346856 1
1.21827225950113 1
1.43807917756123 1
1.6095452437767 1
1.57203994767542 1
1.21423801471922 1
1.28160913959898 1
1.68349873639904 1
1.67813039869243 1
1.49650205959587 1
1.47773321293969 1
1.18296308660804 1
1.29077615148873 1
1.64698796478324 1
1.73514360579543 1
1.61377914287251 1
1.94943585468438 1
1.9226862150305 1
1.30571565899909 1
1.71423362974555 1
1.52241796755889 1
1.57635190534055 1
1.30703167910759 1
1.86453650946485 1
1.75472283449883 1
1.46422745772837 1
1.50636809190165 1
1.9224618237171 1
1.40016125264661 1
1.25401513553412 1
1.20145058884029 1
1.3152784011649 1
1.87157557528449 1
1.29909916506096 1
1.57744122154241 1
1.4754890846977 1
1.52211703463226 1
1.22845515755639 1
1.91174446823581 1
1.33408607367052 1
1.24503920773891 1
2.40102184014596 0
1.53129351347951 1
1.30671246208455 1
1.37688630577792 1
1.50516663593925 1
1.45628584892475 1
1.46527934134655 1
1.25600593216888 1
1.45674201313986 1
0.91165278378356 0
1.36412572647512 1
1.59915046735439 1
1.55808494177564 1
1.02846242705181 1
1.60330324752 1
1.53744008891389 1
1.48630992900313 1
1.27770846034621 1
1.49487933993178 1
1.45708010537168 1
1.38655730383935 1
1.42401341301343 1
1.85856466707769 1
1.60704468686047 1
1.92988476364019 1
1.34305734364912 1
1.00818766713183 0
1.87330757878611 1
1.39833924396888 1
1.79460211877833 1
1.3547792091329 1
1.21829411109846 1
1.56232634718731 1
1.59848488477699 1
1.59923147647082 1
1.16514440445814 1
1.3079483143637 1
1.08939865742837 1
1.27251740522644 1
1.27852969236138 1
1.51834774697595 1
1.40813179208747 1
1.40375082416737 1
1.47084156770155 1
1.60621730098322 1
1.54344194304078 1
1.55375055930112 1
1.56131760351909 1
1.63713454819159 1
1.2391363422935 1
0.996193410831886 1
1.39129114661669 1
1.87114046105607 1
1.51611425372902 1
1.52636684328782 1
1.63267257418653 1
1.36488382021563 1
1.5717343964566 1
2.27345524522952 0
1.30173473786815 1
1.34174993842608 1
1.34963776103569 1
1.44628702513636 1
1.48953560394664 1
1.2528200174362 1
1.35250186650213 1
1.28758422817559 1
1.60517923259894 1
1.57605769258439 1
1.14840514890263 1
1.87241022438945 1
1.80143454261043 1
1.08594615007023 1
1.30871034742012 1
1.71202913178345 1
1.37326618999092 1
1.33825882364627 1
1.5404159985763 1
1.55347371681904 1
1.48215389753733 1
1.4966467602599 1
1.48495844800659 1
1.61848656061435 1
1.50506479349881 1
1.36397227728312 1
1.71873395316371 1
1.36460159853656 1
1.8415182670263 1
1.26860391618102 1
1.34280068514291 1
1.87891215176173 1
1.50994252283453 1
1.30751351988299 1
1.58225802350802 1
1.51667972050738 1
1.48501741731393 1
1.69357272678318 1
1.29062137870342 1
1.4102765400399 1
1.47430285303213 1
1.77275677977083 1
1.36076030438577 1
1.56002683717375 1
1.18998868183945 1
1.27299773748203 1
1.49378143359196 1
1.41427485394708 1
1.52082504399217 1
1.67985599042748 1
1.02763332086019 1
0.97790568232263 1
1.49591621194704 1
1.60070724333858 1
1.29690948163555 1
1.65989927346264 1
1.45497188310939 1
1.51843373924501 1
1.44949874432055 1
2.14327978688 0
1.62214460489702 1
1.56203483828499 1
1.52320764659032 1
1.13358968976121 1
1.01065117299719 0
1.72998278483785 1
1.34147060642692 1
1.16371749269186 1
1.61561686989568 1
1.39853356630705 1
1.57937813784996 1
1.40845268302332 1
1.63256836497775 1
1.52889198050109 1
1.62051670540356 1
1.28112593535018 1
1.60876685396721 1
1.72257535943785 1
1.72001738573658 1
1.38400367310264 1
1.67218806363725 1
1.71097746925595 1
1.15118287736994 1
1.68520113011684 1
1.25632862446812 1
1.67057295094238 1
1.34580466932934 1
1.61560743058494 1
1.49919727863468 1
1.64259838518927 1
1.74263771022903 1
1.61104289893694 1
1.3493392875618 1
1.8165136512899 1
1.50859721865188 1
1.44085824167229 1
1.89207711042833 1
1.38977909158558 1
1.58321043961847 1
1.26635713272191 1
1.09312666066818 1
1.56568883965908 1
1.73861233229202 1
1.51558424431373 1
1.1119595917632 1
1.07673047700413 1
1.56534152183502 1
1.47296137191945 1
1.77217523556184 1
1.36902108765955 1
1.39309127475671 1
1.42928301950578 1
1.33312672733367 1
1.2624264054901 1
1.58989657939918 1
1.37059228979182 1
1.42068172497362 1
1.33965360434066 1
1.63540512322806 1
1.43415546662597 1
1.48222998144977 1
1.87026764916556 1
1.21059719691125 1
1.40589159969737 1
1.53465606255519 1
1.1621993036422 1
1.67573981661622 1
1.1572855584921 1
1.60719528838014 1
1.06405927865386 0
1.62265119387639 1
1.00149778853355 0
1.64980590500636 1
2.02778330134016 0
1.29613991979495 1
1.47919056588173 1
1.31242929867766 1
1.25596250402197 1
1.63899564174397 1
1.48831114431576 1
1.58922645310087 1
1.28629708819466 1
1.33735422183085 1
1.40093296941767 1
1.6197192276484 1
1.32087680286447 1
1.52432565057574 1
1.88781870353294 1
1.41980906834681 1
1.29979454496467 1
1.58053857955524 1
1.61111808934245 1
1.55295009288657 1
1.70365733456548 1
1.65725539070672 1
1.27636697391607 1
1.30935865271426 1
1.51015489053799 1
1.31928999921615 1
1.07467068010964 1
1.48264434711039 1
1.0627905432827 1
1.29215069044391 1
1.37307145031932 1
1.25978462040378 1
1.46351626799185 1
1.42524951857109 1
1.43380170935441 1
1.41953777326548 1
1.69752919666426 1
1.04484809903417 1
1.24158846726295 1
1.61973850705974 1
1.16191674185998 1
1.57047495085419 1
1.25005377926238 1
1.31174841128838 1
1.48052709910359 1
1.32685438191072 1
1.70978212399442 1
1.40777691602227 1
1.3194505573656 1
1.25576015700061 1
1.1875623465987 1
1.58201365706222 1
1.64611331251588 1
1.46899365080427 1
1.5733297795708 1
1.62399087025917 1
1.56731067059327 1
1.77668672055776 1
1.35615875838878 1
1.20753782434848 1
0.952078905591556 0
1.52110479898544 1
1.7227189730263 1
1.64381278620976 1
1.45738887863828 1
1.52028129495016 1
1.59740701982252 1
1.52913862208315 1
1.59323512521178 1
0.995292043357516 1
1.46648363106166 1
1.55399680680677 1
0.936414243341799 0
1.43310284815006 1
1.6196270326656 1
1.82112899612037 1
1.1703733458474 1
1.21316889063211 1
1.36464390545123 1
1.55790914954053 1
1.28669383695474 1
1.7830503096459 1
1.63210344319839 1
1.65459076237676 1
1.46265668683142 1
1.36284728850267 1
1.52515093222834 1
1.62534368136496 1
1.21095922324583 1
1.36997682612598 1
1.55716712886617 1
1.79512689357462 1
1.01352273478818 1
1.25195064372577 1
1.58702807747573 1
1.3738438430933 1
1.32119890366302 1
1.56374300443988 1
1.52552833253698 1
1.27226387076408 1
1.1280041269588 1
1.35819015074709 1
1.53848944034995 1
1.12945496863096 1
1.28916079646902 1
1.65550182082235 1
1.34349412244753 1
1.57204474755909 1
1.82493166611613 1
1.38589235881228 1
1.4090192198984 1
1.54648665274916 1
1.23654526155361 1
1.36280970314598 1
1.35941282358083 1
1.73900048255325 1
1.20807982363752 1
1.24085414006474 1
1.57404052379653 1
1.22822488429769 1
1.27903087198788 1
1.66868584214271 1
1.53799910709352 1
1.38536178498663 1
1.38829493113144 1
1.56499389345546 1
1.32646756089909 1
0.946064275394741 0
1.35630657668217 1
1.37766535808069 1
1.41782423871021 1
1.64968582061158 1
1.26306833346086 1
0.762000206109633 0
1.24760257975942 1
1.68568989378123 1
1.06271650494222 0
1.94157913294804 1
1.5534691191 1
1.91883702324432 1
1.67596835584161 1
1.97257397996277 1
1.66715558505382 1
1.39811909343429 1
1.37978452575751 1
1.35026279095413 1
1.5263174768271 1
0.9523082816585 0
1.02764396580097 1
1.29152689907107 1
1.81721812519711 1
1.81973423726162 1
1.78060247674222 1
1.20595169389162 1
1.17054654533528 1
1.61007800883144 1
1.4767687542109 1
1.72812606379543 1
1.52983124615591 1
1.82035195219033 1
1.54922996142511 1
1.3203198762905 1
1.68004944318613 1
1.22174615418517 1
1.43720980054362 1
1.46590078693489 1
1.76797239373666 1
1.5632804187926 1
1.44761249925783 1
1.74615569276789 1
1.80496795546546 1
1.73621920388394 1
1.24505418198046 1
1.27354881098854 1
1.38105694200085 1
1.76470852545829 1
1.63243932080076 1
1.36165428866757 1
1.28608904986012 1
1.92338320759246 1
1.44217072218028 1
2.05433191278135 1
1.3405052594732 1
1.41701613552443 1
1.42667991563772 1
1.21869259742885 1
1.62068489294438 1
1.24670049692711 1
1.38039242862808 1
1.03749936747608 1
1.36472659218875 1
1.39501462080727 1
1.71928276370799 1
1.21498488922191 1
1.38204860740004 1
1.60810026643751 1
1.71110377509336 1
1.32728438240111 1
1.33351166601846 1
1.46125880144193 1
1.32364106924225 1
1.73104653732693 1
1.34777233779259 1
2.05445824435285 0
1.45231565151248 1
1.63856466006496 1
1.61238585652173 1
1.57320584886796 1
1.87741766890751 1
1.31376120420189 1
1.55292391889589 1
1.36383800005347 1
1.69698334075442 1
1.30791508354698 1
1.36068410712722 1
1.68623929983962 1
1.6516155867603 1
1.35889327987714 1
1.90117066431842 1
1.58240557497952 1
1.73298730917057 1
1.63567229934733 1
1.41919505978043 1
1.16377481349065 1
1.31407041480774 1
1.67830028577469 1
2.20383219803978 0
1.67569587469756 1
1.49304543858386 1
1.39706797256921 1
1.30152132228804 1
1.39295327335239 1
1.443481936457 1
1.48310665708655 1
1.23073093117015 1
1.1516361855839 1
1.42679232828646 1
1.41568584203066 1
1.98769223586336 0
1.83505155508239 1
1.6649432956938 1
1.57700373001828 1
1.85927962205832 1
1.54884972538778 1
1.3722213041168 1
1.63739385761529 1
1.30699895523992 1
1.55592365961672 1
1.26939522617984 1
1.1738324757015 1
1.55260430504729 1
1.75106858785523 1
1.69180038260953 1
1.58303695320408 1
1.38451451329653 1
1.2435728042803 1
1.65308135885063 1
1.37300516318441 1
1.49419599886429 1
1.81139259029653 1
1.18460785392536 1
1.36148053552257 1
1.7296597841688 1
1.25395274416276 1
1.53261292389867 1
1.02599068335197 1
1.45641480536476 1
1.016106111277 1
2.2441016063116 0
1.7038197686512 1
1.44175817644076 1
1.65508737442368 1
1.73097990579083 1
1.26127489762774 1
0.90440559755718 1
1.73766502038557 1
1.18172493601298 1
1.45540761809518 1
1.26366383713034 1
1.43812583421074 1
1.60974055970696 1
1.9767445795632 1
1.55429287487858 1
1.5761342447273 1
1.57306126493332 1
1.29244665485353 1
1.56704950739173 1
1.48851952860992 1
1.42801412671979 1
1.36990212546667 1
1.51212323225947 1
1.1250619983329 1
1.48788777532372 1
1.13748271135441 1
1.56888529065531 1
1.39147201363353 1
1.23272450341314 1
1.39131413386648 1
1.61748142833316 1
1.33100174838528 1
1.49439058925837 1
1.56368308817209 1
1.68733071839183 1
1.20672765244832 1
1.77769491297325 1
1.77817243302373 1
1.24962671482635 1
1.11241130585626 1
1.4671625568758 1
1.39398074218805 1
1.67099779184736 1
1.52851234099455 1
1.41476860040842 1
1.17938012974613 1
1.1956794563377 1
1.28935647977643 1
1.25949612787136 1
1.86920507724376 1
2.05292580015745 0
1.7574271282408 1
2.1011332014439 0
1.33125316201929 1
1.23626626347609 1
1.90459212594365 1
1.17573964614605 1
1.2007030189165 1
1.39339585276236 1
1.26257948279805 1
1.44735376842051 1
1.54763097225035 1
1.40355047416991 1
1.8539935094978 1
1.44982970220263 1
1.51587219348217 1
1.53246438741927 1
1.1648121644008 1
1.42946034029951 1
1.32221339270713 1
1.5454025923961 1
1.35324538476885 1
1.28480709235508 1
1.51447530400364 1
1.31641782212382 1
1.45379488510606 1
1.22177532181553 1
1.21065024922468 1
1.68114199800583 1
1.29216237435861 1
1.36611931595432 1
1.21532361502311 1
1.64033968165547 1
1.4893150869733 1
1.59658142005229 1
1.16013984138678 1
1.73798801207369 1
1.60378593954143 1
1.37307525727359 1
1.67393332467194 1
1.30608192861534 1
1.43496986575869 1
1.78079379967645 1
1.82511353304929 1
1.26403336659575 1
1.61359775129519 1
1.27421486165008 1
1.979247762347 1
1.21191733132254 1
1.36412683965458 1
1.43481406694646 1
1.32267977486582 1
1.43010028267223 1
1.60698477273954 1
1.32631747405561 1
0.952916625781178 0
1.86912394093821 1
1.61495864889468 1
1.58046151735681 1
1.37909088476614 1
1.73468345940682 1
1.41538206774754 1
1.35029297291371 1
1.28038425361505 1
1.69749881715501 1
1.65696510997779 1
1.167011197005 1
1.74697054777768 1
1.05089923229759 1
1.72411820865403 1
1.6660222063051 1
1.39630040553635 1
1.80560349845939 1
1.67862131008434 1
1.22586083564853 1
1.64330613790496 1
1.69793825621857 1
1.8444734895638 1
1.56904480885298 1
1.44743031840398 1
1.79932913044845 1
1.69073525114554 1
1.10138396943839 1
1.53039990643174 1
1.73305421538191 1
1.7036663957538 1
1.28076215987845 1
0.952649307214257 0
1.34278627883557 1
1.4508922203589 1
1.69777544610292 1
1.5278856182813 1
1.68068079661832 1
1.42130535054613 1
1.54178248652496 1
1.17490337806736 1
1.33650369578752 1
1.24741676019218 1
1.48591500302721 1
1.45659997298454 1
1.50654410734002 1
0.886714920549885 0
1.52389093366262 1
1.93868213260155 1
1.64146717766811 1
1.37555627234007 1
1.87979657794667 1
2.24507817479187 0
1.6851432211707 1
1.34085641661345 1
1.47700251420311 1
1.08494351440669 1
1.33725176757249 1
1.02524162958161 0
1.34204252442983 1
1.40612092780506 1
1.29465407417419 1
1.10163080426052 1
1.20810830927297 1
1.34553423025917 1
1.53855570673677 1
1.70483985285672 1
1.07754738307322 1
1.25055121952003 1
1.50277189341248 1
1.51822811188419 1
1.34416095494275 1
1.62357195327466 1
1.3288545684537 1
1.32288551698701 1
1.18393788535981 1
1.7803996155531 1
1.33399504765308 1
1.62177398516077 1
1.03515481882872 1
1.63444983731256 1
2.07947308551773 0
1.78041496537984 1
1.35044966582874 1
1.02498016526892 0
1.30086579664197 1
1.58276217355163 1
1.28200019702206 1
1.43257975662629 1
1.70354448735861 1
1.7210897078208 1
1.38001578473452 1
1.61551148889624 1
1.68783389262455 1
1.54120078870465 1
1.39282654201711 1
1.31125403524794 1
1.34879517214798 1
1.42305520739187 1
1.07751728752103 1
1.57676987018695 1
1.51694936261106 1
1.30966498668301 1
1.59817206379446 1
1.39512626073608 1
1.58683023762623 1
1.90133289505219 1
1.22488696055649 1
1.46005799895456 1
1.79233155254028 1
1.70095175662716 1
1.55552725788952 1
1.70555189911249 1
1.67300912088798 1
1.95833756563562 1
1.54736284063604 1
1.4998982875967 1
1.79045398662111 1
1.64943023990207 1
1.35662120916979 1
1.82112361959695 1
1.56289004880513 1
1.60208378768615 1
1.32965829579034 1
1.62925691565214 1
1.36922135791135 1
1.81202982567042 1
1.19163378754227 1
1.69616520708656 1
1.1852243223755 1
1.05925701833042 1
1.17875911615473 1
1.84542938109792 1
1.54020721622991 1
1.67749841225337 1
1.49026428913407 1
1.47848284701205 1
1.38063149965038 1
1.62052196024694 1
1.22203387884737 1
1.51529188106807 1
1.6875019994786 1
1.47049050137407 1
1.36148819435122 1
1.53075533091221 1
1.51342630995135 1
1.33238282828112 1
1.19866385073554 1
1.3305631495506 1
1.48989880877146 1
1.70775310854308 1
1.73620146292602 1
1.33777514463277 1
1.07118846387486 1
1.12406864352956 1
1.03471314248234 0
1.36248751543683 1
1.53048622106068 1
1.45918524281718 1
1.43116675013773 1
1.79645106349485 1
0.957341602322654 0
1.68523523020786 1
1.80675658703545 1
1.31916309784383 1
1.29737818574172 1
2.13889380283494 1
1.34642746741398 1
1.61586797933062 1
1.64746717630091 1
1.70164731508298 1
0.972045171495768 0
1.54527078253112 1
1.64192381590669 1
1.33269173807193 1
1.59152986448068 1
1.50029681592628 1
1.34531995785849 1
1.02960418878864 0
1.42300728132447 1
1.45876996474169 1
1.3410995890544 1
1.72044295891995 1
1.63778110649746 1
1.22840231925568 1
1.50438378038751 1
1.38646319611531 1
1.7649390821644 1
1.27401314472991 1
1.25921059885064 1
1.35307929951622 1
1.60244682071181 1
1.73430407726184 1
1.87040931248047 1
1.55085131776676 1
1.85860261482083 1
1.64718632909008 1
1.66385395896809 1
1.46043158073045 1
1.55410709510406 1
1.27315371950306 1
1.41674363504815 1
1.70404027992935 1
1.58976017419437 1
1.44026266330214 1
1.27072324180298 1
1.57989798905959 1
1.23764284942498 1
1.4727748637216 1
1.02336082879527 1
1.68754160696611 1
1.57944575720284 1
1.54141290504795 1
1.48211378464717 1
1.42661045798443 1
1.39225795284158 1
1.73468817673987 1
1.52694731758816 1
1.37730161996002 1
1.20952752093287 1
1.75364287245363 1
1.48416850772361 1
1.22379833226514 1
1.61132313273076 1
1.718832681845 1
1.47378805451086 1
1.39364415755842 1
1.19499807798782 1
1.24608973670826 1
1.36540829836437 1
1.51969068551121 1
1.69556397295192 1
1.58346789855215 1
1.37196072092911 1
1.32900869561603 1
1.28672450651351 1
1.13430822357799 1
1.46740664746272 1
1.88980285078437 1
1.22078788528588 1
1.54698465175058 1
1.54292509327485 1
1.98237158565545 1
1.53855435050818 1
1.47046178646826 1
1.72838572129291 1
1.44899088330316 1
1.66875329365959 1
1.21107472923742 1
1.59560719725414 1
1.49246739163947 1
1.6580380149161 1
1.07458055710833 1
1.76377167192791 1
1.3075817112752 1
1.20038703064663 1
1.38685867779733 1
1.5383762033763 1
1.75859062752928 1
1.171361149985 1
1.40470211062749 1
1.16905176147889 1
1.44605797560696 1
1.54453160466574 1
1.31834769811806 1
1.50217949225963 1
1.87110140162681 1
1.55001417600928 1
1.6338350651325 1
1.30613814542709 1
1.53000097258479 1
1.57327175339142 1
1.84413040122609 1
1.19170924607734 1
1.34612572329408 1
1.25788898435687 1
1.30105859785383 1
1.13681921129899 1
1.62817605731139 1
1.23999023181001 1
1.56971241294759 1
1.30478609315863 1
1.54800263971689 1
1.54449954328726 1
1.02248051434332 0
1.36032381114084 1
1.69385321433074 1
1.43665799219724 1
1.25941072661334 1
1.69468149005816 1
1.29501228790574 1
1.54481368524608 1
1.61715235863357 1
1.06305039609283 1
1.50017018097631 1
1.64231412732769 1
1.71101859943349 1
1.3981950012284 1
1.54588646501661 1
1.1904771501878 1
1.66478717167052 1
1.5623734328029 1
1.28582806114615 1
1.64069347597819 1
1.382683131625 1
1.37345941792973 1
1.59297970973739 1
1.78499795374219 1
1.46848868642789 1
1.54619998068422 1
1.6854234306281 1
1.39072287549781 1
1.48880866982024 1
1.75327176758888 1
1.51950611041356 1
1.43442119173796 1
1.63129573535897 1
1.23003037909756 1
1.85953018773599 1
1.59008909413934 1
1.36696654889645 1
1.49704911088389 1
1.28933606324052 1
1.50606122738685 1
1.57753363822686 1
1.44221574147829 1
1.76811218956183 1
1.55711787628745 1
1.36253211649832 1
1.70397225550206 1
1.38356028423037 1
1.12759753768316 1
1.65209709274867 1
1.90122371815403 1
1.43347735161616 1
1.69730364726774 1
1.45157273030991 1
1.81150208500084 1
1.71653191064455 1
1.38835113459366 1
1.71284656195545 1
1.63462765300203 1
1.64548262515111 1
1.1108312078659 1
1.92656945591076 1
1.51573151527921 1
1.38771866907938 1
1.11532373949235 1
1.72751288677597 1
1.30810565975438 1
1.47244249757816 1
1.38838609878648 1
1.28451621036892 1
1.87587107642401 1
2.08399509863142 0
1.04447572533346 1
1.39802293608192 1
1.78548542860228 1
1.62733085536273 1
1.32094145234373 1
1.74096926682136 1
1.78790541081357 1
1.35504909525057 1
1.48129706669409 1
1.91369452234471 1
1.67443619421686 1
1.34793578236767 1
1.73005074458458 1
1.27495406393877 1
1.06342092902044 0
1.2909419239635 1
1.66229925882712 1
1.52033916118364 1
1.42778760876366 1
1.1076873663667 1
1.36887736719087 1
1.44625213708751 1
1.86853447582765 1
1.57054870092732 1
1.60211702474 1
1.45556512616225 1
1.26013544317238 1
1.66646890527505 1
1.80633426096306 1
1.66785260648068 1
1.71300018860818 1
1.7293464666716 1
1.09024016846846 1
0.811786123032098 0
1.79415245130414 1
1.74543392086788 1
1.21831816082817 1
1.32791323883399 1
1.10411228259087 1
1.15142269735721 1
1.25122494904396 1
1.63926805187061 1
1.33753741392417 1
1.67643244512275 1
1.41207852623133 1
1.79467343712654 1
1.94647262429487 1
1.3565448734812 1
1.24508132170361 1
1.78115659549032 1
1.58567672626567 1
1.32685680977112 1
1.26044776148125 1
1.22454404381096 1
1.5243821358602 1
1.37714922104079 1
1.41109960146611 1
1.51792015780948 1
1.57104389221378 1
1.54421531453046 1
1.10626024590245 1
1.12325910046936 1
0.958327562474754 0
1.51629766802557 1
1.42577479262912 1
1.42363151099294 1
1.75269927371021 1
1.49432604061332 1
1.25031624775108 1
1.24776667981465 1
1.34519466083309 1
1.87268402522903 1
1.25087462759793 1
1.66206526219463 1
1.59415827791512 1
1.83613723073344 1
1.63516654169066 1
1.3793929574938 1
1.09126370589567 1
1.52790753276261 1
1.94496336553112 1
1.53518745907965 1
1.13016198450349 1
1.56145296085163 1
1.41805146286966 1
1.41093439571184 1
1.47238871365545 1
1.42387746126608 1
1.72145705866502 1
1.20378729118949 1
1.7904284463087 1
1.67889079386232 1
1.55249834876405 1
1.27331130638057 1
1.38596548544487 1
1.30800137109307 1
1.36902040639855 1
1.20959892117706 1
1.77846807734 1
1.39926410698474 1
1.82515870787449 1
1.26896443525795 1
1.42581254314332 1
1.2777577016061 1
1.10547883065026 1
1.15294475679397 1
1.42521052274274 1
1.25614432402516 1
2.08186049568545 1
1.17163398321431 1
1.71783944239434 1
1.50071738184578 1
1.63351801857827 1
1.54444486793889 1
1.81691122495067 1
1.2008731190583 1
1.30254958956037 1
1.31135804543828 1
1.61646683017269 1
1.8504336954905 1
1.64660241599561 1
1.52436218608453 1
1.51551472192486 1
1.36792026721855 1
1.65147708214067 1
1.83439423634311 1
1.4218800660081 1
1.63560445073139 1
1.56682755907514 1
1.27315175801083 1
1.66091218852416 1
1.63060346880585 1
1.81273492447715 1
2.00731067005511 1
1.3891422027964 1
1.51070819453907 1
1.69261860358888 1
1.54166149022819 1
1.57225876139859 1
1.72281927832768 1
1.77530606450987 1
1.58819542586398 1
1.66773457821054 1
1.59774056818116 1
1.28950864852612 1
1.24303994199679 1
1.21123090749309 1
1.65979929609782 1
1.43900751492819 1
1.09318027534127 1
1.63712284081378 1
1.39063514436162 1
1.46124751901953 1
1.96169633275363 1
2.04799530044801 1
1.7380083675346 1
1.44143906428246 1
1.27008348358675 1
0.670256047285136 0
1.11955027795223 1
1.32661380711381 1
1.20737422714587 1
1.14676503553003 1
1.21667623553145 1
1.4340062345585 1
1.27850220327931 1
1.66998745901656 1
1.24929133998216 1
1.25380907444575 1
1.60238093606747 1
1.60514967138303 1
1.53997345941721 1
1.32826241605781 1
1.59791593507764 1
1.58529066288952 1
1.60591394274943 1
1.62912557202384 1
1.75804489743087 1
1.68575966277714 1
1.16831824584988 1
1.6735613815783 1
1.27556824115507 1
1.28934784832478 1
1.51907815294089 1
1.21967447434762 1
1.2251541547857 1
1.20635771796391 1
1.20253263434394 1
1.11530815580235 1
1.45807217843191 1
1.76001217446763 1
1.7526492937911 1
1.1030571031789 1
1.42993026263022 1
1.62008616336921 1
1.14940457503343 1
1.57868113987455 1
1.29933193179929 1
1.16948953237684 1
1.19577181862658 1
1.42649028815076 1
1.47096795898176 1
0.882771952791461 0
1.08769574319657 1
1.28986377903405 1
1.24084575086904 1
1.33589962173725 1
1.6236613207947 1
1.39785217915709 1
1.40294599799488 1
1.71975184081854 1
1.37677439980607 1
1.52992837632979 1
1.46670929079351 1
2.15337409339199 0
1.33858263294844 1
1.4424946264015 1
1.44839684858764 1
1.82924768336818 1
1.39126350652986 1
1.53038777664922 1
1.98955837161778 1
1.67357167117385 1
1.34625829170198 1
1.35057507565663 1
1.5299022733709 1
1.7040376770864 1
1.40009512348988 1
1.34767653983565 1
1.48649776989404 1
1.44017413332537 1
1.84501069879508 1
1.65445558970302 1
1.6539084103162 1
1.52423663283469 1
1.60983570342136 1
1.61729151664059 1
1.59620129672288 1
1.59879959916459 1
1.52236575335371 1
1.81635730307949 1
1.1906890103349 1
1.57228526392839 1
1.39621802070891 1
1.32269276048386 1
1.2811825607608 1
1.46334556471705 1
1.64124142557516 1
1.57566536646026 1
1.4442135192375 1
1.00954421007226 1
1.57776235078124 1
1.24539633496562 1
1.68661791421195 1
1.49758944415975 1
1.49496895842939 1
1.64141445108048 1
1.65085818429444 1
1.57765789298484 1
1.72200249497814 1
1.50913771564941 1
1.6192170392138 1
1.65158671536329 1
1.25804902460807 1
1.22214792191649 1
1.49517135367442 1
1.19427148383643 1
1.52656839809732 1
1.34201065775932 1
1.47059351907185 1
1.50332264955567 1
1.52288065376077 1
1.27976443581358 1
1.2743096718976 1
1.4519627755841 1
1.14483684206919 1
1.32417941549978 1
1.64579683233875 1
1.41339143998904 1
1.10159145766057 1
1.1078896246474 1
1.38846809898319 1
1.44107978515811 1
1.31800908656705 1
1.27204227683294 1
1.91288096614065 1
2.0576193386045 0
1.29749953937475 1
1.33122332603613 1
1.32917329686175 1
1.32165752001504 1
1.79826929044105 1
1.40539132858146 1
1.48815706095181 1
1.55667915590645 1
1.63047256697101 1
1.24815242808775 1
1.73062505178875 1
1.67145318368919 1
1.26221373736105 1
1.63790179979347 1
1.08764289297535 1
1.17730513890354 1
1.7520188336366 1
1.56024730781291 1
1.44366021879176 1
1.75510839198045 1
1.36361212815161 1
1.53593033976944 1
1.72447709157963 1
1.36742786267234 1
1.66000861422487 1
1.14255781573968 1
1.29631878880298 1
1.67024493048716 1
1.25635863288315 1
1.14409193624989 1
1.4104835921701 1
1.98655757573488 0
1.61818720214505 1
1.42218651917815 1
1.23677014025257 1
1.53098244328584 1
1.56055845874698 1
1.43587179883981 1
1.54356126292447 1
1.4809739598263 1
1.67407335602956 1
1.50864863309348 1
1.15138900000202 1
1.5880655145375 1
1.38857372019621 1
1.52871248435064 1
0.842792048484438 0
1.59070622756648 1
1.4832957000594 1
1.36947356727084 1
1.48543194699496 1
1.49840701408069 1
1.98617772769702 1
1.43902062356551 1
1.41318506268397 1
1.39656868911068 1
1.18783163764115 1
1.62618129924453 1
1.43587603531819 1
1.35182192559152 1
1.46895570398619 1
1.34856241404515 1
1.61396152075913 1
1.03867094236651 1
1.60035120649014 1
1.0898368274345 1
2.06096752273504 0
1.6317338807938 1
1.52896545019325 1
1.71309825413302 1
1.34315703917977 1
2.12546200187708 1
1.36405074711244 1
1.89536293639625 1
1.39736065722619 1
1.42417353574938 1
1.293064087599 1
1.27658221596572 1
1.66095606664878 1
1.72877375806622 1
1.57133760685314 1
1.45485652898478 1
1.64143961877309 1
1.62591496683493 1
1.61684370560659 1
1.62121705706734 1
2.02027156818156 0
1.44101429604407 1
1.14057122111676 1
1.28019320380391 1
1.2784786571351 1
1.4440886663474 1
1.4362020055739 1
1.39873387815758 1
1.75743996847313 1
1.44388470917336 1
1.55357318998368 1
1.39326023349223 1
1.47504512983203 1
1.10415124144939 1
1.50889992568514 1
1.78640924026279 1
1.47307308888137 1
1.37653400042167 1
1.31683656432369 1
1.47631582523158 1
0.976034954664119 0
1.1742983669749 1
1.42772808693959 1
1.44819240419724 1
1.22800966115131 1
1.47703804872347 1
1.73116726184441 1
1.21044278377879 1
1.41400650966672 1
1.66472556650966 1
1.39215956170394 1
1.5091302449513 1
1.538039815439 1
1.39463919832631 1
1.82086903783383 1
1.66365473876099 1
1.66044228151656 1
1.5691416563202 1
1.5089946445379 1
1.60656535039431 1
1.41804852637893 1
1.68359592996597 1
1.92539449711826 1
1.39036571726276 1
1.65459616311381 1
1.4853923332585 1
1.63938798422649 1
1.46525533918509 1
1.19596973767862 1
1.61812678641405 1
1.00028714885086 1
1.55344554009203 1
1.19578964124832 1
1.9062850064151 1
1.96988962388287 1
1.26592771525311 1
1.56347540560321 1
1.40534939561815 1
1.1845778481732 1
1.90148830911635 1
0.97740082696313 0
1.68197442186159 1
1.86890852951084 1
1.68982679692258 1
1.44956097184373 1
0.998708506885815 0
1.67632893842443 1
1.57644767649073 1
1.36129634355504 1
1.31323871283401 1
1.32908156642557 1
1.53469480881909 1
1.38500780881336 1
1.29017070598768 1
1.41589858087779 1
1.69003597744819 1
1.41724411520927 1
1.45308680652684 1
1.59998593526566 1
1.69655174347552 1
1.55725141143676 1
1.27455865498896 1
1.2595240039641 1
0.798321912818418 0
1.96457280986684 1
1.33838920319364 1
1.71850319197618 1
1.34395760623506 1
1.48260994017974 1
1.35165933611837 1
2.0428486818915 0
1.60206702184769 1
1.14907647371159 1
1.35463184097925 1
1.32931634773868 1
1.3309957443698 1
1.70839275040528 1
1.91350052130248 1
1.50289709744992 1
1.44795589839367 1
1.67832978527145 1
1.48055433455644 1
1.50193831382201 1
1.66688236906005 1
1.42887002829012 1
1.96689916325786 1
1.27946897530577 1
1.86897189086746 1
1.39577362802542 1
1.86930094311841 1
1.47110090121042 1
1.2784694029175 1
1.25739334122934 1
1.27244175515036 1
1.45816208464214 1
1.31301185409629 1
1.12476632297788 1
1.75445172031533 1
1.12381761080939 1
1.25770605134636 1
1.78131855616515 1
1.45395314088052 1
1.31035159952532 1
1.68614427618763 1
1.32702093236274 1
1.41103407165202 1
1.53853341637128 1
1.12463063993806 1
1.64004796445025 1
1.28191825372325 1
1.77777870935956 1
1.3897024993129 1
1.22486769828808 1
1.61132077294466 1
1.85048534211713 1
2.05672800807943 0
1.07611888794702 1
1.65848249592436 1
1.01490504068625 1
1.64716588157423 1
1.2077665942255 1
1.82961426472201 1
1.53343107758729 1
1.75569456054153 1
1.26536284321275 1
1.62083707612096 1
1.67877731614498 1
1.29158408600081 1
1.507370958527 1
1.35979571184326 1
1.74539958442535 1
1.09080339782866 1
1.37892670803323 1
1.17673741757358 1
1.59429948963863 1
1.78547646990169 1
1.76747741455006 1
1.43327913471611 1
1.83812342768065 1
1.43531671672426 1
1.54905154670534 1
1.42339404566516 1
1.54169699292208 1
1.43722204878936 1
1.5005054702436 1
1.14040321593033 1
1.67935853705701 1
1.65610748991821 1
1.6884832305833 1
1.73843888989836 1
1.31926532559095 1
1.49664929746492 1
1.86736322577806 1
1.49550840403702 1
1.37778447183442 1
1.36698170353632 1
1.39544460648708 1
1.35915196780174 1
0.985752042678788 1
1.35003433548773 1
1.52800869629282 1
1.39547426335139 1
1.52335581820778 1
1.4831477660502 1
1.23995661611391 1
0.928582532897563 0
1.40957244375573 1
1.58233842129974 1
1.35468894680825 1
1.30501399414552 1
1.4652809865257 1
1.48013385501932 1
1.94459763164871 1
1.55799596543215 1
1.87262828548181 1
1.55203069819551 1
1.5647902758522 1
1.25936162338082 1
1.49973613614753 1
1.52702721571021 1
1.57009810071922 1
1.60786650297943 1
1.51017060341494 1
1.6581420999469 1
1.42717841198288 1
1.65238375525923 1
1.81852412191053 1
1.34525390788233 1
1.90758808623814 1
1.40915515642912 1
1.20762614348387 1
1.38174435557979 1
1.1887820959778 1
1.52091391471224 1
1.41098706032394 1
1.66828940023827 1
1.24419364025467 1
1.31309563593339 1
1.3965362853785 1
1.4273066704349 1
1.25296652599078 1
1.05879919752486 1
1.37960631443851 1
2.02044176532095 1
1.66928108667451 1
1.20404546479811 1
1.16657154892719 1
1.31602761655987 1
1.58148504248373 1
1.67401849773271 1
1.38005447596616 1
1.13458329004585 1
1.19677613872141 1
1.69840921660718 1
1.28827082422811 1
1.75631601867018 1
1.68554847880024 1
1.5725503751534 1
1.67316924080822 1
1.49959937432077 1
1.60454754861583 1
1.23863982146344 1
1.65689882326825 1
1.637793192146 1
1.57085052008946 1
1.54672946294651 1
1.21747521289807 1
1.41837249672368 1
1.43851782632634 1
1.37199205581016 1
1.34594471712016 1
1.37849168036903 1
1.4892238646432 1
1.83828113039 1
1.41945358501314 1
1.36933055269862 1
1.43166487705791 1
1.27268142887476 1
1.29966138973287 1
1.57554551656712 1
1.2138039309931 1
1.55056691051183 1
1.78038230046725 1
1.86216803760084 1
1.67625735281168 1
1.47530350354212 1
1.36608216925022 1
1.46935004204374 1
1.74322468007557 1
1.49287752955036 1
1.76388023221547 1
1.53048031078405 1
1.79373198665176 1
1.83611672051715 1
1.54795267861122 1
1.53595321935957 1
1.35894668575341 1
1.42274024710216 1
1.55396697512744 1
1.88666188026272 1
1.69978108536048 1
1.22495327650982 1
1.49497097221594 1
1.37710203871017 1
1.53207451484005 1
1.69570191984685 1
1.96026760344608 1
1.60544553805065 1
1.87984566222476 1
1.50863069549965 1
1.07425136625876 1
1.37652480348167 1
1.30708971237091 1
1.27761429805622 1
1.89714324634086 1
1.34877986665212 1
1.07183864458414 1
1.62790223990261 1
1.44933862133555 1
2.28748109848441 0
1.08659659785418 1
1.55214006448373 1
1.5352800121028 1
1.4121886885526 1
1.44819885297847 1
1.59087501488541 1
1.54819152857082 1
1.86397310743924 1
1.31398364601289 1
0.922725248147449 0
1.52159866587053 1
0.98367472637563 0
1.64946796139505 1
1.77908620886379 1
1.66573941903371 1
1.69332642972215 1
1.25663846479823 1
1.2760083441761 1
1.72031934828428 1
1.25661207663993 1
0.957222725136888 0
1.21597670008035 1
1.40771580603007 1
1.69053692545661 1
1.43570447211458 1
1.21352438556518 1
1.36260343569094 1
1.64294035132957 1
1.35826788444099 1
1.52693818944122 1
1.46631190481847 1
1.50581234336371 1
1.61106268242409 1
1.45945475572581 1
1.11691719306385 1
1.73218828538806 1
1.72765528110866 1
1.55866592222712 1
1.62157454062027 1
1.36004915295621 1
1.22823872889058 1
1.42743560450488 1
1.30090635118895 1
1.46284234660766 1
1.51819725627059 1
1.62110404283359 1
1.53927482320658 1
1.24372626808124 1
1.14384627386042 1
1.42760193568402 1
1.62455241417437 1
1.63720236577521 1
1.68618443093773 1
1.41950988277745 1
1.34757579208311 1
2.00177049355808 1
1.47299806287657 1
1.67077251896335 1
1.58047372692587 1
1.26345593268306 1
1.21374805673003 1
1.68486628146989 1
1.52025327680225 1
1.47982102968885 1
1.76287830320885 1
1.33455479104986 1
1.67925536470239 1
1.4890314370642 1
1.53387023012961 1
1.5340395651372 1
1.5286330427385 1
1.14363438007686 1
1.48817197906954 1
1.45399978880698 1
1.37441458745005 1
1.34398152549834 1
1.26504482071864 1
1.42358333075097 1
1.75820279400306 1
1.29159155075242 1
1.48633750239217 1
1.29622775296989 1
1.65305123455886 1
1.60380679692778 1
1.63889663523598 1
1.32337398725729 1
1.2658299946362 1
1.24224314070228 1
1.63996784475729 1
1.82838342121755 1
0.979162107240349 0
1.25955922063633 1
1.52514018265595 1
1.29062548522661 1
1.36909823790228 1
1.30752401038618 1
1.84625238422067 1
1.63319945726295 1
1.39568452260997 1
1.2057336042915 1
1.70786319842226 1
1.63002676875982 1
1.19155708404609 1
1.28543448501813 1
1.35127083249942 1
1.09761642946063 1
1.87389664582646 1
1.7255044322637 1
1.6490822907703 1
1.455942081127 1
1.51786256567782 1
1.76519858178574 1
1.53196178587501 1
1.84586530726724 1
1.51089966710181 1
1.6712808852951 1
1.15796638371527 1
1.28323152270296 1
1.43611561914821 1
1.28089794682906 1
1.58256802086381 1
1.92973782139804 1
1.4924667540421 1
1.3625590035175 1
1.24519576466485 1
1.50280830183997 1
1.53052112935955 1
1.35210666319951 1
1.49668190474085 1
1.61265219815304 1
1.27315148946531 1
1.55865782672031 1
1.29310055281998 1
1.69062735887666 1
1.53331096513929 1
1.17497671163596 1
1.00720864827334 0
1.47763017782427 1
1.63694836069746 1
1.58266333676373 1
1.36998029075511 1
0.980811131130809 1
1.47829358536086 1
1.22866977854704 1
1.59892817166844 1
1.14053964226482 1
1.80610337845856 1
1.57136514855104 1
1.38824414619301 1
1.57719530295179 1
1.74053412041176 1
1.2333733704086 1
1.71607114469439 1
1.42215951725166 1
1.47828085658889 1
1.70729873080729 1
1.58952669701697 1
1.55663912190465 1
1.34147779073645 1
1.92685637455582 1
1.63029381144941 1
1.57561555531088 1
1.85170320840079 1
1.72135513899219 1
1.5978614189272 1
1.8881685385083 1
1.39359861916983 1
1.16249962326989 1
1.7838270736334 1
1.47215866933147 1
1.22443047895197 1
1.21772181734301 1
1.26343310590517 1
1.27552465398936 1
2.19788401339541 0
1.43323404359503 1
1.51787340557163 1
1.31757755451632 1
1.75343753171258 1
1.61284969269602 1
1.78457019748725 1
1.41477500461785 1
2.01049359061544 1
1.54088792732126 1
1.57993934734386 1
1.00840054290292 0
1.62233992292106 1
1.17843573262278 1
1.05495821561475 1
1.28788928898793 1
2.00493185697342 0
1.1939165008468 1
1.32540683094009 1
1.79553108287697 1
1.60324977648354 1
1.643831666292 1
1.27232707879358 1
1.23496739455392 1
1.76484033704792 1
1.20197095834938 1
1.01861413614681 1
1.6004281809818 1
1.40803773871882 1
1.04930989467566 0
1.11736284709376 1
1.59315864574 1
1.50240953466814 1
1.5428941799254 1
1.20092732205423 1
1.29366553609857 1
1.62013143279849 1
1.64452298760509 1
1.29161490028355 1
1.32871003274141 1
1.47780239483581 1
1.84003278705163 1
1.14258249718346 1
1.00798998029041 1
1.4705876711702 1
1.10592967315896 1
1.33812561344284 1
1.56741571693389 1
1.45814798685515 1
1.37304809526451 1
1.84342493471833 1
1.0742329051545 1
1.18811499661513 1
1.43158749248105 1
1.77214301716226 1
1.21195486823413 1
1.56697843152098 1
1.48488479804595 1
1.23561914627743 1
1.4319430198377 1
1.14584250423816 1
1.42000958475288 1
1.90225785347723 1
1.28412237970616 1
1.65032634031723 1
1.81758555117735 1
1.31090939747838 1
1.55914634148694 1
1.49157732194756 1
1.43395372646895 1
1.1824712701383 1
1.38605626335894 1
1.2588355296636 1
1.62878710657135 1
1.60570045918917 1
1.41466335799664 1
1.38752430742638 1
1.36766681169616 1
1.38718285609018 1
1.24297566430367 1
1.32238116621843 1
1.40258113689801 1
1.18931421921914 1
1.1648576169088 1
1.78105998931658 1
0.93433672881517 0
1.24126558742887 1
1.49682846256933 1
1.46097519558478 1
1.76532132253955 1
1.58478598856784 1
1.97752344876607 1
1.52386767543724 1
1.72649715828704 1
1.21484396755922 1
1.37898934757208 1
1.4350954837867 1
1.45119789209436 1
1.62950621834181 1
1.69211426347017 1
1.37002613218009 1
1.45496479005961 1
1.27490574128618 1
1.79321732184913 1
1.3905012075267 1
1.72337304785144 1
1.79405310095571 1
1.35678234630881 1
1.58473787154348 1
1.64470204013394 1
1.3523281075265 1
1.22053472667739 1
1.62286537108129 1
0.86439764842077 0
1.70762550721583 1
1.53169355571796 1
1.45318427329633 1
1.49221102951652 1
1.77328922738009 1
1.21596874068542 1
1.15014244995107 1
1.33373870777096 1
1.30335500608166 1
1.40665165926771 1
1.74599467386112 1
1.63746349746413 1
1.56754362032563 1
1.49669591060491 1
1.41880742688414 1
1.56580783163132 1
1.62878624342889 1
2.07484857965986 0
1.30146863913245 1
1.26661992242956 1
1.22845212376797 1
1.57508998757895 1
1.59817909332653 1
1.78128741907711 1
1.79764525700527 1
1.39092969764991 1
1.59005454499567 1
1.61581541438255 1
1.24609569635314 1
2.20481626548353 0
1.87704262798499 1
1.67357912026569 1
1.42671347725202 1
1.84228626395663 1
1.29012616308481 1
1.17229617246641 1
1.42098421442837 1
1.81211243975266 1
1.20191838941242 1
1.46163155527231 1
1.24387293355413 1
1.4514125499278 1
1.22981356857531 1
1.49085363449858 1
1.71901279843145 1
1.42897515655236 1
1.85697526835052 1
1.21304851292907 1
1.72765972392623 1
1.13146861585161 1
1.44409415930638 1
1.49206899993987 1
1.38692379941088 1
1.09952059605616 1
1.5362273910486 1
1.75114563170398 1
1.24101877733338 1
1.66247174107325 1
1.29556680975993 1
1.50735404556533 1
1.26550925155988 1
1.58744791067291 1
1.21398616680235 1
1.35946150989647 1
1.20423026940631 1
1.42020745761963 1
1.51399353065009 1
1.51456158667367 1
1.16193692845433 1
1.60891029820278 1
1.22469283751506 1
1.17905248556819 1
1.54803394354023 1
1.68070087789848 1
1.70701126939147 1
1.41551835578322 1
1.48353047650521 1
1.27653188928394 1
1.77937622019249 1
1.52157319212093 1
1.3012903881466 1
1.64699713659286 1
1.35656027546553 1
1.4898994627744 1
1.56659730461013 1
1.35406733620427 1
1.43952396044763 1
1.41992196246249 1
1.57562443586563 1
1.56870533599846 1
1.56440199992833 1
1.21623429594035 1
1.08905896605433 1
1.4062939811915 1
1.69820146729724 1
1.84569794978591 1
1.49336022071915 1
1.35651103784702 1
1.27396711872684 1
1.29942922439566 1
1.60586039480889 1
1.22261662617849 1
1.4104109764251 1
1.69223890120048 1
1.52959665246382 1
1.64345428578237 1
1.54680213473982 1
1.36260552831334 1
1.65420069460271 1
1.25236825545891 1
1.47981999948922 1
1.31338236349516 1
1.37051991142881 1
1.42344911386226 1
1.22304398923694 1
1.63700052723254 1
1.36036262299966 1
1.53849550336512 1
1.66948537215609 1
1.73420642236997 1
1.62832311625626 1
1.50506017884887 1
2.00077572131454 0
1.68510501800147 1
1.54212141597151 1
1.29054699116929 1
1.74120214735717 1
1.11991864263609 1
1.74980907314638 1
1.50180747412173 1
1.4543790979628 1
1.26774661855319 1
1.73325664530301 1
1.21147361282387 1
2.02169953389818 1
1.73004490189029 1
1.33916864705693 1
1.39448783473734 1
1.91498801938381 1
1.76918037463782 1
1.21135330931763 1
1.21934506358717 1
1.61363210866896 1
1.23062985046735 1
1.52053018777403 1
1.53938915574747 1
1.38832914707232 1
1.63198552113689 1
1.52024882916795 1
1.80227907904154 1
1.56750819153954 1
1.56941105617786 1
1.41686356229299 1
2.09608853733522 0
0.971836216755217 0
1.1799291665196 1
1.82858754022291 1
1.78076847882055 1
1.85385290913549 1
1.4561203292621 1
1.41141421042244 1
1.63678898960637 1
1.39548486738894 1
1.35458762414145 1
1.90266921137579 1
1.57972502246682 1
1.69336427208753 1
1.29149524446399 1
1.48240771373241 1
1.87821916970411 1
1.06460378178119 1
1.03513822658239 0
1.44195570046187 1
1.75600789282751 1
1.97522907728939 1
1.40383173691409 1
1.47180864890466 1
1.69757384947747 1
1.43036546046931 1
1.71256127356371 1
1.6716946328486 1
1.63963782127222 1
1.42215439027474 1
1.8656389331326 1
1.25350663730185 1
1.73196676721301 1
0.955217422202807 1
1.45575475067822 1
1.87954387671367 1
1.16738608655917 1
1.40268128478461 1
1.36432388697269 1
1.39429273422797 1
1.67395388338504 1
1.50123020949768 1
1.7329336156091 1
1.54168095780643 1
1.57878801858981 1
0.94521809885472 0
1.65405156987348 1
1.11842514517332 1
1.67548754444829 1
1.18694265198877 1
1.52906908074 1
1.23534378074212 1
1.58670083780371 1
2.172748749762 0
1.7771771523271 1
1.63727607878529 1
1.75600097886727 1
1.60166368827815 1
1.46890129572955 1
1.64854775283271 1
1.56751284961774 1
1.83903700729719 1
1.62243097572809 1
1.7158059521773 1
1.52189890567745 1
1.19958171367284 1
1.24195763863344 1
1.71516551547247 1
1.16986651086946 1
1.82935984955882 1
1.50071050548643 1
1.72733481143433 1
1.28418744198717 1
1.80264417371901 1
1.42319910972688 1
1.15446086794216 1
1.29735569407805 1
1.43988064047227 1
1.42853130274107 1
1.51415537976488 1
1.44429558951954 1
1.61714298650354 1
1.71103005535247 1
1.29650256731647 1
1.55408344354652 1
1.56229533807782 1
1.35131327018565 1
1.77361402899368 1
1.4351041032056 1
1.6171937323404 1
1.52203619639827 1
1.49133413981693 1
1.20134844790406 1
1.36536312263564 1
1.37970622872222 1
1.4907875804522 1
1.28044752959906 1
1.54400223037372 1
1.58049544126622 1
1.30236824186715 1
1.42547195279013 1
1.16580359961577 1
1.55529467784468 1
1.28037004598212 1
1.84317724835256 1
1.46246810700084 1
1.32932836391257 1
1.62799177076862 1
1.34299069946333 1
1.49459437898438 1
1.14243661427375 1
1.90887686637675 1
1.12465781583942 1
1.40250409929089 1
1.34900932762852 1
1.45637436607469 1
1.26489510750983 1
1.64737729993344 1
1.70715514443982 1
1.32456076874645 1
1.99105934695262 1
1.6272366384227 1
1.42024121116236 1
1.44186607917808 1
1.70553490541827 1
1.57571249189451 1
1.44212305042235 1
1.46792323253614 1
1.2532372395956 1
1.79980380109695 1
1.40185614464076 1
1.47399309694158 1
1.3000117207269 1
1.26074104488168 1
1.42344771296246 1
1.46986069951239 1
1.56097215638216 1
1.37347558738598 1
1.86201987612473 1
1.63711690261824 1
1.58728463549831 1
1.68522664999564 1
1.64413919033874 1
1.86274306062134 1
0.823527888462625 0
1.41128266652788 1
1.80261545017831 1
1.3558355792949 1
1.67905041906349 1
1.68623166494729 1
1.84230076291448 1
1.1931755742249 1
1.54293969255304 1
1.81124403836379 1
1.64007536922083 1
1.00442345459736 0
1.52348246502582 1
1.73498937688635 1
1.66143649467937 1
1.53506663878161 1
1.35984012401139 1
1.64968369137962 1
1.13944960900201 1
1.49513065291689 1
1.78067064264914 1
1.86367059252436 1
1.12383568493471 1
1.49625235243929 1
1.65618154193533 1
1.81402144834185 1
1.46909896615031 1
1.40976055439572 1
1.38279065382898 1
1.61872862193687 1
1.47170837348121 1
1.41402387657229 1
1.40298118115797 1
1.62113457553873 1
1.03776776713956 1
1.72737976367147 1
1.50587717861325 1
1.6713564159363 1
1.43916615659148 1
1.06492615597922 1
1.28877071315462 1
1.31848375104117 1
1.52125790193336 1
1.55375235428052 1
1.4253348912807 1
1.54403333698498 1
1.62786964488377 1
1.47986996664207 1
1.39506970095835 1
1.57553954502876 1
1.28574324400871 1
1.15264411653765 1
1.50776090095082 1
2.12533669676689 0
1.41783947091598 1
1.48620641860044 1
0.999431116733828 1
1.14172112856823 1
1.22900128088773 1
1.50926884908841 1
1.63647849245193 1
1.7150744811291 1
1.59859381163735 1
1.24155905305356 1
1.29994259943686 1
1.68960979257223 1
1.30392113668539 1
1.51845664095799 1
1.86322589170708 1
1.31851540956837 1
1.22416686560358 1
1.7925382825912 1
1.68771643421692 1
1.29383376022725 1
1.50887676556588 1
1.40656380211827 1
1.71132630534533 1
1.77594857979212 1
1.48341254563742 1
1.42800955468933 1
1.30727723025908 1
1.20595848715321 1
1.58222306636584 1
1.50114813560688 1
1.45094274740322 1
1.54525144977002 1
1.69773633876204 1
1.50166105339118 1
1.43995048014965 1
1.53477223124369 1
1.08284832261675 1
1.27905478666291 1
1.22697860960897 1
1.32373558340448 1
1.22419521120689 1
1.33915633512647 1
1.57050672748081 1
1.58136340716058 1
1.41485789177883 1
1.37789988352068 1
1.68568759638975 1
1.58425730798002 1
1.23429681498118 1
1.66264440577156 1
1.52598368834167 1
1.40604796124969 1
1.56250783295692 1
1.16349992241519 1
1.75533078648999 1
1.58517180658884 1
1.30612929856494 1
1.23069840965927 1
1.3348900823903 1
1.56491660007306 1
1.73722725911582 1
1.56733234308722 1
1.51017302315693 1
1.57619774775924 1
1.52561241649986 1
1.22901804690421 1
1.43835674133177 1
1.61283569341627 1
1.24903857918379 1
1.71367837114294 1
1.24653675371181 1
1.24464839229005 1
1.48126408400597 1
1.38366184213414 1
1.48681302458431 1
1.5172253273671 1
1.48724156259966 1
1.41580972505287 1
1.22092367832662 1
1.4807947378954 1
1.6141048371053 1
1.41735518422578 1
1.22760035279149 1
1.96277304175858 1
1.51177047794764 1
1.23589196558541 1
1.43638086835388 1
1.55238069476598 1
1.18516399630083 1
1.49913111137951 1
1.36631476844554 1
1.74355271596352 1
1.19569204201388 1
1.63054746942478 1
1.4235324100125 1
1.23007262718751 1
1.68577878762297 1
1.33127752588254 1
1.12905765198837 1
1.27600527641697 1
1.49271660828109 1
1.58297345414466 1
1.81275444181422 1
1.23975764642819 1
1.10323941924424 1
1.23021803051286 1
1.14997144861499 1
1.42736768696882 1
1.38203912284924 1
1.74823115939856 1
1.44928367440681 1
1.44656719027409 1
1.40529892092091 1
1.52555931700763 1
1.48877002756081 1
1.67809745420284 1
1.87067219686695 1
0.956359389200759 0
1.17629789858153 1
1.31581780157684 1
1.84151269155757 1
1.29801319837303 1
1.58973168848383 1
1.27968556784278 1
1.44675083578713 1
1.60688053607835 1
1.66059300936087 1
1.02756939006488 1
1.16599984608333 1
1.79014568009694 1
1.70979080676767 1
1.87490646060166 1
1.44635352594179 1
1.24950322319648 1
1.70622964683557 1
1.58476349434354 1
1.28064336066888 1
1.64421566381951 1
1.36107300709323 1
1.33723633271437 1
1.38570583693427 1
1.34396371937405 1
1.42652964278576 1
1.90295389922877 1
1.5925285233341 1
1.22945135626447 1
1.41535001872782 1
1.60454376410327 1
1.32115785388735 1
1.56490389648205 1
1.49894234263777 1
1.50963607049013 1
1.38014571865935 1
1.41392961373225 1
1.3109629707052 1
1.23028281510784 1
1.11434719390437 1
1.55962022613857 1
1.68598359850738 1
1.07381182098302 1
1.34208313061214 1
1.03366224089191 0
1.75990625578564 1
1.27630768070848 1
1.80481305017382 1
1.29614157251274 1
1.46615583339135 1
1.39429621882228 1
1.6339238399582 1
1.81832311898562 1
1.56230416533374 1
1.41081716360149 1
1.38105717511102 1
1.99369851488578 1
1.24265774502874 1
1.70287159444909 1
1.59862136472506 1
1.21885855608837 1
1.58562148748469 1
1.31940678920374 1
1.74894741173532 1
1.49966996596641 1
1.4549353499753 1
1.43252682409344 1
1.78715487912406 1
1.61277839323817 1
1.38525208103285 1
1.12673492929422 1
1.53554468005863 1
1.3135222214987 1
1.34453586886915 1
1.57983199519722 1
0.996357416596451 1
1.33704715623912 1
1.984792742481 1
1.43661638495048 1
1.52452857965229 1
1.60499692402861 1
1.60552743919494 1
1.59588634396973 1
1.23784721958781 1
1.49065854442654 1
1.4910110380724 1
1.76116054190372 1
1.46682215115591 1
2.29964498599125 0
1.38641031552064 1
1.40484730181116 1
1.33819309929656 1
1.15225116303775 1
1.39670807582931 1
1.33958052687879 1
1.30525297652061 1
1.56435302266535 1
1.36458640636368 1
1.82663785188105 1
1.55902854362678 1
1.26682499913932 1
1.53070543821974 1
1.31401475863146 1
1.26039599696686 1
1.37016787683548 1
1.71098855184458 1
1.41257819728388 1
1.46475117932995 1
1.74821833737627 1
1.68977749964334 1
1.5674283289739 1
1.20158692896624 1
1.38882283780085 1
1.76465586613406 1
1.27093885497683 1
1.50392020224639 1
1.96645918499445 1
1.57424479774238 1
1.13584775789749 1
1.42144592888601 1
1.25739086809882 1
1.48961739547888 1
1.50264914665003 1
1.04911771062183 1
1.51612873763338 1
1.82051199964453 1
1.61866780584662 1
1.33453219999229 1
1.50233354423551 1
1.54257082017063 1
1.22633623980324 1
1.43292423452545 1
1.53248394665463 1
1.53448874408837 1
1.08134076813638 1
1.47358305062977 1
1.42225316111454 1
1.53442041006831 1
1.57486323488111 1
1.56726634564293 1
1.72504310351847 1
1.41635963250405 1
1.38992222231508 1
1.53015752439786 1
1.35907035127382 1
1.57924705485112 1
1.18839179371874 1
1.1585987408789 1
1.2044170061488 1
1.14736529478409 1
1.79274512067879 1
1.35330720607331 1
1.55534263004326 1
1.48798262899234 1
1.7135649150409 1
1.23581306066306 1
1.54094183884654 1
1.56982632073534 1
1.14594147581754 1
1.26559399095185 1
1.57596545610135 1
1.7225288164994 1
1.3747810258978 1
1.97361989395392 1
1.47208434397938 1
1.71515967266644 1
1.32328505068937 1
1.5881644901127 1
1.33226898842174 1
1.61256216351405 1
1.47365751030431 1
1.28040908702122 1
1.6662383951921 1
1.63961467950636 1
1.37701140964191 1
1.51543124360999 1
1.40964328388379 1
1.30437042443694 1
1.12333535113182 1
1.72028514608466 1
1.4327966826096 1
1.65850896820831 1
1.25250947932998 1
1.20299584448817 1
1.39281267189491 1
1.51355600706551 1
1.52515260921137 1
1.19929600072762 1
1.75770256095117 1
2.00873133864838 1
1.8165156579269 1
1.25217441384213 1
1.44776200308504 1
1.68576073684945 1
1.20728900017541 1
1.44146650547385 1
1.46972284653879 1
1.30757160080185 1
1.69290417557176 1
1.15744869365948 1
1.65058825622835 1
1.04426103759146 0
1.52206824240487 1
1.30758334322827 1
1.25976027032143 1
1.27611763233475 1
1.75758278065464 1
1.37884504283619 1
1.59810659714807 1
1.55569813597911 1
1.30666177670672 1
1.55113751490745 1
1.47344995778021 1
1.35953957361994 1
1.39333760614892 1
1.38274867860678 1
1.55116100600549 1
1.33959783080784 1
1.59663244746194 1
1.03034696989749 0
1.49236603475206 1
1.60878710018697 1
1.48761730168057 1
1.44141021327731 1
1.90506509969815 1
1.5556804485384 1
1.4517100632682 1
1.11288257047002 1
1.71979650961115 1
1.53015699170758 1
1.63155695961978 1
1.3172877239677 1
1.56522756373426 1
1.39315883968592 1
1.5219319422296 1
1.81280941399822 1
1.45339406375895 1
1.74216940892055 1
1.87944956010635 1
1.49670330790953 1
1.68504661462212 1
1.48010298233783 1
1.33753756624156 1
1.61194207185333 1
1.11607102538939 1
1.14229300630036 1
1.40405139073152 1
1.43951564748198 1
1.12759153399673 1
1.13416508340172 1
1.94140904110584 1
1.19111618509679 1
1.44957710683833 1
1.43320733879495 1
2.01086835801455 0
1.4352139706016 1
1.27225881438878 1
1.403312747806 1
1.23274928354701 1
1.39328659435002 1
1.23965141295051 1
1.55770553112182 1
1.19974716679524 1
1.67856079334794 1
1.42460941384477 1
1.22787468316012 1
1.45601338777912 1
1.96473957102282 1
1.44131943441103 1
1.04884926167445 1
1.25964561134408 1
1.57970901390403 1
1.26055699992471 1
0.992963174782915 0
1.13302286143478 1
1.34680621253649 1
1.68541590403636 1
1.4490259106761 1
1.08010018530229 1
1.85414771467348 1
1.2228827320777 1
1.7609852369357 1
1.760397564096 1
1.20259250862498 1
1.55612384617601 1
1.83549604778517 1
1.65919532262951 1
1.22544065872537 1
1.42926349411234 1
1.5227905391199 1
1.61097556416004 1
1.21499025832226 1
1.33638943090637 1
1.42408778485401 1
1.39182780895108 1
1.45702962847249 1
1.61009364792149 1
1.48441129872772 1
1.2360835973399 1
1.69823180820828 1
1.60329266584854 1
1.53795862802909 1
1.22206135614153 1
1.38042958438859 1
1.50959146079974 1
1.45467529587128 1
1.40716628132962 1
1.5515476557657 1
0.744965796221208 0
2.18454298092233 1
1.4042016157185 1
1.46257768877746 1
1.73735492268676 1
1.6331166428029 1
1.52821818476036 1
2.09414295411051 0
1.57360023691919 1
1.30612844766564 1
1.67613217336715 1
1.7102422865138 1
1.19178710845382 1
1.22137018555492 1
1.58537078011399 1
1.87148048404749 1
1.73561443990727 1
1.39318813150387 1
1.53489295686696 1
1.38770627137636 1
1.54562784123095 1
1.31325502843168 1
1.67201947025106 1
1.45749757974119 1
1.31875363744115 1
1.30694173228837 1
1.40516610964583 1
1.65349240001896 1
1.33871438652918 1
1.01039476552356 1
1.35322347781121 1
1.38247079607324 1
1.38622657128948 1
1.19265691504486 1
1.63189455145891 1
1.5535078150519 1
1.84686001983806 1
1.4348278170107 1
1.36275607724679 1
1.48970778315843 1
1.39885608425816 1
1.47718865707018 1
1.60819440177927 1
1.37537135170608 1
1.40447656316774 1
1.72863696363887 1
1.46742271562712 1
1.20133600141299 1
1.84121773831955 1
1.55806349192274 1
1.37790248489973 1
1.4714155470296 1
1.62867126363596 1
1.4481978525649 1
1.53011885647064 1
1.51845354355598 1
1.54529998698447 1
1.80587375274268 1
2.11644986872399 0
1.21411089459232 1
1.05294021943844 1
1.63225485373087 1
1.43092824219006 1
1.28096801503629 1
1.37891594943146 1
1.33141488620307 1
1.73326271894054 1
1.44926933078984 1
1.28221091236995 1
1.36642556073061 1
1.63906409578216 1
1.42031795997099 1
1.75011372701967 1
1.00976613822218 1
1.36985240894822 1
1.53128990710478 1
1.32930558783075 1
1.53355262294552 1
1.10171863954247 1
1.6235034050845 1
1.50015718708115 1
1.90499422086151 1
1.55738822789154 1
1.32118687592642 1
2.22570457282873 0
1.40824256338391 1
0.93294015309258 0
1.74587423226275 1
1.68770776584158 1
1.34389737952593 1
1.67635253236792 1
1.33832649920923 1
1.73389896105798 1
1.34661626024689 1
1.1843996007628 1
1.64699182515109 1
1.59600392062578 1
1.63210943050978 1
1.45005264072806 1
1.35795880303445 1
1.13236349705057 1
1.45689634505916 1
1.55664030341052 1
1.594769320206 1
1.34627233138966 1
1.44056392120702 1
1.37167098762801 1
1.56117663182899 1
1.29970542534516 1
1.54261168648138 1
1.75978990912906 1
1.52795991629147 1
1.19109480784849 1
1.33552986810984 1
1.47068579832193 1
1.36069880085804 1
1.27095594063336 1
1.43639408667659 1
1.64560581526245 1
1.30543403756404 1
1.85518511483498 1
0.962772827535599 1
1.62375369455247 1
1.57460406098857 1
1.44444469715906 1
1.43336847212722 1
1.63674284660406 1
1.87829422246387 1
1.35674746100828 1
1.51862991639026 1
1.60029705180446 1
0.953870655524238 0
1.43931241092068 1
1.60597527172514 1
1.57921812269537 1
1.30902717651681 1
1.94295188839587 1
1.30522513037083 1
1.26375308042251 1
1.59638169925241 1
1.6661161840213 1
1.39859900934583 1
1.20780991615096 1
1.06769298702789 1
1.44596819294224 1
1.70480817207904 1
1.3302821706467 1
1.72990473036072 1
2.16618186314886 0
1.31403530753561 1
1.12472369462414 1
1.42137016361667 1
1.46113030374185 1
1.15664231576016 1
1.42223094070418 1
1.67292284802483 1
1.28955363565127 1
1.13393036362367 1
1.48828533038214 1
2.2536510442462 0
1.73651847894628 1
1.40275217552488 1
1.21878175077815 1
1.63207917186866 1
1.635462947807 1
1.86163420179192 1
1.52685560158947 1
1.27823082146377 1
1.22452305719697 1
1.36951821844524 1
1.33537844188097 1
1.45145703424236 1
1.52440736706311 1
1.3493564692232 1
1.80737106600281 1
1.22154819630701 1
1.33840421593515 1
1.41136722179039 1
1.26883417397855 1
1.69848020980831 1
1.50733452164848 1
1.73705891570826 1
1.75662519384991 1
1.56563275943365 1
1.51317650617948 1
1.76367029627597 1
1.39885376819511 1
1.61715112940587 1
1.31564806342335 1
1.21389688164413 1
1.30508710726238 1
1.7504724770221 1
1.43258597531034 1
1.04552934644549 1
1.64928238219811 1
1.43039309348426 1
1.79425378147274 1
1.24390072668581 1
1.48445611666875 1
1.68092492306854 1
1.56862027039946 1
1.37424901282136 1
1.44799160312932 1
1.47594595062932 1
1.77856354962818 1
1.3546135759102 1
1.57694129506756 1
1.50158275490719 1
1.41167624439124 1
0.900723638746746 0
1.52968102972346 1
1.24549229390193 1
1.74619912663354 1
1.52439702630182 1
1.33446734885919 1
1.36843271532081 1
1.67814521493217 1
1.42077424832453 1
2.06917804359372 0
1.62931624444535 1
1.22642231768504 1
1.17978896970806 1
1.34373411108674 1
1.3315736764179 1
1.53527142792976 1
1.65802559563191 1
1.85340345120797 1
1.64182349933449 1
1.38829714382508 1
1.57927826545039 1
1.40662658256461 1
1.41111789682192 1
1.4596724085298 1
1.45118726695968 1
1.49769042226971 1
1.40002592075368 1
1.39870158958257 1
1.7738549586904 1
1.40605508957081 1
1.1720072633667 1
1.30584858136574 1
1.11285290510752 1
1.58088456534016 1
1.72769198866267 1
1.52040817676585 1
1.56067365682093 1
1.28888291977391 1
1.28318834479644 1
1.20415561550071 1
1.42775740726496 1
1.53251565350897 1
1.52202901383458 1
1.22999814829634 1
1.45547481459544 1
1.32144348433627 1
1.38373891532974 1
1.17171071840934 1
1.21549046808614 1
1.50557126883563 1
1.26356180547174 1
1.60669901282141 1
1.26066403503882 1
1.49289267536723 1
1.30235481432902 1
1.37753214464093 1
1.56501274165453 1
1.66011965770129 1
1.45280987109045 1
1.05419159004237 1
1.8535457404198 1
1.73002902615431 1
1.67730471327467 1
1.40054282176344 1
1.45416910237399 1
1.48581215719117 1
1.31168838852046 1
1.48706069649739 1
1.35360715440998 1
1.27603972506502 1
1.57039811887292 1
1.895421772904 1
1.25287041111296 1
1.24483979749159 1
1.65151163924578 1
1.80424761278863 1
1.28939386617585 1
1.64748261479977 1
1.7419280693323 1
1.20999118617371 1
1.28267633485759 1
1.71319308718693 1
1.65790554634529 1
1.51315560050407 1
1.39171668014481 1
1.55896269983998 1
1.1409928579334 1
1.26522823529162 1
1.39892914979584 1
1.80946547613402 1
1.58284509725235 1
1.19442924254233 1
1.5259655741748 1
1.35765952384423 1
1.59013833370123 1
1.28350982983295 1
1.33133047614548 1
1.26853920897688 1
1.3677542661508 1
1.35433152402172 1
1.46976998859839 1
1.67149074035764 1
1.57358988209856 1
1.32763308572878 1
1.43875081974199 1
1.61200757578182 1
1.68683739578781 1
1.64248560326684 1
1.75777504653595 1
1.56874664091302 1
1.3925030315471 1
1.07739941090335 1
1.38687991826279 1
1.60340641986181 1
1.23457435189417 1
1.64182856072112 1
1.43672462501852 1
1.36894080755479 1
1.38604743551385 1
1.88823779412854 1
1.45378027331701 1
1.26590837042834 1
1.7060231554213 1
1.64911764838168 1
1.51839331583312 1
1.86675903845994 1
1.64283604281447 1
1.22447985531404 1
1.47859396606231 1
1.56411568607648 1
1.61036487104799 1
1.59193029402563 1
1.24356185812562 1
1.6158682362571 1
1.34645844281577 1
1.72475682203457 1
1.85866153254577 1
1.70601926399504 1
1.79712148743872 1
1.66252135789234 1
1.89387148218488 1
1.78794546957993 1
1.74342598498109 1
1.70568230514596 1
1.35035193588925 1
1.48587641364055 1
1.26906876917767 1
1.65457673238566 1
1.61938361587635 1
1.06030411406586 1
1.31355512099043 1
1.64189854757132 1
1.18509953243665 1
1.37485433811019 1
1.80971464293241 1
1.2133262315774 1
1.61279464371813 1
1.53125313310058 1
1.41976731869379 1
1.28709242895058 1
1.31943460179957 1
1.67056959013688 1
1.40475541132805 1
1.92209755674061 1
2.07029633653159 1
1.56781171900014 1
1.39461347916377 1
1.41325193591694 1
1.58806287272543 1
1.20272636947913 1
1.53610336957247 1
1.10967372402252 1
1.26434284359173 1
1.66237637627824 1
1.02921935578178 1
1.36698895039209 1
1.5082124254656 1
1.5268764030005 1
1.55156706020845 1
1.48852261689996 1
1.81605155842056 1
1.54809898092651 1
1.18280689073125 1
1.32379569436878 1
0.945198075542722 0
1.52004503920301 1
1.39791037219953 1
1.25178733252372 1
1.13083762171645 1
1.76980109149348 1
1.67071163945939 1
1.24380516272205 1
1.63465411512354 1
1.57207787435415 1
1.33777742881204 1
1.48032769820303 1
1.57683114107742 1
1.30302445079574 1
1.91732449664113 1
1.39271346989773 1
1.51420441832164 1
1.72840333653923 1
1.70497195973705 1
1.26761212521537 1
1.31858710736031 1
1.48884089424338 1
1.56847834205371 1
1.5927077422433 1
1.78846463827402 1
1.3270964528793 1
1.77626044680246 1
1.69209656552048 1
1.69677699509655 1
1.39929034217832 1
1.21397144671005 1
1.63115642826367 1
1.58221404353052 1
1.83068209941851 1
1.44955270476978 1
1.71152105188434 1
1.21951090530414 1
1.37689283874629 1
1.03628370800939 1
1.0729575023095 1
1.03813285763013 0
1.29262109485409 1
1.5879333153651 1
1.67014528433074 1
1.41444422382571 1
1.38458064742466 1
1.21520203730588 1
1.5560544923673 1
1.17527836461508 1
1.45810449421029 1
1.63367430108625 1
1.2446897068713 1
1.47768768418125 1
1.35161852851445 1
1.26582408602662 1
1.41647258559301 1
1.20809878505408 1
1.62807314174903 1
1.17808888974704 1
1.86888599622677 1
1.46402423291969 1
0.96284370739238 1
1.24726052661627 1
1.0924389214026 1
1.16365498963399 1
1.23505139909639 1
1.47005693192366 1
0.93730277730706 0
1.38207342775439 1
1.50961309750215 1
1.619935577515 1
2.00321240070314 1
1.23899021600907 1
1.13062973567515 1
1.3437029710647 1
1.68505222929852 1
1.61251811308698 1
1.40975193627788 1
1.59471239343916 1
1.322414692312 1
1.32957638025281 1
1.54864898231674 1
1.53265602548476 1
1.02307429756382 1
2.09984561852833 0
1.67030255470799 1
1.28832607024307 1
1.40629117885773 1
1.27970762538571 1
1.56983072529839 1
1.43658529500976 1
1.53329636113268 1
1.0505217084224 0
1.8430349005582 1
1.27310564951402 1
1.52755292321623 1
1.52332968448057 1
1.27054364898112 1
1.72241351641554 1
1.71477224269246 1
1.43155443812076 1
0.922564796805255 0
1.4959968772843 1
0.865601706997938 0
1.45011100027123 1
1.23819580968207 1
1.05272974128519 1
1.67543509032254 1
1.36706489895947 1
1.45598506436724 1
1.62726082709745 1
1.36206956219404 1
1.22764637454065 1
1.49585159119787 1
1.55252597857677 1
1.68698007130195 1
1.84419365192576 1
1.53380527093752 1
1.61699168546231 1
1.79451662583405 1
1.43064312472649 1
1.62085684506932 1
1.94058634250647 1
1.4878846347973 1
1.69845555774367 1
1.75124464699236 1
1.42480214721674 1
1.78547841968075 1
1.32091187394133 1
1.30133123318012 1
1.48519018617369 1
1.37822364190226 1
1.83710063585233 1
1.32967270090335 1
1.76488171084958 1
1.0468240933379 1
1.67316155688254 1
1.55843522594847 1
1.40745612365069 1
1.34107858726058 1
1.39741233894222 1
1.66646300847606 1
1.27472601078742 1
1.4232469426987 1
1.48408206438708 1
1.09000057066708 1
1.68843937098446 1
1.98884595826396 1
1.62277108012472 1
1.19036560143199 1
1.18668921044553 1
1.49620412213174 1
1.50535927580551 1
1.33697847203508 1
1.24401872923467 1
1.46648680637966 1
1.67544246972908 1
1.86622902907741 1
1.5727943095801 1
1.73572959328656 1
1.38055335992291 1
1.22536855973744 1
1.55734006467075 1
1.37861213443929 1
1.43904543561374 1
1.43776072753218 1
1.47324895774894 1
1.31333419647276 1
1.36831928811565 1
1.73596004808238 1
1.62988829204674 1
1.6081175654237 1
1.67944484635243 1
1.46492828600567 1
1.65543443182622 1
1.46319172881244 1
1.64189583865396 1
1.4346624982325 1
1.50461930468245 1
1.42022517094258 1
1.62473724555297 1
1.50177688048036 1
1.24153444942082 1
2.03019997545068 0
1.30069641151065 1
1.30391346451929 1
1.59120897370169 1
1.27554653688352 1
1.49056760720797 1
1.75682564868778 1
1.48206982574749 1
1.3763008128033 1
1.55415498890036 1
1.48530770745634 1
1.68670187874713 1
1.34919521517961 1
1.42944328832361 1
1.86244483932404 1
1.2873102666719 1
1.56213238553797 1
1.74254278664773 1
1.55531249773731 1
1.21459060314659 1
1.33983398103841 1
1.35138623595086 1
1.08030976933303 1
1.36406313841084 1
1.28364779228732 1
1.8211030646708 1
1.3900546617429 1
1.52919179274185 1
1.13136076630702 1
1.91614707863008 1
1.62023918140661 1
1.28124360216386 1
1.29657420934015 1
1.80823408841634 1
1.94342522923057 1
1.20577809315459 1
1.31571110789291 1
1.48043185893927 1
1.2036128726324 1
1.1018743955215 1
1.40349936526405 1
1.57704774050601 1
1.38754258115259 1
1.25354116783031 1
1.65706372972893 1
1.92747451674194 1
1.40894159919661 1
1.1741111930044 1
1.28607625723404 1
1.36567930370106 1
1.71617674117784 1
1.62854673373682 1
1.38709706435356 1
1.53154236097418 1
1.30200010303337 1
1.38652902615986 1
1.75242427175815 1
1.93130561014707 1
1.2696665739437 1
1.12447092246657 1
1.93166504464904 1
1.68085925823281 1
1.43828310620701 1
1.32326323184744 1
1.64040789772418 1
1.51408130385548 1
1.52270429793538 1
1.37617369355165 1
1.30774576210257 1
1.94545041771539 1
1.5252448850179 1
1.31273693305599 1
1.56897516559697 1
1.74336825144922 1
2.02307408071542 1
1.71081338520524 1
1.85824057931014 1
1.17139890360765 1
1.82030075363667 1
1.65545852852944 1
1.1857861553754 1
1.75048845633757 1
1.50607298499516 1
1.20822520922894 1
1.37863951023235 1
1.5718680953008 1
1.29354085126692 1
1.58335827917589 1
1.08037982599966 1
1.44926279221139 1
1.38377592637847 1
1.34085598634812 1
1.0778779840548 1
1.64332359514032 1
1.40202386142704 1
1.69887025935032 1
1.46189865914069 1
1.17160554339029 1
1.66582488167979 1
1.45348979148104 1
1.71929155997057 1
1.57223924681173 1
1.70273535048462 1
1.74297282624978 1
1.36305811305105 1
1.56892862778785 1
1.32451211324628 1
0.971905991389185 0
1.73486091657604 1
1.82631678964636 1
1.40543986417681 1
1.53187254590258 1
1.62555702644285 1
1.55725794290748 1
1.61075046520453 1
1.56807721862159 1
1.68094429837204 1
1.1819435755636 1
2.15148572785542 0
1.32889346730093 1
1.31445929107531 1
1.54677154433444 1
1.55445322362343 1
1.75494496948847 1
1.2310098391972 1
1.07006095785725 1
1.09314822080293 1
1.95703218385336 1
1.69070039591697 1
1.66552007528784 1
1.33545835435849 1
1.69294827266734 1
1.39528332013819 1
1.56914499764727 1
1.6455707098817 1
1.35274897452899 1
1.70756891313531 1
1.19988263991207 1
1.64595263501228 1
1.63753212723395 1
1.10579242895608 1
1.00196584932786 0
1.08698008506579 1
1.97945792967571 1
1.49476042467748 1
1.14625940669622 1
1.40951192591418 1
1.42320747964648 1
1.22336546691437 1
1.30625876077544 1
1.44113428758555 1
1.42383892736822 1
1.84574719948477 1
1.83015141076769 1
1.85593060207602 1
1.31428202942091 1
1.94386414345099 1
1.70093414897539 1
1.58088197008082 1
1.82240229111642 1
1.48944899676904 1
1.34737636662428 1
1.22661367082966 1
1.43387659753659 1
1.5997916766875 1
1.87092852021955 1
1.53289335770029 1
1.60999674565975 1
1.23893938079649 1
1.45913634594093 1
1.87537778499066 1
1.50124084680721 1
1.55458924618009 1
1.80748983063445 1
1.13780850219755 1
1.07654518545755 1
1.48654873086944 1
1.64356884931498 1
1.51495334893574 1
1.68872501642516 1
1.92964711105638 1
1.27691749737202 1
1.14572939172262 1
1.52201200924964 1
1.29039640819987 1
1.30268727068963 1
1.56487415919664 1
1.02193783085714 0
1.74605403194638 1
1.80211223119275 1
1.7563886181091 1
1.27314855237306 1
1.22143108148281 1
1.52445897704598 1
1.24731848329644 1
1.48089467135536 1
1.19556673777753 1
1.50317175386445 1
1.47034562954708 1
1.4762458071011 1
1.06040344016195 1
1.11244000639082 1
1.53165614054596 1
1.78953254539705 1
1.13868436011602 1
1.27037062603823 1
1.59229133236265 1
1.65660577476178 1
1.06090113739042 1
1.4878326998455 1
1.23040290654784 1
1.45374451689236 1
1.26347578992337 1
1.36096962613952 1
1.48219397404776 1
1.50336829762896 1
1.4940715867793 1
1.44406353685585 1
1.44280105035805 1
1.61876926506739 1
1.94195552467847 1
1.46226785218008 1
1.04660203111428 1
1.32516499139235 1
1.75099434946295 1
1.37788559473379 1
1.33001605770089 1
1.46291902642535 1
1.69503665699544 1
1.2255377774058 1
1.4496551944675 1
1.28942318826341 1
1.68924959752822 1
1.58291978554737 1
1.69282410363012 1
1.28362525462818 1
1.57641466641461 1
1.41328816880534 1
1.73120530279432 1
1.61848539061873 1
1.04143275749663 1
1.76328188672383 1
1.33665215313688 1
1.32023217953451 1
1.36175787250632 1
2.04758498646355 1
1.53778717169611 1
1.74080243890422 1
1.1852331805652 1
1.46449045618993 1
1.4462613930417 1
1.15813924528754 1
1.2427667759251 1
1.70392037490835 1
2.02206182842296 1
1.57045120106583 1
1.12988623650409 1
1.26453155792937 1
1.08814306950938 1
1.44921902995744 1
1.25835251938458 1
1.55159161051731 1
1.51961812878573 1
1.79560375831758 1
1.64664466541222 1
1.53009074739986 1
1.73213128282625 1
1.34347280170593 1
1.31316453306785 1
1.59898276780531 1
1.40171685900011 1
1.34068841393266 1
1.36435974999132 1
1.36208757312637 1
1.70900976385316 1
1.3753495115055 1
1.35411451206424 1
1.28254868546579 1
1.45619653531388 1
1.75259081467436 1
1.87834790618444 1
1.32934033621769 1
1.67499680077748 1
1.40447541259096 1
1.09462189429681 1
1.40314305719532 1
1.54664198310424 1
1.72396058323645 1
1.20027350577352 1
1.45774406329513 1
1.27198095029227 1
1.67994243314356 1
1.59062510689959 1
0.903324732186753 0
1.6937961661888 1
1.46672040727024 1
1.62473211680562 1
1.16813293261557 1
1.95200461881502 1
1.66973517251917 1
1.26016599271159 1
1.15927428958457 1
1.4780861166275 1
2.10863743937447 0
1.8671314201807 1
1.8818954578142 1
1.4606310809077 1
1.69263827644773 1
1.48802519282763 1
1.78374722346794 1
1.50082412761247 1
1.50096585435079 1
1.75579783221415 1
1.60691168789405 1
1.69628859604999 1
1.63157499226255 1
1.40013487967098 1
1.50541188648126 1
1.58911005344653 1
1.25697260058796 1
0.897172983762598 0
1.46532186332345 1
1.86146517024477 1
1.5483287490993 1
1.74667944056199 1
1.64815178150912 1
1.04336339085904 1
1.76922030269439 1
1.24749048629559 1
1.44855269471249 1
1.5826023467172 1
1.67926808884034 1
1.38402557746216 1
1.32843262861112 1
1.2866064225061 1
1.26068260638723 1
1.30559491510753 1
1.45315989789014 1
1.11358385286767 1
1.31324553440259 1
1.27259478982385 1
1.39438550515839 1
1.74415593428215 1
1.29416478590922 1
1.37919353235999 1
1.38541784230716 1
0.985779173650049 0
1.53286404829819 1
1.50240760584546 1
1.31097887675059 1
1.27354367561537 1
1.21941722558724 1
1.51773379897967 1
1.31151144903951 1
1.22821403017129 1
1.80088608959344 1
1.3756396168524 1
1.13043575911161 1
1.16728579417722 1
1.37771021385209 1
1.70390031280274 1
1.17119551693688 1
1.51616815955618 1
1.49440911988661 1
1.37408603225173 1
1.32801011848419 1
1.70386417749565 1
1.82032532751609 1
1.26050082438594 1
1.20866533438222 1
1.42546656413028 1
1.53832850580939 1
1.683600815018 1
1.71006043827211 1
1.22093311227842 1
1.66411993081255 1
1.5746932874866 1
1.74997214728722 1
1.80691866765341 1
1.57143981265666 1
1.66294725583616 1
1.4520232588708 1
1.35677770628952 1
1.46304658082005 1
1.47634744280305 1
1.45773106747196 1
1.76829068562924 1
1.59362898429646 1
1.63615536250583 1
1.29850613660303 1
1.37307787592524 1
1.67196061887574 1
1.07482335668668 1
1.35441384686423 1
1.20310856995224 1
1.37607025804968 1
1.30093764322274 1
1.47845816633245 1
1.71353030012282 1
1.7233179709696 1
1.54152096285866 1
1.5366590707507 1
1.53219667597844 1
1.62232379013416 1
1.37381679733498 1
1.70142106139608 1
1.60295368804489 1
1.80748561431755 1
1.37912432421344 1
1.36691771482616 1
1.77738831076292 1
1.29813837367463 1
1.50133606823322 1
1.36906018170103 1
1.43431560239952 1
1.46215179916959 1
1.68259064510127 1
1.12424630076466 1
1.117260598087 1
1.62662460825779 1
1.1439869798213 1
1.54971869477433 1
1.31300736318231 1
1.61961227655479 1
1.45753750768237 1
1.31723013424749 1
1.58850873325154 1
1.58280023887631 1
1.72635044102382 1
1.09715308249617 1
0.97328031896413 0
1.3627162325052 1
1.05077676600466 1
1.22770829641461 1
1.70953127587738 1
1.52066812249806 1
1.384330269263 1
1.20657685511177 1
1.22924846757787 1
1.68256640466892 1
1.5745200655692 1
1.46175045421244 1
1.15036697016644 1
1.49269817207269 1
1.74863745125811 1
1.20004426034797 1
1.39182836154963 1
1.52368831643284 1
1.72496351503301 1
1.54718894692035 1
1.36977073670723 1
1.10876310646934 1
1.35678688611694 1
1.40974594547176 1
1.47310674421411 1
1.37358531074866 1
1.48871422873719 1
1.64490995964032 1
1.47588786041018 1
1.2496169816671 1
1.42344093373805 1
1.56738683486594 1
1.33628649156776 1
1.49805110075746 1
1.58858177784578 1
1.30648108515087 1
1.28817264389869 1
1.46735783779923 1
1.9614677782493 1
1.6810407083433 1
1.38407386970652 1
1.76988749893093 1
2.06441326290674 0
1.51721296370378 1
1.48689418264123 1
1.25171597664649 1
1.51673285455138 1
1.65657184259579 1
1.20130680862038 1
1.40605808988837 1
1.82228605710492 1
1.32843952897891 1
1.89176426667083 1
1.37581774406423 1
1.03333766389664 1
1.59383131607449 1
1.35618428885411 1
1.51131982732081 1
1.67401834667847 1
1.33316632997584 1
1.14701333807333 1
1.3431399346535 1
1.68285553264035 1
1.25930225529942 1
1.55630076980727 1
1.45872297547534 1
1.78955639351038 1
1.88989486536366 1
1.57536988004592 1
1.1387720019869 1
1.01462931467177 0
1.56942855018903 1
1.73469507082627 1
1.59938049435951 1
1.69141970898602 1
1.32885176015875 1
1.31276109548621 1
1.48724971080437 1
1.26580143883922 1
1.28451024626264 1
1.04832115862911 1
1.68853013813344 1
1.40233298488527 1
1.4625598832691 1
1.62165504394647 1
1.31495042563622 1
1.52873668653568 1
1.5673855673415 1
1.20360187542663 1
1.73282353206799 1
1.70429275240304 1
1.23796479378552 1
0.970783502168714 0
1.56198779010235 1
1.69674970613624 1
1.6617070222439 1
1.16874248693001 1
1.75498050823685 1
1.71424412126409 1
1.47879546285908 1
1.5529907201984 1
1.18657646526745 1
1.77516071636913 1
1.63637799155208 1
1.2485809255638 1
1.13353607161721 1
1.46304813667303 1
1.24079880955146 1
1.19480525759626 1
1.73193110787557 1
1.3729666372821 1
2.09159748851756 0
1.29582393491366 1
1.35900063843296 1
1.56481112123725 1
1.38703690800999 1
1.29294176353222 1
1.59370036362831 1
1.82696657686467 1
1.34196280807549 1
1.79725175043011 1
1.4013185300966 1
1.0058882203492 0
1.48506106714285 1
1.6318655487259 1
1.730983070159 1
1.69384326032815 1
1.68352102146951 1
1.09875763506544 1
1.72499437993927 1
1.3762213125221 1
1.39482538128228 1
1.3333746640115 1
1.7307928192396 1
1.53898680716904 1
1.31166281540084 1
1.54307355953297 1
1.50368332657745 1
1.10550974223535 1
1.57030803701908 1
1.8236518764566 1
1.18120712050361 1
1.5565899749871 1
1.4208191195274 1
1.45561300934468 1
1.47589539606339 1
1.61381620420299 1
1.29562557037427 1
1.49193037017903 1
1.61616839438188 1
1.53192626982471 1
1.54402975668836 1
1.44633734014038 1
1.26773878358897 1
1.90059442252785 1
1.41465946452136 1
1.52380598148225 1
1.46515723817892 1
1.66431857522196 1
1.55262132898598 1
1.28556449509184 1
1.65921894562011 1
1.616384438672 1
1.64796362638847 1
1.20906614811429 1
1.41762371398649 1
1.44294147761936 1
1.76981142518278 1
1.31998513326746 1
1.42213863972492 1
1.23738959202141 1
1.36256849307418 1
1.51465234590035 1
1.39770325487473 1
1.82912350814791 1
1.62321739045095 1
1.45832367249063 1
1.22487719512915 1
1.74916884183586 1
1.26128403030164 1
1.24382372260199 1
1.19037429203845 1
1.95077304305689 1
1.17475056334726 1
1.32224704245006 1
1.42241705655973 1
1.48225520356889 1
1.6216119261797 1
1.37042576715437 1
1.7324534327918 1
1.76021560860511 1
1.52400390538944 1
1.78907173686691 1
1.36080152773836 1
1.60535793616 1
1.18710407706811 1
1.33796229595535 1
1.85972950347481 1
1.60725557993845 1
1.54506784543322 1
1.54423635036658 1
1.50434391426082 1
1.10376074117969 1
1.61927332058517 1
1.43156932762205 1
1.38735971397312 1
1.1141944994489 1
1.89884718349877 1
1.45652350180371 1
1.59146271991142 1
1.493030362596 1
1.16323002853214 1
1.504534249384 1
0.968528784952773 0
1.90806050889676 1
1.31786881240532 1
1.61350989207519 1
1.53445584185672 1
1.45132456767741 1
1.29830401686554 1
1.38148231618509 1
1.06183376579103 1
1.56898617447586 1
1.46851692478705 1
1.76033782330859 1
1.80925841930986 1
1.51153527588844 1
1.13390830172129 1
1.74941856681498 1
1.41557012169643 1
1.18530649705435 1
1.14111654939672 1
1.36302506108285 1
1.37912716867073 1
0.961526681958346 0
1.63980856177924 1
1.62413943613054 1
1.49745177189711 1
1.42284709716151 1
1.85199042672568 1
1.48286091444905 1
1.58975189656675 1
1.25519539305097 1
1.75993526526087 1
1.38916935035062 1
1.19311645209859 1
1.73312329933882 1
1.31100085811329 1
1.73527662358596 1
1.52627403139592 1
1.02364946510646 1
1.67790963729955 1
1.49389072178694 1
1.18221783650857 1
1.51609826302151 1
1.55169562739271 1
1.42946524993041 1
1.4936727180615 1
1.67984592930733 1
1.55231632506166 1
1.55305994352736 1
1.47337995774599 1
1.61138061928461 1
1.56711751736513 1
1.54420146057087 1
1.11286958059836 1
1.56731318755956 1
1.4569499090075 1
1.34075440586011 1
1.57419261261846 1
1.85680937181716 1
1.10098748614683 1
1.27356756340352 1
1.54162647134444 1
1.54893349246551 1
1.28315329814021 1
1.37217119071743 1
1.75885209336122 1
1.36529728483486 1
1.5131496240387 1
1.38672196040518 1
1.95744681063606 1
1.37449138011567 1
1.72855898475434 1
1.54511554719893 1
1.2382125666498 1
1.64947033467286 1
1.44084140398901 1
1.44203794466478 1
1.31227128085382 1
1.34495723118771 1
1.21035989456618 1
1.57439348316802 1
1.60414370881036 1
1.36995296993677 1
1.58580764661998 1
1.37714691988066 1
1.84292598947709 1
1.53185306210787 1
1.53675167013129 1
1.41101695272914 1
1.32757426019457 1
1.75838178593878 1
1.95272521242013 1
1.30960103796902 1
1.53591985105522 1
1.75496611724171 1
1.82342373122284 1
1.90023664503185 1
1.47575882930137 1
1.46666063743931 1
1.39383929489216 1
1.50130475960908 1
1.28611169223772 1
1.33717797617095 1
1.32581704770272 1
1.33847926255402 1
1.14643257500112 1
1.5559599458013 1
1.69784359653367 1
1.13984535158187 1
1.55551341256765 1
1.4143985346557 1
1.5192819893138 1
1.62049053679433 1
1.47519190548153 1
1.59847824734455 1
1.3000351543129 1
1.91468541993401 1
1.40392736906186 1
1.67480445578766 1
1.57137684037212 1
1.31136627227262 1
1.37065280133406 1
1.32216628644762 1
1.65828706326988 1
1.39989541286299 1
1.33529087630269 1
1.84381945743904 1
1.66101508101469 1
1.48111327781949 1
1.21584574318067 1
1.80533927497513 1
1.97309119173909 1
1.50084919453042 1
1.16643197100077 1
1.22704682861984 1
1.55999436852414 1
1.51764060587704 1
1.35528080655286 1
1.58159893893933 1
1.58270732045882 1
1.41686772725795 1
1.51156584725631 1
1.51500119955788 1
1.6831460628266 1
1.20688752970305 1
1.24738518406782 1
1.35943467798012 1
1.73949739525968 1
1.62725991276805 1
1.59343370674969 1
1.69695838696098 1
1.07255077136977 1
1.39665877349876 1
1.04501978631409 0
1.27788586289202 1
1.71842991698663 1
1.68865852528049 1
1.51580354797336 1
1.57897153917136 1
1.59809226164301 1
1.53896057143661 1
1.50356519783584 1
1.32022361185374 1
1.62246741930874 1
1.33412003876362 1
1.48132603478953 1
0.970369700066756 0
1.51402518660907 1
1.32415850609751 1
1.08585849582929 1
1.3304430216103 1
1.33163310180973 1
1.42992141294322 1
1.43653948262819 1
0.840139909448432 0
1.22847949981601 1
1.16387717440701 1
0.836381915142379 0
1.56622548301164 1
1.82592524632396 1
2.17046665528521 0
1.74065836215592 1
1.70644425978101 1
1.51001257160805 1
1.62459918825132 1
1.63426453115084 1
1.54231345956954 1
1.36240726877347 1
1.79916241153204 1
1.40970099350599 1
1.37983556928573 1
1.14014298015623 1
1.47801898852802 1
1.76017462499831 1
1.58547435811967 1
1.22253293835234 1
1.31988460328135 1
1.71840341677818 1
1.81773485875211 1
1.62683063785603 1
1.19853433302079 1
1.00221756589359 0
1.24650214284707 1
1.68166440393329 1
1.29645427883127 1
1.32744151383929 1
1.42779008155149 1
1.21281000677951 1
1.56110253773507 1
1.1598644598829 1
1.62707184981732 1
1.49521172008966 1
1.44227367543986 1
1.56660888829204 1
1.7644337275445 1
1.72504612211636 1
1.99568157709485 1
1.1784668130747 1
1.42454200003388 1
1.41589147099476 1
1.33387963038353 1
1.42273287333412 1
1.16800468152722 1
1.49025732799072 1
1.32851801708689 1
1.57883390003793 1
1.68023024569222 1
1.47641797365917 1
1.3415447494221 1
1.67613440840193 1
1.37772933828937 1
1.24598630609379 1
1.50519751789157 1
1.32481403745445 1
1.4361165418114 1
1.47075451871029 1
1.53054515656739 1
1.36657263998639 1
1.31897512295056 1
1.72752666238485 1
1.01598013159063 1
1.54658768121318 1
1.53750256402838 1
1.44207135414193 1
1.40283150056572 1
1.44050138595705 1
1.38107055704103 1
1.29920115873835 1
1.39347089020925 1
1.20828795074336 1
1.22145267783429 1
1.43017779720558 1
1.25657357983784 1
1.52419100700002 1
1.47420797242992 1
1.24075900324512 1
1.59329526750218 1
1.51904209164435 1
1.44238868850063 1
1.24256225669281 1
1.38948297280081 1
1.42781309837856 1
1.74322014656586 1
1.4224984531564 1
1.68716277443435 1
1.1909878548064 1
0.969944805623557 1
1.54777720529825 1
1.53048721475411 1
1.56824086197036 1
1.57300367887639 1
1.6856197418559 1
1.08154428157751 1
1.77876119811358 1
1.61237161268805 1
1.06415898305694 1
1.40671655056107 1
1.20032080714683 1
1.19099369636408 1
1.70500810024361 1
1.27127394861239 1
1.64514561975223 1
1.36954710526707 1
1.38929739141189 1
1.32722726559046 1
1.55413314060982 1
1.25048159927867 1
1.03279432482479 0
1.55764296617117 1
1.66222704207491 1
1.62477200511729 1
1.84725469730993 1
0.887645218230568 0
1.55360760439356 1
1.33752945962432 1
1.71737314270048 1
1.64628915872227 1
1.53949227091991 1
1.3729306285647 1
1.63939084500091 1
1.38272871248537 1
1.62960467647417 1
1.51505420454865 1
1.52382401789033 1
1.14207206754196 1
1.59387532027694 1
1.90364838516937 1
1.29018183874709 1
1.31838014704358 1
1.25843510240093 1
1.74995714995607 1
2.04023393346963 1
1.15450911411877 1
1.61723096535742 1
1.40737293671296 1
1.46627900519595 1
1.32104183140688 1
1.76597241494548 1
1.87084368289237 1
1.52458474900414 1
1.54689144263804 1
1.47271043168206 1
1.05911816834642 1
1.25341760993182 1
1.28952459649852 1
1.63515685370164 1
1.59670085923162 1
1.14187390039967 1
2.1190020619632 0
1.87491644118704 1
1.49322316531757 1
1.53719996634793 1
1.34598812292794 1
1.5898295288768 1
1.11360529334515 1
1.47767754469692 1
1.62186414586056 1
1.73094025800316 1
1.77813474188678 1
1.67027353151121 1
1.6823319196249 1
1.45932696652376 1
1.26830434438717 1
1.077810510931 1
1.43509082033818 1
1.80077123456128 1
1.44058711329065 1
1.52327208850569 1
1.68663413635348 1
1.45133415597932 1
1.43072162330277 1
2.00524821359143 1
1.28479168413821 1
1.81046678274282 1
1.48604968963349 1
1.59601748648173 1
1.66729096692239 1
1.43024344999399 1
1.86428535126624 1
1.49916465605872 1
1.54284039444057 1
1.52484281685282 1
1.51746181320121 1
0.997993715485644 0
1.26201571199451 1
1.2293699879284 1
1.29583959345776 1
1.4946589439179 1
1.23440235934969 1
1.37417196029647 1
1.37498096968458 1
1.77167343501537 1
1.88346121938066 1
1.36893478041995 1
1.32783388023211 1
1.76411996543576 1
1.03375776433277 0
1.39078191750558 1
1.57093363809415 1
1.57775540300645 1
1.70809290131308 1
1.75470758467648 1
1.81537996979936 1
1.5019201013972 1
1.20967958733981 1
1.30713097895774 1
1.51004475733216 1
1.22376875363581 1
1.41785878419166 1
1.26393770536673 1
1.60778037749124 1
1.44563840800289 1
1.45125415256589 1
1.53367966073524 1
1.60558548721275 1
1.70157061991347 1
1.31652859892783 1
1.43055952841398 1
1.72449523136059 1
1.4399857061982 1
1.44287694092733 1
1.94327679755839 1
1.72255582482257 1
1.27202626057526 1
1.5249108646257 1
1.94829004543894 1
1.65961535739436 1
1.59496176950016 1
1.64461506600917 1
1.39474589017916 1
1.44321245037657 1
1.21426974071028 1
1.8749666366713 1
1.78389542848496 1
1.12252547029337 1
1.37280326119068 1
1.55924867089899 1
1.39635827111019 1
1.37235598438474 1
1.35102295136925 1
1.78080651999557 1
1.55396856027235 1
1.50708018874907 1
1.53768872113962 1
1.84148148234153 1
1.43419371874503 1
1.54449788341541 1
1.46213698757729 1
1.60551085374345 1
1.00724668103319 1
1.49391542790212 1
1.26319367993599 1
1.24623573885584 1
1.16772780890299 1
1.60535270338611 1
1.48289181864431 1
1.16589096507606 1
1.76556982588512 1
1.43019531404024 1
1.56105753978858 1
1.66404070905203 1
1.51572111947644 1
1.48938305878664 1
1.58312441783653 1
1.26039715775625 1
1.44994982043371 1
1.08210146651286 1
1.52096168279002 1
1.42932134562426 1
0.996027168635635 0
1.58417244977042 1
1.15456606203715 1
1.48423631385245 1
1.21616549565644 1
1.18271220750918 1
1.48283422736461 1
1.52936357889284 1
1.41224260621536 1
1.33146522134617 1
1.03749841357359 1
1.1269776764258 1
1.43943574872207 1
1.41528457297085 1
1.45611177847304 1
1.46333726476031 1
1.43771673399436 1
1.64607773556332 1
1.73871343673062 1
1.24741566706266 1
1.11242307861312 1
1.75287748266059 1
1.71340145767682 1
1.3878709939565 1
1.45829879448798 1
1.59065138381164 1
1.58638525757337 1
1.57787522523113 1
1.22234908482425 1
1.41148179548338 1
1.422010367053 1
1.53680393584979 1
1.64095929227204 1
1.25613966644399 1
1.85525161987711 1
1.31713317897695 1
1.41663788785895 1
1.49345476812054 1
1.26814263660491 1
1.50933146452407 1
1.24208959261138 1
1.38167514996021 1
1.53794299332775 1
1.48922755799201 1
1.74714307062456 1
1.41333717528719 1
1.56863681522727 1
1.20051184453787 1
1.70028504315518 1
1.72973982578973 1
1.20550674501941 1
1.26074404720562 1
1.46808855266806 1
1.54192130341011 1
1.6848101735862 1
1.64770486027276 1
1.42843656787692 1
1.17753693421692 1
1.37365283510456 1
1.28470141556055 1
1.20439508219894 1
1.62648268847014 1
1.27925477089606 1
1.43254360937277 1
1.7692837215825 1
1.76473109286051 1
1.25540325313132 1
1.15165130457558 1
1.4292760158509 1
1.25252016768764 1
0.9429088275674 0
1.62534365124993 1
1.30968207316905 1
1.87103383594516 1
1.42124831117266 1
1.48235263516 1
1.63654378847307 1
1.46097205755262 1
1.60669180071185 1
1.33888073795709 1
1.67702058223466 1
1.62234244281944 1
1.7279637199133 1
1.36012015120503 1
1.68790038354505 1
0.830445109257219 0
1.78137025301865 1
1.65778997838559 1
1.44656441960926 1
1.33911241403762 1
1.50158898863649 1
1.56584594130113 1
1.76798020334799 1
1.22193762357807 1
2.09030818489516 0
1.47560468775295 1
0.901037068486262 0
1.39465841747279 1
0.943338499430115 0
1.40374766030608 1
1.83893999260814 1
1.51818804783172 1
1.53696480286134 1
1.77995935473678 1
1.47078785832806 1
1.54065798585608 1
1.3299755596986 1
1.45025993075055 1
1.21052615545943 1
1.26958209870336 1
1.58442010060892 1
1.26433095173192 1
1.49558155424213 1
1.68373189718188 1
1.39217693726739 1
1.28453898368441 1
1.44040909910318 1
1.59226138393661 1
1.38927485337703 1
1.47201773489036 1
1.56399802156403 1
1.69288528626539 1
1.49649860836185 1
1.61114290489615 1
1.711069551934 1
2.13468889837525 1
1.31349288231531 1
1.5057479260801 1
1.64481216893246 1
1.90981815415051 1
1.34816255514266 1
1.2275701788457 1
1.38240326938825 1
1.44820774643155 1
1.21057753440913 1
1.51501392539707 1
1.64386093845119 1
1.05716717985987 1
1.54079665129124 1
1.20669584095193 1
1.32647386740924 1
1.63272096946272 1
1.66506661654567 1
1.31398435743492 1
1.57476521524774 1
1.23800297626343 1
1.64921135189214 1
1.41739934934332 1
1.55488830331175 1
1.09217858292464 1
1.65417497163575 1
1.49353711871773 1
1.4847083689339 1
2.14467709858302 0
1.94043450611187 1
1.47516768553312 1
1.38158692178691 1
1.52344200973841 1
1.80795945557088 1
1.09520449802619 1
1.50396329796288 1
1.84671633887016 1
0.99404140696431 0
1.61469251131226 1
1.44573653273153 1
1.77962419095212 1
1.2186613694086 1
1.7802383966138 1
1.59755981663714 1
1.54952007051543 1
1.1529081399907 1
1.34982119646207 1
1.23704076862145 1
1.22510529752828 1
0.87037571853088 0
1.65811788948541 1
1.79518402459511 1
1.40387217144318 1
1.39931972798287 1
1.319492028455 1
1.40127814072634 1
1.32275936237626 1
1.40965164002023 1
1.77247647550612 1
1.57864054598447 1
1.40614119847515 1
1.5705197436157 1
1.28221041120448 1
1.46789341080561 1
1.24849321742177 1
1.56829787955015 1
1.26450657105889 1
1.59775187660515 1
1.52115080938344 1
1.37687725396436 1
1.56193164571962 1
1.3741211434036 1
1.76745190886303 1
1.873402489973 1
1.80652521163776 1
1.18057325513247 1
1.7643001686687 1
1.73422945500674 1
1.70572861615354 1
1.06711875067639 1
1.70304739400633 1
1.70680698797844 1
1.11647137250632 1
1.29313048878611 1
1.53602194046774 1
1.5386321968261 1
1.4666049523266 1
1.61628551817516 1
1.4060425620502 1
1.55808033437107 1
1.2742837065271 1
1.0456422247473 1
1.54864548635842 1
1.12786348952907 1
1.6361470194569 1
1.49633940484847 1
1.50499519194823 1
1.70267602605719 1
1.85488445665222 1
1.59755382922225 1
1.40523312364116 1
1.88911450580231 1
1.44188302848915 1
1.49528936904446 1
1.3722378516149 1
1.53408023969042 1
1.38849160808426 1
1.49088947050084 1
1.24521921779164 1
1.76926087613234 1
1.61960466454598 1
1.53297110382765 1
1.44369121270208 1
2.02532330999211 1
1.7250311670578 1
1.5368565394185 1
0.859729999698602 0
1.92009073009956 1
1.62468674503653 1
1.4071257164342 1
1.75098368842777 1
1.84424532178513 1
1.74202935263785 1
0.867161544003813 0
1.11839231511557 1
1.37268000861365 1
1.49227783712138 1
1.53626851219821 1
1.77814133970799 1
1.28264193463932 1
1.70601193087246 1
1.60942183442187 1
1.48529819051641 1
1.66307164557083 1
1.50268638199646 1
1.29489622307927 1
1.40786790856789 1
1.33608053048751 1
1.61920066640102 1
1.41228502408971 1
1.83862546284866 1
1.44504461789397 1
1.33689720101331 1
1.34405747285122 1
1.55001147965455 1
1.29947632409103 1
1.47315324359959 1
1.44534640175722 1
1.39581095065342 1
1.11107534336122 1
1.28517683467995 1
1.23443048274452 1
1.65031211065784 1
1.77679566971625 1
1.77137633199095 1
1.15483712283957 1
1.45983058143736 1
1.51658117575654 1
1.61240673990582 1
1.45480425143081 1
1.07878217045896 1
1.74175918689511 1
1.25247297751582 1
1.47403254082592 1
1.65954443058033 1
1.32165788607311 1
1.41996488182395 1
1.62757203423503 1
1.54041282713299 1
1.53950923649428 1
1.60985435351901 1
1.36988359367402 1
1.39969040967837 1
1.44685007748651 1
1.69191036459098 1
1.52546320166525 1
1.44838305634831 1
1.67284339473102 1
1.3232804367187 1
1.28576223403359 1
1.30664560063168 1
1.18411207078717 1
1.16648519275301 1
1.27888957897158 1
1.56852244413136 1
1.47683267766802 1
1.87039520748695 1
1.40677805509785 1
1.19009666724992 1
1.38487125303578 1
1.22174129522921 1
1.44343597561643 1
1.55836282755454 1
1.54055237480119 1
1.3398818122478 1
1.25890853344459 1
1.27969266732658 1
1.75019031661285 1
1.51486589703341 1
1.51097478776111 1
1.65106753324978 1
1.66695016625427 1
1.43630008760929 1
1.37999005834772 1
1.02785581092787 0
1.6251950245209 1
1.42015030212685 1
1.51944654765461 1
1.50131184968819 1
1.52570255301757 1
1.82641278841764 1
1.81551273946244 1
1.30422259023051 1
1.67018056404067 1
1.25537701072818 1
1.11753152265814 1
0.989150273650485 0
1.80603055725525 1
1.72039460181048 1
1.44754619324176 1
1.46601688398739 1
1.50173515123337 1
1.39940652187646 1
1.12347153680734 1
1.65069586475265 1
1.45305951934007 1
1.61242535929315 1
1.69611252440258 1
1.16146070363089 1
1.42432896037171 1
1.0800024342467 1
1.70989890441649 1
1.25991938365322 1
0.955600944699641 0
1.50380131421829 1
1.0704601885203 1
1.11406300951883 1
1.30911466483686 1
1.30023400801337 1
1.72966455049303 1
1.48571194098527 1
1.41111376506557 1
1.74639654557943 1
1.64477992114678 1
1.68876132494303 1
1.27909105469799 1
2.08111090230746 0
1.22748009977269 1
1.14680992000497 1
1.70810061647905 1
1.54240121013193 1
1.38345924503782 1
1.98598559980031 1
0.94905882667354 0
2.08532976355333 0
1.76477087474636 1
1.3100250735072 1
1.40531971353679 1
1.40353333720157 1
1.56971743047921 1
1.79070236260302 1
1.53470028350979 1
1.21044272943067 1
1.43111429167209 1
1.62588556031913 1
1.33038245262731 1
1.54182334569675 1
1.55991656890748 1
1.18625925244754 1
1.8152828701262 1
1.82972584400019 1
1.41892050580664 1
1.43699879052338 1
1.15093367589082 1
1.52146586343239 1
1.52952776446057 1
1.55132860706932 1
1.49992935510049 1
1.57424317913978 1
1.53179076562519 1
1.24472648719651 1
1.48221209580197 1
1.34505227952676 1
1.41192321512507 1
1.30376571940255 1
1.45601377298045 1
1.32827866962972 1
1.44399556786978 1
1.22005280381019 1
1.32262595128879 1
1.02848628419566 1
1.36902599438339 1
0.941746741701326 0
1.41026936168259 1
1.64103705137417 1
1.42111867564781 1
1.11438084177014 1
1.225744509815 1
1.21831258684152 1
1.1123117437574 1
1.38946697086307 1
1.82010089073291 1
1.7085457739869 1
1.65760579785883 1
1.18989120423902 1
1.35665213173349 1
1.04325750239944 1
1.38797993407476 1
1.63364804604546 1
1.27844493173059 1
1.88118019096185 1
1.26863609628494 1
1.21396125747352 1
0.979385185934324 0
1.69602353055533 1
1.51045325916651 1
1.47653084410015 1
1.76175390811044 1
1.49753407973967 1
1.53154713262342 1
1.66283363755902 1
1.26173873200068 1
1.38431467143624 1
1.06713881534251 1
1.63064250670645 1
1.48102754065147 1
1.34535698392171 1
1.41287545624698 1
1.82516442015833 1
1.56513032801407 1
1.56598706127456 1
1.35056475839194 1
1.36002955071335 1
1.40906122652504 1
1.09539798489342 1
1.25696898829341 1
1.81848410840786 1
1.32275593226383 1
1.78634450341065 1
1.45112795980398 1
1.86543518066842 1
1.50501326782355 1
1.25671442608179 1
1.51879932885582 1
2.08819925414112 0
1.47234881236848 1
1.4381871151968 1
1.56518307562182 1
1.684972948186 1
1.16739460523539 1
1.43184415786754 1
1.40471610016485 1
1.22914367948513 1
2.02135847102961 0
1.37916920544524 1
1.80733151698981 1
1.20718219313636 1
1.71461911503334 1
1.26367835783712 1
1.7007434869559 1
1.63360743895752 1
1.05507745773979 1
1.26302471516169 1
1.54143987083745 1
2.06611118614232 0
1.50832138528433 1
1.5838277709462 1
1.58860898622767 1
1.48162725388775 1
1.88630718785269 1
1.51600750552245 1
1.52704198073867 1
1.10786868318175 1
0.988897219565982 0
1.89228405497825 1
1.38454304483332 1
1.50329786178144 1
1.41686748819614 1
1.46109199470579 1
1.33437796558505 1
1.6062906127545 1
1.58120529641405 1
1.43623834347182 1
1.65976528421288 1
1.4802493745792 1
1.68217917533809 1
1.37652238731772 1
1.47141658943834 1
1.34770231418613 1
1.15452622061025 1
1.41187651039174 1
1.78108574795123 1
1.46160066299761 1
1.35150429886007 1
1.38236492954877 1
1.29863848936207 1
1.41860504813531 1
1.79127938345197 1
1.43875323814181 1
1.38625021882404 1
1.26011260332511 1
1.09333943645928 1
1.02925432635182 1
1.40801312930028 1
1.2536583358057 1
1.39630529588114 1
1.3660200659191 1
1.60529762486734 1
1.76841944987528 1
1.39445336485864 1
1.32510127146383 1
1.1983895590659 1
1.49709720140342 1
1.1008036374432 1
1.57853299462822 1
1.10075962257543 1
1.45921640974391 1
1.68562073367649 1
1.43300296410468 1
1.49476203550854 1
1.48490370312898 1
1.49314246669845 1
1.37216144013242 1
1.80273339488828 1
1.04725801236077 0
1.11617498554646 1
1.41185921805219 1
1.61427390816813 1
1.5438796751805 1
1.68809293631476 1
1.68473699318402 1
1.71974757910547 1
1.51456613358428 1
1.08576235714318 1
1.76135988676725 1
1.35125986597039 1
1.59020369075737 1
1.57773678289508 1
1.34362909507939 1
1.99301426821181 1
1.71678281588577 1
1.36868488408451 1
1.66903439627829 1
1.47519921939959 1
1.43238700354619 1
1.23738106501755 1
1.35121242492829 1
1.34834747285723 1
1.26445360539029 1
1.19789555717284 1
1.40067094576235 1
1.36389821807297 1
1.48379228064527 1
1.09914703741954 1
1.36194541738248 1
1.30411538854125 1
1.04127650528022 1
1.29066840872633 1
2.05706131270575 0
1.40416336603338 1
1.81969280765924 1
1.53171221747694 1
1.9244837255657 1
1.7740498449867 1
1.33280674860749 1
1.39941004318374 1
1.85857495448655 1
1.58168826795491 1
1.65996731374131 1
1.55541536340714 1
1.68287408533968 1
1.51500945170016 1
1.34919814933282 1
1.39634621731878 1
1.34758362548751 1
1.06406645345925 1
1.18233761889625 1
1.67958082864813 1
1.14242734412338 1
1.49582265940568 1
1.54136171054084 1
1.26981546533297 1
1.3959423213922 1
1.55867901422536 1
1.37330690068561 1
1.51997293569808 1
1.20982887859555 1
1.276473884946 1
1.6008804538214 1
1.7056335256211 1
1.69566428660346 1
1.49802936526278 1
1.79537020245953 1
1.20917539410614 1
1.69454083434747 1
1.97298528886213 1
1.49677122748733 1
1.32633708818098 1
1.39347094863687 1
1.72991858790499 1
1.57796410180976 1
1.37895587537742 1
1.48849223457353 1
1.83759834113264 1
1.79833460773369 1
1.31669818229147 1
1.18965208530043 1
1.42612925003285 1
1.68319042033046 1
1.05327192778679 1
1.49658171108083 1
1.80682030843833 1
1.51863352656881 1
1.51129580967383 1
1.80046770017558 1
1.40009918042556 1
1.86100663839549 1
1.7690872016447 1
1.63198022726026 1
1.599345728414 1
1.48522566887232 1
1.67409891145002 1
1.27548957628025 1
1.79384644668218 1
1.49976751246962 1
1.2593989041457 1
1.54643617190447 1
1.76856773638497 1
1.57887825568498 1
1.41920809726119 1
1.5727508752033 1
1.87358102145715 1
1.37311793718721 1
1.44528108956246 1
1.47837337230091 1
1.79980921627083 1
1.27482941622905 1
1.11721309766482 1
1.45115936149584 1
1.21383289907415 1
1.28302492848604 1
1.85326466341913 1
1.65822435215618 1
1.45020502167441 1
1.54326701313238 1
1.26690704631938 1
1.36858920332859 1
1.52574683170423 1
1.8287726718055 1
1.27691701974194 1
1.74965415241838 1
1.12784512086907 1
1.41043403983314 1
1.37817928622496 1
1.25919213637625 1
1.18988518528851 1
1.35186112472881 1
1.17911361234504 1
1.69178874018873 1
1.46803745913157 1
1.80236090701375 1
1.37255477321612 1
1.49692256158857 1
1.21808019833827 1
1.5100600359362 1
1.59958108032389 1
1.64836564986263 1
1.51978664552206 1
1.06713473404072 1
1.4528518472615 1
1.61042255841815 1
1.5667561356759 1
0.829468935936532 0
1.67942939214975 1
1.54763993415843 1
1.58063100404808 1
1.31342402731335 1
1.3388766219136 1
1.61498309615628 1
1.68722561825947 1
1.69671333391938 1
1.33047824435669 1
1.47247554895441 1
1.8361685958782 1
1.28183323548928 1
1.50142706965658 1
1.42921304668785 1
1.23544686052894 1
1.52424052073428 1
1.78207876134831 1
1.15258787505988 1
1.70364042837249 1
1.51623041355281 1
1.30476790256309 1
1.58365402925501 1
1.27360504193076 1
1.70296669306597 1
1.76039020245316 1
1.50120749382931 1
1.46864556960231 1
1.38985716588556 1
1.45689587035779 1
0.904699523431685 0
1.85229091495469 1
1.45809225826907 1
1.30685428447727 1
1.26595404825133 1
1.40913717018219 1
1.24518856260213 1
1.34804239770948 1
1.49406054923554 1
1.47888814268905 1
1.53449481879096 1
1.57560292756747 1
1.24797827746913 1
1.49145310957969 1
1.59201077889555 1
1.84031535837433 1
1.74522645596617 1
1.76619295031157 1
1.88603452291723 1
1.6864926812585 1
1.41713923124942 1
1.41366395704336 1
1.12161308171545 1
1.36271837486314 1
1.95782615166607 1
1.74935328129825 1
1.51725520878327 1
1.31969897384229 1
1.26005666238611 1
1.63186043717919 1
1.50086220524529 1
1.40923660759831 1
1.5588977415624 1
1.66020852052264 1
1.71036874036003 1
1.6069433403915 1
1.25740251828858 1
1.15828640033301 1
1.90180823886615 1
1.69893318897197 1
1.55902878022254 1
1.60820177427911 1
0.751936575037653 0
1.1021038285445 1
1.47749898806524 1
1.61552083452736 1
1.19793876027048 1
1.6502589774508 1
1.11086051341356 1
1.46302912627483 1
1.33286526493133 1
1.50450287945065 1
1.82323476906728 1
1.32029393094464 1
1.39339853316655 1
1.35474283528845 1
1.62605048404092 1
1.28640710774313 1
0.999523352584899 1
1.43235077460488 1
1.46671917749961 1
1.81795104103918 1
1.48505594580838 1
1.72481389390758 1
1.25844935989035 1
1.33813253829355 1
1.70844551256158 1
1.58924407190292 1
1.58974923755695 1
1.56731385064176 1
1.49086190822784 1
1.68185501775041 1
1.25599642157934 1
1.48264611794844 1
1.7555818660573 1
1.60901908585031 1
1.73539005912364 1
1.4864198170983 1
2.03444728324395 0
1.43918949214449 1
1.4757253736383 1
1.5739948786741 1
1.41790796344307 1
1.36822406364184 1
1.17159971354559 1
1.44414828542007 1
1.36234023911566 1
1.49369868112294 1
1.83774049171154 1
1.69480427205928 1
1.7368237703957 1
1.33873875885305 1
1.38455575094797 1
1.34707017927705 1
1.37003050524989 1
1.30997810727812 1
1.42468129109979 1
2.63569766710597 0
1.39979472060516 1
1.70760904003168 1
1.23549071136913 1
1.52348399420159 1
1.07943008108037 1
1.41616696386572 1
1.35308923656426 1
1.52978887383154 1
1.51049151086129 1
1.42380306905496 1
1.246933413623 1
1.38505396549173 1
1.02497046238095 1
0.661208771088805 0
2.08992229603259 0
1.35750585985694 1
1.70057948189268 1
1.69108689866464 1
1.20370405177146 1
1.7620489956797 1
1.777158977349 1
1.39325469913381 1
1.78555388415902 1
1.42686652055731 1
1.48571210408872 1
1.64268829182353 1
1.11961731735616 1
1.35658843861047 1
1.98049262705881 1
1.60173049924528 1
1.66341816638397 1
1.92834997293975 1
1.75094630539369 1
1.33408229482693 1
1.55255066708792 1
1.39933848651076 1
0.994644257380331 0
1.36681958822145 1
1.20707667700127 1
1.28513516071474 1
1.59080010885186 1
1.57765770305692 1
1.56724575489362 1
1.88361295610499 1
1.61520588003423 1
0.973158285505463 0
1.57438752893031 1
1.34014372026157 1
1.70983907992357 1
1.31720505027507 1
1.48241711161482 1
1.45439840159873 1
1.52600898034494 1
1.63322825944441 1
1.46814103764378 1
1.46548182598018 1
1.21558363824503 1
1.07885372867206 1
1.40795578726376 1
1.66776539360481 1
1.0963627163282 1
1.35265413760982 1
1.39056865695461 1
1.48837039920884 1
1.29748404693947 1
1.51903978729576 1
1.24431753099026 1
1.29246500821649 1
1.7243722846907 1
1.64662849227527 1
1.43268345775126 1
1.36862247417873 1
1.65102054288864 1
1.18750686167324 1
1.65924438436653 1
1.49252344638806 1
1.42742929491272 1
1.14359670078139 1
1.84154987492813 1
1.58713043181869 1
1.46785777338047 1
1.56728723234595 1
1.61266618480278 1
1.71878568948734 1
1.15271772242892 1
1.6384620169126 1
1.50296818752193 1
1.51305890876682 1
1.9540289265541 1
1.55577716655627 1
1.14624530496509 1
1.72118865675939 1
1.37557685572876 1
1.70303759644942 1
1.57914427274459 1
1.70376700888634 1
1.39907580530652 1
1.66727458831091 1
1.4177633928369 1
1.88878227664624 1
1.23307302526237 1
1.44363877165364 1
1.5909897242938 1
1.27568590998792 1
1.77195144084386 1
1.52763137784868 1
2.01426972182061 1
1.5766774248695 1
1.42549459521059 1
1.7525293869336 1
1.36205111485397 1
1.39235645866984 1
1.41852285470409 1
1.38547931557238 1
1.63611668275543 1
1.26881835151428 1
1.67279892742894 1
1.19576960064747 1
1.64496137483837 1
1.12117614109512 1
1.41894275058436 1
1.29652960338391 1
1.33167039021502 1
1.65941968119941 1
1.48058378748612 1
1.45305681291395 1
1.60758211916133 1
1.57543929373591 1
1.6826153655445 1
1.5189661732307 1
1.78152004441877 1
1.47013852499651 1
1.18503654492622 1
1.80645569850042 1
1.34837017070944 1
1.5175643370275 1
1.73848785923149 1
2.15811046767755 1
1.43916285338081 1
1.09055295584343 1
1.23694177737373 1
1.78285957748538 1
1.17639052872415 1
1.62999963868145 1
1.26622270844796 1
1.4665475673948 1
1.43505027619373 1
1.40145464084373 1
2.16497220403452 0
1.37128868436302 1
1.64056693398713 1
1.32580374813834 1
1.72190946719979 1
1.12966772670522 1
1.73311314907707 1
1.3990353060917 1
1.54366379645246 1
1.62362145272313 1
1.11487424525114 1
1.2910021411967 1
1.33236251069583 1
1.8222206368437 1
0.967544638390897 0
1.42254730347761 1
1.32892799495542 1
1.2605427849653 1
0.964021263451271 0
1.14771577283024 1
1.45578807268316 1
1.30378099493986 1
1.2003442262008 1
1.23088237594375 1
1.38945834036382 1
1.07880334668364 1
1.29054760277773 1
1.57826080532524 1
1.72658678765163 1
1.45116296515015 1
1.18607394624587 1
1.24359479260217 1
1.52419461995453 1
1.21511826291854 1
1.15995211284537 1
1.43647363276306 1
1.51887065505413 1
1.82649686710921 1
1.68516042688524 1
1.67226523754735 1
1.73566709352921 1
1.2116980368056 1
1.10826768186906 1
1.22336488285543 1
1.28211966099288 1
1.39201310170306 1
1.24622561474269 1
1.38923702467407 1
1.30229311609603 1
1.67312263077996 1
1.15527447824703 1
1.34654205854594 1
1.5212087343099 1
1.69987653549912 1
1.65704741173194 1
1.37970421831226 1
1.18941258633061 1
1.57269779653925 1
1.41081580510575 1
1.54065646774873 1
1.56557742294307 1
1.78787680121758 1
1.60536968646082 1
1.42381867720657 1
1.38812451378928 1
1.71466671618431 1
1.54034534194279 1
1.92707298678267 1
1.44508140515845 1
1.78257786746604 1
1.53399889149112 1
1.12722258717218 1
1.66981519718908 1
1.49952408219738 1
1.96237176876874 1
1.40851814645615 1
1.49608007354725 1
1.09804302289775 1
1.60592642715766 1
1.45366055891739 1
1.76376098531105 1
1.30892535578435 1
1.50592479277512 1
1.67046926284093 1
1.62645039904274 1
1.5885993644763 1
1.55946264961203 1
1.48995692895253 1
1.5040021656776 1
1.36462322492219 1
1.62933369921884 1
1.78354457104996 1
1.46777849604348 1
1.63555553539386 1
0.937663780077762 0
1.68784386983608 1
1.83646739706209 1
2.1495329835877 0
1.28521295031244 1
1.58430540871585 1
1.42850653163839 1
1.29903771074445 1
1.42771700297347 1
1.31489727084917 1
1.36678483498466 1
1.21759212944449 1
1.13059960454627 1
1.49936460307326 1
1.40374162340723 1
1.57889774107668 1
1.39551276333243 1
1.5636217532788 1
1.30056324233619 1
1.77833017742604 1
1.20730882454559 1
1.63151682129073 1
1.38561835924189 1
1.18312772525724 1
1.2079848087623 1
1.17194968064552 1
1.77667436237211 1
1.26079420645494 1
1.14554146389787 1
1.3854121941567 1
1.64145738014265 1
1.85297673980218 1
1.21689327998097 1
1.1686972180534 1
1.59597187873283 1
1.50070588371902 1
1.93518250006757 1
1.27395136430959 1
1.26721890424245 1
1.48070017009788 1
1.81008610834515 1
1.29260636333252 1
1.44174340603605 1
1.51436858274349 1
1.70794185654267 1
1.20781499529344 1
1.27866956153786 1
1.43483400157454 1
1.20590507454762 1
1.41136858917741 1
1.51912133089125 1
1.16357687034981 1
1.42735533792386 1
1.35859460403914 1
1.29291725377469 1
1.4306201737653 1
1.36005628200386 1
0.968415115184809 0
1.77110690539225 1
1.59584246466286 1
1.23365819469754 1
1.53507265145082 1
1.63799919336868 1
1.0069392286116 1
1.47465322977712 1
1.79980057157381 1
1.43919848292119 1
0.997668486157803 0
1.35530514404844 1
1.58808134314314 1
1.25092815861719 1
1.37232164956406 1
1.65674651427357 1
1.7725888527809 1
1.52077650727895 1
1.21165351356738 1
1.40066553198919 1
1.35272486060128 1
1.35631356579783 1
1.85493793767277 1
1.41122529236552 1
1.57542386793991 1
1.6387223653022 1
1.17006022289309 1
1.57248824600868 1
1.42617425882443 1
1.38914565316378 1
1.59002369214496 1
1.47250308352255 1
1.40876050373027 1
1.38789114509707 1
1.13056509394016 1
1.77609213332607 1
2.00962132400139 1
1.06379159108445 1
1.53658161399069 1
1.39573731750855 1
1.41469313236504 1
1.17991898837877 1
1.45050786295044 1
1.45933043939772 1
0.975775479190256 0
1.7646886940892 1
1.44713065767078 1
1.24433247927173 1
1.48168454848949 1
1.19633633109278 1
1.6995679350935 1
1.35980095279339 1
1.09414152839409 1
1.33591008221045 1
1.13090252555128 1
1.58237546193248 1
1.28716545918039 1
1.47061891684024 1
1.69906768098579 1
1.52129531124394 1
1.31394314688791 1
1.16033706443632 1
1.9174558513925 1
1.67378210832657 1
1.39763933453745 1
1.56603061815724 1
1.59147805451981 1
1.32597372189869 1
1.7373282806767 1
1.77251270582871 1
1.08815444688276 1
1.51469455031371 1
1.60455496920037 1
1.49201255848087 1
1.75668311408133 1
1.09956782888012 1
1.65781175183328 1
1.38507695318668 1
1.61559577305147 1
1.2359723349759 1
1.05982446329856 1
1.58414034779859 1
1.52126885340185 1
1.06625710350854 1
1.30068921146089 1
1.84442090821621 1
1.43347630492633 1
1.14788185794166 1
1.60103494597557 1
1.5897613441882 1
1.52788325221808 1
1.59659794512554 1
1.26392899204376 1
1.2864993891337 1
1.29978295832882 1
1.45276504578495 1
1.68361149258392 1
1.23042070892452 1
1.44973117778966 1
1.74373046527688 1
1.26120781144204 1
1.67294771069132 1
1.51150543832052 1
1.86181080172179 1
1.29225886769197 1
1.29768836448595 1
1.3655986248683 1
1.887436722046 1
1.85295015022557 1
1.58534181211563 1
1.05493887733415 1
1.47785320940522 1
1.59257367989542 1
1.36452192143548 1
1.3349384801453 1
1.50835859562612 1
1.4008795252734 1
1.05692225192607 1
1.19835251843486 1
1.29668558674997 1
1.39239983354958 1
1.55479445332764 1
1.44079197898085 1
1.61537753369231 1
1.61976740009805 1
1.4808577553803 1
0.997660185150083 0
1.56234697938642 1
2.02944196538463 1
1.3608703404963 1
1.55956815041421 1
1.17160910593854 1
1.30663151386288 1
1.66601188702371 1
1.93288389613004 1
1.61059833106298 1
1.42875917859926 1
1.56353105620379 1
1.44044043381685 1
1.48993834310171 1
1.3758424534363 1
1.16865619352287 1
1.91243205513698 1
1.05218895887433 0
1.59831099833244 1
1.57942846724037 1
1.56749479138391 1
1.4188680321001 1
1.16497961875843 1
2.18933852528749 1
1.4047346633905 1
1.0120628065415 1
1.37709839072447 1
1.63939514982436 1
1.4070589900261 1
1.30458004866194 1
1.07789237122011 1
1.84495652415012 1
1.33250920017989 1
1.39275531518445 1
1.74376419694009 1
1.56521779240585 1
1.30812695298028 1
1.78883739650871 1
1.03557518297756 0
1.69264887201353 1
1.63979056591635 1
1.62410272016574 1
1.36486849966146 1
1.5134723978604 1
1.5544159733484 1
1.50156749625022 1
1.67017084195915 1
1.76600785054369 1
1.10381779137921 1
1.27383667606018 1
1.77155752978446 1
1.84005701701188 1
1.58238124435538 1
1.30678755296345 1
1.37457884889056 1
1.26389456054067 1
1.67197904599501 1
1.74058752673415 1
1.1926961785348 1
1.72203372199593 1
1.31787039729988 1
1.59061172204101 1
1.29390951450078 1
1.46700714175745 1
1.83620520659894 1
1.41688217375766 1
1.50661167073928 1
1.31845194191094 1
1.3803667271275 1
1.93917332898514 1
1.30077334767254 1
1.46061750615011 1
1.74014877341385 1
1.54773718754612 1
1.39259784278618 1
1.23789519645048 1
1.79972876011835 1
1.45813137912531 1
1.08191558898725 1
2.01945826231486 0
1.16808694459845 1
1.56317568349531 1
1.06135749650339 1
1.82481265602798 1
1.37988621126859 1
1.66765790319418 1
1.99702574932791 1
1.54598208212074 1
1.2787850734458 1
1.33265238097725 1
1.97661709987829 1
1.85161381228045 1
1.5872072166461 1
1.71096243044805 1
1.50691405753194 1
1.33658679225401 1
1.09820571391761 1
1.52475658099675 1
1.50951474087234 1
1.65398586344634 1
1.4979333072112 1
1.65891362651551 1
1.32278048991094 1
1.45412209198295 1
1.45274921933216 1
1.73976016795085 1
1.13758059455109 1
1.28737561849611 1
1.38898331664081 1
1.50548882460369 1
1.22494560496998 1
1.51155878641608 1
1.23415535099604 1
1.70120093523089 1
1.62425869880088 1
1.56561268987464 1
1.67665122096222 1
1.81879457490766 1
1.53886103917038 1
1.21462845046059 1
1.41880851148784 1
1.68278557067898 1
1.4146512474105 1
1.4164793817082 1
1.25276451786469 1
1.53678198720021 1
1.57587644320012 1
1.69145971637322 1
1.57159740114097 1
1.02171029640828 1
1.65839947177386 1
1.69222556556857 1
1.6162106406174 1
1.28760718504891 1
1.40129095334328 1
1.87998430373777 1
1.42325043279638 1
1.58155721622413 1
1.65272070311435 1
1.44379346406043 1
1.31970528234033 1
1.61167015716949 1
1.32583889952888 1
1.65063545317366 1
1.55484340575321 1
1.58796463196716 1
1.37943423765919 1
1.41543643194745 1
1.38593511526134 1
1.46042194205322 1
1.72522676070493 1
1.55963136635555 1
1.81156789253392 1
1.19130903755375 1
1.41356208248413 1
1.96103828801842 1
1.66784621018528 1
1.37853761585481 1
1.74877930636477 1
1.4088022961838 1
1.05512707994394 0
1.61820650915389 1
1.63105360101208 1
1.30051136716081 1
1.47936575955147 1
1.84756307343503 1
1.67238204601852 1
1.55991651493555 1
1.3744544157132 1
1.50054445829728 1
1.4784013267511 1
1.5001669494518 1
1.6358692573149 1
1.80857841523402 1
1.27939646947035 1
1.26733957891269 1
1.96409930355919 1
1.72366806016327 1
1.76782711515465 1
1.57254457273095 1
1.78114683935835 1
1.36428139464527 1
1.49991176162995 1
2.07431164429273 0
1.7267197139871 1
1.42011500372168 1
1.61607371342559 1
1.32656215766778 1
1.45735547157279 1
1.66386843472247 1
1.06103912095126 0
1.69161451036025 1
1.56462106070837 1
1.12241796506417 1
1.48956816284731 1
1.57521519393876 1
1.22340126329558 1
1.60141164436095 1
1.44538578390064 1
0.989835579983036 1
1.1803221321605 1
1.62554670123277 1
1.24766288895492 1
1.68208365140165 1
1.60770243862386 1
1.65447282983669 1
1.55700681585185 1
1.41805841507956 1
2.19176290266194 0
1.48640442372957 1
1.50102548797421 1
1.69377542496129 1
1.62182109953093 1
1.47476778474782 1
1.5495668003614 1
1.62030891480836 1
1.72903028099044 1
1.61358834786325 1
1.69862255092073 1
0.96637893593946 0
1.84201848702463 1
1.56868540801175 1
1.47769701181434 1
1.29144789797377 1
1.45300167983536 1
1.47425845855374 1
1.5798770121649 1
1.09051026281804 1
1.41590721865807 1
1.30139633029233 1
1.26453153820315 1
1.71477611437805 1
1.26815916536467 1
0.908969115115581 0
1.50429707658543 1
1.1977162118054 1
1.54179711315598 1
1.4294955025584 1
1.80070034264176 1
1.94954498281195 1
1.65845924534655 1
1.72971784816184 1
1.48064659581379 1
1.71471841719713 1
1.17033160807608 1
1.09253415911908 1
1.41126658481055 1
1.43766051967791 1
1.38155639075259 1
1.51894806206675 1
1.31585550486754 1
1.29303840479457 1
1.33953417584496 1
1.74497112768957 1
1.75808040714521 1
1.87401602280335 1
1.57214564488771 1
1.49304726257218 1
1.40427877693226 1
1.5049611238139 1
1.34271838422953 1
1.77967230261679 1
1.56258147688503 1
1.74057673695932 1
1.80514160182954 1
1.21986727529299 1
0.860348071103244 0
1.35838892719407 1
1.28338779210884 1
1.64195848663713 1
1.2348127960118 1
1.47891894380822 1
1.45166582262507 1
1.44283923688648 1
1.32758011187301 1
1.32502057624598 1
1.21307048727431 1
1.36557256290786 1
1.40673934330909 1
1.15894223082991 1
1.70526030062317 1
1.54489679819649 1
1.62796773427914 1
1.2280220537979 1
1.15212236909267 1
1.51115838807954 1
1.50579516709493 1
1.25282547459594 1
1.42595221076581 1
1.54307625273193 1
1.67384710288451 1
1.56568201364726 1
1.73341481381862 1
1.12747903774141 1
1.39056124595689 1
1.89223684283333 1
1.32369025244458 1
1.44094312133819 1
1.58553799800441 1
1.69984519943566 1
1.50862996856669 1
1.86407831364911 1
1.59348833861529 1
1.21584788085043 1
1.23457197722015 1
1.39284203971684 1
1.24566331561108 1
1.35869140292755 1
1.59542171152377 1
1.22598403518015 1
1.28093778617807 1
1.53232862325281 1
1.40969351657383 1
1.34317548433171 1
1.27849154550584 1
1.43215657101152 1
1.49239997197565 1
1.24640713384865 1
1.26382798410191 1
1.39524674805742 1
1.50863856056163 1
1.50911550806702 1
1.37868542754965 1
1.56074026015727 1
1.69140059628696 1
1.83809661649628 1
1.79634892557653 1
1.26577705470797 1
1.2956961131383 1
1.63196838390906 1
1.27422513423087 1
1.64160138784556 1
1.27685211706074 1
1.37711835129912 1
1.57195460044445 1
1.40664660034925 1
1.41577941041411 1
1.38917288908242 1
1.91982941721785 1
1.73374346264984 1
1.69290536381483 1
1.65910225880226 1
0.752423136266218 0
1.39147828718195 1
1.67254873066506 1
1.36937901132891 1
1.50530350101392 1
1.05254854565498 1
1.22232393725828 1
1.40297211929355 1
1.3393817107811 1
1.35516605755425 1
1.34738503697494 1
1.22529973425281 1
1.44044581452661 1
1.56740113611772 1
1.25354859068151 1
1.17268813888954 1
1.46304321240404 1
1.44399420932296 1
1.39913797469175 1
1.59578733583184 1
1.53969341722395 1
1.24276225168338 1
1.75906738182338 1
0.905078771533361 0
1.64202064801783 1
1.65035748539916 1
1.39841358218323 1
1.73995173971966 1
1.40901715408538 1
1.28784843071731 1
1.3400998911299 1
1.53924148692753 1
1.13757281330044 1
1.42022156505065 1
1.35092854363253 1
1.43104081728168 1
1.7774906141955 1
1.00884259085476 1
1.29025618699881 1
1.17631270384197 1
1.41782757398858 1
1.29577342374086 1
1.72654818875678 1
1.14596954419086 1
1.38381021262502 1
1.17556587481706 1
1.47336201291456 1
1.0951501182325 1
1.69321576531376 1
1.7013690766212 1
1.05582753856508 1
1.45210323659614 1
1.95105365047695 1
1.24826208218803 1
1.56829315792977 1
1.76718903130298 1
1.59105233918727 1
1.67384126277697 1
1.56173255734487 1
1.58696945971565 1
1.59415295909006 1
1.34333234113398 1
1.77606152970228 1
1.78344077792934 1
1.59207372765243 1
1.30046172002208 1
0.948040906218896 0
1.16508902419932 1
1.62706629708024 1
1.41148218644099 1
1.78106717998005 1
1.84166354942098 1
1.09779373681549 1
1.21416568959732 1
1.43053317051086 1
0.857530692698328 0
1.59078812204811 1
1.85962229576765 1
1.97725226945945 1
1.19417038848568 1
1.65802454619649 1
1.37390933181999 1
1.59703857745047 1
1.59785821000419 1
1.42925011749232 1
1.61583235128157 1
1.25676122469769 1
1.27759013594622 1
1.74766239242983 1
1.30463997761797 1
1.23919804058953 1
1.07883825056977 1
1.55642992061804 1
1.50462448018234 1
1.35353817763236 1
1.2130316213504 1
1.71742747111975 1
1.08376833180571 1
1.29319966844574 1
1.27452925712312 1
1.68949102778154 1
1.34312115776278 1
1.98890221711742 1
1.2722460531532 1
1.23316645689818 1
1.51496324268228 1
1.74047784469759 1
1.08555193992672 1
1.46510041799009 1
1.39847678220518 1
1.65937632149977 1
1.90220706322179 1
1.38448982540962 1
1.09618974848056 1
1.46525692499143 1
1.14721691798992 1
1.3561261681815 1
0.995293280356018 0
1.22934367950915 1
1.41980113681838 1
1.57205836051019 1
1.65765407593908 1
1.73393291109366 1
1.20391723658541 1
1.69274915473642 1
1.39762768287767 1
1.357954060478 1
1.22262264151178 1
1.2102098712932 1
1.15741347888346 1
1.42810352391017 1
1.27710729890138 1
1.15673477436847 1
1.19214763148488 1
1.79715676287035 1
1.30269026910665 1
1.82205791433474 1
1.539129501945 1
1.96839008662044 1
1.21397930549915 1
1.61352881262584 1
1.47354350880329 1
1.26055030575486 1
1.79762612934008 1
1.40794846589191 1
1.76249217434432 1
1.39394288146327 1
1.4801691295226 1
1.30629962079181 1
1.62645929701329 1
1.71942785846391 1
1.63213008664156 1
1.19821847777177 1
1.4226328650034 1
1.78537463264306 1
1.69077521867782 1
1.26412898959071 1
2.1070117285288 0
1.8713065962077 1
1.54116348749458 1
1.62366542955648 1
1.83030994026456 1
1.67327604434273 1
1.45145248390077 1
1.39519476052769 1
1.41221437857449 1
1.45655560097426 1
1.56632162078454 1
1.83428785951946 1
1.3497932196364 1
1.96397803611072 1
1.19618641227073 1
1.69806548372258 1
1.98324099281266 1
1.28768013448952 1
1.25110798341837 1
1.46894750419005 1
1.91091703631698 1
1.00594662747458 0
1.52151019442462 1
1.1975149098531 1
1.60020519021886 1
1.38050881603469 1
1.34083428034386 1
1.45047275893153 1
1.51434036139789 1
1.46835233659239 1
1.51199164192532 1
1.38208934157364 1
1.65057283576073 1
1.9935903293062 1
1.43640361524657 1
1.37528360348824 1
1.33579065288996 1
1.30749006138559 1
1.08298577562357 1
1.46967371836275 1
1.42679025039725 1
1.86491712277834 1
1.38898714650999 1
1.28848369381616 1
1.42244827125252 1
1.38617459998477 1
1.64028375799698 1
1.36232760483734 1
1.45389981411961 1
2.12062725212986 0
1.16667866136448 1
1.34105653545303 1
1.50930746923393 1
1.04723618735699 1
1.79312917856065 1
1.38168366210498 1
1.52746617512657 1
1.24773306136199 1
1.44521078344008 1
1.54118573510737 1
1.58292087365013 1
1.19662207305117 1
1.83034030235304 1
1.47813203896514 1
1.32877621784191 1
1.4793177984771 1
1.17475705884058 1
1.49512464548896 1
1.82225453277704 1
1.30338508599251 1
1.64062432445618 1
1.81663465254203 1
1.85353785133106 1
1.45522217197321 1
1.17297703101756 1
1.3376593742614 1
1.42031606146356 1
1.37751177422133 1
1.28546161153075 1
1.26581809936227 1
1.71464611942722 1
1.64722547815803 1
1.50680836790739 1
1.1373740855334 1
1.56301760036212 1
1.38008167200531 1
1.15444001257653 1
1.28261162953986 1
1.97084464751361 1
1.43332344991731 1
1.0876921691251 1
1.8024862295678 1
1.53426289935338 1
1.7554348439114 1
1.39831018456804 1
1.32051886236453 1
1.42028743224021 1
1.24609754780826 1
1.58844977088344 1
1.32823474766665 1
1.20477759495192 1
1.56485412457896 1
1.54597069755748 1
1.59810943186481 1
1.41567418306012 1
1.60354719689903 1
1.36914175696976 1
1.95327445933938 1
1.49591192958592 1
1.27817858079795 1
1.53724987530301 1
1.48886178317384 1
1.35624880349836 1
1.34396476476141 1
1.46535998655766 1
1.5726801310449 1
1.63669956664263 1
1.52041177895156 1
1.64009786891769 1
1.58129955498937 1
1.38341715001383 1
1.78592235652056 1
1.77937034246077 1
1.78744880658509 1
1.61232095245445 1
1.41258340627571 1
1.11263208385615 1
1.61007003575231 1
1.2098297680479 1
1.74687743867334 1
1.4332857163153 1
1.80877324989948 1
1.62707908731272 1
1.7230467883746 1
1.42307347314574 1
1.17202914874035 1
1.62579964670717 1
1.47432117197735 1
1.63184765569716 1
1.15957418837974 1
1.64023609757231 1
1.55323416199797 1
1.84528515580907 1
1.19517104211024 1
1.04798704961612 1
1.26445301738295 1
1.40403574392262 1
1.42945787858698 1
1.42700691719911 1
1.43643183500233 1
1.22569744618778 1
1.57043039088273 1
1.80450998310643 1
1.45687292071385 1
1.56776607425637 1
1.66549285396875 1
1.36889309602522 1
1.42134027492678 1
1.47970707223707 1
1.1076924317418 1
1.3186437374996 1
1.62481827916137 1
1.5622444724718 1
1.46028852006031 1
1.36795072760423 1
1.61102199480873 1
1.80779810447057 1
1.4401721571527 1
1.38884841402235 1
1.29918616906663 1
1.73712151196061 1
1.68473188849665 1
1.30621692688342 1
1.62614509425602 1
1.41497315729881 1
1.49723742930874 1
1.36139929917781 1
1.31973871276745 1
1.63254027268163 1
1.99823302808505 1
1.42373335069116 1
1.6060274803334 1
1.35247056616326 1
1.60424995085062 1
1.50002036044343 1
1.58729327939306 1
1.35724553952548 1
1.11569181226212 1
1.61041495304979 1
1.52077466240128 1
1.1585959758578 1
1.04776037308182 0
1.77581528646148 1
1.5881407719121 1
1.39504881256855 1
1.46454317172476 1
1.22302276110293 1
1.28225169944959 1
1.20156676724585 1
1.52222423106994 1
1.30805103474018 1
1.72902198914295 1
1.57797867642817 1
1.57993065689455 1
1.35014619305269 1
1.48920972411644 1
1.39848114845612 1
1.36178883756442 1
1.28598070888405 1
1.26856326742638 1
1.27493097193132 1
1.4750489210405 1
1.12185312717398 1
1.15540148510337 1
1.70897060485298 1
1.42115077252636 1
1.09966010060425 1
1.18550268302881 1
1.31113424302019 1
1.45098919463742 1
1.70047566540321 1
1.32916953693599 1
1.7705949897401 1
1.28196087097957 1
1.68288019897433 1
1.45885558942354 1
1.40904972374897 1
2.09941222553824 0
1.05429303320581 1
1.3052788220294 1
1.06082941386022 1
1.18882407429831 1
1.28451866006431 1
1.31324172313712 1
1.63272962644175 1
1.21972044665656 1
1.15940167210468 1
1.48726142094153 1
1.20571852858546 1
2.07159444974633 0
1.25173461752658 1
1.17746819244614 1
1.45304023176264 1
1.32075269223736 1
1.56298532222619 1
1.72486550773019 1
1.54537958839766 1
1.38255529868469 1
1.41517948588849 1
1.17007466707872 1
1.6335803769856 1
1.60890885822529 1
1.52425779942267 1
1.67465144748211 1
1.50788497892587 1
1.39960397742898 1
1.62792072913067 1
1.26754823567182 1
1.48502755835785 1
1.53495499804429 1
1.11293767569785 1
1.50495232949771 1
1.58598736178375 1
1.49939304876638 1
1.78486780382993 1
1.27173224545226 1
1.36442957561489 1
1.64139786536594 1
1.73084447510224 1
1.73696312539305 1
0.99123026512493 0
1.51360469582264 1
1.60283388570819 1
1.47867997145369 1
1.53571677571161 1
1.58795018832448 1
1.63876690142367 1
1.63686268057214 1
1.19484171052963 1
1.39384494887987 1
1.70892129182468 1
1.65109405489496 1
1.31434946245063 1
1.00029876056864 0
1.56670118872474 1
1.53365161987981 1
1.77027919747416 1
1.16989241909874 1
1.64675960312303 1
1.49989451747382 1
1.60303392608191 1
0.886621524598588 0
1.05563335498221 1
1.0303573240855 1
1.16892782721555 1
1.1054635142585 1
1.53230810603379 1
1.24753871391259 1
1.4032106334388 1
1.76749389707107 1
1.65762222004176 1
1.66070148204345 1
1.41445955205442 1
1.17835491679149 1
1.39457382700714 1
1.61253344440999 1
1.28955810615231 1
1.64148146452131 1
1.70176354756633 1
1.40461551492219 1
1.50455049905008 1
1.41442629662701 1
1.31832205573096 1
1.44154921765777 1
1.63772557385541 1
1.06490461902464 1
1.57201054199265 1
0.936548310776349 0
2.11260980489141 0
1.48834572514771 1
1.34835385989962 1
1.64820498142057 1
1.67885488863187 1
1.29905818776208 1
1.39862465080499 1
1.4478668258065 1
1.37776705862472 1
1.5434553890364 1
1.63967854298288 1
1.63564897609915 1
1.51271466855316 1
1.12866886842296 1
1.3040319250515 1
1.53103390892797 1
1.55547535697609 1
1.09099965455632 1
1.29399451036555 1
1.65309800129751 1
1.15708234871163 1
1.40357679667806 1
1.37043132311003 1
1.5901553508082 1
1.42534214026412 1
1.51361689771721 1
1.46536269843597 1
1.48987672657121 1
1.48383118999115 1
1.51607532669473 1
1.90216475031702 1
1.57846635393613 1
1.13060987928264 1
1.86526761170356 1
1.50562878216895 1
1.2549925130842 1
1.35020389033577 1
1.4035261476508 1
1.55196242081248 1
1.60433299125663 1
1.48570948322468 1
1.75613866904948 1
1.66255071888255 1
1.62596719302052 1
1.2987363554732 1
1.47438254063332 1
1.48532042075824 1
1.0243123742733 0
1.33739022691749 1
1.2845593303439 1
1.22343995514688 1
1.98032822938365 1
1.14703954463425 1
1.44002933441376 1
1.7119778723487 1
1.27345067051176 1
1.46375404221523 1
1.1646697172156 1
1.70244330300241 1
1.86842695937801 1
1.94826979264896 1
1.18741319205717 1
1.48142020017551 1
1.65737433514269 1
1.86688622255485 1
1.68283181816241 1
1.60705521310454 1
1.44581274986572 1
1.03468325604002 1
1.45158077325707 1
1.64441929252828 1
1.70172150689431 1
1.73615797968992 1
1.46189592645439 1
1.37437916308677 1
1.41644458543786 1
1.54847663666218 1
0.994046214291038 0
1.33059428561047 1
1.50251443474574 1
1.50140677005914 1
1.80870677251984 1
1.46387942671724 1
1.54546209901307 1
1.34611134886185 1
1.50647992311541 1
1.66956945466018 1
1.53281990127561 1
1.5144210444071 1
1.46880186876108 1
1.31999381182743 1
1.47663890032416 1
1.19613263840286 1
1.75503057380381 1
1.24399010874889 1
1.4016352540582 1
1.7898226890875 1
1.70183951547714 1
1.54583704420709 1
1.06708916567141 1
1.40162671618811 1
1.11035200228094 1
1.60044709771922 1
1.72322452895487 1
1.33563098637168 1
0.973483426370256 1
1.26416402329241 1
1.61307810293664 1
1.38815604337007 1
1.2815076274499 1
1.20049834696113 1
1.37464315361028 1
1.16606979275718 1
1.57620855773001 1
1.64725035692972 1
1.85004201652175 1
1.37744693823035 1
1.19140406192644 1
1.36596804892058 1
1.34556767727388 1
1.43542710320134 1
1.12377705414797 1
1.85659617462775 1
1.65188821608033 1
1.39355940571032 1
1.55638342739605 1
1.47780338545123 1
1.45427502918238 1
1.43767384033447 1
1.24721748001182 1
1.66376497314229 1
1.70301437236645 1
1.36358857725313 1
1.29113939185509 1
1.8986128838735 1
1.33778026592191 1
0.916750948223515 1
1.8489672968774 1
1.30007003340303 1
1.4502578377233 1
1.46670239969861 1
1.72484725376704 1
1.42207636809991 1
1.73875257528439 1
1.39970392511369 1
1.54428971291474 1
1.81842653639353 1
1.35274077085399 1
1.01712801463788 1
1.2250114098408 1
1.38307439731659 1
1.28589620581083 1
1.41644413701695 1
1.29636625602456 1
1.1233587327786 1
1.41996495268014 1
1.24872180603263 1
1.28432837692794 1
1.63581212498541 1
1.40238096403548 1
1.71299212294706 1
2.09920543356376 0
1.23014662513159 1
1.71359230021923 1
1.30802856369974 1
1.38869824874549 1
1.40447409716108 1
1.46702463034776 1
1.1405922477516 1
1.52310157536217 1
1.3880145921067 1
1.56550873662833 1
1.6314207979594 1
1.56164369098936 1
1.51101037273518 1
1.44255722866371 1
1.4222317583607 1
1.51995814155004 1
1.24763169304104 1
1.78012517375823 1
1.37959026600194 1
1.43241614815664 1
1.45432922046308 1
1.51203483724943 1
1.53958789647741 1
1.06818605808859 1
1.27644715952097 1
1.36769890610045 1
1.89615452124611 1
1.65472395966754 1
1.35471896501975 1
1.19206343467032 1
1.42712556723972 1
1.54953208928965 1
1.39648500452821 1
1.41736871604744 1
1.19462996241107 1
1.66441479138585 1
1.40470666562172 1
1.84263857531782 1
1.08684465136493 1
1.59114690783722 1
1.14690764163208 1
1.44651339154988 1
1.5634213654023 1
1.46229547911144 1
1.49281213401979 1
1.74414809884253 1
1.48098347913911 1
1.49890941068811 1
1.34755323173975 1
1.25250344358719 1
1.60064393070119 1
1.4288037061319 1
1.83323526836308 1
1.13949777947351 1
1.36275866895484 1
1.53416189899808 1
1.59532258176653 1
1.24609650104677 1
1.96327559862135 1
1.4337309834554 1
1.56381906705822 1
1.5846461428724 1
1.64504350555753 1
1.86035516850551 1
1.34142518354817 1
1.3165518688737 1
1.7821309810018 1
1.28657145448288 1
1.61606095901176 1
1.37821175802132 1
1.30258209024033 1
1.36425619193664 1
1.64137245545657 1
1.33116000204368 1
1.13090959091323 1
1.65943944138509 1
1.68480517924713 1
1.34240214324432 1
1.32665529007501 1
1.30237433765317 1
1.44634812371422 1
1.49694712727421 1
1.75846009965331 1
1.63439619954742 1
1.12565576274936 1
1.30863585800735 1
1.35731030630567 1
1.8199491367811 1
1.61720627582012 1
1.19117211540942 1
1.70507631521172 1
1.21299941767787 1
1.90661978477082 1
1.52377469801406 1
1.33737849472581 1
1.55111614069686 1
1.29925536320591 1
2.02212841870715 1
1.31145203504292 1
1.28659330663896 1
1.38555930656528 1
1.42824196228492 1
1.43141859676644 1
1.17551062970077 1
1.34973839927619 1
1.12478061489518 1
1.49119027967391 1
1.22031916716408 1
1.54448195147081 1
1.61043106516947 1
1.57529485359946 1
1.67841483260155 1
1.4927154639374 1
1.70618304303428 1
1.78045335625199 1
1.5513877483254 1
1.71367648604545 1
1.67174087232246 1
1.39752190667012 1
1.69482449528161 1
1.89505796668406 1
1.74296494427081 1
1.43632192326188 1
1.28544030546511 1
1.2827238669231 1
1.65894492737647 1
1.17077974380925 1
1.32775802122071 1
1.26898581246158 1
1.1739372146894 1
1.69901206744439 1
1.9544214282478 1
1.48112520259479 1
1.52388413963447 1
1.08400119138039 1
1.39598398038197 1
1.3098485564759 1
1.27277210409828 1
1.49037564259966 1
1.55854311783081 1
1.6724673428573 1
1.32235240864398 1
1.32559121076599 1
1.39576170916418 1
1.36697904931852 1
1.33746993648235 1
1.85124224712792 1
1.47946964947322 1
1.69163742913436 1
1.08847618068575 1
1.58743761092568 1
1.0957090952547 1
1.60885181177288 1
1.49680864579944 1
1.59757421794215 1
1.78104093640496 1
1.92666264799173 1
1.38701862350648 1
1.73069208722414 1
1.18794623939578 1
1.39059772442773 1
1.48053626419639 1
1.67779312880463 1
1.11007244603665 1
1.55322502337016 1
1.54295289578123 1
1.38931337046219 1
1.60075118999784 1
1.3117772886612 1
1.58612657706002 1
1.26002011941415 1
1.33177167388877 1
1.29728228997236 1
1.68351171310004 1
1.25483180887437 1
1.53864082129282 1
1.49550725918837 1
1.10742788217539 1
1.51650616875534 1
1.18465119994799 1
1.54148860297995 1
2.01043413606211 1
1.63694085806205 1
1.30050570640487 1
1.7354443687456 1
1.63819570420893 1
1.54807222308969 1
1.30619559272861 1
1.30054353164854 1
1.43710182270478 1
1.84067665888041 1
1.43272365734844 1
1.6932460402758 1
1.45246721555416 1
1.5356653330407 1
1.50995982265614 1
1.62856710852913 1
1.46160443501843 1
1.73696706178999 1
1.29317638325529 1
1.25259275323826 1
1.40778391159516 1
1.54442561277913 1
1.31684878312722 1
1.83430836356133 1
1.21629512233137 1
1.39552025525957 1
0.936591291214221 0
1.8207021455478 1
1.46109279533776 1
1.23282283702901 1
1.55107642059446 1
1.33446928856845 1
1.36064287728101 1
1.60658752015609 1
2.24340258527341 0
1.6954126024361 1
1.7055783800172 1
1.29242328592639 1
1.1041593155909 1
1.18541722850731 1
1.64914117197149 1
1.65415969297677 1
1.73941324443337 1
1.35576437082475 1
1.44469981510189 1
1.30105925967836 1
1.49407095399645 1
1.52339178537789 1
1.12524919900159 1
1.29645478347011 1
2.01868286401773 1
1.37147581906806 1
1.41534618291032 1
1.0661541976819 1
1.3316399013484 1
1.22389681630341 1
1.48960461521319 1
1.40685942398599 1
1.19121870511279 1
1.53750776878141 1
1.55287805843567 1
1.88112166555828 1
1.88505000097543 1
1.1969617926634 1
1.25439154240837 1
1.43189326435808 1
1.57116861149087 1
1.33387241599673 1
1.56526244841618 1
1.46560102662545 1
1.52571993379024 1
1.23445380384207 1
1.1569435795595 1
1.1528057362785 1
1.71239933048744 1
1.1431858867909 1
1.93214066413077 1
1.27019363221229 1
1.05564678712396 1
1.71942778535047 1
1.59965721589523 1
0.961068218287605 0
1.45549018555178 1
1.43969802123872 1
1.75546603173733 1
1.75410635241506 1
1.80846090844106 1
1.30207722350734 1
1.31279145770083 1
1.09003837419872 1
1.43878719443385 1
1.42286096712585 1
1.5725034371101 1
1.38461965215464 1
1.47400311484806 1
1.75872329664117 1
1.4096150516712 1
1.61831848575889 1
1.36404135502004 1
1.30349394464278 1
1.50069254986599 1
1.5137965032462 1
1.51343750890922 1
1.72525200086079 1
1.53854538411913 1
1.57972154022698 1
1.3242124410819 1
1.53382171065179 1
1.48619694084836 1
1.6254710782898 1
1.53156710565447 1
1.09980308556991 1
1.37353348345063 1
1.53492678554655 1
1.38460711272359 1
1.07202053802961 1
1.38593967690385 1
1.53433577302461 1
1.41530615746536 1
1.62880262429749 1
1.43096922874025 1
1.33386316055896 1
1.31218768565335 1
1.53270337130314 1
1.42681632382757 1
1.45067887311634 1
1.5426518449451 1
1.61604417121237 1
1.42512018962209 1
1.015980282857 0
1.72800360875804 1
1.33095533796527 1
1.75747148188738 1
1.58954418968515 1
1.7652173833748 1
1.75478239020083 1
1.01645591076604 0
1.82553265681109 1
1.13953289415344 1
2.19744649905435 0
1.12080670057898 1
1.62614909531602 1
1.78209228727859 1
1.38181159737449 1
1.21519236629025 1
1.29244656356883 1
1.67997592078513 1
1.63901164543287 1
1.56951304032753 1
1.39655378344766 1
1.3564220928301 1
1.38785806602273 1
1.63360346012972 1
1.24832553781452 1
1.72615391891653 1
1.71771237386862 1
1.23698926828093 1
1.77643289342864 1
1.0580507304011 1
1.7470296626658 1
1.72901209038316 1
1.52588408751676 1
1.18280053095977 1
1.33243395955001 1
1.36112095748049 1
