# Supplementary material for: Bias caused by sampling error in meta-analysis with small sample sizes
Source: PLoS One. 2018 Sep 13;13(9):e0204056. doi: 10.1371/journal.pone.0204056 (PMC6136825; doi:10.1371/journal.pone.0204056)
Supplement: S5 File — (ZIP) [file pone.0204056.s005.zip › results N = 10 theta = 1.5 tau = 0 sz = 5-10.txt]

"dl.theta" "dl.cp"
0.660788007148967 1
1.37392162902361 1
0.862801278382531 1
0.595724400467542 1
1.53048975510303 1
0.316226050173018 0
1.038733321082 1
1.12479955702794 1
1.52481987080694 1
1.23047774990247 1
1.75037199127853 1
0.240986328339082 0
0.512263976762527 1
1.15958679404119 1
0.686247527017926 1
1.79324681700612 1
1.05597745816131 1
1.12931354654091 1
0.818991600295562 1
1.54053882605528 1
0.609590362163012 1
0.842522572027016 1
1.52932204250845 1
1.15169216362257 1
0.817962913298082 1
1.04589350611268 1
1.44369551685384 1
0.884514758005361 1
1.43442235861863 1
0.778334865764391 1
0.631453283500525 1
1.09780177514565 1
1.11600068952993 1
1.7528495856322 1
1.55839790753525 1
1.66700006364649 1
1.29993931809854 1
1.42869853281002 1
0.689109465340127 1
0.575933731478915 1
1.46070758802972 1
0.914471980583667 1
1.48923764046424 1
0.657642038925414 1
1.28349052674938 1
1.11844034792797 1
1.50951158336756 1
0.889875614400975 1
1.48188903913717 1
2.20609235037947 1
1.08949581552904 1
1.6817709965197 1
0.844837194265202 1
0.94503254639184 1
1.78560418372278 1
1.67162399646271 1
1.40391332151199 1
1.05979881322251 1
1.02258358352984 1
0.676866420575778 1
1.66231329211804 1
1.13763185017975 1
0.525207964610994 1
1.77098758039071 1
1.80001855125723 1
0.906790757205593 1
1.96160979363574 1
0.74905607158273 1
1.40903254666043 1
1.20396712287173 1
1.6806252125552 1
1.30887563503641 1
1.4696852735434 1
0.868708977952689 1
0.627837723157471 1
1.20274021096654 1
1.68567007769121 1
0.229730248328243 0
1.02714524129248 1
1.51880046896581 1
0.516490726522946 0
1.15858016226359 1
1.52811547428386 1
0.677999721929316 1
1.01499421778748 1
1.66796257424936 1
0.496893479675861 1
1.29065223789705 1
1.55402976582935 1
1.19498390780674 1
1.40532604570692 1
1.94677029539375 1
0.955511167244007 1
0.514138082980221 1
1.18985616594824 1
1.17938046398598 1
0.892627458920567 1
1.38411332493928 1
1.51853117402435 1
1.88486976500776 1
1.45315014324433 1
1.50810453004285 1
1.41791380044475 1
0.346489453399866 0
0.860794272423457 1
1.13528095268581 1
1.47625655142482 1
1.46052119938258 1
0.980256143977062 1
0.908053314683813 1
1.59483555104362 1
1.6797058094094 1
0.938547661850023 1
1.03726566522489 1
1.01638944340524 1
0.809115096382383 1
1.39321107342724 1
0.934404491758532 1
1.7621029726478 1
1.63849579791269 1
1.5009344305169 1
1.31295587207195 1
0.703670811377092 1
1.10538778523714 1
1.32322603310332 1
1.71074903572594 1
1.31975499212594 1
1.33561564759891 1
0.503335150038112 1
1.12534790964251 1
1.09403878767465 1
1.24225858161354 1
1.17500617584659 1
1.49398531711774 1
0.965183051804627 1
1.52499455290394 1
0.912723557621869 1
0.623884768439734 1
0.866566919021089 1
0.99091869153704 1
1.42138859510134 1
0.738903911798524 1
1.22667241074045 1
1.59473203398423 1
1.10135731835594 1
1.13993254593116 1
1.08062869645283 1
0.992949753566543 1
1.98348157891811 1
1.80674374698376 1
0.308346013545572 0
1.25954487366193 1
0.657118904717142 1
1.47717529142439 1
1.50321767208052 1
1.40596503528279 1
0.825862639592135 1
1.34909357203462 1
1.94459650312091 1
1.91776730668012 1
1.88100143933569 1
0.602790356917752 1
0.785180417393429 1
1.1136056277153 1
1.1887704127803 1
1.72243103025365 1
1.61670480707701 1
1.33397010666931 1
1.04830347305484 1
1.15856757925078 1
1.22960230525037 1
1.16340993586073 1
1.73504374869627 1
0.413628267329146 0
1.12930944535148 1
0.937615307415371 1
1.16927843508278 1
1.57240149869517 1
0.436761039257176 1
1.43533727533952 1
1.52138496411828 1
0.786360184469224 1
1.33620098686266 1
1.00688888432068 1
1.31071498871474 1
0.947674665760062 1
0.990756439425313 1
0.769642760624169 1
0.990276255786795 1
1.67089797364516 1
0.22230067757668 0
1.4217095648083 1
1.79795198475295 1
0.922782390156254 1
1.68675570616236 1
0.679316156004206 1
0.918595517221445 1
1.23516859830116 1
0.476720491787135 1
-0.230812525048492 0
0.726563207132585 1
1.19932501390552 1
1.52521429463513 1
1.67379299076049 1
1.88789166699577 1
0.998839857794942 1
1.60886975695997 1
1.06066379108767 1
1.30078234838913 1
1.15010886261357 1
0.630175605252059 1
0.426099166175451 0
0.558170607800376 1
1.3633925642207 1
0.901633177701643 1
1.33665962249514 1
1.46400137002781 1
0.82020492986595 1
1.47819470388883 1
-0.0023467544271337 0
1.48658712261209 1
1.32616132313619 1
1.413449414745 1
0.672758458642173 1
0.561667223185011 1
0.559722296531194 1
0.995292621029665 1
1.42827868092477 1
0.910183028573222 1
1.69734385910668 1
0.840227997372503 1
2.0365966282311 1
0.320312813573269 0
1.33417173657758 1
1.92855003934652 1
1.21460116046807 1
0.578384986572502 1
0.973652035085527 1
0.972148931774831 1
0.970118406412853 1
1.46702982996533 1
0.417626042277357 1
1.32104394723352 1
1.13191817718443 1
1.61960249134771 1
1.61503835949032 1
1.40147380022298 1
1.20517890652938 1
1.71092016295119 1
1.16492687985135 1
1.9047209590837 1
1.37953848442002 1
0.218977063620122 0
1.46913839423529 1
1.57183637409731 1
1.51481970264432 1
1.55094423720283 1
1.76989543583672 1
0.798950280953198 1
1.97554705019563 1
1.44443117674827 1
0.675145879408851 1
1.36632374466924 1
0.904344086955259 1
1.30751110420808 1
1.03494872805381 1
0.851844332181673 1
1.73090154812654 1
1.4330386591194 1
0.964753303558795 1
1.81900256819395 1
1.26230309139012 1
0.583298429234163 1
1.41288179391097 1
1.27746551852609 1
1.27142029902941 1
1.08973427015853 1
1.34569961221489 1
0.425537094206271 0
0.553259990156559 1
1.82491097521967 1
0.876938551368851 1
0.89420404520586 1
1.59727805421077 1
1.77404279815718 1
1.26002228219456 1
1.64600627506965 1
0.889740670651826 1
1.17780765651221 1
0.400572559254188 0
2.25769238024872 1
1.24189630830062 1
1.40358332990645 1
1.0495371324007 1
1.80381337322032 1
1.80199989074852 1
1.44624159511069 1
1.58047737576538 1
1.52152999479295 1
0.778539430313614 1
1.12537989155938 1
1.43179224811734 1
1.3198018736384 1
1.12435542242776 1
1.7739035219596 1
1.18228150217165 1
1.38278858831335 1
1.25417308930865 1
1.63624721780218 1
1.1702584391044 1
1.3398663129556 1
1.88117797047683 1
0.801300507224646 1
1.18046282821006 1
1.31442899307944 1
1.41025331422173 1
1.1550531925845 1
1.31781482763465 1
1.05227369336007 1
0.838047848908968 1
1.62236260282836 1
0.713457253270067 1
0.962386930061147 1
2.0540366252862 1
0.17596481069795 0
1.2765319184394 1
1.76258910046287 1
0.809460615074706 1
1.60738168701675 1
0.568323264058133 1
0.656213370686695 1
1.37155880656114 1
1.34598577066721 1
1.60803186666054 1
1.58376664098071 1
0.990959624504294 1
0.613459925041669 1
1.0641825014215 1
0.965179241556348 1
1.63582128135096 1
1.29531872353456 1
1.13005325670964 1
1.88053911699305 1
0.480981961433607 0
1.11106453823093 1
1.76455972756672 1
0.377547949012963 0
1.38330623458252 1
1.04859287501041 1
1.40312852534173 1
1.1390544359547 1
1.43460089041338 1
1.21049477932124 1
1.25206474533039 1
1.90944256280782 1
0.931403070834048 1
1.5003250587707 1
1.49139132810881 1
1.21436635276803 1
0.776216721639587 1
1.16165132344396 1
0.888549062830918 1
1.23573435388428 1
0.734903992762229 1
0.889461419901383 1
2.02204819014691 1
1.11656036095723 1
1.77862423376858 1
1.67505060199178 1
1.44148991084965 1
1.21960726634929 1
1.35951525566316 1
0.933091323524734 1
0.879403078774011 1
1.01951196864202 1
1.30610189439175 1
0.133871740252354 0
1.16584304428932 1
1.18043715795278 1
1.79775042564558 1
1.4116992951498 1
1.68210872233093 1
0.557630357258334 1
1.19815633209691 1
1.9412832572003 1
1.9262401106644 1
0.66187591969858 1
0.578807597346999 1
1.84144441973936 1
1.31723409124316 1
1.70248840957711 1
0.85251780331417 1
1.28249320471703 1
1.69748006770371 1
1.64449754542367 1
1.64464674829213 1
0.915769139789263 1
-0.115091441483206 0
0.960137488456747 1
1.04131352987815 1
1.49292711215678 1
1.29933727399395 1
1.04049934466323 1
0.864090252898269 1
1.83493041238499 1
1.33643880658661 1
1.07766715570965 1
1.07948821211621 1
1.15758553215579 1
0.766640779729799 1
0.68341545031598 1
-0.0348268622173223 0
0.793027444452694 1
1.4043297722847 1
1.00878019179618 1
1.49409042596544 1
1.10448882949004 1
1.56401882048457 1
1.85246138687832 1
1.90501714159516 1
1.05181621187938 1
1.11140842969124 1
1.31830770612365 1
0.786938774321972 1
1.42399840055399 1
0.686028844376848 1
0.945499881576957 1
0.88476480489074 1
1.24881623259512 1
1.07210578264005 1
1.19594489039992 1
1.5425599287036 1
0.910406501393025 1
1.67994944708469 1
1.76495139919408 1
1.47030866038701 1
1.22093063599479 1
1.08470927886245 1
1.12342697152617 1
0.755994793586548 1
1.64335728202829 1
1.55199631725585 1
1.43156847383866 1
1.0659311531762 1
1.21284282506797 1
1.49477291517458 1
1.47000737940164 1
1.30861616413374 1
1.25736241811911 1
1.79959040120399 1
1.01011207861771 1
1.63657135314406 1
1.06298402651977 1
1.57788419892015 1
1.35040861597645 1
1.11827496648651 1
1.77727638726044 1
1.35509843403142 1
1.4733471407647 1
0.944624778935057 1
1.37220377234084 1
1.1941530524428 1
0.875782318985582 1
1.57242196198191 1
0.603552553163796 1
0.916022333819181 1
1.82181686625272 1
1.20436855271118 1
1.41770028530553 1
1.82530835010422 1
2.01002018310216 1
1.44607055184213 1
0.958057960861257 1
0.697418142407519 1
0.98353507072469 1
1.409546765402 1
1.10204190226101 1
1.76125569363849 1
1.08070242492917 1
0.564110634863409 1
0.443910548452753 1
1.76422130843511 1
1.39243303597044 1
1.49786534059367 1
1.44148053427457 1
1.64815395779786 1
1.46566497138791 1
1.39066345228136 1
1.7624500283855 1
0.923871997043478 1
0.792782288492541 1
0.977852659204974 1
1.08825854116793 1
0.702952637853657 1
1.5086879604175 1
0.613172256118076 1
1.04586735978145 1
1.43520265322428 1
1.2352559366918 1
1.16604629503661 1
1.1016670695406 1
2.24454133808379 1
1.06991550079328 1
1.09227422047913 1
0.79834278477952 1
1.37222706337183 1
1.18338735943719 1
0.892589809640728 1
1.27459716127565 1
1.33379258524851 1
1.57135770321094 1
0.462604735688221 1
0.799061041954838 1
1.31550526685894 1
1.10860208550604 1
0.488313433517248 1
1.37776801121329 1
0.745585806434463 1
1.45341507567469 1
1.00940971980785 1
1.1938427725942 1
0.782799173788356 1
0.711776204996531 1
0.872537532705268 1
1.48695233256922 1
1.12568799318521 1
1.4067648320095 1
1.49660586286734 1
0.86109602866294 1
1.56259318587775 1
1.30918781894964 1
1.97958729526169 1
1.11557675689807 1
1.4914716449615 1
1.83232187627737 1
1.64177039569181 1
1.45659861468312 1
2.08367167026077 1
2.10999040377505 1
0.658375873932011 1
0.915990850955204 1
1.50165992531734 1
0.788642609174921 1
0.269858104772315 0
0.909469098371148 1
0.675867788379549 1
1.40477510511461 1
1.29892687767962 1
1.16236904512956 1
1.41689449151329 1
1.4823348638962 1
0.649100865067444 1
1.87620991458168 1
0.949851601160321 1
1.41563745340951 1
1.36498548238065 1
0.580039969791989 1
0.781030478860252 1
1.4555831724812 1
0.95106343363906 1
1.79856371270856 1
0.736137415577951 1
0.901500843201805 1
1.51349643894726 1
0.696047716089468 1
1.66051398099725 1
1.33618101184042 1
1.41956399397015 1
1.20530431542966 1
0.757790280544318 1
1.16928843536339 1
1.01367668112598 1
1.49784758166203 1
1.00832813822041 1
1.00461170829945 1
1.1126150019892 1
1.47464248870281 1
1.75348853640424 1
0.951405864755601 1
1.31327076238718 1
1.12840163003479 1
1.44852490395202 1
0.847754660935992 1
1.14082807065201 1
1.09456043539693 1
1.61413978871821 1
1.2181139390845 1
1.25051930860777 1
1.28439336230597 1
0.67269388648616 1
0.528284815850755 1
1.02089501190256 1
2.09462885688212 1
1.28051353833572 1
0.894458715336378 1
0.839067033363773 1
1.22363094341078 1
1.75152742630238 1
0.745302324787691 1
1.29548507618151 1
0.622996876024589 1
1.63038370477399 1
1.4312609901623 1
0.968038962241176 1
0.949758559184884 1
2.1234982773822 1
1.91638660866172 1
0.850788445315071 1
0.960134013410528 1
1.64074363307838 1
1.54415904019601 1
0.65787080638124 1
1.4649937948161 1
0.992529566720092 1
1.29499599555823 1
1.42662260739826 1
1.39241339707619 1
0.800659718951982 1
1.27794764344293 1
1.0398960932822 1
1.36965601466672 1
1.19647679044946 1
0.972250578109404 1
1.11304574999501 1
0.749663732505184 1
1.0328540285199 1
1.13214350589613 1
1.26496174752314 1
0.935348442552427 1
1.92828792030114 1
1.28753185274173 1
1.69768962616784 1
1.26188003750525 1
0.692297014957517 1
0.679990287635006 1
1.62670394075165 1
1.1683356541693 1
1.41944796203156 1
1.24812461866064 1
1.11735219345409 1
1.65787259713668 1
1.5307127693965 1
0.979061637215059 1
1.342576806946 1
1.19012819034087 1
1.54170575567963 1
1.03451624020987 1
0.928766327362516 1
0.965301082013638 1
0.648272214917424 1
1.33534961890378 1
1.26314770083853 1
2.20142148890144 1
1.23397198904157 1
1.27110543233049 1
1.45382841739759 1
1.76981723840672 1
0.997896080137193 1
0.964991770575562 1
0.771172138151242 1
1.19838813275608 1
0.477090472906678 1
1.23131601339511 1
0.794395105226914 1
1.36061401277668 1
1.5746792279493 1
1.0509324145134 1
1.9934949625312 1
1.06981804102477 1
1.02635013696505 1
1.11035841607784 1
0.802872216166974 1
1.0190766079638 1
1.82757948679772 1
2.04034895733825 1
0.691638852133974 1
1.33046207921005 1
1.40625355682483 1
1.39489739456065 1
0.711681760159062 1
0.950066758455587 1
1.35706683901116 1
0.703891174426973 1
1.38124545587243 1
0.608734209456363 1
1.23628032623312 1
1.61998022404995 1
0.943263723703748 1
1.40964144571847 1
1.53432220501457 1
1.60264818899984 1
1.56100935440529 1
0.382721351389352 0
1.74481916216486 1
0.953570589585453 1
1.27422949835907 1
1.34733125745562 1
0.70517505462247 1
1.51571446630859 1
2.14178694576223 1
1.25786963696293 1
1.09282733029756 1
0.981522641823714 1
1.16198885597162 1
1.06592628062809 1
1.20507835194308 1
1.20067604997745 1
1.2585344052209 1
1.17197647681536 1
0.894183527077328 1
0.677057504599679 1
1.22164836203331 1
1.6455892978499 1
0.915330378053066 1
1.37188491382692 1
0.899260615023559 1
1.56139332073565 1
0.920054727817226 1
1.08838880728271 1
1.12381164832509 1
1.47963801850303 1
1.25473957871543 1
1.57374097670843 1
0.901567553920508 1
0.976174288991419 1
1.01103575493974 1
1.91983152403915 1
1.04753168959438 1
1.56799656119536 1
1.41959693818764 1
1.27072574173532 1
0.650209360346309 1
1.59467450239988 1
1.86965432662852 1
1.94968348365128 1
1.16580727734345 1
0.481712717065918 1
0.69285927262434 1
1.33774137086526 1
1.45379706278426 1
1.7171214944839 1
1.06144040658184 1
1.43714702385189 1
0.96515775918594 1
1.06368358808714 1
1.39988932112376 1
0.275101987765905 0
1.89214066497662 1
1.10012774957178 1
1.34185325622917 1
1.76518292505203 1
1.10164425923005 1
1.41414248780196 1
0.917120736022315 1
0.714786484257013 1
1.40522470593482 1
1.08998564302814 1
1.16799530907511 1
0.999563737997586 1
1.13190307718227 1
0.994599889517498 1
1.39189386675004 1
0.351041236789433 0
1.15513201154092 1
1.77815384039048 1
0.750042013342468 1
1.12234873357311 1
1.0190132149988 1
1.44934716926757 1
0.6479011961578 1
0.787657957407075 1
1.34827055202947 1
1.22700583149165 1
1.45591116592576 1
1.51976603585063 1
1.12179195113094 1
1.54894616724235 1
1.30448552273785 1
0.769484680320805 1
-0.0198046108266208 0
1.91640424565088 1
1.11268511762854 1
0.99885980875648 1
0.759125989620355 1
0.839895228215692 1
1.61154205539846 1
1.0351492126871 1
1.29570323086544 1
1.47477790663966 1
0.924087259283343 1
1.35607279794391 1
1.18007443083293 1
0.980231160560046 1
1.20464452162279 1
0.525179770592171 1
1.543939046134 1
1.37715457985893 1
1.71096382264904 1
1.8364271633224 1
1.47827507263421 1
1.16318471804571 1
1.47132003180734 1
0.912674373578326 1
0.562827728817876 1
1.50705190795504 1
1.32205824531058 1
1.49987434921325 1
1.39658309682029 1
1.58301031641508 1
1.19580258668991 1
1.08083394885409 1
0.793650155249384 1
0.961460770301426 1
2.00382899356992 1
1.33482445091164 1
1.04373166753281 1
1.37396581412199 1
0.926140628997748 1
1.15173304089817 1
2.11838678253787 1
1.27112199343672 1
0.985592315220242 1
0.564714772466809 1
0.748531783122325 1
1.09713259099275 1
1.05208105679772 1
1.09220133624418 1
0.965138795560557 1
1.55077814379947 1
1.13103566001805 1
1.51535188907535 1
1.15801894166421 1
1.18900249362103 1
1.52661997698267 1
1.11293620459027 1
1.75117080981617 1
1.55806381199963 1
1.66694784762705 1
1.1340114036893 1
1.88851818984301 1
1.49184061903052 1
1.39163845274987 1
1.03970025288506 1
1.35456561394608 1
0.638672217324227 1
2.0076222814701 1
1.07030495659027 1
1.68222719488834 1
1.12344816575651 1
1.41131066837555 1
1.26497304457432 1
1.75708139636525 1
1.08024154234076 1
1.08742371878906 1
0.739959705941873 1
1.22526445052719 1
1.32577542539111 1
0.708812859400618 1
1.28644519031522 1
0.669576135788825 1
1.32562860188959 1
0.98773694717461 1
1.15733751913139 1
1.15117377383226 1
0.576714033619435 1
1.2090425753988 1
1.06946219530676 1
0.915218647899984 1
0.79418631020264 1
1.33221809865612 1
1.32764407869776 1
1.13603086705255 1
1.58388542962369 1
1.27781871029337 1
1.61037587801014 1
1.35319737427647 1
0.592890527635373 1
0.999620969864242 1
0.990979334446404 1
0.502659429897046 1
1.28301494638149 1
1.53281741427213 1
1.45846622883082 1
1.4008573447266 1
1.78366447627661 1
1.1533623444844 1
1.29022612820511 1
1.09757455415347 1
1.67314527712416 1
1.02766086609365 1
1.79543349564199 1
0.718164821905531 1
1.35642477170428 1
0.989923688583072 1
1.70755721175361 1
1.06899188649441 1
0.927320433995237 1
0.985273821681508 1
0.780426435567291 1
1.53725844915359 1
1.29522432865625 1
1.664325213905 1
1.42786086901002 1
2.06700405021625 1
0.860974093344042 1
0.994959351571186 1
1.42132164964168 1
1.29655675762599 1
0.763007047114079 1
1.14788648462255 1
1.74796513813614 1
1.20340365000822 1
1.32607299360522 1
0.740601210684583 1
0.523657352848771 1
0.98323026343674 1
1.38961221358774 1
0.915872749061882 1
1.37089560317105 1
1.61656180442033 1
1.27142846327563 1
0.673870442174187 1
1.90326918677361 1
1.00076183447361 1
1.52533117766791 1
1.36194167924391 1
1.22777444402573 1
1.64820445173994 1
1.06049044952509 1
1.23569749174573 1
0.962314034974274 1
1.2294714001699 1
1.63352977809678 1
1.8745771733267 1
1.25298940959484 1
0.457998410845992 1
1.08703049025805 1
1.35713047069203 1
1.19771663665069 1
1.52759062634421 1
1.59237524806877 1
1.92690524289206 1
1.42146502328009 1
1.31186260787438 1
1.8458157167801 1
1.12329006488405 1
1.34865199175291 1
1.50934409908012 1
0.969594858078518 1
1.91716882257351 1
1.34650949355125 1
0.971747565114758 1
1.17523445542056 1
1.05817273948588 1
1.61360338865587 1
0.422274979050911 0
1.91431359652603 1
1.31968891556602 1
1.09390348562096 1
1.47482107641216 1
1.58781008462644 1
1.31292258105849 1
1.06337935090445 1
0.647099364067704 1
1.20974569197893 1
-0.379092154705478 0
0.641139531167495 1
1.33749231795318 1
1.39072439698819 1
1.90447914332275 1
1.0709794267672 1
1.64457047406932 1
0.969100456679476 1
1.21523585761397 1
0.851301464767978 1
1.01735312050554 1
1.83381072379353 1
1.73483104014874 1
1.25244264843299 1
1.64251817766097 1
0.566868293575688 1
1.26900402479535 1
1.37424976039735 1
0.824118366367504 1
0.976580181251436 1
0.873830615089512 1
1.15924700115706 1
0.998057495609673 1
1.17262819851644 1
1.63930090362839 1
0.853820684889584 1
1.66249533917791 1
1.34990362612667 1
1.14021082075619 1
1.38512863253874 1
0.953614889865772 1
1.09339789940046 1
1.45338182355782 1
1.38992563238828 1
1.33533839366642 1
1.96753524899111 1
0.811307722681303 1
0.566369468752611 1
1.20265867086529 1
1.23092716652501 1
0.61242441898955 1
1.30975224606523 1
1.27950415216812 1
1.67494664566097 1
1.16347725182638 1
1.19049334945951 1
1.17244848908478 1
1.06790237548091 1
1.17863802343734 1
1.86576935622307 1
1.27504901044351 1
1.25707928583537 1
1.34127533203266 1
1.70851204719795 1
1.59518040039664 1
0.782785846963913 1
2.2030613621599 1
1.47165294729087 1
1.78530566243955 1
1.55306874016138 1
1.32176053061027 1
0.652612821194824 1
1.92787026992177 1
1.09302500440544 1
1.00862406575464 1
1.36360383851365 1
1.24391853395362 1
1.11020320163445 1
1.45832222439022 1
0.8077172092518 1
0.524914408261498 1
1.06766988090715 1
1.95548885694971 1
1.46405260006602 1
1.58012707909287 1
1.40993076854213 1
1.41038073529931 1
1.81465268878181 1
2.53797862327205 1
0.989903369833316 1
0.841381857556629 1
1.49080570403789 1
1.5202204297698 1
0.930010906890059 1
1.29323584578547 1
0.855523230841729 1
0.328113647285943 0
0.873331749175837 1
1.25109798724034 1
1.47303027690434 1
1.01119576043 1
0.820317646452824 1
1.03183168604664 1
1.14811403535265 1
1.37746739749922 1
0.434465705936358 0
1.53007653281909 1
1.08983939560791 1
0.996262334998861 1
1.31313281233059 1
1.05856926771625 1
1.07864101963264 1
1.50921331967976 1
0.55451289505196 1
1.19584242710495 1
0.943232371337738 1
1.63203610404649 1
0.940405397356001 1
1.12056487276394 1
0.858083707661232 1
1.78006653277465 1
0.749596039883633 1
1.13755695825746 1
0.687046924446308 1
1.13465817924071 1
1.13028638010032 1
1.82420137139218 1
1.6835122179969 1
1.62106785619376 1
1.79744130448321 1
1.2902689686483 1
1.23430335229747 1
0.971769842215423 1
0.663189455617789 1
1.57911047000044 1
1.55239924732813 1
1.02318893246755 1
1.17470806985308 1
1.1762984951116 1
1.7521869806003 1
1.01660241211532 1
1.16772474993438 1
0.653452629960052 1
0.986884229506877 1
1.57868600789326 1
0.723791898972543 1
1.72090085636521 1
1.33475120797358 1
0.962083617191237 1
1.25499041092939 1
2.15748653134603 1
1.0934782869982 1
2.07315416390054 1
0.73741250836192 1
0.892435763561205 1
1.77802570314456 1
0.835046324634683 1
0.730240669864766 1
0.820935781165797 1
0.452638866054196 0
0.674034402928739 1
1.03982723307823 1
0.833562476106631 1
0.463951583431315 1
1.04994430015148 1
1.97730229901498 1
1.27724380996534 1
1.33726736485436 1
1.26596321878269 1
-0.137385930856598 0
1.51826143427689 1
1.40376737995782 1
0.791036617612407 1
0.767854378623961 1
0.82530772632575 1
2.10391335423262 1
1.98762579565752 1
1.86473866511824 1
1.54653225452768 1
1.04617963360366 1
0.970020822629566 1
1.13452026020945 1
0.55004792181624 1
1.18453034453757 1
1.22150171129438 1
1.83824079862277 1
0.986518524559593 1
0.913779371260197 1
0.845220952798263 1
0.594251511802979 1
0.308210899438506 0
2.0413860131788 1
1.39876056637574 1
1.22664594288569 1
1.12544997464639 1
0.724121497715066 1
1.16220958075611 1
2.25454505578484 1
1.03000641892401 1
0.613947877959609 1
0.543120394423085 1
1.41422345012434 1
1.10365159277826 1
1.46532652689359 1
1.90271510663218 1
0.491979471819284 1
1.9822165249836 1
1.27152209762494 1
1.59920524499716 1
1.54391213264844 1
0.62261699501871 1
1.13704165830354 1
0.786450756192546 1
0.890385706122589 1
0.683935172221863 1
1.24430122283829 1
1.22418678757271 1
1.35874130193067 1
1.44474396785294 1
1.74628516449755 1
1.29761776719726 1
1.2900811107336 1
1.28613165307651 1
0.665426075294483 1
1.20325268827788 1
1.11827255630976 1
1.39228764880968 1
1.10119041091122 1
1.52949866656952 1
0.899076979456859 1
1.04875301516949 1
0.884036672547783 1
0.870446393443706 1
1.33230411497782 1
2.00299139599381 1
1.63481803619703 1
1.16074462233697 1
0.553489966256923 1
1.01510432072844 1
0.98475346714057 1
1.14033809838617 1
1.52481025811435 1
1.25825025988426 1
1.19486201908891 1
0.84389273416112 1
1.19531469376168 1
1.80890404592367 1
0.528709375649879 1
0.995374882116573 1
1.0260158249356 1
1.41647196288532 1
0.891713711870647 1
1.47926265260823 1
1.3533920758118 1
1.04784912116951 1
1.51054123925717 1
1.24486088332753 1
1.15878490223663 1
0.754419868129127 1
1.2893133231879 1
0.50371657501733 1
1.54743584592168 1
0.416349022372244 0
1.7698739979886 1
1.67417423493407 1
2.01135568956741 1
1.04711063639979 1
1.53728790054756 1
1.14356257783237 1
0.32369680469996 0
1.56993709187238 1
1.50249580897978 1
1.65292584099706 1
1.42354003156837 1
1.16784208287178 1
1.22296997989331 1
2.02147903879871 1
0.283013005354496 0
1.03761598117891 1
0.906961238627349 1
1.52392870547972 1
2.18858494180812 1
0.941733094272973 1
1.58752288243107 1
2.24823374926137 1
1.76388394186338 1
1.21501661935581 1
1.25910151796684 1
1.58731388427188 1
1.63542991701327 1
0.992172620126772 1
1.45008265553197 1
1.54297791140824 1
0.873578061165983 1
0.762420684448763 1
1.87426372373361 1
0.849372749403035 1
1.11077297663969 1
1.47344313392557 1
2.0018506353642 1
2.32920367431421 1
1.77223904045607 1
1.63095367882971 1
1.44392685957633 1
1.37300251986953 1
1.45309666039026 1
0.720734841736915 1
0.0837458068312224 0
1.42638488034193 1
0.648468103206108 1
1.39346512010765 1
1.31727384122308 1
1.38404958536771 1
0.736592974029993 1
1.39356292329782 1
0.637427870146875 1
0.37372647564061 0
1.58586958924876 1
1.18733289144114 1
1.2331032129922 1
1.79712225872142 1
1.27612062466368 1
0.9985140049253 1
1.14593687694542 1
1.02528745442209 1
1.33911664029451 1
1.17097222317261 1
0.786897729529985 1
1.14645603899277 1
1.33484500733085 1
0.961940319800474 1
1.41078377269888 1
1.47964313195371 1
1.15044696653611 1
0.745302428822261 1
1.72778827962112 1
0.473976879303232 1
1.62549734633227 1
1.45531468708345 1
0.809834544629255 1
0.98354513515792 1
0.774020717607701 1
1.79404367683701 1
0.613868441393836 1
1.03941395839716 1
0.97594644678366 1
1.41340722863699 1
1.69468076214644 1
1.01841110110925 1
0.736391725999018 1
1.06499148506879 1
1.23868770969624 1
0.887886368695196 1
0.855086627916549 1
1.59273903990046 1
1.63413859752641 1
0.935004430613414 1
1.15095568383765 1
1.37041926078774 1
1.56339652618128 1
0.985616315734735 1
2.18097617128401 1
1.40809871407387 1
1.31068606728814 1
0.967750842261913 1
1.0725490745803 1
1.46484674419088 1
1.06311063303732 1
1.3556540894497 1
0.972986450136269 1
1.14109108850019 1
0.486417302816685 1
1.14753426954925 1
1.50649558666973 1
1.49837765610617 1
0.928128832869298 1
0.972105964685998 1
0.652850042562825 1
1.10060923480956 1
2.10592702775796 1
1.56863081466626 1
1.48808580510987 1
1.75588134198571 1
0.927678439038099 1
0.474005412692442 1
0.66097779975819 1
0.991832281065139 1
0.212791850403779 0
1.17789463811493 1
1.36123387097182 1
1.68967948812292 1
0.951166480378962 1
1.43536210489251 1
1.26226305070484 1
1.54757595953473 1
1.39547461995467 1
1.12682233616601 1
0.757833697941645 1
1.31572807042463 1
1.19620718272452 1
1.0742265210883 1
1.10093385544974 1
1.42850264210512 1
1.42628814664237 1
2.25972408076186 1
2.05931655169252 1
1.44319894827259 1
1.46085851635014 1
1.05091580758328 1
0.869349223904407 1
0.905786498250561 1
1.53375825206499 1
2.20509741178437 1
1.73549780011364 1
1.50560240135158 1
0.70898412818952 1
1.39943900938666 1
1.2598526284427 1
1.1679813625992 1
0.968663637655635 1
1.08336951216583 1
0.346873493861397 0
0.640107900992361 1
2.0627122705264 1
1.54350568374262 1
0.546627696381224 1
1.24821640624968 1
1.05818038139078 1
1.0446677874688 1
1.28113596863297 1
1.19860147944944 1
0.835348777579289 1
1.63930198388705 1
1.24828586647119 1
0.146225831515933 0
1.33305150028575 1
1.27984876975363 1
1.70152072497033 1
1.18017357567465 1
1.38091028887286 1
1.48547671869971 1
0.490021135972109 1
1.53485775537352 1
1.56277869854657 1
1.07032463726461 1
1.57586862548544 1
1.69307150733343 1
1.99190974675581 1
0.446931948324238 0
1.78628045584398 1
1.42137725458505 1
1.0009493921478 1
1.4432238876079 1
1.10791689093339 1
1.03978027188768 1
1.19702882409026 1
1.25510801183777 1
0.799612247734682 1
1.09095080844099 1
0.943823265607183 1
1.21319559352401 1
1.84874148133831 1
1.88594076365038 1
1.11125379166039 1
1.7258578749545 1
1.40777421883656 1
0.577619490572832 1
1.04192921725228 1
1.06519737411432 1
1.55893489132401 1
1.22256251091752 1
2.02434616184846 1
0.523214394307586 1
1.10885575525229 1
1.23240278265834 1
1.53565850860568 1
1.57315107269793 1
1.62336318944105 1
1.25405908826435 1
0.74305427520038 1
0.999933020698513 1
0.502630958143673 1
1.07060001397118 1
1.42923863096268 1
1.10461366414818 1
0.581339651731327 1
1.06013706149129 1
2.13530208734978 1
0.648540473205526 1
1.54784014511172 1
1.6890914575526 1
0.727765991903948 1
0.712206769967787 1
1.2583799869146 1
1.40028091444951 1
1.32754417208343 1
1.34492739333922 1
1.59073743774333 1
0.884814242606911 1
0.664804787118321 1
1.06511327296726 1
1.76370650413349 1
1.45684437381741 1
1.47628498707148 1
1.28896609099033 1
1.43820805768008 1
1.26713365249305 1
1.63184684391151 1
1.21350997233594 1
1.6330519497933 1
1.73008486879462 1
1.02351305968257 1
1.04762442567425 1
1.58449359612683 1
1.54072844740246 1
1.16624380086541 1
1.16046101479438 1
1.07579226290567 1
1.93456867411446 1
1.28719540704752 1
1.5580386416813 1
1.10313246998511 1
1.06008994558379 1
0.898997843980765 1
1.05881865980292 1
0.895883858195365 1
1.20720916258107 1
0.64366404385341 1
1.1675200465394 1
1.99478912288631 1
1.41602003561914 1
0.653879863625833 1
1.53368559579289 1
1.03606948609904 1
0.741235843653631 1
1.15459605022698 1
0.826330789503659 1
1.15281566998701 1
1.38738696347029 1
1.04849644566342 1
1.54791060788012 1
1.38006177096431 1
1.67632379639038 1
1.33503378267299 1
1.26064887281423 1
0.644294909052638 1
1.80514564344873 1
0.543849054234011 1
1.35447135145802 1
0.979405899787563 1
1.58936512336121 1
1.34475256363771 1
0.859601598735456 1
0.988556012887679 1
1.57298400555325 1
1.08817424415592 1
0.60471833198234 1
1.55847452444152 1
0.975011910610367 1
1.64063716458983 1
0.160598242172193 0
1.04444993574648 1
0.567141703387416 1
0.98554142715213 1
1.33223480578141 1
1.82065459047037 1
0.823474234795155 1
1.91506033309094 1
1.05024031722613 1
0.667349066572886 1
1.29454362186888 1
1.49285761877764 1
1.29020968739909 1
0.914661995842853 1
0.512676907050305 1
1.13609109191998 1
1.4181186181344 1
1.62821536392243 1
1.36130474808338 1
0.910818767080753 1
1.18315309707237 1
1.19348990731271 1
1.61764917768356 1
1.47250475825364 1
1.68728551845338 1
0.987210944332501 1
0.917265609236814 1
1.55176344417449 1
0.784965242871515 1
1.15179266808171 1
0.842902327913816 1
1.23658994505381 1
1.83355661961531 1
1.44366199962864 1
0.693978539135074 1
1.40148486142205 1
1.15400891919049 1
0.966990478512054 1
1.38460754883483 1
1.22850335421259 1
1.19616053646289 1
1.16996102991398 1
1.2715703995642 1
1.58628844144422 1
1.63982346940541 1
0.858008981862406 1
1.39651589830638 1
0.722171261018363 1
1.05392729993658 1
1.00905832783387 1
0.607652080729934 1
1.50056962435982 1
1.59736246871882 1
1.25564961136552 1
0.929126995681058 1
1.42226759123793 1
1.17938994773607 1
1.58448111046742 1
0.658979202182334 1
1.03463589581047 1
2.07540706222439 1
0.6192559465575 1
1.21821894653374 1
1.65502051762985 1
1.0991750304723 1
1.31923271527079 1
1.76532511785374 1
1.51200735086403 1
1.19237287575754 1
0.840496126571063 1
1.45772223048789 1
0.94569987300834 1
1.60088067664556 1
1.79191334813651 1
1.55214730655903 1
1.50893647516626 1
1.52332634237796 1
1.04119822874976 1
1.06837000253925 1
2.08115124798841 1
1.68122806469138 1
1.27588175064402 1
1.45889395547666 1
2.14768471076261 1
1.192253662078 1
1.30801745921 1
1.23139762377713 1
0.727673632250244 1
1.15629069619622 1
1.30984745335028 1
0.857401803263463 1
1.08189745754824 1
0.993358275152315 1
0.64377895643163 1
1.05093500311226 1
1.38526765055082 1
0.806249366465901 1
1.32524640575612 1
0.741987121983101 1
1.72137129697487 1
1.12280136881263 1
0.985339901193766 1
1.16841574988621 1
1.50011164984613 1
1.10937226984441 1
1.38882812614545 1
0.853587554580246 1
1.81637197159858 1
1.57673605906208 1
0.94322059791975 1
1.05428512951872 1
0.529576625887521 1
1.66302576206953 1
0.236831644832997 0
1.37845739513694 1
0.806237398677862 1
1.58890165647542 1
1.82968977053808 1
1.27350667486043 1
1.15648187239892 1
0.859882873068429 1
1.75767122818399 1
0.769055774579532 1
0.749200220110054 1
1.65322648305394 1
1.34448881241667 1
1.62667033414309 1
0.649196607785024 1
0.882709086094835 1
1.16136764925077 1
0.843872525855029 1
1.27407024425099 1
0.707055503425696 1
1.27613976346925 1
0.929830187915912 1
0.808912115189927 1
1.41518104029347 1
1.91933280685914 1
1.51421538070593 1
0.561139086047233 1
1.23171013780017 1
1.37365298387662 1
1.74564940221857 1
1.40652578936774 1
1.46645181426481 1
1.59677682209246 1
1.15567243060303 1
0.29173913946947 0
1.65793400903058 1
0.966756503158587 1
0.823759746144167 1
1.14595336861759 1
1.44392183707009 1
0.68662996490087 1
1.21889480096613 1
1.03119453089721 1
1.04065536020756 1
0.960958940624042 1
1.29783765223967 1
0.845881181678695 1
1.17370770220386 1
0.950338293188227 1
0.637897224618028 1
0.654420384591566 1
0.75610377007556 1
0.898023852356705 1
0.390219702098884 0
1.81702991117415 1
1.32735702090832 1
1.25186056880928 1
1.17751198111553 1
1.79109399184997 1
0.74480489363096 1
1.11961571995741 1
1.56909543927903 1
0.982754894195776 1
1.54703164617639 1
0.937135168422078 1
0.669114891183103 1
1.40791706235858 1
0.910642081302957 1
1.19238909645601 1
0.773579504633724 1
1.38085653301273 1
1.71198679049986 1
1.26001590166185 1
1.45274669069999 1
0.924701832865733 1
1.46497881110027 1
0.486165529392578 1
1.20431507634739 1
0.998942867781776 1
1.3528469607065 1
0.912168097755943 1
1.1020411437948 1
1.27214624979976 1
0.8023643292392 1
1.33080331702138 1
1.11421277918371 1
1.87937627211371 1
0.337652450077089 0
0.817838179608415 1
1.17837468341763 1
1.87629218909392 1
1.26797259322884 1
1.45431854413181 1
1.31570944617168 1
2.3344461429865 1
1.97333996376989 1
1.0492252281532 1
1.19209443465779 1
1.69500050292452 1
1.31967927297551 1
0.988866001445481 1
1.38831346069224 1
1.20657746445617 1
2.00533701753384 1
1.27663517106103 1
0.876427843013508 1
1.42989029908652 1
0.803803277483864 1
0.0518520527037794 0
1.61944471752069 1
1.20710047052336 1
1.68576851120726 1
1.14440838637125 1
0.705039386106881 1
0.62729014401749 1
0.82024568371894 1
1.51356079017949 1
1.03914137094078 1
1.34601595958708 1
1.55338703508797 1
1.46174128318717 1
1.25197887883372 1
1.37110163919489 1
1.34158673119572 1
1.39992689317963 1
0.870822513554614 1
1.18108043489991 1
1.26576717071494 1
1.40148123693872 1
1.02223467620041 1
1.45382579752031 1
0.745102255663194 1
1.44334107427958 1
0.647852550781463 1
1.31692454563322 1
1.08045787996718 1
0.698082125411839 1
0.982713786660205 1
0.923575470165089 1
1.3223937902877 1
1.56225068522863 1
1.16809286678447 1
1.91003708368656 1
1.05140063131964 1
0.628291395860376 1
1.77831885264493 1
1.15025377023337 1
1.11550034302086 1
1.65066527357806 1
0.780789697750943 1
0.994768484540956 1
1.83945312105276 1
0.22807818832158 0
1.06291789178316 1
1.30532934838713 1
0.552247562704503 1
1.87200742085682 1
0.551586891961283 1
0.809809058507566 1
0.830219649010499 1
1.25668565840671 1
1.67271085471378 1
1.27623070606262 1
1.53229506398471 1
0.117200350841455 0
0.99449278594111 1
0.994620676889479 1
0.996180035871087 1
1.28804128335346 1
1.30271428803165 1
0.896870887456003 1
1.0536469592967 1
0.487988471649633 1
1.80475825369683 1
1.06435073568433 1
1.31437350174594 1
1.31387035072235 1
1.02646969798354 1
0.749726272848612 1
1.56126666268436 1
0.973967451269523 1
2.25095191643112 1
1.25082426839181 1
0.792385686295047 1
1.49721403559662 1
0.721578761194624 1
0.738506877964289 1
1.80462061749939 1
1.82970416426302 1
0.924956418491452 1
1.71207247558592 1
0.405971185096467 0
1.16092358415766 1
1.20296445151904 1
1.26795635031128 1
0.780991487008274 1
1.90938056297143 1
1.05403024173699 1
0.620675547031479 1
1.20045331581972 1
0.749287481237815 1
1.55539932644279 1
0.701684988740008 1
1.58680521652056 1
1.68081813370254 1
1.26580386610276 1
0.45533086561532 0
1.05835217864874 1
1.16059634457088 1
1.01555408209021 1
0.899907318437655 1
1.19035372219156 1
1.95907305750783 1
1.78652119866746 1
1.17072463993088 1
0.841488424373154 1
1.37027888295295 1
1.87653254551061 1
1.95485243904841 1
1.58560552208106 1
1.29357521995801 1
0.89798450365433 1
0.315771139900731 0
1.63493787933417 1
1.04291624420691 1
1.25024032481102 1
0.420965505866427 0
1.03702646810335 1
0.942520849324315 1
1.12583685394016 1
0.421238828715991 0
0.48706967835704 1
0.699392891445748 1
0.787732765225939 1
1.18354430629431 1
1.06615540003955 1
1.76793778997043 1
1.48909246710703 1
1.35738350857672 1
1.12405715195993 1
0.450310604063594 1
0.980279614626901 1
1.21635117749676 1
0.76447137185254 1
0.893897999860003 1
0.949062321219334 1
0.911548472646915 1
0.978441438829306 1
1.36168542062477 1
-0.129746483121441 0
1.32175411576726 1
0.579846051223091 1
1.23099222544919 1
1.50510760588841 1
0.744530052941964 1
1.3989860057827 1
1.54396889700768 1
1.25807227817361 1
1.47038229285629 1
1.02743580121367 1
1.49977211361378 1
1.5194326060892 1
1.73841516136984 1
1.58477782749512 1
1.36662602395121 1
0.880075570440086 1
1.45858608681146 1
1.25905919827142 1
2.16469767549749 1
0.518558198139237 1
1.28006422974983 1
1.85189518971071 1
1.45392323741497 1
1.14480757905457 1
2.14781906487945 1
1.08514075463658 1
0.896340352595554 1
1.31175441698667 1
2.02726133201246 1
0.95097942399909 1
1.35117907073421 1
1.41042571247417 1
0.51350856071848 1
1.16542050473067 1
1.23902332730455 1
1.50613766391131 1
1.16185494093077 1
1.57773442261969 1
1.35158208724942 1
0.570264539022791 1
1.89431243128712 1
1.45351464472976 1
1.09773446374489 1
1.03322285771732 1
1.44367259380625 1
0.957206040747377 1
1.20905948633933 1
1.10801487645131 1
1.28839334317612 1
1.95067498189779 1
0.865556926401779 1
1.1747149285217 1
1.31365952218771 1
0.774749645895746 1
0.997333743163612 1
1.68502436821492 1
1.44967512871879 1
1.96647344683572 1
1.23958007608152 1
0.774277587413647 1
1.37823113192549 1
0.818419952323807 1
1.72930370485816 1
0.646412999249843 1
0.806978151590708 1
1.05202068983145 1
0.958047974042586 1
1.34852879293754 1
1.07260689805589 1
0.80214325133596 1
1.04328470511647 1
0.544808605837714 1
1.19671732393367 1
0.9394785766082 1
1.87150379828726 1
1.91452259772164 1
1.66692407497216 1
0.791859110532016 1
0.868065344376011 1
1.06003513679328 1
1.57108380855135 1
1.23554563529044 1
1.66259982486741 1
0.9262563297307 1
1.25741260114 1
1.42780840594726 1
1.70650712050106 1
1.65113998152043 1
1.65313665130784 1
1.12134292610189 1
1.59494680658012 1
0.632924518250849 1
2.32626695224933 1
0.567925497132212 1
0.582375402260841 1
0.822209766017803 1
0.228062502607594 0
1.62171004623549 1
0.709936817437138 1
1.26508393986993 1
1.13543977516762 1
0.76315916462325 1
1.14578553098819 1
0.766324618470884 1
0.849229802440708 1
1.85828732478474 1
1.32795213925803 1
1.82189858910011 1
0.98441650606895 1
1.93663255980359 1
0.776314389431194 1
1.43168729294645 1
1.42092803940803 1
1.35142568271109 1
1.62423607516054 1
1.82732100435375 1
1.40991841021377 1
1.00729095193005 1
1.59652953121328 1
1.84148649881781 1
1.31234046854409 1
0.848136604872667 1
0.990716644104557 1
1.38029342076842 1
1.69172394687515 1
1.37950518432341 1
1.84383559149952 1
0.59679101558603 1
0.91410105210311 1
0.434386573777937 0
1.75104554200768 1
1.3776244478472 1
1.40229478874917 1
1.13676652433953 1
1.80808804223786 1
0.865373712843893 1
1.29996664049123 1
1.28101915901383 1
0.715128587297642 1
0.628512680880493 1
0.65443221019311 1
0.971599514680874 1
1.38947257162747 1
1.01357564405072 1
0.765132861857919 1
1.17767735621983 1
0.828718935508238 1
1.0883852298066 1
1.50752035633747 1
1.64757287165544 1
1.65048274397588 1
1.47972181019192 1
1.90084697968314 1
1.51005011945843 1
1.73359648172238 1
0.824740609587076 1
0.895145199084132 1
1.0444291697989 1
0.841843413635852 1
0.999055712926394 1
1.14446126340037 1
0.416766240895837 0
1.16164843272376 1
1.08576178215952 1
0.928255657814465 1
0.677555318864765 1
1.04993743375852 1
1.30757265386291 1
0.973651409285011 1
1.67502277789511 1
0.883351857454486 1
1.26085148969928 1
1.30545113806699 1
1.51303889945599 1
0.77608425515331 1
1.35742643960267 1
0.886029816209105 1
1.16223840692966 1
1.70074021230983 1
1.51340424946975 1
0.705372930500525 1
1.48772717202251 1
0.930531207918571 1
0.840940928170019 1
1.83698010739334 1
1.22700726582584 1
1.01261953562585 1
0.95822159340768 1
0.667490265033723 1
0.645224463656519 1
0.919769907267749 1
0.593157374662379 1
0.927062894309407 1
1.54583623071392 1
1.6214288350498 1
0.973534241326885 1
0.765165042629112 1
1.49622910077455 1
1.43991253749742 1
1.1698667756884 1
1.25425851386313 1
1.22652604149781 1
0.969342335792629 1
1.51677676697939 1
1.74262454337967 1
1.53324273200056 1
0.839398519277135 1
1.3553041103153 1
1.02380037731919 1
1.16891872080138 1
1.13821863418291 1
0.848486756046859 1
1.34647271450746 1
0.555561052457023 1
1.86993072616511 1
1.3303813420244 1
0.469727520755164 0
2.07637085186099 1
1.02416930751157 1
1.18207214051101 1
0.859900851595864 1
0.811278243461411 1
1.64277559264185 1
0.956576393488832 1
1.10091179220113 1
1.02017043421455 1
0.213721137641891 0
0.596699903118901 1
1.84819388773973 1
1.46761106877423 1
0.958512025800564 1
0.422767190220286 0
1.34303343612422 1
1.50577657657868 1
1.0743979469028 1
1.83453063697413 1
0.32442586214899 0
0.560714854919835 1
1.34205715917164 1
1.85640059098523 1
1.08347777669944 1
0.788723964791254 1
0.877460511768062 1
1.02527660839774 1
0.428199940898558 0
1.65651302910405 1
1.14938289867005 1
0.817184843635401 1
1.48515769927469 1
1.9042307649737 1
1.37595447138942 1
1.13924194793509 1
1.73891915395556 1
1.51137599732796 1
2.08901971999245 1
0.733340361652988 1
1.02139816161422 1
0.801797959000021 1
1.105232447537 1
0.368005460162196 0
1.40004971535106 1
0.310854772567059 0
1.73181494587487 1
1.13741069578777 1
0.852002557144585 1
0.801488905601052 1
1.5730021754238 1
1.16790987135192 1
1.37848839625147 1
0.86450441982314 1
0.0757219559378933 0
1.21609891352788 1
1.3481929521465 1
0.872812995698481 1
0.578612867611276 1
0.876067603159174 1
1.43228569879642 1
1.50276191434905 1
1.64369844596813 1
0.58826734009007 1
0.983488270781331 1
1.11159486356673 1
1.10729389280821 1
1.11928312412187 1
0.922656420112782 1
1.33905679873475 1
0.719294713107932 1
1.90629865331163 1
1.23289822859209 1
0.562923117215783 1
0.802869221382288 1
0.931928009032261 1
0.433827145148292 0
1.20778462040706 1
1.31247195507571 1
0.218516845816365 0
1.5536210543298 1
1.04366897076189 1
1.36360595118838 1
1.37802146969702 1
1.32345912255309 1
1.52216731114196 1
2.08176629249589 1
1.20628296349217 1
1.5436316614078 1
0.755616250007529 1
1.61736699229394 1
1.12213913322331 1
0.82488316542945 1
1.19733772280205 1
1.26728846000899 1
0.95624113735176 1
1.23204430947442 1
1.17047952013694 1
1.32838516003431 1
1.00437297611586 1
1.02497234142161 1
1.19088689757818 1
1.82748564757804 1
1.54066037015695 1
1.22011764590083 1
1.15605717281478 1
1.99493915887031 1
1.1938204611141 1
1.17144769416574 1
1.35711550584162 1
1.50548763903111 1
1.55476950184726 1
0.901447452918403 1
1.15459589619795 1
0.863587293304083 1
1.69054467596377 1
1.0831674712424 1
1.04447799139878 1
1.47749222102157 1
1.58877482085229 1
1.16595604190913 1
1.30620248252121 1
2.03179579462141 1
1.26260627285845 1
1.54539434515822 1
0.396852494513185 0
1.81938405019969 1
0.928319809317559 1
2.1469356287288 1
0.77266352612525 1
0.961088986458055 1
0.479769325469322 1
1.27620316266778 1
1.07952971027835 1
0.620467052582282 1
1.19075174689832 1
1.32858680354351 1
1.37390675824503 1
2.01642703751781 1
1.66865935441505 1
1.4497828789427 1
1.41488588426136 1
1.96961519796814 1
1.65876703328651 1
1.15393484342749 1
0.373316500764492 0
1.23968621568403 1
0.993669365381259 1
1.34563777819534 1
1.84632021832582 1
1.82087524996812 1
1.60265490764409 1
1.18251936124284 1
1.79955695088088 1
0.978446421011795 1
1.36825303309215 1
1.56614189462711 1
1.751164700332 1
1.1361723304932 1
1.1956029866147 1
1.76713653324354 1
1.55762684312044 1
1.75539108789676 1
1.19472070319834 1
1.30197980001087 1
1.52453151539027 1
0.514680815305725 1
1.44826282573182 1
1.24584763720687 1
1.80686125570814 1
1.84711631002844 1
1.61826862121154 1
1.19797755703942 1
1.1597986813509 1
1.38200785154635 1
0.164671845133114 0
1.05502557313754 1
1.09030234093884 1
1.09311194126122 1
0.909609371633332 1
1.3776510353799 1
0.805060519539487 1
0.867167224058494 1
1.75670328891407 1
0.87884157588415 1
1.54571673125334 1
1.64531365469865 1
1.99500673261336 1
0.850794476529254 1
1.57072928253305 1
0.951252630770975 1
0.899143988341382 1
1.02826067789989 1
1.05337740335932 1
1.31268102548299 1
1.69348663728119 1
1.89316811384546 1
0.831494332229012 1
0.782138645139836 1
1.51320634631445 1
1.23228987339442 1
1.54140169435468 1
1.69390212769835 1
1.60333805030198 1
0.823943193103056 1
1.58388062538321 1
1.47189657386315 1
0.306490771931752 0
1.65190790746508 1
0.730318126733371 1
0.725468799659973 1
1.74409599454729 1
1.83086654327962 1
1.42641988939933 1
0.390194792927447 1
1.18860987630699 1
1.12665160113751 1
1.5465021259531 1
1.03919680639094 1
0.923413000377873 1
0.776142378567458 1
0.968758357356511 1
1.27319712395817 1
0.682834609225868 1
1.70512137760664 1
0.411026757074173 1
0.430851568123643 0
0.837041877382742 1
0.751444622600499 1
0.878607925840918 1
1.17025151356586 1
0.91382235505538 1
1.08067771905247 1
1.68701353889628 1
1.31782913575128 1
1.35050195204513 1
0.758542337928049 1
1.8323641775047 1
1.91837003636352 1
1.43577372888755 1
0.546174600972786 1
1.12910005208757 1
1.36401121857337 1
0.918396705463173 1
0.779876942190541 1
1.02397050694413 1
1.01402284285032 1
0.870717591377059 1
1.36458654360313 1
0.349667294064838 0
0.508735978251827 1
1.25743877193338 1
1.90540631240581 1
1.3148059433201 1
0.878819437953821 1
0.610184609986906 1
1.54792159641118 1
2.10404739624142 1
1.20917428356302 1
0.0391898400089019 0
0.170527737702786 0
1.4909819685108 1
0.721912202466425 1
1.39977673166956 1
0.850815351183061 1
1.30923923225428 1
0.979749918320486 1
1.26866671036405 1
0.774148177288474 1
0.705595905594587 1
0.719529845806627 1
0.710832920821229 1
1.51307767214115 1
0.947860799716972 1
1.89862963015345 1
1.16123590841242 1
0.964850568459234 1
1.24327647786452 1
0.536668767522917 0
0.678253284967972 1
1.99976802449839 1
1.36860598348855 1
1.39882753731058 1
1.41025002048653 1
0.557085853653205 1
1.24939246086529 1
1.40671215348003 1
1.69571779833543 1
0.910313357538252 1
1.08861277956635 1
0.563416828597582 1
1.20051053398048 1
1.21328128592562 1
0.940613984345658 1
1.02140799026748 1
1.60663680465408 1
1.04821003066971 1
1.06779208887859 1
1.08542592049259 1
0.608252814364217 1
1.280581630244 1
1.02634639533086 1
0.471020334996167 0
1.528670077055 1
0.933481554239306 1
1.12308715346059 1
1.75770926838968 1
1.57410797453871 1
1.19991596557121 1
1.21621829507344 1
0.415988326899698 0
1.10562502284275 1
1.59668010589317 1
1.1674664503748 1
1.38159574764169 1
1.6789367924707 1
0.80643909862212 1
1.84537989056405 1
1.27011269123249 1
1.684045616711 1
0.990293555135931 1
1.33735403811159 1
1.25460120169091 1
1.44371943738494 1
1.30159154914195 1
1.07767898884126 1
1.5775313961257 1
1.09472526550425 1
1.33169365107186 1
0.367774066993312 0
1.04550851635683 1
1.28312879605738 1
1.2441073742909 1
1.68393387855861 1
1.66860215503929 1
0.156745390347318 0
1.14790575187836 1
1.31342142431102 1
1.58510387768005 1
1.29729952180418 1
1.32541135086836 1
1.63074806605218 1
1.05743447259165 1
0.946575122852046 1
1.21012103613942 1
1.8049283591701 1
0.185953734641927 0
1.00500781693449 1
1.35135906803071 1
1.41486189585452 1
1.50204252843208 1
1.4491935973398 1
1.49695002916507 1
1.61597218502254 1
0.834129381051122 1
1.63943900112961 1
1.84285482975605 1
0.974085471892367 1
0.68980632208 1
0.970856924636721 1
1.12127002009391 1
1.360466110473 1
0.693852496647303 1
1.54753898194397 1
0.300318926266596 0
0.941316101827312 1
0.873139137073402 1
1.15909388909523 1
0.693567546118193 1
1.76837099668047 1
1.02114279701685 1
1.18803881769576 1
0.899087811356251 1
1.86199643071855 1
2.08845024172473 1
1.25351790077741 1
1.13983707180931 1
1.99063334671141 1
1.43960304325297 1
0.599726262624075 1
1.27643259753106 1
0.718811164136083 1
1.46613971715476 1
1.52295283394146 1
1.01983152828441 1
0.924781508276305 1
1.73942786999917 1
0.655330254538059 1
2.01113449282799 1
0.822491511763368 1
0.562738615845363 1
1.35938627019746 1
1.59466025909231 1
1.59068761004298 1
0.945470301602073 1
1.34653758349436 1
1.68691593164386 1
1.48934532888245 1
1.0394591307598 1
1.37597387475785 1
1.23415778479138 1
1.18286948534828 1
1.32444465626027 1
0.533924437738202 1
1.38248471341216 1
2.01942729448001 1
1.26094842923118 1
1.65568930349444 1
1.37624321984278 1
0.581351954758319 1
1.34690168999034 1
0.959015447445067 1
1.47537000157156 1
0.475080415901406 1
1.45020212481609 1
1.94884346931965 1
1.53005722246952 1
0.985228550601298 1
0.414162720363923 0
0.32831213059556 0
0.793448024627041 1
1.75217820009443 1
0.956737751590127 1
0.919006519370338 1
1.05458285038537 1
1.53054684244887 1
1.05111888646219 1
0.504013971876089 1
1.58356339139003 1
2.01300510555441 1
1.44478821143206 1
1.71476403756461 1
0.738533457674399 1
1.85414676718333 1
2.855280787712 0
1.71146142671332 1
1.21954313556958 1
0.917904030033645 1
1.39414743945904 1
1.01623798293745 1
0.467214075240682 1
0.640302694237689 1
1.47034668888771 1
1.34926097415988 1
1.36558278443143 1
1.22252866288451 1
1.20442619366207 1
1.58117876831444 1
1.20463732992491 1
1.14065524204971 1
0.995839282381838 1
1.11474249278071 1
0.951937555183511 1
1.45304833795032 1
2.07846889844015 1
1.54466743544875 1
1.61543287289367 1
0.390081183913043 1
0.686691239709976 1
1.0940359011421 1
0.603622254463297 1
1.88385564973458 1
1.34595385255826 1
0.919710255794416 1
1.23363231947282 1
0.860921128790852 1
1.19089269389022 1
1.566874408113 1
1.75718560510831 1
1.02058220532204 1
1.32394336442612 1
0.999124840859119 1
1.61557836048939 1
1.18922120590089 1
1.52188451546548 1
1.37500235822778 1
0.928696251485067 1
1.58511701102381 1
1.18849182684095 1
1.51498688199115 1
1.32213433874854 1
1.1013137109897 1
1.45267011121563 1
1.13623845987473 1
1.38544741325144 1
1.62020879528764 1
1.18049605301041 1
1.7198030590096 1
1.29480017759713 1
1.60643616109534 1
1.8846855697502 1
1.55841834390521 1
1.110538772118 1
1.41709547012695 1
1.3916265681405 1
1.89728786584066 1
1.04200111186066 1
1.47235213943589 1
1.65695984190148 1
1.12655424728977 1
1.68195035433971 1
0.873051706715368 1
0.918754692216147 1
0.016335432958867 0
1.35059971257977 1
0.774283643396344 1
1.36214679863687 1
1.50039213858874 1
1.1143244327658 1
1.49052661267403 1
1.53501479622868 1
0.491529245439176 1
0.608756084495173 1
1.24069865468181 1
1.03102888236597 1
0.468294483329848 1
0.799097178147022 1
1.01184714802958 1
1.69408375872255 1
1.36014462034832 1
0.815056460539148 1
0.536735433112029 1
1.10463827834898 1
1.75127968462686 1
0.858990960440718 1
1.54494295633434 1
1.37275351533485 1
1.256385284655 1
0.934475877951097 1
1.04225279584177 1
1.10069597099432 1
1.19322882722022 1
1.72872299280444 1
0.729407882816102 1
1.1891086986125 1
0.567214893584923 1
1.15119225866324 1
1.11250796665026 1
1.53117301866089 1
0.882356591592181 1
1.43800201027978 1
1.34844474558742 1
1.3529627783745 1
2.12857529751606 1
0.940296364649324 1
1.41222815915995 1
1.4632848243944 1
0.315927051056286 0
0.667352571750209 1
1.31691268244553 1
0.949279329122285 1
1.4770619160463 1
1.08243789542541 1
2.27629665481739 1
1.36918282110623 1
0.937102416389377 1
1.69212525964277 1
0.978287928318403 1
1.29400892828504 1
1.24524978522058 1
1.11631160678357 1
1.83301221816107 1
1.19502480946684 1
0.571991668054292 1
1.71607455333407 1
1.40573172056166 1
1.24194922067041 1
0.65249194404245 1
0.991098822790578 1
1.57012132619081 1
1.02687741451222 1
1.05779444972758 1
1.98474118944628 1
0.838314859409617 1
1.0852790611587 1
2.09328931375454 1
0.643610274757594 1
1.13666836659823 1
1.40299072475666 1
0.756154123796124 1
1.57780434205054 1
0.889875411366515 1
0.829809696168666 1
1.3889409159504 1
0.881466574253188 1
1.52169059452435 1
1.76427655726425 1
1.11049598822046 1
0.793432672392584 1
0.98705685721103 1
1.04589883178182 1
1.37048483324673 1
1.62208796268772 1
0.83143009589286 1
0.183412313938193 0
1.11808282041216 1
1.43469551178727 1
0.977150560227934 1
1.05350259353959 1
1.59408605512613 1
0.742870103832772 1
0.816415401677217 1
0.773110871364903 1
1.75468023257288 1
1.27632337837286 1
1.58306485450798 1
1.11287901898066 1
1.23935455000299 1
2.07719033101484 1
1.15533366684383 1
0.553118752020388 1
0.629222843418415 1
0.495066384780882 1
2.29306326939399 1
1.77318366500752 1
1.46262848418348 1
1.07335390497068 1
1.5918630486457 1
1.10243192628534 1
0.787292128016172 1
1.24268682638194 1
1.74435441585562 1
1.28723258700724 1
0.932932473642286 1
0.766447404756028 1
1.66425856419786 1
0.957890054475648 1
1.71784009074918 1
1.70985499167248 1
1.02571262052669 1
1.06861274832659 1
1.63587847004676 1
1.88588776981027 1
0.806952034300425 1
1.18821589130977 1
0.96408482499552 1
0.957621185498277 1
0.637738241925407 1
1.35970838387181 1
1.30918396990783 1
1.45576666069498 1
1.48065585274898 1
1.76504896841078 1
1.16845905833421 1
0.769329048255589 1
1.27725230679208 1
0.860246613779321 1
1.42826974087103 1
1.04002710536636 1
1.86944216502344 1
1.59260794996329 1
1.15868480762148 1
0.885291390887894 1
1.65639319179986 1
1.31766843087698 1
1.11166103047656 1
1.32293082665692 1
1.47786171815626 1
1.27704712522985 1
1.11111674804837 1
1.04169923143915 1
0.85269934968858 1
1.67096921952273 1
1.90095303684294 1
0.863910555808902 1
1.21522409071032 1
1.20371698245812 1
1.18216338236095 1
1.52675083993553 1
1.19151184157236 1
1.2229218384092 1
1.09346207053314 1
1.30671481279712 1
1.48162057330052 1
0.868360078118948 1
1.57285625219994 1
1.66801414439719 1
1.37005269380593 1
1.56193554261137 1
1.62937580085035 1
1.19042350328459 1
0.847589501744977 1
1.64261422758951 1
1.04911238256743 1
1.27191789909201 1
0.719907328361722 1
1.12493083700713 1
1.61776701459195 1
0.820148929279104 1
1.67623488030916 1
0.842831615323541 1
1.05355873579069 1
0.733891276088049 1
1.21590783382908 1
1.00069641855916 1
0.881390022933785 1
1.72019346021043 1
0.551271839048177 1
1.23584709831764 1
0.959556902125408 1
1.28005982510169 1
1.26154731710781 1
1.07471912652046 1
0.967448486615724 1
1.22424668387527 1
1.23534558402817 1
1.31025148660323 1
1.43530799954466 1
1.1967419841618 1
1.39978567877238 1
1.67207346481903 1
0.898912372353861 1
1.12703300698732 1
0.821075929443323 1
1.63496982401438 1
0.465165278899438 1
0.997137799780105 1
0.917787192131663 1
1.89032124058805 1
1.0936737391668 1
1.34344945279316 1
1.42087014770476 1
1.32761776459137 1
1.45508530260331 1
0.906375398004518 1
0.952003543009985 1
1.02099044304865 1
0.366969454532119 0
1.63831444733283 1
1.15220073816769 1
2.22290874284345 1
1.53266614131537 1
0.855715820562913 1
1.19643496165492 1
0.855130899428616 1
0.786321668481524 1
0.572322174734454 1
0.35805398405422 0
1.04022426385994 1
1.25296701172295 1
0.912167985537777 1
0.887075887616914 1
1.78405695963544 1
0.615265516116176 1
0.980770393715152 1
1.13237807589935 1
1.43742819729449 1
1.58067789775362 1
1.09977609359216 1
0.946417066396239 1
1.63055968809703 1
1.67787077030825 1
1.58555901830286 1
1.17659826738087 1
1.28407112833038 1
1.53990606969375 1
0.837483935058214 1
1.101598292233 1
1.57462722695201 1
1.40102046580867 1
1.20282736990815 1
1.3748187584875 1
1.27728365873652 1
1.4730116550638 1
1.24266362963841 1
0.786533059611415 1
1.08648286538799 1
1.03569253948847 1
0.773826480750845 1
1.05146879334388 1
1.69361476415655 1
1.51538055450211 1
1.8743281357647 1
2.08194727927475 1
1.56893468396002 1
0.641603804214244 1
0.991720073836111 1
1.16012570129241 1
1.53793058940631 1
0.678826520025402 1
1.52945514716188 1
1.04517660534046 1
2.0970914532022 1
1.50953299189575 1
1.22843250038977 1
1.35914927962777 1
1.49754204978859 1
0.619542529389134 1
1.19961195420886 1
0.415871185895068 0
0.879307401364749 1
1.00024291230249 1
0.844090648612047 1
1.13151083455072 1
1.19177534512498 1
1.16323807967994 1
1.90025031731443 1
1.04718034420935 1
1.36390844776512 1
1.07085834398371 1
1.24367715564742 1
0.848961776694085 1
1.06340444603098 1
1.02933030114673 1
-0.273688629872705 0
1.09142573791843 1
2.2137874203186 1
1.26686298514161 1
1.18264631028573 1
1.0731684804762 1
1.09926120690132 1
1.08019971176397 1
1.90438471111542 1
0.891551483977636 1
0.880094421980604 1
1.03711195157894 1
0.91759197603682 1
1.25704923211527 1
1.34890315300188 1
0.907749881783115 1
1.2340788728971 1
0.392343054152875 0
0.840409532166038 1
1.42457040951968 1
0.789540548521849 1
-0.0541414894551242 0
1.09825430686055 1
1.43132746386536 1
-0.350555476631444 0
1.15392515616916 1
0.708646234840929 1
1.46428802474683 1
1.00748062332182 1
1.34253169498997 1
1.65345720445162 1
1.48735731829563 1
1.93841689812401 1
1.31795678540519 1
1.30949994037486 1
0.658883566458417 1
0.885062309270025 1
0.878363148365677 1
1.1313294394149 1
1.29963271377618 1
1.86357703187788 1
1.81752087700011 1
1.87002731601752 1
1.24440149536544 1
1.65229743597505 1
0.942821229307038 1
1.27758450722705 1
0.733644292527502 1
1.52417695759216 1
1.64349484072409 1
1.27145355060628 1
0.181137719005817 0
1.30396148004541 1
1.64304119123804 1
1.5742397777156 1
1.47755076128393 1
1.59607135388591 1
1.18956311318575 1
1.04978014546955 1
2.07116009056464 1
1.17078453964793 1
1.67235888585162 1
0.654782957602513 1
1.14981465455857 1
1.02876493665881 1
1.56026116994252 1
1.0552834812894 1
0.985854187602423 1
1.77353514258058 1
1.2655287300889 1
0.596351188318149 1
1.58055360828248 1
1.56830054970609 1
0.936354643207188 1
0.919585125316847 1
0.751198775126566 1
1.33434582802444 1
1.3353925973597 1
1.54713167620916 1
1.57557957315026 1
1.72777386778284 1
0.532373713176968 1
0.656253909009494 1
1.21568731502294 1
1.37687074123043 1
1.94402984170284 1
1.65035686657531 1
1.33170438669478 1
1.43713016231044 1
1.15600622421252 1
1.38797072419354 1
0.966545537273713 1
0.889187828476758 1
1.61942328468895 1
0.49923211635458 1
0.880550611105911 1
1.28182703020884 1
0.934905390659324 1
1.75753089530332 1
1.29421096606971 1
1.07929380824855 1
1.27886875226867 1
1.35057982393258 1
1.76055809758253 1
1.22994278115649 1
1.15898762040437 1
1.17098417422588 1
0.789346961983687 1
0.491037938214282 1
1.41753763388071 1
2.05347389889172 1
1.17619028813322 1
1.16273356617587 1
1.14903088047717 1
1.07221129174518 1
1.10724711783967 1
1.1578180076741 1
1.5840411638836 1
1.06279121142261 1
0.863675999111522 1
1.2605172499023 1
1.36920601084789 1
1.40453599332762 1
1.30299832396078 1
1.04562187559214 1
0.822243220385145 1
1.65741134224348 1
1.78521214343123 1
1.27356607705002 1
1.20675984401941 1
1.35212268183031 1
1.31357900162568 1
0.916164722365704 1
1.28214160750371 1
1.12465098069827 1
1.37652557863292 1
1.21965013938792 1
0.956930265252777 1
1.3109392266702 1
0.938041959554541 1
1.91364139953272 1
1.10602678945808 1
1.48991832515603 1
1.16532614712558 1
0.639979041427379 1
1.08172975809619 1
1.4633895436516 1
1.3767236134829 1
1.79547574969695 1
1.26469629855893 1
1.40407202731129 1
1.73691122609798 1
0.367293421073134 0
1.45630074455976 1
1.77553024720969 1
0.642809780299914 1
0.823548773752902 1
0.684654591948946 1
1.62705854587236 1
0.927925468689612 1
1.35592765379994 1
1.53877256269267 1
1.07925758069522 1
0.963081299631972 1
0.958364668510134 1
1.29127165905702 1
1.27026304747221 1
0.992842406749303 1
1.06748279296342 1
1.59460102443821 1
1.45771555646983 1
1.07260366607949 1
1.45348085441281 1
0.850982799659174 1
0.93019421190286 1
1.54016448350004 1
2.01218366362793 1
1.34533693433132 1
2.18640103066714 1
2.43658871825789 1
1.14249761242569 1
1.60376320263599 1
0.987809538713208 1
1.28396502746491 1
0.98316652575384 1
1.89607257967964 1
1.80490143889024 1
0.959671294999113 1
1.27494292559501 1
1.67992717418861 1
1.10088197192347 1
0.912642037005157 1
0.696237855401469 1
0.962071843170864 1
1.96914231354494 1
1.01485753539432 1
1.46203266123456 1
1.56713587483729 1
1.18519592107287 1
0.824440045506678 1
1.84797740264747 1
1.08573765306022 1
0.805018817157693 1
2.23956127596646 1
1.22288345109957 1
0.843389497123197 1
0.798106180267694 1
1.03898712700403 1
1.20489189994634 1
1.27645677142798 1
0.81041092976472 1
1.02199731532334 1
0.150225595335528 0
0.530558927654091 1
1.33868064426778 1
1.44012147297196 1
0.381941730233854 1
1.22658644829121 1
1.4331299509823 1
1.04997482456343 1
0.631290468471133 1
1.08808196683576 1
1.27085561691788 1
1.32336679335525 1
1.23187258174098 1
1.7953550059697 1
1.56402197054534 1
1.64912274236788 1
0.910600778215615 1
0.657200161965959 1
1.84354011904869 1
1.21742398355256 1
1.38281178428453 1
0.990615771358888 1
0.865514499703507 1
1.53460455396496 1
1.39629793021205 1
1.46589326297586 1
0.41182120696507 1
0.974342562599328 1
0.573364941323551 1
1.01738429582233 1
0.838982262595761 1
1.85487762830927 1
1.06568826866219 1
1.0756780830594 1
0.897952623790656 1
1.03681563373782 1
1.41361709323615 1
1.08586354893024 1
1.33660387960478 1
1.42110572553196 1
0.795434209732169 1
0.238930113458973 0
0.913127553364654 1
1.73048776028501 1
0.846652717585305 1
1.37750011041912 1
1.53699833080202 1
1.2041350878325 1
1.35300271918959 1
2.43464140987349 1
0.994991479423536 1
0.815999325427256 1
0.966589658804258 1
1.09581789224646 1
1.58821753889672 1
0.739163918189176 1
1.28443233009956 1
0.616872852806746 1
1.56106170100915 1
1.31345215733295 1
0.48740814238052 0
1.9688546833001 1
1.81847689000682 1
0.846400075084926 1
0.88064294054855 1
1.49373358658719 1
1.21157845615862 1
1.00854206144203 1
1.26100311771934 1
1.35006847433528 1
1.26274658387509 1
1.27871051206907 1
1.33741380941832 1
1.48887659548586 1
1.08753113384014 1
0.903779624689488 1
1.61542788060896 1
1.3166175808022 1
1.42912608878331 1
1.00209731258546 1
0.945893667812268 1
1.7354421998764 1
1.26955599807446 1
1.12500626530169 1
1.66260743575161 1
1.2837810374751 1
1.35688250440128 1
1.97943245634594 1
1.12709573183985 1
0.885838770188458 1
1.31266148893944 1
1.73519052103092 1
1.33346421146557 1
1.18437299244308 1
0.684892016331476 1
0.576846831498581 1
0.638251889918925 1
1.07991215655277 1
1.47528406681011 1
1.6580840153776 1
0.392519432168356 0
0.384617649763933 0
1.17092523968909 1
1.67914928333222 1
0.928142830540033 1
1.17717318075612 1
1.29945084912029 1
1.29431568918682 1
0.983206748312254 1
1.95086566109856 1
1.70770527104246 1
1.15622714703071 1
1.43130120735522 1
0.869936885410939 1
0.264217475594264 0
2.04343475685139 1
1.26234598340938 1
0.718037985364358 1
1.5354972194787 1
0.761444036500655 1
1.03499119309173 1
1.21954339700183 1
1.24498117457204 1
1.50187496861704 1
1.33495575109122 1
0.984947519603678 1
1.24273396664791 1
1.56624828129806 1
1.53391316755363 1
1.22532515845719 1
1.28362812933899 1
1.36700119043087 1
0.840649730635376 1
1.68372020657816 1
0.593695662995995 1
1.70845831736281 1
0.798649471694946 1
1.71332858285304 1
1.08395216657158 1
1.63072399729702 1
1.69587604399624 1
1.440573199555 1
1.22854279276233 1
1.55609010203361 1
1.11538030513319 1
1.17743372701399 1
2.07540667518351 1
1.0575348639572 1
1.56869400564672 1
1.01320363755204 1
0.232562068670432 0
1.63523117247406 1
1.37255488003514 1
1.07888427950237 1
0.690462003901203 1
0.507448030434601 1
1.44731800422839 1
0.935117786251704 1
1.01839728119394 1
0.842875162783131 1
0.817137140862911 1
1.19049903810695 1
1.01559750555575 1
0.866726002516064 1
0.875376916798034 1
0.994342483800636 1
1.48825372916634 1
1.0633292097617 1
1.58471681448648 1
1.12116877492357 1
1.59684282587007 1
1.72662256295498 1
0.923008371655588 1
1.03778500719279 1
1.41439882172361 1
0.856161444313199 1
0.927629967993115 1
0.934338731738658 1
1.17338165041502 1
0.62787905231205 1
1.44123837884426 1
0.287329661487431 0
1.27894654331996 1
2.12608015434065 1
1.02691517733866 1
1.03413884762756 1
1.01245379204118 1
0.868213157749561 1
1.56508341261424 1
1.12010900078952 1
1.56991401966225 1
0.764179820338574 1
0.575639334289248 1
1.37773901831362 1
1.33069264811019 1
0.998163854998636 1
1.17445466450084 1
1.88293375609839 1
1.16336445311136 1
1.05291558766866 1
1.52771007969361 1
1.7333573216333 1
1.09632934312893 1
1.27199260647557 1
1.34194035810213 1
1.13069806650687 1
1.12440638099475 1
1.26976693066745 1
1.02550141315015 1
0.681239163895075 1
1.28162482112065 1
0.578625284509763 1
0.889343120797334 1
1.13971142056068 1
0.843644218981853 1
1.14483360806803 1
1.42948180745423 1
1.14221367753232 1
1.07398419070911 1
1.44805681305796 1
0.749199148463574 1
0.721901167576375 1
1.29960379516378 1
0.625379127596712 1
1.44655223135407 1
0.571044624384831 1
0.915449148139296 1
1.46914612841964 1
0.768664284494641 1
2.09953972913465 1
0.824053451778323 1
0.710861014648898 1
0.711400963904137 1
0.633800581632735 1
1.41298878151802 1
1.2141908590593 1
0.941930505323989 1
1.47118425005058 1
1.34037182926485 1
1.4895195160416 1
1.42720250236175 1
1.25066761855606 1
0.77614236030143 1
0.435601164990813 0
1.24817336682316 1
1.37287154393374 1
1.23764329289252 1
1.23278740772587 1
1.34132674043149 1
1.26043980068277 1
0.999906524711774 1
1.19188818795142 1
0.113087511334907 0
1.44992403714522 1
1.57646370300254 1
0.318196845389594 0
1.14596658639799 1
1.39237091560544 1
1.45786643511447 1
0.464351675094829 1
0.585840181915594 1
1.08227398769698 1
1.53301770558189 1
0.941453705268094 1
1.67257379589051 1
1.45730568228101 1
1.41642218875069 1
1.3881295164376 1
1.04872070556103 1
1.10286562992407 1
1.00139512161838 1
0.789697064366786 1
0.886998005138271 1
1.37108474368012 1
1.31626278374973 1
0.266511880309942 1
1.04658886403916 1
1.14283238329773 1
1.15486551864675 1
0.898149316068946 1
1.48063922862907 1
1.21023448652725 1
0.429819109333307 1
0.535143770723502 1
0.507520638880446 1
1.30082710592876 1
0.672439559072626 1
1.0666358514731 1
1.60000574535615 1
1.06472004067745 1
1.48263143217842 1
1.77491669829258 1
1.28364455133359 1
0.852577214324958 1
1.00853852064386 1
0.794458449084763 1
1.00743625022157 1
1.18706349121645 1
1.79163136651164 1
1.03955945681903 1
0.767991822426161 1
1.18105334386261 1
0.634340868228218 1
0.911185532258106 1
1.1833116763056 1
1.48330601552565 1
1.25470140850848 1
1.08613897356718 1
1.31574397175653 1
0.696316835976319 1
0.331887523648342 0
0.994608761827737 1
0.760495013222198 1
1.35265214042287 1
1.30894265677398 1
0.617186452301176 1
-0.288685662069673 0
1.02407504504376 1
1.6778761269243 1
0.696437054939108 1
1.6811698495179 1
0.960881514589065 1
1.96698013879503 1
1.30665290785955 1
1.62574006660588 1
1.21424604057124 1
1.2106470518204 1
1.15164065130746 1
1.15046255962182 1
1.50907379672477 1
0.424980819441605 0
0.581832462676779 1
0.842886465370827 1
1.43148456731904 1
2.04897128170415 1
1.50842058903211 1
0.652905447084108 1
1.13343510788526 1
1.51673316973364 1
1.115237533189 1
1.52867216367415 1
1.44852803890346 1
2.06499806383467 1
1.24857612651416 1
1.0089748769541 1
1.3730414567404 1
0.879481958492243 1
1.2301531839848 1
1.14694810834278 1
1.86895262357207 1
1.29388972969443 1
0.716737706318596 1
1.50282778863133 1
1.43196559503166 1
1.46419681490071 1
0.90098498752362 1
0.691634196641007 1
0.956591536447536 1
1.76649355045285 1
1.69897001435517 1
1.12123827066561 1
1.05517230356138 1
2.2271839042066 1
1.2668987831763 1
1.79029397841311 1
0.746522853068003 1
0.926273100768788 1
1.17657107919367 1
1.04305646572925 1
1.27223742903206 1
0.779367240804252 1
1.04388350133726 1
0.537965161905949 1
0.766009603481904 1
0.989930635889956 1
1.58854325641694 1
0.863583148427995 1
0.832886068681439 1
1.2317309824095 1
1.4484511108071 1
1.107024747909 1
0.83354311512219 1
1.24697803422567 1
1.0911107104085 1
1.6666351352373 1
0.863972982124529 1
1.93080411857675 1
1.43520465716849 1
1.10030752105685 1
1.57988233531647 1
1.1227118666971 1
1.9515918370892 1
0.874529417648415 1
1.1318007623885 1
1.26608446880623 1
1.66299425711765 1
0.902299849492875 1
1.17530902800631 1
1.690197664212 1
1.50156120356489 1
1.02711241514343 1
1.94441482320551 1
1.60293155831896 1
1.08776201527729 1
1.68585122193002 1
1.20147516907397 1
0.572388055507338 1
1.03708325169975 1
1.84969341610904 1
1.68617115175326 1
1.57246150585551 1
1.10113612843876 1
1.14191457964528 1
1.20375436960892 1
1.02934274712249 1
1.44547458080183 1
1.2281247980211 1
0.411551157233738 0
0.500143384515596 1
1.03898334862895 1
1.14902600149131 1
2.35495947143509 1
1.90404229644734 1
1.45568059420108 1
1.42805611292693 1
1.79727755136011 1
1.25966646016022 1
1.04532238808917 1
1.68768822296587 1
1.00476487670056 1
1.44847089849832 1
0.607072471404137 1
0.744842533281947 1
1.29772785689789 1
2.06475335065277 1
1.33652980006865 1
1.24887011280074 1
1.26887644988323 1
0.687257906189601 1
1.89135329766294 1
1.06808515900734 1
1.1459508365289 1
1.6265156125129 1
0.666171475311317 1
1.0378865102792 1
1.58476474588147 1
1.22984175708202 1
1.68048265103118 1
0.352734661506166 0
1.17702288276847 1
0.561870236619803 1
2.19047948840301 1
1.58957256039426 1
1.04344799090924 1
1.2388633655207 1
1.3993639228066 1
0.939431309161742 1
0.144775904131697 0
1.44886152479278 1
0.642276150589613 1
1.23198036411295 1
0.934701787454455 1
1.24258256761249 1
1.28422255293112 1
1.86789162038093 1
1.19710633683856 1
1.06070980202675 1
1.39146142554613 1
0.977522666608817 1
1.22408768239706 1
0.559025097115369 1
1.20299710906601 1
0.834390314527419 1
1.34363804775718 1
0.588271093959168 1
1.04175541391287 1
0.381382156391095 0
1.76827496147369 1
1.66724762636069 1
0.810036083555361 1
1.2039611245321 1
1.47543468716824 1
1.35650665350779 1
1.01193652869787 1
1.35925621055523 1
1.73787179441031 1
0.744482604967268 1
1.56127524151834 1
1.65067843172822 1
1.16328041158279 1
0.702055912866014 1
0.880992122878384 1
1.14909010749331 1
1.31072134546679 1
1.02058974114846 1
0.949017060294591 1
0.691174259523031 1
0.546548673386375 1
1.16421984368129 1
0.838407802271765 1
1.78992684974361 1
2.07420872512667 1
1.542979753397 1
1.94780410146511 1
0.633689290669262 1
0.82399286648138 1
1.97044978382939 1
0.554256105051456 1
0.870567757515369 1
1.14033169184302 1
0.690967414939634 1
1.01631517551068 1
1.4390408686716 1
1.21176208732969 1
1.75126856966144 1
1.15871071620571 1
1.30648145861875 1
1.42637806057737 1
0.857266105396335 1
0.954087591672823 1
1.02203317658165 1
1.35323332161918 1
1.09706181115333 1
1.2999079647666 1
1.13119654328657 1
0.964411280297269 1
1.26646537703935 1
0.381504578067266 0
0.679835477972915 1
1.3352191707445 1
1.22302984920486 1
1.0130800371223 1
1.00608097226831 1
1.30287426690897 1
1.30680231970837 1
1.63419523780185 1
0.489734447314039 1
1.34992747689249 1
0.920919495689875 1
0.861970245227705 1
1.3373852551896 1
0.979838337952857 1
0.980496741535318 1
1.70220481166467 1
1.92390151784044 1
0.697023779679429 1
1.19861390296559 1
0.816035512386703 1
1.92678902760339 1
1.00167368948802 1
1.12933138376773 1
1.35474966261785 1
0.655963375559117 1
1.10159944710284 1
1.76718731396763 1
0.831513936668419 1
0.437558869633179 0
1.74553420789649 1
1.86203043215867 1
1.23469426113162 1
1.18236257478066 1
1.66647966729324 1
0.833498615385832 1
1.03147915248554 1
0.697904218203609 1
1.50817200606661 1
1.42931994220169 1
0.633392416584757 1
1.81000977168695 1
0.39963870249559 0
1.23974666506827 1
1.50904862339138 1
0.957853600082892 1
1.74832869871033 1
1.53068452252529 1
0.905134617794841 1
1.4702482907084 1
1.53983709701074 1
1.8756278018679 1
1.69145549837366 1
0.998991100800703 1
1.68704071696883 1
1.54288980885352 1
0.347809408363392 0
1.32561367727672 1
1.75766473963253 1
1.76599442074309 1
0.958994505661284 1
0.424603128418203 0
0.78246807946983 1
1.18422966238528 1
1.47790540065998 1
1.50287311231839 1
1.79998717981649 1
1.27051215388755 1
1.48601616587917 1
0.795349758945848 1
0.867482046831386 1
0.693803694894945 1
0.785222062514872 1
1.62775493607645 1
1.04159488457449 1
0.142295790439316 0
1.30227384201842 1
1.79419082886907 1
1.51670414282689 1
0.969181346522397 1
2.03600139330638 1
2.00502428409934 1
1.35341011171407 1
1.11811606357455 1
1.01515228117638 1
0.546858479162353 1
0.705371505136598 1
0.665136445962203 1
1.02341977127393 1
0.906436633699216 1
0.765229467656652 1
0.570129971382993 1
0.742806913031822 1
0.938680263117855 1
1.57831611037413 1
1.88033150379057 1
0.423523965800589 0
0.673152712503567 1
1.17578211596615 1
1.29247507267084 1
1.18449060542798 1
1.40309715212701 1
0.980936724106689 1
1.31225141602549 1
0.818448198310145 1
1.85708342874526 1
0.930020073694611 1
1.71480381061759 1
0.612237281436858 1
1.50782776830135 1
1.99638380509391 1
1.77070523777595 1
1.29042706632446 1
0.350814795140505 0
1.10996751712463 1
1.15333980323804 1
0.940665716902354 1
1.16358763885852 1
1.51368071899436 1
1.43974051145947 1
1.29298885412921 1
1.3647455150214 1
1.76254970662162 1
1.3767506755682 1
1.0580741760659 1
1.18533699974682 1
1.2696319879334 1
1.27120897034116 1
0.440797971953942 0
1.74140871187787 1
1.0550973711975 1
1.09085031177848 1
1.36108107547818 1
0.983377962377558 1
1.24568019419675 1
1.72983837955829 1
0.96847526941805 1
1.01827847105899 1
1.85206397528289 1
1.8605964896823 1
1.33663971137826 1
1.71939650585532 1
1.80152491234259 1
2.28405444923008 1
1.61573293527073 1
1.27254654191482 1
1.46387313770745 1
1.65022947663668 1
1.22855495170604 1
1.77562117595043 1
1.45121751567912 1
1.61944398843002 1
0.429276815674958 1
1.74519010464756 1
1.02213113380922 1
1.70753276639531 1
0.746952065579927 1
1.6363465279413 1
0.363121156406655 1
0.879311791151377 1
0.810972018253096 1
1.89829095979777 1
1.4379440444882 1
1.30315892210024 1
1.30409109675834 1
1.26094716606579 1
0.935264508420887 1
1.51996412245522 1
0.811970910218617 1
1.29547849677268 1
1.25806075348199 1
1.18334889230049 1
1.09929246369493 1
1.13522024136162 1
1.27847377338044 1
0.790399382689494 1
0.806628708890164 1
0.948114512082985 1
1.16624785913316 1
1.67939066313889 1
1.37819255504126 1
1.00875634104262 1
0.332730857071961 0
0.181700690060018 0
0.739564335727603 1
0.967800192772127 1
1.39554946126634 1
1.2807827686324 1
1.14419895068683 1
1.74867425557369 1
0.297497929812224 0
1.50180553250384 1
1.45016979827524 1
1.05218248813284 1
0.902796850319655 1
1.5642848052516 1
0.525394317065997 1
0.791531551954769 1
1.27411417946852 1
1.56681674062904 1
0.0302167173132793 0
1.40161093306224 1
1.49250887799318 1
0.761493517393642 1
1.51721815643098 1
1.08049699076247 1
1.08596604937139 1
0.319971944218571 0
1.2137770314453 1
1.42770848472664 1
1.08836732796504 1
1.55967997230641 1
1.20321966781557 1
0.791239948326473 1
1.15586443668318 1
1.22026271986061 1
1.57239693055783 1
0.881579933869878 1
1.02913804068005 1
0.918924924298228 1
1.28384448422252 1
1.67958988286897 1
1.60920779006366 1
1.41084857401302 1
1.88773047887391 1
1.82899674594645 1
1.41967571723439 1
1.24914929949184 1
1.45866366866015 1
0.669513540170818 1
1.34557894404236 1
1.6450130763815 1
1.74841929495104 1
1.18882927670197 1
0.866656484117411 1
1.80740548735874 1
0.779667958244283 1
1.36382541751175 1
0.303553896183053 0
1.46720301803995 1
1.39575823883919 1
1.30939943982648 1
1.3185511176193 1
1.3252210767231 1
0.994412040318499 1
1.64807290664544 1
1.57444241549378 1
1.27569362333327 1
0.700768980672371 1
1.84247199154709 1
1.50182834179693 1
0.831862527822079 1
1.8472344105148 1
1.54654194050748 1
1.38988641053903 1
0.959072959256625 1
0.700310503874717 1
0.977681513716476 1
1.18558387368307 1
0.85553922819661 1
1.6210996710515 1
1.18145157006863 1
1.1097337453062 1
0.938944409533722 1
1.01490880779887 1
0.673621595434766 1
1.18754209253272 1
1.54597135789226 1
0.849921246145629 1
1.58631956364806 1
1.45679534613601 1
1.92885202207203 1
1.26278502585327 1
1.36700627835945 1
1.58501186868051 1
1.17055544460615 1
1.27442135643693 1
0.625731354729834 1
1.22283314025347 1
1.24886898593287 1
1.53312026865068 1
0.628788175850351 1
1.75019432404245 1
0.81893899782583 1
0.93833381247511 1
0.90023109708391 1
1.21140136702202 1
1.48168534255035 1
0.692767674350412 1
1.16986426039103 1
0.48647686868236 1
1.19602531630775 1
1.36973035496149 1
1.37203471528436 1
1.34153596055901 1
1.7491896621877 1
1.11746686853511 1
1.3698677347618 1
0.812812661558713 1
1.58388462047977 1
1.63309575675274 1
1.57896059046101 1
0.69336692550934 1
1.4515246891326 1
0.72767443034526 1
1.34544260321697 1
0.696295698856674 1
1.67648341278145 1
0.599655992667089 1
1.19613625522875 1
0.898670998843692 1
1.50805655483046 1
1.04547179556398 1
0.614025590632397 1
1.22106136721843 1
1.71448820094889 1
1.05708520484053 1
0.737465868631431 1
1.57035700294632 1
1.0322503414374 1
1.41243253837964 1
1.72434438103393 1
0.62912221832623 1
1.21228190686626 1
1.62263261783221 1
1.57780877066745 1
1.0217505294303 1
1.30320443320357 1
0.69145424071632 1
1.23959629716594 1
0.979065096022591 1
1.01729306954541 1
1.89654325101377 1
1.09474045168192 1
1.07737339215874 1
1.51558998875834 1
1.61993965426274 1
1.43380821694653 1
1.33049384822584 1
1.31315605999548 1
1.00344343112881 1
0.587123377321552 1
1.54816772409716 1
1.61790931227782 1
1.26826431088915 1
1.35461542772753 1
0.977772805718231 1
1.71161288021989 1
1.38546636418976 1
1.06066473260721 1
1.05488585531571 1
1.04760415920087 1
1.20863588485617 1
1.47568490087524 1
1.1903093276239 1
1.62985981865667 1
1.44493145215787 1
1.32051903896861 1
1.42099130693247 1
1.21967946348966 1
0.665276451780537 1
1.25216708664324 1
2.28266976578462 1
0.987499253679447 1
1.46221188979874 1
0.809435450934074 1
1.61379835540827 1
0.954846762471481 1
1.00875894245521 1
1.73350233656632 1
1.59685996600995 1
1.53511342075904 1
0.70691912133641 1
1.73156109077978 1
1.39540933172447 1
1.07943203548851 1
0.965746205572903 1
1.8182405208493 1
0.849440250013815 1
1.2966185915032 1
0.994233120431216 1
0.914331901179923 1
1.6254714159417 1
1.99443185443379 1
0.273513136736907 1
1.02276701397225 1
1.64262935126276 1
1.66996962881512 1
0.80147830302259 1
1.54380046157126 1
1.96530980799551 1
1.0273407684483 1
1.35633855610837 1
1.72466819737958 1
1.54006239389953 1
1.12240994228579 1
1.60600383711845 1
1.10538093283937 1
0.18903684787282 0
0.758929124806371 1
1.79555284828228 1
1.19253544844635 1
1.38894692318839 1
0.627728667252159 1
0.930800843894054 1
1.47067340463855 1
1.97006186425963 1
1.51537609783302 1
1.49811693299187 1
1.0544503032146 1
0.905563764744775 1
1.52973919506176 1
1.66927172149642 1
1.60097717316868 1
1.45911135544208 1
1.92665145726259 1
0.397046939093701 0
0.0312496743601646 0
1.74462067217064 1
1.71484156016847 1
0.716878732812546 1
0.95394810941608 1
0.480791781645337 1
0.277734889682977 0
0.985851506342856 1
1.44541252559865 1
1.03584079200986 1
1.63984858407981 1
1.57882121388713 1
1.94082513263459 1
1.71673336199065 1
0.890555854420095 1
0.629060676168306 1
1.91108380738323 1
1.06288342007154 1
1.12770994136966 1
0.940808837738712 1
0.676573928858591 1
1.18058555778011 1
1.16237733998297 1
1.39145990488449 1
1.1872508133672 1
1.14908493133825 1
1.34484642388298 1
0.786408708304502 1
0.643709541571635 1
0.125018640896803 0
1.3181644121898 1
1.30480114841185 1
1.08681965216056 1
1.78123489956161 1
1.30406292006997 1
0.944494478775131 1
0.4081330542688 0
0.742986207651102 1
1.80844889116236 1
0.663457573054364 1
1.36437133567621 1
1.46123267131077 1
1.35576509508974 1
1.27576985134521 1
0.970396768490982 1
0.55432997549839 1
1.40233050484069 1
2.03836172459933 1
1.60932777806302 1
0.613671521534097 1
1.42040837325087 1
1.31959515293347 1
1.23553333646932 1
0.959164147733789 1
1.15238459468611 1
1.7341587411019 1
0.765471820168771 1
1.94110420478207 1
1.26359190361119 1
1.65745846741422 1
1.08663370903608 1
0.942150128276247 1
1.05935954624797 1
0.839186019113179 1
0.843094456901941 1
1.56332555268554 1
0.765370864095055 1
1.58626810947682 1
0.976645156525556 1
1.20670742138937 1
0.939307112164094 1
0.250864041311396 0
0.47585305627958 0
1.35347705094261 1
1.02822498938054 1
1.75180655778488 1
0.223009339285511 0
1.41994170267663 1
1.10770783453091 1
1.62050334065945 1
1.56335855450797 1
1.49799852568351 1
0.868744302990047 1
1.11773435438118 1
1.23947756108585 1
1.5643133005595 1
2.064487652137 1
1.62213006827928 1
1.28054736238105 1
1.47066433312523 1
1.25144452651885 1
1.74958170512904 1
2.06592252599009 1
1.34086170137433 1
1.58474618005444 1
1.35967053953472 1
0.980842447082934 1
1.62393434364989 1
1.25321912236629 1
1.51723839675283 1
2.13833301221812 1
1.1508596527262 1
1.46653829841232 1
1.45636001644232 1
1.38340761987237 1
1.64858672708819 1
1.49264233261903 1
1.75643497438194 1
1.44263263483588 1
1.66599245214017 1
1.53212117180924 1
1.06956205916664 1
0.609146740645299 1
0.587827057708592 1
2.07321880025432 1
1.30947416202348 1
0.505174725075989 1
1.37189000036002 1
0.953597235947843 1
1.44926780538787 1
2.03541481419551 1
2.07171378753501 1
1.67548601313257 1
1.28523933012162 1
1.00278047492851 1
-0.182950365626046 0
0.309367268040342 0
0.645828865265483 1
0.826851216831052 1
0.628023650805223 1
0.666109041787984 1
1.22521938626423 1
0.849629490547363 1
1.51648458825336 1
0.979778465793186 1
1.05828066209051 1
1.28162491551234 1
1.56235482162792 1
1.40884718304604 1
1.11734405314896 1
1.2999751678847 1
1.48388820064886 1
1.24018495072358 1
1.66343106029076 1
1.42582615580974 1
1.58525746799792 1
0.769689025887067 1
1.623221551822 1
0.890797922769348 1
0.97226928452636 1
1.19161259536963 1
1.09668196618349 1
0.889029047251608 1
0.667826109126005 1
0.984759503824098 1
0.579783300687776 1
1.25063394438915 1
1.54489860807777 1
1.31771500241174 1
0.308250175348057 0
1.2795261183668 1
1.58062740522725 1
0.708538395083814 1
1.45993385136694 1
0.90436686776918 1
0.581760141874198 1
0.611519878749894 1
1.1584195173286 1
1.05949712178996 1
0.0850305909450473 0
0.303945849264456 0
1.21816663179515 1
0.84645600107412 1
0.977891135730138 1
1.60739825236817 1
1.42173573365935 1
1.09998069587281 1
1.5504337261267 1
0.795339261097145 1
1.54458440397242 1
0.90604831129173 1
2.42908965029316 1
0.982035841851551 1
1.25296430843153 1
0.923671176117242 1
1.33452164966765 1
1.35956626690868 1
1.30707074491252 1
1.62672508780708 1
1.56668711825128 1
1.07951746883809 1
0.747716270439847 1
1.25547375159308 1
1.33764141065662 1
1.08917628770094 1
0.882966233143038 1
1.31307286096268 1
0.936660037604334 1
1.76849358294339 1
1.47688318742079 1
1.21921249990364 1
1.20323590599438 1
1.44124438486294 1
1.63188020899822 1
1.66591882277934 1
1.23581381668081 1
1.15214637810703 1
1.67665337480415 1
0.933278594274657 1
1.25647239807358 1
1.17245821099856 1
0.976122944651963 1
1.07323212160542 1
1.12367947659032 1
1.12263733301741 1
1.55467064906387 1
1.11499147623082 1
0.0695093526535259 0
1.29802382474595 1
0.990958252198476 1
1.40398069834503 1
1.08747251878445 1
1.21693601723557 1
1.44851934072882 1
1.62011620286046 1
1.62347218834379 1
1.44940010808775 1
1.43642291643038 1
1.49651378325129 1
1.24362256579026 1
1.06153210180611 1
0.996074783542519 1
1.41457595160437 1
0.819838941346818 1
1.5509573005249 1
0.873781122745304 1
1.45968950733378 1
1.49728403926943 1
1.3670778434626 1
0.944008396577472 1
1.22037951861868 1
1.20893531591381 1
0.671220930497419 1
0.664811830320781 1
1.60977102701712 1
1.22569166017513 1
0.495430902596455 1
0.66147405066875 1
0.898915066390508 1
1.03916526964547 1
0.997228213731757 1
0.788128354789043 1
1.73365870894769 1
2.21618377220032 1
0.879914776552233 1
0.646928599994066 1
0.812672463227346 1
1.19583820524872 1
1.89045213385959 1
1.54940319532881 1
1.25334211797869 1
1.29601402122153 1
1.62791983755529 1
0.922624142766453 1
1.47085984342282 1
1.71376714331896 1
0.888168977279821 1
1.34831359420079 1
0.795492275681356 1
0.72938742455934 1
1.69818465728128 1
1.53815728691315 1
1.07350179145295 1
1.61397290536625 1
1.15742733906497 1
1.44831646193181 1
1.61702452498478 1
0.914999902999055 1
1.82368579777667 1
0.797386383926505 1
0.880028311822099 1
1.31685057873411 1
0.60055153686881 1
0.764563869902298 1
1.07522233026329 1
1.94345266746868 1
1.07529418363306 1
0.990414441357466 1
0.80741228957173 1
1.4134892141559 1
1.43225800123417 1
0.862608494961531 1
1.62958508592424 1
1.40835384439277 1
1.00973716670159 1
1.4723225475427 1
0.541076726483837 1
1.54601941732515 1
1.05174498322572 1
1.55240658777864 1
0.19968345642565 0
1.54199120268864 1
1.40202569372003 1
0.867093686198605 1
1.30461557362067 1
1.15448692898572 1
1.72424813546154 1
1.34788403178691 1
1.30904292020746 1
0.866313964904597 1
0.533223710122616 1
1.66062309403744 1
1.32447962146688 1
1.07558548445586 1
1.42605813581032 1
1.08982191844937 1
1.31779233323583 1
0.677802037327056 1
1.30471184494392 1
0.430285310838122 0
2.11112950584081 1
1.48012143397642 1
1.09136962689816 1
1.77193788350867 1
1.10863922300448 1
1.74819796408407 1
0.960551506729496 1
1.97773588298157 1
1.18375232554245 1
1.11954309270016 1
0.851187671067193 1
1.01152360930334 1
1.26065691080982 1
1.54754734925432 1
1.03083310506527 1
1.43335215968271 1
1.28712218091029 1
1.44805455649964 1
1.6080438285797 1
1.61304481392859 1
2.2689025593597 1
1.3449932329675 1
0.343006597970705 0
0.871574372428371 1
1.17696194586427 1
1.34855860212081 1
0.731247415465619 1
1.13369078400484 1
1.38775546655454 1
1.46576415221727 1
1.32181470983606 1
1.14729881651681 1
1.3100082414423 1
0.601069656157231 1
1.08286936578166 1
1.77894117304779 1
1.05405829861991 1
1.15338247436002 1
0.980707977530705 1
1.13670804597615 1
0.504774750217883 1
0.739117567951956 1
0.979231916733642 1
1.02762183296381 1
0.590898634105732 1
1.37333748020948 1
1.78441007089809 1
0.677919257808583 1
0.896915835296271 1
1.6437572483366 1
0.951612011836483 1
1.34959274400389 1
1.59018072295093 1
1.01668280308442 1
1.6962569748943 1
1.32985211685481 1
1.52522868513248 1
1.72391857568734 1
1.35463754634367 1
1.27135027571504 1
1.03204565253005 1
1.18375613369739 1
1.94431181798248 1
1.27678478672242 1
1.47276883308228 1
1.25287009288092 1
1.71606148052153 1
1.26042415312589 1
0.674539387006623 1
1.60068054481998 1
0.23537430854986 1
1.1236433304161 1
0.90816067858612 1
1.61596754402974 1
2.10830519661802 1
0.943884727152354 1
1.62656303185784 1
0.878557070608864 1
0.679350308224403 1
1.62608200458687 1
0.421988193288016 0
1.67183808113304 1
1.72582437861274 1
1.24618712112946 1
1.35454325317293 1
0.685147749314847 1
1.26478138428008 1
1.5339928690011 1
0.946910620706097 1
1.18267853755768 1
1.06850085306937 1
1.561522225489 1
1.20261813220204 1
1.32362460521556 1
1.10758601465592 1
1.37957956656493 1
1.03680137622868 1
1.11578585598733 1
0.977191640572623 1
1.87064936882653 1
1.63243514275979 1
0.866861874376782 1
0.765693532386699 1
-0.239984073170571 0
2.03978615998749 1
0.553821672522537 1
1.25097990425109 1
0.98361871548459 1
1.17268423655793 1
1.05491712675762 1
1.91717850416791 1
1.33227379391944 1
0.611265486736676 1
0.587633284118537 1
0.525626793189957 1
0.977262598427456 1
2.04020655708903 1
1.78625816472335 1
1.40071209279681 1
1.55969352595096 1
1.39970052278699 1
1.00046471431085 1
1.2206731368814 1
1.64720558439937 1
1.04505065839248 1
2.13955714790702 1
0.878570696910228 1
1.9039286417746 1
1.2139250568915 1
1.79994112451281 1
1.07606416294208 1
0.906756345180683 1
0.802906175770785 1
1.00867519698035 1
1.20215228196556 1
1.43658468708974 1
0.775417262434724 1
1.54768354736933 1
0.619151363884473 1
0.67899946960557 1
1.54466331645387 1
1.32581701887747 1
0.875665016368125 1
1.67886094841172 1
0.825606079254629 1
1.27600263737601 1
0.965134699858559 1
0.720361068723204 1
1.5191527767597 1
0.803543050441552 1
1.85267012715251 1
0.954263709394288 1
0.457784173843023 1
0.872498676439454 1
1.45481382401103 1
2.15712010315883 1
0.651417758497996 1
1.13951910413274 1
0.488401584766901 1
1.5791318174319 1
0.858930678068045 1
1.78478299055663 1
1.29562761279324 1
1.30319198294437 1
1.12677858079473 1
1.43927079715556 1
1.66611613328488 1
0.947244648366552 1
1.24061322581995 1
0.813489460578042 1
1.20291230085686 1
0.806189775006931 1
1.12099629291764 1
0.910238527410233 1
1.55407700833679 1
2.09643969835608 1
1.4914618166138 1
1.22400710537038 1
1.60621127831805 1
1.05452817550058 1
1.16555618576985 1
1.22928980783565 1
1.44924974017147 1
0.939911365776426 1
1.46263771533822 1
0.67882075584059 1
1.59735530935164 1
1.47675981744935 1
1.22197314688287 1
1.91228160006717 1
1.16368820841288 1
1.03601395982232 1
2.05054374328897 1
1.44952633803544 1
0.726355012358762 1
0.945813616734765 1
0.816611978172535 1
1.0583505011205 1
0.165702047036033 0
1.15678430619173 1
1.18091934051947 1
1.17881197560782 1
1.00538458455412 1
1.01465325626104 1
0.855373706174734 1
0.393944739205685 0
1.21101384308174 1
1.18724530844622 1
1.10443065775266 1
0.742964495847661 1
1.28409804476729 1
1.41920134507911 1
1.9502029464503 1
1.30969441341963 1
1.83043692091091 1
1.00734438812054 1
1.72718299223134 1
0.659872403932376 1
1.26105906101634 1
1.43262137287954 1
1.17218695384368 1
1.47704850774639 1
1.24164417497613 1
1.38784204930532 1
1.29219376834672 1
1.55732784791895 1
1.75964663579713 1
1.36179485702649 1
2.14467863998805 1
0.936058987273774 1
0.764745330847364 1
1.31545834175459 1
0.603450964171907 1
1.30040471731861 1
1.19103870408041 1
1.35016506205455 1
0.88978140779926 1
1.16577749046611 1
1.42292134585851 1
1.11170266608886 1
0.92056897102087 1
0.539521114959629 1
0.888879549321986 1
2.10275046879865 1
1.70450979816056 1
0.926959583916662 1
0.969264277130115 1
0.771965805304423 1
1.29419000760067 1
1.7813555987671 1
1.36051989927089 1
0.538271431875357 1
0.961123566049721 1
1.67394162496041 1
0.657005782689427 1
1.43308891959969 1
1.74198972651688 1
1.47983670466079 1
1.72483185996444 1
1.26094476940853 1
0.969306130927965 1
0.837454901827001 1
1.43948735640927 1
1.56863165309427 1
1.59415988951597 1
1.09961793971564 1
0.50815852678988 1
1.10344773291645 1
1.21993290638958 1
1.19632235860019 1
1.10892649839211 1
0.949107569517504 1
1.32733788676383 1
1.9862683167113 1
1.01346495465351 1
0.979853849549667 1
1.29958041121963 1
0.641995594031282 1
0.965755222213555 1
1.33453007262839 1
0.743203223908841 1
0.893297960856254 1
1.50300066719911 1
2.02601012856178 1
1.32152734410602 1
1.19897159864122 1
0.827786156967771 1
1.03889717002533 1
1.66836073507811 1
1.26501122156514 1
1.78148125865079 1
1.55507437106349 1
1.79581084108386 1
1.63210431057159 1
1.69220016364327 1
1.26185163989891 1
1.17363785994571 1
1.28666620212947 1
1.5052868589046 1
1.77485131537049 1
1.36601167603986 1
0.729080543662236 1
1.01498466661581 1
0.926102390403734 1
1.13856931660174 1
1.34679477626346 1
2.34904644947574 1
1.24314166696004 1
1.97044491247696 1
1.03590333579669 1
0.528497015227106 1
0.682792428001997 1
0.719879949654905 1
1.06201717012707 1
1.92565390220853 1
1.150799405071 1
0.115692302662703 0
1.56118948371928 1
1.52969198174466 1
2.12429713812434 1
0.422667205001798 0
1.42189628036245 1
1.35185346692991 1
1.25749914945586 1
1.06107334864734 1
1.15222598561719 1
1.44310875869156 1
1.75614712724323 1
1.38375163018271 1
0.258066113208136 0
1.05298403968086 1
0.683907290813045 1
1.19869460835863 1
1.71966713534783 1
1.51512367066989 1
1.48084328886041 1
1.00381825292242 1
1.20356538133327 1
1.71327478957326 1
0.705831349404139 1
0.370847473748542 0
0.878985207019461 1
0.892752208916227 1
1.85797512118056 1
1.02472111302548 1
0.966328664943954 1
0.984989189400043 1
1.29381268467887 1
0.727242395805992 1
1.37507140117598 1
1.32983861347337 1
1.2266082891383 1
1.40685226451403 1
1.23982209790425 1
0.465365640648298 0
1.79609383313468 1
1.62457882839123 1
1.33970239733645 1
1.68358735316148 1
1.02437763863684 1
0.965391297287896 1
1.01338220051914 1
0.835550103209305 1
1.2973553859289 1
1.42262523666515 1
1.53493846219931 1
1.33352668540467 1
0.863594711333848 1
0.702481866485493 1
1.01279639076323 1
1.38584789367135 1
1.73123267671643 1
1.74290217939243 1
1.19458453855597 1
0.846624616459493 1
1.79625696377195 1
1.33085273879268 1
1.77176451919469 1
1.08720052361385 1
0.864799748223726 1
0.757603812828978 1
1.76881178544567 1
1.01265050827708 1
1.37364138481348 1
1.68844071811353 1
1.16668623870955 1
1.74809211556736 1
1.07081968367691 1
0.985598603169679 1
1.25548560820908 1
0.97339760101981 1
0.507757799135119 1
1.44854660395765 1
1.13163130793001 1
1.35854267242878 1
1.00682183376909 1
0.969609495077606 1
0.795463517001055 1
1.67955761976822 1
0.649526141572891 1
0.957421017156188 1
0.649142343769285 1
1.28142523089851 1
0.984851189872806 1
1.52731317807826 1
0.743486212012942 1
1.04029506201332 1
1.14387613090207 1
1.4981427950824 1
1.72748752804908 1
0.275119060100417 0
1.06667808047552 1
0.935334756619951 1
0.74497612653595 1
1.09483068759914 1
0.59994087601268 1
1.94369061742628 1
1.69220770005113 1
1.10354366636671 1
0.492886985420723 1
1.69329577710013 1
1.38465987627026 1
0.960346118341426 1
0.904789695786827 1
1.21689121445051 1
0.0693384000813936 0
1.65780170589754 1
1.40640287279179 1
1.69587828566464 1
1.29408771558622 1
1.41572037715614 1
1.85582247189154 1
1.37939828975389 1
1.60842204713832 1
1.77791282928604 1
1.54459540120134 1
0.715962198067774 1
1.00565319865023 1
0.847184244313214 1
0.911568089619986 1
1.41004817210115 1
2.02379099010043 1
1.13214337706263 1
1.06265726572597 1
0.666909552421952 1
1.30451509348088 1
1.50909746692048 1
1.03333667758208 1
1.56507162483961 1
1.65099767214469 1
0.55963139374822 1
1.38575132614127 1
0.918615726865652 1
1.74086025623329 1
1.48610437984627 1
0.697116552154587 1
0.659383694710205 1
0.782255277866063 1
1.78802555945244 1
1.31951963324805 1
1.02403002025003 1
0.190824595680979 0
1.00210192736575 1
0.480794105837779 1
1.78081519690897 1
0.629308073684005 1
1.58606742372653 1
1.25624809835652 1
0.824596097066454 1
1.27064406363072 1
1.84963192892472 1
0.533973101466413 1
1.46140022077527 1
1.24560367389294 1
1.27314839719612 1
1.35340502253685 1
1.62828907036435 1
1.15009876140816 1
0.848586020992574 1
1.94918889883972 1
1.46730054947629 1
1.41777883386392 1
1.68814654545542 1
1.50428290089594 1
1.33890615209251 1
1.89622237260421 1
1.37568366452451 1
0.561582029651039 1
1.8274095106076 1
1.47741798136086 1
0.951230791296385 1
0.757413385340464 1
0.86653392879098 1
1.02245132465822 1
2.10740728984954 1
1.1773010247286 1
1.18483074636614 1
0.921880952821838 1
1.76450335403641 1
1.17357174759293 1
1.87459090917836 1
1.03265335451492 1
1.94918073944987 1
1.43019866403565 1
1.62888816327955 1
0.684378288357322 1
1.40219590447268 1
0.60401985154575 1
0.727447041992857 1
0.866995699402104 1
2.65859633489791 0
0.854365503054685 1
0.873342259957772 1
1.71765293925748 1
1.33475705347459 1
1.50594859911498 1
1.17751803303109 1
0.796312401605496 1
1.76276574551266 1
0.797771918818559 1
0.261539352414816 0
1.69601005204595 1
0.681265353291865 1
0.195195446651462 0
0.482280627728303 1
1.41107105238185 1
1.10587193317938 1
1.30597926505299 1
0.61659151265964 1
1.00205276814327 1
1.67442562695043 1
1.52911879978594 1
0.995399664813881 1
0.886857751178511 1
1.20136563615324 1
1.90484718551116 1
0.449281226244939 1
0.204095099294374 0
1.43411632464568 1
0.703942552053853 1
0.531468750622701 1
1.67709993214569 1
1.21735738876214 1
1.04701065232598 1
1.61250256549973 1
0.699870079945161 1
1.0056625874724 1
1.35706838505665 1
1.67028706469947 1
0.514076615132547 1
1.07417814749271 1
1.10899647034307 1
0.909043792520948 1
1.0628387081856 1
0.580291301373671 1
0.941688525312167 1
1.65563452328739 1
1.04076739014815 1
1.5446045592695 1
1.24871932011587 1
0.873212900695195 1
1.28098915144791 1
1.26831453141901 1
1.22387914103993 1
0.61919677300293 1
1.10046603013785 1
0.748621155190954 1
1.3078772497849 1
1.54731009975221 1
0.462316956913427 1
1.05277600609586 1
0.997873302708637 1
0.818830854758552 1
0.568075559555812 1
1.00791034292789 1
1.08008547993291 1
0.384025165980994 0
0.890151888940213 1
1.57736493181305 1
0.198222235124403 0
0.590757650907244 1
1.30865328014729 1
1.3131864669452 1
1.47689477720596 1
1.04454302828991 1
2.00751352289581 1
1.47767823701242 1
1.45237136644031 1
0.641465701589668 1
0.791066160042 1
1.22814250353304 1
1.30687639981115 1
1.68869246322926 1
1.54402830760949 1
0.725861118648442 1
1.53227198902634 1
0.954761066485303 1
1.61477007572921 1
1.45562226433919 1
1.5890248380434 1
2.00194806204903 1
0.922166932588397 1
1.39537212091759 1
1.63872984861225 1
1.11746747779439 1
0.697806787081485 1
1.49149285951209 1
0.0975919531077085 0
1.4354179289164 1
1.13329772600458 1
1.32160034925672 1
1.25436689880567 1
1.81490176497231 1
0.668054086128178 1
0.842116187953761 1
1.28922071051144 1
0.874857218597867 1
0.898302416320899 1
1.68575926431577 1
1.81467036977707 1
1.31309872832356 1
1.1757544528505 1
1.06639801371935 1
1.16444500212757 1
1.4709446986639 1
1.79844766170346 1
0.728386125859954 1
0.801872807488873 1
0.673991500426756 1
1.45468611373774 1
1.17696034434918 1
1.76537322275435 1
1.85708763530456 1
1.31565169950472 1
1.28617703966074 1
1.68318246266702 1
0.629054487453287 1
2.41658121115648 1
1.63395725863043 1
1.30665367186041 1
1.2309764136563 1
1.79735191113425 1
1.11105198979817 1
0.635616843053327 1
1.06153780018305 1
1.69766282487749 1
0.53695352419093 1
1.52298113420339 1
1.06611234755282 1
1.3138184071247 1
0.644406108318573 1
1.37302601011511 1
1.27077778313919 1
1.04860902477361 1
1.46773883838706 1
0.577591578673866 1
1.56374143830454 1
0.753408316267196 1
1.28488021894449 1
1.22595719725037 1
1.23243001647187 1
0.520897267201053 1
1.56142099744953 1
1.52926026663843 1
0.718628528477426 1
1.84273253417918 1
1.0842464447723 1
1.44637666206673 1
0.556205922007837 1
1.46619454137183 1
0.753427753935751 1
0.971776741741039 1
0.820630055018005 1
1.20868241019316 1
1.30168286462061 1
1.1703240444374 1
0.7897313416285 1
1.06128798979757 1
0.998400468982973 1
0.532186994611654 1
1.40387066884183 1
1.51056736975298 1
1.6828518908872 1
1.039760367419 1
1.28554055170933 1
0.86991646462496 1
1.88873270409343 1
1.18547078241859 1
0.80276427498783 1
1.42241797981739 1
1.12859776983971 1
1.35761987531665 1
1.5787178242943 1
0.97681303868218 1
0.996137844774503 1
1.27143232439493 1
1.57423622884923 1
0.903824541938547 1
1.34676993391762 1
0.826314304164662 1
0.611282461592341 1
1.38001224628874 1
1.39767742516546 1
2.16807799597205 1
1.37959216980521 1
1.15258135388087 1
0.957325374516964 1
0.955726824257581 1
1.40388347304786 1
0.841099952753302 1
0.917363794621672 1
1.74242644428997 1
1.04289091338496 1
1.54473703070406 1
1.45415830014731 1
0.920902292205521 1
1.19682102624739 1
0.865058198179293 1
1.1085959553432 1
1.25395718123392 1
1.27445482788399 1
1.49982742521138 1
0.478256779833003 1
1.75462120005307 1
0.92031846239586 1
1.17190226011182 1
1.35799854679897 1
1.84417140925882 1
1.51459288486154 1
1.09806558560937 1
2.17282922151123 1
1.6247257159683 1
1.37405638585479 1
1.2795124223793 1
1.69018379053635 1
0.357719508104184 0
1.83945080027223 1
1.21212923431229 1
1.02725859199063 1
0.940029485871764 1
1.53518398759156 1
0.660014293320055 1
1.65142398833206 1
1.4151958837363 1
1.01049435931163 1
1.43068827913511 1
1.99338582026985 1
1.60234183442817 1
0.879619026958664 1
0.598637802323159 1
1.76066226031182 1
0.841694264218662 1
1.29884081202467 1
1.42670128047718 1
0.846817165472644 1
1.38850346087176 1
1.17826178972928 1
2.20711605151926 1
1.35064425978359 1
1.29627192218173 1
1.05040963092467 1
2.14086208148101 1
0.225457216886668 0
0.775799390929751 1
1.85805285924967 1
1.61235050191986 1
1.61852921596618 1
1.01142089306679 1
1.33280700338467 1
1.70250391928207 1
1.01985560071979 1
1.00032848559357 1
1.66325160583234 1
1.29381997928251 1
1.4538373794707 1
0.607975024360915 1
1.10426207454433 1
1.77123380197733 1
0.391089323294118 0
0.797457378399259 1
1.1635591034907 1
1.42488924458847 1
2.04161616588489 1
0.94228444359376 1
1.14949722908088 1
1.62825224578642 1
1.21594487427577 1
1.30278615729369 1
1.27844236564067 1
1.41053371417374 1
0.965460168021577 1
1.66261727032798 1
0.662317680875499 1
1.67498814150772 1
0.507386017671588 1
1.34701423232646 1
1.47712223659146 1
0.70777096246226 1
1.11182217774096 1
0.931985505062542 1
1.06797546629874 1
1.67087424528305 1
1.3069369417454 1
1.78425326355516 1
1.100924620568 1
1.41576046604307 1
0.252828921601631 0
1.55309039741375 1
0.531107839419919 1
1.20817257802252 1
0.749569286682709 1
1.12414083134684 1
0.731800572548192 1
1.55742485971759 1
2.58117090718493 1
1.6468293737355 1
1.21042531292335 1
1.89684857794177 1
1.6540167357494 1
1.12493654040907 1
1.82418479130863 1
1.31984880917939 1
1.80255797254451 1
1.3435835579094 1
1.23472408188379 1
1.45166644852895 1
0.599666419962143 1
0.782387978484884 1
1.56079980206245 1
1.01208285118348 1
1.89176927568508 1
1.30210720960343 1
1.33089779420509 1
0.800870283870015 1
1.32740499815574 1
0.867055025211947 1
0.859803956195768 1
1.13994738776947 1
1.27478321762333 1
1.31188693579308 1
1.09067500453909 1
0.927144589409553 1
1.57499001945127 1
1.74808772160555 1
1.06101816227834 1
1.25317534749508 1
1.4480434268773 1
1.09403223807368 1
1.50682813391946 1
1.37200586450056 1
1.6963301989081 1
1.11606765148626 1
1.50737278781529 1
0.877847674043998 1
1.1969656127549 1
1.30633934226246 1
1.13089699208013 1
0.874814968568409 1
1.04681843798729 1
1.60008110783636 1
0.900151907447966 1
1.31752626054304 1
0.907545230710557 1
1.20102390065635 1
1.02535245502687 1
2.03544181902756 1
1.23735159067345 1
0.90844574839443 1
1.97328500217666 1
0.900561928440494 1
1.49625774560098 1
0.682781546773267 1
1.3989102011194 1
0.46924913092077 1
0.945531178438616 1
0.813932478083237 1
0.916291144836181 1
0.746814412244381 1
1.59684118499716 1
1.59372370940619 1
0.833662587398451 1
1.96366439735586 1
1.32126243669698 1
1.15810363084374 1
0.941750545438851 1
1.80600815543032 1
1.66595497716752 1
1.32528658584708 1
1.31001083917926 1
0.928938586734606 1
1.53795860702114 1
1.1160768952661 1
1.03926758750003 1
0.98085474173475 1
0.841783164974689 1
1.22446316635395 1
1.11626547819282 1
1.30856050279032 1
1.34808955718346 1
1.50188370996897 1
1.52454120462697 1
1.45596688618213 1
1.1307832650114 1
1.52685942877555 1
1.52657747080448 1
-0.0122201693494614 0
0.946913296923198 1
1.62809337355328 1
1.13343168396464 1
1.73539531047619 1
1.65788009361444 1
1.58494101985858 1
0.488629262231254 1
1.44888098391317 1
1.821451813131 1
1.32436776144993 1
0.140696904451043 0
1.42419642662926 1
1.50616395493151 1
1.27954229767726 1
1.39447356103766 1
1.19393162141023 1
1.64749875728384 1
0.422171606177575 0
1.27993925363487 1
1.86928343717872 1
2.21793308432433 1
0.842029140459314 1
1.22891894247483 1
1.38715582685576 1
1.82235658500191 1
0.806289383635281 1
1.14618815336385 1
1.24337434756301 1
1.26894314976984 1
0.785861297080325 1
1.16554966675034 1
0.95247170934437 1
1.49273439245325 1
0.506700215665102 1
1.73914645520851 1
1.09776688710505 1
1.1489614727404 1
0.861572076695627 1
0.571033470983401 1
0.970264545105245 1
0.840255972765729 1
1.56049173802284 1
1.25362469541264 1
1.07529309965619 1
1.33916918359168 1
1.22221237121962 1
1.69402044740652 1
0.924313538852604 1
1.36792885204491 1
0.672279955436561 1
0.61653072315486 1
1.26519142160037 1
2.09560894802381 1
1.17163017594335 1
1.15658070282864 1
0.583105767258128 1
0.527381357986364 1
1.1568078538794 1
1.35963907124959 1
1.37219839595407 1
1.39981218965743 1
1.48219178784098 1
0.747460320880242 1
0.951971326694144 1
1.35944233689335 1
0.973264411288082 1
1.48416833054668 1
1.73902626552926 1
0.821275358641726 1
0.955826198203187 1
1.78589394439339 1
1.63578965293368 1
1.07235764006316 1
1.32612144503409 1
1.17164615373518 1
1.45302984775483 1
1.2489270271207 1
1.23865630160964 1
1.1414155431313 1
1.29658729447417 1
0.783112948205449 1
1.24614960193097 1
1.08973377320983 1
1.04935691960742 1
1.65638567661241 1
1.53543053410862 1
1.51947682317329 1
0.893233487388025 1
1.22987046846597 1
0.628111236753459 1
1.00931555651672 1
0.744435510562411 1
0.673016793337879 1
0.916198935992212 1
0.716643586046661 1
1.34188774410545 1
1.38075232901403 1
0.96658240119061 1
0.941005175524466 1
1.36282303320862 1
1.24336952575394 1
0.709478815071527 1
1.43762786294718 1
1.24165705030043 1
1.58851978259456 1
1.62282883573147 1
0.793139939473033 1
1.80733652127464 1
1.26639819702996 1
0.888835727886752 1
1.03773942347152 1
0.989215047724526 1
0.972364358848211 1
1.57685606524942 1
1.31411280675249 1
1.01356499050485 1
1.47283472630885 1
1.28401197413127 1
0.94632117135064 1
1.34277643471236 1
1.56046671061799 1
1.06046720166813 1
1.39533810944928 1
0.996731848014657 1
0.917598259539195 1
1.35452145117817 1
1.18400856574097 1
1.30254033247237 1
1.6830324773277 1
1.12261364455991 1
0.853081553333677 1
0.548853176169812 1
0.892228046744245 1
1.40274994762127 1
1.06983508186465 1
0.906221052699587 1
1.81089669592937 1
1.28664744084562 1
0.764149260333588 1
1.37599124182989 1
1.25492556052317 1
0.774261027666858 1
1.09543320533588 1
1.19903913672778 1
1.65317580480023 1
0.594606996770053 1
1.74878498790513 1
1.24792036275881 1
0.857829444228053 1
1.66447182214331 1
0.983917072217578 1
0.483174794301958 1
0.878425403601403 1
1.24077875938926 1
1.31989061377891 1
1.77884069818045 1
0.721533893178351 1
0.39821688939412 0
0.884056035148062 1
0.861888955376243 1
1.08809362281613 1
1.37802288635814 1
1.51923768913612 1
1.01219095774049 1
1.08542939003363 1
1.25555311895326 1
1.32583802383311 1
1.11466620027652 1
1.37017866626691 1
1.6649953708388 1
0.0996663272519105 0
0.748656876868843 1
0.665114042084101 1
1.77985497100736 1
1.04251130562087 1
1.5655139970592 1
1.04932671837398 1
1.09183927140717 1
1.19627531020683 1
1.58099912485759 1
0.154910599324109 0
0.660012426520878 1
1.66321363692675 1
1.55669369379777 1
1.67819533315203 1
1.17330325161006 1
0.798184619562157 1
1.61121898385411 1
1.61374671868165 1
0.927290065652907 1
1.37883282899649 1
0.909704355166332 1
1.00810250813064 1
1.04335553222978 1
0.915736191579954 1
1.02652430804916 1
1.54801851178376 1
1.14426197310028 1
0.636806987424491 1
1.21895106852287 1
1.6221159024998 1
0.932549358853892 1
1.67752780635188 1
1.34829482609486 1
1.16572296270323 1
1.05253944048727 1
1.34493692908019 1
0.787546103889135 1
1.06645417961838 1
0.329835852775904 0
1.10865485136614 1
1.56788055490506 1
0.277451565938694 0
1.07543680459909 1
0.535152073551254 1
1.45212745829127 1
0.887753739089237 1
1.57800449407937 1
0.598659695091895 1
0.80805930900555 1
0.805106958643057 1
1.16346572263858 1
1.93505436376747 1
1.20562311693563 1
1.00072080884498 1
1.31427007975547 1
1.76117682077029 1
1.06760203047009 1
1.56831473334421 1
1.54128348965457 1
0.614256782072748 1
1.38177997916647 1
0.698961709862643 1
1.86479249427473 1
1.50183532257261 1
1.16176042325663 1
1.05166125957356 1
1.87523224356808 1
1.6524793226312 1
0.689729845969679 1
0.582215556455441 1
1.35924989419597 1
0.942612196287686 1
1.02660202782953 1
1.48804140086109 1
0.478314553699748 1
1.01276426724953 1
1.49182821918983 1
0.946130947073519 1
1.37394232226869 1
1.44924225648196 1
1.43758770030587 1
1.57703044998322 1
0.785524021581267 1
1.13623580520673 1
1.33912683020242 1
1.59133822051762 1
1.05300023777249 1
2.18488902176025 1
0.993821545848992 1
0.800607639256068 1
1.04866921622273 1
0.648289223667638 1
0.92275032253647 1
1.13346160859871 1
0.7322830510192 1
1.54406560511751 1
0.785066092545177 1
1.75084158657928 1
1.407857707341 1
0.901012933983342 1
1.58489183085206 1
0.910463256723093 1
0.534655325674417 1
1.25849722605888 1
1.65822801144406 1
0.868159061647587 1
1.23043958379165 1
1.64481325775927 1
1.86197661232789 1
1.68927319253407 1
0.708944956462917 1
1.31915349009915 1
1.51096329255417 1
1.0084478783085 1
1.14191412921725 1
1.87096398427418 1
1.36168770059559 1
0.693821947763512 1
1.01531682522445 1
0.711919915482683 1
1.54832275942122 1
1.41297908937584 1
0.755711299858841 1
1.08968325575432 1
1.43509117665545 1
1.53265887448795 1
1.12171614982845 1
1.02112798091337 1
1.11549636444244 1
0.891080864069704 1
1.22441287599258 1
1.38909590792492 1
1.33891502711838 1
0.655429544657478 1
1.06264454560183 1
1.10740531053706 1
1.24410365188167 1
1.46133438168954 1
1.09211161124176 1
1.62281278936261 1
1.15491204288789 1
1.45411457860453 1
1.27994582104512 1
0.988113064992125 1
1.63899136247984 1
0.608952783959926 1
0.580885848975009 1
0.806752760688722 1
0.705833573302059 1
1.7037587347028 1
0.92203129979615 1
1.230516213116 1
1.50607783072988 1
1.56013006088017 1
0.663029313000198 1
1.37848152665111 1
1.09189953050696 1
0.67542974410317 1
1.06334446870804 1
1.53009017008459 1
1.56296247604598 1
0.942511974309455 1
1.59384415077007 1
1.3294839861253 1
1.5219398934729 1
1.20113084810943 1
1.70585183543086 1
0.958982213311695 1
1.58180893812487 1
1.56125273859673 1
0.874158674504035 1
1.49127312204015 1
1.4903262005146 1
0.776774322011168 1
1.22957191713988 1
1.08207478993085 1
1.10799193904614 1
0.538415588291525 1
1.69473584451372 1
1.25369215134793 1
1.20961869263113 1
0.900392531032554 1
0.987161424926119 1
0.957096408053043 1
1.13791109361732 1
1.48855836286325 1
0.87529160425292 1
1.42587255782679 1
1.42378973799655 1
1.77701202640542 1
0.972643498433878 1
1.24789442526024 1
1.23931851691885 1
0.747239146816649 1
1.05074502985748 1
0.62183050309995 1
1.11936480964184 1
1.29817386782345 1
0.716571473881511 1
1.47654082479007 1
0.331730675518742 0
1.3399282572942 1
0.929560705398495 1
1.09740163250682 1
0.899012267101347 1
1.89184858321337 1
1.08886062084057 1
1.51583605438906 1
1.38446586018142 1
0.862141001257429 1
1.33595049804005 1
1.22653398834051 1
1.18867635215493 1
1.01982422573077 1
1.37483905760114 1
1.17559918516251 1
0.830844987195408 1
1.4196929059665 1
0.460826806035477 1
1.17943866865954 1
1.33210297945557 1
1.11470389401065 1
1.19572098025057 1
1.9633623599427 1
1.47934092364367 1
0.654202023802363 1
1.0850578542948 1
1.31805794904987 1
1.09317860022577 1
1.30211227292801 1
0.798464146515036 1
1.30317826088171 1
1.17822705436974 1
1.32733857332179 1
1.64279514111541 1
1.04180613283995 1
1.42975290549325 1
1.87563567169282 1
1.17989658138611 1
1.51263657377973 1
1.24041881942264 1
1.15909577691581 1
1.53935588391028 1
0.513487480626675 1
0.928033853484392 1
1.12088670137128 1
1.33420453419098 1
0.698693864416916 1
0.725604662192884 1
1.68979465001592 1
0.640874914656331 1
0.905911882546783 1
1.22661878863781 1
2.30879709842005 1
1.09537850021403 1
0.825067697977671 1
1.00396198899939 1
0.958307088466242 1
0.684381333267178 1
0.73015387632529 1
1.16175353554179 1
0.635872501122824 1
1.68084964616605 1
1.48382199183222 1
0.608075112895444 1
1.03033334993354 1
1.87745375885836 1
1.24775918699488 1
0.393488243791368 0
0.881542543644675 1
1.68486814558222 1
0.916828156056769 1
0.546962890001757 1
0.564237566567174 1
1.04632891194334 1
1.75743529283131 1
1.11906086730263 1
0.307644352208965 0
1.42010458529093 1
0.585612965833436 1
1.52145908057447 1
1.51153069128916 1
0.721004806820947 1
1.06684775238749 1
1.81252447573996 1
1.44195074850604 1
0.393600038160526 0
1.42140809478116 1
1.40381666712216 1
1.29170490218377 1
0.900279960668715 1
1.29339717177405 1
1.01098449760833 1
0.893971329896574 1
1.32260689647003 1
1.27832260485019 1
1.22345075211704 1
0.785300881018089 1
1.5871283341121 1
1.44200996861541 1
1.02821527823669 1
0.541890097481425 1
1.29142304256678 1
1.23129422637134 1
1.39714972666771 1
1.05117832969767 1
1.47231375419776 1
0.124260976758506 0
1.84677868617413 1
1.23065048211513 1
1.26451209652428 1
1.58697059276941 1
1.58652198448596 1
0.978467798747059 1
2.10081232550433 1
1.24764553510132 1
1.35899881368789 1
1.51252963727751 1
1.60439147126038 1
0.904077616000925 1
0.760449521948206 1
1.48730151029059 1
1.48196913576467 1
1.47380187572852 1
0.930695455725044 1
1.32222404836001 1
0.911172847771338 1
1.56904214903309 1
1.17803461907218 1
1.50495585144304 1
1.25398629565592 1
0.900927138449638 1
1.13812042803585 1
1.08910302209982 1
1.58095709547345 1
0.827597731695434 1
0.247603321098578 0
0.700651367572626 1
1.23539914903605 1
0.654021465379179 1
0.75911259502996 1
1.29206978712308 1
1.58288669121559 1
1.63635710026387 1
1.16115818227605 1
1.02831047142691 1
1.11676991911103 1
1.07303756951207 1
1.31678734727229 1
1.25159233380262 1
1.17478768403732 1
1.20134749721604 1
1.33605963436416 1
1.36926161922685 1
0.632587969588407 1
1.64774996358347 1
1.51626892787645 1
1.13477259948413 1
1.24183514154406 1
1.2435800571513 1
1.20982658868201 1
1.21671201518643 1
1.31256193560613 1
1.06077067477386 1
1.93071894921753 1
2.0517144947816 1
0.962846390278063 1
0.171813826078149 0
1.41868075180195 1
1.03815045118077 1
0.848050612597574 1
1.06059794826823 1
1.13114172979444 1
1.28757845560661 1
1.51582237254316 1
0.403609044832574 0
1.0672799021869 1
1.54937354586684 1
1.06247194587924 1
1.30199042538837 1
0.637745927157144 1
1.13736773317639 1
1.63240068577901 1
1.46007995831071 1
1.30952664636474 1
0.502669243526867 0
1.30701153630581 1
1.26417022883781 1
1.83148766946421 1
1.41351785838032 1
0.597540172311066 1
2.20858792168578 1
1.23299988959684 1
0.351981991388558 0
1.84979291999619 1
1.12072221099405 1
0.73420402991841 1
1.69178654057961 1
0.852185895646251 1
1.43534592306446 1
0.967749038634584 1
0.683507013653471 1
1.52690327675874 1
1.6782899432032 1
1.90570584725136 1
1.10091265850575 1
0.86195181761607 1
0.990690792401634 1
1.11472545600412 1
1.28213814168581 1
1.57786849925451 1
0.864199575653944 1
0.759377593947538 1
1.1451874607363 1
1.54692661890456 1
0.697952276165946 1
1.49366777126332 1
1.69974772217423 1
1.03040104309214 1
0.853138755057445 1
1.31959254578572 1
1.3338706960675 1
0.856289978868893 1
0.70987960933406 1
1.45317074157974 1
1.47153753723471 1
0.782723007730231 1
1.70102746644131 1
-0.0464138420550133 0
1.43519854126902 1
1.58497692625567 1
1.13030541826905 1
1.09780077034677 1
1.45604097890275 1
2.18745182496348 1
0.851899384545624 1
1.39985665469235 1
1.09444022681718 1
0.421706123105003 0
1.21334903817718 1
1.09050717053234 1
1.15767013351156 1
0.848352567370836 1
1.68162148701767 1
1.33162304843397 1
1.1429353615736 1
1.5745070916607 1
1.50641667597752 1
0.879561982093353 1
0.517613982213055 1
0.522589424815938 1
1.24674779241129 1
1.4241214250969 1
1.02763673919683 1
1.32027055317758 1
1.97921188861951 1
0.784844649323575 1
0.731579248522224 1
1.321924838699 1
1.31659735442909 1
0.776968399333905 1
1.01335038939888 1
1.36079845495622 1
1.0622454862418 1
0.675919317954104 1
1.15679865548155 1
2.24572675634239 1
1.00155509722053 1
0.947495000115539 1
0.923774557544671 1
1.44705882104489 1
1.23966923180172 1
1.87850722361771 1
1.66222198852768 1
0.771352871857182 1
0.681322511709845 1
1.04721726156799 1
1.09078536978685 1
1.10909337165932 1
1.37216090750245 1
0.95569268682892 1
1.33640595797818 1
0.676821656868205 1
1.20740977786973 1
1.07899720164649 1
1.18952754945446 1
1.40899603960133 1
1.60614833588603 1
1.3130276842131 1
1.41992714315676 1
1.5694018425465 1
1.22821022607718 1
1.61663283532844 1
1.09681140602865 1
1.59127282239539 1
1.0436124472859 1
0.582836049159878 1
0.688168213758557 1
1.72792754853295 1
1.29348818599586 1
0.415046843134735 0
1.31646169868598 1
1.11464650266289 1
2.01766570940178 1
1.06804092940905 1
1.14015223109544 1
1.8528198400127 1
1.31199401006814 1
0.865606217987732 1
1.06628182092243 1
1.28274033284202 1
1.79797555456242 1
1.04985134356305 1
1.22792298111289 1
1.01252409119511 1
1.15010866496207 1
-0.139150167797186 0
1.50893278383314 1
0.876273858339714 1
1.45037121185795 1
1.18210891717806 1
1.08922290785634 1
1.04690489712592 1
1.65697009741918 1
1.12731305184402 1
2.06568992985474 1
1.63799922923513 1
0.882893495944398 1
0.872763421379698 1
0.926754415829625 1
0.783660535576711 1
1.23140617563859 1
1.67434024889265 1
1.87230171955394 1
1.38275830669887 1
0.964410184322611 1
1.49819297411867 1
0.921764237394041 1
1.29282346550157 1
1.03920836723468 1
1.07932803010929 1
1.31944569607482 1
0.935023570248007 1
1.31943634250333 1
1.79004082044901 1
1.41684716554496 1
0.922733434885596 1
1.23648249205236 1
0.961913500021457 1
1.6567360166516 1
1.52163437029623 1
1.19424870480251 1
1.47504492344042 1
0.75099472378909 1
0.887599169364977 1
0.790924010096165 1
1.40096594878365 1
1.2891121156826 1
1.43375709984392 1
0.909597202275232 1
1.17841438301925 1
1.23779791588577 1
1.04707770548969 1
0.435370712398765 0
0.809829131766292 1
1.13111303311034 1
0.549474334188019 1
1.36760940012021 1
1.10121516756828 1
1.24376737242143 1
1.000225379401 1
1.00546174368213 1
1.26239960601312 1
1.10957868709836 1
1.27380866467195 1
0.526477217251149 1
1.77115020183623 1
1.42871850949091 1
1.53919466587847 1
1.02298272242785 1
1.37070106291486 1
1.56528005470747 1
0.865046002382109 1
1.44000727829334 1
0.741085287791848 1
0.906921027141914 1
1.52265747511491 1
1.18291828933188 1
0.855755349302488 1
0.828363859182129 1
1.66403421424657 1
2.11186269235313 1
1.0094064861124 1
1.37826390228232 1
1.95597770848094 1
0.840033799686529 1
0.830058092166785 1
1.73378896483434 1
1.82209619748846 1
1.36948630621365 1
0.887087020957703 1
1.38866924057124 1
0.606049417100062 1
0.924878627963869 1
0.974269816512701 1
1.93234698566591 1
1.55904392244039 1
0.686947726602596 1
1.06340146869277 1
1.04143703063864 1
1.28919272744553 1
0.719423229803028 1
0.908296013561902 1
1.01080483742089 1
1.15983839212527 1
0.659554070703528 1
0.933067935761645 1
1.50125423999871 1
0.902620091427637 1
0.667817722778969 1
1.11714197785974 1
1.60590184042347 1
1.60451478798461 1
1.44226781585312 1
1.46875328165288 1
1.57989420790049 1
1.14039791305301 1
0.584539299734964 1
1.22696049011213 1
1.4058672981986 1
1.20141046195606 1
1.39595712502443 1
0.956556575050872 1
0.953973743134466 1
0.842973699503824 1
2.01159854775807 1
0.911698107121646 1
0.646534889308475 1
1.93880100079031 1
1.35028707392279 1
1.09499121793086 1
1.55639443791774 1
1.46574641658021 1
0.991777151690084 1
1.66711917983679 1
1.01848767737017 1
1.2677774866301 1
1.53234049029543 1
0.465668380417738 1
0.856147126964161 1
1.3611471789345 1
1.38284068936101 1
1.71724433441959 1
1.8086895347359 1
1.73522572831423 1
1.45560457447836 1
1.83926140332545 1
2.11478332161345 1
1.7568537572704 1
1.65658728757471 1
0.861507001692266 1
1.25691643173077 1
0.723648412428043 1
1.65118696440262 1
1.44218046028773 1
0.417209672152483 0
1.3254021322244 1
1.29604758143815 1
0.952538385012957 1
0.929965160162566 1
1.68164397759595 1
0.811365836602351 1
1.30865416086542 1
1.50157401082895 1
1.15350309187715 1
0.863347843293505 1
1.03084273609663 1
1.67132255166736 1
1.34904097602746 1
1.79337259797518 1
1.81360280851303 1
1.24072084272045 1
1.12658876920549 1
0.898378835186635 1
1.77308210421403 1
0.876847034912435 1
1.05180382096617 1
0.642818211569028 1
0.748799214544282 1
1.72227315588088 1
0.453975791959869 1
0.968029715526365 1
1.47128459696937 1
1.20836014572878 1
1.50274841716707 1
1.31726699146191 1
1.77328245141416 1
1.23849595471041 1
0.712977779136157 1
0.989144876946915 1
0.345787224084003 0
0.661899208950047 1
1.0129911692308 1
0.764438158178737 1
0.683701370065457 1
1.86292189894221 1
1.70561906917755 1
1.10730863079048 1
1.78150150881312 1
1.29911522274188 1
1.16223209104079 1
1.10186217001719 1
1.30922039630151 1
0.960611550458765 1
1.98491590485214 1
0.951671512960022 1
1.54039650817383 1
1.72147492858688 1
1.55026364782484 1
0.765561707132263 1
0.729668999115911 1
1.44984226662134 1
1.19525502054943 1
1.09706561161045 1
1.48319145018553 1
1.12222753812596 1
1.30835658950601 1
1.75465039905038 1
1.4624251048669 1
1.12734428469967 1
0.663558196369949 1
1.51937867235299 1
1.18100202637531 1
1.97924345954194 1
1.47543005306042 1
1.17084327712621 1
0.980109674428801 1
1.02656780103569 1
0.243877749730914 0
0.332518151415621 0
0.504234030863598 1
0.781671240066052 1
1.36029942266274 1
1.49207840999986 1
0.935968217772482 1
0.894712459148365 1
1.02884051057707 1
1.45207684725784 1
0.594633288237443 1
0.825852365422732 1
1.41361422584644 1
0.889528865428376 1
1.11425596423906 1
0.981050223454373 1
0.633664719383425 1
1.01793037029216 1
0.786692741770395 1
1.42964300479783 1
0.836814307799997 1
1.74650560117089 1
1.17248954224673 1
0.386905649994877 1
0.890097628056854 1
0.284168027820439 0
0.771607658700917 1
1.08641791742232 1
1.34455185639909 1
0.303227064121353 0
1.46948809208765 1
1.4487476525073 1
1.50768349250177 1
1.92296008250622 1
0.723075060266086 1
0.419598322937861 0
1.18513267065393 1
1.55342086719188 1
1.58392227045706 1
0.683451668398368 1
1.45218663880147 1
0.870451629160608 1
0.840874561988319 1
1.61103715594083 1
0.936340709967351 1
0.426163498779293 0
2.15060982848623 1
1.39158504735736 1
0.968292618977349 1
0.928395049822148 1
0.672713337567017 1
1.41734319031694 1
1.47624017253257 1
1.23091752987902 1
0.53279042433068 1
1.84625774274091 1
0.783269085268983 1
0.909116832582272 1
1.30126304445402 1
0.828993570922127 1
1.50724322236596 1
1.5573144101112 1
1.34657546218351 1
0.179679165891602 0
1.54920658459361 1
-0.238539938457013 0
0.848481134827996 1
0.424593085933545 0
0.799185483131475 1
1.29296017619066 1
1.04039480367373 1
1.02086670769421 1
1.4640302211006 1
0.931678867714956 1
0.543107859932571 1
1.32070144058742 1
1.401523613824 1
1.80001756743845 1
1.86613211361738 1
1.48965507317234 1
1.67466416581138 1
1.3249960195835 1
1.0856890226091 1
1.55040069592203 1
1.7300838414752 1
1.1615991095877 1
1.86545969623648 1
1.71357982957516 1
1.11749047825826 1
1.55376067506918 1
0.961697967825981 1
0.955200621935154 1
1.3308269883072 1
0.766353278405742 1
1.84326784610654 1
0.96136331228774 1
1.80895443016446 1
0.564149191922352 1
1.34705837072098 1
1.49067545457824 1
0.908909498340489 1
0.881864746973891 1
1.149775076068 1
1.54830538950627 1
0.87696726747091 1
1.1482784778748 1
1.28941887114993 1
0.683239006349871 1
1.20601073441003 1
1.84108131422155 1
1.6975088963198 1
0.438477769124977 0
0.736215281754556 1
1.00391021751571 1
1.59917755348004 1
1.18538252521927 1
0.735833534949734 1
1.42077452680207 1
1.54900590236078 1
1.76172871919836 1
1.53887142043488 1
1.6128753911146 1
1.01423685803673 1
0.539062157134115 1
1.44893476535057 1
0.876730371600184 1
1.24629809609852 1
0.973054759354892 1
1.03221768344119 1
0.93511100387103 1
0.758278901728934 1
1.61308917749096 1
1.62423965389188 1
1.237164693325 1
1.42778435320881 1
1.31119613384803 1
1.21722342205186 1
1.26115959421038 1
1.23666905578629 1
1.16953194587908 1
1.43254276768209 1
1.05030551401476 1
1.46955014326474 1
1.09404430349682 1
0.926547528337087 1
2.02580710233957 1
0.601877571119789 1
0.837178512221144 1
1.3438681126782 1
1.08962808279009 1
1.47714054834926 1
1.6536768114609 1
1.28368493409764 1
0.980554571967996 1
1.53664014017285 1
1.20745828439699 1
1.49400828163362 1
1.26308360191583 1
0.891869928309895 1
2.01526167086172 1
0.83591905546763 1
1.3964883304769 1
1.52931229101053 1
1.62819437022222 1
0.791960470061049 1
0.893975757239863 1
1.2350390896213 1
0.672537823855698 1
1.45331544576229 1
1.19028359838893 1
1.56704222436967 1
0.9485357755763 1
0.992078900287687 1
0.434868833196089 0
1.84882046908507 1
1.33215002501785 1
0.760860382285229 1
0.582345302816736 1
1.90450963112383 1
1.73894947839901 1
0.689989392455672 1
0.929110859901666 1
1.11997005359827 1
0.957097654435397 1
0.416453327746665 0
1.2203804102994 1
1.61031897684123 1
1.24088041300638 1
0.832314894643979 1
1.524666891898 1
2.03454368890286 1
1.24875773682093 1
0.665580598237597 1
0.909470387006999 1
1.1418632121852 1
1.44060917450487 1
1.62962469289577 1
0.808934874580144 1
1.67665420006803 1
1.14090578221772 1
1.13877343771128 1
1.26597128476461 1
1.61932518541132 1
0.841669382468707 1
0.464976842420919 1
1.73423609917988 1
1.10935377420988 1
1.18847085115734 1
0.948624978663317 1
1.38838019804077 1
1.19045865049226 1
1.57522671524537 1
1.0689484292753 1
0.536759877941342 1
1.81560458501256 1
1.31424174476897 1
1.12702762118758 1
1.2755170594658 1
1.757307356944 1
1.74898294638536 1
1.21851652633027 1
1.80937073174097 1
0.534819914993056 1
1.80932957092873 1
1.56472829221493 1
0.797200718126373 1
2.10052931574121 1
1.11093708482413 1
0.652066522220952 1
1.18821390877135 1
1.56751115143319 1
0.959992654557802 1
1.65426234738707 1
0.438937211477216 0
1.34473858141897 1
1.00151319381573 1
1.03989467243746 1
0.62570532279152 1
1.52190315758093 1
0.929954958021517 1
1.5163685889267 1
1.32781878022536 1
0.603274689260516 1
1.50656165567414 1
1.44719394788004 1
1.44751107710691 1
1.53012172262279 1
0.943649904560934 1
1.76951970177195 1
1.34532532438976 1
1.31603808480308 1
0.998219563704858 1
0.442001888196618 1
1.60563563739226 1
1.70786591235676 1
1.16341629219157 1
1.67773111677833 1
1.27602908867047 1
1.41102537225333 1
1.3147023744678 1
1.5056521088332 1
1.37049454799966 1
0.521120674965416 1
2.2301240410713 1
1.20238973694473 1
1.04906453730837 1
1.38668471064578 1
1.33973263296941 1
1.51504625850941 1
0.874882294072162 1
0.40819761832198 1
0.563284385437627 1
2.10277038879419 1
1.24355574519546 1
1.33631002856219 1
0.899654582484792 1
1.63858133854732 1
1.15882970810139 1
1.53426376258532 1
1.37958697284979 1
1.11458600715854 1
1.36492452123546 1
0.751366591577645 1
1.30365092967537 1
1.52876220798859 1
0.85424063853953 1
0.174178237701442 0
0.601520543753839 1
2.10331739424747 1
1.05245753787791 1
0.828180500865691 1
1.21997917821132 1
0.989438120274721 1
1.11569110566836 1
0.874473533156041 1
1.19802037316897 1
1.23049058674329 1
1.55358983917624 1
1.45991998266327 1
1.71735978268805 1
1.27937974697326 1
1.49625486364893 1
1.47506284781488 1
1.62940885652189 1
1.52129609846398 1
1.31846704616521 1
1.39943676972767 1
0.595321358290872 1
1.17176281559627 1
1.42644859625877 1
1.83524827872064 1
1.42481288775201 1
1.24618148610212 1
1.16033564349833 1
0.897879458542172 1
2.0280869844856 1
1.33455157116636 1
1.21069704794504 1
1.89436611075582 1
0.651601824501585 1
0.47783106197197 0
1.59572427281953 1
1.66368089655522 1
1.40652113898907 1
1.53263493275392 1
1.83117172942803 1
0.779520767340237 1
0.440388720360261 0
1.320900701973 1
1.03202874105238 1
0.937711154249211 1
1.22480154920593 1
0.413868406041041 0
1.19693376192914 1
1.79130964669798 1
1.44591365658747 1
0.755535901498842 1
0.840697980366077 1
1.3368706422194 1
1.1312092236759 1
1.21246130537867 1
0.902778528738166 1
1.34863690907968 1
1.02433690798767 1
1.36561936444653 1
0.755636761439116 1
0.868752571076452 1
1.11654589992955 1
1.7548912531132 1
0.641868949477904 1
0.643421449285687 1
1.72896513274191 1
1.35360836054887 1
0.608278701659901 1
0.971828318468512 1
0.824981132157525 1
1.18596179606304 1
0.878084204456338 1
1.00365712507039 1
0.879953594219263 1
1.47535262957214 1
1.34538363567779 1
1.16486447658184 1
1.20443507699748 1
1.35961158648987 1
2.15018019635358 1
1.2699997958337 1
0.610947559114916 1
1.07499031631829 1
1.54531367393063 1
1.12244758390383 1
1.07736708803812 1
1.37101900726597 1
1.87307317873841 1
0.71333175803405 1
1.17198670790518 1
0.985355919903859 1
1.56105115425029 1
1.26427028265773 1
1.47989471410266 1
1.03332604663644 1
1.27835268844187 1
0.94488165605798 1
1.56356419905491 1
1.58238963875935 1
0.496004396264194 0
1.5950153557087 1
0.853545934043344 1
0.84294672934193 1
0.882327056270759 1
1.5189103959002 1
1.21521003292334 1
1.7052046994759 1
0.693968382456158 1
1.23709042184649 1
1.26106341793972 1
0.577234646938799 1
0.906327096375363 1
1.18561018497448 1
1.66398493159173 1
1.3118330960513 1
0.522382842403584 1
0.932659823842536 1
0.527655885963358 1
0.947049171105673 1
0.747601581840274 1
1.37748025962937 1
1.32893149497944 1
1.47450223907193 1
1.59016086908813 1
1.55809215355996 1
1.60384091099746 1
0.874257274124892 1
0.961772763705803 1
1.14430862957345 1
0.943797313316573 1
1.16313072549129 1
0.785324524280572 1
0.937035381258003 1
1.32628857224404 1
1.27036985629487 1
1.22192036795035 1
0.929694620214815 1
1.02192360035454 1
1.93815405158122 1
1.24591849065622 1
1.04449231414581 1
1.25874384078917 1
0.986298560241543 1
0.807848729401588 1
1.45903632283383 1
1.06576659756935 1
1.51125356886428 1
0.711903514027656 1
1.30229390465507 1
0.873554774146041 1
1.51789162228802 1
1.49563658261392 1
0.163904238650632 0
1.48920778323102 1
1.43768979403662 1
1.66939193401814 1
1.04587075302345 1
2.17804286872494 1
1.48220288852646 1
0.800827667312713 1
0.893350220416717 1
1.20985397161189 1
2.23243696791006 1
1.66268159687204 1
1.80588144951743 1
0.846002993725041 1
1.44394765545257 1
0.979611758537499 1
1.65040381026284 1
1.26941019998095 1
1.42963404341505 1
1.64306561903892 1
1.33730749812876 1
1.52596774442533 1
1.40367731940328 1
1.41980686903694 1
1.06054980704029 1
1.13088146637241 1
0.70460465730326 1
0.310491223078697 0
1.30187057313876 1
1.63191675136199 1
1.62763806103167 1
1.69389029747405 1
1.52490718440267 1
0.748945658780758 1
1.38197902206689 1
1.09167057605839 1
0.895614547660532 1
1.26623063459296 1
1.49264514486061 1
1.17637666152117 1
0.842064350955621 1
0.940815535548589 1
0.62912358596011 1
1.24629566506834 1
1.34595793296739 1
0.786658825502103 1
0.760174799778814 1
0.862128510191886 1
1.15750632822401 1
1.33090992199692 1
0.723632790290603 1
1.29190614737847 1
1.34613005733913 1
0.236630897844074 0
1.47958727785739 1
1.3802237986819 1
0.965300602286011 1
0.65531784490907 1
0.749725835577418 1
1.06691212509959 1
1.2453727609305 1
0.608209206360614 1
1.70953712894033 1
1.07155109560431 1
0.575945091452832 1
0.579075870217124 1
1.17497089022664 1
1.51213910857509 1
0.885211582987495 1
1.53588770402931 1
1.13146263291961 1
0.822839051628931 1
0.934018458190106 1
1.55304675129186 1
1.67354090458379 1
0.665606010502124 1
0.873420520362467 1
1.5292006752234 1
1.47223688756092 1
1.69866445877232 1
1.33317638857124 1
0.856482540922409 1
1.27797055114636 1
1.35357376957744 1
2.01895889339397 1
1.42677938337877 1
1.40701577499533 1
1.73999260517159 1
1.28146828000767 1
1.22600725380767 1
1.32568359839092 1
1.2868180054785 1
1.02535423778179 1
1.28157361886329 1
1.46155420609003 1
1.42015689404371 1
0.791373447407126 1
1.19797314572365 1
1.48003227933297 1
0.590081482440741 1
1.15337385675324 1
0.769891922543217 1
0.939902693038464 1
1.07165533396498 1
1.07705451836708 1
1.43059030800651 1
1.58533532288401 1
1.39922506934849 1
1.27863417929742 1
1.24619954082295 1
1.48676165467599 1
0.926184568133904 1
1.62133519805764 1
1.36915825734427 1
1.94378836906696 1
0.84440302465337 1
1.24032238228361 1
1.82463272688542 1
0.548555904162039 1
1.04965190859576 1
1.02193208698772 1
1.31575685466906 1
1.36993281361584 1
1.67807909762809 1
0.304316048072838 0
0.458743966467032 1
1.41919272709572 1
0.758483002367381 1
1.56868410916017 1
1.0671401117559 1
1.50909536085258 1
1.3401959491923 1
0.695941705467531 1
1.27927189451379 1
1.62440985615672 1
1.61027394191539 1
0.661327389723802 1
0.539823090758208 1
1.12369523005173 1
0.574922342816641 1
0.90644417914486 1
1.45853942008226 1
1.22560355365837 1
1.01357852537328 1
0.494454724577609 1
0.689809197815711 1
1.89483470099806 1
1.35632286480956 1
1.13732814256222 1
0.622754785182184 1
1.13828557365411 1
1.26221799921394 1
0.660174109547842 1
1.11069015518464 1
1.07464046520198 1
1.9387171569935 1
1.35080704261409 1
0.836450706517202 1
0.370993095384379 0
0.979247088637473 1
1.03258783529472 1
1.36500069785877 1
1.1486437616476 1
1.14613708411296 1
1.64190480330168 1
1.20046386127938 1
0.800451502357803 1
1.41951480715707 1
1.33848602124927 1
1.07449046145234 1
1.37196299169033 1
1.45190447036314 1
0.955638236013978 1
0.782559338726712 1
1.41712336019306 1
1.73055343647671 1
1.64942198049245 1
1.01659650602931 1
1.35511484879951 1
2.43130631589748 1
1.42459648269336 1
1.27250240300174 1
0.683160062082522 1
1.13313671897195 1
1.48299401749033 1
0.766556909496515 1
1.20271805737001 1
1.74600103283426 1
1.03140049692436 1
1.62907562168691 1
1.19096742106397 1
0.444718531056683 1
1.52371957011872 1
1.15633258377746 1
1.15060799999118 1
1.72973988351731 1
0.898351659752805 1
0.437046752097928 1
1.29933574099795 1
1.56224559883515 1
0.700629170986778 1
1.31026143698786 1
1.34861367915385 1
1.51517281648647 1
1.7243882545837 1
1.44005701398428 1
0.597005925220262 1
0.537449271761655 1
1.23671954707904 1
1.63617979855629 1
1.39356597797472 1
1.24761445633463 1
0.78231644964638 1
0.919832385077576 1
1.36903654809598 1
0.878801226696453 1
0.813485135530616 1
0.572424349176073 1
1.77946360908957 1
1.19645146755409 1
1.18348968821742 1
1.44820816519337 1
0.635948282932894 1
1.20790805279024 1
1.10378401863544 1
0.853133120681286 1
1.77299161498779 1
1.53853063708426 1
0.831672488642312 1
0.559759066413007 1
1.43364861927576 1
1.39103212302528 1
0.950665927083747 1
0.703230661042121 1
1.69480981860547 1
1.46496466934099 1
1.3910714500709 1
1.51601050798134 1
0.765717631534558 1
1.1615838317832 1
1.73925196174951 1
0.936397283291392 1
0.798058611045781 1
1.45126127677766 1
0.951366032156158 1
0.636118584928661 1
1.89737731372452 1
1.30081186746845 1
2.26660599334026 1
0.916695642780234 1
0.852442126080497 1
1.46033522384967 1
0.896975349353105 1
0.879373214824894 1
1.21278322996386 1
1.86848876056021 1
1.33438163847335 1
1.93835964538767 1
1.07838836877602 1
0.291443540342091 0
1.24826861431799 1
1.4522420021834 1
1.91977701970947 1
1.22963990370898 1
1.73907994465692 1
0.351709262004563 0
1.78879879390268 1
1.19453874937637 1
1.03059816841847 1
1.01105954963071 1
1.69810455101688 1
1.34137039902963 1
0.782570330363224 1
1.26921581063533 1
1.34779632647347 1
0.568300859238593 1
1.48170016171422 1
1.84810408168473 1
0.540894735167129 1
1.38354967014056 1
0.891495476130852 1
1.26300624643504 1
1.36757104340479 1
1.32105899936004 1
0.953015716724181 1
1.21759692189376 1
1.27378837104013 1
1.59826353736355 1
1.18126276522747 1
1.21540076617919 1
0.967224234461226 1
1.61047543452344 1
1.14975014699601 1
1.12713736738894 1
0.84104870718547 1
1.75872806852654 1
1.23457497215766 1
0.967746544196377 1
1.35779198069772 1
1.41588899532952 1
1.60624320829975 1
1.01426359772722 1
1.29346952106299 1
1.02254281923872 1
1.67030558750337 1
1.10428899017832 1
1.1473988625215 1
0.944650862311711 1
1.19589971926095 1
1.40866731122602 1
0.879399799183485 1
1.93586530253939 1
1.55472708155795 1
0.947845180073168 1
0.869385223422769 1
1.65127841143196 1
1.01231077349638 1
0.79164257154486 1
0.923880912501332 1
1.56011380756434 1
0.563384648127319 1
1.18895552737344 1
1.36641662683667 1
1.42672844752913 1
1.60747177286719 1
0.926158030393255 1
1.78699147115272 1
1.6238302960063 1
1.47547795169469 1
0.994743403202762 1
1.17498217941607 1
1.58452357768289 1
0.679250133943812 1
0.764969463151067 1
1.40079544081648 1
1.42663384465277 1
1.2519450253681 1
1.31696256687505 1
1.2451883473065 1
0.79815840164221 1
1.4461039716496 1
1.14857582501772 1
0.81450473905544 1
0.774518983652143 1
1.96088291760751 1
1.14292451819033 1
1.62525681869914 1
1.11476825886526 1
0.500307411360816 1
1.14424697297998 1
0.37791808233485 0
1.77187183319283 1
1.16237288069915 1
1.39677916094398 1
1.28288636828758 1
1.29371666472223 1
1.04680657231771 1
0.935902337721642 1
0.741343279479141 1
1.43352536716476 1
1.66918641334134 1
1.44984980617836 1
1.84628315005998 1
1.02669532754052 1
0.664127760325872 1
1.45385588963913 1
0.979795606389473 1
0.525921127142311 1
0.781147790349 1
1.28247470055859 1
0.820711027076665 1
0.172174699783656 0
1.46011021490122 1
1.42587778334679 1
1.44815818247498 1
1.11981495661034 1
1.48912045713095 1
1.26844562386327 1
1.09348147860785 1
0.776604109734775 1
1.86765950970677 1
1.08411129475005 1
0.594210145199825 1
1.53963222290574 1
1.08996968432097 1
1.59811874672046 1
1.10142000165207 1
0.882718571486336 1
1.40562097957831 1
1.24285469238854 1
0.809193686533398 1
1.17417234494618 1
1.54800321157962 1
1.3645679397214 1
1.2095842127411 1
1.45518217158479 1
1.50777786639332 1
1.34140145206779 1
0.861200998709592 1
1.78901751921901 1
1.09186168024156 1
1.0677894451408 1
0.73789982181498 1
1.70175782979778 1
0.992822340514498 1
1.21375018198596 1
1.62905091482735 1
1.85185690150929 1
0.549315136505836 1
0.893746737346304 1
1.01851380633596 1
1.07838676704288 1
0.961678214042024 1
1.20245915111656 1
1.42239016198241 1
1.21726060941932 1
0.917872537579264 1
1.47802428099019 1
1.98083942421792 1
1.16042532244999 1
1.74496637331384 1
1.44130616328601 1
1.0528064613991 1
1.80341055473886 1
1.17925284457401 1
0.976628231108319 1
0.913641862196568 1
0.754969354726351 1
0.825189640074373 1
1.24709831759412 1
1.57397029691499 1
0.940032358745628 1
1.42558771632857 1
0.864930779770784 1
1.90026038065761 1
1.37572237731493 1
1.35478285062156 1
1.4636293462438 1
1.16260910526463 1
1.65506670614986 1
1.70218532385778 1
1.36703896834272 1
1.28689190835108 1
1.62754647144753 1
1.8468557728105 1
1.90295405266383 1
1.53798316275927 1
1.33635124735314 1
0.869027787577631 1
1.08367521197769 1
0.801497144219624 1
0.892130653642412 1
1.02730106653753 1
0.992031610183924 1
0.817335558925764 1
1.27134484071708 1
1.76602917429862 1
0.784070800112971 1
1.24890580979582 1
1.08148779439838 1
1.08294762514444 1
1.72800891015654 1
1.30535399382915 1
1.4076585488732 1
0.975804427262149 1
2.02276549446113 1
1.16150924367738 1
1.26838030200235 1
1.38189932302586 1
0.848577137383726 1
1.02169614276782 1
0.730353791120533 1
1.76458551220854 1
1.15538103168751 1
1.28550061281199 1
1.80047058134396 1
1.91232836007259 1
1.34144396791627 1
0.590166700058175 1
1.31664734120591 1
2.12419046065151 1
1.33080348574385 1
0.908825667143275 1
0.793493052080521 1
1.18313506578852 1
1.28848054780324 1
1.21152776966928 1
1.40398439214608 1
1.17026569247955 1
0.815064051666107 1
0.844977445755414 1
1.07601081827265 1
1.87286109167921 1
0.581484936763917 1
0.732640996307868 1
0.948590829158033 1
1.39960070547674 1
1.31309778133362 1
1.42744186919243 1
1.5408924303894 1
0.528692543903228 1
1.09984068297214 1
0.440075427640437 0
0.563611958847143 1
1.37381455012172 1
1.59956941528535 1
1.30655163438733 1
1.42352852840357 1
1.03448991721213 1
1.12808582884863 1
1.28915614008457 1
1.19450849780656 1
1.53035042007001 1
0.912303520385635 1
1.45272141103579 1
0.640853683213582 1
1.56916763472101 1
0.969782699222874 1
0.63985249916545 1
0.581203881289585 1
0.863213411449529 1
1.11866685579943 1
0.983341283387486 1
0.234408567596562 0
1.02802950478072 1
0.447661620917506 1
0.126855035457356 0
1.60954956857663 1
1.78908556670694 1
2.00452399816304 1
1.90255838998626 1
1.61980119034078 1
1.23491951507645 1
1.78505434561438 1
1.49249854490415 1
1.21159866810065 1
0.965717567518042 1
1.75056501304202 1
0.83297410521281 1
0.882671369045469 1
0.503208318964036 1
1.54036722231373 1
1.63534938691943 1
1.51114303336513 1
0.895943388660347 1
0.736412940740764 1
1.44600827198161 1
2.00323368659589 1
1.21003864698209 1
0.515824520697011 1
0.54869970737752 1
0.792351634512987 1
1.46960452586752 1
0.754636439802287 1
0.831793137475609 1
0.878439757664039 1
0.624466201087442 1
1.16794000756216 1
0.729860938852109 1
1.55850557668927 1
1.22526200910693 1
1.46293019950586 1
1.36891210696759 1
1.79421158528565 1
2.0486213446637 1
1.76524731696671 1
0.697807261868296 1
1.49897035324735 1
1.39097543340895 1
1.05928350901842 1
1.09876406016456 1
0.694829995941695 1
1.33558083226419 1
0.995579456409236 1
1.41822466473011 1
1.74219805525845 1
1.36956616329908 1
0.800060404312365 1
1.32633528507625 1
1.07779504536563 1
0.772567502215932 1
1.37837353417082 1
1.08750522105973 1
1.35266776739196 1
1.36400142352298 1
1.29218271462547 1
1.29745656898409 1
0.834417043954743 1
1.32434831012645 1
0.189887960990555 0
1.22759842307476 1
1.51247307684105 1
0.973884413271788 1
0.962330261327918 1
1.16505895904865 1
1.58348197940156 1
1.00222230121049 1
1.16706574987317 1
0.878069398893926 1
0.88848569133911 1
0.964059192568174 1
0.798548273677434 1
1.4964836147812 1
1.38129621980439 1
0.742396081712011 1
1.66114474076483 1
1.61968934162993 1
0.88141641498758 1
0.598792467549471 1
1.12992115360139 1
1.00605318167776 1
1.39067405726438 1
1.08315987194672 1
1.57696373685065 1
1.08767921095448 1
0.731244060312737 1
1.2167154925688 1
0.859010183429371 1
1.62561408437034 1
1.02779441538512 1
1.47455988748877 1
0.518668718619458 1
1.5644874681916 1
1.12515149583025 1
0.439047642108775 0
1.1897305253984 1
0.644005463629585 1
0.783437075875073 1
1.82948072090968 1
1.05398017298613 1
1.77406389854986 1
0.661985205837888 1
1.06784943586794 1
0.578977784718844 1
1.28979395525857 1
1.00231176691733 1
0.68471352511925 1
1.58256505630952 1
1.30919919573469 1
1.68193313936784 1
1.79659170011551 1
0.136019012979784 0
1.67695189688904 1
1.07478586562182 1
1.57668398559716 1
1.72460929322197 1
1.49544684269184 1
1.20585589986053 1
1.01051858817941 1
1.32321090075173 1
1.37201728472373 1
1.35296188244487 1
1.14401154243442 1
0.774517077903989 1
1.30848859465758 1
1.61483597980892 1
0.790346193743595 1
0.872425088792248 1
1.0061552499642 1
1.3825780637552 1
1.73962609745661 1
0.838936213186422 1
1.3751856395772 1
0.939342203997108 1
1.22882568049655 1
0.887676575691572 1
1.51141264718502 1
1.94643797558196 1
1.47191335956785 1
1.38023229662192 1
1.246923745309 1
0.539527666916303 1
0.790105119971032 1
0.71787328011811 1
1.57969999700637 1
1.43989640972788 1
0.847560485858534 1
2.08552182926857 1
1.85795304335665 1
1.20726992306693 1
1.59889864509598 1
1.02204362654565 1
1.66618211229522 1
0.698013452846186 1
1.1351563336055 1
1.59960745795176 1
1.9897050208767 1
1.4792426738793 1
1.28384497055327 1
1.49826122553804 1
1.14681609518983 1
1.14807277816727 1
0.769543610228275 1
1.3433194787204 1
1.56640186578487 1
1.14296903463941 1
1.52186679726973 1
1.61680729607948 1
1.22203340208946 1
0.922584165794391 1
1.81700050873432 1
0.913963250551567 1
1.53795457308633 1
1.39026704053692 1
1.25655516789522 1
1.80288087858056 1
1.14823834895667 1
1.69852525460553 1
1.16853017526054 1
1.69195110021626 1
1.26984071125489 1
0.815791724330495 1
0.369512884528096 0
0.897388643894574 1
0.53056300301397 1
0.877924396731348 1
1.52158802755853 1
0.921146407584897 1
1.05167102915285 1
1.4437045861825 1
1.74050187433823 1
1.94364801267178 1
1.18453073489498 1
1.06912059028688 1
1.69405086070902 1
0.755814211142728 1
1.23267530084627 1
1.69209011993965 1
1.40814613527235 1
1.61142749744451 1
1.35886536783926 1
1.56450542294396 1
1.31276478924417 1
0.730160322434665 1
0.985343062908186 1
1.38716396920741 1
0.219832784618322 0
1.03367874853583 1
0.683969306991882 1
1.70272537885793 1
1.07131637188382 1
1.37238431962188 1
1.13321540385639 1
1.50812020171435 1
1.6719792781157 1
0.957279138762 1
1.05594711935779 1
1.36339323779373 1
1.00146588825142 1
1.26102069889474 1
1.77409587352464 1
1.83570739196467 1
0.828134203525266 1
1.25524589501528 1
2.24732506213268 1
1.61168368443736 1
1.50497680169496 1
1.45436569416513 1
1.07523036421648 1
0.954359764481569 1
0.217075032294166 0
1.81440837695195 1
1.81407264679519 1
0.473474189103253 1
1.10660772673723 1
1.30080113114042 1
1.41559150339079 1
1.07778591188721 1
0.867132763826657 1
1.63184473137725 1
1.20852241853796 1
1.05724204880223 1
1.34570805459731 1
1.66323349492224 1
1.60984216168808 1
1.59391112186939 1
1.53564508423436 1
1.60716941920182 1
0.513361060715292 1
1.29802639050395 1
1.13964960169568 1
0.736202026793445 1
0.793872223473795 1
1.2602979281601 1
0.66481230348503 1
0.596916371462697 1
1.71023577570479 1
1.31192446194365 1
1.48672444261432 1
1.6937769101071 1
1.16773820053992 1
1.37765827272133 1
1.19331115203194 1
0.602529450352244 1
1.01705394744349 1
0.565167023951121 1
1.09357861927245 1
1.40118454627971 1
0.38748441315691 0
1.38240195935064 1
0.76943502491162 1
1.08598688647387 1
0.939265556304021 1
0.444947727284339 0
1.4182038877778 1
1.1985295574052 1
1.03652565460408 1
0.732071672650776 1
0.48747846190999 1
0.587560779990588 1
1.64342078678005 1
1.2626949601006 1
1.29140463904471 1
0.952062245117118 1
0.900009235754724 1
1.36883839058642 1
1.48576556285374 1
0.883365340323604 1
0.581165317672779 1
1.81003994577416 1
1.55251055429877 1
1.39790163574547 1
1.25136331485718 1
1.33882651518193 1
1.40526577685679 1
1.4155417033801 1
0.779952920812204 1
1.12489353691492 1
1.39410003942669 1
1.57442231081352 1
1.31561958697867 1
0.907961174563653 1
1.75208068276854 1
0.816707912283329 1
0.980274820452135 1
0.859179058880234 1
1.00129058857346 1
1.69036765371752 1
0.880825731649429 1
1.00617445426232 1
1.36675093905118 1
1.39544039827242 1
1.90118404739556 1
1.2660213456143 1
1.25706370004732 1
0.85070147577504 1
1.52387352529514 1
1.64436739948635 1
0.669347083003956 1
0.964638910652188 1
1.35813926272731 1
1.51751168465254 1
1.42479193233768 1
1.5039203639331 1
1.15913524736247 1
0.543130292239796 1
1.0905470971003 1
1.04167907560381 1
0.975510981699861 1
1.86916789829923 1
0.818461929564174 1
1.03903400691669 1
1.43739049045095 1
1.34950245463482 1
0.858023396086363 1
0.878550491534948 1
0.896186922960737 1
0.630335518796762 1
0.198985834510087 0
1.54421025142288 1
0.86608745771811 1
1.92570268015912 1
1.12264399072303 1
1.39170311993579 1
1.28788034023905 1
0.907907590241095 1
1.43383836569061 1
1.17217387959751 1
1.58320530529707 1
1.48378251269824 1
1.82747426667549 1
1.08024433100471 1
1.45571425546132 1
0.37800476856232 0
1.49907840189717 1
1.50750101958353 1
0.907782567414386 1
0.999211678450881 1
1.32693856423135 1
1.19733323768314 1
1.80048251542015 1
0.512235502453121 1
2.47387454906091 1
1.0727658750511 1
0.089032845935916 0
1.35587174364743 1
0.321919498613266 0
1.14880647886675 1
1.6902130013795 1
1.42082736872442 1
1.49788108966058 1
1.78521554303567 1
1.25457518719858 1
1.30636339251041 1
1.06570793020957 1
1.35604213617022 1
0.582278389676863 1
0.827946278076238 1
1.25379282203183 1
0.873524619145849 1
1.56935749682398 1
1.60710140439564 1
1.02431564447404 1
0.761417352698065 1
1.29298404133813 1
1.29297726174035 1
1.25362712111356 1
1.23871688337227 1
1.4047191865337 1
1.57505931514072 1
1.2628199756779 1
1.46184066391202 1
1.43969868110639 1
2.45578697306484 1
1.05003965697407 1
1.21185583544085 1
1.42132489301924 1
1.56847910098147 1
1.42600901898047 1
0.776251725111314 1
1.12061709846765 1
0.789246259978222 1
0.644942920598345 1
1.22533012457038 1
1.43854763634951 1
0.665225852167194 1
1.3918557718649 1
0.743130909518701 1
1.21708438447364 1
1.45267995186943 1
1.60786374966366 1
0.871867616840614 1
1.64261459479819 1
0.835971660238032 1
1.81694647237902 1
1.21985832708998 1
1.14790037101415 1
0.820877227471559 1
1.49431800276506 1
1.3595768394035 1
1.10546820472925 1
2.35407959521986 1
1.60445235917344 1
1.45901128312191 1
1.25506308425688 1
1.11532842913645 1
2.09704776225341 1
0.382144589577856 1
0.904403074557982 1
1.77420138066412 1
0.280113691988181 0
1.39248974453385 1
1.10225073848936 1
1.55155812841506 1
0.701583702534419 1
1.49669331016781 1
1.65626688757194 1
1.36685024888654 1
1.0489740938059 1
0.86441628627313 1
0.817245664090793 1
1.03107172199597 1
0.228414182968164 0
1.13319811819232 1
1.79893590897755 1
1.02565235021956 1
0.931056808637738 1
0.815788198033137 1
0.837977568848211 1
0.968870608542156 1
1.04836624246339 1
1.72445964619479 1
1.5787264380398 1
0.983210056642887 1
1.19857457214799 1
1.22961128831431 1
1.325517892241 1
0.762859094733981 1
1.28686832655094 1
0.567722262239002 1
1.58794953700972 1
1.17584737123429 1
1.18853829003299 1
1.4875977057993 1
0.982786127282665 1
1.41819716650969 1
2.10532257529711 1
1.76196858782853 1
0.838386759928926 1
1.55910891553026 1
1.4440557581361 1
1.57770463698998 1
0.513596018633841 1
1.65671415349765 1
1.53793472281919 1
0.672278353083441 1
0.85921488783923 1
1.22769719343835 1
1.04191013858586 1
1.22908752007399 1
1.25151170290167 1
0.877142093693722 1
1.20139367369424 1
1.03425379115927 1
0.210855868762957 0
1.15787346439746 1
0.632673108941214 1
1.59326124172246 1
1.42046665089283 1
1.41692698555435 1
1.37873962358486 1
1.75857586024067 1
1.70352908729048 1
1.27279627102716 1
1.9321259942224 1
1.24123656306787 1
1.46759194358626 1
0.871975471807107 1
1.27093559401618 1
0.821562937254053 1
1.42147474373377 1
0.877380222037613 1
1.96420034415548 1
1.40633488398134 1
1.36275369485208 1
1.13006881121924 1
1.77384139328188 1
1.43276357221009 1
1.06547968629284 1
0.461255480431435 1
1.92261041494799 1
1.23360429242519 1
1.12023357453175 1
1.41200446584665 1
1.66190537717591 1
1.70101121471101 1
-0.0757429100929358 0
0.620435371800146 1
1.06002658996333 1
1.25679788136371 1
1.45712239419505 1
1.7586981124422 1
0.399592703807365 1
1.28199374805713 1
1.18501600501948 1
1.12862362199316 1
1.71102991362046 1
1.14245039152088 1
0.948998233958964 1
1.19073776036628 1
0.932843878259333 1
1.1692290799117 1
1.32072556387714 1
1.55629421932908 1
1.27779864583171 1
1.09895312762991 1
1.24038051734079 1
1.13629261152963 1
0.987837876351445 1
1.4163146632338 1
1.02677668501333 1
1.42514550331473 1
0.880174923975881 1
1.00564531728469 1
0.804583738263147 1
1.20121218089299 1
1.63239608883081 1
1.72027260430745 1
0.805704206778981 1
1.13993965184946 1
1.3415344895882 1
1.43854032974983 1
1.28706855756716 1
0.699195088034617 1
1.59401677412582 1
0.785578401323543 1
1.39005630720205 1
1.90524350308558 1
0.936709535984869 1
0.928194543115527 1
1.43448040740635 1
1.38894092929857 1
1.58984647351686 1
1.57634838029602 1
0.98797793404738 1
0.735919722713949 1
1.10203379462027 1
1.13491793483727 1
1.05199253320792 1
1.36085663401203 1
1.33579356943279 1
0.893618449155136 1
0.844585613705026 1
0.793470576579992 1
1.01939037583153 1
0.694971382838455 1
1.15614375858018 1
1.1356780846265 1
1.20186219894723 1
2.04912811612214 1
1.018434095095 1
0.765969263123506 1
1.04139762035422 1
0.418881494468804 0
1.21645120745571 1
1.09109905546166 1
1.49518906135207 1
0.872774540391029 1
0.752457840790797 1
0.86702617833929 1
1.64792143227766 1
1.45795297363118 1
1.05946582157205 1
1.67695581475683 1
1.71401188544296 1
0.835138697639196 1
1.32000805356537 1
0.245690065282041 0
1.35777764132278 1
1.64409362863204 1
1.29370110812722 1
1.47461843552086 1
1.30714092735547 1
1.91765348639234 1
1.98065588693825 1
1.06398328596943 1
1.38123678070692 1
0.417294847219698 1
0.734066819004547 1
0.429086516194338 1
1.65302227484681 1
1.75445798913713 1
1.32155131802824 1
1.44157744759175 1
1.12215838780258 1
0.880578036766679 1
0.857613541817438 1
1.5171195033181 1
1.50021702831497 1
1.54211408429397 1
1.65306565985615 1
0.362081640886151 0
1.14487363403894 1
0.572973760429534 1
1.65979339763008 1
0.903590420902817 1
0.226719137922646 0
1.52672159538986 1
0.742437215657714 1
0.492688961770721 1
1.02988585096302 1
1.05045585045448 1
1.88911132594049 1
0.980721639176321 1
1.22093191627332 1
1.570561714555 1
1.63178405013601 1
1.38874237026037 1
0.876860680307577 1
2.2453878683741 1
0.730320204945431 1
0.180416816720325 0
1.49784573214413 1
1.08305878501622 1
1.09592522288557 1
2.1583403450771 1
0.44928390293477 0
2.09562201939024 1
1.89882639557521 1
1.07534986410086 1
1.04243135547651 1
1.21636943392704 1
1.30290181935696 1
1.62161230808857 1
0.911969317318594 1
0.742277054893423 1
1.09492461240227 1
1.5875063165583 1
0.91889712169392 1
1.18983369279501 1
1.44830314004845 1
0.961649965388832 1
1.58217905295834 1
1.61940296562645 1
1.23970823976199 1
1.11211305877514 1
0.711046979963758 1
1.41753897419278 1
1.37970354939822 1
1.38462951412537 1
0.869616623506582 1
1.54738623182737 1
1.72875506527232 1
0.591627717117146 1
1.02331366887775 1
0.775468616519947 1
1.46975413542663 1
0.705223216550211 1
0.889539605478511 1
1.1788706409178 1
1.26994463623764 1
1.14148129646664 1
0.903013883776531 1
0.376289387904321 0
1.22739192683702 1
0.0843721312367049 0
0.942401547866046 1
1.48853963326605 1
0.986618653750031 1
0.701860313637684 1
0.772682252668159 1
0.940289014239401 1
0.490633442326154 0
0.942156396956568 1
1.47042034190383 1
1.4762907983999 1
1.74018732937526 1
1.16565974741029 1
1.09986998521273 1
0.553566347979707 1
1.00107307670126 1
1.69822119429117 1
1.13575620048813 1
1.71955856556045 1
1.02977777706513 1
0.826901408647435 1
-0.18134894912366 0
1.50958958710517 1
1.15904575344304 1
1.44541636763772 1
1.70517798814541 1
1.15214819100089 1
1.0987147514086 1
1.59833421959399 1
0.662094669739492 1
1.2948303820776 1
0.285882138443011 1
1.69176910320421 1
0.942134558593513 1
0.790787516201533 1
1.54595705389266 1
1.92884717023023 1
1.34009158935842 1
1.16221876913507 1
1.06619096295002 1
0.795781290012014 1
1.09164455859083 1
0.432568203496459 0
0.736230733512385 1
1.85621617968272 1
1.22202128300848 1
1.28903202934671 1
0.987487779448242 1
1.42359733126009 1
1.35684357043282 1
1.13344631237005 1
1.28433177523576 1
2.06400688227745 1
1.08916369460756 1
1.07575291554946 1
1.30433825659106 1
1.36608050985103 1
0.584121617990088 1
1.42484343465129 1
1.27214954483229 1
0.728343169845035 1
1.98011747217745 1
1.16577765128962 1
1.58418508776717 1
0.742128957829454 1
1.68949159477552 1
1.2416414733087 1
1.58909289762121 1
1.27852573101145 1
0.659971302244983 1
0.944807904260243 1
1.09103949849046 1
2.25499083586014 1
1.6486869485437 1
1.08169890765293 1
1.34537585436381 1
1.39408780146407 1
2.2895932874109 1
1.102721258591 1
1.77577926469766 1
0.689651509249902 1
0.182297154440213 0
1.69742189686645 1
0.793706014718025 1
1.15759625972229 1
1.39079113556466 1
1.31461904694943 1
1.19359055591748 1
1.24915184414532 1
1.28820994729003 1
0.95077095078101 1
1.62020780382369 1
1.38227592621676 1
1.33309331945091 1
0.951029456144115 1
1.11415148616203 1
0.773093276690555 1
0.827852016070998 1
1.09008623879779 1
1.7111768085488 1
1.14567936985586 1
1.09297058527286 1
0.849074875509115 1
0.878721950388885 1
0.985492718863983 1
1.48657263206791 1
1.27444389227232 1
1.01239387351972 1
0.771672720391018 1
0.690642464279551 1
0.126499358107923 0
1.08617345058701 1
0.936862454361042 1
1.18743122487678 1
1.13304017768342 1
1.17563413368374 1
1.5439242120291 1
1.07824799313693 1
0.637185454786973 1
0.512989731578257 1
1.15067993780878 1
0.542920664756845 1
1.03199685242966 1
0.342941742714998 0
1.24027342788202 1
1.81320330347671 1
1.18683301781035 1
1.26171677361766 1
1.28353872843647 1
1.12715863227022 1
1.30217404748864 1
1.79179832812196 1
0.512818235950642 1
1.04458661890726 1
1.36294952144218 1
1.55050046274664 1
1.17467383601013 1
1.1426772139417 1
1.67118248241884 1
1.62050992102522 1
1.52316848794557 1
0.506005791264768 1
1.66229481148941 1
1.39497180094438 1
1.37879653044245 1
1.40919940599962 1
1.17574650339211 1
1.43573311926623 1
1.38936473734254 1
1.21258045352648 1
1.61494191097465 1
1.30924322767647 1
1.0790589811107 1
0.775529977688372 1
0.747301331913758 1
0.91384490184982 1
1.11450399253266 1
0.947270149407016 1
0.955922630786975 1
1.00557568547172 1
1.35920045330651 1
0.876982865975285 1
1.06157769872059 1
0.926856210927655 1
0.296871623648157 0
0.653170480580486 1
2.39148267686142 1
0.781774952374817 1
2.05412236318579 1
1.37493157817083 1
1.80821446922272 1
1.73364402895483 1
0.844938678510192 1
1.17061623731943 1
1.7011665586106 1
1.15779234585111 1
1.45524955516599 1
1.66339461752528 1
1.55129557084151 1
0.975186709487204 1
0.806185238201807 1
1.10346506755976 1
0.863314302356274 1
0.26192815118545 0
0.553334555611653 1
1.45636879717464 1
0.530815734883728 1
1.31987655502953 1
1.30368021592838 1
0.827236919198681 1
1.25393865536282 1
1.79025856015433 1
1.07191116233472 1
1.51524453261799 1
1.04837468512766 1
0.413077239685164 1
1.54714432444423 1
1.43102900494496 1
1.58011447349396 1
1.09028461346695 1
1.46656259314086 1
0.845478398866793 1
1.27226084949345 1
1.64213176298092 1
1.4484526678179 1
0.83272165535626 1
0.942426365593916 1
1.35412216901388 1
1.23444897369147 1
1.04580911696897 1
1.36254926592853 1
1.77023073802132 1
1.61199215049181 1
1.14794023360377 1
0.656821071748868 1
1.19094292972985 1
1.86548344661129 1
0.153761359964699 0
0.973219116391088 1
1.7438156234935 1
1.12796015992256 1
1.63552651485808 1
1.81119053668852 1
1.10043992096218 1
1.60938331656863 1
1.56103142918119 1
1.49049271452982 1
1.40930283636715 1
1.33161775086734 1
1.72071441952675 1
0.583391761580203 1
1.5398639770821 1
1.39415615943546 1
1.24248928674299 1
1.39853041185335 1
1.67082935766998 1
1.43616660670666 1
1.09132852193789 1
1.41485073245868 1
1.70701900691471 1
1.05391955153283 1
1.29606748787922 1
1.23116423284246 1
1.39570644413187 1
0.841801735541636 1
0.615517981356928 1
1.07737304648325 1
0.568389198472915 1
0.780521678293194 1
1.40826532227184 1
1.80830242312705 1
1.23911664414086 1
1.17977919164764 1
0.744641417968251 1
1.13849527433557 1
1.23168111523374 1
1.93676729809434 1
0.868548168915049 1
1.62595765330144 1
0.784219645338928 1
1.16085431824444 1
0.953476522783107 1
1.07570302188607 1
0.835526008893954 1
0.890797896169414 1
0.858776967435278 1
1.44042923124062 1
1.28710389177924 1
1.70225241813402 1
1.0636740777975 1
1.13174133387353 1
0.856315357790081 1
1.42944418024208 1
1.3953507290437 1
1.54427214840153 1
1.38708214210979 1
0.466879998717333 1
1.16316008643133 1
1.59744515499958 1
1.56506521057114 1
0.0435528341076928 0
1.5553064625476 1
1.59171425927116 1
1.41238822481059 1
0.838292868958868 1
0.800326397586493 1
1.56198948120246 1
1.61544436105583 1
1.5395746053271 1
1.10239248459484 1
1.47846388818802 1
1.39853194609709 1
0.62674844081339 1
1.50549865996432 1
0.880192001060662 1
0.517981680527948 1
1.30008125326596 1
1.67946143843079 1
0.624129141777705 1
1.64413890943667 1
1.50421214064242 1
0.974226770543977 1
1.60590811471123 1
0.997626286508212 1
1.79428496892393 1
1.52739462097654 1
1.63998477879788 1
1.27301547631969 1
0.900500426387511 1
1.2326823021202 1
0.2560418669226 0
1.95888700849012 1
1.52863088019432 1
0.830630933881311 1
0.683209712839716 1
1.24386541226591 1
0.513461697519006 1
1.05584465438226 1
1.16650891569063 1
1.13405141446488 1
1.08934105465427 1
1.37939694021284 1
0.747268465236938 1
1.07623854983131 1
1.66831041321418 1
1.73649343066488 1
1.7656648765734 1
1.55485400982734 1
1.52726195269007 1
1.31075136245655 1
1.4001163225086 1
1.38388912633271 1
0.522846432755223 1
1.27903462233418 1
1.76996544822209 1
1.48819287782314 1
1.36349584275706 1
0.935508537027546 1
0.746921863402769 1
1.39719654927193 1
1.63309848345213 1
1.09926645607092 1
1.20954837750696 1
1.40872616301741 1
1.56842349985125 1
1.34407321909879 1
0.831133152106421 1
0.480550046000375 0
1.90879992079592 1
1.87697405761608 1
1.49490046924483 1
1.1956082792258 1
0.0746038816818439 0
0.473859959479714 1
1.56240080744111 1
1.68786643120401 1
0.75135253780237 1
1.73394295630225 1
0.505097596432069 0
1.40300601337369 1
1.01064829657417 1
1.13485266259356 1
2.04930232312053 1
1.2727027871656 1
1.04893804242928 1
0.888016615013464 1
1.23405195310598 1
0.798737848346296 1
0.552422639946812 1
1.11193181712177 1
0.972259538527565 1
1.57767562491613 1
1.18433032105854 1
1.75143982330755 1
0.863178002325115 1
1.15491611786579 1
1.60125169788254 1
0.9520355855181 1
1.0344405914593 1
1.44802537351827 1
1.28303092497286 1
1.78681631390491 1
0.875396977527927 1
1.48337260198889 1
1.33315015778702 1
1.23990736822228 1
1.95491482733844 1
1.01591002491154 1
1.89173342672848 1
1.07380736979331 1
1.2825540351574 1
1.56242969432963 1
1.33163646105087 1
1.2286818247541 1
0.740444784426143 1
1.05420999133023 1
1.22314333754096 1
1.10122101153257 1
2.12673600191961 1
1.4316191330157 1
1.83420297545924 1
1.0696160484877 1
0.871880352900421 1
1.25676754188618 1
0.948485639202501 1
1.0791838090056 1
1.18635117707306 1
2.75905476068387 0
1.389584527172 1
1.60554781822499 1
1.09838328572786 1
1.76437508917169 1
0.651396230492448 1
1.28364449180599 1
1.07631169780208 1
1.4263434893524 1
1.25890929703398 1
0.813124792477884 1
1.026041703631 1
1.23370818459482 1
0.600781340117929 1
-0.340615896896776 0
2.3847623598158 1
1.26321220428674 1
1.48991985651288 1
1.54169947118241 1
0.592141000312917 1
1.81808388338544 1
1.72154160685146 1
0.91227678493488 1
1.80599504183585 1
0.967431210341747 1
0.995657767403865 1
1.30176523405696 1
0.43224027567406 1
0.779478435709818 1
1.97104232744142 1
1.46521478354839 1
1.40318831417309 1
1.92634978002024 1
1.62665671438983 1
1.25706971414727 1
1.69529446087645 1
1.19889138070147 1
0.666244048575072 1
0.975064772628854 1
0.844953468625172 1
0.691221556504307 1
1.39428040419511 1
1.40514110874357 1
1.00001126401296 1
1.71961245597336 1
1.47829840226438 1
0.592439284303224 1
1.36686674429817 1
0.784272570046222 1
1.62417002166678 1
0.916460310264574 1
1.25947496951675 1
1.29963922917949 1
1.24575587336854 1
1.21292119365505 1
1.16729946323732 1
1.3813289098956 1
0.989089102937088 1
0.306473799844217 0
0.927894388709187 1
1.45920954791027 1
0.607607590975133 1
1.01650454592147 1
1.55535306595965 1
1.33345594179743 1
1.1279504232803 1
1.2140955278987 1
1.03144429679194 1
0.845037653174812 1
1.71486526784424 1
1.08738208630258 1
1.29864474176787 1
0.88321859428909 1
1.66451772739871 1
0.722118668361424 1
1.81190084379634 1
1.35651415540293 1
1.39124943742104 1
0.880980604934238 1
1.9841224232541 1
1.22611616762693 1
1.04146127205921 1
1.35294190423662 1
1.48777830106394 1
1.37972036277054 1
0.861348147612672 1
1.64741622309173 1
1.24901471628101 1
1.0315597356944 1
1.7287247812896 1
1.19375633397166 1
0.875507537169349 1
1.75215179945562 1
1.21373369659771 1
1.66729734206186 1
1.56776785323883 1
1.43432107604886 1
0.864102901934342 1
1.88582898022899 1
0.994407822000752 1
1.82033579637409 1
0.744937401846122 1
1.16211638009154 1
1.37559009894053 1
1.17628634364309 1
1.87744587638014 1
1.28220103281439 1
1.5799339701858 1
1.45270198428654 1
1.16137720116005 1
1.44429061347804 1
1.04205946455948 1
1.15175268053063 1
1.04382368007701 1
0.918581432080005 1
1.48719343384408 1
0.938451128973117 1
1.61466658128375 1
0.874440772193477 1
1.44715478476148 1
0.556911103456738 1
0.926039556805294 1
1.02585340516901 1
1.19147368969947 1
1.16249597424697 1
1.35540212145072 1
1.0632630392118 1
1.61312220407561 1
1.46074608943529 1
1.43530248103886 1
1.23586497958628 1
1.41657876316807 1
1.33438371787202 1
0.743774664963827 1
1.58230193402418 1
0.932864159419516 1
1.2749818776224 1
1.76869296764901 1
1.49362802954296 1
0.918925819907226 1
0.696738180900864 1
1.02977201326145 1
1.43419118029692 1
0.779291588488689 1
1.43799400636021 1
0.859357089078641 1
1.1909427979552 1
0.884307965448471 1
1.01418337350815 1
2.2968753441004 1
0.964695502843733 1
1.69355095218213 1
0.998892396218625 1
1.84616712421131 1
0.72737628537199 1
1.37017541854972 1
0.917667492237683 1
1.37945128085797 1
1.47560040043814 1
0.664054981775616 1
1.10582014180164 1
0.879726032896828 1
1.433635533931 1
0.280002858499602 0
1.58781237449359 1
0.810283184510788 1
0.820056283239599 1
0.143888627862319 0
0.752064101211022 1
1.19867433619463 1
1.01949331927285 1
0.698745320466849 1
0.833927889500991 1
1.0247339526343 1
0.590184848263917 1
0.833563582181207 1
1.65215519760652 1
1.68686254648433 1
1.17702684831647 1
0.674832833955485 1
0.79865724834796 1
1.44297094946906 1
0.453858161371826 1
0.943090371760605 1
1.11705460672467 1
1.21926619193172 1
1.6785498148128 1
1.3197399740339 1
1.67031057286136 1
1.38110875652023 1
1.01347367315466 1
0.666736297828951 1
0.833697382092678 1
1.37306681822008 1
1.18799756668051 1
0.566864896103364 1
1.12494440886465 1
1.13457783697137 1
1.07529239666369 1
0.851395714352258 1
0.874188923832624 1
0.819948844635535 1
1.74849825043991 1
1.70148449662749 1
1.26136848114989 1
0.768093164980126 1
1.30157163666712 1
1.26704331304861 1
1.2070650703598 1
1.34756399065143 1
1.90812476787297 1
1.74468408824287 1
1.21807954212435 1
0.980317184226709 1
1.52862002775719 1
1.32274000123853 1
2.05638784350966 1
0.94937312903246 1
1.67379994363748 1
1.28838060955451 1
0.657643680878093 1
1.90088470982499 1
1.20958451985869 1
1.5843866157712 1
1.25581467500583 1
1.42650790794781 1
0.382977264300614 0
1.21925264504451 1
1.07376956422889 1
1.3757770955826 1
0.721348917453223 1
1.4082432721476 1
1.70966628193728 1
1.12576723734251 1
1.36521403721401 1
1.37993792860604 1
1.3035737422912 1
1.02584442617931 1
1.03555181563575 1
1.55501785933812 1
1.99815898341747 1
1.15237083749741 1
1.62823748774493 1
0.596038519452215 1
1.74834974009922 1
1.8253968956436 1
2.05479968937093 1
0.908355962536641 1
1.34993850323631 1
1.21749944806722 1
0.879602759729505 1
1.11732378047291 1
0.890484370409827 1
0.812050774947763 1
0.654157380010701 1
0.508701708440704 0
1.0180618954967 1
0.767516982501648 1
1.41733117109851 1
0.985980318317732 1
1.10010637807979 1
0.853703243511872 1
1.6410337145758 1
0.805259095218275 1
1.4880131982413 1
1.03786471605862 1
0.906422923502466 1
0.84279869797501 1
0.674631855168793 1
2.32523336362672 1
0.767427072104396 1
0.969998345156243 1
1.00536588056122 1
1.16665457034658 1
1.81240575535203 1
0.86349366943132 1
0.922577701199282 1
1.40930247434045 1
1.37790217009359 1
1.83298392378435 1
0.739694330238774 1
0.831315940330743 1
1.50281649701779 1
1.49150204189182 1
0.97515806640524 1
0.99188554242859 1
1.5194827951333 1
1.50018060883595 1
0.53230618495309 1
0.533557639533385 1
1.22594131236116 1
0.902892861520946 1
1.12808230344027 1
1.14856929076899 1
0.905315532916981 1
1.07739306562039 1
0.795703077812159 1
0.84648847227758 1
1.18331528147852 1
1.02568542528102 1
0.266405122883336 0
1.80047713257521 1
1.47086446930045 1
0.481825998959055 1
1.39529535861397 1
1.35979991937448 1
0.320882661427346 1
1.17868667248106 1
1.27611862773907 1
1.33569738366492 1
0.645377949795279 1
0.804970797709131 1
1.54978936846218 1
0.78714891130105 1
0.897497423526528 1
1.77511326870256 1
1.24600328358641 1
1.1958238880552 1
0.69372510650169 1
1.11455691805892 1
1.02439417734867 1
0.959762280640451 1
1.77619712549581 1
1.24140318048919 1
1.35321680186931 1
1.40483482044546 1
0.547773063215478 1
1.18772093375826 1
1.06137317345132 1
1.13462811177978 1
1.26598371387259 1
1.32153408448429 1
1.21543405168137 1
0.904853783529409 1
0.877952736108137 1
1.61725685100257 1
1.88807143947746 1
0.36115175636183 0
1.44407267363049 1
1.16281827933107 1
1.34060691675873 1
0.836711191827522 1
0.996866341925911 1
1.34418579970731 1
0.302185598207237 0
1.63615774215569 1
1.48740124928281 1
0.659317767504624 1
1.37017111634674 1
0.768574002205825 1
1.558427348177 1
1.19238865251088 1
0.571281819374946 1
1.3311866268013 1
0.629309608706556 1
1.37274688386336 1
0.744117818918677 1
1.10133129222743 1
1.29626024032453 1
1.14396185123349 1
1.08962933850919 1
0.880788557439821 1
1.83855302191644 1
1.39208270552009 1
1.39195297194644 1
1.62731951811796 1
1.05137863042355 1
0.891782608778267 1
1.69366020482195 1
1.6258931870433 1
0.63032628082014 1
1.14004570278539 1
1.56337337628213 1
1.38696754616586 1
1.71705234216105 1
0.961251207948864 1
1.28960785910821 1
0.799641816305255 1
1.63648862870872 1
0.98212170802422 1
0.552019320727766 1
1.10870257654562 1
1.52512020093065 1
0.71748269359117 1
0.817503772102726 1
1.93507784543666 1
1.19418155190347 1
0.725659792040621 1
1.56639942422673 1
1.59254493170215 1
1.08188977940535 1
1.4357212585987 1
0.770096668400947 1
0.955152194564345 1
0.894835074595211 1
1.42933587341198 1
1.57085744737771 1
0.867205493258394 1
0.893320181042432 1
1.74767944380915 1
0.950465098296401 1
1.33808064126574 1
0.989059920278489 1
1.90355834307033 1
1.0913966410578 1
0.950525043091597 1
0.868872714548503 1
1.48288402203397 1
1.75269382680062 1
1.31561764137066 1
0.651712277115047 1
1.48050663283648 1
0.935236975216149 1
0.741704961387567 1
0.874279230085466 1
1.32662155865799 1
1.12948780251616 1
0.969004324538654 1
0.811264396245179 1
0.550932493261885 1
1.07679975452485 1
1.2272698677712 1
1.1125323043287 1
1.4100398910664 1
1.23709637646276 1
1.04296263895376 1
0.472158212131157 1
0.936241712401976 1
2.06790545058134 1
1.1045958595113 1
1.21819374762217 1
0.484267887213426 1
0.984903441811106 1
1.54559217501405 1
1.70050656203492 1
1.05127930490739 1
1.2475179653321 1
1.417771339286 1
1.21832364952507 1
1.07931942991072 1
1.04948473739566 1
0.576378827217607 1
1.60834951580174 1
0.529121439040359 1
1.2078127597959 1
1.38771948499997 1
1.36591916948734 1
1.20671516762001 1
0.555105545775546 1
1.73927928690262 1
0.995324144830681 1
0.0945532459463495 0
1.19632187533366 1
1.02491593193615 1
0.907602725830797 1
0.896003428908471 1
0.669967857908878 1
1.37104520865006 1
1.1443594266129 1
1.18961835636613 1
1.32018069477243 1
1.09839406716086 1
0.959632101719271 1
1.78867371208207 1
0.420594668422989 0
1.55109423551333 1
1.47831274014079 1
1.19064944257781 1
0.854723089397186 1
1.20380475704775 1
1.05701887712717 1
1.29044965893841 1
1.35399364514223 1
1.92464684974158 1
0.705489842951299 1
1.23991953811638 1
1.5969139619539 1
1.92943956981033 1
1.37884189389163 1
1.24981253343084 1
1.00969713659784 1
1.35300632549367 1
1.70138931867412 1
1.61009072049745 1
0.81054704586133 1
1.4107201478672 1
0.800808987048315 1
1.06675547822067 1
1.07112559251137 1
1.1703822348322 1
1.80964864322749 1
0.99186049874677 1
1.3860571872815 1
1.04017826224031 1
1.46915726861858 1
2.11006198360364 1
0.921143665073718 1
1.2090004813855 1
1.7196203664544 1
1.53581312662002 1
1.14551433581565 1
0.84824541815011 1
1.29025255441827 1
1.21874484464859 1
0.316659190783116 1
2.05474277437218 1
1.03941307824535 1
1.43603348729192 1
0.554910890845302 1
1.90432394545603 1
1.29871646366047 1
1.74859127832125 1
1.62534169513513 1
1.19358045854636 1
0.867163085224636 1
0.971007361036985 1
1.96564517869675 1
1.78183897514018 1
1.6577587537458 1
1.3677460493488 1
1.60272045943963 1
0.928456166478113 1
0.58158202605931 1
1.32529619968347 1
1.12066034649585 1
1.61965285612906 1
1.44963025091717 1
1.29145849232113 1
0.973285346321768 1
1.10741924033991 1
1.23240108027765 1
1.5103498678284 1
0.718486724832887 1
1.17305880708381 1
0.945769982327425 1
1.5384640386774 1
0.932503494435033 1
1.28294263830527 1
0.8343674758472 1
1.62832941884897 1
1.45123361472904 1
1.41194676189585 1
1.48774968557975 1
1.71675992650935 1
1.60921361201799 1
0.79039502921652 1
0.937062027198673 1
1.42104316464958 1
1.05383588782103 1
1.17082870565035 1
0.98471855330764 1
1.39804650354593 1
1.35423187363007 1
1.26775198188338 1
1.5040121210234 1
0.332760018871187 1
1.59679055611523 1
1.57019039578887 1
1.50932518596452 1
0.732286777822253 1
0.904268024976586 1
1.67611113213138 1
1.29489727853052 1
1.57779281849978 1
1.35752717347357 1
1.27753203791911 1
0.964767884430411 1
1.55106022732292 1
1.14173445539108 1
1.64057931685739 1
1.86375190890592 1
1.67368713364249 1
0.805128225233025 1
0.953220410531277 1
0.987957699352295 1
1.32038524275905 1
1.61562631173466 1
1.44430510230116 1
1.84088174927711 1
0.647744713734509 1
1.17109842237944 1
1.74023892875177 1
1.75260562699791 1
1.01575019732446 1
1.72572825164032 1
0.66573249776578 1
0.34623663571863 0
1.32969257917763 1
1.55291046757585 1
0.962904789679388 1
0.957687830604258 1
2.12397882425768 1
1.70878370991535 1
1.2935213434724 1
0.864679758632298 1
1.38935794165352 1
1.26936610451952 1
1.12843469538774 1
1.69878044352454 1
1.91915794622056 1
0.73107820392996 1
1.08499680541824 1
2.07182191392958 1
1.77070695963968 1
1.69226164475931 1
1.34752158674222 1
1.63634235704485 1
0.914939573977273 1
1.31621057226928 1
1.61310333369389 1
1.55968203844285 1
1.54447705176206 1
1.36775946094712 1
0.954863324141352 1
1.20971407358937 1
1.23218638728333 1
0.289030997270322 0
1.52348293599492 1
1.44773858664054 1
0.460727278932132 1
0.941047193380996 1
1.53226839994295 1
0.757953831799047 1
1.30970940430218 1
1.23418246226299 1
0.189530162368294 0
0.835181952794074 1
1.46601991584009 1
1.14108609710745 1
1.24522085580327 1
1.49073243884035 1
1.55060111188681 1
1.47967575463142 1
1.04709126094224 1
2.4864794700727 1
1.42805616210816 1
1.21126274025086 1
1.49501645264146 1
1.98534999197967 1
1.24592604091727 1
1.60083170659344 1
1.6797404037532 1
1.35000086550867 1
1.05362997663599 1
1.66901013732389 1
0.355547646691671 0
1.72527827249149 1
1.42419803157262 1
1.39294988823151 1
0.630567674313478 1
1.20236984955387 1
1.59236829225161 1
1.53111459487388 1
0.652216342310629 1
0.975873389403717 1
0.672604476828938 1
0.824434160715988 1
1.89528920487756 1
0.940224154724556 1
0.203293093067929 0
1.14252344051455 1
0.744070959028131 1
1.39629734037649 1
1.38580758065757 1
1.83283522560017 1
1.77202527382714 1
1.26432574922626 1
1.99529629146451 1
1.59037768999649 1
1.70730954805093 1
0.570075860499269 1
0.782025997778045 1
0.851073839323154 1
1.39512492449792 1
1.04574025879955 1
1.62551266997195 1
0.999468697481747 1
1.18154754871409 1
1.00485758639048 1
1.57571356443462 1
1.52718473982425 1
1.70177716029843 1
1.51681496659606 1
1.03775254090628 1
1.17848831833193 1
1.26609662540947 1
0.74419994720967 1
1.60224388477385 1
1.0210301548721 1
1.54831773258321 1
1.79392359214399 1
0.751140856811484 1
0.053220056193979 0
1.05109996337999 1
1.20919021097414 1
1.44909572017098 1
0.809450073197343 1
1.26746067453701 1
1.28480730223212 1
1.10493225536843 1
1.22302271803039 1
0.650360915165215 1
0.73608010356454 1
1.19080288651914 1
1.19368098891259 1
0.917183966571912 1
1.54212271312388 1
1.36181063263214 1
1.53282349522825 1
0.799497421430341 1
0.688238841785978 1
1.56276178373799 1
0.980471542143964 1
1.0201055573313 1
1.17580660348198 1
1.42853277775182 1
1.50089861956436 1
1.27299962066186 1
1.12475328856501 1
0.666257389127067 1
0.895301814868975 1
1.85887236678824 1
1.228168768938 1
1.38236587741539 1
1.45566727994003 1
1.68427586417859 1
0.561190350581327 1
1.64867514151068 1
1.19964713795925 1
0.901409276237477 1
0.657451115023913 1
1.21413344587469 1
0.556811765565604 1
0.781293474331249 1
1.45109275929541 1
0.949150288075876 1
0.761900763244753 1
1.28315103161372 1
1.41270602989506 1
1.15323360382056 1
0.448472375356911 1
1.16959404823505 1
1.19074390123844 1
0.899623181538808 1
0.820075604446431 1
0.818703519842815 1
1.27354051593176 1
1.40229372362847 1
1.05313290881435 1
1.28330149300976 1
1.63581643560304 1
2.00956332835377 1
1.39744072962019 1
0.901999093716302 1
0.95135466175018 1
1.41539507912723 1
0.800243373542932 1
1.54171371210555 1
0.81239930167822 1
0.932710137143492 1
1.40433888379307 1
1.12859601441291 1
1.07598616862128 1
1.15687320749627 1
1.92413356779663 1
1.39743054455132 1
1.46085633810537 1
1.0377099124942 1
-0.206081080852223 0
1.1204826221847 1
1.31845753216835 1
0.840968580162725 1
1.05055210482308 1
0.688590519361123 1
0.839518108023042 1
1.04749826257819 1
0.747896315712575 1
0.911305457170053 1
0.760362061948792 1
1.04063566857271 1
1.22865685185761 1
1.21869900550475 1
0.442912554523958 0
0.791381778419771 1
1.20967056371608 1
1.1737923050179 1
1.14910265070627 1
1.40689447584781 1
1.27126164533862 1
0.394499589910123 0
1.76570075803761 1
0.552954245117523 1
1.39007168467643 1
1.69649508067702 1
1.14581566456733 1
1.73648819047413 1
1.16764932882802 1
0.829248506655068 1
1.35442168871146 1
1.40957910032167 1
0.530747433777489 1
1.2670983259846 1
1.08755168299847 1
1.39442561761544 1
1.57881575121053 1
0.513808290326247 1
0.923065056043586 1
1.1840335571868 1
0.842154743074126 1
1.11323601573648 1
1.74997039040979 1
1.11752296269722 1
0.957487780742873 1
0.432451816490345 0
1.14808908627752 1
0.604102920807091 1
1.9086370336946 1
1.69383723316457 1
0.116530625966866 0
1.31305716892176 1
1.68116799330147 1
1.00970396854674 1
1.09806804167307 1
2.06659455460358 1
1.25567896499325 1
1.41844731537614 1
1.60086553935852 1
1.35216635348411 1
1.54724170248466 1
1.15729631411102 1
1.84988462416009 1
1.53605221778018 1
1.46864065647475 1
0.864716580911804 1
0.331795172770716 0
0.484814119974453 1
1.42115114308487 1
0.759960423375527 1
1.77159799241231 1
2.03244657081765 1
0.873858886885317 1
0.4591323046223 1
1.07267341262291 1
0.0417398437022364 0
1.39924598670389 1
1.68408153818019 1
2.23827179032207 1
0.715074822424668 1
1.21594762222158 1
1.07791729803063 1
1.47807633868898 1
1.56310263364544 1
1.3453040852548 1
1.38706943758913 1
1.01697282350715 1
1.03715408200618 1
1.58611034149523 1
1.1045601348127 1
0.674257845849681 1
0.834828326793468 1
1.25484904448807 1
1.28645410293852 1
1.10490620015038 1
0.803681949394164 1
1.39872592489458 1
0.649649782988363 1
1.09890142904832 1
0.948101014243665 1
1.59712277885475 1
1.33725408294516 1
2.23023204505465 1
0.922311748266698 1
0.620704425502264 1
1.26344105115608 1
1.9011804767803 1
0.777687598327172 1
1.08539800945137 1
1.10749460142977 1
1.45580245967215 1
2.27231944614748 1
0.929395476104474 1
0.595807319252146 1
1.30986872231817 1
0.77016114416694 1
0.951242526576272 1
0.547485629579867 1
0.962700103160649 1
1.23543136141248 1
1.24666910735458 1
1.55587456891082 1
1.7505992094596 1
0.898949650824812 1
1.53974664629469 1
1.22090791386311 1
1.11370042382437 1
0.996753082570697 1
0.755126821638627 1
0.600790735892266 1
0.987074663323398 1
0.655445663042241 1
0.641205471119144 1
0.538318330047053 1
1.62963014791062 1
0.897547315882527 1
1.67574403318383 1
1.52518576398555 1
1.91102267317647 1
0.640979249687988 1
1.70789115622278 1
1.0898776726586 1
0.743265819960609 1
1.59428156238908 1
1.27078295228496 1
1.90124018703259 1
1.07920930260046 1
1.315131394192 1
0.921015314688627 1
1.49293674720809 1
1.38415683405847 1
1.45331061511167 1
0.874211463600586 1
0.706601817081459 1
1.65793257591333 1
1.4205652970936 1
0.811406523048373 1
1.98500671885931 1
1.50164509498457 1
1.54405309293107 1
1.66795726845049 1
1.561183873883 1
1.41236373134837 1
0.860259715211814 1
1.24020725484326 1
1.29093672470444 1
1.23126061577599 1
1.11451343333467 1
1.66199437344031 1
0.819064570452047 1
1.87326088128462 1
0.921580733772771 1
1.50800008133503 1
1.85411993038812 1
0.989148692804555 1
0.742787618113858 1
0.809038295365397 1
1.71081366072628 1
0.573153879854929 1
1.43059636781094 1
0.229862923217014 0
1.83454037728168 1
1.31258092158313 1
0.672054391033239 1
1.57952989640985 1
1.18000699204377 1
1.34145026172771 1
1.48376595901301 1
1.49808156219347 1
1.34558467308093 1
2.00308002888652 1
1.23865531530474 1
1.1716143170671 1
0.640420308216275 1
0.893491395433895 1
0.197703358134393 0
1.28243841114771 1
1.19416836153652 1
1.61793896546119 1
0.816831206168093 1
0.85382269812561 1
1.15442902113516 1
0.916573473283306 1
1.81344355624756 1
1.10059296725189 1
1.16364637383408 1
2.13405971621209 1
0.772726661226457 1
1.40175418734156 1
1.24807183638891 1
0.657661615677121 1
1.57744081256449 1
0.949177836407858 1
1.4604436590924 1
0.876911136494913 1
1.32963456204234 1
1.26115136300249 1
1.52843423927445 1
0.715932228591613 1
1.75036184801533 1
1.42955991158576 1
0.958541850130999 1
1.0611066123026 1
0.673920326339322 1
1.1286186790341 1
1.79083288081497 1
0.966278944233842 1
1.44059514137038 1
1.63832990914511 1
1.88939734842464 1
1.08784221810218 1
0.602505013831687 1
0.996436523517175 1
0.958794762048587 1
1.26183406007136 1
0.739376723093398 1
0.793804205818275 1
1.28558616028803 1
1.60597037536903 1
1.33838149394552 1
0.897303711705783 1
1.53407271441021 1
0.7101514456167 1
0.645391591334707 1
0.629401250535448 1
1.87781416124029 1
1.15549326784787 1
0.551372811117911 1
1.87470476102762 1
1.51816035675323 1
1.71193004551021 1
1.16321379866696 1
0.89084139277834 1
1.18139054835336 1
0.769961956028083 1
1.24657197699636 1
0.799518806359937 1
0.902718799730462 1
1.655834576791 1
1.2084463596479 1
1.57605463449045 1
1.29716968694335 1
1.29171128808532 1
1.07316515816007 1
1.83329502907039 1
0.765264951249025 1
0.841950414777932 1
1.32383366337058 1
1.39677803071842 1
1.25897658578933 1
1.13849192046726 1
1.07573029627076 1
1.09635697191263 1
1.48142708016074 1
1.19436750730733 1
1.33381543791397 1
1.52085664957208 1
1.21968416088886 1
1.62333666083306 1
1.94488454863214 1
1.35141346662593 1
1.17034312447569 1
1.31766332304991 1
0.754399972034868 1
1.29022343056873 1
0.902170009987678 1
1.37300697869378 1
0.938970572187209 1
2.04508279147362 1
1.58647810446305 1
1.6711081578422 1
0.879878309778752 1
0.737962878654856 1
1.40354679621626 1
1.45956906506342 1
1.49421411365082 1
0.572559881574425 1
1.53143529435521 1
1.55393923091247 1
1.95366874090855 1
0.724347696259847 1
0.495938525581979 1
0.952381371990622 1
1.55979771977316 1
1.3374776126276 1
1.28789433651491 1
0.996938135676532 1
0.911197128380062 1
1.38251988403789 1
1.75128151633938 1
0.968694510196984 1
1.34285074626085 1
1.61973445329127 1
0.943586431445889 1
0.964265836503245 1
1.56057631403517 1
0.769696341824106 1
1.19543193605236 1
1.3360415573988 1
1.36064858491987 1
1.04003897180329 1
1.1755336142594 1
1.35004965447806 1
1.81659726801913 1
1.31903640128976 1
0.689666073218089 1
0.664985840302138 1
1.73444671137694 1
1.60655486198456 1
0.820919102321576 1
1.63137705119511 1
1.26370263212276 1
1.06240874032302 1
0.988342485644248 1
1.19713073618316 1
1.6766241346058 1
1.91119110450403 1
1.07778223955179 1
1.52401966768072 1
1.11261413381604 1
1.6106160221332 1
1.34471470553827 1
1.48151751296989 1
1.07398101532188 1
0.263359811291063 0
1.66538982399383 1
1.15754641343472 1
0.734433460163017 1
0.472319330134601 1
1.47655171313613 1
1.28484630239774 1
1.08288110913033 1
0.71668106437511 1
0.865011407646719 1
0.700403433369104 1
0.881449915791779 1
1.45368067398537 1
0.441206243980857 0
1.35262072763269 1
1.41494672798705 1
1.3576158856636 1
1.32549672728831 1
1.12996951128819 1
1.19369964117904 1
1.28765207173545 1
1.05447476776405 1
0.64960275901379 1
0.698186209560958 1
1.37415101095255 1
0.674856610724853 1
0.469369517046382 1
1.69948063851232 1
0.644243064742627 1
0.984206927174618 1
1.22837344364641 1
1.1042387347218 1
0.834424323575934 1
1.52194748288844 1
1.11502832293022 1
1.7788837819016 1
1.09731799392658 1
1.63734795392656 1
1.41419579588737 1
0.990411060505023 1
2.08135119404185 1
0.694636246396914 1
1.30964787621385 1
0.652416890669019 1
0.598304958496396 1
1.17071501965064 1
1.03324664591986 1
1.57370520720374 1
0.813991311733516 1
0.762633345496071 1
1.14936558989014 1
0.565446837667841 1
2.07118983314237 1
0.662044402157526 1
0.58735678934797 1
1.16563744959657 1
1.10916094485585 1
1.3845087957222 1
1.8607255485572 1
1.2150803550965 1
0.935453533569362 1
1.21846103395947 1
0.820461908935411 1
1.33680166252794 1
1.2958973356666 1
1.18390336619059 1
1.23937503109099 1
1.0459306835846 1
1.06773441699223 1
1.3447478597639 1
0.851375086085341 1
1.35476180290584 1
1.51674951111938 1
0.26581687616829 0
1.32934202225262 1
1.36082384409335 1
1.61558520682149 1
1.67361103230039 1
1.04705663892561 1
1.00156759203616 1
1.32575085609017 1
2.0533071530026 1
1.66286219674572 1
0.710237697796052 1
1.3172348049985 1
1.3520993389326 1
1.00719352309513 1
1.62569162615273 1
1.43651230691711 1
1.12268812105526 1
1.2188042803853 1
0.528599302963058 1
1.23965890489115 1
1.83201933776234 1
1.3331888856325 1
1.11326958693338 1
0.450208735767238 1
1.40846474180931 1
1.52917591567057 1
1.83589671478762 1
0.617877227772606 1
1.19117918362905 1
1.41436870117738 1
1.60185765509802 1
0.152265974702361 0
0.460488644785968 1
0.528773097613649 1
0.956795768035539 1
0.274893703439293 0
1.01631273453621 1
0.745906639987295 1
1.06057803178422 1
1.55711237983078 1
1.52507252255126 1
1.27393201868075 1
1.01434118222639 1
0.591922696587323 1
1.18707755349672 1
1.55085848630213 1
0.950955838604665 1
1.46252979889383 1
1.96850989418807 1
1.02411093004497 1
1.48089387686029 1
0.880323376458265 1
0.913787651375776 1
1.26191515418142 1
1.41202297727303 1
0.473101622221468 0
1.61841942220607 1
0.218137017085176 0
2.0649784126274 1
1.28671628548484 1
1.08047286508188 1
1.34448206268811 1
1.59656736743611 1
0.949601102355838 1
1.06550075792886 1
1.04209128142601 1
0.952439517249193 1
0.999118369152256 1
1.68766917404431 1
1.44789890905866 1
1.19741472813379 1
0.284294346558314 0
1.16339477370811 1
1.47633462881075 1
1.11747613956899 1
0.505976117605212 1
0.747995718149043 1
1.29724672018765 1
0.980630374176262 1
1.30082873543652 1
1.11982256719443 1
1.26537951521204 1
1.01780614067012 1
1.00856455853295 1
1.02202857683407 1
1.31031595444156 1
1.27043374445907 1
1.22593893541621 1
1.59428596105634 1
1.31917311734222 1
0.909714240130982 1
2.20222465780915 1
1.17243630417512 1
0.859726446547155 1
1.39937514546483 1
1.13381637267362 1
1.40049031429724 1
1.41875176707251 1
1.14924848594538 1
2.01591151024922 1
1.54254570000158 1
1.53133432296952 1
0.916464167034274 1
1.01675751288789 1
1.30903163522297 1
0.265695508589558 0
1.04678648897516 1
1.0087659603392 1
0.858965765714293 1
2.17492013278415 1
0.852651333723724 1
1.23251336972973 1
1.84063114431359 1
0.997145074906723 1
1.32920144501845 1
0.991213683197393 1
1.36456291648493 1
2.02818381583419 1
1.5097234141096 1
0.753211699324762 1
0.476157625928832 1
1.33593126864761 1
1.68636207797754 1
1.97249362134222 1
1.23262782855631 1
1.12655931862215 1
0.429962192472089 0
1.05402978846675 1
2.09951710622501 1
1.69656665490151 1
1.62800520478489 1
1.49299692588834 1
0.994526156977228 1
1.06707669478747 1
1.01413235229463 1
0.547748987022733 1
1.28547972914341 1
1.12596466024339 1
1.51036965899005 1
1.39479689868685 1
1.28307709264001 1
1.23392623484377 1
0.906130361619164 1
1.17051858692489 1
1.81724109921809 1
1.63453916526139 1
1.26421461196615 1
1.54725762179117 1
0.762862177494877 1
1.78731426560069 1
0.773177265671657 1
1.68606068083511 1
0.863358351668112 1
1.32317987090763 1
1.57463758867953 1
1.75589249342452 1
1.2764835091122 1
0.380986547328389 1
1.10950992640566 1
0.489341726006381 0
1.33094845374961 1
1.84374263917821 1
0.883278633886213 1
0.213767777405629 0
0.844249409900335 1
1.35388921398365 1
1.15580901472385 1
0.827871328845206 1
0.718317674719675 1
1.58560765732828 1
0.491255969546336 1
1.43755019130592 1
1.58004887755558 1
1.55243013119892 1
0.908537098393011 1
0.844004618176422 1
1.1192245351823 1
0.673437016384184 1
1.05166501239571 1
0.540622926390104 1
1.73764392065054 1
1.6668183904429 1
1.2476555232386 1
0.85377953841605 1
1.41776275843704 1
1.34733440259382 1
1.22707594983222 1
0.726263716343538 1
1.42217142958135 1
1.72928575091838 1
1.07025482798377 1
1.07238126266517 1
1.6304492137243 1
1.29152272180486 1
0.066421116481325 0
1.60238264123948 1
0.985388448265035 1
1.05655111362964 1
1.51939540935951 1
1.73128540235729 1
0.803984889955116 1
1.91574644787875 1
1.14314608166327 1
1.36274329066881 1
1.27395581096621 1
1.24042809025972 1
0.671464829345588 1
0.981225585990668 1
0.99266815789432 1
0.806216696039129 1
1.08975657186377 1
1.08110975403544 1
0.883601940680552 1
1.25354624653552 1
0.966603263285293 1
1.38580153417339 1
1.55093244242093 1
0.906944838693825 1
1.81788926869501 1
2.1261998468987 1
0.742597738908209 1
1.49515493266239 1
0.992606129056392 1
0.757824772769366 1
0.903362121810644 1
0.946482967845497 1
0.896722395345918 1
1.2742822684743 1
1.07704194436531 1
1.53029860003222 1
1.21887076597576 1
1.37395114866619 1
1.42215957642904 1
1.37806152820253 1
1.45250299438638 1
1.3974232073739 1
0.700910209105402 1
1.82320051848182 1
1.10463266876535 1
1.49969254976036 1
1.20346352579074 1
1.11796372678576 1
1.11965601333822 1
0.474850752548292 0
1.15099639717455 1
1.31702089455963 1
2.06393191992984 1
1.24687569474138 1
0.722268595197575 1
0.32417714916833 0
1.16184205357559 1
1.26628259968662 1
1.15426260176412 1
0.814389233606603 1
0.761399383731305 1
1.20343116235176 1
1.18494199037499 1
1.95674180890725 1
0.717906500724752 1
1.10734390326121 1
0.784202693354893 1
1.20944755464485 1
1.01389944397928 1
1.04889312460041 1
1.22112983877253 1
1.51594770984328 1
1.25594736285859 1
0.952144359835717 1
1.15411216322094 1
0.955422942529904 1
1.49857040124977 1
1.59790326954963 1
1.81889083903161 1
0.599512816588244 1
0.582764677304517 1
1.44265167704862 1
1.50320867985099 1
0.981932483559481 1
1.9774232036953 1
1.20920190226199 1
1.73253816121251 1
1.03885507030512 1
1.05715344495621 1
1.6656229157616 1
0.653903185026161 1
0.852857732039201 1
1.85884854154657 1
0.900526292708386 1
1.47274674812279 1
1.33500532238063 1
0.601110024206892 1
1.1295012030239 1
1.67322351568639 1
0.578978652051452 1
0.440202699094424 0
1.51565944160793 1
1.59011712564641 1
0.951481148512889 1
1.12954263386226 1
0.970353818155126 1
1.17924527182373 1
1.23596589985176 1
1.48305526385276 1
1.34263435893526 1
0.894314800915992 1
1.09974428512591 1
1.19865742687631 1
1.85836397569877 1
1.56835100264428 1
0.598204210300048 1
1.55971156260486 1
0.938835871756509 1
2.41769945364498 1
1.31282669238479 1
1.03705342348748 1
1.04229221691785 1
1.08785015541664 1
1.65962916086567 1
0.894095747197035 1
0.845881621382862 1
1.20727325339561 1
1.02638256511077 1
1.07545626492874 1
0.718749281879095 1
1.01200433173495 1
0.790950874459702 1
1.19449605601112 1
0.777653242096788 1
1.20365843398965 1
1.33282345208534 1
1.66352665275065 1
1.25995639892337 1
1.26319859024534 1
1.74936177171784 1
1.84281624998868 1
1.25622814115536 1
1.65412654514903 1
1.88137452109025 1
1.49389538811389 1
1.6567035253668 1
1.6798027664885 1
1.30686251405467 1
1.06749684933654 1
0.896122985693552 1
1.09500335017822 1
1.46302222576322 1
0.294196924756787 0
0.674756467469942 1
0.734192521245418 1
0.652504986749264 1
1.58372377823875 1
2.48158555370927 1
0.856785368291425 1
1.19656508403454 1
0.708065581686807 1
1.22302415619615 1
0.957980529104345 1
1.13682707773396 1
1.03235168387499 1
1.05268016673012 1
1.14082384979653 1
0.611831866591858 1
1.04081455816984 1
1.09879915422309 1
1.05540531753272 1
1.05462758272798 1
2.02970440913725 1
1.56180082310012 1
1.52861871737231 1
0.092610714192343 0
1.40433624185824 1
0.564967340451394 1
1.47754454062193 1
1.26159822613661 1
1.20159266609397 1
1.83871720282971 1
1.89131975352967 1
1.2729943746985 1
1.66570658439204 1
0.720918952001721 1
1.04966093548741 1
1.38044141818541 1
1.41398998133086 1
0.509754062514802 1
1.5086165947798 1
1.49599215253085 1
0.957365532792778 1
1.39821270972594 1
0.801715978914643 1
1.34151796222041 1
1.07535514905952 1
1.03109406327905 1
1.24122604619147 1
1.91899185278082 1
0.742296782805016 1
1.18274310775855 1
1.00204017819798 1
0.55438152684723 1
1.36022598355198 1
0.925491026319757 1
1.34586622235541 1
2.03255037697865 1
1.28710013475438 1
1.00609866358783 1
1.47547541542414 1
1.50569777928655 1
1.49780950462348 1
1.0831204799483 1
1.17284256439598 1
1.01535653905927 1
2.0659877629989 1
0.850005084002014 1
1.55878788602315 1
1.25024596689065 1
1.21611602230039 1
1.38800481744983 1
1.09886045583714 1
1.23120392993555 1
1.64750320407612 1
0.685534717777701 1
0.756234335409862 1
1.40315341409319 1
1.73019746426705 1
0.907022296636938 1
1.6576766090455 1
1.11567461176746 1
1.24489837714294 1
0.211869338355769 0
1.76003045927615 1
1.04069698921274 1
0.886999514707469 1
1.31294667835179 1
1.2642009403539 1
0.933490407939186 1
1.51201335812429 1
1.66652068100105 1
1.73255974948419 1
1.79698029251367 1
0.511929501433292 1
0.391219019779527 0
0.581084091206303 1
1.8674929331553 1
1.60275895101293 1
1.95378635392887 1
0.921000544090455 1
0.963310686982842 1
0.964283831705715 1
1.2936520502587 1
1.54780748269952 1
0.807226180118296 1
1.03523911206222 1
2.04008332820809 1
0.972432702172661 1
0.971339531206237 1
0.551109053068828 1
1.2158960310381 1
1.01661155208354 1
1.28808260064729 1
1.14920577031423 1
0.867547987715653 1
1.54053627696567 1
1.27032714791898 1
1.43092100713386 1
1.37357253177989 1
1.19340876368547 1
0.680367596343038 1
1.19210098873832 1
1.24153753428741 1
0.839235323889901 1
1.17630510990066 1
1.13879738876589 1
1.63610928477311 1
1.03187615111902 1
0.820731471611154 1
0.604881241353223 1
1.5491103265392 1
0.944255310153509 1
1.79389230688862 1
0.860085651982814 1
0.427797961710089 0
1.72348537311386 1
1.46525256736027 1
0.539667073003097 1
1.17926505822985 1
1.27659845578884 1
2.13928809639821 1
1.86471590004346 1
1.85224417539548 1
0.815854484841399 1
1.41227814086354 1
0.675882247328718 1
1.15648922865077 1
0.892545698797391 1
1.34060522436078 1
0.799400886120519 1
1.62710856072459 1
1.28125567739197 1
1.10208385245302 1
1.54121634637967 1
1.07622505751175 1
0.837833251629994 1
1.62744614650134 1
1.54515430203838 1
1.14678395391325 1
1.57258034478165 1
1.41892941971792 1
1.29155031886069 1
1.04168127413503 1
1.38674465699912 1
0.951022348125363 1
1.63477782794829 1
1.44324410426057 1
0.317131211281947 0
0.994171415535775 1
1.3299306429757 1
1.38002374698413 1
0.653283597366986 1
0.922454456730923 1
1.36919059348577 1
1.08970491634132 1
0.917734501733882 1
1.06747039636788 1
1.07268629520705 1
1.16112453560497 1
1.4491960742663 1
1.26701818159356 1
1.06649160983466 1
1.09584427005341 1
1.48986218090528 1
1.24149023362516 1
0.302835068086465 0
1.76669457605889 1
0.919681753434993 1
1.83303577016177 1
1.34730570175295 1
1.80025271945881 1
1.79285793622155 1
0.411739250904647 0
1.42707740491168 1
0.471829253527454 1
2.47710184655272 1
0.303240356227514 0
1.32674463706237 1
1.72899922934832 1
1.08478692507878 1
0.965800307613844 1
1.2324981277097 1
1.80166635273603 1
1.64768761997913 1
1.0771698870817 1
0.92996671068432 1
1.16650751182142 1
1.24760522155415 1
1.47468325884749 1
0.730809473776029 1
1.79174053480125 1
1.52192397180163 1
1.07645054772388 1
1.58224578703743 1
0.224921342172837 0
1.91770991379697 1
1.79408222837925 1
1.30402097863463 1
0.695865829095415 1
0.766957043308752 1
1.03689253962096 1
