# Supplementary material for: Bias caused by sampling error in meta-analysis with small sample sizes
Source: PLoS One. 2018 Sep 13;13(9):e0204056. doi: 10.1371/journal.pone.0204056 (PMC6136825; doi:10.1371/journal.pone.0204056)
Supplement: S5 File — (ZIP) [file pone.0204056.s005.zip › results N = 10 theta = 1.5 tau = 0 sz = 50-100.txt]

"dl.theta" "dl.cp"
1.26240479171077 1
1.57622894002085 1
1.27647208461097 1
1.29233817069808 1
1.61122031496858 1
1.17522131938295 1
1.3625659472828 1
1.5876536425001 1
1.5996684783147 1
1.44685831132023 1
1.746846861673 1
1.23686346328982 1
1.39403688387488 1
1.41099158360144 1
1.36587605752758 1
1.71639989269655 1
1.50632526762202 1
1.47745956712304 1
1.35844897365339 1
1.5882772225013 1
1.22936353764425 1
1.42735178720365 1
1.47699768984696 1
1.46097602274023 1
1.40785899182078 1
1.43935178995837 1
1.61246124213768 1
1.40036083078448 1
1.50936883198759 1
1.34957754497681 1
1.32120407556499 1
1.42130462557394 1
1.45475052520047 1
1.63439075746271 1
1.59834289503825 1
1.60067032051912 1
1.4387185604944 1
1.53564051644497 1
1.28983526854235 1
1.16959355153551 1
1.58417174812548 1
1.33603476229971 1
1.60675534914661 1
1.18529257534447 1
1.450757418118 1
1.54546259412851 1
1.52289657260782 1
1.27975519285591 1
1.60500009774555 1
2.02222345568378 0
1.46742313488671 1
1.81423153687868 1
1.27604543679632 1
1.41975439877763 1
1.73748963938285 1
1.75815686704303 1
1.48299266942741 1
1.53173094627032 1
1.44535772468946 1
1.3459342242708 1
1.68104010048023 1
1.40962229097288 1
1.31713657832534 1
1.85012148931424 1
1.78373447621176 1
1.38505893248695 1
1.82347559215482 1
1.39290168395602 1
1.66269560113267 1
1.5468493507593 1
1.79051113884691 1
1.39121895054192 1
1.61443404984742 1
1.42032845569347 1
1.30935588721742 1
1.44286952535084 1
1.66069773512021 1
1.1567088597571 0
1.43736553397737 1
1.61083288444703 1
1.33468156363459 1
1.60741902107347 1
1.75233647376019 1
1.29840317547449 1
1.52823986341317 1
1.62047314566129 1
1.07864813749891 0
1.49468338456763 1
1.67376694602556 1
1.55721556675329 1
1.51472668137352 1
1.62724097561776 1
1.32879874116407 1
1.1727524830648 0
1.46935367938206 1
1.51689228752747 1
1.30464243919459 1
1.6028083251866 1
1.54514580327161 1
1.77408930122223 1
1.51163088584053 1
1.64332869019425 1
1.665188285939 1
1.09021777327943 0
1.37865452385086 1
1.42232271221192 1
1.68534816716369 1
1.48344602072584 1
1.50306876165858 1
1.31583155960761 1
1.79374135299612 1
1.64980805463109 1
1.37101252265032 1
1.41336842799423 1
1.41547459417792 1
1.37131185123701 1
1.6254518158951 1
1.32106832384988 1
1.58122508330785 1
1.57506946856494 1
1.53055360065885 1
1.45907310443152 1
1.39658265028113 1
1.52203221292547 1
1.59228593201355 1
1.56343106334665 1
1.40224744085536 1
1.64151023324602 1
1.39533168006253 1
1.42794122727008 1
1.46792598823909 1
1.37954874591042 1
1.39575569927556 1
1.82273204362761 1
1.46030714531222 1
1.53613988079532 1
1.3723267648241 1
1.30306607982342 1
1.53556760043033 1
1.45160877538918 1
1.58564971776048 1
1.23295622092551 1
1.57821001018173 1
1.53665212457024 1
1.4220873809998 1
1.37153702959338 1
1.43951097529037 1
1.39380844303328 1
1.67906588680087 1
1.81991627729509 1
1.27670535690473 1
1.40500440172902 1
1.33755762000901 1
1.57385596961408 1
1.60637135511003 1
1.62059526972215 1
1.42286409255076 1
1.5748248961239 1
1.71954850674741 1
1.79168603744389 1
1.69188026227236 1
1.252507381506 1
1.38916726513476 1
1.44364361909145 1
1.61768261257831 1
1.6887202157399 1
1.51251159421434 1
1.57506776352908 1
1.47046278994825 1
1.49732576880464 1
1.48856823620344 1
1.54391016455927 1
1.68671388638247 1
1.14423209118123 0
1.28964820577525 1
1.40607885729114 1
1.47304210064293 1
1.68052719534213 1
1.28408001596555 1
1.54793661990307 1
1.59720541578967 1
1.38236438514622 1
1.77555938984239 1
1.31402130816463 1
1.56813329099838 1
1.42086282723033 1
1.38265516878862 1
1.28104097460409 1
1.35788858390552 1
1.7126370951038 1
1.00109578356179 0
1.47283534197258 1
1.72076121786727 1
1.3061518453359 1
1.63808765702965 1
1.32756150641378 1
1.46659710780683 1
1.37265239739313 1
1.2860058380358 1
0.957325774959305 0
1.35267715969669 1
1.49242319934883 1
1.51802055695537 1
1.83850389922653 1
1.78046461759902 1
1.55020878574524 1
1.60537409366671 1
1.36885161145286 1
1.52471047863413 1
1.57211290264604 1
1.22757107418831 1
1.12016672371443 0
1.26473139137162 1
1.55960345264156 1
1.29796487948442 1
1.52673372340885 1
1.77479716320919 1
1.34286837309304 1
1.57208778806678 1
1.04832353950758 0
1.56358489073198 1
1.49048347153864 1
1.53870392167187 1
1.26776303601847 1
1.23863544994438 1
1.31856095526671 1
1.28971554545197 1
1.65612570486664 1
1.29170993964079 1
1.82353910683021 1
1.21471457074288 1
1.72613697438856 1
1.16462158520162 1
1.52605220112369 1
1.66905642018335 1
1.41615357757124 1
1.24887246077307 1
1.48665612886122 1
1.43977973079649 1
1.38212266252417 1
1.58574666595471 1
1.34550320742279 1
1.44090905610284 1
1.46699781792333 1
1.55824021121088 1
1.66157045293247 1
1.42368023621501 1
1.50338963147895 1
1.78603723049827 1
1.48690667678644 1
1.62284266776444 1
1.62848432850194 1
1.18022807803525 1
1.58426207107337 1
1.66437177836742 1
1.75217165194762 1
1.66634073828461 1
1.82910808859681 1
1.19780285921879 1
1.70069635231406 1
1.52812842846988 1
1.27053420239877 1
1.50717098806099 1
1.24868439493069 1
1.58900607053803 1
1.42837669259992 1
1.30991050324278 1
1.73503806244577 1
1.68625845095684 1
1.42599782389411 1
1.72329944323723 1
1.47280201246459 1
1.22714662904276 1
1.50133418443649 1
1.748433233162 1
1.5266233335457 1
1.34135453330965 1
1.48880847747612 1
1.03457936203041 0
1.13253892348798 1
1.76463802102585 1
1.35480541542584 1
1.34922297399509 1
1.57259998940147 1
1.66418827107438 1
1.39820307803611 1
1.55019148989882 1
1.43713537999163 1
1.48961497625675 1
1.2374111336593 1
1.91292839571356 0
1.34796186696916 1
1.53052797965734 1
1.4819592203192 1
1.59929240121727 1
1.779356378839 1
1.51346887661494 1
1.68460947876947 1
1.75612175938072 1
1.56698688192438 1
1.48288974363884 1
1.69694779574107 1
1.54295317552591 1
1.3873454701718 1
1.69899656334526 1
1.21351532085787 1
1.60450517907221 1
1.45191543297952 1
1.66851525237856 1
1.45609456068739 1
1.56819056427872 1
1.59424042191548 1
1.36359103654752 1
1.48523556775876 1
1.46443509941468 1
1.55397961370532 1
1.52132601268736 1
1.54816143029846 1
1.39221667872164 1
1.49436877220235 1
1.66166499835364 1
1.38726185234637 1
1.40996798962276 1
1.77634605717999 1
1.09946142795188 1
1.48662586811589 1
1.71601885496402 1
1.28094302639207 1
1.7063773118391 1
1.16143378071483 0
1.30021394244563 1
1.56067667353916 1
1.64136766503938 1
1.71246559596277 1
1.57698652787891 1
1.35833471771317 1
1.25321371280774 1
1.43516586868226 1
1.44674199405703 1
1.75067977487914 1
1.60021158088391 1
1.50462026916429 1
1.69208151207628 1
1.11182447017139 0
1.44585643340363 1
1.74035090340485 1
1.17618859382944 1
1.64307229791589 1
1.41773471269469 1
1.54250220399116 1
1.32284070138695 1
1.75439158577348 1
1.65239427361975 1
1.426079322638 1
1.71406499853892 1
1.45883601333638 1
1.50496223983998 1
1.72108751728229 1
1.48048614709279 1
1.36586438922341 1
1.43127006401758 1
1.39046039201596 1
1.33977626247953 1
1.26523607424658 1
1.36245699202714 1
1.80744456562145 1
1.3849416030327 1
1.55730521942541 1
1.63883229268916 1
1.53670424403243 1
1.40031094654228 1
1.55619822855027 1
1.353396629365 1
1.44722383563019 1
1.39685879491278 1
1.49561451712957 1
1.14900666937697 0
1.54692631835285 1
1.5709503727901 1
1.77705095650307 1
1.3234518022881 1
1.66320417536765 1
1.21654602148168 1
1.45103467424022 1
1.78746795423378 1
1.70386359787179 1
1.36055754593126 1
1.28720047630321 1
1.75528239328775 1
1.43519697932712 1
1.53732126839637 1
1.3895745554322 1
1.44522172559728 1
1.80965753255261 1
1.63997012088321 1
1.63318206099822 1
1.54005507115409 1
0.974225092021648 0
1.27197725995894 1
1.47647755806933 1
1.55959121511589 1
1.4773533591327 1
1.40899051491202 1
1.43940869772647 1
1.85670475946756 1
1.71378559664373 1
1.57744717084133 1
1.39533697998976 1
1.48929705199886 1
1.35336777899963 1
1.28387146319235 1
1.03822114417144 0
1.37130908125187 1
1.66711790346684 1
1.35609644683045 1
1.51910325446351 1
1.39528369908878 1
1.63855410821817 1
1.7447440346845 1
1.83386067186351 1
1.47581009446386 1
1.46996299153271 1
1.42123793912643 1
1.22083306150745 1
1.57076547492914 1
1.21017436152682 1
1.36158376294918 1
1.36026446072079 1
1.42981611670494 1
1.48813673756091 1
1.52332684388795 1
1.63705685702102 1
1.47909179356923 1
1.68961107504724 1
1.65325550014115 1
1.60725181670976 1
1.72961634565468 1
1.40462349358733 1
1.57860927488676 1
1.37895212051657 1
1.66679799964831 1
1.54408745956689 1
1.56904001165338 1
1.61368380402204 1
1.51101732083515 1
1.8315229814722 1
1.51536411479859 1
1.49280595377061 1
1.45550342067211 1
1.64519284234801 1
1.35830927284474 1
1.67975344176843 1
1.3461525543003 1
1.48828951459611 1
1.50876183642372 1
1.55530844048969 1
1.65681768148735 1
1.55457875945219 1
1.74486266339466 1
1.4651220185874 1
1.52316647036494 1
1.32838977270184 1
1.39412890380912 1
1.5868269688153 1
1.17941945440762 1
1.34556554295721 1
1.54692488827902 1
1.85474360261996 1
1.58988525428882 1
1.86376486349898 1
2.08643670407925 0
1.680468717883 1
1.30179870892169 1
1.25027171376504 1
1.3560091131135 1
1.66505915654176 1
1.41334111148363 1
1.80119224448832 1
1.53196370188332 1
1.19495455866723 1
1.29143433623478 1
1.67806063727698 1
1.61532732749325 1
1.59144590814672 1
1.51307281962372 1
1.62001337029024 1
1.57111982136465 1
1.57041879020176 1
1.68504261586857 1
1.34548315842287 1
1.31077509937955 1
1.42101022460498 1
1.38491433982714 1
1.26968418013907 1
1.55203612160788 1
1.29254811703687 1
1.55494723730045 1
1.61708444212272 1
1.44948041083428 1
1.52678069619339 1
1.57576959883961 1
1.89667142629641 0
1.61436146104156 1
1.53968522096363 1
1.27668197200078 1
1.62905927285643 1
1.56638667558107 1
1.41972834478803 1
1.56687188001657 1
1.47698352306334 1
1.67987566169811 1
1.33033010246077 1
1.37315710930793 1
1.51169295145301 1
1.45102532029743 1
1.17396405225792 1
1.57674802676558 1
1.30274839853696 1
1.64879723864216 1
1.37875741113308 1
1.40245979949353 1
1.2999134909779 1
1.41139576192224 1
1.58145429394489 1
1.71317593269837 1
1.36904801403803 1
1.55306001655406 1
1.56675321344027 1
1.38932814903307 1
1.65089034175082 1
1.64336189384466 1
1.68395824923118 1
1.46403401395541 1
1.48603133696464 1
1.71078880533598 1
1.63210021297993 1
1.54507276470041 1
1.79637608617002 1
1.91955965860009 0
1.2449646811787 1
1.39584811703777 1
1.52628575670342 1
1.46133826743251 1
1.15849407444681 0
1.40888940906575 1
1.35029670228707 1
1.40029416879052 1
1.56291504151016 1
1.57688212707838 1
1.54693093807045 1
1.70401978889768 1
1.35686117712158 1
1.75772124366696 1
1.44978895629259 1
1.52845857977154 1
1.45232695558322 1
1.21229282217332 1
1.30254364507867 1
1.56581438179036 1
1.45044731772583 1
1.68565472545551 1
1.41071488312417 1
1.31405670196733 1
1.57190421667273 1
1.25407184871125 1
1.76003198238122 1
1.53100053952404 1
1.46148057110376 1
1.41292592833371 1
1.48894163845448 1
1.57795738724651 1
1.55261519755212 1
1.52027450740401 1
1.34639125805163 1
1.35038494424517 1
1.36239344894833 1
1.57211777610041 1
1.75361828396367 1
1.41508826322367 1
1.49307545088876 1
1.52431280740528 1
1.47979261102827 1
1.39619177421422 1
1.41406666433759 1
1.43809819781228 1
1.81196737094376 1
1.61925478504856 1
1.51917263848292 1
1.50485801309989 1
1.32937737318058 1
1.28446216500618 1
1.53674569051873 1
1.78052294902801 1
1.42742702492445 1
1.37447512752149 1
1.35011928877967 1
1.40308413701396 1
1.66920296585971 1
1.48316574190133 1
1.60382098707106 1
1.16110225455306 1
1.74377203310676 1
1.53682588286763 1
1.50967943666743 1
1.42403538289443 1
1.64955591633729 1
1.722388149681 1
1.46226596400698 1
1.39961882882082 1
1.698012530172 1
1.52422739230782 1
1.21279175147374 1
1.5466729986847 1
1.29476296867669 1
1.48115305897826 1
1.62762508172499 1
1.62469669755965 1
1.38700399688714 1
1.57923679706833 1
1.34728328848617 1
1.58854468847798 1
1.49642182989061 1
1.42197099203245 1
1.45717490159988 1
1.38770359358276 1
1.30739175079836 1
1.36121401366214 1
1.48314736278748 1
1.37415205153844 1
1.7037713628124 1
1.62386841528802 1
1.61378455807705 1
1.41184517508059 1
1.2969235490658 1
1.2865723163178 1
1.66612874038294 1
1.34471882507799 1
1.49638431554797 1
1.37413134849985 1
1.6477522854062 1
1.6554384713121 1
1.48975312353759 1
1.34792264119473 1
1.50369561687182 1
1.5718347975689 1
1.60837094730647 1
1.31436230794847 1
1.28030989580607 1
1.35686255983588 1
1.36320952937734 1
1.45559495389902 1
1.43503909081902 1
1.79203453472908 1
1.51569360974018 1
1.42757093226788 1
1.58834064637881 1
1.60235528164195 1
1.50101924475584 1
1.34280540342951 1
1.26716882985909 1
1.43483086730897 1
1.23949070237474 1
1.64670147266587 1
1.37507417221799 1
1.68035418564231 1
1.62529987243155 1
1.46706761800677 1
1.78295947559679 1
1.40585158285094 1
1.38288970223058 1
1.40107012958313 1
1.3578001337438 1
1.43738337407498 1
1.61011083668281 1
1.7087981232133 1
1.47646406376215 1
1.48955990764387 1
1.51843417908618 1
1.66507251923567 1
1.37101665952402 1
1.46533008364827 1
1.42486849133107 1
1.26165278921499 1
1.70435770614994 1
1.23990794026488 1
1.4675445534918 1
1.55935879227032 1
1.45277150865555 1
1.61895262982418 1
1.59895019447268 1
1.67466960253588 1
1.59148191870979 1
1.16961742112773 0
1.73030184326247 1
1.4459061720717 1
1.49637587443855 1
1.59960404002601 1
1.37728506672065 1
1.59033053186246 1
1.82932853927221 1
1.4196134935836 1
1.45757361710709 1
1.48622946499349 1
1.51055886225966 1
1.36354308409223 1
1.47340325951563 1
1.48862496995045 1
1.45806004747542 1
1.48408806553327 1
1.27721929458097 1
1.32484919778677 1
1.63098975106547 1
1.60356966280134 1
1.47365379378062 1
1.44905264942751 1
1.41265847284737 1
1.57603831507285 1
1.30983940561134 1
1.44503516470969 1
1.48444240639368 1
1.61262441678742 1
1.58482107824494 1
1.60873521729762 1
1.52674522378566 1
1.40338762694469 1
1.43322778623043 1
1.85566441727986 1
1.53234120578432 1
1.57345662229016 1
1.52411384017446 1
1.49355152701241 1
1.29617769605771 1
1.69883121987338 1
1.53455787654173 1
1.69053163237073 1
1.60033319973763 1
1.1277604620572 0
1.4359953226541 1
1.4513111483902 1
1.45989068962874 1
1.61224693588346 1
1.34141726983897 1
1.59929168997543 1
1.43708239760507 1
1.41890164305823 1
1.50935801721 1
1.15062713896053 1
2.02248949224122 0
1.37328156301782 1
1.67935048245191 1
1.83700919119632 1
1.49653195425625 1
1.44939398324819 1
1.32416913863642 1
1.28359341259436 1
1.514018383468 1
1.33497353582884 1
1.57538364698503 1
1.46125577395139 1
1.43589858664816 1
1.3997778948918 1
1.60825285927876 1
1.18059896391562 1
1.40638349684068 1
1.74035611464559 1
1.32168772384823 1
1.53213676910212 1
1.44369258027874 1
1.67518045857065 1
1.31516025425209 1
1.35299057775482 1
1.50981890547467 1
1.45643816371723 1
1.51664087273062 1
1.83013062627587 1
1.41859434075985 1
1.72501313082093 1
1.53997912016209 1
1.290605910191 1
1.03233467532161 0
1.64290855382151 1
1.42388398365974 1
1.37530259126357 1
1.36550700104662 1
1.24323282041277 1
1.72928173359837 1
1.43881059837125 1
1.44815384264357 1
1.62553617098524 1
1.41465350680271 1
1.49486973044614 1
1.50154271364072 1
1.53725346967515 1
1.47643349346539 1
1.20723096840894 1
1.60875455761231 1
1.51033205780274 1
1.68155757498875 1
1.86897834476627 0
1.61872825985541 1
1.40803936873651 1
1.57255956213955 1
1.25417521031466 1
1.19213687177828 1
1.65373098833914 1
1.43618042082661 1
1.55408908067562 1
1.58788680099531 1
1.6127978095632 1
1.46005063681787 1
1.39149256225962 1
1.22630283658557 1
1.28573172627211 1
1.78166494562897 1
1.45851367568546 1
1.48101232749211 1
1.50613888397066 1
1.34246457332298 1
1.55580937100474 1
1.84006292460168 0
1.52726127783979 1
1.53451698476868 1
1.35364561234594 1
1.38525055169036 1
1.4716250889538 1
1.43238475808799 1
1.4393710192536 1
1.46260687202762 1
1.55524400209699 1
1.46903835625784 1
1.58725170525897 1
1.46271547619191 1
1.54204098291973 1
1.56017715104222 1
1.50691334232534 1
1.62638004102008 1
1.5311999898148 1
1.62937980657541 1
1.52102849179669 1
1.85066881092386 1
1.55061562591125 1
1.63117613718794 1
1.43597115706645 1
1.54972675941345 1
1.37873478660518 1
1.77299566902317 1
1.3969776182156 1
1.74928547792644 1
1.48316881412301 1
1.46800772516417 1
1.47397060597779 1
1.79435181861828 1
1.48441583763769 1
1.40564787881044 1
1.31063499144587 1
1.59193169704945 1
1.60176715283266 1
1.32902094788849 1
1.41530803670765 1
1.21162827078653 1
1.54849269424599 1
1.41007349460957 1
1.49230830973781 1
1.39542294641068 1
1.26935047038032 1
1.42962569206391 1
1.4890413932546 1
1.3066609973128 1
1.2347062412433 1
1.53082275860298 1
1.50428955958482 1
1.47246444704148 1
1.38788302561659 1
1.45084926552341 1
1.61874119834686 1
1.60014860898865 1
1.25653725308023 1
1.47599429760192 1
1.33725985204595 1
1.26154478005786 1
1.51315923332567 1
1.75618801668513 1
1.57532902514021 1
1.56167030759184 1
1.68901596437708 1
1.41510028301506 1
1.44325238570174 1
1.35123861370955 1
1.66733035372596 1
1.55817256196193 1
1.79329927266546 1
1.25670867134571 1
1.55967724873372 1
1.33282814142404 1
1.64241174054462 1
1.49589079898227 1
1.35748084643376 1
1.48338578769167 1
1.29521060307674 1
1.53696692451463 1
1.46855571369505 1
1.60284322500375 1
1.57505829961978 1
1.78565724415175 1
1.34818818560953 1
1.52642966380058 1
1.36633502695604 1
1.50169534018443 1
1.48141941163717 1
1.52748227525261 1
1.69823955756749 1
1.61117219375863 1
1.39753915502692 1
1.29043874382102 1
1.20746426000606 1
1.30992787858513 1
1.62139824002876 1
1.44091235721571 1
1.61823094974659 1
1.49762113870436 1
1.54130599061947 1
1.2582812876214 1
1.53668358029579 1
1.39380761814175 1
1.58681856323123 1
1.56598514519431 1
1.57218350186353 1
1.68919217243208 1
1.52763635605801 1
1.51106806146538 1
1.50386936848771 1
1.49210099373179 1
1.65212722823435 1
1.72268287222165 1
1.63314128462131 1
1.13854324335361 0
1.516138737859 1
1.5575732334132 1
1.48436196327606 1
1.54843919232117 1
1.59061965013162 1
1.69823863766415 1
1.5473557370676 1
1.55095981097923 1
1.63498202798806 1
1.45818434306088 1
1.57036422235898 1
1.5206154610319 1
1.36847368435692 1
1.65049073082989 1
1.54528560331273 1
1.36757831074914 1
1.43215978961276 1
1.33227478996169 1
1.59410951396587 1
1.35848751195977 1
1.77012610362637 1
1.66240737910016 1
1.53773868346448 1
1.57574040430398 1
1.6732479752645 1
1.43903688364079 1
1.43461984088655 1
1.28173280212577 1
1.39861277198638 1
0.722531546730335 0
1.31512331973126 1
1.43278486474094 1
1.63582363510325 1
1.6926368335908 1
1.4644846785077 1
1.66979909052334 1
1.53178800906571 1
1.4003525855499 1
1.41793275261076 1
1.43209422838455 1
1.58527332592833 1
1.60219716393285 1
1.54504930754166 1
1.62622200949388 1
1.13405702215194 0
1.46830641382332 1
1.67456234167861 1
1.35908685353848 1
1.35226115574572 1
1.46558490249552 1
1.45373044041367 1
1.56059290683685 1
1.44778582956736 1
1.52691120614742 1
1.31750282344624 1
1.72988579945978 1
1.64330015486145 1
1.37709472849785 1
1.57530568810118 1
1.38703273752399 1
1.45667122613487 1
1.56186958012911 1
1.6133189632102 1
1.58016817041715 1
1.73466621922935 1
1.3484089425791 1
1.39176001488349 1
1.44276231455555 1
1.55038722786732 1
1.27785444046287 1
1.58364819440373 1
1.61855554134019 1
1.75061966227625 1
1.45397428102447 1
1.41480453174603 1
1.34343685604442 1
1.47488508013234 1
1.41330640273967 1
1.73347817073043 1
1.46738429262537 1
1.43255134975818 1
1.57221002843502 1
1.53455402138672 1
1.67803693047292 1
1.22395238567674 1
1.99763586986478 0
1.75396369847894 1
1.57432492265923 1
1.39993813094744 1
1.50688321499435 1
1.23324858009479 1
1.86930810388646 0
1.3294703532143 1
1.49498231176508 1
1.54771045608709 1
1.43279120415714 1
1.36572278155262 1
1.46374523136674 1
1.33067616460583 1
1.25912586584408 1
1.39855199488378 1
1.69909182794387 1
1.49742142706203 1
1.7223526121703 1
1.48792175073616 1
1.48185496224936 1
1.86365674025724 1
1.95321990268619 0
1.38802134618139 1
1.37883480782888 1
1.40168768389107 1
1.50718374366304 1
1.35427186490706 1
1.51899416724252 1
1.44143608074339 1
1.11545891620473 0
1.40894457977422 1
1.42705275527335 1
1.67063488242723 1
1.48961854096453 1
1.28590073098301 1
1.47077160643515 1
1.42639526191714 1
1.52684634280618 1
1.28317457844444 1
1.7055348479352 1
1.44511047043697 1
1.42544855408303 1
1.6571226354198 1
1.27675597983798 1
1.45438051051389 1
1.60116825377146 1
1.34153365739296 1
1.52681500761818 1
1.37163159752091 1
1.63755244889028 1
1.3246011107397 1
1.43228759593181 1
1.35133400832052 1
1.80705501568455 1
1.22182978746433 1
1.35490586974827 1
1.49453590358688 1
1.48024667642783 1
1.30567044568253 1
1.79483160422441 1
1.61337125149917 1
1.68946489196551 1
1.72503376595398 1
1.53591105992359 1
1.48376279949701 1
1.48929583003441 1
1.32747516439372 1
1.49836626760666 1
1.71242733320657 1
1.4015089217119 1
1.42337669246639 1
1.51410048636704 1
1.81856387075054 1
1.45562889362457 1
1.51932009193243 1
1.26402397285024 1
1.44978333316133 1
1.62483108885144 1
1.27383066146231 1
1.67644094599053 1
1.44639462169347 1
1.37537920215654 1
1.53825376983467 1
1.7320155928242 1
1.47849776880094 1
1.88084949531279 0
1.31918951610069 1
1.40320540937342 1
1.77591837471136 1
1.41990667762646 1
1.30175117493029 1
1.37093236633646 1
1.17773709428647 1
1.24296992027828 1
1.34166913770475 1
1.39716455882916 1
1.38635885195005 1
1.39734158486143 1
1.64336325538768 1
1.5622719988717 1
1.44099200710336 1
1.41262124482824 1
1.16811353587891 1
1.64968387653224 1
1.53399517233312 1
1.36137829194527 1
1.32263164183177 1
1.27071643030111 1
1.65567412576152 1
1.81650091076125 1
1.76633936564337 1
1.76356391575683 1
1.53780597877906 1
1.41474392615462 1
1.49988098242591 1
1.27276482323494 1
1.40216917697935 1
1.51724129292561 1
1.76493468180226 1
1.36330053282947 1
1.22951732953248 1
1.49782978083321 1
1.32596964979743 1
1.08864029304736 0
1.70241975669649 1
1.50017378850154 1
1.54775735900071 1
1.56995275708108 1
1.32684491540822 1
1.4137838046209 1
1.82122286731034 1
1.40529485160294 1
1.20606573300737 1
1.24017989691933 1
1.55462840012503 1
1.46886093600618 1
1.49075654906815 1
1.83990853893015 1
1.18756790429801 1
1.71419296823062 1
1.54753022708656 1
1.63742748058581 1
1.63756055820737 1
1.29672851789679 1
1.37574178884027 1
1.33422386563171 1
1.43081080121215 1
1.28372027802941 1
1.44577123718396 1
1.43216590715465 1
1.65823339437139 1
1.72450100672031 1
1.96058358821273 0
1.64248924191557 1
1.49334155804215 1
1.62357936408272 1
1.40744979745707 1
1.44355940709907 1
1.49801550592758 1
1.60741974549345 1
1.47395746656435 1
1.67577013016382 1
1.43423520290853 1
1.45841742861057 1
1.51192835445178 1
1.37463999945568 1
1.55715232934515 1
1.75391935144795 1
1.56003416949513 1
1.50345847670893 1
1.16382346786368 0
1.45823150987878 1
1.39501312606201 1
1.48656904270035 1
1.4758406180773 1
1.48403610633361 1
1.51770612802196 1
1.38409766565261 1
1.63417863143599 1
1.81617024213887 1
1.2617629644524 1
1.3698055755442 1
1.39555648239726 1
1.54029422074953 1
1.42752142448627 1
1.5353574447103 1
1.5105279469245 1
1.49289407296257 1
1.56999591315531 1
1.36439991968109 1
1.47975078329775 1
1.24073643988196 1
1.54459550488419 1
1.17211045224006 1
1.63764103619854 1
1.25493703722415 1
1.64018582057138 1
1.68162999290629 1
1.94671790179618 0
1.40756137534081 1
1.74091890459858 1
1.38404637161602 1
1.16332493410108 1
1.62200230658423 1
1.48949831111552 1
1.57610562416735 1
1.52233444399126 1
1.59928509909565 1
1.58561264437842 1
1.74703029648126 1
1.2519931741932 1
1.55836697752954 1
1.41235249614108 1
1.50303817477556 1
1.80851133271858 1
1.28553106423802 1
1.64817907050245 1
1.76891278468327 1
1.65829518440556 1
1.38929964310617 1
1.48843617471641 1
1.55994645338671 1
1.56020239991983 1
1.43524217345685 1
1.49574738779253 1
1.53447532065216 1
1.33004856758226 1
1.25760683366369 1
1.92445874894227 0
1.36019716580816 1
1.40081088192597 1
1.55711879585726 1
1.91912257777625 0
1.89281185463158 0
1.67277709030499 1
1.65340507993355 1
1.52132918309589 1
1.48715605098823 1
1.53213049397691 1
1.29146253781772 1
1.17658864674495 1
1.58684709684918 1
1.20144853617637 1
1.57348962473488 1
1.69313891589075 1
1.52688335357643 1
1.33506385236576 1
1.62887691882406 1
1.2067677693932 1
1.09397193783882 0
1.75538392907668 1
1.48354375630137 1
1.60802623188728 1
1.62803555670383 1
1.58795799903057 1
1.30693368557812 1
1.50755869717891 1
1.37117438222955 1
1.59708202011189 1
1.5307626378475 1
1.40635837021621 1
1.55462052767608 1
1.55852883493357 1
1.31837099703983 1
1.47038949146939 1
1.46551246448563 1
1.61765521951579 1
1.35484254980882 1
1.62011785006277 1
1.38321431841736 1
1.72276825609401 1
1.56679975628489 1
1.36433168554154 1
1.46431356357413 1
1.30964467736921 1
1.68531014997056 1
1.29359646351492 1
1.37271676395489 1
1.29198915950985 1
1.56408425786087 1
1.68763244878472 1
1.48305399380298 1
1.30602928612121 1
1.40495386058341 1
1.41791372871485 1
1.38158741311034 1
1.45101011112075 1
1.65360131451651 1
1.69367480717416 1
1.31134159218692 1
1.35382511472442 1
1.67270583811404 1
1.68251371452533 1
1.4857591084072 1
1.97245967407807 0
1.51468003776339 1
1.56577454624245 1
1.3565078959802 1
1.58050621120493 1
1.58412208372739 1
1.47758883691407 1
1.57111401601086 1
1.40298253981511 1
1.5430857274688 1
1.18486147117179 1
1.36125297443894 1
1.54996815614786 1
1.49755573394437 1
1.45031996745565 1
1.42121783372604 1
1.26394623543185 1
1.43184134093398 1
1.75105830402295 1
1.56379873450982 1
1.60290430846254 1
1.69304236733673 1
1.36820891318735 1
1.14586993966765 0
1.27519772385042 1
1.3782984561752 1
1.11065313983955 1
1.39019149306179 1
1.46504536259925 1
1.75613268965511 1
1.49923919780356 1
1.54555781529001 1
1.4886541705907 1
1.73757076982049 1
1.5101928010146 1
1.33789861108921 1
1.36769127392153 1
1.57220767758912 1
1.44525281151332 1
1.53315178115589 1
1.57494195109575 1
1.47634603559231 1
1.58980646393665 1
1.84663210669907 0
1.87379017651737 1
1.66710013849164 1
1.45264856741673 1
1.45536309630911 1
1.27322528455634 1
1.39248073385105 1
1.50348664012794 1
1.87642634893745 0
1.54030932437841 1
1.55201861547793 1
1.33282886863896 1
1.52777665560659 1
1.47032985460091 1
1.4568082724682 1
1.46028131285193 1
1.48256459244922 1
1.31018812311423 1
1.13762566610634 0
2.00886242045407 0
1.57808975774883 1
1.13019393559465 0
1.66310314944428 1
1.28257310791855 1
1.57377902175283 1
1.54141887678617 1
1.5614736662048 1
1.26724785103725 1
1.54978093792571 1
1.48479761616474 1
1.15358758393112 0
1.6204469727272 1
1.61473261433945 1
1.6408617597948 1
1.33070475837277 1
1.47503031290941 1
1.51807315663888 1
1.1630121478995 1
1.48111381825792 1
1.58716399375554 1
1.40232579300139 1
1.55650671953776 1
1.80613926268038 1
1.93445062949013 0
1.21979404672238 1
1.66425815212257 1
1.50662631494369 1
1.44951389901857 1
1.54429547516725 1
1.4655426510652 1
1.49117602230661 1
1.47763245415884 1
1.53995731329699 1
1.34907577671586 1
1.37800023164576 1
1.46138091166493 1
1.49226488487022 1
1.66777494199281 1
1.707985560054 1
1.50848674978493 1
1.76845648610081 1
1.54343644016715 1
1.23877286025556 1
1.48838852309324 1
1.32896543850089 1
1.50081800010767 1
1.66912773610631 1
1.80560585349966 1
1.19047325896163 1
1.64547832968974 1
1.53971465867315 1
1.58146241061385 1
1.72736028408896 1
1.86168337945191 1
1.73674785476298 1
1.26405413203188 1
1.38766323313385 1
1.12930643895464 1
1.41104060130876 1
1.54525095380171 1
1.36388176043866 1
1.31568968767746 1
1.35843546882207 1
1.72855675121099 1
1.30073579307215 1
1.71731668698199 1
1.65680523442571 1
1.44838307895647 1
1.3618198489694 1
1.53597279201167 1
1.63388413849033 1
1.48832017995817 1
1.52094281780514 1
1.8805542888974 1
1.37182408974278 1
1.22296018030439 1
1.4507007740862 1
1.74429150336214 1
1.61829222226831 1
1.60480431583897 1
1.53314369893884 1
1.72559765770872 1
1.54361055610889 1
1.61262266475036 1
1.44182337747627 1
1.80437412334995 1
1.7548185447758 1
1.43520866451973 1
1.48418690108847 1
1.68248320180643 1
1.64576565739779 1
1.37372184938061 1
1.45941558097434 1
1.44261558522817 1
1.78424921738794 1
1.41264218994497 1
1.56649568189296 1
1.36825261514457 1
1.33629492457199 1
1.38375072885349 1
1.49329531008651 1
1.39075373978415 1
1.40252836445101 1
1.32948737079483 1
1.56354450038461 1
1.82511065456102 1
1.58453885996301 1
1.31480152931061 1
1.590228820275 1
1.36068072573355 1
1.24060682982718 1
1.4709528333395 1
1.29050556816331 1
1.52197649408897 1
1.59055681759942 1
1.36135452809982 1
1.67111101280749 1
1.75875558622082 1
1.82321757036823 1
1.54452698511156 1
1.48345298559028 1
1.36012675754403 1
1.77705900129556 1
1.42305498879892 1
1.48958289918652 1
1.4093053943919 1
1.44709083926441 1
1.53791333317048 1
1.43395464377983 1
1.52683141562368 1
1.62547555426034 1
1.40026267940416 1
1.25444766693544 1
1.7637995599055 1
1.4089706212867 1
1.6158391493966 1
0.964822584148889 0
1.41117436603643 1
1.26421088521812 1
1.51845453773942 1
1.62148210885546 1
1.63884175911412 1
1.33323711486754 1
1.78243684967922 1
1.32710019627916 1
1.3878174045269 1
1.44235923345586 1
1.61616389840406 1
1.39454182689715 1
1.38472253342518 1
1.23063298420582 1
1.34931727463487 1
1.66684107354598 1
1.56222462890357 1
1.60211255826509 1
1.37547307286296 1
1.50611341893801 1
1.42837698093875 1
1.5173333066187 1
1.61288576635929 1
1.60231619530196 1
1.42654058753177 1
1.37276616337154 1
1.59810873053886 1
1.21740984390881 1
1.43376298784697 1
1.36060287084384 1
1.50004215912231 1
1.89312860413893 0
1.47974756517895 1
1.22407717794291 1
1.48625403014377 1
1.41778887409714 1
1.32924473293755 1
1.76778595875168 1
1.48990516544719 1
1.59022053374424 1
1.40205756082295 1
1.54778085459194 1
1.6731850547318 1
1.5100547327224 1
1.30538371461751 1
1.54179867415636 1
1.36895562095058 1
1.46803142368062 1
1.39305262013618 1
1.23695508875249 1
1.53670209780162 1
1.52171328952855 1
1.57621987747343 1
1.2905706845995 1
1.47015628233648 1
1.47999905307849 1
1.62674478706086 1
1.22738208923142 1
1.43200276604463 1
1.80283487133219 1
1.30504506340143 1
1.42659480315463 1
1.60091852155254 1
1.44763444759849 1
1.55615320889547 1
1.62680801746913 1
1.48619829046779 1
1.56027064043632 1
1.43205045830926 1
1.55368909629301 1
1.61169839443065 1
1.47230853054812 1
1.7081650730177 1
1.56159330593097 1
1.64289375305643 1
1.76735016194857 1
1.43436443854943 1
1.41713226093271 1
1.7865121575264 1
1.57154300229655 1
1.49308245310907 1
1.60230189783226 1
1.92917058106396 0
1.46968025325424 1
1.62970222345996 1
1.55151580858724 1
1.18900328539359 1
1.47581104230528 1
1.59307640259492 1
1.47702052675591 1
1.36232645461013 1
1.42246944223618 1
1.35982348772442 1
1.58637749619434 1
1.58614750907279 1
1.28877623804156 1
1.59219157725436 1
1.17806284540968 1
1.68432210887642 1
1.45159544843236 1
1.31843047191949 1
1.45184083630862 1
1.56843288938306 1
1.46110031826823 1
1.57353261284886 1
1.4952428413648 1
1.72303350718427 1
1.84858010008097 1
1.34034041409741 1
1.45054226598698 1
1.47622936141622 1
1.59663325365518 1
1.18829085085464 1
1.59123529875709 1
1.28260062343102 1
1.60035858332718 1
1.91157162225513 0
1.53625614979794 1
1.53296967814852 1
1.23347473770626 1
1.58813508175706 1
1.36712791268546 1
1.37812951344809 1
1.73306303508578 1
1.61635460040879 1
1.67246385511848 1
1.28941556261299 1
1.29708302171394 1
1.59393344197186 1
1.35655659602102 1
1.71100180606983 1
1.34278307217837 1
1.40965505123538 1
1.33052707348558 1
1.27210269516423 1
1.53051337856026 1
1.66022685840546 1
1.53668019444515 1
1.27832014049903 1
1.59620586703725 1
1.4809816314957 1
1.63303524308548 1
1.50530861480061 1
1.54525519491338 1
1.64242572352487 1
1.38679588967626 1
1.15808284555108 1
1.68582055490056 1
1.44757995797129 1
1.27917199219108 1
1.54197818827629 1
1.4539613527627 1
1.27519561364024 1
1.70409027103576 1
1.45828071669741 1
1.29739536344531 1
1.48794134567499 1
1.5390560168471 1
1.31367032656192 1
1.48377380440374 1
1.41630351531915 1
1.28516081329338 1
1.19749089936116 1
1.2740750199095 1
1.45072712122628 1
1.18747195438816 1
1.69419871753175 1
1.37173976964043 1
1.41964658549364 1
1.4783397611413 1
1.67854028044503 1
1.40772160150749 1
1.46030637592449 1
1.6227683359707 1
1.33951935927165 1
1.47293755435593 1
1.28745739695334 1
1.29996207811898 1
1.5686231705748 1
1.47366928078165 1
1.47926722207252 1
1.32041096805814 1
1.48388206316712 1
1.71585584275243 1
1.45656956374312 1
1.50259016486643 1
1.38647814012422 1
1.49958265032531 1
1.1954971399884 1
1.42004942151913 1
1.34836301695881 1
1.46575415919829 1
1.32098799885194 1
1.50767682250199 1
1.42721831400932 1
1.58243212036346 1
1.50310026550436 1
1.4067516402059 1
1.72367237041182 1
1.14817854475595 0
1.2512172790481 1
1.38893191909525 1
1.82848862977846 1
1.41185664731563 1
1.69938509007384 1
1.60632719535655 1
1.88220856092966 0
1.69446614179605 1
1.50485146031889 1
1.6596450763697 1
1.66341991540131 1
1.38473163410432 1
1.43662485235088 1
1.53949242688336 1
1.48054169087697 1
1.93483518811079 0
1.62732250678371 1
1.34650840005371 1
1.56048690164383 1
1.24565393266698 1
1.10139794735226 0
1.63976539390666 1
1.57947795483962 1
1.68066095943665 1
1.51818540892843 1
1.33880585903514 1
1.23211032781227 1
1.30919917058598 1
1.63418115162569 1
1.34707333170094 1
1.42069789020498 1
1.61031908451581 1
1.63331966657274 1
1.43987506601329 1
1.62686064496249 1
1.56413098499725 1
1.46813844709899 1
1.15906587762582 0
1.50823919114256 1
1.45332663069425 1
1.53860501132693 1
1.48289082308446 1
1.63909032381265 1
1.34470535041239 1
1.4950652785515 1
1.37193291577515 1
1.39357186277299 1
1.29113221767606 1
1.33120623765383 1
1.23250431226535 1
1.23789323590649 1
1.49928856521254 1
1.63818446704571 1
1.49315440801278 1
1.78605423727838 1
1.39764341785916 1
1.30216243481046 1
1.84040463353839 1
1.4718094356158 1
1.43214152657373 1
1.67958175010408 1
1.34506223014577 1
1.47468278650398 1
1.65659356335505 1
1.1135560795539 0
1.48875807059087 1
1.42163376919185 1
1.28165624259999 1
1.58647081763562 1
1.2072963713025 1
1.34491786177285 1
1.28499345810918 1
1.53052297828845 1
1.73591661236945 1
1.4643695562139 1
1.711624107384 1
1.10840986135987 0
1.43023003209604 1
1.41536671129469 1
1.40943534987345 1
1.60217315495966 1
1.49253154493343 1
1.46452477356836 1
1.45558441604268 1
1.24273148910726 1
1.751919196119 1
1.43325588135707 1
1.54823426071166 1
1.47592127682437 1
1.31955144493099 1
1.38151970378347 1
1.58822791860841 1
1.31465882376431 1
1.96628041094009 0
1.53901299428937 1
1.21671324648945 1
1.54264490547332 1
1.29985298658674 1
1.23795554231661 1
1.82313925803947 1
1.77542944690799 1
1.50994804623152 1
1.60653318178562 1
1.22774336293776 1
1.44270040003203 1
1.61858838955724 1
1.41664674534922 1
1.3018501987231 1
1.79705932918534 1
1.4720702006445 1
1.24726792035635 1
1.61736907193549 1
1.27181638473737 1
1.76251857500306 1
1.19463848944585 1
1.62671864655786 1
1.73035758823153 1
1.49397807506823 1
1.17781360045378 0
1.38450038231154 1
1.87942882534888 1
1.59429201490376 1
1.33861246695654 1
1.53017664183378 1
1.68876838674325 1
1.94155111918394 1
1.5086165593554 1
1.32024467444395 1
1.52545739973764 1
1.68252905793776 1
1.71861111684425 1
1.65054701129968 1
1.36417032491674 1
1.41298704917208 1
1.06993685900167 0
1.65148196110407 1
1.44325635306079 1
1.45866836986707 1
1.06164925319279 0
1.452915231719 1
1.49160098458476 1
1.43242448700438 1
1.107431377161 0
1.17063955584542 1
1.29631326604572 1
1.40303830761863 1
1.38543890808489 1
1.38867376734884 1
1.74002864860253 1
1.60973255495482 1
1.57846816683306 1
1.37965652844342 1
1.35254924575771 1
1.43327338720496 1
1.51293931000778 1
1.47581382923633 1
1.36287963572997 1
1.40686127451607 1
1.4655482896826 1
1.34835807513504 1
1.50822293411694 1
1.00609208161037 0
1.60798828048239 1
1.32872440590912 1
1.44095614274828 1
1.66918397332543 1
1.23531735044277 1
1.57517394369824 1
1.66799944338253 1
1.51555344568845 1
1.58981876888218 1
1.4209483625058 1
1.58945068190269 1
1.55723245940679 1
1.74903664844365 1
1.71537226228816 1
1.56621840719265 1
1.40004190806914 1
1.63664453049487 1
1.49210794246075 1
1.85450460429871 0
1.29603995440285 1
1.6800431573805 1
1.58190638078147 1
1.72210390130455 1
1.48866926978597 1
1.77083009988508 1
1.55566559690646 1
1.38313336283716 1
1.49072569503617 1
1.8676022147273 1
1.36699624238801 1
1.5171306021997 1
1.47374953384609 1
1.07163550173167 0
1.39675586453034 1
1.393633795166 1
1.43733500473482 1
1.5353271580542 1
1.60296612820613 1
1.55297262644477 1
1.21615825204013 1
1.7734243373884 1
1.86374127523144 1
1.45504579241516 1
1.42953738509743 1
1.54543084996855 1
1.31032147525912 1
1.67901063621879 1
1.42962768058591 1
1.64092819729419 1
1.67266392856803 1
1.36895266281134 1
1.41491600007286 1
1.40097819360195 1
1.40135154884056 1
1.56059317256036 1
1.71352995891568 1
1.48241813056967 1
1.75915806796523 1
1.59016481633147 1
1.39229195440558 1
1.48283016219894 1
1.39305079384322 1
1.57683955635403 1
1.37968056970446 1
1.20165837714953 1
1.28353819807381 1
1.29201477046899 1
1.45832799571941 1
1.46313876847149 1
1.27759078815061 1
1.3131904915048 1
1.33068469874431 1
1.46266526906101 1
1.42771962742143 1
1.60905033280801 1
1.70710171531613 1
1.63115852797908 1
1.43299867435953 1
1.37052904538609 1
1.58532984781419 1
1.56649177159058 1
1.67183649460922 1
1.7557982382166 1
1.43715648685869 1
1.55383632731315 1
1.69778437079592 1
1.74727804783257 1
1.7638226677847 1
1.71337236583125 1
1.53053108150291 1
1.66939500419184 1
1.38313508082353 1
1.88600276110665 0
1.21453564830987 1
1.18079179414243 1
1.39056401381916 1
1.0559870709224 0
1.47034735247672 1
1.30285864192855 1
1.49481497157246 1
1.45561875514623 1
1.32092343052843 1
1.54599366036179 1
1.3453966708549 1
1.45874188449468 1
1.70632488558383 1
1.53818421897497 1
1.81889741894546 1
1.33810344435965 1
1.80204973553649 1
1.32195819486495 1
1.54745035255629 1
1.67057316511861 1
1.5634962403956 1
1.63428235043023 1
1.88187966261374 1
1.58223231251035 1
1.43016566407519 1
1.54781574851483 1
1.69960515455638 1
1.4219542263394 1
1.38063796681855 1
1.41470255276116 1
1.53428088069616 1
1.64951254788905 1
1.63344649382012 1
1.70199381551674 1
1.26617991903012 1
1.34421559996319 1
1.19136303393476 1
1.51357073249575 1
1.51306699175409 1
1.62987747287291 1
1.63955620639459 1
1.65037760785581 1
1.42041248107648 1
1.58838329732644 1
1.51598403129486 1
1.26098527157973 1
1.33825999956473 1
1.37263797335209 1
1.4428935439037 1
1.57711034648618 1
1.41433070738506 1
1.28294382345871 1
1.54419541687431 1
1.35714982669945 1
1.57655480987707 1
1.66893625351164 1
1.66786676727667 1
1.56004810799394 1
1.63157049046919 1
1.6862760404691 1
1.6136368046118 1
1.6116432667749 1
1.22206254303611 1
1.30434338953508 1
1.59882530206394 1
1.34412539309636 1
1.51409590312461 1
1.52306175213304 1
1.24401482847212 1
1.4839198359749 1
1.29821425554421 1
1.36036125418865 1
1.32802983165895 1
1.48111248919945 1
1.47724544320016 1
1.33034746805954 1
1.74820728972362 1
1.30942256083766 1
1.56497379281594 1
1.64415692962409 1
1.66259018647929 1
1.33002524701813 1
1.55869718150376 1
1.40745713415925 1
1.43579956011649 1
1.65522721999628 1
1.72548947310893 1
1.27402981538794 1
1.60340898948552 1
1.3307147679229 1
1.31206623409487 1
1.9199055763499 1
1.48669202647375 1
1.43433400426677 1
1.4180073822708 1
1.2535591667494 1
1.31618968908208 1
1.40151082864403 1
1.2700029176079 1
1.36118976935901 1
1.71575203735078 1
1.85100343010051 1
1.35669991078604 1
1.34439853263615 1
1.56746981852811 1
1.56028660153393 1
1.32266067051003 1
1.53265375450113 1
1.46711005574266 1
1.55464446208674 1
1.42616574627496 1
1.71887958024185 1
1.5801914651864 1
1.36246657031862 1
1.52447089976114 1
1.35686958712007 1
1.45328009061228 1
1.33994666321369 1
1.28949924403418 1
1.53444664474578 1
1.21067325943642 1
1.75812590324345 1
1.53054623332112 1
1.31656583222346 1
1.77023486633589 1
1.39976251477655 1
1.49753639946501 1
1.38188179059131 1
1.28559307534692 1
1.54456053991043 1
1.46331904957501 1
1.44606887056596 1
1.33022314973391 1
1.040480664887 0
1.22530230190675 1
1.65586683960117 1
1.5228023919688 1
1.41521995024669 1
1.16704704269343 1
1.66358218407143 1
1.72941543828639 1
1.46841265749195 1
1.82498537676613 1
1.11483481061689 0
1.17888919492115 1
1.48045094500554 1
1.69050141406701 1
1.35185612573541 1
1.34831673994367 1
1.35869589489999 1
1.33578929474996 1
1.22846527580863 1
1.71889907523406 1
1.40905830239001 1
1.42947063508718 1
1.50771043782072 1
1.71342073868629 1
1.56893517725076 1
1.36652890225652 1
1.74317835549313 1
1.53759311020181 1
1.99375195202221 0
1.37201466881804 1
1.44213902329274 1
1.24002110295801 1
1.47799157539634 1
1.13824390181129 0
1.59324083738326 1
1.07515867453174 0
1.67420017798489 1
1.39019676466557 1
1.3486226030653 1
1.40005419069247 1
1.60421363822977 1
1.45921749865905 1
1.56431714865983 1
1.37834671825976 1
1.05324310410668 0
1.43457512886138 1
1.53314572551509 1
1.31503113535536 1
1.27782541012318 1
1.4054913796563 1
1.56183198101421 1
1.76510851685945 1
1.66567980772777 1
1.28070389186184 1
1.36569142396112 1
1.49381260870151 1
1.55584389755085 1
1.32895861418123 1
1.37048411359968 1
1.67876955187007 1
1.24553664419497 1
1.72643101580567 1
1.42273951207854 1
1.16984281087017 1
1.31136418885662 1
1.30185175892089 1
1.14552426641046 1
1.63278734619628 1
1.61500548535483 1
1.10122188059021 0
1.68036150094113 1
1.46362893392311 1
1.68705071956352 1
1.43937767918606 1
1.51122205666494 1
1.53372531796043 1
1.91230994110539 1
1.43750029862606 1
1.5579752842697 1
1.28324090041373 1
1.68250906074099 1
1.35258117191052 1
1.3316875268874 1
1.53205367251601 1
1.44178510397626 1
1.22597874693502 1
1.49122344753522 1
1.44466665157022 1
1.51022292805967 1
1.59166508150868 1
1.4486347199568 1
1.49844454792702 1
1.84586115251175 1
1.72354642707258 1
1.51959696591103 1
1.47184340589713 1
1.83443573706496 1
1.43847714004422 1
1.50143774283256 1
1.59330022275753 1
1.85392041665783 1
1.61775808391148 1
1.40577415572042 1
1.58456014693664 1
1.30228133688082 1
1.62725253431749 1
1.48246570493069 1
1.35914222966463 1
1.58773272595556 1
1.53687853530429 1
1.46949158023808 1
1.45422443426763 1
1.82302748030568 1
1.52596184420925 1
1.58295527282686 1
1.15118606701091 0
1.62399890111703 1
1.30131491099375 1
1.7439260378771 1
1.57718069254964 1
1.36353253576675 1
1.16963798561297 1
1.62400272197248 1
1.38646824506755 1
1.32584292469829 1
1.52909789609646 1
1.60034610699247 1
1.555896241459 1
1.8280634338821 1
1.62122024960562 1
1.45990167397577 1
1.56964345636916 1
1.70245533831027 1
1.61749547483274 1
1.62518484450161 1
1.17265591691693 1
1.44256037683093 1
1.35086209438152 1
1.55985571467014 1
1.62575232003268 1
1.76126055418493 1
1.7006650680122 1
1.41550501652799 1
1.85323831260164 1
1.3169658334457 1
1.6330286855399 1
1.61386822845977 1
1.69634009795512 1
1.50595077042947 1
1.34891621145911 1
1.80706038174218 1
1.56785780245322 1
1.68970500952462 1
1.45353451117761 1
1.51152163557915 1
1.65283899075955 1
1.19274242418684 1
1.68861135064473 1
1.56177371347035 1
1.72230523194444 1
1.82107590804828 1
1.71327673433314 1
1.42896498777327 1
1.53397054061698 1
1.83409804652287 1
1.19633813005921 1
1.38930791494373 1
1.41061621475424 1
1.52197063910685 1
1.31201399762984 1
1.71878619703674 1
1.33429742959883 1
1.37753275649934 1
1.76187515295274 1
1.24815023305703 1
1.62886897909327 1
1.70818732656341 1
1.77901538937927 1
1.26673691345738 1
1.48236360336431 1
1.3356203022818 1
1.2263929330121 1
1.48627348560307 1
1.52633547023944 1
1.45139571705643 1
1.65121362712964 1
1.72012439782078 1
1.38622580093084 1
1.38529838593395 1
1.62755162515803 1
1.47251498891096 1
1.52504501962169 1
1.69101486768526 1
1.56475515815359 1
1.58684420577031 1
1.71050589747984 1
1.5081026780296 1
1.13780961446433 0
1.83347225449 1
1.40992367715103 1
1.24059257476292 1
1.77871815903841 1
1.69209373381882 1
1.48263185287195 1
1.13673697517388 1
1.45787972000466 1
1.56316934782926 1
1.57378232333619 1
1.31312937526576 1
1.57931281415512 1
1.30461060226798 1
1.48347225369837 1
1.57953511393059 1
1.28886817978893 1
1.52752275705879 1
1.22011010767652 1
1.2396962674428 1
1.29774121897764 1
1.49328499468059 1
1.42170783713048 1
1.39872028561168 1
1.44214584216197 1
1.39375607481999 1
1.67038133370211 1
1.53435797370787 1
1.54146613807033 1
1.30103985519199 1
1.72946187348743 1
1.81355015798726 1
1.59027366679054 1
1.43990350150313 1
1.54854873946522 1
1.59394507522071 1
1.31048127524669 1
1.45374128785987 1
1.23712691544324 1
1.37861178412961 1
1.42354332668728 1
1.70952758596021 1
1.08306883657768 0
1.24830674877763 1
1.64795931804002 1
1.84678791860194 1
1.57454552352666 1
1.26618307197592 1
1.4485373877967 1
1.62255267925017 1
1.67976354890643 1
1.53504946201959 1
1.07726056715401 0
1.09647878915371 0
1.62835739099895 1
1.25023924932753 1
1.54659339795922 1
1.31385873900407 1
1.59081692120521 1
1.35862697428287 1
1.63338900337454 1
1.33435889666672 1
1.25708120308111 1
1.35995462983943 1
1.33837966207224 1
1.54004270145766 1
1.47084523562444 1
1.71262337662466 1
1.4387148740492 1
1.4262611281102 1
1.5693993333638 1
1.18227889864065 0
1.26862280074086 1
1.84698046818465 1
1.35233642228919 1
1.60620760561892 1
1.61904647196979 1
1.13033690335802 0
1.44262772813972 1
1.49582312565409 1
1.87413358548976 1
1.2887091035682 1
1.50455768493756 1
1.34251969647259 1
1.48067884755667 1
1.44581242999227 1
1.50089320183681 1
1.59032914948251 1
1.57563817502659 1
1.4760170860326 1
1.45400213805045 1
1.38967753769895 1
1.24487185135273 1
1.60794645955085 1
1.54349331767119 1
1.19850166683559 1
1.57417473437709 1
1.40320682684586 1
1.50492220366639 1
1.7684498938576 1
1.81900482220511 1
1.46712007420898 1
1.58946224137775 1
1.23604894871384 1
1.43998307727066 1
1.69211060872408 1
1.50637048257514 1
1.76381319988756 1
1.61744138971533 1
1.31314984121593 1
1.69518337124746 1
1.54352881848429 1
1.68619423461102 1
1.44277059746322 1
1.57922986152007 1
1.65158869758964 1
1.52487464294068 1
1.4944996960177 1
1.38655550826972 1
1.67331699092857 1
1.48948710290319 1
1.54103509184293 1
1.06586342622233 0
1.47662584928815 1
1.57459181152694 1
1.48277538148929 1
1.75075194129487 1
1.65189976637463 1
1.06156900681586 0
1.49358664272393 1
1.57963606839198 1
1.56972695465499 1
1.43825261356682 1
1.43856927375826 1
1.6593738813636 1
1.54094883110568 1
1.37289778452058 1
1.52319430691013 1
1.59019037947713 1
1.12241125532223 1
1.49472911203902 1
1.51690674297116 1
1.46570228857714 1
1.61408225809301 1
1.51082720234213 1
1.67752369316021 1
1.53549137367945 1
1.41673599090876 1
1.65317733551262 1
1.56086828844732 1
1.48863280616621 1
1.39254618623625 1
1.39373544735268 1
1.47328242513775 1
1.59609658540542 1
1.36662135969508 1
1.53830175869435 1
1.20888773752913 1
1.20976978200242 1
1.43260414726857 1
1.4962309378809 1
1.44267160379738 1
1.68195086185081 1
1.46323808337525 1
1.47824770936049 1
1.46780646040157 1
1.69063170558136 1
1.77178076229322 1
1.64602183780979 1
1.36741467077538 1
1.71338810774371 1
1.78283824288276 1
1.14539323220758 1
1.3684204428611 1
1.36862724238398 1
1.57791293400462 1
1.6028888331788 1
1.28173673736963 1
1.382633046745 1
1.56332177935245 1
1.23330733254974 1
1.7809665188232 1
1.34271969079661 1
1.29475611635774 1
1.52167237465559 1
1.60403363014578 1
1.47353119550342 1
1.30448011984029 1
1.49079897845191 1
1.65607564101421 1
1.5905038859544 1
1.46067997768939 1
1.59950797982089 1
1.43624126728635 1
1.43498670915759 1
1.50511024388876 1
1.27109742796758 1
1.50284450409572 1
1.70936472822381 1
1.49719511938988 1
1.6870747284421 1
1.37627423438991 1
1.2912480642406 1
1.53030422039551 1
1.31991945421222 1
1.59869871010111 1
1.22977639226517 1
1.55920658838533 1
1.8132962474538 1
1.69551882339227 1
1.36837660422531 1
1.17793969716592 1
1.15380261067503 1
1.26537111465606 1
1.70001989322577 1
1.48186708826285 1
1.36870271666641 1
1.40808681759716 1
1.75885723100807 1
1.61842183288351 1
1.18357290723476 1
1.66938647993842 1
1.85588853773558 1
1.47033384092958 1
1.68233522800532 1
1.3688842167392 1
1.66704609461598 1
2.04470206448026 0
1.55524340617565 1
1.44900204324898 1
1.45000781325215 1
1.65869692644644 1
1.41188814203417 1
1.32220078892237 1
1.35105810341934 1
1.50407720042423 1
1.49224756984658 1
1.55938764253311 1
1.45304541285394 1
1.55019451074888 1
1.67029317957881 1
1.53206549036798 1
1.51553437846385 1
1.37461014833464 1
1.35995870759879 1
1.30565722976619 1
1.56300593550144 1
1.84260574962577 1
1.64309328541544 1
1.65861700239778 1
1.16225148642194 1
1.27156857353022 1
1.37727539361132 1
1.29271401206476 1
1.6514854889791 1
1.53068352403301 1
1.40765867824007 1
1.47053011145444 1
1.39033559165026 1
1.69954452904194 1
1.68382780314309 1
1.78077604548945 1
1.40814628821524 1
1.50320735336396 1
1.28195971301262 1
1.67839106700936 1
1.66242970503053 1
1.48307391394447 1
1.59997147160043 1
1.46977211156803 1
1.92533028788819 1
1.37630084833469 1
1.58493624653979 1
1.59862209527846 1
1.41379563478663 1
1.6091658428406 1
1.58074759119694 1
1.48550516622424 1
1.57930823272946 1
1.49292168672704 1
1.58712546917954 1
1.48130245342189 1
1.74460692591289 1
1.81156699391755 1
1.53042954398851 1
1.54200407849728 1
1.5768417253366 1
1.54761347413075 1
1.81204044582832 1
1.38444228474515 1
1.57981481502095 1
1.70793609296952 1
1.54401645696908 1
1.838248197621 1
1.35300379590728 1
1.40940449182485 1
0.986179807515465 0
1.4763456994276 1
1.31303962420609 1
1.61740996096499 1
1.79664929262393 1
1.4709798913236 1
1.5049279477427 1
1.61976399049881 1
1.20442674333136 1
1.24639205120869 1
1.46612785120798 1
1.37521237840999 1
1.29549031505939 1
1.30468552621956 1
1.43625241823848 1
1.62044900802657 1
1.43086420514267 1
1.36561967943401 1
1.1570300866859 1
1.50415256985099 1
1.7189265281519 1
1.25728758420523 1
1.63617829734458 1
1.6065393053281 1
1.45925145420749 1
1.39337010194948 1
1.57872546856429 1
1.43191052068434 1
1.41521595442632 1
1.78515164689376 1
1.33039473208783 1
1.46814840515245 1
1.32409294208221 1
1.43578158366242 1
1.29476762729649 1
1.73233270040711 1
1.2976845914067 1
1.64450919866117 1
1.4877935935854 1
1.57252182603033 1
1.77737198100672 1
1.3896144022125 1
1.7354175579277 1
1.50843740613633 1
1.17709241088258 1
1.23062442204368 1
1.51009654068866 1
1.3057098196196 1
1.51557558555563 1
1.49389317761847 1
1.7864812299075 1
1.47480898041215 1
1.34213479212142 1
1.50454141208276 1
1.38622379715649 1
1.51216714302318 1
1.63081915959554 1
1.51952512086022 1
1.79117183005811 1
1.61714729924096 1
1.35042399746591 1
1.51584024871537 1
1.50363943546142 1
1.3293359927509 1
1.18764836167919 1
1.39165945593908 1
1.73223563494292 1
1.45716724492178 1
1.33367147471669 1
1.85406378224867 1
1.71449492223862 1
1.48783728490409 1
1.78934444517045 1
1.30392092012122 1
1.30277450861933 1
1.7187155184865 1
1.21426361160316 1
1.57609914006885 1
1.38084147004588 1
1.47588234050661 1
1.64673409571243 1
1.29687329779914 1
1.553061960027 1
1.66199838239059 1
1.2796580885646 1
1.26057542139227 1
1.36118126716183 1
1.49287884933865 1
1.55354860515464 1
1.69697757466438 1
1.36242255592353 1
1.14799769821799 1
1.40400195351605 1
1.59252734991597 1
1.34420380749567 1
1.63270204495508 1
1.7280056920759 1
1.29723905026875 1
1.24743964326788 1
1.30383494765686 1
1.70129420843545 1
1.58835540129301 1
1.69682814316569 1
1.48751748482262 1
1.52950506805291 1
1.89070739223986 0
1.48758499056777 1
1.33273771462967 1
1.34009175289142 1
1.28213444897302 1
1.84250407890802 0
1.73698413671722 1
1.73720887725043 1
1.47430715658855 1
1.62718322924806 1
1.50678364917892 1
1.36261817738258 1
1.53395669076612 1
1.78052174857168 1
1.51871934102426 1
1.40957412025979 1
1.27102244116905 1
1.76967286339847 1
1.37189447898346 1
1.69023795038853 1
1.72859714844204 1
1.51147526928932 1
1.5500980808152 1
1.77624820379622 1
1.77205073179784 1
1.42370713465636 1
1.39323636016548 1
1.34531171061407 1
1.43318295791321 1
1.32009371459316 1
1.57063190868959 1
1.47972857539352 1
1.59834345585143 1
1.69278469622745 1
1.60781129123623 1
1.38992685424032 1
1.23872943812851 1
1.57052177305046 1
1.45151430536987 1
1.45575276229741 1
1.4466101234193 1
1.60867924569862 1
1.6428422135357 1
1.50182555284937 1
1.41942838674017 1
1.5921033046418 1
1.66456837457595 1
1.47238226565435 1
1.46082681559775 1
1.58642948195516 1
1.46890104270475 1
1.50691458469446 1
1.45421537752829 1
1.28203248901519 1
1.69707215714029 1
1.81840331173016 1
1.24562724615941 1
1.44732854726013 1
1.46153883482629 1
1.44531466809737 1
1.63423116012831 1
1.48917229179254 1
1.4364079372669 1
1.41063678483439 1
1.61181501581813 1
1.61883349195769 1
1.48036415981729 1
1.69490876616257 1
1.536920557062 1
1.57704234938019 1
1.53750207227349 1
1.82148903150538 1
1.50434183453652 1
1.26612788347267 1
1.52536374219947 1
1.46498509906308 1
1.55642837759722 1
1.30715825835284 1
1.39522338509346 1
1.60156040502062 1
1.31145930449127 1
1.57974942384363 1
1.34737646312429 1
1.36876527150146 1
1.2443690829405 1
1.40583647881839 1
1.47544458407819 1
1.34389862372085 1
1.74685029736321 1
1.15473832224989 1
1.5031538431424 1
1.36831653450526 1
1.50633756305714 1
1.64677268291869 1
1.36916166226044 1
1.55230651467061 1
1.51521460805176 1
1.50382424549331 1
1.44380294227103 1
1.77152540868784 1
1.37997485636406 1
1.4397647774662 1
1.4839968958731 1
1.26947776752927 1
1.49259339940058 1
1.28752282256645 1
1.56883173728493 1
1.20076114810936 1
1.33267933385657 1
1.34000351790064 1
1.78290339078175 1
1.43849005443338 1
1.55482410358567 1
1.55712019299929 1
1.50288467017863 1
1.65642988966045 1
1.29323016718088 1
1.30520884080562 1
1.4023839820835 1
1.18141728490094 1
1.64549504747988 1
1.38264758236217 1
1.81613080873402 1
1.5871952657323 1
1.330188171009 1
1.41279950586703 1
1.3107532833451 1
1.36009577732579 1
1.2410411641948 1
1.20791074814344 1
1.52940321275743 1
1.90880438286893 1
1.22010453646111 1
1.27369984098264 1
1.83863167056194 1
1.22917700207242 1
1.42186483923848 1
1.42210408257304 1
1.48139234198771 1
1.6467919365863 1
1.37662144310797 1
1.44726273792013 1
1.59201790517904 1
1.69230218303502 1
1.65583247292915 1
1.37723421194486 1
1.4910889037082 1
1.49499706055883 1
1.23413024548488 1
1.47867917493737 1
1.68461841068577 1
1.56422967056867 1
1.56991561094133 1
1.55216004736179 1
1.47121277917816 1
1.5734176122212 1
1.4082310762224 1
1.35003876971744 1
1.5810309745439 1
1.54701890910455 1
1.23937479583066 1
1.4239578565611 1
1.88010218206272 1
1.52934389091095 1
1.735116173347 1
1.7001652388092 1
1.60280983363069 1
1.40375392987158 1
1.49296501264343 1
1.54115035628413 1
1.63906885211538 1
1.2315534984969 1
1.58334072961426 1
1.35182790931031 1
1.84865521103285 1
1.79474020587707 1
1.52519976533999 1
1.59057924049832 1
1.64212087431164 1
1.49448866373142 1
1.66208795406305 1
1.24419731665533 1
1.24668261511651 1
1.24307283388069 1
1.45493169759715 1
1.58023396246074 1
1.42735208993137 1
1.35280149623079 1
1.72831930832973 1
1.39288137613033 1
1.57786625131422 1
1.38831349381386 1
1.55789808206583 1
1.23718885011326 1
1.36801783743304 1
1.39352202182436 1
0.89301195758145 0
1.40633427858794 1
1.72569738587127 1
1.52014319239147 1
1.4786020353611 1
1.50542607595443 1
1.36218003167209 1
1.466549869329 1
1.76698069038447 1
1.29568810537183 1
1.36685574790922 1
1.34574068908124 1
1.3831360198154 1
1.47738273777831 1
1.55242433932444 1
1.36186502551401 1
1.53405920147594 1
1.12047826610078 0
1.27407677816616 1
1.55903445974915 1
1.40348283959413 1
1.12501477919279 1
1.43876611882004 1
1.47960186484972 1
1.00837386047527 0
1.55429281998081 1
1.31705075346074 1
1.52745404164556 1
1.44196677553947 1
1.59719288524794 1
1.62212696370203 1
1.5441866894694 1
1.79731694486897 1
1.63315429024966 1
1.61505099562897 1
1.34125388894861 1
1.48703557374591 1
1.39668534894011 1
1.49002850747025 1
1.81649119482019 1
1.70504209769257 1
2.02277660608497 0
1.62877600221937 1
1.55301774301146 1
1.62734114441868 1
1.40688025878768 1
1.50411321675777 1
1.31195699238579 1
1.64378187177461 1
1.50130158109901 1
1.53914808746155 1
1.08631153730093 0
1.42599295419411 1
1.53240773243153 1
1.62409202251454 1
1.55181097906251 1
1.6654061831794 1
1.5020305938552 1
1.48651767536865 1
1.73015427883222 1
1.56700569241354 1
1.61241482039168 1
1.44572924156305 1
1.33363604454344 1
1.34524583926309 1
1.67395693015787 1
1.21497998559802 1
1.38745950821671 1
1.67436230324887 1
1.47946382575385 1
1.28965579335799 1
1.59859444219578 1
1.61855150103975 1
1.49832611017629 1
1.33293439879828 1
1.4005738052601 1
1.54616715435921 1
1.6306511866538 1
1.54923372782025 1
1.61963910240111 1
1.81545254585713 1
1.16804204068215 1
1.28341890049495 1
1.41425152861159 1
1.71710950396974 1
1.69522345693484 1
1.61722304382283 1
1.53294397364115 1
1.63002704600686 1
1.61160206728475 1
1.46874415232194 1
1.38981149559914 1
1.29738236630179 1
1.70930222303198 1
1.16542400048616 1
1.40981846907491 1
1.46885018169901 1
1.27664906002573 1
1.54913610864535 1
1.46368916418389 1
1.62693404474271 1
1.40753469438768 1
1.48204632340348 1
1.69366830911875 1
1.39795553775302 1
1.6251486777402 1
1.70359399553665 1
1.4115571644606 1
1.20630718249381 1
1.52443755173198 1
1.91477485184739 0
1.47233091198871 1
1.5753582654281 1
1.46240690938443 1
1.44306587660004 1
1.28225217342768 1
1.43948671885341 1
1.75304344245326 1
1.41627925706088 1
1.30705047439781 1
1.50865892434024 1
1.56057362214514 1
1.60419711046515 1
1.53471711883069 1
1.51519743847908 1
1.39568129248494 1
1.54610268328159 1
1.78642518000151 1
1.53314918119339 1
1.44990896176903 1
1.63474533270514 1
1.40872602241205 1
1.34569788814173 1
1.56478510318029 1
1.43671142812372 1
1.47881570311949 1
1.42076861003742 1
1.35284877644915 1
1.46652564846705 1
1.25777760197041 1
1.76549249387764 1
1.62482943669848 1
1.67510303762734 1
1.4621923428989 1
1.26720839617784 1
1.59518991684394 1
1.71466725215024 1
1.39464531394414 1
1.62336360561406 1
1.64012968190576 1
1.55583770021605 1
1.80124172775039 1
1.14908951527566 0
1.71980056151388 1
1.80205630829166 1
1.25715147251292 1
1.37687844754539 1
1.38333429418563 1
1.70485151520775 1
1.37126455158034 1
1.5398220558403 1
1.59081821609138 1
1.42949183507078 1
1.26344077274198 1
1.52567009366344 1
1.56067503304064 1
1.54237054962715 1
1.28929379129778 1
1.36233666018885 1
1.64151259222208 1
1.64666359553285 1
1.47473551653082 1
1.45797023330472 1
1.26765344924113 1
1.33839472466034 1
1.69391644822343 1
1.62524848538836 1
1.60717184225168 1
1.85897951403674 1
1.84689204812246 0
1.39487439331102 1
1.66622933808806 1
1.5431790831689 1
1.58230904249533 1
1.39138484736024 1
1.77287640077766 1
1.73492549490011 1
1.47864678881921 1
1.52430449070404 1
1.82021581052103 1
1.4264724573323 1
1.36752219944919 1
1.25443100004727 1
1.39757280252652 1
1.74176411611434 1
1.31702924298471 1
1.4874293332933 1
1.54392329150952 1
1.52572608210829 1
1.32389436245604 1
1.78536736031596 1
1.43623335150313 1
1.26433863859017 1
2.15260811909287 0
1.43749601065471 1
1.34809909677399 1
1.44728682178897 1
1.59382790307429 1
1.42580288401335 1
1.44250035059734 1
1.31217949432155 1
1.47123761607298 1
1.09787617103929 0
1.42074123342243 1
1.55976005069145 1
1.5210574734843 1
1.12549730327582 1
1.59364170968889 1
1.57006509441904 1
1.53996526680912 1
1.34706373079455 1
1.48732536531669 1
1.52274108034435 1
1.47036464377917 1
1.40807184103377 1
1.81020929502927 1
1.585902430211 1
1.84930826618105 1
1.35360210931774 1
1.18826819006958 1
1.70025320705908 1
1.43201660925386 1
1.72616231129189 1
1.38758207045317 1
1.27361819782189 1
1.55122914123602 1
1.59939664216165 1
1.57800663582539 1
1.21469701167702 1
1.40054257460686 1
1.21623000952614 1
1.38009973687843 1
1.24610664215541 1
1.603002354733 1
1.46757369451513 1
1.41559442901478 1
1.46387449942087 1
1.60634482861848 1
1.54046769722615 1
1.5355328913691 1
1.61144615268058 1
1.65114154776345 1
1.30908616560449 1
1.10581530750183 1
1.44674198578043 1
1.71724687046583 1
1.48240135675026 1
1.62144191483634 1
1.59801987502934 1
1.408984522838 1
1.5686201650111 1
2.16356479581052 0
1.3943780902044 1
1.40589124710682 1
1.36109458334529 1
1.46901189654642 1
1.53352366443422 1
1.3543665812405 1
1.43896643227691 1
1.35302560874509 1
1.6270132959393 1
1.57204394465454 1
1.25471289694859 1
1.74146822667987 1
1.66821339782744 1
1.20647430056973 1
1.344615058379 1
1.75424977892095 1
1.37902587516528 1
1.37982021683502 1
1.5082572075927 1
1.61058365040924 1
1.4830442175371 1
1.50899077867935 1
1.46439739530768 1
1.61336258445257 1
1.49991950195263 1
1.35186056386977 1
1.62021053781017 1
1.41768215613881 1
1.76216808281656 1
1.36903155417238 1
1.43304256928188 1
1.78939627135033 1
1.51891056258191 1
1.37609303445716 1
1.581509292004 1
1.56201944186543 1
1.44898843579782 1
1.67941154369832 1
1.40382664801798 1
1.46949688563871 1
1.48969385133315 1
1.71735387020794 1
1.42921724253983 1
1.55717633476466 1
1.31904437483014 1
1.33178509500144 1
1.5581450002125 1
1.46362245454592 1
1.50516858042207 1
1.65289286652037 1
1.15740102652083 1
1.15214862260424 1
1.54316844985724 1
1.54384140294941 1
1.42303018181993 1
1.56389167842983 1
1.492519947651 1
1.51936131679477 1
1.50536781794029 1
2.02339103128711 0
1.60538248152554 1
1.52768039908319 1
1.51631258118243 1
1.30346653634479 1
1.18964600409921 1
1.64143243606787 1
1.41280987102503 1
1.26225240492261 1
1.62869811507822 1
1.39383731643787 1
1.55837186403405 1
1.39985828640624 1
1.58077987632793 1
1.53959050478347 1
1.62886071444606 1
1.42243617392848 1
1.57278924495303 1
1.63535465341514 1
1.70906713953547 1
1.47413644187379 1
1.65831016813578 1
1.63612768585453 1
1.25819165068328 1
1.60419625534338 1
1.33470283002891 1
1.65782443610003 1
1.33484548642608 1
1.57054017382047 1
1.50259921715443 1
1.67297129443888 1
1.70880224047186 1
1.5773758254066 1
1.38005551551934 1
1.74689207881507 1
1.54315401314834 1
1.47948083530699 1
1.7540349849096 1
1.4286492857992 1
1.57956133414883 1
1.39002345087042 1
1.17843091344106 1
1.57679253587142 1
1.72847173282506 1
1.49992978012198 1
1.24930629414885 1
1.21411929344481 1
1.55112944371691 1
1.43042317843565 1
1.77175729073346 1
1.36911670337318 1
1.46430847146423 1
1.47597739772224 1
1.33520914597941 1
1.37976297824244 1
1.54960745781073 1
1.45280057363216 1
1.42711028705786 1
1.4031625802532 1
1.63524679066022 1
1.42008749896214 1
1.46767395113889 1
1.8265133663699 1
1.29724899159002 1
1.48293582621961 1
1.57135518301039 1
1.23051000023763 1
1.66406958048714 1
1.2413859739052 1
1.51432840081346 1
1.15458902984636 1
1.51193063687262 1
1.09707425030593 0
1.58862904600096 1
1.81418821585081 1
1.31567480511198 1
1.49675307434787 1
1.37367131904991 1
1.41676060555719 1
1.61521261173562 1
1.44106987331663 1
1.53035041053852 1
1.36177981707283 1
1.41813870361877 1
1.46825258169523 1
1.57069862771575 1
1.37179709773032 1
1.50610312232678 1
1.80039110905413 1
1.45286061669735 1
1.3963086424833 1
1.49188353720491 1
1.63417420978889 1
1.51760681656518 1
1.62925865978008 1
1.61378365711131 1
1.41406746167599 1
1.35155362965621 1
1.48370511239709 1
1.42295875462399 1
1.22609439294705 1
1.55596714660719 1
1.1984039294384 1
1.40427377684152 1
1.45839165701822 1
1.29753024161126 1
1.47600218695114 1
1.44323306913307 1
1.50177663288468 1
1.46682866288748 1
1.68132765843012 1
1.21701768516443 1
1.27581652426604 1
1.66513612969206 1
1.27957860370646 1
1.54728470927871 1
1.32832454544024 1
1.30859872817355 1
1.5520408609516 1
1.3714134889014 1
1.6726443266246 1
1.49582919906083 1
1.37674381621964 1
1.44699749230874 1
1.27847215771568 1
1.57025779702392 1
1.60240368714157 1
1.54060825511217 1
1.56135454546151 1
1.63741895586416 1
1.5609544362529 1
1.73117615423866 1
1.42576298001127 1
1.28714891287256 1
1.11238001933287 0
1.50934946515886 1
1.66349679064669 1
1.52584146432074 1
1.43201807683881 1
1.52237426642119 1
1.60403649254203 1
1.64100276576731 1
1.57285398132636 1
1.21650228883315 1
1.48605941633018 1
1.56715945231889 1
1.10845917944527 0
1.45788376431241 1
1.60288853101187 1
1.67370930170955 1
1.27755992128506 1
1.33579248719048 1
1.41224239159019 1
1.56211166868393 1
1.34268350504146 1
1.73121454577686 1
1.63195380354692 1
1.58808400245809 1
1.49839580916029 1
1.42680034554222 1
1.54712650265261 1
1.61767673853573 1
1.35009723161048 1
1.4245393943125 1
1.52830792648994 1
1.71818407492889 1
1.18887887376132 1
1.29044376226058 1
1.62023438506066 1
1.36892149785258 1
1.336352496109 1
1.57038074272827 1
1.49979924148488 1
1.2903416052049 1
1.28763426011443 1
1.44729246182776 1
1.62089651894663 1
1.23440018775872 1
1.33441204715689 1
1.6053613128284 1
1.39073154536115 1
1.59411547558495 1
1.83899204450942 1
1.43596741591558 1
1.43726355922524 1
1.50714434790197 1
1.28749831861791 1
1.36654217551368 1
1.43299576847407 1
1.72757486569062 1
1.34534908645864 1
1.36041635130982 1
1.54216290630015 1
1.261121958031 1
1.35601909876601 1
1.63279725357016 1
1.54873492279931 1
1.41366067788366 1
1.41449368553899 1
1.56550940961426 1
1.36475739807459 1
1.08389124955433 0
1.37974606009481 1
1.42921491998829 1
1.46295475395093 1
1.62330793477371 1
1.37436771763072 1
0.968314180256304 0
1.30504772887172 1
1.63037639820244 1
1.20609696083767 1
1.82797946582302 1
1.47657055783304 1
1.85178075234257 1
1.65899571225664 1
1.78488500561787 1
1.61393877805534 1
1.4308957992041 1
1.47074644161949 1
1.33793749455884 1
1.54826758802733 1
1.11602771249468 0
1.11661555290296 1
1.33828379186 1
1.74154098259978 1
1.68203308805886 1
1.70511884069199 1
1.3271713554288 1
1.3220757895411 1
1.57881697546371 1
1.46180900735883 1
1.65449173535514 1
1.53008098531569 1
1.74712592045187 1
1.53219824637249 1
1.40719070592889 1
1.5981668794449 1
1.28556544408756 1
1.46275145384493 1
1.42517006043287 1
1.64085372633586 1
1.63397267998086 1
1.47293359315132 1
1.67234917994669 1
1.74648122079642 1
1.65522131743461 1
1.27578035713918 1
1.33012988749922 1
1.39729151707449 1
1.66555190289437 1
1.56051084180949 1
1.43228298945375 1
1.37417997131135 1
1.89129186074064 0
1.49264591562235 1
2.03181417264218 0
1.36578759731053 1
1.35649512058288 1
1.47860535472913 1
1.31363296837955 1
1.58043940189037 1
1.32125567766228 1
1.43571922833735 1
1.1688279684161 1
1.41315121181318 1
1.43262875096273 1
1.66300047538887 1
1.24053520542141 1
1.36924963533304 1
1.5852988757543 1
1.69807825791593 1
1.34823778978164 1
1.39365229125257 1
1.47607430784562 1
1.41207588573484 1
1.68003927317951 1
1.38139342994271 1
1.93194189961796 0
1.501747227159 1
1.70003498241992 1
1.60533439976355 1
1.59725064831802 1
1.76422720763952 1
1.33141554143257 1
1.51932136466398 1
1.43179916816701 1
1.64457629625846 1
1.30877385480871 1
1.40093835246111 1
1.64346712448014 1
1.60576468080955 1
1.38824291577195 1
1.80727854538069 1
1.60327664576308 1
1.72431319638833 1
1.56922075394211 1
1.42481339250705 1
1.21511102352872 1
1.35954206286784 1
1.66191205200149 1
2.1187719484041 0
1.64429268559566 1
1.51161862306393 1
1.4672463418029 1
1.33571385208625 1
1.39219438349542 1
1.48425380564048 1
1.52258771572221 1
1.25890723825084 1
1.35520007485661 1
1.4730916355498 1
1.416898491725 1
1.81639838993662 1
1.75443332149984 1
1.61568217266654 1
1.60026641009212 1
1.75797812172997 1
1.49778746782065 1
1.36681458459129 1
1.61538701123668 1
1.38743139485225 1
1.55577659268441 1
1.32077008215342 1
1.28071822212128 1
1.55109373255027 1
1.68217554030356 1
1.62527365784286 1
1.49214540815095 1
1.41878101824975 1
1.31004467497952 1
1.60902673484372 1
1.45899779722641 1
1.52157007769158 1
1.84030981891115 1
1.28774818612174 1
1.37964044272384 1
1.65020650524934 1
1.36787844769045 1
1.5847299861553 1
1.15879507449579 1
1.54712547728756 1
1.20579169967374 1
2.08085062064499 0
1.65925042878921 1
1.43362155269843 1
1.64241226650976 1
1.63789365474467 1
1.36373111881155 1
1.08203189742631 0
1.67166664978014 1
1.20906159388981 1
1.49727255743736 1
1.3570822906481 1
1.44430534253275 1
1.61942909830148 1
1.81143223806287 1
1.51908955686632 1
1.63771781191488 1
1.57650880535972 1
1.39718910789937 1
1.5551890911339 1
1.42929155298011 1
1.41012049969133 1
1.4299668904453 1
1.50752984419815 1
1.20493385509493 1
1.4666445910099 1
1.18366339849841 1
1.52897173084625 1
1.48783925054739 1
1.30321826260882 1
1.42240895941468 1
1.6896599348182 1
1.41313147719289 1
1.47903629990652 1
1.59478039212133 1
1.66845467313199 1
1.28309208505676 1
1.73753725849662 1
1.70112550667002 1
1.33541880964452 1
1.23201644724523 1
1.43363559798428 1
1.45006450493996 1
1.64537094599227 1
1.53479092577726 1
1.49996509827594 1
1.42186227389774 1
1.30944168228597 1
1.34908231594636 1
1.35219231245284 1
1.75982843656318 1
1.94183886160396 0
1.69697145735959 1
1.89536294230455 0
1.39737762598534 1
1.34323842925887 1
1.80291755044531 1
1.25127337997323 1
1.29590042243639 1
1.41502424956538 1
1.38477700130449 1
1.49730462354969 1
1.57082613199189 1
1.36965763806189 1
1.7457126701652 1
1.43351778550544 1
1.56326972940923 1
1.55230000121226 1
1.28109856302507 1
1.46107330829238 1
1.36256105414222 1
1.53609244882253 1
1.38402276304975 1
1.34688463677471 1
1.51113548617535 1
1.33280741055425 1
1.40699543097741 1
1.20571869463624 1
1.33477755600219 1
1.61249036183827 1
1.29441629190065 1
1.45553060627886 1
1.33163247537504 1
1.56122392229025 1
1.50125316832568 1
1.61249622895759 1
1.35613620354368 1
1.62641216542886 1
1.61635882630238 1
1.45435170493579 1
1.64501667218604 1
1.43822749492119 1
1.50437967104294 1
1.66400222125267 1
1.75369732944425 1
1.41457834743184 1
1.58146325806958 1
1.35845908413901 1
1.88894062204889 0
1.3354768244 1
1.43370655815453 1
1.52890444693517 1
1.35649972049111 1
1.40924621970181 1
1.56902022141739 1
1.3755447024973 1
1.10946879260505 0
1.7245474640337 1
1.59900306089801 1
1.50239176185458 1
1.44132607049509 1
1.71935485423293 1
1.46496625722046 1
1.43447121600881 1
1.37699883000623 1
1.63534095644004 1
1.57718514408767 1
1.26775874238337 1
1.69404334780054 1
1.12682422560308 0
1.62989296469439 1
1.6901812986246 1
1.39736617835332 1
1.72457753482322 1
1.66136303861765 1
1.31300375837681 1
1.63836258827922 1
1.68484573476246 1
1.76818043657176 1
1.52863736451285 1
1.58330353236003 1
1.73629508569228 1
1.65059308137498 1
1.23250972580482 1
1.54587472690219 1
1.68017480698907 1
1.66750053935786 1
1.32080360028416 1
1.22817751488789 1
1.34498737488543 1
1.45472762547582 1
1.65149319263475 1
1.47373583628235 1
1.66151050040467 1
1.4124291739765 1
1.57653960680783 1
1.26378385769455 1
1.33602714978281 1
1.28706354072473 1
1.48507925244811 1
1.48455210142027 1
1.60333339264902 1
1.05024550988746 0
1.52547907422904 1
1.99305421754453 1
1.58211841532269 1
1.44316329020573 1
1.72077247480046 1
2.04616836608455 0
1.64925933701258 1
1.34413010301873 1
1.49783543349909 1
1.27777886729501 1
1.3641979782458 1
1.17822305950828 1
1.4644353566603 1
1.45588585907877 1
1.33506825200578 1
1.20542561193597 1
1.30207158128105 1
1.40912607195395 1
1.51680455411953 1
1.65838578805268 1
1.23609075672098 1
1.24159684794311 1
1.45610987547044 1
1.55778870394339 1
1.43062028045506 1
1.60115509817053 1
1.35894542585476 1
1.35136923066777 1
1.30383318242081 1
1.71745864764441 1
1.39509962887831 1
1.61319108359858 1
1.24764377155203 1
1.54291111952014 1
1.90905631794853 0
1.76828477216351 1
1.43077360159647 1
1.12508750462786 0
1.36083351053184 1
1.60390792470505 1
1.32974425796245 1
1.44366459850147 1
1.64047706594408 1
1.64955171705688 1
1.48647249172244 1
1.57533267383927 1
1.62294999467315 1
1.5461581173381 1
1.38501353763524 1
1.43756054017261 1
1.36849627121898 1
1.46932159253532 1
1.22383865151033 1
1.61238752782677 1
1.54386419738819 1
1.36404455788372 1
1.58016748390767 1
1.40547724527568 1
1.55912376415975 1
1.82993119729914 1
1.2959659428228 1
1.4798234264021 1
1.73239398657445 1
1.64244865603272 1
1.54424213780867 1
1.63549915695109 1
1.67780900431166 1
1.84271600851646 1
1.57563238945012 1
1.52012180040582 1
1.73447996081204 1
1.60612942602438 1
1.43393856168628 1
1.66223385624931 1
1.53913465293558 1
1.56039281880204 1
1.29400383356892 1
1.54956824130074 1
1.39680421924208 1
1.74795443271086 1
1.29628957818648 1
1.58663005900019 1
1.33057441048888 1
1.20657574846017 1
1.26774140453838 1
1.71925603196523 1
1.56434917101765 1
1.73640238071399 1
1.47429503429886 1
1.48613040673521 1
1.37830868743121 1
1.58225023774899 1
1.31863388059296 1
1.52471039549291 1
1.641217872296 1
1.43396308176155 1
1.37880310817388 1
1.56425747905978 1
1.53462264484187 1
1.37473766211392 1
1.30274105073875 1
1.43154019887892 1
1.55496939671549 1
1.66660281359152 1
1.66393744955337 1
1.45444390610814 1
1.16651897312579 1
1.25617223065881 1
1.1481961473933 0
1.38310081084438 1
1.60600292942552 1
1.45228954725035 1
1.39417128465925 1
1.70005707670181 1
1.09505967432916 0
1.58603684250263 1
1.69496392581311 1
1.40949932067401 1
1.39594636608334 1
1.90379539418676 1
1.38803499194363 1
1.52272004483526 1
1.59311853710435 1
1.65232581414217 1
1.09956729419498 0
1.51331935782144 1
1.64022215977609 1
1.4519244551964 1
1.52513552416088 1
1.47099701946508 1
1.43407860449043 1
1.10656317652086 0
1.46673033623272 1
1.45316241805916 1
1.39469948688339 1
1.69203847843506 1
1.56329028014792 1
1.24271227956907 1
1.5260306858922 1
1.41692640213308 1
1.72128540953469 1
1.30812671148664 1
1.3553365233992 1
1.37332086574778 1
1.53929693578301 1
1.69113804899704 1
1.77521673058226 1
1.53574485850086 1
1.72478176856007 1
1.62879674120554 1
1.60231367037426 1
1.48168810740771 1
1.56633477464957 1
1.36251437610647 1
1.42043327657984 1
1.61938958384494 1
1.62210479838267 1
1.48451274492471 1
1.36628690555856 1
1.59079849485804 1
1.32052305464858 1
1.51744958473887 1
1.19648505922071 1
1.65177934542089 1
1.58334431236975 1
1.55342606401301 1
1.53307898009262 1
1.5309906519418 1
1.38780796057541 1
1.61994704184192 1
1.58256154520335 1
1.43492212213545 1
1.20273808957166 1
1.65734944707735 1
1.57159852757601 1
1.23100908536221 1
1.56528323347805 1
1.67322599436084 1
1.53599222971877 1
1.44665677144735 1
1.3471958263359 1
1.33361144590194 1
1.39969005547991 1
1.52256950259777 1
1.64978533179536 1
1.55320887752847 1
1.412317309745 1
1.43558962196624 1
1.35238335020644 1
1.18680431633627 1
1.49610152705328 1
1.76670276865756 1
1.34547649832062 1
1.5516761815932 1
1.52253125918752 1
1.8313519878603 1
1.54982963674663 1
1.46377596018865 1
1.65213440840227 1
1.46585293499383 1
1.64594080000291 1
1.27239671276934 1
1.55893579580734 1
1.48772941351813 1
1.59926984766688 1
1.1928348050291 1
1.71967870785236 1
1.31629603942018 1
1.32093333510895 1
1.38125973237959 1
1.50750729699519 1
1.69687454845986 1
1.29556500896295 1
1.42497317462644 1
1.32080851804254 1
1.47169489474273 1
1.55967385944575 1
1.37255537135145 1
1.49162286394705 1
1.76917740404797 1
1.56705013676042 1
1.62203575939855 1
1.37282245502508 1
1.6094018660817 1
1.53464028605787 1
1.80372932158712 1
1.30042055044367 1
1.39191078775505 1
1.3530431467144 1
1.37894355567389 1
1.25859179941073 1
1.61087143472924 1
1.30998526340033 1
1.5556812239064 1
1.38094235674761 1
1.4908902969367 1
1.52940838706887 1
1.13445121287636 0
1.39448092386429 1
1.61531671236708 1
1.4021926929739 1
1.33069808237059 1
1.67970093289425 1
1.42916108324824 1
1.5673128443426 1
1.59868074630631 1
1.24550118283953 1
1.43128474910966 1
1.60912672716864 1
1.6408102881711 1
1.41770140751585 1
1.5288879283223 1
1.25366212194723 1
1.60170312121756 1
1.49092313711838 1
1.35425304292997 1
1.60879668203633 1
1.36413189007346 1
1.47141519091634 1
1.63420853956453 1
1.74146424349471 1
1.46497273995979 1
1.59316504814574 1
1.6124355181325 1
1.48406916067931 1
1.51124281629378 1
1.75307062046303 1
1.48330067897862 1
1.44663965407754 1
1.61979507019212 1
1.32566968420752 1
1.76686927894221 1
1.5656448856385 1
1.48801823679511 1
1.48719412306009 1
1.32583270078548 1
1.43688756141244 1
1.53780488839502 1
1.43777965773406 1
1.69341863046095 1
1.59282544656543 1
1.46084373781354 1
1.63603618651254 1
1.45775236303137 1
1.20123660325207 1
1.65669962064221 1
1.84039433569334 0
1.5061124670072 1
1.75000280709332 1
1.43838594873498 1
1.70095891406441 1
1.66748965334645 1
1.34410913294809 1
1.70363733527591 1
1.57494849800639 1
1.56817299135411 1
1.24262265496409 1
1.8266084398819 1
1.53216802743657 1
1.4051587429179 1
1.22215556366786 1
1.74488260732847 1
1.340603038103 1
1.49002012616048 1
1.44550865876925 1
1.31740517739739 1
1.8440616359718 1
1.94717393044559 0
1.18155811535223 1
1.43965924670339 1
1.68153341584527 1
1.59574968102609 1
1.32496540437186 1
1.61474135169249 1
1.7526636087592 1
1.44260570795216 1
1.52037511511083 1
1.81994376864743 1
1.60708066355128 1
1.41845279537408 1
1.70715741936248 1
1.3793488108457 1
1.14896684335286 0
1.35351597527679 1
1.62272293283345 1
1.55435010403786 1
1.44404973604017 1
1.23688803278962 1
1.45633526518116 1
1.5326513495169 1
1.83480435697066 1
1.53953990144412 1
1.58549956715727 1
1.49018927393686 1
1.31717031048596 1
1.65390677613965 1
1.70963167786171 1
1.62383951116737 1
1.70951953483689 1
1.63217066545953 1
1.20101561757436 1
0.965284079349085 0
1.7613142979293 1
1.70713457346699 1
1.30581926975692 1
1.41901354943265 1
1.2478590808216 1
1.21321338156365 1
1.31104808937047 1
1.58336544947893 1
1.4255876075063 1
1.71717377533073 1
1.49721726495969 1
1.76537271778472 1
1.90363821744658 1
1.40661891632691 1
1.30889357659193 1
1.68498964561484 1
1.53456808507425 1
1.39690325295207 1
1.33116575633456 1
1.25840559215717 1
1.50437331915961 1
1.36698833694033 1
1.49358629287866 1
1.47734885073647 1
1.51039843627844 1
1.50024113246611 1
1.24754946505925 1
1.2789159271917 1
1.07077577082104 0
1.50308833054904 1
1.52426960866869 1
1.4318611899573 1
1.66512096158997 1
1.49789701951635 1
1.32033938215482 1
1.26763940901632 1
1.42410866084343 1
1.83881908747898 1
1.32413133030358 1
1.63009266947673 1
1.60704643239613 1
1.81133766101595 1
1.56550084385782 1
1.43028526646146 1
1.23507404400909 1
1.52801898308279 1
1.78062732433758 1
1.58217230611062 1
1.32352906677011 1
1.56482439975311 1
1.40104852730534 1
1.41689117430558 1
1.4532047933571 1
1.43591094279943 1
1.65124644798337 1
1.33465568583067 1
1.73199067014866 1
1.54832634857061 1
1.48024362770756 1
1.45150105011476 1
1.36237131497969 1
1.38966236694648 1
1.36890178674785 1
1.30485969767521 1
1.7491450221917 1
1.44800070537493 1
1.7010061963422 1
1.34313314159561 1
1.43270969041381 1
1.34332693603908 1
1.22009394125917 1
1.27726726926083 1
1.43337230130394 1
1.31188346118309 1
1.89794461576403 1
1.26797648449315 1
1.599773471797 1
1.50464505356896 1
1.63795214230185 1
1.52480717221672 1
1.76360693487667 1
1.25381265409025 1
1.36596331803534 1
1.3511578676819 1
1.57791172607107 1
1.81797980159884 1
1.57992482583255 1
1.53525101677618 1
1.49507854499779 1
1.40316995223403 1
1.63947220311403 1
1.84081861045469 1
1.44805226290019 1
1.63784335338607 1
1.60780112630017 1
1.36337555195149 1
1.60076377245653 1
1.6015581208482 1
1.74103854183104 1
1.93358500843571 1
1.39284610625945 1
1.45544883154943 1
1.65805055379595 1
1.58139744842925 1
1.61876858074655 1
1.72410200066629 1
1.7489893970828 1
1.58560032719526 1
1.67287254952705 1
1.57965874509784 1
1.33515671568666 1
1.31571538974796 1
1.3325671359066 1
1.62669235838803 1
1.46659471886029 1
1.19858726434399 1
1.57831996972001 1
1.44671756797967 1
1.50101942734836 1
1.83098877010378 1
1.84096011875435 1
1.70928619731184 1
1.47217272179234 1
1.36295659042688 1
0.880256328977577 0
1.23381594492283 1
1.35186498234441 1
1.29511207938821 1
1.31609858042599 1
1.35401712298616 1
1.47215071161936 1
1.2791157684685 1
1.65066083954108 1
1.32865830855995 1
1.29303905746291 1
1.55342693091224 1
1.55102739067663 1
1.59103383336 1
1.38729201158053 1
1.6215447548854 1
1.59132806018529 1
1.62886790488331 1
1.57839032199494 1
1.65605506978434 1
1.61788164499333 1
1.21726425007158 1
1.6253359279273 1
1.36066654686325 1
1.33232525226137 1
1.4921534654055 1
1.30119519815244 1
1.32334821644428 1
1.33450237339255 1
1.2965699738526 1
1.2360626546102 1
1.50041087146573 1
1.69695641888878 1
1.76883934757036 1
1.1993985959555 1
1.49704263419161 1
1.62431106124784 1
1.2561064343915 1
1.57941481559178 1
1.34728145288204 1
1.3099304623591 1
1.24737393356039 1
1.50056369473078 1
1.50669648428988 1
1.06295121825306 0
1.28615035970697 1
1.36715760397647 1
1.3365851665771 1
1.35229763504265 1
1.62241991037034 1
1.42872664756352 1
1.44074932415423 1
1.72505285878992 1
1.43225065657205 1
1.62787513509815 1
1.44337750347713 1
1.99140977635394 0
1.40540916357786 1
1.45933909499257 1
1.40441253965422 1
1.72813453750588 1
1.44963469007972 1
1.63768708734494 1
1.88477023543843 1
1.59626651569372 1
1.4113175811981 1
1.47491499078892 1
1.61413068848513 1
1.59991690467339 1
1.45257119372029 1
1.30841798366742 1
1.48342368319858 1
1.3927308888665 1
1.73888143439161 1
1.60010165881176 1
1.54956193464305 1
1.54827928869669 1
1.53519661922697 1
1.58610486026246 1
1.637248131008 1
1.53475665318572 1
1.49695662298294 1
1.69409864745608 1
1.27382298891578 1
1.60330047092789 1
1.39237703789669 1
1.45250243035345 1
1.3805556228985 1
1.50211657390074 1
1.53500621729865 1
1.57356204850148 1
1.43489177310954 1
1.19954376336413 1
1.5193243656345 1
1.3425256019906 1
1.65083412993699 1
1.49582159434443 1
1.53832989857142 1
1.60935197651251 1
1.6485963209276 1
1.60038230835807 1
1.66870815589795 1
1.54196317643173 1
1.5356027969312 1
1.59679043277756 1
1.38425935848335 1
1.3315154161396 1
1.52769197352929 1
1.30347497351445 1
1.54948748519974 1
1.3671857615042 1
1.41616071592091 1
1.47766561510068 1
1.50611335641755 1
1.36699783720459 1
1.3799527102555 1
1.44163784204745 1
1.21925064049547 1
1.28482503030684 1
1.66777878552247 1
1.47068319602051 1
1.20493776878475 1
1.2080384054747 1
1.41641519371152 1
1.46647664474645 1
1.38987955303338 1
1.32354082116088 1
1.84473308495402 1
1.93520804969485 0
1.37401936398907 1
1.37771779506028 1
1.4170105678618 1
1.41629265109796 1
1.72264026380998 1
1.47290574339335 1
1.50833552662128 1
1.5429213524811 1
1.60710439051787 1
1.30759031383671 1
1.6158037364677 1
1.6522871137484 1
1.34783353449311 1
1.52041652080366 1
1.21916798457877 1
1.25017760982386 1
1.67573956223172 1
1.56699401056531 1
1.40005063813254 1
1.63212127131627 1
1.44894360106619 1
1.54302632576826 1
1.69899051373315 1
1.4434414192846 1
1.60678421749625 1
1.2106233194361 1
1.40579675242527 1
1.60772768609481 1
1.31138301491976 1
1.25004073641007 1
1.48228856024375 1
1.82087664423353 1
1.54674961278538 1
1.48641207665753 1
1.3398311117493 1
1.53202670400273 1
1.62417876868307 1
1.46989228277419 1
1.54978252778076 1
1.50856992906753 1
1.6307470598918 1
1.52618980635699 1
1.29731358540546 1
1.56972051172136 1
1.4110636179666 1
1.60758401190304 1
1.02595271329402 0
1.55595958649621 1
1.54937567318958 1
1.35824557900644 1
1.53414001133868 1
1.43622854620682 1
1.90612200641735 1
1.50535048317872 1
1.39837295149431 1
1.43410661304693 1
1.34304901934903 1
1.53279519446229 1
1.45275707936681 1
1.34957431580816 1
1.5099655686867 1
1.3699171859165 1
1.56904981766664 1
1.20585380090635 1
1.59114820850459 1
1.2012837863835 1
1.88558882699015 0
1.61566790486714 1
1.47472323653544 1
1.61724967211815 1
1.41919228493542 1
1.88858847309497 1
1.41817132730016 1
1.8635688698821 1
1.43190640662044 1
1.46881783456391 1
1.3438618102348 1
1.3478500545581 1
1.53729091940824 1
1.64343195502028 1
1.57877398704408 1
1.56025053895312 1
1.57235545652089 1
1.62893017911353 1
1.61709933787374 1
1.62733705879152 1
1.82203096847505 1
1.48500061709812 1
1.251568416476 1
1.36724950104887 1
1.35077165545786 1
1.49608637081935 1
1.49717487552172 1
1.44712308402636 1
1.77665746781491 1
1.48223928113391 1
1.56676148698606 1
1.45665471820915 1
1.48856147052418 1
1.24194901913692 1
1.47453723859737 1
1.66361826615034 1
1.54113772085104 1
1.39885577795314 1
1.39438869583584 1
1.45281233715864 1
1.17269805834004 1
1.2790262591922 1
1.44520180903254 1
1.46639384281441 1
1.33031897764599 1
1.53161089310523 1
1.66280471073976 1
1.26885963622688 1
1.39887394028362 1
1.67839925994115 1
1.44285649775101 1
1.52028008033489 1
1.50497917758025 1
1.38177534384503 1
1.71026347964776 1
1.62333656919003 1
1.57874836809193 1
1.58895021299068 1
1.47870150530869 1
1.57123993521994 1
1.45278261609984 1
1.58145896599956 1
1.79928987604015 1
1.42518679403263 1
1.65236272898032 1
1.45114928353502 1
1.61489593535277 1
1.53179497442951 1
1.31466541368503 1
1.54205679556926 1
1.15285939279545 1
1.52379686223985 1
1.29290821782961 1
1.84085171652548 1
1.82814886056901 1
1.31790702838441 1
1.5589013539936 1
1.45741991364158 1
1.28719346819032 1
1.81050734698494 1
1.10171616673367 0
1.66945150073921 1
1.73809592142704 1
1.65369467921145 1
1.45426072403714 1
1.20619056508291 1
1.69958637009086 1
1.56156195306333 1
1.41904096165357 1
1.31938737020825 1
1.40912179454123 1
1.51628659916581 1
1.40915089348483 1
1.33642755114992 1
1.37874170257799 1
1.65201846379343 1
1.46696453578273 1
1.51459938267895 1
1.47713887313368 1
1.65521333619474 1
1.60942295076994 1
1.39386761656074 1
1.29917149383615 1
0.939415801691535 0
1.85847073902837 1
1.34887705638888 1
1.75362850901831 1
1.40899970186134 1
1.45510619331975 1
1.43657205696043 1
1.88032993552032 1
1.59225057425697 1
1.32311376015616 1
1.4152777262575 1
1.39551446694744 1
1.33751611522641 1
1.63043851354335 1
1.86693187464171 1
1.47931004379763 1
1.51516079902666 1
1.60734525525638 1
1.45898089856852 1
1.53265943664104 1
1.58006195147673 1
1.45542091857282 1
1.79151226716 1
1.32992768903639 1
1.80807714375176 1
1.53234288654346 1
1.79922242354744 1
1.43873254543286 1
1.32145548593339 1
1.31803029759646 1
1.3534177715484 1
1.46999152919696 1
1.35961327450778 1
1.26012530229952 1
1.73440901532018 1
1.22685736377422 1
1.36508425963378 1
1.70815627592112 1
1.42826601819004 1
1.33256900576141 1
1.64207334882319 1
1.39132035887539 1
1.45710629576866 1
1.54415173357755 1
1.28100811430282 1
1.56275956744707 1
1.34541248512551 1
1.77563992901379 1
1.46413206397735 1
1.27434210465435 1
1.62154115733739 1
1.79699884925747 1
1.94215592392745 0
1.1903241067514 1
1.62966020357713 1
1.12203512870517 1
1.57791678021117 1
1.27514965420666 1
1.74146646626135 1
1.49774923851065 1
1.68366587203417 1
1.41531022468554 1
1.5814440301991 1
1.64327346605732 1
1.33325724674962 1
1.51549563759388 1
1.40187228985356 1
1.67487182284456 1
1.25953472686163 1
1.40422536846513 1
1.259112232269 1
1.55703728271849 1
1.75227997808437 1
1.72756885150816 1
1.46242622096245 1
1.68936294100048 1
1.48155118469902 1
1.53109469317256 1
1.45194008670809 1
1.5706020025449 1
1.44545619045692 1
1.51343657735237 1
1.22605202005726 1
1.62417101794012 1
1.63178416640693 1
1.63503925553137 1
1.65535813311855 1
1.39319141686554 1
1.48063635903011 1
1.77924856776377 1
1.49847959385049 1
1.40778872294547 1
1.41026101903685 1
1.44286097240784 1
1.43831666955174 1
1.1173746691896 0
1.36312712490314 1
1.52714710436238 1
1.45423075746514 1
1.59898118811834 1
1.5127278302996 1
1.34640439821793 1
1.08747759940063 0
1.44108050893094 1
1.52530483410212 1
1.38449927995151 1
1.36609511985741 1
1.47488537223608 1
1.49930225519686 1
1.79331942564612 1
1.5718040103813 1
1.76993070853219 1
1.50321404892085 1
1.54195344893179 1
1.33528415810558 1
1.52627953792437 1
1.57536241784494 1
1.52375431022409 1
1.57241894836301 1
1.51761510258632 1
1.65381498109444 1
1.46460946039743 1
1.63887574730567 1
1.75624329849452 1
1.45801698049702 1
1.8392711044504 1
1.3983933306741 1
1.34514857743573 1
1.46925228384841 1
1.24273811880587 1
1.52325633777188 1
1.4221252871955 1
1.64413530106055 1
1.3147021741489 1
1.44814721298832 1
1.47657833988702 1
1.44964028039107 1
1.31042472243945 1
1.14978766545214 0
1.35066917004621 1
1.85086037271521 1
1.58508011826533 1
1.30687807666626 1
1.34393457040914 1
1.37743367390668 1
1.57538761390663 1
1.69797367994895 1
1.40368554076812 1
1.23723189465796 1
1.29035108234701 1
1.73445199873306 1
1.33180199519584 1
1.69014177696238 1
1.68644715035653 1
1.59306447425546 1
1.63325676678517 1
1.56109229954537 1
1.59598326353126 1
1.34368833008404 1
1.74839315983081 1
1.5982001244566 1
1.59504301720058 1
1.53191038590664 1
1.32380001721774 1
1.39851055608983 1
1.41295103489895 1
1.39505091174635 1
1.41948339245328 1
1.38263116790127 1
1.51631382523028 1
1.75625697335941 1
1.45744399785613 1
1.38719182716877 1
1.43376057179771 1
1.36334896276173 1
1.35868447674176 1
1.61892585044103 1
1.34388671716721 1
1.52936631298541 1
1.68981518736804 1
1.77061966763295 1
1.59088938897443 1
1.50336542410534 1
1.4311521692347 1
1.50148449305942 1
1.68743294381484 1
1.4716646349796 1
1.67517763861505 1
1.51655448735424 1
1.76718141829707 1
1.76323481145161 1
1.55280638574632 1
1.48426245413392 1
1.40852235069871 1
1.45095571184927 1
1.54997331081368 1
1.78972015188555 1
1.62775145602058 1
1.34894099372839 1
1.42367697444686 1
1.40463620913422 1
1.54429838683618 1
1.59272154998112 1
1.83778615057758 1
1.5321158960754 1
1.78484205113306 1
1.47376348685873 1
1.16838410332073 1
1.49644439594137 1
1.36819059154067 1
1.34547049110879 1
1.80462784174401 1
1.39103200973442 1
1.14325396414035 1
1.60707522398681 1
1.42471498044024 1
2.09994475319033 0
1.18596907173605 1
1.57560292640602 1
1.58108746750464 1
1.47406371104551 1
1.47347623709604 1
1.55547556637021 1
1.53608523366685 1
1.78716637594934 1
1.34596273101624 1
1.09588454739261 0
1.55595595499399 1
1.16752166976111 1
1.68108898652315 1
1.66228112178291 1
1.64495614670266 1
1.57201706217407 1
1.3398550929932 1
1.42238199308626 1
1.62318362971341 1
1.33377022153989 1
1.15579526529823 0
1.2932355746983 1
1.45292920096534 1
1.68681318311011 1
1.4048869225833 1
1.33481703220595 1
1.42964576380687 1
1.69243371715491 1
1.4040932835982 1
1.524812032861 1
1.45357059975585 1
1.54982601175875 1
1.51447572564301 1
1.5185160953475 1
1.24132049691463 1
1.66284709669207 1
1.70809240790476 1
1.51260724663214 1
1.57162435493737 1
1.35886186771091 1
1.34750331111623 1
1.49196438235253 1
1.37140724052947 1
1.52263734908797 1
1.49254566413776 1
1.63338771759423 1
1.55223269952016 1
1.31009181689637 1
1.22979561369098 1
1.44365513738728 1
1.61174819756322 1
1.63380522203879 1
1.65171994013692 1
1.42868952617521 1
1.35716131633603 1
1.83412188474555 1
1.47903624126681 1
1.62311523383849 1
1.61742640624088 1
1.34881004959586 1
1.36428592187227 1
1.74347632171777 1
1.498844153724 1
1.45341156364141 1
1.74948029257483 1
1.38966681350938 1
1.58648824643695 1
1.43525066156836 1
1.51730256836078 1
1.53097309887696 1
1.52055230508669 1
1.22569252457174 1
1.52704747040841 1
1.52565548697797 1
1.410609666816 1
1.36643948580032 1
1.3634122799228 1
1.46277825145992 1
1.69198963509128 1
1.30689468475358 1
1.41996865381272 1
1.34875451928132 1
1.63510528260461 1
1.56341298024924 1
1.64591736276664 1
1.32654510931904 1
1.29897051984817 1
1.34151719854975 1
1.59700435369196 1
1.80038260044845 1
1.14614207401078 0
1.38387765350569 1
1.54303214685043 1
1.35543010775257 1
1.42139003719167 1
1.39769722525798 1
1.73342607494988 1
1.66198611487756 1
1.44927518550694 1
1.27101523802555 1
1.67741017058859 1
1.58918215299835 1
1.30958678124496 1
1.33800515275519 1
1.45347097023103 1
1.16731978144491 1
1.8318189615546 1
1.69142643288236 1
1.63022367427906 1
1.47438743590915 1
1.64477181936826 1
1.71419765812416 1
1.51870237025701 1
1.80292648631415 1
1.55235489989118 1
1.64701553453674 1
1.22269814069122 1
1.34074671359824 1
1.46490033171362 1
1.30861792998223 1
1.51704305938607 1
1.85868369542435 0
1.56186863777097 1
1.3889680819136 1
1.33930619709072 1
1.485283776959 1
1.50049991841135 1
1.45255758282909 1
1.54427616544657 1
1.5952047400242 1
1.35361593774166 1
1.56474308407884 1
1.35256482029029 1
1.66160096648533 1
1.55423273052307 1
1.26194124107945 1
1.1824646374222 1
1.47106552558711 1
1.61217605475704 1
1.55115717291298 1
1.38340024412274 1
1.17080459829166 1
1.4521562058502 1
1.31924028103294 1
1.56554230439808 1
1.29029549225068 1
1.72926392976052 1
1.59162816820796 1
1.40327160432963 1
1.46670274123678 1
1.67177974275527 1
1.33054001971271 1
1.70552091792329 1
1.45257570352719 1
1.51686764346818 1
1.66115719741916 1
1.55649924619595 1
1.46824188508568 1
1.36307274160227 1
1.787826902394 1
1.55396028444142 1
1.51845320555083 1
1.80729589296347 1
1.61428650915855 1
1.61123426295384 1
1.74510877098835 1
1.50175055476526 1
1.22220858520326 1
1.65494847685044 1
1.51168887998604 1
1.31010395551633 1
1.30378492435434 1
1.28356153153784 1
1.31158136616421 1
1.93628345632114 0
1.44587991256687 1
1.50518143333818 1
1.36056941140892 1
1.68655857270152 1
1.62612666385506 1
1.66949878818471 1
1.38409475219407 1
1.83221401500869 1
1.47403631791252 1
1.54291749953039 1
1.20779277297288 1
1.60118444125076 1
1.31851836824701 1
1.2368279519409 1
1.36727236361265 1
1.95938782528445 0
1.18744866986227 1
1.45546980671018 1
1.72490871611285 1
1.63621846762082 1
1.60623675942132 1
1.32873608086915 1
1.24025214088544 1
1.75409904647032 1
1.31416887374129 1
1.1639803722352 1
1.57969943186735 1
1.45405324006516 1
1.22435906225051 1
1.24360164038451 1
1.53888668791848 1
1.49455381496343 1
1.52409599438236 1
1.27457868422622 1
1.41710997483807 1
1.58736982390771 1
1.59032999469705 1
1.35209929316058 1
1.44441998212997 1
1.47487200711469 1
1.74673099503474 1
1.28203684891114 1
1.14808381333152 1
1.55101747747079 1
1.17624693052853 0
1.48418711865782 1
1.58221955631678 1
1.50986802843313 1
1.46076403253453 1
1.83246275887335 1
1.22652170338093 1
1.3102495163931 1
1.50989900695217 1
1.71940403280683 1
1.30205194447525 1
1.63688218109659 1
1.4954583880478 1
1.35954460761143 1
1.4295418885473 1
1.22951085103669 1
1.38311796357404 1
1.72131800889087 1
1.37716658037148 1
1.56848281132198 1
1.67431134261444 1
1.38783180921578 1
1.52860908244371 1
1.45926251815533 1
1.47393874724684 1
1.30420885431916 1
1.37842737160624 1
1.27325310067625 1
1.67288697359377 1
1.53236555424176 1
1.42693112731981 1
1.44663476357435 1
1.35989300628137 1
1.37544492127412 1
1.28019890616611 1
1.36298641941092 1
1.39624677456459 1
1.25639315949177 1
1.29167025767387 1
1.70639986176174 1
1.09023265317501 0
1.34642871400935 1
1.46153863945927 1
1.50366871099047 1
1.76450041449724 1
1.53762257046658 1
1.85598574555106 0
1.53809680936864 1
1.66079221884059 1
1.32720973273578 1
1.44035206906676 1
1.50168428569677 1
1.49140092528053 1
1.67258042270261 1
1.60236612539288 1
1.42633144019633 1
1.47651937881913 1
1.34131116624699 1
1.63250975266381 1
1.45234286161139 1
1.69269772297641 1
1.68969484297445 1
1.42838711055417 1
1.59979337941588 1
1.54836320235422 1
1.40262903105259 1
1.32262509361777 1
1.59642245807591 1
1.0269386608402 0
1.74380262890672 1
1.53260596959614 1
1.5251141077425 1
1.47836071016952 1
1.75812792839426 1
1.28191479847588 1
1.25521282178477 1
1.43825010383689 1
1.40950032419529 1
1.43946005980091 1
1.72476899345612 1
1.62017432167089 1
1.55066609803439 1
1.49094768658951 1
1.4827725611312 1
1.53191074397612 1
1.69644383915382 1
1.93420238395949 0
1.31718998227753 1
1.35768758108708 1
1.28519895590233 1
1.54469968944183 1
1.61856088691813 1
1.67301268509674 1
1.75600737045976 1
1.39489252030978 1
1.55001105035627 1
1.6027077806577 1
1.32387451386416 1
1.97936897814187 0
1.74118884569682 1
1.61374895851656 1
1.48241935743925 1
1.84934237210478 1
1.3466103824681 1
1.25223346204266 1
1.46274552776495 1
1.71634539587517 1
1.33662105734348 1
1.45986643083213 1
1.37404820213494 1
1.48490486095905 1
1.31741283811078 1
1.49663227779046 1
1.61967440251176 1
1.45495994900677 1
1.779864392201 1
1.34673702330804 1
1.6794023787442 1
1.21161891304473 1
1.46083555207855 1
1.46704356153116 1
1.42942613680895 1
1.21442986494018 1
1.50359023881682 1
1.7081595398381 1
1.2893181671806 1
1.65445663140134 1
1.38561409220272 1
1.4857699576908 1
1.30776923931969 1
1.56096780195087 1
1.29145558687046 1
1.40431948793357 1
1.27874423636822 1
1.49184591235019 1
1.4902303515532 1
1.47716427061641 1
1.30427950502218 1
1.53762492518236 1
1.32159065702986 1
1.28661858749637 1
1.55491427302996 1
1.61526664998468 1
1.67860304574046 1
1.42202721308113 1
1.47745564838856 1
1.38747589468392 1
1.75920055524494 1
1.46818172289506 1
1.36974428981713 1
1.61907038906884 1
1.4523652458193 1
1.50515271123683 1
1.56399719027658 1
1.37155085851356 1
1.39722831875309 1
1.39650157654416 1
1.58817502320854 1
1.62258018279721 1
1.55261406834371 1
1.30439785351862 1
1.21233389035574 1
1.50876617350607 1
1.63145858081658 1
1.77263920699651 1
1.50297746449134 1
1.49074198173728 1
1.33107764936352 1
1.38328240129694 1
1.65407718723913 1
1.31740662082535 1
1.55323387201458 1
1.6833742770512 1
1.57246884821302 1
1.5937063119664 1
1.5641177533991 1
1.38618374757589 1
1.73145567332019 1
1.33211686724986 1
1.47643322264723 1
1.45157630901674 1
1.39336142033874 1
1.45878338730091 1
1.31011797486673 1
1.58749771868885 1
1.40723779598411 1
1.49300898487889 1
1.6117092025961 1
1.66837034588716 1
1.67510592213611 1
1.51879098724953 1
1.88436707621372 0
1.64990416667455 1
1.53964774407907 1
1.45013279903513 1
1.7148233542234 1
1.24187821363859 1
1.71896250502818 1
1.52924081423933 1
1.49570345773887 1
1.32100336081716 1
1.59976855844606 1
1.32112259052699 1
1.83850665367374 1
1.66936909669321 1
1.37365283082215 1
1.47144577129912 1
1.84543325389729 1
1.62450917610183 1
1.35993618418196 1
1.29005390806526 1
1.61378803665629 1
1.32348827081385 1
1.58243176961817 1
1.51902700153043 1
1.41650442823394 1
1.60748270793175 1
1.4955144467519 1
1.77053794414932 1
1.55479203850076 1
1.5595952826161 1
1.37978613921192 1
1.85237769685559 1
1.10676329756099 0
1.24702081782483 1
1.74523068335482 1
1.65271512332042 1
1.82391893577262 1
1.44466289252317 1
1.40589321160813 1
1.69230674480987 1
1.42419383459517 1
1.3812092870125 1
1.77547583015111 1
1.584959820628 1
1.67458364263807 1
1.28710967081217 1
1.49433966419054 1
1.7629467750948 1
1.1647534146279 1
1.14876628710243 0
1.43376091744402 1
1.71637145102269 1
1.85645455132078 1
1.4282339810235 1
1.4584196777137 1
1.63025754881202 1
1.49500669737652 1
1.65697308176794 1
1.6911868780827 1
1.56274306494177 1
1.43872321522024 1
1.73587866953538 1
1.28323739578332 1
1.65083123279588 1
1.13497515093915 1
1.44738615470386 1
1.80836298502991 1
1.23133588578673 1
1.42517169599897 1
1.38993165626576 1
1.42211352390221 1
1.5913234324134 1
1.53277721023392 1
1.74036654485853 1
1.61561298588778 1
1.5271701704181 1
1.10504771916514 0
1.64122139149522 1
1.238086581293 1
1.6664584027831 1
1.26579916576355 1
1.61890250547847 1
1.35324026640466 1
1.57728424270174 1
2.00210612028766 0
1.65978140515166 1
1.64210618695095 1
1.7169691757087 1
1.5556217432865 1
1.4545686365741 1
1.67242989125034 1
1.56273837604564 1
1.75775444192171 1
1.57649339939901 1
1.6732898523475 1
1.50873957803344 1
1.28939215659313 1
1.32540839675491 1
1.66606915394569 1
1.22809752660923 1
1.71059925258077 1
1.53067153166697 1
1.62188302235122 1
1.34188169012182 1
1.67746984368748 1
1.41477793213018 1
1.24087935121145 1
1.35002520796379 1
1.5167150937641 1
1.4527862696484 1
1.52444739292176 1
1.56438381139676 1
1.5721352455071 1
1.64603385593551 1
1.37622198360789 1
1.56538604574883 1
1.54186228716216 1
1.42897640268528 1
1.6619625637848 1
1.49783126723133 1
1.58124852842579 1
1.5250663364288 1
1.51064187819115 1
1.29926560251545 1
1.43580052002274 1
1.46830191010285 1
1.45893358423616 1
1.36254883438848 1
1.57633877768842 1
1.58735617739124 1
1.40954242356839 1
1.45536712710829 1
1.2779827897805 1
1.54814455577077 1
1.33846252970831 1
1.752791076655 1
1.43413816505752 1
1.35552293290867 1
1.59284808802725 1
1.37087994514954 1
1.52970808210547 1
1.24064989237641 1
1.83089795498558 1
1.21130043771143 1
1.4817765616836 1
1.39403227690773 1
1.50807382383366 1
1.33066770380561 1
1.62432561022381 1
1.64637185797643 1
1.43005311575056 1
1.8164195042428 1
1.57008120619066 1
1.49750271132444 1
1.42720418101755 1
1.6350707122024 1
1.60995902438729 1
1.50839223223429 1
1.52916169802789 1
1.40373055854562 1
1.69066953831346 1
1.42940503322623 1
1.456819419827 1
1.40579925728927 1
1.30032751989809 1
1.4838666961799 1
1.46753557778036 1
1.55549968815309 1
1.48436605137363 1
1.73807504578286 1
1.65574374851218 1
1.57878569118525 1
1.6672696027622 1
1.62909397297532 1
1.8260399389868 1
0.976057947888935 0
1.44328710779817 1
1.72382959513307 1
1.38384993380181 1
1.59948812833014 1
1.5903734752265 1
1.70286491891102 1
1.30570679460036 1
1.54432284122229 1
1.67200313319896 1
1.58432044798699 1
1.15732522163478 1
1.53746160031331 1
1.65905744437694 1
1.63344868595471 1
1.52805974017826 1
1.37253708504291 1
1.59799133523088 1
1.23105873726279 1
1.49640157113402 1
1.76148663296994 1
1.78068649029624 1
1.23759834962167 1
1.49715947218219 1
1.57644720905729 1
1.73567505801506 1
1.44631027114718 1
1.47159141287253 1
1.40716197887415 1
1.57161668544755 1
1.46675392748632 1
1.45115411630429 1
1.39769923137195 1
1.63981481123474 1
1.21671016103798 1
1.63720469294729 1
1.50274789560583 1
1.71070625474013 1
1.47720307280717 1
1.16848821057199 1
1.3344234939963 1
1.3480461941179 1
1.52671492641551 1
1.59753961160157 1
1.40989550310236 1
1.5548352753249 1
1.62070313162993 1
1.4931075489556 1
1.40287691963019 1
1.54914431561885 1
1.33707379312366 1
1.32654977188763 1
1.43750709542897 1
1.94033600164118 0
1.43395025953273 1
1.47304660235262 1
1.12086896666949 1
1.25933597593999 1
1.34910374680747 1
1.469863432318 1
1.60125732945117 1
1.6474369099608 1
1.62570115970269 1
1.34938562342236 1
1.38542814026443 1
1.67039597918925 1
1.34719364023256 1
1.52525825519742 1
1.77317956714925 1
1.42355719918424 1
1.33374263225995 1
1.72012888848101 1
1.64448032615421 1
1.37782365186686 1
1.53936425659009 1
1.41644237152912 1
1.65322417322178 1
1.70280813561698 1
1.49209827151786 1
1.42432489053437 1
1.43451718221855 1
1.35280602827946 1
1.60825671113511 1
1.50701526814237 1
1.41468237552781 1
1.5046239482224 1
1.63776692120505 1
1.48410658139372 1
1.45167780715362 1
1.57493261464595 1
1.18132977067185 1
1.37606211448028 1
1.39256855363235 1
1.42488095981085 1
1.26646529970142 1
1.37432562172533 1
1.56745467226998 1
1.60560325815818 1
1.4396656286982 1
1.39890801519865 1
1.63619154789169 1
1.58473117705496 1
1.32615653848747 1
1.58861759496924 1
1.57673093325831 1
1.48637068551199 1
1.575264416011 1
1.24931048038464 1
1.67068402926557 1
1.56265975141792 1
1.28930590935652 1
1.24261023075123 1
1.4119736346391 1
1.58682513614972 1
1.650284383634 1
1.57108141494422 1
1.51130508895758 1
1.54846517686014 1
1.48084964952993 1
1.36346447494064 1
1.46621173268381 1
1.61899003343449 1
1.36304735085412 1
1.71188721670387 1
1.31825102499807 1
1.33589179718698 1
1.53847460227537 1
1.42350054703548 1
1.52393975156671 1
1.56177676714753 1
1.50364501077249 1
1.41663701560558 1
1.26442535865585 1
1.47638082344309 1
1.58256256159573 1
1.45205351565767 1
1.29816502868185 1
1.84020061083789 1
1.51792740179781 1
1.32384839341142 1
1.44280908681736 1
1.52375946905582 1
1.25147759991832 1
1.48666818347188 1
1.43555850319638 1
1.65824939582146 1
1.24994055460564 1
1.56440145661301 1
1.4831159527153 1
1.32836100684841 1
1.6485881170084 1
1.36365261174222 1
1.32188454061039 1
1.30974849215384 1
1.45760021758129 1
1.55535424101421 1
1.68851808580439 1
1.2814387510269 1
1.24786638379258 1
1.34636501956142 1
1.29524045303838 1
1.38347252567861 1
1.38310429658949 1
1.69425600237466 1
1.44594131944565 1
1.42925689727931 1
1.42166025208057 1
1.57482027133726 1
1.49331643333376 1
1.62850916586713 1
1.69158274523351 1
1.15887928222541 0
1.27235912520299 1
1.33087761349942 1
1.72178041201782 1
1.34638632034052 1
1.56554061874502 1
1.37721030359828 1
1.47582715478978 1
1.54745794804 1
1.67565068525446 1
1.16115017079102 1
1.23421455924272 1
1.77180106024819 1
1.69915393856286 1
1.78137332667346 1
1.448283085578 1
1.23499264682696 1
1.72008198460318 1
1.59342175911119 1
1.35922258625568 1
1.66766702610105 1
1.40160790233644 1
1.42839683808084 1
1.46107457436884 1
1.33465787353678 1
1.52608557404605 1
1.76029501520907 1
1.55825488490864 1
1.29623764494143 1
1.39970013907268 1
1.55281751252368 1
1.39929398012948 1
1.52710915618754 1
1.51811805242677 1
1.49219664675096 1
1.40921238622248 1
1.44160259487077 1
1.34236784104328 1
1.3094795238505 1
1.22940053220716 1
1.49665082528914 1
1.59175757715397 1
1.19279443623459 1
1.36155206993556 1
1.10272402446424 0
1.62931265977605 1
1.32436204151951 1
1.71694715015556 1
1.40716652375627 1
1.44722035668321 1
1.42054537510826 1
1.63388047035472 1
1.78602047711383 1
1.60113289657777 1
1.48441051583863 1
1.38473036338269 1
1.86064940336404 1
1.28268414182729 1
1.65470863553168 1
1.54906244459399 1
1.30439392185825 1
1.58902493498578 1
1.44620954658556 1
1.74863842891058 1
1.57320529466015 1
1.48887792978446 1
1.47611759706635 1
1.73257317765896 1
1.65547689059394 1
1.41768124261024 1
1.27615715643842 1
1.50996901332571 1
1.40853885774753 1
1.40953640819759 1
1.59446756099886 1
1.13814089459869 1
1.44882511058367 1
1.85620284014811 1
1.47139706510398 1
1.56671410018066 1
1.60137189721807 1
1.51619437663473 1
1.54697106318278 1
1.29644313992648 1
1.51593111263427 1
1.57625717296016 1
1.64311194799034 1
1.47329813764233 1
2.10592481253521 0
1.49915234485145 1
1.40397232002923 1
1.35243823470106 1
1.25664593246277 1
1.45323625064938 1
1.41070670523293 1
1.35810710447767 1
1.6161450368378 1
1.4532202520292 1
1.75698697726443 1
1.61636698551552 1
1.34232151831814 1
1.49848878209642 1
1.36411992434904 1
1.33783797174887 1
1.38591509567838 1
1.68817494027618 1
1.46224108789193 1
1.46944764733844 1
1.6826232650884 1
1.67318694271611 1
1.57393912075094 1
1.35216464922437 1
1.46088828413002 1
1.65661966171061 1
1.33031838531095 1
1.5289976695589 1
1.82531013515683 1
1.5738418132291 1
1.22371814281526 1
1.46942663122693 1
1.32169099937398 1
1.5400869226612 1
1.4623475390221 1
1.16238163161165 1
1.48235582323589 1
1.72276075163867 1
1.62727689099841 1
1.36751925957075 1
1.49878935050452 1
1.53193975935547 1
1.34454581705301 1
1.47221335855255 1
1.43784961362432 1
1.54174552612811 1
1.24606608293334 1
1.49523429499052 1
1.46992734164496 1
1.53187197346948 1
1.54457593474625 1
1.4908426698486 1
1.74931363211597 1
1.44530765168423 1
1.45140231143339 1
1.49033736517641 1
1.45172701487741 1
1.60917967956042 1
1.22028105332088 1
1.24556213825944 1
1.289487207225 1
1.29776230662555 1
1.58823592059466 1
1.37265867886617 1
1.570111283937 1
1.53033537513956 1
1.62567076834143 1
1.36346559305996 1
1.5983737305049 1
1.50799286642669 1
1.24133465192773 1
1.31659295545351 1
1.61364303541535 1
1.65804302431773 1
1.46271261494172 1
1.82169536707518 1
1.54670796150672 1
1.62276834486427 1
1.35084559657908 1
1.59075531740985 1
1.44055492641818 1
1.63724521025933 1
1.49653512420163 1
1.30326998778086 1
1.64857921330021 1
1.57032604384754 1
1.4105973854153 1
1.58476589002215 1
1.44633720186696 1
1.37263517256941 1
1.24042500017972 1
1.70465115657251 1
1.39532118332105 1
1.56396440167322 1
1.29899750724221 1
1.34088760414077 1
1.41467731107524 1
1.53071351342136 1
1.54180125214904 1
1.32214890733434 1
1.73400517446583 1
1.78605511800696 1
1.74196818336819 1
1.30502312208838 1
1.44022575474098 1
1.55705284606125 1
1.32142004207773 1
1.45900222803052 1
1.44202048466744 1
1.34767619304587 1
1.65077292885707 1
1.26013939411088 1
1.63199985217046 1
1.17156562545602 0
1.49121963756061 1
1.41023563472895 1
1.29153814811217 1
1.29293585061376 1
1.72235182723268 1
1.46062619471203 1
1.60029831362448 1
1.55983988431243 1
1.37816466980896 1
1.58539489925628 1
1.51051385147804 1
1.38633460418537 1
1.41361823685663 1
1.45314620834549 1
1.51518861589503 1
1.37781204392002 1
1.56660839773362 1
1.10145534503165 0
1.51223367441391 1
1.63848399010436 1
1.50734499734991 1
1.4513385328949 1
1.80723569560308 1
1.57897951356902 1
1.52708628806522 1
1.24997672410968 1
1.64063698167114 1
1.51044461874566 1
1.59463698152546 1
1.41420269693353 1
1.58406406340437 1
1.45971472452669 1
1.4965519698524 1
1.67742760108204 1
1.50887771555483 1
1.68232514005436 1
1.76121168001296 1
1.53779021075167 1
1.64529406225378 1
1.47922859735078 1
1.37486573254881 1
1.65013429021399 1
1.20610011098805 1
1.265778885347 1
1.43176954605999 1
1.45086297931864 1
1.22676356460399 1
1.2514613812205 1
1.76900974681102 1
1.29881534935381 1
1.49963727298902 1
1.44379885701802 1
1.8498825463331 0
1.4687260599732 1
1.36029759919035 1
1.43017560287433 1
1.31952704287847 1
1.45199757123623 1
1.38823734234005 1
1.61132914506305 1
1.27362871879976 1
1.63496426746335 1
1.44276915989257 1
1.27311984799127 1
1.42206205786431 1
1.92592408814935 0
1.44041248995421 1
1.16486945353055 1
1.28290505578315 1
1.62018013035128 1
1.28535538824314 1
1.1079963398313 0
1.18723269840193 1
1.36917004025198 1
1.72390389009974 1
1.48279244817194 1
1.18896752414311 1
1.68840139196116 1
1.3287459696629 1
1.6225590634147 1
1.69206439107615 1
1.28496223897266 1
1.49952594727536 1
1.74995046490215 1
1.63791557811971 1
1.36333585749727 1
1.45388141009621 1
1.49602310353639 1
1.59220847831916 1
1.26474592192237 1
1.40557635935028 1
1.38831146080718 1
1.44587113316344 1
1.46165849892057 1
1.54176811716318 1
1.43471999379789 1
1.23527141176608 1
1.65517552442197 1
1.65671861582725 1
1.52233165822762 1
1.34056439160374 1
1.41614049037869 1
1.46531033176138 1
1.50930962185899 1
1.39701912008516 1
1.53500637492876 1
0.988731439505011 0
2.01717546939787 1
1.45304315430132 1
1.44891025068587 1
1.6475908086968 1
1.6313546492219 1
1.56083559105473 1
1.9135492761214 0
1.57664398584154 1
1.41158593341753 1
1.65711019434023 1
1.64230255718286 1
1.25816118405718 1
1.24887937241641 1
1.58165064899422 1
1.69286073283706 1
1.68981783455229 1
1.46913880977114 1
1.49497821932546 1
1.40579091682765 1
1.51678327076817 1
1.39692373032215 1
1.62401473818081 1
1.44162085471735 1
1.40614378502978 1
1.3644324390457 1
1.42706742012348 1
1.68965375142074 1
1.41332435498378 1
1.20500511177181 1
1.37156719173493 1
1.45948817754447 1
1.47118074921063 1
1.3022807631234 1
1.59290064746504 1
1.54977198219649 1
1.74440344881297 1
1.51943779474605 1
1.42346338209987 1
1.53302426893085 1
1.44189541912313 1
1.50143873703967 1
1.60790518413301 1
1.43647168442378 1
1.42242601412391 1
1.63618242233445 1
1.50862601068009 1
1.29583612344361 1
1.84403124250294 1
1.49195014894929 1
1.45921011101782 1
1.52361418394796 1
1.57611725936459 1
1.46545150762253 1
1.62279018916705 1
1.47172646907746 1
1.57551579437027 1
1.7071438001612 1
1.890863955494 0
1.3073988922422 1
1.11959898825974 0
1.59223666637348 1
1.51237540279581 1
1.39047619166783 1
1.45021986043116 1
1.36801097833457 1
1.63247866028117 1
1.51671670973582 1
1.32365219108833 1
1.42147724542322 1
1.62030028102708 1
1.41531584777546 1
1.69915416513076 1
1.09545023743425 1
1.380091237129 1
1.54491143122266 1
1.40125814571761 1
1.53091127634213 1
1.20774080624003 1
1.60582867236044 1
1.51831901553039 1
1.77642993805164 1
1.52760591857343 1
1.35049461585416 1
2.01364100565493 0
1.407801972723 1
1.07146121125973 0
1.70278325812141 1
1.61291399351314 1
1.38641362212525 1
1.66726774657731 1
1.31975694789193 1
1.63107231006241 1
1.36948530977766 1
1.31267117773286 1
1.59824235717366 1
1.6084936342059 1
1.63898637077229 1
1.44483347777311 1
1.33482204871499 1
1.2723189507461 1
1.46990054666306 1
1.52169160565892 1
1.60051567509731 1
1.40924674969693 1
1.48965053485786 1
1.41802502808849 1
1.50657925874331 1
1.39920267533753 1
1.56137210447528 1
1.76594277703858 1
1.53934295145181 1
1.26102060437175 1
1.37809998225156 1
1.51791759954361 1
1.36876608792531 1
1.37550061073862 1
1.49204704664623 1
1.63115271580462 1
1.3421504529036 1
1.7286209479448 1
1.05954097170308 1
1.52971566379669 1
1.6212313170759 1
1.43370477948396 1
1.44140658375768 1
1.57999034132211 1
1.8624557029642 1
1.36974904220879 1
1.5160435166487 1
1.57865532678732 1
1.05007689820011 0
1.46898358257556 1
1.51892162076606 1
1.51252729024212 1
1.34842344908352 1
1.79556907408677 1
1.33765685362455 1
1.30599758476714 1
1.59594843443079 1
1.66324206903239 1
1.4544927114454 1
1.27618383650012 1
1.2210406703604 1
1.4638283893835 1
1.68665259410086 1
1.4114808201921 1
1.64487372935154 1
1.89981018044302 0
1.28155176475708 1
1.25720141970099 1
1.47527434037444 1
1.54565080815337 1
1.20776967286519 1
1.40389786367692 1
1.62408641755233 1
1.30270801415839 1
1.23796679227451 1
1.48968873083937 1
2.14219335499353 0
1.6590326484519 1
1.39612619693789 1
1.33624347050269 1
1.64284625122923 1
1.54844661271996 1
1.80065625982069 1
1.53329326486149 1
1.25318141465094 1
1.28329720431891 1
1.4569913329572 1
1.39994476392834 1
1.46921244922235 1
1.54004260391448 1
1.43432770633714 1
1.79002690177799 1
1.33947867384948 1
1.43006284359779 1
1.42670590123145 1
1.38542213575609 1
1.60929016444586 1
1.52432929888676 1
1.68634652678144 1
1.64499899184456 1
1.55827042480394 1
1.50250673532095 1
1.69063023190445 1
1.5053581113259 1
1.57052357323033 1
1.33961820788426 1
1.28235118773869 1
1.28331371398099 1
1.71391822631038 1
1.44152330966086 1
1.14936532988206 1
1.63927036433673 1
1.40980875115051 1
1.72375114313169 1
1.33935420283091 1
1.52550352434717 1
1.64981602686224 1
1.52217406837307 1
1.38294707718815 1
1.47539620217529 1
1.52515078198886 1
1.68123350259372 1
1.28961223541781 1
1.63890170807488 1
1.53057760840312 1
1.52318133936737 1
1.08435116421563 0
1.53600313064629 1
1.33433137487541 1
1.70049374718456 1
1.53289652655793 1
1.48076205352354 1
1.39675878736843 1
1.617194234965 1
1.400461963422 1
1.845065430429 0
1.58322086130089 1
1.30085718823664 1
1.32519261585834 1
1.37406440356583 1
1.36246570313743 1
1.53430190540431 1
1.69407117392406 1
1.78583511101399 1
1.63676812095756 1
1.50329520556497 1
1.57585798277207 1
1.40596265568156 1
1.47877044241189 1
1.48670612128155 1
1.474416697836 1
1.43861266071886 1
1.43160441628208 1
1.42541390615658 1
1.68424890524467 1
1.48593960458936 1
1.28576508010361 1
1.38243323163295 1
1.25733272968621 1
1.59312287865017 1
1.61775941907062 1
1.50489982363837 1
1.55847044472381 1
1.38085440942369 1
1.31810894470979 1
1.24744152926112 1
1.49485599100695 1
1.5131688609073 1
1.50013827263098 1
1.31243569635906 1
1.46738836479297 1
1.4051288670285 1
1.41222449168628 1
1.29565434901337 1
1.35946694143495 1
1.4593193878789 1
1.32155464791809 1
1.60558102649867 1
1.32117419498482 1
1.48924473082021 1
1.38963194636221 1
1.41272853733811 1
1.58248150827683 1
1.56145209901161 1
1.53678000193647 1
1.18336423669228 1
1.79000293520836 1
1.66148152138209 1
1.63319680712171 1
1.43039371858138 1
1.50052971403721 1
1.48658235279013 1
1.34490966151636 1
1.52030791607226 1
1.35901641968191 1
1.3348917916246 1
1.55108307481232 1
1.69318957307458 1
1.30268700385528 1
1.34697678518804 1
1.64826362580041 1
1.71664019216297 1
1.33190179361312 1
1.66654941903235 1
1.73171137647633 1
1.2621919133222 1
1.31554716173112 1
1.64096176758668 1
1.6424535765891 1
1.54339613842628 1
1.36526539945679 1
1.52874529069119 1
1.22771881339489 1
1.34009922575784 1
1.35796353658599 1
1.79125315566471 1
1.57051680789386 1
1.25700502068945 1
1.62487440838732 1
1.42416209183571 1
1.532500366322 1
1.33536557701858 1
1.37649209693409 1
1.35037709816294 1
1.41002555386634 1
1.39192732741207 1
1.5106694779677 1
1.62388504510379 1
1.58412321573294 1
1.35699500756225 1
1.49690639566247 1
1.6236441057336 1
1.58058478588767 1
1.62862392676278 1
1.65265317032364 1
1.544918089072 1
1.46889211162991 1
1.17882165328729 1
1.47583549558548 1
1.56855769226448 1
1.26720657022863 1
1.63583296069028 1
1.50828818143383 1
1.40062380129272 1
1.44056922246549 1
1.82666562372041 1
1.46500726860247 1
1.36372017362707 1
1.6242626198666 1
1.56941838361598 1
1.48128150419297 1
1.73180021222373 1
1.6065243157629 1
1.29344325239278 1
1.47899139874463 1
1.5206817636435 1
1.57138263180794 1
1.65695337323504 1
1.36576938979383 1
1.62181694735279 1
1.4449376581028 1
1.60536937828332 1
1.7944347169833 1
1.66734517529546 1
1.82357749620106 1
1.68577004948272 1
1.82791698474134 1
1.6796309832971 1
1.72199031335984 1
1.6175364930857 1
1.43097008583719 1
1.51608846999809 1
1.30529843039367 1
1.62358687845352 1
1.57856534900314 1
1.19286753468356 1
1.44472654698768 1
1.63480983468533 1
1.28191733643308 1
1.36075707416993 1
1.75933617227578 1
1.33259011182617 1
1.54514547739912 1
1.54305699376582 1
1.46478194037649 1
1.36468888363798 1
1.39552132409585 1
1.61770759868297 1
1.4313389190436 1
1.78006008430191 1
1.97869339553483 0
1.50782200098123 1
1.41856402202232 1
1.45634780906162 1
1.6114363931526 1
1.27146452282712 1
1.55883628443987 1
1.24648382893978 1
1.38753630123515 1
1.62310880546783 1
1.11362935448575 0
1.32993619542927 1
1.50687603299875 1
1.60567044147456 1
1.50404317570523 1
1.55496256750859 1
1.68190085555301 1
1.47835545917022 1
1.2692797631269 1
1.35929536198698 1
1.11670716674812 1
1.72750801405435 1
1.42396838698034 1
1.40154160803251 1
1.23778484188317 1
1.71195066934757 1
1.62928141869106 1
1.32398577046281 1
1.57879853842534 1
1.54835138289975 1
1.42975880183743 1
1.52452491621082 1
1.58699104229954 1
1.34806818764227 1
1.84401980675094 1
1.46462717169611 1
1.48614255991131 1
1.6962907286428 1
1.66301934454083 1
1.28719593876646 1
1.35456081029847 1
1.54099149873571 1
1.54326014194185 1
1.56754428070372 1
1.78777338766763 1
1.44350549963146 1
1.69426593799871 1
1.66267545785034 1
1.69257881108869 1
1.44071800391366 1
1.29742758995829 1
1.52243614835875 1
1.50693108909507 1
1.77210476666232 1
1.49611875873478 1
1.55281186425571 1
1.26035882734083 1
1.39621037221282 1
1.15305523223326 1
1.1769788600281 1
1.17954252259829 1
1.35957035425854 1
1.57943110187193 1
1.61111263215893 1
1.44431594387041 1
1.45005661127168 1
1.41112710471105 1
1.56017886074171 1
1.28739593884778 1
1.42704429273818 1
1.5992607514083 1
1.39503259979312 1
1.46733403121634 1
1.41680629976721 1
1.23553004487463 1
1.49466981764202 1
1.30884239009767 1
1.6177449591421 1
1.3300779291885 1
1.78156439054006 1
1.52628874518594 1
1.21770645575675 1
1.32499319969001 1
1.20370026258346 1
1.30439431419532 1
1.35432387429754 1
1.53465580501068 1
1.14011468235526 0
1.39946138749814 1
1.48008157366319 1
1.66786747476217 1
1.93525261087753 0
1.26225707425931 1
1.23203697179592 1
1.39449996035715 1
1.66637554463133 1
1.56211581708821 1
1.41591059003155 1
1.60838924910224 1
1.48281926169627 1
1.3809511808468 1
1.61998620729463 1
1.55998229881369 1
1.16936354083714 1
1.95484969657092 0
1.67283738828233 1
1.33111558971807 1
1.43405975976176 1
1.24717506938102 1
1.62199751350446 1
1.46201655961735 1
1.58028385787142 1
1.18180348530913 0
1.79015882502037 1
1.37422906255197 1
1.49024423584385 1
1.50878979283843 1
1.32003864596649 1
1.71995775950416 1
1.6785942274149 1
1.45664264846422 1
1.08704437513559 0
1.52367713698014 1
1.02263892106861 0
1.43742104167019 1
1.30212181762107 1
1.15467579896018 0
1.6146473793519 1
1.37078335315132 1
1.48072644840945 1
1.66395241400735 1
1.44130728434699 1
1.27369513230575 1
1.49452722565065 1
1.53604990818082 1
1.68668613956863 1
1.74322620641239 1
1.52016346725565 1
1.54825443234813 1
1.67265349197614 1
1.45653425866355 1
1.61040685522433 1
1.84867597452773 1
1.58098362451807 1
1.70445580969578 1
1.68381023651406 1
1.44831389922173 1
1.69927065164699 1
1.37689259608826 1
1.403750723161 1
1.4811059990364 1
1.46438335655828 1
1.72947043513119 1
1.42487708108383 1
1.68589016029818 1
1.15065454655977 1
1.65367703790604 1
1.59538371575296 1
1.39663060874695 1
1.35447489801838 1
1.44011872797749 1
1.59396602129087 1
1.34937616291908 1
1.51636103768078 1
1.48806035169745 1
1.27175572815591 1
1.61184039432575 1
1.89127985489655 1
1.58322998136476 1
1.36294540000366 1
1.30165425780316 1
1.4899163559512 1
1.50394709192998 1
1.35177952305402 1
1.32963702541393 1
1.55100431628682 1
1.67012236246388 1
1.71707633806138 1
1.58962463594088 1
1.73545370011865 1
1.47072648554443 1
1.31505585867454 1
1.55527821262735 1
1.39663463184251 1
1.42760316828193 1
1.49865598701195 1
1.4294285623842 1
1.39693757305001 1
1.5014039448019 1
1.69269171812294 1
1.67034615766211 1
1.61168410130798 1
1.52909942555983 1
1.4569974167068 1
1.59090480075233 1
1.44841829304325 1
1.59654813978489 1
1.43325175163545 1
1.5348557731817 1
1.40191912380324 1
1.6353497451249 1
1.46709536316735 1
1.31598389492685 1
1.80404949673054 1
1.39457065134639 1
1.36174126400994 1
1.55952943236807 1
1.3244962247919 1
1.51977655299022 1
1.65244322877462 1
1.41498314893232 1
1.44367909431271 1
1.58081304071607 1
1.49740805589728 1
1.66252051871095 1
1.39682747863676 1
1.41449925329232 1
1.76196668380768 1
1.32048984441958 1
1.57075180636679 1
1.7261587611274 1
1.54227298160241 1
1.38100111564745 1
1.40372336571204 1
1.40834184227383 1
1.24129872205274 1
1.38029142881071 1
1.36130365002831 1
1.77610190921725 1
1.40595859606943 1
1.50157168844334 1
1.22545489335247 1
1.77024056709001 1
1.55030541667527 1
1.32845612643893 1
1.3416317667353 1
1.68263916375465 1
1.79544164046097 1
1.30576977699245 1
1.40584394340548 1
1.47801436362973 1
1.31865632708295 1
1.20294186834429 1
1.42366667871651 1
1.57214504573703 1
1.43622233554279 1
1.36361132026572 1
1.6749813323796 1
1.82020543251014 1
1.46126300670291 1
1.29750324235638 1
1.35374572343736 1
1.36443614911183 1
1.73776758041726 1
1.68086819897776 1
1.41612281306247 1
1.50837966142404 1
1.37065732432525 1
1.47976014879461 1
1.66593628217936 1
1.83338802658322 1
1.33341615927521 1
1.25704735388844 1
1.72601848214135 1
1.66342754117451 1
1.49675912108947 1
1.3620374848517 1
1.60278969908301 1
1.52176421258799 1
1.44999336940403 1
1.41063680047638 1
1.38461306650272 1
1.79308834129098 1
1.52153675159161 1
1.33861802726901 1
1.57028358337472 1
1.68717622642698 1
1.83515671945023 1
1.65039965865584 1
1.79516242274846 1
1.29758630480973 1
1.80959926608045 1
1.5976439087816 1
1.28471803085514 1
1.75107969846642 1
1.51291303335684 1
1.29940612778502 1
1.38550421285852 1
1.521108123068 1
1.3859191456079 1
1.52915004079076 1
1.19814496695342 1
1.51740638864106 1
1.41704454934185 1
1.40638053018191 1
1.17235121440637 0
1.5948481553973 1
1.46320032670001 1
1.63829319624118 1
1.4135207321459 1
1.28426591217196 1
1.66705524979701 1
1.42451839640672 1
1.63964036493511 1
1.6029763881724 1
1.63469872289131 1
1.72547976401669 1
1.51805056308548 1
1.55045537679109 1
1.42002412703024 1
1.0799242277391 0
1.67313302339877 1
1.67322808080512 1
1.42215459869987 1
1.53682517035292 1
1.57885161503873 1
1.61073783968465 1
1.56763548662678 1
1.51168949796948 1
1.61208543707778 1
1.16346286437313 1
2.00839515115075 0
1.32357300776777 1
1.40825161749764 1
1.56072060842869 1
1.53814254400537 1
1.68367427305776 1
1.35673236607585 1
1.15546421562093 0
1.21455723450023 1
1.78168846106689 1
1.69272178256123 1
1.65316305942797 1
1.39775394828282 1
1.64188432510124 1
1.42874503595223 1
1.56187773442522 1
1.62267436970307 1
1.45647213854605 1
1.65464435709716 1
1.257153373453 1
1.59515375458783 1
1.61322609301716 1
1.26661202443589 1
1.12647917098894 0
1.26204220133346 1
1.87315934357313 0
1.48199810107677 1
1.22391542143797 1
1.51186779876304 1
1.42118862128726 1
1.27308989679488 1
1.34238494315371 1
1.46028897859622 1
1.46205619446608 1
1.77252776641241 1
1.72920351094405 1
1.81466539947859 1
1.3875124793411 1
1.7995227592319 1
1.67057020413869 1
1.62795841361059 1
1.75698697957547 1
1.46084665647167 1
1.36233734525891 1
1.29584604985714 1
1.42943397607704 1
1.5863425264361 1
1.81134472347277 1
1.52693678452129 1
1.57251157193745 1
1.29814752102012 1
1.55495377183557 1
1.80766897802772 1
1.4712498560321 1
1.51793143903279 1
1.82565620757779 1
1.22598592054627 1
1.12882263180323 0
1.56011428242256 1
1.61377970736972 1
1.56751879882637 1
1.74181193464177 1
1.80660787101765 1
1.37656371581349 1
1.2248346351356 1
1.51368714467581 1
1.37501478344024 1
1.36375802172698 1
1.49950092526929 1
1.09802276827253 0
1.71627826212115 1
1.72764149549281 1
1.68559011981258 1
1.37468575345769 1
1.27622847074315 1
1.55078285091459 1
1.32086955488879 1
1.46022947033778 1
1.22699486720099 1
1.584466106187 1
1.51332581329127 1
1.51567093743969 1
1.22019760401162 1
1.197439643688 1
1.50430299779954 1
1.68582462059259 1
1.2841210410584 1
1.33041008452402 1
1.5840145942291 1
1.67917349366981 1
1.17921238286298 1
1.59230525841487 1
1.30041471365985 1
1.49113114091061 1
1.29550490703319 1
1.4135416263384 1
1.56920797008694 1
1.53135040904106 1
1.4922735305022 1
1.49140427266304 1
1.51203547222625 1
1.59366255881979 1
1.83110508597491 1
1.51037766422217 1
1.2503159302582 1
1.35635735585564 1
1.57638932581452 1
1.45281495272072 1
1.37847326004232 1
1.52013732049606 1
1.60514955788123 1
1.34172530729647 1
1.5362410421589 1
1.38406342347698 1
1.66157287496325 1
1.55070369108015 1
1.68776263436777 1
1.37552339324413 1
1.59119085344822 1
1.54082613009789 1
1.68131863869026 1
1.57541283724911 1
1.13927062364548 0
1.69274087045836 1
1.37809344314753 1
1.39899048497919 1
1.35599133047538 1
1.88913423759744 1
1.54923285817408 1
1.67229145591656 1
1.27897787947778 1
1.47073047189391 1
1.4951198624039 1
1.2216935878944 1
1.2790333019999 1
1.62709579297857 1
1.91046608080511 0
1.60420068865336 1
1.23660075621688 1
1.36416998656132 1
1.22580393600893 1
1.39085300764996 1
1.31830021554236 1
1.55364934500418 1
1.50238275780438 1
1.75241822532321 1
1.57112272004827 1
1.5283457078061 1
1.69846453863209 1
1.37729871531626 1
1.40989258230833 1
1.58437539957264 1
1.46224009144559 1
1.35694130931109 1
1.4207960940501 1
1.44323957928587 1
1.62996039126439 1
1.43126277129427 1
1.40785703055664 1
1.43052580026402 1
1.45600873002718 1
1.73107877737335 1
1.88592593398672 1
1.45550003573984 1
1.64044446674037 1
1.50674066122134 1
1.18221816479858 1
1.47198368521515 1
1.52353602590037 1
1.65613154469726 1
1.34676950107184 1
1.49369614252189 1
1.33900001826181 1
1.65905208186188 1
1.59895828135614 1
1.05377774871865 1
1.64837060678367 1
1.42935840656589 1
1.62238758856198 1
1.33524952211435 1
1.8790589823867 0
1.73021880239136 1
1.22068797566769 1
1.27198377125917 1
1.42824607800172 1
1.87093033389484 0
1.80863242239359 1
1.83105978920439 1
1.51626132908267 1
1.57587901198879 1
1.44671667282476 1
1.71588210947774 1
1.43872034567867 1
1.4698519579879 1
1.73582258558106 1
1.55443557196927 1
1.67794802221047 1
1.62897787656355 1
1.36992721202982 1
1.47747211547731 1
1.51439214830398 1
1.308730617513 1
1.06343312125253 0
1.39940725610997 1
1.79001817898056 1
1.54651988681814 1
1.68076396561376 1
1.60948108651308 1
1.15167973313939 0
1.75049710230733 1
1.33507531662758 1
1.45814770867839 1
1.54760100688028 1
1.647076884755 1
1.46271777799843 1
1.38698841513017 1
1.3352481688817 1
1.32772884131058 1
1.36348436624111 1
1.42346215183704 1
1.2446583119771 1
1.39013769310913 1
1.29380378005518 1
1.41476655675559 1
1.68202166343087 1
1.36194072850553 1
1.44798691320145 1
1.44478458297252 1
1.13981602832307 0
1.55909219082074 1
1.52070276863063 1
1.37163094696783 1
1.33954881715333 1
1.33552894285046 1
1.51625073226164 1
1.30439169708896 1
1.31563855396814 1
1.72836395698774 1
1.38095280191208 1
1.23605400603019 1
1.27546945616316 1
1.4277020158138 1
1.60333076814846 1
1.26797614726621 1
1.49050077789562 1
1.47384476787147 1
1.52046901139177 1
1.3365447766746 1
1.68235293073534 1
1.75499774626976 1
1.32451781934672 1
1.31694133671042 1
1.50256033049313 1
1.5250941147679 1
1.70454427554118 1
1.7372573184837 1
1.27399124238307 1
1.55844045774147 1
1.54133943449277 1
1.68816255675686 1
1.74708867521536 1
1.54743382664433 1
1.61963407734332 1
1.46166867202762 1
1.41425537629961 1
1.53525321083937 1
1.57568736130606 1
1.42820509984079 1
1.75924517561654 1
1.58631441936045 1
1.55792362864682 1
1.36294816528263 1
1.43837478446946 1
1.72422614438951 1
1.17958661895855 0
1.4121096448798 1
1.3389073219643 1
1.38072263471045 1
1.35870492294574 1
1.43996312635903 1
1.73707173479101 1
1.67616864678482 1
1.52051748500194 1
1.55254847937614 1
1.55444400966614 1
1.56631078617044 1
1.41169550065917 1
1.66119030279965 1
1.60933786011291 1
1.72537969534112 1
1.4121316801725 1
1.48252834076406 1
1.66877175230189 1
1.26874569364692 1
1.46501359649413 1
1.38918178970441 1
1.48244880003672 1
1.44673272403326 1
1.60366665224527 1
1.23865774223859 1
1.2396789477711 1
1.58105982161644 1
1.219983133021 1
1.59826232199927 1
1.35970892147733 1
1.61932055874715 1
1.48895678716042 1
1.38038160324742 1
1.49479061362242 1
1.54463567711629 1
1.63115572844501 1
1.20584362942256 1
1.10171406782915 0
1.4399214869233 1
1.20369841063596 1
1.33280294107053 1
1.66571581785355 1
1.53990329760357 1
1.45953832509665 1
1.32785811732353 1
1.33658358302085 1
1.59565704605146 1
1.62600433844682 1
1.45005193262018 1
1.25524763863745 1
1.49584825847115 1
1.68902003882388 1
1.23362307619457 1
1.38854050277354 1
1.54797204190895 1
1.71406149440688 1
1.60943636240126 1
1.42486820547129 1
1.22874251293865 1
1.35690219700277 1
1.42192898021128 1
1.47793345768145 1
1.37040376812573 1
1.52315276547746 1
1.61608281680561 1
1.51257306692317 1
1.33404171706755 1
1.4972446418176 1
1.58305707034071 1
1.36283795090049 1
1.53048437085283 1
1.62454853422609 1
1.34909870953984 1
1.3879674126379 1
1.4818709827148 1
1.92072163117605 1
1.70350248136998 1
1.41851121061961 1
1.76491969334164 1
1.85041547842299 0
1.58906788226775 1
1.39350024337364 1
1.31992750360322 1
1.52913802269384 1
1.69141186073406 1
1.27279167585998 1
1.42134440429338 1
1.78105943705536 1
1.31538070792122 1
1.71044983333896 1
1.45532394455848 1
1.21202453676198 1
1.59864506495864 1
1.3271876056755 1
1.45969439829142 1
1.61257550420349 1
1.35834518578286 1
1.23720180000903 1
1.43727454113827 1
1.64310654845682 1
1.35943223831174 1
1.53424623005993 1
1.50532341875073 1
1.71534912136551 1
1.80618956387254 1
1.57476964382287 1
1.2635254827784 1
1.24545423240199 1
1.488443495565 1
1.75682834773786 1
1.58668415997865 1
1.56304604148934 1
1.3801501360087 1
1.38713061903617 1
1.62407447167723 1
1.37546533173619 1
1.31915721040378 1
1.21088489049672 1
1.64793007270096 1
1.40423412970118 1
1.46913886816374 1
1.68254528149734 1
1.39901123611969 1
1.54914287860062 1
1.53125170686131 1
1.27491325727832 1
1.62354687316122 1
1.65132877844373 1
1.32306357462232 1
1.10535099379061 0
1.53985173968987 1
1.60580509565047 1
1.61138015034399 1
1.22934626460768 1
1.68388503312651 1
1.66878826151178 1
1.47250804088353 1
1.56273688556309 1
1.33094922611128 1
1.68817912246853 1
1.6056107091661 1
1.33145427135971 1
1.22361491746664 1
1.42982881362517 1
1.31483790634139 1
1.27995794050227 1
1.73616742157028 1
1.43642192973159 1
1.93854180922192 0
1.40990104655927 1
1.43303191362617 1
1.62151155201723 1
1.3965043824525 1
1.4043772133083 1
1.53921141008154 1
1.69457357269742 1
1.42902877641282 1
1.70309168586481 1
1.42562122950395 1
1.14432199608258 0
1.43476852025962 1
1.5680939705402 1
1.68812378280324 1
1.62180497167229 1
1.65136143140667 1
1.15057898600139 0
1.73823222906029 1
1.41904831109136 1
1.44345677424745 1
1.41231248514424 1
1.7416968179814 1
1.53467210051443 1
1.33659494648656 1
1.49868307431629 1
1.54691449727611 1
1.16469841932733 1
1.55517672992012 1
1.72055045686732 1
1.23165189415645 1
1.69372941640252 1
1.38841080786492 1
1.46853638769949 1
1.44805344701415 1
1.52449701773126 1
1.40500476770728 1
1.5032022263172 1
1.53406195291601 1
1.5908093258679 1
1.449112783774 1
1.4185651101916 1
1.40352243386522 1
1.76205315853191 1
1.44630544290446 1
1.48926843437481 1
1.46567281735455 1
1.60781260658193 1
1.51027416965135 1
1.38442254713925 1
1.57658150165038 1
1.56153205476246 1
1.60307598829205 1
1.25496583982104 1
1.48262758471806 1
1.48724935010912 1
1.62148175090104 1
1.47517216732172 1
1.45619328718542 1
1.31149496322466 1
1.44311603074618 1
1.51838503875118 1
1.40084714392468 1
1.7352446846863 1
1.61833456065982 1
1.4559773673542 1
1.33438309165632 1
1.66274163409948 1
1.3772530832441 1
1.35236514498933 1
1.2789670982472 1
1.73670369113031 1
1.26119019051303 1
1.35545531542692 1
1.40773022158874 1
1.47875960241812 1
1.58102612370375 1
1.3447220633525 1
1.67748048968225 1
1.67343958776855 1
1.54594817576796 1
1.70451107408154 1
1.35550625334555 1
1.56047109439559 1
1.21034374110927 1
1.43018489179423 1
1.65695807369404 1
1.56452106294656 1
1.56378658913855 1
1.50539803456171 1
1.51442421669351 1
1.22140542710614 1
1.60002900874418 1
1.4858290027108 1
1.41387428434239 1
1.26496654892579 1
1.79257099373273 1
1.53199569779965 1
1.58661095065287 1
1.57256648239117 1
1.33423809989847 1
1.53641824181184 1
1.10520516478713 0
1.79043483903226 1
1.40141167706875 1
1.53959191291156 1
1.54749376975904 1
1.55386875971963 1
1.36426954508641 1
1.39571729411694 1
1.19757637562117 1
1.54443407420974 1
1.45450812356799 1
1.69107612765906 1
1.69815411893247 1
1.56019084969029 1
1.19731388886305 1
1.69713570303053 1
1.39621823065479 1
1.26817114419861 1
1.25597938884505 1
1.37467662786756 1
1.4598786268432 1
1.08303202721066 0
1.60513293952394 1
1.59022049169019 1
1.56698581383752 1
1.47120213324929 1
1.75537461244883 1
1.55052177468329 1
1.53947492418457 1
1.34572133507017 1
1.64588305538824 1
1.43821491044266 1
1.32313941037721 1
1.69393240476446 1
1.36542416194862 1
1.63581301499269 1
1.54674189826647 1
1.12909687164069 1
1.7091100415729 1
1.53005394365543 1
1.25286958484687 1
1.50856139881884 1
1.61805517477272 1
1.50674866963397 1
1.47390826570569 1
1.68955191065194 1
1.5546889102784 1
1.57755187603667 1
1.42109936048352 1
1.63067507383124 1
1.57075549091482 1
1.58197814236872 1
1.30737076360421 1
1.5972571340692 1
1.47452342845765 1
1.37305890817169 1
1.5162461351921 1
1.74587675764766 1
1.18198220250566 1
1.375650645499 1
1.51404814053507 1
1.55568043362751 1
1.39727696468568 1
1.44001862127645 1
1.72116744335963 1
1.43792283176044 1
1.44953492926245 1
1.3746553737103 1
1.8742673800299 1
1.4866006431969 1
1.69861915176968 1
1.53856088945525 1
1.33907183710611 1
1.67118546247652 1
1.45110554968935 1
1.48312861646411 1
1.40307787952118 1
1.3648922064372 1
1.20715864200719 1
1.5860052849095 1
1.54837042746027 1
1.35010124986583 1
1.60745866724549 1
1.41744260151468 1
1.75476227868894 1
1.50595557235062 1
1.56983276224792 1
1.45676072360445 1
1.44305526691039 1
1.69762474407933 1
1.90702360331885 1
1.36682733743035 1
1.57855071490791 1
1.71500362699724 1
1.7633276346199 1
1.81732675923126 1
1.48010175892069 1
1.50854276978157 1
1.36014529080823 1
1.45993781883603 1
1.33962658063753 1
1.38001142049659 1
1.43309294290754 1
1.41000295948369 1
1.28298635726084 1
1.56836370190911 1
1.62981178025757 1
1.29073557125265 1
1.5393116423704 1
1.41769714032002 1
1.53350526425659 1
1.62423976038663 1
1.49441625246479 1
1.61548739189853 1
1.32515677392119 1
1.74808045892856 1
1.40989435888437 1
1.66401174950487 1
1.60416175408197 1
1.35115262720657 1
1.44777649729975 1
1.38933912757008 1
1.62379432412066 1
1.42531197034013 1
1.41397943505298 1
1.7330460262371 1
1.58421040821935 1
1.50522659989921 1
1.3142464766062 1
1.75591109287271 1
1.84700356741225 1
1.5598722142376 1
1.28980943546514 1
1.35625555848278 1
1.55938578708772 1
1.54626361245456 1
1.37303652000804 1
1.59541566206792 1
1.59507279551421 1
1.40216653168103 1
1.53121208791994 1
1.49316771401413 1
1.58870230602281 1
1.27009561878438 1
1.31526240462523 1
1.46432886915599 1
1.69348538330946 1
1.61029593949607 1
1.58002701092904 1
1.6848853067357 1
1.20803022984874 1
1.37702311348454 1
1.18339151586185 1
1.36676787813021 1
1.66638781746863 1
1.64510082846717 1
1.55375890874845 1
1.57635768279422 1
1.56630623163816 1
1.5195460271366 1
1.47883765003118 1
1.34165884124274 1
1.6353337663891 1
1.3675864424302 1
1.45089595357408 1
1.15579903161978 1
1.57528892580153 1
1.3417477554249 1
1.22263074552281 1
1.34227391528532 1
1.39388135570981 1
1.47352579312428 1
1.48219783823133 1
1.03249076673236 0
1.32199608838013 1
1.25638578475852 1
1.04555257353014 0
1.56808798088496 1
1.68915570277575 1
2.02510745828808 0
1.68311239368323 1
1.65352621107269 1
1.51824615535267 1
1.56840811057739 1
1.59754870780763 1
1.52925814790541 1
1.41730963689405 1
1.77414302201521 1
1.43928911780496 1
1.34830274994694 1
1.31617210462516 1
1.56074354394668 1
1.70192680284177 1
1.58856743117077 1
1.28572594424325 1
1.45200000165712 1
1.62342686088925 1
1.74631796778587 1
1.59920552474388 1
1.32353229880427 1
1.12574446712471 0
1.3786766207068 1
1.58937415062145 1
1.36451853048496 1
1.43199641011835 1
1.45162273980645 1
1.37956248818011 1
1.55782371845735 1
1.25699154685902 1
1.52367080788438 1
1.52057366411092 1
1.47401198001493 1
1.49161301899768 1
1.70908425568068 1
1.68126892979216 1
1.82348880958337 1
1.27425982860125 1
1.43090330184296 1
1.41586296301458 1
1.38005244893653 1
1.42923560823274 1
1.34348771832236 1
1.50169909832449 1
1.31023220991459 1
1.6030647947225 1
1.63653507751556 1
1.50301811703018 1
1.33069821065072 1
1.60144281830789 1
1.42932427586866 1
1.28363109896367 1
1.52219747278522 1
1.34613269980261 1
1.50360413160722 1
1.47941250919758 1
1.48622313651137 1
1.41345027356804 1
1.36974723062332 1
1.58082881965627 1
1.09307205763141 1
1.51281941918895 1
1.48750159108643 1
1.44240180218914 1
1.44394590966064 1
1.49222851673964 1
1.38837272457549 1
1.43313054140687 1
1.44056093037124 1
1.40334195992781 1
1.2990339037676 1
1.46171262801174 1
1.30168719640767 1
1.61279617133109 1
1.53856819128643 1
1.27279263774909 1
1.55104247125916 1
1.53466693886665 1
1.40806429479812 1
1.32709903729535 1
1.39873515225598 1
1.48291938744822 1
1.62542718985836 1
1.43189751126734 1
1.63091718222761 1
1.31111252372527 1
1.06167531988697 0
1.54671595470909 1
1.54667767560646 1
1.53168263526972 1
1.59199056816025 1
1.70138045946246 1
1.198440109428 1
1.74909681548042 1
1.5644741397615 1
1.19762563134634 1
1.38914768540917 1
1.27176262393215 1
1.31783036775656 1
1.63397010241865 1
1.35456087985248 1
1.59299702458309 1
1.39656261754573 1
1.35563613177732 1
1.41864895986725 1
1.50993841773407 1
1.43213165687302 1
1.22192234335774 1
1.51226519980467 1
1.67829848637218 1
1.56293830465016 1
1.75974992238416 1
1.09906677451886 0
1.55215627282712 1
1.38238564723659 1
1.79256477781539 1
1.59688764565516 1
1.50538562411956 1
1.40909727577469 1
1.60699501897749 1
1.41035652489444 1
1.61197854375677 1
1.50719532939739 1
1.5469560436402 1
1.23306970237932 1
1.56060386510511 1
1.79270714280236 1
1.34170506227816 1
1.38499842580879 1
1.33408388512406 1
1.72402386429835 1
1.90255150347235 1
1.32375115602644 1
1.65072253221515 1
1.42466844058228 1
1.46921162998752 1
1.4174993295365 1
1.73215058434753 1
1.78483410473508 1
1.50240686051328 1
1.50798995385382 1
1.51056460939977 1
1.24071493472526 1
1.26999458206512 1
1.34275107840514 1
1.64327989746128 1
1.57169406005466 1
1.27749281069249 1
1.93151386747204 0
1.70701512286104 1
1.48652794103778 1
1.5407857866748 1
1.34670924464656 1
1.57034016713767 1
1.18514918162514 1
1.50664540529049 1
1.59172492201746 1
1.6862996101046 1
1.72873483589024 1
1.62126777618313 1
1.60097786292317 1
1.4680929644204 1
1.38654255436627 1
1.18793164127915 0
1.50764923099593 1
1.75202283583257 1
1.47803217408723 1
1.53220777403414 1
1.63352463068759 1
1.49878887687319 1
1.44470343603649 1
1.81013549148388 1
1.33954910381525 1
1.72355353954989 1
1.54226760011674 1
1.54280221098883 1
1.68231879311378 1
1.45099395498323 1
1.7401768036429 1
1.5357781000029 1
1.52577098904961 1
1.60278805531022 1
1.51108446231764 1
1.16587319241396 1
1.35581879772599 1
1.29977840681064 1
1.34744654284173 1
1.51901650593719 1
1.37363903183446 1
1.42235013746052 1
1.43919362113501 1
1.72664424020808 1
1.71938641857881 1
1.3896299308322 1
1.43935738397827 1
1.76386290126419 1
1.23446503751005 1
1.46421021604312 1
1.51939916034596 1
1.49544419102623 1
1.68598051009457 1
1.62615968590488 1
1.68444339771553 1
1.47591546651369 1
1.31236986329037 1
1.34529906122366 1
1.5271466423839 1
1.30730412247451 1
1.56463394063789 1
1.44496672693148 1
1.60953585965301 1
1.50008755801174 1
1.47913497593495 1
1.52205963517557 1
1.51315734294587 1
1.71308280331339 1
1.38943620935406 1
1.4445896266561 1
1.7433363028515 1
1.49449512708065 1
1.4612801942138 1
1.80974940250302 1
1.70948225672746 1
1.3332191940048 1
1.54234422195399 1
1.86007733785347 1
1.61320617860589 1
1.57667279994916 1
1.55367244698165 1
1.45456473975235 1
1.46149809236868 1
1.21951533530157 1
1.73795962442915 1
1.75090584743644 1
1.28827486359962 1
1.41896363687456 1
1.55143412755675 1
1.43774759665583 1
1.45530042048701 1
1.34523258218192 1
1.68409967476025 1
1.54750539839353 1
1.54084556002886 1
1.49232037445749 1
1.77022484109049 1
1.54297065773154 1
1.61745902242754 1
1.51920905292303 1
1.59178275107894 1
1.11905465572283 1
1.49790804245604 1
1.33770301821965 1
1.32780461696872 1
1.21808229083138 1
1.60121298531556 1
1.50933829302596 1
1.28610208903985 1
1.68891720388323 1
1.42495542997104 1
1.58777107579312 1
1.56607455484805 1
1.50052108065376 1
1.53248750839382 1
1.60778236726195 1
1.3523938422854 1
1.45747479252499 1
1.20883352106739 1
1.5285949142415 1
1.5199161657541 1
1.14180780765404 0
1.58149909444068 1
1.29025083219036 1
1.52100902997151 1
1.29849970419172 1
1.23880007873295 1
1.45939426246708 1
1.46373795807813 1
1.416572261318 1
1.44529302621909 1
1.1765985840542 1
1.1958661462589 1
1.44729836252265 1
1.42300103528208 1
1.44574509115635 1
1.41521997032743 1
1.4585876364161 1
1.57756076928035 1
1.67824698850177 1
1.29877448059867 1
1.24149451016104 1
1.64998907467645 1
1.61777379191718 1
1.48112372971002 1
1.41766965574701 1
1.53535939692214 1
1.56324035089487 1
1.53107345907766 1
1.34601386455166 1
1.48660917266488 1
1.45571435309632 1
1.55800639191519 1
1.66631527684914 1
1.3476451040832 1
1.74371409084199 1
1.37713891200983 1
1.38645926911674 1
1.53977460630265 1
1.33118009454896 1
1.55130300724247 1
1.29420834592775 1
1.40631481049582 1
1.53326657142986 1
1.50407143072386 1
1.68385492185592 1
1.39578642735958 1
1.48955725339855 1
1.28250845625736 1
1.63580884661014 1
1.62501748989843 1
1.25833455141423 1
1.36037154932785 1
1.46890574381196 1
1.55911872797409 1
1.648520234265 1
1.5775309860175 1
1.48688865408484 1
1.21221058396063 1
1.38603300522567 1
1.37539203747234 1
1.31216107038983 1
1.6208683269475 1
1.39306642777021 1
1.40015090079991 1
1.70752242031287 1
1.68319026342318 1
1.26877569090679 1
1.27251213943865 1
1.48767384625116 1
1.33968943374439 1
1.12398076695925 0
1.62655623627548 1
1.42077636051013 1
1.77582411072113 1
1.4640844163736 1
1.44987600880683 1
1.56331713941074 1
1.51385213053686 1
1.59306742168185 1
1.35703720457926 1
1.65853077319952 1
1.62730492127911 1
1.70993574409408 1
1.39606217323547 1
1.62666120770947 1
1.08764827025478 0
1.65086927159829 1
1.65656826823614 1
1.41039016097136 1
1.32533002868275 1
1.47883118017915 1
1.53400896210478 1
1.78174285638467 1
1.26227765621192 1
1.87888288802968 0
1.48241864554742 1
1.02565960839876 0
1.45619245786503 1
1.13055059035071 1
1.4140005087177 1
1.77382100292627 1
1.5683650363668 1
1.50372940559231 1
1.68493192621332 1
1.47782138691891 1
1.49203581382158 1
1.41845270428952 1
1.42264442953236 1
1.26770782895047 1
1.36277539189336 1
1.54785217878044 1
1.33492463572803 1
1.46057748913583 1
1.62430842233009 1
1.35488753048453 1
1.28408557045592 1
1.55856289072722 1
1.64269114033146 1
1.40504894672812 1
1.44699180438136 1
1.64667526715234 1
1.66463304865158 1
1.48089316683 1
1.5634008540261 1
1.645891973272 1
1.95499025268271 0
1.38655058312429 1
1.5255642513244 1
1.59861252972441 1
1.77709208067898 1
1.45648620111487 1
1.35445104370315 1
1.47265168536978 1
1.53660554729632 1
1.31305368093108 1
1.56477287283259 1
1.6472264417873 1
1.22906831262918 1
1.52277484426391 1
1.31890950026742 1
1.43545599651659 1
1.58963219037679 1
1.70362412104596 1
1.39688875505777 1
1.57867942767321 1
1.28072860181428 1
1.54232994230995 1
1.4826274013103 1
1.57440517503123 1
1.19893005338863 1
1.59763290619046 1
1.54681965164284 1
1.52006098872906 1
1.94387703436677 0
1.83997953422359 1
1.50709496260463 1
1.40648189988192 1
1.46561749105156 1
1.68812520474924 1
1.28786214088942 1
1.52759090769794 1
1.66316671108947 1
1.11532870661874 0
1.57761645984431 1
1.49985571630488 1
1.66031756599842 1
1.30415202970104 1
1.68048240299036 1
1.59723948038916 1
1.57044454338594 1
1.25890340074001 1
1.41950347100216 1
1.29986894074503 1
1.32317282137764 1
1.04783623302297 0
1.60785477318628 1
1.69901089375772 1
1.49718255077665 1
1.44212501618919 1
1.35437197225686 1
1.4893409329973 1
1.39280122059693 1
1.43097502433245 1
1.67989707733563 1
1.52083288058668 1
1.49721725041377 1
1.57425443701725 1
1.33798246766878 1
1.56863027447731 1
1.31294520174638 1
1.52221829160298 1
1.24603079851636 1
1.54003335927716 1
1.50579167783601 1
1.42370876606351 1
1.539403290608 1
1.46666679694826 1
1.6993011354925 1
1.75731539175624 1
1.76622795202527 1
1.31094759437553 1
1.76415414089051 1
1.68952378908932 1
1.63390893069252 1
1.24569682305182 1
1.5970450655126 1
1.59360770435582 1
1.3162727099819 1
1.40823647680204 1
1.53325434883906 1
1.53553364410298 1
1.43292194342536 1
1.55650300740467 1
1.48007191310191 1
1.54287583370161 1
1.34775137590793 1
1.2066797306451 1
1.49578377951676 1
1.27155582416802 1
1.57275292659636 1
1.53632449770331 1
1.59337797624408 1
1.66441950471272 1
1.71789705877644 1
1.54399853824979 1
1.40846830478676 1
1.72658203942682 1
1.43855177952146 1
1.50841583687721 1
1.41784881537152 1
1.54947310908052 1
1.40317500764815 1
1.46720774155963 1
1.3837902764366 1
1.69975874186256 1
1.62806768879416 1
1.5244207728122 1
1.47952096883507 1
1.8269495823878 1
1.70860682215883 1
1.60311922850705 1
1.00480696621674 0
1.81240609935662 1
1.60514749285987 1
1.44939088752468 1
1.69018891506984 1
1.79502732668169 1
1.70226944520458 1
1.00447431634462 0
1.17104176978514 0
1.37012075489226 1
1.482569143596 1
1.60730081671457 1
1.66364467537252 1
1.35329324237374 1
1.67221587398531 1
1.62478209301544 1
1.45546400562012 1
1.62132107091698 1
1.42115324240848 1
1.37764880943901 1
1.44704696047632 1
1.28381227919167 1
1.60426094922029 1
1.48105714590191 1
1.69466624172617 1
1.55080179981499 1
1.41266955278832 1
1.35855355473352 1
1.55007956662507 1
1.40689080374578 1
1.4985449448517 1
1.46817083991429 1
1.47798155345547 1
1.20798998686191 1
1.35472976519668 1
1.2637275547013 1
1.59378555054355 1
1.62895820735288 1
1.66992382202835 1
1.25691948160031 1
1.47578996632256 1
1.48579369907539 1
1.56266025606953 1
1.48436503227257 1
1.21175774332428 1
1.60398955726886 1
1.32445931003525 1
1.44315131191357 1
1.68551775574484 1
1.38459190801589 1
1.43320154363838 1
1.62677054736571 1
1.60129051568683 1
1.55800136819358 1
1.5852125940441 1
1.4482325504948 1
1.43607381336721 1
1.53147322094879 1
1.66342820609882 1
1.47952620824669 1
1.48276507109322 1
1.63745517201639 1
1.41920449941769 1
1.32151803080972 1
1.38134532108068 1
1.2849322003297 1
1.27088837887965 1
1.36007199839902 1
1.55713011324002 1
1.44312697337689 1
1.86510440032937 1
1.49065030502879 1
1.31724607533384 1
1.40402731326749 1
1.32902241936904 1
1.39100570523515 1
1.53668932159258 1
1.52045310906749 1
1.42789789534938 1
1.33706152166579 1
1.32335188214473 1
1.73566865202484 1
1.59480874777703 1
1.48002040037304 1
1.61267454150129 1
1.72932110660541 1
1.43961215534706 1
1.44559283949924 1
1.13693764705757 0
1.58988377200459 1
1.42196365780868 1
1.51776844105538 1
1.45778956414546 1
1.45520610925671 1
1.74923971566745 1
1.77790360460851 1
1.32285192814093 1
1.64951121674648 1
1.33950348774654 1
1.30545718538952 1
1.10894490444587 0
1.69759144389577 1
1.64778430232879 1
1.48132495428453 1
1.44582320807154 1
1.51030032387916 1
1.44139047036541 1
1.31029490815059 1
1.63288488002306 1
1.49611327357943 1
1.51677729204322 1
1.65372234694267 1
1.23133163591759 1
1.45268451339288 1
1.19453216135841 1
1.64365283811494 1
1.38814661577477 1
1.11092121433045 0
1.56687782092963 1
1.23201806184898 1
1.19423141948488 1
1.37254864361387 1
1.30928980436052 1
1.66028588071577 1
1.57175950240946 1
1.44404126551549 1
1.74702819949731 1
1.61447183614458 1
1.66454224905574 1
1.37674064059148 1
1.96037126539876 0
1.33552489173449 1
1.29642482532902 1
1.65823395960904 1
1.46216532166972 1
1.4738054397891 1
1.88026142280557 0
1.07011019448199 0
1.97148077420283 0
1.77038097864063 1
1.40081628661028 1
1.48321423517686 1
1.41357903372541 1
1.54666978218774 1
1.69336426147057 1
1.53998771009906 1
1.28438083563368 1
1.42345211527798 1
1.59008966975001 1
1.34819407551922 1
1.49530920976513 1
1.53175349563848 1
1.22430294549345 1
1.78245293677368 1
1.68770173185753 1
1.48066592246146 1
1.42930952319111 1
1.23660473825775 1
1.5698415057087 1
1.54771431338377 1
1.60219832161118 1
1.49739943766109 1
1.56618591887979 1
1.53110844997182 1
1.2752359270354 1
1.47569024208391 1
1.34908228444277 1
1.4723689538844 1
1.34634396302982 1
1.47535773679438 1
1.38605149965372 1
1.42911975391075 1
1.33369549345209 1
1.35794871731229 1
1.16718244224028 1
1.41403243830479 1
1.05743285084547 0
1.36596485353092 1
1.63356768219497 1
1.4061027433038 1
1.20287104415818 1
1.30191835024835 1
1.30513826034125 1
1.19245496213445 1
1.45122753675962 1
1.78962253257556 1
1.5752022085027 1
1.5517694622582 1
1.38953677132359 1
1.46198232201959 1
1.12671031417925 1
1.42939782191113 1
1.65261272023699 1
1.3941761377624 1
1.73560889862456 1
1.37453187034582 1
1.29682124894768 1
1.04161501527397 0
1.60147142979312 1
1.54158798881406 1
1.48680288130112 1
1.6669348680273 1
1.53523609309739 1
1.58157130699336 1
1.68993456727959 1
1.32731421518757 1
1.42956981710487 1
1.16430959672351 1
1.5850945213809 1
1.47167229542479 1
1.40262439298167 1
1.47915525486228 1
1.71359160287187 1
1.57972182072495 1
1.58322125139976 1
1.41136838721514 1
1.3656671211439 1
1.43302641571788 1
1.22464460907411 1
1.37413772340417 1
1.74887502500147 1
1.38693107523496 1
1.69331586178356 1
1.55643437321246 1
1.83938252461954 1
1.58231225998664 1
1.33055195805654 1
1.57331675980055 1
1.96555745646512 0
1.52325482563756 1
1.48470039226078 1
1.57791021218473 1
1.63179153852949 1
1.32244128503061 1
1.53654480575924 1
1.46251424509606 1
1.27971448891688 1
1.83451396098366 1
1.36458496128978 1
1.68033151518452 1
1.29096534190199 1
1.6768469404819 1
1.30261346298978 1
1.62969993213566 1
1.63493776598467 1
1.21168883491808 1
1.28989199483522 1
1.53677766636333 1
1.96626842750087 0
1.54793480821245 1
1.53571772063869 1
1.6050317925794 1
1.51725340870344 1
1.81460619523063 1
1.54118937093628 1
1.56356457321803 1
1.21079888567967 1
1.12024591435751 0
1.83028854513525 1
1.3858550147171 1
1.52951399517275 1
1.48305888006151 1
1.49720647730424 1
1.39628103237284 1
1.53952655141401 1
1.53003316050047 1
1.49651896334705 1
1.59082207372156 1
1.52772633029944 1
1.66525510228213 1
1.42086429049221 1
1.48132013104261 1
1.37702944457472 1
1.23644015485602 1
1.44291063295622 1
1.61586369422011 1
1.44689159003536 1
1.37971003181191 1
1.44261804418267 1
1.38406131958149 1
1.47549315199565 1
1.71877128632223 1
1.48037359311155 1
1.40321100180102 1
1.27452323650772 1
1.19698705899649 1
1.18160138403422 1
1.417021344084 1
1.3575395698856 1
1.44309955688539 1
1.43330393074326 1
1.57270510941016 1
1.66594122574462 1
1.40455677691531 1
1.4125530348517 1
1.28691580520078 1
1.55293348851612 1
1.19879014330491 1
1.56089892770032 1
1.1867903125819 1
1.50186451184167 1
1.66991264446743 1
1.54698904793962 1
1.56091069806822 1
1.46299182074514 1
1.51222831606437 1
1.39635146121952 1
1.69353494061159 1
1.25634300160711 1
1.24749626841214 1
1.42584451319715 1
1.61792799887369 1
1.54792572672081 1
1.67139868203289 1
1.66587301747388 1
1.68934758875982 1
1.49819471244646 1
1.16912024618139 1
1.76256923941218 1
1.40280147158315 1
1.57023260976094 1
1.56712689336829 1
1.37067214829573 1
1.81425321399704 1
1.6692756813027 1
1.42205787629847 1
1.59273603964178 1
1.53974762622668 1
1.49707600995207 1
1.33947992108992 1
1.41660564612949 1
1.49389535942237 1
1.36911893221622 1
1.29378127831135 1
1.4704535310571 1
1.38015349858358 1
1.49901590191211 1
1.24809216625215 1
1.40167261262174 1
1.42410410014514 1
1.20738276335606 1
1.34334230247997 1
1.94069381578335 0
1.4200825933962 1
1.73881139556009 1
1.5373920658551 1
1.85914749810629 1
1.78041755854066 1
1.37182975925001 1
1.44363088185232 1
1.78057782158401 1
1.61976799749768 1
1.59176464523291 1
1.54445404572245 1
1.65140170621978 1
1.52557900053864 1
1.41672126112968 1
1.41328805956451 1
1.36356929833877 1
1.19119349392369 1
1.27938101297035 1
1.61176289164315 1
1.23738809682596 1
1.46508950750606 1
1.50685690236757 1
1.38182276153608 1
1.41609790215456 1
1.6163075497191 1
1.41498816988102 1
1.50945152504914 1
1.36795848131042 1
1.3715511253959 1
1.53692368297343 1
1.71888976979873 1
1.58143995007191 1
1.54903521264603 1
1.76733603900564 1
1.23794508583706 1
1.6595245035314 1
1.95510100541491 0
1.53687836592518 1
1.36757090452109 1
1.43497406647437 1
1.68101877080842 1
1.56130299565202 1
1.42501594344928 1
1.54926889365245 1
1.74423500318428 1
1.74037962195112 1
1.39261327015329 1
1.27958702771164 1
1.53690713703012 1
1.65312930380518 1
1.08886956833486 0
1.52568873433128 1
1.68512281148462 1
1.49539724183156 1
1.50039231391755 1
1.74784133249356 1
1.46646606150774 1
1.74546358943232 1
1.71881644786865 1
1.61035700118179 1
1.60246439174121 1
1.4920164993254 1
1.65909541921645 1
1.32871574830094 1
1.63944075828099 1
1.4757993461903 1
1.32195773964502 1
1.54521941459217 1
1.69107171426482 1
1.60060710718127 1
1.46884222369439 1
1.59562455281945 1
1.77127365892435 1
1.39555298452995 1
1.47054082763118 1
1.44268249808384 1
1.77772292816993 1
1.39498325134401 1
1.20170945676103 1
1.48499827743254 1
1.22349591348442 1
1.40033122663254 1
1.69554399450876 1
1.62861563029646 1
1.47684550277686 1
1.57924304897097 1
1.30681538797267 1
1.32333956845082 1
1.52697692203796 1
1.74310186712972 1
1.32490154786631 1
1.6523675628946 1
1.27202542177056 1
1.48084652351655 1
1.41415827860931 1
1.33966683387982 1
1.31183050481923 1
1.36130007053023 1
1.24907006905848 1
1.66889964780208 1
1.49686489967323 1
1.67663441963658 1
1.38695323923471 1
1.47468342029712 1
1.34317729024794 1
1.5039604062456 1
1.73509165925645 1
1.65144904645011 1
1.5107218518196 1
1.17862529981186 1
1.54324317107532 1
1.61531329675761 1
1.51869235620176 1
1.00203417751754 0
1.69097146374932 1
1.55758527928836 1
1.52134618015266 1
1.41384633544206 1
1.36942105343307 1
1.63536387918556 1
1.57478325838574 1
1.68625895890654 1
1.43550995043643 1
1.45719468402585 1
1.7051076458078 1
1.35999117969741 1
1.53703937007862 1
1.41435156938274 1
1.28507103103631 1
1.51609458841141 1
1.70426043131595 1
1.2936871289456 1
1.66944874506676 1
1.53591061651421 1
1.39114909777151 1
1.60297260928787 1
1.35018831124863 1
1.74421074554726 1
1.67908043282988 1
1.52271429098217 1
1.46285370149251 1
1.42312743702651 1
1.52201840521674 1
1.04852455422732 0
1.75386109164252 1
1.53159448118761 1
1.35843509979657 1
1.29129209797265 1
1.44689911176341 1
1.33925880190401 1
1.4279035065612 1
1.53700513376302 1
1.50199713955206 1
1.56572084548758 1
1.57971006910115 1
1.33298365617199 1
1.55919501004948 1
1.54516719466183 1
1.76021402908421 1
1.70992369214252 1
1.68663735638199 1
1.72061126461401 1
1.70434387264423 1
1.45766918803412 1
1.49623622603425 1
1.22856399168306 1
1.41392691294843 1
1.90168439931074 1
1.67974459380542 1
1.51115810280317 1
1.38755650065323 1
1.29064726079229 1
1.57421875867101 1
1.52940954544138 1
1.41129023787953 1
1.59235280881002 1
1.64444751588067 1
1.6564980197028 1
1.55555432587778 1
1.26228237390618 1
1.26589258656194 1
1.77363053740708 1
1.6126734075857 1
1.56772683136704 1
1.54435450029073 1
0.982327855903869 0
1.20702799710265 1
1.49081807140203 1
1.55858094358988 1
1.29420086355421 1
1.63856634123899 1
1.20898969850869 1
1.51560414125452 1
1.41248265608881 1
1.52952806879313 1
1.66689289738957 1
1.36009934873627 1
1.45980143111781 1
1.38908896312206 1
1.54742518940097 1
1.39007525795107 1
1.15803696056366 1
1.53035970773069 1
1.47737827153565 1
1.78256397512089 1
1.46596260751332 1
1.69618151625413 1
1.34283825763818 1
1.40769050744714 1
1.6566132240908 1
1.69472977499349 1
1.58081178763164 1
1.52793772087741 1
1.5239190199501 1
1.63212774801199 1
1.31923406357368 1
1.50009093704351 1
1.71733365660782 1
1.58819059342777 1
1.71938610274348 1
1.46766188962698 1
1.89776208103375 0
1.45985476514108 1
1.47669177689841 1
1.53582597408007 1
1.41045332270325 1
1.46841317564929 1
1.25751647649216 1
1.38247506887832 1
1.42036985527672 1
1.51661658439241 1
1.7059047176174 1
1.66690453302295 1
1.67918629598931 1
1.38573985617091 1
1.4444514970921 1
1.43048194610421 1
1.39592828287055 1
1.42893548786127 1
1.43910640014108 1
2.35718668290115 0
1.44142312988664 1
1.6709547982444 1
1.37302824848458 1
1.54478181623768 1
1.25051755078728 1
1.40184937124108 1
1.46307934027248 1
1.55591368390319 1
1.48800300188324 1
1.43644129015711 1
1.30779987874997 1
1.44920016136003 1
1.23495114146161 1
0.931128612011428 0
1.92360980389769 0
1.37691212235969 1
1.69680910001689 1
1.59756387506457 1
1.30179628545797 1
1.66690396837555 1
1.7004371782772 1
1.39207377913223 1
1.78008640055643 1
1.448551031019 1
1.43932895035325 1
1.70363516797029 1
1.29473896204621 1
1.35678958776077 1
1.8478820027891 1
1.54823689339266 1
1.59907661164361 1
1.85465669990261 1
1.65868535857441 1
1.42546919426188 1
1.55685561200778 1
1.42894863054954 1
1.1515642210763 1
1.41407166562735 1
1.25082335741754 1
1.33281388183861 1
1.61775113663851 1
1.53752160373895 1
1.5876961885514 1
1.79265677077806 1
1.58851069454764 1
1.19117592081455 1
1.54933846927934 1
1.39629432704644 1
1.64264716921537 1
1.40851215512359 1
1.51239089601707 1
1.55653007084848 1
1.54182482133849 1
1.56154137882628 1
1.4656602611389 1
1.46070085238732 1
1.27815589953441 1
1.23203145090568 1
1.42763499252977 1
1.64685607037937 1
1.19681461632133 1
1.40757349770919 1
1.46413128180521 1
1.54735012173108 1
1.37775564131129 1
1.51175328997589 1
1.29260620243166 1
1.38011045254984 1
1.65275423752303 1
1.61716076014621 1
1.41974768438166 1
1.40947736495443 1
1.60872628013528 1
1.28338527361299 1
1.57499134378143 1
1.53015337104843 1
1.46696053570019 1
1.22487279473405 1
1.71001157545492 1
1.58292125229025 1
1.50465655769889 1
1.49877514374275 1
1.6033438070205 1
1.67441125005915 1
1.18511089789973 1
1.57872436919407 1
1.48993844106129 1
1.49340233453896 1
1.82806463342329 1
1.51597755851135 1
1.2797676344956 1
1.64816209954491 1
1.40042787048295 1
1.66784587801394 1
1.60029116848643 1
1.66109396465669 1
1.40181185940203 1
1.61329681146411 1
1.43707604282366 1
1.78143445375585 1
1.34196901157595 1
1.44916365825432 1
1.61378466166731 1
1.43343824257229 1
1.69268272271388 1
1.52388878661675 1
2.0025583214316 0
1.54746278977597 1
1.46171109029242 1
1.7358349989369 1
1.3491099107223 1
1.4201799827649 1
1.44852768771875 1
1.40673293428934 1
1.57580723249856 1
1.29308028698496 1
1.62280420404761 1
1.30189971172196 1
1.61909332110223 1
1.19290650531419 1
1.45754235910188 1
1.36789187689471 1
1.38990686357569 1
1.5407402276308 1
1.5071644810182 1
1.48093346257523 1
1.56094548088436 1
1.55818663646189 1
1.65640140178111 1
1.53094174109896 1
1.6675998533264 1
1.52100864914604 1
1.24884105869437 1
1.7655687991886 1
1.46242109351487 1
1.54337181842064 1
1.67786799529869 1
1.94863195846206 1
1.43100959407062 1
1.19633951212975 1
1.3418723403784 1
1.64538775148905 1
1.26411180660796 1
1.62368479825606 1
1.3167045031631 1
1.52255510828429 1
1.41075094376538 1
1.45885275738518 1
1.94329953673869 0
1.41199016413742 1
1.64221227100567 1
1.38421989912356 1
1.62577096955703 1
1.26123995060386 1
1.68225304248284 1
1.45340333603824 1
1.50556336335039 1
1.57455581419584 1
1.32965814190475 1
1.41410700352691 1
1.38354099681256 1
1.65645424454438 1
1.11870253323304 0
1.51559902177968 1
1.39810736061942 1
1.38200743433254 1
1.14085440718338 0
1.25320239200421 1
1.47919219778149 1
1.4170765062201 1
1.31596204631822 1
1.22969456831372 1
1.47321059760881 1
1.21521350379594 1
1.3517356043323 1
1.54547628002519 1
1.62884030052695 1
1.47413948284063 1
1.25214290495762 1
1.29774517184603 1
1.47898097333223 1
1.22728315064567 1
1.27089207665671 1
1.4974603891808 1
1.48784661412931 1
1.64894427691043 1
1.60846009342687 1
1.61648866544221 1
1.66179704819148 1
1.30117004980776 1
1.20522594479541 1
1.29490462413657 1
1.3877181250713 1
1.48198316088505 1
1.3409567357425 1
1.46934955751065 1
1.36174102448727 1
1.62534056548498 1
1.25470759927837 1
1.397549754462 1
1.49365318842301 1
1.70833237597505 1
1.60088962992962 1
1.41941053906499 1
1.3038385993337 1
1.57336808585342 1
1.45603743143059 1
1.51730399907923 1
1.52234344799419 1
1.71207580211783 1
1.55255298399741 1
1.47770776121535 1
1.44443455848519 1
1.61742868787731 1
1.51946089397788 1
1.82113201610149 1
1.41895734511927 1
1.71286755338029 1
1.55980792330442 1
1.25026494856913 1
1.64179693840547 1
1.46935923969263 1
1.84320344917806 1
1.45545688283944 1
1.45432258562323 1
1.28992890632515 1
1.55971533731248 1
1.44676505709386 1
1.73338051439869 1
1.2792574692587 1
1.46636097664011 1
1.66108908378913 1
1.58751314148509 1
1.62381969799759 1
1.53704940562378 1
1.49692140237194 1
1.58543912163457 1
1.45728197257692 1
1.60236674650656 1
1.71798528027023 1
1.42819255412625 1
1.6159197456456 1
1.06801678776974 0
1.6352193654435 1
1.82828985065105 1
1.93914357663266 0
1.39367200666199 1
1.58727987489828 1
1.47314964532527 1
1.3461852521059 1
1.51876353557709 1
1.34744121834459 1
1.37550929162236 1
1.29733131614693 1
1.25832298745735 1
1.46574658440401 1
1.4338666826815 1
1.53490638415255 1
1.50567260782562 1
1.57583769751207 1
1.34399189546411 1
1.68687946843823 1
1.27101836883814 1
1.66659266594361 1
1.39469003522484 1
1.30227830381879 1
1.30043646622855 1
1.30859817505382 1
1.71368300766048 1
1.32559641269978 1
1.2633196899779 1
1.43681458435863 1
1.51827825822022 1
1.82391884821623 1
1.3086934752744 1
1.23529781543243 1
1.61376262586479 1
1.50652188297039 1
1.78147630837951 1
1.27702603916967 1
1.40477579074931 1
1.54567267715993 1
1.83145290293363 1
1.3473907909202 1
1.49606707184807 1
1.51044984628023 1
1.63548172914404 1
1.30976130407107 1
1.39352569966918 1
1.41849314749312 1
1.28612511423813 1
1.52060029764434 1
1.52754535374746 1
1.28661424087767 1
1.50978606472855 1
1.38596224955192 1
1.35618629002683 1
1.48972607881024 1
1.4391218880059 1
1.09297689610971 0
1.72205328879429 1
1.55246022275589 1
1.32338422547196 1
1.47816086978444 1
1.66048192369666 1
1.15440991365894 1
1.516534152326 1
1.74320949988876 1
1.47265525565446 1
1.16342116925356 0
1.44211519645005 1
1.56606670210205 1
1.32543893151904 1
1.3830079091652 1
1.64749684673287 1
1.72125536499373 1
1.50480745184855 1
1.32525083933423 1
1.41460198551124 1
1.44909130260821 1
1.43404318606863 1
1.7664609998809 1
1.43434716860782 1
1.60773738521578 1
1.73765896099746 1
1.3108568865544 1
1.59978514017423 1
1.52108570823971 1
1.44469475434282 1
1.53195988140805 1
1.51197698080917 1
1.39111485301384 1
1.415024709247 1
1.24489108529812 1
1.68557988498022 1
1.79082617965511 1
1.21066268218809 1
1.59139065009231 1
1.45005438458323 1
1.44642832871471 1
1.27579722133439 1
1.4693347457799 1
1.40368275521065 1
1.15017973773296 0
1.70787504118875 1
1.47124614834129 1
1.3356990104926 1
1.54015002492985 1
1.29613058689517 1
1.67604793470787 1
1.44769582687308 1
1.23674912520694 1
1.42879890705036 1
1.27142995873269 1
1.51385308548178 1
1.36526234479998 1
1.46036501288187 1
1.59561688347827 1
1.46237181024841 1
1.39167795592252 1
1.30988380167424 1
1.80007496106573 1
1.58930741219495 1
1.45434100029715 1
1.49193392447985 1
1.51695217044482 1
1.36864178527872 1
1.74641701063861 1
1.63534806094823 1
1.21945594931688 1
1.51525135566111 1
1.61373722340675 1
1.51981783390729 1
1.67438042940619 1
1.24256564307572 1
1.6138701182726 1
1.40612499098268 1
1.60323118291222 1
1.39669852444406 1
1.17014496057227 1
1.56662359819458 1
1.58732021889969 1
1.19826650242319 1
1.34060679962918 1
1.72069853402945 1
1.42108512764105 1
1.20423337372828 1
1.61474140198295 1
1.54296550686453 1
1.52252559046885 1
1.55269859747659 1
1.29188743326562 1
1.37003587620667 1
1.37152440313041 1
1.48227563062918 1
1.64372239059599 1
1.29663907991436 1
1.49277984786782 1
1.62656415653668 1
1.3813334500721 1
1.65982625443316 1
1.45013928084526 1
1.79262306842595 1
1.43249902922774 1
1.34956562985096 1
1.37186959513154 1
1.76182926131464 1
1.84432672009567 1
1.53190470249965 1
1.25123385513845 1
1.48249169163021 1
1.5563114636871 1
1.3990996315714 1
1.37391922068859 1
1.50233447212184 1
1.4646283863552 1
1.25213654363469 1
1.22440947539248 1
1.29356478385539 1
1.51641141979401 1
1.55567069868104 1
1.44555835306326 1
1.62465398436189 1
1.60912331960068 1
1.47703254603471 1
1.15384106687187 1
1.57333670937896 1
1.90416321674628 0
1.42339359989 1
1.57596862123145 1
1.22786055522188 1
1.33888722196735 1
1.61615506735361 1
1.85595038146765 1
1.57541268157194 1
1.49820205835173 1
1.62709976782012 1
1.48186881068192 1
1.48213159295847 1
1.41161296431265 1
1.28677586638761 1
1.72281191869487 1
1.18761812238968 1
1.59923859864016 1
1.60960836416654 1
1.58252217456711 1
1.45962582539716 1
1.20986432597822 1
2.00306381646056 0
1.4130055313142 1
1.19078031393853 1
1.38994950501258 1
1.70681138170337 1
1.4210278102018 1
1.34584702407261 1
1.20775053291335 1
1.75143229136004 1
1.36617781195502 1
1.41794374507723 1
1.64920035966947 1
1.50452854489327 1
1.30746868638836 1
1.72528560614338 1
1.19988052278626 1
1.59201396851768 1
1.52684689551163 1
1.59053029103806 1
1.46639490360205 1
1.46121461655119 1
1.48365821849222 1
1.53781262732452 1
1.64710592739027 1
1.72655125947501 1
1.21487789319861 1
1.31647524062617 1
1.77163467268917 1
1.81735325641706 1
1.53572437837424 1
1.40235590748471 1
1.42201720937676 1
1.34554322188778 1
1.68590912702329 1
1.6868426310141 1
1.30474632275616 1
1.70259421394749 1
1.34034484277073 1
1.50453192773268 1
1.35606097506208 1
1.51563841478732 1
1.7243785310893 1
1.44955887625598 1
1.4903486780135 1
1.3559310412749 1
1.46003029666022 1
1.79601087060522 1
1.34229136450958 1
1.49020428779602 1
1.68224342430104 1
1.56526415225394 1
1.47294134162139 1
1.31657745318283 1
1.73857252674737 1
1.52326017621938 1
1.17132919293791 1
1.87901185764047 0
1.29323691150759 1
1.56037670524236 1
1.1895255182472 1
1.8286108842994 1
1.47062467706422 1
1.61935694692777 1
1.8736994097495 1
1.5798883396392 1
1.34251964984742 1
1.37803943750299 1
1.86107822295776 1
1.75770509900558 1
1.58675471596223 1
1.62385202068831 1
1.5105252113638 1
1.4026592447815 1
1.22488137411379 1
1.56380796548046 1
1.45449071365887 1
1.63367241131798 1
1.52224239991166 1
1.64931897005132 1
1.37356905578771 1
1.451721148852 1
1.48870580497496 1
1.6055873076278 1
1.2655830291779 1
1.32455235729931 1
1.37867178312236 1
1.56247916483808 1
1.28544527803783 1
1.52272348378514 1
1.32804319537065 1
1.653290089808 1
1.55429473130049 1
1.54104186453928 1
1.62446960953936 1
1.69355497255618 1
1.52912741339731 1
1.32904563568649 1
1.45263164050248 1
1.62953758743395 1
1.46996117430634 1
1.44030021579102 1
1.31821936311166 1
1.57840932871763 1
1.51727576878584 1
1.60240118074978 1
1.58701675022635 1
1.15853622986362 1
1.70274834568643 1
1.62884708348024 1
1.57420365099877 1
1.30314368381531 1
1.46745166342386 1
1.76331231214254 1
1.46498010573569 1
1.5785759360563 1
1.5982816026105 1
1.48729473644248 1
1.38882403275088 1
1.65325494181616 1
1.38163143884438 1
1.67980192876447 1
1.52936662076575 1
1.6016709813642 1
1.30627277479061 1
1.41758697161706 1
1.42458486686707 1
1.44822804716389 1
1.70610591197779 1
1.54923458533253 1
1.79209161614692 1
1.29682121818382 1
1.51701381087227 1
1.79838949728029 1
1.64604825269823 1
1.42285248180464 1
1.71042090913858 1
1.46808961533109 1
1.16266760538633 0
1.57644094130182 1
1.67612849969582 1
1.40125387561399 1
1.47204725658773 1
1.76955361307916 1
1.6463615872833 1
1.53821089539517 1
1.50529970169976 1
1.52744452049373 1
1.42670018316825 1
1.45701573148109 1
1.62219726053458 1
1.77732590648058 1
1.27194442036619 1
1.36191885908557 1
1.85742532071888 0
1.62953024519593 1
1.67681553148554 1
1.52872362643204 1
1.67001125262158 1
1.382182402206 1
1.52808047113906 1
1.93617059641853 0
1.64526182311989 1
1.47594639061097 1
1.51457589610581 1
1.33726000299689 1
1.50332190368022 1
1.68548656101911 1
1.11921102044106 0
1.60582560177403 1
1.57569235479096 1
1.22153794150053 1
1.48608312966961 1
1.60460439726465 1
1.34540906785904 1
1.60677242631188 1
1.44822521392448 1
1.09350406391717 1
1.2625304078445 1
1.58679514638743 1
1.32356262092885 1
1.60477572989925 1
1.57671685587134 1
1.66204097852769 1
1.56916410631203 1
1.53069685374568 1
1.91732789831612 0
1.52987220414163 1
1.52238301789478 1
1.66448751201082 1
1.5647333129622 1
1.46728426264906 1
1.52452254528305 1
1.6369362578589 1
1.69926469365562 1
1.55355968705227 1
1.67587738135108 1
1.09787595349905 0
1.76445815258309 1
1.55238462983611 1
1.48290076066443 1
1.32545233266236 1
1.42877184737633 1
1.5626121640681 1
1.54931234948736 1
1.20658996057103 1
1.42985973207792 1
1.35924574232453 1
1.32738609486079 1
1.70214950544908 1
1.3794019314278 1
1.09071500169916 0
1.46333628053291 1
1.31651099236386 1
1.60999910650983 1
1.44743248792765 1
1.74474653163143 1
1.77382420752696 1
1.62153883308311 1
1.69542383978772 1
1.53735319131208 1
1.83322380465713 1
1.23389616272904 1
1.22888789878104 1
1.48620220771439 1
1.50377020843005 1
1.36683930928045 1
1.53451299817069 1
1.38400034297631 1
1.3432208203172 1
1.42701976140942 1
1.66630292224456 1
1.63298474537901 1
1.82094547676971 1
1.55298101558846 1
1.49822738101922 1
1.4546977781737 1
1.5399614987187 1
1.38727765690872 1
1.72328347837931 1
1.57903643209918 1
1.58367092738272 1
1.72543799074097 1
1.27880262119457 1
1.06330410794338 0
1.37149537193573 1
1.47055549039838 1
1.67849084287245 1
1.4035929205594 1
1.51541749269915 1
1.51659085451266 1
1.48438937438552 1
1.4099628759707 1
1.35245223781939 1
1.28996894228715 1
1.47191018743373 1
1.42555447960872 1
1.26307318398455 1
1.61755383141494 1
1.51988749283364 1
1.61463830950875 1
1.30911701886402 1
1.3283373396749 1
1.48097757522825 1
1.49769521208793 1
1.32961891836837 1
1.43266142922432 1
1.58625672873161 1
1.71490455497683 1
1.52862044385348 1
1.69111427103627 1
1.20839089868295 1
1.38175450658092 1
1.81744880818198 1
1.4315289348544 1
1.45434486312162 1
1.55747290681109 1
1.75607476707972 1
1.52229586763051 1
1.82760700018876 1
1.52890358590374 1
1.30600325292653 1
1.31994560084014 1
1.46058404549857 1
1.32846698211683 1
1.46948538401757 1
1.64847574111323 1
1.301363450981 1
1.34173750807922 1
1.5360305938035 1
1.46060207454873 1
1.35688589525925 1
1.29287889278246 1
1.4969261282722 1
1.44213995662518 1
1.31924640155327 1
1.396773522848 1
1.41529065312907 1
1.54677358609396 1
1.47855399075623 1
1.37932130936038 1
1.58682907176073 1
1.7066884044347 1
1.74741948330223 1
1.72717972795317 1
1.30725136481282 1
1.32023748795379 1
1.6040005128491 1
1.30605537986016 1
1.58541071603408 1
1.36280355352945 1
1.45299656701468 1
1.52843585887535 1
1.43121569408512 1
1.4624655416154 1
1.45507975729706 1
1.81182914571558 1
1.6585881121211 1
1.56969907102017 1
1.58145187642697 1
0.930368601043422 0
1.42500060599526 1
1.66930467345587 1
1.43140814566757 1
1.55175545503065 1
1.17218716950692 1
1.32255435372843 1
1.45185036706055 1
1.43266350830566 1
1.3847261725016 1
1.3994209106231 1
1.33316426569493 1
1.46060215088527 1
1.599388817334 1
1.30202427336644 1
1.27052180711664 1
1.42495259604112 1
1.4691258243937 1
1.438521628752 1
1.54493001136245 1
1.54400044796988 1
1.29191773840333 1
1.72658042495219 1
1.14653048757716 1
1.55251605398789 1
1.62548429160506 1
1.40844155797214 1
1.70875458514731 1
1.39822654356836 1
1.37249050128527 1
1.39513946518916 1
1.52583709806549 1
1.22396081115177 1
1.45036651940968 1
1.39460084240581 1
1.5174838942484 1
1.7589922710919 1
1.15713179136638 1
1.36300761109831 1
1.28916962820006 1
1.35709318427389 1
1.41108637224121 1
1.68040115705195 1
1.28712273319793 1
1.45282947686896 1
1.21240951165923 1
1.45537701332869 1
1.20302740021163 1
1.6986145678946 1
1.64037574742523 1
1.2081526561782 1
1.52924704718548 1
1.7872488092798 1
1.35087130848829 1
1.61600888354449 1
1.61209044646388 1
1.61344080836631 1
1.6029146606521 1
1.50869420628608 1
1.66809779380571 1
1.60079884181437 1
1.40051356146208 1
1.68349344733227 1
1.73243121671333 1
1.5787601138318 1
1.38646641703158 1
1.0950407663746 0
1.2320794912563 1
1.60930266534796 1
1.41940237240584 1
1.71794854213134 1
1.7383040825311 1
1.15014359428428 1
1.28815863745978 1
1.43973313972744 1
1.02059162119714 0
1.59579358888734 1
1.78650331294549 1
1.80585630687059 1
1.2674898306127 1
1.61352715022373 1
1.41037876527574 1
1.58552670676344 1
1.61480115091328 1
1.48352322790112 1
1.59908376930166 1
1.31327148177596 1
1.3651695362042 1
1.72329833633923 1
1.36131042638493 1
1.31915244552242 1
1.19209335970083 1
1.62760790945715 1
1.46364192529238 1
1.40689886835784 1
1.30851591311248 1
1.65118225207887 1
1.21949942445144 1
1.38602999497286 1
1.40225262563663 1
1.61238203471845 1
1.37752364527665 1
1.9089521618402 0
1.3740733802786 1
1.29841104245374 1
1.6113455817107 1
1.69414463568265 1
1.2061733054108 1
1.53116484076111 1
1.4201554302724 1
1.63772204774301 1
1.78000546083952 1
1.38639187412488 1
1.20778903416329 1
1.4738663926132 1
1.25025659470972 1
1.38615100709922 1
1.16007751253685 0
1.27524211940257 1
1.46495096143474 1
1.52754118404701 1
1.60624348629182 1
1.62331608085229 1
1.3096020684351 1
1.68426175528293 1
1.40867347040413 1
1.40000090932804 1
1.36059949824155 1
1.30232614522182 1
1.33297879050809 1
1.39961050774456 1
1.35168237464956 1
1.34149890466401 1
1.26840252711805 1
1.65724576639012 1
1.3314712633409 1
1.73940694223965 1
1.56497473857304 1
1.85426802644842 1
1.31578136293533 1
1.55131413824898 1
1.52042277422386 1
1.33511029880046 1
1.69078873701852 1
1.50044002077292 1
1.67727403672643 1
1.39864373840811 1
1.47789794678758 1
1.40295827796289 1
1.67478810830492 1
1.65661988654095 1
1.61621120324084 1
1.30412589782827 1
1.45181377905616 1
1.70226225897599 1
1.65693664219265 1
1.33940857608066 1
1.91357496243098 0
1.76056273981875 1
1.55763540352694 1
1.54913775211405 1
1.74658236391985 1
1.64597840936214 1
1.39212397492588 1
1.41807321932834 1
1.4072935011692 1
1.50500900220885 1
1.58247165024817 1
1.73013019916967 1
1.40162229962296 1
1.81831030639077 1
1.27714616278602 1
1.66075502881663 1
1.94374912955415 0
1.35345823234635 1
1.29472035162202 1
1.45803322179011 1
1.74935640853456 1
1.19163913029064 1
1.57185397378161 1
1.24602332284462 1
1.60452015609184 1
1.4301175916453 1
1.32431483695141 1
1.50607248273346 1
1.54826994357111 1
1.48195189146898 1
1.54389816510026 1
1.44320419316322 1
1.63145352695779 1
1.86880150481313 0
1.50582637999028 1
1.41055269544936 1
1.37669695825265 1
1.40087889427857 1
1.17519321293744 1
1.48995434299885 1
1.45788453766654 1
1.76007649266368 1
1.50468086825944 1
1.27180972241928 1
1.45143504029689 1
1.43317261579998 1
1.656471287052 1
1.44107803375458 1
1.50556039435568 1
1.87062564166897 0
1.29449992271712 1
1.46988588255191 1
1.53264179379594 1
1.21684690895854 1
1.78103477504323 1
1.37839650947463 1
1.47670392380717 1
1.34200847508301 1
1.41952979552357 1
1.53466446258255 1
1.53391424164221 1
1.27739454912585 1
1.77994099047988 1
1.63046447178362 1
1.35153390087874 1
1.44279288951486 1
1.206617507 1
1.56509138818704 1
1.76771598655421 1
1.36629298495818 1
1.57868035247436 1
1.78721353610903 1
1.73881902386616 1
1.37700813150168 1
1.25898225704624 1
1.36007480407472 1
1.4573875076976 1
1.41229565475365 1
1.35742967624481 1
1.32572901011175 1
1.63676406170463 1
1.54897003448605 1
1.54219250857721 1
1.22168051522723 1
1.57341554474557 1
1.41088990795944 1
1.2591649353894 1
1.33507212254698 1
1.85620029139893 1
1.46940291048729 1
1.17554955144271 0
1.66254757931851 1
1.48652791368215 1
1.67403376514679 1
1.39977258652364 1
1.45269315638793 1
1.45343379729471 1
1.31154119080096 1
1.59902766639364 1
1.38641074773419 1
1.28490723481287 1
1.60862666175868 1
1.57596304515012 1
1.57013764667816 1
1.472027394823 1
1.58810999967286 1
1.43422715847614 1
1.83932867757059 1
1.5330276093306 1
1.40101227288617 1
1.52808011323441 1
1.4815379885493 1
1.40399459109733 1
1.38812613786427 1
1.4758125572707 1
1.53401458333733 1
1.52865482157433 1
1.51916625311389 1
1.58623996515519 1
1.57972415936714 1
1.46751147477404 1
1.71030952475987 1
1.77066704775993 1
1.79437218782217 1
1.52923413585697 1
1.55142579359045 1
1.22960181350218 1
1.59041683665454 1
1.29544713088266 1
1.66134577302136 1
1.47715622130043 1
1.73115281092807 1
1.59763354725422 1
1.68746739437001 1
1.39992060742046 1
1.24379338666895 1
1.61291047919799 1
1.54354774320713 1
1.66846173780246 1
1.26707463899485 1
1.59156829656127 1
1.53284833786373 1
1.76613994130141 1
1.29028923146957 1
1.17934930749606 1
1.30613494292135 1
1.48982004336721 1
1.48754078992083 1
1.46584197465443 1
1.448395767369 1
1.26171635636736 1
1.64496142488953 1
1.71885728095165 1
1.43540650919279 1
1.55379103246821 1
1.5891146804958 1
1.41441637772941 1
1.40530887974066 1
1.5146664728804 1
1.27156734008024 1
1.42652581424447 1
1.56349025338784 1
1.5571883860014 1
1.42893978890782 1
1.35906627195435 1
1.61810750976916 1
1.70087371306179 1
1.47914190718139 1
1.37483593861432 1
1.3108338528453 1
1.63904988974304 1
1.64671891906753 1
1.34942318315575 1
1.60485914410868 1
1.41769895201213 1
1.54027543276825 1
1.40078733244428 1
1.35304509947804 1
1.67447137872382 1
1.83337965352525 1
1.43486113092558 1
1.5217326842995 1
1.37471857424864 1
1.59512851812952 1
1.50058198852586 1
1.50421207818685 1
1.37788974884809 1
1.2261993341894 1
1.6466698567043 1
1.54281450943645 1
1.24265299636003 1
1.15497791523691 0
1.7415155098108 1
1.56497912954507 1
1.42871569705876 1
1.41530690620079 1
1.31611628780471 1
1.36800358627076 1
1.37131539987672 1
1.4850597033763 1
1.29812529284292 1
1.70361629715797 1
1.63063981359094 1
1.56294045699116 1
1.37509118640563 1
1.49494386539831 1
1.45115474180251 1
1.44664108912757 1
1.33889059475623 1
1.32009975181863 1
1.37398026294844 1
1.53254914841135 1
1.28777942939587 1
1.21780303757521 1
1.67319278095562 1
1.43253351179143 1
1.25060613262387 1
1.33615014460074 1
1.38399512153621 1
1.49762586389244 1
1.63351736339159 1
1.39988193290524 1
1.60309079626605 1
1.28716493006164 1
1.68300418228493 1
1.57088103558682 1
1.45735397782835 1
1.93428907293803 0
1.21732133244308 1
1.38086106230901 1
1.19101212805375 1
1.30193478195797 1
1.36047722185645 1
1.29999228228622 1
1.59576002963734 1
1.30328710875151 1
1.28562728098724 1
1.50468312007501 1
1.31984967148752 1
1.9202124608411 0
1.28705888351188 1
1.26405607814656 1
1.46945803042026 1
1.3439189053249 1
1.53164878712555 1
1.66828844886172 1
1.57756971690617 1
1.42569702826142 1
1.51364178810706 1
1.29552114173755 1
1.66060838994184 1
1.58710684631991 1
1.49092166033864 1
1.76906613696082 1
1.51825120905552 1
1.42659986236315 1
1.575070342104 1
1.33452277360655 1
1.47522112282992 1
1.50624024813395 1
1.19256236583623 1
1.5021173120912 1
1.57938841903057 1
1.48582068967273 1
1.6882566087244 1
1.32190086753665 1
1.41604016256165 1
1.56728977864629 1
1.66105397099721 1
1.61291853525169 1
1.16665530588533 0
1.50609854510286 1
1.62069427330458 1
1.4911561685533 1
1.52224346871753 1
1.54317956888959 1
1.64008136612193 1
1.60535500249501 1
1.31619171957954 1
1.42991512912779 1
1.63909169981558 1
1.57895768049126 1
1.35070710302453 1
1.12467179103842 0
1.52543840998194 1
1.48109917442529 1
1.66344966029967 1
1.3676255286735 1
1.5716020939473 1
1.5250943321676 1
1.59838294841869 1
1.12255694958858 1
1.17820599800848 1
1.27867168983123 1
1.27838793651483 1
1.24968875494811 1
1.51970196162763 1
1.31125939043283 1
1.44631976954355 1
1.73441422930782 1
1.65427843333406 1
1.56330170826489 1
1.45341996110539 1
1.24015887215977 1
1.46154502692181 1
1.58754708536919 1
1.2858082952017 1
1.64358042259356 1
1.68695887368978 1
1.3539283956441 1
1.55506530959578 1
1.42163874570537 1
1.4112627842868 1
1.48396340369164 1
1.63510051865307 1
1.14757085635982 0
1.56719656784686 1
1.06237349471363 0
1.89195417429278 0
1.57568035090497 1
1.32900021442008 1
1.54429788926583 1
1.55045283060451 1
1.34966539172504 1
1.43401939809102 1
1.48754912795722 1
1.42769036880603 1
1.55300108672381 1
1.58410202286504 1
1.68606698603204 1
1.55110595426836 1
1.28110033226972 1
1.44798876042592 1
1.59111467606637 1
1.5073176836086 1
1.23431291873044 1
1.39830836550815 1
1.62720259743748 1
1.27214453194194 1
1.44062765628733 1
1.46111050476991 1
1.49309317859649 1
1.52410904400987 1
1.53679393587679 1
1.4570185302031 1
1.52956928002069 1
1.54624116168708 1
1.52191499238342 1
1.7669656400666 1
1.5563332988781 1
1.24333478782699 1
1.81737804443961 1
1.51733756065306 1
1.34722973922529 1
1.37293511524306 1
1.42983782246555 1
1.54748528999381 1
1.61803330008763 1
1.49731613397216 1
1.67558731100556 1
1.61164303031453 1
1.57021260072067 1
1.38407145627047 1
1.46337383217585 1
1.52057359476069 1
1.13809456637185 0
1.40631597317355 1
1.36034993428448 1
1.34742641700188 1
1.84274207562942 1
1.25826428311484 1
1.47393857404976 1
1.66451961197561 1
1.33790299995839 1
1.50525761815682 1
1.33124731957758 1
1.63926223543851 1
1.78466860597781 1
1.78242852164146 1
1.26887271889868 1
1.50252278811286 1
1.67189433209206 1
1.84860716314147 1
1.67773606068795 1
1.59290975796103 1
1.49355671409289 1
1.15028009743056 0
1.48766955266301 1
1.59106485999657 1
1.62355322657279 1
1.65972711466095 1
1.47749434686097 1
1.36025235061204 1
1.40964257847713 1
1.57455276852089 1
1.18404555261225 1
1.4527928571402 1
1.51429784465545 1
1.48721850218893 1
1.75505024789673 1
1.50872826619641 1
1.5173261671815 1
1.35203557133981 1
1.51098739178283 1
1.63360530828605 1
1.60565799521813 1
1.52800314752437 1
1.48593554100513 1
1.37470606632163 1
1.52893794140661 1
1.29053731322347 1
1.66474114004327 1
1.30561683074767 1
1.43381095123646 1
1.78654441943005 1
1.72680633945743 1
1.46437716257766 1
1.21350443314332 1
1.43630205983113 1
1.21378511787482 1
1.56091141236088 1
1.66737524967857 1
1.42317721624 1
1.12664699536499 1
1.36555525643908 1
1.60285998202514 1
1.47758924835589 1
1.35187008123356 1
1.30314899714494 1
1.4230939979531 1
1.31190597965268 1
1.59294363862427 1
1.60298350730065 1
1.76128361802856 1
1.40571703413131 1
1.2892709257626 1
1.37970203051191 1
1.40358194115213 1
1.46933081436776 1
1.1973069514059 1
1.7683163959207 1
1.60317114877394 1
1.49624668393151 1
1.62511599910364 1
1.51840636062708 1
1.47280063445589 1
1.46507864647094 1
1.31579257281128 1
1.56780368083071 1
1.69044606414786 1
1.38363207658194 1
1.44180517936631 1
1.79495125674241 1
1.40034338988585 1
1.0820356648289 1
1.74958940652628 1
1.40195050507649 1
1.44575307837943 1
1.46282200262995 1
1.77793439263212 1
1.44567905935181 1
1.74179932873494 1
1.44045330630693 1
1.47870546100233 1
1.71253673466618 1
1.41683967474667 1
1.15621491313814 1
1.31610597701648 1
1.34942375834789 1
1.32401040614249 1
1.44489687318942 1
1.33836355005069 1
1.22023537420414 1
1.37619666906423 1
1.32210995246665 1
1.37055774429387 1
1.63182868417703 1
1.39401059090869 1
1.64726104590302 1
2.00659699805876 0
1.29372975489778 1
1.68862869187234 1
1.38086122463448 1
1.45698416993679 1
1.44663871295282 1
1.48484356688807 1
1.23545064919952 1
1.4414683427194 1
1.44800319433714 1
1.54201489786165 1
1.55537674924412 1
1.53575481351105 1
1.51340370028356 1
1.45290779066488 1
1.54331531983757 1
1.52560696811413 1
1.32475193113169 1
1.67695611264123 1
1.44104528255941 1
1.4723286346779 1
1.47419046270843 1
1.55335075453595 1
1.59725539704638 1
1.22004057795837 1
1.38200231147791 1
1.39025386254362 1
1.77343776304662 1
1.71938522012572 1
1.32198100899772 1
1.30772984942596 1
1.41913109508624 1
1.54461403482105 1
1.44015975511473 1
1.39231565694299 1
1.30435988974687 1
1.64676129072291 1
1.4490933005021 1
1.74130234396965 1
1.22849881828052 1
1.57751418253161 1
1.23696682061566 1
1.52710960318507 1
1.53547251157287 1
1.46016578299867 1
1.4714908733773 1
1.72482945043798 1
1.49572468637412 1
1.50687547466748 1
1.3428250015332 1
1.33640527479847 1
1.57044309863199 1
1.45124391298528 1
1.80151119385953 1
1.21118857739949 1
1.50886329151869 1
1.51134488907917 1
1.617651517161 1
1.32553235731675 1
1.86146420549247 1
1.45939965071304 1
1.56990099678521 1
1.57998769998455 1
1.72858690457322 1
1.65374909208863 1
1.44903943774056 1
1.38615660362005 1
1.7391817201709 1
1.38892600327631 1
1.61369700311427 1
1.45546152732093 1
1.33485868883192 1
1.40887414091647 1
1.6163447067907 1
1.45178634405445 1
1.26086197594941 1
1.63370767570686 1
1.73946465567489 1
1.37483097123673 1
1.37424749532802 1
1.36605679326452 1
1.47256956743305 1
1.50970222275231 1
1.69610833973736 1
1.60279617410902 1
1.29403910728298 1
1.38153071449583 1
1.42225415855482 1
1.82258029604232 1
1.58686719945805 1
1.28281683606989 1
1.63596647474028 1
1.29885112371922 1
1.81016144777399 1
1.50624779254401 1
1.40545429298594 1
1.58680795943397 1
1.40503418480465 1
1.84825391594304 1
1.38034791451538 1
1.34293408083285 1
1.42102021142762 1
1.48516318321148 1
1.48209377099971 1
1.29583987248318 1
1.35287297606127 1
1.2617366305661 1
1.6076807411726 1
1.22187775368389 1
1.49826929980375 1
1.60862285079053 1
1.63864127072917 1
1.58754480602235 1
1.51449388269612 1
1.60318547450905 1
1.66374705611096 1
1.5171563303596 1
1.70220052616175 1
1.65506716445123 1
1.43838178470963 1
1.70802869556233 1
1.7960429431268 1
1.71410507115898 1
1.46377831153893 1
1.38936543300008 1
1.36674753581459 1
1.65224585473915 1
1.28585351088558 1
1.30202439310781 1
1.32823616549993 1
1.24713209618806 1
1.62078968011155 1
1.82138610077964 0
1.5180847985564 1
1.53325639357417 1
1.1899812243753 1
1.44534582828313 1
1.37361219550224 1
1.31992247233899 1
1.48170279227043 1
1.62704160715774 1
1.63654815478596 1
1.34173942534283 1
1.43825795248008 1
1.40608223363082 1
1.47963379359963 1
1.4498287003498 1
1.78698265120098 1
1.54245210363765 1
1.65247828499803 1
1.24939850250427 1
1.59586442890123 1
1.25159982825216 1
1.58736720377689 1
1.57938096723541 1
1.5698551119395 1
1.68266706189496 1
1.8715190040852 0
1.53998898177115 1
1.69318228035894 1
1.30599245471532 1
1.45736632508102 1
1.51763618798712 1
1.60962037113388 1
1.18705682339944 1
1.51714300495058 1
1.54071879019598 1
1.45450149528308 1
1.65035699193853 1
1.38562102937519 1
1.54552063729132 1
1.32413866947529 1
1.3965751951558 1
1.36505727033944 1
1.60503296953433 1
1.31967887493073 1
1.46813585516314 1
1.56921049445358 1
1.26226029174197 1
1.50372224148426 1
1.28151890803091 1
1.5260474383275 1
1.88799761107467 0
1.6290576258373 1
1.40536161260086 1
1.76276594724842 1
1.63072118653054 1
1.54254081223696 1
1.3475313114285 1
1.38318736457507 1
1.4040437702068 1
1.76228598103647 1
1.46812806629077 1
1.65241730723816 1
1.47384057667386 1
1.49634372943538 1
1.54624888121678 1
1.55998497470274 1
1.58621156283229 1
1.68063320116486 1
1.36909630352511 1
1.30496933719194 1
1.47122612195102 1
1.57963975366691 1
1.40921684708882 1
1.76195121827662 1
1.32669563284224 1
1.46937228438582 1
1.05435144258159 0
1.7225312549009 1
1.50229890666758 1
1.30573791396527 1
1.52151934416591 1
1.34722595616972 1
1.40667360132322 1
1.56950696461377 1
2.0511030654763 0
1.63718713408283 1
1.69282959808453 1
1.37084348480305 1
1.20434648952297 1
1.20902815238769 1
1.60540427490994 1
1.62743445646589 1
1.71884696766934 1
1.4358160214125 1
1.44016800837129 1
1.34221421206991 1
1.49734120120177 1
1.52835826536392 1
1.28742202346952 1
1.38047316970576 1
1.9648443693044 1
1.4201853060055 1
1.40813842904884 1
1.221909395264 1
1.41576108879416 1
1.29241804289712 1
1.48586291230099 1
1.47855017122933 1
1.2710826955096 1
1.56722677607502 1
1.53060770795946 1
1.83745471054424 1
1.76822867266374 1
1.30327887422059 1
1.30488792600884 1
1.41981488025746 1
1.55309801521582 1
1.43391605587246 1
1.56210852643564 1
1.5650868447236 1
1.56359570628592 1
1.26081150469322 1
1.27731695000856 1
1.17402173205056 0
1.64845688507053 1
1.24645743731747 1
1.81734207692319 1
1.34406495672369 1
1.23018676193008 1
1.70987246164203 1
1.55141567641592 1
1.13015473528869 0
1.42618349224163 1
1.46442763667848 1
1.6463518628799 1
1.67321509666687 1
1.69537528515683 1
1.39641026512043 1
1.37777807648789 1
1.26943141635626 1
1.49683018182161 1
1.44608334157285 1
1.5863833867085 1
1.43672747370672 1
1.49356414108612 1
1.68250413526953 1
1.43227905779529 1
1.59954506449231 1
1.45132144861319 1
1.39268854844619 1
1.52425562030914 1
1.51246065248476 1
1.45283134009715 1
1.72071680058496 1
1.48623003580117 1
1.55282161932468 1
1.33277311099452 1
1.61207105035473 1
1.4498809961123 1
1.58012213186047 1
1.58599813773036 1
1.19017949041702 1
1.39441870499694 1
1.56566113389093 1
1.42093881667004 1
1.16732854426655 0
1.39020697868351 1
1.54743628480228 1
1.41801100004427 1
1.61539039616616 1
1.46370043619233 1
1.37661827232124 1
1.36785471039871 1
1.51991244533666 1
1.44345680462902 1
1.46790175571601 1
1.55410357807272 1
1.59091206166522 1
1.4637288435894 1
1.15270052686845 0
1.5832026589684 1
1.38914047967089 1
1.68065392746042 1
1.54806093088671 1
1.73024147013082 1
1.69348144515086 1
1.19006159211879 1
1.76121207514295 1
1.24477273171512 1
1.96161380416797 0
1.23946529485992 1
1.59856023149895 1
1.71911310700665 1
1.3957256992483 1
1.28499806552137 1
1.34770181138252 1
1.66836345211397 1
1.54543418675365 1
1.58921819319505 1
1.44393867769787 1
1.40425657324225 1
1.46272243469694 1
1.61568284267617 1
1.29990164762109 1
1.64991913747104 1
1.67177077252699 1
1.36321431668629 1
1.67858306251326 1
1.15006205578026 1
1.68761861949093 1
1.68082308243129 1
1.48695836798585 1
1.26964281909709 1
1.33097817615976 1
1.4048779170813 1
