# Supplementary material for: Bias caused by sampling error in meta-analysis with small sample sizes
Source: PLoS One. 2018 Sep 13;13(9):e0204056. doi: 10.1371/journal.pone.0204056 (PMC6136825; doi:10.1371/journal.pone.0204056)
Supplement: S5 File — (ZIP) [file pone.0204056.s005.zip › results N = 10 theta = 1.5 tau = 0 sz = 500-1000.txt]

"dl.theta" "dl.cp"
1.50691568204881 1
1.50497639376594 1
1.3672616599652 0
1.44105657480056 1
1.49292198983874 1
1.48285359799605 1
1.56752864504548 1
1.5506572954848 1
1.44587197269707 1
1.54547577419684 1
1.53016023420558 1
1.57197788914562 1
1.53471121153696 1
1.58021322432911 1
1.50793146926653 1
1.43716665989875 1
1.47856766065271 1
1.52533386976219 1
1.44449319828094 1
1.51293193977282 1
1.43929599720923 1
1.47367978973921 1
1.52449469098647 1
1.50010740568034 1
1.45582957616335 1
1.42458402266649 1
1.55299516763234 1
1.49310686042652 1
1.5833202419589 1
1.497493737193 1
1.5781601390537 1
1.52412310677203 1
1.45924327836069 1
1.65290775207102 0
1.55928771486369 1
1.52425733667354 1
1.51471840366213 1
1.61476943204105 0
1.54584846198846 1
1.46329183484098 1
1.62313640688181 0
1.46767410529454 1
1.49908924365636 1
1.54653765094694 1
1.58574053484315 1
1.49315194398554 1
1.52343644911038 1
1.61175484487376 1
1.56192537631576 1
1.52373934194555 1
1.43772605412845 1
1.43931544211263 1
1.44907025401304 1
1.47095606774414 1
1.492144724942 1
1.45166899492235 1
1.524502364467 1
1.50269052164631 1
1.47414015110245 1
1.48575374151089 1
1.48485289881567 1
1.58091422895978 1
1.47229156024545 1
1.53604980287663 1
1.60871378145773 1
1.44237809856795 1
1.55132388471807 1
1.57134655803212 1
1.51510447842104 1
1.53495547448455 1
1.44288968381898 1
1.52031460049908 1
1.60507474465344 1
1.5617854639223 1
1.49905455219005 1
1.58776695331702 1
1.51094770900732 1
1.54104562803232 1
1.61502514848091 0
1.54221145250515 1
1.42445560320017 1
1.4858682919831 1
1.53556951859077 1
1.50370401155885 1
1.58220059147872 1
1.50587580377999 1
1.47626693408249 1
1.49762872087835 1
1.43197980056774 1
1.54631388118704 1
1.51013222181105 1
1.46289858034058 1
1.5099393620677 1
1.42255816641521 1
1.43013098254947 1
1.49510052120388 1
1.39179003630848 1
1.41918454034873 1
1.4305165227426 1
1.47697792389677 1
1.4578460754529 1
1.51519201438966 1
1.54980142182788 1
1.49657355966694 1
1.5577676044798 1
1.50776249653425 1
1.50870003708142 1
1.55397098054468 1
1.4187483864538 1
1.56346678707563 1
1.54587399605516 1
1.55966352622762 1
1.40895600505829 1
1.56888986030375 1
1.47602457944859 1
1.51755288934884 1
1.51255449986242 1
1.50587622619339 1
1.47837308981524 1
1.55278394480621 1
1.51337248720597 1
1.40229347657293 1
1.48176114518336 1
1.55882102468616 1
1.59575979756077 1
1.4019124001389 1
1.4843138225405 1
1.39638069380504 1
1.5585223903973 1
1.4613038315871 1
1.55291551219551 1
1.49318258967624 1
1.62228311214676 0
1.3905000455899 1
1.47943569327896 1
1.6026158903181 1
1.55423940459989 1
1.4671711060506 1
1.49674197872169 1
1.42058699494563 1
1.54828604814658 1
1.46468930682497 1
1.44757887364192 1
1.4900995520943 1
1.40093359678457 1
1.46598169376492 1
1.50264040915747 1
1.48510431225429 1
1.4771704685361 1
1.53559491111051 1
1.46756414962177 1
1.54056102222627 1
1.46777604484823 1
1.60899154834479 1
1.4286237557956 1
1.52852536421801 1
1.36760883234091 0
1.51781043719398 1
1.46667585319193 1
1.47503839568245 1
1.4157771243624 1
1.43457389108894 1
1.48194505086659 1
1.46748032140661 1
1.57384434851836 1
1.52026798811107 1
1.57352382101922 1
1.52414552182618 1
1.59092662980827 1
1.52235198850676 1
1.3973179555683 1
1.42086705795013 1
1.43321887658656 1
1.4262210309935 1
1.48628329546172 1
1.51367447195771 1
1.46117675517237 1
1.52697332598419 1
1.48647854375883 1
1.47572448242293 1
1.60390090618064 1
1.45657607660026 1
1.59159564924906 1
1.39123191056444 0
1.3783665144907 0
1.47110359864639 1
1.50645990346907 1
1.5164138061924 1
1.41524559100825 1
1.40921821984901 1
1.45858119681424 1
1.5002845748517 1
1.44605172353186 1
1.41147021775281 1
1.49363743688961 1
1.49226839052656 1
1.53599835416161 1
1.48292228532828 1
1.57820998855722 1
1.46175432913404 1
1.45902980929439 1
1.48100166255302 1
1.58737460304847 1
1.49999067349818 1
1.5589360982517 1
1.54197539001374 1
1.4739542545952 1
1.4506974823961 1
1.59006762744554 1
1.60239285861647 0
1.55360052326449 1
1.49631039316352 1
1.55469163462352 1
1.48343066272971 1
1.4705865627081 1
1.45168553640243 1
1.52846447418919 1
1.43223854393725 1
1.50391263583555 1
1.5152466578928 1
1.52768922221454 1
1.52014378862934 1
1.5250714658653 1
1.45855514854786 1
1.49762281192419 1
1.48289593204478 1
1.47596327769455 1
1.52008288113097 1
1.52777982374629 1
1.52815319526304 1
1.51931125036976 1
1.54972230512168 1
1.49380110617156 1
1.50758710429393 1
1.54899963984133 1
1.55937593921023 1
1.48208067443887 1
1.44930351331842 1
1.53177481162221 1
1.55663224125023 1
1.52172965654262 1
1.52211318913261 1
1.62634485861682 0
1.42817956780632 1
1.38384768599997 1
1.49228106855801 1
1.64046659500072 0
1.53001360037965 1
1.51837519939809 1
1.45294208690313 1
1.467803274094 1
1.55202643720235 1
1.45180751598857 1
1.51980674094373 1
1.51118264103234 1
1.54990915332013 1
1.5053236332392 1
1.47464284259348 1
1.58582846167764 1
1.56211697477257 1
1.50895005827107 1
1.41970000202316 1
1.45714654256425 1
1.52845535647393 1
1.53505519715578 1
1.54884908191718 1
1.50993944872116 1
1.50607757101134 1
1.44583521294154 1
1.53312214934726 1
1.42220772996942 1
1.48403871046275 1
1.50817736639444 1
1.47748059308469 1
1.52776767367526 1
1.45652288867864 1
1.58866687277753 1
1.47372302129974 1
1.55903436235375 1
1.52127836612518 1
1.52636275624407 1
1.52101051267845 1
1.47861185037134 1
1.47555248052575 1
1.49871236342737 1
1.48085027792272 1
1.44647378819443 1
1.49257772122682 1
1.49300382745349 1
1.51177994127026 1
1.52748095373877 1
1.55354985331506 1
1.47093629394277 1
1.44681096061792 1
1.45393975011328 1
1.45957740413999 1
1.50380407477529 1
1.47744917187248 1
1.57498976499864 1
1.45305221600945 1
1.56014803216253 1
1.45371600049362 1
1.48492460125119 1
1.50567633618966 1
1.53267214651404 1
1.54803442887391 1
1.51269763280706 1
1.51733847837091 1
1.44855046004932 1
1.62926259779375 0
1.44746980360158 1
1.48793043844721 1
1.46250722887989 1
1.54388833390817 1
1.4007329588371 1
1.47495242561791 1
1.50333487297205 1
1.45142918056194 1
1.52685673200143 1
1.52568044199761 1
1.4151236448909 1
1.51284018805832 1
1.43921684142966 1
1.53063101728335 1
1.435746482589 1
1.42634089105993 1
1.41846104118133 1
1.53861927761536 1
1.42500589968047 1
1.56206425910944 1
1.52796949491127 1
1.62058604211161 1
1.48328640216425 1
1.51105665879159 1
1.51921542214904 1
1.4959772019453 1
1.54687105827026 1
1.4023285599902 1
1.54116649341958 1
1.51559494404922 1
1.47182952180058 1
1.55252328214812 1
1.47527674476098 1
1.43686083499362 1
1.5725590913868 1
1.65187104728308 0
1.48564518391366 1
1.47175460526883 1
1.50341069482999 1
1.55433062471793 1
1.52935827489547 1
1.4816226945629 1
1.49993229833742 1
1.56382103291885 1
1.4799430822375 1
1.48153349545129 1
1.55116119220307 1
1.56089803453149 1
1.55816840201032 1
1.36572550248344 0
1.51753627969312 1
1.55554999582052 1
1.51491426030857 1
1.58232132472678 1
1.41989701671458 1
1.4987265932353 1
1.51688916243819 1
1.45804816570848 1
1.51068766744589 1
1.49480503773408 1
1.55150768790177 1
1.48135252159607 1
1.54298137809191 1
1.52327478657616 1
1.5555078038848 1
1.45665764976518 1
1.45563463893722 1
1.52458118885962 1
1.47005734130182 1
1.52561327926726 1
1.46016812290468 1
1.42943766951929 1
1.39161516897722 1
1.45340171540708 1
1.47426833908138 1
1.49508186756535 1
1.54127198724372 1
1.49828422967683 1
1.56371343933811 1
1.49536409393592 1
1.39599999811069 1
1.61594512798802 0
1.43744400388873 1
1.40676446483859 1
1.55965389966141 1
1.5315499908669 1
1.54119450737071 1
1.54838871861621 1
1.54154774035337 1
1.52878369311378 1
1.49398827952442 1
1.48852400849481 1
1.51558202306842 1
1.6753464021614 0
1.60706911621566 1
1.61570849691293 0
1.49283608397113 1
1.57546900928952 1
1.60354657194543 1
1.49723901880333 1
1.55794196823302 1
1.47594869550171 1
1.51364084885387 1
1.62070971987353 1
1.4031885704988 1
1.49834751487631 1
1.46643721491703 1
1.45864753637727 1
1.46856851059401 1
1.57991395744576 1
1.53739937960797 1
1.46580942944444 1
1.49400114868662 1
1.48725308942639 1
1.46813192599406 1
1.40485338906987 1
1.48265672496611 1
1.50831130362263 1
1.43904312935302 1
1.38359624785357 0
1.51215658045787 1
1.53553388829021 1
1.45887743191063 1
1.52318714986147 1
1.48676152075327 1
1.40798279930406 1
1.46389715709556 1
1.46751574969339 1
1.49933646659556 1
1.56956591325125 1
1.54530695536112 1
1.5477017247332 1
1.54279131453899 1
1.45087556361387 1
1.51134152827317 1
1.46621344795577 1
1.52298062511178 1
1.44377112145034 1
1.48143185815921 1
1.51689265984764 1
1.48183818160528 1
1.47665630157735 1
1.50959102911758 1
1.42241529674806 1
1.48041722833515 1
1.54817563567023 1
1.5699819922967 1
1.56792309280153 1
1.46980701899283 1
1.54282314882228 1
1.58405871699464 1
1.47861009358093 1
1.55610620266427 1
1.48898620639424 1
1.46144249765479 1
1.43295270285057 1
1.51912819823699 1
1.56167999189464 1
1.4793067910854 1
1.3959041963338 1
1.55177004732203 1
1.44911376095562 1
1.58417807490169 1
1.5388268010086 1
1.52417220744566 1
1.37884064334962 1
1.55493252926664 1
1.53813639885335 1
1.50651351010094 1
1.43523031411595 1
1.53651348846401 1
1.55727795587895 1
1.55444368859803 1
1.52324584546851 1
1.51851561420097 1
1.43538331655862 1
1.46409251073339 1
1.38862578227837 1
1.4889202109958 1
1.64692849886546 0
1.48620789413109 1
1.51140755469383 1
1.49911153058354 1
1.49478762315691 1
1.43940755555566 1
1.60278103161166 1
1.51420362994085 1
1.52270309013637 1
1.50945054299895 1
1.48275886450092 1
1.53939401264878 1
1.59759296906337 1
1.54608461446913 1
1.51249477764649 1
1.42313854877296 1
1.50071683425296 1
1.52309667250908 1
1.52753291503308 1
1.55201463018325 1
1.49493413210913 1
1.57840598833087 1
1.58498853154544 1
1.43021204210867 1
1.49618941657202 1
1.52608312630222 1
1.40760667091966 1
1.57798749522688 1
1.51065119162096 1
1.41940356048868 1
1.4617404511552 1
1.57875074028693 1
1.46051581297721 1
1.44394644699976 1
1.48938349806283 1
1.48674960698467 1
1.50326849520631 1
1.44753862670674 1
1.55768218673038 1
1.49798677203188 1
1.47628300311938 1
1.4541052653835 1
1.49194054735933 1
1.48936920001393 1
1.44319739367998 1
1.51891039417386 1
1.52434035242951 1
1.47556395981209 1
1.49133130430018 1
1.62056747537713 0
1.36762713445787 0
1.50408775156341 1
1.49790217852159 1
1.41581739709282 1
1.44980415049152 1
1.49829033459872 1
1.57436375450922 1
1.41032421355603 1
1.55667762797415 1
1.54579813995134 1
1.57851272878509 1
1.52590989742043 1
1.48528701275218 1
1.72099564139301 0
1.44973238837538 1
1.48134250592531 1
1.45090167575312 1
1.51496544338642 1
1.5454394736148 1
1.42854846018059 1
1.56211651621776 1
1.5346239161325 1
1.42069826182183 1
1.51441902764157 1
1.54148188086585 1
1.33817207920959 0
1.50615360792126 1
1.61614140661734 0
1.45907106830323 1
1.38187243097009 0
1.55642107883548 1
1.51274398213688 1
1.54424599023391 1
1.52099362079312 1
1.57683019584451 1
1.51333616269265 1
1.43483088429336 1
1.41015966460793 1
1.52470936937846 1
1.39315918979816 0
1.45742905893618 1
1.46806592268526 1
1.41399418115086 1
1.3836568338626 0
1.52078553101229 1
1.47310241599198 1
1.55296867936824 1
1.51679035438715 1
1.51256155805097 1
1.55013095478413 1
1.43916900267593 1
1.5339802080019 1
1.46029312997584 1
1.48473153360065 1
1.50760037928927 1
1.48396255830814 1
1.49889844557889 1
1.50233424209768 1
1.4362294984257 1
1.56605408495361 1
1.45765268457445 1
1.58019672664011 1
1.55428873819848 1
1.46523191446404 1
1.55353089748968 1
1.44745076243178 1
1.51739914806401 1
1.38244621079595 0
1.48264898677426 1
1.53169259855195 1
1.54809597746112 1
1.56310003630308 1
1.51821946695908 1
1.45858628554472 1
1.66134926171747 0
1.4735901191701 1
1.52073289791607 1
1.48152092073635 1
1.46610663871295 1
1.49030214328156 1
1.56362312919543 1
1.44736899010186 1
1.5543681567231 1
1.44656169052607 1
1.45492683608205 1
1.53232055805624 1
1.43978735451196 1
1.49732385243701 1
1.39980640350644 1
1.43639701404139 1
1.5374694814102 1
1.62093761698218 1
1.52989075544864 1
1.38585243575784 0
1.44745670559107 1
1.50810276196195 1
1.50161035417177 1
1.49625523895102 1
1.53581771485391 1
1.43209553252603 1
1.52594900881761 1
1.53373016113788 1
1.50584658487027 1
1.54770928701953 1
1.56493000350729 1
1.43593353729601 1
1.54528812533042 1
1.54009023071344 1
1.59766718004661 1
1.48995116535761 1
1.47458012972468 1
1.55659251815803 1
1.5509143441626 1
1.53601322991681 1
1.54414188942763 1
1.47586251712002 1
1.52044024708187 1
1.5119283480642 1
1.44724291047221 1
1.51819320935096 1
1.45207285156139 1
1.57030736787731 1
1.47867822923636 1
1.59012535938511 1
1.51909381376886 1
1.48763865733408 1
1.4683453861839 1
1.53352985078124 1
1.53475590919543 1
1.53053668567818 1
1.49667082496726 1
1.56722470125714 1
1.54704217989483 1
1.41974440066542 1
1.55236122425906 1
1.49893180546868 1
1.54358933455756 1
1.46817308941637 1
1.52001631752214 1
1.57072356957656 1
1.54606445118217 1
1.51590756828859 1
1.5006853765888 1
1.44628505229266 1
1.51286079961124 1
1.49576778734779 1
1.41021783122094 1
1.46424017078413 1
1.5053998950187 1
1.47458163658964 1
1.59267203695686 1
1.46783148849234 1
1.50462167648784 1
1.48807817858619 1
1.42243584991193 1
1.52993247182171 1
1.48350914841977 1
1.51016877365765 1
1.48631322039353 1
1.48922995509561 1
1.48765042765485 1
1.59306438661785 1
1.47756904747322 1
1.39702991162522 1
1.43436005293921 1
1.56351885800932 1
1.50293975488805 1
1.44212821700284 1
1.4855390874965 1
1.41268258086375 1
1.52715732335989 1
1.56616869315641 1
1.61342943292438 1
1.47562978138499 1
1.39695080318906 1
1.55276180671533 1
1.47763697412231 1
1.52940621902287 1
1.52083472539083 1
1.49532888238461 1
1.49180603512228 1
1.48192109067155 1
1.42379708889689 1
1.52491535026207 1
1.4544942929465 1
1.52566333163494 1
1.47825282283943 1
1.51778192864847 1
1.40858792238141 1
1.56105821983544 1
1.53091944827307 1
1.60437706459821 1
1.31193218224201 0
1.46276989565524 1
1.56963772203135 1
1.4799946859718 1
1.56054912792043 1
1.51951500095384 1
1.48749726717126 1
1.54221147713821 1
1.5253074602949 1
1.49755495384612 1
1.58546229103731 1
1.5891818373374 1
1.60465509357816 0
1.52179995490834 1
1.51284985689965 1
1.45475877960133 1
1.47021364759918 1
1.51160796643317 1
1.47170087475392 1
1.59822256166498 1
1.46314000239832 1
1.47514590777095 1
1.50984763724787 1
1.44449295602069 1
1.49625384245312 1
1.52445883090653 1
1.52605002578797 1
1.49778526982648 1
1.53925768944455 1
1.48156368022122 1
1.51473556227975 1
1.52357579868425 1
1.54177647762047 1
1.49840253994313 1
1.48992746676763 1
1.5602371515279 1
1.46998825025445 1
1.46702586673487 1
1.49540254758807 1
1.51722426986091 1
1.43459502184456 1
1.47915884642451 1
1.55353149100242 1
1.55517319598532 1
1.60515502873529 1
1.55008564984884 1
1.44829518676959 1
1.55528642995516 1
1.5144903314279 1
1.44580291299537 1
1.4355743002474 1
1.50480023270131 1
1.46035955494676 1
1.51103021537408 1
1.53320086629061 1
1.5638898243195 1
1.50356309457074 1
1.40953619099754 1
1.44286722360255 1
1.50633966321941 1
1.57472899070285 1
1.52332123004441 1
1.44900138244586 1
1.48553081195787 1
1.48588569968975 1
1.5434284253166 1
1.53764789436268 1
1.47673877983407 1
1.46470826292179 1
1.46481367217275 1
1.49967947610849 1
1.48405281311414 1
1.48669895366755 1
1.56486487159754 1
1.47339363104069 1
1.46437900195042 1
1.60255382737533 1
1.43812483442183 1
1.56769733763514 1
1.53543919221405 1
1.48052215520074 1
1.5635675511641 1
1.4240625727064 1
1.55491767017019 1
1.48512272198343 1
1.58353205794083 1
1.55723511021488 1
1.45932401119685 1
1.56609965257803 1
1.44780252701935 1
1.59492882413896 1
1.45770641087151 1
1.5810230114766 1
1.43861006156801 1
1.42824719681507 1
1.4397639453237 1
1.44716016333508 1
1.50377458148878 1
1.46333537997494 1
1.43762274876044 1
1.62018131553321 0
1.48991734149224 1
1.41745969430709 1
1.4857364189653 1
1.47330250325083 1
1.50649403696679 1
1.56518030797431 1
1.58795946439236 1
1.4479401274172 1
1.44829944754769 1
1.47723221735463 1
1.52496042678804 1
1.49235832692672 1
1.50758718103346 1
1.54125324994125 1
1.50116276257535 1
1.62749145192398 0
1.56786963763277 1
1.50163686070844 1
1.40133701502494 1
1.62709134071347 0
1.53653203899201 1
1.48899420730179 1
1.57851053916174 1
1.50857764307271 1
1.51957227544113 1
1.57575049167243 1
1.47081989767673 1
1.48500248762095 1
1.54689437773921 1
1.55715369712973 1
1.47206754638396 1
1.47275242670695 1
1.38767167100466 1
1.55888276168569 1
1.50877169986111 1
1.53580202364263 1
1.43809037510054 1
1.518295509146 1
1.46541082603326 1
1.47093682081727 1
1.44360086123576 1
1.50819673671667 1
1.55366995606188 1
1.44843662459597 1
1.53048298018707 1
1.53772283123967 1
1.54001677741974 1
1.4740290029259 1
1.52356786157214 1
1.49490441645611 1
1.5216095408332 1
1.45591094253199 1
1.48801646765424 1
1.39497365879919 1
1.45698938291991 1
1.54054952384322 1
1.58450853450267 1
1.56412764136274 1
1.46507355018897 1
1.45480366353636 1
1.53951189931798 1
1.50996266198586 1
1.49778057298083 1
1.51137777853445 1
1.56764449827599 1
1.49507856726033 1
1.48220093699371 1
1.52653732392704 1
1.4562794382225 1
1.57067143707209 1
1.50355246823636 1
1.5546686124502 1
1.52851834583664 1
1.52558708328719 1
1.47292035453973 1
1.59344394798722 1
1.57311710605974 1
1.59384289085913 1
1.52544463181156 1
1.53663784601378 1
1.53004173307211 1
1.47178731165156 1
1.56085630245395 1
1.45858981562527 1
1.39475551188163 1
1.3959835109091 0
1.44155567060766 1
1.55914973627158 1
1.47401022714118 1
1.54085538374391 1
1.553779134194 1
1.45488470252269 1
1.42621975977745 1
1.51855326815968 1
1.5555821153704 1
1.48983582463083 1
1.54842327543884 1
1.43985969397438 1
1.45337451451593 1
1.53513826395644 1
1.55975731620994 1
1.55060528088113 1
1.4691151558185 1
1.55627960929421 1
1.47143894394768 1
1.48780883621709 1
1.45337331545795 1
1.48709965924791 1
1.57105026276674 1
1.47022939185471 1
1.57608287289314 1
1.55986353463614 1
1.54293056585548 1
1.44238922817368 1
1.48805837143026 1
1.57044761578744 1
1.47666911700272 1
1.55475818354811 1
1.56112030920991 1
1.48710789606857 1
1.51633178903198 1
1.5841740804468 1
1.51236998009715 1
1.4430374685021 1
1.44677955842184 1
1.50132719513182 1
1.58643148305332 1
1.50434475870186 1
1.52443969705075 1
1.55720164823825 1
1.61866877438604 0
1.53790479062981 1
1.47519358678699 1
1.4808742568815 1
1.47390086564121 1
1.48155193867237 1
1.59899341782505 1
1.46935595406563 1
1.51374791798259 1
1.53278761234967 1
1.43947809893135 1
1.51039033969193 1
1.44681983924235 1
1.49748140387164 1
1.55526224037889 1
1.43616586686374 1
1.5651876323215 1
1.39603397483416 1
1.58108195332897 1
1.49898166594437 1
1.57576102685813 1
1.53874769585963 1
1.5086838810103 1
1.58105280563876 1
1.41108293252217 1
1.40558995740671 1
1.51544318397556 1
1.47865449070354 1
1.49934646255991 1
1.51831883279965 1
1.47533932629912 1
1.47540718076786 1
1.50535376468964 1
1.50410625749735 1
1.52905013715281 1
1.50300319497383 1
1.50999028556052 1
1.43490092765433 1
1.48889340224604 1
1.47552940457638 1
1.56746421733205 1
1.58445031467752 1
1.56942181355127 1
1.35868760537658 0
1.49120159720401 1
1.52951288144558 1
1.54916948214754 1
1.43993970560536 1
1.49699445632114 1
1.49477881761849 1
1.51506741797919 1
1.44096428299309 1
1.51667204689595 1
1.52370243012561 1
1.49083857078694 1
1.50914577278097 1
1.56418471053855 1
1.49075888302527 1
1.47735558596842 1
1.51220721305698 1
1.53069039285185 1
1.56699985346765 1
1.45795532409813 1
1.52846001076382 1
1.4856021159779 1
1.47880622532208 1
1.52674799713461 1
1.46931502608184 1
1.5289631579083 1
1.43251189686989 1
1.53935991001499 1
1.54110353374365 1
1.41523931786221 1
1.56248207730043 1
1.50474754154663 1
1.45231291505311 1
1.49488097800849 1
1.44778454732643 1
1.44836352234333 1
1.34349926598567 0
1.37908455106989 0
1.45027070605688 1
1.61007374680656 1
1.61126166141969 1
1.44251004105986 1
1.46837094413929 1
1.4468264039775 1
1.48614310938401 1
1.51910812462455 1
1.57713210128397 1
1.51144553088298 1
1.49000298129108 1
1.53617594252888 1
1.5245861180858 1
1.50540610679826 1
1.38849725236674 1
1.64461930338321 0
1.44872864921063 1
1.51567684088058 1
1.48625663280303 1
1.49705160735209 1
1.48703343374632 1
1.54664669921841 1
1.53619292125386 1
1.52223537580661 1
1.47416281868063 1
1.5107118120557 1
1.46010268034956 1
1.58323147291492 1
1.48572043255321 1
1.40971175258718 1
1.51906952315849 1
1.46770235926567 1
1.62733518581054 0
1.4759118145796 1
1.49452875882685 1
1.43786871353936 1
1.53446921597033 1
1.48097050130023 1
1.58101480999424 1
1.49483641459209 1
1.49201089034118 1
1.59860070326117 1
1.49082398211578 1
1.52367068905674 1
1.50289488329532 1
1.43618095979568 1
1.47059941480537 1
1.60276366949356 1
1.44170120608483 1
1.52114729501399 1
1.45374078672032 1
1.49510991981983 1
1.60037958737545 1
1.48844828800115 1
1.54987322389607 1
1.53464282406335 1
1.43286013985582 1
1.45293919654735 1
1.56332289559132 1
1.51547437322882 1
1.45456616629448 1
1.52521446906139 1
1.56659179099755 1
1.51491301778997 1
1.45205130523198 1
1.45563910622833 1
1.53331965490379 1
1.49274672657667 1
1.4864519491367 1
1.5525534841225 1
1.55865117379022 1
1.42388448491549 1
1.47596506160331 1
1.56435897483934 1
1.4594428470902 1
1.48380685814907 1
1.52074709130802 1
1.56843187694156 1
1.5066843013759 1
1.45010789944061 1
1.46243142403187 1
1.50401836651099 1
1.56670240074474 1
1.46015878354933 1
1.55621067223623 1
1.49094410218654 1
1.57353211118416 1
1.51143564958417 1
1.48144254322576 1
1.43539397595632 1
1.49853569828463 1
1.45284230150697 1
1.5561278641679 1
1.45344894618655 1
1.56990436704221 1
1.49497035646066 1
1.4860312725987 1
1.53164271317807 1
1.53898884761552 1
1.47136368889714 1
1.61293687325419 0
1.51891089970956 1
1.45306068454096 1
1.50760839326903 1
1.56514384330177 1
1.49888367289642 1
1.51936775696156 1
1.55891736388477 1
1.57449861609387 1
1.49594732521238 1
1.55720554409025 1
1.39701367571915 1
1.45564375690979 1
1.50836120795556 1
1.40420040795267 1
1.46456910503285 1
1.48033425299403 1
1.41657134301234 1
1.49339561413957 1
1.47911393798493 1
1.53458716419117 1
1.51182703392014 1
1.46751026711497 1
1.41510715569941 1
1.47069968806659 1
1.48144260149492 1
1.5377988390126 1
1.50503092398833 1
1.53773112500387 1
1.50050066937199 1
1.47574045205239 1
1.40037189942257 1
1.50740851634394 1
1.52312608903389 1
1.51579189795235 1
1.51833142656372 1
1.47150507663705 1
1.51549532272665 1
1.45971202008199 1
1.53831034655958 1
1.44972455199491 1
1.56513072600248 1
1.53760907403826 1
1.51237090174891 1
1.47135300146434 1
1.44973005330692 1
1.4468049745579 1
1.52499888286639 1
1.48548984886083 1
1.49557811668225 1
1.46768196955665 1
1.58218045679774 1
1.40734561236394 1
1.52348896075155 1
1.522191216399 1
1.40896556680424 1
1.47872216932641 1
1.53406899423483 1
1.44749162432343 1
1.57302940615157 1
1.51123805349316 1
1.60878913884533 1
1.38598225832142 1
1.51414845190253 1
1.48033780971107 1
1.48074689366266 1
1.44220133324701 1
1.51434521156467 1
1.49806888983375 1
1.45393480830311 1
1.54412388152234 1
1.45663498466755 1
1.45379845961163 1
1.5193244884326 1
1.51549198419663 1
1.55968155539979 1
1.4444136685427 1
1.57528927018834 1
1.68244612849637 0
1.39872537363583 1
1.48435762201052 1
1.44858211449977 1
1.50977697091707 1
1.48553146035923 1
1.49635574039336 1
1.4534836852481 1
1.4659497742699 1
1.54407035630018 1
1.5374349972756 1
1.48463269321367 1
1.53373578654916 1
1.41126737052668 1
1.54055426059703 1
1.57135880216422 1
1.51122212971005 1
1.54204105325605 1
1.48071674248791 1
1.50518895035958 1
1.47692962047165 1
1.50053870163646 1
1.57603095662714 1
1.63392860613145 1
1.52215604190296 1
1.55700743701929 1
1.59521394168086 1
1.55119425771985 1
1.44261205580009 1
1.51721030067635 1
1.48272523847746 1
1.50993329963643 1
1.46457341234023 1
1.50134209244128 1
1.43363842074894 1
1.47651660593988 1
1.56633549521337 1
1.58626105670149 1
1.41449870234081 1
1.53542762119429 1
1.5011162524251 1
1.47264912281248 1
1.50141846147283 1
1.57712737721916 1
1.43759365016977 1
1.555158970726 1
1.54625585429095 1
1.53841065771 1
1.52151962716769 1
1.45256932932937 1
1.50694790301404 1
1.47186160128641 1
1.51910114401826 1
1.50172401788514 1
1.43587763443373 1
1.57711702341633 1
1.48640609044266 1
1.44878814830856 1
1.4854614510679 1
1.4198963330717 1
1.40162554044978 1
1.54357873527517 1
1.44289136593071 1
1.48859907846683 1
1.52049944660864 1
1.4490086089687 1
1.34713220935328 0
1.4891274566431 1
1.59400809133308 1
1.49690578908179 1
1.58865808836385 1
1.50229917717204 1
1.54808860287943 1
1.46640842274248 1
1.50142311182615 1
1.4211088093417 1
1.59305415010498 1
1.5816656502462 1
1.51816962472962 1
1.53802851102539 1
1.51999456700333 1
1.61666061214803 0
1.52975727317714 1
1.52938819524125 1
1.55706251704859 1
1.57511840811299 1
1.471665366015 1
1.49431181935722 1
1.48130462736359 1
1.3787907721303 1
1.56961755131595 1
1.49968842171816 1
1.60063664566848 1
1.42291983798083 1
1.46743743438091 1
1.48305893736368 1
1.55270891270234 1
1.51961042350411 1
1.44202137588046 1
1.48915021202608 1
1.55900178146851 1
1.42047277265388 1
1.45745463835472 1
1.45685025055373 1
1.54077007875793 1
1.4736740803617 1
1.50610601291419 1
1.51246086523014 1
1.4693056219974 1
1.60636681680522 0
1.52172202498826 1
1.56328052624878 1
1.50690356390629 1
1.51356066983531 1
1.46068431403451 1
1.5586094153127 1
1.60969931417837 1
1.50279388217227 1
1.49127501022778 1
1.46994446774961 1
1.48276905234475 1
1.51269857091297 1
1.46915550827625 1
1.55211625514642 1
1.58568947286496 1
1.42703550007815 1
1.51207215910494 1
1.47007169012017 1
1.52984969725295 1
1.56163949427608 1
1.55625027513309 1
1.50170775596109 1
1.53890889597819 1
1.57880367577971 1
1.42076518849712 1
1.49223503802741 1
1.49804381268448 1
1.47456262152194 1
1.51899705936963 1
1.46455721596238 1
1.49080209249395 1
1.46725640065647 1
1.55867131243169 1
1.4140668712401 1
1.61079093530214 1
1.45230800717602 1
1.46729722720051 1
1.5052609850172 1
1.50312520571439 1
1.52259908484582 1
1.52896537342805 1
1.49519266199265 1
1.51220160228465 1
1.56330743714444 1
1.5588793922766 1
1.54611268931637 1
1.57067971330617 1
1.49446473139822 1
1.52683406442181 1
1.57146718973227 1
1.49914806518577 1
1.49870181895491 1
1.50530341346735 1
1.56094893574991 1
1.52902213611569 1
1.48945237156298 1
1.49527520916992 1
1.5512466794912 1
1.54151499720683 1
1.60777443328934 1
1.45769134614584 1
1.51912994655461 1
1.52809480187269 1
1.57546700302995 1
1.47535298633744 1
1.43704229646042 1
1.48626582727437 1
1.54273862051376 1
1.44028578177426 1
1.4706397392683 1
1.44647640046809 1
1.43242842736982 1
1.45022598772494 1
1.51278218433562 1
1.46965998377856 1
1.52536450389502 1
1.45129332590129 1
1.48814274238745 1
1.53708286491207 1
1.43873777831322 1
1.50687630939236 1
1.48905832736607 1
1.45575319680967 1
1.40315514963762 1
1.50070823323525 1
1.52157513100981 1
1.6380251423102 0
1.43323450282863 1
1.48768542426823 1
1.4908524929119 1
1.51195650408148 1
1.46425189599414 1
1.54889332391896 1
1.53417279351733 1
1.54580084221787 1
1.49078851546268 1
1.53996799039564 1
1.49062227617414 1
1.51939020436242 1
1.5152347347415 1
1.49026253173492 1
1.49029815693036 1
1.50082604727899 1
1.51400089935431 1
1.5317497491062 1
1.44848286964644 1
1.52293742433013 1
1.45087929073438 1
1.49073784944273 1
1.43419947321225 1
1.48704706333882 1
1.46864374531495 1
1.52038369888971 1
1.45325586287966 1
1.42072868604052 1
1.4975952990282 1
1.47628223512941 1
1.47955434606115 1
1.56983078326391 1
1.47495571734566 1
1.57191787295818 1
1.54389782446571 1
1.48957752343242 1
1.52118001296375 1
1.57383729126793 1
1.3914035297123 1
1.45392163971313 1
1.55339049375792 1
1.52228971217431 1
1.55497570769353 1
1.58540868522226 1
1.55843722110583 1
1.40431435997207 1
1.51220670109765 1
1.54160069328132 1
1.55307668892625 1
1.53592756558324 1
1.63133298945918 0
1.56502076866791 1
1.46474506020272 1
1.53366101244883 1
1.47711169664117 1
1.47066905159907 1
1.52393443031797 1
1.61235777226667 0
1.43735172478128 1
1.56974942584134 1
1.48013169677801 1
1.45678201890971 1
1.43841131972558 1
1.51214136587248 1
1.5167063151568 1
1.46921403585773 1
1.4531147041797 1
1.4743123047654 1
1.41267899277547 1
1.53009802107095 1
1.4268456681286 1
1.48871366495436 1
1.53509714159026 1
1.52674660527478 1
1.48404814086314 1
1.46983886609165 1
1.54253082373841 1
1.45803896329248 1
1.55582082850976 1
1.46507100992171 1
1.53167603733361 1
1.44384758530147 1
1.53564574501283 1
1.48845636669167 1
1.48822115890752 1
1.48235676545395 1
1.49678132145975 1
1.48597472828298 1
1.50542526681986 1
1.4984002203738 1
1.43029275488322 1
1.56666587034094 1
1.52309511413409 1
1.51557242856362 1
1.51688150482501 1
1.58445006647152 1
1.55100730405617 1
1.53047308446538 1
1.47078973842463 1
1.50517917795129 1
1.50112980740844 1
1.5360000985142 1
1.52562928463543 1
1.5046780618879 1
1.52034203719164 1
1.47686970277385 1
1.52778566554427 1
1.53851589881274 1
1.51388347862144 1
1.47569903248071 1
1.47915687371266 1
1.51739925247277 1
1.51992250454713 1
1.46929723691108 1
1.58427848072789 1
1.47448639267275 1
1.53166883645316 1
1.44246089588622 1
1.58310879093175 1
1.55577025669086 1
1.55491132810818 1
1.46651652343112 1
1.4627843473509 1
1.63346333644584 0
1.60359632142752 1
1.5703472827938 1
1.41975044870967 1
1.52163166195285 1
1.52288133768896 1
1.58055545963513 1
1.42224087462856 1
1.4139646384062 1
1.52393498540305 1
1.49473034752444 1
1.51609419729247 1
1.51481395422094 1
1.5928046025637 1
1.50388533273168 1
1.51376329112426 1
1.58980516152935 1
1.58887446172069 1
1.47019346659117 1
1.47161630424105 1
1.5330116045141 1
1.54646543992457 1
1.51786611610827 1
1.48325761033145 1
1.51548536803863 1
1.41149395955033 1
1.55926129397677 1
1.49706795443235 1
1.51491605381765 1
1.48908273705506 1
1.39998331884361 1
1.46881625614814 1
1.50236593626695 1
1.49502309070676 1
1.37341001020864 0
1.51301913743416 1
1.46597314132081 1
1.52376152193428 1
1.49389150173895 1
1.52948914783907 1
1.5393835120728 1
1.49847371271046 1
1.55599918024691 1
1.39371105029663 1
1.49339629423556 1
1.59253869924228 1
1.53184767060869 1
1.49601789816381 1
1.47838253862494 1
1.59611479193626 1
1.51313231330022 1
1.44748154492069 1
1.42720240116326 1
1.51934777256099 1
1.52223893107898 1
1.41568167791432 1
1.4884029153153 1
1.52020633001086 1
1.36596795879195 0
1.55762399418194 1
1.39979473286041 1
1.43424999346126 1
1.51053568820335 1
1.52202019935584 1
1.53606957004531 1
1.46805500887802 1
1.536356188148 1
1.5040677582567 1
1.60346299266506 1
1.5717083602116 1
1.37418179485061 0
1.53859456734205 1
1.60422219303986 1
1.40645644186851 1
1.57031027920128 1
1.47289264293268 1
1.57873838285319 1
1.5874692446313 1
1.56477895620559 1
1.41769859836568 1
1.47183311121129 1
1.54043713447521 1
1.43771210359385 1
1.45399582893318 1
1.50960304865382 1
1.54221795015457 1
1.45121761475983 1
1.57129221050085 1
1.54510062554501 1
1.50114015074131 1
1.49908382375741 1
1.42047701385838 1
1.52366441536006 1
1.51598801957964 1
1.40552127996089 1
1.47356424836463 1
1.46278158170553 1
1.51632678724574 1
1.51905821756822 1
1.55690782789744 1
1.5861147191025 1
1.545279569395 1
1.46296599000101 1
1.44400195171215 1
1.50140781940224 1
1.60206951105571 1
1.44883449585019 1
1.45192709218434 1
1.56811195332446 1
1.5468910106009 1
1.51573807613269 1
1.59978887719095 1
1.43625417499819 1
1.48916601889003 1
1.49509073904953 1
1.55756455670426 1
1.61570710574159 1
1.53550067911832 1
1.4994869063901 1
1.51090584945639 1
1.48217484638823 1
1.48442018233902 1
1.37742319540078 1
1.60545642010901 0
1.53288074939553 1
1.47340536031364 1
1.42784564381531 1
1.4037740243303 1
1.4985014192772 1
1.49815420120425 1
1.51435872806186 1
1.46842575252788 1
1.4876967123234 1
1.48352661431556 1
1.58716647482366 1
1.55801241020058 1
1.46618138980791 1
1.33449444219066 0
1.42843300366478 1
1.50156595363212 1
1.56319926468757 1
1.48261553338437 1
1.53968488796766 1
1.49983107226879 1
1.48930684318122 1
1.47242699403225 1
1.45255489870136 1
1.48563796197206 1
1.4854110930093 1
1.43759407008973 1
1.46313420247372 1
1.54350901564866 1
1.53865792688848 1
1.52689006517522 1
1.52288279451293 1
1.46061791147682 1
1.49579894630976 1
1.5079183757778 1
1.58409815124154 1
1.53322500533344 1
1.49889313390261 1
1.40291773699444 1
1.56455824057343 1
1.44440851177514 1
1.58637926399642 1
1.49073813985103 1
1.40397381433492 1
1.40220978523775 1
1.50017480059866 1
1.57128777523573 1
1.54576422721225 1
1.52021431686834 1
1.49565985330537 1
1.52192477092599 1
1.46468792992537 1
1.52397750431608 1
1.54044767855111 1
1.51672029943161 1
1.46348473224724 1
1.36748976764091 1
1.42050037864049 1
1.48365888085762 1
1.53785659326574 1
1.47951204163272 1
1.5107805431975 1
1.50408467432199 1
1.55994506069409 1
1.516271772422 1
1.50611380541534 1
1.49413694383225 1
1.61729677105574 0
1.50251378929209 1
1.50875069377882 1
1.54321081205425 1
1.55627859535267 1
1.4370277600086 1
1.6271965205923 1
1.44152137788663 1
1.49152929719072 1
1.46312902374449 1
1.52041752354168 1
1.61359455004665 0
1.48253406995502 1
1.50952447158017 1
1.44680838811032 1
1.49268686282767 1
1.55554193750014 1
1.39396847938057 0
1.61049971124135 0
1.43164930699411 1
1.55636247347397 1
1.53241682738352 1
1.5055611790406 1
1.47196070386729 1
1.5724641173972 1
1.49711376833617 1
1.43121424219446 1
1.49015675789437 1
1.51339866126214 1
1.41639451989399 1
1.39952411389965 1
1.45645163360974 1
1.5248168676184 1
1.40368517070765 1
1.50406195444423 1
1.53008529419351 1
1.54431877597265 1
1.4967949632129 1
1.5595221319802 1
1.4422386842841 1
1.54131971672458 1
1.46030778451774 1
1.50980875918956 1
1.54801044768879 1
1.5313827957532 1
1.55508373655538 1
1.43805453996237 1
1.57959485829738 1
1.53541317707069 1
1.57653497211914 1
1.52448470933732 1
1.52782915233994 1
1.4502567650731 1
1.51791528179051 1
1.43453990915456 1
1.53022187918347 1
1.58830351533987 1
1.42544152034901 1
1.4088323293094 1
1.46811124360668 1
1.53932549154495 1
1.47082052065761 1
1.48396497039516 1
1.47152325983666 1
1.44117246278498 1
1.52865767909633 1
1.51540266680152 1
1.48273061493772 1
1.44142133200232 1
1.48025753761371 1
1.5611072125529 1
1.43295215461517 1
1.50998538692973 1
1.58307331065808 1
1.47862252246471 1
1.49362056637427 1
1.52784473342886 1
1.47700473654393 1
1.51107840064277 1
1.4740119575518 1
1.58254098829088 1
1.44560898340177 1
1.51850117720791 1
1.43057243352682 1
1.56271189576042 1
1.50983574618621 1
1.50219558252186 1
1.48307715487723 1
1.58385758348427 1
1.50392821921211 1
1.52583959709226 1
1.50622300192819 1
1.5190417103156 1
1.56794772930335 1
1.51735807630456 1
1.48711325136147 1
1.50216773749049 1
1.49052460057115 1
1.51990130950426 1
1.48828996154206 1
1.48483811250081 1
1.50168873648823 1
1.61233298885497 1
1.46808843227805 1
1.37890982885222 0
1.57213420770687 1
1.55459240457112 1
1.57365317762809 1
1.46649713297396 1
1.59791228459968 1
1.46349123086017 1
1.42350660330374 1
1.55218355299709 1
1.44970946737315 1
1.61370569617328 1
1.46266937846851 1
1.48522703170597 1
1.50606219632775 1
1.55346216760951 1
1.5326092047194 1
1.53441708962858 1
1.4996230768365 1
1.45539250638032 1
1.53029073453124 1
1.52983603049865 1
1.49153432123594 1
1.43126015856138 1
1.51431272918936 1
1.44861499452496 1
1.48692547939611 1
1.59546151374647 1
1.48505668058378 1
1.46146829719235 1
1.45218887485325 1
1.49937872670382 1
1.57084487576942 1
1.48109209646887 1
1.46075271991829 1
1.5686553121061 1
1.41941526024683 1
1.57647677807399 1
1.46861409299572 1
1.63765568045519 1
1.37623441399814 0
1.59101790626402 1
1.51622519869894 1
1.54986678555314 1
1.579224355696 1
1.59497997991335 1
1.41543296059176 1
1.42473021832529 1
1.43866988764182 1
1.4881875471615 1
1.56700132834737 1
1.52658552297693 1
1.47566201497228 1
1.44478850807734 1
1.56336405000594 1
1.48149400800848 1
1.45839854208174 1
1.45053020742475 1
1.54271110172679 1
1.56478076090015 1
1.54897733652209 1
1.59072807141652 1
1.54823851664236 1
1.47829567933626 1
1.55691537877361 1
1.54809914313503 1
1.49613752250816 1
1.45968316372941 1
1.50915044927724 1
1.59598615612565 1
1.54449766280333 1
1.5190898728421 1
1.49122391505695 1
1.4907243886894 1
1.48633082653789 1
1.50968718055235 1
1.59941673959873 1
1.58003879978359 1
1.62495561608857 0
1.4853611028419 1
1.45047350839192 1
1.50460408171804 1
1.46740445451869 1
1.58247368642951 1
1.58775123050804 1
1.56357792407806 1
1.54060025588338 1
1.45876179125945 1
1.54875591287762 1
1.50198082075927 1
1.51767120482953 1
1.51731801213176 1
1.51127973938992 1
1.55207938010868 1
1.47841210855507 1
1.49755371468235 1
1.5003879754744 1
1.39340402176602 1
1.46946527165667 1
1.41668497168343 1
1.55538846245278 1
1.55471208558106 1
1.53911939819321 1
1.48956333513278 1
1.45535655877505 1
1.43643418428623 1
1.68823047235713 0
1.45858823463875 1
1.44287006330251 1
1.52002901516713 1
1.5796751295458 1
1.4914600935205 1
1.46024482362597 1
1.46268822194845 1
1.49275042322368 1
1.46973203524554 1
1.45050091069793 1
1.48645055513651 1
1.61475269430151 0
1.51266035835256 1
1.41475700725831 1
1.42763492580653 1
1.51764737440337 1
1.44301319080386 1
1.5437294874301 1
1.4225531262448 1
1.5050916767824 1
1.47241589132789 1
1.52060281304649 1
1.50454262908183 1
1.5379627990543 1
1.53248340873098 1
1.48674921811349 1
1.42399560173455 1
1.55927753653497 1
1.48393879334071 1
1.48172847324679 1
1.48043764763585 1
1.58056669569969 1
1.42741311276959 1
1.46847058821041 1
1.52624920836486 1
1.61752774037013 1
1.51926033031986 1
1.56735504919811 1
1.48303919272114 1
1.61753075681339 1
1.58357949793981 1
1.51920514319936 1
1.460693563739 1
1.58793931398065 1
1.45845667055993 1
1.46568720148219 1
1.45823066094068 1
1.46031490244284 1
1.48183461108314 1
1.48644624108024 1
1.52221038155889 1
1.46873565823564 1
1.4003525269697 1
1.56956479733402 1
1.39700523944278 1
1.51316867114358 1
1.49239335110638 1
1.46073830378096 1
1.60677741664641 1
1.49077271621268 1
1.4344989941765 1
1.52203792705567 1
1.48362316262203 1
1.51800767710786 1
1.48259391087971 1
1.52844815725094 1
1.4539304003636 1
1.53988340199803 1
1.49589231086634 1
1.49158215877787 1
1.44965929977552 1
1.44533335549187 1
1.41724108071862 1
1.51261264379597 1
1.4332812150834 1
1.48834638209445 1
1.57568492762988 1
1.5712049783845 1
1.42588826633395 1
1.47253310690798 1
1.48743365319225 1
1.54873154244724 1
1.57169826637712 1
1.5666791004877 1
1.4530565434476 1
1.65838987947482 0
1.56048053129877 1
1.47388181162535 1
1.49412280652174 1
1.46514290101323 1
1.61592829187577 0
1.51276693165484 1
1.54150544227047 1
1.58643890886093 1
1.45944703849627 1
1.53645692652375 1
1.49174949469543 1
1.54784630569355 1
1.43147544611036 1
1.44015160139253 1
1.48142365986334 1
1.5520219773342 1
1.50704471285195 1
1.48553286823843 1
1.49385245686486 1
1.54064902869906 1
1.51685148523723 1
1.48407844132907 1
1.4244247538672 1
1.51032544188602 1
1.53577545354506 1
1.47144861740034 1
1.49989561313863 1
1.50526480866417 1
1.39579431017661 1
1.46371813894173 1
1.49607885727517 1
1.45160311118221 1
1.54321937931075 1
1.50460976234236 1
1.55796791843636 1
1.52056727256478 1
1.47948056586743 1
1.47713618922036 1
1.48185960168244 1
1.44022078347124 1
1.54205359230376 1
1.48383906840484 1
1.55866350258374 1
1.58072240541279 1
1.43454769498626 1
1.51736988734071 1
1.35819473683943 0
1.50062312215704 1
1.61425217530642 0
1.5652952764689 1
1.43661610289225 1
1.37613703650939 0
1.56813355944087 1
1.4827522273344 1
1.50301937189997 1
1.56822556831469 1
1.56083812602386 1
1.46545936522192 1
1.44627663226195 1
1.57162867900512 1
1.49649495754628 1
1.45346222677117 1
1.61085968403231 1
1.45388881960899 1
1.48447248293332 1
1.49594963936102 1
1.50393834797543 1
1.49587868728706 1
1.50783127116177 1
1.50245173592565 1
1.47246015132038 1
1.45650217525252 1
1.53922348405041 1
1.5211527638291 1
1.56249945187587 1
1.48781337143047 1
1.43316758289927 1
1.55669765299933 1
1.45531688007041 1
1.50611754478834 1
1.52217442674408 1
1.48255353345886 1
1.55044498654286 1
1.54264375654838 1
1.55693770067628 1
1.4985449809988 1
1.52861005826193 1
1.48197286872269 1
1.50754968484297 1
1.46084714853381 1
1.4659332782375 1
1.46094021969992 1
1.56816210539427 1
1.47740522503954 1
1.45436973689338 1
1.45748759884451 1
1.5021231636751 1
1.55333444452027 1
1.35834792462984 0
1.43978753046938 1
1.42711277635857 1
1.49216676485112 1
1.53580163276376 1
1.45657353175425 1
1.47229135321809 1
1.49755745172573 1
1.530761318095 1
1.51685400746331 1
1.47644552375227 1
1.57977058123676 1
1.50532234254786 1
1.51734872868968 1
1.43378266174669 1
1.50655072278445 1
1.4909882824512 1
1.58734213416927 1
1.53320229124218 1
1.44543429997877 1
1.51328119306937 1
1.46260404973077 1
1.52079800027463 1
1.53411301820013 1
1.45083471780281 1
1.54392629517391 1
1.51048703061331 1
1.52207677172238 1
1.49524940449525 1
1.45919882707695 1
1.41388352081965 1
1.52222359168498 1
1.55554590192344 1
1.52590565297889 1
1.49811189616119 1
1.55803876721399 1
1.48261300765275 1
1.41757780244547 1
1.59324284526359 1
1.43501580489498 1
1.37294215665033 0
1.44976646528526 1
1.47866103395349 1
1.52030751276863 1
1.49676610602757 1
1.42123438973554 1
1.53398467488783 1
1.47622933625648 1
1.46003611274329 1
1.43964504314196 1
1.48611465634773 1
1.60788947962872 1
1.47277735084983 1
1.58951969659933 1
1.461116598681 1
1.44821766416001 1
1.56404596867314 1
1.49300976007075 1
1.41642081832896 1
1.43133825240381 1
1.49937709457611 1
1.46935151610312 1
1.58254339088246 1
1.40516272671023 1
1.60009382135237 1
1.4703114327966 1
1.46491341054544 1
1.54697569809383 1
1.55230824880489 1
1.45087174006572 1
1.5512075760074 1
1.62302236404771 0
1.5877641640601 1
1.46235466575392 1
1.44032119035145 1
1.58770204125293 1
1.49843578282525 1
1.58559320115703 1
1.49722939800514 1
1.53088790382157 1
1.45882137437393 1
1.41764599009675 1
1.52024341448559 1
1.47076400508525 1
1.58874366223357 1
1.54392090437267 1
1.46455961623738 1
1.56191015549501 1
1.48618136097229 1
1.58922978947486 1
1.46320506625851 1
1.55628814228636 1
1.53112446608235 1
1.46095874882524 1
1.55214100287951 1
1.42901646493638 1
1.44664495197697 1
1.48949010276174 1
1.44451710976697 1
1.41668084894095 1
1.5505656895346 1
1.46385210467224 1
1.59528579208756 1
1.47335741326457 1
1.52249184400944 1
1.48960426620811 1
1.41481583818888 1
1.52869762111052 1
1.50024430077962 1
1.56725949414817 1
1.53779071147882 1
1.43065640529516 1
1.5178190889879 1
1.54588289481701 1
1.51573366146059 1
1.53957016991678 1
1.40231182398716 1
1.50304780930288 1
1.57502570804745 1
1.44548309948827 1
1.54142801290353 1
1.48359289645111 1
1.56148096924624 1
1.45716133657407 1
1.4486817220005 1
1.50642229572478 1
1.46232271895964 1
1.45180251509304 1
1.44277849184056 1
1.51734581818779 1
1.46464807457719 1
1.49852316442059 1
1.54919925897837 1
1.54135086475393 1
1.48264606738265 1
1.53387905629693 1
1.54317703563535 1
1.61783892544273 0
1.60343396095596 1
1.4447651460916 1
1.44707557469677 1
1.37875455858302 0
1.50100921426442 1
1.51722976234587 1
1.4531280105115 1
1.5565965225612 1
1.44864107144888 1
1.51814953610658 1
1.51242695176371 1
1.45159130052822 1
1.51152104757736 1
1.46014943698919 1
1.5784179654127 1
1.52420083382293 1
1.51877273800452 1
1.49162160448712 1
1.56762531064896 1
1.42244984869777 1
1.52758726955332 1
1.56932299600303 1
1.52861807511763 1
1.42544876573512 1
1.58252510280732 1
1.53934366967249 1
1.49567556240868 1
1.51603536543072 1
1.45306136200465 1
1.44759553699906 1
1.42874938330925 1
1.63256086777337 0
1.45208783533947 1
1.38585146903159 1
1.54675643550178 1
1.53749477642876 1
1.47923588452647 1
1.47393490214664 1
1.34568992111227 0
1.50490657575789 1
1.4630364572926 1
1.60521436580027 1
1.53724206738938 1
1.46533496706095 1
1.52850924256649 1
1.51953795043457 1
1.44103589294206 1
1.46985003135479 1
1.46607115713913 1
1.58250586979454 1
1.51222909713224 1
1.5123861070385 1
1.49831097862726 1
1.57809519208598 1
1.50410403677425 1
1.4940988928122 1
1.44843219859675 1
1.48343002065284 1
1.46332964230814 1
1.570649448646 1
1.47626133353426 1
1.46229205025474 1
1.47956205882335 1
1.57891637918476 1
1.59385976624077 1
1.47275315453666 1
1.51348213390947 1
1.52603530966895 1
1.47017503789847 1
1.51754366330202 1
1.56729081876146 1
1.53966380341828 1
1.57443025084688 1
1.45682506799363 1
1.47000970559052 1
1.56388418924811 1
1.45880906368485 1
1.4963575051775 1
1.47033269906038 1
1.55143165054366 1
1.5455476804124 1
1.49119026302224 1
1.5306938921366 1
1.54571516135912 1
1.47357090935164 1
1.49942840791004 1
1.54680897439635 1
1.55327990990299 1
1.55915670883403 1
1.48417655940796 1
1.53710017815952 1
1.59323142305536 1
1.43491534298802 1
1.47283889765662 1
1.6023511632019 1
1.49486319643323 1
1.49393587873356 1
1.46157349044549 1
1.48610413229347 1
1.48683154045827 1
1.49527800480446 1
1.48370805350154 1
1.58789760982853 1
1.30152901884646 0
1.46673714906845 1
1.56282892613142 1
1.44164044979969 1
1.48987197368406 1
1.57700536574237 1
1.59435816593614 1
1.51234778246156 1
1.54231961872583 1
1.4993183816457 1
1.55358434617435 1
1.53054893584964 1
1.5084619228675 1
1.52531630547466 1
1.5551036887362 1
1.49227469787991 1
1.41214823367291 1
1.50730699614852 1
1.46909764363687 1
1.50199473323841 1
1.52498170268931 1
1.48376676854549 1
1.6110437512682 0
1.52491840108481 1
1.53738001518622 1
1.56479761845656 1
1.48197097572815 1
1.55889284426284 1
1.52450324121765 1
1.43580098013687 1
1.58864821786231 1
1.55222272477474 1
1.51680631250201 1
1.53404044873784 1
1.54109904193263 1
1.46196651180732 1
1.46075803420652 1
1.43597766996323 1
1.5398253105776 1
1.54881997810107 1
1.38491743581313 0
1.54374916609589 1
1.38148306215899 1
1.51252336001822 1
1.50681309698931 1
1.52856230490654 1
1.46004394509197 1
1.40147506706689 1
1.54992266619204 1
1.50338155302582 1
1.56761013538646 1
1.45892695205564 1
1.47177657799866 1
1.50551897965683 1
1.5488284567237 1
1.54813599422717 1
1.51610429610105 1
1.57980191155491 1
1.5197895417521 1
1.5830753101932 1
1.53497294286306 1
1.54512257785546 1
1.4866289446595 1
1.55461543045122 1
1.47542431827434 1
1.45026792162101 1
1.47982879058402 1
1.52959587894874 1
1.51145645035135 1
1.54986373444786 1
1.52247101649689 1
1.49991543986724 1
1.47730672117401 1
1.53890662481306 1
1.53361916441053 1
1.40925229627489 1
1.54614647089589 1
1.38383828747664 1
1.41992024949843 1
1.43988157936412 1
1.52527195100178 1
1.45047240779559 1
1.43131485118299 1
1.4318489010186 1
1.55004139171648 1
1.47590716491985 1
1.55088681003096 1
1.47487697563847 1
1.41635292375484 1
1.52799943215431 1
1.53470220464092 1
1.44302193848863 1
1.57317328439106 1
1.48069041680019 1
1.47170697113012 1
1.57331562352427 1
1.60162400382761 1
1.50759850822228 1
1.47112849884726 1
1.55438557847353 1
1.42948669973688 1
1.54446990808195 1
1.5065943552841 1
1.46089053276869 1
1.47000492861285 1
1.51970957920472 1
1.57225722731124 1
1.52007744052932 1
1.44149067604576 1
1.5080170596892 1
1.5241619628397 1
1.47836548071966 1
1.62764822668186 0
1.44837634223557 1
1.48953478306296 1
1.60946917954462 0
1.53601066213682 1
1.37789363821127 0
1.46775529002971 1
1.42743672626894 1
1.52147317184828 1
1.44476977155321 1
1.47997783958994 1
1.41963472279408 1
1.47939556541393 1
1.51845817458959 1
1.42398669587284 1
1.49222229464864 1
1.50734685722831 1
1.48300185348725 1
1.50803553775129 1
1.47413994570473 1
1.55643076250899 1
1.46725570877342 1
1.48643545625477 1
1.45232098836681 1
1.55420821717336 1
1.54088814752272 1
1.44946103126606 1
1.57931935640851 1
1.55980006949971 1
1.46563852356773 1
1.45665848955925 1
1.41317260524998 1
1.54212717154756 1
1.46802305405791 1
1.52038227752814 1
1.44951690482369 1
1.52094294019878 1
1.54921051339293 1
1.38789201671729 1
1.40849957328572 1
1.40207190539525 1
1.42744949371922 1
1.42776181942708 1
1.43590568383158 1
1.57467415153443 1
1.50431482837393 1
1.53004068520266 1
1.57669304422572 1
1.43877558815691 1
1.44641840832633 1
1.44598935453794 1
1.53280490237636 1
1.54373937116824 1
1.52283062554083 1
1.528950040971 1
1.56835843158427 1
1.44015983465954 1
1.41065517308011 1
1.48695542671778 1
1.55135234454068 1
1.43905819383467 1
1.48127071210013 1
1.53521485661485 1
1.44689824200872 1
1.42510428608022 1
1.45634482780859 1
1.56689922249337 1
1.56184914544093 1
1.56134588680117 1
1.4811552789805 1
1.52808944613598 1
1.60277208461464 1
1.44660287592189 1
1.44882602907699 1
1.46414352253081 1
1.56655075011827 1
1.48867864548228 1
1.43159153975822 1
1.50253258263807 1
1.53238119470384 1
1.48255558788853 1
1.59338626932596 1
1.48744670188074 1
1.525263879023 1
1.58820835190585 1
1.54162414412647 1
1.44298246188019 1
1.53088218081414 1
1.56681232200569 1
1.46745049942926 1
1.51101491877217 1
1.49072815259491 1
1.46520942271586 1
1.43173859567009 1
1.4630481315551 1
1.41606715831876 1
1.53663373293332 1
1.51544091081556 1
1.51387819398499 1
1.49807089029061 1
1.46203721870775 1
1.54824891324789 1
1.46538503833358 1
1.59000552574822 1
1.53022227833526 1
1.41627587827133 1
1.4499490046429 1
1.47686248134831 1
1.5015361626826 1
1.53532468622575 1
1.47808958996362 1
1.48819295309751 1
1.44766937737341 1
1.58272957627742 1
1.51229069325074 1
1.60039410475799 1
1.48567064924465 1
1.4995639920587 1
1.52676505401783 1
1.47305075349159 1
1.5450080580442 1
1.47986219655153 1
1.40292632710146 1
1.5496424146379 1
1.50189562417454 1
1.39414287525579 1
1.5155892186322 1
1.47367848540457 1
1.46187146277765 1
1.4754696362596 1
1.48610039235822 1
1.45010799093098 1
1.55603263373781 1
1.47992486987361 1
1.51377131824914 1
1.56361844039455 1
1.61505136867183 0
1.4443918333613 1
1.50446817160766 1
1.47210802778362 1
1.41591688355683 1
1.48250764108074 1
1.45856973538254 1
1.57698365102071 1
1.47479198635005 1
1.60361489620594 1
1.47160817834424 1
1.47592047040887 1
1.52142907662463 1
1.62768692826416 1
1.4620601569007 1
1.3906864629061 1
1.50733543120632 1
1.56169062376113 1
1.44085090001088 1
1.51232394518253 1
1.4733061976311 1
1.38384814788975 0
1.55935410932132 1
1.44595793100992 1
1.55937683831488 1
1.58135878110592 1
1.38499353242925 0
1.56256224011258 1
1.54565235133256 1
1.45677648914166 1
1.53135977176723 1
1.55091032869235 1
1.36261666014135 0
1.54107084237088 1
1.50269147081142 1
1.42195975905785 1
1.47093120463289 1
1.56643957074205 1
1.60205856981621 1
1.45804006079191 1
1.51374243327652 1
1.5362689846488 1
1.52264029856043 1
1.47826187727675 1
1.48358521897462 1
1.47032820388763 1
1.38792132761375 1
1.48095246371834 1
1.4668148972193 1
1.45978600541367 1
1.46309764994158 1
1.53896188422304 1
1.53340028475198 1
1.48584882235596 1
1.53472695165275 1
1.48549012656069 1
1.57076690461202 1
1.52753654981635 1
1.4719892956046 1
1.47792254431275 1
1.55054924303155 1
1.47946644210434 1
1.52663289585418 1
1.48267809264821 1
1.49433222851237 1
1.52509491733878 1
1.54492947627843 1
1.56496502754263 1
1.57263658181922 1
1.47653090820222 1
1.46373822561009 1
1.47386160332021 1
1.49398669868511 1
1.41146872007754 1
1.53706520929258 1
1.52365239789652 1
1.5456551293325 1
1.5112162351236 1
1.4160991449089 1
1.47423183900733 1
1.51626909595617 1
1.56098740671851 1
1.38599876243071 0
1.51113549365508 1
1.53240922783978 1
1.46938245651471 1
1.52044737927186 1
1.42934258709712 1
1.53190638650119 1
1.48357601787706 1
1.55516802400183 1
1.49258605978641 1
1.52001639089369 1
1.52953860768296 1
1.60827572365029 1
1.43428293478251 1
1.50841715730505 1
1.45544297590543 1
1.47447081530258 1
1.44047758367859 1
1.48109642925705 1
1.40803540317376 1
1.58517389125017 1
1.48979979659518 1
1.48182524014512 1
1.43478435068109 1
1.51325656159621 1
1.47248972770175 1
1.48649235600248 1
1.59595168288632 1
1.4471670930291 1
1.44988339114425 1
1.49110825407268 1
1.49100134265595 1
1.54421104452038 1
1.40712961908825 1
1.39807878450747 1
1.51786061198877 1
1.56724871791453 1
1.42653032044695 1
1.604387705398 1
1.39028164341972 1
1.45577358899021 1
1.44173996080329 1
1.46106272568191 1
1.52219099295005 1
1.52126653910355 1
1.53730057336506 1
1.48802032655046 1
1.57830507823456 1
1.41852633948871 1
1.53086119013111 1
1.54089171118024 1
1.45335495173845 1
1.42424976568113 1
1.5280412612077 1
1.49001037075172 1
1.50814708560195 1
1.46422237195459 1
1.42987806422333 1
1.42622908461431 1
1.57955343784824 1
1.540024810836 1
1.58017011174678 1
1.4118153193698 1
1.54290401763329 1
1.47515640322961 1
1.52845469147432 1
1.47259535267025 1
1.52828889694682 1
1.52479093957591 1
1.57121082451432 1
1.57302460139066 1
1.43349809170629 1
1.49059969601032 1
1.48798090172304 1
1.50245574033752 1
1.48987299199025 1
1.45802325601835 1
1.46759524812896 1
1.44774774184329 1
1.48065222142071 1
1.46471961368535 1
1.45478762248904 1
1.42216716329357 1
1.45590516077081 1
1.51510876892682 1
1.44737287961691 1
1.4800949060531 1
1.5051612824886 1
1.54827231482089 1
1.37005379447879 0
1.46713714779154 1
1.61694653477824 0
1.51660454288051 1
1.43831611408646 1
1.44458278565233 1
1.51278276833924 1
1.37409861720218 1
1.57487346975394 1
1.49962322240809 1
1.47465382327839 1
1.54110907020787 1
1.45020009178182 1
1.47964650470198 1
1.57044239738131 1
1.45177407970454 1
1.47674473696593 1
1.47092743846177 1
1.39422378506218 0
1.59224278333059 1
1.43878937846736 1
1.5046251316022 1
1.46444489082569 1
1.46195056668491 1
1.41282391732604 1
1.51450388446307 1
1.4642875295431 1
1.49506996880229 1
1.66853044788951 0
1.52520348054171 1
1.47067752946522 1
1.51163403564386 1
1.56242667777452 1
1.49666576248045 1
1.54352972887455 1
1.50594215291675 1
1.56517728763062 1
1.51348206652712 1
1.49848507500907 1
1.46286200863698 1
1.53247712723569 1
1.52945202073859 1
1.40660462545963 1
1.5147210899904 1
1.55875274492841 1
1.54698213216051 1
1.42625565772382 1
1.53413501632091 1
1.50350977239044 1
1.47153710376285 1
1.51042833738868 1
1.46549289993918 1
1.55662762523996 1
1.47781303097047 1
1.49701356569799 1
1.48786144523726 1
1.50236307232925 1
1.54535064063277 1
1.49450465601038 1
1.52161524608128 1
1.55675080652682 1
1.66642142190434 0
1.44258668035451 1
1.47641390171656 1
1.39635135860231 0
1.41859257998948 1
1.45181188037121 1
1.48988158636878 1
1.39399324060413 1
1.517755457609 1
1.39887591890592 1
1.48701834517089 1
1.40967803400983 1
1.5834501110759 1
1.49934862155319 1
1.49791868283782 1
1.62002634769659 0
1.54809594109006 1
1.46189904829375 1
1.60262728333469 1
1.50520866593941 1
1.56815470612416 1
1.5843138787652 1
1.44614081729315 1
1.40836392557109 1
1.54530080827846 1
1.52318391734152 1
1.54774806356288 1
1.46938504117351 1
1.52769884770138 1
1.50496821162937 1
1.53939905795468 1
1.56585519314706 1
1.40891411720075 1
1.44798678336001 1
1.54692628382933 1
1.4386582605658 1
1.55808929999054 1
1.51764107502853 1
1.53976670024766 1
1.50520418356575 1
1.51740942766602 1
1.44915951558775 1
1.5423610644068 1
1.48685336693392 1
1.49997844240548 1
1.54420704759259 1
1.51783411680459 1
1.43873290037265 1
1.54130460104481 1
1.45732981601157 1
1.45600962232505 1
1.42919906441554 1
1.53184324692107 1
1.50758529744241 1
1.54668490776419 1
1.51060433971583 1
1.53360749147374 1
1.51555865949251 1
1.5291454147673 1
1.58600688926154 1
1.50437309537819 1
1.4602431558348 1
1.52934646312624 1
1.50563886822685 1
1.4835006298289 1
1.46913249977359 1
1.57494056683485 1
1.57727596430859 1
1.48573324277826 1
1.50654042702073 1
1.44371075810312 1
1.49648255764167 1
1.5693271899675 1
1.47157669917069 1
1.50350479690724 1
1.61610858525229 0
1.50608001098707 1
1.53250450658184 1
1.45000118681962 1
1.51901522248773 1
1.46227955552647 1
1.54646908710936 1
1.55720403786073 1
1.47329417565174 1
1.47642053945189 1
1.44156746838281 1
1.45386707249589 1
1.62854865059802 0
1.41415747239566 1
1.49723518125916 1
1.51104272210641 1
1.4554334595405 1
1.53998025554362 1
1.51592561463853 1
1.43353555747318 1
1.53945424578131 1
1.48557892427014 1
1.45580987095287 1
1.41121000832509 1
1.43268611586537 1
1.53727881135113 1
1.41836400042558 1
1.58033672578327 1
1.51367180610905 1
1.4892362005285 1
1.57112683739108 1
1.49389583487914 1
1.52392406695537 1
1.54392940674081 1
1.45470378474329 1
1.56826502682059 1
1.52100220114036 1
1.4714678372525 1
1.4633007680934 1
1.56120038945312 1
1.5121341171833 1
1.38129467280907 1
1.53620313959897 1
1.46441491265119 1
1.47870044441185 1
1.45526354946515 1
1.53315158131072 1
1.48550048085196 1
1.48869455870506 1
1.53291421892283 1
1.45679611228589 1
1.53767604280313 1
1.56161255590929 1
1.4556548578849 1
1.46844923785406 1
1.53872082346456 1
1.55620135234356 1
1.48816568243037 1
1.46893436819483 1
1.51586237966521 1
1.4237944372172 1
1.43640420159673 1
1.42446712467038 1
1.58102620682765 1
1.50367101645296 1
1.48886188555937 1
1.40943719048398 1
1.55935285517023 1
1.54060520201223 1
1.51284479556915 1
1.46220266677528 1
1.46794949494021 1
1.5009105239725 1
1.38763572333547 1
1.5086072339978 1
1.4516439650873 1
1.46183558480751 1
1.4782565572631 1
1.5832508168256 1
1.55624281508606 1
1.52792477735279 1
1.52828747540639 1
1.55623064895859 1
1.42497725838834 1
1.38174146353496 0
1.60048573682072 1
1.53607421921211 1
1.52444191135009 1
1.48038322784541 1
1.47447865045074 1
1.57925883601016 1
1.47862392125935 1
1.52282831358567 1
1.45070888832939 1
1.47171385670552 1
1.4315304650622 1
1.553311254845 1
1.51117299570102 1
1.43663313403167 1
1.59605394856961 1
1.57237781322965 1
1.48500290733237 1
1.51289707437112 1
1.44807473062555 1
1.46899365077229 1
1.53420224634681 1
1.4795373686322 1
1.5248879256359 1
1.48252553142297 1
1.48023967069852 1
1.4860786901793 1
1.48573198441758 1
1.53057882439207 1
1.50751258342549 1
1.54315783054667 1
1.45054382635093 1
1.5056761301137 1
1.52983318686084 1
1.44783651468891 1
1.51948523046392 1
1.53757697289641 1
1.52279113947263 1
1.49473380417952 1
1.42482918019605 1
1.53963533238638 1
1.4296539415248 1
1.4750410869481 1
1.44160611189234 1
1.52302153017661 1
1.51250481740643 1
1.47081087358775 1
1.56208523646831 1
1.41477209362794 1
1.49043171527259 1
1.56369358534501 1
1.60533460056555 1
1.50267033473162 1
1.59717566233994 1
1.63288758601323 0
1.50814835818002 1
1.46415751556411 1
1.61176192398989 0
1.50392965574062 1
1.5448756872414 1
1.52941544530497 1
1.58054945131769 1
1.59707419807497 1
1.54508109129707 1
1.61648885480003 1
1.42687924307896 1
1.46988291846743 1
1.50549374844666 1
1.52174324295441 1
1.51454088368152 1
1.46790745848743 1
1.48846014362167 1
1.45179711809827 1
1.40145341002097 1
1.5472632451135 1
1.49682176800834 1
1.48682939819727 1
1.43836872872912 1
1.54080940767949 1
1.41094604562752 1
1.59462438804916 1
1.46183139444663 1
1.52678733437477 1
1.48011067032917 1
1.52765886897039 1
1.51300321363436 1
1.41717767217217 1
1.46171896164257 1
1.41495091961904 1
1.61008795260861 1
1.57214974621328 1
1.51704849575816 1
1.44630164258924 1
1.52342804458672 1
1.55248728348542 1
1.50029995661463 1
1.4682263061685 1
1.47985050111211 1
1.61891433284659 0
1.50757753873621 1
1.53871163731876 1
1.53828650984867 1
1.46600404428768 1
1.54927259775263 1
1.42883107684968 1
1.4151484547543 1
1.41077003248004 1
1.48201586569962 1
1.44925854295765 1
1.45329177504355 1
1.45608183582766 1
1.45259697767393 1
1.4728483255041 1
1.58147040853981 1
1.60127064399709 1
1.49967816065615 1
1.51461789743006 1
1.46977470858775 1
1.48753191897751 1
1.46050629364263 1
1.54363927108061 1
1.52140290115342 1
1.49236109515667 1
1.42285272046893 1
1.44382724266066 1
1.43388309952807 1
1.53455135858977 1
1.4786642366952 1
1.4555960354753 1
1.56258653683305 1
1.46430686771422 1
1.41775452458417 1
1.58230199268324 1
1.49454790791687 1
1.41823663819962 1
1.43870792514447 1
1.42624088708721 1
1.55262421748369 1
1.44847889516162 1
1.46592674246169 1
1.43727931403495 1
1.61005289613058 1
1.60720957609019 1
1.42643889096461 1
1.50834335953965 1
1.41700744687032 1
1.52372535861536 1
1.48993711027394 1
1.52870512609219 1
1.54411562885564 1
1.53830067781886 1
1.49491703954789 1
1.49594157601368 1
1.48301329460219 1
1.50691450409182 1
1.48664448786241 1
1.57704574090072 1
1.49434923992902 1
1.46507838360231 1
1.43604396935029 1
1.50386120570787 1
1.44980136074243 1
1.51979482694151 1
1.52214793115138 1
1.47029708860916 1
1.47184173711315 1
1.52351136064834 1
1.51720461557761 1
1.50307112413182 1
1.50245681728706 1
1.56696465174041 1
1.46796138328091 1
1.39990358207607 1
1.51280014908197 1
1.42752774584416 1
1.5145682340335 1
1.56304518655573 1
1.56496171447853 1
1.49177383032005 1
1.47434633824128 1
1.49474667850235 1
1.48299104652902 1
1.54809848570686 1
1.45428285110358 1
1.4340433925353 1
1.36252922049794 0
1.55750710625884 1
1.44254017151743 1
1.56531880123692 1
1.40956691714658 1
1.45460425065019 1
1.47705933444715 1
1.56282107432133 1
1.54597162974767 1
1.50786783910309 1
1.55737632790031 1
1.55588010630197 1
1.51842521654782 1
1.49077363813139 1
1.5537752219528 1
1.52460985041906 1
1.45129766173826 1
1.56200049354808 1
1.4660892761064 1
1.51852139000024 1
1.48378564367531 1
1.61375440369785 0
1.52782697859945 1
1.4143463994917 1
1.44158128691437 1
1.47147885739693 1
1.47145487672629 1
1.46220621080748 1
1.43745112089052 1
1.51591721402635 1
1.51203258056472 1
1.48620223384499 1
1.42506900299454 1
1.49162394974935 1
1.59088086517009 1
1.54949031570567 1
1.50109437451903 1
1.48633392358108 1
1.46735179818208 1
1.59270666764966 1
1.50064330399434 1
1.49066207677073 1
1.48963892829731 1
1.46191619866161 1
1.48898676940245 1
1.44214704963247 1
1.52268649651414 1
1.54487999124569 1
1.46271188261301 1
1.5165084961652 1
1.52242625051417 1
1.56265004719217 1
1.51027906006626 1
1.412202504908 1
1.50438965283636 1
1.50558438466073 1
1.54115303667971 1
1.45432973174037 1
1.41587749252236 1
1.55489636854284 1
1.38550436858583 1
1.44539918328947 1
1.44518840819659 1
1.49297490322338 1
1.54741602708538 1
1.51327091631938 1
1.4542758265386 1
1.48301791770502 1
1.42917474871834 1
1.36745474672874 1
1.44202202345957 1
1.48602719845528 1
1.50786131226992 1
1.5117833686208 1
1.46402255080686 1
1.38737749067919 1
1.56825523786415 1
1.53963703578968 1
1.55266986879123 1
1.46251325429949 1
1.49868315661117 1
1.58188546851528 1
1.46108509491014 1
1.49633674828969 1
1.52064098992413 1
1.54278077927771 1
1.51901439067698 1
1.50967118255461 1
1.5582823137073 1
1.52377941862499 1
1.41886485296853 1
1.47011963361508 1
1.60956841183984 0
1.53484336499016 1
1.50704298664235 1
1.49978051436415 1
1.45206482821295 1
1.49937717872216 1
1.38787777770721 1
1.49702404569304 1
1.62213341087075 1
1.50138553903133 1
1.46621245261984 1
1.52103546812546 1
1.58098250704528 1
1.51214869962248 1
1.36292086348547 0
1.56588899168748 1
1.47389512879233 1
1.53280613116002 1
1.49233184147881 1
1.47427589479018 1
1.56837355430068 1
1.44178807915265 1
1.52003979150599 1
1.45986435341905 1
1.51016418862175 1
1.53301033190375 1
1.477609863686 1
1.51614280061839 1
1.47577833285448 1
1.47583001372444 1
1.4292276299083 1
1.54152984507264 1
1.44214229840882 1
1.55823717962959 1
1.47026689583421 1
1.51020098347255 1
1.5761818325919 1
1.52761682444848 1
1.51510599068287 1
1.60319442353498 1
1.60617357543479 1
1.61764361534717 1
1.60334374587319 1
1.42537852866253 1
1.43624453343237 1
1.51517281490672 1
1.51136483193827 1
1.49916448671361 1
1.55208768661135 1
1.44742394907138 1
1.53870449124099 1
1.46365382232518 1
1.46201310414878 1
1.42366724703624 1
1.50599778826521 1
1.45631624704884 1
1.52741986823178 1
1.45974600193269 1
1.39430078954306 1
1.48807308820058 1
1.48851362102793 1
1.52405593385224 1
1.51596591802369 1
1.48483908312119 1
1.50571193783696 1
1.50283559144441 1
1.44376717144341 1
1.399068814733 1
1.50891419401295 1
1.50678414664925 1
1.43542566870694 1
1.51055278810627 1
1.53575338089978 1
1.60055184891916 1
1.42833637639279 1
1.57884247969944 1
1.45692759818845 1
1.44919965259918 1
1.50991816165454 1
1.61513040829104 1
1.54712877461063 1
1.58518264820289 1
1.48373817588274 1
1.44417012809144 1
1.44032396865459 1
1.55629406058295 1
1.4070679501835 1
1.46684115795623 1
1.50657542761118 1
1.44105265364729 1
1.49758812505586 1
1.51147834024211 1
1.48971438933959 1
1.53652681327138 1
1.52752516603526 1
1.58444806294526 1
1.49145372551711 1
1.50690767052779 1
1.41947797603914 1
1.41240646224648 1
1.49481065126119 1
1.54022247023747 1
1.47641804297785 1
1.50533718060717 1
1.47400553796458 1
1.58907039370859 1
1.54406543664822 1
1.42523572080204 1
1.60853011641176 1
1.4964486769005 1
1.444134316735 1
1.42078433802987 1
1.55486700348552 1
1.52463236918698 1
1.50184447019659 1
1.49104417745638 1
1.50926171210424 1
1.51164322395024 1
1.48748534265232 1
1.43409046929617 1
1.53317218151464 1
1.31627883995668 0
1.59275118251298 1
1.45083679111968 1
1.46680307187471 1
1.41451723084004 1
1.56931976038374 1
1.55567001563656 1
1.44248544354581 1
1.47776896988342 1
1.50791529375092 1
1.46354721577764 1
1.5309632272644 1
1.34757482498669 0
1.53052240155012 1
1.45539423639473 1
1.56533564722683 1
1.46060977702617 1
1.57823972072878 1
1.43873925258288 1
1.38652032817516 0
1.4218171613207 1
1.55200886236993 1
1.41276940209411 1
1.43288775180541 1
1.52695056309884 1
1.47921857962449 1
1.51763945479067 1
1.56097857558388 1
1.55372977873117 1
1.57533847253438 1
1.60030120911954 1
1.45618276946391 1
1.52949844134934 1
1.49412268986322 1
1.51869621254503 1
1.48337508490771 1
1.44745297569291 1
1.54506809416087 1
1.5829781393624 1
1.50522834503323 1
1.51430137808244 1
1.45372396620753 1
1.55801832222818 1
1.67145709320013 0
1.59718596362674 1
1.57720796364188 1
1.4931067695545 1
1.44881715924738 1
1.59385990350861 1
1.46472110839813 1
1.59325500294054 1
1.54722510405418 1
1.47513171637395 1
1.39471535147812 1
1.49271620489793 1
1.47171453398331 1
1.54568829596198 1
1.49858525516304 1
1.52933982394015 1
1.52003401281111 1
1.46665123090496 1
1.60048941719408 1
1.47620899230187 1
1.486030080491 1
1.50701581920548 1
1.45913675021021 1
1.45051228451216 1
1.5034521036286 1
1.5566431354511 1
1.49561672946977 1
1.59215802804781 1
1.5443406266434 1
1.53750346458581 1
1.42178973663214 1
1.54529563565301 1
1.47946068174737 1
1.4346339679137 1
1.55777296996946 1
1.46494795669937 1
1.5644765414294 1
1.49703019813292 1
1.56540729320123 1
1.49733694865732 1
1.56104701668065 1
1.49299912065073 1
1.59959718617485 1
1.47796449576068 1
1.56666787595531 1
1.55255962354584 1
1.54475499336021 1
1.48221647374381 1
1.59973974598562 1
1.4256838135455 1
1.45227678258637 1
1.48149102336748 1
1.4275353584059 1
1.51369295646451 1
1.50017827339942 1
1.43572058209538 1
1.525586853191 1
1.46038832427473 1
1.48033041223549 1
1.52675505538136 1
1.47297362701831 1
1.44081584286134 1
1.5351057145982 1
1.47598229966417 1
1.4243602986538 1
1.43490132444834 1
1.54581358916271 1
1.61418376158188 1
1.60757869547691 0
1.50319991240495 1
1.53486867290816 1
1.49415899689732 1
1.60729586444178 1
1.45854695289426 1
1.46535800899239 1
1.51807958342302 1
1.53599553551233 1
1.5428927324649 1
1.53210539838928 1
1.58585465192071 1
1.51596356620661 1
1.49945123690038 1
1.42838850754419 1
1.58927615671309 1
1.47959085019556 1
1.46755318750095 1
1.51793537129109 1
1.41488134811468 1
1.54686221651562 1
1.51632809952828 1
1.57756858786981 1
1.56381789423096 1
1.52627834907431 1
1.49434052919833 1
1.4981665016478 1
1.47720667291323 1
1.53503801754382 1
1.54244494542533 1
1.48764714319368 1
1.47908970893225 1
1.44056690517882 1
1.56110248403767 1
1.54714709236871 1
1.5133730255305 1
1.56098025285493 1
1.46545865009004 1
1.57410769626586 1
1.493348449591 1
1.53135945923897 1
1.57350545668789 1
1.52739282648251 1
1.49966062095222 1
1.55434938648047 1
1.4925290056885 1
1.41474929021048 1
1.515368679598 1
1.49616743999556 1
1.57629277643286 1
1.6408055444221 0
1.46395567907482 1
1.48182005514797 1
1.38285305953982 0
1.48031596701439 1
1.50076333601671 1
1.4379186467957 1
1.59588563541134 1
1.48950706061695 1
1.51699218149505 1
1.55477154364407 1
1.63128764690466 0
1.52817065447687 1
1.51065636735282 1
1.48898182559951 1
1.6106568617977 0
1.52818253951202 1
1.48326194839992 1
1.4613861860282 1
1.56759186768974 1
1.53909587829473 1
1.42585324982966 1
1.56102027630608 1
1.56274303033496 1
1.50606153754599 1
1.44262429403371 1
1.44481088068425 1
1.47106409591471 1
1.48438633812597 1
1.49628674122697 1
1.51994984453075 1
1.52522432314732 1
1.44087966037347 1
1.54037183138243 1
1.50112758444801 1
1.54535187421313 1
1.49247316928784 1
1.41913339241822 1
1.59543268145658 1
1.48831077062307 1
1.5092396427488 1
1.49745537511462 1
1.38553027050918 0
1.42090555308754 1
1.56468715110384 1
1.44166649367805 1
1.49196694039593 1
1.58589191332342 1
1.42327354949285 1
1.49227007944147 1
1.50777668496761 1
1.40561941602908 1
1.46920215570262 1
1.4540243914782 1
1.41993331509485 1
1.53495840175009 1
1.47204576387814 1
1.56792189422943 1
1.50929834297724 1
1.45780813369671 1
1.53369428801054 1
1.41060308018262 1
1.52877784579127 1
1.58276362149807 1
1.57607111801135 1
1.53690904619356 1
1.44794071646372 1
1.44701519829035 1
1.52164937602023 1
1.39975536575484 1
1.51250436007624 1
1.56729999092376 1
1.5338512276246 1
1.43959445524613 1
1.49993397562684 1
1.60849285321818 1
1.43529344571934 1
1.58379523428962 1
1.52869677948347 1
1.53916276650223 1
1.46960862015093 1
1.48041932148318 1
1.51660108706229 1
1.54196764845369 1
1.51412457831551 1
1.50668667243169 1
1.4946906992301 1
1.51886222493868 1
1.48411932924583 1
1.58098375183446 1
1.48954994064336 1
1.48782840399141 1
1.51172716764451 1
1.52957270926425 1
1.4991630727416 1
1.60109618527537 1
1.4796433626943 1
1.41870567742614 1
1.51884417410753 1
1.52646369497138 1
1.45202745571758 1
1.55024121808975 1
1.53409405504039 1
1.47177165835672 1
1.51168282771399 1
1.44611062269531 1
1.50814273591554 1
1.47495041627038 1
1.41659785142741 1
1.5042427198468 1
1.47180213448536 1
1.50567347614041 1
1.5272054249585 1
1.57043903171074 1
1.509404653483 1
1.46724650258516 1
1.44207258727991 1
1.46845577056444 1
1.36239586541664 0
1.4258084148604 1
1.39709285404427 1
1.54905260517977 1
1.52589383702471 1
1.42926102853026 1
1.64061661430312 0
1.54211466776041 1
1.50495678138552 1
1.44819980904818 1
1.61674371146473 0
1.41395217899255 1
1.54073176015551 1
1.38842980902473 0
1.4943118308018 1
1.51563088533702 1
1.50973284099242 1
1.53613611886302 1
1.53309505223434 1
1.510434221306 1
1.52648198846424 1
1.42093288270653 1
1.47064557736329 1
1.49345023021713 1
1.50813441079353 1
1.50358859161135 1
1.39790593876594 1
1.44577359421025 1
1.47695650999989 1
1.58882789701187 1
1.49653812529065 1
1.48227310562879 1
1.52077580619019 1
1.46854486187477 1
1.49547580508897 1
1.4956217424336 1
1.49694378370325 1
1.48104245234724 1
1.53319510464203 1
1.43626188503355 1
1.48121548577545 1
1.54301495306801 1
1.52285290223524 1
1.56823145228783 1
1.40198512941189 1
1.51822905369303 1
1.5074317651811 1
1.54778816215925 1
1.5936077184043 1
1.49531463601053 1
1.46353272164387 1
1.51326305405088 1
1.42459087798732 1
1.5201723845456 1
1.50373431491905 1
1.56167796947829 1
1.37426219536321 1
1.49331063050619 1
1.52573039236896 1
1.42633451514781 1
1.55525112910314 1
1.45860752427036 1
1.53075692859503 1
1.50823725435517 1
1.49431533955533 1
1.50034642203921 1
1.46188408901111 1
1.54249699531792 1
1.43394920462571 1
1.47878547178036 1
1.48165859158846 1
1.49801427279335 1
1.46992159667826 1
1.48378702574764 1
1.4581903739357 1
1.49406841431061 1
1.62234474193648 1
1.4912027666304 1
1.43528913609947 1
1.54453305034986 1
1.54269040686493 1
1.48915389716013 1
1.47437284716571 1
1.59058305492498 1
1.54070743759651 1
1.51268143497634 1
1.45696151122279 1
1.51435579863953 1
1.53771318469851 1
1.50401472684781 1
1.54218504746474 1
1.53998904141103 1
1.50234702148651 1
1.50851925232858 1
1.56901351024121 1
1.36121125891566 0
1.49161837521679 1
1.48432111857543 1
1.41302416038104 1
1.45703666780231 1
1.44412345742152 1
1.48858320512046 1
1.5247822419599 1
1.49895655718304 1
1.56868124585118 1
1.44203378801095 1
1.46929818391404 1
1.47911155203713 1
1.60062287148599 1
1.54086988579646 1
1.3706126155078 0
1.47186541829538 1
1.54154496910544 1
1.54387582239693 1
1.54058222849227 1
1.54987908140115 1
1.49278658420282 1
1.48040606049998 1
1.56697134706552 1
1.52189366027851 1
1.48872148367552 1
1.46563809275435 1
1.42348956707201 1
1.50538512702625 1
1.39485874223372 1
1.4214362147691 1
1.45827443633662 1
1.43744156020972 1
1.45897558138835 1
1.48504022191979 1
1.5563134152293 1
1.52730579498256 1
1.56072374833862 1
1.44557605750866 1
1.63421162341669 0
1.55663247329222 1
1.46960788894835 1
1.4104016938595 1
1.48490865589138 1
1.56305952895593 1
1.45445831768027 1
1.50361014716878 1
1.3781306785391 0
1.50616578569776 1
1.49520190200006 1
1.52850755493511 1
1.63786666073779 0
1.50258258045466 1
1.51083563748744 1
1.6099524470345 1
1.46832979976753 1
1.40510836912952 1
1.54892252774492 1
1.49924075689264 1
1.50334337814677 1
1.56158355520029 1
1.52742585370621 1
1.49921619564347 1
1.53232105426742 1
1.4829423925497 1
1.47156023357484 1
1.40686773889142 1
1.49205447600028 1
1.48387736400326 1
1.48362489220738 1
1.56241044524263 1
1.53487962520367 1
1.49692570998672 1
1.46831326934823 1
1.44538928865577 1
1.52120869483372 1
1.53557796340817 1
1.48817281741907 1
1.55576368517968 1
1.45478642879607 1
1.57576355172505 1
1.48973345037628 1
1.47388418525661 1
1.50095737319577 1
1.41454234998074 1
1.52469183231723 1
1.51912959548858 1
1.47702899952271 1
1.49777004657469 1
1.53067312835291 1
1.52487395955833 1
1.50201486696173 1
1.46228130871188 1
1.49875718005648 1
1.48750471267957 1
1.52504707180619 1
1.54342402910793 1
1.43956264349249 1
1.57325637579615 1
1.58927397806406 1
1.52671817102653 1
1.5155483175809 1
1.55914841336732 1
1.58350180147901 1
1.49807046267501 1
1.53682788007925 1
1.47897403593479 1
1.46559756301141 1
1.47259948203443 1
1.43647257967557 1
1.62950625523101 1
1.51228168339418 1
1.42444087785257 1
1.47176109322149 1
1.43735610894878 1
1.46353494012609 1
1.4760377981247 1
1.36786082290142 0
1.50602833865401 1
1.52439628524343 1
1.50192739830693 1
1.46520900095005 1
1.55839590941614 1
1.5704266736457 1
1.5693035295117 1
1.44006021439941 1
1.49095009582655 1
1.52368476780995 1
1.49690126433412 1
1.49818206198319 1
1.52906586562363 1
1.43026832551334 1
1.48095580198081 1
1.54705136651337 1
1.53124846738683 1
1.58782588450947 1
1.52966458799304 1
1.51959022189146 1
1.4998975175117 1
1.47388780334997 1
1.47681992754074 1
1.47509568148727 1
1.51938740896785 1
1.56272807396746 1
1.41643012805808 1
1.49326600661052 1
1.48344143956049 1
1.47620344682541 1
1.53932598529596 1
1.46462596967993 1
1.47732184295238 1
1.38206368606413 0
1.45990657308269 1
1.52106105302963 1
1.39363432352835 1
1.61372032809832 0
1.4180951691567 1
1.49278908409418 1
1.44338937100497 1
1.53237049308066 1
1.52603381823878 1
1.51413245058312 1
1.52070364142843 1
1.48512661140691 1
1.49256856243992 1
1.59165576853017 1
1.48781902345839 1
1.44257218961551 1
1.51713408992216 1
1.50829392646024 1
1.47527114631045 1
1.47843368058149 1
1.45799308280354 1
1.43727657243319 1
1.45302482326768 1
1.38660524474309 0
1.47497293875459 1
1.49251138004186 1
1.49748192054517 1
1.57726139953027 1
1.53637224428055 1
1.51519461126811 1
1.5438122128101 1
1.46225420066089 1
1.44756199562617 1
1.52308160096093 1
1.50163918785774 1
1.45594128189243 1
1.45013024038055 1
1.4903532466139 1
1.42646962262625 1
1.50008110076019 1
1.44996854638791 1
1.51217833964169 1
1.44742654893887 1
1.58034142675499 1
1.56548888763862 1
1.47530408128223 1
1.4181523316292 1
1.49692019768785 1
1.49893785493778 1
1.44063257932678 1
1.51561684853671 1
1.38934133372159 1
1.3749191099842 1
1.53075862117465 1
1.49597872676507 1
1.53744761656282 1
1.56263514898653 1
1.53693029158319 1
1.49523004511741 1
1.41457949111934 1
1.54915978317281 1
1.62918763148458 0
1.56835323546872 1
1.46839970244244 1
1.4548568118226 1
1.51522528800119 1
1.39093608400189 0
1.52071505236428 1
1.48287963846206 1
1.48004486895062 1
1.50956078041031 1
1.50721046010948 1
1.43629611518885 1
1.47256456472713 1
1.49393306854964 1
1.48275244049996 1
1.55681757578409 1
1.51541486973685 1
1.52312220520445 1
1.45757307772274 1
1.47069748052312 1
1.40340354069782 1
1.58632142044097 1
1.64909805806663 0
1.53910012688712 1
1.5396645831609 1
1.56639846711705 1
1.54084618955313 1
1.50903070540661 1
1.49553108074259 1
1.47872882555923 1
1.52729553976534 1
1.60614402835446 1
1.57795364831688 1
1.48207376361136 1
1.44076809139893 1
1.4584549162473 1
1.50161663172505 1
1.51979710837467 1
1.52703166499017 1
1.58888790836284 1
1.56489418033125 1
1.4018408943165 1
1.4011002795781 1
1.40672578709265 1
1.59626133703857 1
1.49919180219833 1
1.47525140786368 1
1.44994840407568 1
1.53361981367972 1
1.53063200414932 1
1.52645255957427 1
1.54165789265056 1
1.48953648234695 1
1.49915802097626 1
1.44139627056606 1
1.51749379161776 1
1.55945830498841 1
1.48674907459267 1
1.42247458352672 1
1.49304791271553 1
1.47871209341762 1
1.38186755035666 0
1.56895301183984 1
1.48186345312996 1
1.47598400647914 1
1.4580107964922 1
1.45986427189275 1
1.5397469751214 1
1.3977928921522 1
1.47971803894868 1
1.41694977245476 1
1.5743577064064 1
1.4492030595292 1
1.41111478629068 1
1.48053653903903 1
1.438647237803 1
1.57341778900228 1
1.54810083443093 1
1.37244754974071 0
1.42066600830436 1
1.46026987512265 1
1.57308847299295 1
1.51701724499454 1
1.58322890770622 1
1.49734357320581 1
1.50078758777507 1
1.47091520579088 1
1.33970248370635 0
1.41139448691889 1
1.52233400450743 1
1.46243770941739 1
1.56337176424806 1
1.50589877485488 1
1.48107201217432 1
1.42705986608586 1
1.44452233442486 1
1.45194106302176 1
1.41561964759141 1
1.42772344363927 1
1.47247069934792 1
1.50828773640052 1
1.48138234771011 1
1.51960753483276 1
1.50139375714684 1
1.54026428222566 1
1.46399206694239 1
1.54473241552168 1
1.47740614058788 1
1.52993810960107 1
1.50207439647278 1
1.46275861760674 1
1.54074577861876 1
1.45724653877748 1
1.38367021506536 1
1.51297796405236 1
1.49585134280797 1
1.44703721530082 1
1.49915749274517 1
1.56515495115536 1
1.50325913303735 1
1.44519272420037 1
1.55922556717174 1
1.47830648872348 1
1.41531643788622 1
1.52093556885712 1
1.53268357409263 1
1.49567711988073 1
1.43658013759937 1
1.5011243978678 1
1.52996035458103 1
1.52349568801096 1
1.53515843303831 1
1.46410641134622 1
1.48367110673947 1
1.45925945446034 1
1.56833055869817 1
1.50594916738226 1
1.56613592269532 1
1.43185789096215 1
1.44082640046928 1
1.53992966037655 1
1.53820268517812 1
1.43235397569388 1
1.44611121634168 1
1.55577416060541 1
1.62622473139931 0
1.5855475285461 1
1.49706788332792 1
1.46204048465993 1
1.49169547765268 1
1.55595126573816 1
1.52904155378525 1
1.52149000899959 1
1.46573005527829 1
1.49002520672061 1
1.38911333790967 0
1.50760522312485 1
1.42544859163081 1
1.51238220730737 1
1.51408650775389 1
1.44056795975198 1
1.37235574434045 0
1.40666558094636 1
1.32559125140851 0
1.58768403158622 1
1.49707368840014 1
1.49265221086395 1
1.5763632150229 1
1.43805076448343 1
1.49749238711542 1
1.46604120944435 1
1.58225137127583 1
1.50922687897435 1
1.57573898821631 1
1.50742472414485 1
1.62534745086917 0
1.54363283057433 1
1.53254419850253 1
1.46268246059061 1
1.61863816694511 0
1.43933200898859 1
1.48684496730513 1
1.49391535085727 1
1.54842622180628 1
1.47123464912182 1
1.5678520583294 1
1.4538747192803 1
1.44836356248857 1
1.46179927817894 1
1.49162383566921 1
1.49395783845365 1
1.55917185349848 1
1.6271455701094 1
1.49484234421701 1
1.47337298592574 1
1.53905643115767 1
1.47154411258264 1
1.51390223275129 1
1.6038593020025 1
1.55514356811945 1
1.4474819316208 1
1.45887030491804 1
1.49487969536412 1
1.48307812165085 1
1.48349512277761 1
1.49899953134584 1
1.51569159337134 1
1.48467159023657 1
1.51287073495033 1
1.5201730471825 1
1.48679542433632 1
1.49923786958558 1
1.54342010200688 1
1.56465684470534 1
1.56584789268646 1
1.39499635672586 1
1.53704818823259 1
1.5657181012033 1
1.52217325816202 1
1.49498632598258 1
1.52663490029414 1
1.53282755797614 1
1.44352973736427 1
1.52062636036369 1
1.6104832039823 0
1.51790846003875 1
1.45645775185719 1
1.4833052814221 1
1.42999769031344 1
1.45285655578144 1
1.50707613680844 1
1.44299598617549 1
1.41388143557413 1
1.47828226058327 1
1.47883551594949 1
1.60391182869868 1
1.52759877764042 1
1.54158234188982 1
1.4844936166541 1
1.49945808413163 1
1.55187380189059 1
1.45346413764851 1
1.47062510372721 1
1.49604263825714 1
1.5418918303093 1
1.4773148526491 1
1.52860791359263 1
1.5249997737565 1
1.56614604335379 1
1.5517217357578 1
1.46273841020886 1
1.53083336871337 1
1.50001521912283 1
1.53054298991701 1
1.48335386352081 1
1.4781291824008 1
1.5513437883629 1
1.56488742143191 1
1.42728513996058 1
1.48669762916908 1
1.50530167314735 1
1.6395471733728 0
1.45802115323736 1
1.44640893077438 1
1.60165966720001 1
1.57951024077191 1
1.44233201978333 1
1.5566065482636 1
1.44735230149104 1
1.618843232588 1
1.50459456026676 1
1.56842536468089 1
1.57961596138089 1
1.44103545595757 1
1.47905055354618 1
1.4944478565904 1
1.42414383757 1
1.51992056892318 1
1.51500997464247 1
1.50274594156601 1
1.52883587734377 1
1.55758581142451 1
1.493827957607 1
1.56683260049215 1
1.5572937590444 1
1.47647530248063 1
1.53640929032754 1
1.48351971649358 1
1.48262216978564 1
1.44166083138449 1
1.53769066156547 1
1.42622711267352 1
1.53394305363263 1
1.48382730428392 1
1.57198791380752 1
1.48474627977974 1
1.51309958480531 1
1.51970748019684 1
1.44899569643546 1
1.50621868385631 1
1.51709097162959 1
1.47771817193342 1
1.55289075058111 1
1.4223362044791 1
1.4960560500678 1
1.52003675366554 1
1.47936842301329 1
1.5447712616049 1
1.43480710516726 1
1.50271652450855 1
1.43220011343627 1
1.50230724677675 1
1.57973758767711 1
1.42722774636489 1
1.49451232477168 1
1.53053318550392 1
1.53726805323985 1
1.57603278634622 1
1.51650863569124 1
1.55547865566755 1
1.5705214729336 1
1.45556134084837 1
1.42067447831808 1
1.54023711717426 1
1.60139659854983 1
1.52289343472866 1
1.50819707452355 1
1.50607551612078 1
1.48097272882723 1
1.48241180262902 1
1.54116778085198 1
1.47582097004749 1
1.5510275160023 1
1.5776014648186 1
1.46037445411618 1
1.43324864742147 1
1.48113974026337 1
1.54154601759196 1
1.57137790119971 1
1.54275907559492 1
1.56541870292657 1
1.46081141216708 1
1.45037360865036 1
1.46174894449668 1
1.51692425054704 1
1.43893429188933 1
1.52891665148793 1
1.46962078257298 1
1.5623552261149 1
1.47907815247891 1
1.4865997601887 1
1.53262144808913 1
1.5125168819322 1
1.42375545507005 1
1.55816756039755 1
1.45517801932841 1
1.51442769619342 1
1.57425122268644 1
1.45106832004203 1
1.55476789048848 1
1.4582912317627 1
1.49999022713309 1
1.52207810258543 1
1.57034752910725 1
1.51579039205716 1
1.52973829180799 1
1.508801638887 1
1.4499965519914 1
1.43869412456131 1
1.49917781232621 1
1.48119985961857 1
1.50999363260345 1
1.4677794225745 1
1.54081074885233 1
1.46713993134013 1
1.5123812411902 1
1.47740120670114 1
1.4891989470468 1
1.57825972039259 1
1.42166401726495 1
1.54325268119825 1
1.42865420797561 1
1.45521316369533 1
1.59135071539156 1
1.50905476661551 1
1.4874336848741 1
1.47577050441405 1
1.53588684401969 1
1.44365429143316 1
1.5080123384048 1
1.56876865998824 1
1.42595934122055 1
1.43674645290313 1
1.42372376718316 1
1.53234387439984 1
1.54018359603446 1
1.52331618929431 1
1.48743671655786 1
1.51327679527307 1
1.57400881955306 1
1.44986093821067 1
1.48796317044112 1
1.46654264743086 1
1.53582703296779 1
1.56257737070147 1
1.50854530568311 1
1.52743615045582 1
1.46696720727563 1
1.5489018687786 1
1.45115963902018 1
1.4382332073595 1
1.46207386950842 1
1.45840302950567 1
1.45139144850456 1
1.4951563015745 1
1.50712995731048 1
1.53321446193829 1
1.36467393048862 1
1.46176153109498 1
1.41117013722271 1
1.50982684755504 1
1.60747195434838 0
1.54982324751832 1
1.42878243559065 1
1.53999047411009 1
1.48738430867113 1
1.54678356913972 1
1.39566383535866 1
1.50024429990766 1
1.57044985258947 1
1.4524408770983 1
1.44366457684711 1
1.46335844879712 1
1.41371058381568 1
1.42873468029651 1
1.51607568385254 1
1.43781873534142 1
1.51821581886948 1
1.44349429854812 1
1.47743201304207 1
1.44894047816881 1
1.57251614440412 1
1.43854824984307 1
1.54122109340777 1
1.54725028138701 1
1.56767288203 1
1.51688443982142 1
1.56594801975662 1
1.53523069867604 1
1.49542155425609 1
1.47897970216901 1
1.48833087306107 1
1.48359244840875 1
1.42461979330862 1
1.56043959023375 1
1.55692680215829 1
1.45426910446977 1
1.44442909875835 1
1.51047228867093 1
1.46127868518909 1
1.45341318029027 1
1.64950772512108 0
1.55434647766182 1
1.49884342322343 1
1.57344164687028 1
1.4845357025919 1
1.447267670987 1
1.48316239320933 1
1.44570339224692 1
1.61382683257394 1
1.32040389772101 0
1.45089418717985 1
1.46761977257021 1
1.48188855569448 1
1.50451359332987 1
1.59260969173838 1
1.43250903879046 1
1.51222192299092 1
1.46797814021703 1
1.36819748341111 0
1.42747827750072 1
1.45166103189002 1
1.51648980828996 1
1.51592435299374 1
1.53243087605728 1
1.39259317399488 1
1.5512672299651 1
1.5360607756084 1
1.49539297423564 1
1.43265774384409 1
1.46627136776559 1
1.48669031925939 1
1.43475785404309 1
1.53236476054577 1
1.46306169477659 1
1.5654363418192 1
1.48340239073902 1
1.55307652241892 1
1.50463351620282 1
1.48369943355336 1
1.45360012725611 1
1.55065096886696 1
1.51963459634182 1
1.52031178116671 1
1.45926231763363 1
1.4807208619734 1
1.51688858430914 1
1.42897712900503 1
1.43963797650352 1
1.57139948750813 1
1.50902989895154 1
1.52976876700137 1
1.50330261274039 1
1.46871626600917 1
1.44145560080204 1
1.46442355074188 1
1.48645060621626 1
1.60936973813976 0
1.6105534156338 0
1.52367630196927 1
1.61286266489093 0
1.48147507163755 1
1.49571623870951 1
1.57727007445955 1
1.55126605949247 1
1.5484976917713 1
1.50445607288318 1
1.46658736433423 1
1.56972522972523 1
1.58521087788186 1
1.48882364966652 1
1.4191060610218 1
1.55913028024001 1
1.52835693258491 1
1.59427553832409 1
1.48684073297932 1
1.51859875069841 1
1.50535237623938 1
1.48489501081805 1
1.50845155940512 1
1.50190014955481 1
1.48549913339396 1
1.374410461075 0
1.5125109326981 1
1.4966024900541 1
1.54974100932827 1
1.41034140511104 1
1.46725375502583 1
1.50488497812339 1
1.49666811271843 1
1.44902771173662 1
1.51935575987552 1
1.51019613550098 1
1.55787794875481 1
1.49971371822929 1
1.57794445561404 1
1.49616222600381 1
1.53951709285797 1
1.536762097283 1
1.44236728014324 1
1.55258917156163 1
1.47584389406379 1
1.52226753967348 1
1.54087175692629 1
1.55984260686568 1
1.37854394961014 0
1.63074811868272 0
1.48623103670574 1
1.42486311860245 1
1.41371796740099 1
1.50616200374011 1
1.40709322840289 1
1.43940799048658 1
1.57725339974249 1
1.52938912127958 1
1.46635672972917 1
1.64059985053699 1
1.66825644285764 0
1.61110621771131 1
1.54655573802291 1
1.47090830757319 1
1.4838351370692 1
1.5203435962445 1
1.53987786087095 1
1.51176392888036 1
1.46841979819157 1
1.45823113666872 1
1.60811782080669 1
1.55556260918436 1
1.44720652722267 1
1.50283366275716 1
1.56580855702582 1
1.52847321423138 1
1.48996723060422 1
1.40562515335973 1
1.50331607798039 1
1.50041312744702 1
1.46125690959824 1
1.44124489938997 1
1.45089028115849 1
1.58772878724317 1
1.45156156593472 1
1.49098495926743 1
1.41712698856513 1
1.49192326756487 1
1.53894081257958 1
1.48184155084509 1
1.49588289575144 1
1.44181179992433 1
1.46077431507731 1
1.44826937101815 1
1.44140486727148 1
1.53462818530353 1
1.56032450883519 1
1.56956037758513 1
1.48911759671507 1
1.54098531720207 1
1.54079807450754 1
1.53371614462872 1
1.51574993062792 1
1.52447031354994 1
1.51526823872714 1
1.55968675618672 1
1.5104694269037 1
1.44233919778793 1
1.54145373246575 1
1.49744011012495 1
1.56975320996894 1
1.48599288831921 1
1.47936696683804 1
1.51760857101838 1
1.51544151118247 1
1.52250105456972 1
1.59166719529624 1
1.45218145395789 1
1.61309899448732 0
1.46772926231296 1
1.40080612408429 1
1.46033681218043 1
1.41235804364068 1
1.44985834287769 1
1.52735211948623 1
1.50822147636935 1
1.43177735160738 1
1.61376006848949 0
1.5088412061257 1
1.60428958744409 1
1.42726565327917 1
1.53238981423163 1
1.46081020069687 1
1.45042653812217 1
1.37514628354428 1
1.5233971406831 1
1.49768625373394 1
1.54690446384868 1
1.56174544251991 1
1.45978204190799 1
1.55256556456126 1
1.5595569235473 1
1.4940766617214 1
1.55251065279531 1
1.54092055915958 1
1.52316689382276 1
1.60656005920538 1
1.46107725566205 1
1.59089947093317 1
1.39200901031839 0
1.47614650313575 1
1.53345590665952 1
1.55009970897425 1
1.47422521158718 1
1.49139131699138 1
1.52745641530613 1
1.48742249446557 1
1.5317681233547 1
1.50359082677338 1
1.40047389009307 1
1.50388149322543 1
1.43116999977371 1
1.42083141047465 1
1.53048825852584 1
1.44556676067309 1
1.41200867647097 1
1.50924687218045 1
1.58365361806964 1
1.48382099921091 1
1.56935460894001 1
1.53533070902954 1
1.59741548349081 1
1.51844838748426 1
1.43579881935708 1
1.48843193258254 1
1.42499257657173 1
1.60059637503833 1
1.53705790855671 1
1.36925883817063 0
1.48236709752989 1
1.48557982222488 1
1.45833948825514 1
1.61932130204063 0
1.52361601675868 1
1.52252328456787 1
1.55621704552913 1
1.51069772858927 1
1.5168735398565 1
1.41466269896722 1
1.48031893578181 1
1.5648411124761 1
1.52506368103821 1
1.49897286048239 1
1.48366767158616 1
1.48889849164754 1
1.42822425339104 1
1.57264344728769 1
1.59431196084577 1
1.40579724343591 1
1.40732385294212 1
1.44656611735973 1
1.52382736048005 1
1.48895531172273 1
1.54945964492038 1
1.54240275213624 1
1.56171579451781 1
1.54802565852937 1
1.50338960867124 1
1.45643181606355 1
1.48670116365496 1
1.49136089364673 1
1.48818872703246 1
1.49721137156216 1
1.50449213742176 1
1.40163099137137 1
1.49794362748199 1
1.50944583797416 1
1.50287756800952 1
1.45395103471475 1
1.47678589112892 1
1.44680513073643 1
1.54213719194273 1
1.47725400804358 1
1.4391697625644 1
1.51906342563007 1
1.58265359986724 1
1.46533957940082 1
1.41493202297323 1
1.45678972156447 1
1.47713673368049 1
1.54309307754354 1
1.45270649796405 1
1.49913037143388 1
1.48752573296098 1
1.53790081880156 1
1.52614952505643 1
1.49324227673414 1
1.4696488181232 1
1.52224265561547 1
1.46056547044363 1
1.50672109169505 1
1.41580887288408 1
1.52575001046036 1
1.4963632766284 1
1.48197164316139 1
1.54084736345541 1
1.56252341109946 1
1.51537260569648 1
1.55409872567282 1
1.53994096252526 1
1.57468491464624 1
1.55530473501101 1
1.46487798400343 1
1.45664915826423 1
1.53307616760578 1
1.49666219094078 1
1.51551087180177 1
1.50760804166603 1
1.45018673709125 1
1.40235576138713 1
1.52911523404921 1
1.55855723074776 1
1.56581822100029 1
1.53366799175472 1
1.44437627912441 1
1.46415763941332 1
1.50120886547265 1
1.67593649030687 0
1.42352311408299 1
1.55108793038047 1
1.4232534728071 1
1.56977124304514 1
1.46006905729335 1
1.53354606788419 1
1.53862225450984 1
1.39195035195518 0
1.51988381863419 1
1.49313708675649 1
1.44797158241593 1
1.48157796758043 1
1.39237581775284 0
1.450438935015 1
1.46391660580201 1
1.49316811032431 1
1.56393537678375 1
1.52627049878846 1
1.47765008853706 1
1.51275035744236 1
1.46625294116056 1
1.57287743789399 1
1.54996161998392 1
1.48972263992913 1
1.49117436809783 1
1.48451184084043 1
1.49985948137919 1
1.45971945823145 1
1.51492859897806 1
1.48607469312126 1
1.50287297435983 1
1.5165993984784 1
1.47187768365902 1
1.44211836960089 1
1.47575422689655 1
1.42812599301245 1
1.54261201078595 1
1.53648299169715 1
1.43682239684998 1
1.4318237675488 1
1.43366832051326 1
1.5239592702825 1
1.49913898063136 1
1.62417602922137 0
1.516542875126 1
1.57517055900626 1
1.45748688973301 1
1.49444444110056 1
1.52396172447326 1
1.48970217832238 1
1.51314545377161 1
1.47083688479841 1
1.49869318895552 1
1.5664011980208 1
1.48678058247241 1
1.43535111884604 1
1.49371350616469 1
1.56186442308865 1
1.45805327578722 1
1.56495449327277 1
1.46513747035782 1
1.51813278108813 1
1.5051054833426 1
1.5077573944153 1
1.52062346574752 1
1.50420237157338 1
1.55695790754015 1
1.53123793794503 1
1.44784160006454 1
1.53403854975846 1
1.54243701048965 1
1.49554306442573 1
1.44967050027257 1
1.32091031762684 0
1.48081796825179 1
1.57588853577623 1
1.47683175458499 1
1.55207132556797 1
1.51064342682907 1
1.5432736377439 1
1.48756879491516 1
1.52128350702109 1
1.46467389428906 1
1.43931207024956 1
1.63888665771245 0
1.454223140021 1
1.4551710627705 1
1.5640877706126 1
1.51505720169208 1
1.50794874487244 1
1.48038528878909 1
1.51506566225151 1
1.47578773356748 1
1.45606346732954 1
1.48637528373744 1
1.53162772253474 1
1.50997753190339 1
1.47962878433697 1
1.58874872094407 1
1.51440428202029 1
1.55336851435985 1
1.43124688817894 1
1.52421473627139 1
1.47136744412516 1
1.54883564531747 1
1.486772919166 1
1.59641574055342 1
1.35059248840557 1
1.49990443325084 1
1.58358561595982 1
1.59590242506532 1
1.53653424134049 1
1.52397096133399 1
1.47456615679055 1
1.54761535207712 1
1.50093680532038 1
1.52828121508017 1
1.40949331242942 1
1.56959145386044 1
1.64789548881658 1
1.47738882382215 1
1.52658662517561 1
1.43492078016908 1
1.53954783538885 1
1.48429586659428 1
1.43282558002999 1
1.51451499696789 1
1.52101742754697 1
1.5338236398498 1
1.57223032142904 1
1.46543692480903 1
1.44598523496306 1
1.52430309695653 1
1.46816448769322 1
1.47049083665493 1
1.41119418197149 1
1.47950250610729 1
1.44457267787773 1
1.50131498349442 1
1.47531015616419 1
1.53396739138243 1
1.59282716319387 1
1.43782689883035 1
1.55566927102504 1
1.46582640849104 1
1.45294455878197 1
1.4778223931432 1
1.47880805231327 1
1.45563345075161 1
1.58018000285131 1
1.4791267072273 1
1.39059443089152 0
1.50222970496861 1
1.48803056155739 1
1.57450178168644 1
1.54569453090294 1
1.46743152095332 1
1.5037771661457 1
1.48744505599354 1
1.50089981057809 1
1.47015534274304 1
1.50132149272548 1
1.46875348560534 1
1.51818464322451 1
1.47180041184425 1
1.55245736666501 1
1.47080388278074 1
1.53615697425834 1
1.55621569803425 1
1.45382763130182 1
1.54275810251132 1
1.49766376335219 1
1.5487665190566 1
1.48246334321446 1
1.49970639107836 1
1.44782386556708 1
1.53272392774394 1
1.53204156010101 1
1.49010652161903 1
1.41119018280929 1
1.48754023971697 1
1.5520395236071 1
1.54910602256939 1
1.52003184046323 1
1.50471618895813 1
1.42737112434723 1
1.4675766499483 1
1.57265525387589 1
1.49765629210923 1
1.67841217346512 0
1.47772822447506 1
1.51265487981122 1
1.5271416222269 1
1.41810196991709 1
1.50897682425268 1
1.52337481360745 1
1.50016671931255 1
1.51101555107591 1
1.51233838432259 1
1.51621079236369 1
1.54570966795435 1
1.50272136586694 1
1.51050640845466 1
1.53710838411151 1
1.46267805895598 1
1.46399253898819 1
1.55954928080678 1
1.44180676891966 1
1.51195466632673 1
1.57910865953209 1
1.50726411797471 1
1.53759256333284 1
1.53452226319651 1
1.5552218515888 1
1.48356126428307 1
1.57271001474694 1
1.44035540629317 1
1.58741082437739 1
1.50834286247577 1
1.4118520093417 1
1.48399976531314 1
1.57674072108762 1
1.55397136309794 1
1.34093218497117 0
1.51528517659997 1
1.60061795196703 1
1.48111959573274 1
1.58368598827879 1
1.60693271540109 1
1.46638934503795 1
1.52646603428951 1
1.43568292954711 1
1.48719939657663 1
1.53656921254639 1
1.54360574166814 1
1.49517344117812 1
1.4971308635068 1
1.61588245185718 1
1.48913387292262 1
1.41596870965228 1
1.42551865447779 1
1.58706397488424 1
1.53418098362613 1
1.50822614228562 1
1.52740424358929 1
1.58736290720015 1
1.57478960625959 1
1.46971062036047 1
1.52631765354246 1
1.51127901792891 1
1.50070420805285 1
1.45606757325035 1
1.5018543000051 1
1.49769036225514 1
1.50008462263201 1
1.46607914363054 1
1.37472136411716 0
1.50687114296964 1
1.51659644809314 1
1.45806585383804 1
1.46917935849099 1
1.48153482353983 1
1.37013036867045 0
1.43453653962251 1
1.48927775631269 1
1.54829746898486 1
1.49886327683192 1
1.52736847804552 1
1.49689019568014 1
1.53251715317891 1
1.42906594118706 1
1.54329776385278 1
1.47533883714945 1
1.47678995554081 1
1.52007107946677 1
1.47803635050159 1
1.41101479944642 1
1.41058519922614 1
1.37973674210555 1
1.53875447705101 1
1.61223997863173 1
1.48031620127711 1
1.42967202269334 1
1.51033152465018 1
1.43344681057888 1
1.3667130509508 0
1.51333103088556 1
1.51107309372674 1
1.55899277683062 1
1.52494977239113 1
1.54386833023726 1
1.44640640095077 1
1.5050522364972 1
1.59617533532801 1
1.45665271934207 1
1.47165215281138 1
1.53635367021378 1
1.49492060779279 1
1.46520500684288 1
1.48060507200514 1
1.50174569587576 1
1.4584720518441 1
1.44921843355439 1
1.35547017055503 0
1.48583806774394 1
1.4224718249402 1
1.48851091123405 1
1.51313425592054 1
1.55419712116847 1
1.58032201479776 1
1.52609953531449 1
1.4159161759494 1
1.46511747434994 1
1.50948258448503 1
1.49031207131416 1
1.5735406300024 1
1.41323501019358 1
1.51697868089224 1
1.4544839886302 1
1.49889479953635 1
1.54453050146808 1
1.48139804205115 1
1.56130250260027 1
1.38340866631527 0
1.50221937918095 1
1.49296254123548 1
1.45278529552002 1
1.62945871091654 1
1.56534710801827 1
1.5210353893103 1
1.54589057263307 1
1.51395213544213 1
1.45820914655571 1
1.56382710731087 1
1.44889111648734 1
1.4671879812678 1
1.4620597698762 1
1.61124460035257 0
1.46986049308558 1
1.45071342418238 1
1.63224480852915 0
1.48335101333676 1
1.50178699268356 1
1.52566554049832 1
1.48161321354416 1
1.38596619230331 0
1.47839321853292 1
1.46648854032714 1
1.49430472621223 1
1.49413051975542 1
1.57600054659205 1
1.48918051141854 1
1.43283604590465 1
1.52294670904387 1
1.50038809628553 1
1.55145773400025 1
1.57321686587975 1
1.46661573318971 1
1.4932050677388 1
1.47692396522795 1
1.49131848303957 1
1.53434468029242 1
1.53327525599167 1
1.49455725220124 1
1.53760124404324 1
1.51502147297252 1
1.45175744338299 1
1.55504141542455 1
1.53864935018486 1
1.48944322751313 1
1.46831825051779 1
1.50342507484641 1
1.4954500167148 1
1.5454555973933 1
1.43896436549317 1
1.47742014554521 1
1.48416058693254 1
1.58808467579254 1
1.55782903591278 1
1.49414963077405 1
1.33769820578663 0
1.547578408847 1
1.49507673411551 1
1.51558512089622 1
1.52718067944146 1
1.54068776506769 1
1.61766599083589 1
1.38639866993866 1
1.3993837644301 1
1.36325723818672 0
1.50250975312078 1
1.51461686601588 1
1.47769145124074 1
1.51506544165891 1
1.47049982729912 1
1.51967697808259 1
1.49322908321061 1
1.48368709401073 1
1.42977567290925 1
1.59003722113247 1
1.43347338964888 1
1.47594672566776 1
1.48388931726794 1
1.51812100406995 1
1.49164334721494 1
1.52687700198332 1
1.43115997006063 1
1.44403950531508 1
1.49081935764317 1
1.4686258698872 1
1.5554803843986 1
1.52969844706301 1
1.44821028356714 1
1.47868089527874 1
1.47274413100237 1
1.44372129085456 1
1.43920022980868 1
1.36279843283417 0
1.4393692822127 1
1.48518559721147 1
1.50928556817404 1
1.50099353542962 1
1.53051279207813 1
1.43920030395313 1
1.44191282362559 1
1.50687569760454 1
1.48927723633843 1
1.45180155143977 1
1.48224246947579 1
1.48421688707496 1
1.65211663191085 0
1.52592137608637 1
1.54103964512668 1
1.54405910914776 1
1.48637144165784 1
1.48004085346392 1
1.53704966214322 1
1.46010616068038 1
1.52050597973514 1
1.45419364294217 1
1.53153387526993 1
1.53434782141035 1
1.49829769599039 1
1.61002211368893 1
1.49900374896185 1
1.48328113965279 1
1.53200255457061 1
1.56191045165438 1
1.5583602813633 1
1.49866855277521 1
1.50992034608278 1
1.49380845422118 1
1.49144372323133 1
1.50707604509755 1
1.533540313308 1
1.5631044102568 1
1.51989049721411 1
1.46970012417436 1
1.46224575888058 1
1.44435224996112 1
1.44960838370967 1
1.51098939922185 1
1.52400800129033 1
1.47174835054258 1
1.54393277681947 1
1.54406100712798 1
1.56820380793481 1
1.55739058952957 1
1.56477432811334 1
1.51474909683854 1
1.56108721550194 1
1.46659283468212 1
1.51163316381392 1
1.55430180113858 1
1.37552451132082 1
1.48608433727777 1
1.46405070608685 1
1.51200644121196 1
1.47850013835978 1
1.39109946724334 0
1.46073935500436 1
1.48516269626263 1
1.52617743874718 1
1.44927821001539 1
1.48954266996839 1
1.54442205254043 1
1.52962311412272 1
1.46483095048291 1
1.39130296739323 0
1.45308989266755 1
1.54143651744152 1
1.51582176447817 1
1.43824868665453 1
1.5395183305524 1
1.36959847036782 1
1.51926784755092 1
1.50802007667738 1
1.48758455388772 1
1.47811468646908 1
1.45963497282651 1
1.52936553721334 1
1.49157417953374 1
1.52958146053239 1
1.52972730087949 1
1.48871792742285 1
1.5014581539579 1
1.59127969492458 1
1.53170294196403 1
1.48662836068077 1
1.52135845752861 1
1.49939914015238 1
1.368714189962 0
1.52577636935478 1
1.44693731692884 1
1.41856505127194 1
1.40178427789218 1
1.49327874291682 1
1.42211281869528 1
1.50595770116218 1
1.43378653842861 1
1.52291661261211 1
1.49236386765965 1
1.48929792361782 1
1.41095888965948 1
1.49142783729081 1
1.44084743834149 1
1.48864152883349 1
1.53018749798934 1
1.48707264981037 1
1.502718495291 1
1.51591436524692 1
1.4618734141618 1
1.5146629839112 1
1.45889198392628 1
1.43641223462625 1
1.49471909157308 1
1.47842191403642 1
1.51434961918466 1
1.465089842242 1
1.48127505882349 1
1.54938008758229 1
1.55827011525427 1
1.48209188267028 1
1.55100097968654 1
1.56751761374489 1
1.52085569853601 1
1.468856637221 1
1.46271337781824 1
1.52840382317331 1
1.49404892734078 1
1.53606529211113 1
1.53625806025338 1
1.56072242377215 1
1.44701757102123 1
1.54779145380146 1
1.54209276188808 1
1.45625716385862 1
1.47161965953137 1
1.44885716815454 1
1.49311342743319 1
1.55109769576394 1
1.62452651008868 0
1.53756777378584 1
1.51917253207911 1
1.49623946797322 1
1.46636266346792 1
1.49471135581837 1
1.55154477602403 1
1.55895663777068 1
1.38424878601692 0
1.52741610991309 1
1.47447291112954 1
1.51643199992416 1
1.4575164876321 1
1.4334887857355 1
1.49295526147295 1
1.4804019123151 1
1.51433579052006 1
1.50792399211016 1
1.45826893387206 1
1.46172327460764 1
1.4738214669024 1
1.5406690431426 1
1.44923466213344 1
1.50781152084309 1
1.43688098531918 1
1.43650236653663 1
1.54814076901273 1
1.52861920164886 1
1.54134666310077 1
1.57900958310651 1
1.49434918506345 1
1.55000265700109 1
1.63156171028332 0
1.56539368420269 1
1.53829217673264 1
1.49810790686837 1
1.50931730072574 1
1.55853848728501 1
1.47446651965962 1
1.43783445480372 1
1.45738213491916 1
1.52332068982174 1
1.45898721584159 1
1.46685031912643 1
1.46074681944784 1
1.47315996548466 1
1.4471898167403 1
1.39351302623251 1
1.52546579541727 1
1.52135778730348 1
1.51368107864118 1
1.40177906739642 1
1.4913012525172 1
1.421457609799 1
1.42113194340467 1
1.47921298377568 1
1.51450749532086 1
1.52062577140491 1
1.43137929539733 1
1.5247450441396 1
1.45659377581109 1
1.59052748894442 1
1.54378182180395 1
1.4821501800833 1
1.54248786519652 1
1.55533467583255 1
1.59126712301147 1
1.44910206678241 1
1.56958807379552 1
1.50520976150869 1
1.49449828508745 1
1.52602143296184 1
1.53994801466908 1
1.5284959676187 1
1.53662839758464 1
1.62987231464389 0
1.50089068633646 1
1.53964883672187 1
1.48810701068606 1
1.51594773461741 1
1.53697749934166 1
1.46724522669383 1
1.59308470712942 1
1.53771629965743 1
1.48359149543951 1
1.50825632514807 1
1.47141283961097 1
1.46030277644802 1
1.57437501604124 1
1.3917478739145 0
1.46289810633098 1
1.44645002589467 1
1.49537826044627 1
1.48536824799597 1
1.49627114845083 1
1.42950156179171 1
1.51483485220407 1
1.49079815464879 1
1.46690668259428 1
1.4951510859051 1
1.53571993433885 1
1.54447867552952 1
1.5324473231826 1
1.44503289208649 1
1.45340465715931 1
1.43078769003283 1
1.48997879380327 1
1.41988648695159 1
1.51361352412559 1
1.46441597861126 1
1.51743772611927 1
1.51518549777175 1
1.52531657272218 1
1.53155393778455 1
1.39077086595597 1
1.49139379891855 1
1.5241615932255 1
1.44228007322782 1
1.49577108283058 1
1.47520100383076 1
1.55495258284594 1
1.62834788169485 0
1.39923583266137 1
1.448110135282 1
1.54652158380138 1
1.40380062526178 1
1.47538501894555 1
1.57883643204786 1
1.51642201623282 1
1.5583091345189 1
1.54379975684841 1
1.51326806315982 1
1.50281859726014 1
1.49918637838986 1
1.48114490194087 1
1.59446937554375 1
1.44094644794717 1
1.42572418284311 1
1.58291605704565 1
1.54254790960924 1
1.41786704915051 1
1.49148503744844 1
1.45028597671447 1
1.57393635283196 1
1.53635736088043 1
1.48140468649313 1
1.46403421425988 1
1.46911868202955 1
1.53961764107583 1
1.53006018307015 1
1.50309999385173 1
1.40937684211919 1
1.476192148628 1
1.58438947800213 1
1.55654570911717 1
1.64769509914439 0
1.44643218513871 1
1.43432887462232 1
1.49803967879253 1
1.53440086194275 1
1.46851513141097 1
1.51996502871771 1
1.48119959590938 1
1.54966550401405 1
1.39991778362879 1
1.48828480996539 1
1.51681534220206 1
1.44569948865689 1
1.44338437504533 1
1.48616325235049 1
1.49077874058093 1
1.5069607580118 1
1.47974574686635 1
1.45181624365258 1
1.51083023202581 1
1.48901640610495 1
1.48603353168812 1
1.44725251198945 1
1.39483570868336 1
1.51010836841328 1
1.5423452861469 1
1.45753610295464 1
1.57875169631321 1
1.49995650585632 1
1.52742328294835 1
1.484212576141 1
1.54216757064213 1
1.56549502678016 1
1.40689001895475 1
1.53857863213462 1
1.55312730741323 1
1.50537223953614 1
1.45937383645864 1
1.47282778689875 1
1.51045925017553 1
1.52699206701751 1
1.57062820050572 1
1.50600297030542 1
1.50070005247925 1
1.61952744287367 1
1.41091807595803 1
1.54862397410562 1
1.44013683652694 1
1.3303040790994 0
1.53165699068831 1
1.54320234900575 1
1.54890656062277 1
1.605353926195 1
1.5331916835473 1
1.51906188130237 1
1.49503760075385 1
1.51042419394312 1
1.46700848240105 1
1.52474661023346 1
1.58054987789923 1
1.43726388608318 1
1.55307503038893 1
1.36477728417152 1
1.47790851996517 1
1.54738983444485 1
1.51525341320178 1
1.59006992530575 1
1.43513264636469 1
1.50136403627271 1
1.46255930280886 1
1.44668730437285 1
1.5391035093515 1
1.55021688926144 1
1.37130755666166 0
1.45472157881534 1
1.48497588204744 1
1.47041352448538 1
1.54100283487107 1
1.39732684745244 1
1.44683609479132 1
1.47735840698333 1
1.48405518493773 1
1.4756066051023 1
1.50561833585667 1
1.49497567153398 1
1.49036988721998 1
1.53164313932717 1
1.4783283598481 1
1.49018690195667 1
1.44566442003462 1
1.5370092287153 1
1.45454967335748 1
1.44882955995884 1
1.4842202368115 1
1.48276296394966 1
1.40322167506345 1
1.55336620309937 1
1.45410422703727 1
1.44428813234052 1
1.44048362695091 1
1.51320406003946 1
1.46428365374337 1
1.46526716216822 1
1.48133780240517 1
1.4899250083557 1
1.5207950388349 1
1.50210642845752 1
1.58563619916648 1
1.50803209102312 1
1.45271835707551 1
1.42204922867723 1
1.35768841738554 0
1.42926471986796 1
1.58545431054927 1
1.4576235833848 1
1.53604106084408 1
1.40806911127415 1
1.56376791661514 1
1.49096297513547 1
1.55640419331919 1
1.51930207846445 1
1.55979015443218 1
1.49848603079594 1
1.48106952783933 1
1.51154732277147 1
1.65062904771471 0
1.49266776697838 1
1.42936194842062 1
1.47673688740196 1
1.46134821935223 1
1.54188946634124 1
1.55280197046803 1
1.54379472133586 1
1.43605872885755 1
1.44842602055973 1
1.50219175592233 1
1.46206931276047 1
1.49995913498291 1
1.39423344518667 1
1.56396306253713 1
1.50841377998818 1
1.48105688625206 1
1.59186857719013 1
1.57889272836949 1
1.51457277464302 1
1.54961221189213 1
1.4771034561877 1
1.47986495406727 1
1.52428830759059 1
1.51653256175649 1
1.50471259176903 1
1.50584601126237 1
1.49962912654511 1
1.46836566276613 1
1.53654314015789 1
1.56833540385796 1
1.51281633337122 1
1.49440856655087 1
1.58042270409086 1
1.4880451311716 1
1.45989145061521 1
1.47005168309473 1
1.52542344185336 1
1.46218170408428 1
1.4910639743189 1
1.61668969799826 0
1.51439719577178 1
1.4266942102613 1
1.51512716876611 1
1.43309074816811 1
1.44621863583174 1
1.51598707175192 1
1.51010066262678 1
1.55482973652862 1
1.49826487955201 1
1.5025330207347 1
1.53130703747735 1
1.51377617699165 1
1.58019560386612 1
1.53786389483965 1
1.48121560495216 1
1.51256532293072 1
1.53473594380522 1
1.45432084133554 1
1.4446418017061 1
1.66573999499907 0
1.38180179929432 0
1.54362201275215 1
1.49217770529041 1
1.56543821150864 1
1.52679010219748 1
1.49263424242001 1
1.43399003878731 1
1.5936001256481 1
1.51510194465709 1
1.52867935398373 1
1.51760830256411 1
1.51966737306023 1
1.50259401933155 1
1.45004278815962 1
1.48345647841698 1
1.39832127541327 0
1.52689432230354 1
1.47936350194423 1
1.42323398059306 1
1.47126654233749 1
1.48906456206462 1
1.46829053775957 1
1.45532344995059 1
1.50091025455621 1
1.49799285333159 1
1.5076570653685 1
1.54540491969763 1
1.500566448743 1
1.46754225334857 1
1.57410763779604 1
1.40969392308007 1
1.48633095256516 1
1.43359875278197 1
1.59571988990397 1
1.49897793300022 1
1.55012870102088 1
1.4918226144347 1
1.46406108359106 1
1.57022636789419 1
1.53117067726298 1
1.55862082735234 1
1.4116477778949 1
1.58114189201533 1
1.49391738119874 1
1.41919006166207 1
1.45253625748036 1
1.53838869501173 1
1.38901803121196 1
1.46645682486655 1
1.47947117002839 1
1.52282834820662 1
1.45936426033622 1
1.61462726877961 1
1.5542519853659 1
1.36181046666387 1
1.50130181928447 1
1.49844720499413 1
1.41026413209356 1
1.52406767869531 1
1.40359502703836 1
1.54969281685219 1
1.57065243371658 1
1.55664180061699 1
1.48776462358388 1
1.51068770941809 1
1.50079799102198 1
1.48665673097362 1
1.46847916817252 1
1.4739313935689 1
1.36212657268082 0
1.47668038471683 1
1.35419946084017 0
1.45904412314652 1
1.54682175643223 1
1.5083181214415 1
1.46337449846974 1
1.44020895971514 1
1.53679019420193 1
1.53237505697824 1
1.42835319657478 1
1.46555870643153 1
1.48628404921168 1
1.47177299244952 1
1.51052962529967 1
1.63695030542065 0
1.52125146735256 1
1.59817646113636 1
1.4913601499476 1
1.42945537924525 1
1.48720769789739 1
1.44813877164957 1
1.45125260959599 1
1.54815614544698 1
1.51344155106566 1
1.54662133543973 1
1.4808799033832 1
1.47420622739407 1
1.46092721413514 1
1.4360004814401 1
1.48621638946517 1
1.40632013172859 1
1.52768580330283 1
1.58518409662419 1
1.55604214730079 1
1.48753815152845 1
1.52319418196531 1
1.54690805414622 1
1.49067019444749 1
1.52986871824448 1
1.40856765793127 1
1.50303904587138 1
1.542527379675 1
1.50365729043857 1
1.52033572473461 1
1.43054217063696 1
1.49366348519418 1
1.54134576479833 1
1.53673560202592 1
1.55141827734794 1
1.44995545867528 1
1.45381044901604 1
1.56398713846604 1
1.50390011012482 1
1.5101745650807 1
1.51110502379753 1
1.4902993081412 1
1.49243061843807 1
1.54695380452844 1
1.52032636670634 1
1.43757145847714 1
1.46267028431023 1
1.58605837981744 1
1.55212984306053 1
1.50795406722402 1
1.44227119681212 1
1.482357366674 1
1.5972457549155 1
1.4962185945471 1
1.49604747061619 1
1.5656553981017 1
1.5242788825887 1
1.47520968152669 1
1.47667819260017 1
1.46417997248797 1
1.55570485997153 1
1.50244179936641 1
1.47526888087233 1
1.43805698027333 1
1.46722891879004 1
1.53932625741563 1
1.6139929873198 0
1.50536406533432 1
1.45745661995215 1
1.46740228884899 1
1.44938163499129 1
1.5086131980355 1
1.58117552082941 1
1.60837141230984 1
1.47251749594648 1
1.57221483165407 1
1.54911776738356 1
1.5520349938332 1
1.45424870271327 1
1.62513567823335 1
1.45920112330894 1
1.62796853348454 1
1.58885893887502 1
1.50593232813801 1
1.51361725544852 1
1.40490788763833 1
1.47962188196976 1
1.56703528609566 1
1.40401327744651 1
1.56427930598571 1
1.55119298924312 1
1.41343571041626 1
1.57807269467667 1
1.51373985271233 1
1.44208665886582 1
1.58800582095633 1
1.53167340874956 1
1.55924279036918 1
1.47122374717234 1
1.54698815505301 1
1.47528137500283 1
1.44173742658685 1
1.60939188533635 1
1.53626653407028 1
1.48553679237664 1
1.53424692313088 1
1.51654595362597 1
1.44562196212519 1
1.60449658256937 1
1.50650172236022 1
1.52497385725894 1
1.47357575027363 1
1.38620593961954 0
1.50903144976583 1
1.48843312423515 1
1.44091465233507 1
1.42359133609319 1
1.46805179199473 1
1.44064196067772 1
1.3797032030951 1
1.5607141819888 1
1.4656771552458 1
1.49414373243015 1
1.46708474610848 1
1.5493149653317 1
1.50136095534984 1
1.44210260671155 1
1.46498318534793 1
1.45269765775969 1
1.53822693869877 1
1.46464324332466 1
1.4961375240083 1
1.39170792508878 1
1.57985318301235 1
1.41710191205554 1
1.44233810211107 1
1.43244554515904 1
1.51755014180098 1
1.44094180816663 1
1.53290071659524 1
1.63608694809316 0
1.53594166019496 1
1.54450382504085 1
1.37021961897615 0
1.49053425707005 1
1.48215810130669 1
1.50042873667718 1
1.51779931943983 1
1.51415846447967 1
1.49956594728212 1
1.48069646526197 1
1.44037040549393 1
1.50839930911217 1
1.52601482315386 1
1.47297631619112 1
1.51152423354065 1
1.54848449738326 1
1.53416633003874 1
1.49207269842569 1
1.54449374731202 1
1.51827119206878 1
1.51595243813537 1
1.37641829582425 1
1.50515893157848 1
1.46441030114219 1
1.49886288187939 1
1.44194516013645 1
1.52077457717894 1
1.54711697508969 1
1.46819787969151 1
1.57793037360538 1
1.52763801594499 1
1.503338705812 1
1.52984282484312 1
1.55427280837561 1
1.52923454885014 1
1.55246717332076 1
1.49646201237367 1
1.58108306911716 1
1.54356180505317 1
1.48585449529581 1
1.43786811748728 1
1.45629600477675 1
1.47792532899891 1
1.45721386339089 1
1.40037642406016 1
1.51421671721488 1
1.559666259018 1
1.49926599586039 1
1.48354132262346 1
1.54411750966376 1
1.50750582177624 1
1.5505135362774 1
1.47397447938053 1
1.5847148375821 1
1.49479669254173 1
1.50277655781856 1
1.51941775227947 1
1.53587018269092 1
1.49143070091575 1
1.43090611909994 1
1.45567992867616 1
1.48437227384161 1
1.49549155439555 1
1.48052798541744 1
1.47956975839529 1
1.58865382997514 1
1.57581382783477 1
1.49952213772323 1
1.52031099182685 1
1.48064043026196 1
1.51842022743961 1
1.51307160240092 1
1.51880709463688 1
1.58046549971202 1
1.46019925208939 1
1.54196896768864 1
1.57205123673546 1
1.46583979452843 1
1.56887001854583 1
1.6167013118623 1
1.55601195660134 1
1.49861614194338 1
1.53474314872658 1
1.53807030508272 1
1.55534371008842 1
1.53288243543719 1
1.5541414776172 1
1.50578882126428 1
1.51351836289819 1
1.43258568405847 1
1.49069264496658 1
1.44036294708521 1
1.45960655972715 1
1.54336753123938 1
1.63982853002391 0
1.49689841294759 1
1.41253066654871 1
1.60138368135092 1
1.47148611495825 1
1.51193877365717 1
1.48490352061832 1
1.55208273431645 1
1.4892436070464 1
1.46668075110639 1
1.48362045902239 1
1.52617850740774 1
1.49011349069978 1
1.63006680721495 0
1.52844169157968 1
1.50310508533967 1
1.48592221524013 1
1.4023560864038 1
1.47798018666705 1
1.3874804178194 1
1.55753188878631 1
1.48271139955049 1
1.55020411987541 1
1.44252178712396 1
1.52716545877327 1
1.48252332341741 1
1.47709505046641 1
1.49957032469227 1
1.51418494737317 1
1.4173243347774 1
1.52874857815131 1
1.56220873907884 1
1.48627531867198 1
1.50520791796522 1
1.56761379036839 1
1.49202926098342 1
1.51320999679359 1
1.56737751585601 1
1.34235641460747 0
1.43378637385586 1
1.43797039199969 1
1.44920448240258 1
1.38758016198669 0
1.52488741395044 1
1.52213450982849 1
1.49742809012459 1
1.47855181776877 1
1.53390098759803 1
1.44285824729608 1
1.53071006368558 1
1.4718551786398 1
1.56005165178791 1
1.51433013603077 1
1.48944460952359 1
1.54162592704964 1
1.52490005322447 1
1.47312163091348 1
1.42081674343861 1
1.51054063559732 1
1.61855315773667 1
1.55129899801994 1
1.49997875448254 1
1.46419000512605 1
1.49138394880769 1
1.41125661778657 1
1.44290770880228 1
1.5420134139859 1
1.4611358593226 1
1.46036469128953 1
1.49407953180329 1
1.48650511865952 1
1.47803000576647 1
1.4826438905895 1
1.56441062802437 1
1.47250974563221 1
1.51619883321096 1
1.40672021898357 1
1.51847329527132 1
1.46637292764342 1
1.45542573794139 1
1.50422562891427 1
1.48492673856504 1
1.52824754133052 1
1.50833885720059 1
1.45258482524028 1
1.52380867402848 1
1.546877618951 1
1.49180885762221 1
1.52342290919428 1
1.47923524274386 1
1.40744592775266 1
1.56005939421077 1
1.47954654113174 1
1.56095405640464 1
1.46612808615716 1
1.54958393673713 1
1.46975063840153 1
1.50970448691685 1
1.41571210799136 1
1.60266606430012 1
1.4638785213772 1
1.51758907421704 1
1.49357911997709 1
1.53691265471307 1
1.44418513442829 1
1.52471668903482 1
1.54465456940904 1
1.43407371792614 1
1.51421107634146 1
1.49972195605736 1
1.55379659386138 1
1.5021414081254 1
1.44220572971522 1
1.52779104388907 1
1.50408431674169 1
1.53740832573587 1
1.48870383426322 1
1.53254407656309 1
1.47381517976441 1
1.46112255875961 1
1.44205655530765 1
1.5000014988029 1
1.52053116736402 1
1.51331767149634 1
1.60374424191232 1
1.49782807642265 1
1.42108872457544 1
1.60715482993184 1
1.54511553520437 1
1.53344292407224 1
1.5078070946963 1
1.56752687009283 1
1.54931786566329 1
1.45750676291587 1
1.49282405746094 1
1.53767660938115 1
1.56983684004859 1
1.49386968895151 1
1.47718842238116 1
1.47988975165373 1
1.49706204588508 1
1.47223633193822 1
1.50188095837376 1
1.47618702318926 1
1.53037417772741 1
1.60656064247425 1
1.3896493466527 0
1.51196664508439 1
1.4429855834668 1
1.48786802838837 1
1.47560019992921 1
1.50294885411733 1
1.54166201739323 1
1.53089559249638 1
1.56575974912903 1
1.47334670828795 1
1.50293248975561 1
1.48459403250983 1
1.54651460678449 1
1.481297988156 1
1.50359677169847 1
1.42481826484175 1
1.48077989003458 1
1.61344570126636 0
1.5039799272769 1
1.46179048535606 1
1.49107490395064 1
1.50272253548081 1
1.51676633949254 1
1.56468126269835 1
1.42396851982225 1
1.53831109220775 1
1.52409429388009 1
1.48139163570806 1
1.44622529992336 1
1.44215044336732 1
1.52218524110497 1
1.51772516321228 1
1.48226639794998 1
1.53593690839859 1
1.54098167802556 1
1.44824686530417 1
1.59451269928438 1
1.44585038634588 1
1.46555520450562 1
1.48225017877129 1
1.54568841042715 1
1.48387474809494 1
1.47683055826605 1
1.53074045947296 1
1.60415854999131 1
1.52893768896258 1
1.55494853993939 1
1.55455853458707 1
1.51852425065546 1
1.56291491535014 1
1.56892282589429 1
1.44218014236432 1
1.58460565832612 1
1.5116419189998 1
1.60912411142834 0
1.50030126933677 1
1.54246834343689 1
1.4590834196964 1
1.44083646603478 1
1.61671041584648 0
1.50144277027206 1
1.46088479019955 1
1.55128458288104 1
1.60138251354675 1
1.4910588271292 1
1.49951396422729 1
1.58695303406145 1
1.53068733628803 1
1.51960986049639 1
1.43237242770974 1
1.48124381894527 1
1.406872946017 1
1.6036192322633 1
1.53731736616894 1
1.4600921502242 1
1.60883217431249 1
1.49182332755806 1
1.50423318444096 1
1.52847806372393 1
1.37843882097677 0
1.45705888533342 1
1.53046747750138 1
1.5143895775469 1
1.48096201465259 1
1.56279208853981 1
1.48086405121297 1
1.56373124468642 1
1.48998547940168 1
1.45473457323112 1
1.50182841237674 1
1.52069489453938 1
1.43992036512746 1
1.44664590500146 1
1.54212153058388 1
1.49746177029924 1
1.58728722184156 1
1.38481935576302 0
1.53799676173724 1
1.54097707184577 1
1.49055393190388 1
1.37331075242167 1
1.54976459784573 1
1.47574143237702 1
1.37165880421616 0
1.44562809041534 1
1.51680846985038 1
1.50492454668167 1
1.45315500945309 1
1.57361871707151 1
1.62880347281999 0
1.46967938477281 1
1.52115101530822 1
1.60993447544644 1
1.47716632386697 1
1.46506445043278 1
1.43785322856175 1
1.55659306769091 1
1.44767396809334 1
1.50846699465747 1
1.59308402334289 1
1.52077957620489 1
1.60954394445797 0
1.47764346186471 1
1.57190258339342 1
1.53214605202752 1
1.52206616581043 1
1.49943962307295 1
1.46856949792726 1
1.53279985596393 1
1.54057696981565 1
1.50738136427982 1
1.52509730419554 1
1.46130665965434 1
1.50002025246809 1
1.47100981297543 1
1.54315988891875 1
1.62810478003493 0
1.56316319691311 1
1.56543861160403 1
1.4136839460047 1
1.45185421560203 1
1.65631427714531 0
1.48503253091328 1
1.52670578960036 1
1.52554361523568 1
1.51718013905871 1
1.5927512631984 1
1.46584573229786 1
1.54610812479576 1
1.51468497873522 1
1.58037100068887 1
1.46030579718801 1
1.50184190862307 1
1.45302504641851 1
1.49519654141188 1
1.40814453810025 1
1.50406628973826 1
1.6038151342424 1
1.54227127614468 1
1.50211921960722 1
1.53430381011125 1
1.45977718435207 1
1.52510029018174 1
1.42465454782765 1
1.4756972914892 1
1.39240167840843 0
1.5262270084105 1
1.50479465360687 1
1.452981662588 1
1.61883398438444 1
1.45796514271165 1
1.47467380301122 1
1.53374523846175 1
1.47133437483886 1
1.50519482250152 1
1.47421198951988 1
1.56280069852172 1
1.47976118923617 1
1.57783542807957 1
1.42382064040802 1
1.43806797526345 1
1.42195003171408 1
1.43336787529534 1
1.58548089611506 1
1.55457627998393 1
1.56670475183737 1
1.56540185203824 1
1.54594519499113 1
1.4780765904259 1
1.51853039299313 1
1.5061180939657 1
1.45503161451857 1
1.64296612237687 0
1.5047701115523 1
1.53107001024129 1
1.52623585478391 1
1.53598314079795 1
1.54381647539767 1
1.46334201694632 1
1.53577432156505 1
1.49835665377701 1
1.49690442807511 1
1.45197134427577 1
1.39209192555646 0
1.56773581583303 1
1.51245438496094 1
1.4712381788127 1
1.55106014018431 1
1.46581392772663 1
1.50549474785552 1
1.48958005259344 1
1.46384898106484 1
1.51759797974004 1
1.53930500751185 1
1.61876138827211 0
1.50110850090961 1
1.57686840194783 1
1.53990201986481 1
1.52897654510672 1
1.37716702300102 0
1.48852659364401 1
1.47279548509149 1
1.44378775799322 1
1.44582073076206 1
1.5029463452395 1
1.5699500307999 1
1.51085077557342 1
1.50859635166473 1
1.44917529656595 1
1.5779922865587 1
1.43501936942977 1
1.52888498368624 1
1.52070259882853 1
1.5079339998462 1
1.5285868826661 1
1.39736329864062 1
1.5219509204453 1
1.51395945547639 1
1.56458148480415 1
1.49136893954231 1
1.61661910837997 0
1.4843968102788 1
1.40333703523302 1
1.45784952448995 1
1.46029745285713 1
1.48832272181656 1
1.53509345184355 1
1.52810417250025 1
1.49805377116874 1
1.44877988737523 1
1.45172262824151 1
1.56136165856483 1
1.51755997639301 1
1.52559940049069 1
1.50959034483731 1
1.56280211196122 1
1.39343263983422 1
1.55885223496613 1
1.6133545861665 1
1.54548860265319 1
1.61600951048882 0
1.3843448121121 0
1.49021151649632 1
1.48123134038765 1
1.51246681256885 1
1.59838581538688 1
1.36581232115308 0
1.60176387711206 1
1.49464535780397 1
1.50549301776692 1
1.54361053755575 1
1.46246027153093 1
1.54430050977959 1
1.47224671735537 1
1.48619127663939 1
1.4761780196355 1
1.44164794439438 1
1.46452710475798 1
1.412380421342 1
1.49203928496404 1
1.5163420723794 1
1.44519163209917 1
1.46168495369994 1
1.45569661989438 1
1.52676175983361 1
1.48291897288929 1
1.44710304935038 1
1.50773174443443 1
1.53322897238449 1
1.53707156825416 1
1.52090911030926 1
1.48902138657579 1
1.51799024961411 1
1.56500024188587 1
1.55284563745923 1
1.50632990883604 1
1.44701446361183 1
1.46364647028173 1
1.40594341280866 1
1.54531541329267 1
1.47143596124277 1
1.47344371704279 1
1.4598762011636 1
1.58468904924165 1
1.46394881685058 1
1.44800020526649 1
1.45972902849972 1
1.45377161094984 1
1.47716807972735 1
1.53106113780939 1
1.59532392936667 1
1.45011114995225 1
1.45377407847712 1
1.40442555957101 1
1.50346954148802 1
1.47119930086874 1
1.51070028493197 1
1.46998116773478 1
1.47143855029586 1
1.51698464586316 1
1.50374438114877 1
1.39119152765138 1
1.50649505547556 1
1.42989450045702 1
1.4683356388928 1
1.54856916763659 1
1.44383733729512 1
1.48140028012519 1
1.50744964686482 1
1.52122739843707 1
1.48094524332001 1
1.442070597248 1
1.46968182244627 1
1.57529110754468 1
1.51697983367957 1
1.46748060183574 1
1.58905679081486 1
1.58253941156817 1
1.39142112483627 0
1.51402591589022 1
1.47708594807109 1
1.5353463231228 1
1.47087876444514 1
1.4645659348635 1
1.40069543470223 1
1.45991194802174 1
1.45908810905043 1
1.62471537679251 0
1.54773022841951 1
1.57032265950889 1
1.44233511980245 1
1.56188655878662 1
1.42368279171785 1
1.53048675747001 1
1.55318112718699 1
1.51866627382265 1
1.48514619824177 1
1.46359635554796 1
1.54985136738168 1
1.40680970188309 1
1.55470312224706 1
1.46900131640764 1
1.47841281015914 1
1.53153696672241 1
1.45324035939477 1
1.52412708192312 1
1.38564310106008 0
1.49020285360486 1
1.47410975044902 1
1.50034753135014 1
1.48855765929206 1
1.5426117273987 1
1.5640030878953 1
1.54988551517677 1
1.54639025331659 1
1.51577330610689 1
1.39860320741396 1
1.54276446210143 1
1.47909650771644 1
1.55806899039542 1
1.45231223071859 1
1.41603209458726 1
1.50809422980481 1
1.51241280369842 1
1.47294716309703 1
1.48807633137796 1
1.52020486975225 1
1.46325242225714 1
1.4782335912275 1
1.43737203344862 1
1.43021416836284 1
1.47141332688413 1
1.51715760635752 1
1.527279093293 1
1.52946120233989 1
1.49263274887778 1
1.49689368257256 1
1.50775624784951 1
1.45528394864179 1
1.55435416128134 1
1.41971718638364 1
1.40040536324042 1
1.40506155400778 1
1.46265928002444 1
1.4927265150476 1
1.50344072221585 1
1.4354117008862 1
1.53972480155919 1
1.46185826766209 1
1.48560126013859 1
1.43878819795696 1
1.45997186095718 1
1.50996824023756 1
1.44956110364814 1
1.49423821087976 1
1.44943417773622 1
1.41474302451023 1
1.65460432774114 0
1.60610246297401 1
1.429723816922 1
1.49839313929194 1
1.61954003015753 0
1.50188670092968 1
1.54251109444265 1
1.440242110897 1
1.5949376595075 1
1.48719359520198 1
1.47601832864369 1
1.5832189918588 1
1.38122266146453 0
1.47906057051001 1
1.54337914999885 1
1.49423141522927 1
1.4779986838472 1
1.4585575592774 1
1.56094971225912 1
1.50529309344923 1
1.51672450311058 1
1.54663602458831 1
1.47790180924187 1
1.48853592320394 1
1.60992210368082 0
1.46844506063114 1
1.42189575396052 1
1.430345696374 1
1.55514213716831 1
1.53643849013101 1
1.4746917004797 1
1.53129886742122 1
1.55552031597574 1
1.66349655329703 0
1.47103774918473 1
1.54438378162661 1
1.42865588580209 1
1.39622175308467 1
1.56276444267771 1
1.54488126675751 1
1.48632010952182 1
1.46652622102888 1
1.55410802426469 1
1.59844703712816 1
1.57333638467259 1
1.46262586789204 1
1.51352964416076 1
1.45166054564716 1
1.63265138034499 0
1.50148022538606 1
1.49113742018688 1
1.54870661026377 1
1.58420999493593 1
1.5079630048688 1
1.57685345754262 1
1.38347744859506 0
1.45698605389134 1
1.57372684483008 1
1.43600325974532 1
1.4541346176218 1
1.53896134986774 1
1.51675488517382 1
1.56996691610551 1
1.56942854916528 1
1.48622756627907 1
1.45924428395577 1
1.50343970095603 1
1.47240794085129 1
1.33545374335523 0
1.49760516397168 1
1.48144029735657 1
1.53472367053132 1
1.37442030220099 0
1.43806729486621 1
1.45496792377653 1
1.60264511889641 1
1.51387827125722 1
1.45694429063638 1
1.53847276544522 1
1.52166551812477 1
1.57032888310931 1
1.48564984117376 1
1.45696501237951 1
1.58851925272443 1
1.46179413388138 1
1.60199127427131 0
1.4650732674689 1
1.48747999047839 1
1.46287982796827 1
1.50615616254987 1
1.54765131425156 1
1.47815753122941 1
1.43055368178376 1
1.55174297015505 1
1.54458709312282 1
1.59656770412224 1
1.51045945976141 1
1.45401276177722 1
1.43435487627804 1
1.52393506233443 1
1.43523617081018 1
1.47888716215668 1
1.54681182510226 1
1.43538695321753 1
1.56328496114618 1
1.55773249270064 1
1.5388621614391 1
1.51973038997254 1
1.45237068431619 1
1.54400065354205 1
1.47701393658141 1
1.60334362845912 1
1.47807679025814 1
1.47307116434807 1
1.54733388544923 1
1.47450378332868 1
1.43583846397243 1
1.51448382174196 1
1.57031902091543 1
1.57932762094523 1
1.53692889551962 1
1.52498364817161 1
1.56879281593479 1
1.45492715202762 1
1.49051776255196 1
1.52393143936835 1
1.45271833521258 1
1.36503799345223 0
1.48650574317228 1
1.54066061904546 1
1.50661872364445 1
1.37828016830535 0
1.50495179739836 1
1.53976776751116 1
1.47573191319219 1
1.38162203547734 0
1.52276340389569 1
1.53675037644922 1
1.55985012910362 1
1.49276153876829 1
1.52523273082521 1
1.47227270676728 1
1.54313493418941 1
1.49180164889343 1
1.45183072965004 1
1.51400385753268 1
1.54572597012869 1
1.50295388454829 1
1.45576170554135 1
1.4606037018146 1
1.44861901774935 1
1.5260870455135 1
1.55323838602669 1
1.52135435810779 1
1.49857255747519 1
1.43490556871929 1
1.48516999626361 1
1.41476168165619 1
1.46917695680556 1
1.64834680497558 0
1.44664182270092 1
1.55972485632203 1
1.52815477753681 1
1.55178860793595 1
1.50769353895563 1
1.46157967961054 1
1.49187647246747 1
1.36479334414426 0
1.39707574979347 1
1.40987521476623 1
1.51686261397439 1
1.53403556129356 1
1.50162415949774 1
1.5282693397936 1
1.47042618780578 1
1.42776683862474 1
1.47390855967677 1
1.42687414697426 1
1.51610699484026 1
1.5167932348076 1
1.43805933267592 1
1.46449939610836 1
1.39731505700644 1
1.57960860469796 1
1.44931979659392 1
1.64367308749255 0
1.33752019319261 0
1.42460388567699 1
1.56106981091325 1
1.52343792756415 1
1.40555493733426 1
1.50210221367242 1
1.46452192426761 1
1.45691715095013 1
1.47622649489208 1
1.44035221238956 1
1.51416052559657 1
1.59458698613422 1
1.53155401906156 1
1.55230385804558 1
1.52965163422184 1
1.57298478840073 1
1.44857312503373 1
1.54953402780912 1
1.54522630179442 1
1.52965636319987 1
1.47910502335382 1
1.33880385853304 0
1.4843912547165 1
1.51240418566715 1
1.47606765113313 1
1.4518684808953 1
1.56559064041638 1
1.56685569469269 1
1.57950050661992 1
1.47197069848503 1
1.55528098733634 1
1.56014325300163 1
1.59834054640542 1
1.40420444309812 1
1.49228700721823 1
1.54110510199163 1
1.54010394469009 1
1.45383496917897 1
1.45057845419397 1
1.53312340268945 1
1.54297095912656 1
1.46147784840709 1
1.57588002691259 1
1.43347734091351 1
1.63450755760976 0
1.42527590549202 1
1.51445870269075 1
1.6340070322015 0
1.43789089520563 1
1.45218905854982 1
1.55097114429786 1
1.53619782857204 1
1.48974527911079 1
1.51406588742446 1
1.55981973683704 1
1.50603333501625 1
1.5323354460334 1
1.43403193574972 1
1.56126476247735 1
1.43758054827905 1
1.50157297117432 1
1.50158156087531 1
1.40653676422016 1
1.51119757978964 1
1.45801447725681 1
1.56782082039247 1
1.4300843261107 1
1.48599192195576 1
1.46459187354964 1
1.47458558384735 1
1.49326458966524 1
1.51641175093405 1
1.50018603524777 1
1.66122724881054 0
1.57372494421495 1
1.40195085867916 1
1.52973093403817 1
1.46105631716678 1
1.4771747123816 1
1.443731637797 1
1.41933041166536 1
1.44216361176013 1
1.5352190617407 1
1.54341376333684 1
1.48169763613113 1
1.62442206985407 1
1.470373733272 1
1.475041976831 1
1.39409912708741 0
1.477019150297 1
1.56441272619606 1
1.57108161757682 1
1.45592985213737 1
1.49087953743609 1
1.44339492233432 1
1.3946884308429 0
1.55433304954414 1
1.46405022004582 1
1.51080671761528 1
1.39115681972876 0
1.47741277709008 1
1.56146877467611 1
1.54994037873507 1
1.53399135791233 1
1.48487570177493 1
1.4595798965386 1
1.47748624878664 1
1.50417469244191 1
1.50008899541011 1
1.53740408438873 1
1.44918080909711 1
1.48211631819981 1
1.5520604645554 1
1.57521231321112 1
1.46570402721553 1
1.43840705965771 1
1.46925024296773 1
1.51009368933344 1
1.55447350404681 1
1.55404161995472 1
1.46721441800405 1
1.48204698559462 1
1.51010416730047 1
1.53861184779592 1
1.50539718200818 1
1.40546741511637 1
1.55211137718312 1
1.56251820654178 1
1.48250292587224 1
1.51280120349239 1
1.5090095384306 1
1.47447112521673 1
1.5058428142305 1
1.5134383001075 1
1.44852121116191 1
1.52745072083282 1
1.4852384591693 1
1.56843326517167 1
1.49575177519726 1
1.50929959481914 1
1.53465839125108 1
1.4771577738687 1
1.38672487961884 0
1.51725772675355 1
1.43817423156653 1
1.46987495629961 1
1.48697730876016 1
1.473408515874 1
1.55868839081948 1
1.47845358129694 1
1.55153378805374 1
1.46752485462154 1
1.42737196553138 1
1.50485071250377 1
1.57407982627873 1
1.44274515387074 1
1.3464365675461 0
1.42577835113965 1
1.49794713062816 1
1.55969576437335 1
1.4830139038522 1
1.48596438694515 1
1.51827755441074 1
1.51964410444733 1
1.51039906334125 1
1.47605178954215 1
1.50409844530401 1
1.47899611847168 1
1.53387643592091 1
1.52949308080881 1
1.48043563882867 1
1.4977567638118 1
1.41136386946026 1
1.46962155335315 1
1.44198084127551 1
1.55659567020762 1
1.51305053558116 1
1.54700455231164 1
1.53476966930906 1
1.51563730031841 1
1.41958430509209 1
1.52942624079311 1
1.53780640776987 1
1.38582348735291 1
1.53940518383575 1
1.5976010729017 1
1.56212294245448 1
1.57034103238423 1
1.56617523154353 1
1.48508063963269 1
1.51276594140498 1
1.38609835618803 1
1.46331672949645 1
1.51918043987046 1
1.49986767348885 1
1.53178720955629 1
1.46841663363643 1
1.3965549774911 1
1.55308046775999 1
1.58010736434595 1
1.60106315552902 1
1.53403069011848 1
1.57757769616528 1
1.52131046756888 1
1.53751743325336 1
1.53162611101252 1
1.49895188338689 1
1.4953569068839 1
1.46498823044371 1
1.4323674757581 1
1.45381436890265 1
1.40452042597782 1
1.43861205363677 1
1.56486574789825 1
1.37762079099984 0
1.48985798112741 1
1.44119982496469 1
1.46229229356287 1
1.52846323775386 1
1.53962590504661 1
1.46952600833032 1
1.49098961605934 1
1.57906484599873 1
1.48678727339418 1
1.47965499067605 1
1.60857757683151 1
1.54852741736767 1
1.43479241479038 1
1.58750310934381 1
1.56202996742354 1
1.42724651129734 1
1.51911874872936 1
1.47687997860581 1
1.4616872523328 1
1.46942869914404 1
1.50904457181524 1
1.53525499255897 1
1.56242083338408 1
1.53830748844176 1
1.45460378340759 1
1.44953771113447 1
1.45812390400853 1
1.50329509385247 1
1.52730940682046 1
1.57094848296612 1
1.49891733532683 1
1.48441120702749 1
1.49831940951444 1
1.52930474246709 1
1.4285266323292 1
1.5743196615474 1
1.43910130997115 1
1.5239270872286 1
1.47478506628698 1
1.58869008800451 1
1.49851098434002 1
1.4755087872839 1
1.56190459418161 1
1.4955522301424 1
1.4630077748738 1
1.43045767065582 1
1.49522184255107 1
1.44622955437345 1
1.57324594199335 1
1.53342176585952 1
1.50957329959764 1
1.44222985628549 1
1.4737512512961 1
1.49134740785869 1
1.45291518736909 1
1.51556429858687 1
1.50697605862959 1
1.46204766844602 1
1.3696304496754 0
1.44361405102759 1
1.47391111682692 1
1.45293751103954 1
1.44821254317518 1
1.5485238698155 1
1.46977597851009 1
1.55121829436197 1
1.40045639670022 1
1.5247516365602 1
1.47800029242592 1
1.46040933818521 1
1.43343946458596 1
1.4425115673626 1
1.53460781002008 1
1.61009848783383 0
1.46619712332243 1
1.5558894233113 1
1.52014722465702 1
1.51751939520224 1
1.51374819711308 1
1.45756017196709 1
1.53210450864432 1
1.4694560247341 1
1.50425601441397 1
1.51704387327673 1
1.47531549736454 1
1.43375856601278 1
1.41907323879551 1
1.53914286779854 1
1.57816928143695 1
1.55219987444066 1
1.5185173866905 1
1.41329893195927 1
1.49395181938247 1
1.55013143346186 1
1.48778999887795 1
1.50890581578975 1
1.54881279729961 1
1.54883405677956 1
1.4023998026397 1
1.49972730786057 1
1.5797915912484 1
1.4383507195408 1
1.49044737790348 1
1.59990941767348 1
1.57823770093729 1
1.4755048717128 1
1.46354089817763 1
1.50033991757534 1
1.47398752886362 1
1.55593662189006 1
1.437880319815 1
1.52554833007974 1
1.58991139430538 1
1.49070762210543 1
1.45482863115382 1
1.52078004200102 1
1.58950383736185 1
1.4054553778872 1
1.60410642539733 1
1.44509010890528 1
1.55577695562522 1
1.41335034005616 1
1.38226149095015 0
1.4446490064508 1
1.54343759953859 1
1.49338297889614 1
1.6200879532254 0
1.51940896861021 1
1.45780863693184 1
1.53719103250119 1
1.47042509488608 1
1.43510128711503 1
1.49495527153437 1
1.56278770506969 1
1.42165965142205 1
1.49689075553884 1
1.55188657447683 1
1.57771346328597 1
1.52943638832986 1
1.48453378520119 1
1.47476456828651 1
1.42355529280188 1
1.53281741532486 1
1.55232564951016 1
1.5766483444555 1
1.48372813631397 1
1.41297620945952 1
1.41145863645851 1
1.53767637594284 1
1.53111499020401 1
1.56276343453498 1
1.45861428791154 1
1.43297348805431 1
1.51570479055516 1
1.53027995454011 1
1.48067370527837 1
1.4301732627791 1
1.53832674036149 1
1.54462790654812 1
1.43372703289411 1
1.53381119678596 1
1.46887469583848 1
1.44715911991128 1
1.52883885994398 1
1.45255874478109 1
1.5248536544688 1
1.5110556391771 1
1.52880945142028 1
1.56736790712559 1
1.52259984287363 1
1.51394396696955 1
1.54302666256062 1
1.60091450358913 1
1.48101058147452 1
1.527110557674 1
1.52213281151817 1
1.48706317134982 1
1.51054780152517 1
1.52111871199397 1
1.4730331340873 1
1.49437827219883 1
1.43181298161633 1
1.42282525471614 1
1.45648943067166 1
1.56718791631568 1
1.54996618496618 1
1.48256067137647 1
1.48837662167729 1
1.56042300906659 1
1.48888595080154 1
1.58121075433467 1
1.42954575768135 1
1.43422045223907 1
1.48644829641446 1
1.58215491936479 1
1.59725311161353 1
1.47423150304053 1
1.51125689447402 1
1.42641509862977 1
1.48428655763878 1
1.45656733631841 1
1.4614049289233 1
1.54645313137642 1
1.57950348512896 1
1.51641142393223 1
1.52315280677074 1
1.46255696912944 1
1.45385225017572 1
1.48978518348469 1
1.58712692626137 1
1.41979784619758 1
1.42660999414766 1
1.56637349539574 1
1.43709876772511 1
1.49978181819936 1
1.62063433378194 1
1.53026015420162 1
1.38208057748003 0
1.45905739428672 1
1.50338413458413 1
1.46989331101463 1
1.48846578040935 1
1.44880785692148 1
1.65628062517752 0
1.60323764857225 1
1.46536581018646 1
1.44525095259993 1
1.5066050387724 1
1.44758752579575 1
1.43102076494941 1
1.50634478352592 1
1.4907420422093 1
1.51932763542467 1
1.58750531020935 1
1.53441881816336 1
1.63785077816334 1
1.48511478608212 1
1.59328770164719 1
1.57199375393311 1
1.58921813052809 1
1.45607033618741 1
1.48149448059004 1
1.6769040460132 0
1.39789867250577 1
1.43864733357865 1
1.47947344045418 1
1.48515155838274 1
1.5465225887756 1
1.47228158121273 1
1.44050930104264 1
1.54123398964901 1
1.46994199140801 1
1.52409421403926 1
1.3702143860441 0
1.46952067440219 1
1.48505873476341 1
1.45428981339522 1
1.48575797539875 1
1.41020504535421 1
1.40082342392953 1
1.42530197561733 1
1.49682780130127 1
1.52634557948301 1
1.48962036674643 1
1.52064970282124 1
1.5020012472158 1
1.5565174951885 1
1.41679334639745 1
1.43548009523207 1
1.55416498017591 1
1.53980439805172 1
1.44002828913801 1
1.48300858154494 1
1.44058008301526 1
1.4787475777744 1
1.43648897368232 1
1.52483835354365 1
1.49038721477212 1
1.54767302863987 1
1.40151050113978 1
1.53159069460297 1
1.58648459910104 1
1.55085642083444 1
1.44013774172044 1
1.44860155695389 1
1.44241012724825 1
1.51393139864432 1
1.52053790700845 1
1.53687673829351 1
1.54243220319817 1
1.58689532999615 1
1.59400853723065 1
1.42146691547516 1
1.54531152670193 1
1.50759267892106 1
1.50813659746051 1
1.47152542718964 1
1.49961703749713 1
1.49811814844288 1
1.54109358600214 1
1.45359715272684 1
1.46397295390466 1
1.59880618827429 1
1.3451420062076 0
1.59087008087632 1
1.49704070933208 1
1.39304430110034 0
1.46960515773797 1
1.48320064361047 1
1.53029867078767 1
1.41230988952783 1
1.4433032208355 1
1.53295063078014 1
1.4807043283016 1
1.38546815009659 1
1.46281523239418 1
1.38870564043257 0
1.52477160803783 1
1.48226505646737 1
1.46881778160617 1
1.53595741347165 1
1.54636863292011 1
1.48176302753993 1
1.59424034344848 1
1.38576902213323 1
1.48434042607703 1
1.5853043142981 1
1.56816761315175 1
1.43460959458912 1
1.62953462673142 0
1.55807932251984 1
1.5432974908214 1
1.4469505976005 1
1.63063817412678 1
1.48240714074356 1
1.45168998934067 1
1.48440767409248 1
1.47704709211831 1
1.47490637794207 1
1.48400279382922 1
1.39902914925889 1
1.52336820332559 1
1.47701288604119 1
1.47529854616375 1
1.52768201458339 1
1.48924917022592 1
1.41613045228369 1
1.40590997604372 1
1.47499421409637 1
1.44517708044429 1
1.47810201991378 1
1.42550921880626 1
1.46152599467857 1
1.52484477552511 1
1.53541011977213 1
1.46550204119018 1
1.55467697236366 1
1.53080502656532 1
1.61446600770341 0
1.51126234937724 1
1.49800394315357 1
1.44104375220326 1
1.56002452725519 1
1.45168090803106 1
1.54266819913755 1
1.58224283079894 1
1.55536356720595 1
1.45947947710601 1
1.45687058414791 1
1.57319454134734 1
1.58337272483682 1
1.54052294214133 1
1.48312494014212 1
1.45920749144888 1
1.42473662566957 1
1.48337282167826 1
1.47960999209572 1
1.44050477055503 1
1.54065744787965 1
1.41356086416131 1
1.47988075553258 1
1.52485810407882 1
1.51405081752392 1
1.49778409947159 1
1.5054555164251 1
1.49983103560856 1
1.44384031440351 1
1.44661872601112 1
1.4634601604863 1
1.56404019652303 1
1.46948771283858 1
1.58694506755799 1
1.5168515221893 1
1.53153841911089 1
1.51837412811695 1
1.54287555050813 1
1.4344599332323 1
1.5103268497233 1
1.56679866205076 1
1.40555858884533 1
1.5470578509697 1
1.58041652568265 1
1.44396939457474 1
1.55418417590627 1
1.53734630834835 1
1.53995993162524 1
1.50487743507652 1
1.45812814870943 1
1.56623749472183 1
1.58107048707754 1
1.52529931965967 1
1.48815292994551 1
1.55109623783226 1
1.51563381608403 1
1.5073051295344 1
1.47065794916345 1
1.47612536320943 1
1.48193983861222 1
1.50172870093529 1
1.55941042542993 1
1.50793808911583 1
1.45682315374822 1
1.56528122450395 1
1.451588286565 1
1.50633801114833 1
1.55321846732735 1
1.40023891486072 1
1.49377861052704 1
1.56849699274051 1
1.42913219262376 1
1.47891101626345 1
1.46561206578254 1
1.49810949627103 1
1.46267241611603 1
1.58590310020193 1
1.61215677525093 1
1.4834308902217 1
1.43178857988143 1
1.52629455180868 1
1.54168139396215 1
1.50468005124892 1
1.49183946960738 1
1.41911794418254 1
1.56535239521225 1
1.3442969390093 0
1.50987696140129 1
1.51794424806475 1
1.56882007318691 1
1.56215387668329 1
1.42333590470699 1
1.46036653498926 1
1.49716412912785 1
1.50028717029742 1
1.45928272258217 1
1.47316053362553 1
1.52599734318786 1
1.48714087127274 1
1.46653084369413 1
1.42862522822977 1
1.45365240466951 1
1.52326221012479 1
1.55300534226857 1
1.52132607466299 1
1.44016455802439 1
1.60378554882519 1
1.5332769234612 1
1.40047394314879 1
1.49609662002377 1
1.53153292386648 1
1.4744613240754 1
1.5448790483636 1
1.44196907987271 1
1.52881533964643 1
1.50747280279335 1
1.48461098676443 1
1.51975826213381 1
1.47718855331971 1
1.63180638971856 0
1.59316526472171 1
1.50749207302645 1
1.54805773153653 1
1.55689102487475 1
1.48587123128988 1
1.49035310381226 1
1.36810007166257 0
1.55291499200153 1
1.4898744488216 1
1.49757881943948 1
1.4932557959814 1
1.46052524765103 1
1.45523077972934 1
1.56092099714762 1
1.55427376021612 1
1.48368578125546 1
1.54280437565315 1
1.44036908449489 1
1.46275613788975 1
1.51977153934319 1
1.4142477198992 1
1.51871642742523 1
1.50464944559311 1
1.52562827347096 1
1.56445207095238 1
1.48822567508604 1
1.51597663108628 1
1.39373475103412 1
1.45449082162167 1
1.39617119409856 1
1.4989886291099 1
1.33091328002071 0
1.5048601908048 1
1.42159893501259 1
1.39578874334277 1
1.50264790522066 1
1.55534391246835 1
1.57511878432537 1
1.55881038263443 1
1.4153299749859 1
1.56318928521995 1
1.56494172874563 1
1.47519462056693 1
1.42480601813954 1
1.53298980766494 1
1.44475272198559 1
1.55338939648599 1
1.45581350436385 1
1.55917256185278 1
1.64763320207342 0
1.4830038678104 1
1.51171898745426 1
1.45090643031926 1
1.41362865106637 1
1.52661967714109 1
1.42626846085627 1
1.44813002482092 1
1.44797128875298 1
1.45274043337757 1
1.40652563292537 1
1.45867463736618 1
1.49686410452534 1
1.49634479486138 1
1.51794640924647 1
1.41672553073862 1
1.54566875878729 1
1.48783945186604 1
1.52387564922881 1
1.42684656873648 1
1.59891033129996 1
1.48779027102836 1
1.53845556890249 1
1.49937728704927 1
1.39337676139937 1
1.54083061296039 1
1.55808335940353 1
1.52971115625759 1
1.575412267827 1
1.42241303503947 1
1.41186014571546 1
1.62401645843303 0
1.49252778838132 1
1.45071438316903 1
1.35488421114017 0
1.47799244426712 1
1.48079099488033 1
1.50896921278801 1
1.50175979565812 1
1.45695357447333 1
1.46775125004913 1
1.48824836997038 1
1.51055381967603 1
1.4488258728092 1
1.42440243516517 1
1.51667454581525 1
1.50926240354195 1
1.49310028355708 1
1.50903032809423 1
1.54446671980843 1
1.47301302198583 1
1.53302288576752 1
1.44227041900503 1
1.49266636242514 1
1.37568334682118 0
1.52526509014593 1
1.54334397692366 1
1.53358670556358 1
1.51081854936957 1
1.46487330360721 1
1.51451341715775 1
1.4759457087017 1
1.44729253931155 1
1.49503950320141 1
1.45511622534244 1
1.52770677247326 1
1.53718428273842 1
1.48636662833982 1
1.4382119113621 1
1.47610344772017 1
1.56508599496366 1
1.50124248745646 1
1.44743838993019 1
1.35106139702933 0
1.44163798867854 1
1.55885936764367 1
1.48676508361759 1
1.50882352140321 1
1.51750267291766 1
1.49575289157848 1
1.42537763646292 1
1.44997239093233 1
1.55933670744808 1
1.47298852517634 1
1.62415087813026 0
1.52562207056212 1
1.53285609454797 1
1.46916889838596 1
1.45351217959157 1
1.47712294907795 1
1.47400554826824 1
1.48819757033944 1
1.43323626403209 1
1.46978674729373 1
1.51310999209185 1
1.53506359345841 1
1.47941379821662 1
1.57554957440139 1
1.53778006778257 1
1.50078171559078 1
1.53302639902104 1
1.4680829671196 1
1.4775711642068 1
1.50110225150297 1
1.45827491485402 1
1.41486654238119 1
1.50119313052862 1
1.46924234301403 1
1.47638691200269 1
1.53422936733593 1
1.54003660470966 1
1.49710061894103 1
1.49300804817088 1
1.47698146810854 1
1.56989825956997 1
1.54632230814483 1
1.46004854029356 1
1.41305727494505 1
1.47365106605399 1
1.44581431584463 1
1.52340011780421 1
1.50234665344384 1
1.53653728099729 1
1.5062059873874 1
1.43781283485004 1
1.51764499241858 1
1.51269693191522 1
1.50500470221377 1
1.39107392927155 0
1.45900373324583 1
1.44652365774123 1
1.48303777262256 1
1.45323465870141 1
1.4183050540081 1
1.4849013872957 1
1.52100266405302 1
1.42751739133633 1
1.40037404010652 1
1.59768224622268 1
1.39023717764814 1
1.55399717687845 1
1.57469138759842 1
1.49571033819222 1
1.47448620827549 1
1.50271736443281 1
1.48607439095555 1
1.61099103898007 1
1.43773227630309 1
1.51684210852746 1
1.47708575177864 1
1.49018196136309 1
1.53793137905612 1
1.4850153960435 1
1.43029313844848 1
1.43058782391289 1
1.4793205773265 1
1.57488990720774 1
1.62883707947637 0
1.53422583717223 1
1.45690126452288 1
1.47533433355265 1
1.5528472425309 1
1.51010471602365 1
1.55117406913814 1
1.5005526267191 1
1.56809653462823 1
1.57361809098408 1
1.58487864982669 1
1.47638385693449 1
1.53164367906963 1
1.50089294422374 1
1.47464156550717 1
1.51055601114465 1
1.45700968344975 1
1.5409649793145 1
1.5092966467587 1
1.49591299065488 1
1.59958459233991 1
1.51469830247066 1
1.53131342912887 1
1.49496509869777 1
1.53572567935338 1
1.45894225106027 1
1.58732748523347 1
1.43404851457113 1
1.53455355627832 1
1.41700118233015 1
1.44912952721889 1
1.46458880847642 1
1.43136099830845 1
1.48768744011054 1
1.51986752875661 1
1.5264474660748 1
1.53019268617807 1
1.48117204632799 1
1.56509698721669 1
1.54638548341053 1
1.55426029199962 1
1.51937855999418 1
1.47293183289907 1
1.51918362107137 1
1.50923003114202 1
1.53981930011881 1
1.45399109806682 1
1.47292248291602 1
1.44884472574626 1
1.46644424590065 1
1.45931990777917 1
1.47227281462854 1
1.4791105678051 1
1.61835142767691 0
1.49515773631953 1
1.45224809612334 1
1.44516866031195 1
1.49930405591548 1
1.49359357030075 1
1.42863375632774 1
1.53090760006452 1
1.50934683727984 1
1.44916983835523 1
1.48788390354522 1
1.53629095622572 1
1.52835556313231 1
1.54322434283313 1
1.4209438113105 1
1.51465516187245 1
1.51517276340439 1
1.49917349356239 1
1.51975193844048 1
1.52975372595767 1
1.57194469870352 1
1.47057042944256 1
1.5544609536745 1
1.43733080529751 1
1.51486906501617 1
1.41555283869196 1
1.47762615440225 1
1.56449304361875 1
1.51346791047833 1
1.46964562515587 1
1.58234034947355 1
1.53688837624147 1
1.4391986010066 1
1.50579633095677 1
1.51960664170628 1
1.53741311617098 1
1.39765196874849 0
1.58313096699868 1
1.46451389303743 1
1.5282263306115 1
1.56398333188106 1
1.49472787179292 1
1.42286277512657 1
1.52269026150369 1
1.4778791482727 1
1.46496689410451 1
1.3995233312915 1
1.51797839910049 1
1.49683185643113 1
1.51174481707402 1
1.53269566198729 1
1.50467347057971 1
1.5105506453263 1
1.62133303072921 0
1.45921390629771 1
1.40622687948479 1
1.70595136153405 0
1.5427140911758 1
1.52177761791205 1
1.5148589590243 1
1.52871149320672 1
1.44950414253408 1
1.54479938742652 1
1.54953103828008 1
1.47923482790767 1
1.63682516267856 0
1.48907457704022 1
1.58868869005487 1
1.41068467183492 1
1.48804200687937 1
1.52982328533052 1
1.42660592103323 1
1.4862555786238 1
1.48221556784153 1
1.44777091862091 1
1.48573877701918 1
1.51560910183209 1
1.51265227933078 1
1.46061637845259 1
1.56009370715062 1
1.47018366946137 1
1.505607811067 1
1.54683162208714 1
1.56281671680307 1
1.45090142452852 1
1.53807668046664 1
1.60422254923418 1
1.39417384757697 1
1.44684329665863 1
1.48609707859327 1
1.46877178024488 1
1.57338283098073 1
1.47055372148902 1
1.49477829723712 1
1.46214292430175 1
1.49146154566201 1
1.61473680447631 0
1.48717840292892 1
1.53058335652431 1
1.49642422076526 1
1.54326947983351 1
1.56852994264572 1
1.49028851307146 1
1.47785049460101 1
1.47321338243584 1
1.57026377943477 1
1.60831506817276 0
1.55211225170416 1
1.47618132851585 1
1.51936860694266 1
1.59165318739266 1
1.47644989757473 1
1.50595529683443 1
1.41978169402443 1
1.50429910578936 1
1.49354584008684 1
1.40564771421063 1
1.55311333957483 1
1.59527147399359 1
1.52667355763341 1
1.45672481742816 1
1.51353683324137 1
1.51799005877389 1
1.53309862874618 1
1.45428406026784 1
1.45861823653451 1
1.46707630711098 1
1.37465946817818 0
1.53730480858843 1
1.44316052880462 1
1.5740065429374 1
1.50295387711829 1
1.56666913217825 1
1.52460855762746 1
1.51356043093618 1
1.37104985933385 0
1.5091102120074 1
1.65434239768736 0
1.48172116176844 1
1.51628733604133 1
1.41459514156631 1
1.48188733963891 1
1.62936943956733 0
1.38918920040974 0
1.51120466742175 1
1.4244127738705 1
1.57658215630857 1
1.37001120196515 0
1.52807650398818 1
1.50875320908303 1
1.50417984851569 1
1.51057819361714 1
1.40908498306199 1
1.44270335992742 1
1.54243236610622 1
1.50393654691681 1
1.48997416422659 1
1.5081339846801 1
1.51652464111144 1
1.52793002712107 1
1.48436452914331 1
1.60955571381748 1
1.39767104266566 0
1.49097719824594 1
1.52274008552395 1
1.6020396859378 1
1.46473491023375 1
1.52951322895462 1
1.46063005738275 1
1.5188956786669 1
1.52908370890243 1
1.55247064623215 1
1.50127297355706 1
1.53543966725163 1
1.55253477694503 1
1.54765827731919 1
1.41022247858592 1
1.52668449661282 1
1.60429588885417 1
1.4603398764703 1
1.4867067636725 1
1.50157537635942 1
1.4627206190329 1
1.51768614445431 1
1.49480764439989 1
1.47708837583194 1
1.46743623665219 1
1.41418379709966 1
1.46649336293673 1
1.46523941372525 1
1.5716510939112 1
1.59446380547394 1
1.4856196788213 1
1.43376934459555 1
1.59282909720144 1
1.57187254713404 1
1.5492187400531 1
1.44978478727748 1
1.37697558384323 1
1.54685118611657 1
1.49496862002169 1
1.52986443545022 1
1.41120367840069 1
1.55495402284474 1
1.54734569996644 1
1.37924420074187 1
1.5437120143535 1
1.56822059326944 1
1.46402579602754 1
1.43962661832153 1
1.63804786834695 0
1.4840022478757 1
1.42824345080985 1
1.58969235296405 1
1.41613857435426 1
1.62946527638483 1
1.488663651597 1
1.52850899185541 1
1.50711880195943 1
1.4300873397379 1
1.55220814624862 1
1.50638827686055 1
1.49200547683841 1
1.5759032994095 1
1.54928026498307 1
1.47230472599625 1
1.51633199509658 1
1.52018790296584 1
1.56395387855915 1
1.43681105524792 1
1.40863995596353 1
1.40139695323622 1
1.35922988707024 1
1.45132610702097 1
1.54044500503163 1
1.50186489201434 1
1.54450801961825 1
1.54839819143808 1
1.47634228246977 1
1.45657651699789 1
1.47695975901185 1
1.4560221799532 1
1.60304110555812 1
1.47881289254308 1
1.51496263595843 1
1.53495794862403 1
1.42933995618119 1
1.61180919884652 1
1.47049917147963 1
1.45850783256201 1
1.37401567266363 0
1.4293269655121 1
1.58808192681387 1
1.39415596708825 1
1.45780934784458 1
1.38854361807733 1
1.46966053981428 1
1.49404666192635 1
1.54209845704855 1
1.43624526639233 1
1.48545368594416 1
1.53132597235912 1
1.57003125391635 1
1.47190371942918 1
1.53557705995501 1
1.49944078917149 1
1.47714072699951 1
1.41654663082211 1
1.50081912357458 1
1.41276287499429 1
1.46134779780814 1
1.44589687728423 1
1.48456261182838 1
1.58568678270889 1
1.51991123671094 1
1.55385962806039 1
1.47048716981175 1
1.5333652217623 1
1.48039198782753 1
1.47563295968716 1
1.50458472541074 1
1.4653265714167 1
1.39414610689913 1
1.43886466449523 1
1.56614110080992 1
1.46126036101949 1
1.56579133625134 1
1.51878599200494 1
1.51958921606568 1
1.54987397170452 1
1.51929378508887 1
1.49523031544627 1
1.5573555018116 1
1.49150901612002 1
1.57674940065346 1
1.48996955475613 1
1.4953506232807 1
1.39381259753716 1
1.55863783904514 1
1.44995131376098 1
1.50044773660404 1
1.4619915247245 1
1.58092855296825 1
1.45576217924086 1
1.48423309517874 1
1.55196657142948 1
1.50903429433306 1
1.45227705327935 1
1.57751118422455 1
1.51982501949951 1
1.60826877159569 1
1.47467595309449 1
1.55007769278369 1
1.53811514995794 1
1.4452424383997 1
1.41391647389591 1
1.53514626574527 1
1.53794454295678 1
1.48524347440773 1
1.52278742225296 1
1.47006366431373 1
1.50856035393576 1
1.49985439572547 1
1.60276257762269 1
1.50074420188189 1
1.5348940492905 1
1.43840444773653 1
1.46563978543834 1
1.46238265823661 1
1.48305590941751 1
1.57985485044138 1
1.48191851222177 1
1.44817009068741 1
1.60174568769468 1
1.48803071425253 1
1.50258190740686 1
1.4527651722963 1
1.51306169444014 1
1.53383539818495 1
1.53374117258122 1
1.51446955487383 1
1.51781167146992 1
1.51896233383374 1
1.60188657865707 1
1.44889037268101 1
1.51774760086206 1
1.51862786667551 1
1.49850122668766 1
1.45998420477148 1
1.50882871473598 1
1.42629061036693 1
1.48055101428803 1
1.53487882893975 1
1.522653426312 1
1.51770885604155 1
1.51707200654579 1
1.60716802538399 1
1.46698114911073 1
1.49158938199269 1
1.47320142158828 1
1.6029110534721 1
1.40037425432345 0
1.60167711359134 1
1.52935767793202 1
1.50986144956672 1
1.54241981910206 1
1.46977583018846 1
1.51862276400622 1
1.53086142970071 1
1.55521218103378 1
1.54902190493671 1
1.52869142960709 1
1.49128125002387 1
1.51542595469174 1
1.49521629496969 1
1.48945950919468 1
1.56753939509289 1
1.50915935723979 1
1.4921049243218 1
1.50917553420979 1
1.49557576517224 1
1.5728725551688 1
1.49874855292206 1
1.62172184088797 0
1.53030454548491 1
1.45264056009103 1
1.38294238116369 0
1.58193842795293 1
1.50703013026591 1
1.4205364299492 1
1.4781034563111 1
1.61824278152092 1
1.46885170967924 1
1.57243231141111 1
1.47367164824374 1
1.40487275155452 1
1.44201108273428 1
1.4994588375502 1
1.47661068920365 1
1.45251588666958 1
1.53016689508726 1
1.48164142001328 1
1.52056025809637 1
1.55026236188158 1
1.52762387356549 1
1.50170668520126 1
1.38572911097281 1
1.44890835301331 1
1.42514021363654 1
1.5810706403307 1
1.39842393591037 1
1.60591413141003 1
1.49254442892399 1
1.5390636468544 1
1.48315966613838 1
1.52920041986707 1
1.45635211713581 1
1.46050021051452 1
1.502890784973 1
1.50101161262321 1
1.55071178108159 1
1.56404281432774 1
1.58341908016885 1
1.56779086455991 1
1.51250160377361 1
1.41740138001728 1
1.48520905019127 1
1.46756797601612 1
1.4379290370913 1
1.59972189415467 1
1.45345005270321 1
1.37818727053645 0
1.50422744074433 1
1.48926149887217 1
1.54060674080933 1
1.4802450498821 1
1.55923200294275 1
1.60715635491312 1
1.46514637474787 1
1.51296853499906 1
1.47081398418951 1
1.53425651527205 1
1.50155528944936 1
1.55195528804976 1
1.56143428217591 1
1.54154367618048 1
1.60331288688867 1
1.44384671723465 1
1.45612244608913 1
1.57639972696899 1
1.50070279680568 1
1.4632342787675 1
1.5359460414632 1
1.54702524087852 1
1.42693838195186 1
1.46997502233925 1
1.41771540392424 1
1.53892040562614 1
1.57247077459429 1
1.47790941884914 1
1.54863190265119 1
1.43672662125358 1
1.50641730332142 1
1.49833991118464 1
1.45161869428691 1
1.50057086917074 1
1.51064876638502 1
1.5157934369756 1
1.57210151021683 1
1.50092660715143 1
1.55463895613861 1
1.42207663186602 1
1.50277023293122 1
1.55850204349431 1
1.60170231888494 1
1.56489129032944 1
1.51089127224401 1
1.49986736735725 1
1.48371595004631 1
1.45083626052644 1
1.46116838656629 1
1.60176636784089 1
1.54993679016188 1
1.45292695411238 1
1.53573799796708 1
1.51927588298439 1
1.55173055680225 1
1.50855232048627 1
1.55095946279057 1
1.50001269333396 1
1.49004158730855 1
1.49256205117648 1
1.45881169548257 1
1.528392802168 1
1.49021846872229 1
1.46221651487105 1
1.47695562180804 1
1.39749753583223 1
1.47336226795253 1
1.55150829074711 1
1.51103880554996 1
1.45082935401312 1
1.60554858620904 0
1.52977673204934 1
1.57895267850324 1
1.52944988046179 1
1.45265259449614 1
1.51208179091117 1
1.57493917059652 1
1.49530834782774 1
1.63387598226531 1
1.46623205736849 1
1.44604612881395 1
1.61480647744179 1
1.38507948518623 0
1.39156827489642 0
1.47707028184588 1
1.50731063633176 1
1.50337842493731 1
1.54638685473707 1
1.56431539800352 1
1.59843091459488 1
1.44764614406999 1
1.47386830163038 1
1.47594034072324 1
1.49670280726976 1
1.48841027888359 1
1.52388712668845 1
1.55185532126088 1
1.48495971571538 1
1.51976777696651 1
1.46366183726943 1
1.50145084205102 1
1.47265799811401 1
1.47349631545575 1
1.52478243351725 1
1.44343431785989 1
1.44426857061677 1
1.51636881076651 1
1.56421215437134 1
1.48482236399278 1
1.44411910488288 1
1.48593843003028 1
1.4485608506344 1
1.46935628995246 1
1.5583328849803 1
1.49658368744414 1
1.58095016226949 1
1.53904228652586 1
1.47803752649595 1
1.47049176857371 1
1.46684186958165 1
1.56177722876345 1
1.52275661356356 1
1.50530129383493 1
1.459687497034 1
1.56752169846438 1
1.45553276753358 1
1.5840368580851 1
1.43874597306601 1
1.51640536893225 1
1.53441625887109 1
1.52894530928502 1
1.4014957146561 1
1.6288817022187 0
1.58345730906437 1
1.4026735958791 1
1.61283066808699 0
1.49161077224561 1
1.52513877116335 1
1.53061437407281 1
1.44576263186723 1
1.52493166582261 1
1.5515558521604 1
1.52020701569639 1
1.56885425131182 1
1.50576572965876 1
1.51681367703272 1
1.39721337408902 1
1.49549501660875 1
1.43857483538518 1
1.6319675758361 0
1.46199576360097 1
1.53110593456907 1
1.50234712473872 1
1.44431372500261 1
1.50291464695274 1
1.43682488684844 1
1.45521256418946 1
1.46279698067114 1
1.47754242250304 1
1.58212982499978 1
1.46697301798651 1
1.42445494466485 1
1.43318000442132 1
1.46550475552289 1
1.45499324022459 1
1.45613953757269 1
1.58525666181512 1
1.60564505334052 0
1.56458647053924 1
1.43937449012321 1
1.49648208064946 1
1.52099458744639 1
1.44543030986436 1
1.49103259620132 1
1.47335166509332 1
1.48490195001935 1
1.47290480502488 1
1.50968322840758 1
1.54934250375439 1
1.44105555291996 1
1.49684043454148 1
1.50247324490087 1
1.51706069833279 1
1.43778412331373 1
1.47527238129357 1
1.45839798273729 1
1.51352230709899 1
1.49696174703245 1
1.52393861886358 1
1.51100085578816 1
1.5943197424565 1
1.54114798432024 1
1.48359190255225 1
1.50438915271344 1
1.44732195376315 1
1.46234119848744 1
1.42961277602847 1
1.46137267037347 1
1.43510113829471 1
1.39629360450311 1
1.57522272674929 1
1.44928859632971 1
1.42986052333892 1
1.37104452988599 0
1.51167049800411 1
1.54007062752584 1
1.41331960243483 1
1.46691240189724 1
1.45354927086636 1
1.47870416754502 1
1.49936153355287 1
1.55142844319636 1
1.55895476872433 1
1.58865758432483 1
1.48015570149906 1
1.55231613306782 1
1.51715230113512 1
1.48963920559469 1
1.49390455191157 1
1.61884527101165 1
1.4570397378652 1
1.5491697003158 1
1.39696020788907 1
1.50334065240745 1
1.55009546152559 1
1.53238756354803 1
1.54493536102705 1
1.47866630720898 1
1.60423354985227 0
1.48737436409752 1
1.48009581846057 1
1.52289037869459 1
1.47191202884596 1
1.43509591725507 1
1.46694829264896 1
1.41475554197259 1
1.5126998193533 1
1.47575222409588 1
1.58716958503897 1
1.5747775169967 1
1.37958600330143 0
1.52603542594232 1
1.53144642004782 1
1.4454436542819 1
1.47873674290829 1
1.48571080037467 1
1.5106007778741 1
1.54865418240219 1
1.5572802865027 1
1.49014210238413 1
1.45231789538826 1
1.43931074337264 1
1.50094379175173 1
1.38777339586208 1
1.3962915051624 1
1.53913614655377 1
1.56307078774652 1
1.52681462305319 1
1.5411796436358 1
1.43788012229412 1
1.65188461453046 0
1.37237702917469 0
1.57483191517043 1
1.51869830144872 1
1.57639979134771 1
1.48223365801333 1
1.4886983032338 1
1.57497030942497 1
1.53448694336321 1
1.51382824292944 1
1.53580642788908 1
1.54228600891811 1
1.4823164522402 1
1.50593552449919 1
1.44680190716827 1
1.47596538652781 1
1.43851946709478 1
1.53627802351668 1
1.52462441557346 1
1.59890313145453 1
1.48821840363597 1
1.48620700860835 1
1.35889744690077 0
1.42763594049493 1
1.56045248061462 1
1.48976782679021 1
1.45979750767172 1
1.50832869077416 1
1.50904341949406 1
1.52891730471583 1
1.53140073284861 1
1.53848226324935 1
1.51815116522602 1
1.53253212360483 1
1.50687881639606 1
1.45131170885359 1
1.57274413372438 1
1.43362311004374 1
1.46180923600554 1
1.62561492827818 1
1.42675559396989 1
1.52716311454108 1
1.54745797271568 1
1.40800399592137 1
1.5150703995201 1
1.45589421892936 1
1.52729048254102 1
1.53921025005001 1
1.47771314720338 1
1.51645084914711 1
1.49586256230456 1
1.54570705404291 1
1.51291575909014 1
1.61868485934049 0
1.47091274596914 1
1.48434386636698 1
1.63889435895986 0
1.53483739758094 1
1.46229585880615 1
1.45243760917724 1
1.48244913127347 1
1.51313107236561 1
1.55777691851847 1
1.54856563108448 1
1.43526776993432 1
1.48920375163924 1
1.52504381292916 1
1.51792548051666 1
1.51465448065754 1
1.48609255700185 1
1.51877931821417 1
1.63875681110125 0
1.5008924918286 1
1.57409657491988 1
1.45252812267692 1
1.5088125199378 1
1.51889340876378 1
1.53113054066983 1
1.40382876660761 1
1.40578584429159 1
1.53990621692803 1
1.53750582235977 1
1.55037088672296 1
1.51280996861081 1
1.51567854109666 1
1.53153607530915 1
1.54252809484821 1
1.56175093557842 1
1.54459697801236 1
1.44578334354966 1
1.42675220369383 1
1.49303973161718 1
1.50655694088813 1
1.36644451147156 0
1.60001376896065 1
1.46149112153943 1
1.41058694621041 1
1.51801699750221 1
1.5557183816802 1
1.45268785976335 1
1.52739752811601 1
1.53114766860319 1
1.48788524106894 1
1.50608912003116 1
1.56877142840466 1
1.48496096961488 1
1.55345610972255 1
1.40478061910895 1
1.50560785408541 1
1.53231100639156 1
1.4671537489019 1
1.40997662729708 1
1.44659510714594 1
1.47527845049766 1
1.44713714448895 1
1.63126038361348 0
1.56312615441698 1
1.49901050010366 1
1.55962039153647 1
1.40952341090947 1
1.41616779394461 1
1.43774271670463 1
1.54825085241193 1
1.47017004513814 1
1.51033526168614 1
1.54935993498556 1
1.49590868419702 1
1.48582068297397 1
1.53787465650093 1
1.42940091233212 1
1.42788062402892 1
1.57614658549614 1
1.58442609901766 1
1.52105811882671 1
1.47555305410002 1
1.51900276657004 1
1.52460876454026 1
1.4959398740179 1
1.61271134112754 1
1.48244372294157 1
1.44801156235712 1
1.44763167060412 1
1.49271729594036 1
1.5561071228517 1
1.52478038522284 1
1.5658180389531 1
1.46363702137858 1
1.47790300839955 1
1.56511233205361 1
1.51926705782452 1
1.42876625964814 1
1.49711372873328 1
1.50775437386233 1
1.48474259676975 1
1.44917098913318 1
1.49681366607902 1
1.45178457607993 1
1.53250545747228 1
1.52344310681462 1
1.39439505950536 1
1.42855447577149 1
1.49188363631261 1
1.51288999404233 1
1.56648931943614 1
1.51622216633359 1
1.49910213453513 1
1.6167403855074 1
1.58148245570262 1
1.42357617521684 1
1.39150634952953 0
1.59613915212498 1
1.41909603543788 1
1.46115452799858 1
1.47564238819777 1
1.62492252410323 0
1.62150266069878 0
1.42832839217957 1
1.56132245648589 1
1.43831753739788 1
1.45009327298093 1
1.4761525552261 1
1.45672921053358 1
1.52382635769814 1
1.5894500602604 1
1.49067899598895 1
1.53173147024445 1
1.46710631185046 1
1.42015241882149 1
1.44668559938815 1
1.4273324232479 1
1.52389481788198 1
1.53314119456892 1
1.46114910105216 1
1.58981774231442 1
1.45942036523274 1
1.43470941706135 1
1.53186477052074 1
1.60224221963722 1
1.39309701175871 1
1.42340853206367 1
1.5198610631204 1
1.49813001398931 1
1.52807552592018 1
1.52082534017666 1
1.47149718215964 1
1.45768593824915 1
1.55871024122807 1
1.61251625515884 0
1.51300008673487 1
1.64562737609436 0
1.53841557460802 1
1.43741137891906 1
1.4433601579387 1
1.46236249142165 1
1.44382358529048 1
1.57436648271769 1
1.49199914679411 1
1.49902059993602 1
1.39532762907774 1
1.57190286460104 1
1.57898247761747 1
1.57059402528432 1
1.53365166442969 1
1.52082877085665 1
1.43842383792449 1
1.54166420604215 1
1.51796559853279 1
1.63494124165693 0
1.54604353731418 1
1.44088012654632 1
1.51954284616321 1
1.52858943166223 1
1.61585500552633 1
1.58318815074999 1
1.5735502518852 1
1.49800239011415 1
1.50049959810695 1
1.63046592761744 0
1.52207376646474 1
1.57193329944187 1
1.54684146345771 1
1.53885750322986 1
1.53329727701044 1
1.46940969218119 1
1.39704192909956 1
1.50843990207254 1
1.42141686389506 1
1.49986333681612 1
1.42107560656057 1
1.43623073159356 1
1.50660613547146 1
1.49421267720437 1
1.59560768087572 1
1.43499905094047 1
1.51470781992906 1
1.53911178017924 1
1.54265724316591 1
1.51999960567628 1
1.44637680501206 1
1.48444290389746 1
1.5221843216801 1
1.44658602549276 1
1.4406818151287 1
1.41621506585686 1
1.38769999088728 1
1.56516350159699 1
1.4779101709875 1
1.52009984736948 1
1.57650686311005 1
1.49699797681187 1
1.5144589329414 1
1.42281294789037 1
1.4903235467216 1
1.4562635843979 1
1.50381756933632 1
1.48806889959636 1
1.43177871434261 1
1.36600377302985 0
1.60210001231525 1
1.48985242217012 1
1.59503700312216 1
1.51869939145493 1
1.52759115642347 1
1.58775699013958 1
1.51731973862985 1
1.57763663521313 1
1.51903650347256 1
1.3048755123685 0
1.49335159124537 1
1.50247889192599 1
1.52817987916814 1
1.52771530851852 1
1.53598038387762 1
1.52490342959579 1
1.47482401472796 1
1.45367291178598 1
1.3946453885763 1
1.55365355599247 1
1.41456344069147 1
1.4933879519493 1
1.4394968563949 1
1.48818314160243 1
1.54198587898112 1
1.49596754561773 1
1.50798786446011 1
1.43607163692766 1
1.51232134355441 1
1.5520119962989 1
1.56631720380607 1
1.46408774151793 1
1.49028671259408 1
1.49843479960684 1
1.47692010758778 1
1.49717853741882 1
1.49444092852415 1
1.50357251539317 1
1.49279670847619 1
1.51534887723112 1
1.48307431430897 1
1.54961931955632 1
1.53982138911451 1
1.49456018215824 1
1.47032770679761 1
1.45540719634799 1
1.58980645665472 1
1.51344507355041 1
1.55077876484921 1
1.54680020206003 1
1.47682115165434 1
1.36171841100519 0
1.54516385558916 1
1.53653387786758 1
1.53139811314343 1
1.51355889968912 1
1.39086289668658 1
1.56106135200317 1
1.45289135464778 1
1.51929030682033 1
1.47979449468164 1
1.43994163216054 1
1.43986326191091 1
1.48422511814373 1
1.36601139120054 0
1.48455438613402 1
1.47319931907367 1
1.38986338969028 1
1.50586191727902 1
1.45264621339911 1
1.43338267821858 1
1.46804241586062 1
1.43328934964031 1
1.52235704077278 1
1.4742382146862 1
1.40300630435346 1
1.58534119808366 1
1.49565350006941 1
1.52588585452198 1
1.43336221281054 1
1.47373093595991 1
1.48489503166599 1
1.46271821334534 1
1.58297888668568 1
1.65277945029833 0
1.45020838313266 1
1.44297108282289 1
1.49397995591047 1
1.57960556152594 1
1.43492339573248 1
1.4937362410682 1
1.48177092215307 1
1.47121208648669 1
1.40561359690671 1
1.54612047045241 1
1.49728126602427 1
1.51140858070323 1
1.45436891943193 1
1.43079927623186 1
1.5326704734875 1
1.48461459521359 1
1.48276881158554 1
1.53277785871701 1
1.49146149096533 1
1.55715324286706 1
1.48812326413867 1
1.49377797624909 1
1.49564857234243 1
1.50274291933741 1
1.4854503623074 1
1.57280332547121 1
1.49001691906706 1
1.44228830594465 1
1.48853647430508 1
1.43075667972917 1
1.51279599369968 1
1.55239793243664 1
1.46689737546506 1
1.46187828082207 1
1.38534191489063 0
1.6441540617457 0
1.46109232670128 1
1.51355024240685 1
1.47419667422135 1
1.51717886716706 1
1.51820138997628 1
1.54136778860345 1
1.52830871074561 1
1.56281416812402 1
1.5197094087328 1
1.45430838232333 1
1.51144470547641 1
1.43519672028445 1
1.54627498070579 1
1.53732186164079 1
1.5646037597878 1
1.45501656311065 1
1.50249234396156 1
1.53778989418309 1
1.50493021910645 1
1.56986731471699 1
1.51406529645098 1
1.45228966415286 1
1.47279364752704 1
1.49599245000397 1
1.47238681440829 1
1.58401774046624 1
1.51695843208859 1
1.54972391893269 1
1.51114196232484 1
1.45402673020151 1
1.46903388517832 1
1.44956238015621 1
1.44933438703544 1
1.48457612540408 1
1.48817710797285 1
1.51332711650825 1
1.50221028785268 1
1.55121707516525 1
1.5129569195122 1
1.47230093393209 1
1.5587375842227 1
1.5899932184545 1
1.55176265071691 1
1.59774090619911 1
1.49630484688808 1
1.45003751156197 1
1.40984955803766 1
1.49931342453894 1
1.5298320940457 1
1.52242395871534 1
1.47722719104363 1
1.49740437152875 1
1.5090625902123 1
1.53894881720326 1
1.45174322267556 1
1.5827928918404 1
1.48067972526882 1
1.5318884651209 1
1.48196236436573 1
1.52842380667724 1
1.46797494203842 1
1.50836119270734 1
1.48171768369151 1
1.4612823955932 1
1.51691973456109 1
1.5388076009907 1
1.48815618319507 1
1.5310550198723 1
1.47955827380728 1
1.53607740704897 1
1.59723948670047 1
1.52558893320489 1
1.47889337661185 1
1.43543060444772 1
1.51186787533542 1
1.50359636106943 1
1.55822289461176 1
1.4343136783493 1
1.43730182454258 1
1.48518318174689 1
1.47645679604575 1
1.34640870821918 0
1.51948553792198 1
1.6645487660599 0
1.54521345204376 1
1.45463300610079 1
1.41986175802021 1
1.53168030590888 1
1.51602617051456 1
1.54549735860936 1
1.48812035411376 1
1.47564411680837 1
1.59608670238548 1
1.58078000248682 1
1.48926262688768 1
1.43067865455718 1
1.48559973600161 1
1.39299498525443 1
1.51373046497163 1
1.4059046207669 0
1.47823985960181 1
1.50413221728694 1
1.530669645704 1
1.63007357500146 0
1.4923173695648 1
1.4444028041655 1
1.56232636705684 1
1.43423266091266 1
1.43897074175737 1
1.44021218976999 1
1.53652470688489 1
1.48459354076817 1
1.42271723186117 1
1.46334994183795 1
1.5393929367341 1
1.44824527736583 1
1.55488044841476 1
1.54668552548379 1
1.61702376646831 0
1.47102029426083 1
1.58989172428321 1
1.52743836174418 1
1.54404113017786 1
1.48330253540272 1
1.45298604301306 1
1.51296754517261 1
1.4865856941254 1
1.4923448495446 1
1.52443443674665 1
1.45773080271855 1
1.44485684712303 1
1.48118965769861 1
1.44675114262211 1
1.44213786277423 1
1.42356917916798 1
1.51701382680851 1
1.46613146155954 1
1.49298544350847 1
1.47375845042908 1
1.48569563383516 1
1.52910315583549 1
1.43413283551457 1
1.50003855526693 1
1.467717585887 1
1.5525813808414 1
1.55263849619746 1
1.44841206276168 1
1.46206149158735 1
1.42691676075484 1
1.50005909201392 1
1.43684153669011 1
1.58541250790697 1
1.47828706772213 1
1.4908859787021 1
1.45086533152552 1
1.51889515269759 1
1.55079934706264 1
1.4075145518529 1
1.46596446079079 1
1.51824653504876 1
1.52392144004367 1
1.49934267822718 1
1.48041033125614 1
1.51221501717735 1
1.57782161209002 1
1.5322440490321 1
1.51401828281647 1
1.40130090823223 1
1.44725888367786 1
1.58047421613104 1
1.45985817615753 1
1.50461845472036 1
1.49511953727855 1
1.46828803139622 1
1.4129146599588 1
1.52631141521309 1
1.57990364680343 1
1.40734886782901 1
1.49925394355421 1
1.50298359077973 1
1.44970384087866 1
1.42912067647896 1
1.48580570432714 1
1.50205403840914 1
1.53881260422469 1
1.49650923604339 1
1.46319070031625 1
1.44767197497969 1
1.48772458647973 1
1.55115071758175 1
1.478612435149 1
1.41556569658005 1
1.52275279705118 1
1.4414171435154 1
1.42148327583227 1
1.60790074948404 1
1.46466048224314 1
1.48841266234734 1
1.45732401221332 1
1.47451267949997 1
1.56033560102249 1
1.51121287865493 1
1.50740892751608 1
1.49326708732247 1
1.64335234701443 1
1.44593441495482 1
1.51764063287274 1
1.53952849371509 1
1.56445968308964 1
1.5761414121789 1
1.48275888196789 1
1.5090392352018 1
1.5587804245047 1
1.49733631382212 1
1.58361732828932 1
1.49706079522254 1
1.50699048808648 1
1.45311146861494 1
1.3948309567469 1
1.51716461176238 1
1.4380066220232 1
1.59137490783228 1
1.43350438095231 1
1.45874914038793 1
1.52359688731321 1
1.41441980751022 1
1.4694597770237 1
1.56787243112148 1
1.50410905535244 1
1.52887845312701 1
1.56076138046717 1
1.51218259416488 1
1.58188715930262 1
1.59098698907695 1
1.48538750029261 1
1.54326637446013 1
1.4836239379758 1
1.43371845225443 1
1.52887897872208 1
1.53987612629483 1
1.40169748775339 1
1.51212863202722 1
1.42174664658976 1
1.5355911200944 1
1.50263441179492 1
1.42164498972993 1
1.48314944109262 1
1.47343180397423 1
1.49238014655635 1
1.57815078769965 1
1.48642035749683 1
1.54888400179851 1
1.3740552762639 1
1.52204235772815 1
1.45788232729247 1
1.46400233792355 1
1.51924464293274 1
1.44598587007859 1
1.52749304283786 1
1.46061617611845 1
1.49435581566924 1
1.53977396254426 1
1.5649515846953 1
1.39826032234884 1
1.53294950497782 1
1.53441713242464 1
1.5259106437261 1
1.4219855411887 1
1.46805045031 1
1.55826751731507 1
1.38132254706743 0
1.44604164011214 1
1.51511776624557 1
1.48193164203901 1
1.48767515264771 1
1.54333257410669 1
1.50018844559342 1
1.46747913228299 1
1.50745899339375 1
1.32369465031163 0
1.53202995669503 1
1.54474854054396 1
1.44486357774505 1
1.53405873400263 1
1.52849341059505 1
1.42624496189764 1
1.5001874508141 1
1.48624585329555 1
1.48348298965999 1
1.58484528026094 1
1.49999794389914 1
1.50829539443939 1
1.4772145233959 1
1.5540879471585 1
1.56055502397038 1
1.53470694914889 1
1.48408414149138 1
1.44678891771852 1
1.46663372439133 1
1.51908237646592 1
1.52956255755148 1
1.39048448875352 0
1.55003488527909 1
1.42158397276929 1
1.48275192270888 1
1.36398552110412 0
1.52590135887874 1
1.52375957896594 1
1.52324231234253 1
1.58691323554996 1
1.49442988637565 1
1.43917296750057 1
1.61757983897028 0
1.49253697451214 1
1.4947101575724 1
1.57542089161688 1
1.5364474880625 1
1.55991146690394 1
1.53115032763477 1
1.42029774944863 1
1.5575826456342 1
1.59321871538641 1
1.53950442121203 1
1.48289309383809 1
1.55426010358577 1
1.39934876484812 1
1.52073839758094 1
1.59021961959418 1
1.47966711119361 1
1.54061683304516 1
1.52568045848713 1
1.52068309595443 1
1.44201554277419 1
1.5083505118395 1
1.4079810358651 1
1.48159406055896 1
1.47029385376722 1
1.51449378728451 1
1.49012465758963 1
1.4740889662947 1
1.47030836013033 1
1.43017546416153 1
1.57091670451768 1
1.56537953607619 1
1.60908270079674 0
1.57711564771032 1
1.40556812845424 1
1.60063116727521 1
1.5003316422394 1
1.41777347553031 1
1.52133510379862 1
1.56945139277349 1
1.66383692763758 0
1.47838930226975 1
1.51779808021725 1
1.44479174570331 1
1.48985391758883 1
1.44598665822576 1
1.5810505745347 1
1.41145731153765 1
1.48885611708252 1
1.52484247767542 1
1.50230222977066 1
1.46920295349731 1
1.49867003424832 1
1.41807550320913 1
1.55194006865413 1
1.54622711711936 1
1.49354742193437 1
1.40013170525874 1
1.47284312408668 1
1.46612480054369 1
1.56917718651599 1
1.58571110723974 1
1.53437336765841 1
1.3863243223699 1
1.4794662544014 1
1.43121711921153 1
1.44698678691297 1
1.57598969111916 1
1.44810714587528 1
1.46929585720061 1
1.43940048515179 1
1.6008222302497 1
1.51715479607693 1
1.43274865705752 1
1.50937356591549 1
1.48794237806851 1
1.5507754719049 1
1.61001134836425 1
1.6555354140736 0
1.47707748103507 1
1.43880871504698 1
1.54571552360983 1
1.51305226095539 1
1.51951419407837 1
1.50782086444512 1
1.52317749771388 1
1.61144423940439 1
1.511021125894 1
1.48500306277591 1
1.50143534375037 1
1.5191791979663 1
1.57859810908166 1
1.54332644032907 1
1.56820752732345 1
1.43907482832977 1
1.52918036591818 1
1.56243984566039 1
1.44475667554935 1
1.51404158944925 1
1.51286136000606 1
1.49457064343016 1
1.4676831747241 1
1.55992338880029 1
1.48980543973183 1
1.43073077865312 1
1.49234730467303 1
1.49784808368236 1
1.51446570949611 1
1.59466731552058 1
1.50780714211448 1
1.40254578787521 1
1.52954252234364 1
1.44125114883184 1
1.4738805349032 1
1.56017196174506 1
1.54694048863306 1
1.35617250876285 0
1.49468461025892 1
1.48838534204135 1
1.59429806352593 1
1.57855785922734 1
1.36025687896856 0
1.45212199156552 1
1.45580766261915 1
1.51983009194409 1
1.44815917784011 1
1.50829832079583 1
1.57554251550535 1
1.44993591062161 1
1.48134452768182 1
1.59958550689871 1
1.47171109849026 1
1.49269814974704 1
1.43692857541747 1
1.50756360168785 1
1.50951727698254 1
1.48826362182226 1
1.41265923007988 1
1.43118599372109 1
1.53226755375019 1
1.45445499392543 1
1.49815372731864 1
1.52579629418501 1
1.54550931908471 1
1.49416523023632 1
1.55680550367284 1
1.62758428229322 0
1.45587819428417 1
1.53004731178524 1
1.49003432217505 1
1.58136720101576 1
1.50278001000559 1
1.49795921634547 1
1.41350531745921 1
1.42856126018499 1
1.42200943735327 1
1.51038302832662 1
1.5477923376096 1
1.56104610783133 1
1.62665996621825 0
1.53506878463305 1
1.5713928532572 1
1.46679507643678 1
1.53629710125441 1
1.59691927874501 1
1.49918563114937 1
1.38980188057029 0
1.43101929423584 1
1.51013629705351 1
1.51080655907249 1
1.55006125746605 1
1.51744509383099 1
1.45314839594343 1
1.44613828748559 1
1.51070179021704 1
1.59091836506558 1
1.53648089264613 1
1.4613872331438 1
1.42796038637583 1
1.45424984396447 1
1.51835391300215 1
1.38457552855298 1
1.5104140114808 1
1.47132882933773 1
1.53577822414284 1
1.49705464328258 1
1.46383480936835 1
1.57019116452858 1
1.47289143539197 1
1.53564553634165 1
1.51398830223289 1
1.47465950466552 1
1.52830996832996 1
1.46983453486217 1
1.46625210940285 1
1.54710406283715 1
1.51590207620242 1
1.41308200477888 1
1.47898840200594 1
1.5931024217846 1
1.56016255544808 1
1.52759331307289 1
1.5056033527877 1
1.49789420313379 1
1.47446234496829 1
1.48087317109739 1
1.44868367963533 1
1.47219983434799 1
1.5604025857849 1
1.43570576750517 1
1.52074052836109 1
1.50877481476747 1
1.51122176631161 1
1.38615728634515 1
1.54060052657238 1
1.45994491354468 1
1.58397504655814 1
1.56332473497475 1
1.4256218815742 1
1.49661213942075 1
1.56923382025458 1
1.49325286375567 1
1.46938267536661 1
1.49808020009503 1
1.49741637574935 1
1.55145120748327 1
1.45274795374025 1
1.44972735386581 1
1.50525961951505 1
1.51279493736538 1
1.48506636167861 1
1.52756954769815 1
1.58715942207856 1
1.54803502909434 1
1.40058798469546 1
1.50864586585266 1
1.4504959068879 1
1.50382376918097 1
1.56062156100179 1
1.53091587045677 1
1.4908897077485 1
1.49824158575402 1
1.47929608585263 1
1.49943691287783 1
1.38109569525768 1
1.48526869999104 1
1.52441318315145 1
1.49781639472413 1
1.5238644070889 1
1.57438979966142 1
1.41789390414623 1
1.44012590359027 1
1.49122905849648 1
1.55618019956411 1
1.48718910850843 1
1.48133909032983 1
1.43464181580876 1
1.54725728235248 1
1.5048436998658 1
1.53399276614606 1
1.54463117959229 1
1.47750262736516 1
1.52136092108183 1
1.66550074229956 0
1.51427365091435 1
1.48636983379518 1
1.44180652320756 1
1.58908808456933 1
1.44359493940903 1
1.50547728954881 1
1.56510126160598 1
1.45439817671199 1
1.49015046972371 1
1.47019592330386 1
1.48145834507683 1
1.42999221674548 1
1.47836730545792 1
1.44995920470931 1
1.53305188953955 1
1.49350991009664 1
1.46047041052958 1
1.56333596905449 1
1.49983664193945 1
1.48624122505187 1
1.46397911161143 1
1.51199681482458 1
1.53502540404441 1
1.47904538169795 1
1.49457941649189 1
1.49388282595716 1
1.47723965822251 1
1.48576079074231 1
1.50108921864413 1
1.51012520324197 1
1.52981829791063 1
1.45591242494794 1
1.5345927593693 1
1.52160286771334 1
1.48217669164292 1
1.45662088410781 1
1.51186156015079 1
1.51122130781243 1
1.56127224798762 1
1.43264093181089 1
1.52380782375555 1
1.46760184441402 1
1.49949622598707 1
1.42954211393846 1
1.60636354337101 1
1.48821594448818 1
1.42493336226848 1
1.57112134788096 1
1.58993206041401 1
1.55254038966548 1
1.54132256511079 1
1.39046602715735 0
1.47087653052724 1
1.44708432096724 1
1.50871346821107 1
1.48697717445536 1
1.45813697261678 1
1.54636225802172 1
1.44303752867876 1
1.49405277469314 1
1.54124945002801 1
1.42626848164446 1
1.35767105314085 0
1.56169142317287 1
1.61579178719123 1
1.59361645378458 1
1.4631751444127 1
1.53890346744415 1
1.43949849070065 1
1.4336973748848 1
1.48678683358761 1
1.45314104640988 1
1.45981031088353 1
1.48564293937109 1
1.67747945447907 0
1.49215225539735 1
1.43646042310323 1
1.53976177840278 1
1.53699899297353 1
1.5911491908453 1
1.57785996486156 1
1.46780564114616 1
1.5421339394239 1
1.42800659629144 1
1.50218658770474 1
1.47949782789918 1
1.52306479891559 1
1.49713642855383 1
1.39355985835529 1
1.49161428102418 1
1.48482553144779 1
1.52401085038652 1
1.43474059971646 1
1.51788104089387 1
1.47233647106387 1
1.39213980382469 1
1.48761355067768 1
1.61970126867861 0
1.58482488069629 1
1.49280285181124 1
1.46359989966064 1
1.54515487443434 1
1.46245239738008 1
1.57398230047521 1
1.46965047948745 1
1.50201918249374 1
1.47022764927945 1
1.47363943535219 1
1.43008248710887 1
1.45522366724702 1
1.55072752833667 1
1.52875415119217 1
1.62915885838216 1
1.41929201103877 1
1.53722238477606 1
1.53281639276335 1
1.5222992307575 1
1.40534911934494 1
1.55319491982262 1
1.4360972215742 1
1.61587311648858 1
1.48720428483809 1
1.41023584418826 1
1.51279488023114 1
1.59544475553446 1
1.57236329662576 1
1.53547729207625 1
1.40945797786339 1
1.37549463888367 0
1.55029919947414 1
1.55347464384397 1
1.4675890165288 1
1.51141811285527 1
1.47214023418795 1
1.45087831847617 1
1.52717954744666 1
1.50859991813113 1
1.50912821737787 1
1.40422564908429 1
1.51589500508533 1
1.46979386724803 1
1.5294748413841 1
1.47205042366571 1
1.51325425790687 1
1.50078673921293 1
1.47526263411975 1
1.48406076781702 1
1.60059190284616 1
1.4196693569592 1
1.50127326914187 1
1.53349690274056 1
1.48785313243346 1
1.47167284400252 1
1.46951498740426 1
1.45259521298646 1
1.53128650724233 1
1.62897577032704 0
1.60173635982412 1
1.53922712739245 1
1.44871354466544 1
1.53007918030849 1
1.50266537380279 1
1.44300233343548 1
1.57028649935229 1
1.45371776371385 1
1.51640951539982 1
1.57373853304716 1
1.50250835942627 1
1.49632662276735 1
1.53232595164429 1
1.43511641274564 1
1.46103510607595 1
1.49374212151874 1
1.50793788601602 1
1.52392938975882 1
1.47432548940133 1
1.48686625842313 1
1.44816662612599 1
1.50346654092418 1
1.50021823473372 1
1.47302074711576 1
1.47894992750186 1
1.47883780932055 1
1.47410784994617 1
1.47631384378474 1
1.51272910669277 1
1.46018375183393 1
1.51300540855576 1
1.52764018683842 1
1.46814734748613 1
1.52802819767817 1
1.54242238178073 1
1.5692060804131 1
1.4106069339657 1
1.48736726145142 1
1.55683264680403 1
1.4949084620637 1
1.4832433309604 1
1.48318144578705 1
1.54577613093452 1
1.49891465417603 1
1.52155672519101 1
1.58534164844547 1
1.51982591403199 1
1.54171824868225 1
1.46175907088605 1
1.54195674269209 1
1.52583659519452 1
1.53073540462937 1
1.513282736838 1
1.45769830367521 1
1.46829702565983 1
1.50908672990918 1
1.59419147465312 1
1.46605558266512 1
1.52928447332555 1
1.47969435558907 1
1.59815286097491 1
1.52059499122333 1
1.50709149277755 1
1.56061594271563 1
1.56355886960964 1
1.49460590420937 1
1.46938256089084 1
1.46148288927202 1
1.56442655228608 1
1.43524944048112 1
1.56197551660394 1
1.52421256963874 1
1.48561214966752 1
1.52825567596378 1
1.56458476178274 1
1.52566377660794 1
1.54748846549452 1
1.50489742179032 1
1.56724023655064 1
1.51721542630476 1
1.42735712663933 1
1.43548557173571 1
1.44116410986137 1
1.47690156751001 1
1.45693051347081 1
1.51957744369497 1
1.46508539326476 1
1.53473137901801 1
1.40992742668092 1
1.44744412003849 1
1.56512427594727 1
1.40444176907204 1
1.49004174736865 1
1.47198736509963 1
1.40198185453711 1
1.49937905448016 1
1.47760529675344 1
1.56020988678223 1
1.444763281046 1
1.4693315875602 1
1.54958120358947 1
1.39848133952869 1
1.53828368273975 1
1.53757150457383 1
1.46885017600789 1
1.50840204963945 1
1.43842617985428 1
1.53432596810349 1
1.49677167029588 1
1.48882735276884 1
1.52727236410169 1
1.50366036361813 1
1.45975976769045 1
1.53465770563719 1
1.52341935247631 1
1.48742591855571 1
1.45427304283263 1
1.48278568864831 1
1.49091514523568 1
1.45245429781294 1
1.57466123020309 1
1.4553608435474 1
1.47638242570212 1
1.4223302196416 1
1.43668604822691 1
1.43578852387188 1
1.44386355764765 1
1.4905264153883 1
1.5260941374729 1
1.39518393059826 1
1.48208394143412 1
1.49145706445228 1
1.50911670830346 1
1.47357726676769 1
1.47345047624029 1
1.55714004806042 1
1.5535271225333 1
1.46411289539968 1
1.57792517972246 1
1.66161221629569 0
1.54052218716857 1
1.53354863461462 1
1.47148893799414 1
1.46620969448209 1
1.52614760359966 1
1.39015595190441 0
1.46909519893779 1
1.54798258246609 1
1.51764146600021 1
1.46855964046887 1
1.51768536185915 1
1.50116881209202 1
1.51434973019423 1
1.45519285799703 1
1.45942481365034 1
1.58970432503393 1
1.56427603651355 1
1.51573992142935 1
1.50747824481702 1
1.5385779555478 1
1.47670415221101 1
1.60468440543539 1
1.47665573823793 1
1.52296201618129 1
1.48279582260148 1
1.46353696869555 1
1.4517127081873 1
1.50849075870988 1
1.45134783725107 1
1.49621672281963 1
1.48447558108572 1
1.54817658548202 1
1.57572025717619 1
1.51206867535319 1
1.54892675378077 1
1.62251864744008 0
1.43755337655845 1
1.54751800991687 1
1.44409124474354 1
1.5183772254174 1
1.41200956396241 1
1.55975402068721 1
1.48056720294601 1
1.54110596645862 1
1.46252122015091 1
1.42272395999145 1
1.51130435210926 1
1.46824609614805 1
1.57236032553993 1
1.46253797269324 1
1.49873760011879 1
1.46975656506458 1
1.51551633850293 1
1.52385632217912 1
1.48316476623754 1
1.46414701706768 1
1.48119592440708 1
1.51238695779288 1
1.41571666037689 1
1.48189321053568 1
1.42840664202858 1
1.60906354402417 1
1.54160043207847 1
1.41117635614669 1
1.45206091511304 1
1.43900513615693 1
1.49667930123141 1
1.57072752851298 1
1.46634213195523 1
1.47360891138212 1
1.5347319011458 1
1.59703408624334 1
1.53881586288434 1
1.48407934318747 1
1.48536443912852 1
1.47470255317948 1
1.62305562600246 0
1.50589432401053 1
1.59192569238739 1
1.49545573721796 1
1.53139776483364 1
1.56893746656708 1
1.45707458646671 1
1.5347505556156 1
1.49041340672503 1
1.40025688252905 0
1.52976666676502 1
1.50456022827412 1
1.51998913999164 1
1.52148088392813 1
1.5393600798673 1
1.45854841889719 1
1.56501935199217 1
1.53917079507937 1
1.48678222471525 1
1.53418563660757 1
1.55112063471528 1
1.48073739599773 1
1.44893532969096 1
1.50559574443463 1
1.52970680265763 1
1.51252657312375 1
1.4475496477902 1
1.44888505450706 1
1.59677562901571 1
1.47742606532629 1
1.39721484825147 1
1.50175494912237 1
1.55056037812791 1
1.43953247309709 1
1.45584545546484 1
1.49950836814346 1
1.48106354652226 1
1.5671788249981 1
1.59711087840814 1
1.63942184418818 1
1.54237371769986 1
1.4937413286761 1
1.54191200773469 1
1.5232063163023 1
1.54105961158455 1
1.55011803860514 1
1.48266765763259 1
1.47132545309821 1
1.52195773713449 1
1.5775046091672 1
1.44282847466046 1
1.51098726725267 1
1.52207111996735 1
1.63662918440632 0
1.59287957447479 1
1.66747873661612 0
1.48716945411135 1
1.46939142963691 1
1.53255770081356 1
1.47108080415977 1
1.51753908045791 1
1.39478808670327 0
1.62338523639302 0
1.49911614180737 1
1.5603820551204 1
1.49963128369771 1
1.50429200265457 1
1.43075450214202 1
1.50131047992947 1
1.57249368954273 1
1.60863786780063 1
1.49417794404249 1
1.60937523764875 1
1.49917780236892 1
1.43156532953615 1
1.4591898047888 1
1.54039719325288 1
1.41424197992743 1
1.45906314215666 1
1.47785699332438 1
1.46733627347746 1
1.55491338314369 1
1.48403156079793 1
1.55194604838674 1
1.41735163897287 1
1.50993206189371 1
1.37687263481535 0
1.43857682524283 1
1.55890922237679 1
1.54216719706208 1
1.53138861840841 1
1.57251562325757 1
1.56468323101632 1
1.47632168893024 1
1.5031774250554 1
1.4719810802699 1
1.47022312902902 1
1.43168915056576 1
1.45485787193762 1
1.49754782957456 1
1.39977824639645 1
1.56591686154874 1
1.51424748653623 1
1.50997079966918 1
1.5088483794905 1
1.50564039842049 1
1.43596470918244 1
1.41154736876554 1
1.56052004652972 1
1.47883597227284 1
1.47754469465005 1
1.44051194828839 1
1.49054514498727 1
1.44600833059296 1
1.59449842241099 1
1.37877892586778 0
1.43368524284639 1
1.470670602717 1
1.49867117643174 1
1.49172215878752 1
1.6146717054662 1
1.57024417148485 1
1.49352081364304 1
1.46182665782655 1
1.53496561884269 1
1.44896851995612 1
1.44238887670745 1
1.54915032609923 1
1.44445553621001 1
1.4905376156843 1
1.54114942289983 1
1.52577394884022 1
1.47702230192823 1
1.52080977033547 1
1.59710306850701 1
1.48650070867195 1
1.49591547152635 1
1.45798393526444 1
1.62591725129643 0
1.52978950528907 1
1.48916276029404 1
1.50957320769575 1
1.5134683102021 1
1.51071989831723 1
1.42830474653834 1
1.46197551066219 1
1.47215269418148 1
1.40476262627595 1
1.61884540693872 0
1.44931057316106 1
1.51465102210432 1
1.50513196079574 1
1.31244048357739 0
1.50712114372109 1
1.51238032008384 1
1.55621588861313 1
1.46934113363475 1
1.47917513383864 1
1.43207715422019 1
1.4607520451851 1
1.47607639288461 1
1.53525687799891 1
1.49718939371346 1
1.47247221722784 1
1.55071214544756 1
1.49325233128936 1
1.48043274348707 1
1.55490244319934 1
1.5383118082337 1
1.47739147597976 1
1.53313562643107 1
1.54528245468232 1
1.45204432006296 1
1.47021606921264 1
1.51293739572497 1
1.53163908186851 1
1.47940480833074 1
1.5157909398283 1
1.38445991161643 0
1.35810851464474 0
1.49765331418265 1
1.52024271552583 1
1.52311168177084 1
1.52008187141329 1
1.4436546399725 1
1.48543273184049 1
1.48050849700731 1
1.46441910888043 1
1.50212240627356 1
1.52551197306516 1
1.44844028675153 1
1.53935188530226 1
1.44654739023006 1
1.54852542924206 1
1.51078783254278 1
1.53148352297317 1
1.45161553322573 1
1.54452980437524 1
1.57290151733483 1
1.51259834468576 1
1.45450651411702 1
1.53561952223552 1
1.5384794713017 1
1.49271280348766 1
1.38443153740841 1
1.53721611562682 1
1.51482591538308 1
1.46691992216522 1
1.50194834486331 1
1.47338171154893 1
1.47182626759788 1
1.52449736653947 1
1.52861180927372 1
1.4952888993161 1
1.57575745058796 1
1.56486096299178 1
1.5035404163168 1
1.57353817986009 1
1.47665188674539 1
1.49879447531907 1
1.55720135265004 1
1.51545866976226 1
1.40950712824267 1
1.50117144102244 1
1.54196728603578 1
1.50567448223114 1
1.51686539090075 1
1.47708233577046 1
1.4905806247532 1
1.54802933182813 1
1.48871040680647 1
1.47214353384791 1
1.44541598499758 1
1.49234291426844 1
1.62390182013069 0
1.45812498467513 1
1.59998851372129 1
1.52704934233919 1
1.55021738764908 1
1.37122958334793 0
1.42181013367562 1
1.53484516111948 1
1.573379320801 1
1.49024223742252 1
1.5891263784628 1
1.46340996649787 1
1.49846143564929 1
1.56026164026163 1
1.46723544450425 1
1.52072493268333 1
1.56781262576284 1
1.57430248085372 1
1.51689972210885 1
1.60421338880749 1
1.49647604691561 1
1.51172150923826 1
1.6300209098497 1
1.51691796598684 1
1.45888851263711 1
1.45636544763651 1
1.45131015196849 1
1.48659934934425 1
1.48572983139334 1
