# Supplementary material for: Bias caused by sampling error in meta-analysis with small sample sizes
Source: PLoS One. 2018 Sep 13;13(9):e0204056. doi: 10.1371/journal.pone.0204056 (PMC6136825; doi:10.1371/journal.pone.0204056)
Supplement: S5 File — (ZIP) [file pone.0204056.s005.zip › results N = 10 theta = 1.5 tau = 0.2 sz = 10-20.txt]

"dl.theta" "dl.cp"
1.33864053078982 1
1.50886825098327 1
1.31613092412599 1
1.40995212673639 1
1.2630829234139 1
1.42671642258125 1
1.43464657902935 1
0.836991998701054 1
1.89282069540442 1
1.66404510776807 1
1.19806062429079 1
1.70095556687148 1
1.56954342699798 1
1.47778935406894 1
1.66612673694879 1
1.66467382814365 1
1.07426506509665 1
1.3444084418026 1
1.02868937673085 1
0.581304852541052 0
2.00515826028931 1
1.18005773736295 1
1.21047849882089 1
1.19166296361274 1
1.11737277037519 1
1.45527303759311 1
1.09200874627949 1
1.72808179172151 1
1.12710879021667 1
1.39162657467873 1
1.64780519429041 1
1.6356651652783 1
1.54393025039781 1
1.30928032105624 1
1.92155600755042 1
1.76213351009313 1
1.51740393893434 1
1.04840356328228 1
0.945340053658995 1
1.57004813311629 1
1.12373009897522 1
1.05692086144246 1
1.22569580859414 1
1.41509116144833 1
1.73714040045845 1
1.449766814592 1
1.37779561441048 1
1.51185815445831 1
1.07185057380868 1
2.18913739923433 1
1.25150497523264 1
1.9285346308643 1
1.53726144500549 1
1.50898702057945 1
1.3773194649255 1
1.94462880580491 1
1.07026921349182 1
1.04106860093751 1
1.26090203368974 1
1.61207961758678 1
1.26960945566431 1
1.14793374243348 1
1.36945986816844 1
1.1652801540021 1
1.58199657402421 1
1.06272606942282 1
1.23702944536135 1
1.35685136014557 1
1.6798852356537 1
1.22707462492768 1
1.5466251231117 1
1.98366508080127 1
1.56257234559472 1
1.1023302262403 1
1.18061224344514 1
1.18447950328255 1
1.44169768103272 1
1.19542571096562 1
1.1042872944342 1
2.3173665076191 1
1.31230430741119 1
1.44058760086617 1
1.28282084959487 1
1.12780668556493 1
1.1421808944945 1
1.3345378294541 1
2.10565867786098 1
0.963008455746497 1
1.15118616906754 1
1.73461760525319 1
0.890440106584361 1
1.48654169699319 1
1.33808083642843 1
1.51152691175216 1
1.51646236716332 1
1.76290025975168 1
0.824430405236568 1
2.20728187326413 1
1.45608126961432 1
1.34948272761521 1
1.26670985432969 1
1.13887224093445 1
1.56831603423263 1
1.65917356124682 1
2.25814179527051 1
2.09384309991293 1
1.6405435470305 1
1.21939526607714 1
1.56705337089417 1
0.946901716218722 1
1.48143565569532 1
1.83145891349412 1
1.64783435808259 1
1.56607718581357 1
2.11429402421458 1
1.1093567470029 1
1.64651401358466 1
1.02094001647562 1
0.966167533729383 1
1.44111451943958 1
0.847286254181869 1
1.31711187680757 1
1.87621006088535 1
0.9708530168344 1
1.85619864207451 1
0.885903112580904 1
1.46331000452729 1
1.46250681988914 1
1.46649173305416 1
1.39275782244607 1
1.55439590827536 1
1.76618587727793 1
1.15152106075864 1
0.509061789004378 0
1.67629977887036 1
1.23679778119914 1
0.825960713476776 1
1.82476103061952 1
1.49293009474597 1
1.33611290286793 1
1.59597435867412 1
1.23988511374605 1
1.52373831101492 1
2.01749037146753 1
1.90193665358754 1
1.09155361125613 1
1.37099430518184 1
1.54369426926758 1
1.74281339490099 1
1.96334471583211 1
1.49440060400151 1
1.50115889365499 1
1.00270059938592 1
1.81055019576742 1
1.85363475693149 1
1.73891982138762 1
1.46024936412174 1
0.88025310752358 1
1.6808002911619 1
1.5854950953638 1
1.49228009049769 1
1.18024634609411 1
1.31366237284954 1
1.84258549262049 1
1.39411918299754 1
1.99555660066891 1
1.84457166096975 1
1.42261174198131 1
1.32553654638067 1
0.878813546412494 1
1.00859921818646 1
1.13798959265073 1
1.16558175896411 1
1.77450016353083 1
1.46561753207771 1
2.10226634562982 1
1.33546676865438 1
1.55840286323743 1
1.11831144882267 1
1.34686644462187 1
2.29578292635866 1
1.47334640474244 1
1.33877984114619 1
1.3026072811763 1
1.4618318454519 1
1.7287840855593 1
1.53560149979935 1
0.95716854188566 1
1.36107947082058 1
0.900351449549117 1
0.88304899508669 1
1.56101313833657 1
1.52659963634882 1
1.6288262258383 1
1.60420415074722 1
1.38235057621295 1
1.53846311358029 1
1.33584149205307 1
1.70334477928 1
0.98523557251971 1
1.31770309089658 1
1.03912594068478 1
1.68747987594975 1
1.95194684401374 1
1.31788837703748 1
1.33088655899513 1
1.26855278273721 1
1.09747412688753 1
0.995401503423532 1
1.0675549381423 1
1.97578960261083 1
1.23642975050768 1
1.62731779845765 1
1.52529260477004 1
1.77899417048693 1
1.40095911511163 1
1.9294329717657 1
1.27787166124259 1
1.27431043283769 1
0.964065098013777 1
1.28728442051338 1
0.925745633737707 1
2.04539213562361 1
1.43779576940675 1
0.648807997265815 0
1.70219825835091 1
1.20394988901061 1
1.29262901532871 1
1.05078312300443 1
1.53129412424936 1
1.32140388365296 1
1.26672554495353 1
1.01184774204183 1
1.38166807575805 1
0.969479400874207 1
1.66613950885259 1
2.57094834235546 0
0.847125958723038 1
1.20012273362747 1
1.73708312975239 1
1.36591021962189 1
1.56886082249533 1
1.55023188428504 1
1.3461785287501 1
1.41441452853002 1
1.05008529744226 1
1.14217749191046 1
1.50483885914815 1
1.80710489085366 1
0.900481394257761 1
1.95540096164385 1
1.51383367650849 1
0.684056582852864 1
1.24982776004983 1
0.810703070939305 1
1.27085967332357 1
0.965591788091082 1
1.19430788041929 1
0.957746913029982 1
1.51942575829721 1
2.02288386884475 1
1.49510764400405 1
1.06325968066035 1
1.37456903505045 1
1.20828324774962 1
1.37059558525126 1
1.2706897833895 1
1.83869283952375 1
1.29888143176398 1
1.24264320298132 1
2.09210673167667 1
1.35695109367913 1
2.28541099931818 1
1.22627644666711 1
1.89979274876831 1
1.81695026550454 1
1.09509560204022 1
1.4213861970993 1
2.26141643760664 1
1.69198233489096 1
1.32181824159144 1
1.0586416407396 1
2.39818079147641 0
1.54047828547725 1
1.44848787037098 1
1.4968268603304 1
1.41212386764955 1
1.3625245334102 1
1.58767159806619 1
1.65497976542714 1
1.25282956044738 1
1.61482629996302 1
1.04847935574265 1
1.44098933465071 1
1.34855380156789 1
0.961461584588903 1
2.02780258475025 1
0.901516769430427 1
1.00186988105196 1
1.12399137938828 1
1.19342213088017 1
1.54706199906954 1
1.29144103517324 1
1.68530538476079 1
1.15440985605009 1
1.5392142972722 1
1.32520988910468 1
0.857993267346883 1
1.79571945040955 1
1.36550869596084 1
1.48589956502241 1
1.88444064787888 1
1.54005749783838 1
1.77729212811872 1
1.84826305536938 1
1.4525473696594 1
1.47702000099446 1
1.08610291990025 1
1.18787062070879 1
1.36018012887497 1
1.48294337634387 1
1.99680755996081 1
1.33269745965522 1
1.80778929584027 1
1.2379914887805 1
1.17038560586092 1
1.12248204060364 1
1.47638115597987 1
1.03716802458488 1
1.38352863676313 1
1.60842691308908 1
1.56040535856536 1
1.44953583138083 1
1.6329947959271 1
1.0613246803494 1
0.8135385670163 1
1.42947980297715 1
1.77684786125104 1
2.01546971081622 1
1.84006302217283 1
1.24606763756648 1
1.57116509413602 1
0.941097532248215 1
1.66682292506301 1
1.74929125986682 1
2.01436526804928 1
1.28470136986743 1
1.95649834054436 1
1.45430408228304 1
1.1874533653914 1
1.50753122823721 1
1.62820647105321 1
1.50641590547418 1
1.17860794308655 1
1.16248850490007 1
1.62325668338282 1
1.21535772175272 1
1.07702585758058 1
1.19789291476066 1
1.09676455110389 1
0.996785782341076 1
0.874564100160845 1
1.90125777878415 1
0.89614735617476 1
1.33956488782161 1
1.1873457445016 1
0.772355605356316 0
1.48734990125908 1
1.04459261947427 1
0.604802757252126 0
0.584614339155075 1
1.34033928291443 1
1.53100102056267 1
0.622920370797295 0
1.45523236498883 1
1.86803628783511 1
1.61322314475318 1
1.4457236761677 1
1.66664973727136 1
1.96938908496557 1
1.04552393211262 1
1.45581879278826 1
1.85941085434393 1
1.14356495259668 1
1.26328916897978 1
0.577168914213423 0
1.7101411603656 1
1.14487806461171 1
1.64897011806179 1
1.68115845204687 1
1.06767653732643 1
1.58319224289055 1
1.44141396696663 1
1.19515520824322 1
1.77293538283732 1
1.73733571549293 1
1.251550812546 1
1.73862062489125 1
1.91699502365327 1
1.40384065702293 1
1.4889317555541 1
1.1299219228583 1
0.870572392321734 1
1.31996570845692 1
1.40380625659575 1
1.4778065260988 1
1.35190381704831 1
1.13475045224292 1
1.19610381216421 1
1.35515701596677 1
1.4140160880871 1
0.861518600340905 1
0.755751092735822 0
0.735294398734152 1
1.76670425245421 1
2.20260359350642 1
1.66889208743197 1
1.32594933583852 1
1.15466900647426 1
1.11449400896996 1
1.65285735775011 1
2.09910307866712 1
1.36579854002199 1
1.17261919940273 1
1.443098612854 1
1.26963856915778 1
1.47511132080716 1
1.54452060725721 1
1.87309823514824 1
1.457467093422 1
1.04214577838864 1
0.853183368727747 1
1.17065415401882 1
1.42556794701847 1
1.61481920949549 1
0.844871256479546 1
0.950010052514058 1
1.06975153262986 1
1.56450786392013 1
0.991215420559845 1
1.33509262825425 1
1.28142893270454 1
1.50290975162607 1
1.73890418867472 1
1.78185903198136 1
1.36117627327099 1
1.86248879888493 1
1.41586721807272 1
1.90301211217572 1
0.805464016132388 1
1.34105610318854 1
1.04298348025068 1
1.40652518503166 1
1.66411692017381 1
1.30641199652008 1
1.20173595750683 1
0.794362854048134 1
1.24222958609626 1
1.76798359394149 1
1.00254098576599 1
1.68932425231977 1
1.19990865359265 1
2.11316806717281 1
1.45382460203402 1
1.6671366224417 1
0.993553421960263 1
1.09751553326436 1
1.03041226726569 1
1.29773168779767 1
1.89958805074113 1
1.27548282471666 1
1.41657220821423 1
1.90497060885638 1
1.3974244977636 1
1.18004710878163 1
1.66746294976128 1
1.63246467270608 1
1.12512947009675 1
1.01913499140198 1
0.619510709795042 0
1.47058980556876 1
1.51643286171447 1
1.53561681231909 1
1.88755202599496 1
1.08804577825296 1
1.59388959021683 1
1.34173587340794 1
1.22687891961825 1
1.07895648402887 1
1.80970458584553 1
1.66926698864457 1
1.43293048060717 1
1.26433466561509 1
1.46283077562049 1
1.88422301978658 1
0.954787714085951 1
1.06762986806864 1
1.22306955734959 1
1.20129490867097 1
1.64568347576673 1
1.32167455781954 1
1.15102949191498 1
1.21871854954531 1
1.66572784430842 1
1.30191215266193 1
2.01891145108543 1
1.84692574702762 1
1.00811440017097 1
1.63608698010396 1
1.19984990698735 1
1.33336770021157 1
1.64897283686465 1
1.25699744003743 1
1.41048408669531 1
1.62076548527489 1
1.7303804046351 1
1.41149464869657 1
1.46127878889687 1
1.58677244403508 1
1.08462177943073 1
0.786393785474493 1
1.75614825279944 1
1.22073930265399 1
1.38173362085149 1
1.21358983736068 1
1.21450825206132 1
1.5389225384984 1
0.649951424956926 0
1.03638795043343 1
1.19685529350159 1
2.08668872867596 1
1.3514563263122 1
0.77289134374208 1
1.21908590490789 1
1.09996366285722 1
1.4452619329369 1
1.83967818762875 1
1.33060851960149 1
1.18629702894763 1
1.47800186901035 1
2.3519850367658 1
1.10061333779994 1
1.62009920209836 1
1.37546283562568 1
0.960198830172986 1
1.82732035418493 1
0.629366738710523 1
1.24686178457383 1
1.67522404226446 1
1.55508197342873 1
1.06681613407234 1
1.45012550320376 1
0.748528515498232 1
2.42994967615872 0
1.82660894011727 1
1.26518460495199 1
1.67916866347591 1
1.31262424992577 1
1.73071044333508 1
1.56321611710648 1
1.25678763219746 1
1.20224931060196 1
1.17108434289668 1
1.51238784212404 1
0.859536494658722 1
2.34366038627304 1
2.03002626806336 1
1.24294156894285 1
1.2701662840973 1
1.16322126384336 1
1.46674839348517 1
1.4134862473878 1
1.83632273247276 1
1.59267320880542 1
1.32549147389536 1
1.0410508797621 1
1.04988625697499 1
0.766276027766219 1
1.69275866579032 1
1.97198682892483 1
1.58562277339327 1
1.4256230335942 1
1.95896384214484 1
1.00852837423317 1
0.947955010199406 1
0.563978012938249 0
2.10742815301609 1
0.746024663938756 1
1.6627324944418 1
1.56723404572686 1
0.976669867031669 1
0.65431022990675 0
1.15938114927457 1
1.09990965821904 1
1.48088312609794 1
0.700399597974575 0
0.918266274894266 1
1.29644711871555 1
2.0056200351584 1
1.17248916664679 1
1.31919144088394 1
0.947692637032212 1
2.17485351744801 1
1.74179447431655 1
1.56279721572598 1
1.5003128157118 1
1.34547970770699 1
1.20147271864679 1
0.929643565198085 1
1.08507964521686 1
1.48475298415841 1
1.45704741951882 1
1.57900766456131 1
1.27392237564856 1
1.57085895107653 1
1.0865517049577 1
1.34065453696465 1
1.56808782128151 1
1.94088281333042 1
1.4572742285915 1
1.66914390583125 1
1.4783483854402 1
1.55249819711323 1
1.35871604116269 1
1.91314951590505 1
1.57800617094536 1
1.24505141567971 1
1.14045852568821 1
1.39901724066619 1
1.51028467370914 1
1.90138197763289 1
1.21292914578397 1
1.52714927550017 1
1.198477551606 1
0.816848784805853 1
1.25746269891332 1
0.874914553765289 1
1.29738395917168 1
1.71593312705244 1
1.95362277329088 1
0.98819414488309 1
1.46440651641105 1
1.88508277533969 1
1.24559423861762 1
0.717410012169616 0
1.14991705894003 1
0.83107326173185 1
1.40758882618242 1
1.19034890719715 1
1.54042332468853 1
1.83470215203051 1
1.76500387317479 1
1.34151144239901 1
1.74648233044798 1
1.69157195078436 1
1.31593327191696 1
0.562710681967502 0
0.998883511300644 1
1.40376564426448 1
2.01767277155414 1
1.70819470032901 1
1.09941511249231 1
1.15371519447737 1
1.58554556528451 1
1.43483175056622 1
1.34889293078653 1
1.58780355491454 1
1.20087448263781 1
1.24269617853359 1
1.41114120935553 1
0.574554409715718 0
1.14913685434435 1
1.27667027750317 1
1.26359211844727 1
1.03637333126146 1
1.53707021359409 1
1.53507268120837 1
1.34604575572758 1
1.12028778789487 1
1.65769415921165 1
1.07920810087231 1
1.45099901864393 1
1.44767145730888 1
1.16013831956403 1
1.62255965810672 1
1.05568933114707 1
1.06611546467195 1
1.10350103972742 1
1.99086616437379 1
2.00068258195618 1
1.44053421657337 1
1.7571375863691 1
1.18779369450219 1
1.32167343641515 1
1.87926661353503 1
1.03717968562906 1
0.550702256118587 0
1.92457510458047 1
1.91746012607486 1
0.818803093279524 1
2.12933681450067 1
0.992985718728835 1
1.7069702801192 1
1.74964941324665 1
1.68360573378545 1
1.19956292033378 1
1.6082971055915 1
2.0129753352258 1
0.761896113582648 1
1.46505960779555 1
1.48390725249325 1
1.53509322853044 1
0.892752467849332 1
1.00572415627282 1
1.02784766983652 1
1.16344220037222 1
2.40213725653824 0
0.931244806309915 1
1.12062116094976 1
1.22534403896291 1
1.82119687990992 1
1.36747238447006 1
1.83773988804906 1
1.08646285313516 1
0.78905684209712 1
1.51649793721657 1
1.44713963930659 1
1.03923383331966 1
0.811806416125854 1
1.41585935715451 1
1.59702782759732 1
1.47837682070806 1
1.11193395008035 1
1.25175314460182 1
1.62173000299117 1
1.1570809977168 1
1.31941409999918 1
1.24086536552267 1
0.97770323606465 1
1.11388129451148 1
1.35087242620981 1
0.840533103005354 1
0.961622137731294 1
0.501867734777549 0
1.7117631716276 1
1.14704116840457 1
1.33842514553095 1
1.4995507854554 1
1.41587997344872 1
1.48690283881984 1
1.78232606382602 1
1.44165973790462 1
1.21268119997587 1
1.66609493494353 1
1.3715671798034 1
1.71959972987691 1
1.51445626180669 1
1.40443628759858 1
1.41122218391087 1
1.3077921847093 1
2.12892552791683 1
1.31186361155668 1
1.21584568500626 1
0.697847402403865 0
1.4946623931097 1
1.0891309267756 1
0.959594679523714 1
1.67562551773323 1
1.50199747363721 1
1.22032024212114 1
1.06847277120079 1
1.09499325329475 1
1.62933443804862 1
1.79799931744674 1
1.26207791400667 1
0.700186162761203 1
1.40383116164388 1
1.12232378867406 1
1.47043969158279 1
1.55373728112401 1
1.21794991996809 1
0.883273923608192 1
1.41838590201664 1
1.44802045445394 1
1.65549332952405 1
1.45553145056878 1
1.10839513345254 1
1.59163550142181 1
1.69282893063441 1
1.11039003479366 1
1.26009488293622 1
1.39043672868875 1
1.3333619392394 1
1.51927740875955 1
1.96423473410922 1
1.15879965019668 1
1.23698647471093 1
1.80210220695045 1
0.648549216406612 0
0.929578412817398 1
1.78762247875138 1
1.40461766779636 1
1.37943976112523 1
1.37977264951945 1
1.18140888511334 1
1.30071310879326 1
1.57528831258393 1
1.49765906668699 1
1.62983798077038 1
1.33128987171212 1
1.59168093159647 1
1.93330846173625 1
0.785843695961016 1
1.35014285128016 1
1.29718231091399 1
1.68638698325958 1
0.986519468892371 1
1.11528254075918 1
1.68533423760769 1
1.66436346093751 1
1.12125789923235 1
1.35960503152722 1
1.33860130826863 1
1.65281243108665 1
1.48627895828085 1
2.66169851092348 0
1.41746764075367 1
1.20878816762766 1
1.16503077917288 1
1.69047503819572 1
1.9901367500103 1
1.58358362496043 1
0.942979225760952 1
0.879595083030378 1
1.25228298272874 1
1.42209396643065 1
2.17592036063555 1
1.76902563945222 1
1.45753510363419 1
1.21839257612649 1
1.50516595234954 1
1.54872148460355 1
1.77112697062703 1
0.497869347269217 0
1.76136764755495 1
1.07402105019031 1
1.93897701715315 1
1.55825101223352 1
1.85828022762044 1
1.60277469420883 1
0.911542024906166 1
1.26176926690807 1
1.75405006653363 1
1.54439534260495 1
1.90427343847754 1
1.54109907871915 1
1.60204495828082 1
1.74766790972817 1
1.5018382285061 1
1.39893980654279 1
1.50911371335042 1
1.91030044142378 1
1.79684930713016 1
1.42753032485353 1
1.21624942330037 1
1.12277477602225 1
0.989228861480714 1
1.74445572075348 1
1.30180424580749 1
1.65994260720355 1
1.7305354749162 1
1.70358869702999 1
1.18780978008502 1
1.27807940081878 1
1.25825633842937 1
1.72772028520548 1
1.6433331314169 1
1.04842592735205 1
1.27870262439718 1
1.071009466113 1
1.54089466761925 1
1.52363592194064 1
2.01225237657655 1
2.02065670867415 1
1.05798148288986 1
1.39312329092698 1
1.77826032111853 1
0.866350579733749 1
1.14898244181351 1
1.65119385002628 1
1.71372266189006 1
1.06292778215582 1
0.774287823298044 1
1.90458154331873 1
1.86820890280724 1
1.81299783792198 1
0.721519898564691 0
1.22538799442976 1
1.72883351539893 1
2.19360080899368 1
1.38639714390275 1
1.41876512791037 1
1.55654109996373 1
1.07145069557135 1
2.0893211160867 1
1.34749174563229 1
1.30115831411273 1
1.92491960246848 1
1.04208977503009 1
1.3600514957468 1
0.76546915541287 1
1.56360614462287 1
1.05506517046901 1
1.2417561857956 1
1.70346804904434 1
0.918906525052668 1
1.15702879532851 1
1.9943692879468 1
1.49856878389103 1
1.12706851292818 1
0.940555598750862 1
1.41063666527228 1
1.10030042848885 1
1.35261029859037 1
0.981844886635491 1
1.67816154732865 1
1.5370860406644 1
1.19897701015488 1
1.67010817692344 1
1.09426574065568 1
1.73769805361261 1
1.5174729873744 1
1.05577279108846 1
1.10341019909178 1
1.12066602119047 1
1.51307340399494 1
1.36978507843316 1
0.988365082014455 1
0.85849661129637 1
2.16593178273938 1
1.01850018038123 1
1.52519349710198 1
1.11859039033582 1
1.68427674071381 1
2.02221286755832 1
0.809849648376495 1
1.78213370750718 1
1.22077871938645 1
1.70654112952545 1
1.38082299913322 1
1.3541482028991 1
2.29776600187775 1
1.6224403137977 1
1.93524258079385 1
2.01621623589615 1
1.83779873735245 1
1.5066147480111 1
1.44175370890073 1
2.19876827773085 1
1.79865791987318 1
0.896474445555497 1
1.13020368510331 1
1.40290996027139 1
1.380550625655 1
1.5933544727544 1
1.99405519058064 1
1.60341557665659 1
2.06203417534911 1
1.18865791733759 1
0.997571770481398 1
1.85482919448615 1
1.94792795648711 1
1.64625554321997 1
1.67407251516141 1
1.11809084780919 1
1.44774932897878 1
0.477654642434712 0
1.58220584007028 1
1.80637428427659 1
1.55196753037094 1
1.32795557493803 1
1.78882123838603 1
0.953859029332097 1
1.58967326728757 1
1.35182500729845 1
1.70393161721663 1
1.19636799217899 1
1.23720589405581 1
1.76094150446748 1
1.04099200898476 1
1.55214951243502 1
1.607020462801 1
2.00421748147038 1
1.03589637220101 1
1.26656872871863 1
1.97216479112311 1
1.3723838730485 1
1.09490558858002 1
1.29822821864126 1
1.20705765544342 1
1.13903388468349 1
0.601071001237811 1
1.10357898897711 1
1.41233816069814 1
1.09015541785812 1
1.24294765440502 1
1.74649989888187 1
1.12500267113876 1
1.64312369767105 1
0.779339295436435 1
1.78327034210698 1
0.926997543186524 1
1.58168376136323 1
1.28830696233072 1
0.769957958477902 1
1.11966381320436 1
1.12571079620174 1
1.96815732575672 1
0.873419518126355 1
1.89659509574671 1
1.46709758462744 1
1.53972182875694 1
1.67536070150375 1
2.03735960583819 1
1.45585363578463 1
1.36998981784678 1
0.687015658035311 0
1.06085764710305 1
1.13135279959533 1
0.91092597994845 1
1.04270671978685 1
0.535025063550649 0
1.00914167796122 1
1.49427092999019 1
1.62506013368787 1
1.8290112944565 1
0.917352594025012 1
1.72344781029775 1
1.94793467028041 1
0.744440323020869 1
1.58390463512205 1
1.37021862967215 1
1.39797819073199 1
1.2113468081167 1
1.09979331020951 1
0.896480481569335 1
0.635772320730416 1
1.49054356924862 1
0.98883486152073 1
1.75320470388581 1
1.25028333781153 1
1.80202618585421 1
0.799194751188524 1
1.26040449812982 1
0.930979859220649 1
1.09805331066538 1
1.56217436566034 1
1.68737090566535 1
2.03452635612904 1
1.80223358640137 1
1.05003422470564 1
1.39667386224625 1
1.42338072689175 1
1.44039758551873 1
1.21248060496742 1
0.852350152286517 1
1.10105532484726 1
1.71847419116364 1
1.28120487158964 1
2.23905925276873 1
1.9065759710999 1
1.24232762459372 1
1.97615429337879 1
1.73460169324488 1
1.19024332574364 1
1.17436483548134 1
1.60165184866311 1
1.27364908251916 1
1.80453698886809 1
1.17273643067365 1
1.28889884501808 1
1.19029587630966 1
1.87148578465106 1
1.30542911186673 1
1.13080575555081 1
1.28897389382702 1
0.67057440535572 0
0.930693878833158 1
1.24849316271886 1
1.43387717566271 1
0.711578470277888 0
1.38199699173346 1
1.38285471230958 1
1.54636048798842 1
0.96257645073114 1
1.46780984849549 1
1.24089596838421 1
0.836961479183923 1
1.34891820999018 1
1.09884530603111 1
0.852657388952838 1
2.09953853706683 1
1.52891234785344 1
1.57690220859382 1
1.10986578907446 1
1.91797950664939 1
1.98284447675004 1
1.39686200075776 1
1.97283555350648 1
0.821417703559619 1
0.604659332919383 0
0.94735781149583 1
1.31734697912887 1
1.60580833821332 1
1.64255858782189 1
0.919481903948018 1
1.7149636080035 1
1.22231295168884 1
1.27546751349064 1
1.67433226318326 1
1.20439396210181 1
1.10544684043868 1
1.70555794988541 1
1.30894570043033 1
0.600325683467492 0
1.6193156229797 1
1.18609785564876 1
1.68353064499966 1
1.36882513167908 1
1.44369765918742 1
1.42375946665173 1
1.06024755204426 1
1.49662719271835 1
1.06315813362118 1
1.74966413367175 1
1.4815964957479 1
1.19509091075218 1
1.98400268238375 1
1.42679223194701 1
1.45083514268488 1
1.9266792876186 1
1.56875686234868 1
1.46348855179106 1
1.61183660626267 1
1.70501606191974 1
1.55469209845218 1
1.14468358386904 1
1.56252807369037 1
1.09531877499043 1
1.25764817612011 1
1.0534246157598 1
1.25936734559343 1
1.01656850864035 1
1.24466743627441 1
1.11093787816379 1
1.29007411075383 1
1.42881026633708 1
0.726932884330677 1
1.3586931611826 1
1.58947992631802 1
1.93672923524362 1
1.87714345400874 1
0.717952826437613 0
1.65795411548296 1
1.76125851001798 1
0.941383029759239 1
1.01186125837031 1
1.08593428629473 1
1.85841417492329 1
1.22016877809763 1
0.808849936270725 1
1.10007319156548 1
1.66882780974191 1
1.73513899863451 1
0.986226381126826 1
1.85645619218098 1
1.83812001184823 1
1.83357987716091 1
1.41702367196559 1
2.29806288126686 1
1.06346468525789 1
1.44232947575307 1
1.64770687072151 1
1.20123616140027 1
1.22909174872298 1
1.34153606929033 1
1.28499198938101 1
1.50502285956286 1
1.21838501269882 1
1.78255994336585 1
1.5141933223438 1
0.70514062574851 1
1.12284746649053 1
1.84076289872303 1
1.57515296441598 1
1.0083351270749 1
0.907711344978716 1
1.48737921915315 1
1.16555652719949 1
1.68737308895544 1
1.27073431291787 1
0.847718623028206 1
1.15180200912001 1
1.91845990182236 1
1.06085819099256 1
0.849744773168855 1
1.71661864911127 1
1.65104747553918 1
1.3173470077371 1
2.0786897707404 1
0.679648182420698 0
1.17504099117486 1
2.03058237395788 1
1.03275507963571 1
1.74235516276321 1
1.36797302941487 1
1.5513238238593 1
1.15514203517447 1
1.12443224141158 1
1.60143024096091 1
1.52090598942077 1
1.23228625170859 1
1.42211257717862 1
1.05599239152917 1
1.29816641463621 1
0.649479598427693 1
1.09501877041937 1
1.64500320207885 1
1.22488031553488 1
1.24237849492507 1
1.28358271371512 1
1.26924369353972 1
1.10164175150335 1
1.23944396998312 1
1.33943803512795 1
1.82314500610755 1
0.930477807148135 1
1.11129732624297 1
1.70650095755865 1
0.844133898810165 1
0.873529932060811 1
0.992989837723756 1
1.8057808745525 1
1.76987746077035 1
0.929165601635604 1
1.11470771182189 1
1.26278437262236 1
2.11780706628479 1
1.34800968195095 1
1.21523904407729 1
1.63574761918217 1
1.07339629847956 1
1.59063898591962 1
1.93687946402623 1
1.28410093092632 1
1.68762435698362 1
0.87900653797484 1
1.79858738660284 1
1.40299845428764 1
1.16926351669295 1
1.6693561702354 1
1.54209375602477 1
1.6628496356182 1
1.04769398028299 1
1.52332496614002 1
0.956132938403414 1
1.95154958934368 1
0.688957747657898 1
1.83055338678175 1
1.00712418348096 1
1.42404046512653 1
1.18455738387376 1
1.87164988242274 1
0.867194795521249 1
1.95206082721361 1
1.36014465536989 1
1.30212722827646 1
0.986367936859058 1
2.36448579091865 1
1.57890255041473 1
0.91186892233756 1
1.23553451437859 1
1.18437441472561 1
1.49136237693158 1
1.45236871373934 1
1.21859148405849 1
1.29069748280358 1
1.32137596063972 1
1.25967168383675 1
1.22768236760784 1
1.27200390095034 1
0.773624719196006 1
1.23855292836988 1
1.12081661118259 1
1.21394830341376 1
1.82296410375893 1
1.22455219368202 1
1.43569231372267 1
1.2453707244797 1
1.9372902067435 1
1.38624876545362 1
1.26233231358637 1
0.97712845228656 1
1.06126934136344 1
0.680479921868891 0
1.41917950011195 1
1.45743777647592 1
1.20317056051774 1
1.66452499350656 1
1.44151153782792 1
1.00312891054523 1
1.61276907865273 1
1.2567793388631 1
1.37152114006597 1
1.19344127488377 1
1.61265703706693 1
0.820918248799734 1
1.70319270457228 1
1.3252184988953 1
1.45589521174751 1
1.3695524943965 1
1.40882694664884 1
1.7153451414158 1
1.54578964896118 1
1.47269858166611 1
1.71468442283639 1
1.32730893650659 1
1.12885332628598 1
0.957948137756051 1
1.04351454645287 1
1.07598030799392 1
1.32340519011571 1
1.2246981866166 1
1.13876767063167 1
1.07243373373809 1
1.03654733100921 1
1.74519253687213 1
1.27218464900237 1
1.36832582586189 1
0.982084396903036 1
1.64901983478744 1
2.09065173679105 1
1.30551310509864 1
1.43630253940732 1
1.25444811833529 1
1.46230757933611 1
1.71863962500404 1
1.31105561219459 1
1.7595258751967 1
1.81168808332787 1
1.76492112305064 1
1.52664054375748 1
0.555887899490862 0
1.68674050151208 1
1.60368172933362 1
1.26148421538177 1
1.40340993058447 1
0.793260733626905 1
1.79859245129241 1
2.56656846246017 0
0.638707634218179 1
1.48987641063639 1
0.660691490780078 1
1.70750747099747 1
0.746326472192726 0
1.25881489297758 1
1.41437797543996 1
1.40133906109551 1
1.1981568842828 1
0.952170440421036 1
1.70564014737861 1
1.72150677928792 1
1.34952641915846 1
1.70843408505442 1
1.57587783229998 1
1.39006788582979 1
1.1839961342045 1
1.32140248442452 1
1.29546403713037 1
1.55632193851996 1
1.01713915199232 1
2.2797057416684 1
1.56478752031574 1
1.45303925502449 1
1.28036339620247 1
1.56500480009109 1
1.67830781158076 1
1.18982450479109 1
1.11013192753785 1
1.32035019454828 1
1.66061113277427 1
1.31692826099785 1
1.60741096910719 1
1.44017370167114 1
1.62002729742897 1
1.6752298063759 1
1.32639337114694 1
1.74846924717363 1
1.92099505255373 1
1.20701363828334 1
1.40051858448121 1
1.31964744321962 1
0.573779567235929 0
1.23383163239437 1
1.84998528595813 1
1.08134590125945 1
1.51045854867893 1
1.12979708004973 1
1.38049536694334 1
1.78365331566384 1
1.11195778312859 1
1.31923610390188 1
1.68664546729249 1
1.37943081395111 1
1.17449742283448 1
1.95386636232468 1
1.21842458939896 1
1.09687038442231 1
1.64894124495724 1
1.35990203376273 1
1.54100170580599 1
1.62705616782504 1
1.61288440866964 1
1.11067472408467 1
1.28424367395193 1
1.2084503881591 1
1.02231617130159 1
1.37559859399539 1
1.86020324935466 1
1.42083341682575 1
1.6478385931839 1
1.4084895231943 1
1.15956491758731 1
1.63208531504424 1
1.51843709373365 1
2.00328553733084 1
1.02644925542317 1
1.36925983452364 1
1.27356904056001 1
1.58576769177109 1
1.02234205864826 1
1.16151780654662 1
0.943377419438152 1
1.34909242586316 1
1.26062056357121 1
0.970928970396303 1
1.89033750549075 1
2.13350634025257 1
1.615047709833 1
1.41873016564743 1
1.0956477182501 1
1.21998908547385 1
1.70709163037251 1
1.96940617485519 1
1.0004344055926 1
1.40968273226772 1
1.544372129534 1
1.6229525250363 1
1.61514210745335 1
1.2546358698542 1
1.84249707254404 1
1.34410537183671 1
0.974980401190251 1
1.19476928178915 1
1.20885052904216 1
1.30016828750242 1
1.26400784490356 1
1.37606626758409 1
1.38234466860409 1
1.21848822893524 1
1.39879767700011 1
1.62144720790991 1
1.53087555563749 1
1.50356026974768 1
1.63074302816389 1
1.1158041755705 1
0.854315820622044 1
1.36025475899684 1
0.92246686224048 1
1.89329258640198 1
1.71324318984872 1
1.19873020343579 1
1.67382881008858 1
1.13074803985735 1
1.0990378288468 1
0.722353869073974 0
1.00543446668209 1
1.2729233959301 1
1.77870886820539 1
1.823608486943 1
1.76152963626352 1
1.43064355500282 1
1.59679245983339 1
2.04548148105044 1
1.41490050783779 1
1.40894359730813 1
1.73559142802171 1
1.36389916645571 1
0.92845789822928 1
1.60349740184486 1
2.10494951709999 1
1.0986158354264 1
1.53369310665188 1
1.96842670571547 1
1.46747214331792 1
1.60798923093852 1
1.04406714958313 1
1.81580380324964 1
1.2877515694001 1
1.48607714358789 1
1.18311045621164 1
2.0930027496967 1
1.51466792503424 1
0.808423499739913 1
1.42959361178295 1
1.21455913810802 1
1.36574120256056 1
0.777535196740101 1
1.16211051603627 1
1.55396306620647 1
1.5016865381385 1
1.75965568956628 1
1.12082664664757 1
1.31599549278727 1
0.908994480421919 1
1.29251568965863 1
1.49638646660254 1
1.03558406147357 1
1.45145092984716 1
1.69367542432967 1
1.50943998277174 1
1.67128817386712 1
1.39989545343477 1
1.4036302107897 1
0.840600328686191 1
1.66018989924612 1
1.75976972261081 1
1.15323382276589 1
1.83940384883533 1
1.63910433719702 1
1.29976154376479 1
0.130006640783492 0
1.17731623040043 1
1.75836651741747 1
1.76921305638869 1
1.90660728913631 1
1.73897856500159 1
1.75557538890763 1
1.2048355562927 1
2.25911628929292 1
2.17925828501194 1
1.83105054354644 1
1.98812869083423 1
1.55520101398968 1
1.26763550548871 1
0.983505460767053 1
1.31784157280919 1
2.02563232739758 1
0.891674188920607 1
1.41969491114094 1
1.77844029401599 1
1.54045481468 1
1.37075432443474 1
0.821360728151592 1
0.917586804766075 1
1.92994491164423 1
1.26578168577459 1
1.58201780385626 1
1.93926133145747 1
1.491017237129 1
1.15870457384077 1
1.0420044554752 1
1.63512088497299 1
1.22502563079691 1
1.31347270009225 1
1.04074647671239 1
0.98606942972655 1
1.03215202650242 1
1.14101086785281 1
1.29475154758054 1
1.30905876850318 1
1.55707617329694 1
1.8517946858862 1
2.16790269272878 1
1.22546023315513 1
1.35088778450066 1
1.50516221754083 1
1.2430012913751 1
1.03604329680644 1
1.1360869095988 1
1.49217408718179 1
1.26006623951639 1
1.3130872297121 1
1.72289275158224 1
0.903677564562284 1
1.76445405771905 1
1.27945092542225 1
1.76949753169463 1
1.05105958508603 1
1.47676385136483 1
1.89534305335253 1
2.02714773998364 1
1.56902422973457 1
1.16596851646543 1
1.27739315628857 1
1.52918914102017 1
1.05149280087008 1
1.96191109346641 1
1.55485546712691 1
1.59187138645955 1
1.43379728909511 1
1.64746238057581 1
1.3326733416668 1
0.976855529476003 1
1.76970580198646 1
1.95077114781687 1
1.82596438700618 1
1.14794363511229 1
0.969828564250508 1
1.27281135690523 1
1.49662930963496 1
1.46288178330638 1
1.36694954531774 1
1.92390825737791 1
1.46758659828847 1
1.80513801952385 1
0.633883712268788 0
1.71238178770957 1
1.14403703601886 1
1.96568527330021 1
1.30173294878901 1
1.15259499516789 1
1.38142895640019 1
1.52224170496569 1
0.966497745008736 1
0.908411605104392 1
1.59414052282372 1
1.0188171237163 1
1.2221605712675 1
1.84854348540817 1
1.49762799982301 1
1.54322157603775 1
1.85415155987593 1
1.2008356448774 1
1.6340392308981 1
1.42218025343883 1
1.78815599627623 1
1.13084432264319 1
1.6425958324801 1
1.39864778858056 1
2.01652423106959 1
1.23169078275975 1
1.88809610588609 1
1.33386005899561 1
1.38171154698173 1
1.37720839265584 1
1.63379409097611 1
1.78419224758909 1
1.37549730877962 1
1.17663421837439 1
0.802943888331754 1
1.21495502972357 1
1.39190217758965 1
1.7189748100659 1
2.17826655079099 1
1.47106086075744 1
1.18063122353547 1
1.62990858636473 1
1.89890137311537 1
1.82801880605512 1
0.8715758393634 1
2.08977706232365 1
1.64395754953524 1
1.60105291838984 1
0.79878138115743 1
1.0383969387045 1
2.001503151051 1
1.63069018442852 1
0.859796549793248 1
1.8095918379081 1
1.71153601997697 1
1.06671163198937 1
1.65992896014632 1
1.84142313144792 1
1.76733763175954 1
0.818378544914305 1
1.05776243285157 1
0.696952187648355 1
1.26449410384083 1
1.02040386339409 1
1.65136383730069 1
0.539551405438028 0
1.18420650920842 1
0.665830326203562 0
1.3380262093525 1
1.64609195985271 1
1.35794782331147 1
1.1335872326346 1
0.823169734485415 1
1.63740158988734 1
1.18960671493511 1
1.28058907619927 1
1.67082172640435 1
1.67580739109244 1
1.21859359347361 1
1.37826945853105 1
1.15899145737996 1
1.74233083961054 1
1.01693111756038 1
1.77472878245249 1
1.86819020432926 1
1.1434308501399 1
1.14052391042231 1
1.54676093170164 1
1.17493157587315 1
1.00135443606716 1
1.19929772851109 1
0.911861402788991 1
1.80204032767261 1
1.31829801799413 1
1.08520598968686 1
0.905230120263305 1
0.766143286370299 1
1.40358977065146 1
1.00205788982153 1
1.94311727689251 1
1.55048907392601 1
1.59993628774827 1
1.48512321700832 1
1.40512991454072 1
1.41786951324674 1
2.1159635876231 1
1.04639519953785 1
1.34899156248996 1
1.60457737643236 1
1.33301624706914 1
1.07319509434798 1
1.95977676391961 1
1.00841002652814 1
1.5868800305295 1
1.20848918888703 1
1.20912939588386 1
1.20646980627516 1
0.223908311526491 0
1.28960524131758 1
1.19630984897402 1
1.63107793853288 1
1.17687175072107 1
1.23419700232665 1
1.7817678566242 1
1.52030430136406 1
1.63545229191712 1
1.45181101685511 1
1.13147049964568 1
1.13557051517126 1
1.61996846576014 1
1.17836616866384 1
1.34647291797958 1
0.948261161735578 1
1.6534096508493 1
1.65031836882818 1
1.33934826377899 1
1.38006341120308 1
1.40604750293774 1
2.00708542471912 1
1.36478978147525 1
1.19833267296652 1
1.45877589024039 1
1.56743168217632 1
1.78231984013457 1
1.25269411767056 1
0.684650127653788 0
1.51303089798536 1
1.18943382159963 1
1.70045627358351 1
1.87491922956652 1
1.03751580044653 1
1.58771590171642 1
1.18398031605818 1
1.32745227669119 1
0.895728301784507 1
1.34571534655123 1
1.09498861249549 1
0.639165546059253 0
1.12702394290361 1
1.22204905756277 1
2.04914439236604 1
1.38092605764436 1
1.60967695871237 1
1.2988608341808 1
1.96137518330503 1
1.51027025340595 1
2.11432243721517 1
1.192765125024 1
0.986112469571018 1
1.47066043256728 1
1.82237658664533 1
1.72362228046515 1
1.75593321466151 1
2.06588176811592 1
0.990805004199168 1
0.922185814208673 1
0.775716963540314 1
1.34560973700771 1
1.36932158849821 1
1.47903295132262 1
1.3149578426466 1
1.65289744078355 1
1.46159019550486 1
1.27214328683168 1
1.11059387744088 1
1.53431992560105 1
1.88896976182963 1
1.3379812588862 1
1.29613185929537 1
1.13126694148586 1
1.30916438744137 1
1.09128930913811 1
0.359885398235937 0
1.54034049782468 1
1.1588122208391 1
1.40050925235098 1
1.57437419567337 1
1.10169236869815 1
0.822619441421576 1
1.0023232437866 1
1.14034974772816 1
1.4548029629629 1
1.69871259500153 1
1.09309231870829 1
1.14090227307263 1
1.35606135291945 1
1.34628922340734 1
1.60393140012057 1
1.09920028800332 1
0.73565885323207 0
0.90557442556695 1
1.24545860535881 1
1.38166030105336 1
1.7029314558959 1
1.02576182295738 1
0.882774161808895 1
1.34960044489431 1
1.32544872113492 1
1.4109614349863 1
1.64930556063476 1
1.7854520370497 1
1.73557689776199 1
0.892093709470094 1
1.69528666658875 1
0.689449917846211 0
1.30660424500897 1
1.98024901741016 1
0.446742921377606 0
1.80064306316664 1
1.87864271999158 1
2.14294034352785 1
1.64053062247434 1
1.1464925660744 1
1.0218650782723 1
1.10479065457253 1
1.87312904298269 1
0.926644362886408 1
1.18296532349505 1
1.15237382376561 1
1.44257312363829 1
1.23338105002726 1
1.27508574495194 1
0.926006881080101 1
0.976483126524376 1
1.12562595658851 1
1.34753312507594 1
1.42159401502359 1
1.68710312477601 1
1.26787503400714 1
1.54346424548915 1
1.46897616001175 1
1.8274146859266 1
1.4519198605656 1
2.15325159509585 1
1.41439780612182 1
0.935161396700392 1
1.15040954592459 1
1.05292144594202 1
0.900788447566221 1
1.1959409507143 1
1.31745281978329 1
1.3330394711052 1
1.02389202550898 1
0.409091446894355 0
1.35874084639777 1
1.28555494249209 1
0.755071263463604 1
1.20176439984641 1
0.972418643850042 1
1.87488801472664 1
1.39324658355418 1
1.06883153056955 1
1.36975648203295 1
0.738995154610236 0
2.04170659950707 1
1.28257406488584 1
0.774369329708734 1
0.931811564047424 1
1.95227454595924 1
0.95701650422478 1
0.951198315056552 1
2.00912870743007 1
1.86161289757408 1
1.13723053044474 1
1.18774844576442 1
1.03996237808578 1
1.65976905240182 1
1.47906844323662 1
1.27908285905513 1
1.31167701120897 1
1.82065896481871 1
1.36374026949788 1
1.38400868457526 1
0.703937765485479 0
2.0112985158254 1
1.82978350284512 1
1.5461447589445 1
1.08003152544261 1
1.21453414153444 1
1.63488762010899 1
1.76088707695494 1
1.57607676467948 1
1.43714161838115 1
1.69108509430787 1
1.23122308814406 1
1.24035598589326 1
1.54598673874687 1
1.83296033803305 1
1.21923086109947 1
1.11551383300037 1
1.45289932476456 1
0.82774337773044 1
1.22025068061053 1
1.76507977238546 1
1.86135408050766 1
1.72347017061068 1
0.951698636297009 1
1.76257698027509 1
1.47091093237128 1
0.95973740704636 1
1.29550547235239 1
0.944655258128409 1
1.59954375390701 1
1.86501381455132 1
1.01907143410636 1
2.10289685694546 1
1.17710391393033 1
1.72704181552888 1
0.682005565317795 0
0.336113465609586 0
1.39158929611562 1
1.16515616727271 1
1.37181377607512 1
1.38713237423372 1
1.55735216322018 1
0.909694806570351 1
1.60130454395733 1
1.97451944326868 1
1.21738119916491 1
0.923450239978709 1
1.43379821186307 1
1.44508427434184 1
1.2769972216973 1
1.66986147148837 1
1.61041123055702 1
1.06068217386961 1
1.56139816536778 1
1.2681624004255 1
1.68571189342588 1
1.9128599287849 1
1.69181365135242 1
1.79134451266162 1
0.807487506444153 1
1.63424168670816 1
1.42480496447907 1
1.09335026713071 1
1.38370708357193 1
1.34996536905077 1
1.79278598341773 1
0.802130568189617 1
1.27814548310135 1
1.37498169143186 1
1.36742414800194 1
1.15105743213849 1
1.74766276742257 1
1.53423346698476 1
1.49246157697939 1
1.49218344804162 1
2.0122388326337 1
1.49450601208562 1
1.23338016622506 1
1.37088429275072 1
1.14661991674984 1
1.20026977847717 1
1.27598533876893 1
1.6831884787417 1
0.585244827762299 0
1.3479940089855 1
1.32344631065362 1
1.14042621232785 1
1.82010217941851 1
1.84194114104492 1
1.7566492815473 1
1.40717864574747 1
1.25496229706815 1
1.03954856562177 1
1.72982937542435 1
0.907490809458936 1
1.15814942851598 1
1.4841034603276 1
1.53563793186794 1
1.24036652273148 1
0.804663554604767 1
1.06190132720831 1
1.65667219977181 1
0.554812421658116 1
1.14925430997195 1
1.32861351339592 1
1.28667483323054 1
1.24082447680806 1
1.6116978840712 1
0.860416692410846 1
2.11488003236794 1
0.660514387666655 1
1.75260901516822 1
1.10019642360405 1
1.61344624519803 1
1.42505310746794 1
1.82180152351633 1
1.88476944810836 1
1.7000840802991 1
1.59834032925952 1
1.65211336798664 1
1.83597024101854 1
0.853690256111197 1
1.45142559415523 1
1.78631217132266 1
1.47702872557421 1
1.43878741562311 1
1.71259874097917 1
1.13662831791863 1
1.58052260327725 1
1.34277424961458 1
0.980544372646373 1
2.3032542197816 1
1.21868470603243 1
1.20922964718281 1
2.0302727661687 1
1.07783950334426 1
1.20920856854177 1
1.18647736288411 1
0.933776872999604 1
1.5828445221952 1
1.08693419114795 1
1.31530214936135 1
1.15369129741321 1
0.49148888681664 0
0.737773501513538 1
1.47152294918539 1
0.934969249295984 1
1.19519801298631 1
2.00658132559716 1
0.802616075051448 1
1.76332551180954 1
1.45374109738251 1
0.750289282619242 0
1.43414559203383 1
0.992916743625348 1
1.3453243678171 1
1.81992476131083 1
0.870201000802552 1
1.31186769669052 1
1.39902613050226 1
1.54692336993311 1
0.892076768487074 1
1.05487111649108 1
1.35851584470107 1
1.51788725801519 1
0.954513137738987 1
1.64295147525779 1
2.27594090978086 1
1.44341916080058 1
1.14002547475194 1
0.815913129499394 1
1.55518585034111 1
0.968085981953115 1
1.4162618703069 1
1.46615935538817 1
1.21851222031156 1
1.05716652430211 1
1.66421695231535 1
1.50557181022941 1
1.7219005250112 1
1.90657944020205 1
0.73584740534043 0
1.14191533069771 1
1.98595286178009 1
1.70173130212336 1
1.31426268701201 1
1.15476352877315 1
1.19759421736484 1
0.955508187764695 1
0.937715355945928 1
1.75721395047752 1
1.32424882385855 1
1.19229271258257 1
1.12384112693755 1
1.20636230728537 1
1.88559091827018 1
1.46473397329436 1
1.07050811460479 1
1.69545242022208 1
1.11261537044276 1
0.707843655798462 0
0.689426634787981 1
1.46282969323083 1
1.42123347349712 1
1.45622660363276 1
1.20448308707738 1
1.35361159092623 1
1.42215923922682 1
1.75205079990097 1
1.26339090624363 1
1.65594768919264 1
1.30679076318177 1
1.73466732225221 1
1.23113826149453 1
1.2574661941995 1
1.44320734876451 1
1.49434215962098 1
1.3633331212559 1
1.76105718984036 1
1.58579036132972 1
0.992975141892527 1
0.93335618465767 1
1.27281615245318 1
1.69151093145824 1
0.958132970742183 1
1.66727395124716 1
0.937933317098094 1
1.53447372130733 1
1.59840899959634 1
1.66996555379925 1
1.55384822059055 1
1.13233550304618 1
1.78936593697214 1
0.903801940386463 1
2.20880088896302 1
1.42846502068514 1
0.40295528923233 0
1.56889244932288 1
1.48209346614827 1
2.12282843012195 1
1.60074058636212 1
1.59592587748391 1
1.45512201267491 1
0.830606147583912 1
1.75457613155877 1
1.94204061091609 1
2.21876841770645 1
1.41368803227645 1
1.28571203283872 1
1.35898670445066 1
1.50335411684161 1
1.33038919610377 1
1.0399617599275 1
1.02581738832454 1
1.45578037172216 1
1.27326184741515 1
1.24700139762336 1
1.29522767916158 1
1.21299844918555 1
1.16405301052416 1
1.48149510411736 1
0.965092805117855 1
0.931045541218444 1
0.970813615759842 1
1.213670171693 1
1.13461564685052 1
1.29042469055922 1
1.61176401166874 1
1.3164181040967 1
1.70123706924741 1
1.80474325841658 1
1.45359218437964 1
1.43195834500652 1
1.40312577971753 1
0.761476969337085 1
2.08095167440549 1
1.8800211688025 1
1.12405637977096 1
1.28821062671417 1
1.47005547629656 1
1.70118104438604 1
1.22265120631964 1
1.70567092710022 1
1.34552231511378 1
1.74477697023677 1
1.32098091546974 1
1.08042713692713 1
1.23093504035182 1
2.0347319770744 1
1.5964305695513 1
1.37261023288827 1
1.70624390956225 1
1.22814330770041 1
1.08555816866319 1
2.02844125988213 1
1.62898049663052 1
0.940092734570084 1
1.74580120771178 1
1.45546247538591 1
1.49771426716204 1
0.476671263839837 0
1.3457445958482 1
1.37541774123083 1
1.69740156471928 1
0.68314827966242 0
1.67469313608347 1
1.06085197838994 1
1.44307198577191 1
0.989393200992146 1
1.63718204206912 1
1.02733143699572 1
1.41195992029201 1
0.865476169888783 1
0.507412585628673 0
1.8763972465165 1
2.2832957896947 1
0.693515001262799 1
1.6556252092219 1
2.10388396516599 1
1.28020461129746 1
1.67440012073661 1
1.31891286958098 1
1.7579596039033 1
1.37627603725911 1
1.39273783823687 1
1.34626552546468 1
2.10817327569838 1
1.88560544031446 1
1.04987110224138 1
1.68563400796175 1
1.15755613128349 1
1.37074736319225 1
2.12400020975159 1
2.02702839792891 1
0.926124095491597 1
1.86267947996684 1
1.51833189452262 1
0.99564456703159 1
1.55135914112544 1
1.12458392091007 1
1.7087209294135 1
1.30457560182145 1
1.00127626956377 1
1.10473606994803 1
1.95200703990705 1
1.39573669823428 1
0.829821595122857 1
1.18092819059721 1
1.21473057909918 1
0.743608857376315 1
1.78916771405603 1
1.66410530102168 1
1.0883234898257 1
1.36280421516803 1
0.785129425467113 1
1.50006015192577 1
1.60681453324834 1
1.1439054592292 1
1.62829343591921 1
1.03830259852071 1
0.989460131431174 1
1.3517192096732 1
1.85248391183528 1
0.716327239219029 0
1.22815995656267 1
1.53583712291883 1
2.13878984551479 1
1.21547281966769 1
1.49119295889551 1
1.80063428619834 1
1.47752629967572 1
1.54842737367895 1
0.898621316982067 1
1.4791347764657 1
1.63228177958011 1
1.93568166421942 1
1.3881699094224 1
0.916765595677386 1
1.6573144418734 1
1.90216821439497 1
1.73705358761035 1
1.81494402557379 1
0.841348871014965 1
2.01319900123871 1
1.70132984161205 1
1.81623456209242 1
0.672472301776448 1
1.31551781255808 1
1.70590154713343 1
1.44201858775724 1
1.64397556526252 1
1.14854714640717 1
1.86213068914862 1
1.57124131537511 1
1.92577209957972 1
1.62275403970289 1
0.723485643972075 0
1.63721187820094 1
1.06560959396173 1
1.24173068969972 1
1.90531928188803 1
1.9423994177175 1
1.17533071463756 1
1.86914757442634 1
0.77257425760591 0
1.09174323356415 1
1.70987851368513 1
0.770795824033636 1
0.978246915436397 1
0.839178833790286 1
1.6460770233965 1
1.93929113462253 1
0.771844207762652 1
1.14217293642695 1
1.40976122629129 1
1.34148096133344 1
1.55357275074248 1
0.606172348045708 0
1.04495971628047 1
1.84593627845986 1
1.22528554495113 1
1.12025382961766 1
0.961521167940187 1
1.25378515763287 1
1.39459942019465 1
1.23970737356328 1
1.08435730032125 1
2.06117185585891 1
1.5561709432204 1
1.51573980754976 1
1.49599663382161 1
1.02216641200909 1
1.1287427043124 1
1.54318679760745 1
1.36356911384576 1
0.925633415940976 1
1.65748774602778 1
1.2850523092798 1
1.03974676351571 1
1.52292556229746 1
1.3410852686023 1
1.52891590413367 1
1.14940613465021 1
1.62504271656175 1
0.918923046877388 1
2.19149583454742 1
1.07027555664636 1
1.35346671281043 1
1.53396057452097 1
0.942768742159716 1
1.67774547068417 1
1.0535576131312 1
0.983927024502437 1
1.70257233728743 1
0.826543355922188 1
1.59676166981302 1
1.40287482028537 1
1.46916683562202 1
1.7745367633395 1
1.11992038025291 1
1.49971557920802 1
1.34288986419854 1
1.42453262129536 1
1.74836970155939 1
1.43927052212014 1
1.28435383014827 1
0.985335940587777 1
0.646882214557319 0
0.803853469410579 1
2.16668891738686 1
1.39438955125673 1
0.969281688251907 1
1.38388153244264 1
1.51531786944721 1
1.19541301449562 1
1.33328219496576 1
1.00340582548018 1
1.40506428447838 1
1.44005251390916 1
1.16233983695302 1
1.76538745508959 1
0.774391148837216 1
2.0500031852232 1
1.22935644276776 1
1.27467873681666 1
1.47812595210119 1
1.39620222179599 1
1.4373169346705 1
2.01013694952076 1
1.54161966609123 1
1.21891640109005 1
1.26534699713828 1
2.08666062718457 1
1.68332614617361 1
1.20954062083617 1
1.73451618968352 1
0.550930526765977 0
1.59241973757198 1
1.57383483812955 1
1.74437150321833 1
1.89387531712862 1
0.978457036349872 1
1.09192241208466 1
1.10526519053474 1
1.66423417845866 1
0.956152546488226 1
2.05275309789316 1
0.74938688659752 0
1.38526904193207 1
1.27700729697574 1
1.62018183369534 1
1.27119383950089 1
1.95530168878506 1
1.09058047872764 1
1.12484376715522 1
2.10931781346385 1
1.46794061059819 1
1.61506080222719 1
1.58332267676674 1
1.90806923458691 1
1.16103102721277 1
1.11656554656209 1
1.44447545417718 1
1.24588740079593 1
1.58514052133408 1
1.37694558569181 1
1.9014288810482 1
1.50206364031607 1
1.22901822209269 1
1.32290616630736 1
1.32333010606591 1
1.00146620631069 1
1.12828542373875 1
0.992181100828213 1
1.75667828092073 1
1.37371748641083 1
1.30832394158854 1
0.504954460192752 0
0.814561314463175 1
1.94374942106669 1
1.92767789537653 1
1.07201281687621 1
1.85738934827493 1
1.21584928476107 1
1.83584978862713 1
1.97619264414797 1
1.41374665500043 1
0.976794221674298 1
1.22477138288713 1
1.38975309402244 1
1.15932097427667 1
1.45938819219108 1
0.673003154266683 1
0.866236941238511 1
1.26794885931756 1
1.71963050835113 1
1.73445192910614 1
1.85898241070866 1
1.3198418579448 1
1.51801976569923 1
2.03182090565022 1
0.890159502352571 1
1.34920980744388 1
1.13187189847357 1
1.08412527627656 1
1.16245412322814 1
1.40472332651931 1
1.17585895847942 1
1.44090590278539 1
1.26004870289509 1
1.44119376266963 1
1.81588811480641 1
0.851296225490027 1
1.45248395341462 1
1.37636661914254 1
1.12541687784411 1
1.09065205044065 1
0.971077150749557 1
1.47816154282998 1
1.14319225884903 1
1.75607369243732 1
0.986457023692285 1
1.64604542999583 1
1.04948473270285 1
1.19190385942782 1
1.42573939536087 1
0.90740720096495 1
1.35322793000072 1
1.28830391109343 1
1.06973045817715 1
1.00583002303732 1
1.04709997300025 1
1.45732287166917 1
1.3912394690371 1
1.46110414544936 1
0.763851183912384 1
1.57476837259033 1
1.25203827764148 1
2.09464889566883 1
2.02192331383851 1
0.850248045781072 1
1.39554749845483 1
0.894145322652379 1
1.58014068337459 1
1.07849189472425 1
1.83999385652701 1
1.65128901441662 1
0.964305235636079 1
1.21199201275839 1
1.25128214117495 1
1.56936665058135 1
1.55348244257819 1
1.62763370173215 1
1.2724071414985 1
1.72839174706991 1
1.21270296240762 1
0.832990603538795 1
1.80634467221986 1
1.15739058420138 1
1.26795438078953 1
0.899734788153985 1
2.34893448794681 1
1.6015866661212 1
1.50339212452126 1
1.06288184829973 1
1.51775070623342 1
1.35814242161105 1
0.901645824814127 1
1.33998978177475 1
1.47214443496753 1
2.22341242094145 1
1.37419631935271 1
1.1155102128447 1
1.91406688441876 1
1.51339175417279 1
1.21355261397063 1
1.65632921416045 1
1.77574361458625 1
1.21556271497712 1
1.13216423375447 1
1.62757405521965 1
1.78710416800122 1
1.14778034303925 1
1.06263219807429 1
1.37337659566513 1
1.10980124639951 1
1.60660970233423 1
1.64898481852259 1
1.16950865658831 1
1.89180265473261 1
1.06952346059332 1
1.22075540093154 1
2.01215157562738 1
1.17431834477894 1
0.991949175114278 1
1.73187589895755 1
1.33851344855247 1
1.68489457616915 1
1.45009535207718 1
1.1173034430827 1
0.449950948721994 0
1.09456114454782 1
1.28677384462362 1
1.30397025964703 1
1.2565211173665 1
0.98085032216737 1
1.43261025342477 1
1.57664304105013 1
1.16552611088634 1
1.754559794557 1
1.49957801919882 1
1.11084297868246 1
1.26956598521617 1
1.29054489666511 1
1.20543391423959 1
1.64038644663766 1
1.74257849824993 1
1.945846598874 1
1.33797363915591 1
1.30645463114118 1
1.63166808276726 1
1.5339417046886 1
1.52627485701543 1
1.28478189328567 1
1.39880670631242 1
1.65838083027543 1
1.25637460743109 1
1.53635399056699 1
1.47492497175782 1
1.68007316968531 1
1.6933538936156 1
1.66605045286504 1
1.48316687274246 1
1.20356119286407 1
1.4345089900796 1
1.85084334898754 1
1.56893332181446 1
1.11607875567428 1
1.43992367471574 1
1.04039057386605 1
1.40917550610782 1
1.65898240895831 1
1.46207611764493 1
1.45899266741684 1
1.34552154048909 1
1.37992507622681 1
1.48371093057759 1
0.879351360821108 1
1.05823258059964 1
1.4598414244428 1
1.15215174521277 1
0.799003729969577 1
0.941954403118396 1
0.768407309874545 1
1.39559312991489 1
1.70099650423747 1
1.40681994446321 1
2.07660441654526 1
1.26677393954404 1
1.64083479757336 1
1.84400125367769 1
1.04660058749715 1
1.27015911423847 1
1.26593468187931 1
1.71356235953901 1
1.44998491834303 1
1.3279333548905 1
0.828677138770458 1
1.20125058011681 1
1.38298234716833 1
1.26715879384935 1
1.8822430235276 1
1.5990824807029 1
1.17713269115039 1
1.46297964734514 1
1.76042583681533 1
1.04500550632139 1
1.2148962080757 1
0.772099399839055 1
1.07249073758203 1
1.34118803762567 1
1.27285099768259 1
1.40139013897635 1
1.17932959168279 1
1.33103288450711 1
1.52526651718816 1
1.32339430444346 1
1.367680854063 1
1.38670980511341 1
1.30950905205981 1
1.38470189879038 1
1.27545925053997 1
1.14265595271579 1
1.35876382045692 1
1.31621877358089 1
1.12655857777038 1
1.29720262920626 1
1.54725552050784 1
1.80792114989823 1
1.51579873236557 1
1.17377565667238 1
1.11972278656562 1
1.42799960646866 1
0.808360027450651 1
1.09074539365679 1
1.51227517786765 1
1.19900847291353 1
1.43876840680085 1
1.6096931638755 1
1.9306380192811 1
1.34034115547853 1
1.40361068218191 1
1.36050182831292 1
1.47073933540558 1
1.10535735022423 1
0.395164256589379 0
1.24829197039225 1
0.756045368175962 1
1.80776343125525 1
1.34281823041973 1
1.45050124643539 1
1.63687493786514 1
1.06968567175278 1
1.32736664172597 1
1.70664392922345 1
1.41666456241732 1
1.45428262901966 1
1.0333236116808 1
2.0904356429498 1
1.65975357269064 1
1.13714914637956 1
0.624852155079154 0
1.20301996895112 1
1.32732402121973 1
0.928473367113371 1
1.52014068352829 1
0.735536645493123 1
0.929336433066027 1
1.27056773883857 1
0.951797007333099 1
0.821675722603743 1
1.49676181678946 1
0.962739051971336 1
1.29568074795815 1
1.03491444615233 1
1.83342112487219 1
1.14592264481058 1
0.740410148884142 1
1.81072590978347 1
1.42011508153742 1
1.33609079670134 1
1.14850281417481 1
1.59173362049341 1
1.0537328901805 1
1.73724694022697 1
1.85302787446752 1
0.768910417173042 1
1.33371374093888 1
1.55252201505972 1
1.49338893761426 1
0.96957881388827 1
1.84615015628253 1
0.913731303381469 1
2.0403139699935 1
1.88987261685481 1
0.971033270305316 1
1.1392804790134 1
1.33909095084056 1
0.95012203831217 1
0.67658658657775 0
1.11401366620044 1
1.80644616228037 1
1.38423380488678 1
1.16655547724178 1
1.31855756309186 1
1.19748523027482 1
1.47031289485644 1
1.32264277689924 1
1.62600155895179 1
1.39910420607684 1
1.56339803242349 1
1.52971025815639 1
1.83770704901778 1
1.27684773264717 1
0.691264877046821 0
1.1212065305665 1
1.61431017330821 1
1.29446740522547 1
1.36303387817861 1
1.41284572158917 1
1.09423319337839 1
1.4137660283262 1
1.10140373426369 1
1.85593928534637 1
1.73470667589818 1
2.14570385789253 1
1.3241116000758 1
1.58439805349607 1
1.37297743610672 1
1.27782850951294 1
1.01241086121485 1
1.42198564168299 1
1.46628875183503 1
1.99770882473389 1
1.18470746149021 1
0.528799582822024 0
1.38491518487539 1
1.74585636827734 1
1.37645188903878 1
1.25404365861104 1
1.74898147378748 1
1.20864851352575 1
1.6910437627634 1
1.46193803944967 1
1.8897599603032 1
1.54786737265692 1
1.71154891666934 1
0.881115045610445 1
1.55048123139599 1
1.85537057241808 1
0.991720032325141 1
1.65463198561673 1
1.44192627817799 1
1.32121322128128 1
1.02685356586837 1
0.893796132589227 1
1.77788244964313 1
2.14462652141043 1
1.38511906333972 1
2.24764278595146 1
1.20930854743281 1
1.18420875666849 1
1.05400028086211 1
1.18013499353582 1
0.842775912652501 1
1.59636825893404 1
1.63604656730295 1
0.997509393931128 1
1.70636807907396 1
1.34902699221433 1
1.1766338551567 1
1.59005504500829 1
1.20598617064871 1
1.69986466502461 1
2.14851424613506 1
1.66923172860377 1
0.723862348668311 0
2.2488293033509 1
0.816407792697363 1
1.82185047858831 1
1.13740161104191 1
1.92924638419514 1
1.3347982423246 1
1.1934698950306 1
0.974209985820027 1
1.53588904258131 1
0.654318248116363 0
0.855517816033126 1
1.34958632747268 1
1.0336097698809 1
1.07400062064955 1
1.60642794661997 1
1.43221505753691 1
1.56779439011344 1
1.48849773399508 1
1.92030902693754 1
1.55351519161898 1
1.45442182879002 1
0.935568803862857 1
1.11401817557231 1
0.891479385253233 1
1.76176209164848 1
2.20497552746473 1
1.28013061754511 1
0.927346468190074 1
1.77136689444795 1
1.19650346933941 1
1.11713947148713 1
1.2899392790329 1
0.928508818502139 1
1.45840158167428 1
1.42761314016428 1
1.59874778536094 1
1.83818966152798 1
1.26295037397863 1
1.57159481421739 1
1.91254198998279 1
1.45425228209512 1
2.07064355970421 1
1.72583808586617 1
1.32999280507945 1
1.62041018858771 1
1.40792630034614 1
1.76206150546894 1
1.29894270442738 1
1.32443669494526 1
1.83599923593508 1
1.54840186581646 1
0.944712649577439 1
1.74279112447961 1
1.37905079492073 1
1.46748023055533 1
1.64876166251579 1
1.69361622652968 1
1.22096981755432 1
1.34945644905893 1
1.2842032169934 1
0.905455175002085 1
1.94767395387822 1
1.5200808787663 1
1.6128217393709 1
1.45345106378373 1
1.68218289693058 1
1.5374797019799 1
1.33230228259406 1
1.54866496064776 1
1.572081107492 1
1.59789394084074 1
1.58334613525673 1
1.07953882296705 1
1.43303113838521 1
1.03619190222668 1
1.11266253841137 1
1.4457055239158 1
1.78396217792256 1
1.83479901646706 1
1.40153969216339 1
1.22502256658473 1
1.67075443410379 1
1.13475051569559 1
1.23055093064794 1
1.81126423278483 1
1.71110054917637 1
0.670533859803891 0
1.60618343652212 1
1.23080141904053 1
1.69094663418348 1
1.43099851682889 1
1.4091766292753 1
1.01577815124326 1
1.67416512046579 1
1.70340778554124 1
1.35718720782394 1
1.62088893485161 1
1.55693955157478 1
1.08990058169516 1
1.59583269330961 1
1.39554039972118 1
0.87688180692253 1
1.98115938800788 1
1.71421085594097 1
1.21796858338508 1
0.991862523264478 1
1.56690169195034 1
1.97856192756124 1
1.18993000813481 1
0.835828515298583 1
1.55936537196709 1
1.41753385502809 1
1.21373390519781 1
1.41760193704154 1
1.84083640749705 1
0.747069304858643 1
1.87794435581093 1
1.22288881640372 1
1.19469000062435 1
1.20028814611874 1
1.21686147436896 1
1.54934663856249 1
1.36840768967687 1
1.00826172103518 1
1.71802383459136 1
0.978039520657898 1
0.836964160828328 1
1.40495218877896 1
2.08696269933861 1
1.00823824102461 1
1.34763126609153 1
1.96297215552631 1
1.48366616407714 1
1.36558816206994 1
1.08179535865888 1
1.78337999650134 1
0.589625592816386 0
1.29644559962884 1
1.27104928340266 1
0.910532064556778 1
1.73353036736103 1
1.42289240691103 1
1.07738523400762 1
1.68648490948393 1
1.47921384525878 1
1.5509866875963 1
0.980445049038851 1
1.28490765059895 1
1.36921628010031 1
1.4807724137089 1
1.41582820287597 1
1.03357545085006 1
1.49320013364287 1
1.50534944272968 1
1.44513724052934 1
1.73213070846386 1
1.47110104877196 1
0.703432964043721 1
1.26853400157376 1
1.23828895043248 1
1.15625028054894 1
1.53125458037921 1
1.17363696854548 1
1.43711434927602 1
1.18454644326169 1
0.923411589660589 1
1.33332434540471 1
1.57588277355306 1
1.53415062313833 1
1.33057983431413 1
1.19456491996057 1
1.27325250893784 1
1.24032299056981 1
1.17048917151365 1
1.56511178343318 1
1.51745287069242 1
0.904532769858864 1
1.39718814418244 1
1.46063400138316 1
1.13207086123113 1
1.16036241261616 1
1.65233811162027 1
1.43220067177582 1
1.62297571561719 1
1.49993829849394 1
1.63033173734983 1
1.63654836606874 1
1.51823387410755 1
1.51125826212785 1
1.65054143814958 1
1.30740838131008 1
1.9049561370312 1
1.07057786342252 1
2.03813650112007 1
1.71154211866315 1
1.0707270116349 1
1.53980241622282 1
1.56430572933705 1
1.59476414132959 1
1.31952334606815 1
1.30409650452361 1
1.72201565900042 1
1.1757245641599 1
1.08802061089274 1
1.30585789399611 1
1.62619342994578 1
1.12215003135765 1
1.41266163335941 1
1.89464944575256 1
2.14702640667565 1
1.6640340303385 1
1.43959861532324 1
0.905853407895007 1
1.00906844321227 1
1.60011823307231 1
1.4109995807952 1
1.78430261016771 1
1.41928250479183 1
0.888114267534734 1
1.01594645517472 1
1.10813721814494 1
1.55284855778455 1
1.59352678344167 1
1.04543037806409 1
1.40260654476168 1
1.60768526776703 1
1.19734704380031 1
1.22702745864203 1
1.64262874503381 1
1.4487789072403 1
1.52191059703126 1
1.15173862377618 1
1.15257039296581 1
1.38701143260823 1
1.15297743140971 1
1.09053793337063 1
1.34833114422521 1
1.83764253941101 1
1.78323401105069 1
1.68994714473285 1
2.06546264037642 1
1.21208857791262 1
1.86538058396865 1
0.918950886648868 1
1.18863628452035 1
1.19148192135162 1
0.987929166691673 1
1.56661788440772 1
0.66447079580688 0
0.991981337212275 1
0.858432326523185 1
1.05466548595305 1
1.0531320077049 1
0.945178565028005 1
1.74400674854544 1
0.682505823984112 1
1.21261003724262 1
1.24834225747127 1
1.26030442469563 1
1.68686126064627 1
1.20507753307127 1
1.74720813476408 1
1.41272750483748 1
1.23503786175018 1
2.00697393453385 1
1.55002378911535 1
1.61085548351582 1
1.11801436397052 1
0.960242849443718 1
1.52291358792616 1
0.942674706451 1
1.52571418909804 1
1.44701958970822 1
1.46300446439469 1
0.709909571620489 0
1.25263702615939 1
1.73563671758173 1
1.45438462521202 1
1.37271191695772 1
1.94099360657601 1
0.847057346332696 1
1.46091865145352 1
1.23508711018151 1
1.10243324541475 1
1.50952632413746 1
1.1267269280679 1
1.45848535476441 1
0.825728012059631 1
1.3330346496411 1
2.02257857383404 1
1.3295115670079 1
1.52031284837651 1
1.46264251224038 1
1.66000009214425 1
1.63137950238171 1
1.18730232387298 1
0.99940306791679 1
1.25972515592522 1
1.54483124743859 1
1.70404590950535 1
1.40492139373067 1
1.45975688069237 1
1.51929851903633 1
1.62979797543313 1
1.01096480665462 1
2.02136557092652 1
1.43617226716244 1
1.38613811774998 1
1.54988436937592 1
1.84352184856917 1
0.772718863142775 0
1.69154529061585 1
1.58493581338656 1
1.01820368425531 1
1.31438543672224 1
1.38896962700025 1
1.20028889700589 1
1.5687487815236 1
0.812880820621169 1
1.13789555504045 1
1.02481634508645 1
0.814065623803093 1
0.6881537757164 0
1.68744700266155 1
0.855500246219593 1
1.50361084695102 1
1.65917543880925 1
2.03642360392752 1
1.59145978549091 1
1.50484780730126 1
0.719019095628661 0
1.68059358602884 1
0.638405645476064 0
1.83548603381509 1
1.67781464445952 1
1.5609618661305 1
1.36145846109466 1
1.61890185417467 1
1.03936347521804 1
1.13146783483813 1
1.66244551716312 1
1.55067522970118 1
1.87923732613023 1
1.39735107181157 1
1.41315727163278 1
0.78692828397093 1
1.59126048258267 1
1.43629784170744 1
1.30189735040979 1
1.04651523759982 1
0.738652951331467 0
1.43605237706086 1
2.05498007346916 1
1.62533394272623 1
1.44635013101976 1
1.12514710388129 1
1.01611273474513 1
1.34024735294239 1
1.50243654400595 1
1.26278689898309 1
1.92222526660722 1
0.938226750717265 1
1.1310453479741 1
1.54801916962711 1
1.32612874637495 1
1.1306217205136 1
1.77854035057961 1
1.23432618336071 1
1.87023528994142 1
0.902643651293189 1
1.67126473707963 1
1.30423321112075 1
1.94868160340176 1
0.717660608126164 0
2.01192213444752 1
1.66847230059921 1
0.922001281168176 1
1.48378971241462 1
1.3377301900398 1
2.1563606403449 1
1.56962055436825 1
1.86207781008117 1
1.21532475500967 1
1.43838072978511 1
0.899868319006659 1
1.30140042419344 1
1.28744815953886 1
1.00044559676368 1
1.86186216583665 1
1.60569937907645 1
1.48069460936523 1
1.34731648723385 1
1.30854881994117 1
0.821591718289186 1
1.15829536543585 1
1.25789349119497 1
1.44182236683366 1
1.14339329249634 1
1.4256044890156 1
1.66190210438719 1
1.13261931037735 1
2.15690548104204 1
1.42774932959401 1
1.74298562595576 1
1.26006430679764 1
1.46941482773543 1
1.72931131526076 1
1.34573579062274 1
1.02518919331849 1
1.34020394727697 1
1.73939392112451 1
1.31873299273582 1
1.57563064458715 1
1.3634690902883 1
0.785496315515268 1
1.38337027102829 1
1.93472317078507 1
1.3340397771361 1
0.854544543385592 1
1.39281998400419 1
1.40536399663473 1
1.91433924936747 1
1.55238563767398 1
1.46667753888212 1
0.747501354673056 1
1.9713673521951 1
1.60441117303005 1
1.42883532459681 1
1.45078142061044 1
1.46666805651769 1
1.26850209197796 1
0.856018420766803 1
1.21387785791105 1
1.42510135537489 1
1.53325029029951 1
1.49036048396886 1
0.812127573210374 1
1.29246660014969 1
1.48204529244559 1
1.21903855813323 1
1.63173623419924 1
2.11731308230703 1
1.71948900770603 1
1.18761608021812 1
1.46618921125462 1
1.92507387203136 1
1.31890957411081 1
1.38184557267725 1
1.12639210703682 1
0.474270873807353 0
0.835133059642317 1
0.618856647095273 0
1.71981280879574 1
1.60264368300686 1
1.65321877303911 1
1.19894648701592 1
0.933931100347926 1
1.52047264231805 1
0.499979053705164 0
1.45958175756725 1
1.58539816098068 1
1.75350707664777 1
1.09760597062493 1
1.72213844708818 1
1.57012474641429 1
1.63454381009613 1
1.3505270544205 1
1.68011904317109 1
1.80595510197883 1
0.808103165375143 1
1.87712386410068 1
1.86444045354997 1
1.82982162387676 1
1.30817015123714 1
1.81351535661336 1
1.866504300439 1
1.51710452756114 1
0.600514660490421 0
1.48734759786764 1
1.48031019557828 1
1.53863684571669 1
1.07600581716518 1
1.11719830359076 1
1.46311183341805 1
1.75169634919433 1
0.960242764999339 1
1.0135708860079 1
0.171476051954658 0
1.36490100063151 1
1.6104698396519 1
1.56139978887889 1
1.35985982187743 1
2.3266747705146 1
1.14176613052613 1
2.02173739303344 1
1.65916481975835 1
1.13797561084291 1
1.19886417483918 1
1.57816996448638 1
2.03293782420413 1
1.01305604799751 1
1.61245736459936 1
1.40037685961031 1
1.2411939043351 1
1.06238069633181 1
1.88461627788553 1
1.14241931407317 1
1.4274512113377 1
1.27181310156582 1
1.46096281204183 1
1.06692188960136 1
1.43326221026797 1
1.23988681866771 1
1.12306178454646 1
1.41544737857799 1
1.30814008461039 1
1.353386451878 1
1.49774071387038 1
1.17255401577615 1
0.947006292402808 1
1.16409062878681 1
1.52071190339825 1
0.94004106963119 1
0.686648964588408 1
1.38575388359643 1
1.71587807434166 1
1.66560668124373 1
1.26250105834855 1
1.63378021313161 1
0.912187463894432 1
1.53869435982624 1
1.13769126141301 1
1.04425489372353 1
1.28251368565532 1
1.49016585411377 1
1.35848718330364 1
1.66295247481669 1
1.79062070258337 1
1.54837646248585 1
1.74262499244245 1
1.76521114612961 1
1.58885981487906 1
1.80429440697964 1
1.4712162590894 1
1.44702703920392 1
1.50463070614431 1
1.30824927907151 1
1.50956616739364 1
1.68696688098291 1
0.829939162006814 1
1.5623837062737 1
0.887315380563547 1
1.2544303611976 1
1.70237739684705 1
1.41459668712392 1
1.07626491202634 1
0.696601193892344 0
1.4257564009138 1
1.41909423255397 1
1.51774619733696 1
1.06968468973102 1
0.925835471491497 1
1.66944759610738 1
1.70086587172873 1
1.41425534118439 1
1.44114374086029 1
1.15287634424848 1
1.48933044544709 1
1.61835805247498 1
1.54705700483934 1
1.33122373902092 1
1.09141522392055 1
0.731622789545959 0
1.63098773033744 1
0.975086899114328 1
1.15304162325688 1
1.31562713477105 1
1.18559807591074 1
0.769456879738926 1
0.983348735094038 1
1.59774429480233 1
1.32578620867703 1
1.29577110223265 1
0.158444505854569 0
1.6111817264589 1
1.32680915880669 1
1.40862751868442 1
1.13742006001115 1
1.49244307167562 1
1.39786668992467 1
1.57557919566507 1
0.959345454687152 1
2.06744837597101 1
2.30758498133222 1
1.57828589912134 1
1.28013971331056 1
1.15385982734383 1
1.37178126786044 1
1.31333845552539 1
1.73699024640301 1
1.58408748957096 1
2.11641751789193 1
0.664553859959245 1
1.57152222157028 1
1.12819780928543 1
1.35965436936417 1
1.35220421550678 1
0.775306053765516 1
1.45829484125017 1
1.49683141979821 1
1.23572515639821 1
2.07127214744942 1
1.62336576951867 1
1.01888858428325 1
0.977950979062683 1
0.934158233511935 1
1.13403897356202 1
1.29155411491952 1
1.10666562461771 1
1.33994405003646 1
1.44796421523087 1
1.68778585729529 1
0.378929904539097 0
2.4093366424491 1
1.1147785066511 1
1.57804105288177 1
2.15184640660917 1
1.23135498181956 1
1.34146793517541 1
1.14990545369295 1
1.17494061459639 1
1.22715993719338 1
0.884854055554823 1
1.16068241075872 1
1.17129635317958 1
1.38192133036999 1
0.91703090376003 1
0.413027821009993 0
0.898496702191845 1
1.18240207360836 1
0.838231518604903 1
0.844805699672815 1
1.10367706422276 1
1.18903248881991 1
1.17362771083092 1
1.34088912031281 1
1.20089840389889 1
1.35720287448477 1
1.37223239138114 1
0.563858197841133 1
1.10138356746598 1
1.00923566192244 1
1.17538153672185 1
1.59898664366713 1
1.14158623201719 1
1.60630939384966 1
1.34012982897243 1
1.76175956435432 1
1.34265360129278 1
1.76594374833994 1
1.94974892986028 1
1.40024467345085 1
0.67866242542742 0
1.53990339180283 1
1.23536771964123 1
1.78537375186357 1
1.79479438941691 1
1.56724668327798 1
1.29393559237771 1
1.75071525400651 1
1.32579714446072 1
1.26575128715787 1
0.769819316976144 1
1.47405034109002 1
1.75030922196835 1
1.16262880351892 1
1.84891124330246 1
1.49876473698193 1
1.41194802027242 1
1.25190423497867 1
1.34441865328502 1
0.837506615434557 1
1.19769224233582 1
1.53217343123981 1
1.23741936075181 1
1.64925168510004 1
0.898456448761801 1
1.27638431208584 1
1.56710865833626 1
1.18455697889642 1
1.07153512233857 1
1.50106514433631 1
2.51494457988283 0
1.61629142378746 1
1.12306185869689 1
1.47091509437275 1
0.466597786948764 0
1.63156968899331 1
1.42997672807133 1
1.34005420783109 1
1.54827901303556 1
1.73129721228917 1
1.11424236688275 1
0.91398149509738 1
1.04534975098879 1
1.3024928133167 1
1.10895674977238 1
1.63217374692493 1
1.96008884437376 1
2.01584625686004 1
1.22690656790628 1
1.67027629825864 1
1.55535358831108 1
1.40710432208353 1
1.79022803461077 1
1.97763704164583 1
1.40952925025227 1
1.25202706068381 1
1.41002093153315 1
1.94332133359165 1
1.48287014386186 1
1.48335830790277 1
1.7848154800078 1
1.84219350167253 1
1.5992565095372 1
1.31370023280268 1
1.13251550911699 1
1.18404934710107 1
1.46955847246664 1
1.93222305862463 1
1.61717048820636 1
2.21927297926949 1
2.02303721868228 1
1.12271544993871 1
1.37861677261256 1
1.78133120367989 1
1.01740992773113 1
1.5126785740191 1
1.33064300871675 1
1.51297458932725 1
1.67417655302302 1
2.10353830833065 1
1.73866417989346 1
1.24686653164656 1
1.65390143383664 1
1.51133256646684 1
1.84854563740716 1
1.10301671145398 1
1.43850543418495 1
1.68462072754992 1
1.6474430396887 1
1.42245287988445 1
1.01946509274354 1
1.66786847464506 1
1.28573970281851 1
1.2693995941814 1
1.15623590372352 1
1.50454326520624 1
0.902722332955169 1
1.76559946618701 1
1.53431779012335 1
1.05803835052197 1
0.828191478258349 1
1.31730473774297 1
1.01714600724509 1
1.07878217348247 1
0.757535617728525 1
1.42289364884999 1
1.29443375105053 1
1.95628407664453 1
1.02696953897711 1
1.47212997053092 1
1.25332636492249 1
1.91727386233244 1
1.39897619941929 1
1.28177964009637 1
1.1880013503324 1
1.34055636609918 1
1.69242776084404 1
1.44432588031672 1
1.01646330520628 1
1.41343520791095 1
1.61823406599854 1
1.57602228182505 1
1.2372392479848 1
1.54404964946727 1
1.71052828790972 1
0.772698783454405 1
1.58551098340384 1
1.04696816072868 1
1.03735022561264 1
1.4829289926685 1
1.49111077222697 1
1.66700104199828 1
1.14043189860796 1
1.05784921535115 1
1.26176074988604 1
1.5027719438475 1
1.84422690590133 1
1.2491803578056 1
1.82909332980614 1
1.51928924313729 1
1.421020741825 1
1.31908488509957 1
1.08933390195435 1
1.61032215464276 1
1.0164366493058 1
0.501805958365312 0
0.959095295293055 1
1.22580867165535 1
1.23212356364806 1
1.49278266115061 1
1.88811572435916 1
0.973143676139559 1
1.29138557684736 1
1.20687827304932 1
1.27899014332881 1
1.16824900958675 1
1.60341112839235 1
1.13336186115015 1
2.2991110396956 1
0.838114857620304 1
1.03728164428681 1
1.11105785233034 1
1.31057442710881 1
2.21790673119653 1
0.843363093129543 1
1.155547949626 1
1.64279510661864 1
1.4355281791369 1
1.91596159971159 1
1.83347150222301 1
1.66438503974965 1
1.60932257423785 1
1.54137455282885 1
1.41373970745255 1
0.749391066126672 1
0.851487825761776 1
1.06456175936519 1
1.36291851719387 1
1.12526064913389 1
1.42400052606228 1
1.29220200907997 1
1.71707138072258 1
1.83337886750044 1
1.0581544565983 1
0.807359578282423 1
1.6885186245928 1
1.61134935460104 1
1.41785523247352 1
1.70847709716526 1
0.796321471237191 1
1.35176232444222 1
1.2907742202615 1
1.0490703072264 1
1.51428182994547 1
2.27490063638691 1
1.2991907427355 1
1.27375205654922 1
1.81253646874167 1
0.815231618447996 1
1.42334189553821 1
1.02216571244018 1
1.31861284609077 1
1.46818638707989 1
0.844057016177523 1
1.62519692303298 1
1.80035710313647 1
1.0004391485088 1
1.09086917179233 1
1.16045560259917 1
1.40162170763881 1
1.49718535040578 1
0.88982121337226 1
1.33647936622149 1
1.6957076827051 1
1.25633982869975 1
1.05471020932543 1
1.36418028222954 1
1.05296544885498 1
1.31217366571839 1
0.765972112661751 1
1.61433792858829 1
1.47319159797723 1
1.78986814439619 1
1.83993710357698 1
0.696208103813064 1
1.59379148333565 1
1.69393992701421 1
1.68216745014145 1
1.47702944951132 1
1.93159607100536 1
1.94842096285524 1
1.27047243952656 1
1.49564941613993 1
1.49816682467483 1
1.05701316749892 1
1.15775049332564 1
1.21093441335127 1
1.24100800983303 1
1.12186640052697 1
1.02734446913475 1
1.71064719962516 1
1.11900071239066 1
1.36565702156666 1
1.47024882657941 1
1.04204789774055 1
1.64430028027338 1
1.30848808346583 1
1.92859050956339 1
1.33611234981763 1
0.888128499884958 1
1.4254467685726 1
2.04050614235615 1
1.96302434586349 1
2.09653269112419 1
1.42106685589775 1
1.08583897235559 1
1.50273161151588 1
1.07198849187794 1
1.4545986520533 1
1.24797845458536 1
1.35979811722608 1
1.14890925573985 1
1.78297674689532 1
0.652297663409714 0
1.3456635122841 1
1.84237092089584 1
1.51908793444521 1
1.43027293083558 1
1.88238364404308 1
1.55707281926267 1
1.25302061397161 1
1.22207134359375 1
1.23391620731656 1
1.23986455894283 1
1.77851420235491 1
2.03139413588961 1
1.03165178993032 1
1.43918612245135 1
1.60119433768743 1
1.12545194363925 1
1.48873191313952 1
1.21501907430482 1
2.07404242227472 1
1.22242737898201 1
1.10167181122319 1
0.81070653446783 1
1.38264759759333 1
1.56487385166984 1
1.62296077567463 1
1.87989471362616 1
1.34455627556507 1
2.08568140350436 1
1.18190183808672 1
1.24635068919146 1
1.28296871866454 1
1.25603244194885 1
0.857048328257773 1
0.603375314381257 0
1.2378504603042 1
1.75494197448213 1
1.70406483306109 1
1.60196987982675 1
1.78073656690682 1
1.6014726725943 1
1.73654835741201 1
1.31753171044066 1
0.972244313295845 1
1.34172394900236 1
1.28423378302306 1
1.70195430439386 1
2.14667678574833 1
1.79355320047758 1
0.958241969731013 1
1.7836558087073 1
1.79346343253995 1
1.60168902960043 1
1.21267597219193 1
1.5503698697132 1
1.38517758397237 1
0.894593364869813 1
1.66045824099837 1
1.95677848165042 1
1.56940053432296 1
1.72253329087941 1
1.54730155432929 1
1.17026710891675 1
1.34278218117528 1
1.31847226418837 1
1.72939496639122 1
1.3393252788965 1
1.20816910595796 1
0.724253857690932 0
1.81504050915354 1
0.99172842803593 1
1.06333196055318 1
2.54601580762843 0
1.85830738195466 1
1.0915778706713 1
0.355166344891093 0
1.19074292061552 1
2.36139189848717 1
1.11650227662503 1
1.25655807290313 1
1.28235336093187 1
1.36236482756468 1
1.1146042322865 1
0.706660038464883 1
1.73098495331111 1
1.20862365827136 1
1.33073445389273 1
1.55300430512433 1
1.53188363341145 1
1.08494527824543 1
1.70505668243934 1
1.70431278790673 1
1.05792198939642 1
0.981674203972857 1
1.29643253747187 1
0.981911171999991 1
0.874819482653733 1
0.792768566807731 1
2.48184371386286 0
1.13371339013064 1
1.77385156977195 1
1.56978984830764 1
1.2627024766002 1
1.64230093848999 1
1.15743664933747 1
1.49356049623407 1
1.21453209709367 1
0.734306288792055 1
1.06547758553744 1
1.20895101028181 1
0.932740174083597 1
1.63592545786868 1
0.849552822076626 1
1.7100559479615 1
1.07131006135518 1
1.24079263754172 1
1.26253838641758 1
1.28231197461012 1
1.72688485502551 1
2.14792146342896 1
1.42306101254395 1
1.25038432625215 1
1.11779878397246 1
1.90140610229352 1
1.20382441408107 1
1.63286075457823 1
1.19945457511346 1
1.52583024799933 1
1.46477240765671 1
2.32686442898156 1
0.993187573436188 1
1.69897538030814 1
1.71431119029485 1
1.89179989676211 1
1.19792450944919 1
1.35877631104546 1
1.61167381019077 1
2.0158957367461 1
1.58013312959909 1
1.77177941585237 1
1.18741941551044 1
1.27034249617656 1
1.24301282952109 1
1.34414952907267 1
1.22474984668727 1
1.47072079031652 1
1.55899170247619 1
1.36713302267675 1
1.59734224773872 1
1.69641639471323 1
1.73209315371675 1
1.05549483248661 1
2.15087193285802 1
1.12291750891308 1
0.941671662556018 1
1.53471805994281 1
1.46828246068986 1
1.10759472094211 1
1.53508165508179 1
1.46770692705216 1
1.659575749106 1
1.17075035847146 1
1.86877118620118 1
0.789643245321852 1
1.21575346401547 1
1.09042606059208 1
2.32556146743258 1
1.55030451863894 1
1.36086220062667 1
0.946437891109213 1
1.38368062351394 1
1.47747701721374 1
0.930373754587787 1
1.43162288227482 1
1.61469615461089 1
1.57621619962876 1
1.55750322624625 1
1.06344046428125 1
1.58635030884368 1
1.31470460055937 1
1.12092836182103 1
1.43356641548867 1
1.21044622130628 1
1.30313743898544 1
1.30067145178643 1
1.35335088990866 1
1.23466831800344 1
0.844812255812567 1
1.65481416538731 1
1.91293956144617 1
1.68475019755348 1
1.68407880157132 1
1.57664166581161 1
1.33945049461173 1
1.73364571523628 1
1.58289850398125 1
1.72700562690576 1
1.58034542983784 1
1.75200599294707 1
1.44736340704168 1
2.22486940609672 1
1.42191577450177 1
1.68747430836957 1
1.29318930007493 1
1.51592397081544 1
1.45269490753474 1
1.48229336974112 1
1.57831105287967 1
1.07232599802304 1
0.320972174899522 0
1.30669805843757 1
1.54055952837863 1
0.990780846439652 1
1.76854849788251 1
1.10325987970225 1
1.14508565828646 1
1.69333515677327 1
1.02936012375289 1
0.966953339949561 1
1.9488091328873 1
1.54494238075929 1
1.3717808813197 1
2.14316852775059 1
0.831489441416794 1
1.70693534602648 1
1.81737954583817 1
1.43110249343309 1
1.20867312785276 1
1.10225424992518 1
1.25150185551326 1
1.32584422599297 1
1.32975741635861 1
1.5676532285372 1
1.52473715351451 1
1.94449833377267 1
1.10976223739868 1
0.580771083309213 1
1.79082863609729 1
1.00662049616616 1
1.08858360755421 1
1.33899030092106 1
1.14854010958398 1
2.07065653707421 1
1.7140012927208 1
1.18666973525412 1
1.20471664243283 1
1.23618486146466 1
1.3329009414532 1
1.46903205428638 1
1.00927310016889 1
1.5493454763019 1
1.529362308804 1
1.62799787662535 1
2.1142268069182 1
1.37064735654923 1
1.75149739978288 1
1.97093254905692 1
2.1226724268774 1
1.69974100039306 1
1.20339249358935 1
1.6241418195332 1
1.42343328975148 1
1.46189402390842 1
1.00557962983404 1
1.74571005205052 1
1.41648883527813 1
0.934850836710737 1
1.63842443893178 1
1.72228133206024 1
1.62181815455279 1
1.39958231955526 1
1.09378365248328 1
1.94889386224164 1
2.13357777432508 1
1.68691946740077 1
1.86849166409721 1
2.03631640643852 1
1.14604097325368 1
1.62762957427141 1
1.24787962472173 1
1.13862911287572 1
1.06624383124838 1
1.46934913450792 1
1.51246856068844 1
1.63414556684152 1
1.0760837660011 1
1.38941359001995 1
1.8582739605203 1
1.17259454979346 1
0.930960163813759 1
0.669018786310577 0
2.14390102991265 1
1.58421226046364 1
1.37390647513886 1
1.31041187020099 1
0.802295097510432 1
0.958406468546829 1
1.42239982693903 1
1.74314072691787 1
1.7794271166195 1
1.03582644531457 1
1.53029086375779 1
1.01198867838686 1
1.90135079211889 1
1.56161424431938 1
1.87708302663571 1
1.36688688322209 1
0.650965509048377 0
1.20612283805084 1
1.48554429412676 1
1.82479504420355 1
1.00724495521832 1
1.71028543675028 1
1.51398104209705 1
1.06805037686218 1
1.12280907601998 1
1.20989529024488 1
0.979176896872891 1
1.29779854620532 1
1.06213346402684 1
1.05937035648716 1
1.50695052241786 1
0.875190129641329 1
1.39682691734151 1
1.22547189014442 1
0.778431125447156 1
1.00128176723335 1
1.49784501199628 1
1.16167594535967 1
1.17252650394774 1
1.93457468380634 1
1.47216563751894 1
1.31670622201696 1
0.871589356931451 1
0.477822175977347 0
1.24810027141131 1
1.19461722610633 1
1.45541211274569 1
1.23181558918086 1
1.11242304442128 1
1.30186644469701 1
1.98156176897167 1
1.32656322119049 1
1.08627191549736 1
1.59506055991721 1
1.21012671028695 1
1.04926143730145 1
0.741109731390627 1
1.39428551295091 1
0.991721564556476 1
1.54549871997153 1
1.53970383251462 1
1.11827929305499 1
0.359995170300307 0
1.57776452414474 1
1.15697506447565 1
1.44490617955761 1
1.65787141422146 1
1.69127203041791 1
2.11174500140706 1
1.7720690545258 1
1.92427745442841 1
1.73534517624343 1
1.2390996138995 1
1.90478460609479 1
1.11456354721922 1
1.09333064362663 1
1.28887575459864 1
1.41247928411917 1
1.43709344734875 1
1.48424263360692 1
1.62231498811336 1
1.4177329599974 1
1.68758094719144 1
1.691896890552 1
0.722679181702663 0
1.15154580042506 1
1.47649330310786 1
1.15419059795638 1
0.845445058288729 1
1.54822556292419 1
0.770379630777956 0
1.21775154544539 1
1.16219075663419 1
0.997690982692765 1
1.4814564073599 1
1.30932482895876 1
1.47561286751178 1
0.964008172876774 1
1.83985851949179 1
1.55388710720452 1
0.712516136648104 0
1.34935321187997 1
1.59941440954297 1
1.0232599059309 1
0.943877653852641 1
1.44128093289028 1
1.86193701226045 1
1.5896852729047 1
0.824040542327276 1
1.51558101156472 1
1.66668339219338 1
1.91023347639172 1
1.10400245783184 1
1.56135942748571 1
1.09381493145641 1
1.19827560241765 1
1.12863005476976 1
1.69919213799938 1
0.795185179464088 1
1.67504815876372 1
1.56937778927367 1
1.00650654178224 1
1.37343563127792 1
1.52778515810361 1
1.60962833080357 1
1.39207784476372 1
1.49796585199495 1
1.57737157489764 1
1.4885680785108 1
1.68983280229858 1
1.81205672966011 1
1.50471864053412 1
0.302221941078304 0
1.00629479917497 1
0.835499834926368 1
1.11847724713962 1
1.38267186419749 1
1.11709799217727 1
1.35205979890269 1
1.53359545391349 1
0.817419254004737 1
1.18645189041421 1
1.72564970289555 1
1.50737585319409 1
1.10894741883731 1
1.30450562046162 1
1.52764147977575 1
1.79791788674427 1
1.59144354358577 1
1.66280554616874 1
1.02898791479814 1
1.33942702454784 1
1.09319723236962 1
2.06044651116574 1
1.44436737006174 1
1.06783785157861 1
1.27682894548303 1
1.55864366606633 1
1.3670378768627 1
1.79636227040408 1
1.9461519757005 1
0.450239870444602 0
1.40718662229698 1
1.5343286482899 1
1.77118092396519 1
0.424016727635897 0
0.896763713295331 1
1.3606412784679 1
1.59279013923897 1
1.34510796818375 1
0.954869017482206 1
1.39488876815104 1
1.39880210109462 1
1.89514197431386 1
1.7441339737573 1
1.80759376294472 1
0.904893587914216 1
1.74059900192389 1
1.6908491828787 1
1.56700776053968 1
1.14720276234112 1
2.05535014127224 1
1.92664968967338 1
1.4781110973268 1
1.45500931506276 1
1.10520034417325 1
1.42196525532717 1
1.30220046646853 1
1.7385245350502 1
2.05012838984524 1
0.969769381222636 1
0.982661593869957 1
1.25124823973851 1
0.833886747788556 1
1.72090412141668 1
1.04971439853553 1
1.83163497367578 1
1.55720000706693 1
1.50852292074966 1
1.44473405911003 1
1.26478240745901 1
1.91480394917086 1
1.87592190368872 1
1.43982777997034 1
1.27638347568663 1
1.75706479048422 1
1.28746387736107 1
2.06611581223438 1
0.941560015672888 1
1.52258821562739 1
1.50277380943508 1
1.2057928287273 1
1.67622119158807 1
1.54083567663933 1
1.38110203831233 1
1.97413991106373 1
1.6833873443791 1
1.26772503518237 1
1.06151625172671 1
2.4346823174483 0
1.41794543240877 1
0.631593948288552 0
1.34042982311389 1
1.42550537794861 1
1.18474486847329 1
1.15122490010414 1
1.1755308057673 1
2.02972312304667 1
0.995108033292037 1
1.47773912153871 1
1.79087083979017 1
1.15673796622821 1
1.06239203267928 1
1.28410166746753 1
1.31269048015561 1
1.39897754350958 1
1.16804690498794 1
0.996231514001712 1
1.83845381763593 1
1.18817113728227 1
1.64900932504177 1
1.48860052078513 1
1.21262941061964 1
1.64451775407546 1
1.50420094881605 1
1.33318442121626 1
2.404483641518 0
2.16571583730837 1
0.850468980220545 1
1.39595099693755 1
1.53602581389198 1
1.45791941783106 1
2.24973028379782 1
1.29442238436024 1
1.94585840452672 1
1.61954309589254 1
2.04099488833428 1
1.78291705284179 1
1.15865509987393 1
1.30645260279695 1
1.81318590494776 1
1.77112288899705 1
1.66135882824323 1
1.58319249459227 1
1.62708227246144 1
1.2604596070391 1
1.92762273875451 1
1.01887201592697 1
1.26666120193536 1
1.1776025904809 1
0.744949581191838 1
1.4385858692884 1
0.846966618466825 1
1.53206422051112 1
1.19140924106587 1
1.81197030906131 1
1.26887730680003 1
1.78798849240616 1
0.994691880479667 1
1.76829291769517 1
1.41980758388902 1
1.32656040197802 1
1.53408320011843 1
1.42701144006691 1
1.202526203121 1
1.39873118026967 1
1.52927859936149 1
1.46573075301308 1
1.42237274867816 1
1.0477512066266 1
1.57332365480678 1
1.47994837488122 1
1.47763921041437 1
1.23019222191983 1
1.05823529079555 1
1.02840581333776 1
1.63041026013003 1
1.3025959412515 1
1.15460957462104 1
1.80885519625322 1
1.47791095449897 1
0.994061646606907 1
1.55053425517994 1
2.15526105862811 1
0.968878152574703 1
1.25836699666208 1
1.68813758329625 1
1.47378395897893 1
1.42183285579591 1
1.62779615898319 1
1.55218740452893 1
1.01163089681408 1
1.51153398839178 1
1.44579526665773 1
1.43561886310832 1
1.67944626410438 1
1.07706796202273 1
1.39717364127968 1
1.85814523226993 1
0.984484260891167 1
1.40162390851638 1
1.34187657898854 1
1.8264183135104 1
1.22468560206979 1
0.556651411682164 1
1.69909626548925 1
1.09664002753112 1
1.23687053463485 1
1.03402355331845 1
1.36609493562025 1
1.49920361822007 1
1.55667207986743 1
0.840510234092487 1
2.13448807089666 1
1.75267881073355 1
1.59078189304112 1
0.701256590484301 0
1.20451707720639 1
1.69646975857957 1
1.38482082160208 1
1.63003693236418 1
1.26506533773369 1
1.27848434081998 1
0.718124468037492 0
1.91711063338601 1
1.35409332400156 1
0.902465653228327 1
1.17207200283586 1
1.44421826889482 1
1.047573056177 1
1.00527073972517 1
0.705031125631013 0
1.12681891586497 1
1.64203001531278 1
1.30273917550855 1
1.6057217758273 1
1.36878057999065 1
1.55344524787951 1
1.32403691174494 1
1.42851322341331 1
1.0099024745993 1
1.53901728372092 1
1.57474172156709 1
1.14312044892492 1
1.50906452757404 1
0.851546195510928 1
1.56368625694429 1
1.11179389181851 1
1.6821242465336 1
1.5828855154021 1
1.70002612232342 1
1.6577907555227 1
1.38931782357246 1
1.34748404112684 1
1.58513568306132 1
1.4532491207291 1
0.962179167481173 1
1.76026643846058 1
1.15014978449329 1
1.10853032426915 1
1.77867043973513 1
1.56890830347612 1
1.35747223130942 1
1.84903516002992 1
0.930670540538972 1
1.5861121569389 1
0.684098423421852 0
1.25211713948857 1
1.14364108650926 1
1.27312307455643 1
1.12606912172421 1
1.77996257365545 1
1.4685562072769 1
1.41913681229442 1
1.82363893104011 1
1.267821651963 1
1.41090622660833 1
1.18010642809882 1
1.70278356914921 1
1.11253418100124 1
1.20287234762868 1
1.08797947488896 1
1.47286018019688 1
1.38456129281232 1
1.56922016266479 1
1.16019181737617 1
0.992100027675353 1
1.47672706066302 1
1.70353503152758 1
1.77100240121614 1
1.16358239943335 1
1.71975415283725 1
1.98713691358358 1
0.979631508725012 1
1.98347100156544 1
1.44287261184148 1
1.66635888653042 1
1.27724953016352 1
0.894144790291542 1
1.62672606638702 1
2.10163364102984 1
1.25511318483114 1
1.09763208441485 1
1.77535087632681 1
1.21758681418527 1
1.55865593508915 1
0.708255905417759 0
1.54961346707593 1
1.06758242371564 1
2.07159597935061 1
1.23382330367752 1
0.426595813765813 0
1.25775819701559 1
0.662048736841856 1
1.67470032507171 1
1.18705256228296 1
0.674699607692399 0
1.17310143806525 1
0.500916441269939 0
1.4779601575368 1
1.0516346800205 1
1.29943583506568 1
1.85001634260078 1
1.50877089284226 1
1.52286538608756 1
1.39598238471471 1
1.25200999864001 1
1.38352511769516 1
1.30485273737171 1
0.668225414633751 1
1.2352700820907 1
1.46003823888518 1
1.33999189657657 1
1.30790604594577 1
1.45205395901187 1
1.17091702332151 1
0.878753946808932 1
1.13248168921788 1
1.30730630531084 1
1.45531678555174 1
0.651654215278372 1
1.70411956870624 1
1.33299801677313 1
1.57073801869849 1
1.3600725399062 1
1.49111859789518 1
1.20046119681269 1
0.952246447205182 1
1.63120145955404 1
1.79263981391735 1
1.75599087967648 1
1.85214303943698 1
1.68479482775318 1
1.28102265930912 1
0.786382493104623 1
0.943569854508265 1
1.28587653785623 1
0.876035943238688 1
1.66621397803729 1
1.26209251134487 1
1.00120080708875 1
1.1728490664424 1
1.09242045540015 1
1.78210277692401 1
1.21034603180132 1
1.33091832602927 1
0.965930953706754 1
1.2016924118995 1
1.30588779415214 1
1.77977567785765 1
1.486845109391 1
1.42031879080743 1
1.36999821822371 1
1.24383666411453 1
1.16324291471778 1
1.33329499317014 1
0.997342648190244 1
1.72910091665672 1
1.73190418779515 1
1.5063948570904 1
2.05905621605467 1
1.55833336046571 1
1.93788748227523 1
1.52863127003045 1
1.15135742538458 1
1.37840698566034 1
0.825702896076453 1
1.52193774233857 1
2.23715018573224 1
1.45743850925968 1
1.77965691586098 1
1.36053003888145 1
1.61330159346325 1
1.54370233593763 1
1.34922081001362 1
1.57762557042552 1
1.21455470080067 1
1.38835067017124 1
1.48536536260353 1
0.966214899551431 1
0.63024132306829 0
1.38395899954636 1
1.1938347096153 1
0.437198163180626 0
1.26390193241171 1
1.38072062430842 1
1.54019335106794 1
0.893363638234713 1
0.915902530460991 1
1.27953393824644 1
1.17637423567195 1
1.8030410059944 1
1.57633613356765 1
0.907864450728254 1
0.796533846497146 1
1.37900734371109 1
1.10368573502289 1
1.34319677474283 1
1.28674718668671 1
1.12309774480079 1
0.99297966125263 1
1.33497928854943 1
0.90282178989806 1
1.12908744499176 1
1.69085855167851 1
1.6301046800955 1
0.980690907061251 1
1.0294584919156 1
1.46147942022538 1
1.01141148258454 1
1.1596130768318 1
1.47292633043607 1
1.91347951415484 1
1.00075223272945 1
1.78210455282729 1
1.94373860071209 1
0.875515605727827 1
1.00663693652083 1
1.6748800311397 1
1.30674159179644 1
1.51745020476794 1
1.58756975346086 1
1.38243300058888 1
1.80914334465406 1
1.28919848869014 1
0.841864707545199 1
1.61625404018541 1
1.37476234771968 1
1.90660986227982 1
1.73198702765387 1
1.02242618804905 1
1.1045598083875 1
2.02899343244696 1
1.27794298826356 1
0.992180691604593 1
1.37247386933884 1
1.59480664619995 1
1.0772907651682 1
0.842359047870884 1
1.32268951188997 1
1.17300923686697 1
1.29519759222198 1
1.56317685942855 1
1.39661600795792 1
1.63722199566829 1
1.46305405817108 1
1.48177773900646 1
1.0724817873018 1
1.3623106589422 1
0.982247686902987 1
1.27173930138654 1
1.07225148150161 1
1.63201166310869 1
1.00900142674166 1
0.905771170586821 1
1.05828613173801 1
1.06663858099678 1
1.35096609012549 1
1.21654462226752 1
1.30922606529266 1
1.11844606200589 1
0.442704298126829 0
0.961017599221859 1
1.4528206807396 1
1.60727160864989 1
1.53198142530267 1
1.3790753026147 1
1.84635981924209 1
1.3517493229675 1
1.38114693965472 1
1.45063442522135 1
0.611405130542505 0
1.41800635613105 1
1.97742595580822 1
0.794642864402121 1
1.12258522932393 1
1.65886440000718 1
1.12520753922833 1
1.73059707941451 1
1.3461038126094 1
1.84589327407058 1
2.04495203725868 1
1.353112312081 1
1.23386011235299 1
1.88275213366139 1
2.42203321505165 1
1.75976669048247 1
1.50464356224329 1
2.00800828919292 1
1.05649633010657 1
1.04888311239943 1
0.940338916788808 1
0.923762419652782 1
1.60039550383309 1
1.09317563347332 1
0.995672599546116 1
0.947968319746191 1
1.10224963522941 1
1.94394780304362 1
1.44329528478129 1
0.609750739207851 0
1.94824256537013 1
1.25683839216892 1
0.997959432254599 1
1.62132311420799 1
1.02141989985763 1
1.40886298613433 1
1.94875971320112 1
1.3673046729718 1
1.82632152498364 1
1.55402405255671 1
0.786033571222367 1
1.03425909829954 1
1.94213239054728 1
1.80760466773847 1
1.47506683387403 1
1.58984772815377 1
1.79999920452214 1
0.85225849147876 1
1.38859340046003 1
1.16304808648034 1
1.87492707004859 1
1.83789093311675 1
1.20071134701576 1
1.50422772989242 1
1.6120776326536 1
0.974620540263834 1
1.34750931388165 1
1.45769478999184 1
1.69624515809059 1
1.74348226069554 1
1.15959648065196 1
1.91381718825958 1
1.52890312670196 1
2.22314340028974 1
1.78082684074433 1
1.52802469769574 1
1.44594990977641 1
1.38458810886256 1
1.3543586548272 1
1.0744184682072 1
1.05601624923436 1
1.30576391307762 1
1.47501580372108 1
1.41283627800807 1
1.74408496363964 1
0.955492228971467 1
1.54005683513488 1
0.565411696042196 0
1.01620498062901 1
1.66331889559281 1
0.802159069532315 1
2.01557432231437 1
2.03715489876533 1
1.0740824577826 1
1.71612839246953 1
0.627915983503251 0
1.9510417666658 1
1.62851771878497 1
1.14634572062746 1
1.93906993712531 1
1.1297737824645 1
1.25341403283906 1
1.40092380567211 1
1.50786534324325 1
2.49275731549972 1
1.56251478992818 1
0.699445126349931 0
1.37389463417496 1
1.73320857126141 1
1.4416577543141 1
1.11042553864692 1
1.57159026003871 1
1.44835947203116 1
1.93618509204349 1
1.7393525350473 1
0.806042532822728 1
1.88378094933817 1
1.30550021481077 1
0.939670124860086 1
1.56406690075325 1
1.6104505148607 1
1.28784224294571 1
1.53492959321434 1
1.59603466996231 1
1.72189268186264 1
1.48063112873768 1
1.22180026102877 1
0.990306637162166 1
1.33975357125487 1
1.67529298221026 1
2.01957260055779 1
1.37869726672444 1
1.05447161605873 1
1.05770924610897 1
1.7727526410465 1
1.52823503588761 1
1.44747132593177 1
0.716436639388619 0
1.57054588010413 1
2.08946605662894 1
0.813726642874295 1
1.07652395762677 1
1.45550066754384 1
1.06528477702127 1
0.615746273000765 0
1.4350095397273 1
0.597776899598185 0
1.25875472973949 1
1.50638048075933 1
1.53118542302376 1
2.33768101124788 1
1.04379763455565 1
0.877197337622234 1
1.43395126635161 1
1.21834043176996 1
1.40451637560646 1
1.1101605530524 1
1.16910075485033 1
1.25797184025317 1
1.29367643777699 1
1.01773677225532 1
1.34738855112687 1
0.836322451014383 1
1.17205548408205 1
1.32237514375069 1
1.45660408869937 1
1.31938874500216 1
0.446621413757147 0
1.61483520301973 1
1.34046319893962 1
1.91126288098258 1
0.87716476590793 1
1.1588089144832 1
1.24802251793817 1
1.2680908276422 1
0.83957764779545 1
1.75244585572019 1
1.53595095616595 1
0.840007214542358 1
1.35365453046199 1
2.34501521514601 1
1.28599956216277 1
0.994108406837111 1
1.42055283313408 1
1.29485359700338 1
1.70478144317938 1
1.31369409183657 1
1.67330527324103 1
1.79310917770658 1
1.02534076184139 1
1.04566194751566 1
1.20820910759723 1
1.43630916178717 1
1.91450540827531 1
1.52678033447335 1
0.952769620763106 1
1.67448097985438 1
1.34226307681328 1
1.37125459653735 1
0.822219240112979 1
1.23065899032518 1
1.89293720292339 1
1.25912091200694 1
1.6324505552023 1
1.56410779851047 1
0.317374489934513 0
1.67281149886787 1
1.52677466463552 1
1.14210285380224 1
1.96707920189708 1
1.65889761448991 1
1.48066046941077 1
1.25184380587504 1
0.814917930425003 1
1.37786423127544 1
1.05313546406131 1
1.38805420703135 1
1.55984686337684 1
1.34029723811563 1
0.862986044029914 1
1.79001229373903 1
1.57515465784827 1
1.23169825733778 1
1.81490196039843 1
1.45191007003577 1
0.887873752525591 1
1.59931639643378 1
1.30089706956119 1
0.954174175994735 1
1.50505874688532 1
1.86749787901158 1
1.41480806655075 1
1.7081561858014 1
1.74510801830319 1
1.42347044684106 1
1.73521798001998 1
1.21924165289828 1
0.869080498424591 1
1.28103868543734 1
2.07753742471676 1
1.31559363744395 1
1.156503402841 1
1.62392343960915 1
1.39438070822745 1
1.36787648449949 1
0.740804061688706 1
1.37146770796541 1
1.63160023275657 1
0.904682869693714 1
1.3591281078804 1
1.24606462267119 1
0.969969227447021 1
1.84462310415705 1
1.27882349801369 1
1.62049002761087 1
1.40382647254276 1
0.946858518454694 1
1.40320077487731 1
1.74284396669461 1
1.86139656058043 1
0.911689107505199 1
1.23814543646572 1
1.70869477594234 1
1.09571812525229 1
1.58171082769521 1
1.07009914164299 1
1.13333236138527 1
0.975301757358403 1
1.66831008235744 1
0.702124742468362 1
1.28567758748737 1
1.03018177285961 1
1.60423921991023 1
1.24765547179192 1
1.30086336639091 1
0.955676061873472 1
1.66053187934658 1
0.759140303909952 1
1.91993167509502 1
1.41363758626277 1
1.26154112268999 1
1.32439487874042 1
0.910222464521088 1
1.4472941230058 1
1.35925743815926 1
1.60189969008457 1
1.25979242736407 1
1.41020991810162 1
1.62666499005383 1
1.34443328839159 1
1.60685821829634 1
0.797733500747968 1
1.46123333694163 1
1.52938233041693 1
1.21347622989307 1
1.29568345150457 1
1.59888220203739 1
1.97152525188147 1
1.26502464808978 1
1.63545978360397 1
1.59263597999866 1
1.78230514311493 1
2.45143843206775 0
1.4759410690134 1
1.5563076413952 1
1.8220546892215 1
0.540143031684603 0
1.58885013147357 1
1.52709475392199 1
0.72189126741442 0
1.19976070864523 1
1.2562432660082 1
1.34746497963789 1
1.55685859698344 1
1.05281348001341 1
1.03598038124392 1
1.77731963397536 1
1.25832858694534 1
1.91047366906752 1
1.07227170642058 1
1.54254495792342 1
0.740458167549922 1
1.54351087893324 1
1.60256173737562 1
1.32170813033124 1
1.72598761483523 1
1.26309763232176 1
1.140334315294 1
2.06484479985071 1
0.973909624565406 1
1.15388597092334 1
1.02227739346897 1
1.50920344576976 1
2.09356223404834 1
1.51329003277461 1
1.59578502698492 1
1.18454343274524 1
1.31593089083968 1
1.88760987930088 1
1.3252697576987 1
1.98735330163965 1
1.52371940308526 1
1.68745838492205 1
1.77798652866726 1
1.35295056541897 1
1.04978188232154 1
1.39261941873845 1
1.27087028290355 1
1.40736418723189 1
1.6625518110704 1
2.42579540779951 0
1.51725708508334 1
1.6759136943459 1
1.23675036965745 1
1.20653289999199 1
1.01111175942837 1
0.950135055767354 1
0.996012024695644 1
0.699308257164646 1
1.79529198975882 1
1.36011112968921 1
1.57071821942042 1
1.36371989346012 1
1.51298549976791 1
1.75912830051881 1
1.6471311382993 1
1.35670869711622 1
1.67980791137302 1
0.933113448845578 1
0.774934096408182 1
1.13733670865896 1
1.30532411681074 1
1.14449378868192 1
1.30767294940849 1
1.71570231874197 1
1.09949398013876 1
1.34388835411183 1
1.37582550203475 1
1.20684462647244 1
1.53034089134727 1
1.1020830273355 1
1.07669000279593 1
1.77985376656269 1
1.83013250396436 1
1.06539218698686 1
1.92119861895511 1
1.28949856062635 1
0.999849389827149 1
1.64453325943496 1
1.37905939705738 1
1.50516296710656 1
1.59443178925576 1
0.708842904206966 0
1.4238688148478 1
1.47076795548186 1
1.6847460013853 1
1.42832070840855 1
1.6085898079302 1
1.74511703173671 1
1.67270096039627 1
1.84763213076017 1
1.80831936762695 1
1.39284251199144 1
1.31262860302279 1
1.58707275746411 1
1.51554377459308 1
1.49941066167103 1
0.964992352327419 1
1.01988824436891 1
0.406192136238255 0
1.45187512341016 1
1.55145854344897 1
0.762637414943886 1
1.0965224255511 1
1.61076757982405 1
1.35238219073222 1
1.10041147000089 1
1.51786311703986 1
1.39044037221105 1
1.47165628117775 1
0.973802919870945 1
1.3663291302177 1
1.83489034372882 1
1.19286579380707 1
1.76093353145769 1
1.54693236381661 1
0.951755877673486 1
1.56802137420961 1
1.29500499586932 1
1.06762400256657 1
1.22504030887584 1
1.47557617386676 1
1.38772071524583 1
0.686442909854087 0
1.83784275133201 1
0.682250803794195 0
1.49578068502875 1
1.93913097528411 1
1.45574539957258 1
1.51492474357942 1
0.9121592367556 1
1.72128806624226 1
1.83468202867411 1
1.36978626184572 1
1.30244937805259 1
1.30992569904958 1
1.48704582875481 1
0.938143746343362 1
0.676651247085782 0
0.937526496531809 1
1.62655677234993 1
1.20515186132954 1
1.33772236337084 1
1.33528157203348 1
1.51154415177104 1
1.14870429277443 1
1.06564753686235 1
1.12320447754877 1
2.05777400915411 1
0.943171294048013 1
1.42950273013199 1
1.12721733130951 1
1.47027490725859 1
1.43400410773903 1
1.23297301882485 1
1.43506876419258 1
1.55739139755398 1
1.61145267307127 1
1.14373187034136 1
1.3024887699384 1
1.35309511932057 1
1.96074101462389 1
1.25540297434549 1
1.63500842169407 1
1.64817746281232 1
1.36260759179651 1
1.74255256835155 1
1.46146517682701 1
0.952380847398732 1
0.798335490831851 1
1.22206856730102 1
1.15649849526105 1
1.55416734463816 1
0.681631522329678 0
1.14517495083721 1
1.58267558575161 1
1.66712316697477 1
1.26673281811347 1
0.602963702472533 0
1.73074639544912 1
0.916568171018057 1
1.1163909383644 1
1.45384549037085 1
1.27393530290288 1
1.1116211767716 1
1.66490225440925 1
0.891134674397681 1
1.72059806483639 1
1.27475521238817 1
1.43267281271596 1
1.45412275567235 1
1.5612978006962 1
1.94580648100371 1
0.746223462622403 1
1.98253709833605 1
1.7637997432992 1
1.03907481486606 1
2.06889959706884 1
0.770506131407374 1
1.59100202374359 1
1.49240324366146 1
0.893456375700579 1
0.881485002394014 1
1.82566892461761 1
1.08904058874439 1
1.43720678925984 1
1.25939259833978 1
1.52062510303145 1
1.72175105409466 1
1.84662847087502 1
1.0082108924718 1
0.786454931697463 1
1.17182984882821 1
1.56472358978498 1
1.58392255047831 1
2.06112564785697 1
1.17535863919954 1
1.71026992246708 1
1.3506339951761 1
1.19676571667943 1
1.88579051771482 1
1.05320916267917 1
1.6785505966022 1
1.23373315399037 1
0.719312460989683 0
1.77194506933438 1
1.76322634119835 1
1.61098520644629 1
0.867623044535807 1
0.843341011762431 1
1.45557013844583 1
1.76963654802557 1
1.34636254787808 1
1.12450129746662 1
1.31340121117752 1
1.92596057405782 1
1.78864854332872 1
1.43014434263845 1
1.48610677825331 1
1.21380426473686 1
1.26752326470748 1
1.14515190574564 1
1.4064962270087 1
1.301663910017 1
1.34473560959008 1
1.17029443289212 1
1.75893970688077 1
1.67027044192654 1
1.22329968686649 1
2.15621387735333 1
0.962281675683769 1
1.55236152626872 1
1.62295293121873 1
1.40986767480989 1
2.05514655996078 1
1.84713009763083 1
1.2318868968959 1
0.94778753268889 1
1.56790075105479 1
1.39386385746898 1
1.48394020252553 1
1.35858522135032 1
0.854592433239371 1
1.53739166276163 1
1.89481501051154 1
1.68800436163325 1
1.69122981511196 1
0.969626807427368 1
0.481976200878548 0
1.70738489542549 1
1.10136029338605 1
1.42382077535174 1
0.850312824577029 1
1.43330245885153 1
1.28389066070082 1
1.74072940331891 1
1.97052589081983 1
0.894815122172629 1
1.58194744841661 1
0.896522221253217 1
2.06903228939688 1
1.55868464027807 1
1.42176689587456 1
1.23976949190783 1
1.36817224549185 1
0.98369193547059 1
1.94688348544924 1
0.822158619934374 1
1.21194923098461 1
1.80449400268916 1
1.19136660430599 1
1.52308799049352 1
1.12809028045655 1
0.924176815282499 1
0.959053847855947 1
2.17989383754938 1
1.36380375835768 1
1.53864045490657 1
1.61753355181077 1
1.48052008871442 1
1.94859502162043 1
1.65224784827291 1
1.28891821808075 1
0.865311284633181 1
0.975318246204602 1
1.0570147232849 1
1.73451657694298 1
1.39912667810656 1
1.27111317543465 1
1.28199672207569 1
1.82340578796329 1
1.88189071992909 1
1.91033776745543 1
1.79599758675703 1
1.82346686363013 1
1.56125442673282 1
1.48185744946825 1
1.58232833744377 1
0.357224080135288 0
1.54584409442258 1
1.04137944448104 1
0.67225082427582 0
2.03334187535602 1
1.82503134695766 1
1.42231818543983 1
1.87771782751186 1
1.19606416666911 1
1.36280861773967 1
1.32816667911253 1
1.02241167048962 1
1.22771297641739 1
1.56441574408647 1
0.962692681525412 1
1.30763977372405 1
0.889351721472054 1
0.86341757216914 1
1.01147081187531 1
1.57918052817336 1
1.74559719524518 1
1.19623714202687 1
1.68978938487509 1
0.682034773781208 0
1.01784754771351 1
1.74859642629334 1
1.65503645636302 1
1.19406024273058 1
0.784639942399869 1
1.95607342277144 1
1.21133156890395 1
1.19441266832008 1
1.18119564909261 1
0.991646085036208 1
1.87080118218771 1
1.20312970248527 1
1.55928529779148 1
1.27623556903655 1
1.69328465030639 1
1.79237842568622 1
0.856466076410122 1
1.31879050726122 1
1.22545169743782 1
1.62599218970416 1
1.4349164117712 1
1.34006325258627 1
1.62881357832819 1
1.31167028631583 1
2.0041844003806 1
1.66812089949503 1
1.44814898060677 1
1.37870445791265 1
1.46125172262339 1
0.746529925328737 1
1.15493109754277 1
1.93222018407309 1
1.02144901352062 1
1.22586594580635 1
1.87026795067652 1
1.50156665395291 1
1.37387407201665 1
1.25775443785839 1
0.924728791390261 1
1.79032422190337 1
1.35229130305832 1
1.3169308195982 1
1.23043676260194 1
0.954343522075715 1
1.7177401323018 1
1.68999086630861 1
0.541386719856476 0
1.06014226265633 1
1.26577253885048 1
1.69853276699859 1
2.18153534183777 1
0.596587567088683 0
1.47288769369156 1
1.33982918977445 1
1.72980320787377 1
1.48772966523736 1
1.09572722192858 1
1.0562463273967 1
1.1984619254459 1
1.30714843930228 1
1.68807233664076 1
1.36650465805088 1
1.42312743799538 1
1.33871747788746 1
0.636312862926378 0
1.11904478277435 1
1.10785151001538 1
1.42528297985984 1
1.20642353765822 1
1.22205952437587 1
1.24807240836676 1
0.866910456529821 1
1.58399935960322 1
1.44637742115762 1
1.38416553088988 1
1.11398184225773 1
1.00683804106778 1
1.57293478538322 1
1.59749863407128 1
1.32248623341003 1
1.03160573006368 1
1.49901192015152 1
1.33098241510979 1
1.22292134158885 1
1.52228574177433 1
1.11187639994418 1
1.16480869780899 1
1.1982710707301 1
1.6715214945324 1
1.46826406363895 1
1.76601740115916 1
2.48095577461607 0
1.17245662874373 1
1.22786126554115 1
1.41654699979432 1
1.39437918548522 1
1.34705968199197 1
1.2591096780143 1
1.84404480472153 1
1.75699305507713 1
1.67059291119848 1
1.66902473910841 1
1.69904894434217 1
1.78057198937438 1
2.19671672350965 1
0.914665965104703 1
1.08275464641007 1
0.691680118967986 0
1.59501261750061 1
1.4838373965557 1
1.47251305177898 1
1.25440159020025 1
1.25035654482549 1
1.22512561917028 1
1.20799705296873 1
1.40943062687229 1
2.08602547772576 1
1.27772772304841 1
1.71313295677957 1
1.50006081324877 1
1.62069987410018 1
1.85134327960598 1
1.76992139952232 1
1.59761369828381 1
1.55013796913555 1
0.843270650907905 1
0.933312704852968 1
0.851049908914626 1
2.24601832321006 1
0.976713751496479 1
1.23996866571427 1
0.721043656315301 1
1.18339215354268 1
0.897363919363892 1
1.00484609604027 1
1.40114677956757 1
1.69381009549689 1
2.14959011429916 1
1.80307186851516 1
2.10239559436858 1
1.559530876698 1
1.07091613414566 1
1.10876685841201 1
1.20749567747935 1
1.99386097964649 1
1.58480895590094 1
1.98080866801104 1
1.66141614242682 1
1.10728478534861 1
1.70474552018547 1
1.31796258487923 1
1.91624845458661 1
1.75103410290741 1
1.38948159890652 1
1.57362237801116 1
1.39520522951267 1
1.28579174474792 1
1.34038731689211 1
0.803768440609559 1
1.03569178502842 1
1.19765325772537 1
1.66642817616708 1
1.07603816113341 1
1.1132337057816 1
1.65958176013414 1
1.73411532607791 1
0.996551727911373 1
1.37795401926345 1
1.56476011957269 1
1.51035512396768 1
1.22152668885169 1
1.14758411062838 1
1.75736715968883 1
1.07663423084019 1
1.60366705341962 1
1.43355007741425 1
1.54509615256163 1
1.06586130711661 1
1.13474559653387 1
1.21193240115706 1
1.41796718723673 1
1.6698914075529 1
1.44654742963356 1
1.21978895393811 1
1.90441102137588 1
1.22014259574824 1
1.5078150917588 1
1.57263537943549 1
1.11028536184271 1
1.79215884372872 1
0.942626842888443 1
1.40498632097904 1
1.31283475557895 1
0.999410540555781 1
1.58785253272283 1
1.53035905430955 1
1.40029530989264 1
1.50414296451803 1
1.79303797615258 1
1.20869905313865 1
1.20112502192399 1
1.1649016388934 1
1.58848507133305 1
1.31238992186209 1
1.36194960959866 1
1.30122837193826 1
1.60268867699379 1
0.995233810734667 1
1.14993264968064 1
1.10973588594322 1
1.59543133420363 1
1.84914631459372 1
1.57396224668919 1
0.98138017601287 1
1.87488645435824 1
1.12264881919883 1
1.50176530230574 1
1.10130186398504 1
1.40560702217059 1
1.27215300888234 1
0.767537056377189 1
0.976934885406299 1
1.12984698305275 1
1.1151007960529 1
1.52480376483956 1
1.12599445037642 1
1.76683072230963 1
1.16951639143904 1
1.65050262641584 1
1.26878055883664 1
1.21408902198631 1
1.08103255563072 1
1.39150733558109 1
1.22328160205608 1
2.43545061701218 0
1.52464065099759 1
1.95987482521424 1
1.12495282998754 1
1.54806151033357 1
1.86414041942627 1
1.56578314446034 1
0.928679917892053 1
1.171491470575 1
1.18886356484371 1
1.62936444121454 1
1.5326783163017 1
1.62781149239638 1
1.0862627764956 1
1.99882273447497 1
1.65164851906476 1
0.885178271437224 1
1.47631876187359 1
1.55370855114484 1
1.4775986205052 1
1.56643651748129 1
1.17896953098424 1
0.886325675581178 1
1.3660585568558 1
1.31260217627602 1
1.26252610704941 1
1.2604045475221 1
1.70893912411301 1
1.08214956781337 1
1.83787480177633 1
1.10676266827575 1
1.72567902658588 1
1.16002714436762 1
0.851823927205894 1
1.41990668476792 1
0.972897629442117 1
1.20865602626692 1
2.14799838489154 1
1.62967524178598 1
0.962452770964632 1
1.04688206702387 1
1.76697637952282 1
0.976601843324532 1
0.76093262991561 1
1.42296356587947 1
2.23741311930798 1
1.39709825134733 1
1.77885084507109 1
1.09611704692668 1
1.70714867367384 1
1.58435751499608 1
1.26307917676371 1
1.24045400099479 1
1.38044064145408 1
0.955688980477981 1
1.31886126921659 1
1.24607192509436 1
1.45820463888525 1
0.978275750093654 1
1.03419755105204 1
1.39607797880069 1
1.52288108089358 1
1.81772242456683 1
1.08819803784869 1
1.07767780873084 1
0.979432491659908 1
1.1252940681362 1
1.2653561030538 1
1.23744582253337 1
1.68124747426188 1
1.81508390450976 1
0.721049513400449 0
1.34038167998342 1
1.17125725566617 1
1.68083950103107 1
1.55308861176861 1
1.70568934105427 1
0.9660747005387 1
0.964603775383558 1
1.56504406099221 1
2.28477756964639 1
1.78687274972025 1
1.19913009010617 1
1.21438552663165 1
0.690977342794688 1
1.56165393516361 1
1.29641135372323 1
1.29748096677827 1
1.36229058861305 1
1.69464034288211 1
1.87899966285495 1
1.406736416261 1
1.76847364174842 1
1.33621317876043 1
1.55295326098608 1
1.05173164758734 1
1.65283838936641 1
1.04192267604951 1
1.73873004656569 1
1.18102729122917 1
0.88279562017129 1
1.39498389951659 1
1.07795667024216 1
0.980902916007406 1
0.960684878544877 1
1.19536372776099 1
1.7484958963974 1
1.52228832070815 1
1.31515218311363 1
1.48561027380941 1
1.2529573445801 1
0.709487469898305 1
1.35809452957444 1
1.49710246308831 1
1.64830221597888 1
1.76377009063223 1
1.83806501670569 1
1.1743223685287 1
1.12722863190102 1
1.80905987744344 1
1.02988816447239 1
1.13388514455092 1
1.73422865740785 1
1.32738654107232 1
1.16553997469036 1
1.4140785861348 1
1.39891164863146 1
0.903567536811846 1
1.59488755356907 1
1.48038390162288 1
1.60348006392608 1
1.20534622300046 1
0.46120188719828 0
2.18288097611239 1
1.27820942346961 1
1.25352022131621 1
0.858986722322254 1
1.55923247048163 1
1.13273942949823 1
1.10638163689042 1
1.81602038685675 1
1.23517701361257 1
1.43849875888524 1
1.46101674283041 1
1.44855797074276 1
1.4500087099865 1
1.16721283588545 1
1.0835536569227 1
2.14638505565669 1
1.98105142992107 1
1.07245974572224 1
0.998734056665952 1
1.69272529588709 1
1.39202941310931 1
1.30863871244465 1
1.61713807116008 1
1.78664129051476 1
1.6073231858741 1
1.7500185487773 1
1.06342118604709 1
1.51257149083611 1
1.65102664832419 1
1.27594154362378 1
1.76059692916682 1
1.51209185725308 1
1.21881494194878 1
2.06996580761659 1
1.12599012686833 1
1.49222346902 1
1.21972494045453 1
1.01485557107527 1
0.845707443264394 1
1.06159545905754 1
1.62574206193562 1
1.802684983235 1
0.834751107148097 1
1.53086868465633 1
1.07280691421711 1
1.61839479337167 1
0.241636748449808 0
1.25046053709699 1
1.36411583644469 1
1.1708941115233 1
0.721192107589005 0
1.8084272807513 1
1.41643775334493 1
1.55566640977361 1
0.998986298545794 1
1.53859046085814 1
1.3718818560784 1
1.35045732412438 1
1.62543948442619 1
0.999897107404366 1
1.77040598167637 1
1.11000635555237 1
1.33204616481952 1
1.15787394249094 1
1.42266785905619 1
1.78607525988127 1
1.01566216637308 1
0.990300450031302 1
1.14116732733545 1
1.57504248165624 1
1.48895430277393 1
1.39697440290569 1
1.07696324964886 1
1.15455885702364 1
1.17947701346345 1
1.97139785556733 1
0.968520288859974 1
1.55285306159708 1
1.27577830563273 1
0.981898596173835 1
0.687750102218572 0
1.28627417942927 1
1.5020788195772 1
1.30033491383563 1
0.297922637247888 0
1.58351469699114 1
1.38453350783691 1
1.15191485803497 1
1.12766447065494 1
1.13064607447049 1
1.13531756310861 1
0.952321423096145 1
0.643455529097174 0
1.29882410453684 1
1.64287688330426 1
1.27362277008977 1
1.0199758296668 1
1.68339349331491 1
1.37864846912432 1
1.49953625162235 1
1.95012418546124 1
1.26727268874742 1
1.91559376054203 1
1.1366953990507 1
1.82623725401596 1
0.827687477540574 1
0.792499599583404 1
1.94129657313324 1
1.55396445168524 1
1.60109185083528 1
1.48121890292943 1
1.39652300861861 1
1.16044658565265 1
0.787191296332493 1
1.31460418140389 1
1.66939435211801 1
0.628944762215733 0
1.42982574900999 1
1.78479443884574 1
1.39093509210798 1
1.8804806160648 1
1.73348833545843 1
0.959726310833565 1
1.44168554007266 1
0.739303299466284 1
1.73923996930054 1
0.699094689931897 0
1.05315118625559 1
1.65422351232171 1
1.64401484402848 1
1.14787086623315 1
1.50417447507717 1
1.52883546285754 1
2.00813130345854 1
1.81485983041033 1
1.39687569096537 1
1.5049897549795 1
0.932997734063312 1
2.12956450209325 1
1.54666413860806 1
1.82476762403468 1
1.47835271415653 1
1.5942372589892 1
0.985919749360783 1
1.43711187832003 1
1.20493299133821 1
1.55078000209125 1
0.955580449714276 1
1.17591856916703 1
0.665073449224394 0
1.36893714330505 1
1.44655613025739 1
1.00242581860419 1
1.38922487094974 1
0.964476613052704 1
1.12944885264366 1
1.18868270677778 1
1.5292475251596 1
1.66632562401782 1
1.44105666275626 1
1.07713187366269 1
0.861693324947445 1
1.15234714515434 1
1.32714772536 1
1.37860658800716 1
1.46548587921883 1
1.24732965864246 1
1.19544117384956 1
1.25030721428072 1
1.7263958795219 1
1.30754135009109 1
1.63203261503016 1
1.41751637507877 1
1.74491591263703 1
1.69059189747394 1
1.3343251737798 1
1.3268471580015 1
1.54081692702846 1
1.1877497810288 1
0.801754970859105 1
1.29639889539533 1
0.826130526135661 1
1.61205377305583 1
1.11927704524671 1
1.8599606008033 1
1.85738357452321 1
1.72098592623059 1
1.04244267550203 1
1.8117286117375 1
1.45841957170677 1
0.972011115815079 1
1.0422200380041 1
1.09428569298848 1
0.753760625732526 1
1.48755836720707 1
1.27011954263448 1
0.960373499726393 1
1.24435259148598 1
1.7472058574005 1
0.965179568296927 1
1.68699372766291 1
1.65732725146441 1
0.923173305904333 1
1.3361800195117 1
1.81121256313649 1
0.829436080578081 1
0.994735008535456 1
1.30202872152881 1
1.93362908862421 1
1.51587490005737 1
1.56169172294273 1
1.59245970285505 1
1.28075160339737 1
1.64637899009292 1
1.57096630256312 1
0.878024472765797 1
1.33337300837025 1
1.52650305173264 1
0.962364657098705 1
1.24582819289451 1
1.34965975027148 1
1.17788419357656 1
0.906636109007044 1
1.64111260435994 1
1.50426912549717 1
1.36642870003439 1
1.25281244087714 1
1.05532992656348 1
2.3024298671586 1
1.59233394499135 1
1.57620973288442 1
0.729151589198911 0
1.67425778068586 1
0.586665935460758 0
1.1836056458626 1
1.10064379436014 1
1.42492871336505 1
1.66881476504055 1
1.14826461149561 1
1.63071107844213 1
1.25868596955236 1
1.41900339748168 1
1.76645050439688 1
0.397121477989596 0
2.01628851455202 1
1.15245295923487 1
1.57259198862404 1
1.33338046525161 1
1.64530253189789 1
1.18024904119438 1
1.81672667663469 1
1.86869521102142 1
0.718804306992914 0
1.211628419608 1
1.64116776713548 1
1.50803393038096 1
0.811849292872522 1
1.00414167939044 1
0.795778475606415 1
1.47917086139727 1
1.55872009624404 1
1.12659360384354 1
0.916715646288767 1
1.54845108389519 1
1.30452131451908 1
1.59264122044865 1
1.50770805709226 1
1.40415969875093 1
1.00370966691687 1
1.13066154721338 1
1.64929055861825 1
1.88187757857106 1
1.70015414738584 1
1.85069720912027 1
0.818181321517471 1
0.496333596729372 0
1.2065206922498 1
1.26612104691652 1
1.4144841237228 1
1.12048610782117 1
1.23379595749928 1
1.67531851979896 1
1.06430161030625 1
1.64216311011824 1
0.966886534809938 1
1.4978582950452 1
1.04559900546128 1
1.55980605064886 1
1.07245807992018 1
1.03568027583072 1
1.4954393865653 1
1.72804154456624 1
1.69747214858994 1
1.59325782542219 1
0.573881097672313 0
0.785645251220004 1
1.497072478287 1
1.14953380267427 1
1.26597875649322 1
1.71688833296647 1
1.18776838483307 1
1.93105010988402 1
1.56329810199431 1
1.26780450697665 1
0.871620208193549 1
1.52464688255295 1
0.898678233492728 1
0.874539567906754 1
1.54884614551561 1
1.3566853503396 1
1.18663240598109 1
1.40724619759092 1
2.01303956350551 1
1.97857373516744 1
1.4728808552062 1
1.2904836735777 1
1.27384321645886 1
1.36840988192447 1
2.13649706981412 1
1.47101078909439 1
1.56343613264723 1
1.00904856188636 1
1.70938037846899 1
0.830410237566774 1
1.16636456831785 1
0.900875571991534 1
0.903481359879575 1
1.33620620084865 1
1.0437163874944 1
0.646400552017245 0
1.13466801037001 1
1.25018606684656 1
1.5572039245301 1
1.09801895361377 1
1.2822100204697 1
1.41605979056496 1
1.61327775528497 1
1.82679911181883 1
1.10250189439196 1
1.19444476928174 1
1.93119306540617 1
1.65096029829292 1
1.27425223759394 1
0.473557039887828 0
1.41215261994411 1
2.24001228575538 1
1.27446079075106 1
2.01032278813916 1
1.37145229162076 1
1.43295754506379 1
1.2318831684419 1
1.33747908810961 1
1.29556451301275 1
1.8707041559251 1
0.849394877216868 1
1.43749894546218 1
1.26672750350631 1
1.35558411176956 1
1.32891024376912 1
1.75279416851438 1
1.60364549006819 1
1.75613409051622 1
1.43927339738506 1
1.88965036236557 1
1.27032468172033 1
1.08691484903727 1
1.38681129682082 1
1.60121756142061 1
1.45750806789689 1
1.62866467766344 1
1.19379466520565 1
1.20922264526426 1
1.60525448862124 1
1.52771119736784 1
2.27863606980002 1
1.69185190091337 1
1.46414169201702 1
0.889072723492338 1
1.38784861312533 1
0.972646753199949 1
1.52099950700444 1
1.61366351011111 1
1.06159154331819 1
1.22745382637405 1
1.47813251126123 1
2.16752839112033 1
1.62008066674993 1
1.46770748316709 1
1.07824766114301 1
1.29154159830418 1
0.858535972706295 1
1.15346417381015 1
1.47878071085512 1
1.26674457549135 1
1.18233121287221 1
1.45195119787847 1
1.46622835763738 1
1.43084347127718 1
1.91612387728271 1
1.02798838594247 1
1.60097438476549 1
0.974631527461159 1
1.0834012973172 1
1.26325383201982 1
0.918600030109535 1
1.33885764126529 1
1.32386571969734 1
0.984958544688555 1
1.30335790681409 1
1.36658725082983 1
1.87744550378364 1
1.72519060208884 1
1.10369804803932 1
2.10181669842005 1
1.43732612846357 1
1.46370135169892 1
1.84810062229267 1
1.36752897379952 1
1.7012353715293 1
1.53179460955271 1
1.08977035079641 1
1.26780931145001 1
0.665138933931829 1
1.45187293824497 1
1.55573334660485 1
1.41011333062778 1
1.65326321028776 1
1.56176330956284 1
1.83362378181352 1
1.43839977707645 1
1.87606206829587 1
1.19500330408013 1
1.18909075360775 1
0.962691641470395 1
1.11366552896387 1
0.422575771447479 0
1.65803403670942 1
1.34604668958238 1
1.81152971997205 1
1.1643448267434 1
1.58909801856674 1
0.874055130990461 1
1.0545489669661 1
0.965237015507655 1
1.27494385916062 1
1.48471029471235 1
1.43992202585105 1
1.60734501890201 1
1.21042580118166 1
0.992992112629893 1
1.85436043437673 1
1.57516687741599 1
1.97205571882914 1
1.27573948950423 1
1.67252594895384 1
0.785878649466792 1
0.799989292717796 1
1.38914840813382 1
1.3206623568402 1
1.33981867395684 1
1.70942950111769 1
1.35425322084966 1
0.845158345010444 1
1.49177725450226 1
1.32538740063817 1
1.18163472870725 1
1.06226477391469 1
1.01751757949698 1
1.27570292179747 1
1.71781809261909 1
1.56029961675021 1
1.3927609480772 1
0.556471689014516 0
0.709003140921824 0
1.43909156371356 1
2.17446579490092 1
1.2729787829487 1
1.03067301967355 1
1.47453334035505 1
1.65716517007162 1
0.730820832798148 1
0.599979176716371 0
1.11946069340199 1
1.42156993039698 1
1.13515416421162 1
1.66020075981515 1
1.72342643615184 1
1.69271871178395 1
1.46459747504066 1
1.33107321890687 1
1.62810398299951 1
1.32553864660368 1
1.29762238409717 1
1.69861889812804 1
1.45390269777408 1
1.49629431361992 1
0.810614370096578 1
1.74614624862703 1
1.23544845297871 1
0.984866108785005 1
1.57883993379835 1
1.21944762323927 1
1.78251255633663 1
1.42025053264533 1
0.970800649693339 1
1.30519009204766 1
1.78156989907013 1
2.04184499248417 1
0.906095291889706 1
1.34663816477595 1
1.31261954686397 1
1.39764468687002 1
1.57329651643026 1
1.2389064011655 1
1.22041992797469 1
1.03028646237287 1
1.84551394470874 1
1.1328323137329 1
1.60942917901976 1
1.00567705626018 1
1.48834229494287 1
2.43864461193463 0
1.40039811431534 1
1.27193438447767 1
1.40156739200744 1
1.98564927010402 1
1.28655485278164 1
1.26930382011461 1
0.768418470839222 1
1.18639192412301 1
1.89680152414508 1
1.41786565851185 1
1.90443980456619 1
1.74329318322506 1
1.49307857847042 1
1.27057919103683 1
2.02002445899385 1
1.9027104777743 1
1.15365674279865 1
1.53753813733052 1
0.986702386639995 1
1.66269622972188 1
0.591958842346872 0
2.06322775921931 1
1.2094158016266 1
1.21247906327784 1
1.26825306239717 1
1.51316124931857 1
1.93716151244521 1
1.20476736979244 1
2.05726981563636 1
1.60601813918983 1
1.66368178234118 1
2.11106581259649 1
1.37318184506373 1
1.35610079944365 1
2.22828049001073 1
1.46355467906636 1
0.74381621808084 1
0.929952423468457 1
0.961773391181302 1
1.9032551910448 1
1.41520767859659 1
0.515936323152201 0
1.57796711462993 1
1.18583915785511 1
1.67580109778746 1
1.58522969605139 1
1.66070277949143 1
1.21563883421878 1
1.27539639428107 1
1.34373402458763 1
1.22590976610922 1
1.19577958446224 1
1.77288508969065 1
0.981775501770217 1
1.60679551883042 1
1.68142273070896 1
1.58266158510139 1
1.61342001574589 1
1.15421409442079 1
1.02325366766076 1
1.56551614259807 1
1.54499591978672 1
1.2311638216672 1
1.31366470609987 1
1.35967291662244 1
1.88639957986572 1
1.37410559826856 1
1.45801095210535 1
1.57069764073495 1
1.30591477578563 1
1.59009508652368 1
2.0228206915436 1
1.69696919750638 1
1.39560886217019 1
1.14126825481926 1
1.36103353851158 1
1.35767589594739 1
0.823387520395597 1
1.1421300146043 1
1.58207488407084 1
1.62351887402272 1
1.32819649769194 1
1.25892733264565 1
1.35364502643639 1
1.01528242139561 1
0.954658716349817 1
1.05661281444749 1
0.728989025411129 0
1.09725903845522 1
1.61484657408509 1
1.20965688851674 1
1.42255408610976 1
1.9154792136484 1
1.37592342931806 1
1.41531737659657 1
1.47574682242712 1
0.953399736064606 1
1.71438663402537 1
1.31296437437854 1
1.65684507528444 1
1.19824321168809 1
1.61600359967346 1
1.09185725905602 1
1.2280969974854 1
0.974731557830397 1
1.92589020902048 1
1.59755319249869 1
1.47724276758815 1
1.35388501425292 1
0.697528124425881 0
1.09058968993351 1
1.21941512690686 1
1.64561391717814 1
1.6819554010157 1
1.82431163178014 1
0.946596158385287 1
1.41743714394891 1
1.01690113940198 1
1.45259675325689 1
0.658588644342014 0
1.00569680266927 1
1.58612503135251 1
2.03059280199457 1
0.910768690776596 1
0.90381853326312 1
1.55092129028355 1
1.56289243300072 1
1.71854546757318 1
1.70988750360076 1
0.934002990225697 1
1.51992737468686 1
1.60279821364642 1
1.19412711970777 1
2.07525862798534 1
1.32178398823283 1
1.58148710137481 1
1.33910405405122 1
0.66313701194633 0
1.07920079754052 1
1.48546933971826 1
1.36989120585617 1
1.09223911266651 1
1.31824503224701 1
1.96507650133913 1
1.2906878548165 1
1.05213525748253 1
1.34001862698312 1
0.509012002209798 0
1.72614138111778 1
0.71227214899906 1
1.74593066668794 1
1.28625997797223 1
1.72814116291858 1
1.51348296549902 1
1.11775060247409 1
1.16552328606408 1
1.03042508984163 1
1.19368066777645 1
0.989643753835191 1
0.971465438288254 1
1.42588587577201 1
0.618514199040782 0
0.914519326488408 1
1.14801219642162 1
1.48227645047809 1
1.86192792499309 1
1.58420403218284 1
0.755254015823616 1
1.84141967654162 1
1.30433435175291 1
1.40915394242123 1
1.38309677720397 1
1.85612140695722 1
1.06120663093414 1
1.39810608600167 1
1.56508257317256 1
1.80834145372432 1
1.94977060758441 1
1.28005866198797 1
1.16289929694897 1
1.45118562920113 1
1.80351974384312 1
2.11530651689227 1
1.73555498232792 1
1.13992750419264 1
1.23669920720834 1
1.05064149448301 1
1.15216635059811 1
1.61578483556688 1
1.25323519045367 1
1.08128536392679 1
1.51350461754558 1
2.25559602086758 1
1.38844569845227 1
1.93145898213952 1
1.63725315935946 1
1.21806179271005 1
1.67372845404357 1
1.72940071828754 1
1.06118145405439 1
1.21132898964372 1
1.03096957735188 1
1.24759302495841 1
1.21197723304871 1
1.63130179503038 1
1.26723363872922 1
1.85647128713746 1
1.2830183606414 1
0.933599246393702 1
1.95309040108049 1
1.44463047770873 1
1.44301160679341 1
1.73475746584141 1
0.950644842512639 1
1.46757724138449 1
1.23231859932678 1
1.14433604990118 1
0.91936813403458 1
1.19753812920235 1
1.64171077555572 1
1.44959682990843 1
1.45135634211697 1
1.32867513938483 1
1.04422431920198 1
0.940073792195114 1
1.01636729221777 1
1.52942739395643 1
1.65475853791803 1
1.17265392413569 1
1.35073943006249 1
1.06962783643545 1
1.15144275194543 1
1.97033006827756 1
2.0744212082161 1
1.3134772924944 1
1.75537020516812 1
2.06809040574572 1
0.906659232670917 1
1.69414925394653 1
1.5615917728694 1
1.70551030496285 1
1.60781968891871 1
1.55645981961042 1
1.33556056720442 1
2.16397378468461 1
1.35229649767722 1
1.69229258267281 1
1.50767557082491 1
1.47909740315811 1
0.929094644959021 1
1.39395417306043 1
1.34645769282373 1
1.63713369016849 1
1.80258453837385 1
1.03364333395753 1
0.951110161661875 1
2.29056029757526 1
1.10395418337268 1
1.55015707068084 1
1.32369268421956 1
1.57793188703732 1
1.37882413890875 1
1.7514393936608 1
1.82638279522223 1
1.37517270011894 1
1.37585569998635 1
1.44510042878103 1
1.95462673825026 1
1.12781230540631 1
1.55917244926307 1
1.51149754430312 1
1.41581943536731 1
1.30995880389939 1
1.54748637775312 1
1.52297764503924 1
1.41921697874365 1
0.799643415685319 1
1.6041227290379 1
1.42774235172323 1
0.51715282202439 0
1.30532069264544 1
0.700343501374796 1
2.03919010297639 1
1.55247824283922 1
1.34601159513358 1
1.15639020508661 1
1.67860989732153 1
1.46595995086989 1
1.30410130500002 1
1.61041183976951 1
1.71667087098883 1
1.58888452598441 1
0.933939467637632 1
1.75527622603235 1
1.76010983563449 1
0.786030837989699 1
0.944014619870007 1
1.82212733705573 1
1.19048282666729 1
1.21621809361416 1
1.27967625073137 1
1.31322028565101 1
0.946444083866957 1
1.29449920257948 1
1.54085714366095 1
1.2898828129161 1
1.45785957289043 1
1.28722601289887 1
0.888069629008629 1
1.32329353279061 1
1.74633293579565 1
1.2667737026495 1
1.7266967711891 1
1.54691600226949 1
1.91656069470666 1
1.84645807368434 1
1.35702320862079 1
1.24143257512745 1
1.38073712544346 1
0.921774792815398 1
1.04942985367957 1
1.6723063077426 1
0.963732966400594 1
1.60199186237419 1
1.88207853864068 1
2.18821429080633 1
1.27750699539744 1
1.95239597598432 1
1.68766306774253 1
1.58482654589821 1
1.67205448561966 1
0.916050333967563 1
0.532698788931864 0
1.84760471438055 1
1.46759490426257 1
1.02201089792441 1
1.11439425052189 1
1.14313779965043 1
0.812911537220666 1
1.1912883623913 1
1.1115247820071 1
0.932697760369797 1
0.968492761679425 1
1.26173013916436 1
1.36293543535746 1
1.63129813355328 1
0.982600117127318 1
1.53459863583371 1
1.00875338065657 1
1.3379098835701 1
1.2428122871872 1
1.07286052591732 1
1.69923848989151 1
1.37826627578001 1
1.46845030516211 1
1.3089289131237 1
1.40364093774729 1
1.31743957365282 1
2.01290165603536 1
1.34836427909949 1
1.7698279233905 1
1.35825099895535 1
0.954219493746645 1
0.82515072337073 1
1.9534115495979 1
2.05087288177183 1
1.38598482103849 1
1.3513652822584 1
0.774445263653464 1
1.81195720356914 1
1.46884694153234 1
1.20968155558208 1
1.31394020730334 1
1.95233999688057 1
1.51123624829254 1
1.47152403901517 1
2.58435939219158 0
1.77287626670582 1
1.17777242645038 1
2.28515169542975 1
1.85949898411692 1
2.01622454013902 1
1.4162637576955 1
1.49811946855745 1
1.43257257953091 1
1.18697349894282 1
1.11771316349343 1
1.25247080253348 1
1.51978457588174 1
1.98056295354427 1
2.24232208735996 1
0.988310056608676 1
0.9757283172163 1
1.62822475727584 1
0.892015554512789 1
0.943014554654796 1
1.3492468438852 1
1.4084452037608 1
1.59457732137493 1
0.630385220909803 0
1.8802385833168 1
1.73795451698764 1
1.26253614725908 1
1.08708838880826 1
1.45093940198455 1
1.01840129334197 1
0.731001556497448 1
1.26035307803706 1
1.53934937343045 1
1.75169641821183 1
1.19543564469278 1
1.25516810596786 1
1.03858532741308 1
1.77367154780633 1
1.056750047306 1
1.49025874897226 1
1.56772614405358 1
1.3323406643999 1
1.68374705077879 1
1.1814329782904 1
1.42428508865163 1
1.02667390268025 1
1.13806448281334 1
2.07634864282046 1
1.5534430754188 1
1.49253686065615 1
1.05729561801228 1
1.33461945246214 1
1.81430129302914 1
1.43280489160262 1
0.826569676058165 1
1.06010006337215 1
1.00480997853587 1
1.62317799465523 1
1.61309835323981 1
1.99336683870385 1
1.25958778360304 1
0.997900137722486 1
1.35162964758674 1
1.72057215031068 1
1.82088477376036 1
1.30412976815243 1
1.1643684909594 1
0.793807237508122 1
1.32264793308504 1
1.4713875227226 1
1.63994271782736 1
0.520938771816081 0
0.991867985393467 1
1.03775539315132 1
1.29742238162532 1
1.13406135361947 1
1.73600195120685 1
1.33199912359099 1
0.829492516098546 1
1.13819981346452 1
1.09769665625857 1
1.3252157529492 1
0.876840257939968 1
1.41688962774249 1
1.53591194771664 1
1.72345800397976 1
1.08513024283093 1
1.16276127393466 1
1.28561480649855 1
1.7047197346353 1
1.56807593426002 1
1.28846128954602 1
1.95548074627501 1
1.5002356406758 1
1.19608773780627 1
1.23289719123559 1
1.44969430271028 1
1.67789515188348 1
0.897168982967884 1
1.1143180139524 1
1.5388520006974 1
1.34811981802051 1
1.74599021309739 1
2.20763872922324 1
1.14233761009612 1
1.90549060432025 1
1.58516346266379 1
0.795229389101944 1
1.68075356038051 1
1.68082679402634 1
1.34179074043219 1
1.3019238364898 1
1.31194307586139 1
0.933292148473824 1
1.44980588613884 1
2.2410208727106 1
1.18583603287312 1
1.458648194104 1
1.49802269995984 1
1.46817831136751 1
1.06288548482692 1
1.07882910953689 1
0.965586457184133 1
1.64717018136364 1
1.48545922534427 1
1.65736462169265 1
2.04036669608324 1
1.58271460460951 1
1.39549630544144 1
1.69055434726602 1
1.79749606775832 1
1.90366165534289 1
1.39764750388223 1
1.55968372821977 1
1.39854698517643 1
1.24482366299071 1
1.93241014293357 1
1.18344044000343 1
1.6095800927055 1
1.52245038447304 1
1.87968852816662 1
1.68177703305862 1
0.462791865393039 0
1.31986944807159 1
1.2593438992305 1
1.14011273407176 1
1.62496770733976 1
1.30261161197991 1
1.30389712988923 1
1.60106724869234 1
1.19655784036923 1
1.24014979552831 1
1.27905408493403 1
1.28401190600449 1
1.18463346022002 1
1.95001823064508 1
1.75932782226462 1
0.968497522193643 1
1.05874698089272 1
1.48647292657727 1
1.67205297332181 1
0.968803408060608 1
1.25133789842871 1
1.75579664365887 1
0.481144936175081 0
1.83533389682743 1
1.2223155450628 1
1.67795951600001 1
1.49620402486906 1
1.61661592969579 1
1.27380446240198 1
1.83614706573008 1
1.73772306934363 1
1.16581426933634 1
1.1094213672199 1
1.30927200858674 1
1.06063800001387 1
1.40651938620358 1
1.34096024041983 1
1.51020128446215 1
1.22515587677896 1
1.53891313174958 1
1.80757189244945 1
1.28917128115324 1
1.74696214208638 1
1.29821076648691 1
1.2962058914032 1
1.15279622439067 1
1.51093656202102 1
1.70888603957342 1
0.732796700508073 0
1.96643359960751 1
1.18563720441242 1
1.1723666601246 1
1.38098369595701 1
1.51500439475064 1
0.798435158723663 1
0.690921905490338 1
0.901695179668189 1
1.56889759805942 1
0.573153155689167 0
1.42210650087006 1
0.972915417637327 1
1.66317755054977 1
0.634335055712374 0
1.37512848439007 1
1.18243197081963 1
1.20828155785372 1
1.39586059790299 1
1.52686622932834 1
1.08877534885131 1
1.89017545542555 1
1.31361224566231 1
1.84167023661919 1
2.32558366859968 1
0.971002425589505 1
1.37348573841039 1
1.01712114700875 1
1.00964483131644 1
0.842377752727838 1
1.79318959315554 1
1.40131824616083 1
1.30672819325677 1
1.83929385276739 1
1.50923856099138 1
1.34094506139705 1
1.02021226704252 1
1.1436758394622 1
1.01180592957981 1
1.14435240406766 1
1.18767419977697 1
0.736233067182043 1
1.57675973433569 1
1.35101924940808 1
1.02937217057034 1
1.49488234780151 1
0.854242333369662 1
1.83185452711216 1
1.6144468140201 1
1.1160126634243 1
1.02739598324641 1
1.6155076146246 1
1.12877879103032 1
0.983402076615027 1
1.84118461761288 1
1.212146358454 1
1.32390778849584 1
0.560005627138049 0
0.555645611536144 0
0.886150532900789 1
1.39175182483245 1
1.8096537845626 1
1.87956036254831 1
0.991568879216437 1
1.33345663184197 1
2.3074313685197 1
0.905254558575423 1
1.43760740076813 1
0.847731213572659 1
1.32850633983909 1
1.49553901412462 1
1.45277713489384 1
0.916908432652729 1
1.56656353970074 1
1.42722707686113 1
1.99213767133668 1
1.92770586300757 1
1.42423105512527 1
1.49822447001979 1
1.64809193931009 1
1.2468483978276 1
1.73567602837293 1
1.59890222348621 1
1.55849358389586 1
1.66648520908089 1
0.545638389150127 0
1.10283856246419 1
1.05785841970278 1
1.44625697898041 1
1.41871434743417 1
1.22405955161154 1
1.37481483655825 1
1.25174075989418 1
1.84084736004564 1
0.993632528118667 1
1.11136799491174 1
1.61514782455158 1
1.14793676122624 1
1.60388874618805 1
1.54332096106049 1
0.751275193079673 1
0.931588147550385 1
1.09826282621495 1
1.62800893644453 1
1.49691052197172 1
1.8877405676855 1
1.53270763415153 1
2.364709706273 1
1.31712569579806 1
1.41692673800364 1
1.45728947325861 1
0.856990718329591 1
0.948202518957795 1
1.3486070268455 1
1.42906960211991 1
1.56891029989143 1
1.34692589420247 1
1.25390507600733 1
1.05568744583289 1
1.7031821820079 1
1.26872620661923 1
1.40119852721613 1
1.3896883159019 1
1.45510213373081 1
1.21370764725036 1
1.86677622546963 1
1.89814617994608 1
1.3693785895034 1
1.16016585637847 1
2.12374294716188 1
1.6184754050677 1
1.07140968546734 1
1.53557349679681 1
1.20543122527865 1
1.4487369834442 1
1.96205273748526 1
2.0493462204932 1
1.58622205437085 1
1.72229888255189 1
0.951868619767542 1
1.15500206679072 1
0.860927456154424 1
0.912796440552639 1
0.980191450202497 1
1.74312143362529 1
1.4959131166752 1
0.824915145674161 1
1.13587277143389 1
0.875864500474466 1
1.67309519469951 1
0.908329692943468 1
1.55134331274287 1
1.4154946304961 1
1.53399732058748 1
1.43890260010865 1
1.55332803205406 1
1.47112553916123 1
0.944222571368762 1
1.0424386534682 1
1.33404864781737 1
1.59310767507273 1
1.2194549511663 1
1.73184455071468 1
1.13094194068723 1
1.00838285698746 1
1.83793540217703 1
1.10253494483668 1
1.48480535097059 1
1.39889130098356 1
1.02767307669022 1
1.16044227511865 1
1.90608811759582 1
1.70489351594326 1
0.733251799674007 0
1.41040693787417 1
1.44620359800502 1
1.75903099878915 1
0.808205325652879 1
1.05983561498449 1
1.31628966341904 1
1.64572020499489 1
1.53658514907156 1
0.991737838073048 1
0.891731445985564 1
1.55774457537204 1
1.46045489396314 1
1.28123892110841 1
1.48968238302428 1
0.866220635667095 1
1.33238336417057 1
0.946351759981171 1
1.02287980335492 1
1.27872541447058 1
1.51905790532739 1
1.50086461595322 1
1.19362166815288 1
2.20512476823098 1
0.79861456543545 1
1.2735147832005 1
1.24387997853636 1
1.31511042234302 1
1.69314542609772 1
1.27503710646407 1
1.50921472748056 1
1.46550093683204 1
0.956722700931898 1
1.85481374639283 1
1.23878925124273 1
2.12743760280289 1
1.46645226233949 1
0.526376462044738 0
1.18352970665024 1
1.7428843372882 1
1.47007167871034 1
1.20245207413529 1
0.929261282322571 1
1.30596334609834 1
0.846769630284555 1
2.82223240217181 0
1.97444481264123 1
1.56440088971661 1
1.71348171096601 1
0.998828424044707 1
0.999311246806861 1
1.476349477528 1
1.11901671868924 1
1.17141127320764 1
1.75863928961098 1
1.02890762294415 1
0.993356500082616 1
2.04727567863837 1
1.35187785631981 1
1.43962185172945 1
1.67904536053267 1
1.53311461258993 1
1.12342552427615 1
1.51501831571848 1
2.10486532309709 1
1.11491903997164 1
1.81266729951584 1
1.40239080624499 1
1.21528675649198 1
1.10610278442925 1
1.79135639308671 1
1.08867443437851 1
1.5384474027722 1
1.44741944088916 1
1.74719512165559 1
2.22424428893625 1
0.941736956667688 1
2.23020329372253 1
0.978980732721909 1
1.48686261168092 1
1.22992553513748 1
0.88062764901896 1
1.54337710331764 1
0.716297477406276 1
1.12276927920833 1
1.54547890905612 1
1.45833065361128 1
1.23156203941883 1
1.89245966474516 1
1.50858993000181 1
0.875287887169129 1
0.736784926768042 0
1.24334612170675 1
1.42210685822929 1
1.61176279135737 1
1.7005827420688 1
1.3120356701661 1
1.24770098087336 1
1.87239470790594 1
1.14327189205449 1
1.59097007299773 1
1.63903352767273 1
1.15679419223099 1
1.05804346906259 1
1.76759865483507 1
0.914724485251177 1
1.39628800823953 1
1.51995418326328 1
0.949827460076247 1
1.57299952569141 1
1.31972917252846 1
0.812340874367669 1
1.00346115710462 1
1.05834352699462 1
1.70276274508921 1
1.30939414587439 1
1.88317398182284 1
1.25568249274694 1
1.43338905421842 1
1.43846735232843 1
1.62968070600829 1
1.64979424199353 1
1.17867256483115 1
1.79642223223906 1
1.28002928455354 1
1.70375239741655 1
1.29087835674427 1
1.72446732777515 1
1.34435592318124 1
1.38926199430587 1
1.92829339203469 1
1.13394583072482 1
1.38295159280013 1
1.30664274884385 1
0.97430965778519 1
1.37553709907714 1
1.5828021237869 1
1.14902190745594 1
1.55290622880926 1
1.4986782727865 1
1.62040588661271 1
1.15537747086088 1
1.33649473459453 1
1.61342708550528 1
1.60777051042066 1
1.49130219970737 1
1.84939622447274 1
1.50345895989964 1
2.15477222178235 1
1.36845629852988 1
0.890737534387704 1
0.691876331812876 0
2.07721567659219 1
1.07417790961937 1
0.978497629918496 1
1.87388422675608 1
1.13751809953258 1
0.855630180466057 1
1.42930028143877 1
1.43670006728506 1
1.36351005760857 1
1.48827253570565 1
1.82243758279953 1
1.17106706195217 1
1.70690143434965 1
0.805527934145166 1
1.34810318774577 1
1.4002368192099 1
1.5473876264315 1
1.44226805156856 1
1.85709157962346 1
0.814383321673601 1
1.63754749556369 1
0.852419579633738 1
1.60710268618571 1
1.11351362771112 1
0.944948161467457 1
1.77685295021866 1
1.49246644216816 1
1.57740317954444 1
1.4685125203128 1
1.40840398329699 1
1.06356018239746 1
1.71343041548254 1
1.5213716753851 1
1.24145369554878 1
1.04877544958525 1
1.85097562689854 1
0.760910647222579 1
0.613428148842491 0
1.20718501747711 1
1.1329522629655 1
0.995099381889118 1
1.12867746174988 1
1.2240416363734 1
1.43271657140327 1
1.73371170419481 1
1.6285249774694 1
1.5597411368474 1
1.44571689910512 1
1.25470320732103 1
1.42499216612488 1
1.13079979424021 1
1.14763276333911 1
1.8385535738534 1
1.90143735707697 1
0.970226229136173 1
1.61016165054508 1
1.34934550245986 1
1.2815903301783 1
1.71158999770621 1
1.56806806170305 1
1.27767562521434 1
1.47153590310265 1
1.39847470409648 1
0.945892391785764 1
1.64367229794391 1
1.60421159757157 1
0.910882499477556 1
1.15977805466798 1
0.664560189172051 1
0.95254195826669 1
1.49840432057642 1
1.30689204281052 1
1.59317070808762 1
1.65069611752114 1
1.55087976906457 1
1.95909841012644 1
1.7872148593038 1
1.52878592767827 1
0.986245993497749 1
1.48160498848228 1
1.58485267869394 1
0.743865115207434 1
1.26392122299515 1
1.2653181783713 1
1.18496221041925 1
1.8129663606939 1
1.15157412025564 1
1.37972109040254 1
0.965751227293772 1
1.63713998559076 1
1.6797092323549 1
1.82514454084046 1
1.08755891036127 1
1.60619843781655 1
1.19331365089527 1
1.54709045465197 1
1.4979105492658 1
2.09547126672041 1
1.55757559441608 1
2.14140089907494 1
1.69367808899469 1
1.19681911921005 1
1.75912973561035 1
1.23430441939395 1
1.26156323375949 1
1.36058744308812 1
0.817148111262244 1
1.64697880972614 1
0.882615985258832 1
1.00167010148033 1
1.70826441860241 1
0.935773065652427 1
0.861943259458242 1
1.64169141015619 1
1.41828708549394 1
1.14868873138731 1
2.1919452634537 1
1.59818782840805 1
1.48782438128044 1
1.69887171180061 1
1.16285792430753 1
1.82240265869479 1
1.7015289867201 1
1.13315326627549 1
1.30728407723795 1
1.40458942992501 1
0.976933937801806 1
0.901143044443593 1
1.68173516636089 1
1.38029414569799 1
1.58673532862939 1
1.04196662621974 1
0.825361613944444 1
1.67072708431091 1
1.23515963406301 1
1.36745083298641 1
0.986966983475124 1
0.908658714350324 1
1.63198047487575 1
1.55197838151755 1
1.51710626860578 1
1.66819078923507 1
0.654970346933746 0
1.50268830729925 1
1.84947913090981 1
1.67980544316551 1
1.90021505975069 1
1.73782653228225 1
1.40570834099393 1
1.56692995779916 1
1.55719469317677 1
1.46679413615201 1
1.3482682787345 1
1.43926516515393 1
1.48971168709672 1
1.68361736735524 1
1.01732839284759 1
1.36459910719468 1
1.33644139739059 1
1.02982867261921 1
1.50608642117 1
1.33871209380689 1
0.524681657158834 0
1.09924664844601 1
1.37693458730334 1
1.6261918044005 1
1.16460729288559 1
1.3154539149488 1
2.04067726143832 1
1.10615328982663 1
1.62828430418556 1
2.26326405205546 1
1.19719398330978 1
1.80433046686164 1
1.47617274082685 1
1.63261839421549 1
1.54341680362233 1
0.983038474006592 1
0.977386658050682 1
2.12639038540923 1
1.40277750166098 1
1.2813895495313 1
1.5939983577886 1
1.92851182969906 1
0.976547517651433 1
1.8321791996336 1
1.33814636338412 1
0.950695315300674 1
1.11331142968178 1
1.80479646218217 1
1.33789719673891 1
1.34170471079451 1
1.42067965236564 1
1.4141922282484 1
1.07285450906809 1
1.04632587134065 1
1.19274846213791 1
1.50793507197902 1
1.3562315708385 1
0.866597017945733 1
1.13137243254629 1
1.95731529533839 1
0.51337928759461 0
1.15662934678098 1
1.82529037826157 1
1.42928447622235 1
1.52185113724792 1
0.95288018476708 1
2.08221720684186 1
1.26913829238822 1
1.41426685011177 1
2.24592400320473 1
1.48324585541502 1
1.64254414838892 1
0.734892061391113 0
1.36489626673195 1
1.69831797623713 1
1.37361353058862 1
0.988382343523107 1
1.39677549152492 1
1.73731939277807 1
1.33660238856938 1
1.2168780831288 1
1.46010932671609 1
1.73228225982647 1
1.37617332941116 1
2.00334957300867 1
0.991149313474741 1
1.68621718212333 1
0.795508426699335 1
1.39806084095523 1
1.40985750751976 1
1.8118385135563 1
2.02223469995412 1
1.13331063560321 1
1.61504694799096 1
0.851963708934723 1
1.59951824963318 1
1.46976578222456 1
1.67714705405295 1
1.41461588847198 1
1.87636318622181 1
1.70261693259615 1
1.39972323595633 1
1.07022312988836 1
1.53185183883571 1
1.14229269401114 1
1.51220913152359 1
1.18232476742892 1
2.01273815548029 1
1.75898811302715 1
1.79180567733942 1
0.924855728458467 1
1.42029770356497 1
1.45060342217988 1
1.03370739655665 1
1.22858223745979 1
0.85460730429776 1
1.67605933426793 1
1.5463132356965 1
1.51160071197215 1
1.44136159802178 1
1.9127149408603 1
2.02920986770741 1
0.866009316592753 1
1.38635880627223 1
1.55349888079814 1
1.82306166901424 1
1.70767986887417 1
1.30484232835555 1
1.35755687137596 1
1.68649052044688 1
1.66293283832745 1
1.55754110323764 1
0.688222525285272 0
1.19006299850971 1
1.19993136329825 1
0.855195417010227 1
1.84861455229915 1
1.19942672506222 1
1.58664684702241 1
1.92664123160559 1
1.90399457272531 1
1.2384803080851 1
1.1860326200625 1
1.57146012387249 1
0.868697469199429 1
1.08860643366448 1
1.32056235906365 1
1.50778468193775 1
1.05761537742305 1
1.23834898748258 1
1.08483718595825 1
1.65517557426261 1
1.40643681862079 1
1.48382701617737 1
0.8481451024807 1
1.13653046252724 1
1.38682798170236 1
1.72089548587952 1
2.12585649941783 1
1.49975371312816 1
2.10092579947321 1
1.47601807270447 1
1.58268676921962 1
1.39287198948261 1
1.46018890498786 1
1.836139530502 1
1.50194712737792 1
1.11809459644357 1
1.52153382897758 1
1.09092351340858 1
1.18553668233588 1
1.14452923362314 1
1.06809962713065 1
1.7686372846589 1
2.19897158781011 1
1.8489713883834 1
1.35319845234052 1
1.06762380344691 1
1.04465429991666 1
1.18017434310955 1
1.65125552526703 1
1.75950070178986 1
0.789892779785009 1
1.20660415321598 1
1.38977425461832 1
1.76826806590066 1
1.0822695498118 1
1.38579300878111 1
1.28046576426285 1
1.25961643228583 1
0.970257479484357 1
1.39096893438861 1
1.23215015953239 1
1.33796208999268 1
0.915604628280274 1
2.13091334266497 1
0.699625952093917 1
1.27735852661642 1
1.73910663429327 1
1.41292368059013 1
1.21672068758563 1
0.909118519186484 1
1.67896930031745 1
1.74756056021255 1
0.79003149063997 1
1.53325239809611 1
1.27477830819951 1
1.46155972571236 1
1.90131249075694 1
1.19443688322692 1
1.22084687400382 1
1.02322578852429 1
1.20099149105388 1
0.585755251881416 0
1.45690868151183 1
1.56823806360936 1
1.19978458205821 1
1.57645283417506 1
1.61120340058101 1
1.92629768983275 1
1.13110085341667 1
1.10633558399038 1
1.24475510297112 1
1.14807622741815 1
1.9821288111247 1
1.95018079493186 1
1.95192386527559 1
1.60885614322372 1
1.30529763692285 1
0.922102012872597 1
1.53690663854726 1
1.30648506297449 1
0.674960330671217 0
1.44680920994356 1
1.54178298782584 1
1.80896479359283 1
1.32685122462772 1
1.62884422038281 1
1.42025452510334 1
1.16317220353391 1
0.964178643802133 1
1.38225812285312 1
1.30773295412056 1
1.81097238156639 1
1.29207673871788 1
1.4096346378576 1
0.722081362400254 1
1.52403928336668 1
1.79205988102132 1
1.16762974482923 1
2.00820366257892 1
1.44255047136771 1
1.05631161316053 1
0.96794335499335 1
2.43693612450968 0
1.15185628354317 1
0.966855718981771 1
0.995360584226448 1
1.68480812310959 1
1.10088566710547 1
1.12333194453434 1
1.06663041659833 1
1.4764544753668 1
1.42447712372464 1
1.89519566896706 1
1.75317269442421 1
1.57533214594445 1
0.897949391952384 1
1.32848338216272 1
2.42234683588753 0
1.29844862201048 1
1.06210231062006 1
1.24093719811581 1
1.61550142077753 1
1.60661932240732 1
1.58756751084419 1
1.42289004400509 1
1.27334537502551 1
1.10538988939309 1
1.03706843579547 1
1.85975467389153 1
1.54002238686493 1
1.93803381398728 1
1.04412763700415 1
1.6720744812806 1
1.2988342050527 1
0.999220320157479 1
1.86112351824615 1
1.59795108591458 1
1.06201674491456 1
1.24458074508262 1
1.62863507981819 1
1.08239728035488 1
1.19490562234197 1
1.69750284013984 1
1.29120850691037 1
1.96815856918958 1
1.65047643087576 1
1.44143241217928 1
0.923181888092856 1
0.709370096934762 1
1.94881764934657 1
1.34795056259228 1
1.90936978710334 1
1.71986974871371 1
0.795553151862758 1
1.37001498280574 1
1.30002849836374 1
1.08258811129775 1
1.92814172887073 1
1.2042898914541 1
1.31694085312895 1
1.47449220325908 1
1.69145583942141 1
1.50399138039445 1
1.06085282317118 1
1.51977348097334 1
1.42248907877885 1
1.27724364646405 1
1.06792776431177 1
1.37736604014952 1
1.62219210516208 1
1.05026396097875 1
1.3445732337126 1
1.08620857182676 1
2.37027170883673 1
2.03634059912321 1
1.46147454007025 1
1.64963370867018 1
2.03673394812561 1
1.54046701623089 1
1.51973890376022 1
1.15858971136083 1
1.74380294641258 1
0.704702586386927 1
1.78883864177937 1
1.37919416811639 1
1.47205520257208 1
1.44008696547199 1
1.09833998215538 1
1.51297084181995 1
1.41853186587669 1
1.56213590509805 1
1.39819411663159 1
1.04547732457874 1
1.92864873182323 1
1.73826511894274 1
1.27105636307762 1
0.832939649191939 1
1.02466549974917 1
1.48904729391883 1
1.43862868918941 1
1.3237996901138 1
1.26005903348016 1
1.08190481171197 1
1.35941549347263 1
1.45088036348589 1
0.753689649828292 0
1.48466552391754 1
0.977392661271314 1
0.846309473444619 1
1.59606525634077 1
2.18518872071151 1
1.28994249954214 1
1.74771317643211 1
0.855786622298976 1
1.14928660534169 1
1.72745574131819 1
1.65422269920888 1
1.82885261143346 1
1.52006565307205 1
1.87682782178133 1
1.43503914458494 1
1.03201814471516 1
1.23907325455635 1
1.34616014861817 1
1.51937762045246 1
1.43208003623828 1
1.82451796364211 1
1.09448100480823 1
1.53544977354147 1
1.53243893998547 1
2.08751938915346 1
0.955364842362066 1
1.27119273606176 1
1.42863767874468 1
1.40602097354981 1
1.3662566936523 1
2.13883258220826 1
2.07014099829104 1
0.730395553943722 0
1.87021790923636 1
0.957135776008519 1
1.84763778899039 1
1.58089807806656 1
1.26150956373312 1
1.82476005460543 1
1.25055800415528 1
1.91359316298111 1
1.59210030456836 1
1.28755555797984 1
0.854721802863906 1
1.93343536986514 1
1.0364317922061 1
1.61975608561348 1
1.07588499951626 1
0.731858157785473 0
1.30914092505005 1
1.47600657379273 1
1.42049995683797 1
1.10901122558493 1
1.71874610533338 1
0.921088973803097 1
1.36281680142855 1
1.06831844432976 1
1.18841533853058 1
1.75943027559611 1
1.38757123130695 1
0.676114042477563 0
0.955016014125998 1
1.05859631356592 1
0.583412328401423 0
1.47622746934966 1
1.2265164443761 1
1.52844079892175 1
1.43018877058313 1
2.11572340873371 1
1.33175715885882 1
1.62815936321113 1
1.83378265220172 1
1.4913782177964 1
1.9040683342211 1
1.56794653427643 1
1.95897302370633 1
1.35741512218971 1
1.47255706392975 1
1.42586794557724 1
1.60540417213712 1
1.65792165417849 1
1.76930835553122 1
0.879349511167629 1
1.35701422143331 1
1.83607152969404 1
1.73629090374918 1
1.25723532974024 1
1.75510966955745 1
1.19016716574898 1
1.61785378495536 1
1.72142439920434 1
1.40319039932003 1
0.833124645435761 1
1.75434956673184 1
1.74583483550866 1
1.22415642065211 1
1.38313439504611 1
1.36328151909496 1
1.34058403195311 1
1.7423312958451 1
1.01573939846486 1
1.66465406401267 1
0.931452593548111 1
1.37581823019489 1
1.71097401993091 1
1.44523156136865 1
1.19809709797335 1
1.38506988079032 1
1.40169647657852 1
1.25864591141226 1
0.968204651724247 1
1.62847603438941 1
1.47503726993831 1
1.65928540449391 1
1.41986868310087 1
1.22380621608346 1
1.25775899848969 1
2.00992090239452 1
1.39716799658909 1
0.633076613989897 0
1.53189137335075 1
0.734216970148481 1
0.471439704780262 0
1.39560546473959 1
1.68321866358748 1
1.50792707919659 1
2.14981007241717 1
1.78986410526429 1
1.19002923842369 1
1.1829016481307 1
1.23215236362677 1
1.69661270542619 1
1.46867238751337 1
1.4148499937647 1
1.12619981630617 1
1.81643332464995 1
1.44904466999764 1
1.46165996601872 1
1.35105771581886 1
1.54576935612861 1
1.82675978374864 1
1.06469770144641 1
1.41262800422351 1
1.68231032630613 1
1.15103505903872 1
1.10436745113216 1
1.21221869594256 1
0.69120244267661 0
1.53557475122931 1
1.08720563660854 1
1.15762729456335 1
0.799102707166097 1
1.42150456338743 1
1.4067773038076 1
1.1303540317046 1
0.643108560823494 0
1.99740986751332 1
0.598863205790559 0
0.999279517466481 1
1.81097596879818 1
1.56652666126084 1
1.8196541623099 1
1.53000761063301 1
0.919516190743996 1
1.52648318559939 1
1.70341663909933 1
1.12888150507103 1
0.981116468668766 1
1.74530054792307 1
0.886248258942787 1
1.50386244210995 1
1.23011044318127 1
1.28683080476705 1
1.274776264778 1
1.44578120028313 1
1.47258928920075 1
1.55097248991674 1
1.98822295993105 1
1.28808280499061 1
1.5985227584139 1
1.19533409696075 1
1.50722127738165 1
0.924552396878866 1
1.59466134456428 1
1.03670856340311 1
1.12545792155703 1
1.80962137872655 1
1.05142036763784 1
0.95606119311167 1
1.11324577783869 1
1.86330737966778 1
1.46198611210271 1
1.35577408002987 1
1.3140798134455 1
1.393157952418 1
1.04794043491711 1
1.64140434393764 1
1.57063561374283 1
0.543666215114575 0
1.58926474438688 1
1.8433375399311 1
1.60714181313403 1
1.4022418884051 1
1.73575443347788 1
1.55679262170991 1
0.824143818958597 1
1.25840127962838 1
1.31236263288436 1
1.03868105183463 1
1.38592348830175 1
1.93386122102352 1
1.31875986239739 1
1.12107774833971 1
1.16140551250442 1
1.20494969242427 1
2.29548270055067 1
1.63135102702216 1
1.57011985174367 1
1.25899835193558 1
1.28818498463968 1
1.01379430667164 1
1.00880575807914 1
1.35955188444146 1
1.11629604940926 1
1.65752026379216 1
1.68485306831821 1
1.59519090788295 1
1.33939841590388 1
1.52070261627412 1
1.51775006190959 1
0.816729195490719 1
2.19365322386778 1
0.987771242081666 1
1.69689102809075 1
1.15118006002197 1
1.15465924665454 1
1.7827751236519 1
1.94274564105816 1
0.954248151264859 1
0.723444065654619 1
1.24223423553462 1
0.959104797197032 1
1.40431671186202 1
1.18765093165228 1
0.802262238494779 1
0.807415019306957 1
1.19754445941474 1
1.55938514882074 1
1.65392837343342 1
1.27165846189991 1
1.10278169220598 1
1.63848205642802 1
1.37028432561874 1
1.82739145755691 1
1.38923539509024 1
0.985894554205061 1
1.25349973198364 1
1.59261333936794 1
1.61034974351656 1
1.35017593037516 1
1.47041272504932 1
0.971023873164211 1
1.59068136264567 1
1.40112898013622 1
1.92633600940237 1
1.12962991892374 1
1.0511497434478 1
1.34659587108867 1
0.991436229250897 1
1.38650454019975 1
0.977403115042427 1
1.7583352704663 1
0.957386911582696 1
1.44014972307849 1
1.60415806587218 1
0.880654343286599 1
0.827934977571927 1
1.76318419029632 1
1.34972659990546 1
1.35868005277182 1
1.32045836280091 1
0.691906409310679 0
1.81665351933181 1
0.956884504195327 1
2.03234819990847 1
1.67451639425738 1
1.68651855004245 1
1.6802642958894 1
0.952738041562533 1
1.37860254746168 1
1.34938386894191 1
0.779047538738845 1
1.46181560041251 1
1.03548696003715 1
1.62356174172387 1
1.81597512319477 1
1.46826938179184 1
1.93990738870777 1
1.73221245136666 1
1.27140405576729 1
1.47227536495167 1
1.20989418939583 1
0.89931598938098 1
0.624059919013511 1
1.7527383503047 1
1.23150873813053 1
1.30062555952896 1
1.4657665179024 1
0.765076451636763 1
1.48318930495674 1
0.866019874737355 1
1.1888484982799 1
1.29828399480688 1
0.931119946972842 1
1.62294345971092 1
0.811026274665227 1
1.68623694289222 1
1.68512706281317 1
1.65213560765929 1
1.39743352488839 1
1.90429127256661 1
1.65217351272673 1
1.25151896637668 1
0.868189791689111 1
1.10273707746997 1
1.04063428836614 1
1.88936503678941 1
1.19877219895774 1
1.99991264595406 1
0.539059959994109 0
2.05140660372241 1
1.14370477440316 1
0.994456221335279 1
1.76372498260251 1
0.700826361165524 1
1.96697130317011 1
2.20603791589275 1
1.42109565096369 1
1.78858558714253 1
1.79772729801988 1
2.04864848028675 1
1.37647553050211 1
1.59911568786477 1
0.990008128448534 1
1.30321685138084 1
1.56857697590041 1
1.68657416576952 1
1.09273901398349 1
1.59293432435421 1
1.08973288676271 1
1.24779119207098 1
0.723541005168479 0
1.51332880666946 1
0.95996258042619 1
1.20184402572464 1
1.43013059976689 1
1.90296840654586 1
1.67423127030436 1
1.40922966210989 1
0.993020335777734 1
1.47919603809316 1
1.76003865226169 1
1.0787142373735 1
1.55442750596688 1
1.39572044503909 1
1.37703338694747 1
1.21402150445974 1
1.66820245000444 1
0.87218766514518 1
1.32915644395709 1
1.73692390433761 1
1.15026938380552 1
1.40528709502975 1
1.19418330322302 1
1.56975452075148 1
0.939858716008383 1
1.02635101080233 1
1.88482449026279 1
1.26151980031302 1
1.90111942946075 1
1.26665151511047 1
0.686708150504791 0
1.16980157112092 1
1.62689431977608 1
1.58467877764137 1
1.65968505844063 1
1.37578887481882 1
1.86587524224926 1
1.23323846745404 1
1.33614061817888 1
1.18229698821974 1
1.17791854349108 1
1.34798006260083 1
1.34634885466795 1
1.0946576644679 1
1.38281880897486 1
1.7551699215127 1
1.15999163002287 1
1.50949364408457 1
1.23579594703411 1
1.71486527959582 1
2.10814567014261 1
1.76627187186715 1
1.00442733903023 1
1.80169687130782 1
1.03935376916655 1
1.69001651200673 1
1.46957566771101 1
1.83217830278381 1
1.24578483904332 1
1.86456391619362 1
1.45102364223845 1
0.94268019817762 1
1.6580791082663 1
1.60641651702157 1
1.23469862993768 1
1.01470994655022 1
1.20300878607095 1
1.52331004735848 1
1.08801072511022 1
0.95767728397737 1
0.902622894187414 1
1.62596308042548 1
0.993791478377612 1
1.3200882240792 1
1.02989230966237 1
0.996017239698151 1
1.99683904907447 1
1.65780130016963 1
1.71517318932267 1
1.18092015096391 1
1.3623609928712 1
1.13972755896028 1
1.63394637274266 1
1.13335855827901 1
1.50993512063916 1
1.06052787994609 1
1.44795782181016 1
1.96106996584456 1
1.22900938248205 1
1.38868499099965 1
1.15647018415758 1
1.6639548998399 1
0.742339696438582 1
1.06415858351227 1
1.61089129895738 1
1.84764142348794 1
1.11840847878333 1
1.07306444615553 1
1.46406408424971 1
1.29264838323794 1
1.57188983985314 1
1.51366411207382 1
1.19811133376952 1
1.44936036007261 1
1.14385929229022 1
1.48674151894115 1
1.45971903804545 1
1.35116653384531 1
1.63299712767575 1
1.51804004240964 1
1.40163577899331 1
1.13099263736738 1
1.53404713995472 1
1.15673385832512 1
1.67874604748635 1
1.33151213419392 1
0.997616052903341 1
1.64493922160191 1
1.30805228594421 1
1.04813833191059 1
1.4202501787655 1
1.31489346955719 1
1.25985192480391 1
0.923153619157929 1
2.12677058863259 1
1.69868243369361 1
1.34422079424225 1
0.795732153900504 1
1.21494202212567 1
1.9205018905557 1
1.55271566678437 1
1.88272012980271 1
1.55337289272845 1
1.37900731969573 1
1.47031069926897 1
1.63298016178052 1
0.903288503302548 1
1.38105679630029 1
2.10093505170731 1
1.14166894753984 1
1.23740065965965 1
0.702109048877866 0
0.920803638031715 1
1.58874246029514 1
1.18425810052419 1
1.25745120773968 1
1.86479433876198 1
1.46883511881636 1
1.89637134325197 1
1.92420183715707 1
1.22935045096947 1
1.10372380030353 1
1.72917865818682 1
0.654662308816378 0
1.68011963257167 1
0.817291284957839 1
1.42411447013473 1
1.23688330221699 1
1.43807406789019 1
1.07527621320127 1
1.06206154742174 1
0.985569383645415 1
1.26367302040838 1
1.25781019679808 1
1.10506758999335 1
1.49345967498841 1
1.27347324504892 1
1.90354622822472 1
0.825361680855822 1
1.17511130092406 1
1.1008901859706 1
1.01719878026883 1
1.36273037200837 1
1.27073552869057 1
1.20310611253171 1
1.31325981393618 1
1.34990909878127 1
1.71410507915291 1
0.994278144231914 1
1.37540440727649 1
1.33991535183156 1
1.27276996860384 1
1.18799382483055 1
1.55747697318756 1
1.82799748501038 1
0.789598351200229 1
1.67398124930765 1
1.23971688150901 1
0.823308565127549 1
1.98040832920624 1
1.75901936419 1
1.30840472025246 1
1.07496839287254 1
2.06065087609103 1
2.21658138787257 1
1.41746499306855 1
0.660860088376832 0
1.71086809972398 1
1.70513245299366 1
1.19947696006514 1
1.55072723742837 1
1.17215129600005 1
0.894759684706795 1
1.34744979933062 1
0.909525305867879 1
1.64838307006939 1
1.13201552133952 1
1.68467221578276 1
1.24217085997488 1
2.13431890201156 1
0.457844307252027 0
1.29273091250917 1
1.9068865957333 1
1.23650926554312 1
1.16190561486818 1
1.04606332387418 1
1.87044784452083 1
1.77572869653146 1
0.967624471287205 1
1.43109812926763 1
1.93255599085346 1
1.48421938382784 1
1.77971380173837 1
1.68632492611815 1
1.39468419206417 1
1.07453941415929 1
1.95112018679404 1
1.72205371731053 1
0.903727926833957 1
1.19666414792636 1
1.20754048447449 1
0.993908651941467 1
0.444197591418441 0
0.816861693454629 1
1.46426775947218 1
1.89695519512587 1
0.984083001534019 1
1.58648845115588 1
1.57583361600975 1
2.05195210128594 1
0.73176190353073 1
1.01467424729639 1
1.56513876302333 1
1.95381859951707 1
1.23920450391892 1
1.57886835702844 1
0.441685225099835 0
1.19890149205358 1
1.04844092647101 1
1.01625999278099 1
1.0715592086321 1
1.15490322710796 1
1.01604639733811 1
1.37838712088272 1
1.67443732933768 1
1.85051274633669 1
1.63298917500913 1
1.87217239600469 1
1.116751855084 1
1.67766242631814 1
1.15352105817814 1
1.57033069798431 1
1.58840605062823 1
2.04353073791097 1
1.04693459613746 1
1.19672723980412 1
1.23253509217431 1
1.28320752233667 1
1.40036523144352 1
1.60671911032024 1
1.30954647322717 1
1.46559293253984 1
1.15681834877794 1
1.55262371364609 1
1.0824145018107 1
1.58468447819047 1
1.27091508214603 1
1.14359146530282 1
1.03531993630817 1
1.36979364864684 1
1.90599200627484 1
0.939377985077428 1
1.78702100809514 1
1.19398008705177 1
1.05087656140427 1
1.29089645899601 1
1.70696231831295 1
1.47984819537411 1
1.19132541432457 1
1.03567276432015 1
1.43000255402225 1
1.19080256783629 1
1.73246108439031 1
0.770152123441349 1
1.6883399580189 1
1.61187810725112 1
1.12208314778447 1
1.61983742497785 1
1.12854436854646 1
1.45076821227652 1
1.06735711275641 1
1.62775688215691 1
1.64674558252787 1
1.34310905806956 1
1.36080922231408 1
1.52807120204705 1
1.43709151431144 1
1.41146224121863 1
0.868875702593858 1
1.11914409922222 1
1.64722670365883 1
1.19972814133771 1
0.369123566031915 0
1.829339877997 1
1.45632566069643 1
1.47106466106487 1
1.00112704107228 1
1.5606425366107 1
1.46661354894027 1
1.38063628580333 1
1.39643279268273 1
1.79357142507097 1
1.16777651618288 1
1.55256585282363 1
1.25640523575896 1
1.67070728752047 1
1.04461228887122 1
0.955495328440812 1
1.563864472279 1
1.38455733469691 1
0.702969200919193 1
1.2627995697553 1
1.02514930903003 1
1.26782174375927 1
0.838574259288794 1
0.662975173188809 0
1.06113951659312 1
0.967863479071083 1
1.17427715588385 1
1.2577235259749 1
2.09066597961359 1
1.51007897492574 1
1.28375436925877 1
2.484552335389 0
1.53900410567173 1
2.00289815855601 1
1.10508354693915 1
1.38576356410374 1
1.53691015378483 1
1.61930059176354 1
1.53099401871635 1
1.32065403349491 1
1.23750658744163 1
2.17010512992908 1
1.61921019857084 1
0.97769856859987 1
1.29043587065395 1
1.22247612373042 1
1.00335359020142 1
1.51910786095465 1
1.73874236876433 1
1.45088541418274 1
1.30595280605941 1
1.45628366969319 1
0.83206086961145 1
1.57923388474651 1
1.62643737233678 1
2.13267609529274 1
1.31755637637795 1
1.39857974434035 1
1.2397466628219 1
1.70202391017328 1
1.45478092259488 1
1.35358526032199 1
1.42310520407988 1
2.20238952058416 1
0.72556700947812 1
1.89933536205643 1
1.37298135368825 1
1.87822852966137 1
1.16395683737654 1
1.50043352633522 1
1.08668189566254 1
1.03083279125453 1
1.75718353222763 1
1.41584291467575 1
0.812950762479436 1
1.0407282033881 1
1.51960887188176 1
0.89012510890429 1
1.00040825317687 1
1.33702248921626 1
2.00302146618698 1
0.963531740397983 1
1.29789804480902 1
1.90602474289888 1
1.34312303062223 1
0.973476440073584 1
1.72970228041695 1
1.70254860291507 1
1.08166973404078 1
0.961409532564524 1
1.37815325774348 1
1.51070673281563 1
1.75507385090786 1
1.50313408375332 1
1.6954450388668 1
1.26358956954398 1
1.40985251398486 1
1.5848586013958 1
1.84298325076267 1
1.96941067986029 1
1.08684770112993 1
1.68663438820419 1
1.11698064908528 1
1.43408448926479 1
1.05728639904372 1
1.84893139773705 1
1.29238854297619 1
0.587288645992344 0
1.60208635309046 1
1.51718357365584 1
0.977837411437825 1
1.32477495992553 1
1.66252547537136 1
1.40467808217698 1
0.827774208913185 1
1.24396186646389 1
0.957656250588792 1
1.34435007792346 1
1.01231300275404 1
1.31592286100448 1
1.2571736372308 1
1.3155063448733 1
1.43048003588411 1
1.74926716809855 1
1.17931860970029 1
1.6101553895762 1
1.44618836650313 1
1.09395773269637 1
1.51187544984582 1
0.733294741996838 1
0.856961604093204 1
1.46615287293309 1
1.12204335228916 1
1.20020608158366 1
0.915630806812808 1
1.07981868826437 1
1.69278863658008 1
2.03392890204218 1
1.039956109147 1
1.81217066622405 1
0.733937062541751 1
1.72850462449663 1
0.494914906893335 0
1.34788821787515 1
1.45070219093292 1
1.3420175609414 1
1.40512087351312 1
1.29147415502013 1
0.982497907694755 1
1.60593903352184 1
1.75487394744009 1
1.26185268234411 1
0.649350534213167 0
1.23115666005463 1
2.45415069920351 1
1.62067597602599 1
1.8822663513279 1
1.07462443000401 1
2.03870749990165 1
1.35536195746693 1
1.63186854576018 1
1.7492713061877 1
1.73860743359086 1
2.0028259743049 1
1.09379689373963 1
1.2963711662405 1
1.31565971644827 1
1.25977040926584 1
1.32474144362272 1
0.880239171940072 1
1.58164143507603 1
2.02582308445497 1
1.35566955697059 1
1.52291739594682 1
1.87761970521825 1
2.22078180140772 1
1.3290394668986 1
1.34082742524935 1
1.5934930523079 1
1.60428012693884 1
1.1845766855344 1
1.73659834615094 1
1.08827669371488 1
1.04920099404004 1
1.34236333311127 1
1.36404502149657 1
1.35321948519793 1
1.64432333656015 1
1.76458205816276 1
1.38955085036709 1
1.92467079616404 1
1.00602763562617 1
1.7111046786269 1
1.75075245304491 1
1.62269627494126 1
2.10110810444635 1
1.39744006273678 1
1.6594171895335 1
1.24022082807821 1
1.00849892161004 1
1.7510812422632 1
1.01562689750812 1
1.72059765449588 1
1.59202930395264 1
0.960622703932336 1
1.12273826437204 1
1.25230159993744 1
1.47682294465691 1
1.12311641963111 1
1.97493328433212 1
1.24455047572314 1
0.824080694369534 1
2.07842349473489 1
1.68141747324709 1
1.83876185135139 1
1.00557990248683 1
1.39520635271779 1
0.97227654446457 1
2.26175128673887 1
1.8304374989904 1
1.59815720189274 1
1.77734925118483 1
1.15523433576611 1
1.31523926688503 1
1.87194941145436 1
1.34295397049084 1
1.13451116557667 1
0.957514198421641 1
1.720670936702 1
1.43324823805394 1
1.52880557905101 1
1.8136427098044 1
1.10197934008458 1
0.682470315515581 1
0.672618311691082 0
1.38479342197298 1
1.31236861858936 1
1.31065589911533 1
1.22794839774253 1
1.03154905486777 1
1.01515095146094 1
0.914643242482683 1
1.28476990833339 1
1.09438437848518 1
0.82115901580107 1
1.56647418067158 1
1.82461372589577 1
1.24315915089803 1
1.31123651298199 1
1.19737900384604 1
1.82948840194497 1
1.39839830871842 1
2.20270586178994 1
0.868575855229321 1
0.596512717362652 0
0.854367614360102 1
1.57103657041726 1
1.40731188579979 1
1.58278744209819 1
1.62791786149331 1
1.52420469403634 1
0.945447472442545 1
1.59959313645756 1
1.45975465536264 1
1.19095759894912 1
1.57768254020311 1
1.4806698518363 1
1.35395224189543 1
1.4773142399854 1
1.21719081342201 1
0.680136753238379 0
0.797561591013017 1
1.42296615663111 1
1.50402922259791 1
1.7183379446609 1
1.41386271761734 1
1.46462300478883 1
0.807252085281852 1
1.99628128312026 1
1.41220052427319 1
1.67658573607977 1
1.62330722624316 1
1.60453288169231 1
0.777611689784033 1
1.35521829780403 1
1.12923305457316 1
1.37471280438488 1
1.37905995373006 1
1.57822293201208 1
1.60989880525634 1
1.86472084353925 1
1.49633574360185 1
1.14624820895997 1
1.54182069875761 1
1.33338570474278 1
0.640067559381081 0
1.99723738643034 1
1.51560669416962 1
1.45030047696826 1
1.31715717870357 1
2.12420627691637 1
1.37093029130961 1
1.93414920308798 1
1.05186343343397 1
0.645127119539033 0
1.51496092109493 1
1.01431435548467 1
1.83221487411114 1
1.14168410815712 1
1.67510567002648 1
1.44200261519935 1
1.43274580185749 1
1.66296452536175 1
1.02553060054133 1
1.56324090442841 1
2.01891648523483 1
1.66156732885843 1
1.21122300232004 1
1.67580449983794 1
1.26612781148418 1
0.873310437160565 1
1.18831332119734 1
1.98182687862288 1
1.35633875456404 1
1.4686739130642 1
1.93789543308452 1
1.67122066630486 1
1.13659609739531 1
1.95955980928651 1
1.71660678905623 1
2.40084441164641 0
1.28237076544022 1
1.96534427273905 1
1.28045203341043 1
1.24072611704762 1
1.25552113480345 1
1.25961170933226 1
1.67346576028859 1
1.64549580337849 1
1.11669785354392 1
0.86053496261173 1
1.85331531071467 1
0.894060951218288 1
1.19933576938663 1
1.66461954482567 1
0.974662874074313 1
1.57794072291774 1
2.00599163486598 1
1.56498132474845 1
1.92260716426768 1
1.66655289254395 1
1.88060205427966 1
1.30332180020116 1
0.960697261996375 1
1.64349492805299 1
1.54632696138797 1
1.18836495072851 1
1.32271048138574 1
0.775936007721971 1
1.40820577694878 1
1.65941403833469 1
1.45676130994372 1
1.36811398835489 1
1.49479358955524 1
0.28529551761441 0
1.58628807350843 1
1.75241686136766 1
1.4208877566932 1
1.33854687318964 1
1.0354089906343 1
1.9647820496559 1
1.48002930177213 1
1.61006881566157 1
0.725047681358103 1
1.15360606517167 1
1.68327198344388 1
1.67570542880618 1
1.43625511043453 1
1.56180590459303 1
1.58937976423145 1
1.06931556397701 1
1.08576492860139 1
1.56185835965244 1
1.27089637148728 1
1.20220489229774 1
1.64723291115676 1
1.35359296689808 1
1.19569740416731 1
1.2255637242504 1
0.897185462747255 1
1.46789602701521 1
1.05706843554343 1
1.41274745955788 1
1.69382469015066 1
1.56537482343599 1
1.02124762620342 1
1.24880235749911 1
0.9870957306045 1
1.37367377075876 1
1.54166916166535 1
1.19328755574126 1
1.66432048946145 1
1.57188755390421 1
1.29297214511133 1
1.29602404356154 1
1.68250900165913 1
1.74301344445478 1
0.644564625132378 0
1.30940414108367 1
1.67516664851188 1
1.3703774960357 1
1.13494396240344 1
1.0545878413847 1
1.49620156068784 1
0.902837729462086 1
1.41668697851634 1
1.99174709370136 1
1.18894628107116 1
0.927076743043236 1
2.05913290119884 1
1.20719965434031 1
1.17900492165319 1
1.13242620201352 1
1.20231536848083 1
0.967280453739324 1
1.17788329765046 1
1.41589395183426 1
1.17332499815403 1
1.2491557743814 1
1.59431928327511 1
1.26755342590429 1
1.34204264070695 1
0.634242910996401 0
1.52915737665221 1
1.35413998818153 1
1.78649753251798 1
1.67239980204718 1
1.64611815127314 1
1.06377233355424 1
1.43708095847937 1
1.04203411887668 1
1.30286463058514 1
1.96402522508301 1
1.3798460258028 1
1.13579646417957 1
1.52171430640532 1
0.858899511605138 1
1.65256671696785 1
1.35128961258271 1
1.65332350891525 1
1.50422751577611 1
0.801570965578081 1
1.39331598098907 1
1.77034778978287 1
1.27740132717004 1
0.444032494774666 0
0.688877375664371 0
1.24463300604709 1
1.58034928164104 1
1.33245415454331 1
0.825969150366463 1
1.36338020614802 1
1.56337770930788 1
1.49807364343734 1
1.94081570306652 1
1.49362291073494 1
1.36376044109027 1
1.67977962020802 1
1.58155266295282 1
0.532146348524582 0
1.29635833610816 1
1.89971681931447 1
2.0037680376544 1
1.41710659497094 1
2.13909317610877 1
1.6468099475226 1
1.44905837515192 1
1.81090158871148 1
1.4874524886153 1
1.55788072803194 1
0.795713906592521 1
2.3169940779192 1
1.63194229035314 1
1.60329682717811 1
2.0238334354393 1
1.51304662313603 1
0.918918538770215 1
1.33420205618647 1
1.07947942019598 1
1.43248334698001 1
1.19220676511826 1
1.4050174172127 1
1.06544672748907 1
1.60805481137559 1
1.11204053584215 1
2.33377645370495 1
1.21096627074491 1
1.74368356880042 1
1.09220071740487 1
1.04029249735557 1
1.00155880190676 1
1.72154122056087 1
1.83230568671218 1
1.97978880368041 1
1.51598140500719 1
1.4784568034316 1
1.40815914337729 1
1.02981894023117 1
1.29860395941621 1
1.79007151746914 1
0.82070023767357 1
1.13113824021779 1
1.20212579910039 1
1.43574057960811 1
1.06304142252147 1
1.11607430986954 1
1.18346156489404 1
0.605728200127144 0
1.56142949478108 1
1.4013381680398 1
1.5890684823649 1
1.37315803323848 1
1.36071548766966 1
1.52393980257604 1
1.12543340701472 1
1.10014061539615 1
1.31240145366711 1
0.914771948025856 1
1.6976449977973 1
1.13618073067509 1
1.78954121627674 1
1.12669842130617 1
0.76182949494678 1
1.38402276906211 1
1.05643127883593 1
1.24004242538162 1
1.21605610356691 1
1.11872985910731 1
1.6905908799975 1
1.18790112023724 1
1.90937534602517 1
1.31161591783709 1
1.09421450185415 1
1.02492755274643 1
0.971553388693526 1
1.77275144095461 1
2.02005626991566 1
2.31207991355825 1
0.650488194248928 0
1.33867396302371 1
1.65653567260911 1
1.0803208001077 1
1.42083164923703 1
1.31863922049681 1
2.21934518479699 1
2.0335495916267 1
1.67275315896637 1
1.29599581748067 1
0.850965056149412 1
1.55753838306152 1
1.34399582657446 1
1.01208611433744 1
1.50709770498623 1
1.63052617961194 1
1.04720294007318 1
1.42153738564715 1
1.6206414692123 1
1.3190153135134 1
1.33668209253606 1
1.65841604542622 1
0.892557522281366 1
0.850526040767561 1
1.24829622607357 1
1.36278673094375 1
0.803185959871279 1
0.790792440476398 1
1.29040765160495 1
1.00247151138594 1
1.38048581197118 1
1.51461079371617 1
1.21072933662321 1
1.51542788096559 1
0.692241508029478 0
0.842635288971464 1
1.54348681862448 1
1.7016044671948 1
1.33207724132448 1
1.72054009216087 1
1.74387640056998 1
1.03506888302204 1
1.80519371208169 1
1.28287875927417 1
0.713120680991089 1
1.48050125394585 1
1.2201337153913 1
1.17055664128023 1
1.2301561549604 1
1.59249811423571 1
1.85835070740479 1
1.12447940650799 1
1.91051006356812 1
1.7014778487941 1
1.88318890053774 1
1.88584712823814 1
1.48137278701395 1
1.29282821832842 1
1.11039589561321 1
1.04892481732553 1
1.49895219496076 1
1.37569135167326 1
1.42759416270084 1
1.83767297787983 1
1.3918170667141 1
1.32117392069812 1
1.08017685167003 1
1.15985827488672 1
1.4283543058697 1
1.00787714832138 1
1.26984004488319 1
1.30243805903629 1
0.993882829265265 1
0.981462020752459 1
1.30634122583129 1
2.22986942234212 1
1.55417637826906 1
1.45634164843021 1
1.10510285531409 1
0.500556111420514 0
2.17230609585993 1
1.12692504107402 1
1.55256833938487 1
0.906234223461808 1
1.50602717321904 1
2.0927764757506 1
1.2171724524285 1
1.31328859647503 1
1.18633309420928 1
1.3023319735724 1
1.72353929414018 1
1.41626353881047 1
2.06779697340434 1
2.01772446037138 1
1.0220698306969 1
0.881636128452309 1
1.25709528732803 1
0.679568879048496 1
1.0125820852873 1
1.30112130455177 1
0.896176241315935 1
0.976751076703584 1
1.77147006650506 1
1.19278653688307 1
1.05697568955373 1
1.64397140836025 1
1.70185270491372 1
2.01771117415509 1
1.06307551439916 1
1.12841608191336 1
1.55505641808436 1
1.14128966396678 1
1.08511360515951 1
1.21381946467883 1
1.02040902603204 1
1.09162782283517 1
1.46009354750777 1
0.894832986675233 1
1.28852383453593 1
1.40928772214577 1
1.1228513246672 1
1.77766395126597 1
1.15713763384008 1
1.81501095921142 1
1.24401640733445 1
1.01713849074877 1
0.747254070263967 0
1.78073680510834 1
1.31924145110638 1
1.71795155579049 1
0.837034290251074 1
1.27296620560016 1
1.5382243872371 1
1.47823629088559 1
1.11734766113049 1
1.61494278771893 1
1.3501796147857 1
1.40965668752776 1
1.90564297999024 1
1.57554765541585 1
1.34152208200366 1
1.55273699712264 1
1.5044829514574 1
1.10634762262814 1
1.16429047955093 1
1.30565428893114 1
1.96322221117918 1
1.08779023313433 1
1.29207759987508 1
1.54273209845071 1
1.4748450246252 1
1.62289582827705 1
1.29577700121177 1
1.82739929444779 1
1.47146611232546 1
1.19811702478849 1
0.851461067119739 1
1.07679465342056 1
1.00037714419871 1
1.10579381093943 1
1.20866995598374 1
1.96776247569293 1
1.44731257053295 1
1.68242317017848 1
1.76076024591079 1
1.84776542891407 1
1.47174489321331 1
1.1510740892478 1
1.32975255973425 1
1.32666441848133 1
1.42286938882353 1
1.5684243469955 1
0.931663639543371 1
1.83033252618424 1
0.662504561681786 0
1.57610615739838 1
1.74003734588448 1
1.71534293252922 1
1.00097413655429 1
1.60504504015279 1
1.41923257255871 1
1.42875741809448 1
1.35872888849947 1
0.563235041407897 0
1.44029046087929 1
1.46809999056609 1
1.42629808819226 1
1.07594777666827 1
1.18990843893078 1
1.46047107974664 1
1.01175877674853 1
1.51415905195756 1
0.864639789754593 1
1.51789202360748 1
1.14054584247647 1
1.09174153022944 1
1.98369734995603 1
0.922244695066156 1
1.6072121021868 1
1.31511684801141 1
1.12393236224122 1
1.44049262092957 1
1.38344894528927 1
1.38974578615134 1
1.12849469027637 1
1.46877104993949 1
1.02806548296476 1
1.75360362655774 1
1.52720912010263 1
1.86933318163495 1
1.77526293615718 1
1.65572707674502 1
1.60607295283019 1
1.27884142837532 1
1.30776535157032 1
1.4872638050028 1
0.910336143346674 1
1.19288723717062 1
1.30476498057154 1
1.67053006400684 1
1.47171077138305 1
1.60397729557654 1
0.973487300350355 1
1.55237967843977 1
1.66272370018597 1
1.472280100922 1
1.75140181156516 1
1.2648617800541 1
1.59829597269751 1
1.30226792257049 1
1.55425900918769 1
1.32143367199589 1
1.66671802674807 1
1.22734694642084 1
0.754737571423212 1
0.961987287680373 1
1.43384421038317 1
1.52620327208623 1
1.48419289749815 1
1.21002223482977 1
1.12076811004263 1
1.5243571272821 1
1.35710101210288 1
1.20694937352677 1
0.940894611213032 1
1.1548749410435 1
1.50509461381596 1
1.08448606253693 1
1.57449196948662 1
1.59808417587227 1
1.1963176161097 1
1.28681903958407 1
1.21405977174484 1
1.26888047013849 1
1.85912882391251 1
1.181375021718 1
1.4200446149318 1
1.01668896736722 1
1.21855473488083 1
0.7931037114695 1
0.975501008155258 1
1.30245053124131 1
1.25295334945797 1
1.08494296681792 1
1.46065063316052 1
1.06598067959322 1
1.80512447464198 1
1.69962066247509 1
1.69436522119203 1
1.16515437592798 1
1.96880327395795 1
1.2700274689302 1
1.81520909692929 1
1.39800955160995 1
1.17552983691717 1
2.11345799789489 1
2.12882717092072 1
0.844329174756082 1
1.53086502066636 1
1.19558063161018 1
1.01666764183334 1
1.24545313376024 1
1.44786864492126 1
1.16325680968292 1
1.20535962939656 1
1.03666633117757 1
1.73386430604271 1
1.29651449424752 1
2.06573954885945 1
1.30112577296051 1
1.37899740396528 1
1.27533502688901 1
1.19376067201205 1
1.66495850594952 1
1.94423062999438 1
0.974012700851085 1
1.97982766148748 1
0.86343525472971 1
1.16754235293673 1
1.84419042049384 1
1.07690576323467 1
0.879424682605417 1
0.99875264093659 1
1.21798965318316 1
1.70833186419581 1
0.748787186383277 0
1.3146221272477 1
1.41229589617618 1
1.91416963602376 1
1.28247982079326 1
1.57905340106847 1
1.55293121005954 1
2.21306882736571 1
1.23111683585839 1
1.49581894541866 1
1.3285063404742 1
0.414045819495156 0
0.987048645783144 1
1.35268174666136 1
1.33348601079372 1
1.32971575124634 1
1.2882008101417 1
0.956946596298279 1
1.17130582340443 1
1.28433272012297 1
1.31833832516909 1
0.83712454932045 1
1.88792602956743 1
2.20669377199467 1
1.26149414947971 1
1.57385521859052 1
1.62817706867093 1
1.37605440361795 1
1.54006712747273 1
1.76611575331681 1
1.70033423985265 1
0.747745199963756 1
1.67184941075648 1
1.21527540411577 1
0.961979209344391 1
1.42913121492497 1
0.996580715805334 1
1.32967616743758 1
1.32109842777953 1
2.13884222646353 1
1.52295487323175 1
1.81801103666651 1
1.65026253351557 1
0.849948600762141 1
1.13451202114891 1
1.37676066186122 1
1.80952641115679 1
1.30018407154655 1
1.02185670533464 1
1.21183099344514 1
1.15431191496342 1
0.745738982330995 1
1.51940186481179 1
1.13578283281452 1
1.60968430765387 1
1.94333864128102 1
1.62097865923723 1
1.15027963192527 1
1.61410536619932 1
1.3849609458604 1
1.24023193604898 1
0.847796982508481 1
0.897117951882085 1
1.48135844157908 1
1.0779298864277 1
1.37882905969565 1
1.35551276902382 1
0.911838454670583 1
2.07767198559925 1
0.891623204297625 1
0.986337474027341 1
1.670219793981 1
1.20084375083208 1
1.57207366588249 1
1.66787697934555 1
2.15001455609849 1
1.19308966639582 1
1.92695537564319 1
2.1206558496479 1
1.55128885982831 1
1.1471930187624 1
1.11871812934718 1
1.51707067301234 1
1.67927083708477 1
0.943298856570741 1
1.20973677025545 1
1.458079757076 1
1.18620524812876 1
1.44253661542457 1
0.898765018327699 1
1.41032104483413 1
1.40988513830154 1
1.17589390932841 1
1.03211529759943 1
1.29740317685941 1
1.2454922937893 1
1.7169838146753 1
1.42693737785711 1
1.34075024085643 1
1.80829761154653 1
2.25581561681376 1
1.05656655993649 1
1.14420821066635 1
0.840968152394755 1
2.15384077447333 1
1.68322199091683 1
1.71746630625049 1
1.14182024636144 1
1.68493089927799 1
1.35681551523902 1
1.61007942178817 1
1.32072385578042 1
1.50151811423995 1
1.28010561381166 1
1.61285168379895 1
1.10931339611495 1
1.34277591203629 1
1.30958991205023 1
0.868357353113095 1
1.17284219050978 1
1.52605863848333 1
1.56188070855552 1
1.97761367250272 1
0.634283320653762 0
1.51600779150369 1
1.52561546749807 1
1.79559110739568 1
1.68312743314186 1
1.09522345890238 1
0.865305846224743 1
1.7643890691033 1
1.42962369601188 1
1.52135092260655 1
1.66408168686685 1
1.87177969000293 1
1.14339336394328 1
1.61249324507555 1
1.09081671762196 1
1.68426570343902 1
1.19942936546435 1
1.14855147847715 1
1.81089929962996 1
1.23306911855918 1
1.24257620754482 1
1.40872346098215 1
1.45691710245274 1
1.54905834221248 1
1.0541811293177 1
0.977672660493534 1
1.45774311591618 1
1.2504505720506 1
0.895221505858762 1
1.78567905022016 1
0.74872899548412 0
1.21334348326106 1
1.26825022975423 1
1.19403230449717 1
1.16694307649251 1
1.15203304192067 1
1.34076691762834 1
0.940388816195353 1
1.13773983663281 1
1.60050420574477 1
1.37979720593507 1
1.61594469069449 1
1.3927913059261 1
1.94926899786636 1
1.70086819149681 1
1.83540425443544 1
1.13866705754167 1
1.8247337589761 1
1.56514547456863 1
0.820819842464813 1
1.36436656177514 1
1.38038978365678 1
1.27439256367762 1
1.94641357051248 1
1.93917190661134 1
1.28500225998811 1
1.44196705613385 1
1.681138706897 1
1.26099118153842 1
1.75483081513733 1
1.2840560113769 1
1.73330710932933 1
0.729075396414538 1
1.14535905215127 1
1.04957197565454 1
0.994878392203095 1
0.751137690802489 1
0.870708846786466 1
1.3811907883132 1
1.7032473727161 1
1.51165088642151 1
1.2437863040596 1
1.65459418279178 1
1.32320672270738 1
1.39881231547971 1
1.48042239755696 1
1.6002631389478 1
1.68210895511671 1
1.08766187840132 1
1.15037500433913 1
1.03372045731 1
1.52450819247089 1
1.7275333059258 1
1.85820800499752 1
2.04281198975609 1
1.3420588284968 1
1.94534705279156 1
1.6282847568653 1
1.3594183610342 1
1.47427664392868 1
0.553667737249425 1
2.03230959677732 1
1.33407963402145 1
1.59903842802015 1
1.20049552648081 1
1.33720703908969 1
1.19432379277572 1
1.25364063066686 1
1.19685301560749 1
1.23655553606061 1
0.914043321375519 1
1.31702702295008 1
1.10626836200726 1
1.94840693142473 1
1.3411277734223 1
1.59548703499413 1
1.08390371160875 1
1.41576474322614 1
1.43116940609407 1
1.26193807136378 1
1.27419103969626 1
1.71292170853757 1
1.13720069081603 1
1.69189561366971 1
1.33799624047719 1
1.81375231644641 1
1.3241570465869 1
2.20559972622382 1
1.43849331897431 1
1.74518594288516 1
1.27836240754517 1
1.39380567828371 1
1.48275686875319 1
1.82400662317416 1
0.913872753409593 1
1.15257396885193 1
1.16193114474562 1
1.07891862263581 1
1.78849997789236 1
1.82034563357204 1
1.56503340018034 1
1.24625640607864 1
1.06737355730799 1
0.471773541638848 0
1.88434139106511 1
1.29957596635 1
1.381008350134 1
1.58851570031962 1
1.64418691677486 1
1.54432309710866 1
1.5363355330216 1
1.34550637676656 1
1.77339807107753 1
0.952592770198665 1
1.30793075216734 1
1.28536993125409 1
1.03727568024078 1
1.99474972938219 1
1.11011751213278 1
1.39131348029036 1
1.19706603322666 1
1.68367937890445 1
1.18289316607638 1
1.50317599092152 1
1.65776215718433 1
1.82239246721573 1
1.3713255217783 1
1.6589853218154 1
1.2382664285039 1
1.47639310928293 1
1.10919056064705 1
1.23754993607446 1
1.7622377353397 1
1.52631806777242 1
1.38473827264275 1
1.14183440882979 1
1.25530647141956 1
1.31774097793081 1
1.57930134957438 1
1.22890942876078 1
1.12576296224996 1
1.47495750570768 1
1.38574285551369 1
1.16286028101807 1
0.948129799121592 1
1.74546515090262 1
1.44580858342175 1
1.3295403877813 1
1.11137012697996 1
1.90393028745416 1
1.79378582053607 1
1.92775373922501 1
1.36361582102666 1
1.72105602849687 1
1.96733850051868 1
1.02184437004089 1
1.80203019684994 1
1.64352366544558 1
1.30379027903322 1
1.36657416712944 1
1.1019381683766 1
1.13744246916431 1
1.24780853898843 1
1.56039911168094 1
1.55566773302116 1
1.57950864966938 1
1.42010756035671 1
2.27708047826969 1
1.26739143232915 1
1.65832615029506 1
1.39487743616202 1
1.43463727098607 1
1.24600817334997 1
1.0267336676063 1
1.24032290486502 1
1.10311187509701 1
1.10959809657599 1
2.07049307864191 1
1.25802471153441 1
1.54011524698831 1
1.5380282411659 1
1.23310830996982 1
0.936619433213282 1
1.78220222727578 1
1.13626440065985 1
1.06656666582176 1
0.902031739315092 1
0.914728274766143 1
1.71967387524963 1
1.28541234934394 1
1.82582349283627 1
0.675423568416352 1
1.47155932902357 1
0.968999951649603 1
1.92086025631565 1
1.77313435945177 1
1.4126892199568 1
1.33054685584004 1
1.55277041426994 1
2.0001519208457 1
1.40346164503046 1
1.48315986570836 1
1.2597798245446 1
1.68210578903852 1
1.29992374199353 1
1.02350568569492 1
2.55114820140087 0
1.14164859944307 1
1.35371920768945 1
1.10251685656751 1
1.46253719307575 1
1.24137285157328 1
1.42091606966108 1
1.74710771260147 1
2.36578025934471 1
1.5220576804464 1
1.54686599462374 1
1.24844799086119 1
1.88740899942467 1
1.61924394889105 1
1.73452317505811 1
0.640395094995254 0
1.08275097619065 1
1.29242343749021 1
1.98165180536021 1
0.851886911146863 1
0.646198259865363 0
1.59210167460969 1
1.10293564853385 1
1.38220315259661 1
1.67427234901406 1
0.974862373792009 1
1.40411211770916 1
1.16584760240082 1
1.90960807868908 1
0.883245534066034 1
1.06498213715437 1
1.95458088692907 1
0.995531240069759 1
1.20474149625367 1
1.70943617771243 1
1.68160990039647 1
1.47414195313936 1
0.837576397726645 1
1.86331379122278 1
1.23858343598621 1
1.00799850954473 1
2.30350867428023 1
1.25951498536616 1
1.32135944647262 1
1.502827563219 1
1.70231349292129 1
1.78365778714004 1
1.21853188012157 1
1.29327617178214 1
1.95846239573016 1
1.02946730062779 1
2.52357482567994 0
1.43008007908738 1
1.81319280909444 1
1.24551549283004 1
1.19563976954295 1
1.05051411031835 1
1.77812986582978 1
1.13151681472938 1
0.651124484913763 1
1.28346582238129 1
1.38241015149328 1
1.62579276688684 1
1.87656134065654 1
1.52996009742291 1
1.51522532431219 1
0.387099918111995 0
1.49285582475936 1
1.94421699731375 1
2.01259459142648 1
0.461579129881299 0
1.66291079198806 1
2.04880783320296 1
1.83807283675637 1
1.19165294246966 1
0.795143194964549 1
1.47769346780227 1
1.13671935952745 1
1.74519877258054 1
1.48863724912884 1
1.81662694393245 1
1.06535920892254 1
1.46297961965173 1
1.51552198252749 1
1.77668312706672 1
1.36936983046027 1
1.42821504429369 1
1.59170344193026 1
1.51170129716318 1
1.80023842741955 1
1.36221637654091 1
1.77508912981832 1
0.949663460223259 1
1.79297720279873 1
1.19531981893929 1
1.70899865065359 1
1.57060321984425 1
1.43591044808346 1
1.83704762787848 1
1.52002496723887 1
1.18154600436278 1
0.659363957748054 0
2.86106783391133 0
1.20777893561685 1
1.6381222377996 1
1.71149507209676 1
1.93524965178883 1
1.7370441359681 1
1.4191328906949 1
1.51987850987813 1
1.51941695494249 1
0.843294598015579 1
1.42796050948978 1
1.49503189670633 1
1.2275145277568 1
1.13450417648582 1
1.425638567966 1
1.66973089995299 1
1.52722584683033 1
1.76194701880809 1
1.67807500639816 1
0.952750450358998 1
1.14989878695561 1
1.70917724137616 1
1.51230291169416 1
1.61318699896126 1
1.20721481605557 1
1.19270453518832 1
0.940282350062859 1
1.04619481223368 1
1.67473590665666 1
1.16551778726473 1
1.72473308502275 1
1.39383519991347 1
1.08715245251328 1
1.27738779617161 1
1.79566215203907 1
1.57440582584167 1
1.56159893935027 1
1.47180028466824 1
1.29692250497998 1
0.981598274434633 1
1.29940877383528 1
0.554114510839548 0
1.33991075498497 1
0.83107611957449 1
1.17923878150684 1
1.69648340483973 1
1.81692398235864 1
1.19452795689338 1
1.43915210185579 1
1.63559753327151 1
1.59566682412166 1
1.78008757619832 1
1.60323599235823 1
1.29504084996382 1
1.55658426340512 1
1.88241784387661 1
1.25972592320946 1
1.45124727379201 1
1.28843240475336 1
1.3802594478657 1
1.56268653949393 1
1.76172981042736 1
1.45639741439703 1
1.1180435729843 1
1.84982475625613 1
1.07929746569531 1
1.57312950342504 1
1.22303709292232 1
1.31293877834378 1
1.26639759685736 1
1.52086289453799 1
1.98692934156642 1
1.19938550697433 1
1.80547696988763 1
1.50682387430998 1
1.02082959361245 1
1.29484368688426 1
1.88039953378339 1
1.84993634677799 1
1.32663568370015 1
1.97605592197591 1
0.498734334677393 0
1.42683218154444 1
0.948819490927656 1
0.977148998411044 1
1.73017900766126 1
1.04426174294158 1
1.43470814372164 1
1.85312681537193 1
1.46290506592396 1
1.35750076945539 1
1.39009711910687 1
1.22338898623756 1
1.41861066672615 1
1.93071079805926 1
1.51101880660713 1
0.897532573370551 1
1.50479725406758 1
1.16741246019857 1
1.30949017405949 1
2.29304047973835 1
1.6410940521058 1
1.58314030604603 1
1.1238696958681 1
1.34406613022304 1
1.12128093921954 1
1.60345892731045 1
0.698412736184366 1
0.74408937112593 0
1.12314994307155 1
1.4730241254774 1
2.05584193403267 1
0.63585092042829 0
1.51155712133208 1
1.41485008993396 1
1.93203452248923 1
1.25032994013155 1
1.14059837521244 1
1.75671173320572 1
1.62798428401325 1
1.51657426960659 1
2.029187052301 1
0.848003823025125 1
0.77970348879992 1
1.53304493706212 1
1.79749521234599 1
1.70347285347412 1
1.54053648102759 1
0.835801418448745 1
1.0251653973529 1
2.61002030384123 0
1.22644936387374 1
1.34846923084889 1
1.4290990175315 1
1.32275740748266 1
1.59127221569685 1
1.56112192333688 1
1.30540942958434 1
1.63107552674655 1
1.31426750513332 1
1.67177263816072 1
1.44040450544767 1
1.62784241009173 1
1.3247243265591 1
1.67617286379862 1
2.23258520193728 1
1.1965901353668 1
0.845486106983 1
0.983078579254298 1
1.6216142672609 1
1.51758270779124 1
1.82013131705806 1
1.73672786366739 1
1.622224946912 1
1.4203738493863 1
1.16538800765789 1
1.64770828353516 1
1.48201424543214 1
1.27897279883661 1
1.35736613207826 1
1.78894380947119 1
1.03110530809545 1
1.51715159542036 1
1.62516907335943 1
1.59242469803577 1
0.839291182987987 1
1.87212557932057 1
1.84374953713771 1
1.36656051324389 1
1.05361488162693 1
1.56087409475291 1
1.6919814098543 1
1.64948835368225 1
0.866344386515407 1
1.39157246039838 1
1.22416579237048 1
1.01048508486952 1
2.03152965215014 1
0.925263995857656 1
1.20788564351962 1
1.70801771545295 1
1.86910471301735 1
1.2041811408562 1
1.99364673850044 1
1.69417629169845 1
1.30054621503726 1
1.53285192997598 1
1.30129484314943 1
0.838099847617409 1
1.63698545691345 1
0.846317981744402 1
1.2548871121433 1
1.05665327904522 1
1.41376318875338 1
1.88050241768531 1
1.68939757928462 1
1.30083818904767 1
1.2018240090122 1
1.52206140685386 1
1.59739087567834 1
1.4739310063925 1
1.73783961076988 1
1.08289331411942 1
0.74357846255423 0
1.23487131611489 1
1.42479705650521 1
1.42567001275637 1
1.22671238364337 1
1.55659594607855 1
0.897204780057763 1
1.29892926085678 1
0.803030581464667 1
1.65496363809167 1
1.82324238131177 1
0.923587033071963 1
1.13884043247798 1
0.945331214040734 1
1.49418225982252 1
1.34199933860114 1
1.49047567175808 1
1.32515777564561 1
1.24525663312274 1
2.07350304437136 1
1.03343210899979 1
2.11050006514312 1
1.66027538507712 1
1.1637955951669 1
1.04424461034778 1
1.06647459659896 1
2.15515715105582 1
0.952951834004317 1
0.999697672891781 1
1.58366529187817 1
1.01411273307945 1
1.1668814451902 1
1.66787111948696 1
1.15403097294405 1
1.46591440505393 1
1.63120956082583 1
1.99809951755501 1
1.17532387573235 1
0.848595752292408 1
1.97875843005978 1
1.38673669899297 1
1.25144953805884 1
1.91543069067302 1
1.39493705314081 1
1.48948644875963 1
1.72765042304406 1
0.952089446161705 1
0.86865238602153 1
1.51761442811712 1
0.993875814320763 1
1.36641330104907 1
1.6259287222271 1
1.68442676504478 1
1.2665924678542 1
0.87531817382952 1
0.638606699397978 0
1.68088762587665 1
1.92533533715904 1
1.43666122967832 1
1.54985602915006 1
1.62105408784784 1
1.20174655831809 1
2.02390159654954 1
1.29231899996507 1
1.00147971514605 1
1.67050395948244 1
1.19333737082094 1
1.60263433033207 1
1.47692724940956 1
1.45827424414915 1
1.69518727248381 1
1.47166125304788 1
1.26131480485611 1
1.23896745854756 1
1.17662246133376 1
0.906302727633584 1
1.13489856480165 1
1.12576102848069 1
1.13576722300899 1
0.85914429119281 1
1.3457350601585 1
1.00342196303133 1
0.598672436985098 0
1.25614364324336 1
1.70091523066227 1
1.23980214284294 1
1.22787047028706 1
1.34555211688686 1
1.57558057207801 1
1.37697882859961 1
1.39288684772432 1
1.00805298105389 1
1.75392612081217 1
1.49853597597075 1
1.5271171117479 1
1.53790884892045 1
1.96241674575663 1
1.37267008658542 1
1.65149658529555 1
0.931499233379494 1
1.11518636703314 1
1.2259022222575 1
1.4628500429595 1
0.813485451971342 1
1.35919585802039 1
1.15388872076228 1
1.80578073521383 1
0.971013549050192 1
1.61622841500582 1
1.60292634800725 1
1.25275075092173 1
1.20899210886056 1
2.02999987264297 1
0.974622801586867 1
1.21086096784843 1
1.58766729355608 1
1.41898953877701 1
0.651432039664405 0
1.94946255188323 1
1.41826842352022 1
1.17164312712028 1
1.52864869840103 1
1.46375123370956 1
1.04118260299928 1
1.43787013392243 1
1.39772416703132 1
1.392768411354 1
1.51509255112897 1
1.38065770742829 1
1.21802192295948 1
1.98384489489802 1
1.76235014384617 1
1.38823833891296 1
1.58951407944233 1
1.36440755520485 1
1.33508217353583 1
1.83140669299256 1
1.87419283638683 1
1.11228663206351 1
1.22717686244105 1
2.28994476212303 1
1.65643901338025 1
1.54493638091767 1
1.28931071999479 1
0.899625740759223 1
1.33593122220547 1
1.09730981865805 1
1.08050944146171 1
1.76627282206811 1
1.50244394940318 1
0.983229826156 1
1.27963184670894 1
0.90797015826029 1
1.21693161278825 1
1.10850538445451 1
1.59635554130626 1
1.30955254912007 1
0.944339853687564 1
1.55279213619259 1
1.14140237724468 1
0.779918383837186 1
1.46154450520443 1
1.24326471981529 1
0.749816531591438 1
1.89510488589896 1
1.07010961157101 1
1.05049191512741 1
0.971338932568418 1
1.28324563301364 1
1.16870201647124 1
1.62991970869095 1
1.31912443606472 1
1.54451448803341 1
1.41091862074005 1
1.45292252556212 1
1.44110349513558 1
1.16827896730181 1
1.70843288216063 1
1.47456333473825 1
1.28155569236034 1
1.4627894093361 1
1.42649944091814 1
0.829121614367461 1
2.23547113694423 1
0.914958286317139 1
1.50711678843359 1
1.20512068445103 1
1.33594823265388 1
1.2066726370135 1
0.876193595976965 1
1.07002134561992 1
1.63182965305557 1
1.18693833150433 1
1.67516040356408 1
1.29359611929192 1
1.34363939996238 1
1.60707658758781 1
1.38602196583672 1
1.71525999272551 1
1.40025677930287 1
1.60976892126493 1
1.56237097490192 1
1.40503486488171 1
2.23597980420712 1
1.04615461192626 1
1.61604322080178 1
1.30605846387027 1
1.54362970881467 1
1.2740211263937 1
1.08512143536219 1
1.76077538943997 1
1.33600510043903 1
1.51788017668053 1
1.84116702664737 1
1.81972380091326 1
1.26007400260781 1
1.74961841938294 1
0.935575587964271 1
0.948308455870841 1
1.08968673477945 1
1.47958065008381 1
1.6801920696997 1
0.941960645868611 1
1.27028345379192 1
1.10930273944448 1
1.55258951901936 1
1.67424760952611 1
1.97788539151338 1
1.37079846538649 1
1.22260215854913 1
0.973609273651513 1
0.677653794744615 0
1.28767872355131 1
1.10905725047277 1
1.77584241416306 1
1.20657342625592 1
1.72111356276693 1
1.27560952765327 1
1.7551463366537 1
1.98447565418863 1
1.84383875685631 1
1.1307929803477 1
1.47694112800527 1
0.96870892885586 1
1.18917926229792 1
