# Supplementary material for: Bias caused by sampling error in meta-analysis with small sample sizes
Source: PLoS One. 2018 Sep 13;13(9):e0204056. doi: 10.1371/journal.pone.0204056 (PMC6136825; doi:10.1371/journal.pone.0204056)
Supplement: S5 File — (ZIP) [file pone.0204056.s005.zip › results N = 10 theta = 1.5 tau = 0.2 sz = 100-500.txt]

"dl.theta" "dl.cp"
1.46211870063414 1
1.4255984653292 1
1.41192608056389 1
1.38739130167678 1
1.44470201786203 1
1.47637381573041 1
1.57592998117122 1
1.37410605396613 1
1.52921194622316 1
1.59202817548788 1
1.48070619164569 1
1.54659112530226 1
1.71139288561844 1
1.49872592619023 1
1.57315858451342 1
1.50605689199363 1
1.39708380620706 1
1.54602559688944 1
1.47882257825687 1
1.50523702515608 1
1.57511303716005 1
1.57751946802947 1
1.50088426052128 1
1.43218028559076 1
1.41219288679921 1
1.65951863904475 1
1.93892771199906 0
1.33949657747175 1
1.5578551057677 1
1.44456528366939 1
1.471453535179 1
1.43343976037178 1
1.41282834937233 1
1.57181559764885 1
1.69074418309736 0
1.46582080835981 1
1.57718576181605 1
1.56830165501014 1
1.33694048502248 1
1.51322822028705 1
1.528951729021 1
1.35999015763531 1
1.30160487171798 1
1.41153321897645 1
1.34052522871212 1
1.73015311785902 1
1.76148064889519 0
1.4466049545831 1
1.42024351560188 1
1.64174965851035 1
1.58313736936396 1
1.52472395492278 1
1.48315911925729 1
1.60412286723338 1
1.30009392180666 0
1.63929526298726 1
1.46043832276692 1
1.48557389016202 1
1.53090219647469 1
1.4679136857418 1
1.42275182827979 1
1.50594271355488 1
1.57345732694678 1
1.51363795835733 1
1.22501021027994 0
1.67499482668528 1
1.49088625886752 1
1.46341564311483 1
1.54312931497902 1
1.38677545804158 1
1.57680559329748 1
1.45347519523008 1
1.56961793443212 1
1.26161385533267 0
1.30781144254879 1
1.38698099815485 1
1.80190915600255 0
1.57381923331542 1
1.40323887225351 1
1.42416394141167 1
1.54356582310768 1
1.31272836283817 0
1.48528899522203 1
1.4194766644239 1
1.56795704552142 1
1.43390262240298 1
1.59576166207064 1
1.50269944405092 1
1.61629675507378 1
1.53579559997642 1
1.54176682686271 1
1.48637722718101 1
1.55286153613876 1
1.61204216490886 1
1.45458983214486 1
1.46381671520132 1
1.25041060610325 1
1.50986145195485 1
1.32633280836557 1
1.45630536551483 1
1.46277903475873 1
1.5171927047184 1
1.395840032406 1
1.54883001453435 1
1.73704766349944 0
1.53250181063837 1
1.48361817808977 1
1.58623223955185 1
1.46349859409161 1
1.37389932669277 1
1.64673461087266 1
1.47375164207369 1
1.27555176873382 0
1.55885566038971 1
1.54972777803087 1
1.48106261469348 1
1.69238631591551 0
1.52610907145633 1
1.46874285253798 1
1.49145828045328 1
1.53035552374354 1
1.3214600129537 1
1.52950166247757 1
1.631815970876 1
1.44878598202287 1
1.56537734043634 1
1.49364053808083 1
1.21231875096459 0
1.31547851567374 1
1.51646209386571 1
1.43928879493255 1
1.72044784981233 1
1.58528043365177 1
1.64111245720051 1
1.29430629920905 0
1.39846148771851 1
1.44574447447411 1
1.333825389149 1
1.45930044645221 1
1.47145349644641 1
1.57237031128375 1
1.72833714713068 0
1.66082787298136 1
1.71041719407418 0
1.66556671836309 1
1.31706430472683 0
1.49781761084707 1
1.57222793129548 1
1.50664836371302 1
1.59813200901787 1
1.51112974480681 1
1.50638013903222 1
1.56718643230685 1
1.49959688821604 1
1.42053049245056 1
1.54777673928804 1
1.51690111170239 1
1.456101652584 1
1.66066489160121 1
1.58626861547759 1
1.64563770970874 1
1.4889866896799 1
1.39566592840418 1
1.41874076924978 1
1.37631602248468 1
1.56366149267159 1
1.75896769926962 0
1.47313498882261 1
1.55599945890902 1
1.49151267745849 1
1.48607676830992 1
1.4362023513967 1
1.54138489568119 1
1.43969693849195 1
1.59627098814603 1
1.53924684846186 1
1.49424247934167 1
1.31008643964434 1
1.50586104537887 1
1.3328178515962 1
1.49098011202579 1
1.58196266029092 1
1.77320700263205 0
1.33246767768389 0
1.42244756762323 1
1.47958507805761 1
1.66815809754473 1
1.37473981904322 1
1.59172610954765 1
1.56386555448847 1
1.39890982133715 1
1.40461454387919 1
1.39216631433219 1
1.78686103098123 1
1.63609974180812 1
1.55267123991975 1
1.56249064784132 1
1.43612525470799 1
1.35661062917042 1
1.62018761294715 1
1.4711566862901 1
1.34449626735432 1
1.52116861795836 1
1.33873068294665 1
1.5221820196839 1
1.52275425005936 1
1.43334312049936 1
1.36445829689997 1
1.517521678354 1
1.48889871295678 1
1.54034754280253 1
1.67665677892007 1
1.31916463626914 0
1.63958974269268 1
1.58851967516511 1
1.59806354772826 1
1.57983294874879 1
1.43055804546271 1
1.37143368244851 1
1.64947484515947 1
1.48292339983923 1
1.33039427227471 1
1.45537860346583 1
1.34846691165907 1
1.43531670993832 1
1.7322287322418 0
1.48900205541337 1
1.4472750323151 1
1.44526914875979 1
1.70496098116491 1
1.67980660658454 1
1.56197786693956 1
1.39487018068382 1
1.53551602378003 1
1.53747093556758 1
1.63107494154904 1
1.40175376385769 1
1.44531310454885 1
1.58956464951839 1
1.41942159263515 1
1.44706920703431 1
1.59635173448043 1
1.53736420149015 1
1.36161176479008 1
1.59774056093807 1
1.40116824660351 1
1.59857403320392 1
1.59067833454532 1
1.67877943099692 1
1.43390115745334 1
1.54537421276592 1
1.21465994252972 0
1.25644567986378 0
1.58451879642892 1
1.55583646024954 1
1.62246598095807 1
1.50637643122302 1
1.27943290656465 0
1.44205233024371 1
1.78197291005045 0
1.62184653258775 1
1.65192068111365 1
1.43064204283295 1
1.48533101899861 1
1.64392086088004 1
1.58357827528177 1
1.47878104924252 1
1.4031997794691 1
1.44106134655526 1
1.48988781629504 1
1.56595454226908 1
1.62623233609802 1
1.42584474816299 1
1.44550652100843 1
1.52337386846781 1
1.44212887057054 1
1.44138456670411 1
1.66226479799471 1
1.66766281467115 1
1.42586985945379 1
1.529431420788 1
1.36383576400125 1
1.60076604007131 1
1.65053001525364 1
1.53852545379001 1
1.69535156660748 0
1.64953650990374 1
1.66821790352622 1
1.43274488545649 1
1.63620063630552 1
1.43681692087414 1
1.5259937651863 1
1.38045557325707 1
1.59948379378896 1
1.32449381927392 1
1.50710929309109 1
1.58025787632356 1
1.26534593520296 0
1.41595125647291 1
1.32055751833233 1
1.55802275122037 1
1.52331397518625 1
1.72317263092164 0
1.36059182473902 1
1.37400026146113 1
1.50274528854676 1
1.56348940817028 1
1.52652157665431 1
1.43942665266923 1
1.53316928973028 1
1.59330714061784 1
1.46548925455225 1
1.78842496631525 0
1.75563965739639 0
1.49395778614157 1
1.60399943757808 1
1.64159794319864 1
1.64429789292122 1
1.28611755136217 0
1.60982326745529 1
1.54808279825959 1
1.41662884213712 1
1.51955431122535 1
1.64106081738498 1
1.35794100436715 1
1.64791645095763 1
1.40672368213573 1
1.52674858712418 1
1.43172767509706 1
1.27468435750572 1
1.32905085608028 1
1.54899339389874 1
1.65467778025356 1
1.44099910707334 1
1.60144333132333 1
1.50441338448431 1
1.59219556103631 1
1.40967889684005 1
1.58139698225531 1
1.75035003205819 0
1.5248271495899 1
1.46363473907011 1
1.27295603846307 0
1.46195366888831 1
1.53351382062796 1
1.53207853075293 1
1.41554686503458 1
1.43328250832042 1
1.57108237736896 1
1.43721931366589 1
1.48208843196278 1
1.46544674993546 1
1.28055407470183 0
1.32619815184354 0
1.41436123535488 1
1.65444407088045 1
1.38799183604117 1
1.37430844023995 1
1.53530810717466 1
1.28690400361021 0
1.72321756781169 0
1.52457972787021 1
1.35697538903539 1
1.40413228898805 1
1.56425593837412 1
1.52552243406406 1
1.41155874924198 1
1.41056374162065 1
1.65279595971259 1
1.43910930639554 1
1.40721646367908 1
1.48104142860536 1
1.48037498393694 1
1.51591727743867 1
1.34389216464133 1
1.49416497884898 1
1.66444495007425 1
1.47133364560768 1
1.47012393024743 1
1.37097183448767 1
1.43546127252137 1
1.49302278364114 1
1.48102525393173 1
1.43298547840766 1
1.44792516618288 1
1.58858023882184 1
1.56488349697052 1
1.5312170569702 1
1.37157303872043 1
1.39938054610877 1
1.59766338482886 1
1.46350589404334 1
1.76003885192393 1
1.39230993769445 1
1.53859733021077 1
1.52529448954854 1
1.47185509744277 1
1.47437293819429 1
1.50499544555059 1
1.387591536766 1
1.61188571182425 1
1.53378023593049 1
1.43252870067123 1
1.508258631612 1
1.53802711018669 1
1.48700871525513 1
1.45246910642548 1
1.63445864782889 1
1.31166188350384 1
1.32219795594695 0
1.39143387981512 1
1.52948723944642 1
1.48743702078244 1
1.35965961224239 1
1.53606733302242 1
1.69822124293761 1
1.47462301046342 1
1.45247270347605 1
1.46463085492424 1
1.6755747187324 1
1.51492835240118 1
1.56502427197762 1
1.43533643148471 1
1.49780473903431 1
1.42522247528313 1
1.30580838885536 0
1.49966508056062 1
1.4330501058723 1
1.35642762143778 1
1.56380639387746 1
1.44707475843791 1
1.22282572859499 0
1.45858866092684 1
1.50224209595911 1
1.45003311932011 1
1.87758576593727 0
1.40620556151702 1
1.49284853711784 1
1.59955325776742 1
1.52886717936378 1
1.5732442905862 1
1.55954017648805 1
1.606704789291 1
1.63292797154438 1
1.32765581623275 0
1.55465732566652 1
1.43464899623439 1
1.44304797742185 1
1.74143650404116 0
1.52898012313163 1
1.64960079627299 1
1.53143821761177 1
1.41900035790938 1
1.42780466067699 1
1.29138271013511 0
1.39572990169041 1
1.32489069700024 0
1.81573187788532 0
1.46370924782267 1
1.62171027034191 1
1.36207749558607 1
1.43336235793013 1
1.47746281776552 1
1.47140461609139 1
1.44537955014031 1
1.48843545426434 1
1.44838122681627 1
1.49100831618759 1
1.27986538388658 0
1.63095495124394 1
1.35305111948064 1
1.57362580362453 1
1.64623084341226 1
1.61737817147419 1
1.16133950116276 0
1.49209249718369 1
1.34605705241343 1
1.48344658423698 1
1.52670282693777 1
1.67512076171488 0
1.31211099868595 1
1.54817063303989 1
1.30106408811174 0
1.36992678760179 1
1.30784405921145 0
1.49128482547745 1
1.43072473259822 1
1.37273099899282 1
1.54659050703769 1
1.45076904262577 1
1.50339194856693 1
1.61867922179037 1
1.46317848627259 1
1.4783634081911 1
1.36783073675387 1
1.43976571441143 1
1.57823059553598 1
1.79029171212367 0
1.43746416309783 1
1.5398876363288 1
1.55145995100887 1
1.33433000668335 1
1.38618849343556 1
1.40964785627101 1
1.43159287615764 1
1.41235055233954 1
1.56314696720143 1
1.72750812909148 0
1.66515053115326 1
1.45606011258793 1
1.30894766387656 1
1.33992036509642 1
1.28341789904967 0
1.38420422486261 1
1.53713347542358 1
1.49647336125428 1
1.49161138562137 1
1.49674116964195 1
1.43931014832764 1
1.67439617961442 1
1.56002694976309 1
1.52696412976025 1
1.44005387476995 1
1.34306120704498 1
1.35258724754192 1
1.36508798913855 1
1.48759918701595 1
1.65772463195624 1
1.58348431751515 1
1.48428328569618 1
1.64484571560936 1
1.43102264831355 1
1.3813712062404 1
1.67227567898755 1
1.5172729263068 1
1.50712589738466 1
1.62523418531174 1
1.40043440165737 1
1.4763082762019 1
1.22150355801593 0
1.49308030708273 1
1.56288038918789 1
1.59090731165259 1
1.3693224105626 1
1.38071940955241 1
1.43601738495715 1
1.41307937611826 1
1.40165712431847 1
1.39088826209781 1
1.36120427581714 1
1.38329819889983 1
1.65154827038767 1
1.31748618577602 1
1.69619451638501 0
1.45088956081744 1
1.31089061457891 1
1.64645709481559 0
1.506533701399 1
1.6182821026055 1
1.44421857654561 1
1.4851499452153 1
1.52655211633173 1
1.52192365802046 1
1.536010386779 1
1.50250641375568 1
1.7311905171252 0
1.50772225982152 1
1.42472985331442 1
1.44608028757692 1
1.40025873827407 1
1.58581676238043 1
1.45649028682298 1
1.37503256504458 1
1.46591108072885 1
1.5896079476182 1
1.56408552849098 1
1.39215591923248 1
1.19544203403784 0
1.35528387240317 1
1.52884833825854 1
1.29682738603712 1
1.24394101087994 0
1.51487177212352 1
1.6739760021226 1
1.47266722721716 1
1.48628519513539 1
1.49416354922485 1
1.46482489881368 1
1.53724082194209 1
1.4481307074714 1
1.28408495253468 0
1.6938614938415 1
1.40038350732632 1
1.70019249089158 0
1.52387417633384 1
1.33743895625053 1
1.40219421475683 1
1.72000303226188 0
1.55680368946598 1
1.71331917711176 1
1.59017967250205 1
1.48678591323657 1
1.54999006794585 1
1.48068941455876 1
1.27931231336049 0
1.46017396326591 1
1.50887291033654 1
1.38183042578887 1
1.5002464538786 1
1.49982635686414 1
1.48116715606372 1
1.33186625208478 1
1.63922035794707 1
1.52310240022902 1
1.48687367083443 1
1.44252634154022 1
1.56169497508355 1
1.40408947011546 1
1.58024605820951 1
1.6194654924672 1
1.45817136084279 1
1.58256566244757 1
1.58462718527344 1
1.39669031130434 1
1.48899619255522 1
1.51919981313192 1
1.58894702694166 1
1.51862737917014 1
1.72119207872659 0
1.41147597443625 1
1.3519330288566 1
1.63514906269496 1
1.51605820164694 1
1.368817250943 1
1.46554001511985 1
1.34344381773682 1
1.38046736844189 1
1.41837807418397 1
1.48709629016118 1
1.59088718137764 1
1.39422175600089 1
1.46107595574009 1
1.6410335088004 1
1.49758924851666 1
1.44629793279778 1
1.49591864647215 1
1.34534032861337 1
1.50012255587116 1
1.43604370827192 1
1.22205662949919 0
1.45564424869102 1
1.55349900240508 1
1.62461320076996 1
1.44915911075794 1
1.48100778037499 1
1.52848438984129 1
1.38492575482355 1
1.43196518404451 1
1.45564146920299 1
1.51817606639125 1
1.56614047634841 1
1.22669398291143 0
1.42941010461346 1
1.52463731367931 1
1.5332831169109 1
1.45847331092078 1
1.40713089121998 1
1.55573530913255 1
1.60993432301487 1
1.66406455000228 1
1.6291877439944 1
1.32542998218223 1
1.22851307354033 0
1.51405782351543 1
1.28224774967036 0
1.64861297395977 1
1.27684511556404 0
1.65086594435498 1
1.33272732548258 1
1.62223510211939 1
1.56636516999813 1
1.3337478973579 1
1.5796631827527 1
1.36345645907341 1
1.52944239884377 1
1.65717268557294 1
1.4588456186045 1
1.42481378019498 1
1.37450952308202 1
1.45718634083032 1
1.53775385743523 1
1.54924678124667 1
1.56040519655939 1
1.44265590162063 1
1.71807155493374 0
1.44634754038595 1
1.36452142010704 1
1.43912918564352 1
1.46541749215405 1
1.249172876615 1
1.5051139294995 1
1.44128464391202 1
1.67002060414449 1
1.41338895896873 1
1.51182513508307 1
1.60131695593701 1
1.45056266048968 1
1.56711387653735 1
1.35329150926485 1
1.43680658474136 1
1.63415741789593 1
1.49016409765343 1
1.34623327454906 1
1.64925306426706 1
1.48516778464827 1
1.29684859926124 0
1.33803238904002 1
1.70582650809016 1
1.37980275588576 1
1.40007889615916 1
1.52534470615273 1
1.4467132827843 1
1.56340152668486 1
1.32177512201855 1
1.5477019061844 1
1.48424767039623 1
1.48007370188187 1
1.48716863163832 1
1.5002542805051 1
1.13922537419817 0
1.56536113389408 1
1.50504319953847 1
1.36255598004962 1
1.38738825093423 1
1.55468629769344 1
1.49369392418427 1
1.54182149519652 1
1.61986065858855 1
1.35221846056256 1
1.43518398611335 1
1.31545211267535 1
1.32722312655502 0
1.39881387702726 1
1.3757745878435 1
1.53209677187877 1
1.48513375027209 1
1.35233673308912 1
1.67145146696387 1
1.47682102010606 1
1.46959130915495 1
1.57022092314651 1
1.56817913355914 1
1.54193035469798 1
1.50113481636012 1
1.59668730672972 1
1.45350273392854 1
1.57271447247222 1
1.32867473522349 1
1.47645721739376 1
1.34628370445927 1
1.42639228583388 1
1.44017424438541 1
1.41380373826648 1
1.3619934682495 1
1.71693260962001 0
1.41992845550114 1
1.35040424485425 1
1.48744038392596 1
1.40465595466531 1
1.32949623077567 1
1.40053760571844 1
1.29014046130638 1
1.6329415324668 1
1.75485621365411 0
1.42840701945273 1
1.42350868414043 1
1.41857669984441 1
1.40840453042873 1
1.51298804220669 1
1.52111839740584 1
1.54322121173732 1
1.53449099216368 1
1.50509356492499 1
1.45818779418376 1
1.36645068440052 1
1.44372887931811 1
1.64671682829662 1
1.28613670167159 0
1.54857659362786 1
1.47853326391154 1
1.54882938476392 1
1.45890863381405 1
1.46984046733166 1
1.72682942762701 1
1.53576091446984 1
1.56174398827437 1
1.50161144108189 1
1.39488093016875 1
1.43119053837731 1
1.59129421746252 1
1.57853423462063 1
1.56080272666265 1
1.2862412984595 0
1.50960154517219 1
1.49447157079565 1
1.70350572813007 0
1.32662332156897 1
1.49600078229465 1
1.54588235834546 1
1.54933405829833 1
1.31746428732276 0
1.51143207893322 1
1.7229073867552 0
1.53134934423799 1
1.49437005766233 1
1.55075615886423 1
1.38171915505645 1
1.33423337391809 1
1.38167549233761 1
1.4592800259394 1
1.39251831851376 1
1.31280069278056 1
1.63008086747134 1
1.46964270809864 1
1.5180615589042 1
1.37522934816384 1
1.41672492213134 1
1.3818439652954 1
1.58571515069956 1
1.37938115682809 1
1.6456021337551 1
1.68171725878199 1
1.37235036772344 1
1.28183269546253 0
1.31426346925049 1
1.5609949649785 1
1.62670100208266 1
1.33434736045642 1
1.47921712841545 1
1.50395213420078 1
1.35140141186771 1
1.37855517652014 1
1.44646930112464 1
1.32519748984267 0
1.32854843176489 1
1.36381526310883 1
1.45381404282388 1
1.67959042423861 1
1.39981072535298 1
1.37072970059429 1
1.7575437582946 1
1.51167375036261 1
1.48765591955478 1
1.45514490202626 1
1.52262639762783 1
1.4993681568758 1
1.56369252687652 1
1.43395500277784 1
1.38785776657517 1
1.52550707120078 1
1.3971421892527 1
1.75945154813594 0
1.45396569055041 1
1.44744927804962 1
1.411680838605 1
1.39276488204892 1
1.41671837857994 1
1.30027884018723 0
1.48512024113405 1
1.62775053511702 1
1.46944411831234 1
1.51547957782556 1
1.59344179379931 1
1.34675192596877 1
1.43157513262383 1
1.55875413468357 1
1.52139489011356 1
1.71138388528661 1
1.51882656948385 1
1.56203949010264 1
1.35108019429537 1
1.46289705003784 1
1.55296913400739 1
1.5417123959464 1
1.36563884454266 1
1.40347062933882 1
1.36436551528612 1
1.49719361535685 1
1.46477995519564 1
1.61538303384531 1
1.49071164351173 1
1.45452184927066 1
1.39291319794073 1
1.46473365883137 1
1.41523455949918 1
1.68381556186039 1
1.47757145045449 1
1.50960183627948 1
1.45896304467513 1
1.5364983900107 1
1.46733123773388 1
1.51043408412082 1
1.41988690373265 1
1.5965247969067 1
1.61312429434535 1
1.7040354886311 0
1.44415332906385 1
1.42648864385799 1
1.69068065174526 0
1.32201842615991 1
1.51903190809895 1
1.44629940329136 1
1.55758477537991 1
1.44745841515346 1
1.29605048922523 0
1.50559326261319 1
1.48935180049314 1
1.21066612861161 0
1.50922994461463 1
1.62170598842276 1
1.39349194169444 1
1.62334753825683 1
1.19625872704835 0
1.47512716788025 1
1.36821668399244 1
1.61771671716899 1
1.39733830592094 1
1.58574635989313 1
1.72724250950922 0
1.47402277812516 1
1.31592524901635 1
1.30510527791333 0
1.62734561035405 1
1.24017122707838 0
1.37384097715372 1
1.30701923285453 1
1.63022008591003 1
1.4293355642114 1
1.56346632622019 1
1.38937365572769 1
1.41491496622544 1
1.64342035126241 1
1.6093548053201 1
1.49179354116717 1
1.39542533826353 1
1.51120175698329 1
1.37416541946941 1
1.41642960437702 1
1.49066200511082 1
1.64857762594687 1
1.42119201994706 1
1.54223914864896 1
1.40601606989129 1
1.59539367703087 1
1.29613726040654 0
1.61919743241987 1
1.76095802035679 1
1.41652252452194 1
1.54972920435087 1
1.5439585777077 1
1.64771135127485 1
1.49189728512713 1
1.48671813790289 1
1.49168533670623 1
1.48077940332304 1
1.55570798525817 1
1.57738615635679 1
1.47156122727173 1
1.59908059836219 1
1.50847130126855 1
1.64052877349483 1
1.57163934473494 1
1.35093902823134 1
1.61068764013769 1
1.35021479999142 1
1.45791327300073 1
1.52349976691109 1
1.42123161829615 1
1.4717713424296 1
1.37877130193453 1
1.46891029120957 1
1.63466552685721 1
1.51972202196388 1
1.52388502828719 1
1.31098968929818 1
1.56848947628236 1
1.57670847342356 1
1.47122229184161 1
1.55990728518583 1
1.41928607374241 1
1.44822139606634 1
1.54074159834934 1
1.47213997508475 1
1.33749224910647 1
1.40679869762113 1
1.39930078626556 1
1.46262153668919 1
1.42866838786788 1
1.66285619711394 1
1.5691158016352 1
1.51171954526361 1
1.32853733275103 1
1.41909150875887 1
1.41421280976523 1
1.59303659896039 1
1.42614662752806 1
1.58919250520176 1
1.64337216362814 1
1.42523246353893 1
1.55399616250754 1
1.47775695240767 1
1.50118621783947 1
1.45886853459801 1
1.35782223123881 1
1.60641160801288 1
1.54920424503601 1
1.52766299711299 1
1.76222792048886 0
1.41598686575316 1
1.31493205697634 1
1.49082175896233 1
1.51142079570641 1
1.42301713476878 1
1.62829039309368 1
1.41710660218506 1
1.51820882287493 1
1.36244742299531 1
1.41860904190038 1
1.41557974247917 1
1.2943136501117 1
1.333117208946 1
1.55314465586124 1
1.44462446654316 1
1.5830772884052 1
1.57242799801985 1
1.63744852019592 1
1.37751512559893 1
1.28469762727961 1
1.4272880011075 1
1.59166061784019 1
1.52049255874919 1
1.42387934969693 1
1.56932706288086 1
1.47231055352116 1
1.42956230378611 1
1.68426502365007 1
1.47161327845365 1
1.26574050826976 0
1.40305478156282 1
1.67321736731654 1
1.42259751205931 1
1.71874799119412 0
1.42740008899802 1
1.40174570093628 1
1.54091999117037 1
1.62769600733933 1
1.81718532820016 0
1.33273976250299 1
1.46959544412771 1
1.56798759729539 1
1.53470543266134 1
1.68949747378914 1
1.28910633990539 0
1.27152194884482 1
1.51813846000477 1
1.67105570754743 1
1.57160265915827 1
1.70218734775708 1
1.35636396743613 1
1.56429868042895 1
1.59095330385428 1
1.59266455585578 1
1.72656430315844 0
1.43551348110241 1
1.67547276587171 1
1.35332831760687 1
1.54690206218446 1
1.53361439479376 1
1.6186199664461 1
1.61027097409209 1
1.71403300147181 0
1.62565756856777 1
1.51955276336369 1
1.373398795593 1
1.631900034005 1
1.52219351663624 1
1.51956671563506 1
1.55416922766694 1
1.52571827535765 1
1.47397039666062 1
1.65980143314466 1
1.54571899469854 1
1.60735837872673 1
1.43284700284771 1
1.34016315036508 1
1.49251838457326 1
1.45348919857989 1
1.45782705812453 1
1.45198272534912 1
1.47202141392658 1
1.52877049848025 1
1.2971095313295 0
1.69856622290904 1
1.55139100981671 1
1.48914245434371 1
1.67079036258483 1
1.35197621484624 1
1.51418948318448 1
1.48358449788365 1
1.55228035793988 1
1.52681721624819 1
1.34047639393763 1
1.4107337251122 1
1.5072085701627 1
1.49285147565052 1
1.36562879076913 1
1.43222625871108 1
1.3574303468981 1
1.59197639554329 1
1.53556168104145 1
1.42090780829909 1
1.37893426259067 1
1.54682084984339 1
1.52841951844563 1
1.40777483829675 1
1.47101567039448 1
1.39743956590593 1
1.61607912649177 1
1.50001656304158 1
1.47492053249236 1
1.56812304018145 1
1.58527104055004 1
1.68093047312351 1
1.21528977242982 0
1.6221975441161 1
1.49706808925895 1
1.63906636285578 1
1.42502443143392 1
1.53590729430593 1
1.4236825720713 1
1.52851255472173 1
1.67327259348004 1
1.49472430691111 1
1.55812738589677 1
1.5584405859539 1
1.56707326346028 1
1.42073908939222 1
1.7764971427928 0
1.54970702851432 1
1.67890823666516 1
1.52789759116142 1
1.30240415306424 1
1.46460429154456 1
1.53797820743972 1
1.48448378794055 1
1.54769364357812 1
1.35050245836451 1
1.32821000774607 1
1.63928304895638 1
1.41176145266421 1
1.46184592169019 1
1.44373571664282 1
1.43859426544939 1
1.49305446172772 1
1.48999751825533 1
1.46854801179406 1
1.52941183899287 1
1.28975556096937 1
1.53904845176009 1
1.47710393173547 1
1.68326211786568 1
1.17189231813847 0
1.45435670607384 1
1.48571936447273 1
1.57684691247032 1
1.49263252444249 1
1.22636698109812 0
1.55180943431848 1
1.41820629040997 1
1.32779536248643 1
1.54482412962018 1
1.54937513728691 1
1.44303392787196 1
1.48940882583954 1
1.51225748147858 1
1.51285810852204 1
1.47994532266744 1
1.45579503163914 1
1.67061514037317 1
1.42571111339599 1
1.38761059165831 1
1.54538636885648 1
1.58088762490734 1
1.74506018045936 0
1.56661859468446 1
1.57076830803147 1
1.46215331472424 1
1.46504479278801 1
1.50930975142178 1
1.38133455539887 1
1.39394174512467 1
1.29551296058975 0
1.57265576335783 1
1.62108125101048 1
1.55200204488606 1
1.49294208375699 1
1.40000866700964 1
1.44401935627306 1
1.45552748632506 1
1.44010866562864 1
1.44730484574405 1
1.4220739564205 1
1.54915974975196 1
1.43928941316046 1
1.59800229601024 1
1.38347298308267 1
1.48445893455959 1
1.4633113444166 1
1.63318345816755 1
1.36393939066299 1
1.75023403689812 0
1.49162255950374 1
1.26736591919079 1
1.58586792285588 1
1.54998857632806 1
1.42820618025754 1
1.59995016144321 1
1.50821376648792 1
1.33796934964452 1
1.44205135765981 1
1.64283049428613 1
1.66776173713728 1
1.44555874258494 1
1.71008842934732 1
1.42666712296305 1
1.55780901305677 1
1.33692564394275 1
1.43172343444298 1
1.63129741022893 1
1.42470242587155 1
1.32842152410119 1
1.55183775755507 1
1.57692124878653 1
1.62276279520536 1
1.50948996333622 1
1.51600815039596 1
1.43270418378652 1
1.64620575637319 1
1.36218218023311 1
1.30068751590859 0
1.53972952346962 1
1.43784627395373 1
1.52500157427271 1
1.45384765519683 1
1.42436305349941 1
1.56296625340363 1
1.4870817449472 1
1.51952079054121 1
1.41407605193685 1
1.29538863856323 1
1.3638689080412 1
1.39924159120195 1
1.31810267803057 0
1.29106284679417 0
1.67038562885001 1
1.32751763058235 1
1.60436574117013 1
1.74228858095667 1
1.47963070417738 1
1.47869366610034 1
1.60124631394215 1
1.53732880767464 1
1.60680309692826 1
1.44491793979343 1
1.26345406319879 1
1.52688154319275 1
1.47702314444503 1
1.46014905055102 1
1.46640139016289 1
1.169157890099 0
1.43742649901374 1
1.35361846576814 1
1.80444805060155 0
1.51217805481753 1
1.68998821216225 1
1.45297121262649 1
1.7358971744532 1
1.5202842275665 1
1.39873603113646 1
1.34077775100203 1
1.30903180193273 1
1.66133083072081 1
1.57834062947952 1
1.4949649626465 1
1.42111678850967 1
1.43119779395008 1
1.4627984593967 1
1.42155225421107 1
1.60640991698145 1
1.49984715932291 1
1.49162330792298 1
1.51353989415769 1
1.41811239182821 1
1.4810358503473 1
1.3727560309793 1
1.58414469652896 1
1.40062384962185 1
1.41395332519161 1
1.35721063638864 1
1.50105421829374 1
1.30513361006508 1
1.58426630324008 1
1.51762916376003 1
1.69921870450152 0
1.56111225432335 1
1.5699085925033 1
1.59859782797105 1
1.49443159162977 1
1.43406526172616 1
1.6035530988064 1
1.3777587940143 1
1.66039386290361 1
1.3855211551337 1
1.49526521567342 1
1.63051228204391 1
1.48019921864637 1
1.45592499963773 1
1.68829446968007 0
1.52439782681051 1
1.57121009634754 1
1.44481713632213 1
1.4452986507665 1
1.38922175598573 1
1.49973035359307 1
1.31836382927483 1
1.49662783443229 1
1.4895178855928 1
1.37972163907141 1
1.53367091990808 1
1.44745838792325 1
1.4083945808913 1
1.46828889714269 1
1.6634058594359 1
1.43108072849325 1
1.45341591866534 1
1.56277252913251 1
1.57346434680981 1
1.54103459452234 1
1.52375211762376 1
1.41127340420748 1
1.50793149561258 1
1.5114693189451 1
1.5840543942309 1
1.52008525574474 1
1.65869426655829 0
1.44166312368575 1
1.56156699653675 1
1.39387695918999 1
1.54206658542629 1
1.46105978086966 1
1.49222780527676 1
1.59524287434005 1
1.37042240638298 1
1.46413836762332 1
1.715294468637 1
1.55331979264858 1
1.5049407154373 1
1.59975568625586 1
1.42908090979072 1
1.46158784670621 1
1.54157448141402 1
1.80655266144112 0
1.49040999199091 1
1.6378790399258 1
1.45593853990956 1
1.47101014266559 1
1.64935481920793 1
1.44097407113393 1
1.61110325332616 1
1.45437371669519 1
1.57255657750952 1
1.48273638086323 1
1.71209295589665 1
1.54744732921137 1
1.58604432307203 1
1.45452662280959 1
1.68543250127034 1
1.51562432613771 1
1.48413784645195 1
1.58462617190532 1
1.64674753420104 1
1.77225412323677 1
1.50713988065489 1
1.46470718750516 1
1.62790728513986 1
1.39739491007865 1
1.43126702401451 1
1.52012945617216 1
1.38013504012279 1
1.59412980761708 1
1.499056399054 1
1.60004608972974 1
1.58388525561737 1
1.48007631676146 1
1.4875306797666 1
1.64796411563895 1
1.63161892677891 1
1.448842949644 1
1.48876334132753 1
1.51065480522221 1
1.45762428033252 1
1.54688475340319 1
1.50929583669156 1
1.43666773841454 1
1.45318709875963 1
1.74928095215674 0
1.66606885931352 1
1.55019398786346 1
1.47953093323016 1
1.47793236338234 1
1.44730747758425 1
1.4970770878146 1
1.50073370922709 1
1.49178585298312 1
1.51101931232414 1
1.49532413070879 1
1.25043341528656 1
1.3167397716769 1
1.4335426792724 1
1.48037325265976 1
1.53641181351526 1
1.57286442360492 1
1.25705241606155 0
1.58630340346403 1
1.35917494713927 1
1.21832414105784 0
1.41960957132523 1
1.45239342795784 1
1.65971502660083 1
1.53692295579511 1
1.55373720662002 1
1.61838215642187 1
1.53230404092145 1
1.38263832931945 1
1.45448155660946 1
1.36573463283447 1
1.62205067366448 1
1.50656163176952 1
1.3493783320123 1
1.3981772939163 1
1.37387246137545 1
1.6328196035665 1
1.4948221925142 1
1.64092155829408 1
1.35981535630692 1
1.32429624133666 1
1.72134927442425 0
1.6087452443124 1
1.42145676220137 1
1.3469138776141 1
1.52749998465148 1
1.56860435537201 1
1.55852670068392 1
1.39346436103554 1
1.46958390349603 1
1.72582281545947 0
1.52592432317943 1
1.44918664092399 1
1.61596639859712 1
1.61162308760468 1
1.57478736466117 1
1.48049329770723 1
1.56837770458462 1
1.3154806686594 1
1.56452564436207 1
1.32760857657297 1
1.50353938702905 1
1.4749073947516 1
1.39255590485068 1
1.49420308570004 1
1.61682325112857 1
1.48405342830793 1
1.6199563863152 1
1.59568222091605 1
1.40580125627748 1
1.38298366494427 1
1.42280189455319 1
1.36002315881972 1
1.35604542848794 1
1.49646400069697 1
1.61300312043084 1
1.48289359990782 1
1.52070359525935 1
1.43545512630689 1
1.58856359778906 1
1.46518073403449 1
1.49255672736087 1
1.43710029085341 1
1.57466558803701 1
1.37801611251093 1
1.55920169718084 1
1.57433029254339 1
1.50715061960896 1
1.65234048878683 1
1.72967327576093 1
1.44854916050944 1
1.67667191999633 1
1.44701487614997 1
1.6106450629064 1
1.50209227686979 1
1.40393011240962 1
1.53934256254609 1
1.49215863617771 1
1.40478205665192 1
1.63047253122241 1
1.53456063949566 1
1.37665071228869 1
1.51948861998008 1
1.60912745486335 1
1.31944758214631 1
1.3857770625496 1
1.42558242747138 1
1.55183975819997 1
1.39521429291465 1
1.66119353493005 1
1.37801625935965 1
1.53097564619708 1
1.611308331132 1
1.45257257090219 1
1.51358390408921 1
1.39899045290994 1
1.4465845297069 1
1.70600611276299 1
1.51248287242344 1
1.55391789058334 1
1.46781739682288 1
1.50391568687182 1
1.61598551127216 1
1.46462544592705 1
1.39720137719002 1
1.42631503779506 1
1.18642103439997 0
1.50530283455235 1
1.53788978396536 1
1.5507206515064 1
1.30990984428337 0
1.48017110806261 1
1.31344405841502 1
1.44596000082623 1
1.61236576681728 1
1.69904549249825 1
1.67088923207981 0
1.41786698255638 1
1.51341823510469 1
1.47538824143628 1
1.4242178669039 1
1.6334034731254 1
1.57270432821115 1
1.63011118348506 1
1.55396502926384 1
1.56573670718603 1
1.45482677025201 1
1.50522830273804 1
1.66346622691137 1
1.46904920060696 1
1.43877230673315 1
1.4515324364235 1
1.44505411552479 1
1.52739057340406 1
1.3080462486398 1
1.52070757297599 1
1.40869120539035 1
1.49683120220384 1
1.60606702544529 1
1.5213833262168 1
1.50823751808775 1
1.36022219063588 1
1.34503114818952 1
1.42543677786079 1
1.41159549073099 1
1.51045389324636 1
1.56580852985074 1
1.35136365100551 1
1.48376496092886 1
1.61620410131975 1
1.5627988439085 1
1.46728601838864 1
1.48784491171579 1
1.58632391785877 1
1.46814615355543 1
1.6256246321537 1
1.54898818496563 1
1.50946066138996 1
1.38888433536034 1
1.31660015368178 1
1.47570656821597 1
1.55514233346671 1
1.43229582648867 1
1.25628179157759 1
1.36053388109681 1
1.50491125186443 1
1.45531476074377 1
1.45875385072517 1
1.51538789154839 1
1.33476998002582 1
1.44635751126121 1
1.39062806002206 1
1.48434600184391 1
1.54258398877867 1
1.43323405837651 1
1.52364979968747 1
1.53399584143693 1
1.57117101946446 1
1.51401952144175 1
1.4719649607887 1
1.54520927843441 1
1.52034915402875 1
1.30616469257217 0
1.32569519143731 1
1.38834521627259 1
1.62998448017764 1
1.32186288934149 1
1.5434446555492 1
1.54583883694386 1
1.49638471733561 1
1.58008840776952 1
1.36417726082256 1
1.50777576771935 1
1.4117716671763 1
1.48033369375295 1
1.32938177137287 1
1.92391878860383 0
1.48434621582763 1
1.57230419792022 1
1.57329557831388 1
1.46112068334848 1
1.39803652954938 1
1.38769745626253 1
1.49279389457279 1
1.3572876981309 1
1.48454582781111 1
1.60315812625157 1
1.48682826193995 1
1.44446639366314 1
1.5481783728941 1
1.46608988220865 1
1.57859650341222 1
1.58866851494548 1
1.47528154559854 1
1.57680909715394 1
1.5408586708988 1
1.41142516963411 1
1.39916303286566 1
1.62936685379369 1
1.38050659788845 1
1.51228443239109 1
1.34932113460815 1
1.67278270621995 1
1.26760905132333 0
1.50278762116173 1
1.43896736029949 1
1.60811904974919 1
1.52734275383494 1
1.37369595574477 1
1.56447955045454 1
1.48285436398799 1
1.52498439763963 1
1.51666263576714 1
1.41509442886739 1
1.50194916844849 1
1.44888716542317 1
1.61003311844483 1
1.48647476827614 1
1.52382143244985 1
1.48893716359672 1
1.52663200498599 1
1.38824402277463 1
1.69904603201599 0
1.52991383650527 1
1.48787527379756 1
1.59207003316481 1
1.39866508053953 1
1.33191330888261 1
1.4992488414538 1
1.49340466008102 1
1.44813195951262 1
1.64462830601985 1
1.30632258946967 1
1.22141134068069 0
1.47818328562459 1
1.55087018926749 1
1.50175863046207 1
1.44002214345646 1
1.41095412292632 1
1.50709876051485 1
1.40000762133105 1
1.60366137233384 1
1.392849653399 1
1.52552625161358 1
1.25584537922819 0
1.50259824595892 1
1.462012597187 1
1.50764206229023 1
1.57157767176455 1
1.34828800605854 1
1.3998314757817 1
1.6931420853687 1
1.31581042555139 0
1.48356648473215 1
1.57236622731554 1
1.40212812397113 1
1.51653821208572 1
1.48870246204768 1
1.49610749171127 1
1.31304940027024 1
1.48748497664254 1
1.36800130035112 1
1.45438945413955 1
1.49671653377011 1
1.45528740808035 1
1.33146811562959 1
1.49343863410262 1
1.68985242905399 1
1.56165905559213 1
1.39715751721536 1
1.66199354222842 1
1.68496199261537 0
1.32860243231736 1
1.71379972889465 0
1.48840033012935 1
1.58824842849536 1
1.34097805978426 1
1.62783662040005 1
1.57441446040566 1
1.59418538172327 1
1.46057212258878 1
1.57684974042351 1
1.46489265604083 1
1.58524752175011 1
1.58530375288673 1
1.53403292445174 1
1.25083693933878 0
1.39868551186217 1
1.38450207720617 1
1.50813326171195 1
1.76696486313312 1
1.41582661818323 1
1.43825915044869 1
1.59082900181174 1
1.4034151556578 1
1.71834757090341 0
1.55800868008724 1
1.41621256824534 1
1.7325429304044 0
1.57533944932652 1
1.39839408917888 1
1.46921950345207 1
1.41595769286546 1
1.48552071362966 1
1.60608272421544 1
1.65512764032821 1
1.37629971719636 1
1.34418333861368 1
1.5664086311288 1
1.48284175365208 1
1.32612960423025 1
1.4105180808106 1
1.40003250004955 1
1.55668957956725 1
1.32843151809929 1
1.45456744593927 1
1.4451389616919 1
1.6084530568832 1
1.28984002743386 0
1.26130850184575 0
1.47693521108246 1
1.57452974108297 1
1.39448179612696 1
1.45683047533998 1
1.49732206217291 1
1.48263711179176 1
1.44102321404002 1
1.50391956783242 1
1.45995732987401 1
1.24894459981253 0
1.44128028719069 1
1.45239401485774 1
1.61906897624332 1
1.40378837869865 1
1.17472845582044 0
1.56475095568905 1
1.65514286179816 1
1.57777106060723 1
1.49871239965864 1
1.4153562103209 1
1.49969132892443 1
1.43856968009028 1
1.55556701910036 1
1.36570302233979 1
1.6735989366632 1
1.40623710597523 1
1.33239673265604 1
1.43922764885787 1
1.53001418878621 1
1.33047623227118 1
1.46089124380754 1
1.53455816051478 1
1.36460687879469 1
1.44209795480306 1
1.24813690159461 0
1.29456141961454 0
1.3935268260647 1
1.45305927082285 1
1.57588443407909 1
1.41063016901972 1
1.32179166227094 1
1.42087397469722 1
1.57136449086454 1
1.27316103865838 0
1.30678462251513 1
1.48114258153297 1
1.46152289446974 1
1.39707300302156 1
1.56070049319493 1
1.57543483415752 1
1.51637817019465 1
1.48293406078185 1
1.39137092314198 1
1.51703825706062 1
1.48742393363468 1
1.60059956457483 1
1.36292987478009 1
1.42597619002303 1
1.5577467365135 1
1.61247203909394 1
1.3748384899186 1
1.51771894510199 1
1.37414753944156 1
1.45090650298983 1
1.45249544195976 1
1.2894006253582 1
1.3679819456098 1
1.46522347627537 1
1.74137160424392 0
1.51370786772901 1
1.37788315757654 1
1.62713792957199 1
1.52726127861806 1
1.49133544995265 1
1.59784788467572 1
1.44597672673541 1
1.62032408378298 1
1.61326477195949 1
1.6093996783379 1
1.58656846032535 1
1.53709051283715 1
1.61011684363969 1
1.55261675569154 1
1.57488525289183 1
1.45144386200175 1
1.65055689019597 1
1.58830262131366 1
1.37216817341066 1
1.25716861595406 0
1.53524951003749 1
1.31304776213966 0
1.54550447408559 1
1.35778239382231 1
1.52444643499081 1
1.55997279274606 1
1.59863220824966 1
1.77986472271531 0
1.37723505305285 1
1.39770854317724 1
1.45994425853158 1
1.40763969681719 1
1.54492759283481 1
1.35291689000259 1
1.62132702390906 1
1.3104644163914 1
1.53504281324176 1
1.42017182557304 1
1.64308260515073 1
1.35110919630586 1
1.48845564580196 1
1.34255181779008 1
1.38477463683886 1
1.59942206891659 1
1.45916033213306 1
1.62847852458947 1
1.61543339059755 1
1.2793640173746 0
1.50414644390698 1
1.50433948414609 1
1.4323624188134 1
1.49317035290791 1
1.5755691013122 1
1.36134093887277 1
1.55813936501621 1
1.58363157207606 1
1.36576457310255 1
1.63480503509129 1
1.41027835068351 1
1.42355896938686 1
1.38436103524242 1
1.37504138738671 1
1.41544196905345 1
1.69309894697562 1
1.5062321329445 1
1.43265790332764 1
1.39765280588375 1
1.39997665019239 1
1.6486391523203 1
1.63400345608183 1
1.4195484230238 1
1.44398758883936 1
1.37029430637824 1
1.57554745860359 1
1.5589762212772 1
1.32592710679935 1
1.43836149210789 1
1.83692936732323 0
1.652614992584 1
1.46910573988437 1
1.61366577428355 1
1.54749475227525 1
1.44362485148936 1
1.3873503402565 1
1.4968619768332 1
1.5053184211614 1
1.59757390123233 1
1.46641746473433 1
1.50239600794984 1
1.3186106449497 1
1.54560769437935 1
1.59310786707117 1
1.47450795005948 1
1.31520289961046 1
1.36842864263629 1
1.38194382953643 1
1.51845507417183 1
1.58724995604796 1
1.44224427288743 1
1.43193731890037 1
1.60734663590948 1
1.359269772728 1
1.31501214219776 1
1.38857767266778 1
1.58064152912697 1
1.39516237919232 1
1.54349926970969 1
1.53693642399948 1
1.39042216072817 1
1.46424610409691 1
1.42839049757786 1
1.74052603377063 1
1.50721373342303 1
1.50671682277171 1
1.4382389289862 1
1.55314549332453 1
1.564272026703 1
1.46226600246906 1
1.45131860059338 1
1.45464026520698 1
1.41125350772061 1
1.35731141613246 1
1.58594936390193 1
1.46185795987779 1
1.61334207066615 1
1.34639766503022 1
1.58425268967085 1
1.60630219661717 1
1.45655295183332 1
1.52484358354173 1
1.35533514972688 1
1.3440299486967 1
1.46977351852382 1
1.41294643981049 1
1.50389960985134 1
1.37789983693574 1
1.57914786902226 1
1.40217733186795 1
1.50007230393762 1
1.3976538255891 1
1.51335051637146 1
1.26237460505662 0
1.40982180327093 1
1.53811762410716 1
1.41271698453894 1
1.53278022584546 1
1.48577807602306 1
1.3795459284568 1
1.46125419598436 1
1.56985245756715 1
1.58561466703531 1
1.54086905895906 1
1.38218010729844 1
1.43834266083057 1
1.4757188607316 1
1.55306819231949 1
1.39896154438914 1
1.57131320077145 1
1.34412481990337 1
1.50227369934907 1
1.71017952973849 0
1.41106738846234 1
1.41604833350452 1
1.68598448991881 1
1.5929831376158 1
1.58519667347281 1
1.40620394599902 1
1.30651966347856 0
1.6453044415776 1
1.4743905909526 1
1.5583044004586 1
1.43748380588779 1
1.68757365972424 0
1.40236865335862 1
1.47094953716257 1
1.54110875839649 1
1.33767842530856 1
1.36386626243442 1
1.71441388896171 0
1.42747305698655 1
1.60544023180749 1
1.79324318507206 0
1.3555501398706 1
1.32362424201851 1
1.50328775136511 1
1.62396698696985 1
1.60149339556621 1
1.317633295297 1
1.6521620572416 1
1.59539276278949 1
1.38236873983864 1
1.5402639886122 1
1.61398498488188 1
1.59409031129792 1
1.48851908370026 1
1.36475800039115 1
1.47568083648406 1
1.59505049847269 1
1.4614255561962 1
1.38506684751916 1
1.57875619326498 1
1.64632800779544 1
1.5512244549338 1
1.45316086722034 1
1.42924815701946 1
1.27806464443105 1
1.37384024724402 1
1.46529881623408 1
1.41659103489509 1
1.45758097332357 1
1.2068757250413 0
1.47928721819523 1
1.46996738564438 1
1.36515442770069 1
1.62471542645644 1
1.24796620490962 0
1.23146759747538 0
1.53182976976433 1
1.3463098668311 1
1.47663570203785 1
1.52183616224436 1
1.33253150966634 1
1.53536903280187 1
1.52138654167511 1
1.319765849164 0
1.51153739019573 1
1.55964179479444 1
1.3657262117361 1
1.37660077436383 1
1.34801150998378 1
1.38438242925034 1
1.68363722693097 0
1.19566637151039 0
1.41200852959492 1
1.60601106726368 1
1.63754005826369 1
1.38755897525968 1
1.41371760515295 1
1.59835524791991 1
1.5304855818487 1
1.72628826281049 0
1.5098945518832 1
1.4054125560812 1
1.54571702613947 1
1.64400884656338 1
1.47347576708495 1
1.51974207883512 1
1.38379635560275 1
1.29895414796079 1
1.57256762114906 1
1.58081391446948 1
1.51912326699651 1
1.34905717719691 1
1.61063851374014 1
1.51479338626015 1
1.46211125912196 1
1.48179693555159 1
1.63972688705985 1
1.30832244815092 1
1.43203894064255 1
1.59285758911912 1
1.63760175471815 1
1.65298524370612 1
1.42870208449762 1
1.71146926141908 1
1.67119333234551 1
1.28882500594286 1
1.39215348349145 1
1.26528394098427 0
1.23704999203884 0
1.73033235465319 0
1.3898570017727 1
1.66106208989113 1
1.60055302100099 1
1.66311671960286 1
1.43493914011889 1
1.55977790244038 1
1.17375851100359 0
1.63923516742784 1
1.4010428338732 1
1.34067605646516 1
1.42111339953643 1
1.48923676711019 1
1.45474676422713 1
1.35123681223622 1
1.34970983419445 1
1.52714236862308 1
1.46743110731423 1
1.4373442441332 1
1.53702612572239 1
1.59055070634114 1
1.51466211139284 1
1.5404088698078 1
1.5282339322972 1
1.50108293992952 1
1.36129097587057 1
1.44253057884299 1
1.43098411649914 1
1.35274151692914 1
1.51120816697607 1
1.44965405875755 1
1.4142265897934 1
1.54909549530555 1
1.49946806304891 1
1.59764889385111 1
1.18444109557924 0
1.47416424018756 1
1.5382698945326 1
1.5084297386169 1
1.35534808421493 1
1.5553905942299 1
1.38120248119972 1
1.61136294280888 1
1.47771348207744 1
1.39365584896089 1
1.55683316799792 1
1.39941869527556 1
1.61581581600544 1
1.42698503754972 1
1.39093887712136 1
1.68397888497366 1
1.54858404373395 1
1.54440223040635 1
1.63561757336869 1
1.58916972290445 1
1.81867422216964 0
1.47781426178111 1
1.54173935151421 1
1.15635504153678 0
1.25316348689463 0
1.47696334944064 1
1.4840008058485 1
1.59447242697307 1
1.49215682265447 1
1.23621512498666 0
1.47752720773956 1
1.44943237625803 1
1.55801338409309 1
1.46276220092699 1
1.40694235423205 1
1.31302301826757 1
1.46639104182327 1
1.37717772012636 1
1.66746871146207 1
1.53385970113378 1
1.30414238467005 0
1.57810376272163 1
1.48284729639098 1
1.28622524548915 0
1.39761668076171 1
1.58092838557592 1
1.52249205275367 1
1.36613738497992 1
1.62859917687491 1
1.4702802220567 1
1.42575043497623 1
1.38669939093407 1
1.43271698528577 1
1.36233313260862 1
1.57845476059584 1
1.67450000688529 1
1.36627271896774 1
1.50853287265797 1
1.41451224420394 1
1.69842126260401 1
1.50470934633642 1
1.55885325894125 1
1.51229172396733 1
1.53802586016109 1
1.34884861321225 1
1.58371349479079 1
1.31088133877006 0
1.31163494102509 0
1.57547711226629 1
1.49416294440679 1
1.59928123308934 1
1.62653500558812 1
1.54882294651312 1
1.55002458538405 1
1.33638054751109 1
1.57225960125983 1
1.59222736701232 1
1.47363674030666 1
1.66018640082774 1
1.61605559720556 1
1.49475880994148 1
1.53049358917979 1
1.38166936800073 1
1.52794808141855 1
1.47515327885643 1
1.35943686745454 1
1.47020999426653 1
1.6441821572518 1
1.66189462887098 1
1.31547172900187 1
1.51914022930986 1
1.56588546137467 1
1.47009792498679 1
1.45784785730294 1
1.4388037235842 1
1.34662432268871 1
1.676224659608 1
1.56040500739256 1
1.53683089720905 1
1.43554466350805 1
1.59496456250751 1
1.46330017788045 1
1.56647872973659 1
1.4688579576823 1
1.59614063011095 1
1.61728391219314 1
1.29206839302389 0
1.32207632396731 1
1.70492176661647 0
1.56660568856665 1
1.42099993125893 1
1.49101039884144 1
1.65844407297445 1
1.46574287849322 1
1.65331795872889 1
1.4391566957451 1
1.65250453022458 1
1.4889971210863 1
1.4716538681465 1
1.49172683945776 1
1.41700628619057 1
1.43715966108465 1
1.57725522567383 1
1.41486105090194 1
1.52147287430158 1
1.63406346584596 1
1.61481675873249 1
1.60397851751984 1
1.43366128822974 1
1.44661326435758 1
1.43697347608099 1
1.59564285170639 1
1.47773690892313 1
1.56163034163509 1
1.46304582076562 1
1.58797966854556 1
1.44356108086393 1
1.30506053061285 0
1.58191388466047 1
1.37827048460604 1
1.60457029057702 1
1.32213302695632 1
1.40965188465526 1
1.46466167168323 1
1.51941314881025 1
1.42316930970281 1
1.54234036522936 1
1.44341888034357 1
1.44993476242895 1
1.46503859076817 1
1.4695644832969 1
1.57966508747122 1
1.31300982403168 0
1.36768367439234 1
1.66143029514974 1
1.5854049301533 1
1.50507170888569 1
1.58010866828671 1
1.74882311633825 0
1.40302757990281 1
1.63689618144664 1
1.37714982449995 1
1.53144315268355 1
1.54568141282568 1
1.5985507211493 1
1.65673639302016 1
1.38142617881765 1
1.40239151525775 1
1.4336466052065 1
1.41825465508394 1
1.6013065293492 1
1.58034970025791 1
1.42191197767063 1
1.49076049571906 1
1.21513826278545 0
1.60993521603849 1
1.53309230252436 1
1.4556043448771 1
1.56779542423067 1
1.24392556280226 0
1.51552956472189 1
1.43144861116985 1
1.32967459904249 1
1.39484030185934 1
1.54300231074367 1
1.46465841112455 1
1.59512061392352 1
1.26378871940232 0
1.41269009630683 1
1.64573013501333 1
1.58272134606496 1
1.35520249896588 1
1.51444075951252 1
1.36620950483771 1
1.73461704303348 0
1.50725801753709 1
1.49882263832521 1
1.67755257350829 1
1.64813339069715 1
1.34671044358917 1
1.48687848176541 1
1.37237129189855 1
1.5883993652283 1
1.50233122181804 1
1.5546202907552 1
1.49401596829185 1
1.44302904807986 1
1.69933094587478 0
1.40189806679329 1
1.41026507748881 1
1.51841673078562 1
1.46553802060565 1
1.47675212710294 1
1.69815688974077 0
1.44428461408659 1
1.67952825737486 1
1.18208501837729 0
1.58370809080175 1
1.68590673583336 1
1.46320475377325 1
1.46596642979052 1
1.38312087211241 1
1.40126544462326 1
1.45711450083089 1
1.50318298548745 1
1.33291180689918 1
1.42648869030571 1
1.62359985970211 1
1.48009345024277 1
1.52430813910679 1
1.3449898540193 1
1.67517907696441 0
1.63010233072802 1
1.64047291520076 1
1.48209524018018 1
1.55631895104273 1
1.58526702854056 1
1.51625068118678 1
1.63167015067553 1
1.50665093802465 1
1.29534651086626 0
1.53182341202716 1
1.60283304076605 1
1.42182481935343 1
1.44539623919861 1
1.54506550781671 1
1.62136968607813 1
1.58426148350689 1
1.44348122672394 1
1.62798311697838 1
1.50633493053939 1
1.51165370409917 1
1.55913196878435 1
1.48602192906495 1
1.52846189601318 1
1.28712987117724 1
1.55627297328874 1
1.56904600493756 1
1.41918201538852 1
1.41648208064083 1
1.58364605271049 1
1.51267058095027 1
1.68501572165743 1
1.53032649587692 1
1.69725751746893 0
1.54058557595547 1
1.44880749020608 1
1.5956299556246 1
1.44383220109353 1
1.61621845039254 1
1.44900198021604 1
1.32599877096221 1
1.53723977970458 1
1.3909331175574 1
1.5017078111243 1
1.28974055810815 1
1.45526206022109 1
1.27047637059073 0
1.46583753914558 1
1.40037318501089 1
1.49006681960607 1
1.55781587523221 1
1.54006636727606 1
1.34083670849129 1
1.6145618017218 1
1.52393672232345 1
1.50366551529626 1
1.38771631398924 1
1.53975728841005 1
1.43184669771097 1
1.44953404374349 1
1.53322110328691 1
1.63990159309371 1
1.51165972560763 1
1.4341488491769 1
1.46423590344208 1
1.46730790940939 1
1.50543061352914 1
1.66030348422239 1
1.59913932187576 1
1.54544800601485 1
1.43073437010507 1
1.47341837489032 1
1.60372932008914 1
1.38840863132346 1
1.42104978680871 1
1.59223645724315 1
1.39213585070813 1
1.35716994068751 1
1.57814933322063 1
1.56356824595927 1
1.3429566427302 1
1.56560446815275 1
1.48035665431553 1
1.3617817698786 1
1.46387535545671 1
1.63236537113199 1
1.3940119208297 1
1.44167110088336 1
1.46915358938003 1
1.51360701664966 1
1.55179781226838 1
1.59579648986335 1
1.41142651454766 1
1.50896664708419 1
1.38582903131419 1
1.73177607427679 1
1.31034090000582 0
1.54213391700672 1
1.29668198932758 1
1.53383639591805 1
1.47008217574652 1
1.61003487804745 1
1.40874211951642 1
1.66079835731791 1
1.33685811694749 1
1.53541394895201 1
1.44493570955913 1
1.45444617288527 1
1.55489363562216 1
1.49820463954717 1
1.67500555226257 1
1.58555488701053 1
1.34236880309888 1
1.645663055906 1
1.58563165922813 1
1.53477780292131 1
1.52829250617133 1
1.46187336683801 1
1.48174162540895 1
1.39259230640639 1
1.72620434186542 1
1.46943012532208 1
1.60305817891369 1
1.24107301586965 0
1.30938591502028 1
1.50094133892409 1
1.56035797349112 1
1.45586723257564 1
1.40578689047346 1
1.50223410980489 1
1.55080415810149 1
1.45579805412056 1
1.58105487262134 1
1.53543959745829 1
1.56036724776394 1
1.15795060351415 0
1.37157923395414 1
1.52185991196509 1
1.60572406243379 1
1.40464012387603 1
1.43863481547055 1
1.43809913080397 1
1.40610188244612 1
1.52929189965584 1
1.4860912537548 1
1.50319302190048 1
1.58161487121687 1
1.60917322911788 1
1.40336082437192 1
1.61764764668555 1
1.4132851532392 1
1.49063616705998 1
1.28106384203555 1
1.508639315776 1
1.51780413162136 1
1.70059128963004 1
1.34519675744186 1
1.53431124791067 1
1.50633878313608 1
1.47311372541389 1
1.464743158233 1
1.43927632827352 1
1.54831817083286 1
1.55287565323385 1
1.42448309499471 1
1.48657044302904 1
1.49936816068961 1
1.3500359481226 1
1.53986023761317 1
1.80319081212958 1
1.48782595590803 1
1.47532739564682 1
1.47810113732684 1
1.55514383037693 1
1.46113869803743 1
1.52428088452111 1
1.52457176484297 1
1.49842201499336 1
1.50179921790054 1
1.46282333963244 1
1.62682792878268 1
1.40178925895715 1
1.5714836730896 1
1.55846794857487 1
1.44934494672398 1
1.57086449619716 1
1.28014865173974 0
1.56830651407514 1
1.70911010475299 1
1.47640487304514 1
1.35840953451108 1
1.65436999199799 1
1.4681114525982 1
1.32482490609251 1
1.47518405792036 1
1.49342139495595 1
1.55763538426137 1
1.437082607292 1
1.34452605996114 1
1.68790755894912 1
1.44283213087948 1
1.54767391317018 1
1.32074330473701 1
1.51018529878091 1
1.47803839016047 1
1.58072053853307 1
1.56882880055238 1
1.60652686349501 1
1.41484372887578 1
1.63802431052444 1
1.57436574615962 1
1.58640211029942 1
1.42011906906839 1
1.53272443505591 1
1.41511950184895 1
1.53459813315003 1
1.4803605200062 1
1.54559098545741 1
1.60890571467291 1
1.52496376899472 1
1.49208233120795 1
1.57776323277518 1
1.49271816726611 1
1.49799747744728 1
1.4990184367336 1
1.59293481484909 1
1.36810817566949 1
1.50088997825104 1
1.64009411545487 1
1.53142590657853 1
1.60400065904495 1
1.47421386593991 1
1.66948206427742 1
1.42700769911109 1
1.55353010364334 1
1.60710755627054 1
1.56080870866475 1
1.6796411375638 1
1.46089064914001 1
1.54016436364482 1
1.51322932003845 1
1.62483664420289 1
1.58461500421439 1
1.35101697084083 1
1.64670660843566 1
1.64086131051573 1
1.40453284053941 1
1.21693729308178 0
1.47004059857594 1
1.54743628239526 1
1.54004966098039 1
1.62507204081985 1
1.38044290390063 1
1.45008511880848 1
1.44924639170343 1
1.49612931442831 1
1.51016083366268 1
1.32558510959409 1
1.52060544736287 1
1.67042201267144 1
1.49667213345866 1
1.52507892357736 1
1.64255557556849 1
1.6655563465567 1
1.54782621538728 1
1.40651204341652 1
1.45766784491342 1
1.49275625240965 1
1.34908401718816 1
1.36121740716567 1
1.50232094265383 1
1.50135474091212 1
1.46487118764169 1
1.47176601193271 1
1.46903539282593 1
1.44160618988293 1
1.54596098085996 1
1.42174090470677 1
1.41774769907135 1
1.50175831756238 1
1.40316114171048 1
1.64503855551399 1
1.67768395525006 1
1.36767230104695 1
1.4579903567047 1
1.52017839720516 1
1.50155308551253 1
1.73028833210466 1
1.56739857606108 1
1.52064063469465 1
1.66164820657988 1
1.51967258605904 1
1.34782508605451 1
1.45372337275175 1
1.44481874540468 1
1.41550642674452 1
1.52635394262632 1
1.46384623892578 1
1.57058860661478 1
1.5156419832224 1
1.46433693926171 1
1.45301157443087 1
1.57479086327444 1
1.60291893175344 1
1.48529026291186 1
1.43276607777268 1
1.55609802647825 1
1.58539278887791 1
1.35676450284101 1
1.30222751814788 0
1.3931792972214 1
1.58540951231879 1
1.56460660642868 1
1.59834221101125 1
1.40409222320761 1
1.46232221171457 1
1.45726802566579 1
1.52301628464815 1
1.46526102480005 1
1.44879949664225 1
1.54228298620435 1
1.47626429746331 1
1.44777066883014 1
1.49495130427995 1
1.54118066837877 1
1.36102243554957 1
1.42783550404821 1
1.54160965575312 1
1.3913579811142 1
1.68986952042374 1
1.62650943921988 1
1.68588120996041 1
1.58756445168357 1
1.54208597856736 1
1.29905981973106 1
1.31058731471439 1
1.70084934180895 1
1.52727540764091 1
1.48043550712786 1
1.53227827065529 1
1.39093964343747 1
1.49535517500829 1
1.41380982540705 1
1.53642373034675 1
1.55040809856267 1
1.37319799714911 1
1.57672749590687 1
1.6258276141054 1
1.55327371296298 1
1.45557661570889 1
1.39176273011542 1
1.37614019496938 1
1.71721567987911 0
1.68446243618422 1
1.49455359967941 1
1.26608282235 0
1.66283178786387 1
1.27632497474438 0
1.55142476266441 1
1.36700613838104 1
1.64843223834778 1
1.56944577363113 1
1.46641652732733 1
1.47607002644082 1
1.47333898463381 1
1.3383986965257 1
1.64384985128366 1
1.31355120856038 1
1.47292729199132 1
1.57315359102443 1
1.36587122326771 1
1.38646069008798 1
1.44395023819364 1
1.47554989038242 1
1.69894385338399 0
1.57846119473725 1
1.5070354421461 1
1.66919467959571 1
1.43376295923535 1
1.49091621052567 1
1.44567835665617 1
1.37044839746214 1
1.23593200647969 0
1.27737127895585 0
1.48455690440295 1
1.50291718273512 1
1.41727294066394 1
1.54502462663837 1
1.33975473065803 1
1.41162684674406 1
1.46617658536708 1
1.72058198199417 0
1.5601087417748 1
1.44446389812673 1
1.53331509215863 1
1.55091937067644 1
1.545918940497 1
1.56947797173924 1
1.50489007152115 1
1.34294819304569 1
1.50362196437094 1
1.48006072818428 1
1.58768964991332 1
1.52999265609999 1
1.32501400056187 1
1.71045884436177 1
1.65173694350998 1
1.36537999078767 1
1.4347368946834 1
1.53315307111137 1
1.40646736771809 1
1.47697498266512 1
1.62048568667563 1
1.38833946702424 1
1.4431467057001 1
1.43437565748928 1
1.35976703715096 1
1.51596735392323 1
1.44764472253859 1
1.4571390900199 1
1.46186089126863 1
1.32160893736502 1
1.51148549721419 1
1.49955498938978 1
1.60038528467953 1
1.57684305480709 1
1.61858036896622 1
1.55097007878734 1
1.58508006413186 1
1.44456931905077 1
1.43174112045165 1
1.37107490256838 1
1.44763405004187 1
1.49347254759085 1
1.80365213877458 0
1.46336221119786 1
1.66526990142002 1
1.60716587563749 1
1.54412970858834 1
1.3548625312981 1
1.45808196864158 1
1.43319930495457 1
1.55805855515783 1
1.45274338342285 1
1.63230562010272 1
1.32070349162444 1
1.71335317436615 0
1.35870715317335 1
1.46159423877334 1
1.48746922306578 1
1.5967370724372 1
1.45791678075012 1
1.49297497244462 1
1.52632733151363 1
1.70193013390492 1
1.59979798632419 1
1.34264508436619 1
1.47408086845264 1
1.55641461755374 1
1.58048241378887 1
1.6699500408961 1
1.663821185707 1
1.4079484039467 1
1.55490970689419 1
1.49430545037949 1
1.54481233479825 1
1.63273429209671 1
1.43133781914577 1
1.34191256814501 1
1.51787226910581 1
1.57860930997435 1
1.49656487899789 1
1.59926582464202 1
1.57491190026869 1
1.60072204471208 1
1.28228936820768 0
1.58888730707773 1
1.52323436334368 1
1.52226075370467 1
1.58996676445065 1
1.37454117432785 1
1.4208643912184 1
1.47213492788034 1
1.65037153565194 1
1.45885600183049 1
1.47575986882678 1
1.56872182956303 1
1.50880019181428 1
1.36968295245629 1
1.44890295253644 1
1.53649180527106 1
1.4902111179577 1
1.41003586832621 1
1.49003975517346 1
1.5052053456167 1
1.60150422625096 1
1.51481697848394 1
1.70236787958794 0
1.4842586147908 1
1.37804263473363 1
1.41450654620014 1
1.44877627184549 1
1.37488635850025 1
1.58085051325602 1
1.54802077913582 1
1.57655086659985 1
1.51222986602788 1
1.58345289118624 1
1.52842616223116 1
1.46454832839907 1
1.58936435529366 1
1.53001910511546 1
1.45050879607064 1
1.55090107907135 1
1.25122198908429 0
1.40964820683497 1
1.65667071361317 1
1.55583824728348 1
1.3627356563506 1
1.45710131177269 1
1.65045418657329 1
1.75214920061058 0
1.56436080444516 1
1.55928814067559 1
1.41912221201179 1
1.47422462699595 1
1.42875761838045 1
1.34940358585156 1
1.32686613065603 1
1.44255715342063 1
1.44387536139845 1
1.53668899258829 1
1.46379187208914 1
1.41452276683117 1
1.46268550094865 1
1.5759015032772 1
1.44080915025602 1
1.63016455852673 1
1.38619529206895 1
1.49103468135061 1
1.5331897439842 1
1.30994515933627 1
1.36442279672132 1
1.36611765433203 1
1.29934876446038 1
1.62921473999946 1
1.35921953124868 1
1.45827458451361 1
1.5244758916478 1
1.60661442938477 1
1.44388885412958 1
1.5551988466884 1
1.43305226573676 1
1.46458235176955 1
1.49748067718217 1
1.5383060174673 1
1.49090052599177 1
1.2542105230393 1
1.69027223082778 1
1.5408653619495 1
1.67480943177653 1
1.6458443905405 1
1.42917234008378 1
1.59512743326199 1
1.35535600531179 1
1.45562559641189 1
1.65556698815251 1
1.3717005161747 1
1.55776680761798 1
1.55267973065288 1
1.3925979405688 1
1.34332551513626 1
1.58673848511141 1
1.38425732026495 1
1.59600612308568 1
1.5746905444153 1
1.58298434485532 1
1.4829115197321 1
1.65382721055549 1
1.47097914889959 1
1.41808387192807 1
1.45582922140829 1
1.43902567532966 1
1.58815787053886 1
1.59654942528494 1
1.58103677993563 1
1.56255146165276 1
1.27275748828629 0
1.48790217369406 1
1.38788591550184 1
1.6715389222308 1
1.57963351064945 1
1.6575350906302 1
1.55609496365227 1
1.42053882504694 1
1.47211252904101 1
1.43568986727596 1
1.64362583022281 1
1.53113247746658 1
1.5259304011099 1
1.44744022754289 1
1.42892952844564 1
1.55920556147162 1
1.34542202191497 1
1.38237983622213 1
1.3939064801015 1
1.36568866988965 1
1.43312549363282 1
1.58468486775718 1
1.48290220920873 1
1.42820244882965 1
1.49717025741379 1
1.48179616907511 1
1.47062777979197 1
1.41838012791416 1
1.49547806565253 1
1.58393010764253 1
1.45259510162161 1
1.52038098354726 1
1.42732649880112 1
1.4828183615598 1
1.40220403750744 1
1.3700100442146 1
1.43679565622588 1
1.40343200226285 1
1.29415118726623 1
1.51624443689755 1
1.54218815199844 1
1.6112199796907 1
1.58094424476976 1
1.29073185528245 1
1.52419371369529 1
1.68040949518132 0
1.4316427088131 1
1.51034308717697 1
1.43222301865873 1
1.45989090450703 1
1.51446320996637 1
1.50461393820073 1
1.58145704860225 1
1.5454048730256 1
1.46075312583514 1
1.39183285261063 1
1.46760374257353 1
1.84217032998205 0
1.55000267058091 1
1.56925912350615 1
1.36771946091256 1
1.48931546198758 1
1.4893271373227 1
1.5989996800581 1
1.47367437224194 1
1.37119455605459 1
1.49792901487205 1
1.45870291983708 1
1.51225324151545 1
1.54248204874008 1
1.51913819911046 1
1.50469906001712 1
1.30486469009019 1
1.4188801952534 1
1.42066467054275 1
1.5654137529324 1
1.53132001343903 1
1.63645348359093 1
1.39115931063194 1
1.4193595215799 1
1.41389818712735 1
1.43879227954481 1
1.39618001085122 1
1.59633411772739 1
1.42751168284601 1
1.34051991030809 1
1.46432956187748 1
1.54941698198135 1
1.5153262085363 1
1.50980336270797 1
1.41523189884834 1
1.78013734435658 0
1.47451283151592 1
1.44467778683353 1
1.59691248264683 1
1.5829240439823 1
1.49559437216877 1
1.35523456107305 1
1.58346918301264 1
1.49486625623533 1
1.36364627383979 1
1.51072390709415 1
1.75299539866211 1
1.60361844157316 1
1.24485077544311 0
1.43563308521252 1
1.3714594397761 1
1.40963068525255 1
1.54938308988091 1
1.33197287225624 1
1.39394139983758 1
1.45831543433863 1
1.59663118983826 1
1.27396941594241 0
1.39672293387247 1
1.57773295364966 1
1.53109315392802 1
1.46131991451044 1
1.40382512043869 1
1.62880832983327 1
1.50142923682474 1
1.49747517455461 1
1.66031848978759 1
1.38412030598241 1
1.58734863645355 1
1.30447391092557 1
1.76436143345412 0
1.65134776342957 1
1.40742520067371 1
1.43353387452791 1
1.60205330467939 1
1.2786092523826 0
1.37453106619005 1
1.51700847300004 1
1.46771328077635 1
1.55538311769228 1
1.44888089135036 1
1.72308879866794 1
1.43599933245627 1
1.40363905522159 1
1.54579754742167 1
1.51019779180767 1
1.47038309979051 1
1.65291101508145 1
1.47125253233585 1
1.4509282260127 1
1.34403769845206 1
1.44289612741676 1
1.51009253432468 1
1.53337467157266 1
1.35998249494127 1
1.42128077645582 1
1.48505287923292 1
1.59710240534078 1
1.54880258917381 1
1.44336529791628 1
1.28301324286899 0
1.4666298570106 1
1.73394693439245 0
1.50299419664655 1
1.60759091076062 1
1.42766923109542 1
1.37658077306365 1
1.55764430407321 1
1.52931027407502 1
1.5297619335428 1
1.50237295316659 1
1.67355422369125 1
1.78729365461692 1
1.39320565322495 1
1.64345698655374 1
1.59624425347908 1
1.65038006300588 1
1.69588609389006 0
1.28072934143178 1
1.48973895453189 1
1.67936606090768 1
1.41516666482905 1
1.31140108933233 1
1.49317640240883 1
1.5059223709864 1
1.5469121932038 1
1.77118796389727 0
1.55165541038871 1
1.4347202485727 1
1.55803793119484 1
1.45087991666612 1
1.63951161864479 1
1.40830198306255 1
1.44294196827229 1
1.42339993080885 1
1.5687201761206 1
1.75591793540316 0
1.44663018104938 1
1.57045238560277 1
1.50025443382051 1
1.51858338747786 1
1.44303541490694 1
1.5150011572002 1
1.51330943975106 1
1.55642420918105 1
1.34549266717182 1
1.40702574829294 1
1.47551397959125 1
1.58205337317218 1
1.47983963237881 1
1.58199611384218 1
1.38243901298754 1
1.54094667725441 1
1.60206593513035 1
1.568039969442 1
1.55979016994368 1
1.29819849930657 1
1.5249963318731 1
1.50377846875321 1
1.37427406153198 1
1.60746678917988 1
1.59771033007276 1
1.5402662875406 1
1.5828934632466 1
1.26876140641518 1
1.38163754899981 1
1.30739240565491 1
1.55256557903595 1
1.50923845337891 1
1.56614078934157 1
1.45655582005685 1
1.43777053283878 1
1.3923661529189 1
1.65505712941342 1
1.41703874003899 1
1.53522578268595 1
1.53918552437111 1
1.45335656999496 1
1.60013199702093 1
1.59475094417277 1
1.60153335870779 1
1.44389321989839 1
1.30772943975261 1
1.48176378274838 1
1.41780617361818 1
1.43409965810768 1
1.47014805242656 1
1.43623818825695 1
1.38488808738305 1
1.50304776697827 1
1.57940083176333 1
1.38942247527781 1
1.63131295208661 1
1.38800989435155 1
1.41218884733481 1
1.43264425984422 1
1.50645372083265 1
1.30760589624794 1
1.34367970688927 1
1.52909812880311 1
1.47040783232841 1
1.40040376575222 1
1.54389847959974 1
1.60864560443151 1
1.39338755256115 1
1.33989111436084 1
1.40513898154109 1
1.54145217355533 1
1.40399929531384 1
1.42105340409323 1
1.47383696160536 1
1.4933204787548 1
1.45821850313222 1
1.58821113377015 1
1.52141863343833 1
1.46017202478504 1
1.52312010996545 1
1.38141469883298 1
1.50965330753693 1
1.49924090708772 1
1.40265053294032 1
1.59539653332268 1
1.44815257868886 1
1.44583188995947 1
1.50988532796151 1
1.55017082631531 1
1.5390090530168 1
1.41776707334839 1
1.39167973667435 1
1.40586556098475 1
1.33291257378268 1
1.3424858347506 1
1.48146381116214 1
1.58312002983711 1
1.34912377568785 1
1.52540122351494 1
1.57805627609858 1
1.61397325045374 1
1.69371584115352 0
1.57586414427596 1
1.54184091376861 1
1.50809297012695 1
1.67763232393498 1
1.42829300374988 1
1.42690833639994 1
1.37637826729657 1
1.39456497941109 1
1.51464445190568 1
1.39394975841439 1
1.61411963529926 1
1.4251472641411 1
1.47979968122169 1
1.44830237392169 1
1.54346618645458 1
1.371042034311 1
1.47349936870857 1
1.55081096061142 1
1.64525745379441 1
1.3395539794636 1
1.40868388436029 1
1.53246303292912 1
1.3772357725004 1
1.5845406945135 1
1.50868911493183 1
1.53083505637713 1
1.24136737817536 0
1.55265949738486 1
1.5062469617847 1
1.48408782590019 1
1.48624237669998 1
1.24998313220292 0
1.31299826245595 1
1.39336575422623 1
1.52961924441429 1
1.73355675087574 1
1.78763158044899 0
1.65133340800237 1
1.64157459633671 1
1.49202637771952 1
1.60434749865215 1
1.55844703593826 1
1.35583972891457 1
1.40501411890183 1
1.51087773849247 1
1.52656330328992 1
1.60364905053188 1
1.57174048005912 1
1.42023609950338 1
1.26607035156062 0
1.45141598220424 1
1.65494986498529 1
1.56969893069082 1
1.37665608796557 1
1.53373267282265 1
1.48711721470767 1
1.37964161960038 1
1.36756004046196 1
1.75013392803978 0
1.50401069064149 1
1.40479867609378 1
1.49353188830553 1
1.60559093235681 1
1.62904915463196 1
1.36451183763712 1
1.55065944709769 1
1.54961139499747 1
1.50026213516192 1
1.39819000632741 1
1.34474718162532 1
1.62128373621929 1
1.56239846579367 1
1.34034165537351 1
1.55119309865747 1
1.57330403240236 1
1.43987743396463 1
1.5369783055504 1
1.71141756616934 1
1.62032988023657 1
1.55615633008318 1
1.55669641418535 1
1.40576239952168 1
1.40634910954216 1
1.38775386106728 1
1.48748733245979 1
1.56206489441756 1
1.61591815246975 1
1.38146533762311 1
1.72937782681846 0
1.42026172141171 1
1.62664880611807 1
1.41539681032077 1
1.46952219824261 1
1.50074015775949 1
1.55832778931516 1
1.53647286672838 1
1.61715150231819 1
1.46725280770471 1
1.44934101103461 1
1.61721133366034 1
1.54944133611041 1
1.46483010240858 1
1.26330289381202 0
1.51861727717973 1
1.48838098656296 1
1.44909400650938 1
1.55828300972569 1
1.51547384296995 1
1.54685229543738 1
1.51467884723579 1
1.49826673738448 1
1.6093913232568 1
1.48798559777981 1
1.33369653432725 1
1.6137184317709 1
1.49176945124401 1
1.56192330147395 1
1.61674692859617 1
1.55929750628212 1
1.47929965111579 1
1.45833049195599 1
1.36258580668684 1
1.74751014349201 0
1.37622546935072 1
1.53904599131836 1
1.70926979709571 0
1.42771052359736 1
1.29614656051796 1
1.6812582960551 1
1.52623321021012 1
1.40607914906199 1
1.37379324744474 1
1.52109797992138 1
1.59446123503229 1
1.45880925353477 1
1.57913291107189 1
1.52093689240023 1
1.28765947573949 0
1.52568935734567 1
1.48526911423521 1
1.31774844359677 1
1.43074694100446 1
1.40088012599864 1
1.58654236447386 1
1.59716900116355 1
1.43478096621762 1
1.38640330070568 1
1.36779637995274 1
1.46183365253097 1
1.32801689944851 0
1.32193387582536 0
1.3202329345137 1
1.4151641676084 1
1.62768657378289 1
1.34699438577391 1
1.36686882836466 1
1.41421622502798 1
1.46820006685185 1
1.30538492063921 1
1.66846322364941 1
1.23532143518631 0
1.41222739892862 1
1.54859953457361 1
1.55320897273967 1
1.43422690385198 1
1.47061280089027 1
1.51901611118084 1
1.61777449292995 1
1.46294243500835 1
1.39027522862237 1
1.32746917531427 1
1.52055437737305 1
1.57450194418782 1
1.65255884094256 1
1.29703149624843 1
1.47791455908746 1
1.55257370340022 1
1.5820261820881 1
1.32905671474403 1
1.62352284363816 1
1.44951771967263 1
1.4624604002466 1
1.37287454264161 1
1.49921627250958 1
1.45768256246092 1
1.4761850665573 1
1.44665112129306 1
1.32297157087174 1
1.70450461139593 0
1.49997553868612 1
1.61003943957256 1
1.24978211473718 0
1.57589157628793 1
1.28161317256709 0
1.45225790312483 1
1.58521248569442 1
1.43174059063126 1
1.64375425777318 1
1.50095765599282 1
1.4510976066832 1
1.34810864576459 1
1.60858791225276 1
1.2490423971504 0
1.52678630655167 1
1.5881870444367 1
1.47204187456584 1
1.7215202994462 0
1.34315961960622 1
1.49134347241119 1
1.47529602978515 1
1.48986555134151 1
1.53352890543664 1
1.48941817419355 1
1.54039364401093 1
1.42679072044414 1
1.47775944936964 1
1.64539856858505 1
1.58170952772276 1
1.43349987947553 1
1.548229131362 1
1.60172149549694 1
1.5303521504444 1
1.64968271182974 1
1.54271009207951 1
1.35491849828704 1
1.45755449093754 1
1.56631447651269 1
1.52031194108461 1
1.44426973837528 1
1.71587440748034 1
1.6099463398493 1
1.59357302341255 1
1.499781101157 1
1.43530240441579 1
1.53110079389946 1
1.40861122151515 1
1.30295094813452 1
1.49344154469131 1
1.53109779333297 1
1.53259366484628 1
1.3610519514425 1
1.28298335883593 0
1.35162514559572 1
1.59813361141082 1
1.40818417284406 1
1.62909560820123 1
1.44643639536133 1
1.28973107744583 1
1.71990896253507 0
1.36898739932378 1
1.35527128700574 1
1.4269820588253 1
1.50232108211936 1
1.58270492597277 1
1.52207437649866 1
1.54752712739704 1
1.71479452324295 1
1.48397389002877 1
1.26296648659518 0
1.44582794150765 1
1.36417948340827 1
1.58005558064774 1
1.46490934003291 1
1.49180410249525 1
1.40837005146575 1
1.46645661013096 1
1.54406314305162 1
1.54880421391299 1
1.42069331377097 1
1.47000484424592 1
1.5458104313914 1
1.40889561339404 1
1.39215065266438 1
1.48705930996321 1
1.40332310628846 1
1.47980456566821 1
1.44035888338007 1
1.40388776602254 1
1.57813160432849 1
1.55721863114085 1
1.6499567961322 1
1.53646298043753 1
1.51550781484839 1
1.49773046506528 1
1.40317278765612 1
1.64369904721736 1
1.67211376375507 1
1.59860795383277 1
1.35863832506362 1
1.33153165100325 1
1.48735028059429 1
1.44192906354266 1
1.27405637938972 0
1.6198258327571 1
1.41059514216971 1
1.45484362821598 1
1.39226252904569 1
1.33915393905606 1
1.44833113300825 1
1.5072098140312 1
1.47410946934241 1
1.50398880125363 1
1.63870233880313 1
1.41643165475607 1
1.47504097143971 1
1.45323802736901 1
1.33949885790083 1
1.47888961751388 1
1.42782770705732 1
1.5361845275656 1
1.78370998117986 0
1.55463319336233 1
1.52680411432472 1
1.52426725353461 1
1.44388764530897 1
1.6931051796792 1
1.46899607914617 1
1.75726470394254 1
1.39480816549574 1
1.48085175260146 1
1.383406703033 1
1.62246045465984 1
1.47677153067934 1
1.54355094447919 1
1.42603738509417 1
1.52963600805249 1
1.44584148764133 1
1.63236957142426 1
1.56085145849167 1
1.49463876211869 1
1.3562633220949 1
1.72194495361171 0
1.46353391617535 1
1.31816484448809 1
1.51437075195206 1
1.34008544042289 1
1.37379529326884 1
1.64514416724096 1
1.4313136061613 1
1.34573685521785 1
1.37877964460701 1
1.47466157121285 1
1.55377136021819 1
1.50513101278645 1
1.63028515425213 1
1.50105293658958 1
1.59594349024143 1
1.44852847523177 1
1.5569705937969 1
1.56759352471688 1
1.1999125600292 0
1.49781527997003 1
1.65502974125898 1
1.43356731381596 1
1.62968071489336 1
1.32100151339672 1
1.52007971330758 1
1.51252985062959 1
1.43847370575065 1
1.54898733202659 1
1.53833210481499 1
1.59188342126743 1
1.23127626068885 0
1.50219890976315 1
1.59866529058902 1
1.30676639102308 1
1.58922479901949 1
1.63183595576276 1
1.42338270687369 1
1.53818338459404 1
1.27892099160559 0
1.48621190519604 1
1.5045678118556 1
1.65167891885758 1
1.3790363125493 1
1.52074472277273 1
1.59877034842397 1
1.52293168091244 1
1.40897147118133 1
1.56821967179657 1
1.58828001772865 1
1.54243455832898 1
1.49348654970776 1
1.55085321403611 1
1.35121405483997 1
1.38580650708855 1
1.3968999750362 1
1.51531877528791 1
1.49882607316433 1
1.41607946832999 1
1.3502703318971 1
1.51216178632199 1
1.39249416050491 1
1.44647059634765 1
1.46970364040133 1
1.51330503412497 1
1.614513507355 1
1.52142549828028 1
1.61121689018381 1
1.47598413817891 1
1.26627015057616 0
1.49109949400999 1
1.6632118618455 1
1.3300469834145 1
1.44840951092833 1
1.24898171246285 0
1.54493361738415 1
1.66777985328094 1
1.45066013336332 1
1.55362638571673 1
1.47102686234452 1
1.53736147239997 1
1.44652810073401 1
1.44674867793937 1
1.56944853609927 1
1.46408751891892 1
1.43855870364865 1
1.41117226369568 1
1.47762606134911 1
1.55664486899911 1
1.7659777281151 0
1.34400568643656 1
1.43771075531314 1
1.50621590076823 1
1.52896994242706 1
1.28482395212033 1
1.6026275235734 1
1.5107205629227 1
1.55885135005146 1
1.44852104362022 1
1.43326040270625 1
1.28857782367305 0
1.43363200677163 1
1.4864697602267 1
1.50472711411457 1
1.50781994197501 1
1.32308328087717 1
1.45967002772388 1
1.59742854729318 1
1.57695203114144 1
1.31497302019605 1
1.46661499910471 1
1.55638589280973 1
1.48273924635417 1
1.71705713417421 1
1.40288899262208 1
1.5795845230502 1
1.53155853217949 1
1.49783542931017 1
1.56989552340504 1
1.32239091326316 1
1.53743124722766 1
1.43851891668597 1
1.71388158555553 1
1.62370330551811 1
1.43093760009274 1
1.41543269878012 1
1.67144932171621 1
1.49149177603567 1
1.51507915538425 1
1.47844361507749 1
1.68128091701891 1
1.57183105097755 1
1.45811248519128 1
1.60970124455592 1
1.67344867715342 1
1.41275506769134 1
1.48158432584853 1
1.53043288838289 1
1.59470616487426 1
1.3438894366895 1
1.47823393647843 1
1.37007267766142 1
1.51603158155178 1
1.41920296522702 1
1.62880668676798 1
1.47866216208494 1
1.6206559990324 1
1.62545802262184 1
1.45823153932554 1
1.70734069114968 1
1.32641360938676 1
1.62679873740653 1
1.4824139614789 1
1.61696229781497 1
1.29448886229184 1
1.65937281970248 1
1.45896736446989 1
1.4033816504285 1
1.38209415941363 1
1.32090943272542 0
1.58304356308489 1
1.75306076166154 0
1.44176186466997 1
1.56971045954968 1
1.55999358179867 1
1.47218646147087 1
1.23071727451031 0
1.2392906077812 0
1.40351692918831 1
1.39749886196457 1
1.61104440724564 1
1.55399812798966 1
1.40002362704063 1
1.38393252434095 1
1.43528837009841 1
1.4773824363934 1
1.36221619589559 1
1.41251492737269 1
1.52635904055969 1
1.40887970381735 1
1.5706925302211 1
1.46648011704462 1
1.41102844989475 1
1.7411540337232 1
1.49221228852003 1
1.31575880509461 0
1.39583113368232 1
1.45261721966668 1
1.48656901910678 1
1.30803997630844 1
1.49947589628401 1
1.40883232344448 1
1.33022642976012 0
1.27686705873898 1
1.50947299698987 1
1.66363814778187 1
1.56107604852178 1
1.59183254023734 1
1.48284002715299 1
1.5304341994568 1
1.42575179159563 1
1.43687516460061 1
1.5132725657144 1
1.61036461530898 1
1.39685111059463 1
1.34883225492753 1
1.55229828166646 1
1.71271074297216 0
1.59204246969938 1
1.3401272053153 1
1.58268892693405 1
1.46559046526947 1
1.52937751300006 1
1.4097530678487 1
1.53562125783516 1
1.6635176814387 1
1.54610927255139 1
1.41928430263909 1
1.44199970353671 1
1.48434453801013 1
1.61928176518648 1
1.56600693731914 1
1.61535274546845 1
1.60857693063744 1
1.57046477245059 1
1.35010380394807 1
1.64916514300554 1
1.30072919930779 1
1.33696186850626 1
1.49165323294169 1
1.49033969265634 1
1.48028374651011 1
1.38366293124259 1
1.71871852065802 0
1.54494938601416 1
1.63583207771446 1
1.58761477333283 1
1.42585208223184 1
1.70020173351932 1
1.49539906658026 1
1.50865307138161 1
1.54952811068105 1
1.37486031280092 1
1.60394148909424 1
1.53556929764341 1
1.53081145975522 1
1.7867600620634 1
1.54363562312662 1
1.62105217537795 1
1.36846875214817 1
1.49063161314699 1
1.33531348057666 1
1.43959655549554 1
1.32365452354844 1
1.34265846269853 1
1.1750529545936 0
1.35259575102169 1
1.68338003182271 1
1.45159266095815 1
1.52773985575091 1
1.55330190260036 1
1.54056178117253 1
1.50513326279304 1
1.53122383426805 1
1.46781950723027 1
1.34885649072152 1
1.55406475019105 1
1.40317241332503 1
1.4960039803574 1
1.46294506758822 1
1.47794161042383 1
1.40030049691253 1
1.45299224150449 1
1.20157039906146 0
1.40251591123022 1
1.51857057671081 1
1.48862718628524 1
1.57757910506388 1
1.47753303321634 1
1.63049951296795 1
1.28075003774593 0
1.51483345852451 1
1.60244235563236 1
1.44878042032787 1
1.38017442916442 1
1.71417338497813 0
1.49551790137495 1
1.5697320190349 1
1.59282877453646 1
1.49238102770041 1
1.79667597627073 0
1.56369492524463 1
1.64089545407385 1
1.51754666231104 1
1.53574227116105 1
1.40617635821735 1
1.61555720425861 1
1.48931722348867 1
1.61506653754601 1
1.39002125461015 1
1.62232858295555 1
1.53823936841863 1
1.56611863517537 1
1.57583118989821 1
1.57788615441346 1
1.3588661280751 1
1.32280084444275 1
1.51841592244101 1
1.40139423587872 1
1.36825986942936 1
1.45311376030461 1
1.68219713265541 1
1.52458926760887 1
1.48883773263155 1
1.30647719821426 1
1.55089820938188 1
1.61556319267141 1
1.52710232375676 1
1.49438173350615 1
1.66213910577535 1
1.49458510739612 1
1.51002204817119 1
1.44296140656871 1
1.36284048533076 1
1.30638608585734 1
1.5241030696669 1
1.6504027221737 1
1.56590141428281 1
1.42511837581209 1
1.44862153877021 1
1.49907328281328 1
1.5731625275287 1
1.52033811544847 1
1.40784627594796 1
1.61782534323864 1
1.6521381846089 1
1.71997660785522 1
1.46378202320044 1
1.44987785446995 1
1.53173665824554 1
1.50115316827086 1
1.38088169696125 1
1.4669923734164 1
1.52298630096915 1
1.49658306272491 1
1.40585890643788 1
1.46795223335098 1
1.58737195255573 1
1.74295502844318 1
1.5657497611581 1
1.3839842726811 1
1.6161731103434 1
1.67657565116359 0
1.3954122174847 1
1.63325037926915 1
1.55661385828528 1
1.45763729826529 1
1.58184410698471 1
1.77718602109831 0
1.56027787360485 1
1.77807595223787 0
1.38260767483456 1
1.56282411210205 1
1.40266196402004 1
1.54903040872643 1
1.28144507050164 1
1.40700577667872 1
1.71774276284736 0
1.61892139698739 1
1.44813441454369 1
1.5546635722981 1
1.54970847280543 1
1.47777906961662 1
1.545164615697 1
1.41425355403202 1
1.24151442104976 0
1.5884387812013 1
1.52748880234766 1
1.39443143907045 1
1.39310029975451 1
1.46777086257023 1
1.58870331804117 1
1.37721348749838 1
1.78109836567366 0
1.54852741960893 1
1.60913618952255 1
1.40981361783075 1
1.60506444213763 1
1.51096184769024 1
1.51077123072866 1
1.60786480326676 1
1.40401742456 1
1.75235548075321 0
1.41557965489482 1
1.42703496427127 1
1.46304339430537 1
1.41267431941582 1
1.48260278783046 1
1.50319628109388 1
1.59645034801702 1
1.72335473545605 1
1.46231495332398 1
1.68511149704445 1
1.33532540692841 1
1.36733058310565 1
1.42425355686833 1
1.27332652405795 0
1.60044530274467 1
1.4928731943705 1
1.44857008072678 1
1.46571379986013 1
1.48749051149808 1
1.43911091643048 1
1.37358773257705 1
1.5218782656937 1
1.53093793929227 1
1.65425986073281 1
1.5475020732978 1
1.44876406256915 1
1.60945534384479 1
1.48971478393562 1
1.444946692763 1
1.39984947633839 1
1.44815904548653 1
1.34906925244338 1
1.54043848618774 1
1.56761187852346 1
1.56184942223114 1
1.3263388297444 0
1.51339389983233 1
1.46618275638343 1
1.46386852049073 1
1.33895093826555 1
1.66270169936187 1
1.49407398226629 1
1.62953988353149 1
1.588555069994 1
1.56519865309451 1
1.58389925043349 1
1.43152957048483 1
1.56707311034631 1
1.36954485093243 1
1.56800344030661 1
1.45603499014517 1
1.42703025028742 1
1.50984493591302 1
1.41504029147559 1
1.49856588217158 1
1.43666377746811 1
1.35066634683846 1
1.58320621583397 1
1.39005544206911 1
1.47970120268856 1
1.53141745844504 1
1.57584435732828 1
1.51855002116634 1
1.52128412176606 1
1.50165178768135 1
1.51740684108549 1
1.37462250323354 1
1.51695654394917 1
1.39990381860113 1
1.36184957016466 1
1.37113142422912 1
1.47240153014291 1
1.49382326712069 1
1.53514431192705 1
1.55899179401383 1
1.58492709505301 1
1.57964111973199 1
1.56497006824054 1
1.35626839470573 1
1.39257047989866 1
1.53213600906613 1
1.49181697753624 1
1.51858808265964 1
1.35452148420268 1
1.47530035076411 1
1.42560938863374 1
1.4311154791591 1
1.5236265063172 1
1.51550938847208 1
1.52150483518499 1
1.70265671925078 1
1.57403865629738 1
1.4592278838424 1
1.65028954102102 1
1.54352852010763 1
1.64723833608379 1
1.40302827200432 1
1.2257038291585 0
1.34205675058508 1
1.3604782257651 1
1.46759757410817 1
1.37763714810963 1
1.53367873357255 1
1.5035680387966 1
1.59163926877286 1
1.51537095557753 1
1.5879975177234 1
1.28415285598945 0
1.56226143121256 1
1.41443546568089 1
1.6259276490798 1
1.39109526287258 1
1.39264656005148 1
1.52565879933943 1
1.49104929575311 1
1.52781997680217 1
1.63875427850153 1
1.43725922297628 1
1.70634894228869 1
1.39279348991549 1
1.57917353684216 1
1.58076724607994 1
1.42549262328525 1
1.47073108773945 1
1.47637437130343 1
1.70893467917235 1
1.7340743931054 0
1.74977247783884 0
1.73125625403398 1
1.38308177456689 1
1.55394977731544 1
1.48002165112145 1
1.45479428072568 1
1.49369662602929 1
1.67044570895375 1
1.56004680562315 1
1.38610030934958 1
1.44408142996011 1
1.46894340226813 1
1.40173023749773 1
1.331142335989 1
1.60651686104375 1
1.67235312552992 1
1.41017319222856 1
1.33379665250107 0
1.52237172259175 1
1.30659306047134 1
1.57475785128392 1
1.52271002955103 1
1.44451931983567 1
1.49711414068071 1
1.48036028252493 1
1.45424976749124 1
1.49103894996422 1
1.58341329448586 1
1.51624063046701 1
1.3521484570746 1
1.54091458530437 1
1.45257757481159 1
1.50630112401441 1
1.49266108006429 1
1.71390156909527 0
1.57140507600654 1
1.5319864784766 1
1.44027971548415 1
1.4203703643898 1
1.56308228133933 1
1.63883557805037 1
1.53615804503663 1
1.56444545345403 1
1.39777274307147 1
1.47868111590068 1
1.59570025042362 1
1.30573065428911 1
1.50612271072807 1
1.54171425231869 1
1.78558207184116 1
1.46131552917203 1
1.51941987651883 1
1.55943999750864 1
1.45496088571259 1
1.47310438775399 1
1.58254078627565 1
1.46194859728238 1
1.42522691101424 1
1.62710567290032 1
1.40732594833461 1
1.44198222424334 1
1.41347557442481 1
1.45844525513642 1
1.43020914464192 1
1.43901694008543 1
1.45533759506037 1
1.56543188810747 1
1.50655005390196 1
1.68059614403881 0
1.52894228844343 1
1.61265637729428 1
1.46170615986888 1
1.5514748723607 1
1.56164394581308 1
1.59629170107461 1
1.50602580048264 1
1.46254170337142 1
1.54911504375067 1
1.25908307215991 0
1.38524916229295 1
1.50110301219571 1
1.37881001246373 1
1.6288928004553 1
1.45628684679092 1
1.42352424447859 1
1.58828148213952 1
1.68824745121094 1
1.60648418393536 1
1.39341736727683 1
1.59857515557718 1
1.28696065626139 0
1.32702916368998 1
1.32873286121195 1
1.51935463218538 1
1.62230154848806 1
1.74299914100546 1
1.62483236178931 1
1.52954155667731 1
1.58637114954623 1
1.74096308215742 1
1.56303753295341 1
1.73662658293362 0
1.57742647632441 1
1.66035662581225 1
1.67741446231285 1
1.52521930480023 1
1.34853333270153 1
1.53466092223218 1
1.52455378896971 1
1.53702020703186 1
1.57847472307182 1
1.6343112915144 1
1.75709567902837 1
1.53172521545113 1
1.50557588816728 1
1.23433084551585 0
1.41695689188956 1
1.573366167457 1
1.35885166813871 1
1.35827272427695 1
1.43161963561979 1
1.41627843279253 1
1.20466044298878 1
1.56762374572578 1
1.50253801793036 1
1.42339327413088 1
1.4031710124147 1
1.43164670993974 1
1.59156642062706 1
1.43770371885352 1
1.64061429548193 1
1.62342196124858 1
1.54556103458389 1
1.25948282316597 1
1.76620309690864 1
1.52921903095028 1
1.59328539661427 1
1.51903253153237 1
1.59026535126688 1
1.3857585651334 1
1.15735210972151 0
1.26100347953818 0
1.52622738981127 1
1.696429575523 1
1.48743771269338 1
1.60397338699325 1
1.57827155326974 1
1.49658418186396 1
1.73523608289741 0
1.52819747515897 1
1.63150163324779 1
1.47821708165858 1
1.65439450101806 1
1.48391438397929 1
1.63210087893001 1
1.41121828353997 1
1.42539196410794 1
1.19221591822784 0
1.6207173742776 1
1.63582649452881 1
1.47642716195 1
1.49513661321879 1
1.39324531328375 1
1.39728133963542 1
1.34513212159972 1
1.62133222928467 1
1.41265078725409 1
1.68608699666126 1
1.54702798986177 1
1.51979305398406 1
1.55647215852972 1
1.76583925552357 0
1.60249334053484 1
1.60222321145459 1
1.3888704873959 1
1.49091329303047 1
1.61580033826272 1
1.29167590926873 0
1.28218590882663 0
1.43566625351179 1
1.46082188434629 1
1.59011427373736 1
1.6337736113694 1
1.43180957948922 1
1.53261388123379 1
1.51669797668381 1
1.5860086319106 1
1.35343758369072 1
1.48985014034911 1
1.505127550933 1
1.33888276312153 1
1.42206546169193 1
1.49710866729028 1
1.46462912715775 1
1.23972920677577 0
1.40527236591374 1
1.60907308273216 1
1.58173655377327 1
1.45338207579127 1
1.37583871189789 1
1.55913846071989 1
1.60309990782924 1
1.43703316415807 1
1.34971542354012 1
1.59240121727602 1
1.50810794839545 1
1.75653984306349 0
1.27909341687193 0
1.61090525197343 1
1.60554986598629 1
1.52689542475612 1
1.18194373327637 0
1.2652738527701 0
1.46290279263361 1
1.31785575858333 0
1.54775351873579 1
1.51305198283674 1
1.54206231029025 1
1.40955393751459 1
1.55635221604077 1
1.52924087205161 1
1.3072623940549 1
1.36661108325104 1
1.35894985463937 1
1.64238821488848 1
1.69589167759214 1
1.5464069265417 1
1.58087103215951 1
1.57810288393814 1
1.41224312603525 1
1.62685462873839 1
1.27195362353336 1
1.55746343675931 1
1.49877263060954 1
1.39717062559083 1
1.39190586667704 1
1.39447364323013 1
1.5495532973403 1
1.6730686620907 1
1.68855542455273 0
1.5449516537131 1
1.47034345009866 1
1.36966298406938 1
1.51910098107545 1
1.56845190382033 1
1.58062721648556 1
1.46501955188593 1
1.34074910545515 1
1.3011224415402 0
1.52675661909065 1
1.42112089735041 1
1.68390310491576 0
1.41423252398748 1
1.39285156428911 1
1.43597537909124 1
1.42450810317085 1
1.49414341110423 1
1.35832299723857 1
1.34958059972407 1
1.45682750792943 1
1.44652262262094 1
1.6366980998436 1
1.70036681877891 0
1.65302766239681 1
1.47238859455805 1
1.27820809576089 0
1.39659368126778 1
1.62796803047901 1
1.65948128400985 1
1.45311543924405 1
1.51444040607561 1
1.38923293839189 1
1.27363118025534 1
1.16621008174701 0
1.3537740668385 1
1.51719509908285 1
1.46747975852184 1
1.59922973627627 1
1.46971982524487 1
1.51913408808986 1
1.41727602150956 1
1.45127793456684 1
1.60489643224586 1
1.49020596651109 1
1.45183406634688 1
1.43852966478993 1
1.43160209197838 1
1.52007678785045 1
1.46659784601078 1
1.53053379401714 1
1.68649209738355 1
1.60782312699549 1
1.60539572888246 1
1.4540080203175 1
1.29095137183968 0
1.37121549803364 1
1.57345431716421 1
1.54375460489469 1
1.46955380659586 1
1.66659005132199 1
1.3996601805277 1
1.6030701543329 1
1.28687544950227 1
1.33799806110074 1
1.49713785618431 1
1.47428415185429 1
1.42479661020012 1
1.52804552424313 1
1.59504838830146 1
1.53079269763253 1
1.37236239487036 1
1.45224306625764 1
1.5083702217747 1
1.30667351950528 1
1.35166061923657 1
1.52130720835223 1
1.37289449674239 1
1.3513988935576 1
1.37323547258014 1
1.47217787509978 1
1.19226070810857 0
1.37906726223296 1
1.55618284402705 1
1.39863799249532 1
1.43316937178895 1
1.4213681585511 1
1.41781227508934 1
1.63455603425852 1
1.4192580521842 1
1.65481140054789 1
1.48639556196046 1
1.65562185378654 0
1.37814224465218 1
1.57201888688279 1
1.5418487592441 1
1.39532676789174 1
1.38408356846389 1
1.4214397169253 1
1.55653441200377 1
1.3115276555284 0
1.69739581681596 1
1.3990001606185 1
1.41304746274619 1
1.57141197333102 1
1.36546579907908 1
1.50101707160939 1
1.63834148984002 1
1.31679173356515 1
1.5243965259139 1
1.53036875005602 1
1.27654498739411 1
1.3941783188462 1
1.48983910128467 1
1.51804777953167 1
1.52115185259359 1
1.47918510878304 1
1.42709112257895 1
1.54750761863553 1
1.56440888167064 1
1.44043686959319 1
1.35353659654469 1
1.6573899741112 1
1.48838704203931 1
1.57414374886925 1
1.46946245855479 1
1.38061498973671 1
1.2932615502356 1
1.57063878470638 1
1.70179902440512 0
1.64145425225646 1
1.41568610856431 1
1.29426472451687 0
1.62027482815967 1
1.57978951773442 1
1.66270909453478 1
1.60168679065538 1
1.36438987015541 1
1.46569795948514 1
1.37722387074486 1
1.37445564366351 1
1.47384084896071 1
1.34443047433179 1
1.44526150084307 1
1.43701365171459 1
1.2749441323191 0
1.48907025499691 1
1.65373918426375 1
1.57841760795951 1
1.38276233460162 1
1.42489085767031 1
1.59038824381465 1
1.42339727932592 1
1.69629027342674 0
1.42792620756412 1
1.69161579092662 0
1.37827844405938 1
1.32993384074584 1
1.49610378466762 1
1.60124459447998 1
1.58676485028395 1
1.37904710910569 1
1.57274262860645 1
1.43127779130754 1
1.6773711526847 1
1.68631097562444 1
1.71112741051575 1
1.28128579339971 0
1.49503812266398 1
1.68122187208169 0
1.33552606896787 1
1.39940430427229 1
1.54237354967094 1
1.68666585071355 1
1.28595453372074 0
1.60262914550952 1
1.39871298912419 1
1.50697813845477 1
1.44542667627479 1
1.30306025294228 1
1.41493893853022 1
1.51169031062218 1
1.45508995225739 1
1.26869029059334 1
1.50918764292749 1
1.38523344362487 1
1.49875791145611 1
1.44632809175915 1
1.47259288048486 1
1.37903881512858 1
1.54779173174767 1
1.44895273475203 1
1.42100701067667 1
1.63996409597107 1
1.52508339236723 1
1.55954871750249 1
1.4786788581364 1
1.34860806018927 1
1.33475909093552 1
1.34827700640084 1
1.36067842946715 1
1.61882674022831 1
1.38183610388924 1
1.42066407252875 1
1.59347063462109 1
1.43955304836529 1
1.60155925374322 1
1.29456850453017 0
1.53465085498641 1
1.56432910652338 1
1.33049205250683 1
1.34728893333752 1
1.63798019831507 1
1.41154889797447 1
1.44014564406037 1
1.59638974014746 1
1.5938296392168 1
1.38316939209215 1
1.54986410062768 1
1.36520771478064 1
1.42440169138852 1
1.54303463066683 1
1.43530401775019 1
1.30895603546178 0
1.44504144229066 1
1.54933495985818 1
1.50993249115389 1
1.52337348681117 1
1.51092038780582 1
1.56646990864304 1
1.60171748876811 1
1.48541593033191 1
1.7780197173611 1
1.53763136078603 1
1.56458668188474 1
1.70702289748606 1
1.40704825006654 1
1.40560250767977 1
1.52416309062835 1
1.61022748443859 1
1.59428439981543 1
1.25463706507577 0
1.56800721638076 1
1.48051786958341 1
1.55315717009394 1
1.55760034469401 1
1.3258441374033 1
1.40652581781387 1
1.53070898934353 1
1.56636113396492 1
1.51866923375377 1
1.4346399502407 1
1.58262225133045 1
1.38003712129687 1
1.48756956861329 1
1.52270155998459 1
1.45343858961479 1
1.49188692514449 1
1.57233036664337 1
1.50679186710845 1
1.58892160172715 1
1.77117015052385 0
1.35900276950896 1
1.39242087452363 1
1.37502057071696 1
1.4451483153969 1
1.65695691695796 1
1.4937922930294 1
1.39857195172202 1
1.43101261698975 1
1.54942939758119 1
1.46867423683525 1
1.56730284942569 1
1.53336724797621 1
1.52289686435115 1
1.47689119265787 1
1.58158575551314 1
1.42694703631641 1
1.46138386986996 1
1.50002108786158 1
1.51940799739226 1
1.54263237355605 1
1.54952322742451 1
1.38127135468884 1
1.47534487376876 1
1.46220473945256 1
1.49263699498625 1
1.45543248718071 1
1.50454745714496 1
1.43884588647324 1
1.4317893315701 1
1.53403501531648 1
1.36753501299255 1
1.70171601381839 1
1.17854947061304 0
1.52192923361127 1
1.73009198045137 0
1.48312469895907 1
1.50836488994652 1
1.25901198249301 0
1.3968196946828 1
1.3145515021413 1
1.71040494604821 0
1.5906231887869 1
1.4825785703575 1
1.36677308446399 1
1.5035327441158 1
1.58888748171353 1
1.31899296842577 0
1.42738134649663 1
1.29705846823545 1
1.46627839435136 1
1.55763524138564 1
1.54448759973842 1
1.39441927707355 1
1.6112622183826 1
1.39739695033173 1
1.42152713816436 1
1.46497087228613 1
1.56841610923912 1
1.64452985352026 1
1.38230558427729 1
1.47568169433804 1
1.49641030924099 1
1.4156255889103 1
1.4749372871356 1
1.48192429208657 1
1.4548291347502 1
1.43229728269299 1
1.36764229497736 1
1.42227037452961 1
1.49868309459695 1
1.45036168309278 1
1.4416005943994 1
1.38264425526744 1
1.45672186947178 1
1.53102499192323 1
1.56157498047988 1
1.36059309694392 1
1.34802011496219 1
1.5782405901597 1
1.40823919989862 1
1.39505618566044 1
1.37699369321818 1
1.54887020259808 1
1.28887542957474 0
1.58417145779058 1
1.44944691771414 1
1.50611769643222 1
1.34421620982244 1
1.49578635973377 1
1.60130386107948 1
1.57053605309135 1
1.57312105873251 1
1.54152814756622 1
1.38517839391118 1
1.5408262970864 1
1.30953084645966 0
1.54854571774787 1
1.56195385450657 1
1.42068065896315 1
1.66254914310368 1
1.224115444573 0
1.62133465813961 1
1.70355718543374 1
1.65248074629366 1
1.45815330417652 1
1.53559590015893 1
1.50307294276966 1
1.40717178810668 1
1.45581024749995 1
1.29215188868816 1
1.52808727574653 1
1.44010544298371 1
1.39145734782487 1
1.53550644388504 1
1.38104565356445 1
1.26304937060158 0
1.38209871037127 1
1.59079572023339 1
1.36146414071979 1
1.4461917363386 1
1.49056697307765 1
1.3807187324378 1
1.59078623028129 1
1.56442350003825 1
1.67140588914533 1
1.25993868029173 0
1.53046687856044 1
1.38935719743354 1
1.5482111678052 1
1.42953092787121 1
1.69339185460672 1
1.54086953844138 1
1.59783998272865 1
1.47258737153938 1
1.44883409029835 1
1.48741797771209 1
1.26671888087274 0
1.57375132492451 1
1.39313972975618 1
1.38420831824277 1
1.51157935593219 1
1.40160098866229 1
1.4748605324377 1
1.3914492611077 1
1.51408270000674 1
1.59194611089556 1
1.38763325525739 1
1.57474844628666 1
1.41367857004511 1
1.57145764162233 1
1.31186345082388 1
1.5383795904151 1
1.56272777258258 1
1.59296861949374 1
1.45474863922462 1
1.36023274244289 1
1.53153902583839 1
1.51559943367239 1
1.5457156415859 1
1.52295729113297 1
1.42073304394186 1
1.56143629062762 1
1.2847780876874 1
1.60347068323333 1
1.66750119763202 1
1.54102796930941 1
1.6391301598074 1
1.52537176105462 1
1.49536776021637 1
1.36283954660176 1
1.37945544667336 1
1.56404603110579 1
1.38584589350385 1
1.39386220554902 1
1.44759261966628 1
1.44149932037429 1
1.75884294842158 1
1.46663306362621 1
1.61520237050059 1
1.54712753801138 1
1.43059901160409 1
1.28397322912333 0
1.60355640732565 1
1.48834592004106 1
1.49310687151056 1
1.60400654865355 1
1.45356045167766 1
1.35304682052709 1
1.35168610762435 1
1.51189331029551 1
1.65391656346663 1
1.5145850166748 1
1.66848472738833 1
1.36017707829251 1
1.38721330191964 1
1.5795586787928 1
1.45065525794179 1
1.31294271903765 0
1.52625456552246 1
1.54711170393707 1
1.49658015219458 1
1.52230424022972 1
1.49201504715276 1
1.63827730227268 1
1.35607879664297 1
1.63987607759265 1
1.47322720682168 1
1.50164938505561 1
1.46465946265731 1
1.58436307007908 1
1.40190479400297 1
1.37834143407243 1
1.42531392945107 1
1.32638564571023 1
1.43859554244018 1
1.42392089669484 1
1.36109739212913 1
1.70010771466481 0
1.54097281225094 1
1.37601788296343 1
1.3786521411814 1
1.37599131326279 1
1.51601492360325 1
1.58919294036682 1
1.53093697910701 1
1.40073408312083 1
1.42599223480715 1
1.73894982755787 0
1.31595295712406 1
1.43352248977071 1
1.51718068918722 1
1.44668493347486 1
1.57598089896405 1
1.42837882195872 1
1.44645016350545 1
1.42706434102922 1
1.41224374696177 1
1.41996276798817 1
1.34623861287563 1
1.52908985100122 1
1.51536156062605 1
1.46934460582215 1
1.54699076424754 1
1.59985299300781 1
1.59119444241779 1
1.54834506757243 1
1.4829290890053 1
1.4748818260884 1
1.50828483181065 1
1.40115591172013 1
1.50344079417903 1
1.44481448068309 1
1.38918398510282 1
1.49292949104339 1
1.4438130329042 1
1.49678202923396 1
1.31689882080252 1
1.53756910723574 1
1.57408763818568 1
1.53285703537727 1
1.45416552293553 1
1.651262293089 1
1.30456482991501 1
1.51398189123445 1
1.36579472860994 1
1.54448170384817 1
1.50601517844339 1
1.64598396007635 1
1.39092818143067 1
1.49619112301078 1
1.52731414051948 1
1.65464522738566 1
1.46007939490457 1
1.52934016683423 1
1.45315814337511 1
1.51160076058555 1
1.55087060576215 1
1.4410458902197 1
1.54244298788169 1
1.33731255518614 0
1.59458807096961 1
1.61030619613459 1
1.6859052143422 1
1.70585072463163 0
1.51024949379982 1
1.54750213133542 1
1.57435840237684 1
1.53880242602467 1
1.62133819320495 1
1.48442636569303 1
1.47070200554705 1
1.54744368966914 1
1.45496296553469 1
1.60059298304233 1
1.55545514866877 1
1.69433041509726 1
1.42670072666912 1
1.33428169650929 1
1.48272135772798 1
1.61738373261408 1
1.5680952612258 1
1.40600688414435 1
1.68967711398849 1
1.31507657502792 1
1.28334889881129 0
1.50100457956978 1
1.4164219759338 1
1.57177074980717 1
1.4373666691597 1
1.40951408949892 1
1.62648670954999 1
1.50523530176322 1
1.25790057858234 0
1.50377502087607 1
1.56897530701165 1
1.36470176277126 1
1.37703866810483 1
1.49997909622992 1
1.40975371234752 1
1.47972667027339 1
1.62387578509493 1
1.64992522420226 1
1.43690614686436 1
1.45052811084905 1
1.35673086234019 1
1.49082321079348 1
1.37241661431971 1
1.48457471179327 1
1.3460238608098 1
1.46268141928875 1
1.44187781625911 1
1.34685491252128 1
1.5206741413141 1
1.45019746536239 1
1.4377309101623 1
1.5924664261318 1
1.51504565851499 1
1.37586457991964 1
1.64322519198381 1
1.63904010262442 1
1.32179897490009 1
1.54128016513305 1
1.42895168303639 1
1.43946021881117 1
1.61704393707024 1
1.44181859918123 1
1.38552395471311 1
1.44357246102781 1
1.71860146557624 0
1.39683632119611 1
1.47095981421222 1
1.54181858084121 1
1.63948855648004 1
1.53854024234031 1
1.55130184187449 1
1.51904791475211 1
1.55979274098143 1
1.48757740953127 1
1.60320610124786 1
1.60782621269035 1
1.42050849608093 1
1.43707255800485 1
1.34494579539614 1
1.43326881974198 1
1.51958796892574 1
1.51075527669812 1
1.39455365845796 1
1.50544121744043 1
1.54986543042965 1
1.36778604664736 1
1.57955100569672 1
1.68480451492294 0
1.48620062617008 1
1.36836626715499 1
1.38235468601612 1
1.41470178773496 1
1.33627571380433 0
1.55632771436712 1
1.67890795586708 1
1.62217306763752 1
1.51892515605765 1
1.51452838253493 1
1.46569904277543 1
1.57307594062701 1
1.53662951225996 1
1.52104358202568 1
1.44555748375657 1
1.55929187592039 1
1.61815072119424 1
1.44254588832425 1
1.62493287081184 1
1.517638753259 1
1.41527064862382 1
1.55895449529459 1
1.48383266382771 1
1.39730578268205 1
1.5125348732717 1
1.48166180892491 1
1.56547500291615 1
1.48070884072491 1
1.64239297272953 1
1.38420333121653 1
1.46986665560626 1
1.60430303928915 1
1.42069539031895 1
1.57639095878727 1
1.41969071286139 1
1.6556914178164 1
1.13319025144859 0
1.4884071338445 1
1.59769004876517 1
1.52607252112698 1
1.4759996652325 1
1.55703144460894 1
1.58142676691491 1
1.52115077956938 1
1.35518073272979 1
1.53784349951022 1
1.54850288630532 1
1.65509718602498 1
1.56679959693604 1
1.44524176991005 1
1.43168416431194 1
1.37474808243291 1
1.3908094211187 1
1.49925937692503 1
1.3865025170283 1
1.39647791665713 1
1.59999240045921 1
1.50670834936052 1
1.58763560469597 1
1.33461816783235 1
1.33794359387132 1
1.5922411004585 1
1.56323618197774 1
1.83740765954058 0
1.5006438953761 1
1.4285124118745 1
1.47450270117219 1
1.46911786975193 1
1.41988290444349 1
1.44157631173827 1
1.50489312498443 1
1.67229303828575 1
1.52974036597741 1
1.35821844635668 1
1.33626257472765 1
1.22332312495239 0
1.46067556355936 1
1.4807271652025 1
1.52887215466881 1
1.51791482918602 1
1.44888643989495 1
1.49560941297371 1
1.51771919949247 1
1.42669870508216 1
1.50939812235437 1
1.46178064101687 1
1.36470229312253 1
1.45631800478799 1
1.38240430293362 1
1.46690327382926 1
1.7312680488264 0
1.46961483245908 1
1.40100337754201 1
1.50522812546966 1
1.46481538597622 1
1.55146996788295 1
1.58924732424255 1
1.61927731851531 1
1.39837579164883 1
1.60079914923819 1
1.33713962150691 1
1.47762179393831 1
1.27520663876935 0
1.60172296095148 1
1.58173554917437 1
1.42938871714726 1
1.49459133809663 1
1.62956854586751 1
1.72053029624881 1
1.55612357145347 1
1.54739937792691 1
1.5677160314537 1
1.57071713007258 1
1.3401160102604 1
1.73805889859581 0
1.5360468942013 1
1.59121970444943 1
1.48803191197082 1
1.48941946410201 1
1.67361463262995 1
1.31942599773638 1
1.49419172125877 1
1.51138170976208 1
1.31869455379266 0
1.51988156244743 1
1.29796737322234 1
1.53482660837485 1
1.42836978117995 1
1.61092707723195 1
1.54919324366809 1
1.445172825745 1
1.43596123204214 1
1.43809151502189 1
1.50030665070727 1
1.48454918810869 1
1.4127132158996 1
1.5583720609032 1
1.55103832005004 1
1.59784060018295 1
1.50705020192044 1
1.40013083884544 1
1.44169916673557 1
1.5610452918329 1
1.56495786709956 1
1.4975367666178 1
1.41004722801713 1
1.6408585214097 1
1.42710070628392 1
1.48952046534205 1
1.4300605010897 1
1.40550721283396 1
1.42947011661684 1
1.61081365418798 1
1.49006371550827 1
1.3249706338448 1
1.38508646625151 1
1.54540726365337 1
1.46845553740147 1
1.29562411521443 0
1.49788979477261 1
1.53234546231832 1
1.50093850791575 1
1.56898908552312 1
1.50507185904899 1
1.5990278565995 1
1.49388064391152 1
1.48355211013581 1
1.51202671448068 1
1.71154904096981 1
1.49220214374081 1
1.64280625141406 1
1.61821056888257 1
1.55711957880896 1
1.50457572562187 1
1.43983396825941 1
1.36341179859343 1
1.38199600919642 1
1.30044600037224 0
1.55315181877873 1
1.47171227064232 1
1.3737861825781 1
1.36292530928568 1
1.60757372073073 1
1.36802667190913 1
1.42885443358537 1
1.59097856978519 1
1.45078634355801 1
1.46120459255611 1
1.24397450029195 0
1.44088652828418 1
1.48374603408654 1
1.61117471245141 1
1.59232225863628 1
1.43277519911097 1
1.35290443338552 1
1.47916406196626 1
1.41405606955117 1
1.48056809011604 1
1.46068059793495 1
1.58421302807185 1
1.65809533257908 1
1.43683112451634 1
1.29699818464562 1
1.52153675103696 1
1.623364897094 1
1.48569268857946 1
1.40737865146511 1
1.57218369945872 1
1.53724194837995 1
1.45949090086805 1
1.42624001565926 1
1.59218739371402 1
1.37188259425236 1
1.51480098829501 1
1.49324976141137 1
1.47669415835836 1
1.60291571890482 1
1.42933508162297 1
1.51019922465523 1
1.42488409148892 1
1.69955057867533 1
1.43140849903998 1
1.67959742579076 1
1.54008893420679 1
1.47077861912961 1
1.45358831197445 1
1.50161467312591 1
1.5468568454912 1
1.42793401957842 1
1.4411189434352 1
1.42874832115806 1
1.62028915825839 1
1.51423312108252 1
1.46896939334159 1
1.46308561906854 1
1.43870236586053 1
1.49157286541113 1
1.58462262587478 1
1.4955447746753 1
1.50644325087981 1
1.39412656434077 1
1.56867640486711 1
1.69337455657516 1
1.4317348935825 1
1.23379749471762 0
1.34183080040058 1
1.42525794961956 1
1.57768961333153 1
1.42784867385849 1
1.49543050522072 1
1.49426272958799 1
1.63496375860297 1
1.65589625228711 1
1.55879271117916 1
1.45527377763569 1
1.48499219550913 1
1.42846615189387 1
1.59325864767221 1
1.6026563742748 1
1.75910816954801 1
1.41423128472185 1
1.58151669578102 1
1.5060379659498 1
1.50153997174794 1
1.40975059570965 1
1.56641005890428 1
1.47458167296232 1
1.36831188670518 1
1.48967449620461 1
1.53687345713231 1
1.31537903134799 1
1.43035311237002 1
1.46124963587906 1
1.4480720346343 1
1.70598660932262 1
1.48213732155336 1
1.25990629697969 0
1.54783878290799 1
1.51324273542797 1
1.58498599513908 1
1.51329064540972 1
1.46193171085138 1
1.68306596651375 1
1.38075111538975 1
1.46572577213004 1
1.60158781411626 1
1.53606885409571 1
1.51796668371649 1
1.58763456821014 1
1.67890656412672 1
1.40962225133964 1
1.49797970093876 1
1.57408304638112 1
1.50995796211331 1
1.48243656885036 1
1.47887051693562 1
1.35206909635802 1
1.45693508594846 1
1.41571962223706 1
1.47621416550305 1
1.46694924384221 1
1.56238545657803 1
1.46751238093647 1
1.48410366686276 1
1.5797521296587 1
1.47696749180064 1
1.47550566994098 1
1.38128184827652 1
1.36715478572961 1
1.44145307871365 1
1.49187178749693 1
1.47485186535496 1
1.59748257362248 1
1.31579553167018 0
1.43266197323162 1
1.47575134633978 1
1.45263371863651 1
1.29696115402043 1
1.3439754979127 1
1.51483851778635 1
1.45051572136221 1
1.54449896282643 1
1.53576113917836 1
1.59239857699938 1
1.51235904048258 1
1.65667139822588 1
1.39842947978791 1
1.25335789830124 0
1.52693757580711 1
1.4943536590088 1
1.39168369107741 1
1.33709510886173 1
1.48669981791553 1
1.50687501595569 1
1.51008829111593 1
1.35107713898273 1
1.47002088951573 1
1.71065813427212 0
1.41573323537099 1
1.47474709375544 1
1.46946885131362 1
1.40657406772609 1
1.29157837625432 0
1.61237142042594 1
1.29992467230516 1
1.44505270774958 1
1.47137829477382 1
1.2489551585461 0
1.59149216578349 1
1.3880805980004 1
1.49100668182526 1
1.42548413884186 1
1.62120672843151 1
1.67532228588039 1
1.62135042753243 1
1.40565152541785 1
1.37413935364749 1
1.45319459223334 1
1.66060874387593 1
1.55705969781515 1
1.4962432274235 1
1.26764594571033 0
1.46600443472393 1
1.53495014440094 1
1.4056656896213 1
1.51607657474775 1
1.30604507917329 1
1.49211980231448 1
1.53937469407676 1
1.56533385799988 1
1.48368647083443 1
1.47806070226644 1
1.56718480791711 1
1.4480175250371 1
1.71965370534099 0
1.56217092550742 1
1.42290637595081 1
1.3385219008559 1
1.50364545664791 1
1.51634125262152 1
1.4235946956142 1
1.43136732460991 1
1.5273764417844 1
1.66268431447233 1
1.57039973542148 1
1.2989506904591 1
1.4323743458581 1
1.4799173962766 1
1.43656671786073 1
1.42964207080363 1
1.4535606765881 1
1.5393764698076 1
1.26619242561069 0
1.47187254115287 1
1.47048814807203 1
1.34709677249664 1
1.44185607611019 1
1.41602546275434 1
1.45199794781202 1
1.39094815748397 1
1.46179410486071 1
1.57748866437137 1
1.49504717061454 1
1.61166003373164 1
1.65039422857329 1
1.37341368607626 1
1.38135979695399 1
1.44446266226555 1
1.53321121687288 1
1.40595582375518 1
1.36561326960621 1
1.48508792441698 1
1.55347621600405 1
1.41579221403253 1
1.63714119083365 1
1.37538965073253 1
1.47738732490449 1
1.47995798718855 1
1.45100735939297 1
1.27912409495628 1
1.49228274192068 1
1.4171559152005 1
1.6101874326665 1
1.52149675674241 1
1.48834944082069 1
1.54293341386587 1
1.65161206075507 1
1.63789935206433 1
1.60085111871593 1
1.53973410324857 1
1.73083695572597 0
1.60594293676074 1
1.46055451992609 1
1.67597737834648 1
1.20438636504895 0
1.48771553522228 1
1.70844958604714 1
1.53488382999012 1
1.55900915920391 1
1.54631108746097 1
1.47804378223333 1
1.5704507157389 1
1.3923507369986 1
1.5078996052637 1
1.51873765850151 1
1.50765311194822 1
1.42617129232174 1
1.51200326740722 1
1.64364360721406 1
1.44073711249535 1
1.41706071781652 1
1.56299598868555 1
1.43139204768668 1
1.71148105916797 0
1.3988606549697 1
1.49870790177029 1
1.6044327657218 1
1.55080170694851 1
1.51317618709762 1
1.57983148604865 1
1.60382084453403 1
1.67470806508145 1
1.44075663152977 1
1.52868711520294 1
1.65743815464601 0
1.26375027352225 0
1.35264786914721 1
1.4745616198066 1
1.57926639628434 1
1.22109287881287 0
1.56957868009984 1
1.49756572816488 1
1.2472284991332 0
1.43480107502406 1
1.38942570267071 1
1.42619306306205 1
1.52150968648756 1
1.65865586156386 1
1.43486648475919 1
1.4783151781417 1
1.54834151703273 1
1.48070223714284 1
1.47879597869956 1
1.53897365626002 1
1.34976625973479 1
1.3803999155556 1
1.52312741081689 1
1.57711833560667 1
1.40386192834175 1
1.56742289549553 1
1.61991068485521 1
1.67485894201866 1
1.41798935357609 1
1.52635382139354 1
1.50296004793454 1
1.66532711252265 1
1.35236498219331 1
1.53792147821582 1
1.56694671107177 1
1.52764559287731 1
1.68102565718037 1
1.35441376578331 1
1.48885286202815 1
1.72082105643803 0
1.38514789365983 1
1.53169798771799 1
1.57445106456485 1
1.44413379216274 1
1.47403580029241 1
1.38924108530887 1
1.51021372817541 1
1.40047366314149 1
1.46292530613734 1
1.41520753371218 1
1.63418839444529 1
1.50515223651327 1
1.5176729376265 1
1.34984598781254 1
1.52319921624271 1
1.44149878434557 1
1.39415681671868 1
1.47270050587811 1
1.4817449019007 1
1.65667091565098 1
1.34522458403811 1
1.63548862547367 1
1.497049303739 1
1.46031360236708 1
1.56916635485811 1
1.61670184016654 1
1.57403315578414 1
1.34575809721607 1
1.70344610458787 1
1.3189532689416 1
1.50959725100277 1
1.45344761314986 1
1.43400199992974 1
1.51263882132754 1
1.5297916299158 1
1.33380507460454 1
1.50926769816666 1
1.45504874178977 1
1.44725172427442 1
1.72442446297254 1
1.4789795009021 1
1.51032906241121 1
1.50691745374852 1
1.67012007305902 0
1.53947587815618 1
1.43736280360781 1
1.68097293767015 1
1.56775238867076 1
1.42374193890378 1
1.74529060490348 0
1.54500589695137 1
1.44664994632563 1
1.67457202655047 1
1.52353602563515 1
1.63781946594389 1
1.65905934640846 1
1.40712007868356 1
1.64492893536345 1
1.44454151684995 1
1.48596574005116 1
1.62087220379448 1
1.50134236413501 1
1.54799613997995 1
1.58705337332589 1
1.54060242925193 1
1.4876518196025 1
1.49018393793734 1
1.45543604499507 1
1.5605122258791 1
1.54181318661141 1
1.4395589552695 1
1.45405748002125 1
1.77466406906761 0
1.44238978252642 1
1.36493565851206 1
1.57126661479369 1
1.51044097600944 1
1.49057759910198 1
1.35271709748929 0
1.51520760467156 1
1.43230337446964 1
1.27165490086668 1
1.55136748978722 1
1.37373462062657 1
1.60084034408961 1
1.60723392399811 1
1.50293858227387 1
1.3710593819521 1
1.45386351574611 1
1.51902584559673 1
1.3358220065086 1
1.54912249220406 1
1.55336096096016 1
1.56269128100929 1
1.43288179815208 1
1.56139498944326 1
1.5187141208413 1
1.61582272935633 1
1.65744641670304 1
1.4751138363601 1
1.32826521707178 1
1.50417201353011 1
1.27930694399268 0
1.54365899291503 1
1.56812836572806 1
1.76541909338271 1
1.5053689878558 1
1.6108754623181 1
1.53811848015048 1
1.36173919566551 1
1.22452978775837 0
1.49110584049135 1
1.64949017247623 1
1.42157637364587 1
1.51653546395867 1
1.45771315205673 1
1.65207611210038 1
1.59677123291252 1
1.57124273830324 1
1.44779429012117 1
1.47023649852197 1
1.45366219534833 1
1.49953632834338 1
1.50414790102909 1
1.36694871162381 1
1.45588635920554 1
1.33877854836818 1
1.65335561051738 1
1.38306728064021 1
1.77989659569543 0
1.35090365458229 1
1.64705636676233 1
1.3532793247806 1
1.23331211833734 0
1.54362645970988 1
1.39530970627741 1
1.44162011932749 1
1.52847541696968 1
1.44292563480271 1
1.35179885517811 1
1.42330855733425 1
1.58174962677975 1
1.38663942207248 1
1.48241659010319 1
1.37456973570997 1
1.48859088207286 1
1.55990658435627 1
1.52097208560174 1
1.56968794048074 1
1.52423635470717 1
1.55322747707139 1
1.48879958197241 1
1.60193446216995 1
1.34508107534172 1
1.41602065372536 1
1.5274023103173 1
1.52178609484567 1
1.60329832757834 1
1.43791320770336 1
1.46869770213962 1
1.54488626614113 1
1.41565247635216 1
1.48028425070213 1
1.51102243268275 1
1.48641657631566 1
1.52655954380941 1
1.49383276696882 1
1.51918717403387 1
1.58134687367245 1
1.55468179924689 1
1.52373790510395 1
1.49792937753317 1
1.46583663744426 1
1.32727270327554 0
1.45577331655789 1
1.44682481888951 1
1.32563090014151 1
1.40467880072929 1
1.44827595717285 1
1.52729125216199 1
1.44423602238754 1
1.51983414742354 1
1.57619760618658 1
1.57229268569478 1
1.49384592502997 1
1.54633681251121 1
1.47924306478687 1
1.23722412451911 0
1.47119008448178 1
1.52131911237942 1
1.62786041831951 1
1.51721952646062 1
1.53309348398899 1
1.42381075662299 1
1.44525271770667 1
1.63266879503887 1
1.44878503426723 1
1.50509216184175 1
1.6714913977109 1
1.51820166077465 1
1.33349234073842 1
1.43700940611669 1
1.51994910568624 1
1.37875089645926 1
1.53946129862418 1
1.44003750342813 1
1.59089809042803 1
1.36469451205363 1
1.37135448415914 1
1.41662246379183 1
1.33439818887864 0
1.44706296479663 1
1.34318605126473 1
1.55424857098028 1
1.43011259701601 1
1.57138886713166 1
1.47148670851898 1
1.6762532110981 1
1.44414211183461 1
1.43961089309167 1
1.56839230919796 1
1.52533233703562 1
1.55428010315017 1
1.56004551530387 1
1.76221894188465 0
1.63058434284845 1
1.66928671642892 1
1.45876981189126 1
1.4355369675698 1
1.69636662694306 1
1.65065434070955 1
1.58924063683376 1
1.64094030857251 1
1.47743553200118 1
1.52705694500032 1
1.57124917315947 1
1.59041936479899 1
1.47872763169005 1
1.52890534576465 1
1.65969306212254 1
1.55871123199532 1
1.49833490648149 1
1.48834113075901 1
1.57550499226049 1
1.59414730879964 1
1.32297745160626 1
1.38377184009402 1
1.50989671154422 1
1.46034890370504 1
1.48963626214306 1
1.23217175966291 0
1.54280958974652 1
1.43913001193381 1
1.55598697283929 1
1.45364254041179 1
1.48562649308642 1
1.53866934918448 1
1.48067255522464 1
1.46043045499692 1
1.44066869957574 1
1.51504475107842 1
1.38153553217609 1
1.45050168032919 1
1.61021813467859 1
1.38196715267653 1
1.20043279888485 0
1.67317744467201 1
1.42696296821846 1
1.57182188535075 1
1.59591563674736 1
1.40333065062871 1
1.53347678032358 1
1.43836382039223 1
1.50517410727708 1
1.5187083917053 1
1.50181398589794 1
1.66545098340881 1
1.39477607489275 1
1.46030732699201 1
1.49971077284673 1
1.46545991466973 1
1.52100225756478 1
1.45807556958612 1
1.49230481613893 1
1.41707602668891 1
1.494537151757 1
1.48534827454751 1
1.49913102811422 1
1.51832182427199 1
1.48372210859021 1
1.46205489816276 1
1.45528728837478 1
1.34929448082167 1
1.34926542212077 1
1.59511180777538 1
1.57279559368127 1
1.45840505326905 1
1.6891121959964 0
1.54565113127063 1
1.49207796769851 1
1.45215875502642 1
1.30108947507724 0
1.40610943155269 1
1.53699100182499 1
1.55057596862463 1
1.47011571056142 1
1.36925217612687 1
1.51537943651746 1
1.58840106304098 1
1.40887106705371 1
1.5471425069582 1
1.32119670590884 0
1.51186413223432 1
1.53839285735501 1
1.38167484438166 1
1.47349411413885 1
1.47358353648644 1
1.51137783139005 1
1.29807430896556 1
1.4006635307217 1
1.48963785928942 1
1.50205396059236 1
1.4473083432023 1
1.63882722449974 1
1.40324986773369 1
1.37069525588682 1
1.61416889975256 1
1.58359430417668 1
1.48692659322029 1
1.4669445549133 1
1.38525087113971 1
1.48432772442762 1
1.62741861201759 1
1.52079443155502 1
1.54939447621731 1
1.46199706490142 1
1.52396010598958 1
1.50948332491638 1
1.48592051031615 1
1.68455593297179 0
1.61008759346914 1
1.53255129553683 1
1.38689667366667 1
1.43237891615038 1
1.37616950552151 1
1.50827314103826 1
1.48173017535125 1
1.67918089895595 1
1.58617124212208 1
1.70872228615888 1
1.57906217592726 1
1.35926959700373 1
1.50600931171339 1
1.39396611415098 1
1.55118905182121 1
1.36114972087101 1
1.56560189047812 1
1.47111482560645 1
1.69691884690443 1
1.60744196555763 1
1.62391049319062 1
1.66638985078064 1
1.55649793148206 1
1.13188945059924 0
1.48088868995081 1
1.55610657130738 1
1.61602192288354 1
1.5029142895158 1
1.59044218514644 1
1.51982425656177 1
1.58593995771369 1
1.41561201958011 1
1.52576557308351 1
1.38151599971508 1
1.33557855621351 1
1.37841725568643 1
1.1793782646246 0
1.36297771129306 1
1.40071873188394 1
1.48232703265832 1
1.39428266825832 1
1.53422312876359 1
1.30266725078309 0
1.57862220077456 1
1.39107683692486 1
1.4018973671876 1
1.44319260152971 1
1.4980905844414 1
1.38799694951851 1
1.467442602758 1
1.46346898146455 1
1.49178584959333 1
1.54067299321082 1
1.50600698014399 1
1.62690868279816 1
1.44873641444427 1
1.46214027179586 1
1.5158931314812 1
1.51085833700382 1
1.47803519316921 1
1.52195089065512 1
1.3840128149983 1
1.53055863834808 1
1.42711568073984 1
1.71580714838151 0
1.30977125719598 1
1.590779757168 1
1.50253436522372 1
1.61878570704231 1
1.48515366129839 1
1.40632502855664 1
1.55306755084752 1
1.36595919961828 1
1.63785076846567 1
1.61215192790745 1
1.55707242358716 1
1.45850392730717 1
1.39860039335253 1
1.63021378404971 1
1.38644519538014 1
1.47356410373048 1
1.72138828911456 1
1.6260212863185 1
1.50194853343621 1
1.60185577004487 1
1.39832004645274 1
1.54735273763406 1
1.41125968917459 1
1.3031988230685 1
1.58864506984171 1
1.4085511206492 1
1.57628138526526 1
1.59563555937802 1
1.41662822646693 1
1.22963290739826 0
1.56895278553297 1
1.47444478228008 1
1.30721975247867 0
1.39152351800971 1
1.3944871787794 1
1.56804405606638 1
1.60987643085715 1
1.51201127297423 1
1.46384098671657 1
1.45548675143309 1
1.37489750889678 1
1.46769591981844 1
1.60644164004499 1
1.52354851356024 1
1.53673923275675 1
1.33787926073662 1
1.32982224302743 1
1.62950116251741 1
1.44678160069813 1
1.46066495579536 1
1.74114090338443 1
1.47735648757426 1
1.35174996087793 0
1.50997746565078 1
1.54583783597168 1
1.59984532912402 1
1.37531540741473 1
1.48880172898394 1
1.40408445205967 1
1.36600863546395 1
1.3790450923815 1
1.61910904976374 1
1.627439171154 1
1.41770366014294 1
1.48862481949583 1
1.44591714328157 1
1.79527541300745 0
1.49401663932227 1
1.50835716079413 1
1.35223905681254 1
1.37024324141224 1
1.59556170933411 1
1.54305520027429 1
1.38802515906497 1
1.53349256428722 1
1.59450536846671 1
1.52910670366262 1
1.36199984745741 1
1.50436635143924 1
1.49344278373908 1
1.66731140517965 1
1.44396523022951 1
1.60664290964392 1
1.31715974061326 1
1.54971424290532 1
1.44616989635557 1
1.40369205967771 1
1.48448746546761 1
1.61010193456349 1
1.59196793473643 1
1.32544152883692 0
1.3049610962966 0
1.3626335375681 1
1.37994778176253 1
1.4811527237287 1
1.55460932672208 1
1.50600773776468 1
1.56987507249356 1
1.34002424035484 1
1.39526329110133 1
1.49296682645876 1
1.4798819208901 1
1.44174677263457 1
1.44598171532912 1
1.32100313804342 1
1.44250131269602 1
1.49488006393894 1
1.43772559980739 1
1.38545393649544 1
1.50854406121193 1
1.63012008627228 1
1.45894342968997 1
1.43531918702425 1
1.60527750434997 1
1.54347783248973 1
1.59193328916609 1
1.39518370855388 1
1.64565855422022 1
1.33620033399064 1
1.39359670333315 1
1.61683849241026 1
1.62002851888619 1
1.58410022146655 1
1.35396941638481 1
1.63423452342861 1
1.67996522051893 1
1.31588336324376 0
1.37966285547414 1
1.54494623557231 1
1.56604573410167 1
1.26092497664807 0
1.54251900614578 1
1.60228780510587 1
1.40175026186759 1
1.54721901660413 1
1.50164521709492 1
1.50041621346773 1
1.31471967960342 0
1.47961991049886 1
1.45941188490566 1
1.68261326199117 1
1.48590902725771 1
1.65084590946703 1
1.31103932394837 1
1.60515518583837 1
1.48145367195118 1
1.44591434797947 1
1.39592117169204 1
1.32834949770565 1
1.49511984769604 1
1.49025005104647 1
1.53747813016023 1
1.6246906758989 1
1.55175414321271 1
1.55422111664925 1
1.57692954074136 1
1.49303707978339 1
1.36277501123898 1
1.3199135751974 0
1.57778564920574 1
1.50118175060494 1
1.53177961990976 1
1.51094672725639 1
1.49440463894663 1
1.69361015929128 1
1.59533150205291 1
1.54161040229542 1
1.49305951418284 1
1.48869517405291 1
1.34432177975865 1
1.5108779650759 1
1.44548657108711 1
1.66108605655062 1
1.45906304335077 1
1.51280013634393 1
1.51423689827917 1
1.2473780114415 0
1.50201809510173 1
1.54498762777199 1
1.52008657511877 1
1.4664809483909 1
1.65021002983579 1
1.66323761596169 1
1.52893368894594 1
1.64037346804718 1
1.50713163201337 1
1.51728356556605 1
1.58052518984385 1
1.43301475131917 1
1.44932902707187 1
1.54618086059924 1
1.41773140930428 1
1.53857485351676 1
1.40870959542226 1
1.54692744011626 1
1.68124424682903 0
1.30715627877877 1
1.52541029350259 1
1.34722283854728 1
1.63029481479064 1
1.27878368525889 0
1.58436012026355 1
1.60107196872528 1
1.71314555337882 0
1.45672585659048 1
1.48839622960886 1
1.39222200811008 1
1.48183510488229 1
1.45056363958233 1
1.50962993782678 1
1.39830858405102 1
1.32866119132271 1
1.70126612416449 1
1.52634826526453 1
1.56269186781733 1
1.55072267412851 1
1.41894117887204 1
1.55227644746374 1
1.54636641448845 1
1.42384154235158 1
1.30117345783089 0
1.60349921277571 1
1.31696691067221 0
1.45777860501005 1
1.49642164441691 1
1.56244247911043 1
1.29708449945575 1
1.59826761334486 1
1.53448114522742 1
1.48670617235501 1
1.54230081668717 1
1.27483611906123 1
1.59477406751995 1
1.59950969890431 1
1.4678995208477 1
1.52481019527753 1
1.5377999478052 1
1.54438995912774 1
1.41891125894783 1
1.44970048907409 1
1.6683432300514 1
1.42244599579721 1
1.3954991489301 1
1.44183787465753 1
1.29105951257215 0
1.61848961561227 1
1.64460399118383 1
1.58558134375836 1
1.48148458994817 1
1.42352209225733 1
1.43676951885154 1
1.48592979703605 1
1.31016534251107 0
1.49761584580915 1
1.49889533910098 1
1.50590709977171 1
1.45392240054724 1
1.54331432320936 1
1.25203919626166 0
1.25078803823792 0
1.54125377745116 1
1.33071623312946 1
1.57732183827734 1
1.61151867274747 1
1.41659467983224 1
1.58526660958598 1
1.40207373717593 1
1.65036723358887 1
1.41146677941454 1
1.53126026392156 1
1.60627128570883 1
1.30349459464941 1
1.50146909487205 1
1.6169032562786 1
1.62398552063885 1
1.42893649215572 1
1.4767488992016 1
1.38599192203855 1
1.47208548443719 1
1.45949887509335 1
1.53072375763288 1
1.59422059309743 1
1.48154133519729 1
1.69763389641283 1
1.47168002267118 1
1.41464750169235 1
1.53398836764393 1
1.58099424802618 1
1.5217215770953 1
1.44747836918107 1
1.56245504393267 1
1.43675968259407 1
1.4364121615838 1
1.45651676080025 1
1.54428752998702 1
1.47571152893793 1
1.43971639372758 1
1.60303679174788 1
1.33630366382337 1
1.56470032405854 1
1.57651582163889 1
1.70451687618865 0
1.54221849419739 1
1.63974050519357 1
1.4598247989185 1
1.57825814472957 1
1.33220749659971 1
1.33277934181014 0
1.50862947754416 1
1.35510302190819 1
1.6233050421093 1
1.38003779177289 1
1.49785804321601 1
1.6911312554501 1
1.65824426693327 1
1.58406009129412 1
1.33348122159042 1
1.70584841349824 1
1.32183904274833 1
1.5444216790379 1
1.44778215655326 1
1.62557957371421 1
1.43187437906626 1
1.6840981110933 0
1.43692885128595 1
1.55678946227106 1
1.70289188336582 1
1.4063188703219 1
1.40538141822629 1
1.4776098863808 1
1.58125667754092 1
1.50046085215087 1
1.58335212600722 1
1.64980788782209 1
1.4378646777636 1
1.48174003006942 1
1.52560722912316 1
1.53651955335643 1
1.42309202446208 1
1.52000994931744 1
1.48797231238508 1
1.40670177044756 1
1.40259937982488 1
1.60185261680484 1
1.45304900527708 1
1.46059004758002 1
1.42351820814698 1
1.53837541118951 1
1.62202462380522 1
1.57562941314482 1
1.66807881403852 1
1.44132507066721 1
1.46355419438015 1
1.41729930237245 1
1.61761875796185 1
1.31297178307091 1
1.68409461054657 0
1.53662351639556 1
1.41430230009149 1
1.32474983326435 0
1.35766178204725 1
1.53213963429114 1
1.49393038837156 1
1.38759359812332 1
1.45971942116371 1
1.39295112138788 1
1.43444527809705 1
1.52824050983203 1
1.52215362716756 1
1.39621784853378 1
1.4757404295672 1
1.44791243522476 1
1.32182992592442 1
1.4039358323383 1
1.61809090636148 1
1.45479926327655 1
1.60973841196371 1
1.61108883320001 1
1.58772312128236 1
1.31579234303764 0
1.39383392960823 1
1.41352922651987 1
1.4259990155636 1
1.56395119463498 1
1.40750115497968 1
1.60130650520949 1
1.45725801074674 1
1.40374563795781 1
1.71356648392761 0
1.66453768137772 1
1.35519057185529 1
1.38853756755435 1
1.29579305237338 1
1.37899402516357 1
1.56999395729445 1
1.56922364469941 1
1.28225793486868 0
1.4999277968155 1
1.48806791036116 1
1.43459155345429 1
1.73096562445105 1
1.64074974628459 1
1.49809993405083 1
1.68795400331124 1
1.46984718361791 1
1.38115844232493 1
1.67024577457011 1
1.34465158780853 1
1.46913806163156 1
1.54525621925178 1
1.49114683695613 1
1.55093650723243 1
1.34113892686911 1
1.50208459971784 1
1.43428681592843 1
1.56698815650131 1
1.56328997642356 1
1.50949664530611 1
1.4342300102895 1
1.49288991047121 1
1.6454649319913 1
1.45724205750428 1
1.36775445232449 1
1.44566386527415 1
1.53956402003916 1
1.19634867128867 0
1.5190405622182 1
1.54659991016648 1
1.35157916293961 1
1.57390550564575 1
1.51752214880019 1
1.37164850602245 1
1.61130209306076 1
1.42108337247797 1
1.55060098750573 1
1.49248238460865 1
1.81980008676673 0
1.68238183981751 0
1.29602239078968 1
1.61535927223838 1
1.5597591525141 1
1.56596274288697 1
1.5865289747222 1
1.45445980559571 1
1.67855731539666 1
1.54577242927979 1
1.55605041113485 1
1.29743450923204 0
1.47320485947554 1
1.33356942184683 1
1.35546964271447 1
1.59387338999988 1
1.29358529595821 1
1.4955404384676 1
1.47246569883786 1
1.6726428686643 1
1.28874392627384 0
1.72037035525327 0
1.50474659637138 1
1.34229266133365 1
1.46943158696144 1
1.6137668362992 1
1.35297458107978 1
1.43620279344781 1
1.58658506101939 1
1.48842614862222 1
1.63885689336547 1
1.37530935844892 1
1.2966587609811 1
1.48208535990039 1
1.38622562281965 1
1.61420810514781 1
1.45269715336776 1
1.18925588567917 0
1.45511075693363 1
1.72601967858127 1
1.52588550803152 1
1.54982895206372 1
1.6429144434385 1
1.5264210629965 1
1.53670130202515 1
1.54905567284856 1
1.58783200602969 1
1.57951955856413 1
1.62846163675639 1
1.3781717627211 1
1.62650571838174 1
1.63179228906667 1
1.38294150375292 1
1.41997648260986 1
1.35018955063737 1
1.43321703325402 1
1.4312187432049 1
1.49181641416227 1
1.29587479617198 1
1.44070246582343 1
1.19108048306395 0
1.38964985989275 1
1.6315101027647 1
1.45694158974488 1
1.38398810655284 1
1.28664684422205 1
1.52930547975603 1
1.32550335604588 1
1.45515461709103 1
1.4638920431169 1
1.39063830918384 1
1.58723304202944 1
1.51240760472085 1
1.55009895067119 1
1.48108080499168 1
1.17395210604006 0
1.40942838333571 1
1.48819087434955 1
1.36374398033766 1
1.5738920210166 1
1.42503327393673 1
1.43115880874465 1
1.25365428465655 0
1.54648034828546 1
1.3365520947426 1
1.54390710228106 1
1.46209923384318 1
1.52932309315848 1
1.52172600743286 1
1.63499303554781 1
1.50219498063032 1
1.50485541148603 1
1.36955481150106 1
1.55538979753386 1
1.34737576064633 1
1.55963364732883 1
1.3230795668768 1
1.40873020445274 1
1.44829871709241 1
1.49391146790367 1
1.72139218044965 0
1.45265228098545 1
1.44198842684162 1
1.2787418384891 1
1.52575072284352 1
1.60354978533308 1
1.5464294319414 1
1.47022411072179 1
1.57307939555596 1
1.24945802527912 0
1.61607225754612 1
1.57433486415069 1
1.51425765246802 1
1.36405953478017 1
1.43904550538185 1
1.38883530073153 1
1.70841249626949 0
1.5126606248294 1
1.65421785411636 1
1.7748152716133 0
1.41759122188263 1
1.55213463672788 1
1.58939654274066 1
1.58692117171849 1
1.31195969648979 1
1.50449452742961 1
1.33826791833828 1
1.25863031577473 0
1.3887455311226 1
1.47970278261604 1
1.42874284638272 1
1.44599975162608 1
1.59760707624917 1
1.48776501601323 1
1.44104748299592 1
1.48072062139035 1
1.44524732642627 1
1.51982127722671 1
1.43255821205919 1
1.5062172869011 1
1.44519979377859 1
1.43094504600922 1
1.52483419541129 1
1.40422868133429 1
1.43187130934784 1
1.5893009210873 1
1.4254631926851 1
1.5967557638227 1
1.46295416520743 1
1.50628084755868 1
1.50170100597646 1
1.52816921706661 1
1.47460800620236 1
1.58248786958694 1
1.49301056586866 1
1.61497010690085 1
1.20923625851716 0
1.47504563932582 1
1.3571213786038 1
1.6066601693323 1
1.63563707063447 1
1.41920524629667 1
1.35262343301943 1
1.4589741812233 1
1.44929494257816 1
1.43114444773417 1
1.32931376569488 1
1.41692944856844 1
1.45932332618812 1
1.44108367863787 1
1.45992681189536 1
1.60035643180186 1
1.39032161345538 1
1.43193196343001 1
1.33996726888882 1
1.49268110570855 1
1.54132225282434 1
1.77800098463279 0
1.50816482535035 1
1.49150983055365 1
1.37799363862486 1
1.43137007961091 1
1.70967954286703 1
1.2912903093354 1
1.61411613581449 1
1.52379025767265 1
1.43910273867218 1
1.48858276593558 1
1.43641170789736 1
1.28546222026558 1
1.55610115946486 1
1.55476642885716 1
1.62946506577262 1
1.64039817572684 1
1.41851075182328 1
1.43018523371699 1
1.53406991949735 1
1.43660977960479 1
1.39543789588554 1
1.57407404269312 1
1.5868631729173 1
1.34394134191999 1
1.58785289023673 1
1.51637185493207 1
1.68344694469137 0
1.67703084774656 1
1.68059405645933 0
1.39931825244954 1
1.53391946820308 1
1.49575635400674 1
1.37162679400133 1
1.61310114838677 1
1.5046593010028 1
1.46827791121586 1
1.44278976803379 1
1.49006523385396 1
1.49049849656037 1
1.61937938467101 1
1.48371618022192 1
1.82740423938217 0
1.53165174904841 1
1.4291377823955 1
1.46497864809505 1
1.47330352276362 1
1.24074947841606 0
1.32254873743804 0
1.6402862412021 1
1.40196753018869 1
1.63901515087938 1
1.37140277509982 1
1.45301471041823 1
1.60456540664004 1
1.67662752635686 1
1.33188924409825 1
1.35005408617169 1
1.27375338568746 0
1.48410122704166 1
1.41091044876413 1
1.56362837319972 1
1.56477722736188 1
1.61786598657653 1
1.5088578286835 1
1.57227632350849 1
1.54906611446076 1
1.49222046246168 1
1.47489213362991 1
1.46616990735802 1
1.47332703464918 1
1.48983073875158 1
1.55509376198956 1
1.46565211643622 1
1.37671889825461 1
1.43836159137253 1
1.541570547106 1
1.39260903551712 1
1.41042594071861 1
1.29127554645884 0
1.61107909309369 1
1.48740357141622 1
1.24483205319966 0
1.46852419696369 1
1.39089053038138 1
1.43664123108044 1
1.64129325722426 1
1.42019863347221 1
1.64366618963542 1
1.46674209418927 1
1.50712689383864 1
1.63805435217978 1
1.51709566000033 1
1.52493836904347 1
1.75027188511884 0
1.37579690125312 1
1.52854173866697 1
1.47858967971601 1
1.33731425961066 1
1.70728395990978 0
1.49430454154444 1
1.57468887218882 1
1.50237101526425 1
1.56135344411873 1
1.51042476443517 1
1.54583372502758 1
1.31403358216745 1
1.64794351057022 1
1.65093173026053 1
1.32230141342215 1
1.25058600699377 0
1.47233009660364 1
1.59938955323631 1
1.54430043497662 1
1.3062335278496 0
1.42747325306598 1
1.47398826343012 1
1.49292451677439 1
1.50606162401391 1
1.53957737832695 1
1.50618346096223 1
1.48573324580558 1
1.58211740452405 1
1.41247348083899 1
1.39374056195579 1
1.45933623272565 1
1.38858332875942 1
1.5536066005234 1
1.45157509118136 1
1.51715732967986 1
1.52304548114118 1
1.69157327120502 1
1.546782165533 1
1.43151955434143 1
1.46995845579222 1
1.30171338950992 1
1.46071785059248 1
1.44942755731987 1
1.515766824535 1
1.50039534879916 1
1.58857690502086 1
1.59275425210037 1
1.37068550280482 1
1.40377738415604 1
1.43260029690876 1
1.65001573573003 1
1.36496859066235 1
1.55861690436298 1
1.3351909132059 1
1.40742410456171 1
1.67276204207977 1
1.40636484328549 1
1.39788505295527 1
1.617868205396 1
1.56767646353756 1
1.519427110892 1
1.48943711907628 1
1.58337363464187 1
1.52560647990297 1
1.4651053047931 1
1.49165937742429 1
1.48915741518647 1
1.48826943608243 1
1.49514197756113 1
1.59156854197574 1
1.45243697641669 1
1.36149101376911 1
1.48565168324156 1
1.34589683958238 1
1.48671601899736 1
1.43991417115751 1
1.46887887134845 1
1.49392187516456 1
1.59374366194281 1
1.23854286785489 0
1.42644613406998 1
1.41336934212856 1
1.60041414861309 1
1.49594218067196 1
1.51913602151254 1
1.43039313946627 1
1.48732364876624 1
1.46067961912804 1
1.59758188855265 1
1.60575298507778 1
1.64829150337802 1
1.55908428695077 1
1.50491256061074 1
1.62613345700256 1
1.5407543721631 1
1.33438611128577 1
1.50846601487537 1
1.52180251577473 1
1.43290485864888 1
1.46492653162439 1
1.3129464044556 1
1.52278879580182 1
1.35303515085292 1
1.62580318105348 1
1.5220598566073 1
1.37582941312757 1
1.64915210529426 1
1.48753183988283 1
1.42060365835684 1
1.68302465841007 1
1.4667271721737 1
1.42488572683925 1
1.54076003904197 1
1.47877588664152 1
1.54058144167307 1
1.43506937079979 1
1.58943502043388 1
1.40474643317289 1
1.44859574361375 1
1.40741013815593 1
1.45245241782246 1
1.16224065253063 0
1.53168027505991 1
1.60479780196971 1
1.38899147751117 1
1.50472126372043 1
1.63784934191591 1
1.51663463077714 1
1.34914509299086 1
1.39613201855187 1
1.54268560494666 1
1.51552990150802 1
1.52033962124095 1
1.44902356489739 1
1.57481652905096 1
1.68701942145244 1
1.7132060336967 1
1.59731669471035 1
1.50881133097918 1
1.63031589167057 1
1.48049300876749 1
1.42676930561133 1
1.50822587577815 1
1.67511561532547 0
1.50271790609506 1
1.59514657814799 1
1.4784414356042 1
1.64248644297684 1
1.52133406211975 1
1.27781969740152 0
1.30014581941746 1
1.82061744345144 0
1.4366204180922 1
1.39747342003132 1
1.39468233387981 1
1.49052823202015 1
1.54966450587981 1
1.45842436194217 1
1.63839141968998 1
1.60778793304327 1
1.52961721305006 1
1.41695003105026 1
1.45126398398165 1
1.40740357787373 1
1.54583076612051 1
1.35398126554248 1
1.50975969760503 1
1.53540549716684 1
1.69716171974452 0
1.42857053766554 1
1.5437565461576 1
1.56991992426213 1
1.69783561244497 0
1.25175974112525 0
1.40707611369879 1
1.76138801043262 0
1.45302533155994 1
1.55748745810198 1
1.4176047600651 1
1.70661596930062 1
1.53851620883361 1
1.43973153437426 1
1.53103557261026 1
1.4938065388222 1
1.44568385633084 1
1.16698778227835 0
1.42193135042356 1
1.52056306446361 1
1.45218388612645 1
1.38869248339828 1
1.42892815738067 1
1.44949913981115 1
1.56062258332097 1
1.42541330961003 1
1.48365116375727 1
1.33992141124945 1
1.36926121662543 1
1.39133843488331 1
1.49130395730196 1
1.39736522415279 1
1.43813581001592 1
1.40435694082784 1
1.5999919889809 1
1.33951895342902 1
1.43120215416862 1
1.55627751385591 1
1.42159671448045 1
1.5608710415426 1
1.38685619883893 1
1.51226308399307 1
1.34707456377096 1
1.36717409297893 1
1.71022616058361 0
1.44973649728195 1
1.42562786648433 1
1.60370920148957 1
1.70160306165561 1
1.43330216713053 1
1.39028342159535 1
1.23649328561471 0
1.3542229579886 1
1.25876676835068 1
1.43527528163758 1
1.4757871065424 1
1.41583332770907 1
1.44416473825847 1
1.42425510203804 1
1.74670016147092 0
1.47926490545259 1
1.47492393065381 1
1.39276958901723 1
1.54603556241377 1
1.63082299214461 1
1.55183532700835 1
1.4310104222659 1
1.6357180231215 1
1.37883422710304 1
1.45889918516229 1
1.4537994074007 1
1.59533169112793 1
1.51053906418539 1
1.61555674642413 1
1.41035276073412 1
1.62115573669222 1
1.39280595144735 1
1.41566526448939 1
1.61730145999609 1
1.28517712402752 1
1.5046386571688 1
1.99467258880182 0
1.46489386183842 1
1.29775086668365 0
1.46777332643457 1
1.65319781453312 1
1.60179740321068 1
1.57666982588186 1
1.44795779537755 1
1.60756691156169 1
1.54163139231579 1
1.50167128927691 1
1.74454218043161 1
1.42791388172147 1
1.57964302148899 1
1.58803857789082 1
1.64493106975435 1
1.63191477292948 1
1.49760274310284 1
1.45619214033705 1
1.69176210069605 0
1.47986395437133 1
1.54956669385952 1
1.68190273688081 0
1.39415938569994 1
1.53583114216005 1
1.47361372587959 1
1.52280809907454 1
1.46009595687152 1
1.56835018925569 1
1.36493462699089 1
1.52597907665137 1
1.55411072547986 1
1.58101645815899 1
1.66524988651753 1
1.53475858965669 1
1.55606750706674 1
1.30525332886157 0
1.56347103972226 1
1.69522260048476 1
1.59315159451697 1
1.49193235240934 1
1.50473984232575 1
1.55182340514653 1
1.51705838213343 1
1.37129218931725 1
1.49693644544751 1
1.47533396266287 1
1.50430028637072 1
1.52229087933685 1
1.79499367499004 0
1.5788819133247 1
1.51529680078982 1
1.61981082064198 1
1.40388981822729 1
1.52501044566877 1
1.44252015573338 1
1.26422386623783 1
1.51899213695029 1
1.38603776068058 1
1.66945979003341 1
1.4919311733701 1
1.46593790424949 1
1.54118647600877 1
1.4233666001753 1
1.52416517065458 1
1.6041214347283 1
1.63257074526605 1
1.36523729988598 1
1.26391363357198 0
1.48973111272655 1
1.65166025640242 1
1.37585497847787 1
1.23936747568506 0
1.60243562092282 1
1.55463015828161 1
1.66624015789023 1
1.45096323293523 1
1.44379871641174 1
1.57828677026325 1
1.39296910140487 1
1.45277716767963 1
1.38546415776341 1
1.46439966307991 1
1.59755789249105 1
1.41691016424572 1
1.20675169922892 0
1.45737534983124 1
1.44259936053415 1
1.60134814581293 1
1.49532022308086 1
1.58341834598124 1
1.66251407375945 1
1.55388152377063 1
1.64612196694093 1
1.56826275079133 1
1.54472797182016 1
1.51490249408839 1
1.5954230660701 1
1.60747211857391 1
1.56339364101111 1
1.42349652711916 1
1.50404855503989 1
1.54798899494912 1
1.59686976141859 1
1.43349297463537 1
1.4050123226611 1
1.59783448818453 1
1.38088167686107 1
1.49072516953245 1
1.46650919665146 1
1.65808355788245 1
1.60306811830158 1
1.58975397599726 1
1.55515502590971 1
1.53879656751581 1
1.44386077492741 1
1.68732105248549 1
1.61648419907191 1
1.41415385217255 1
1.33706546479495 1
1.54748286553482 1
1.32080461398499 1
1.4164987177637 1
1.32835957501809 1
1.61152226289071 1
1.48052948504789 1
1.32654569173091 1
1.3426625165375 1
1.5461931927427 1
1.61510907065053 1
1.49038855989836 1
1.49718607122591 1
1.44043891051415 1
1.36507338525125 1
1.52982181700606 1
1.52322305355513 1
1.42379481199417 1
1.5253439464926 1
1.72019895518415 0
1.57491301948669 1
1.38362740105671 1
1.38380730424591 1
1.54766273838364 1
1.3642266024767 1
1.44541811825793 1
1.64411863407004 1
1.21338504831196 0
1.44187000241196 1
1.52193584843837 1
1.4909453977969 1
1.36518217156659 1
1.44512303944787 1
1.3961601278597 1
1.49090298507717 1
1.33902055001931 1
1.54587637675124 1
1.43918427836737 1
1.4542248742966 1
1.41398123387033 1
1.42306879247404 1
1.52296767044802 1
1.48333592225081 1
1.44010702591524 1
1.66072435909681 1
1.38273688922658 1
1.46519212893688 1
1.44020558987666 1
1.68831886805403 1
1.47599433149171 1
1.29032147369977 0
1.42378762229696 1
1.44239573609676 1
1.6411467062205 1
1.36743516193911 1
1.5502813407667 1
1.63849939845495 1
1.62125807839077 1
1.47490873789106 1
1.45396697021885 1
1.35193166240857 1
1.58342381675989 1
1.5466798040592 1
1.41604886013479 1
1.50213720109626 1
1.49448535209891 1
1.44171626418875 1
1.50990259457963 1
1.40147618597062 1
1.47781277260005 1
1.46116900709375 1
1.59246070003315 1
1.64150684158183 1
1.68602082740447 1
1.43975177200387 1
1.41928253462209 1
1.61612753664757 1
1.549014900714 1
1.56142558317715 1
1.53083988662061 1
1.43781650683868 1
1.48602579435664 1
1.59273658531732 1
1.48564805158827 1
1.42781364209849 1
1.39090845958302 1
1.30848864784018 1
1.53364959757461 1
1.74709229427315 1
1.50764102497656 1
1.45882166646463 1
1.52972787642614 1
1.56744312747176 1
1.60166880650508 1
1.57963363890349 1
1.50038914588157 1
1.57793377148815 1
1.58482636541336 1
1.4864679887098 1
1.29682756876315 1
1.5557754498669 1
1.61642989763742 1
1.51557527252147 1
1.4255094106242 1
1.59962675627396 1
1.38318048113164 1
1.446173914436 1
1.44909234546449 1
1.5686149503958 1
1.35294366950462 1
1.39517571657509 1
1.56215542669576 1
1.55555147703403 1
1.48649257013517 1
1.58636741135462 1
1.44681991345705 1
1.5786229850118 1
1.37680411438301 1
1.58610308862643 1
1.44373772902114 1
1.57697122994126 1
1.37869180125443 1
1.61280051959285 1
1.53172455590674 1
1.68392688554684 1
1.51840775715833 1
1.43850484369686 1
1.65425968226826 1
1.36193040743692 1
1.39683186737993 1
1.56583851811305 1
1.48985935706086 1
1.50933069652756 1
1.36527055575163 1
1.54681379042859 1
1.41842868081594 1
1.33887820499506 1
1.52447560309403 1
1.38363499127864 1
1.40220693863918 1
1.51384830125759 1
1.44355217919461 1
1.35210965956875 1
1.61305037107568 1
1.47425365667538 1
1.48500150024513 1
1.48914916258793 1
1.52706749775521 1
1.45974968136879 1
1.66984204223989 1
1.49713480229119 1
1.50437202840392 1
1.52111787662933 1
1.61833837790621 1
1.47140300451983 1
1.39491514735785 1
1.58145415599104 1
1.51345118253832 1
1.58726302171979 1
1.40227975852888 1
1.4480501945643 1
1.54695204943746 1
1.68292397838532 1
1.42725460260866 1
1.56101548799149 1
1.46578453977888 1
1.4627649582888 1
1.54533915217152 1
1.61799738738926 1
1.31818817088177 1
1.43831298370795 1
1.67400900293687 1
1.4475080854313 1
1.57635544506563 1
1.54141896724852 1
1.41217628388984 1
1.56496466387167 1
1.58040589360328 1
1.59540857791341 1
1.4844771261411 1
1.51768296545053 1
1.67320905761363 1
1.52087715781822 1
1.48879619458122 1
1.59760647992965 1
1.54663402660515 1
1.48964910190163 1
1.38335082349931 1
1.54387495477087 1
1.59643904171256 1
1.40523368567166 1
1.50990984085473 1
1.56675134378649 1
1.53893136614861 1
1.46685992220779 1
1.65744973162783 1
1.40987539743352 1
1.58308743771017 1
1.48268972737673 1
1.56707009738382 1
1.4806056198423 1
1.62424316664203 1
1.46221457369755 1
1.46910400332294 1
1.35421189883864 1
1.41526202868171 1
1.54047822979407 1
1.5649617485159 1
1.41348148805368 1
1.39988620143393 1
1.50729729586558 1
1.56934782817697 1
1.42886109981359 1
1.47359059266718 1
1.49632625175578 1
1.26250639081546 1
1.49879051920371 1
1.50927516756464 1
1.61102598992123 1
1.53559970859984 1
1.62219782531426 1
1.51154164069362 1
1.41344967001746 1
1.51358983678307 1
1.43982800300943 1
1.53126515560048 1
1.49926122538569 1
1.53701480924314 1
1.52672345691221 1
1.44974667891254 1
1.51217139632452 1
1.31209970431916 1
1.50551882930365 1
1.42169698991613 1
1.5767218959248 1
1.58894112783385 1
1.38100339321164 1
1.38343163772561 1
1.50557776261373 1
1.60980764296696 1
1.52493374081587 1
1.47583576725188 1
1.50330155899514 1
1.51023974442594 1
1.3824926648546 1
1.62915008768625 1
1.43241621439296 1
1.58381809254631 1
1.48960712707493 1
1.55680372906698 1
1.5719942900499 1
1.56752388340128 1
1.36230590010003 1
1.57237162162819 1
1.55871844069937 1
1.33230539177998 1
1.41402082180191 1
1.47364429589456 1
1.44316632311739 1
1.39336420411227 1
1.22462649259165 0
1.48477364523109 1
1.6083632925543 1
1.55054092817927 1
1.40773678520052 1
1.37929711623268 1
1.46667174330332 1
1.40238325693571 1
1.49815516309045 1
1.3744244433796 1
1.50123176106778 1
1.50888600653565 1
1.48275215219802 1
1.32755983094222 1
1.7323323179728 0
1.45114717499134 1
1.42643969631496 1
1.56577656828979 1
1.41916638687697 1
1.48954456885553 1
1.5385616983803 1
1.33533279292007 1
1.4905185537743 1
1.40283897636676 1
1.41408152330396 1
1.5579540630249 1
1.35439216439182 1
1.52371686640776 1
1.30318699258594 1
1.58048550193156 1
1.53108624418504 1
1.43379176921826 1
1.35473090576826 1
1.47180656577139 1
1.29885866309654 0
1.43783104843256 1
1.21105655041549 0
1.53155202361195 1
1.55438562330429 1
1.37131152701866 1
1.45471358895305 1
1.39814310250543 1
1.5676495717728 1
1.42025101995258 1
1.63898201908157 1
1.47717903260498 1
1.41831907519958 1
1.49726190296458 1
1.3721326691797 1
1.62958420088116 1
1.38255720212895 1
1.41222748079159 1
1.38681279171005 1
1.39434952005826 1
1.40997759087252 1
1.56750791938355 1
1.54833502352399 1
1.44132038449564 1
1.46531193820763 1
1.39608040523037 1
1.30682794701046 1
1.61858941418991 1
1.44361065455291 1
1.64052011525469 1
1.41410495328648 1
1.42013121941546 1
1.56145617442558 1
1.55962389200584 1
1.50945152872019 1
1.37124189499902 1
1.58082898850223 1
1.65318529147784 1
1.43256284069495 1
1.64875552625417 1
1.71340378454944 1
1.52431648780875 1
1.42714857995226 1
1.68326159065528 0
1.47774403324013 1
1.54391201147087 1
1.43453107363819 1
1.44165424182269 1
1.36962825985559 1
1.5730669556412 1
1.45179280099646 1
1.58408943078317 1
1.45322766548049 1
1.58751846565422 1
1.55238477383925 1
1.34223272476629 1
1.32284879954296 1
1.30230881439593 0
1.40059958564909 1
1.40430940151167 1
1.47967516537643 1
1.59041631646707 1
1.40435602387794 1
1.61945705229389 1
1.37952212947816 1
1.35543720981923 1
1.41247998367974 1
1.48275611159848 1
1.51588659733806 1
1.65763279353827 1
1.47989230901787 1
1.55168516692816 1
1.51569975613929 1
1.42724417670129 1
1.41277396566239 1
1.47846554714109 1
1.47722542979674 1
1.47760943670823 1
1.56226657271225 1
1.54217677967497 1
1.4474415332049 1
1.69958175929704 1
1.51078010305993 1
1.66359716834702 1
1.46324273445858 1
1.49810510371568 1
1.41444159943864 1
1.33510156130022 1
1.61458752022852 1
1.66523902252226 1
1.54262147044602 1
1.6193141206347 1
1.48451690443307 1
1.45399551398662 1
1.62232854479361 1
1.44112270667607 1
1.4986128719739 1
1.38331539534468 1
1.49127083614382 1
1.63633194105298 1
1.46472330545603 1
1.29750950922185 1
1.43151545861396 1
1.60680964949889 1
1.5298517008904 1
1.56415572134107 1
1.50659854866072 1
1.4504733375343 1
1.63183008971614 1
1.50011499070486 1
1.62406237338418 1
1.30455055123224 1
1.52332709930914 1
1.46156751993462 1
1.46374975027434 1
1.55194449535889 1
1.32396515931012 1
1.44322671756922 1
1.48396803807949 1
1.4212758844355 1
1.49151695962289 1
1.64327324067904 1
1.58239136540243 1
1.29893942574494 1
1.50718369771635 1
1.4255644215112 1
1.5496327107161 1
1.36019358334605 1
1.47873835046553 1
1.4641868642692 1
1.33828949734129 1
1.52415825382679 1
1.49235085709178 1
1.86222431645125 0
1.37268204517403 1
1.23960565653362 0
1.45582163227044 1
1.49590155850659 1
1.30994748559441 1
1.57456237818772 1
1.49233778870283 1
1.50665056596475 1
1.47514486381493 1
1.54039012270004 1
1.39547272959064 1
1.43434225495671 1
1.39382275643605 1
1.40780859357111 1
1.62524726518972 1
1.4258173039351 1
1.41962404256348 1
1.26255424493594 0
1.46624441465599 1
1.71273361006982 0
1.60709022764789 1
1.57337910421064 1
1.37906513374005 1
1.53155111242827 1
1.54521322487273 1
1.3687798859349 1
1.47953241362483 1
1.67223706274636 1
1.22437860786843 0
1.58344203833784 1
1.6350196829452 1
1.52694894485935 1
1.6781508664416 1
1.55577130939161 1
1.73912914581871 0
1.49360217650888 1
1.46511651945398 1
1.62069370601341 1
1.59469687745737 1
1.45688438548248 1
1.42375070546017 1
1.5785116216172 1
1.41164056742119 1
1.41332291213652 1
1.48148374148692 1
1.63917231967406 1
1.48158704157093 1
1.5111564466072 1
1.47449706111734 1
1.44029976258797 1
1.41534431532194 1
1.28380013473543 1
1.41445084420205 1
1.50668333774237 1
1.44870154571261 1
1.15833334671665 0
1.37561416433962 1
1.7259354119476 1
1.68379028679662 1
1.28798227471734 1
1.60594527195729 1
1.42510573287837 1
1.52842825472883 1
1.45128133760462 1
1.32288713336569 0
1.48820147546517 1
1.52729611241903 1
1.50105694357573 1
1.57260907838946 1
1.51247572188603 1
1.45176646098307 1
1.43229701169268 1
1.47445265381497 1
1.40497665974443 1
1.53939243325665 1
1.41308406730094 1
1.45415677185453 1
1.35186530496892 1
1.64885907008215 1
1.36813336041969 1
1.37075333611137 1
1.62026004395316 1
1.5385118194151 1
1.57282528103767 1
1.65921304843999 1
1.48658226334909 1
1.39374257236891 1
1.57191313918049 1
1.29110741467329 0
1.5938161543196 1
1.62359228349887 1
1.3890895073927 1
1.38178544347615 1
1.5249858225647 1
1.68546721035553 1
1.53539478627724 1
1.37327103492897 1
1.55247263740183 1
1.39148515541142 1
1.53626417671904 1
1.41488380959531 1
1.41363207969298 1
1.2958216174248 1
1.64050038291382 1
1.61692484598005 1
1.43235924020418 1
1.60960064204438 1
1.41973006870668 1
1.34514658805808 1
1.38946899748528 1
1.47894787333556 1
1.6121557970013 1
1.68114731690479 1
1.62329634260925 1
1.58277674935945 1
1.4747305274782 1
1.48742524953721 1
1.45025374581004 1
1.37609989484004 1
1.51852365824104 1
1.57061545471533 1
1.3469023277196 1
1.53619634667855 1
1.40937782938177 1
1.40726512563672 1
1.553320030215 1
1.62378038279731 1
1.45761890964013 1
1.56714326001131 1
1.43098677744313 1
1.6256924930723 1
1.54097240383057 1
1.66480156821597 0
1.4514202940811 1
1.53138739265119 1
1.35514813816743 1
1.57895971998695 1
1.29940922975598 0
1.5864548271877 1
1.51403556092273 1
1.62330519063386 1
1.30587677828758 0
1.28249513797077 0
1.79063220656187 0
1.51651258821266 1
1.74493176626629 0
1.48537496366475 1
1.50326827689341 1
1.53355350929251 1
1.44404081188366 1
1.56035692776009 1
1.2119836703158 0
1.64262056302641 1
1.70730349421206 0
1.5365308155791 1
1.35815162504307 1
1.39888228331343 1
1.4862476206588 1
1.56140073756461 1
1.67702405902822 1
1.44665100310466 1
1.40523988443912 1
1.44039776932702 1
1.46153618989415 1
1.59336376156795 1
1.40894518501622 1
1.44740959693434 1
1.4467282520465 1
1.49040971990347 1
1.40457614062802 1
1.39120218324245 1
1.50627378265617 1
1.4415549185771 1
1.34375118428445 1
1.49163168969136 1
1.4190629688312 1
1.39634098616481 1
1.46115921292545 1
1.49700751146552 1
1.40576960466747 1
1.69768724002908 1
1.7153350561281 0
1.506743097434 1
1.41144381213931 1
1.52062186140178 1
1.5980298284182 1
1.50801535112226 1
1.50096745269195 1
1.60815088739368 1
1.43081168592657 1
1.37926580036055 1
1.27068311532913 0
1.42704280795941 1
1.69431133013654 1
1.59420763469828 1
1.60544756296526 1
1.69007096679434 1
1.40052268217106 1
1.40453272722577 1
1.43951564185579 1
1.58460000392004 1
1.50905400998818 1
1.49453331990828 1
1.38039934414762 1
1.31524674708433 1
1.5813833728874 1
1.59745694459623 1
1.33145356608069 1
1.54017557070274 1
1.44205209923357 1
1.53850635671906 1
1.53713899611956 1
1.45197102278192 1
1.43979706456083 1
1.58579839706646 1
1.56034170267591 1
1.58025649988824 1
1.41907647518591 1
1.46527718047817 1
1.32064660443408 1
1.49776120489 1
1.54798581990115 1
1.64035922049211 1
1.44404130887437 1
1.44816422116468 1
1.49926873178206 1
1.60206505820945 1
1.52801329117399 1
1.55352690461184 1
1.4980415123599 1
1.46746003328385 1
1.51756541973434 1
1.57259846861015 1
1.61506510725726 1
1.61384367036544 1
1.72067269452671 0
1.46149339893387 1
1.33515483492346 1
1.41128391120183 1
1.51683928831231 1
1.42964653679097 1
1.35841496057936 1
1.44032604908228 1
1.41016777116811 1
1.46876868259116 1
1.62235885243833 1
1.3453526946223 1
1.47198904356188 1
1.37462304818194 1
1.50010113025696 1
1.41108086678254 1
1.36630179149064 1
1.45419943551083 1
1.7150350548716 0
1.5128146098265 1
1.59185055676864 1
1.48244613533176 1
1.42836273421225 1
1.48381008481215 1
1.47176916402547 1
1.59398987442345 1
1.58488739880127 1
1.48012480436322 1
1.34350457030665 1
1.4982941771029 1
1.36810828855017 1
1.33023350135024 0
1.65253809641488 1
1.36889586311065 1
1.32961435386233 1
1.54994199880655 1
1.59094857069184 1
1.57292649314432 1
1.59764694347412 1
1.71365041983124 0
1.5430906864702 1
1.22845184163223 0
1.52365383949612 1
1.52958861638056 1
1.63540698198518 1
1.45181711836584 1
1.48186364783592 1
1.24913112119232 0
1.44441986333254 1
1.42503651218925 1
1.48715821336118 1
1.49036405893682 1
1.50048320577812 1
1.46673159881184 1
1.7603724966975 1
1.42588692543181 1
1.28445935799311 1
1.42877665515778 1
1.34238639569008 1
1.50022370873338 1
1.53479530406142 1
1.45902356270613 1
1.55103898332193 1
1.35382865209049 1
1.64449079822148 1
1.66968963878295 1
1.43252550474342 1
1.5011158273224 1
1.4792348078687 1
1.52852665676726 1
1.32855846631334 1
1.51385680231264 1
1.43714253145738 1
1.37165385777115 1
1.79134525259011 0
1.52358637434535 1
1.49257472368264 1
1.26724196020123 0
1.26026949793758 1
1.47601234107076 1
1.27449877249123 0
1.47955795268392 1
1.42722053611405 1
1.33621764857011 1
1.54995216378696 1
1.47224948463997 1
1.32430380669802 1
1.57561150816019 1
1.54352314599888 1
1.4867793766291 1
1.48466032862574 1
1.49786045859086 1
1.50254755071954 1
1.45974119835075 1
1.35675188499445 1
1.37161283131742 1
1.5420004569297 1
1.68127033514589 0
1.46731245029693 1
1.35570879931474 1
1.57373105918146 1
1.39110422022765 1
1.46554415335571 1
1.5758937703777 1
1.42682327803014 1
1.37352106850719 1
1.67359984872324 1
1.53276957047753 1
1.4813531503825 1
1.54139491104492 1
1.49527531013756 1
1.51063727462977 1
1.47944737106623 1
1.58137219179354 1
1.40367999441698 1
1.43547649684651 1
1.61088893908032 1
1.48888642631834 1
1.66966522927783 1
1.45997448753418 1
1.32310846234266 0
1.48966286164943 1
1.58079819655485 1
1.55697007944406 1
1.47251323128077 1
1.4697809035302 1
1.70540366517225 1
1.34790881183228 1
1.38109417296886 1
1.49688850924009 1
1.22127794642076 0
1.74282652140308 0
1.43271889883647 1
1.40845048468192 1
1.60665661345448 1
1.43893806674273 1
1.55465166380961 1
1.41047534494944 1
1.66953990226982 1
1.63675102708105 1
1.45503137569248 1
1.45551676407334 1
1.7476010071928 0
1.51330484594373 1
1.4553545172568 1
1.33272529131457 1
1.49229134812091 1
1.49631049118842 1
1.57258495232428 1
1.4719080574986 1
1.55784265419464 1
1.43630830002644 1
1.57439127153351 1
1.38783556653128 1
1.54972753829636 1
1.48617331828572 1
1.64215268379348 1
1.50803140268235 1
1.4264604151886 1
1.63276656241261 1
1.53806586334519 1
1.61556128876171 1
1.64732760092487 1
1.4380219569072 1
1.70678202471819 0
1.56939114665916 1
1.61283776216743 1
1.39738382254847 1
1.53307781274498 1
1.55759838887166 1
1.47570260547999 1
1.41159593008398 1
1.57366760866936 1
1.72477979715209 0
1.61182070397824 1
1.61983134550122 1
1.79173949950507 1
1.35023783668308 1
1.65856574621446 1
1.4816805081485 1
1.36920168037261 1
1.69043038837701 1
1.30686143124917 1
1.53291337421971 1
1.45206752333737 1
1.32806551863773 1
1.52897740529634 1
1.52253428669311 1
1.5902578265357 1
1.50699645780882 1
1.4909734897073 1
1.47616911851279 1
1.39768267936735 1
1.54732738954806 1
1.62702775148969 1
1.5650963339253 1
1.7373181086044 0
1.50540617173354 1
1.47299081609093 1
1.59432819103259 1
1.39824404678359 1
1.6013393943825 1
1.51872541274205 1
1.51195931499093 1
1.5754408628922 1
1.4936759511611 1
1.48098311951208 1
1.63693908449239 1
1.39437199728184 1
1.38975275823468 1
1.30543678792138 0
1.56286484691759 1
1.47100677081225 1
1.4022033102009 1
1.61587882670465 1
1.43664821413104 1
1.546357515775 1
1.5253375405512 1
1.55308525070479 1
1.41965917887695 1
1.50393827694223 1
1.61276553101732 1
1.43882393446145 1
1.66010065048986 1
1.40602389046398 1
1.66319175118069 1
1.44247539936895 1
1.24602930812924 1
1.50276072625767 1
1.38753307380005 1
1.46730827650959 1
1.65423050419601 1
1.44297040935897 1
1.60913347535489 1
1.45605282957715 1
1.56441429915713 1
1.60449102315883 1
1.62115187257659 1
1.45248745859831 1
1.56215872211321 1
1.37912235194577 1
1.43793418360715 1
1.3779493631017 1
1.37347407795813 1
1.50734813524864 1
1.43031233575401 1
1.37135652394784 1
1.56941142275316 1
1.68176314420558 1
1.39173738563524 1
1.64254899257416 1
1.55636202920209 1
1.37259400296697 1
1.65973649142111 1
1.47469486095887 1
1.57930535001957 1
1.37234447660384 1
1.32205249402521 1
1.53848796122361 1
1.47848723073052 1
1.32887592056437 1
1.46770472181715 1
1.42686673470189 1
1.47242979646513 1
1.62032536013886 1
1.49126525860186 1
1.46490838492718 1
1.54857086065489 1
1.49658437952228 1
1.36228264459936 1
1.61326916170024 1
1.57836337886323 1
1.4230866823234 1
1.42569269690445 1
1.48252094210915 1
1.39145686711834 1
1.57397319850546 1
1.49000448855487 1
1.66355065968597 1
1.48045048370805 1
1.37397843375434 1
1.49425161738748 1
1.55836272802129 1
1.50023250954272 1
1.50539119663685 1
1.72666176730879 0
1.57284508889647 1
1.49698329892965 1
1.60527543640232 1
1.72968450697514 1
1.38818803119873 1
1.45647325589725 1
1.52671676580738 1
1.48632757849228 1
1.30937608256737 1
1.55666589051226 1
1.45442794933888 1
1.4522321168275 1
1.57879840114406 1
1.40796720341901 1
1.45092519976668 1
1.46899818338186 1
1.49336877171766 1
1.52370455207525 1
1.60851983155926 1
1.50437341772624 1
1.64629453861413 1
1.2720559851406 0
1.54419902207392 1
1.26847565623483 1
1.52180231996687 1
1.69594844130991 0
1.42986628246368 1
1.26515024553872 0
1.50469714279545 1
1.42251765711428 1
1.35517053461553 1
1.35350020168032 1
1.72827491348556 1
1.60683251880194 1
1.41272350840419 1
1.48384781815237 1
1.6687026549089 1
1.49111985692683 1
1.35534416192811 1
1.60655776671032 1
1.50774006032918 1
1.52071358933181 1
1.59232512221628 1
1.59146724061352 1
1.45402063611798 1
1.50159870690495 1
1.37506114566313 1
1.35241376494068 1
1.50890870677908 1
1.46921579274844 1
1.44282351228361 1
1.49227010670369 1
1.71669302257194 0
1.58390978545045 1
1.50795948495138 1
1.51736133486831 1
1.54306546502001 1
1.46314304283332 1
1.36815877207958 1
1.61770503935102 1
1.43720784175022 1
1.46042562847426 1
1.34624123410996 1
1.66249602276935 0
1.38138867761482 1
1.34411717391234 1
1.4355726114257 1
1.50638910950339 1
1.35949508354085 1
1.68878260730314 1
1.73738546481111 0
1.48952724730723 1
1.44874075432835 1
1.18081351143768 0
1.34791075692088 1
1.54638744869049 1
1.29184839400448 0
1.6080696330008 1
1.46982749725121 1
1.49439616740918 1
1.49181977811286 1
1.31270408913042 1
1.88737232156759 0
1.46857856557612 1
1.55357175215168 1
1.37915406500688 1
1.54471946945566 1
1.45125773095313 1
1.28789535352094 0
1.41775252163739 1
1.35201060221689 1
1.39225634078786 1
1.41824326866574 1
1.68271416370872 1
1.5800107092749 1
1.50622028529591 1
1.67311456322123 1
1.42960280577068 1
1.21182187022159 0
1.63035572239046 1
1.21085783378824 0
1.47761640843612 1
1.54718612794917 1
1.52015358369854 1
1.4762302742525 1
1.3393896403474 1
1.62457921268014 1
1.51010238423622 1
1.39835197640536 1
1.63173415656397 1
1.52007231818401 1
1.52073757147371 1
1.48761672271979 1
1.44263566267926 1
1.5141946037689 1
1.59835114247135 1
1.48261439567415 1
1.40269551909288 1
1.49884382920073 1
1.44538133451219 1
1.53519316629273 1
1.48486938029822 1
1.50118817063055 1
1.61984552485684 1
1.64790338991939 1
1.48029005552524 1
1.41414675142918 1
1.52918757790054 1
1.34186177615218 1
1.54285742295518 1
1.32681579773081 1
1.36764006589318 1
1.39750550877348 1
1.44058728107436 1
1.74574061229444 1
1.50822462465075 1
1.69517266806468 0
1.58137877612821 1
1.41540224034887 1
1.47875827823468 1
1.46755689888832 1
1.46580755434554 1
1.50666905451722 1
1.6735073966956 0
1.3581268363189 1
1.53805935395908 1
1.43873975990428 1
1.50197818044867 1
1.32054016148211 1
1.41140954842905 1
1.42980123030621 1
1.44033384381393 1
1.63368106778757 1
1.63015012393228 1
1.58906809148951 1
1.45257791051603 1
1.61661060679747 1
1.62063508921456 1
1.6245325006856 1
1.58181396991316 1
1.52229117962345 1
1.41847979008773 1
1.54239487682558 1
1.4900028005597 1
1.55273747526651 1
1.32576896849559 1
1.52202799054606 1
1.49313841031181 1
1.48902867301208 1
1.42291669270019 1
1.38529104317311 1
1.66974252179589 1
1.56888318906443 1
1.29703889650153 0
1.50537883348992 1
1.32462492647842 1
1.46685245606241 1
1.37790562657521 1
1.55879425390822 1
1.55165297018403 1
1.28693960888228 1
1.52571708972516 1
1.63276811938647 1
1.62654733682465 1
1.35081533062431 1
1.47755455533719 1
1.69099554249299 0
1.45334987804312 1
1.62090441525989 1
1.47942565904452 1
1.44231808290047 1
1.41101508127918 1
1.51051780058392 1
1.54954891883971 1
1.38377417676355 1
1.55512964169139 1
1.58461812382827 1
1.49238758740589 1
1.65519638265262 1
1.5017834051774 1
1.36020429099671 1
1.31707564852371 1
1.51955385093189 1
1.48284258819539 1
1.53132513839548 1
1.60994020135575 1
1.42355382331693 1
1.57424122533374 1
1.24559687432424 0
1.419984926227 1
1.38428600275204 1
1.49885853439938 1
1.54704555333534 1
1.62346451988868 1
1.62503335346472 1
1.44485455807343 1
1.54554362042801 1
1.46814535967411 1
1.47290715587181 1
1.46804551144344 1
1.45671122470281 1
1.40524478125715 1
1.54024690319057 1
1.24897811772985 1
1.3691662517174 1
1.39201106309597 1
1.4831636172205 1
1.6437963256996 1
1.515344164849 1
1.34638212426749 1
1.60283876593288 1
1.26989397010128 0
1.63460631260997 1
1.46619401927301 1
1.41571956300693 1
1.41525338487056 1
1.41693019436162 1
1.31428691983124 1
1.39871849828113 1
1.43260104610374 1
1.49382866790754 1
1.59070684026959 1
1.4208492257273 1
1.26770986397188 0
1.38183790047508 1
1.54857883160559 1
1.23052952253127 0
1.43973561107544 1
1.72803183973807 0
1.40118219283188 1
1.43322841846799 1
1.53656105153435 1
1.37324214629302 1
1.53731933403581 1
1.46781398587188 1
1.4582156480348 1
1.47002415833721 1
1.30913636278484 0
1.70770214530971 1
1.67846546320941 1
1.54869943904429 1
1.57871601774221 1
1.3451802717264 1
1.51724331718251 1
1.67172696009835 1
1.45522699967884 1
1.41381328711356 1
1.56010134708052 1
1.49049963653775 1
1.33046069765922 0
1.27001659359074 0
1.33118378277161 1
1.61739472520951 1
1.34174098592395 1
1.46305340626575 1
1.4251910053984 1
1.49071214479646 1
1.53374450490049 1
1.51467188127096 1
1.53315575565916 1
1.51820177434111 1
1.45967838248924 1
1.50617466696193 1
1.49214460765441 1
1.24070756069102 0
1.53080733957678 1
1.52940395250427 1
1.46554136782228 1
1.48499141866217 1
1.68163475489617 0
1.52832538816217 1
1.49225849771613 1
1.53613601951124 1
1.50142189426411 1
1.35617862928598 1
1.4853660048567 1
1.41176094891066 1
1.38355473846888 1
1.38897195053694 1
1.3596390685968 1
1.38752142487149 1
1.53122899450786 1
1.4526534706422 1
1.59650185344871 1
1.39763957795659 1
1.59498145329805 1
1.41146744012976 1
1.48476114572343 1
1.53771124316667 1
1.47239254059018 1
1.41816910583653 1
1.36318483624808 1
1.50401244685544 1
1.57538947835751 1
1.69637756024496 1
1.51512008746547 1
1.61762553959948 1
1.56468454592875 1
1.46995632374604 1
1.23363076518314 0
1.44743029713003 1
1.59707925761031 1
1.39853895134698 1
1.40020198574952 1
1.52068779628556 1
1.61035065898012 1
1.44910216498017 1
1.40549524756585 1
1.47362426646012 1
1.5040521315375 1
1.730724453784 0
1.40167591634028 1
1.26876503843286 0
1.68400899294847 1
1.42372745968075 1
1.44389341585533 1
1.41168839628386 1
1.59401788859605 1
1.5958413503643 1
1.57356960836664 1
1.62360864503582 1
1.46112492895872 1
1.62019816273277 1
1.59611334521838 1
1.50482771032119 1
1.42558188956536 1
1.54050519008853 1
1.51380652102358 1
1.37465070763383 1
1.50463463495721 1
1.50230793383172 1
1.65004667387015 1
1.55623051382168 1
1.52168926295981 1
1.55742309875121 1
1.6026669638898 1
1.57253587378617 1
1.35337056575556 1
1.25446283415015 0
1.59050619380753 1
1.47217232767002 1
1.48065166062249 1
1.45093383793802 1
1.24176413240033 0
1.66369610449073 1
1.64098302437907 1
1.5218059953219 1
1.36113175894252 1
1.57226090365187 1
1.37865436953934 1
1.60536451732656 1
1.60941789263119 1
1.43887550418313 1
1.62989671657056 1
1.54524222182967 1
1.55738114365798 1
1.42432616026422 1
1.41495431697377 1
1.4229933769126 1
1.59189147878473 1
1.33748684272833 1
1.47871190703902 1
1.49581445256803 1
1.48045219970248 1
1.45954526701259 1
1.49998980741182 1
1.62564509572254 1
1.48059346167747 1
1.60266547918166 1
1.66249350857252 1
1.68742069611372 0
1.85962533517849 0
1.32136492625533 1
1.41141294258122 1
1.51497463729383 1
1.64591862024481 1
1.32574037230808 1
1.43552626230957 1
1.55150956675634 1
1.52276328906897 1
1.52690147118041 1
1.42455038638609 1
1.4401672836134 1
1.51445849434166 1
1.58288958257455 1
1.4709264096189 1
1.42117610555463 1
1.51876483065582 1
1.62257809733159 1
1.62725820534274 1
1.45762538300413 1
1.36818586196147 1
1.47897411370394 1
1.42554426115039 1
1.56750624771287 1
1.45170132297437 1
1.54654331467387 1
1.49157030259264 1
1.53889226123621 1
1.49687148331738 1
1.44898190678073 1
1.36171636808366 1
1.32455046817847 1
1.47213799217598 1
1.41682426479177 1
1.32982354651563 1
1.45538121291124 1
1.41646051188012 1
1.66773584069934 1
1.58683808139486 1
1.42839581881863 1
1.49046036949382 1
1.55718568043019 1
1.52075140205617 1
1.53583247773569 1
1.48507509105686 1
1.47775514807157 1
1.62018126728346 1
1.42783716412931 1
1.4159472875854 1
1.45235444044007 1
1.54011591429883 1
1.46051487917981 1
1.36493243941842 1
1.65743914859 1
1.32050586457908 1
1.39617085016245 1
1.54851693182267 1
1.61943771358306 1
1.44247790355846 1
1.44742289217209 1
1.56091303534517 1
1.47760908622967 1
1.54225777853286 1
1.49534365157821 1
1.59905977613109 1
1.74474928823228 1
1.34367179039444 1
1.42774119368781 1
1.37534117838831 1
1.35729502070857 1
1.55890118716969 1
1.31703788042252 1
1.4966411660584 1
1.35953607325736 1
1.48264318894872 1
1.53664391017271 1
1.44951092250361 1
1.42288432522784 1
1.46495683878535 1
1.54704601984664 1
1.60905189611718 1
1.5794066213643 1
1.60322487340325 1
1.47150821644633 1
1.41498643086944 1
1.34152912917878 1
1.51643244370982 1
1.6811013717475 1
1.47304683642602 1
1.55833635109026 1
1.5653902171426 1
1.68152296205497 1
1.41594930645157 1
1.44414702800767 1
1.41951226753151 1
1.51564282984463 1
1.49745348546123 1
1.47813221107379 1
1.45060198726553 1
1.46575822001974 1
1.5466839162273 1
1.6596424927352 1
1.50806074545761 1
1.55486017873378 1
1.44611743516852 1
1.50013634974761 1
1.57683642167064 1
1.2086854626754 0
1.49894264441463 1
1.52536852814269 1
1.19214390342791 0
1.69218465556003 0
1.57358691857117 1
1.50313164947998 1
1.51462355008988 1
1.72082024660161 1
1.51457427635953 1
1.61750146353392 1
1.46284150442554 1
1.46115017171113 1
1.61108601091492 1
1.58133071273204 1
1.22770157281494 1
1.55170721842582 1
1.4597447277474 1
1.51295018226757 1
1.57223457353035 1
1.46551120142521 1
1.36654780695456 1
1.6795481420399 0
1.3298784217011 1
1.48323851323732 1
1.63242401850289 1
1.64595844839714 1
1.53106778774757 1
1.46571891391579 1
1.39347636012021 1
1.59111538704147 1
1.41052379919649 1
1.58288025500103 1
1.57819745103509 1
1.47941410996727 1
1.40832045176829 1
1.61545137337793 1
1.46889287950977 1
1.51644239234056 1
1.41426121009683 1
1.46304609209513 1
1.6647235451334 1
1.36236911230068 1
1.36733200493863 1
1.37515098569191 1
1.65304647940507 1
1.44075403500479 1
1.70322625453288 1
1.61983759640112 1
1.47534165679112 1
1.49850341870341 1
1.60883560646287 1
1.50473614362985 1
1.47348811807665 1
1.41258306556697 1
1.52534330948651 1
1.50750546551096 1
1.47014282940563 1
1.48997372043048 1
1.43790652569674 1
1.65133912016695 1
1.42422719024584 1
1.37801641902092 1
1.41851191265374 1
1.28755812284515 0
1.43252609025257 1
1.47065543643265 1
1.57375597959065 1
1.32357455990449 1
1.54127893729551 1
1.51434233433802 1
1.38197067186112 1
1.62143824326066 1
1.47587145597461 1
1.51130356996593 1
1.39839322014713 1
1.71926828107136 0
1.42573708984278 1
1.56150789685996 1
1.58370930751779 1
1.38132674389116 1
1.6320702230017 1
1.36444844595171 1
1.54900384746104 1
1.61952038708567 1
1.60779348203439 1
1.53715521783764 1
1.55202652606004 1
1.60790510411523 1
1.4501514686306 1
1.40997182341724 1
1.35364129607238 1
1.37274786407581 1
1.46172997985565 1
1.41402227428472 1
1.32481651212744 1
1.55935096982735 1
1.30447330116891 1
1.4340325311195 1
1.47270373194254 1
1.52392346101049 1
1.51411240095199 1
1.36791632426579 1
1.53269583428859 1
1.61303929335919 1
1.70209413609859 1
1.38528654354322 1
1.57505725300383 1
1.62833030786372 1
1.52759424633637 1
1.34444694318251 1
1.42434473778927 1
1.55955188046303 1
1.4568973858384 1
1.49656661881143 1
1.38235570129502 1
1.43465815007727 1
1.4690260611709 1
1.48997198068975 1
1.61670958905883 1
1.63996100572067 1
1.54040095624497 1
1.49930512273262 1
1.60543506992617 1
1.34679951062254 1
1.4619004933779 1
1.12869164628296 0
1.62347600654271 1
1.58834513747838 1
1.38549909476903 1
1.51224909803225 1
1.44372245695579 1
1.33419694921152 1
1.3890357161129 1
1.5719492106925 1
1.51498050454925 1
1.57861686253643 1
1.4001979519991 1
1.54044393722721 1
1.71389186357586 0
1.39545885792531 1
1.34421134419486 1
1.38564291727819 1
1.58570236419896 1
1.40602496403628 1
1.60865197962599 1
1.56999445338572 1
1.44153411226433 1
1.60375015612612 1
1.50101192269672 1
1.59213635124385 1
1.57732210956335 1
1.58248418541979 1
1.44937862571382 1
1.36480962339152 1
1.44382718519369 1
1.52079095575733 1
1.49966035065729 1
1.44311572055023 1
1.67705515661406 1
1.32217354006037 1
1.39482856758812 1
1.50427594132656 1
1.54428708375428 1
1.37733329508026 1
1.39741202748158 1
1.5959782746974 1
1.43993352992212 1
1.47990934760798 1
1.55056749514098 1
1.52179095306113 1
1.599305818507 1
1.61638002950909 1
1.40349839820013 1
1.36562283701122 1
1.60225015316895 1
1.34358220916607 1
1.30694158956395 0
1.39631249259515 1
1.46523910045455 1
1.6413610725854 1
1.68812815899256 1
1.38202340029683 1
1.30880371133261 1
1.5692378958541 1
1.51787220223495 1
1.50097705261155 1
1.39110496256835 1
1.51575745283776 1
1.50667344336295 1
1.45121460615447 1
1.56620033239006 1
1.55698416793142 1
1.57346643536169 1
1.47499016808729 1
1.51256261930798 1
1.61438057671354 1
1.51129838151673 1
1.36742860366312 1
1.4301605926496 1
1.22115246752251 0
1.50734816254375 1
1.36989342895091 1
1.47044981545228 1
1.57244280612525 1
1.68569947117483 0
1.69172722118304 1
1.6198997870504 1
1.56409822419108 1
1.59811154570244 1
1.58193332358893 1
1.59420614598414 1
1.65103731729441 1
1.45611930515929 1
1.64016025765533 1
1.51612276589949 1
1.7015474712486 0
1.65676151589042 1
1.41686059886721 1
1.64301491013591 1
1.73305122898915 1
1.86624143307832 0
1.51861660953861 1
1.63501465328933 1
1.58406336158433 1
1.54300030154513 1
1.49876578396205 1
1.53478850400556 1
1.26151926935362 0
1.36431581533928 1
1.38953442498711 1
1.43987674006403 1
1.49429489462074 1
1.39832446932255 1
1.4950584652682 1
1.42102623254724 1
1.48590525989545 1
1.55132166629948 1
1.44742918940144 1
1.56166573851323 1
1.50105551374085 1
1.55957217773148 1
1.50310135883971 1
1.57453523107407 1
1.49784803302313 1
1.48890963941186 1
1.83530748621937 0
1.38929315547143 1
1.55270688062121 1
1.60281851259137 1
1.47321265281785 1
1.43229710536635 1
1.35295505567272 1
1.73509234912549 1
1.33232088627189 1
1.38500937554822 1
1.64091589697422 1
1.52066164556254 1
1.43784851112579 1
1.35855150186539 1
1.58318836902683 1
1.58714788871816 1
1.54942886610352 1
1.59184310399308 1
1.39843027605602 1
1.65136640049246 1
1.45427931605904 1
1.61665299897902 1
1.67603444478938 0
1.65722506885503 1
1.61201197436839 1
1.28574717584071 0
1.44009454782799 1
1.64722228512192 1
1.51897436342924 1
1.38087755792563 1
1.61042601696008 1
1.47095408757456 1
1.48956806019704 1
1.60491719965184 1
1.53800030886397 1
1.53589202077654 1
1.57577424512336 1
1.85753221015109 0
1.26769546037991 0
1.50875944770363 1
1.48183131563982 1
1.45281207934715 1
1.48245615456901 1
1.37601230813425 1
1.43892128677895 1
1.54775321107079 1
1.49841389976739 1
1.38548292668912 1
1.49067877463214 1
1.5424912525282 1
1.29402882960088 0
1.61699225663511 1
1.531295100261 1
1.54460568800913 1
1.44401531317594 1
1.50139230368533 1
1.28642631415926 1
1.46231150676162 1
1.74740332087646 0
1.52051851680707 1
1.51274611158055 1
1.57049741524974 1
1.34388059991724 1
1.4129958232932 1
1.50377524086745 1
1.51494855976495 1
1.63029329311347 1
1.1996965215207 0
1.18368895772609 0
1.45734731929001 1
1.3586156511846 1
1.4422100995721 1
1.64863526108278 1
1.45707473916222 1
1.56350628837603 1
1.41207913109519 1
1.5331688565269 1
1.64000861794164 1
1.45748347809778 1
1.6082519620809 1
1.70359277978204 1
1.41379991058764 1
1.44470356688629 1
1.22376788273971 1
1.48978727127399 1
1.32868296406847 0
1.51772621588068 1
1.39314076063276 1
1.74440267305484 0
1.48551698801162 1
1.60564017955202 1
1.56356627824875 1
1.38816763533139 1
1.44609147276336 1
1.43569869914726 1
1.50427321033038 1
1.52878205848569 1
1.65285794170913 1
1.44857331281564 1
1.52472754897596 1
1.35633333260052 1
1.41672202769844 1
1.69380212666982 0
1.35762652324589 1
1.54633322810277 1
1.63686036611125 1
1.34915292638221 1
1.31487590618152 0
1.17939687558079 0
1.53458363209625 1
1.54828415396072 1
1.4128596370718 1
1.45152919781355 1
1.39927815919324 1
1.63878246882282 1
1.50355020558531 1
1.41489427965344 1
1.47884285089952 1
1.48014110139588 1
1.59115984497819 1
1.38008717079045 1
1.50113739460642 1
1.51059089800022 1
1.57988167691083 1
1.32468819562137 1
1.58945505862387 1
1.44226428990571 1
1.38958864213114 1
1.60993123293431 1
1.33648638733124 1
1.49504459438217 1
1.3831496723195 1
1.40387860199085 1
1.46010110747837 1
1.51298607606409 1
1.44650071374814 1
1.50444772512115 1
1.52250023813655 1
1.61551719451413 1
1.58763929204236 1
1.38122908713281 1
1.43881918360301 1
1.4879815581912 1
1.60422908268053 1
1.44648071632597 1
1.4170466299453 1
1.50548153048774 1
1.55778282846613 1
1.2359740023733 0
1.77448982710256 1
1.59116933954862 1
1.46440655514517 1
1.34153388348724 1
1.31154924253906 0
1.54916537230472 1
1.45910059126607 1
1.60210985260831 1
1.8256088391133 0
1.48027824228749 1
1.63441850635783 1
1.52489645763254 1
1.73949309365979 0
1.43168033478746 1
1.44244210938998 1
1.46541822742144 1
1.60559735801345 1
1.61893449297605 1
1.58966409972102 1
1.49514589296364 1
1.49760752029266 1
1.49594632391543 1
1.68126082002547 1
1.45819251867319 1
1.37199695322514 1
1.60564691096042 1
1.51403204249326 1
1.50391613683259 1
1.71231363375172 1
1.44749180080144 1
1.30906197614804 0
1.63906803124883 1
1.56218960828786 1
1.56472895334288 1
1.49379199786298 1
1.37171170142158 1
1.51780665658847 1
1.6819717681207 0
1.24260464285031 0
1.46744711378435 1
1.34553972566305 1
1.25924627050264 1
1.29247194334972 1
1.41668955245717 1
1.27834241796701 0
1.41768161959088 1
1.48376130550127 1
1.52329503113731 1
1.47812708861145 1
1.46522907462346 1
1.4711635523755 1
1.49624168192643 1
1.47808207995703 1
1.57091019769785 1
1.22908367625222 0
1.57149473917452 1
1.44931176126383 1
1.34116116126064 1
1.42697471521169 1
1.51180157877555 1
1.6285094642079 1
1.50425063832616 1
1.58520646521383 1
1.51059510192935 1
1.56623256124211 1
1.36089896432844 1
1.58645611615705 1
1.58517735153757 1
1.3125908186191 1
1.4364835531493 1
1.37843677511456 1
1.3815879137358 1
1.7461738730584 0
1.51128352951544 1
1.57888959305894 1
1.62373988972897 1
1.61668058966442 1
1.51276046619136 1
1.63856632369746 1
1.48040265704693 1
1.53458767329387 1
1.39822855917354 1
1.53970869538054 1
1.41211413410382 1
1.36267862458443 1
1.44893835192441 1
1.33773226361691 1
1.5176473070983 1
1.31794088806652 1
1.55048075638129 1
1.48850570680941 1
1.42424584732778 1
1.53475933422206 1
1.60798409240609 1
1.65055484353008 1
1.52252901599486 1
1.60026051960973 1
1.5113628474484 1
1.3620322678946 1
1.57442943426619 1
1.40474021415813 1
1.52569526365742 1
1.69323009537066 1
1.52484879534182 1
1.6021642671006 1
1.58251888483566 1
1.5266900384393 1
1.40666393544387 1
1.46801500238274 1
1.55524466420674 1
1.56375722324973 1
1.53320468075659 1
1.32400986139423 1
1.50635266170085 1
1.5723809536508 1
1.49706724035188 1
1.51927064639484 1
1.55178156379116 1
1.61584620507662 1
1.43587091154454 1
1.54325702747286 1
1.54381842670942 1
1.39040722793549 1
1.50254733833767 1
1.61325567112202 1
1.60560335148134 1
1.4733853573289 1
1.6348931712369 1
1.3540776823166 1
1.61220278555646 1
1.46468802229604 1
1.49286664033972 1
1.43600819482195 1
1.44066141455074 1
1.50405451489388 1
1.5117513741646 1
1.55481563513623 1
1.44052500191314 1
1.31316952132007 1
1.43853492915687 1
1.48396944853438 1
1.36763422859147 1
1.55507495323145 1
1.47389899041253 1
1.5919274039054 1
1.69784284844874 1
1.65995337993242 1
1.25928615647706 0
1.50742861865279 1
1.67099118703778 1
1.55942649542309 1
1.4665381096869 1
1.58164346685215 1
1.49602724268668 1
1.48105590360875 1
1.68452169019143 0
1.34958311780869 1
1.57386939249605 1
1.43548370015632 1
1.42239850554725 1
1.48768238699786 1
1.45930765244657 1
1.41320600850407 1
1.50874071890618 1
1.41804941649409 1
1.41862387362517 1
1.62442266744083 1
1.39759581713033 1
1.31709532519882 1
1.67403871190976 1
1.60680718736992 1
1.4494548396946 1
1.44244556796213 1
1.59708281526168 1
1.26814726950536 1
1.54517220700922 1
1.38804236359449 1
1.65316659709968 1
1.54470357621044 1
1.59009554422683 1
1.42351696282147 1
1.44767425529441 1
1.47118951401212 1
1.58091437295009 1
1.37108991989417 1
1.60069679059751 1
1.69715189569824 0
1.45405767647321 1
1.51342365814305 1
1.53204499061691 1
1.51597017789407 1
1.28864375945894 0
1.70386467613639 0
1.38190453345659 1
1.37167905948626 1
1.41670556231213 1
1.37820058150605 1
1.52273126986717 1
1.4577340022555 1
1.47509870172418 1
1.3036817181054 0
1.51440617939864 1
1.58212596484983 1
1.58025581612952 1
1.49513874864492 1
1.55690232049082 1
1.46217179673301 1
1.41427913832498 1
1.47223493293448 1
1.69801530105552 1
1.67398180779738 1
1.55570934091874 1
1.34125835849715 1
1.59654640500037 1
1.57698012290649 1
1.62474028203081 1
1.34705883385974 1
1.3835130386245 1
1.44393187434613 1
1.42203839548591 1
1.45244592487011 1
1.39384929913951 1
1.43785585480408 1
1.4295224294759 1
1.50568726051134 1
1.37838466242461 1
1.57207327258745 1
1.64380908404707 1
1.56475448689385 1
1.50908401559481 1
1.53402507338056 1
1.3591826066046 1
1.34307241307456 1
1.40826071792678 1
1.20973714698241 1
1.66643380874358 1
1.46688446460592 1
1.49029515757077 1
1.37996162290397 1
1.63828904586226 1
1.60670697823941 1
1.58869219221676 1
1.4750072190537 1
1.70669723791657 0
1.43007358287536 1
1.64818542510701 1
1.47248836810509 1
1.61600497668142 1
1.30017579201997 1
1.47717628630985 1
1.44776185415814 1
1.31670420007615 1
1.42527728470765 1
1.53947954682131 1
1.5475099365071 1
1.39705643942876 1
1.74671535492772 0
1.27060668747762 0
1.52670302777795 1
1.42721322471572 1
1.41193780426754 1
1.52489291001513 1
1.46893882702054 1
1.51591874839458 1
1.4744772956504 1
1.41849739799262 1
1.65254995984933 1
1.59297305761163 1
1.61733216957491 1
1.48602093926068 1
1.34681340243869 1
1.43620098771284 1
1.46449248988988 1
1.56105383688774 1
1.33643216353461 1
1.36755574195348 1
1.43321035703344 1
1.54590324919483 1
1.53233968650757 1
1.41035925939231 1
1.48028091491969 1
1.61400297947564 1
1.56031251923555 1
1.50997900438469 1
1.67271344305972 1
1.55910714911107 1
1.64512712466024 1
1.42350087797991 1
1.44533393352494 1
1.49817863368617 1
1.55273718177726 1
1.47899615898636 1
1.58048225616964 1
1.33429491706771 1
1.55007169921097 1
1.30895468601824 1
1.40946942405505 1
1.63641306139659 1
1.4436014379895 1
1.50102534140557 1
1.44451570935839 1
1.77155155347033 0
1.50163624040835 1
1.37021946123009 1
1.5355711256042 1
1.53913861534077 1
1.51193128592153 1
1.46073360089011 1
1.59768118600585 1
1.37527066686207 1
1.65698556806073 1
1.53020999105855 1
1.53582566874317 1
1.41109087361707 1
1.25105442754636 0
1.69452815398239 0
1.44854368873642 1
1.42529649426078 1
1.51418843759312 1
1.59481609638898 1
1.62108200414039 1
1.47886219442284 1
1.58561159303705 1
1.49145003348186 1
1.63851942268909 1
1.51901992219092 1
1.40888309043898 1
1.44865422296296 1
1.46061114065815 1
1.57716553815371 1
1.49692884316474 1
1.38418332698968 1
1.568777757184 1
1.57569286650095 1
1.54548618084374 1
1.41960145287135 1
1.49707424542337 1
1.63888041237734 1
1.6784930400036 1
1.37389351781685 1
1.58265768767791 1
1.49667753504689 1
1.55657726463248 1
1.48061317905684 1
1.51536523315832 1
1.46165079236332 1
1.6596854605361 1
1.5702927941964 1
1.62331798061102 1
1.3743518151347 1
1.49536981729099 1
1.30684117830876 0
1.56845746957804 1
1.56878043710654 1
1.39411871940281 1
1.5507749898771 1
1.63836998558697 1
1.72176491946736 0
1.49899806155485 1
1.48790620046698 1
1.42253805105928 1
1.48261517094293 1
1.48546771247392 1
1.51273733603816 1
1.30619449138359 1
1.47489595040722 1
1.48166305981237 1
1.60886661720754 1
1.48085545517777 1
1.37419857744663 1
1.20743106562378 0
1.41134672338412 1
1.61714997381898 1
1.48901933370029 1
1.3168528703757 1
1.57055397732826 1
1.45107739437183 1
1.64476014466323 1
1.41317431533049 1
1.5497953588304 1
1.40775332363552 1
1.19729612330268 0
1.31543818360466 1
1.76813891333078 0
1.56619463484301 1
1.35525528362892 1
1.48996540876498 1
1.32768893144471 1
1.57486075396623 1
1.60192033147993 1
1.45277235229196 1
1.6462057979081 1
1.64966017633661 1
1.35665577779969 1
1.46958596013942 1
1.27262594521529 0
1.24744790374288 1
1.51844713604498 1
1.61866103636333 1
1.49818277633904 1
1.41931162438151 1
1.3233607942263 1
1.68679146383042 1
1.48778499228733 1
1.59064653883301 1
1.27742361652395 1
1.57424581954783 1
1.39743638108613 1
1.48498496440012 1
1.48272851093855 1
1.30246101829152 1
1.48184819668618 1
1.59118166519546 1
1.63480285241655 1
1.70445327492257 1
1.4455873350844 1
1.38967003076649 1
1.43226182553009 1
1.5000544714256 1
1.48525141998492 1
1.39049359693612 1
1.28578037877069 1
1.52783658046692 1
1.52823789792131 1
1.27624002995209 0
1.53496244174196 1
1.51242064274612 1
1.39661875195156 1
1.51787289318217 1
1.60597331317387 1
1.52904332265449 1
1.20390423552454 0
1.50906893794427 1
1.51518648040926 1
1.47873752439263 1
1.55792804176512 1
1.50033781891453 1
1.66547578342349 1
1.60478799810132 1
1.54448414547981 1
1.53617009332842 1
1.49553688151426 1
1.51022715145261 1
1.33849144057469 1
1.47079885189977 1
1.62119436971683 1
1.6227274013581 1
1.39418391753276 1
1.3773553037173 1
1.36499797947823 1
1.39812902188661 1
1.53747707982705 1
1.35448890581991 1
1.32320767391934 1
1.60444273748491 1
1.49609694167352 1
1.45871236785325 1
1.48975747635269 1
1.4458985248105 1
1.69054758445236 1
1.47789804614541 1
1.47244449751433 1
1.52875318102435 1
1.45932388068633 1
1.52866107400131 1
1.63707137878921 1
1.54663397961329 1
1.50624654587893 1
1.51276974984079 1
1.55018310717715 1
1.41486549778065 1
1.6490444074538 1
1.4335263442814 1
1.45216130714081 1
1.48633325015134 1
1.50205313055701 1
1.57837334317881 1
1.21575044535369 0
1.60885633903586 1
1.39657357373777 1
1.49953872577947 1
1.53640263848926 1
1.42411049482005 1
1.49142295332828 1
1.58069217066325 1
1.47998479196149 1
1.7011763353132 1
1.46501411771398 1
1.37355517257667 1
1.49439405688831 1
1.39356503871674 1
1.32340316992734 0
1.46745997810329 1
1.6321270059108 1
1.5678612148428 1
1.64005685256461 1
1.51334029178184 1
1.33896656033387 1
1.3171519007741 1
1.55790862990993 1
1.42431531920588 1
1.35431498163786 1
1.38409702282599 1
1.47841254573045 1
1.42915509465943 1
1.46571012724294 1
1.62137007896454 1
1.44480472805919 1
1.63947735011526 1
1.62482096303283 1
1.67445680763534 1
1.62043387749901 1
1.51446855086866 1
1.44420659175919 1
1.68765439693232 1
1.42599603386834 1
1.38500674522706 1
1.51038576165579 1
1.40765888855049 1
1.47136409551947 1
1.58130625953212 1
1.4723671831308 1
1.60415509770845 1
1.56498275779718 1
1.36709052152143 1
1.55705699289884 1
1.58408433219621 1
1.58546341113124 1
1.56021000601147 1
1.74548518347654 0
1.35745189751484 1
1.39439058283984 1
1.59194559276462 1
1.50000963519155 1
1.52810505159178 1
1.46763073603504 1
1.46466092737117 1
1.56432643145749 1
1.49730895252368 1
1.70380830531172 1
1.54011807867092 1
1.47467031845917 1
1.39769697202312 1
1.43156814700951 1
1.52084354182615 1
1.36676988163828 1
1.49750615766529 1
1.74870522063514 1
1.3052759543731 1
1.70614024200299 0
1.67786502158573 1
1.45487394244602 1
1.6561717475992 1
1.58530195610797 1
1.34983288644906 1
1.4995730060402 1
1.5183135478964 1
1.52432759995113 1
1.50407454649302 1
1.58026402144765 1
1.48930223320999 1
1.54570096271257 1
1.27759762939335 0
1.57169813000715 1
1.36939207304365 1
1.37474790995744 1
1.46824914114319 1
1.47217085561083 1
1.68697657531969 1
1.38126579823085 1
1.45921796387628 1
1.45389842115131 1
1.5507308774803 1
1.61831948079352 1
1.49052783952613 1
1.63293528424852 1
1.507411051253 1
1.35188394528143 1
1.44082518753128 1
1.4797912889662 1
1.54254349870584 1
1.45671122221805 1
1.56603355813942 1
1.48249331036594 1
1.37840572419105 1
1.57067264881169 1
1.48948579711866 1
1.53113820687115 1
1.34683818487387 1
1.51274691526126 1
1.5220176194113 1
1.38962529141599 1
1.50794710610058 1
1.47290337293214 1
1.58704580772599 1
1.49173424037697 1
1.52597913196605 1
1.44972730285337 1
1.48379677304055 1
1.56116139277201 1
1.35412171295649 1
1.50285249535918 1
1.32373545594292 0
1.45395638027262 1
1.45946811829426 1
1.37557130233747 1
1.22276222847099 0
1.4412877248516 1
1.55289350342435 1
1.47719252949479 1
1.37291012685623 1
1.41886497407786 1
1.60268572123404 1
1.36459470160813 1
1.6643542635393 1
1.41505570987122 1
1.5232992466821 1
1.68320469861202 1
1.36945324318444 1
1.69943534244982 0
1.32976956462645 1
1.69822388883355 1
1.54825895886176 1
1.44820638114325 1
1.55142543921375 1
1.48466485462554 1
1.62159575396091 1
1.42041487267589 1
1.55161290595375 1
1.40840866703999 1
1.45035725010563 1
1.44399855434515 1
1.26683861300254 1
1.5811169865398 1
1.32545973907915 1
1.53037887790724 1
1.63034301577879 1
1.44050652825232 1
1.62129741975393 1
1.50248640231644 1
1.40405682801066 1
1.52344770970874 1
1.19052186277316 0
1.52666411693843 1
1.4818638761781 1
1.36925544835926 1
1.46768440533386 1
1.4485253882385 1
1.63564654312189 1
1.49793762138002 1
1.61514328407634 1
1.48003423405137 1
1.49237500837863 1
1.44542482126281 1
1.38703978605185 1
1.36862635086141 1
1.41849380197439 1
1.55917682876016 1
1.53784404281078 1
1.52629502854662 1
1.52297921153755 1
1.43390423910347 1
1.36177496234815 1
1.40087242921345 1
1.50426067277566 1
1.47047637399178 1
1.51076574364059 1
1.24749287738161 0
1.62743062951342 1
1.59832010357795 1
1.28579321894413 1
1.44524550867361 1
1.33748648516064 1
1.54827630628099 1
1.28296873909573 0
1.33767993223781 1
1.49205148814578 1
1.54547220943315 1
1.63746543139352 1
1.54904666347056 1
1.66354149955003 1
1.38994293941567 1
1.42961027538998 1
1.40096076759218 1
1.53975505830115 1
1.50641112510957 1
1.43749850215736 1
1.45626492113433 1
1.39418399468935 1
1.64952322447321 1
1.55928640523671 1
1.6269326425114 1
1.55052871719571 1
1.27997730459486 0
1.52412946423636 1
1.6111772419698 1
1.49757115301363 1
1.49325838229335 1
1.31099410022427 0
1.49807371110267 1
1.58843426241309 1
1.55503017240446 1
1.31519034284457 1
1.62621200252784 1
1.41859729579958 1
1.72641497572733 0
1.57680565930945 1
1.3590146357304 1
1.5714065234846 1
1.5374455883725 1
1.48116919705356 1
1.5561054747811 1
1.47623248558295 1
1.58031806251729 1
1.53177396731019 1
1.66013589213578 1
1.59090270809168 1
1.6574197216031 1
1.33939946296164 1
1.54710641244069 1
1.64525110264402 1
1.64485259221481 1
1.33635124367173 1
1.61718555574795 1
1.48427870208625 1
1.45554122880532 1
1.63489914464205 1
1.7020250610234 1
1.5256299972266 1
1.61028846151591 1
1.5722425342402 1
1.61401218330729 1
1.4061899143424 1
1.56366753071395 1
1.55349800945096 1
1.55412814538882 1
1.42907585440408 1
1.36457608774824 1
1.36202968527065 1
1.55861810124459 1
1.37725590051007 1
1.52267557031226 1
1.19452884172384 0
1.58380461983946 1
1.33066194672498 1
1.46276018585031 1
1.31774003731495 0
1.61319950080833 1
1.5059255030532 1
1.47960013410119 1
1.54807920847271 1
1.59532270265087 1
1.49293642534309 1
1.62302263883009 1
1.49764605357429 1
1.54755295411157 1
1.65793954742238 1
1.5574596454791 1
1.35893322745855 1
1.34418824741493 1
1.63074575145902 1
1.60222848656754 1
1.63252846632002 1
1.56519382135644 1
1.57291971426737 1
1.51741560192103 1
1.40734237393067 1
1.59337801336859 1
1.42953801729321 1
1.31825858086688 1
1.55356442185248 1
1.61981009335643 1
1.50711744962594 1
1.49138342402654 1
1.39855868015869 1
1.57780274994723 1
1.41125228724779 1
1.43110165027144 1
1.46728150961511 1
1.4621999127212 1
1.64515868341588 1
1.50408891435241 1
1.64599383418629 1
1.46736959628905 1
1.7492341775053 1
1.45421927560213 1
1.35707814794908 1
1.41679417635436 1
1.61054601073118 1
1.43043682039112 1
1.57235352744298 1
1.57039145170707 1
1.43867917818648 1
1.40101319421459 1
1.41249817869038 1
1.32699047832772 1
1.53116799634906 1
1.34698637809673 1
1.53480781251286 1
1.54488526729141 1
1.65691717155639 1
1.44042346444242 1
1.45983936906012 1
1.41378312017796 1
1.75280534330965 1
1.42712642093955 1
1.66590144881985 1
1.2501778045027 0
1.60512999663076 1
1.4860134534836 1
1.45809079422894 1
1.46598912871307 1
1.55218496755799 1
1.62549996446079 1
1.26008653899927 0
1.51280836734451 1
1.54249937904415 1
1.56870418201856 1
1.77501277670304 0
1.42440086220756 1
1.40960135696888 1
1.62029472868711 1
1.45531226381652 1
1.3313045828252 1
1.44454906523895 1
1.39789266471371 1
1.65354490846085 1
1.66319124177582 1
1.53807237017589 1
1.52204344317052 1
1.67652757743705 1
1.50293717776844 1
1.4807453289846 1
1.62230871578091 1
1.7412390285449 1
1.63841433575138 1
1.47116726348176 1
1.53112408072217 1
1.62202563979736 1
1.61325793986236 1
1.33310267925134 1
1.404217286538 1
1.29023812642932 0
1.5623089225025 1
1.45564294325823 1
1.60482302611978 1
1.23422937368434 0
1.31222183219446 1
1.3991873714482 1
1.49742885083424 1
1.46855541860293 1
1.40512796223598 1
1.47168848977306 1
1.32667171420314 1
1.55913462542216 1
1.53660525363579 1
1.46551750309459 1
1.58429196761312 1
1.40655975665146 1
1.34203378354976 1
1.44824676558097 1
1.4530454938131 1
1.61343493450757 1
1.67243419512881 1
1.5297009328518 1
1.47809759464729 1
1.54315297021497 1
1.34193042422468 1
1.64662594707411 1
1.60937560546763 1
1.49989287986703 1
1.5433248754575 1
1.4841643770916 1
1.39174542944112 1
1.56904768320545 1
1.47192957812431 1
1.44340335179151 1
1.31101727992841 1
1.36922894061558 1
1.57735303153904 1
1.58048208599363 1
1.41359973438697 1
1.57326047385585 1
1.4946761225186 1
1.65082744922208 1
1.37914234484092 1
1.48106284040439 1
1.57683395037487 1
1.37305537140712 1
1.63645736128993 1
1.33479482523879 1
1.65705953847161 1
1.50259482695333 1
1.47143378168496 1
1.56273419724559 1
1.41832860860633 1
1.59972320697248 1
1.42158469491574 1
1.69071956739697 1
1.61804888232869 1
1.3226776827914 1
1.49292329423536 1
1.41062631110901 1
1.58328713972951 1
1.58950442887162 1
1.60239183491909 1
1.61298554121265 1
1.36237869711298 1
1.62097924860832 1
1.31964580575553 0
1.42511763121691 1
1.37962045870763 1
1.21202631527797 0
1.43523288813783 1
1.42751909550889 1
1.5137800841534 1
1.40643324934425 1
1.36182938409775 1
1.46374561001353 1
1.63015851159847 1
1.37090877514731 1
1.52052882577879 1
1.53084844309158 1
1.55736806926727 1
1.36614016256302 1
1.62026348785377 1
1.56793099478675 1
1.48012532084518 1
1.60466579970236 1
1.37091572313812 1
1.47035070441115 1
1.42415669027031 1
1.47020606100708 1
1.29642402798329 0
1.53150558022941 1
1.52102752127782 1
1.23707104444734 0
1.5796023508963 1
1.41930596313812 1
1.57853987535649 1
1.46949952802489 1
1.44696431543459 1
1.40929739311093 1
1.38886655482315 1
1.46128061984973 1
1.54583906736577 1
1.55680600928057 1
1.49695172238272 1
1.37974726707451 1
1.61101257544069 1
1.63267290095537 1
1.73426008732432 1
1.49326408928222 1
1.33959426843503 1
1.43439647179106 1
1.39385321751119 1
1.56244663826088 1
1.56277392550968 1
1.44564038324859 1
1.3534855004882 1
1.59852093997135 1
1.55496025851321 1
1.35498402582848 1
1.47928980290862 1
1.57067986280845 1
1.50929673067644 1
1.65198639404651 1
1.50252650594814 1
1.47567558468178 1
1.42334891668165 1
1.53762186124846 1
1.42559604498978 1
1.51967279501458 1
1.59846904304272 1
1.40661987770423 1
1.49828755622273 1
1.43158419691273 1
1.49993882547601 1
1.6293726437991 1
1.52286469983878 1
1.41845824797662 1
1.40589012789065 1
1.32747730934334 0
1.50862361739402 1
1.51038697169921 1
1.47509226839077 1
1.54599375108884 1
1.44416111497868 1
1.23542536713059 1
1.72157209802094 0
1.52296000081255 1
1.44502927233918 1
1.47741017136577 1
1.45384825114095 1
1.40386244733559 1
1.4939648890624 1
1.56313409559656 1
1.4026983724465 1
1.49649607230108 1
1.44464193241691 1
1.49854246515817 1
1.46986451601287 1
1.48713384826971 1
1.64660578047904 1
1.5102823928505 1
1.61869772838522 1
1.42325456429819 1
1.52028249337362 1
1.602079036782 1
1.45783237041146 1
1.42894946579111 1
1.51288640548133 1
1.54208559481573 1
1.4892017735908 1
1.5121587722018 1
1.38849370042397 1
1.36939572139214 1
1.37210053981125 1
1.44800175101671 1
1.50206226672638 1
1.55880072302625 1
1.46593774170883 1
1.58138694998396 1
1.42004433459291 1
1.54897949762624 1
1.55222833261907 1
1.29200214709609 1
1.49146110909463 1
1.33058207689845 1
1.48390369040245 1
1.38741221819959 1
1.43753390417922 1
1.54745606503403 1
1.6118814099974 1
1.26854676071122 0
1.50844098205982 1
1.63665056276048 1
1.61673601588358 1
1.38582442415067 1
1.63598394808975 1
1.46658488330769 1
1.43558801200605 1
1.44694888538841 1
1.43324840716322 1
1.61705994578805 1
1.36235040382069 1
1.58280222723353 1
1.57416370873581 1
1.46885306974257 1
1.53989643468468 1
1.57446896744622 1
1.46741944332176 1
1.4537702297663 1
1.77164092636311 0
1.53096576121638 1
1.50523642771465 1
1.42263292983539 1
1.43662400086852 1
1.41526591445058 1
1.47765599261558 1
1.48854947169314 1
1.45678001703586 1
1.67533413734509 1
1.27918301489973 0
1.41128483778499 1
1.22899403412819 0
1.35926109075129 1
1.34423677457384 1
1.36982270883022 1
1.41951726987242 1
1.62339094578199 1
1.38988486318861 1
1.47147916310073 1
1.70477102624515 0
1.38148540610727 1
1.49585064162572 1
1.53526923557836 1
1.46681658980845 1
1.58609785282913 1
1.62626675687954 1
1.45265060954891 1
1.69473769006152 0
1.47547083215281 1
1.48076813579529 1
1.37299379387989 1
1.30642862239427 1
1.56805004088087 1
1.55482481419714 1
1.26806871467643 0
1.51874274472027 1
1.47513579925656 1
1.53454168229608 1
1.38954469697764 1
1.59481982919488 1
1.55707132553172 1
1.29609841166218 1
1.54740657158741 1
1.6882556030785 1
1.58070070287851 1
1.46726340745042 1
1.52904178274485 1
1.55230800128088 1
1.43250943116593 1
1.47811942860952 1
1.57966637487312 1
1.46648004897649 1
1.52952346269523 1
1.31594650564737 1
1.3066901461715 1
1.56828200430577 1
1.43406954841951 1
1.31089153064599 0
1.4691742941682 1
1.48448904441351 1
1.72853871647667 1
1.57062316771386 1
1.61394625126019 1
1.51128267971066 1
1.49823769380491 1
1.38860374904692 1
1.60746686407139 1
1.54125449472377 1
1.22463580018855 0
1.48779266430672 1
1.37094306788145 1
1.49594004723598 1
1.49519677465491 1
1.63946823877857 1
1.50730688775632 1
1.31949842061819 1
1.3751917559956 1
1.26929159912109 1
1.23507427859292 0
1.33565070670696 0
1.56980852789367 1
1.42969849993213 1
1.50612622019723 1
1.58895292249586 1
1.48153042627147 1
1.40700560697243 1
1.27030174108678 1
1.85839663904823 0
1.37508634520886 1
1.43255842800514 1
1.44465157034025 1
1.36534799241112 1
1.5190852751288 1
1.57740669995121 1
1.49228013904404 1
1.45044061254897 1
1.45472195454594 1
1.45463463057951 1
1.453319930708 1
1.40246069757985 1
1.49243957770746 1
1.39888423602672 1
1.47845255156939 1
1.62181261128237 1
1.44502200266543 1
1.30407347119032 1
1.38841196864916 1
1.59638708899781 1
1.57509673726976 1
1.50867803280319 1
1.4289338164375 1
1.70293783933067 1
1.50855447203752 1
1.52552031273258 1
1.62191685372998 1
1.55864485066538 1
1.48164264347624 1
1.48842880212853 1
1.63496141236882 1
1.34519667824209 1
1.52074265007543 1
1.55104793329646 1
1.57295445310603 1
1.49627642582703 1
1.64570660749131 1
1.54837354639167 1
1.5418882187775 1
1.57392093706848 1
1.48371867654061 1
1.49677211814222 1
1.607557013419 1
1.36723447580732 1
1.66296397440198 1
