# Supplementary material for: Bias caused by sampling error in meta-analysis with small sample sizes
Source: PLoS One. 2018 Sep 13;13(9):e0204056. doi: 10.1371/journal.pone.0204056 (PMC6136825; doi:10.1371/journal.pone.0204056)
Supplement: S5 File — (ZIP) [file pone.0204056.s005.zip › results N = 10 theta = 1.5 tau = 0.2 sz = 20-30.txt]

"dl.theta" "dl.cp"
1.4392039016552 1
1.59753462702503 1
1.31790122243847 1
1.47589108859749 1
1.34508480194307 1
1.44055986170893 1
1.48889489526149 1
1.01793947198873 1
1.52259513836534 1
1.63643091026647 1
1.30397573464982 1
1.68920395488549 1
1.42474991129347 1
1.59898001812484 1
1.6740820408462 1
1.66958115351784 1
1.32331023523807 1
1.22452168857869 1
1.20568670272111 1
0.947236658250149 1
1.91687106915078 1
1.35021803981008 1
1.33366041807047 1
1.31297259893099 1
1.34420527640583 1
1.47225614532741 1
1.10722896743655 1
1.65838714154849 1
1.12676673630609 1
1.34267836574545 1
1.7659044304989 1
1.51155571518334 1
1.8105139437042 1
1.5285280977138 1
2.05966396268462 1
1.76145900418545 1
1.55512950413058 1
1.07330995197782 1
1.25785763903209 1
1.5902187140538 1
1.23064373628754 1
1.22624745608185 1
1.36020731819646 1
1.29057637114297 1
1.58634053935459 1
1.68831455315829 1
1.61384874568142 1
1.62350891206638 1
1.12276738883889 1
2.05485355966343 1
1.28172952500371 1
1.79622037457431 1
1.40585987923992 1
1.79945655041884 1
1.28068978574318 1
1.87838113515771 1
1.14072599381004 1
1.42043604014561 1
1.26383825527593 1
1.62776400670309 1
1.62128054129992 1
1.36799993740921 1
1.32179274875471 1
1.31959554725768 1
1.62978655916601 1
1.21673987200473 1
1.28320539590093 1
1.47925270552649 1
1.55057450868908 1
1.35546949611507 1
1.71356813013812 1
1.86280617139663 1
1.59139745338924 1
1.16569635633445 1
1.22802582424645 1
1.25353041697826 1
1.626590697181 1
1.34435353922646 1
1.15743199129807 1
2.24349093191029 0
1.6289754753689 1
1.36183533142321 1
1.36390171744448 1
1.17369694388589 1
1.21079212836798 1
1.52373437853422 1
2.10099546163623 1
1.19783629221733 1
1.27459596397952 1
1.83510568754777 1
1.00544988550081 1
1.48644186679764 1
1.65934212247905 1
1.50254116209571 1
1.45141608287896 1
1.66374429827572 1
0.888992876027507 1
2.06510613507493 1
1.55433678317898 1
1.42528988006512 1
1.2758405368637 1
1.34122065362247 1
1.70312837479059 1
1.58198822689343 1
2.06046018670396 1
2.08490255865122 1
1.69174260233966 1
1.16167895784369 1
1.51102817111075 1
1.06716025991399 1
1.52105137210129 1
1.7976381802959 1
1.75244743176239 1
1.62935803813112 1
2.04290922255312 1
1.22518913478997 1
1.78439053045574 1
1.29804189213806 1
1.07760861321808 1
1.61848625333318 1
1.10762387311006 1
1.59290018814825 1
1.90356724509895 1
1.22298186925192 1
1.79567132487198 1
1.20296630157483 1
1.47356051772064 1
1.37866249257103 1
1.36241997568277 1
1.44836938754812 1
1.77498061402246 1
1.63355714647578 1
1.22049165717572 1
0.810494634632494 1
1.72775350126151 1
1.12071775863913 1
1.08920203211906 1
1.72506333864232 1
1.50478054711426 1
1.32140160357183 1
1.61067057726651 1
1.29466824223301 1
1.46487899376154 1
2.13944646475774 1
1.86457824265845 1
1.10584029938758 1
1.51638072788433 1
1.51133044557546 1
1.79078958288417 1
1.85656716786415 1
1.45867915718523 1
1.67944947291956 1
1.08682820567872 1
1.88921675268677 1
1.80375234386572 1
1.66720620712242 1
1.56990051797972 1
1.08297064387492 1
1.59793344100109 1
1.76816292539856 1
1.72100501023958 1
1.20636948462319 1
1.44436236231503 1
1.58826361055744 1
1.38678366476451 1
1.97706008169326 1
2.09863885334625 1
1.56600705582367 1
1.35358896133036 1
1.12932499890874 1
1.29333936540308 1
1.38607928204179 1
1.07923571593935 1
1.78833822066752 1
1.53162403117178 1
1.94387507107222 1
1.39165128040607 1
1.49677382300914 1
1.18225383611032 1
1.5846079058877 1
2.12374989257768 1
1.60277108310217 1
1.41731710248721 1
1.25027682643501 1
1.43302725497755 1
1.63477536151522 1
1.69396559756758 1
1.11300069210313 1
1.47629895149795 1
1.19851927949728 1
0.936906905241623 0
1.60230648990304 1
1.59488686857763 1
1.54262986247639 1
1.55031097082561 1
1.53928718664284 1
1.55137524568778 1
1.43931439850092 1
1.68717411035378 1
1.09397280986646 1
1.40583907616224 1
1.14962266825551 1
1.59609992956256 1
1.98128437900543 1
1.31544243795381 1
1.48598964906063 1
1.17930203039835 1
1.26439661838953 1
1.10870940128316 1
1.29110628297554 1
2.13286392510082 1
1.32293826394468 1
1.64911798688067 1
1.59435022947538 1
1.88054266140204 1
1.55616816172312 1
1.77331727700657 1
1.2722628506761 1
1.46824911131349 1
0.953589371803755 1
1.29931373060818 1
1.1268326748353 1
2.04125318052132 1
1.44884932410173 1
0.875883291902869 0
1.56077330410509 1
1.28129139927717 1
1.52194284781397 1
1.21959021332112 1
1.46811793439069 1
1.36957232047711 1
1.16605874228071 1
1.07017481022819 1
1.50693737348168 1
1.16437894312813 1
1.72065621489231 1
2.28681086617852 0
0.942006013368165 1
1.37319671189304 1
1.94080029698182 1
1.63109833031471 1
1.38939936386332 1
1.75920961350109 1
1.29203692641805 1
1.54934274681044 1
1.19356983813284 1
1.17785839627507 1
1.50219808235896 1
1.77268347120008 1
1.10686544864569 1
1.70470462632496 1
1.59842404450215 1
0.783531661063164 0
1.29019410842585 1
1.06438145544855 1
1.25777781372696 1
1.10095944056989 1
1.17903653731678 1
1.07172115901703 1
1.53713466286221 1
1.75798394043756 1
1.47789283044487 1
1.11702196098575 1
1.63894141866274 1
1.28372634731775 1
1.29550831078778 1
1.28920345908168 1
1.77249501733901 1
1.4883126181828 1
1.32677518021835 1
1.98954533559776 1
1.53728349776783 1
2.01750192384235 1
1.39176455994741 1
1.85965826634572 1
1.79497405042531 1
1.19871532286248 1
1.50280974068216 1
2.17206999459953 0
1.64232882378687 1
1.4823055943083 1
1.34972332808793 1
2.34479134291166 0
1.56265502444478 1
1.45283810388535 1
1.64057628510474 1
1.3595320827502 1
1.42138842680764 1
1.63690614510815 1
1.7461885970109 1
1.12131493133139 1
1.63612665613498 1
1.23433488502346 1
1.47470492436063 1
1.44319602903736 1
1.31649562006858 1
1.93209853255265 1
1.05272849192105 1
1.08495389876015 1
1.07310860155288 1
1.34225338534422 1
1.50861079594995 1
1.29241090895578 1
1.72784506137798 1
1.40202864371307 1
1.53355671478289 1
1.36732751982755 1
1.02010961032074 1
1.88992287134058 1
1.38092419050347 1
1.5712101422886 1
2.06314290426166 1
1.581196515689 1
1.96748225646443 1
1.90122353313125 1
1.50089805000369 1
1.45414607927312 1
1.12380716798212 1
1.34218903529151 1
1.24250798535536 1
1.44264183619011 1
1.86027964466272 1
1.30621619234601 1
1.65625012625884 1
1.27634203703451 1
1.34661330677166 1
1.35933760707113 1
1.52579895415632 1
1.17788988941523 1
1.32258772894515 1
1.60272834163955 1
1.44515796843311 1
1.61768593211946 1
1.68954319955912 1
1.16920163601422 1
1.18135603087644 1
1.4061534958767 1
1.76381254112853 1
1.93373933137143 1
1.83381373360781 1
1.18579098180902 1
1.56778996493551 1
0.963456648221225 1
1.81144814308839 1
1.8244800777117 1
2.02208161745278 1
1.42540620412968 1
1.84903216994166 1
1.40100873993358 1
1.24337175832236 1
1.40196595543406 1
1.554346698449 1
1.49967080392947 1
1.31927922204196 1
1.36619555344344 1
1.89024932488607 1
1.16881695641283 1
1.16425143913656 1
1.33023892057026 1
1.38341751113958 1
1.21518612325387 1
1.00129800756102 1
1.7048280536611 1
1.02224484706157 1
1.42589232287948 1
1.4312295806525 1
0.819172487762648 0
1.53975317988727 1
1.13348176753696 1
0.871857167460858 1
0.79895010801981 0
1.32909004259608 1
1.55325783838445 1
0.872315495643934 1
1.38132947694632 1
1.79357058755418 1
1.47183041631094 1
1.47929134003225 1
1.52212711309867 1
1.87096113267476 1
1.14319569030327 1
1.61774302400069 1
1.75534360658864 1
1.27443033296601 1
1.41702292099145 1
0.767505362603428 0
1.72901216868458 1
1.26521913116538 1
1.64693699257136 1
1.62592418814224 1
1.21712449402049 1
1.75425622981147 1
1.49389559229209 1
1.1936200012466 1
1.7645629617978 1
1.61166131959035 1
1.39705096656175 1
1.77239908096904 1
1.66385517634478 1
1.3767056123832 1
1.4316820253299 1
1.24424161204019 1
1.13347304608666 1
1.42469776428344 1
1.62374839167134 1
1.59389330681245 1
1.41013024319406 1
1.22235482003957 1
1.36572524059532 1
1.42250370690671 1
1.41286596150934 1
1.05997646766672 1
1.00485679143416 1
0.906945456735995 1
1.88604517582228 1
1.98069050047527 1
1.59368908442091 1
1.51296282965231 1
1.25747366245925 1
1.11481138454243 1
1.68400109917988 1
2.13885987120493 1
1.66319146447939 1
1.24495530201273 1
1.43480612034172 1
1.34276225576072 1
1.43440662626652 1
1.65941886124052 1
1.63870015102882 1
1.6993009785728 1
1.08535451481906 1
0.905479113335196 0
1.25598430905827 1
1.57636695604498 1
1.71418927931045 1
1.05177714761367 1
1.1060426584486 1
1.16036653142935 1
1.53243050691203 1
1.05389358566379 1
1.43466237750858 1
1.42212973024611 1
1.43849733905121 1
1.85173956188139 1
1.84332201857375 1
1.42310724468115 1
1.85216278238006 1
1.50264741276429 1
1.93156378806068 1
1.08435993131016 1
1.43619377214513 1
1.16222757030398 1
1.56577501487296 1
1.54231936837734 1
1.35151692749772 1
1.37800588283397 1
1.00337036431506 1
1.31846424285176 1
1.72278116973205 1
1.08129115608793 1
1.7393871376999 1
1.41879475027515 1
1.8762620885715 1
1.66764963322337 1
1.65120693800184 1
1.05947346212554 1
1.33422439216974 1
1.39261628815193 1
1.46272283386527 1
1.85101142340015 1
1.31676194037818 1
1.51388068072435 1
1.83854951660021 1
1.58619982876861 1
1.09730117724866 1
1.72116642832841 1
1.63296303378302 1
1.09910440508657 1
1.1059509082731 1
0.756345320682066 0
1.61012150124688 1
1.58466509349636 1
1.42242327554492 1
1.74831018588427 1
1.27314906325064 1
1.71415272120253 1
1.448153286197 1
1.60823260932732 1
1.08111907022665 1
1.7300880391184 1
1.78899699344752 1
1.57813299169678 1
1.45743259707413 1
1.32701625091273 1
2.03996050834907 1
1.13024864884228 1
1.28029607867884 1
1.44281755596196 1
1.21761220246094 1
1.60953460138616 1
1.5503266538684 1
1.24160677070351 1
1.43127241008547 1
1.81734074589207 1
1.4772575572193 1
2.00261923570361 1
1.84898600392568 1
1.29479519822361 1
1.59626761070253 1
1.36949583373189 1
1.50194462294777 1
1.80499129566133 1
1.12464893152797 1
1.33251823324656 1
1.60809119534608 1
1.83931603478376 1
1.69598040884637 1
1.49583777403109 1
1.66947497722468 1
1.09936032182093 1
0.975934046307825 1
1.68256701116472 1
1.07633217848688 1
1.29534921462537 1
1.2784808870328 1
1.34481253592873 1
1.4869699936024 1
0.821059753587543 0
1.15137197113141 1
1.13985182947406 1
1.98945980244659 1
1.24166852868293 1
1.09561899181751 1
1.41028570650818 1
1.26179988172985 1
1.56855123577739 1
1.82968172568543 1
1.50429604020354 1
1.10320363262591 1
1.5016709477876 1
2.14745911711246 0
1.26641585736772 1
1.4447979688653 1
1.44918469725881 1
1.08771670426311 1
1.90011069203203 1
0.787181020634794 0
1.46398502273533 1
1.79300560637932 1
1.55438339717225 1
1.0683614895461 1
1.43751228069759 1
0.943031134931948 1
2.17547014339475 1
1.72222493869386 1
1.21504659319192 1
1.59739805160253 1
1.5053786537918 1
1.66253334847899 1
1.74855622186956 1
1.31416022225449 1
1.34051148113144 1
1.32486283186848 1
1.67090495862669 1
1.01406139918519 1
2.14807838668112 1
2.14868681600072 1
1.22715982430135 1
1.39027911198307 1
1.27694012054227 1
1.68463107420191 1
1.5448316097941 1
1.93098076450223 1
1.62681387498202 1
1.42030906838325 1
1.24558036103193 1
1.24122114306405 1
0.973104240744072 1
1.56699060851179 1
2.02980874352655 1
1.59737612843737 1
1.31461992796953 1
1.74674204347734 1
1.04660488638273 1
1.22813277220316 1
0.867385492449003 1
1.96706119248924 1
0.982992094785634 1
1.88888912657137 1
1.60293567862791 1
1.06670806951692 1
1.06010830471921 1
1.35935745148995 1
1.37212983427334 1
1.62775015275054 1
0.82176194722429 0
1.27169871589144 1
1.280466184255 1
1.89296551449648 1
1.19133127425275 1
1.34112384539309 1
0.985137792269955 1
2.19198509080385 1
1.67588030740326 1
1.51590518053413 1
1.65125555670223 1
1.21629188364922 1
1.41442674115196 1
1.19366655605025 1
1.22013882063627 1
1.50955264704675 1
1.46866075711172 1
1.61442337965238 1
1.33364127650481 1
1.54300706190924 1
1.21477646261657 1
1.33417660979028 1
1.57119204139904 1
1.8099310877091 1
1.45611173504348 1
1.64413865162148 1
1.44142175289857 1
1.5760761583633 1
1.53255919244443 1
1.73976791817838 1
1.54400018620812 1
1.30746547395448 1
1.3300284737153 1
1.56312121125885 1
1.45122330337236 1
1.76167148613453 1
1.14826758125909 1
1.50736483427197 1
1.32448054230206 1
1.22986071555574 1
1.32236848237923 1
0.929599863983415 1
1.11205386636565 1
1.78632645764386 1
2.05546986108083 1
0.938348999932992 1
1.51390311317794 1
1.83682197870245 1
1.33413938729107 1
0.815999296995816 0
1.51731582116299 1
1.10783965282653 1
1.3493588341663 1
1.23777274187016 1
1.5351437511016 1
1.58744681454037 1
1.77086202720823 1
1.56813194756147 1
1.76802404466123 1
1.70669642424813 1
1.4896875858346 1
0.852354140885975 0
1.32779506535719 1
1.32370513922423 1
1.94304283618819 1
1.76518815131396 1
1.14325268933575 1
1.20786851151443 1
1.69194625772368 1
1.65643745459906 1
1.64703062189581 1
1.62231718298176 1
1.27136558120376 1
1.39104175193372 1
1.55156829896229 1
0.858793146762814 0
1.28853302302646 1
1.35592783096852 1
1.23325388424932 1
1.03633012237212 1
1.37227503434466 1
1.63584699332338 1
1.42582400883864 1
1.20185355288311 1
1.93073227168413 1
1.26340872472569 1
1.46502196061668 1
1.41982230075245 1
1.33228435454058 1
1.55604630867763 1
1.04218208179296 1
1.1780547273201 1
1.30505031413979 1
2.00863076697786 1
2.01455087223281 1
1.52113564967451 1
1.78498818958058 1
1.21677868954492 1
1.43569279364799 1
1.94892071105764 1
1.19718967054082 1
0.616808752991694 0
1.68588951020091 1
1.86865631517981 1
0.939231703668048 1
2.00853726217361 1
1.19097260478449 1
1.52589131140994 1
1.69507794331407 1
1.57644204358074 1
1.30964684302141 1
1.60150849470125 1
2.15187060278534 1
1.0319894456093 1
1.55755359603238 1
1.42900722945119 1
1.87250661928373 1
0.98649925146458 1
1.0902331509365 1
1.33984209952075 1
1.21270018834355 1
2.39230426831459 0
1.05907827250976 1
1.40248042156362 1
1.32912139787914 1
1.68844704552144 1
1.42910677877767 1
1.67613692084687 1
1.20033287434817 1
1.02894207779207 1
1.53345699004891 1
1.40920994607765 1
1.1457033513688 1
0.959241396562678 1
1.61944057101695 1
1.70934057970098 1
1.49988220713913 1
1.15094485900775 1
1.54162474970011 1
1.58300994409128 1
1.2622446496671 1
1.48537870243818 1
1.32660113219471 1
1.0205105877313 1
1.35527839829055 1
1.29764756519855 1
1.05157017868075 1
1.15576421743367 1
0.671391925297016 0
1.744187080504 1
1.24586287491846 1
1.3069175497144 1
1.38562176406578 1
1.4424929671197 1
1.56666870635777 1
1.73359563132405 1
1.53879872661522 1
1.23905071638152 1
1.71296069666886 1
1.38626853628636 1
1.5531048531501 1
1.62062491519822 1
1.68211034116138 1
1.5022385926362 1
1.32348722412053 1
1.98290024011613 1
1.6106640228357 1
1.16080955170105 1
0.877929838229596 0
1.52653697128314 1
1.19863460577752 1
1.17098689871735 1
1.59521478921846 1
1.59602310538986 1
1.42466007693613 1
1.25032303061086 1
1.39451807007349 1
1.61404641869419 1
1.72464988302185 1
1.39745755628013 1
1.045164334795 1
1.45689194733568 1
1.31005570328304 1
1.42969779445004 1
1.67720862149785 1
1.42118884189491 1
1.15687599878881 1
1.56387707419737 1
1.44984172304841 1
1.49153744055882 1
1.56161020005036 1
1.23562245439168 1
1.55249249937207 1
1.60845839545614 1
1.27712426850983 1
1.40009974290149 1
1.31873967318526 1
1.3630486919613 1
1.54683066170551 1
1.88587837789501 1
1.33844880241761 1
1.20683991483214 1
1.63628923881905 1
1.01591520031881 1
1.25816059109696 1
1.81160781674456 1
1.41265159884371 1
1.39478731040741 1
1.4715444956567 1
1.21228115945891 1
1.41223733898479 1
1.62258029365622 1
1.76622470757992 1
1.66633906877626 1
1.39893646115494 1
1.65141638391735 1
1.82935694412753 1
0.938567742845721 1
1.35836610852305 1
1.3804259805846 1
1.74703289324372 1
1.17923277189243 1
1.37087264473468 1
1.77254258267297 1
1.83090257451551 1
1.20088956722684 1
1.22299182744774 1
1.41361991314639 1
1.53368146697308 1
1.42131483510823 1
2.29988932351238 0
1.4484683698661 1
1.32049234697484 1
1.41402397227396 1
1.59433756661109 1
2.14776648214177 1
1.47242275235982 1
1.09126020724988 1
0.861998950515956 1
1.30771385365541 1
1.54589746356206 1
2.22456720048745 1
1.75304070889832 1
1.52738224913148 1
1.35175227855589 1
1.50495203433014 1
1.46042148583528 1
1.70992881257339 1
0.61524718504538 0
1.64669938910496 1
1.15592624883413 1
1.86914863934415 1
1.5098308558947 1
1.81062013444359 1
1.5759236937427 1
0.977136590027 1
1.40515086317072 1
1.63055997789395 1
1.42556260427845 1
1.89000364943345 1
1.7865785270584 1
1.5887156587717 1
1.71058177731063 1
1.54679476075834 1
1.41746968989083 1
1.58883055072404 1
2.1027168320665 1
1.79869483239079 1
1.48764223923455 1
1.33224919977735 1
1.15570405440379 1
1.19628073888686 1
1.79514125601417 1
1.34030490943363 1
1.80604900188919 1
1.65924124396886 1
1.85984052309599 1
1.33355639490962 1
1.27866599698053 1
1.19026327601552 1
1.82631395573245 1
1.57722122811679 1
1.13595204841725 1
1.26248435032342 1
1.19999468783164 1
1.59745340515545 1
1.56079890873644 1
1.91900515761516 1
2.06492050196787 1
1.06838617462024 1
1.43517354754432 1
1.70414597438113 1
0.992471546040273 1
1.3508192188291 1
1.5862280692904 1
1.77181665094224 1
1.08250459608737 1
0.836176110608973 0
1.81082395741924 1
1.69014512086639 1
1.60040511863401 1
0.852702064520882 0
1.29935042865848 1
1.53688481518279 1
1.9469912070354 1
1.54263715403187 1
1.47719397261128 1
1.50244296979571 1
0.97105547737623 1
1.88723311470388 1
1.41716516015044 1
1.31097938769127 1
1.85493487254156 1
1.33719880532591 1
1.46884974536335 1
1.01188090144581 1
1.68929076825807 1
1.10153736335527 1
1.20644022147075 1
1.51006851795741 1
1.08610996347495 1
1.27238852066648 1
1.7668953912128 1
1.4724423562297 1
1.23236003975538 1
1.05992019994849 1
1.42763733948608 1
1.16194562955297 1
1.62389353327307 1
1.21612186770791 1
1.73375529054856 1
1.52277407182945 1
1.25271616540098 1
1.67451013911351 1
1.390581565293 1
1.89075912228432 1
1.41640771236696 1
1.14514668677834 1
1.14834698857442 1
1.19772719686441 1
1.57914644447786 1
1.3418460826268 1
1.04997815961332 1
1.00659191109663 1
2.05719207202383 1
1.29329615860063 1
1.56749421135445 1
1.06000405420011 1
1.56276260645313 1
2.10993305081865 1
1.17036495592966 1
1.80160385356737 1
1.27291269289442 1
1.61125173318408 1
1.37962776327574 1
1.43770941531095 1
2.0468561803927 1
1.7329005206103 1
1.84229369921449 1
1.95586280801123 1
1.72058154525235 1
1.67403098832725 1
1.38035345331538 1
2.2688325274766 0
1.70581420431795 1
1.10904943389367 1
1.20344172146821 1
1.50147620659691 1
1.43464940301551 1
1.45169927505886 1
1.89725916989483 1
1.73887969142333 1
1.8727299262134 1
1.31751498272019 1
1.01975373792122 1
1.67549964942443 1
1.78469204431342 1
1.71332894657817 1
1.66448647226242 1
1.41618542849423 1
1.30839211999421 1
0.77922970776072 0
1.4817029582592 1
1.66400493929936 1
1.42703264259081 1
1.28010738929241 1
1.80198358215357 1
1.14381110843184 1
1.41837011401643 1
1.36306263710405 1
1.59140584633659 1
1.12949794507952 1
1.17390750254836 1
1.62355724932275 1
1.09006797565985 1
1.62764259780214 1
1.56386098510567 1
1.88786682161415 1
1.17325242115243 1
1.29900791856586 1
2.1113004218646 1
1.3102761495319 1
1.13668034539107 1
1.42064407975938 1
1.36529414273745 1
1.24222855160396 1
0.74989097654254 1
1.31717733089515 1
1.64690897953419 1
1.2380030033996 1
1.38149315522373 1
1.86022962061109 1
1.26922787864458 1
1.73113728867625 1
0.99123700031384 1
1.78320086858994 1
1.09472144463949 1
1.72886763558953 1
1.47128334152536 1
0.884574113539861 0
1.30649338922471 1
1.24079498553914 1
1.86990702202115 1
1.00119452227689 1
1.81808268666294 1
1.47032440379463 1
1.43093195683594 1
1.70443669760596 1
1.82606217146559 1
1.60367956595962 1
1.38756561225041 1
0.780287854151955 0
1.11394077823165 1
1.29816414809964 1
1.01352846032664 1
1.02343733321038 1
0.601160524000758 0
0.992661046198362 1
1.4395207270168 1
1.71322670214621 1
1.88347121484248 1
1.08484432806237 1
1.60812796991724 1
1.86075124630644 1
1.05372183501391 1
1.76390843733985 1
1.3536659384027 1
1.56100754855277 1
1.24511214461443 1
1.27477049870934 1
1.13262403412067 1
0.736053750042831 1
1.5544845885815 1
1.09190297046058 1
1.68151071531368 1
1.3751142453049 1
1.93711195928193 1
1.05875171619631 1
1.12477040440637 1
1.13838604096524 1
1.16453873433126 1
1.64204212930989 1
1.79148420717414 1
1.88167634863374 1
1.92313068270897 1
1.14362093932179 1
1.5549758861587 1
1.55085150048544 1
1.54536298994294 1
1.53858674841879 1
1.12979940765663 1
1.2619298702544 1
1.91870196172302 1
1.30794869528301 1
1.9013903084363 1
1.88123846841563 1
1.30807270075033 1
1.95804858546477 1
1.68838860344065 1
1.33617063355683 1
1.21709393566128 1
1.60516503143253 1
1.37518958628122 1
1.73410707880966 1
1.24123735985364 1
1.31483100545913 1
1.20166090121031 1
1.99271318823431 1
1.30171299654334 1
1.25645466281437 1
1.34142375971454 1
0.930545358883801 1
0.888680401411063 1
1.29456165587317 1
1.50970383171592 1
0.868001045820589 0
1.53151913188728 1
1.3074299311399 1
1.62907389743832 1
0.981713910946945 1
1.57902521694832 1
1.24736358375579 1
0.967963849534523 1
1.41913218896717 1
1.0796515081134 1
0.933740624387498 1
2.07456018407317 1
1.65905966641774 1
1.62357098145664 1
1.24533937704973 1
1.77940330270499 1
1.96789759057498 1
1.52933596090626 1
1.98898555820782 1
0.973639633218483 1
0.790023997206389 1
1.25265340609632 1
1.37983749114579 1
1.46597740153174 1
1.68359819503546 1
1.05426972051466 1
1.55581631491648 1
1.31667636414311 1
1.48724257189203 1
1.70635810964812 1
1.38597676973056 1
1.17270081608131 1
1.62884515644555 1
1.36139996976258 1
0.762263605774174 0
1.59076659295538 1
1.26557606502686 1
1.67506215859858 1
1.3858784853134 1
1.61994565962343 1
1.49542667883486 1
1.2606216822661 1
1.39224065447832 1
1.22005456490178 1
1.77461607214707 1
1.56479827802684 1
1.19637754310495 1
1.84763289570138 1
1.48511866621262 1
1.62953978438816 1
2.05748457584424 1
1.62418269926682 1
1.78779827072117 1
1.91919611930433 1
1.67876544989163 1
1.51183026676685 1
1.38883434012288 1
1.54073294628537 1
1.29789036776066 1
1.36627044511307 1
1.26294445022568 1
1.20939420127439 1
1.10470007014953 1
1.27048083916513 1
1.17839320704025 1
1.37944190086065 1
1.45389105322611 1
0.960337392423097 1
1.36231925289517 1
1.57292512968222 1
1.90979837130336 1
1.85320561412225 1
0.866877546322927 0
1.45802303751564 1
1.80095371948647 1
1.05658364634423 1
1.21491206154205 1
1.23460456403766 1
1.70963867230021 1
1.37708766295596 1
0.992070089987594 1
1.24323963766334 1
1.72616078734698 1
1.70991145667652 1
1.11598008204753 1
1.93882753986676 1
1.60493473658718 1
1.8358707825396 1
1.51309983273048 1
2.08083879113083 1
1.13991611086282 1
1.65023527819649 1
1.61258942448178 1
1.4847976774976 1
1.20752053353059 1
1.52717887688767 1
1.33107257885341 1
1.29527365451768 1
1.34424448863144 1
1.63248264219467 1
1.50973797340687 1
0.908311104772689 1
1.31243452584358 1
1.8622462461827 1
1.85245591573166 1
1.12084663170432 1
1.09279556098344 1
1.41356141273284 1
1.12082452835871 1
1.746624737131 1
1.39012786795185 1
0.852929506765552 0
1.16571537063655 1
2.04364245821923 1
1.12081268969345 1
1.08429088310876 1
1.667772377599 1
1.71768428172995 1
1.29099250330837 1
2.1214558905533 1
1.04733926462418 1
1.35143414741782 1
1.95525485943655 1
1.09151380917852 1
1.81481534462004 1
1.52186025898505 1
1.65669985186724 1
1.35257266160098 1
1.09960715369466 1
1.52313990021519 1
1.63412332680146 1
1.45756399657153 1
1.62386474614883 1
1.03665711264376 1
1.37058228367019 1
0.957607340420126 1
1.17254633101385 1
1.59419592559688 1
1.34385214216787 1
1.24638438635548 1
1.46583322505988 1
1.28736022609886 1
1.34488406724711 1
1.27996953181517 1
1.5819123834181 1
1.72195453947857 1
1.11698148574149 1
1.20189525835782 1
1.8672128878176 1
1.01663999082182 1
1.06413412635591 1
1.21088437790728 1
1.84301254062916 1
1.58054494928473 1
1.10078053808288 1
1.25779190450916 1
1.30798038060125 1
1.92536456810884 1
1.50273831506355 1
1.36577573116623 1
1.58014588497918 1
1.10929475141606 1
1.5656537266166 1
1.87283590983012 1
1.43037765123961 1
1.62479007604203 1
0.925611460739348 1
1.93466508738792 1
1.53808111402571 1
1.18195128374839 1
1.50164827556458 1
1.57481222251502 1
1.61009938545266 1
1.2802162001533 1
1.5735692982063 1
1.18958882285476 1
2.17908698296892 1
0.903279645582027 1
1.69980349498216 1
1.15905768831364 1
1.38099060394125 1
1.2600404310306 1
1.76658070140258 1
0.958526516141295 1
1.8571937683182 1
1.26628453464793 1
1.40749371532916 1
1.25405962110052 1
1.9726426275289 1
1.48070770528904 1
0.909743348273701 1
1.23539894067006 1
1.52937498209156 1
1.43542336847883 1
1.42401948207724 1
1.30077998182578 1
1.44930420865952 1
1.29895607976812 1
1.27486600817126 1
1.20451072534609 1
1.22323126019454 1
0.975490716024516 1
1.42821074016192 1
1.25579116615273 1
1.34851501427171 1
1.71596099006538 1
1.27295424165176 1
1.29788556472136 1
1.38306064513625 1
1.69924122155255 1
1.37370812180309 1
1.44580435035329 1
1.23966132611852 1
1.27541791328969 1
0.89394589403694 0
1.50078242814514 1
1.54676016226981 1
1.20446760571808 1
1.6394841528023 1
1.46394136940727 1
1.16818927786442 1
1.59032829528089 1
1.29171599870785 1
1.60486196105157 1
1.46128906512175 1
1.65368284419237 1
1.08980688624774 1
1.69802257122028 1
1.34339275946575 1
1.38524685135058 1
1.50323490677452 1
1.46110545738819 1
1.63530637842592 1
1.56376441294982 1
1.44376515874257 1
1.82303273800583 1
1.44312787739944 1
1.16929190687148 1
1.17707039992671 1
1.26104154534504 1
1.11560773449002 1
1.35028383929736 1
1.45560094581113 1
1.18057521523525 1
1.08542980387725 1
1.12898800603268 1
1.78765116283873 1
1.34116820889332 1
1.2599941152333 1
1.06897713077883 1
1.60340619697778 1
1.91301222382585 1
1.55997474922633 1
1.49960886877153 1
1.22273492553804 1
1.53634822206015 1
1.62675859995319 1
1.3893366952512 1
1.61663644410376 1
1.77774163733909 1
1.81204692520004 1
1.58472703315355 1
0.84795233009697 1
1.67684117636462 1
1.60016355022013 1
1.29051917085405 1
1.34359388290647 1
0.954130254242516 1
1.89010460029018 1
2.30715494806864 0
0.835268500754123 1
1.58520859449769 1
0.929776659327976 1
1.71728905688086 1
0.960135259881116 1
1.343704867289 1
1.30208041322088 1
1.41972138299541 1
1.52133109219879 1
1.08265931481621 1
1.568340963804 1
1.66793651465946 1
1.25508488980416 1
1.65987793740216 1
1.60055542496485 1
1.39214667186051 1
1.39139135403561 1
1.36776266914153 1
1.20834014568091 1
1.64301090231002 1
1.23302236638695 1
2.1842693552643 1
1.56675950415866 1
1.63454365139368 1
1.28139459487815 1
1.63741905976418 1
1.63469181759712 1
1.15133133614993 1
1.29341060359787 1
1.42744579872724 1
1.85831332898128 1
1.26731610314682 1
1.60089820465213 1
1.38185878408604 1
1.71147858796902 1
1.60968972033434 1
1.33417296200749 1
1.51197257723964 1
1.84927844857575 1
1.40678677910668 1
1.524520603924 1
1.39394178668961 1
0.947289148800484 1
1.16439586787952 1
1.64253606723924 1
1.15694398674327 1
1.61366059124635 1
1.18759516004413 1
1.48817496994113 1
1.62025542582662 1
1.23559300100146 1
1.39216446815532 1
1.78695922447139 1
1.47162378533829 1
1.23008718711117 1
1.89535125495044 1
1.3361715128223 1
1.27302517517545 1
1.75646460037424 1
1.72831743153351 1
1.48447554355015 1
1.69408307401646 1
1.53460735723967 1
1.11159240259482 1
1.32582120357663 1
1.32446274751401 1
1.12032286805373 1
1.2868537806203 1
1.61873789867661 1
1.41742911937661 1
1.7109589338023 1
1.50077899524986 1
1.27760460747203 1
1.52863837830286 1
1.46367962176741 1
2.06111594423853 1
1.08822670204207 1
1.47069151511112 1
1.36059573544706 1
1.63304485015295 1
1.16321129998568 1
1.42165050108416 1
1.09288774032552 1
1.32238900908748 1
1.2624603013695 1
1.08252444672603 1
1.89603983321559 1
2.24010365191815 0
1.51126455667704 1
1.46686439628043 1
1.3976006821228 1
1.41530722660298 1
1.54629200561294 1
1.90133461580035 1
1.03566459326508 1
1.42041022497092 1
1.71530121304152 1
1.71369149398967 1
1.73345782707711 1
1.31222214292113 1
1.74074864866587 1
1.25199100939472 1
0.93041144215972 0
1.27130022086448 1
1.31567108824648 1
1.6277609508535 1
1.42530804237199 1
1.4553592019505 1
1.45167065029077 1
1.32663153494464 1
1.35286858710874 1
1.55090339587968 1
1.42054692185931 1
1.73374006987641 1
1.62988581727781 1
1.12160766334459 1
0.977733290767528 1
1.36500567829278 1
1.09078312040169 1
1.79344497200649 1
1.53257158546368 1
1.06749452974011 1
1.77769531263949 1
1.26847656998499 1
1.09791090198571 1
0.998684209742038 1
1.17721193220343 1
1.33852822010137 1
1.82344879587008 1
1.9078179926034 1
1.80705407431819 1
1.48424431473876 1
1.71110701921248 1
2.10594397091931 1
1.43828976701178 1
1.56164378733247 1
1.73721423406517 1
1.52412569224859 1
0.976133969485205 1
1.63142482277862 1
1.93757520608949 1
1.45526334357825 1
1.6166905799258 1
2.02644076409096 1
1.47643913408918 1
1.72598972342276 1
1.10409817631665 1
1.65889909433242 1
1.31433699212345 1
1.48272876585645 1
1.12834915795994 1
1.89841070147329 1
1.55279707353819 1
0.829376275120388 0
1.47289066731845 1
1.40908480284295 1
1.48320385864483 1
1.03271081502584 1
1.19514902545473 1
1.40230043729889 1
1.52444888037822 1
1.67900433308459 1
1.16263653984063 1
1.34639534572025 1
1.07813585885595 1
1.40827712470794 1
1.55654787261556 1
1.04272227321259 1
1.4534068509477 1
1.55496185035571 1
1.47275023153857 1
1.72133526805974 1
1.39045326856511 1
1.3090415900242 1
1.07790324557534 1
1.58536335970461 1
1.63742092535652 1
1.26107166506619 1
1.62397946450118 1
1.61895131660976 1
1.30926690655155 1
0.405517391102893 0
1.3258049836242 1
1.69918269126396 1
1.7016360506947 1
1.67510656623075 1
1.86540095015493 1
1.76024779813536 1
1.19652619199854 1
2.10426610348621 1
2.00925848171437 1
1.70755124614065 1
1.92248406314804 1
1.4554618461306 1
1.42577726209469 1
1.3045280103562 1
1.27899419746238 1
2.07576157718445 1
1.05352766571408 1
1.52739086542322 1
1.7368133047057 1
1.57690998636383 1
1.43512603581383 1
1.15028771040737 1
1.00790176039853 1
1.73799832179388 1
1.29937720965317 1
1.78373257875274 1
2.11448397429643 1
1.5645334461539 1
1.18306978350728 1
1.21229240223751 1
1.48671292485764 1
1.21854627298986 1
1.29178359450567 1
1.07655237587879 1
1.11642699082251 1
1.15246553571786 1
1.2896730212769 1
1.33837655734211 1
1.29673267718357 1
1.5447147073651 1
1.55618155774522 1
1.927114601664 1
1.2738175345989 1
1.49888849602304 1
1.55231776370113 1
1.34573651916501 1
1.20784974375057 1
1.26255127612825 1
1.43208993192535 1
1.40846570517278 1
1.31406222421496 1
1.57673373732471 1
1.11597137923647 1
1.73715356442895 1
1.48397507462796 1
1.73221674152001 1
1.28837287499068 1
1.41930909189586 1
1.80626884330568 1
1.97650486389432 1
1.54091585526224 1
1.23299872993315 1
1.38627032936069 1
1.4888122497555 1
1.20044590184989 1
2.00207847767919 1
1.52501583354738 1
1.47113511766771 1
1.51922391385386 1
1.60361022062546 1
1.47513940906395 1
1.18469052228227 1
1.54901446640268 1
1.92008861011943 1
1.6407347536014 1
1.25093885775307 1
1.17121179430796 1
1.21537885513775 1
1.43541698690368 1
1.42662047765165 1
1.37990575093515 1
2.20871830044059 1
1.59371367061629 1
1.85720737055661 1
0.695427068336224 0
1.77709911215527 1
1.16158988791754 1
1.93116690035167 1
1.22664925040857 1
1.3746728931721 1
1.51469125338876 1
1.58997001285682 1
1.18567087044012 1
1.16002264511961 1
1.70995924034355 1
1.09714484036473 1
1.32998211965318 1
1.7264093807941 1
1.40118040364716 1
1.68897252536261 1
1.94847214131414 1
1.21487665093844 1
1.54603737027764 1
1.56311203919251 1
1.70965673462805 1
1.28802469234983 1
1.78717420158818 1
1.50654399598121 1
1.82066999119898 1
1.2649463341563 1
1.87864698743776 1
1.37399109324104 1
1.53886032749207 1
1.40515989656028 1
1.73783134493026 1
1.66498207394303 1
1.48935532942964 1
1.38614829004285 1
0.833883647395957 0
1.18109895454064 1
1.42603057545447 1
1.77066769050654 1
2.08337934368809 1
1.49473454696476 1
1.3645232520568 1
1.48621228302234 1
1.90623790105459 1
1.79437245778347 1
0.949051740997242 1
1.95309747708379 1
1.52677542735176 1
1.51321835691935 1
1.02385202299725 1
1.11851037080979 1
1.98498475320113 1
1.78581734931658 1
1.09511916619333 1
1.8323274185597 1
1.70495578294069 1
0.995622899375312 1
1.6857430630411 1
1.71653028948948 1
1.77314373835188 1
1.06861135039245 1
1.27975602235288 1
1.13073944682408 1
1.30133985130532 1
1.26780272340978 1
1.60542683961374 1
0.789940673006235 0
1.12925197217247 1
0.768224541512905 0
1.24761823079031 1
1.90622213830618 1
1.23161091765433 1
1.26104673362608 1
0.939174205318011 1
1.53575444302074 1
1.20369060904442 1
1.29056065853159 1
1.62637058064655 1
1.75005174614652 1
1.15343721280048 1
1.52323976825751 1
1.32801939543777 1
1.7737367090009 1
0.990801924895455 1
1.67482942750784 1
1.96114130006831 1
1.14350074773678 1
1.19420149903813 1
1.50240665587357 1
1.24695249697551 1
1.18360009468147 1
1.45525521563653 1
1.21603798577559 1
1.83982257501488 1
1.18406214441365 1
1.33496786222223 1
0.880352502262496 0
1.14092656457891 1
1.60734704758021 1
1.11253019702427 1
1.71346729042718 1
1.63229180530699 1
1.59798277653576 1
1.4888264282557 1
1.46454989557149 1
1.52765768619328 1
2.20401036694971 1
1.06653758375964 1
1.32452485812615 1
1.60627013620389 1
1.34929809572635 1
1.28704009352612 1
1.82337173820077 1
1.07725698556374 1
1.61987646616246 1
1.19167146860944 1
1.25850755178503 1
1.23008047554492 1
0.566988343713234 0
1.17706004121789 1
1.29938504178929 1
1.79580794589265 1
1.28515503722897 1
1.37007114767258 1
1.78614211181101 1
1.59533191874624 1
1.64356604042414 1
1.38431947782371 1
1.22017069898532 1
1.11751091766001 1
1.82162965293852 1
1.23173467814623 1
1.42329792452012 1
1.13589808796244 1
1.62960609618469 1
1.54117111141274 1
1.24227544415692 1
1.44147678507965 1
1.3115387319308 1
1.85870268013989 1
1.42235963643997 1
1.26507523697553 1
1.35108487843732 1
1.83332753207063 1
1.60994431289294 1
1.21106556893457 1
0.956460785208289 1
1.71797314344262 1
1.33675729862062 1
1.67885310355126 1
1.76435212217062 1
1.14861649867164 1
1.47260889289003 1
1.22162449496651 1
1.44930794226194 1
0.977649226192077 1
1.21785201615106 1
1.15666617236564 1
0.896038760884395 0
1.17726056825765 1
1.12758143035186 1
1.86813402420823 1
1.40669823536648 1
1.68510990363609 1
1.32623446104234 1
1.87046507061921 1
1.58656504921348 1
1.83491098873078 1
1.30498804749939 1
1.00536316415823 1
1.52466416133072 1
2.0676626310035 1
1.69693988386031 1
1.64533550417256 1
2.11272168264824 1
1.13545289084344 1
0.980041706949694 1
0.897478910851145 1
1.2521974774007 1
1.36984386935816 1
1.52676591699388 1
1.23170655233136 1
1.81722554902977 1
1.34241638935064 1
1.2635098067744 1
1.02838649720605 1
1.45919990070398 1
1.76711407731416 1
1.39320491470569 1
1.43792488318614 1
1.23021233514288 1
1.28072478640111 1
1.28022927659007 1
0.631403021656605 0
1.62934493758694 1
1.30899817554147 1
1.53602645844993 1
1.66366840477731 1
1.20677285636629 1
1.12061555166243 1
1.03131249134727 1
1.11670399225121 1
1.53682766081007 1
1.85358632262396 1
1.32502911149218 1
1.31200401288434 1
1.42547064840167 1
1.16807044172601 1
1.66262270548838 1
1.20950870459387 1
0.871309591179817 0
1.23304037924785 1
1.43731422590784 1
1.4127378956696 1
1.65404213828416 1
1.17124096943085 1
0.990182238763857 1
1.54989170437948 1
1.388258316291 1
1.5216270002232 1
1.62490341174157 1
1.85772805113327 1
1.74955557826119 1
1.04328034194483 1
1.73056016269496 1
0.831429695557793 0
1.42390315555604 1
1.96055034778374 1
0.721001713280592 0
1.68649913008197 1
1.76575923746712 1
1.93241892457356 1
1.60015744529493 1
1.05563541732821 1
1.16433529715848 1
1.38439714207662 1
1.90788753083871 1
1.17522397843215 1
1.25637982683161 1
1.22117404860621 1
1.40509261802734 1
1.36827178822248 1
1.24658320630716 1
1.13076217916715 1
1.37634608595099 1
1.04270974390089 1
1.43895598335896 1
1.4086026748078 1
1.68729616358333 1
1.38505144456003 1
1.4871145425999 1
1.37504834390794 1
1.69378272885538 1
1.55892851368675 1
2.06960497525565 1
1.37813313602277 1
1.24095604404071 1
1.26698347654149 1
1.35617869570635 1
1.02093514970908 1
1.35757753889201 1
1.39265431748425 1
1.3942502636801 1
1.20616528323085 1
0.713612362645925 0
1.29300378314527 1
1.29757704611777 1
1.00184058703769 1
1.28828712125907 1
0.985047626368741 1
1.87413140916973 1
1.61567981507075 1
1.20929748885319 1
1.64823126520166 1
0.806129372314704 0
1.96394691642606 1
1.33154273350973 1
1.0348221805058 1
0.986283785624485 1
1.8417559507015 1
1.1108697689659 1
1.05053644252989 1
1.92852276364348 1
1.77280861789712 1
1.34752380092418 1
1.29365505363247 1
1.17420888372578 1
1.75092937436621 1
1.50698457284887 1
1.53681285265515 1
1.39003168133448 1
1.75457448122967 1
1.44908950453516 1
1.24678952165569 1
1.06509372048033 1
1.98846889312885 1
1.64149700218307 1
1.62264718724454 1
1.22470141945779 1
1.4068995037599 1
1.73148997791676 1
1.82086778872692 1
1.49986537383863 1
1.638546929052 1
1.62360338679386 1
1.28005631918847 1
1.38384931910569 1
1.69681134999996 1
1.61091063868756 1
1.36816301927257 1
1.27879333948642 1
1.53039027907855 1
0.98958510901066 1
1.3114514223932 1
1.64841049118157 1
1.84488990454353 1
1.61014144998211 1
1.05525824300883 1
1.7495865029287 1
1.41977264693741 1
1.07884140692089 1
1.36716199019414 1
1.12908694098392 1
1.78729004370085 1
1.72088346180559 1
1.01427954485512 1
1.97165481804448 1
1.19501824914722 1
1.62866456424101 1
0.969115490360607 1
0.628074892167896 0
1.30778822712334 1
1.18258826229192 1
1.49749112330272 1
1.27844416844407 1
1.64929364361221 1
1.09480246644907 1
1.62473529646065 1
1.99441068224567 1
1.19029129131227 1
1.02189049851904 1
1.5141606304432 1
1.4417978891006 1
1.51406487922068 1
1.6112005513983 1
1.45154322711634 1
1.1108052889556 1
1.66016440291048 1
1.34770387968843 1
1.50438657648872 1
1.88207270260572 1
1.71727437508173 1
1.72844788797857 1
0.872828947703825 0
1.55053617285994 1
1.54741561714147 1
1.19852023047593 1
1.32671561094297 1
1.37999392590813 1
1.76721772833594 1
0.920796333004318 1
1.32930742899857 1
1.405879379465 1
1.47652897198837 1
1.20086385468194 1
1.5815937476446 1
1.57244300716574 1
1.51654112633112 1
1.59214946380264 1
1.90249441532391 1
1.62693292288984 1
1.22247525033805 1
1.38281781349629 1
1.19363954804561 1
1.40080332555161 1
1.36034134002412 1
1.87001509643249 1
0.966543151246012 1
1.37559663871543 1
1.38879412721006 1
1.17786127708047 1
1.84228817885432 1
1.82089597215856 1
1.61828883606093 1
1.47575421957292 1
1.35212710656275 1
1.26357541546231 1
1.56165345058082 1
0.991656387814965 1
1.28196027363948 1
1.60045844836052 1
1.78149402675321 1
1.3720534032418 1
0.938936223041462 1
1.06766961408923 1
1.63508168540812 1
0.862371988524771 1
1.27598357218941 1
1.39250275989821 1
1.27923359413695 1
1.39216662114837 1
1.65656769213069 1
0.933411053054015 1
1.99407206872092 1
0.802142143022923 1
1.76823373082165 1
1.27916562999003 1
1.70999187830961 1
1.59170666622271 1
1.71430620827719 1
1.58316808417255 1
1.80019277113865 1
1.76561902641657 1
1.77862914946192 1
1.64577356152903 1
0.93273962018154 1
1.50914205362461 1
1.57428292074665 1
1.38064011084041 1
1.4902780382314 1
1.68420544692296 1
1.24002237702708 1
1.6735833221276 1
1.34595924474473 1
1.13522370627907 1
2.06522721297172 1
1.27114447537691 1
1.3379523758207 1
1.90408918131679 1
1.17385647076988 1
1.37874722071607 1
1.2898047694645 1
1.1645550160235 1
1.7452700106242 1
1.32525774837802 1
1.28035855475184 1
1.25395249009848 1
0.792845329114349 0
0.923950417345966 1
1.40127111214981 1
0.973518754726127 1
1.16604371579723 1
1.86728337490365 1
1.01080100395264 1
1.57012785682513 1
1.4378337535708 1
0.976637554764645 1
1.5215749116852 1
1.21044058315263 1
1.2108290406587 1
1.8967230562069 1
1.24342356206676 1
1.39889035890656 1
1.43936011604761 1
1.4556214867185 1
1.04532348026302 1
1.20747204121049 1
1.41041588226879 1
1.51232200003201 1
1.08573682093144 1
1.63425148756111 1
2.1399348158172 1
1.5115631275115 1
1.18984799532821 1
0.98424793410395 1
1.634232058623 1
1.06570429612482 1
1.34946723310505 1
1.3112938250812 1
1.30569033752128 1
1.2001039053644 1
1.74766791190117 1
1.60829250025733 1
1.69066862436576 1
1.95451879843035 1
0.899275843351428 0
1.37677136732628 1
1.72468744047876 1
1.74240561325428 1
1.42028856484845 1
1.23329724677695 1
1.22345918616952 1
1.09426896495467 1
0.998548468438976 1
1.65061982331369 1
1.47565427782397 1
1.29804523558817 1
1.32779635013349 1
1.25336224313866 1
1.91658313298293 1
1.5093039250683 1
1.13946131771203 1
1.6305150369033 1
1.24940018425603 1
0.785513499986842 0
0.916027552626261 1
1.46464339830401 1
1.50871231059135 1
1.70256646678416 1
1.37059561646584 1
1.35300552058149 1
1.39904886360896 1
1.74219295503082 1
1.32386796471694 1
1.53922454429726 1
1.32358979230195 1
1.72703692828223 1
1.25036457885007 1
1.41389289513738 1
1.47781421601087 1
1.62981911609765 1
1.46299476878894 1
1.74174145305418 1
1.7243545911035 1
1.12842084445523 1
1.22716245525166 1
1.35097995172933 1
1.73153658410676 1
1.0710841781435 1
1.58778036571829 1
1.20289122646948 1
1.66397930729623 1
1.65095743519075 1
1.67049009658269 1
1.65995162575778 1
1.32446764341586 1
1.85796447455858 1
1.05266158045322 1
1.98765832696996 1
1.51754614758698 1
0.88453866687149 1
1.75643525802557 1
1.38530602834929 1
2.03529702948598 1
1.58914871322909 1
1.69094051417739 1
1.59713887927293 1
0.98235702964225 1
1.68720737053003 1
1.72344028418724 1
1.97922122873371 1
1.45824991715486 1
1.16319716025369 1
1.27628853688514 1
1.61190639438233 1
1.46436790010772 1
1.1829510328709 1
1.06764589340432 1
1.43177980465665 1
1.68498426920021 1
1.43310946091734 1
1.21922560555776 1
1.12572237583504 1
1.19171176725623 1
1.64601448122586 1
0.925276775088402 1
1.17001556207928 1
1.07864497158303 1
1.245225383964 1
1.14438365362959 1
1.27518913330347 1
1.69472062437134 1
1.5649263636684 1
1.67438422952112 1
1.68473705265107 1
1.50415937342048 1
1.32164913573147 1
1.35971718768367 1
0.898705485717624 1
1.86700598906709 1
1.69812513831621 1
1.26894107471889 1
1.37265670860191 1
1.64158623454769 1
1.66732701678511 1
1.39300098601699 1
1.8644418891574 1
1.36539853860413 1
1.85133350316606 1
1.5450756052036 1
1.2526730652165 1
1.28099860593014 1
2.00062255963729 1
1.82420199758418 1
1.38158115022798 1
1.70531638060556 1
1.07137689215709 1
1.13147650387064 1
2.0475151393969 1
1.51094988575293 1
1.13273950954066 1
1.66463925060516 1
1.52401024890978 1
1.5028888760088 1
0.715849946459497 0
1.32376469784471 1
1.4152210250178 1
1.77381506982763 1
0.776766137587369 0
1.60152892408036 1
1.04156677770552 1
1.64375433178108 1
1.13455994032985 1
1.55127840052653 1
1.16844861223103 1
1.45762802243435 1
1.09409102574182 1
0.739465432328552 0
1.8615759705457 1
2.03008689592348 1
0.761068611179707 0
1.8297805660241 1
2.05491488145629 1
1.30571769511731 1
1.58568770078401 1
1.23538748826057 1
1.69877825847099 1
1.48813713253105 1
1.39473618904223 1
1.31254468977829 1
2.01077164001234 1
1.85844123085632 1
1.16234489282839 1
1.63031912453276 1
1.1972417077734 1
1.52727567703857 1
1.94456916955818 1
2.15037642450634 1
1.10879409592023 1
1.72669869337254 1
1.6597078093559 1
1.0310274066698 1
1.5524978205433 1
1.35416058327044 1
1.77982791643071 1
1.2263375308261 1
1.23825404030053 1
1.28823351712876 1
1.84826954298395 1
1.48283072628719 1
0.970711585253449 1
1.21787339134654 1
1.38568328499709 1
1.04769753553232 1
1.64952703538529 1
1.76266461907289 1
1.15886390761085 1
1.5367329136424 1
0.97860219156662 1
1.60346824575824 1
1.50661459926987 1
1.46317218456663 1
1.66741498071679 1
1.07761288296638 1
1.27613978930854 1
1.30294251115791 1
1.83311055054166 1
0.919214899334661 1
1.19761257125605 1
1.46574210458875 1
2.1362085302779 1
1.26933647705227 1
1.53756483581265 1
1.69817685253537 1
1.45751690968481 1
1.56776104825208 1
0.761048817443951 0
1.60224636967596 1
1.85030040440695 1
1.94425629164247 1
1.44737083584567 1
0.881942552364253 1
1.64005704524971 1
1.91099391800785 1
1.72051165937628 1
1.70102491506477 1
0.879471902192569 1
1.81847596110652 1
1.56827087079345 1
1.58880418662459 1
0.699012192347593 0
1.4940741303182 1
1.75387563309214 1
1.47324320080393 1
1.57730361592241 1
1.22409852333178 1
1.72654808690099 1
1.36638191481689 1
2.05711599734565 1
1.66400349084015 1
0.842169591028473 0
1.83278758173271 1
1.26121244880161 1
1.23668122659166 1
1.86844321468206 1
1.83660321097878 1
1.1679109609444 1
1.55905287963724 1
0.915974261630707 0
1.13352147381415 1
1.7065713298071 1
1.00498025003805 1
1.23709611978771 1
0.963635157112956 1
1.62550082706149 1
1.84610511168206 1
0.801120811318208 1
1.41636537424936 1
1.54875745699265 1
1.38420902256469 1
1.48173252822606 1
0.740211752055835 0
1.04950517139119 1
1.69138813705084 1
1.18341719433696 1
1.15435174190649 1
1.26772296375589 1
1.16953422926898 1
1.45625873815439 1
1.42309588460008 1
1.15283145030351 1
1.69474988060781 1
1.52406954717181 1
1.52684995802203 1
1.40797139524423 1
1.33584334837021 1
1.21562705740625 1
1.62538534739256 1
1.35572531049019 1
0.985109863868534 1
1.52711171705631 1
1.41323774022447 1
1.15890749699581 1
1.51891430923856 1
1.38861888134988 1
1.41921128638792 1
1.20043604288409 1
1.81309265434482 1
1.01329521330113 1
2.16958779921188 1
1.27770471083733 1
1.32836290942166 1
1.64742675657723 1
1.07778722916147 1
1.67212826345562 1
1.1931740138869 1
0.871943413458924 0
1.83519181660118 1
1.07047970901275 1
1.81960294161576 1
1.45488391964104 1
1.53925934386668 1
1.83783344488557 1
1.25913533779315 1
1.54512877498184 1
1.51975574124399 1
1.35221032369031 1
1.6150024325142 1
1.63250458673982 1
1.20583723961151 1
1.14443919727305 1
0.843914726884597 0
1.1064031761604 1
1.83124089034 1
1.51404676403229 1
1.06420700108439 1
1.40120496609308 1
1.44877386011762 1
1.42770771573405 1
1.31177270958604 1
0.981477378581043 1
1.39310398408832 1
1.32520884473584 1
1.29460393182346 1
1.9080720180426 1
1.0409739820515 1
2.07750630893641 1
1.26686002860675 1
1.4677320941251 1
1.42977291907853 1
1.38683314078063 1
1.42406517146654 1
1.96750738733433 1
1.66830325951308 1
1.36675320520047 1
1.31834740376066 1
1.98641389250189 1
1.54655807477309 1
1.3943753083905 1
1.77903930791517 1
0.783615457488533 0
1.4358116641177 1
1.65357910312326 1
1.76979478475845 1
1.7572286623427 1
0.945112735107018 0
1.34884526800036 1
1.09249334420584 1
1.80532618904562 1
1.13218220982283 1
1.98656222399857 1
0.836831611501726 0
1.57912406571095 1
1.20691882211584 1
1.65253742344893 1
1.46590492589494 1
1.8588790517351 1
1.07844539837457 1
1.21117252258121 1
2.02028865060183 1
1.42666550303977 1
1.651341050613 1
1.5210327012446 1
1.84830267992989 1
1.20099549713984 1
1.21941887196441 1
1.52527836728962 1
1.27056976950906 1
1.66358462930028 1
1.57084062820497 1
1.82171868011615 1
1.61989446854758 1
1.36417245782118 1
1.34182024083541 1
1.31012410879273 1
0.982787192621459 1
1.23186085901005 1
1.2918328738497 1
1.67972848126888 1
1.45076031193304 1
1.49017961317299 1
0.755020503619674 0
0.991157033492199 1
1.91807450272788 1
1.9232541613628 1
1.28059564565334 1
1.78984074515219 1
1.2843828711348 1
1.8056919364675 1
1.92563118596747 1
1.57797023259557 1
1.15656376490832 1
1.38356760692513 1
1.52203537105429 1
1.17213653970118 1
1.55584667099208 1
0.762648394102237 1
1.04857051412894 1
1.30719245150448 1
1.57869618806202 1
1.81967495457397 1
1.77219649425685 1
1.56189883669132 1
1.54088456604703 1
1.91276934831312 1
1.07645570295726 1
1.42222558616571 1
1.30551938255122 1
1.22913535705657 1
1.25611950416145 1
1.56991723524117 1
1.11146136513269 1
1.47821721887917 1
1.19232039881273 1
1.3734614874105 1
1.81441586518834 1
1.19699597010749 1
1.57038524919409 1
1.5778192111091 1
1.12621253188005 1
1.3088790631535 1
1.13493101906018 1
1.58201987403654 1
1.17425274496026 1
1.73481032509742 1
0.973933824353519 1
1.73428653916095 1
1.17222155487252 1
1.37417512233354 1
1.4527623064161 1
1.06333573360901 1
1.46159480016513 1
1.34306049903356 1
1.10790576281631 1
1.18349503277596 1
1.315198869134 1
1.3919794451153 1
1.48424381855324 1
1.58591007454561 1
0.841062655593117 0
1.54299619558405 1
1.38389920899194 1
1.93189007864568 1
1.87823903241732 1
1.0041182565129 1
1.57696891427857 1
1.01056482857861 1
1.51697280305926 1
1.11959763174632 1
1.82818761896464 1
1.79274783601807 1
0.987300833117221 1
1.21802648665383 1
1.30813463784345 1
1.58949635459172 1
1.80076249386746 1
1.79237272700296 1
1.44684987046261 1
1.70338758167734 1
1.35465801581502 1
0.954168879112267 1
1.66012584966943 1
1.36186086973481 1
1.38165260979529 1
1.0707841772631 1
2.26681308165485 1
1.57859125665529 1
1.4982946466753 1
1.20058282645007 1
1.56382235016844 1
1.40945169319681 1
1.06053489820408 1
1.21814455370818 1
1.72807285113831 1
2.2264379369934 0
1.5284529192745 1
1.20201777803115 1
1.6808863891842 1
1.63587531487436 1
1.29790515953868 1
1.5946038971029 1
1.71459311500236 1
1.26419443470198 1
1.40238422396635 1
1.6957435369414 1
1.64256332690698 1
1.25665537804618 1
1.27785362327372 1
1.44067756584306 1
1.02347268024937 1
1.65874557413846 1
1.50042026080029 1
1.33827346638086 1
1.88053807896903 1
1.31277525015915 1
1.29254139626749 1
1.8228520997443 1
1.25441324815243 1
1.16121084056429 1
1.73423504190435 1
1.37823912636159 1
1.71202696793927 1
1.53836645568216 1
1.17344740783109 1
0.722290623631111 0
1.19637041241714 1
1.50106400735211 1
1.37684678499436 1
1.53506426642408 1
1.11743197912374 1
1.56153870741322 1
1.6826151307697 1
1.15842363792724 1
1.56829406349121 1
1.72084510650307 1
1.20160127021552 1
1.4136095425262 1
1.36956024155363 1
1.35705913645515 1
1.59413165817414 1
1.77133565099371 1
1.89102941539198 1
1.37850589389468 1
1.47121817074081 1
1.62135298845277 1
1.581629395656 1
1.58368963945966 1
1.23581210827112 1
1.2905569325449 1
1.60730995292611 1
1.35092278149598 1
1.38696869077975 1
1.42890891404463 1
1.53828230354882 1
1.71356897909251 1
1.55161444173737 1
1.39864345780733 1
1.29501640619701 1
1.34707740245291 1
2.03440468694253 1
1.50290121069322 1
1.09762556678136 1
1.5090121343986 1
1.17539597224553 1
1.46348983501454 1
1.68393126192855 1
1.59405264243046 1
1.43590669354733 1
1.49395575106268 1
1.47731878254518 1
1.47290672160495 1
0.981258043692867 1
1.34327722947591 1
1.60165981948901 1
1.29832586906587 1
0.948398837166939 1
1.0884345040224 1
1.03225123291284 1
1.44574407315074 1
1.87338821365058 1
1.42048407176264 1
1.84273235371571 1
1.42269642169426 1
1.67312027397307 1
1.61882984483191 1
1.05442115699216 1
1.30990190829836 1
1.26993940241742 1
1.78539647419803 1
1.58977300223893 1
1.3099020505405 1
1.02896591051491 1
1.36206067357543 1
1.48673839591496 1
1.21410033070069 1
1.85443086288592 1
1.61815859937908 1
1.1997699787748 1
1.48853207715805 1
1.68091352905811 1
1.16730584571615 1
1.13523548287975 1
1.00618065782985 1
1.12177468245799 1
1.41570055211231 1
1.32832136144691 1
1.50316629639707 1
1.30690120471976 1
1.51667304202861 1
1.69516509498124 1
1.48593656535359 1
1.41417767551122 1
1.49156552475535 1
1.32726714618966 1
1.40280262086197 1
1.63992972918533 1
1.12689277940032 1
1.46183452161256 1
1.22303479611313 1
1.27037281351801 1
1.26773417225945 1
1.59138653763127 1
1.90200671320837 1
1.72430047687375 1
1.39467828077686 1
1.22587934495783 1
1.54645601242852 1
0.854726643238534 0
1.3297178565235 1
1.75485257781249 1
1.2832891277098 1
1.56755684755946 1
1.60238910272986 1
1.82053866117927 1
1.32709731713006 1
1.76479046387408 1
1.36474110227938 1
1.58007100930246 1
1.09875666081873 1
0.678072795027928 0
1.32544171169928 1
0.989866577736891 1
1.79014086545608 1
1.40387182889509 1
1.5025955291302 1
1.75563073990082 1
1.21249931727736 1
1.37371059889757 1
1.79420415829587 1
1.45204740696171 1
1.45697768321488 1
1.11599861880479 1
1.99415776443592 1
1.49119571358072 1
1.25953580556439 1
1.04920762674483 1
1.35183451297238 1
1.47072779691986 1
1.07393728047203 1
1.53917340012285 1
0.793086368008889 0
1.03695871443496 1
1.49029608512648 1
1.15846283223071 1
1.04705716619796 1
1.41277307516575 1
1.11148819057271 1
1.27537138477159 1
1.11518221580721 1
1.81871936409603 1
1.15792272191936 1
1.09364662082202 1
1.73488370695179 1
1.50799079664135 1
1.4549659039577 1
1.15725248755116 1
1.62008287327981 1
1.36441180865225 1
1.59231412065341 1
1.54960439963966 1
1.05735050389179 1
1.37137991629986 1
1.57187958221683 1
1.52570191085901 1
1.20359938912255 1
1.75533724103909 1
0.99292183166545 1
1.9573047275953 1
1.86178995006567 1
1.09896126685918 1
1.15771815593331 1
1.40549726735531 1
0.933668287694645 1
0.9040309249915 1
1.2192220225536 1
1.92218979235853 1
1.32299956590285 1
1.14914361059087 1
1.28097542423902 1
1.4817385827999 1
1.46320405287318 1
1.30053150120304 1
1.62199556423478 1
1.41577840448769 1
1.74334601072895 1
1.64201572605423 1
1.82062479325554 1
1.29954461117567 1
0.79840947941735 0
1.06191173017095 1
1.52368720216282 1
1.29004395129795 1
1.31304310840488 1
1.24660893949158 1
1.22127203375542 1
1.33663353818315 1
1.28444730010953 1
1.7982345603309 1
1.64523261139538 1
2.18575034030807 0
1.39763377702891 1
1.57246326183686 1
1.53171578896283 1
1.41191231588216 1
1.17282697250559 1
1.44739835873296 1
1.45364610861543 1
1.85273931741909 1
1.1457411486224 1
0.799869796984363 0
1.40737389829643 1
1.73236087174933 1
1.50931843774314 1
1.31012689076337 1
1.76064437981228 1
1.21730581414128 1
1.76789244142342 1
1.4169129091158 1
1.98009222577944 1
1.49344969340741 1
1.67933326916784 1
1.04799070357024 1
1.5480154627941 1
1.63360472091742 1
1.15731209837128 1
1.70984929389172 1
1.49458854780278 1
1.37174267430799 1
1.19598559826018 1
1.14268256685767 1
1.68923962295297 1
2.09705974566178 1
1.54188896809626 1
2.32858631580627 0
1.33766465593491 1
1.2615885145594 1
1.12243894780158 1
1.256578440531 1
0.904031692736437 0
1.50545030947271 1
1.39539186971564 1
1.26123553463069 1
1.62482770180138 1
1.3901790542918 1
1.33122272585353 1
1.61492934176867 1
1.33596261058974 1
1.72817283097773 1
2.06820288564333 1
1.62893749214093 1
1.01861821005546 1
2.09872194096774 1
0.914308803081495 1
1.84154779815762 1
1.34633811851076 1
1.95205385950704 1
1.38928650452587 1
1.20076854268589 1
1.12580578840371 1
1.54069424198594 1
0.841955693714382 0
0.961276608860827 1
1.29611409325831 1
1.14822057075952 1
1.1528841810128 1
1.63182103139269 1
1.4961753658559 1
1.53569862305117 1
1.54977468973429 1
1.83752137406543 1
1.56852100285887 1
1.58604866615993 1
1.13808539643079 1
1.25201068412113 1
1.1585242525525 1
1.64822405493167 1
2.22990460937477 1
1.3692982935326 1
1.23494450427678 1
1.8124457600351 1
1.29924517421271 1
1.19762816124945 1
1.47453687792766 1
0.879310674768348 0
1.38298344813568 1
1.50967347990875 1
1.51332453105877 1
1.78136244621842 1
1.47039534644381 1
1.5860869500763 1
1.88887558982434 1
1.67613558361644 1
2.10834604936614 1
1.49643129146157 1
1.52655425116889 1
1.61991533731308 1
1.45299967374901 1
2.011043855275 1
1.20963552122851 1
1.51649262092566 1
1.84758277549591 1
1.56425285578906 1
1.15283267116023 1
1.64842897259106 1
1.4162331066114 1
1.60293571083147 1
1.577006751713 1
1.67420367575442 1
1.42344111480541 1
1.35561167986884 1
1.3848581575505 1
1.22335399570674 1
2.01619502492751 1
1.46906050982493 1
1.60972817567836 1
1.53135744382249 1
1.75777852947676 1
1.69700200561867 1
1.3437644602803 1
1.5731453709799 1
1.56532354426845 1
1.56365411792047 1
1.74385055369395 1
1.22071964179616 1
1.68242547975381 1
1.12555000513164 1
1.27055914233015 1
1.51875871597564 1
1.78250938040276 1
1.94644966630861 1
1.34665216616229 1
1.40073871297273 1
1.60489511476186 1
1.26392675480619 1
1.37016796133415 1
1.63962913434102 1
1.95771283283443 1
0.921348451476441 0
1.50250705169735 1
1.49957418641008 1
1.65878780064808 1
1.57434955867859 1
1.41606647217411 1
1.12147821132928 1
1.65098081184211 1
1.60200248031669 1
1.23402800182277 1
1.63061941856269 1
1.59287277480637 1
1.10660833028357 1
1.57009562387729 1
1.50772427414582 1
0.996153907434721 1
1.91401949309024 1
1.77580074370106 1
1.3425855646157 1
1.11756052011871 1
1.57697501294732 1
1.83860040530667 1
1.32599677032398 1
1.06374177150761 1
1.54749512320578 1
1.50563306719791 1
1.18407804839754 1
1.36986877182278 1
1.72955192497752 1
1.04106985646875 1
1.56458488359391 1
1.15802546037635 1
1.29580048753413 1
1.24535412033471 1
1.29403343848344 1
1.56967782414327 1
1.28985399129563 1
1.24072134387185 1
1.88626644921967 1
1.0442587912745 1
0.951787186467255 1
1.51064567028448 1
1.93134336650756 1
0.963467524345814 1
1.34954382804092 1
1.90141178057932 1
1.34346288657629 1
1.52476585519123 1
1.34423460262869 1
1.69649844808718 1
0.764412975171313 0
1.37173959176485 1
1.29629627820574 1
1.00167848982487 1
1.55839303987228 1
1.31635148380067 1
1.19069558063322 1
1.66727845311297 1
1.61063293425864 1
1.75346823917887 1
1.08100248632847 1
1.47225785983836 1
1.47868193733546 1
1.37839681941536 1
1.44961540213073 1
1.30620553669542 1
1.43977348226127 1
1.54719039018556 1
1.431919104939 1
1.90265335490828 1
1.56014210902813 1
0.818828400375447 0
1.31093131108852 1
1.2357977402729 1
1.1382763170375 1
1.54584803242602 1
1.5565299778161 1
1.57077421943807 1
1.29823138373525 1
1.1200673820152 1
1.29180831427161 1
1.66633578262675 1
1.5688908829557 1
1.29873752460128 1
1.30740524719936 1
1.45725445685286 1
1.27188430247633 1
1.20112557706001 1
1.4462991487682 1
1.43964803250017 1
0.963567336754138 1
1.35074638890175 1
1.64643524094708 1
1.04836711699189 1
1.24049896427429 1
1.68742373969681 1
1.52833397670084 1
1.59663511001261 1
1.56760565445145 1
1.60423908164913 1
1.72357286262895 1
1.48962586284289 1
1.62963967953562 1
1.5095161057979 1
1.39777234777179 1
1.93559519622539 1
1.33810993099778 1
1.93123611883507 1
1.79060830951954 1
1.30783711726156 1
1.70201216557364 1
1.57465845023889 1
1.78444022276738 1
1.50314532298005 1
1.74527262008494 1
1.74406794973951 1
1.23891600072551 1
1.17365602577614 1
1.33916419308456 1
1.8109111520048 1
1.29043815141692 1
1.66498663542791 1
1.85468486702529 1
1.98243901952266 1
1.69292889927874 1
1.42435046908607 1
1.16906672904072 1
1.08558569484309 1
1.54182586129901 1
1.53044491621133 1
1.549595904032 1
1.52582493228424 1
0.901895082463286 0
1.07917281729192 1
1.22355945702582 1
1.65790163842091 1
1.53424220720928 1
1.16988517107486 1
1.41119063496099 1
1.54881840992305 1
1.30654969859366 1
1.27292474339229 1
1.57297522861068 1
1.58454963141436 1
1.56284876699528 1
1.40210109387269 1
1.28795969202364 1
1.44166697071549 1
1.38476751033958 1
1.08695896095125 1
1.27387098769163 1
1.8167326043447 1
1.66422419164224 1
1.67386804682954 1
1.89040667976476 1
1.4400647329966 1
1.85877500213848 1
1.14793139624238 1
1.24755678744759 1
1.2769175294371 1
1.10129844208257 1
1.59361725479168 1
0.896650666197997 0
1.2824886873713 1
1.01189111282366 1
1.09233073082585 1
1.10859392832943 1
1.16152080588617 1
1.55988949883029 1
0.965334283942962 1
1.30731553773401 1
1.36053949218655 1
1.464654540051 1
1.66208950185259 1
1.30880828127744 1
1.75293572330148 1
1.37435999940011 1
1.27798313413744 1
2.08884051003852 1
1.58934051465552 1
1.74099338949164 1
1.19706785581625 1
1.24979539386557 1
1.25820929488407 1
1.00540872040342 1
1.58203823347562 1
1.48513370840606 1
1.3249162868485 1
0.853802361802619 0
1.36426180041972 1
1.65856311242179 1
1.44522858952774 1
1.38145869809982 1
1.88191558719468 1
1.1749517676759 1
1.42786970330984 1
1.42409666257499 1
1.05460244770553 1
1.45363028766917 1
1.29222225375279 1
1.50903712138953 1
0.936539989471503 0
1.40186060647344 1
1.84846619882633 1
1.44865625747695 1
1.5805142357895 1
1.40854972247033 1
1.54537066587236 1
1.75194474436843 1
1.45448698270756 1
1.31374438522494 1
1.22708408153395 1
1.58628089061303 1
1.81811165370458 1
1.34689717729278 1
1.51506930976296 1
1.60784328903778 1
1.79436144292709 1
1.12237363136314 1
1.84136517511786 1
1.41001457593864 1
1.51608957761827 1
1.69806990716022 1
1.84641303131113 1
0.882063816980781 0
1.84561697162608 1
1.62125491012443 1
1.1279054902747 1
1.32894890223898 1
1.42482200462328 1
1.31857644093737 1
1.58394586362201 1
0.964771410136731 1
1.2392641259162 1
0.988927119666607 1
1.19385054868216 1
0.941321316510401 1
1.8411131357494 1
0.981196040001888 1
1.51328541423601 1
1.742502010111 1
1.86608554573279 1
1.68366319470528 1
1.41620535934307 1
0.870342734622807 0
1.64244851565491 1
0.84199655019178 0
1.73866352062598 1
1.59285008039534 1
1.5363588603006 1
1.36374907384873 1
1.47824676996595 1
1.12180529485913 1
1.10791875914277 1
1.8118440907238 1
1.65638316838627 1
1.92307288753154 1
1.26097773554921 1
1.43880344088276 1
0.944046559089243 1
1.69177183572991 1
1.45910539592811 1
1.37698007809122 1
1.31349104721487 1
1.0943204799003 1
1.3560332499063 1
1.97188517580311 1
1.51567598399583 1
1.43704438728349 1
1.37174889382608 1
1.29791366926428 1
1.53358605500212 1
1.54157930100127 1
1.49880683588514 1
2.04695557094171 1
1.0828906604554 1
1.2437832792778 1
1.73163394556718 1
1.40430587461685 1
1.14687333120583 1
1.77076818387686 1
1.31819656761489 1
1.87782065778022 1
1.2547328953007 1
1.72221098112308 1
1.30882482208438 1
1.90575027805749 1
0.950211128250198 1
1.93797024052275 1
1.69822526935618 1
1.06522416469812 1
1.61847573205657 1
1.25768405003341 1
1.87428113820911 1
1.41687739233963 1
1.8330278279271 1
1.37848856544408 1
1.44647405343972 1
1.12167142118175 1
1.37383978132371 1
1.3112127562687 1
1.13965833244748 1
1.8972852117899 1
1.88401327919487 1
1.36251155567929 1
1.57572357148676 1
1.32398844301688 1
0.919083638700415 1
1.20455523639395 1
1.32789634524884 1
1.54205388251086 1
1.0715861886512 1
1.45112125571863 1
1.60367573893299 1
1.38672195761979 1
2.17913829614993 1
1.44947610384555 1
1.81692327424779 1
1.23287017211384 1
1.37102898545618 1
1.83288691727614 1
1.51348551598945 1
1.23450781611638 1
1.51833867461152 1
1.73953031523263 1
1.49604691864838 1
1.61728802352299 1
1.27183831373783 1
1.12126922248217 1
1.47085696139294 1
1.78045241009153 1
1.49311995074364 1
1.06457436839271 1
1.6784824595981 1
1.6005163877884 1
1.89046392145951 1
1.58160577009982 1
1.5992197452519 1
0.958505962302483 1
1.90623033816074 1
1.52944136378477 1
1.42589660926089 1
1.45219187216612 1
1.75272369125983 1
1.28645737822317 1
1.05908734903354 1
1.20117590680289 1
1.56113584958914 1
1.51623544659368 1
1.51839510430794 1
1.02029029620038 1
1.32322835767325 1
1.43895450288168 1
1.26122279634837 1
1.70246226010086 1
2.01372481795186 1
1.51479073411039 1
1.24894941294057 1
1.57040842001552 1
1.84857104746053 1
1.38690579760677 1
1.44944201746628 1
1.19349450955687 1
0.814338403542059 0
1.08420237929564 1
0.844302933248167 0
1.72040712868032 1
1.54506674932636 1
1.89363976423925 1
1.3571060686825 1
1.02652005862811 1
1.67545052984991 1
0.799108054717655 1
1.54127232424815 1
1.6986063179481 1
1.79767895116269 1
1.22223235099816 1
1.74804688618952 1
1.66621245735802 1
1.70625912040675 1
1.41032715944689 1
1.50164204966733 1
1.71367937294993 1
0.933328102013546 1
1.83025330278071 1
2.0303548338173 1
1.82456114277442 1
1.28545599466851 1
1.54981503568378 1
1.7217409071529 1
1.48506029264014 1
0.815679667337431 0
1.51944537143821 1
1.4592382640652 1
1.485708151893 1
1.24822129470278 1
1.1523525945964 1
1.58766326072198 1
1.61731528223938 1
1.05694679942593 1
1.17295012968919 1
0.628179525278987 0
1.41324436067488 1
1.6883321174532 1
1.52661751306211 1
1.37280918688747 1
1.9630303572095 1
1.20115668016347 1
1.90071295305988 1
1.77774240079171 1
1.22671841583391 1
1.09340398929568 1
1.50036649987335 1
1.84073270474591 1
1.14098026859642 1
1.63657613457388 1
1.45052274901438 1
1.18429124439188 1
1.07535176188813 1
1.67348238644776 1
1.37276934597171 1
1.44775798282548 1
1.14791296478206 1
1.54045606842794 1
1.14986666828872 1
1.6067393129222 1
1.36750483298752 1
1.22652231468666 1
1.35342389691681 1
1.4883807085162 1
1.59477584733315 1
1.54310481757865 1
1.13212541909677 1
1.20947635617217 1
1.31687942691695 1
1.55739059600998 1
1.04673185298767 1
0.870357852608534 1
1.34001622363312 1
1.7693720634019 1
1.66169158092131 1
1.29971890041615 1
1.52811523031487 1
1.18714728356547 1
1.63522105442603 1
1.17120949983231 1
1.30268528704247 1
1.11021831589741 1
1.46163964635635 1
1.64898686478051 1
1.65889328419829 1
1.80444017869334 1
1.52469623824015 1
1.81009475893489 1
1.68707264291538 1
1.48919837380231 1
1.55680323169444 1
1.64795470965843 1
1.38605900906995 1
1.47039733336014 1
1.17859623518136 1
1.63997102235784 1
1.54387406678275 1
0.857179572213338 0
1.56293418982948 1
1.12136514377683 1
1.26075308334183 1
1.61763642182833 1
1.43992332446816 1
1.20118501513967 1
0.922096530063092 1
1.50107133425328 1
1.54118800950258 1
1.3504772122421 1
1.23021535005373 1
1.19383647034195 1
1.74542961786149 1
1.63350809755422 1
1.40265953853267 1
1.32434793925076 1
1.10348898710401 1
1.54522448493116 1
1.86175999050333 1
1.67142891852222 1
1.35964352732857 1
1.19248961488341 1
0.938579769783026 1
1.36830899041091 1
1.22993112818322 1
1.27296240638497 1
1.50746423010597 1
1.30284492916505 1
0.902384399111349 1
1.25649330570588 1
1.60329144823275 1
1.43337510855558 1
1.47980695142834 1
0.509875285715629 0
1.63998926333207 1
1.36796153813312 1
1.38632204844695 1
1.19402082816103 1
1.55880412019662 1
1.42671052229324 1
1.78915471013306 1
1.11704367899079 1
1.98794988460635 1
2.02629664636737 1
1.49614640703757 1
1.25503530266736 1
1.24594301389816 1
1.16931801400219 1
1.28028463667235 1
2.02625721443276 1
1.56968295938558 1
1.8882669507867 1
0.867723171832745 1
1.61746866968737 1
1.10424155885389 1
1.26022076944536 1
1.58537594466308 1
0.860755674679825 1
1.63986915275416 1
1.71133440767498 1
1.31350269705859 1
1.95511737407338 1
1.71782526040391 1
1.11779638074979 1
1.1795411411335 1
0.979817069865999 1
1.25196256215281 1
1.34637671421202 1
1.24656779739659 1
1.24103636053244 1
1.45610366442564 1
1.70112185292675 1
0.67994333577383 0
2.3198187591173 0
1.50541060218979 1
1.62061092261393 1
2.05705722991976 1
1.23287501623672 1
1.36323751589607 1
1.28253652862607 1
1.08155851119133 1
1.48486310213554 1
1.1006275780735 1
1.324892888768 1
1.20246704096013 1
1.44321029183561 1
1.04806299932517 1
0.930034498133555 1
1.00962863166828 1
1.22973533648088 1
1.09263557667131 1
1.06883241431073 1
1.14537000135409 1
1.20464945743315 1
1.3982715824736 1
1.34867804893696 1
1.40737793394078 1
1.33885158277708 1
1.50249582955045 1
0.845070018267979 1
1.04928905876585 1
1.15791276872447 1
1.27141362554729 1
1.65396891952231 1
1.11656831703395 1
1.61235871402591 1
1.50590605946646 1
1.67099728879038 1
1.39960343775751 1
1.93765668280833 1
1.82040679706722 1
1.45388330456118 1
0.743262669925145 0
1.57508159681495 1
1.30282428755933 1
1.80097005846567 1
1.78169961525962 1
1.30338511422215 1
1.19604885273726 1
1.69807902356354 1
1.51408579860293 1
1.54110410210826 1
1.09854285406419 1
1.52772572834641 1
1.86502697608125 1
1.19288560012843 1
1.81304587166872 1
1.5165176765533 1
1.37257107847623 1
1.26564437112171 1
1.36211574412401 1
1.07058867813633 1
1.21770246711669 1
1.3688699474928 1
1.23382480072003 1
1.67857924824988 1
1.08060708888128 1
1.45499112693001 1
1.60900765114473 1
1.2284397688299 1
1.12417493912711 1
1.30476149529987 1
2.40680842123336 0
1.50675205346662 1
1.17194216015171 1
1.41532377786019 1
0.722906818644051 0
1.6610207489188 1
1.4187931384999 1
1.40473881543113 1
1.64516664014111 1
1.72733501876999 1
1.04046507841969 1
0.973759416919588 1
1.24751592403211 1
1.42660641649108 1
1.21930557131778 1
1.90921978278287 1
1.79353101933329 1
1.91269810334963 1
1.36901672863913 1
1.57681108054817 1
1.52288617294461 1
1.43600286881719 1
1.82689699488961 1
2.01216676145119 1
1.51814228951558 1
1.36930425487905 1
1.49032065215153 1
2.09776975677153 1
1.37673840907535 1
1.4441532422686 1
1.64632361600343 1
1.82002535050437 1
1.53273270720534 1
1.37318965352947 1
1.25992083468616 1
1.33783919091309 1
1.52016913129641 1
2.22344501636003 1
1.646558027014 1
1.82912021716237 1
1.8834386164756 1
1.13779127287575 1
1.40689526683701 1
1.66620339191451 1
1.22546897070241 1
1.42879210660753 1
1.56113857471445 1
1.5171651213299 1
1.67385133569785 1
1.90347796813592 1
1.75381061520333 1
1.27109687920989 1
1.69261935506301 1
1.44671248547111 1
1.85332969765423 1
1.20360488199411 1
1.29541139338224 1
1.70868671623819 1
1.54099407126369 1
1.52827653905815 1
1.30541828093233 1
1.72705917805417 1
1.26317379644521 1
1.34573840427442 1
1.10368604063326 1
1.4721981740334 1
1.11553978119767 1
1.72963001833155 1
1.56845306707057 1
1.44302587616021 1
0.946630685646279 1
1.47109424331212 1
1.177094903771 1
1.2516646961892 1
0.935736952200541 1
1.51506458701258 1
1.4278565602144 1
2.04000469842092 1
0.970838795944841 1
1.72488896540372 1
1.38960637844635 1
1.9307904268785 1
1.43687144196164 1
1.45981147235766 1
1.22225063207521 1
1.39827261234654 1
1.80477603088526 1
1.43614310924801 1
1.35226707469605 1
1.58174785425698 1
1.70243907027962 1
1.55830883930462 1
1.45866965025149 1
1.56180856232309 1
1.75580386815254 1
0.91776694073683 1
1.44985368682012 1
1.19041316531922 1
1.23970780553894 1
1.36280965552512 1
1.53660523117815 1
1.77534931928536 1
1.3752485694101 1
1.3031950211571 1
1.29990494063361 1
1.43096923183724 1
1.82378383570115 1
1.46449109412688 1
1.78832007155454 1
1.61069721905814 1
1.55458735195506 1
1.38537605368688 1
1.15080899043843 1
1.51070146885966 1
1.19333806971681 1
0.731530861497936 1
0.997602132057579 1
1.59345665004495 1
1.42799662833646 1
1.50122864484176 1
1.79177349168342 1
1.00003689124368 1
1.18237998911116 1
1.44912575423385 1
1.34837418307897 1
1.18691608169803 1
1.63709156368051 1
1.11174081005076 1
2.19934572562345 0
0.959342598974703 1
1.00385206905386 1
1.18492199864382 1
1.40948503142019 1
2.20087548837642 1
0.934417132892805 1
1.24503258300999 1
1.78168555199646 1
1.30306744582637 1
1.68446490170746 1
1.70290206506026 1
1.66896584144427 1
1.58677447381964 1
1.44183209195388 1
1.4804286750883 1
0.836415497683585 0
1.04778811256291 1
1.30938584096545 1
1.40309581513645 1
1.31241198304187 1
1.46917565630265 1
1.24830518950735 1
1.70997276857857 1
1.66560839975479 1
1.28563922909859 1
1.03005233794964 1
1.54666776168684 1
1.70702078112634 1
1.40094317101344 1
1.89317520348559 1
0.951183669818497 1
1.34457885867049 1
1.2618063664209 1
1.02004761610023 1
1.75669422098847 1
2.0334445802592 1
1.30946336784476 1
1.41355383087046 1
1.66162310242347 1
0.989343818284005 1
1.36824759046773 1
1.13519421732571 1
1.33180668610603 1
1.32528107675116 1
1.1693695941572 1
1.62019764634779 1
1.69472338111201 1
1.28134678296066 1
1.16839427692777 1
1.14270815125556 1
1.27885421785865 1
1.4567206770418 1
0.970932999023344 1
1.40977271851135 1
1.62473719781692 1
1.31118842890464 1
1.24681568553339 1
1.40056698467893 1
1.26273645182436 1
1.39652171751506 1
1.01802469295198 1
1.77246124233326 1
1.43885345179934 1
1.77228020315501 1
1.74927847040177 1
1.01728047615943 1
1.57200084663181 1
1.64442840774375 1
1.66438866057973 1
1.53291951307961 1
1.65126455351952 1
1.86273481211235 1
1.30654106260484 1
1.36132414822342 1
1.65431100091939 1
1.27948505956159 1
1.25354451349238 1
1.23545206363197 1
1.41929108734506 1
1.3739523588855 1
1.26342017086468 1
1.71478389365625 1
1.08999085049228 1
1.36583516158517 1
1.57339716368755 1
0.97660333932092 1
1.54653880736583 1
1.3885038337099 1
1.88047235752062 1
1.42235151562441 1
0.997895940433606 1
1.45837551065338 1
1.89645982858841 1
1.86769194966811 1
2.10429843174253 1
1.27494884214132 1
1.06788751742395 1
1.51918204876416 1
1.11757003745496 1
1.48569433877416 1
1.36369452564989 1
1.33294894803296 1
1.2415831457252 1
1.77790970501049 1
0.769972363571281 0
1.47434826734036 1
1.79488154313294 1
1.54369820704455 1
1.41557183659282 1
1.62632234295582 1
1.74494440991322 1
1.39659011795884 1
1.40615156055559 1
1.37427761031135 1
1.32793135856605 1
1.72527729912045 1
2.01766024205536 1
1.15714646364501 1
1.31694068249234 1
1.63084917519508 1
1.11825554043175 1
1.63641930430873 1
1.09539793835822 1
1.82367876986584 1
1.41892111118194 1
1.27704391879697 1
0.996205166870012 1
1.39261440300926 1
1.65714725245858 1
1.63789389490092 1
1.79152821190508 1
1.61058143977151 1
1.84189652761238 1
1.25500281931245 1
1.27721712812017 1
1.21459447581385 1
1.34554664578126 1
1.0250827694851 1
0.920351742089222 1
1.31148276406386 1
1.66021068565872 1
1.6043278097248 1
1.49044924661688 1
1.80635691582241 1
1.57113064934038 1
1.823121280336 1
1.30317932125749 1
1.12362767560903 1
1.45733960156264 1
1.15053450858479 1
1.55741929256774 1
1.87843330823764 1
1.75410413077482 1
1.15145514379346 1
1.68095653974137 1
1.5451367681683 1
1.63598507522468 1
1.32399018097145 1
1.38361201219836 1
1.40710679112595 1
0.954511797493014 1
1.58228010997915 1
1.79756936196079 1
1.57002445985849 1
1.92572251965775 1
1.49682023390459 1
1.26898686323422 1
1.53447469758033 1
1.45508936509806 1
1.60390657143323 1
1.43378567543197 1
1.25291418558692 1
0.781744947960664 0
1.73261677362669 1
1.11188771495164 1
1.39207824406702 1
2.33972286499933 0
1.7130548824838 1
1.21299411304489 1
0.586927633029487 0
1.26391303395194 1
2.22384131496109 0
1.14585619420814 1
1.2335296418696 1
1.46159464898079 1
1.50563994591912 1
1.2060325570541 1
0.896597584383135 0
1.53400836055416 1
1.41013085493719 1
1.41871060616521 1
1.68253635763013 1
1.75913643533899 1
1.18214202191392 1
1.70474186676273 1
1.70615465773497 1
1.07354160126548 1
1.1334065193288 1
1.39960038386879 1
1.26546401904094 1
0.988485319518115 1
0.978912592812587 1
1.92653538781307 1
1.26642357184614 1
1.9176696406497 1
1.41312920639668 1
1.47405372964063 1
1.56629801093742 1
1.32452564697448 1
1.60439055715816 1
1.20373264395985 1
0.852479427259248 0
1.13575910785624 1
1.34659635581363 1
1.07682619100173 1
1.53065859236356 1
1.06744281513238 1
1.72053026778219 1
1.23970529729177 1
1.46727918060087 1
1.27072500275383 1
1.37103840892439 1
1.95399669560111 1
1.8743962634362 1
1.52345880142751 1
1.41643798017915 1
1.23058791757439 1
1.747283855478 1
1.43551057069444 1
1.60214739237164 1
1.31044331584386 1
1.44429276003545 1
1.39928013658311 1
2.11143315276229 1
1.28749829643182 1
1.67418064662135 1
1.6365725206506 1
1.83621492885903 1
1.43710018197097 1
1.39533779974697 1
1.50575051250923 1
1.93343016754179 1
1.61603421038073 1
1.67091475011586 1
1.33105348599346 1
1.19879235331723 1
1.33103551548121 1
1.56767503834098 1
1.35824343017303 1
1.49768185127804 1
1.72913826082612 1
1.342761878455 1
1.66117129407315 1
1.55224367820682 1
1.80337312634462 1
1.27491112532283 1
2.0932228685275 1
1.14721849279398 1
1.29092454162919 1
1.62158316930591 1
1.36822650580847 1
1.32151426932807 1
1.67815354195434 1
1.56595035804722 1
1.74255025226038 1
1.36737402381499 1
1.66348568403237 1
0.840424712398672 1
1.41421098822807 1
1.32744449937774 1
2.16651079278672 0
1.42438196675037 1
1.54550675156687 1
1.13658068428788 1
1.63237300982686 1
1.48080037352534 1
1.10898179687629 1
1.41436607448826 1
1.49817033910221 1
1.35478057016272 1
1.63558908721705 1
1.36726525033068 1
1.56192064814865 1
1.48914478353162 1
1.36714948341762 1
1.33558545466206 1
1.34859011778185 1
1.32474016554645 1
1.29572764609877 1
1.52289576264772 1
1.33989875577301 1
1.01614289971343 1
1.49943330071 1
1.76902834287974 1
1.70593312030104 1
1.6101926683364 1
1.60652437187513 1
1.41449270757665 1
1.65115477926909 1
1.74635415285347 1
1.64528206229787 1
1.54802185917415 1
1.78639673464161 1
1.50648175534157 1
2.00744468485051 1
1.49001588348525 1
1.73598473790145 1
1.13938788561058 1
1.54735472496537 1
1.38802908870913 1
1.58384467539721 1
1.54281690940199 1
1.05652765673818 1
0.697447140561113 0
1.47810587665118 1
1.60456246459629 1
1.0408495492549 1
1.76448293583855 1
1.24756251280598 1
1.16592937374498 1
1.74450432534336 1
1.21182273874904 1
1.16134155416485 1
1.84933519806775 1
1.5245566659834 1
1.4358828336285 1
2.1319020602853 1
1.09932868437268 1
1.668872203131 1
1.65303930410216 1
1.46824451052284 1
1.19824921905857 1
1.28553487628141 1
1.39715209698433 1
1.35270245283574 1
1.49950090443186 1
1.48449871782156 1
1.49082816183897 1
2.02190365107363 1
1.17387505079012 1
0.912102302628397 1
1.76980476571441 1
1.05636575504276 1
0.954401048061802 1
1.4816912352515 1
1.34858625088669 1
1.98549181342412 1
1.66268368915554 1
1.27286879145153 1
1.16829722178956 1
1.09732627484121 1
1.35419138220418 1
1.5774564515272 1
1.10875811163147 1
1.41109856355742 1
1.49002884928827 1
1.58219643766244 1
1.96508743955445 1
1.42537958551541 1
1.93871497842171 1
1.90758648167283 1
2.29371635026638 0
1.79040218638983 1
1.32563962949852 1
1.71876348209302 1
1.68785232668964 1
1.6241504046282 1
0.984584755550267 1
1.67062489492335 1
1.38619185069795 1
1.08374028585424 1
1.60309646838891 1
1.6228537003551 1
1.92367751643019 1
1.32224975782033 1
1.14086110388216 1
1.72975768014604 1
1.97143306438329 1
1.55967188749806 1
1.86192867151395 1
1.88079585495566 1
1.2656622448908 1
1.66656759989729 1
1.32464494577602 1
1.20540108725229 1
1.03734014921471 1
1.66608159304632 1
1.65070475008894 1
1.67396563698907 1
1.10481013953476 1
1.39465453557014 1
1.82577066835911 1
1.18033219398052 1
1.02274528446317 1
0.814737047768265 0
1.97508078143721 1
1.47005868477097 1
1.5169400206054 1
1.3116269664051 1
0.897943926748891 0
1.16565114040761 1
1.59324880513641 1
1.69545801795125 1
1.63661724737142 1
1.15271421252892 1
1.45496517537459 1
0.977983249418986 1
1.89893324519791 1
1.51921092805159 1
1.70724782607365 1
1.36861837273048 1
0.819959531809251 0
1.29922810605159 1
1.60498490663654 1
1.70020977567439 1
1.23527664014444 1
1.57693899550439 1
1.44905946055223 1
1.09364863196807 1
1.2708905774663 1
1.46988520818014 1
0.957567154995328 1
1.35587525747094 1
1.28383580056343 1
1.04262930505376 1
1.50118976224751 1
1.03836095810785 1
1.77278758737686 1
1.34181484460565 1
1.09958933299112 1
1.03346047994781 1
1.64461417881791 1
1.30267666848042 1
1.08782923098602 1
1.93832454687317 1
1.45102726200062 1
1.44726593513412 1
1.08204663098166 1
0.618121126137225 0
1.22417836780767 1
1.23673907369276 1
1.31489251304526 1
1.18015477014946 1
1.16860414462526 1
1.53165152040138 1
1.89596464636418 1
1.4216304293849 1
1.15531227490035 1
1.54793983934937 1
1.51051044902699 1
1.19623970135275 1
0.948505121474118 1
1.4735841514089 1
1.0876468041562 1
1.45708522440696 1
1.55664573419197 1
1.20882868871381 1
0.613658031439514 0
1.74155807766417 1
1.33668974255129 1
1.44032268113321 1
1.66697707431792 1
1.59323655088825 1
1.91938494729235 1
1.84475567091832 1
1.85663164582072 1
1.77003154024295 1
1.30306083918057 1
1.66939374417599 1
1.33160451674092 1
1.21013582252424 1
1.40434242527698 1
1.5885618945749 1
1.45156059642309 1
1.5441565721983 1
1.53590651282514 1
1.42132512228145 1
1.58870803363879 1
1.79871066601386 1
1.01114273003209 1
1.18868999055237 1
1.37824866796607 1
1.07324514478961 1
1.02689770833316 1
1.52703834523609 1
0.879365841093636 0
1.34116169244239 1
1.20891830395925 1
1.22780414055598 1
1.41142000055367 1
1.34027902253414 1
1.52131272887839 1
0.910507076602483 1
1.63919180465829 1
1.55061465924791 1
0.893941062250935 0
1.23483127275196 1
1.48496617470108 1
1.13979677802974 1
1.14045424528223 1
1.59599800736826 1
1.80680261056771 1
1.61743578076039 1
1.01296626368789 1
1.50814526325491 1
1.66775872384714 1
2.06599021342118 1
1.24162911405428 1
1.43559058751697 1
1.31385649984238 1
1.34776831141738 1
0.998484181505792 1
1.62369508161911 1
0.977038072779513 1
1.76598825787288 1
1.6897872821345 1
1.13260638375373 1
1.30795152504444 1
1.43401609996367 1
1.73065955547311 1
1.41390576440861 1
1.40365915185038 1
1.70546134988055 1
1.49666075750749 1
1.64714567768363 1
1.83261441338752 1
1.37671604298079 1
0.455903695024332 0
1.15292489856664 1
1.05030087651042 1
1.30104979804161 1
1.40355435561003 1
1.23050830665329 1
1.47610710867722 1
1.58431359349641 1
0.835614547743039 0
1.36371129252429 1
1.68039522242175 1
1.57961062720315 1
1.31809196573791 1
1.49604575258895 1
1.60212068134896 1
1.69092176411927 1
1.63560254594674 1
1.4848610609047 1
1.21592962566376 1
1.38009873535686 1
1.17161722075107 1
2.07593321309003 1
1.36244869900973 1
1.31618728424015 1
1.37150451961222 1
1.87878676689383 1
1.44324931786714 1
1.82504798323937 1
1.64929132204217 1
0.658487015716304 0
1.56547232858557 1
1.5916389040939 1
1.70719082243914 1
0.744172943850566 0
0.992206776898596 1
1.33164339937212 1
1.55488624762821 1
1.42263533793916 1
1.18320160452033 1
1.62864970129609 1
1.39378703007994 1
2.06479845701386 1
1.71000959108652 1
1.8808257673427 1
1.07322113369567 1
1.82648377033524 1
1.81322086818299 1
1.54158757373012 1
1.27610605298172 1
1.86792915032881 1
1.78323824659732 1
1.46733809956229 1
1.47940333242129 1
1.28706666209487 1
1.31128562810751 1
1.39541153223335 1
1.62639405205419 1
2.16145390621935 1
1.06464860701093 1
1.21957695004267 1
1.45571743887262 1
0.978807601568738 1
1.78739075523725 1
1.31406906165238 1
1.66867854726218 1
1.53300131725815 1
1.51298643736892 1
1.52194759477411 1
1.18232025840892 1
1.97692472697447 1
1.74554303933665 1
1.46659695609813 1
1.29377175618723 1
1.92120918197362 1
1.30283443346055 1
2.09660803893786 1
1.03463752133116 1
1.38166815442763 1
1.42607174878781 1
1.24801290635349 1
1.79612814840858 1
1.57936759416237 1
1.54834667945724 1
1.9146143431673 1
1.93997253362825 1
1.40706893714609 1
1.37485166993072 1
2.29430145736003 0
1.42554008108339 1
0.869105710584153 1
1.46586157873009 1
1.6842128753771 1
1.1610496185758 1
1.35410380639592 1
1.14800625904769 1
2.11569263798551 1
1.00752044224154 1
1.56885590271783 1
1.7796287331326 1
1.24455057045396 1
1.19479761034068 1
1.24945286603752 1
1.33979075651972 1
1.34597570393945 1
1.27001473411645 1
1.2526330078764 1
1.92371475261937 1
1.29564596270132 1
1.74647134971036 1
1.60565163431454 1
1.1929570212717 1
1.67681713821586 1
1.70959272331471 1
1.3863250571997 1
2.32114397804126 0
2.00540329766509 1
0.987616427837503 1
1.63996672644174 1
1.66343764586165 1
1.62572810573665 1
1.88093259373861 1
1.46473862438814 1
1.80918979549368 1
1.38974482689476 1
1.86960132448829 1
1.81464131509306 1
1.3462131338607 1
1.36054567209545 1
1.68018606074113 1
1.83718582338451 1
1.69536736464661 1
1.49382919266187 1
1.74289254863449 1
1.3530378207275 1
1.72995721354687 1
1.20106504785201 1
1.55572723319487 1
1.1587578903767 1
0.897189519998482 0
1.45807642324854 1
1.13380534055367 1
1.5718870999351 1
1.25997486483372 1
1.76214634437249 1
1.33453781397818 1
1.79459434086014 1
1.10662071114249 1
1.82885470197801 1
1.42168665623774 1
1.42100954400113 1
1.64362554937728 1
1.51473181462365 1
1.13738903778967 1
1.33229783980768 1
1.62823916571488 1
1.67811232480811 1
1.4257835634917 1
1.21941402865249 1
1.56661164355384 1
1.56023061886361 1
1.60590535824802 1
1.27707770289309 1
1.17226445138908 1
1.10931653507006 1
1.61044826674483 1
1.22497079845951 1
1.40641338073538 1
1.95445353034822 1
1.56637434827971 1
0.897574667530788 0
1.61396596028508 1
2.0587763705591 1
1.01541509589478 1
1.46435775123506 1
1.5750196095868 1
1.60700650747976 1
1.37900709839434 1
1.61502279541103 1
1.52869204543267 1
1.33666915317037 1
1.28125548069769 1
1.4926259291793 1
1.41448673516615 1
1.83506101248824 1
1.16835902122324 1
1.24326755731102 1
1.89004982644304 1
1.16723198772597 1
1.52393804646491 1
1.14049635114253 1
1.7304945125119 1
1.35371079795386 1
0.88156990794055 1
2.02592665023989 1
1.19233030915088 1
1.38432345059883 1
1.22492472114799 1
1.19306425704233 1
1.4051256457187 1
1.56202353650665 1
1.12516341260036 1
1.87589333925431 1
1.71793789313809 1
1.58674665537319 1
0.875401503148608 1
1.20030029772012 1
1.7845829621574 1
1.28584845223788 1
1.4129265277698 1
1.50960155757174 1
1.17049301380034 1
0.825134512284565 0
1.80344549242386 1
1.42048122987258 1
1.02986818224179 1
1.28553681409831 1
1.64578614613321 1
1.32736740807822 1
0.967212381438577 1
1.0082768291504 1
1.16073050276157 1
1.79499887079168 1
1.18573394651408 1
1.65774727769335 1
1.53466212942164 1
1.38865628569881 1
1.30195455505129 1
1.50095717035106 1
1.08697605432573 1
1.67904057322059 1
1.61908913155636 1
1.12663715525813 1
1.62788387476109 1
1.01425483888652 1
1.42794284045016 1
1.11726690604876 1
1.57826940345978 1
1.54864752607448 1
1.68241465633908 1
1.77487015184995 1
1.51420163433993 1
1.36384579696147 1
1.72017614990673 1
1.57706254514884 1
1.40247758414127 1
1.67833651354522 1
1.32662617403864 1
1.18456549666765 1
1.68848392533538 1
1.57776102924418 1
1.37496339055391 1
1.73131459184051 1
1.18923325315215 1
1.42131251650887 1
0.865691214276381 0
1.30191668632856 1
1.13568374992528 1
1.39333680700296 1
1.04476704178481 1
1.89416023062477 1
1.64417626247513 1
1.39287577826212 1
1.66323496122816 1
1.27990114336931 1
1.39845140823124 1
1.38687129645747 1
1.80168106454928 1
1.36078982132666 1
1.15503064706936 1
1.10692938250896 1
1.49965687344537 1
1.47857740766789 1
1.54081077528551 1
1.51434625180245 1
1.32807534028713 1
1.38766708471047 1
1.7729387221685 1
1.87251775652379 1
1.33694601076291 1
1.67288357454847 1
1.74525389326633 1
1.02741933452336 1
1.77348916190628 1
1.4685599026679 1
1.71970637989609 1
1.26963436166585 1
1.15002274741296 1
1.4796698309676 1
1.97654509341677 1
1.2399684270737 1
1.30100274184141 1
1.59836165265732 1
1.21389457229806 1
1.655294904696 1
0.842148256794765 0
1.3830949871009 1
1.17534871586769 1
2.12244715451687 1
1.34186421270074 1
0.644781596844297 0
1.48095844918441 1
0.875955243622818 1
1.52913923219659 1
1.25452698546313 1
0.908779408714064 0
1.11128684497993 1
0.84745782791192 1
1.65174823642002 1
1.21781356961574 1
1.29053774859482 1
2.07035344513096 1
1.56799922577921 1
1.62458607599613 1
1.3765748870696 1
1.2961857142745 1
1.57996663725027 1
1.24224660699505 1
0.790267331035068 0
1.39756582061455 1
1.41455349495613 1
1.38027451356743 1
1.350345692471 1
1.53931853959546 1
1.25407010280819 1
0.912292791290134 1
1.36817654330029 1
1.19801669328908 1
1.40378526935813 1
0.869541438701404 1
1.62027620540599 1
1.4539197342654 1
1.60647584600524 1
1.48188692717908 1
1.56252928161623 1
1.40996695532246 1
1.14392216601406 1
1.67870371353304 1
1.79238092131733 1
1.79314330849325 1
2.08632586294082 1
1.7112159251246 1
1.26060333587436 1
1.22573627574497 1
1.11481529396538 1
1.32601340143827 1
1.04968614822769 1
1.65010153828129 1
1.4647447756173 1
1.02683710531094 1
1.3362347431663 1
1.29031161957298 1
1.91539371884877 1
1.27826761207107 1
1.51908793600236 1
1.03182846757255 1
1.36867791603732 1
1.34267718993447 1
1.69340416129397 1
1.38496714143269 1
1.33707477012858 1
1.80637091854698 1
1.24076205145414 1
1.2415199340809 1
1.40643029695591 1
1.20144537523861 1
1.73505216935293 1
1.78478585764115 1
1.5768130051188 1
1.75844197793653 1
1.60362276390753 1
1.86984790096995 1
1.60556362707691 1
1.20285154991115 1
1.45927515976874 1
1.07022515437791 1
1.45610915543637 1
2.15198829281286 1
1.38206410013485 1
1.75696521955406 1
1.29814680864583 1
1.6906460250513 1
1.59474131215473 1
1.32628781588163 1
1.78672044653236 1
1.1883082053916 1
1.32850256459749 1
1.57327822640303 1
1.09419044162372 1
0.729111281177152 0
1.41994652806057 1
1.17845894821254 1
0.844543217119006 0
1.29064788334907 1
1.40395414297095 1
1.68950306154443 1
1.14676348974201 1
0.920898058165813 1
1.30796790745983 1
1.23447245451424 1
1.80973095571829 1
1.75140822646125 1
0.97578421210529 1
1.03718597178129 1
1.3795371322509 1
1.34122602756513 1
1.52936424167446 1
1.26596211772137 1
1.27552901975074 1
1.3489858139814 1
1.41509445120355 1
1.08099054032519 1
1.28130421850006 1
1.90737716203318 1
1.58503689566806 1
1.25484152017939 1
1.13878458974344 1
1.53761585799191 1
1.31022131981892 1
1.210117902938 1
1.57314894915109 1
1.80256359857434 1
1.19361496145816 1
1.71692799498911 1
1.95363208376295 1
0.99623056071211 1
1.19999693984179 1
1.69492934760246 1
1.22561429355163 1
1.46747653447468 1
1.83882939406878 1
1.55374088680788 1
1.93118831696275 1
1.26997190978163 1
0.91909240689544 1
1.55297656733618 1
1.54075905752057 1
1.8487571913672 1
1.66521619250591 1
1.21311560580108 1
1.2447306147126 1
1.81213694008336 1
1.34441600469027 1
1.06741859479319 1
1.52383922277262 1
1.60556005958707 1
1.10889950101719 1
0.826977317798384 1
1.32627022694557 1
1.20565801355266 1
1.31759311082871 1
1.59313228000544 1
1.60436254580603 1
1.50960136364668 1
1.59107104457255 1
1.60736904780502 1
1.1949913978627 1
1.40819174117888 1
1.18802424565308 1
1.38125246284964 1
1.23731593075688 1
1.64939134881119 1
1.28539824381053 1
1.17374427777942 1
1.27561854078803 1
1.17266824779686 1
1.21927062123398 1
1.39464714897196 1
1.26685205162684 1
1.16245189059614 1
0.629388450626752 0
1.15660113086663 1
1.36960739117895 1
1.71459935500795 1
1.65774171995332 1
1.53857725045342 1
1.85058333351056 1
1.42417231563686 1
1.34421959432231 1
1.64928978464809 1
0.763196465755631 0
1.48988043123133 1
1.82193217664145 1
1.04143046421761 1
1.25897680516401 1
1.78058251160391 1
1.19606569939872 1
1.61334671496763 1
1.52387118058896 1
1.94759696874477 1
1.96130924944838 1
1.36167710317369 1
1.48007101797378 1
1.76229587469401 1
2.25409621377081 0
1.68771829794108 1
1.69522477535621 1
1.90972276818322 1
1.29293308330156 1
1.08975888149546 1
1.13879508235262 1
0.971190879494555 1
1.53708245219395 1
1.22636037093342 1
1.10864369822029 1
1.06982983380084 1
1.14962258435072 1
1.74758471289535 1
1.32935864835888 1
0.982743274670557 1
1.92164405963035 1
1.43968138057342 1
1.12775928141941 1
1.6829877641535 1
1.17078177460501 1
1.30494901726413 1
1.81442229538818 1
1.24882417886112 1
1.70440083196459 1
1.56499770809082 1
0.938948335735392 1
1.06159319485204 1
2.08650572900605 1
1.7814106515589 1
1.66636801883438 1
1.65042409288166 1
1.75694460415607 1
0.94242918621521 0
1.5206773652725 1
1.2899661859311 1
1.68510001724763 1
1.73659509586628 1
1.35390641231807 1
1.40507539803181 1
1.67445533797337 1
1.18229582501785 1
1.21869328434598 1
1.4393412288666 1
1.51537171545738 1
1.75724192388859 1
1.44749248568066 1
2.0394748582652 1
1.40381311934073 1
2.20291185648494 0
1.84610901984295 1
1.43631100969199 1
1.45627582678313 1
1.57808699209587 1
1.38129311371084 1
1.05715800447915 1
1.1063860777229 1
1.18763523104431 1
1.57829760208515 1
1.32264147286655 1
1.6176051654587 1
1.13012571812845 1
1.42758563145543 1
0.716157211478522 0
1.08555410262213 1
1.84498081853714 1
0.89622589124353 1
1.76146632217093 1
1.98746544610661 1
1.30477316850149 1
1.75601508303321 1
0.902018689141526 1
1.94739955633315 1
1.56990136676239 1
1.27097877539372 1
1.80015319748401 1
1.07175772448299 1
1.21548567437995 1
1.51159977468844 1
1.62121762545215 1
2.31324442437559 1
1.54701441651484 1
0.913037865654467 1
1.35443981462713 1
1.72766975401835 1
1.67441412614911 1
1.16252888845063 1
1.56512171344918 1
1.52074418890217 1
1.8123066822222 1
1.77707946598932 1
0.937437392769437 1
1.76412029709637 1
1.40582057031975 1
1.28807694347097 1
1.72292625790505 1
1.6343166990704 1
1.29075840073486 1
1.45035772260974 1
1.60938951490503 1
1.57609555257825 1
1.49011347191426 1
1.18411752802075 1
1.23043238639531 1
1.4854582065545 1
1.63203870562037 1
1.89385125353944 1
1.47030964459262 1
1.2771895263502 1
1.37536190636627 1
1.7862502538184 1
1.41040537351911 1
1.29591885665815 1
0.860297451192837 0
1.58173636952732 1
2.01974006791328 1
1.04258158355855 1
1.13817346876642 1
1.52768765473458 1
1.3130188800175 1
0.844314128131625 0
1.43408879904231 1
0.885553152453029 1
1.35893920549765 1
1.37520001793062 1
1.54842074594319 1
2.26961581361905 0
1.19929157569562 1
1.04448456988908 1
1.36265395051488 1
1.18001736025761 1
1.41621046462441 1
1.28210033671362 1
1.30562978189494 1
1.16713236391012 1
1.38807329345198 1
1.2446663150698 1
1.4867276772265 1
0.926661245807696 1
1.1403485032589 1
1.34453539685616 1
1.52997026577511 1
1.40859094493375 1
0.677644381445064 0
1.53890731747526 1
1.30758665906434 1
1.98632784430544 1
1.06724315353198 1
1.23820759963652 1
1.28736640753619 1
1.34311386179896 1
1.13247647826898 1
1.82571233245935 1
1.6059144956335 1
1.05111384329183 1
1.4696350953723 1
2.04192053237979 1
1.37235305168307 1
1.0432873866173 1
1.4421938845283 1
1.38860311673204 1
1.58308654857573 1
1.42379832916174 1
1.60424399564967 1
1.67183941813287 1
1.1897714036661 1
1.3288953816795 1
1.33381429256031 1
1.43185836877575 1
1.73090206449196 1
1.4002598229866 1
1.0440560086462 1
1.6911724175544 1
1.53739429095292 1
1.54447904352293 1
1.14010200716479 1
1.20280543832259 1
1.87320966734925 1
1.47582270260857 1
1.73043697338271 1
1.56382656002234 1
0.624603177973031 0
1.49443915221881 1
1.5790926873676 1
1.08721352489015 1
1.89090847908252 1
1.79618640193729 1
1.41345758736685 1
1.41641234566414 1
1.06794823956707 1
1.33223640677236 1
1.13182929570906 1
1.30306126029509 1
1.75313403356447 1
1.57142491912691 1
1.01225024532562 1
1.41258114262099 1
1.69367360866346 1
1.21297361786329 1
1.70918263973938 1
1.56104975020176 1
0.99022883294904 1
1.50353066392669 1
1.20833480296856 1
1.11285277900459 1
1.67704135424602 1
1.84930430159575 1
1.33640878307992 1
1.83766115692601 1
1.64164290884215 1
1.50772241871251 1
1.44823389101149 1
1.30094839195025 1
1.07403441887423 1
1.38790090929738 1
1.86724813857196 1
1.3810376534715 1
1.28970088752405 1
1.71583467591296 1
1.29347629572383 1
1.41137340879807 1
0.810579888478497 0
1.42727036739771 1
1.54939898002497 1
0.95495525900971 1
1.31343536421908 1
1.28616464478618 1
1.04943788195805 1
1.91198768396361 1
1.23622901727307 1
1.74619284511252 1
1.48834658020929 1
1.13092179754495 1
1.41444387009117 1
1.59397894420153 1
1.75801842914997 1
1.02414623199038 1
1.55526464834443 1
1.83954828243173 1
1.14777790501552 1
1.59380003415195 1
1.21359755413056 1
1.13728213384887 1
1.04915130712626 1
1.63396454659163 1
1.00077405072497 1
1.42355509136192 1
1.25252060403583 1
1.69465620298463 1
1.30655055383849 1
1.34083960982101 1
1.15441121393559 1
1.6108330540883 1
0.933800566304505 1
1.85644687834624 1
1.41964844435308 1
1.48578580844481 1
1.29892052556652 1
0.969455888837086 1
1.44211675219405 1
1.36568178611655 1
1.62492845532382 1
1.26222723383241 1
1.44107173699331 1
1.50690021991381 1
1.42556112896393 1
1.70719689467943 1
1.07829805250296 1
1.39309721939688 1
1.57051507894175 1
1.30601431288303 1
1.33359859245754 1
1.54238840927444 1
1.89465320870537 1
1.32546491212707 1
1.90119378751602 1
1.45488754279561 1
1.68716078198387 1
2.28485765827838 0
1.70578287802499 1
1.65008668568458 1
1.83269319263531 1
0.836902581867149 0
1.63704343294982 1
1.59775188389333 1
1.02427365829921 1
1.29006966003115 1
1.36912128200678 1
1.31773760522871 1
1.62630966784729 1
1.13794826549041 1
1.27749432759081 1
1.67325687836412 1
1.27024965159625 1
1.71707156970924 1
1.17440719259598 1
1.56084916672875 1
0.858645000178522 1
1.71800632522019 1
1.71018745462063 1
1.24822555939508 1
1.69935701867451 1
1.2498749686841 1
1.49142576964449 1
2.01922403104482 1
1.25085639761389 1
1.36791540242172 1
1.34014109021485 1
1.48741233013395 1
1.81329886989966 1
1.41599735099544 1
1.58111213040103 1
1.38989150063658 1
1.38186430918748 1
1.84832608795285 1
1.31062462173023 1
1.94405350815919 1
1.37446816582577 1
1.72796533282016 1
1.68902578531002 1
1.42650736113485 1
1.22059478199413 1
1.30225496862409 1
1.23012946475914 1
1.44873405868242 1
1.77818015655732 1
2.04564044906507 1
1.47069261706095 1
1.60487227020034 1
1.42427638505976 1
1.39926298223938 1
1.0670524289689 1
0.973532806920271 1
1.05693511482354 1
0.917825469240476 1
1.69826579937302 1
1.40829152985737 1
1.57424829319855 1
1.41609127902726 1
1.50614532535872 1
1.720517318768 1
1.59210650482422 1
1.45233476457745 1
1.79573610806875 1
1.12988557001013 1
1.04426487286098 1
1.32842572347719 1
1.25250306541697 1
1.3384982451756 1
1.24354505021358 1
1.64230359991877 1
1.20341548795023 1
1.39356720617461 1
1.6222878476792 1
1.32609559954688 1
1.73577275054827 1
1.27463061217336 1
1.06978768740899 1
1.73181392485612 1
1.84714650746109 1
1.17396609703311 1
1.85614884434361 1
1.447105264667 1
1.09207807182607 1
1.57476202088902 1
1.48495328860764 1
1.62622205962344 1
1.56009500494373 1
0.8260224228375 0
1.34854845550034 1
1.76434923120206 1
1.55005472593945 1
1.53804139666207 1
1.65431902969607 1
1.72791206151995 1
1.84703920241701 1
1.6524671085295 1
1.88829163777393 1
1.3385742037532 1
1.41815876415561 1
1.59646766393484 1
1.57584160474738 1
1.53460773173353 1
1.09913114205083 1
1.12831208583646 1
0.638014074870809 0
1.58774551819594 1
1.60921990207932 1
0.87843567369349 1
1.37084112625711 1
1.50613195247236 1
1.47387758725374 1
1.10175778410959 1
1.76570586110284 1
1.44185587226687 1
1.47232535801521 1
1.22692901835072 1
1.51563292954527 1
1.72364120453622 1
1.22870084942046 1
1.86220291498289 1
1.55517556755324 1
1.07030117940758 1
1.55282918723403 1
1.47967715932757 1
1.20392233797267 1
1.46437325140804 1
1.44638564377995 1
1.30455941623243 1
1.03584204262805 1
1.86245221813507 1
0.824267185576491 0
1.39259830716696 1
2.00360658966413 1
1.60049547015872 1
1.39609752802357 1
0.990249266708794 1
1.64353437773556 1
1.83901049915365 1
1.53830106616568 1
1.38869802913371 1
1.47311670419257 1
1.50662554335137 1
1.14213571086972 1
1.02649594406455 1
1.10219839277372 1
1.61665653945578 1
1.14171889970422 1
1.48800225425824 1
1.28738996340418 1
1.48452004188577 1
1.26066626465326 1
1.15809287798608 1
1.41082715006866 1
1.85341210793783 1
1.06731247366439 1
1.27112834076016 1
1.28338640052744 1
1.61600802314767 1
1.49320282254736 1
1.2877554834087 1
1.37201439318766 1
1.41150978993492 1
1.61788927489369 1
1.40145483932499 1
1.24473601892121 1
1.25961445462845 1
1.77073622098598 1
1.2573776113903 1
1.56551942444232 1
1.62998175581168 1
1.47741620573023 1
1.73508546033755 1
1.34922482547776 1
1.00543223334664 1
1.02304400734738 1
1.32331666218396 1
1.35002506951215 1
1.64534950539747 1
0.791948182662196 0
1.2246160643186 1
1.57625601949011 1
1.76496211099434 1
1.13272929751612 1
0.625906764884823 0
1.76049434608538 1
0.933843724844287 1
1.30176366904114 1
1.44798280901104 1
1.2507150763031 1
1.16555138767054 1
1.46592341074378 1
1.11689945660087 1
1.71308719754293 1
1.3055991871856 1
1.46618097118848 1
1.35048738768794 1
1.46274889704665 1
1.73083722599351 1
1.0366676413439 1
1.77609483003106 1
1.63928838626545 1
1.20486030791526 1
2.06924143413743 1
0.988971496714761 1
1.39259529640239 1
1.52651892217198 1
0.936490641678984 1
1.06494422122296 1
1.8280277889022 1
1.25762875615926 1
1.5744606904721 1
1.20277502902059 1
1.44673721005472 1
1.88115971392542 1
1.81102098574685 1
0.906152271858723 1
1.14437953384914 1
1.10990437094633 1
1.51253082451415 1
1.6989709455143 1
1.81907467405558 1
1.30458428739738 1
1.66913061302561 1
1.52688175384016 1
1.1596173753288 1
1.81684553918711 1
1.13897597192378 1
1.56441475728089 1
1.32058917616144 1
0.816405899229885 0
1.53649040467926 1
1.61338719882264 1
1.4639399667009 1
1.27892510946186 1
1.08982756232682 1
1.39599234307614 1
1.75492766146671 1
1.44828307688362 1
1.1412674974623 1
1.39519815020865 1
1.80202965518087 1
1.68050625063338 1
1.39643220616704 1
1.64381724845747 1
1.17723461174826 1
1.3381522695008 1
1.16368080293209 1
1.50470778892793 1
1.43248159223643 1
1.34624956997396 1
1.22228645228586 1
1.79753264813847 1
1.69248455917848 1
1.25542553970527 1
2.04080301658727 1
1.12929334552025 1
1.52481834589135 1
1.86229857528678 1
1.35581664739108 1
2.11491916238678 1
1.73153966710096 1
1.25924280812499 1
1.12499276956056 1
1.53967054356796 1
1.42060494670666 1
1.36353172781966 1
1.41045594911491 1
1.00050586071203 1
1.69549288680342 1
1.87383790698762 1
1.52738840512918 1
1.62042330514978 1
1.22270374061305 1
0.5826596487763 0
1.89387503251318 1
1.19751345075963 1
1.40549551838961 1
0.952719198868938 1
1.50335701566089 1
1.39026870813855 1
1.81207932785592 1
1.68743143562483 1
1.00553811912335 1
1.45677794419119 1
1.41614409265408 1
1.90903144735647 1
1.58008610919421 1
1.27512381001881 1
1.38274558974713 1
1.48774973052031 1
1.29818921911297 1
1.93535319232813 1
1.05949947176965 1
1.27191404969503 1
1.71061350938512 1
1.26057346955017 1
1.47588982133888 1
1.1666088314288 1
1.02617039215135 1
1.17391904620082 1
2.13755525964696 1
1.37874495626741 1
1.50600178937499 1
1.56213719667445 1
1.5833193769062 1
2.01631519934682 1
1.70191013043543 1
1.50543328629432 1
0.932425408486579 1
1.1320296057459 1
1.21131862346002 1
1.81946869252801 1
1.45307119831764 1
1.31379877486128 1
1.29105350046388 1
1.78018818023486 1
2.08060704426123 1
1.83241302892527 1
1.87043525099918 1
1.92523140461781 1
1.51933520115497 1
1.60987880192897 1
1.40482256842341 1
0.868114820224443 1
1.40633360776833 1
1.14826912622748 1
0.888164676051714 0
2.15189300760344 1
1.82038056069375 1
1.48512928426752 1
1.77470839129824 1
1.35428403407715 1
1.39164454788423 1
1.28400216854192 1
1.22378612318439 1
1.2329979915994 1
1.64854295069901 1
1.20994387457603 1
1.34443356656434 1
0.9752808091952 1
1.04932161726308 1
1.15962180952932 1
1.43466587159744 1
1.98601176945375 1
1.3834625361034 1
1.51542334971129 1
0.829920404847653 1
0.996653854738798 1
1.8801134693043 1
1.5072232318228 1
1.222773540329 1
0.824257447915929 1
1.79269025123385 1
1.1909173473501 1
1.23076124909572 1
1.40813375502998 1
1.11669753396123 1
1.79231193325586 1
1.35938787844832 1
1.45819619559259 1
1.24156249896378 1
1.76879706564576 1
1.94228728155747 1
1.04421582100865 1
1.34780494056832 1
1.26563736724253 1
1.67093285025636 1
1.65676663746639 1
1.4317637841808 1
1.52498450900573 1
1.5652963885909 1
1.75186618060689 1
1.63371148690266 1
1.45836954670405 1
1.29558147190767 1
1.59300258532002 1
0.899103669058405 1
1.2536759643131 1
1.97440766412339 1
1.12051467743636 1
1.27665392070233 1
1.73518783706906 1
1.73634159371886 1
1.38182406879715 1
1.43848733337375 1
1.01011490142052 1
1.7572426160319 1
1.3935343803821 1
1.40818767694882 1
1.25007705807107 1
0.969478177305105 1
2.03795130240299 1
1.57426432085709 1
0.728221294858227 0
1.09080274358924 1
1.40316894057971 1
1.79019229052024 1
2.05567655950485 1
1.082205104201 1
1.4661279697022 1
1.31778966612869 1
1.63669311804201 1
1.46253598302696 1
1.09353399638097 1
1.06620732057195 1
1.44038118027643 1
1.36074640549529 1
1.80727866700983 1
1.4052396103522 1
1.50821264561547 1
1.44042379167537 1
0.888797669004817 0
1.35181953557687 1
1.23847773371882 1
1.3438375487949 1
1.18051674587963 1
1.42652114476121 1
1.53187731949997 1
1.01162040641626 1
1.59290307091217 1
1.60089115707716 1
1.39892585828644 1
1.316006061547 1
1.09047901539047 1
1.6435170347464 1
1.61737834792572 1
1.32568389731358 1
1.18330891053105 1
1.75889300615578 1
1.41125002900517 1
1.14014896217044 1
1.71379472863642 1
1.22981117353494 1
1.47995360551734 1
1.24440764562525 1
1.69161126181546 1
1.52510779799944 1
1.75731529447584 1
2.25762140424556 0
1.08075124756977 1
1.39539715740324 1
1.62236634275203 1
1.41906033516074 1
1.49175882779508 1
1.26652400291561 1
1.8401439318072 1
1.67710111372306 1
1.60230681360859 1
1.72950252090371 1
1.64875139207296 1
1.66601059759308 1
2.0779877082582 1
1.24625391845961 1
1.09960863815282 1
0.918718132256907 1
1.46177959977007 1
1.52213157241931 1
1.54158275789118 1
1.52055145246897 1
1.40670919686662 1
1.37389337433749 1
1.32390363971186 1
1.53398967379981 1
1.89973767685322 1
1.33024032048672 1
1.87880442733648 1
1.62696739939976 1
1.57925777295591 1
1.80858229992315 1
1.60784215964039 1
1.43386918909035 1
1.5806633994867 1
0.890250370462143 0
1.1031929647749 1
0.822967617926599 1
2.18418520103355 0
1.06403581993552 1
1.40060196733908 1
0.956144770188195 1
1.36776885152915 1
1.07951343526213 1
1.25013665425555 1
1.45889722634948 1
1.65443445437529 1
1.71662735378792 1
1.71895267257503 1
1.94360570592967 1
1.58169331288887 1
0.972044541584114 1
1.23211808719101 1
1.22768692710727 1
1.99044051450999 1
1.61281804298437 1
2.0875984682693 1
1.58280027983279 1
1.35834593745313 1
1.59161689849917 1
1.29820778631936 1
1.77320018193807 1
1.80243533942929 1
1.48409530479149 1
1.54628611621089 1
1.48431938876328 1
1.49532130676267 1
1.48842592982333 1
0.971023988766449 1
1.10782874556052 1
1.1355798617309 1
1.66635141440055 1
1.3085433561308 1
1.10698210868138 1
1.66334919753665 1
1.60451699358506 1
1.12180052604507 1
1.43190474068935 1
1.4396742291293 1
1.52848637951381 1
1.27265452839181 1
1.42862307613563 1
1.64398573675239 1
1.13987874085149 1
1.67825162083823 1
1.5674365413504 1
1.69191577861659 1
1.09482183759009 1
1.12975657706714 1
1.20567386698984 1
1.34563022109363 1
1.66512365489176 1
1.47235413050273 1
1.3333239104524 1
1.9097048885049 1
1.27322119943793 1
1.45988276057236 1
1.58969497394488 1
1.22538189286459 1
1.60286838160746 1
1.09816009404451 1
1.54865357154577 1
1.40983719145724 1
1.25802434238036 1
1.62202145795946 1
1.63787294116796 1
1.3059681339643 1
1.7734151708553 1
1.75778456226868 1
1.40425713966396 1
1.2749706453243 1
1.31696820804268 1
1.70012907431673 1
1.35076056490172 1
1.57400921446491 1
1.39408943144615 1
1.73608717594617 1
1.2375544236979 1
1.19318317993919 1
1.34541295906973 1
1.5916900709515 1
2.0391508625199 1
1.56427338765441 1
1.15028255443445 1
2.06509455394547 1
1.10430711956004 1
1.54427399404494 1
1.09985671601777 1
1.49380279365048 1
1.54077745253782 1
1.0366062964983 1
1.10764240298478 1
1.3405663004844 1
1.23197526231551 1
1.63498783379989 1
1.18584505487064 1
1.72128011567151 1
1.26724568875162 1
1.73593447818081 1
1.48734709542796 1
1.35533620678794 1
1.28311815174161 1
1.47696208847416 1
1.38575573350518 1
2.13469060121427 1
1.57231126593093 1
1.91421526715159 1
1.12905506505192 1
1.54077590228728 1
1.74752794270905 1
1.51314120836363 1
0.985580335136642 1
1.33088470099752 1
1.33143988330137 1
1.53252406898224 1
1.53085525650993 1
1.7101677289255 1
1.40157198480618 1
1.76320888863855 1
1.62269391371615 1
1.29180211636057 1
1.72634981124758 1
1.5398225163669 1
1.62819400363914 1
1.67280821447875 1
1.36304951813051 1
1.21439664356049 1
1.35281189384103 1
1.27103607530236 1
1.33216393304407 1
1.43308821158762 1
1.68577623562271 1
1.247512234229 1
1.70683528449693 1
1.17568179465937 1
1.69688070443665 1
1.15599160007334 1
1.0202109709615 1
1.54743021716771 1
1.00368923288718 1
1.2306508511233 1
1.9917456639965 1
1.58719576228747 1
1.07795952723687 1
1.19998101362735 1
1.66327548401152 1
0.992554325850804 1
0.888618013962384 0
1.30021595329711 1
2.11671491994332 1
1.62482628879571 1
1.82335791173652 1
1.18888384832123 1
1.70618811621495 1
1.66550956743199 1
1.40429743827428 1
1.31046146807695 1
1.48183107738999 1
1.12058890236456 1
1.46223871985204 1
1.36207840821685 1
1.59214556555249 1
1.15757618974346 1
1.22852614172501 1
1.39946268278202 1
1.43359509038561 1
1.72853437180511 1
1.27521321850157 1
1.21294900778075 1
1.07736596937047 1
1.16968369697891 1
1.51187289020347 1
1.31337279339035 1
1.73594121507572 1
1.73781747935712 1
0.901316784133554 0
1.40165018303244 1
1.30386953774283 1
1.60175366658758 1
1.42805686225461 1
1.61599150032838 1
1.10497719926979 1
1.02687269641775 1
1.69482007085321 1
2.12258879836858 1
1.76811934971338 1
1.28980643101965 1
1.32362911859643 1
0.927403479476281 1
1.46267683300865 1
1.12869743090455 1
1.41514707001188 1
1.43477397765674 1
1.7393610043421 1
1.90226879052466 1
1.44641057909441 1
1.71491507360564 1
1.39707452138926 1
1.51047017763997 1
1.20049615915426 1
1.38688718208164 1
1.23913658797739 1
1.77671678187562 1
1.22913076887418 1
0.918216418230014 1
1.52672895355007 1
1.17282622324448 1
1.12823251285302 1
1.07333490356757 1
1.17155578557391 1
1.76297870805404 1
1.64546618478038 1
1.51686512824115 1
1.47863025179774 1
1.35002053779744 1
0.80011724283303 1
1.47788567232193 1
1.58998335436029 1
1.67585196758068 1
1.54684649953472 1
1.72162292615181 1
1.41017540226541 1
1.3052833844644 1
1.60205538944278 1
1.00890788538536 1
1.18518112766643 1
1.79798950775666 1
1.51456057609034 1
1.38028445978623 1
1.35223727115703 1
1.29233977565871 1
1.02787580952311 1
1.73748033651575 1
1.58293388661424 1
1.70338145551486 1
1.41020539944063 1
0.635416965358144 0
2.09107878924528 1
1.43923642795466 1
1.45897237579173 1
1.02320922041498 1
1.72482264363396 1
1.25039915156898 1
1.1192869865211 1
1.90334348818739 1
1.24090824863135 1
1.58513687897527 1
1.40333165398843 1
1.48282637182369 1
1.48183741746106 1
1.23870030513548 1
1.28699575329386 1
1.92908785854144 1
1.78966270964506 1
1.21512403863416 1
1.22424535526286 1
1.56745519780416 1
1.57303649862791 1
1.31362259419882 1
1.49758761625286 1
2.00288406066339 1
1.59258855451213 1
1.77908910643555 1
1.14827967192113 1
1.55097698825873 1
1.56471789825662 1
1.2803279611028 1
1.53762385676294 1
1.49799589564899 1
1.28796955478033 1
2.08369377761731 1
1.38041171452504 1
1.49327170690415 1
1.25812410207972 1
1.13994195409181 1
0.922348866086391 0
1.2678641659348 1
1.52528796349723 1
1.79462754432773 1
0.951944060573074 1
1.58091393891695 1
1.11747823853453 1
1.65408498643683 1
0.550490907393684 0
1.43914577362128 1
1.37808955155328 1
1.40799135450712 1
0.940244017958035 1
1.70900835368156 1
1.51764779203269 1
1.4581200539254 1
1.17047409942157 1
1.34638576925578 1
1.40780649465043 1
1.36447949572607 1
1.48777976224918 1
1.1428996197872 1
1.73395862752169 1
1.15794696657952 1
1.30587372953077 1
1.24554575492342 1
1.37700765574221 1
1.71489583880801 1
1.1149119324827 1
1.29949707747157 1
1.12625273289788 1
1.42571896046581 1
1.6418162708694 1
1.53331391124857 1
1.26275579637295 1
1.24060110171351 1
1.39324862829979 1
2.03965026152258 1
1.19911522196186 1
1.58365966993836 1
1.23550774377851 1
1.19397526358936 1
0.770100912097668 0
1.16199132712028 1
1.57319971673182 1
1.28163325140868 1
0.735844666212829 0
1.79668289864636 1
1.65577531589046 1
1.34580105450607 1
1.23973108250007 1
1.24736461452293 1
1.08785113789267 1
1.16446239025064 1
0.954660344866274 1
1.38883943557916 1
1.66470460220359 1
1.34462224832484 1
1.2745564411235 1
1.44270643881335 1
1.36873895479231 1
1.58357827217453 1
1.66186610730289 1
1.22041142842582 1
1.71757624378529 1
1.17168235663689 1
1.94393585679921 1
1.05647223610091 1
1.23813442047367 1
2.1222773486072 1
1.44238945181187 1
1.56524164547914 1
1.50507853993068 1
1.52793424272847 1
1.3161969473368 1
1.14814330580794 1
1.26094834100801 1
1.73650010384341 1
0.717434595884838 0
1.32437095791819 1
1.82041731296288 1
1.43252727268946 1
1.95190733992671 1
1.91361033607505 1
1.09373551451951 1
1.36881181416206 1
0.840928925084977 1
1.81094597188571 1
0.833507806663921 0
1.0008093622783 1
1.64333872838649 1
1.82986368352995 1
1.29748555434887 1
1.52624095530808 1
1.51257845480179 1
1.83968798594833 1
1.69640607169447 1
1.4045643808148 1
1.37282071839674 1
1.01410008874915 1
1.9397536335029 1
1.54386617481314 1
1.79158529186706 1
1.618286140625 1
1.5609386767151 1
1.21571152195327 1
1.36832558728103 1
1.4673694451833 1
1.44092970238239 1
1.02008027018997 1
1.23780071680454 1
0.81906364986974 0
1.48374833055115 1
1.71397429002923 1
1.06940937675242 1
1.52068158701806 1
1.1394291357716 1
1.35673344781477 1
1.37553527463609 1
1.48643630408435 1
1.47808565958368 1
1.41985671827239 1
1.3059325856349 1
0.946613373248647 1
1.22915716782649 1
1.46701370284761 1
1.37611698764904 1
1.4332444874887 1
1.30602238351196 1
1.15236933831618 1
1.38904810521687 1
1.76401098728297 1
1.46767170236637 1
1.4812685266394 1
1.46353603389666 1
1.69421703166652 1
1.56796870272015 1
1.35619121293597 1
1.41926494427397 1
1.80507312367452 1
1.26859049724294 1
0.954569702510864 1
1.46340395549061 1
1.04818919567125 1
1.55280906833406 1
1.07712036070134 1
1.69463033169791 1
1.76086306700875 1
2.01723009582575 1
1.06825618338005 1
1.72660299555418 1
1.46225276119786 1
1.12395495148846 1
1.11246868029896 1
1.13507286074331 1
0.973802761295497 1
1.54395543284734 1
1.25890161037486 1
1.17736554371152 1
1.2480989178633 1
1.59254619761488 1
1.19172954969044 1
1.66728895839808 1
1.58267761376355 1
1.03949051165543 1
1.45854860868637 1
1.92250038488877 1
1.02324103155172 1
1.15881131850984 1
1.49094912759466 1
1.69324388145056 1
1.65290711069284 1
1.38679729295933 1
1.5600040543204 1
1.32829750026433 1
1.66178018948106 1
1.82764948071532 1
1.13342241720492 1
1.37359392814172 1
1.60039520979068 1
1.1853928359807 1
1.19088805265395 1
1.29864530428066 1
1.19467333796691 1
0.960959311282817 1
1.65453968596081 1
1.52775318476745 1
1.32409205498026 1
1.39312706221175 1
1.1519263440776 1
2.11062465347135 1
1.59896018623991 1
1.53319608859724 1
0.84503191075276 0
1.72030053840184 1
0.834733017650382 0
1.18028216264734 1
1.15088863877618 1
1.37878439155433 1
1.75686808178306 1
1.24999904918638 1
1.68875570529535 1
1.5061946791471 1
1.47640364759228 1
1.78034678328088 1
0.724921406651431 0
1.88863435956173 1
1.24952086243245 1
1.70354631370303 1
1.45455490664489 1
1.78126131574938 1
1.28516067788917 1
1.86854677181408 1
1.66488096271786 1
0.949270505838749 1
1.17903324541236 1
1.75632506498049 1
1.54045809139995 1
1.14120119553604 1
1.18499460046681 1
0.936320105006738 1
1.55122818306811 1
1.77132374452867 1
1.23489960361133 1
1.03616625187311 1
1.64155947999422 1
1.44500983711738 1
1.52997097113525 1
1.41424595568931 1
1.43259675069219 1
1.0815512511265 1
1.16699822345746 1
1.89016805359129 1
1.82867294538194 1
1.71455851741946 1
1.67536215852479 1
0.925018395447593 1
0.816371534947503 0
1.35228110797662 1
1.57184667847096 1
1.59512878038957 1
1.14143383733521 1
1.24109578189286 1
1.43704277314731 1
1.30811602964222 1
1.75498725654817 1
1.07902462366466 1
1.51731922116988 1
1.16364576654123 1
1.55991294658436 1
1.23286514777703 1
1.26080566916154 1
1.53425412690113 1
1.73985814630289 1
1.76361759178636 1
1.50818927859717 1
0.799053774220018 0
0.92401064644805 1
1.86028260346825 1
1.19638668560063 1
1.36643471205792 1
1.69614317976466 1
1.42082749351855 1
1.97040597323323 1
1.63185843145878 1
1.43037636630767 1
1.00985990732237 1
1.58583057550209 1
1.13458230453716 1
1.17928903440411 1
1.63541263437545 1
1.34126411050715 1
1.18439318845841 1
1.59186103255043 1
1.89199146204057 1
1.80510094440762 1
1.63773449490607 1
1.31595033385923 1
1.10967164449306 1
1.45598754090629 1
2.06153080963859 1
1.37628873913591 1
1.42442004291368 1
1.02349608802927 1
1.8624964560006 1
0.97898157344661 1
1.26183753208119 1
1.09452870422982 1
1.08817729797928 1
1.41340942235952 1
1.02633851354463 1
0.929703393831859 1
1.42479344422189 1
1.21011240798169 1
1.45253578739948 1
1.33653793331734 1
1.4130083049453 1
1.52839337266314 1
1.49112862491526 1
1.9406406695366 1
1.27831143778719 1
1.32412806836012 1
1.93024325140077 1
1.54838191197062 1
1.3798136203504 1
0.634164125175091 0
1.51665595881296 1
2.10418394600472 1
1.41896140776646 1
1.83563979218602 1
1.41818580278628 1
1.44339747703875 1
1.32097623697018 1
1.39458666080733 1
1.38428689548662 1
1.77165855097234 1
0.947145228434857 1
1.62241579343297 1
1.33414994254246 1
1.17837565755776 1
1.24492638144426 1
1.71029888324443 1
1.56960393866714 1
1.79777121174788 1
1.50289997855377 1
1.68485068130675 1
1.34897633220545 1
1.36361045026184 1
1.36561430846015 1
1.74699598610467 1
1.71140170787046 1
1.57521503670661 1
1.2166229586028 1
1.33151051208982 1
1.76624151615968 1
1.56819536074411 1
2.35636431445795 0
1.76716894431752 1
1.51285860168602 1
1.05277106137267 1
1.51868118175586 1
1.07109286860359 1
1.92038140710415 1
1.63885141161005 1
1.12135362517171 1
1.30707320061117 1
1.27632364536372 1
2.04826728165919 1
1.6916712697043 1
1.55451956588875 1
1.23353143278856 1
1.22822160296336 1
1.01504470084222 1
1.15317595017125 1
1.59868572418983 1
1.43979698300021 1
1.30358721557555 1
1.30534154011161 1
1.48438093573288 1
1.28739016243374 1
1.75472566918192 1
1.14698598322594 1
1.8004564305942 1
1.19087907704666 1
1.22469470591237 1
1.2049289102705 1
1.23107375329328 1
1.51819707508945 1
1.44816161662798 1
1.09888341005627 1
1.32190602623467 1
1.25967143310621 1
1.6882381391682 1
1.83200503382262 1
1.29784228452199 1
1.98835918531715 1
1.4368826630406 1
1.67714237196228 1
1.93845405357477 1
1.56120234676641 1
1.59853721412443 1
1.55289986268448 1
1.20191966817176 1
1.44054401734476 1
0.838536450089247 1
1.46166444736684 1
1.61815966250536 1
1.69671469291294 1
1.58339008918268 1
1.55133319299068 1
1.74527423445874 1
1.46633251883969 1
1.85309271740028 1
1.35255715869859 1
1.41950870065958 1
1.11254486575926 1
1.2400256772692 1
0.821962691332084 0
1.61137971512925 1
1.40321737977225 1
1.73704576260295 1
1.28942392754638 1
1.73921537863759 1
0.996176950593083 1
1.08669294801956 1
0.96110343189801 1
1.34885292807386 1
1.77298571981895 1
1.36899822787075 1
1.6930497944586 1
1.16304154189555 1
1.07186933023154 1
1.9679067045125 1
1.53800803250917 1
1.70211025758604 1
1.43261024073026 1
1.48408382913353 1
0.989658789843098 1
1.07474376165851 1
1.44881497481709 1
1.40290573839136 1
1.5120267517702 1
1.53817888824421 1
1.54218827168107 1
1.00896457793936 1
1.49519329166965 1
1.44190864159886 1
1.40733752112987 1
1.0804340696383 1
1.41190037435856 1
1.22819753498043 1
1.83897470473851 1
1.59728262621379 1
1.33507887486078 1
0.75412327258612 0
1.03548872732297 1
1.62531229426139 1
2.11424372021147 1
1.3691800009628 1
1.06570595285959 1
1.49455673019432 1
1.60756411918504 1
1.02693620378409 1
0.912038031001723 1
1.27032050992233 1
1.40363615432739 1
1.200730243615 1
1.71987073417893 1
1.67116091727166 1
1.77525812556022 1
1.59396311972143 1
1.53036116311507 1
1.77903308072325 1
1.27707116298786 1
1.42721749280357 1
1.90691985421243 1
1.59647184075674 1
1.42071466410456 1
0.90436166257328 1
1.79367521688493 1
1.30245836139044 1
0.973937907231809 1
1.56181774783238 1
1.35350917836676 1
1.67899439885858 1
1.44004991178932 1
1.00747198974208 1
1.36690210664238 1
1.71346895760825 1
1.99194105731503 1
1.18728751850883 1
1.50955130725046 1
1.38093186526388 1
1.51960669359954 1
1.79534436718053 1
1.58527181254669 1
1.42796985740397 1
1.25456398336753 1
1.71639225195277 1
1.14470684301192 1
1.37093947171855 1
1.12580933351262 1
1.44139255113469 1
2.41524182460305 0
1.69812568643925 1
1.34448648472354 1
1.54121380542264 1
1.9001219363899 1
1.2167452101445 1
1.25491808827074 1
0.884077549137399 1
1.20650744479509 1
1.61400521762195 1
1.35015114982456 1
1.82289150972139 1
1.6206051265268 1
1.63987887101375 1
1.4526445951346 1
1.94129384356871 1
1.78109195189108 1
1.4317131937749 1
1.37032244799163 1
1.20168950697385 1
1.67208126437444 1
0.858904355235475 1
2.00695152436066 1
1.40643855217358 1
1.19296376055049 1
1.25132427999252 1
1.61666652680725 1
2.05730692456156 1
1.35236788904618 1
1.8334339677731 1
1.76734545077946 1
1.58430713581867 1
1.9387963436218 1
1.35423723752119 1
1.52519940711742 1
2.1657697066138 0
1.6326997295861 1
0.955911527270063 1
1.16563251653046 1
1.13467543374861 1
1.78416503003065 1
1.43629605865345 1
0.892798971846179 1
1.54658418159761 1
1.40666289453685 1
1.85501488756653 1
1.70597138713235 1
1.65996409218599 1
1.55750778174315 1
1.43634872076771 1
1.45697896870258 1
1.312307556578 1
1.08284463151508 1
1.83338531333497 1
1.07495231107824 1
1.5788967161172 1
1.74827988149586 1
1.68222094375746 1
1.5573030424475 1
1.36180806248788 1
1.19325105952256 1
1.60657890823804 1
1.65592815390471 1
1.25137111381416 1
1.41422506918417 1
1.59407521626212 1
1.78498955878779 1
1.44904757062522 1
1.47027749574219 1
1.61710368531399 1
1.30994229739309 1
1.58748114805196 1
1.9727346313146 1
1.89270317278593 1
1.3906859407195 1
1.17217988565434 1
1.33202937284621 1
1.52596194054261 1
1.18386764253287 1
1.22079983598989 1
1.50350642642011 1
1.62710688694555 1
1.49218607415347 1
1.24490029081592 1
1.45337847758129 1
1.36339628295033 1
1.16479245932859 1
1.18068821969795 1
0.909230225746843 1
1.14319199472119 1
1.66189612119722 1
1.20009503495508 1
1.4422984960975 1
1.90726283110075 1
1.30897167324597 1
1.42900268280353 1
1.50937748159334 1
1.24672376064965 1
1.56466620139756 1
1.2541892462838 1
1.51672496423909 1
1.27660024327657 1
1.67977324057992 1
1.21448252074315 1
1.29707436330668 1
1.09332474708219 1
1.931760348687 1
1.68519734603419 1
1.35397878646881 1
1.36533175145497 1
0.849389584757302 0
1.25162050373906 1
1.52239427505784 1
1.70028011545241 1
1.54423761128632 1
1.71037744147802 1
1.06675277285098 1
1.45099657852057 1
0.918458143312222 1
1.38149303906495 1
0.863590958772276 0
1.10535717184595 1
1.61213716006242 1
2.07210080927034 1
1.14030066814003 1
1.09438998098206 1
1.55361895293943 1
1.5162827785303 1
1.71076280584679 1
1.7385901691417 1
1.26578041610187 1
1.84504686856812 1
1.68593802487714 1
1.27819616351664 1
2.03505618551848 1
1.23919989349908 1
1.5302710573893 1
1.39396099052163 1
0.894516058444742 0
1.22236166277147 1
1.22880313457533 1
1.44688280176525 1
1.18353594658343 1
1.39866146786243 1
2.0463476616743 1
1.36747821339653 1
1.00813827593735 1
1.45731248740405 1
0.773933680040959 0
1.77621912255691 1
0.853106460624152 0
1.89193931329766 1
1.32254319196522 1
1.75444068234958 1
1.43761053637625 1
1.32204096602656 1
1.34248544539235 1
1.33058376340184 1
1.25263803552704 1
1.10798988251227 1
1.10090118734508 1
1.4432095818823 1
0.793599342978837 0
1.11047233243082 1
1.26446250553559 1
1.51463764026474 1
1.87142093026369 1
1.52509035183536 1
0.914189061416302 1
1.95233780166912 1
1.57317228815658 1
1.39554514621126 1
1.43407497736816 1
1.86442571237986 1
1.27379405233785 1
1.46630718668423 1
1.64829408360171 1
1.76552091887279 1
1.76772132586773 1
1.29879136641162 1
1.48000149521333 1
1.53150931392992 1
1.73737459794991 1
2.11933329310183 1
1.63767546093442 1
1.14013307323978 1
1.19844877663112 1
1.09126660644162 1
1.10232369588805 1
1.65088151331719 1
1.26408166126547 1
1.32631287773746 1
1.51767574753272 1
1.95583802087721 1
1.45788540802411 1
2.05407855730453 1
1.63974531281603 1
1.33981290867381 1
1.68683017650449 1
1.77600415292764 1
1.18471494155897 1
1.38659744913089 1
1.18704251116272 1
1.35395261713299 1
1.17938442838007 1
1.7345849717094 1
1.25803576144483 1
1.94230088708699 1
1.30596980100838 1
1.05930515774397 1
1.96991979252977 1
1.38906653890614 1
1.92748000109154 1
1.70738474130553 1
1.15234949021827 1
1.46037384284496 1
1.17382732776546 1
1.34196139461682 1
1.18892317290444 1
1.23771753723364 1
1.7066723034822 1
1.58411598631877 1
1.47897214094417 1
1.31803403362687 1
1.11493069089155 1
1.02120247677864 1
1.27744280160535 1
1.62884731337341 1
1.6781537871341 1
1.26293504089586 1
1.52315194003193 1
1.24546048275151 1
1.28156708547962 1
1.87657375390454 1
2.0236678861906 1
1.33592050675014 1
1.78536714172712 1
2.03019177209696 1
1.045371673011 1
1.59073893790628 1
1.51414462048158 1
1.65577831465083 1
1.54763226329002 1
1.64024686257155 1
1.38487968821592 1
2.20561359253184 0
1.43221864869486 1
1.66417822729688 1
1.48292031463669 1
1.37364544539319 1
0.957515022172796 1
1.47989760753784 1
1.45830099284738 1
1.68653219186399 1
1.64992806455294 1
1.26735526033462 1
1.22915795395701 1
2.13710672108541 1
1.11423280981537 1
1.51478745568698 1
1.47598682362676 1
1.57993687844151 1
1.38333660738452 1
1.56991855639779 1
1.76425120614362 1
1.58233810925267 1
1.54809136611996 1
1.37800298734227 1
1.75087194598405 1
1.18204449531864 1
1.54960685798237 1
1.749076445548 1
1.53708191218081 1
1.30186654663089 1
1.71525312684766 1
1.55418324343566 1
1.2761148374479 1
0.983885023369458 1
1.77339565655173 1
1.40818174879117 1
0.754348217158629 0
1.18809567581923 1
0.821257768019363 0
1.99936277216071 1
1.28450287728714 1
1.37746737259826 1
1.17780209527257 1
1.65052734508824 1
1.39343820260051 1
1.35157571748009 1
1.45494839308413 1
1.63028227569573 1
1.47474018588051 1
1.14732857163381 1
1.64279584889685 1
1.71551955381329 1
0.950468010148193 1
1.00483402011138 1
1.92269626826754 1
1.32634223654653 1
1.20053963058785 1
1.30205100239217 1
1.39346928943101 1
1.30096965810871 1
1.24873053261721 1
1.57657529072853 1
1.35599567299222 1
1.34914336299496 1
1.2907957872 1
1.10973657193704 1
1.45742667555932 1
1.74527732764566 1
1.24524007480949 1
1.70723326535662 1
1.56634832682164 1
1.69173673166228 1
1.87077489353852 1
1.31423179971695 1
1.38555229467509 1
1.48996974985301 1
1.05104011840892 1
1.12048394487081 1
1.4473074722817 1
1.1881685262384 1
1.60523295788868 1
1.85372256950328 1
2.06427646499205 1
1.30722494456816 1
1.67844737360767 1
1.75640417639255 1
1.48817431617414 1
1.75766370194297 1
1.06753107883241 1
0.65959417204145 0
1.64797180111055 1
1.49047599341806 1
1.11046820456506 1
1.15535383224894 1
1.30199792001499 1
1.12967948831703 1
1.41116584284753 1
1.30899698163421 1
0.922087310105937 1
1.20620221860694 1
1.2820416614217 1
1.49335792335932 1
1.6956457791958 1
1.21156994774808 1
1.60115341988847 1
1.26960595785825 1
1.40792367313562 1
1.23478093723165 1
1.19952896315118 1
1.66894928728569 1
1.46898364617062 1
1.57449716503385 1
1.45519332977732 1
1.3399903340742 1
1.27339478743184 1
2.17069902260119 1
1.39796478250196 1
1.79082051488013 1
1.40283256128195 1
1.1617053099725 1
1.01924152733749 1
1.83201878266345 1
2.03420422863056 1
1.51893663718516 1
1.41639536696319 1
0.992901148901398 1
1.87007959331468 1
1.40596006124907 1
1.35466174281909 1
1.4042604955933 1
1.89667396352974 1
1.6023840962531 1
1.56686153745655 1
2.36639625954627 0
1.81308825970255 1
1.14086980222217 1
2.57575278174952 0
2.01379732799831 1
2.00853626786338 1
1.51694133245979 1
1.67886880693905 1
1.36465307932449 1
1.28278259054308 1
1.23195001482916 1
1.3993285984584 1
1.75688981809908 1
1.9048491547304 1
2.10456400317153 1
1.24213143196584 1
1.09466634667802 1
1.75802881168092 1
1.00530998041786 1
1.21663318741625 1
1.4651873650821 1
1.28583215028837 1
1.63999053137199 1
0.97225501149417 1
1.84754788615263 1
1.98272631503642 1
1.25106999237443 1
1.06451238858268 1
1.7091818287662 1
1.33258823026664 1
0.867635690644351 1
1.4198170530043 1
1.44280476024026 1
1.63567742453308 1
1.37786188174793 1
1.29951308844575 1
1.12306786445275 1
1.59074742519752 1
1.18480418445758 1
1.54788686067305 1
1.46194906340183 1
1.40856737869847 1
1.5170367644238 1
1.45027156233667 1
1.48682190499009 1
1.15354068073737 1
1.30178462388616 1
2.09479777678741 1
1.38091634536784 1
1.65376652532692 1
1.07867132468833 1
1.4450475506603 1
1.67277704463582 1
1.62192881255509 1
0.9407457173011 1
1.21789285956245 1
1.17319653422207 1
1.56679710086909 1
1.6677463367653 1
1.83183431056553 1
1.22364658877585 1
1.16251562511733 1
1.44459845928151 1
1.81799893816687 1
1.77624368310136 1
1.31652167746171 1
1.21259154413658 1
0.96466662650676 1
1.36839855186343 1
1.58249670512335 1
1.76632493000308 1
0.878355463298147 1
1.23262894628869 1
1.15135492055234 1
1.290264392468 1
1.25002908346069 1
1.61149456199801 1
1.44157227069148 1
1.14683321731835 1
1.27572175580665 1
1.14225562373289 1
1.40499431941716 1
1.10412883089694 1
1.55249676610865 1
1.54600857894577 1
1.67641002077352 1
1.29990448127324 1
1.54477758840766 1
1.27277489413648 1
1.85357459402538 1
1.5997059230976 1
1.2168349161377 1
1.79713917214333 1
1.42270834839989 1
1.21974376755299 1
1.31431730056207 1
1.48162860320905 1
1.51768834177044 1
1.01240544265253 1
1.2338264530396 1
1.50031170602744 1
1.51984063637205 1
1.62361711685471 1
1.97148264197099 1
1.21611894385441 1
1.88515264427431 1
1.56396827420342 1
1.00827544448316 1
1.55544478406436 1
1.48052974121861 1
1.45819727330651 1
1.40189107811528 1
1.48024396655888 1
1.04874260417401 1
1.66108896312986 1
2.20282174431211 0
1.2239675832206 1
1.51091874933982 1
1.54734476615812 1
1.31452762467811 1
0.99012843937044 1
1.18675064416361 1
1.15406652487113 1
1.57692938979242 1
1.51362456718746 1
1.72750100245077 1
1.83488897089483 1
1.47918864802601 1
1.36416345067941 1
1.56827888429805 1
1.81391344352357 1
1.84811764185571 1
1.33138215497761 1
1.60765313143886 1
1.4753750924394 1
1.43408509790044 1
1.79636508285813 1
1.46354982871344 1
1.55871007834206 1
1.36452563435513 1
1.78575619989015 1
1.65819887334373 1
0.885770776044371 0
1.4225310736827 1
1.51708222474789 1
1.2886965190175 1
1.53124873754566 1
1.45661193355654 1
1.57381898906498 1
1.60860683551541 1
1.47342336964115 1
1.33358271635384 1
1.41877177381331 1
1.28753006639443 1
1.36191663721934 1
1.71617702234774 1
1.66091052764071 1
1.1997985845973 1
1.45005708664362 1
1.47830381329244 1
1.62122420271983 1
1.23416248753601 1
1.22456461631492 1
1.77264251525304 1
0.754837706014671 0
1.79485727497907 1
1.3738745906927 1
1.50685614346039 1
1.48615049797925 1
1.66151916727299 1
1.38021678917316 1
1.78435444086878 1
1.64504207014958 1
1.24846890648138 1
1.16210843449644 1
1.21428414030692 1
1.07035132152501 1
1.62160481598035 1
1.32488206279237 1
1.48209360045223 1
1.34977474051888 1
1.48907161143976 1
1.85998351835208 1
1.38392127422585 1
1.75995056987371 1
1.31427315255419 1
1.54358255938122 1
1.39687930002674 1
1.49978168792823 1
1.5802447169543 1
0.985808628623795 1
1.81068613398026 1
1.19878543487474 1
1.33838791638709 1
1.65426575882724 1
1.56686265754866 1
0.97772859824045 1
0.775703865187146 0
1.09449542180991 1
1.72949841347076 1
0.787266127931226 0
1.54688127831653 1
0.963821564580407 1
1.59441454615471 1
0.783629284211266 0
1.53624494915023 1
1.16260868223631 1
1.26563327508188 1
1.39536111426401 1
1.51389200732116 1
1.41779320489297 1
1.92694099936206 1
1.4604018884207 1
1.8275645795013 1
2.14244341017075 1
1.09818451906671 1
1.40068775072734 1
1.1029819984615 1
1.18245554186311 1
0.936154583371049 1
1.69959612285405 1
1.40734270655074 1
1.32391422551323 1
1.70331194943638 1
1.66859642397898 1
1.27489230663881 1
1.14326835077048 1
1.29996049583269 1
1.09623128260805 1
1.23821775303348 1
1.33107103479961 1
1.13917193834555 1
1.42197271377305 1
1.42450457357649 1
1.14553460608617 1
1.63502771336067 1
0.852275978082836 1
1.59264904945939 1
1.44835095940601 1
1.28861610012452 1
1.11831791107888 1
1.47760890966164 1
1.24063883153576 1
1.02907794029572 1
1.8748755074522 1
1.24737789941008 1
1.53239290557093 1
0.833890188517735 1
0.827263411661519 1
1.00608148624021 1
1.48263478796997 1
1.90207731223859 1
1.83079970052716 1
1.23019717631913 1
1.53952199748436 1
1.99654687625944 1
1.11331544966074 1
1.39530640420893 1
1.0187943234242 1
1.19005542965916 1
1.62073869062555 1
1.43344647724931 1
0.839715585706508 0
1.675912184837 1
1.4293064391874 1
1.96572527581564 1
1.68169916903854 1
1.60166982449153 1
1.46512121705807 1
1.5853140962103 1
1.21781176334382 1
1.83351548421959 1
1.59039352191669 1
1.6380189454742 1
1.6276736340627 1
0.854988414161576 0
1.15436124493999 1
1.174196333048 1
1.4245414630499 1
1.46298768645003 1
1.49958338843871 1
1.3877987606196 1
1.39383560560734 1
1.89824038516546 1
1.11441031785693 1
1.42829450601457 1
1.76285724661671 1
1.43403749209623 1
1.69782911342588 1
1.72985506422167 1
1.0865136254578 1
1.10778622369029 1
1.33473526273454 1
1.7681130686942 1
1.67400960468719 1
2.0363828668417 1
1.51328776931284 1
2.16318672807324 1
1.41659273752513 1
1.42246616486274 1
1.60038360125304 1
1.11601647284983 1
1.09232667071588 1
1.49629191731027 1
1.59584447816332 1
1.54563705971873 1
1.48063160460981 1
1.38312580669241 1
1.3207777877876 1
1.80108873145478 1
1.34839853764373 1
1.50548148256474 1
1.4113798876458 1
1.48289265913641 1
1.37382566679393 1
1.75976580091205 1
1.87262645721014 1
1.35353947497929 1
1.15039941723701 1
2.0388684609821 1
1.69391664890168 1
1.14069616535096 1
1.51353885738593 1
1.19620993047103 1
1.55009433443494 1
2.03092066064801 1
1.98705561582626 1
1.60640158341343 1
1.748151899142 1
1.1115964431778 1
1.18093148313477 1
1.14000980532653 1
1.08034789306806 1
1.0904326409144 1
1.9372130310078 1
1.58434277133089 1
1.03715508642869 1
1.30029083762599 1
1.07912427663987 1
1.60395312789865 1
1.15750402358018 1
1.66803276318416 1
1.41460637112265 1
1.45476296914874 1
1.46568205515597 1
1.46158089668986 1
1.48629572528333 1
1.07203613772273 1
1.31898160652038 1
1.39023878041076 1
1.54694291075613 1
1.23393141244848 1
1.63409362089639 1
1.3876465741816 1
1.33625046399733 1
1.72069624788356 1
1.18147065470878 1
1.45479446148778 1
1.53278153816619 1
1.12936495249382 1
1.36247172822014 1
1.94331633110539 1
1.60820099022022 1
0.814623560105769 0
1.46792544086565 1
1.58970834517437 1
1.69886242585973 1
0.800857456815342 0
1.1341613755601 1
1.44634658931817 1
1.68900310247285 1
1.61642827165091 1
1.24907795167618 1
1.08190014701823 1
1.66645637760057 1
1.62484714744247 1
1.48550031879743 1
1.38810362282372 1
1.04195548984375 1
1.43836759526402 1
1.0468569995571 1
1.19599095219887 1
1.56237702634633 1
1.53166484500115 1
1.48331286014803 1
1.31382587755249 1
2.19045762368633 1
0.97705958250795 1
1.36798154970715 1
1.28891633781034 1
1.38633627967018 1
1.60596257031071 1
1.50239283937296 1
1.47489903546668 1
1.49066168610927 1
1.00579142821348 1
1.76131333916615 1
1.21886810634963 1
2.01194269639865 1
1.47996610044562 1
0.781713898239448 0
1.19618672709462 1
1.78414468981169 1
1.77070529175368 1
1.41097104141985 1
1.13307775145553 1
1.38988066572232 1
1.06893753630293 1
2.5739187712338 0
1.915300984331 1
1.57200524945349 1
1.73271800688013 1
1.16464501738219 1
1.09406003162344 1
1.51742257440829 1
1.28829600952962 1
1.28324450528521 1
1.71375732153255 1
1.06238434087132 1
1.14228596065996 1
1.9255184698684 1
1.41369948868532 1
1.45898803519056 1
1.90762880477769 1
1.52190007727334 1
1.32788764120206 1
1.71190407335555 1
2.1579071214908 0
1.18528523605222 1
1.70533479465646 1
1.30276048444016 1
1.26659602537467 1
1.19752178937259 1
1.67521818149357 1
1.24465934671873 1
1.5107276801113 1
1.54914228641207 1
1.67649278554667 1
2.07462382776489 1
1.05243414655744 1
2.20518692594224 0
1.18256396560404 1
1.46511137792176 1
1.40223708076734 1
1.03498445132133 1
1.51577808475736 1
0.835196935943041 1
1.25952475126612 1
1.61966009380598 1
1.55782605399951 1
1.39184563129094 1
1.83389723590264 1
1.64072158931895 1
1.06635597442715 1
0.819742264007125 0
1.47833471121817 1
1.54675972417336 1
1.65919780688889 1
1.84819288833848 1
1.37626858202506 1
1.19526523241092 1
1.85082880676949 1
1.36936569925885 1
1.39177541372295 1
1.6857924903565 1
1.38963872885494 1
1.07899907802863 1
1.58656278597122 1
1.0500520098036 1
1.36106240944645 1
1.50329933782708 1
0.998220997884617 1
1.5064907820433 1
1.29125357720265 1
0.732582516280864 0
1.05016641310947 1
1.16379945714335 1
1.69166114562342 1
1.36427263482344 1
1.84651512907227 1
1.38387031898683 1
1.37959512976691 1
1.46186363491631 1
1.65917377513004 1
1.68293441402469 1
1.19268444297203 1
1.74138360732455 1
1.25982715870884 1
1.89347512543508 1
1.40058627331451 1
1.55859045672635 1
1.41820312215943 1
1.4134680946707 1
1.8476358612671 1
1.33043991143868 1
1.31777976190868 1
1.39193159904165 1
1.16139198141322 1
1.36516447127938 1
1.66108247826524 1
1.24349458825628 1
1.55310530489329 1
1.64758307281391 1
1.5619737322151 1
1.24503628474242 1
1.44603198772602 1
1.58342179667056 1
1.40586246140271 1
1.82860717117643 1
1.86494336840581 1
1.43030800616677 1
1.98614326211014 1
1.4834820192549 1
1.02594985977929 1
1.02449378789495 1
2.12801653341066 1
1.24706068662107 1
1.17787504931575 1
1.85128969229397 1
1.15934730676529 1
1.11216343790963 1
1.53792701707419 1
1.52372826294621 1
1.42148461797603 1
1.46523733110408 1
1.60866327943566 1
1.19607983788169 1
1.7888576996264 1
1.04520825704146 1
1.62827152159609 1
1.49893572045136 1
1.54670490648734 1
1.60297870824379 1
1.9515065353511 1
1.04453339618792 1
1.58377140641811 1
0.986072317246113 1
1.53537162777035 1
1.22260506486697 1
1.14625645530695 1
1.76098695359377 1
1.50250641778102 1
1.55564584087355 1
1.53178055675794 1
1.3548574677026 1
1.19856905070899 1
1.64070099651856 1
1.45782666326079 1
1.2367135210253 1
1.29071738616501 1
1.67061609051362 1
0.923762936005125 1
1.05107410040563 1
1.21782262353878 1
1.40523618504753 1
1.169979434734 1
1.16254871854708 1
1.28326044889978 1
1.31393680957011 1
1.74535851156294 1
1.54043727370263 1
1.66120129737323 1
1.53882872491405 1
1.37837853609021 1
1.37074005212462 1
1.11406902531704 1
1.25793706338488 1
1.73767086000006 1
1.93186892933091 1
1.0810383051792 1
1.48778008704372 1
1.32161351629556 1
1.31496433413373 1
1.83207072588747 1
1.52867567878099 1
1.28763206388909 1
1.63106399412627 1
1.39906644235707 1
1.06746699068547 1
1.67352986415488 1
1.805908496327 1
1.13665289860174 1
1.36253924858764 1
0.848081151505802 1
1.29336952688003 1
1.6005984994168 1
1.25890216005911 1
1.66730079064636 1
1.58230924119981 1
1.68238258345997 1
1.93029001995716 1
1.72556174334044 1
1.63444678721489 1
1.05286067114198 1
1.63961923149564 1
1.64071584250269 1
1.039486765962 1
1.30249031743023 1
1.28036300980591 1
1.29579841691294 1
1.66925573264196 1
1.19261299707828 1
1.38055448387795 1
1.22468106962314 1
1.64293512612809 1
1.63921573311098 1
1.6577833989484 1
1.20318978430219 1
1.63153763664503 1
1.25576250456717 1
1.64606746872224 1
1.58490505305106 1
2.05438464707282 1
1.49728050666348 1
1.95656929792563 1
1.75043979110069 1
1.33298455830208 1
1.67983229936302 1
1.42608637070634 1
1.17069890044288 1
1.33047715391402 1
0.960889783838066 1
1.94696081783522 1
0.9607461546899 1
1.06586690316211 1
1.65120474122614 1
1.10831304640442 1
1.03969878559743 1
1.55596079928057 1
1.46665777814675 1
1.40001884472441 1
2.18406713875735 1
1.72071973238784 1
1.49162583502118 1
1.58175203284321 1
1.34630120935549 1
1.77632290550497 1
1.60329166158524 1
1.26721110730806 1
1.60178199974702 1
1.63778090260883 1
1.23131446568525 1
0.962061077669355 1
1.49722786900189 1
1.47551510767751 1
1.58647772180651 1
1.27040596192972 1
1.01703992576475 1
1.68379688628136 1
1.26225700973599 1
1.36533567350481 1
0.984309555631524 1
1.0559767193947 1
1.58161782192373 1
1.58122111017676 1
1.61835587319363 1
1.702553782467 1
1.02928635811461 1
1.62933778251736 1
1.76976280107678 1
1.71936829654285 1
1.73784536773569 1
1.62679067247138 1
1.22406410969289 1
1.499858015603 1
1.74276143595112 1
1.56297760393082 1
1.34086727594908 1
1.49166336866419 1
1.61588671690425 1
1.73224560050705 1
1.21736755021614 1
1.36132628343571 1
1.53989300660321 1
1.10586510632511 1
1.33834603927456 1
1.37362330225803 1
0.842733903169464 0
1.10032246538323 1
1.38365047314748 1
1.59069899088851 1
1.13216514464144 1
1.42167809964008 1
1.99496693763701 1
1.22808679134039 1
1.70278217717944 1
2.05581036277843 1
1.34299650710634 1
1.68859022438746 1
1.40235851396671 1
1.63532046448139 1
1.68826318555042 1
1.14207212819867 1
1.06670554106482 1
1.88963449829618 1
1.54799793966994 1
1.48634181678348 1
1.44185510272016 1
2.04876811971182 1
1.06173228952927 1
1.81829948763148 1
1.40297187578658 1
1.09896268123004 1
1.25270644982963 1
1.86451786689232 1
1.62382888519404 1
1.46117907198684 1
1.36124511411413 1
1.41570579163667 1
1.04396119096949 1
1.06088877212044 1
1.06589101713686 1
1.45460839699044 1
1.32109897706043 1
1.04028732299269 1
1.22825417527916 1
1.80278455421697 1
0.73729657963947 0
1.32896064868584 1
1.75039399817084 1
1.59797260072239 1
1.48648382068139 1
1.19311985946439 1
1.87704339214838 1
1.23795270635533 1
1.64765842178008 1
2.190593795589 0
1.54728998693659 1
1.52162669235618 1
0.981793151823678 1
1.6103439259462 1
1.44194464328036 1
1.4835612807955 1
1.2562459829992 1
1.33884955765187 1
1.71232312512906 1
1.26055800935954 1
1.1717494043165 1
1.43287338028109 1
1.7039045537353 1
1.47877667178362 1
1.97288449651873 1
1.15885616168011 1
1.63171521128052 1
0.950390676440277 1
1.5477469132677 1
1.47083533719757 1
1.9521837475141 1
2.10089900905548 1
1.05526994553372 1
1.58822526002898 1
0.978087477112148 1
1.64793293806294 1
1.62731129459683 1
1.62184937978521 1
1.62934716028293 1
1.80727895379582 1
1.56462763689682 1
1.56573697256809 1
1.14394355907923 1
1.42744539988279 1
1.21790070438993 1
1.37446159351563 1
1.26798975672273 1
1.85264554268106 1
1.73561461282472 1
1.6882410088335 1
1.14359128464825 1
1.21888722478622 1
1.38107448107907 1
1.09569172658678 1
1.18084326219574 1
0.993336694124364 1
1.73635347118026 1
1.76512168602376 1
1.63045684367333 1
1.56324116996796 1
1.96166527878681 1
1.88514149806063 1
0.869463196718099 0
1.33132849380278 1
1.62233567954337 1
1.94413863795787 1
1.72928525425977 1
1.48774757002462 1
1.52017902752516 1
1.71192730993864 1
1.72798993475751 1
1.68269137654062 1
0.930558548615043 1
1.37493220671636 1
1.39268331277841 1
1.07935741727772 1
1.88753618123913 1
1.26243653204054 1
1.68522246121921 1
1.93935866512879 1
1.8963249690536 1
1.37650190298877 1
1.4696734894256 1
1.54705051095067 1
1.15203760650377 1
1.30389623527032 1
1.37318888225265 1
1.9107660704602 1
1.23274126496198 1
1.25101685521997 1
0.926707742947887 1
1.77473461047566 1
1.53166160614868 1
1.59290726824866 1
1.18243179524541 1
1.17078911893808 1
1.31202378342761 1
1.74885537034255 1
2.17368970095106 1
1.56014084954104 1
2.05846738983423 1
1.47121792235906 1
1.66401563404746 1
1.23196254137294 1
1.41838362542364 1
1.78255400003187 1
1.6943992815515 1
1.19757016527927 1
1.44566424611912 1
1.62459531508875 1
1.2312939944626 1
1.28950734038324 1
1.25598396690552 1
1.64442429798444 1
1.97523889411065 1
2.00785861786411 1
1.47441369072911 1
1.20886645275265 1
1.13731544223983 1
1.18156575582355 1
1.62137562343397 1
1.74838234274901 1
0.939041276717451 1
1.28405809064578 1
1.44151669688511 1
1.68755837631603 1
1.19593194316473 1
1.53780374251801 1
1.33303590229172 1
1.25587470071445 1
0.979239480791119 1
1.29946662800029 1
1.43154922101079 1
1.21123030598231 1
1.09740617230236 1
2.04205232734627 1
0.891917800684054 1
1.30189028455224 1
1.58173546992133 1
1.41181442759022 1
1.32085816956373 1
1.07319653448356 1
1.66428653910553 1
1.91481718406125 1
0.838950273295621 0
1.47604726619554 1
1.30931345207533 1
1.47161319455666 1
1.86160862964241 1
1.26797190538635 1
1.23089868257311 1
1.07183884595965 1
1.11444570302753 1
0.860295053862965 0
1.57817146602222 1
1.73363857072844 1
1.4694669658755 1
1.8090403637246 1
1.64823722012626 1
1.85370397108616 1
1.16637743370292 1
1.10607732790303 1
1.16077676759514 1
1.21044384957559 1
2.00220917972585 1
1.80719757764025 1
1.85186619443682 1
1.47938119210767 1
1.45258847307419 1
0.995476355908038 1
1.50577544260686 1
1.49963899846805 1
0.810133423942459 0
1.40555374924247 1
1.49265514112288 1
1.8887490785247 1
1.52569007838242 1
1.43092862690751 1
1.64217993447163 1
1.24885211858204 1
1.20839823586659 1
1.45154993717826 1
1.66297058717395 1
1.69902025736006 1
1.4289203112854 1
1.62447658532283 1
0.928478326861244 1
1.60868303169688 1
1.66399557322354 1
1.29008602686677 1
1.93298260788732 1
1.27058964415865 1
1.14898141196611 1
1.00670335293749 1
2.10828027166692 1
1.23216142059755 1
1.00879766389968 1
0.947525348391889 1
1.60669056776976 1
1.25986483712706 1
1.25158277942495 1
1.21270947876521 1
1.60151873563328 1
1.4009273070446 1
1.8944779974759 1
1.82336045895607 1
1.47221847348698 1
1.07208686621173 1
1.49333551880581 1
2.35923221873725 0
1.54031955008087 1
1.25881564186468 1
1.47475462385712 1
1.59397174148697 1
1.57804870051296 1
1.64011250840359 1
1.55322364428668 1
1.22551325948914 1
1.17562967591816 1
1.25259640726746 1
1.75101557020535 1
1.29138987404418 1
1.76521275459582 1
1.23186029510423 1
1.6422871569263 1
1.27151674402052 1
1.36330291196034 1
1.79392744145575 1
1.48951781054359 1
1.09215833549874 1
1.20545486290743 1
1.736583386682 1
1.27753878681618 1
1.33174166323117 1
1.75620293109115 1
1.29622046376234 1
2.03268658177567 1
1.75206945036727 1
1.47354443083768 1
1.07241641563686 1
1.01315215922217 1
1.79164138416827 1
1.44502273758473 1
1.93700096341553 1
1.78738846804429 1
0.941506732822362 1
1.3671950612676 1
1.27423566061436 1
1.11345310625031 1
1.94907902960238 1
1.28321604911426 1
1.45291572376587 1
1.54268265947232 1
1.63992148106436 1
1.55236639294712 1
1.08631936742475 1
1.47486750324725 1
1.41265136120066 1
1.43132197102803 1
1.19112191862372 1
1.315032863817 1
1.4400474616087 1
1.04763704384993 1
1.34439774397155 1
1.24903048092792 1
2.12440864381033 1
1.85487262254441 1
1.43539423418415 1
1.68700351130216 1
2.05188735571467 1
1.58066899348423 1
1.50032550752017 1
1.24263287274015 1
1.68927332186105 1
1.03212593967326 1
1.97020896267293 1
1.53254958342927 1
1.49890653231046 1
1.49940598224053 1
1.30118026472304 1
1.68316427257905 1
1.39325326374852 1
1.51616997729114 1
1.53762316671066 1
1.17877105428132 1
1.95186019820175 1
1.86675323883305 1
1.30836349711175 1
1.06406116440832 1
1.32701046332627 1
1.54310723031747 1
1.49436458306428 1
1.432556414017 1
1.33441572411068 1
1.1773137178989 1
1.54158225893782 1
1.48338375241986 1
1.03731251726833 1
1.44554926643 1
0.977790822648334 1
1.03020043403175 1
1.52138037878693 1
2.05935315443973 1
1.37991856971414 1
1.62102651561201 1
1.07905084133455 1
1.27992752173538 1
1.87367003879941 1
1.49035638521293 1
1.75405118927291 1
1.55293895538362 1
1.82284421128162 1
1.33824247637365 1
1.10134714577507 1
1.35741564486395 1
1.4482290085021 1
1.63821780232499 1
1.35364412295651 1
1.795556964424 1
1.29489477704751 1
1.676661219933 1
1.71828331692168 1
1.98378366909563 1
1.18980289965352 1
1.45637500729057 1
1.38809998086247 1
1.54056622382523 1
1.5396582143257 1
1.8900913038245 1
1.81383259110067 1
0.894758755713824 0
2.05219090700472 1
1.12176109069994 1
2.00547643152413 1
1.50429558299881 1
1.20607256874009 1
1.64040390878473 1
1.20458681792292 1
2.01739120067522 1
1.6560666426735 1
1.39872059814033 1
0.9599103189682 1
1.77375173433471 1
1.14035434706773 1
1.85103888528902 1
1.06176499561576 1
0.940269769986115 1
1.37550366147326 1
1.57098379856231 1
1.55611882648189 1
1.31286573168402 1
1.61175558433981 1
1.21164493216687 1
1.51219753191143 1
1.22787815732651 1
1.38861735890334 1
1.77841804585015 1
1.48582561403288 1
0.699934323940587 0
0.946900977934993 1
1.12766596645449 1
0.845413458173147 1
1.40376965488604 1
1.41347177362263 1
1.43808894069209 1
1.55628833386317 1
2.10669286823029 1
1.39116496413509 1
1.76596439373313 1
1.73701465817364 1
1.53443954403142 1
1.91910923439608 1
1.54272765158459 1
1.85304206865207 1
1.51285067281532 1
1.46976247597484 1
1.41621914374908 1
1.54023190092409 1
1.63188116248422 1
1.76233730900767 1
1.16415919183748 1
1.49073372489665 1
2.01996297714576 1
1.73140928485713 1
1.41534933096926 1
1.76908854232451 1
1.36230590265641 1
1.62123644735431 1
1.78675377042504 1
1.5383165013677 1
0.947025980049749 1
1.65841343509597 1
1.78689239708372 1
1.09067898256095 1
1.55037739209108 1
1.35408396879444 1
1.57224002079243 1
1.56826128959457 1
1.12967962597515 1
1.55924580584684 1
1.08483470368467 1
1.36197232414572 1
1.67348072477303 1
1.48577780283052 1
1.32867342275751 1
1.47826945566041 1
1.42346381133842 1
1.2882146496779 1
1.07043309025903 1
1.70018038391327 1
1.46465676175626 1
1.5460501076963 1
1.58510690282497 1
1.37223083968923 1
1.32544749684827 1
1.82942055093864 1
1.48506713127602 1
0.811650582292309 0
1.54510453248246 1
1.04011661478992 1
0.660295020871676 0
1.62870952474031 1
1.67290439696306 1
1.52268811497878 1
2.07363385172709 1
1.69626417778026 1
1.29241328008944 1
1.39284378040991 1
1.48519526675003 1
1.63696681094837 1
1.57908845604624 1
1.51058986629543 1
1.25817417958532 1
1.71444261797359 1
1.60751359151026 1
1.44173313451645 1
1.27155246658073 1
1.42944394277212 1
1.74785739589704 1
1.24406744474184 1
1.46887186662065 1
1.61632639838586 1
1.12116596309733 1
1.30137921747904 1
1.29897919246129 1
0.897946962325024 0
1.5868830336582 1
1.13085824456486 1
1.1069788315368 1
0.963685944231422 1
1.39219457972903 1
1.30692047969859 1
1.31491438201451 1
0.885934917850675 1
1.78001646232599 1
0.825783080256457 0
1.18050434444281 1
1.6220469341887 1
1.71841798116652 1
1.67935095643624 1
1.61257624116126 1
1.01623755618097 1
1.60017135849421 1
1.61856676116411 1
1.21025031649944 1
1.08533478417599 1
1.78284556076805 1
1.08644856231722 1
1.64662692665249 1
1.47216131236698 1
1.30752889903403 1
1.39547461308842 1
1.4224558534198 1
1.5839538202052 1
1.585398838519 1
1.92617827535126 1
1.32121205569212 1
1.67163826096119 1
1.22395154556635 1
1.37801621292215 1
1.04217711850342 1
1.8384028540147 1
1.11731963814329 1
1.27116617841534 1
1.62346968542231 1
1.44533322388869 1
1.07011365047723 1
1.17864462039791 1
1.85835962691263 1
1.57126808313214 1
1.30582435683606 1
1.40682403450189 1
1.35103794335558 1
1.21290848116094 1
1.91601771321372 1
1.52880413342003 1
0.624513997945976 0
1.69443582792984 1
1.66948837096376 1
1.52480851754831 1
1.35964263233362 1
1.98071346043954 1
1.52502140230645 1
1.00487819583337 1
1.21988427026183 1
1.31880338191991 1
1.06467720750194 1
1.36356676254173 1
1.67511289558498 1
1.3847233368247 1
1.37218137664745 1
1.28412390491616 1
1.40331089714077 1
2.02410750824549 1
1.7649837622388 1
1.51638719529065 1
1.25940657676785 1
1.33934117201308 1
1.17489007921828 1
1.20644035895259 1
1.47559059702191 1
1.36803192367465 1
1.69658623419221 1
1.48418738558027 1
1.73675429228648 1
1.39588883881788 1
1.51485631801455 1
1.56914182714121 1
0.970337260363393 1
2.08293032005692 1
1.09467678934008 1
1.61310445300294 1
1.40530130662277 1
1.21353994987107 1
1.79886670355784 1
1.98387571780366 1
0.937967509850731 1
0.969801390870864 1
1.21180951067409 1
1.11371848278486 1
1.41224508441828 1
1.34675888060884 1
0.955945950941881 1
0.93150035319716 1
1.16910954894729 1
1.72723154972889 1
1.702539837791 1
1.33552673570226 1
1.2946101394591 1
1.77156625356264 1
1.43998345541661 1
1.72848686787867 1
1.41352528119189 1
1.07138634014653 1
1.48674755579835 1
1.52001914193283 1
1.55955866233269 1
1.28698772237504 1
1.62428086272965 1
1.0792268345582 1
1.56024798176471 1
1.27473062432733 1
1.86004178028515 1
1.27904879002237 1
1.19778630515329 1
1.33206902417352 1
1.05042863228316 1
1.43832644539758 1
1.15586854066475 1
1.66287146034241 1
1.12537181326015 1
1.45377902691095 1
1.51145131674311 1
1.00817823090162 1
0.963280936464648 1
2.07829306581917 1
1.44879545547369 1
1.4453156701557 1
1.55316810045049 1
0.991324285791813 1
1.64773227511259 1
1.05553399637642 1
2.12508123252493 1
1.86926878496071 1
1.82830761355269 1
1.81822124419903 1
1.08155168369264 1
1.32884804355027 1
1.48709546246491 1
0.88862246025591 1
1.64563386357333 1
1.22264012428346 1
1.51694706399211 1
1.73436453173046 1
1.57155235458504 1
1.91575863069435 1
1.64590957652184 1
1.37142618751003 1
1.54037434920759 1
1.15316732053821 1
0.964603913545773 1
0.946142269060687 1
1.79332363068588 1
1.292481610072 1
1.44271714316848 1
1.4648764725965 1
1.11653987323384 1
1.44908266570341 1
0.983685359196548 1
1.41213423199051 1
1.29860114879949 1
1.03379485546805 1
1.62379684880289 1
1.01620485980566 1
1.57111977880313 1
1.82638354787875 1
1.70030731285629 1
1.40362592851918 1
1.97529066360971 1
1.48854533643098 1
1.29579571976114 1
1.07819322778943 1
1.31892072960917 1
1.27193803637502 1
1.78688824368338 1
1.24562555916506 1
1.96499890202573 1
0.800475214319955 0
1.80164510124121 1
1.14195956056839 1
0.996820610660518 1
1.82821304906702 1
0.78089357412223 0
1.79457633533801 1
2.01465988463643 1
1.39331003958988 1
1.49566919114555 1
1.64903541699816 1
1.95570443746863 1
1.49208644164038 1
1.68770928696072 1
1.31933339931566 1
1.31219938617049 1
1.44661595737819 1
1.69285103681332 1
1.30930811380543 1
1.51719808757172 1
1.18155060079784 1
1.3131175532154 1
0.867576876217344 0
1.59766750056659 1
1.22753525095832 1
1.32096671944345 1
1.50919641184456 1
1.79020740252152 1
1.48059582585122 1
1.26186867302363 1
1.22656153311747 1
1.43775826197794 1
1.73788879637943 1
1.29561508763441 1
1.48904186847237 1
1.33167965851169 1
1.41691632665163 1
1.14655819447689 1
1.48842482521573 1
0.911233907317201 1
1.50729160877694 1
1.72816645054675 1
1.19199810157372 1
1.29662378353722 1
1.42932629091681 1
1.61277954050866 1
0.938925299026359 0
1.21092211954732 1
1.69628355570655 1
1.27670349255412 1
1.77739044499958 1
1.40562366003671 1
0.720467715328681 0
1.43546982817899 1
1.5608985480782 1
1.69860526743645 1
1.5359694378978 1
1.63670293831007 1
1.86270106226306 1
1.28023610313464 1
1.49576193149032 1
1.38895751212568 1
1.35789115382324 1
1.43194595164341 1
1.49441227339773 1
1.25855263273312 1
1.47663924422465 1
1.68080893726757 1
1.22421442092779 1
1.52958578636496 1
1.26728302744363 1
1.73308181921266 1
1.86593171339253 1
1.61031329959437 1
1.26810841851851 1
1.91494397146186 1
1.09914060207572 1
1.9074682585322 1
1.44995645634353 1
1.69377820068349 1
1.45994639646403 1
1.85321479071686 1
1.66483977864668 1
1.31397627256711 1
1.577955531964 1
1.78985243945996 1
1.10172457715133 1
1.06635890371365 1
1.18145441897849 1
1.60921788709424 1
1.35271068499709 1
1.17842310936391 1
0.978355301400852 1
1.77567795030037 1
1.32389605961939 1
1.53051789272533 1
1.10564089795222 1
1.16614497208052 1
2.07285149722353 1
1.56766164549405 1
1.715650349069 1
1.20451851401206 1
1.30492658450019 1
1.16497648339499 1
1.54978735219833 1
1.22982315875805 1
1.37362005900872 1
1.23700566204513 1
1.61169899715627 1
1.77559196247322 1
1.40455722644495 1
1.50223328115478 1
1.23453320674923 1
1.49981654041261 1
0.900057717889812 1
1.02889194642432 1
1.4371798892743 1
1.80391004082042 1
1.27497490574362 1
1.02856771909933 1
1.57622971810889 1
1.4232668732348 1
1.56037386842585 1
1.56075211246471 1
1.15960988660377 1
1.41990123043808 1
1.0967727459142 1
1.37117018578087 1
1.58627378650184 1
1.31939443027095 1
1.60677205301837 1
1.66404532904085 1
1.60013588772991 1
1.10153152759886 1
1.5185443905048 1
1.17345713341605 1
1.75001346638832 1
1.22495876812448 1
1.28741332063053 1
1.6306793189672 1
1.16523617594968 1
1.15958767971461 1
1.3938476753777 1
1.41456581662938 1
1.36111231425219 1
1.11799791930555 1
2.09236055632317 1
1.51187330564179 1
1.32728794278838 1
1.09882291503285 1
1.27527878744737 1
1.79161928215361 1
1.636047809057 1
1.83767855963716 1
1.63017476856958 1
1.32815375599615 1
1.53838937360228 1
1.49937653718485 1
1.01935214988945 1
1.55855341864082 1
1.75290355410024 1
1.37327140975785 1
1.2635511607312 1
0.924715614003568 1
1.05988109266865 1
1.75017918535262 1
1.23335919284117 1
1.32106249324787 1
1.83933062014626 1
1.52305552194301 1
1.99120706475922 1
1.77843006591664 1
1.32323559436945 1
1.18282179855472 1
1.83870658979724 1
0.770360470180526 0
1.54257237016103 1
1.0172200447087 1
1.3435098703615 1
1.33918386203102 1
1.56507688124547 1
1.08876430863325 1
1.15223109528629 1
0.878584429022954 0
1.24944428242765 1
1.37791501590135 1
1.12246262032914 1
1.48164571607901 1
1.39311648565326 1
1.70278008662242 1
0.975540267622065 1
1.2088715481585 1
1.05346455551516 1
1.36298960176131 1
1.52351876907309 1
1.21886871037858 1
1.22711158275954 1
1.39261879264792 1
1.66020118295606 1
1.70348626289294 1
1.03669011440474 1
1.44486739690695 1
1.46308938229972 1
1.31747206636179 1
1.51254847303823 1
1.53631950634832 1
1.55407331069466 1
0.843806299519436 0
1.69292993740989 1
1.4198627285173 1
0.822681915867037 0
1.80345809181201 1
1.80123003762001 1
1.30189042641748 1
1.31635209202937 1
2.22638429798065 0
2.2410250205207 1
1.57635288835908 1
0.901073223108078 0
1.71333119336222 1
1.84447613916232 1
1.32119457620464 1
1.60898488544969 1
1.42858110874175 1
1.07128013543777 1
1.2135519575 1
1.02996766141381 1
1.56327337058118 1
1.27321823149936 1
1.74575312174433 1
1.2993735173965 1
1.9986069062659 1
0.749248188595312 0
1.33460439039869 1
1.78654521955196 1
1.28783506328495 1
1.22141268679342 1
0.965686198449677 1
1.8244703856505 1
1.66583613309884 1
1.09242120021248 1
1.54934669518577 1
1.78390391037323 1
1.62120265571538 1
1.79107526666632 1
1.84357045996713 1
1.36058879637281 1
1.18040291812559 1
1.8139196678883 1
2.01162456869033 1
0.967093747774682 1
1.45273655371166 1
1.34312454605301 1
1.1694961047118 1
0.708602286873798 0
0.944432729490873 1
1.61166109952604 1
2.02422589288709 1
1.09465829222245 1
1.74922384253068 1
1.69453457331952 1
1.98640009147749 1
0.820135405143109 0
1.05882579844298 1
1.82660758829874 1
1.90227343225242 1
1.48905101231644 1
1.78238976513769 1
0.711411369118653 0
1.1799717290286 1
1.12954944294023 1
1.13663641008018 1
1.12206300690694 1
1.22158173604834 1
1.18550205204041 1
1.42724637259154 1
1.90230146487489 1
1.92661239149725 1
1.60526152790752 1
1.78917311078011 1
1.25305412656272 1
1.64429023932551 1
1.37615529260635 1
1.57476072061597 1
1.69573802613867 1
2.03782337609283 1
1.1808923172295 1
1.32363311422716 1
1.29281841113251 1
1.42281472283623 1
1.39271553013586 1
1.58922690516052 1
1.24275073737907 1
1.5347192755732 1
1.31557629936816 1
1.71060663677922 1
1.23403079678163 1
1.49783639654592 1
1.22667140446921 1
1.22184745146666 1
1.14230217293522 1
1.29605244747052 1
1.97821074483844 1
0.947848532018417 1
1.62021449093508 1
1.42413846311527 1
1.07995004977081 1
1.60518743169787 1
1.79280658844851 1
1.75242831080076 1
1.34285995255746 1
1.11226144948107 1
1.37291757317659 1
1.3991113147361 1
1.77820433607581 1
0.89431756961072 1
1.58472732371189 1
1.60277460436356 1
1.24831463421334 1
1.56759394407695 1
1.28271661762083 1
1.42246504462564 1
1.16189570266965 1
1.67658055355178 1
1.72740800386617 1
1.34351355745565 1
1.42862058851556 1
1.48670589859484 1
1.44236309049726 1
1.55285913268092 1
0.960473839771919 1
1.21745083187024 1
1.61900761779828 1
1.36949313007961 1
0.643648060697831 0
1.95247391279985 1
1.57279972299085 1
1.3232878088761 1
1.27118651736242 1
1.59568455550236 1
1.49690446302076 1
1.41136562994764 1
1.43548451465567 1
1.70028226875145 1
1.28429625952366 1
1.54362287575737 1
1.41820119349987 1
1.71539648187353 1
1.11154436300075 1
1.11581076097199 1
1.69642742637322 1
1.32185045594698 1
1.18753960391202 1
1.44919141701969 1
1.21247052713932 1
1.44231449586616 1
1.08744831371013 1
0.951612385114564 1
1.09999484934135 1
1.14192702355966 1
1.25785960475383 1
1.35843241537586 1
2.00606067338399 1
1.53893811879749 1
1.37509807373235 1
2.22360391481112 0
1.50217460900692 1
2.08874865383769 1
1.24061077423267 1
1.39866550949706 1
1.50236019394604 1
1.58689690540878 1
1.47097617763491 1
1.42196869673088 1
1.33137159496383 1
2.00460592530184 1
1.74690724294521 1
1.22844297992887 1
1.56026793656293 1
1.41713239280677 1
1.01241048776131 1
1.53278063218628 1
1.80384301738194 1
1.5014493555606 1
1.22293058058636 1
1.46541084715412 1
0.825133116097053 0
1.5986181813543 1
1.57631538598111 1
1.99859341252257 1
1.44962853983438 1
1.43019940481603 1
1.29675711460481 1
1.68813215354255 1
1.42225686228303 1
1.38839374287026 1
1.37577923195534 1
1.75426825293058 1
0.903231358913933 1
1.69112251816476 1
1.40282825160583 1
1.82729487379445 1
1.28735370435303 1
1.49476140201819 1
1.12069173541827 1
1.11663358357687 1
1.80157065244337 1
1.44320903478668 1
1.00209103772595 1
1.24914352009729 1
1.63230391449241 1
1.06237057412176 1
0.961482356431732 1
1.48162594017616 1
1.87101755108094 1
1.02303742545383 1
1.4308482479585 1
1.88175155766796 1
1.56638323769685 1
1.06938073215486 1
1.77652584120298 1
1.52690559775611 1
1.03860850848874 1
1.10141480922127 1
1.46736095322314 1
1.64564905858567 1
1.91457303408287 1
1.38331308346513 1
1.74819861565984 1
1.26570343921823 1
1.56547533443019 1
1.65713324446772 1
1.86094472759557 1
1.87714541040093 1
1.0480916327402 1
1.74115733609627 1
0.96938627345223 1
1.50702851884129 1
1.01327520742166 1
1.86865009481908 1
1.34715150222934 1
0.765262384908113 0
1.70188091324937 1
1.51934070366024 1
1.24453149952924 1
1.22490497314913 1
1.39090246231331 1
1.51753081805176 1
0.993036703834522 1
1.41988621892944 1
1.16197298284739 1
1.29061780661562 1
1.35758677222753 1
1.33449691827548 1
1.39189554040415 1
1.27395731965534 1
1.29550974998759 1
1.74810329264865 1
1.17835425046037 1
1.68315156211971 1
1.55508375930029 1
1.26350498446747 1
1.48561756216028 1
0.887516175557641 1
1.06241502606765 1
1.59242714979497 1
1.22883952729981 1
1.35258429761495 1
1.17345352827628 1
1.12529777634222 1
1.71600710851945 1
1.97951697858582 1
1.22405060634964 1
1.69589965575359 1
1.01637807195447 1
1.65506163041816 1
0.669903742960573 0
1.39773865651495 1
1.66887654408203 1
1.27321469731151 1
1.44251928995493 1
1.30890736689678 1
1.30540099585386 1
1.46735618535675 1
1.70518191210195 1
1.34165634809116 1
0.968597154881985 1
1.19938838222431 1
2.49355512188764 0
1.60709641733473 1
1.88063661747899 1
1.1936394841978 1
1.92886967693667 1
1.45523260531356 1
1.63003080649354 1
1.71883417580288 1
1.62515432892621 1
2.03628491655313 1
1.24109522847737 1
1.32734133635228 1
1.33750541590966 1
1.34537841661098 1
1.44438876125029 1
1.02070268796414 1
1.53944135299835 1
1.86907686252468 1
1.43819974312268 1
1.62860194343355 1
1.81029657196592 1
2.14290274408641 1
1.42174175862182 1
1.3305118019983 1
1.78210837320501 1
1.66516488542115 1
1.19627758283433 1
1.62219468995445 1
1.10593959857865 1
1.14826717612321 1
1.41351056322949 1
1.25406538652558 1
1.34249772315011 1
1.71884736743681 1
1.78591957234755 1
1.57091420194998 1
1.77491916987301 1
1.27053755967815 1
1.74432387098972 1
1.68328804297742 1
1.64883347718482 1
2.00458334858838 1
1.59830647376854 1
1.68034489962785 1
1.19675382124293 1
1.28146900123244 1
1.75253240300967 1
1.20408892051924 1
1.74541569218269 1
1.63963146015106 1
1.08929117362516 1
1.00581821486339 1
1.42022709501036 1
1.3507333245303 1
1.08262463695401 1
1.73528674527223 1
1.30785568280856 1
1.11830652220047 1
1.92827375114133 1
1.44892231760471 1
1.89916180969733 1
1.06434055576498 1
1.35193426973812 1
0.940735219122073 1
2.07927853360853 1
1.76010759580129 1
1.78313492993251 1
1.7665497561702 1
1.35330757176197 1
1.3572498701993 1
1.89909353332688 1
1.54908180631461 1
1.19073483770217 1
1.00748676592365 1
1.8474411422516 1
1.6366867719301 1
1.58532722213307 1
1.81149012316253 1
1.16749587633295 1
0.907951998778633 1
1.03151649921707 1
1.37458646374591 1
1.36763216789374 1
1.26833545643108 1
1.44225750525249 1
1.03579199281248 1
1.25463975082372 1
1.12819857928528 1
1.35143391849828 1
1.2897073194885 1
0.795421816344126 0
1.48019577254388 1
1.72972858975808 1
1.31848216205637 1
1.33784082649576 1
1.14777021539859 1
1.86634371161696 1
1.51821662177944 1
1.99069567044167 1
1.0500472656436 1
0.781051602170106 0
0.872571430581701 0
1.57979135086219 1
1.53459716646456 1
1.79879360532112 1
1.65452186337093 1
1.48054672552567 1
1.15617353594387 1
1.56624483245558 1
1.36841129907536 1
1.23917547994681 1
1.55587369606441 1
1.52386750864736 1
1.54987291118702 1
1.79587885615234 1
1.31090660413067 1
0.932385447495552 1
0.917758276569494 1
1.54888692828964 1
1.33413560779273 1
1.6366009001524 1
1.46563946261752 1
1.48913676968496 1
0.96235308813855 1
2.05893855002937 1
1.41867215241427 1
1.66665818307419 1
1.45687505779543 1
1.63948481635284 1
0.893378516698445 0
1.3916585860802 1
1.3657647595746 1
1.48846433929383 1
1.34815258546111 1
1.62244720166791 1
1.63653574741653 1
1.65856710572757 1
1.37866647445777 1
1.22459203764074 1
1.46904373014228 1
1.19675693771645 1
0.879537880324136 0
1.78987850164563 1
1.50866939202594 1
1.57550480775865 1
1.41381248323714 1
2.03578795890686 1
1.38534755527617 1
1.97881605336325 1
1.16883273722406 1
0.812037393588023 0
1.61610942250508 1
1.09684828951128 1
1.80901895747295 1
1.23219839010229 1
1.46628544661628 1
1.46165295886601 1
1.22603977548563 1
1.73274707094158 1
1.18426764416169 1
1.57866884701899 1
1.99158078504414 1
1.58180351516767 1
1.18829689673658 1
1.65394422742653 1
1.30978077408938 1
0.986838585958846 1
1.25450940714497 1
1.68458651420103 1
1.45518355778963 1
1.50585074590701 1
1.83554822977204 1
1.72053244353123 1
1.36775005223063 1
1.89042155396024 1
1.72896032778896 1
2.17861061333195 0
1.52706754487894 1
2.19207157113928 1
1.20033358993935 1
1.41328847268809 1
1.18351501269863 1
1.36340912869741 1
1.87636524694195 1
1.71911079607485 1
1.30561310173109 1
1.07582780208526 1
1.72646645201745 1
1.08858286068803 1
1.2639076375565 1
1.60758785560008 1
1.16865203660204 1
1.60832543227688 1
1.99587724612577 1
1.35616332374579 1
1.70151852948953 1
1.40012359176245 1
1.91617620602052 1
1.39272143865321 1
1.03866260527928 1
1.50188717580544 1
1.64090686287938 1
1.3187721778796 1
1.44647284974496 1
1.03744431065952 1
1.36833852525446 1
1.62258158543736 1
1.55211590828153 1
1.37830002661876 1
1.69832198166404 1
0.606536160219411 0
1.58415294144693 1
1.65085333680807 1
1.33888021750518 1
1.28532418484145 1
1.09627495960672 1
1.79925770467553 1
1.32131583619948 1
1.60382076875353 1
1.04459741416188 1
1.26452989896036 1
1.69002001336417 1
1.79152643050932 1
1.69308094859021 1
1.61764647281061 1
1.55813234260178 1
1.26875218718951 1
1.22149663528887 1
1.5492333602823 1
1.48407793460999 1
1.24987004372206 1
1.76821381843324 1
1.44442867063228 1
1.37284085499318 1
1.35634354181883 1
0.940882098210455 1
1.40233331238171 1
1.17082690698126 1
1.56759092447658 1
1.53594986068301 1
1.55388616526613 1
1.12323175759174 1
1.34359949436353 1
1.07386319911705 1
1.40672024816878 1
1.36826700345727 1
1.32011219039289 1
1.82476796801176 1
1.7351003319519 1
1.30430421719778 1
1.45021721774069 1
1.65265298114123 1
1.70871540177136 1
0.944349032917052 1
1.30023839141682 1
1.61126714143974 1
1.62799454701581 1
1.29485269317358 1
1.30040275396448 1
1.56973476189606 1
0.945963791804077 1
1.45361117815139 1
1.94495636067424 1
1.24836950131505 1
1.07327669351728 1
1.88899100053454 1
1.40406166374717 1
1.1284056808528 1
1.27580756368529 1
1.18613897698447 1
1.04065434356293 1
1.49959746593678 1
1.44504522304677 1
1.29205860144911 1
1.22623485687977 1
1.55314456932453 1
1.42260549007278 1
1.41264264422401 1
0.902248815324398 1
1.5822445112496 1
1.22460933439372 1
1.65530342746865 1
1.75418515200891 1
1.55060912677454 1
1.12601374604986 1
1.44510645669923 1
1.18559777973733 1
1.3659728361367 1
1.82854948658316 1
1.38995417651748 1
1.21236430404196 1
1.56627215665651 1
1.28031498868131 1
1.58638692367276 1
1.3614345467088 1
1.72513479776526 1
1.51109633805192 1
0.94390053616443 0
1.6193282740583 1
1.80702513116625 1
1.23334315704555 1
0.60657801160156 0
0.855140605032621 0
1.39037955406477 1
1.4183174258877 1
1.20580986681374 1
1.04636733639227 1
1.48414360168603 1
1.47370239576944 1
1.43186848553951 1
1.94684657905846 1
1.69164660947372 1
1.3940532526349 1
1.56781420364995 1
1.44033659691826 1
0.858864599405851 0
1.46192011574885 1
1.93215976275706 1
2.03254077175449 1
1.29705364027578 1
2.00951551578293 1
1.72858177248683 1
1.5737673219404 1
1.85020664733934 1
1.49683379265014 1
1.63085820939215 1
0.882334420414951 0
2.08552991164468 1
1.63591769999471 1
1.64908340554685 1
1.96319472395425 1
1.4622158900045 1
1.0452394500938 1
1.40357947638553 1
1.32425932672873 1
1.50306164314704 1
1.12233575217219 1
1.39905487991912 1
1.2092981795251 1
1.53890737247951 1
1.18780736488385 1
2.00826833295848 1
1.29063329720898 1
1.71583937458823 1
1.13846964847827 1
0.990974736958391 1
1.20979197324002 1
1.75662416503308 1
1.67106646128089 1
1.85622607203424 1
1.46798272557969 1
1.51994805363028 1
1.23885781313539 1
1.23793317311468 1
1.35690366933953 1
1.94634083818273 1
1.08091483528283 1
1.27950237474187 1
1.4070016688289 1
1.58184749151526 1
1.10456950337914 1
1.4615281074716 1
1.2394594353208 1
0.760300463307309 0
1.39983252399597 1
1.29946822174151 1
1.81188650179511 1
1.44847545738951 1
1.40883527058852 1
1.60135128604945 1
1.15172334797563 1
1.25864858920587 1
1.25786789023809 1
1.06569211763379 1
1.83066644360141 1
1.27697795452038 1
1.64609644533394 1
1.44480847716675 1
1.01566746002616 1
1.39185155512612 1
1.29318358945175 1
1.1454379390745 1
1.14503389405514 1
1.23678426130531 1
1.65938658496771 1
1.33622503045118 1
1.96115062617052 1
1.28701461556038 1
0.979041289702805 1
1.10934771236666 1
1.16957367441886 1
1.72553992125215 1
1.90176939913619 1
2.27382040125594 0
0.92946822615365 1
1.5899503669209 1
1.57289910684088 1
1.41942639200353 1
1.31520025292181 1
1.38255018260386 1
1.98684327074796 1
1.9679837701501 1
1.52808195492003 1
1.39882437433312 1
1.16095103602051 1
1.45724468075328 1
1.41225456222156 1
1.02638233749102 1
1.57929740490884 1
1.82564337770388 1
1.11257234308422 1
1.52410069379911 1
1.67543789821945 1
1.41009109199032 1
1.29617234804024 1
1.55498946444107 1
1.01540795078629 1
0.881722731062146 0
1.30896827156782 1
1.44622497772582 1
1.0245938376829 1
1.1399112100968 1
1.43678869096284 1
1.10035559562464 1
1.48386773435764 1
1.4855193311663 1
1.15047589431421 1
1.79884351899963 1
0.958871528902356 1
0.985189057625141 1
1.65769052989357 1
1.57953018067271 1
1.43885289083486 1
1.82001648339739 1
1.70792976356275 1
1.26525094413981 1
1.76935389464055 1
1.40173281356461 1
1.10220816583057 1
1.57869444279598 1
1.32164899292785 1
1.41417977602336 1
1.27285777968495 1
1.67239008547043 1
1.75184924468083 1
1.21415118742031 1
2.0048597946939 1
1.74698287078959 1
1.94839646681303 1
1.87596651926972 1
1.724720955705 1
1.45128149274616 1
1.38907829806935 1
1.2218345101437 1
1.78211333370433 1
1.42643975687307 1
1.46259844213423 1
1.7070472128479 1
1.55987538658085 1
1.3886823602707 1
1.0291762136061 1
1.37334716054367 1
1.23123530555793 1
1.35404705227457 1
1.572978615156 1
1.33657937489265 1
1.18833419063764 1
1.20228335045978 1
1.14773356761568 1
2.07686650246124 1
1.54723887170764 1
1.43673403031179 1
1.22831820277601 1
0.634977090245331 0
2.29430996405125 0
1.05703811345027 1
1.66103098485861 1
1.11434110761321 1
1.64923838261776 1
1.91439899600063 1
1.39087782733506 1
1.54388865881458 1
1.20355589190004 1
1.22963591213455 1
1.65544606244606 1
1.41249444886971 1
1.97111490383781 1
2.05146480105319 1
1.17699166548072 1
0.993573320358091 1
1.21380544593858 1
0.859383949015062 0
1.02269145565671 1
1.34962812178145 1
1.01565358053912 1
1.09782991169102 1
1.78455514507254 1
1.22088393961999 1
1.24296006071418 1
1.51585213321202 1
1.69860504584252 1
2.03467300134386 1
1.07855033285824 1
1.16707982246269 1
1.60407216696658 1
1.02299325107017 1
0.990901294731172 1
1.20355099013702 1
1.16080036861442 1
1.23880195889401 1
1.43589877517582 1
1.02832482558164 1
1.28152885225222 1
1.51108797616873 1
1.01565562977781 1
1.86765485998959 1
1.30852733965645 1
1.82992738016566 1
1.35719863190676 1
1.05550517084911 1
0.83273391134799 0
1.79660994608617 1
1.25718667721367 1
1.77170967154308 1
0.977790261367984 1
1.35914924741532 1
1.47857054759845 1
1.39876145265225 1
1.19198460759224 1
1.75801975505171 1
1.44225996475796 1
1.42683664043105 1
1.99441222324187 1
1.55820576244208 1
1.4665041553218 1
1.55699253972597 1
1.50153334568992 1
1.20092121599646 1
1.27341377370015 1
1.27846140367485 1
1.77474402471941 1
1.14542486301382 1
1.50625334068987 1
1.6742888775831 1
1.55587500610213 1
1.49641640019833 1
1.45804020291098 1
1.81670628494726 1
1.53083082780104 1
1.272527786946 1
0.899789596741483 0
1.3608953774461 1
1.13062771060103 1
1.09554534722821 1
1.24804836089476 1
1.93067400546174 1
1.60335159234714 1
1.78226996885459 1
1.68065101179756 1
1.80186175859848 1
1.47881667188746 1
1.22277027529086 1
1.32020170954683 1
1.54772297626526 1
1.43425178547463 1
1.64513973516962 1
1.11677442129227 1
1.83720578792185 1
0.968345693164443 1
1.66210629798819 1
1.66882286422652 1
1.63982641167442 1
1.13606130687957 1
1.81111658509043 1
1.43214891014912 1
1.4928938981556 1
1.29129580853135 1
0.835236209762922 1
1.48918923202154 1
1.47371940622167 1
1.44381957502508 1
1.12267729570165 1
1.21962171432999 1
1.42810338848494 1
1.2302081195949 1
1.53769043881302 1
1.02485699185181 1
1.58055698000549 1
1.35868240344952 1
1.21285396338552 1
1.99747846959736 1
1.08440743620699 1
1.70786840351323 1
1.27895292797228 1
1.33916497827735 1
1.5086565986153 1
1.65775927694521 1
1.4319773332519 1
1.22056675514148 1
1.59514833155533 1
1.19451822446086 1
1.69420062384485 1
1.45600996050005 1
1.76300150964153 1
1.81455406781898 1
1.68582118571468 1
1.51008026233931 1
1.32725257957101 1
1.53261159613161 1
1.27666520784484 1
0.994172070918022 1
1.28865085546844 1
1.4221167018136 1
1.78089726460872 1
1.5890276965692 1
1.56744025298788 1
1.18937018540397 1
1.72917500916842 1
1.59153911489617 1
1.47890177607638 1
1.55323709737357 1
1.35530738707555 1
1.43625804672687 1
1.53353069965801 1
1.45224674658288 1
1.25094076832377 1
1.59951465551677 1
1.32171978795203 1
1.04578212879451 1
1.14051285364746 1
1.43181036610562 1
1.67754636088247 1
1.4468011719749 1
1.12227310538811 1
1.23896172488959 1
1.5656795542482 1
1.4331194812512 1
1.09090909481648 1
1.04421576535272 1
1.13359313404388 1
1.35596164166639 1
1.21776169714789 1
1.39154879658402 1
1.58926360137387 1
1.44405016665584 1
1.48494302032746 1
1.48010349766892 1
1.31016039143666 1
1.73889034493982 1
1.27050724913741 1
1.41500741866634 1
1.02576349700473 1
1.38165136164123 1
0.83124563743439 0
1.14522927914949 1
1.18410599125367 1
1.28917547354606 1
1.16635245465009 1
1.51550218481283 1
1.31685535612769 1
1.84824918137503 1
1.8360793831213 1
1.8534824051975 1
1.35310699346429 1
1.83861107475386 1
1.44727740697509 1
1.71523601813475 1
1.29877545298041 1
1.28720947507158 1
1.9268303673859 1
1.98255691210207 1
1.00660353367239 1
1.54988902897754 1
1.27910838166182 1
1.0777934871386 1
1.23585218613715 1
1.60784722411651 1
1.23816096569359 1
1.22518896819319 1
1.11114811033508 1
1.77994790451185 1
1.33186878520685 1
2.06169952162271 1
1.24497636195996 1
1.49558377740762 1
1.38303879096148 1
1.21990521868504 1
1.7026768790608 1
1.84385571195807 1
1.296515189768 1
1.74118056169978 1
0.98715109481087 1
1.21247063612142 1
1.73079493894872 1
1.16306012761854 1
1.01434698921058 1
1.09425305814092 1
1.16721373557447 1
1.64069875635789 1
1.05157243469547 1
1.55075240932312 1
1.38552191600039 1
1.91069927981111 1
1.3468967152459 1
1.48200908143243 1
1.5550589339992 1
2.18151010875001 1
1.42423176500477 1
1.49531485320397 1
1.4887486339999 1
0.875706337068924 0
1.1144485385293 1
1.42681713460736 1
1.27484410048002 1
1.42905926644019 1
1.38635086614032 1
1.17557477195526 1
1.24349459052378 1
1.39871978099494 1
1.42720949388992 1
0.915187659111587 0
1.65516158633768 1
2.03544231298546 1
1.39771804402308 1
1.50512829915495 1
1.52049231651948 1
1.44170934221668 1
1.63312558443633 1
1.57826814595653 1
1.66244466675676 1
0.843948134581977 0
1.67184747224327 1
1.40345642990434 1
1.02164345959815 1
1.31340973560997 1
0.983817015199145 1
1.20049188640954 1
1.41150439540151 1
2.23187583883343 0
1.54554474142692 1
1.70019366147461 1
1.55456970324474 1
0.967931441276972 1
1.31298620298437 1
1.61973968508623 1
1.67239706556225 1
1.34233220073735 1
1.19906564078443 1
1.24017986469932 1
1.26333807868148 1
0.946302215876481 1
1.58489177515021 1
1.09323235120583 1
1.63360914413337 1
1.87404440866632 1
1.5621676158278 1
1.11935174915715 1
1.77160738960411 1
1.55935909904115 1
1.45075634516343 1
1.06195249860589 1
1.09764936780806 1
1.48598424347281 1
1.19390946338829 1
1.29751320925981 1
1.48454185580807 1
1.22516441710211 1
2.03176711900647 1
1.1698436243632 1
1.13943452099528 1
1.52675335888913 1
1.27949771011073 1
1.49526822137432 1
1.54018962794821 1
2.26187099299194 0
1.31610797797362 1
1.82489997548327 1
1.89393176998914 1
1.60394176982586 1
1.36970868976985 1
1.32950500961508 1
1.71615034651145 1
1.72805137459759 1
1.22767064766081 1
1.40490990290468 1
1.4798976502626 1
1.36402964119811 1
1.54936506392017 1
1.01092181291638 1
1.43763117508875 1
1.48829242842033 1
1.1942941524876 1
1.22904599795683 1
1.22477662998314 1
1.24097905918479 1
1.67187119786487 1
1.61438819632464 1
1.54039056688942 1
1.86627818021877 1
2.18219266338995 0
1.20358462139264 1
1.28646423477063 1
1.08010580119552 1
2.0160474274853 1
1.55737881925006 1
2.11227317942948 1
1.32084128457866 1
1.54591280728066 1
1.4593671505308 1
1.65591648042374 1
1.3547374415468 1
1.45813950439213 1
1.39582627338868 1
1.75547429197615 1
1.1692397333135 1
1.61445941867445 1
1.28385036148466 1
0.959580720434412 1
1.47130734803255 1
1.4474171153279 1
1.39948171032754 1
1.78451010019727 1
0.874899671436374 0
1.57764174197088 1
1.58250056652842 1
1.78386366235335 1
1.64192628161106 1
1.28675431147052 1
1.10430554209183 1
1.65466484063698 1
1.47011039228697 1
1.70627136986217 1
1.66322742775346 1
1.73880301503061 1
1.18322195732401 1
1.85095962184563 1
1.25775067370598 1
1.58710732459914 1
1.33313036594162 1
1.37405410891204 1
1.70695649180479 1
1.1973476387131 1
1.28203698531732 1
1.37969547773164 1
1.48221439897506 1
1.47599324298302 1
1.27635380216153 1
1.11024000411484 1
1.46746147607037 1
1.32643389199243 1
0.978381875316667 1
1.69280177756777 1
0.848757457797138 0
1.14402766106048 1
1.38700887175923 1
1.34457704771441 1
1.04918931876428 1
1.41070590577932 1
1.59338034678872 1
1.1471807467191 1
1.2980912986962 1
1.54941439642749 1
1.46450452363356 1
1.6487696831746 1
1.58631745847265 1
1.91110831398378 1
1.72169406514249 1
1.79327625010807 1
1.09458604446373 1
1.44775467860086 1
1.4047620016849 1
1.21175732042508 1
1.49793981714164 1
1.54267530837923 1
1.56427580443059 1
1.9226953425833 1
1.79370399352282 1
1.34554630191216 1
1.43622578568741 1
1.6616198360702 1
1.49854996483675 1
1.7776624570662 1
1.27883272357099 1
1.69458867501324 1
1.15662929861636 1
1.3683119928509 1
1.1590496239397 1
1.15084211634165 1
0.946636913703321 1
1.01696735417728 1
1.59827126505796 1
1.69976698497423 1
1.39609594509407 1
1.28364498099506 1
1.72994529766701 1
1.42182982959184 1
1.46070998503742 1
1.49636009291069 1
1.56384607086562 1
1.84634069563418 1
1.27834022619248 1
1.29958375181915 1
1.11605064514224 1
1.44282532368777 1
1.76671887886709 1
1.8442974916534 1
2.06314592928034 1
1.56112539604536 1
1.83573305744456 1
1.81372768532098 1
1.383208272518 1
1.75139241608666 1
0.772427261419704 1
1.79563786924927 1
1.43911000580893 1
1.67080050777765 1
1.4769039674756 1
1.42626258599535 1
1.15821532911642 1
1.22330275107622 1
1.29843975118556 1
1.40623172640384 1
1.19560314365278 1
1.45853070319685 1
1.18886551665727 1
1.72439064103559 1
1.36428855509815 1
1.55418253599466 1
1.26335128171889 1
1.56253892538724 1
1.59095387745803 1
1.37426567531499 1
1.33318712541398 1
1.63113626233453 1
1.30853052363092 1
1.58574982887563 1
1.38254855439263 1
1.71810545513007 1
1.62998467222332 1
2.18730771926168 1
1.73947540870886 1
1.73611486429946 1
1.34800994005869 1
1.47976429145663 1
1.38717956100589 1
1.72537358959024 1
1.12649702942078 1
1.20771205256662 1
1.15839654258908 1
1.23786024420524 1
1.89131569224973 1
1.6720390933347 1
1.46339544674841 1
1.33000530311013 1
1.239587401254 1
0.919711676476384 1
1.72822398229926 1
1.35292543895338 1
1.54657067867012 1
1.58239147634084 1
1.70349365986297 1
1.58483983053039 1
1.54749774901863 1
1.35694753125505 1
1.68611807685193 1
1.09484703285059 1
1.39579383697365 1
1.39624088147021 1
1.10482142561382 1
1.90996917900193 1
1.39023787999508 1
1.58646125008791 1
1.31078138832282 1
1.56613936153593 1
1.23345788246891 1
1.5476189080247 1
1.66085555192859 1
1.82490023246855 1
1.54748997251554 1
1.57765622768578 1
1.18664759081206 1
1.3454184928599 1
1.20176354208527 1
1.40038636856402 1
1.8865951294752 1
1.7349964276957 1
1.43689640498393 1
1.14683287048782 1
1.43996115204919 1
1.37574505693482 1
1.55209270686769 1
1.15256566211283 1
1.38799636957119 1
1.56195462883636 1
1.48901856381838 1
1.20948113460731 1
1.28216820862039 1
1.73752741028518 1
1.70335899236129 1
1.48196532106679 1
1.14140933092053 1
1.63483226787064 1
1.67301100771944 1
1.84205041240391 1
1.41133898961688 1
1.65380616139843 1
2.15321895442308 1
1.07179014365546 1
1.84485706963102 1
1.65657899010606 1
1.40224113279292 1
1.50214156508724 1
1.18667412611199 1
1.26617877504475 1
1.0975659904784 1
1.51630755408614 1
1.51171313354632 1
1.57619324085532 1
1.34120539596034 1
2.10125155627406 1
1.30232936576475 1
1.68543242438569 1
1.54386994733417 1
1.25089111360613 1
1.29383620468565 1
1.11230966084449 1
1.27524765440693 1
1.16907485900315 1
1.24823903259287 1
1.79230020578881 1
1.23439337774103 1
1.66316513149389 1
1.61215739569154 1
1.21248970415013 1
1.08367698307015 1
1.74240648743586 1
1.25676819357467 1
1.35258053496161 1
1.21911022941782 1
1.12434615278284 1
1.67944588050897 1
1.34716053354086 1
1.83287508941643 1
1.04013476132325 1
1.51701863438035 1
1.20718353407395 1
1.83847605465092 1
1.77631222224724 1
1.43918238947697 1
1.38776173879096 1
1.71474808240377 1
1.81317635196398 1
1.4815822240229 1
1.47407581698647 1
1.27259808285645 1
1.62882081226191 1
1.42404150210076 1
1.19334238721283 1
2.2845096469535 0
1.17613144372628 1
1.36765390837899 1
1.11995087079139 1
1.52728087445301 1
1.28322694680866 1
1.65887420242883 1
1.76942569066067 1
2.21213223277495 0
1.64584478856041 1
1.31275645031272 1
1.49236488587634 1
2.123504793969 1
1.46949070688055 1
1.52106115945012 1
0.862854783075445 0
1.05746262335489 1
1.24404050469839 1
1.71287379903982 1
1.01162320932308 1
0.883187886041693 0
1.68259040053706 1
1.14429515391883 1
1.56427075212496 1
1.60200057793869 1
1.01555728764346 1
1.34531972580763 1
1.17321324409665 1
1.83769289547723 1
1.21161538750668 1
1.08669390389395 1
1.91735063129146 1
1.03299822938888 1
1.32487058661142 1
2.04880494474149 1
1.60838069394067 1
1.46895536476738 1
1.0656870479962 1
1.70261525312213 1
1.33212774218737 1
1.13254793454306 1
2.07169913625283 1
1.30732236098684 1
1.30372785125724 1
1.45471573936146 1
1.79785423480721 1
1.70143957750258 1
1.42459409266347 1
1.41434788595668 1
1.83850188982314 1
1.12047780133183 1
2.2061465222831 0
1.36484374199639 1
1.79204063117575 1
1.30399556774782 1
1.41778372951231 1
1.13624975711962 1
1.75155460903492 1
1.20511217569923 1
0.851015227015273 1
1.32080975088917 1
1.42708214432021 1
1.6082484062928 1
1.93445959160089 1
1.65870302206537 1
1.52306916568314 1
0.72835988457384 0
1.51211011408767 1
1.81867653813085 1
1.86897424712494 1
0.726623315446485 0
1.87125667756173 1
1.84561017359856 1
1.64791626763441 1
1.22632536126322 1
0.986560433872464 1
1.54353101750949 1
1.13971152166498 1
1.9454403691622 1
1.47551506840944 1
1.73917575632314 1
1.22418299728822 1
1.49070502941482 1
1.62611583711449 1
1.77506031575819 1
1.34839334101626 1
1.43289637892406 1
1.60106158366616 1
1.47696006695506 1
1.58535014133076 1
1.41425208174027 1
1.75041601504058 1
1.10364652832156 1
1.71931840595384 1
1.23446786125418 1
1.82883982728682 1
1.45873226792298 1
1.35464031535884 1
1.72031505438515 1
1.55936632720094 1
1.25259746129776 1
0.871843168373824 1
2.37390897704052 0
1.21353058859028 1
1.62354655457504 1
1.76920218716563 1
2.04338103777527 1
1.58175776603319 1
1.28738892497951 1
1.47522386289842 1
1.61644318148559 1
1.09381492245225 1
1.506588169908 1
1.50655362524144 1
1.20899845035017 1
1.12415849933951 1
1.41287513984035 1
1.66902846005406 1
1.61253782941433 1
1.63990400868306 1
1.70916441230139 1
1.10521070535987 1
1.20555084579753 1
1.65594783220171 1
1.5164109424947 1
1.70498461359844 1
1.26987349747191 1
1.12131488680732 1
1.21972904848301 1
1.35664395128108 1
1.65079796527894 1
1.33606985479747 1
1.6341207194982 1
1.29854391154779 1
1.19399043244572 1
1.3007032827744 1
1.98639154934528 1
1.66015804458176 1
1.63948563643573 1
1.55661056361809 1
1.55754724715271 1
1.17667915917758 1
1.27988828833025 1
0.742522162151376 0
1.22589865812687 1
1.13054576307964 1
1.12950614477908 1
1.78412835224959 1
1.70425375456408 1
1.21298931871441 1
1.48029907763814 1
1.6384423774387 1
1.87401549735533 1
1.8205034454144 1
1.61240981087379 1
1.35167502387103 1
1.58048131382687 1
1.60738345032639 1
1.45998019911681 1
1.33205458516236 1
1.32387858812355 1
1.79539717333752 1
1.49610624764097 1
1.83245313109623 1
1.58218919384921 1
1.05666291399016 1
1.72006300224043 1
1.36562569904272 1
1.73600839620733 1
1.47011199660125 1
1.23362641999002 1
1.48824499355204 1
1.67433410970873 1
1.9840100582772 1
1.29651716494033 1
1.64898621072105 1
1.76809513838002 1
1.29001733095481 1
1.28569370676005 1
1.85169617413802 1
1.60171836963116 1
1.460550418098 1
1.77818432131 1
0.748556937584535 0
1.45862825748829 1
0.985400373557691 1
1.19056277593128 1
1.82358737769886 1
1.04668541167407 1
1.51282875383316 1
1.77358442925845 1
1.60537109057209 1
1.53823707468727 1
1.62117213933907 1
1.21983781640593 1
1.43523818647064 1
1.87083420960683 1
1.57271067389002 1
1.10833705143463 1
1.45132744089684 1
1.12721907722122 1
1.49309047048806 1
2.09892196858183 1
1.44947193638501 1
1.6657676307225 1
1.10966033018258 1
1.46657864552314 1
1.21129217041664 1
1.60858858476501 1
0.977578722465742 1
0.782689719214117 0
1.17898551869435 1
1.42647998455186 1
1.84562786024582 1
0.726238884688777 0
1.33338436051625 1
1.70501312426122 1
1.98310332115436 1
1.18326269950334 1
1.29022383658613 1
1.69950747651936 1
1.61906974925839 1
1.49930970689826 1
1.76855435228758 1
0.982988076976949 1
0.961967543405259 1
1.69036637657252 1
1.75073773975718 1
1.53422753435521 1
1.49326818425913 1
0.965353608644726 1
1.03281745227424 1
2.55139423213455 0
1.27848740891663 1
1.31291363015539 1
1.51389484837621 1
1.35104172137989 1
1.56771276806816 1
1.63412566522563 1
1.29335529446305 1
1.54954964930374 1
1.38928399862606 1
1.69166186933447 1
1.27323285668017 1
1.59348943001312 1
1.41278005279105 1
1.75184134625321 1
2.2268972613714 0
1.29155764961172 1
1.05755944754293 1
1.10120666197024 1
1.61427652698434 1
1.61473940014889 1
1.75174810856261 1
1.54515910736242 1
1.59402797225607 1
1.5287484393916 1
1.14226347334349 1
1.71957977436264 1
1.60872532796061 1
1.29246295952827 1
1.47903289831644 1
1.64261622975911 1
1.17176775482677 1
1.6370178160203 1
1.58327520731704 1
1.71551580845983 1
1.16838831847123 1
1.82376086382581 1
1.68856999718882 1
1.50745622973331 1
1.21201294814034 1
1.60510220425165 1
1.61174176555406 1
1.707924483159 1
0.936262598566109 1
1.41072765452653 1
1.27990042047095 1
1.20564006056765 1
1.87396525850419 1
0.966500117984581 1
1.24865232042548 1
1.59784911163992 1
1.74662412781265 1
1.32519803638479 1
2.0502192268759 1
1.77085911146753 1
1.29590078371524 1
1.55679728852523 1
1.36043772515793 1
1.1920737774772 1
1.74595769245013 1
1.15705787163436 1
1.42692237965166 1
1.15815072621635 1
1.5167647077725 1
1.66081916950225 1
1.75653048821186 1
1.35811111331645 1
1.26216291085995 1
1.61038609727523 1
1.73559706175811 1
1.66157453201217 1
1.75652598804957 1
1.09940189190791 1
0.970521829854274 1
1.33181066414129 1
1.33795398676275 1
1.7235302066884 1
1.24640368590514 1
1.55230711738076 1
0.996905984727711 1
1.43201769574855 1
0.864323195998266 1
1.72375608242326 1
1.83750784217165 1
1.0734007262204 1
1.21986474295932 1
1.07076532968897 1
1.54895517175513 1
1.61760201407226 1
1.44782328845163 1
1.37615549159539 1
1.37109192548327 1
1.94447954839161 1
1.10442726917912 1
1.97616240441531 1
1.76833288904127 1
1.20114858507954 1
1.12656151756803 1
1.19378423454407 1
2.21896295409316 1
1.07025538597416 1
1.28110676398784 1
1.6819466499724 1
1.13828202205015 1
1.30244521887022 1
1.64364924861168 1
1.4520800134085 1
1.47309812482957 1
1.57953554576071 1
1.92429701901695 1
1.30943129734692 1
0.993079165123942 1
2.07113803844238 1
1.43048105784511 1
1.26328822512855 1
1.78630696312593 1
1.32752707440395 1
1.46860054861179 1
1.72048802233261 1
1.12543335394755 1
0.99185322056078 1
1.56263848964413 1
1.074169456307 1
1.54962116920878 1
1.68759161810381 1
1.78464279532875 1
1.36360896806254 1
1.04032955445791 1
0.990325703662929 1
1.89281182486402 1
1.75654845604563 1
1.54951489418339 1
1.47890128070086 1
1.6364738384336 1
1.28249446819529 1
1.90812458176496 1
1.31571902399786 1
1.07555369852581 1
1.72257534587281 1
1.43849229393938 1
1.66848334627139 1
1.41037109320205 1
1.57855132593978 1
1.63895750562489 1
1.55268933100251 1
1.25517299204554 1
1.11375134631603 1
1.13847811407233 1
1.02560604139484 1
1.33539714610314 1
1.20433769898764 1
1.16391247577265 1
1.05912734582509 1
1.41711878690145 1
1.05867965184649 1
0.901629456755002 0
1.31458905074128 1
1.73513374313732 1
1.24607824350187 1
1.20090034874181 1
1.6135064675678 1
1.69302242109078 1
1.45926228006309 1
1.61656915785402 1
1.17861230404677 1
1.84458764368419 1
1.73641788223982 1
1.55399296414867 1
1.45131675112271 1
1.80098783308819 1
1.69051703908061 1
1.60609663527937 1
1.01395711641889 1
1.24270619559469 1
1.21047097592927 1
1.40895060840009 1
1.14508524140826 1
1.35291038566096 1
1.13324158478321 1
1.67404637988476 1
1.10832761883613 1
1.60596942803192 1
1.65512521252116 1
1.43895401900376 1
1.34998900333998 1
1.93381529905135 1
1.15157502890718 1
1.18869506431675 1
1.59245260859258 1
1.51107582106149 1
0.932608333931176 0
2.08853900817164 1
1.40746560917255 1
1.33670322797597 1
1.48859699616389 1
1.46990049185316 1
1.25130317773362 1
1.52459744822547 1
1.41350743812222 1
1.37230992677186 1
1.2959655694446 1
1.41894061318857 1
1.40061671807003 1
1.70957629813332 1
1.52342693062366 1
1.40962565271474 1
1.6288210229253 1
1.33134817904699 1
1.40816477789651 1
1.65629987859511 1
1.9185301481429 1
1.22709304296438 1
1.42898594751618 1
2.18750425377721 0
1.726007499526 1
1.52260710223911 1
1.37095753565466 1
1.09606884257908 1
1.36942649826612 1
1.08331042393287 1
1.21830647295451 1
1.69959800052758 1
1.58642279012578 1
1.13997903998725 1
1.26657431360836 1
1.1122168008305 1
1.22633478408015 1
1.19428853161894 1
1.65058143216236 1
1.31674846334604 1
1.0730984623556 1
1.51113034256486 1
1.40802138480294 1
0.817764323753522 0
1.48906047742127 1
1.26546948992214 1
0.813016497245657 0
1.75844367303826 1
1.18245447896614 1
1.14924805763944 1
0.973924842336855 1
1.42571706027941 1
1.42562508045985 1
1.56530073933179 1
1.30371763095789 1
1.63363948019401 1
1.486170349509 1
1.42305742936238 1
1.61063724569582 1
1.12787817583884 1
1.84476826481015 1
1.48136809996211 1
1.22295250152598 1
1.53154691415066 1
1.69907687720613 1
0.991619791295547 1
2.12768541098355 1
1.30559215429005 1
1.59572432068038 1
1.26799742198146 1
1.37399868392312 1
1.19764307858271 1
1.15124624234393 1
1.28676359621785 1
1.64766594122959 1
1.15698212738072 1
1.76821022782496 1
1.21044071284089 1
1.36020287390196 1
1.59594872656601 1
1.40687137010021 1
1.65354900714653 1
1.77265206042042 1
1.56561546059471 1
1.50872117061892 1
1.28455890339881 1
1.97107836843878 1
1.08745686592621 1
1.70268982245351 1
1.22161363001688 1
1.59629207527096 1
1.34977408371708 1
1.10746936953848 1
1.76906257088538 1
1.43913403396125 1
1.61330178097328 1
1.83031048954 1
2.01648909146306 1
1.45376451432553 1
1.52369709912163 1
1.06541637853256 1
1.08234865241738 1
1.20336973030582 1
1.38820990005578 1
1.58521435448782 1
1.12775253964022 1
1.27773841796139 1
1.25844550351803 1
1.51999381729407 1
1.60012732577886 1
2.07446533916522 1
1.40179871530648 1
1.29747360933678 1
1.1469158713852 1
0.748247390065147 0
1.3225596317482 1
1.14429229819438 1
1.57466504076159 1
1.23772082248115 1
1.7008607930889 1
1.36528595570874 1
1.63459120711614 1
1.83557768102131 1
1.77226493844433 1
1.05454313403021 1
1.45867998983374 1
1.08711086758712 1
1.25799619947482 1
