# Supplementary material for: Bias caused by sampling error in meta-analysis with small sample sizes
Source: PLoS One. 2018 Sep 13;13(9):e0204056. doi: 10.1371/journal.pone.0204056 (PMC6136825; doi:10.1371/journal.pone.0204056)
Supplement: S5 File — (ZIP) [file pone.0204056.s005.zip › results N = 10 theta = 1.5 tau = 0.2 sz = 30-50.txt]

"dl.theta" "dl.cp"
1.48128621232856 1
1.48120229615574 1
1.44654485725252 1
1.47059701081672 1
1.36429485377449 1
1.39288762731283 1
1.50249300641844 1
1.10687470039689 1
1.57477858033879 1
1.55868196332375 1
1.43257162204175 1
1.75971428159962 1
1.55330113445811 1
1.50711331879322 1
1.75324418931774 1
1.58569427627363 1
1.49529529222997 1
1.32553971477244 1
1.28494777665358 1
1.0423647136772 1
1.89193389263402 1
1.41581149219216 1
1.31264260116892 1
1.34917516055044 1
1.30421679164485 1
1.55258980276926 1
1.14120095658607 1
1.59398438402197 1
1.26959585047359 1
1.38373942795747 1
1.60550124757021 1
1.58835400289265 1
1.65166102814178 1
1.49043584530999 1
1.93094964059242 1
1.71064000026633 1
1.59712405078292 1
1.10110150789366 1
1.22774917754917 1
1.48910034976477 1
1.3715716479571 1
1.23119679423992 1
1.31459900271457 1
1.35754584403966 1
1.66929740287326 1
1.77492005804891 1
1.50285302048521 1
1.51294196333143 1
1.20699486007341 1
1.97463980817617 1
1.3514424165388 1
1.85041228300631 1
1.44052448533264 1
1.65072126671752 1
1.3066665942826 1
1.68973118669273 1
1.27207221279254 1
1.35908467258056 1
1.35530517637751 1
1.63932386029614 1
1.62167487245051 1
1.29678786698796 1
1.4219095133109 1
1.31802828044505 1
1.55804812828947 1
1.29763655732457 1
1.36703046386792 1
1.40895333536409 1
1.62779353191099 1
1.43666946534452 1
1.85202944896428 1
1.79647563980792 1
1.4639978177179 1
1.13019002104903 1
1.26910775086174 1
1.35502117004893 1
1.65837344067822 1
1.2899847898171 1
1.31124438088744 1
2.10122561616136 0
1.56177729270441 1
1.42430980494783 1
1.39620079726148 1
1.20957074450007 1
1.33093730850456 1
1.46057380415575 1
2.07338198405654 1
1.24948756675598 1
1.32886619048281 1
1.71756519605222 1
1.08934492129639 1
1.48456614505441 1
1.61149023256661 1
1.4679885157772 1
1.49665327048082 1
1.70378596237093 1
1.07863278534527 1
1.92947555760325 1
1.5053676086606 1
1.45597948853793 1
1.39048435495621 1
1.37314350350137 1
1.65111296368376 1
1.52575274715442 1
1.9998770081623 1
1.8989586962235 1
1.61841474659212 1
1.24842355502608 1
1.57127631512791 1
1.16039154116445 1
1.59020734512954 1
1.76456158223065 1
1.6627828650336 1
1.61154641291626 1
1.90725946625124 1
1.28121419049314 1
1.89207523058392 1
1.36477370442293 1
1.20468083218749 1
1.62268678037851 1
1.13328227668862 1
1.619202640538 1
1.91116538635377 1
1.21216524223854 1
1.65836299315664 1
1.23745456920481 1
1.47788875186669 1
1.34859532289289 1
1.39129605919335 1
1.49765288973734 1
1.66512819746562 1
1.69290681815779 1
1.33813709462316 1
0.841233003188673 0
1.62566106198437 1
1.26815113717548 1
1.10775873438613 1
1.67814265248232 1
1.65006730112799 1
1.40363086085112 1
1.68700241088434 1
1.29503240910678 1
1.64743571254332 1
1.99271168898592 1
1.87429346059381 1
1.29238197150378 1
1.58784746695581 1
1.60107380822505 1
1.88155725062036 1
1.71718743170134 1
1.55135753741607 1
1.69120030947659 1
1.23024379748 1
1.72120271282592 1
1.7002100459675 1
1.62724020615555 1
1.46118189234773 1
1.19729414229763 1
1.62577026564083 1
1.7451695073427 1
1.56746310092116 1
1.27161656568894 1
1.37613849379311 1
1.72162559343692 1
1.39042406174782 1
1.84125467222263 1
1.95111872733361 1
1.46322011502396 1
1.36640402398541 1
1.18432781620282 1
1.17239458333749 1
1.29245820157919 1
1.08423506686005 1
1.63232198856076 1
1.59121785481114 1
1.85791931060165 1
1.39987386716131 1
1.49319410281198 1
1.29738671489418 1
1.4712185060527 1
1.98798832824241 1
1.61709926548619 1
1.45961806631096 1
1.35760369367157 1
1.475675037949 1
1.64902364097139 1
1.58654249374831 1
1.11713244279054 1
1.5024102382778 1
1.27929482793977 1
1.09204070121433 1
1.58582985452569 1
1.52800759986164 1
1.66356112042062 1
1.68843711853614 1
1.47181264965379 1
1.64626276194477 1
1.40558971034659 1
1.62532721677736 1
1.35615899259814 1
1.48858535568427 1
1.15023623302804 1
1.67502527178297 1
1.84189409032936 1
1.34642286311743 1
1.53851270073374 1
1.26093637234533 1
1.32343145772157 1
1.18333051473075 1
1.26565942328035 1
2.03199629169115 1
1.39763000601392 1
1.5919109910583 1
1.57769939125068 1
1.74817773389587 1
1.50991388109569 1
1.6778608899998 1
1.39669121505707 1
1.46517735658539 1
1.08695643465684 1
1.38492793432851 1
1.25418531392956 1
1.91515807913845 1
1.53064981230322 1
0.987062181907884 0
1.55942881628225 1
1.36939008434208 1
1.58726408246246 1
1.24221647497732 1
1.56451889683025 1
1.41320913570704 1
1.27596820684644 1
1.20081032775782 1
1.52184178273561 1
1.32871429740781 1
1.67240802203577 1
2.1365497731307 0
1.00400401708917 0
1.36468908459252 1
1.79731070837046 1
1.54782294396257 1
1.48244428811118 1
1.7530084384331 1
1.34960016586606 1
1.53237766825501 1
1.20523824586803 1
1.25522921794673 1
1.5038283713137 1
1.69970966164809 1
1.21797072352552 1
1.66140093850713 1
1.57019371209124 1
0.91980123857241 0
1.49108697349126 1
1.20634340821708 1
1.47369678466607 1
1.22499322862562 1
1.25496826864555 1
1.15162795886551 1
1.43345185847437 1
1.77472300087317 1
1.51820096308024 1
1.235384769895 1
1.65127090080268 1
1.44758728842924 1
1.41053719508175 1
1.46941221002648 1
1.76433653307794 1
1.46579309695309 1
1.39425312152608 1
2.02127800318246 1
1.49038405297992 1
1.90594650166455 1
1.41511465420176 1
1.77389952298372 1
1.74860972814407 1
1.2132724068685 1
1.61288290149901 1
2.10329095546479 0
1.56104320203803 1
1.42223590762077 1
1.58227761798191 1
2.20820906820817 0
1.58953022754054 1
1.52243763829887 1
1.65064619985073 1
1.38100860880744 1
1.4822542941879 1
1.57193087095883 1
1.60867104523155 1
1.24521704298794 1
1.72359804131756 1
1.15855479638642 1
1.45130574229101 1
1.40332026144442 1
1.25795965657744 1
1.89314720072554 1
1.18918301664928 1
1.23983816220087 1
1.29133179554878 1
1.31052281598033 1
1.53495712690154 1
1.49668868364919 1
1.77698765388529 1
1.35385584141887 1
1.55281229698606 1
1.41896702574664 1
1.15969145622051 1
1.70241991029941 1
1.46584239201467 1
1.62224818582481 1
1.89195502159614 1
1.71505734599077 1
1.97251240488448 1
1.74145018526678 1
1.53857613483168 1
1.43986453862282 1
1.26767408532942 1
1.35184071080315 1
1.40602305822998 1
1.42429408624591 1
1.79996894733506 1
1.39992002184946 1
1.6490882909787 1
1.46449336381108 1
1.31434348737372 1
1.29626397016101 1
1.51419437939953 1
1.27000377730706 1
1.40776012816512 1
1.64338277470612 1
1.47078858808809 1
1.66155179294654 1
1.68332577594314 1
1.30487044563007 1
1.21515375418889 1
1.39505732723526 1
1.73564798612113 1
1.83420606599214 1
1.80865944415048 1
1.27465203357885 1
1.51973723226088 1
1.05536950306762 1
1.73463672221089 1
1.65002568812327 1
1.96489211703109 1
1.47921969831534 1
1.78523822430928 1
1.44668444908725 1
1.25858847248071 1
1.43834906334461 1
1.5508383733589 1
1.48778862850821 1
1.33681362079435 1
1.33354110020655 1
1.82185325359063 1
1.29638793286132 1
1.32027517751789 1
1.35428118402015 1
1.41495190860486 1
1.26059230209688 1
1.21002495400728 1
1.78845055909554 1
1.07672278792202 1
1.49469321561026 1
1.42547585292107 1
0.952442517186562 0
1.54813244576824 1
1.24054712408858 1
0.968043005585812 1
0.966781836490353 1
1.32775580123218 1
1.62380640524906 1
1.01344016121407 1
1.42255982632268 1
1.72969177572755 1
1.55257012796856 1
1.5663029116703 1
1.60331855532458 1
1.73286690550413 1
1.27629569292748 1
1.5974680307804 1
1.73371762083188 1
1.29615687801665 1
1.44979042003217 1
0.99062687335775 0
1.74210962560284 1
1.27818598899001 1
1.60932336066522 1
1.65161059278295 1
1.34243965863066 1
1.69185203140301 1
1.52035259720808 1
1.2305975860662 1
1.72244861785 1
1.54719011125864 1
1.28864108428557 1
1.71518248239826 1
1.70179945438898 1
1.39818044949983 1
1.63504994511142 1
1.33493546222723 1
1.18005970129405 1
1.4103864308256 1
1.66089009539928 1
1.4312717835173 1
1.35112947424808 1
1.25228166516655 1
1.34936605894112 1
1.45412317870586 1
1.43052568657056 1
1.10552623659257 1
1.01447065352463 0
1.09342993871996 1
1.84874071387664 1
1.94166946097459 1
1.60195345948662 1
1.43466457827445 1
1.2421096060482 1
1.27705843081136 1
1.63453702839395 1
1.85595315105443 1
1.63599826925252 1
1.26345122037258 1
1.33506578515639 1
1.42875877799739 1
1.44005697006578 1
1.61764915209858 1
1.64920741003739 1
1.61614219450241 1
1.21893981502383 1
1.07401179681614 1
1.2797615549741 1
1.57738442848253 1
1.66245665492729 1
1.19703977288992 1
1.12344794229575 1
1.20189014509897 1
1.55595831740736 1
1.17442551942195 1
1.36482534498136 1
1.42795852006449 1
1.40446314713803 1
1.72596559351637 1
1.78396663617002 1
1.55226865654633 1
1.78091867146327 1
1.4252761536141 1
1.94172816081572 1
1.09985983186453 1
1.43961290865564 1
1.25267883405471 1
1.70017252036275 1
1.5450256755978 1
1.41627963475463 1
1.38048570968202 1
1.10403693014678 1
1.38000327865903 1
1.87007221822874 1
1.20002334977547 1
1.66258762312023 1
1.36577375718726 1
1.90207147930594 1
1.58266067134038 1
1.69202046275172 1
1.16566221715437 1
1.39123639359384 1
1.37868473124624 1
1.64238688602824 1
1.80117635607403 1
1.3608286468804 1
1.48549176278446 1
1.94183871915497 1
1.5909967886958 1
1.18768739435123 1
1.66521591636403 1
1.56707847249794 1
1.17492439301534 1
1.24985272173532 1
0.797285312056203 0
1.55276938961377 1
1.54905031554402 1
1.39693681626759 1
1.73979647676834 1
1.19682539582507 1
1.54691313114365 1
1.42465159602104 1
1.60006607056133 1
1.26368339791026 1
1.6749896292676 1
1.86729058751069 1
1.53309746739216 1
1.48783010972914 1
1.34846801749319 1
1.88882819289079 1
1.285702111086 1
1.30531206175436 1
1.40562302523857 1
1.26897513901163 1
1.5735885181683 1
1.40828937289228 1
1.18812517593203 1
1.33623319876263 1
1.670794538284 1
1.51142804038262 1
1.84005418860148 1
1.83555623343156 1
1.3428974698508 1
1.55721306188498 1
1.37805875883809 1
1.4567542505449 1
1.7709724201398 1
1.29648763375737 1
1.29609078768523 1
1.53444679390865 1
1.81228846980158 1
1.77423168259073 1
1.45553956164742 1
1.63598528607004 1
1.26951618997406 1
1.09663530575356 1
1.70256102066786 1
1.14075600003212 1
1.40140250045724 1
1.3439551447915 1
1.35355195179851 1
1.64396898029998 1
1.07305217439363 1
1.16469831927996 1
1.2832711443138 1
1.92553454884286 1
1.43581226315151 1
1.18813334037191 1
1.38542687633147 1
1.31706919883058 1
1.46738793487045 1
1.76036957243854 1
1.69288857011669 1
1.19762596402738 1
1.35403674998497 1
2.04540463427488 0
1.28288613813848 1
1.53626702627539 1
1.32214518935627 1
1.11500952488172 1
1.84574819043237 1
0.911875087607811 0
1.5000349378503 1
1.68175420243029 1
1.64516486872411 1
1.16024532740774 1
1.51408018664545 1
0.987047425055702 1
2.1251886745623 0
1.73238270875927 1
1.20041462917019 1
1.59778840215328 1
1.38138212903191 1
1.69971624624048 1
1.59545146282071 1
1.38049512601693 1
1.49721265114576 1
1.33673608374294 1
1.6996965883946 1
1.22039906787561 1
1.93656743487759 1
2.07821840998281 1
1.32695279875501 1
1.39383693882258 1
1.28278280810142 1
1.6176743128348 1
1.49926170396535 1
1.84075371733467 1
1.46910021365904 1
1.45880841708982 1
1.33581473603114 1
1.24263905600828 1
0.975473049906308 0
1.53659375250104 1
1.92690150291744 1
1.54101573226844 1
1.38020745198879 1
1.93659955352419 1
1.23413999084115 1
1.38003654626237 1
1.03295685595628 1
1.80186834172187 1
0.972126628833918 0
1.79350718224444 1
1.54830195887666 1
1.07326208558943 1
1.18055360082575 1
1.27027282030477 1
1.3771587650394 1
1.46606831503911 1
0.946274364554478 0
1.34735266068174 1
1.3649159254727 1
1.90130878893491 1
1.30389211827735 1
1.47236989508059 1
1.03161484295493 1
2.177303481312 0
1.77998652844131 1
1.50532989733207 1
1.69969450706689 1
1.27439332670845 1
1.48005898478941 1
1.2809810753517 1
1.34810299905325 1
1.49381797124822 1
1.46692350983837 1
1.57280610978062 1
1.32181240185457 1
1.63916573560121 1
1.2759424131972 1
1.43833887448489 1
1.63877550080387 1
1.74492944736942 1
1.52361104819706 1
1.62564885469295 1
1.48183058261623 1
1.59908434934583 1
1.52504500359863 1
1.90705863888503 1
1.55163959703811 1
1.3574127394435 1
1.30147024057076 1
1.54349563834471 1
1.51355529300862 1
1.8158482777893 1
1.18754492570017 1
1.51722322947861 1
1.39157739108625 1
1.16981603092032 1
1.37981327993378 1
1.06058527646511 1
1.28784055191224 1
1.73340355684166 1
1.93126784578845 1
1.12424168305899 1
1.5084987861069 1
1.86234394877127 1
1.4243819625546 1
0.993937799862664 0
1.51259843584486 1
1.14373923414115 1
1.450629641193 1
1.30445572754223 1
1.57687564837388 1
1.59019785364648 1
1.72143804958925 1
1.39828410039237 1
1.7698974681845 1
1.64699934635602 1
1.47306765101299 1
0.980451918228161 0
1.3692242116999 1
1.41587943346362 1
1.89549930455425 1
1.7090294307404 1
1.15072696595055 1
1.34114305334472 1
1.56212850291349 1
1.51781852748032 1
1.66588965499063 1
1.54992125309202 1
1.44447525240747 1
1.28076078617611 1
1.59064780098736 1
0.978846080033881 0
1.36024017377983 1
1.43396685242029 1
1.2576470337932 1
1.25736995558175 1
1.39264924087965 1
1.6881310042062 1
1.41338042713371 1
1.17351248013132 1
1.84292331304956 1
1.37777601687277 1
1.47811008401802 1
1.36253566617811 1
1.43608664316082 1
1.55350685734923 1
1.19213290815282 1
1.26649484053383 1
1.21688595619958 1
1.92685640486427 1
1.87560419710986 1
1.56026367185941 1
1.74918582733814 1
1.36950905723103 1
1.40658614182607 1
1.88788145983924 1
1.21716353741121 1
0.826010535417829 0
1.62410854222702 1
1.7531452530352 1
0.921771325682629 0
1.9668246893299 1
1.24752475721369 1
1.54495473416532 1
1.75293460008019 1
1.51599674441577 1
1.37973431747447 1
1.42887328702941 1
1.98832367441506 1
1.12091741663957 1
1.54076744157058 1
1.44686389609107 1
1.67772544058698 1
1.08401754466422 1
1.20449626596734 1
1.44898845608775 1
1.36315709321848 1
2.21250974031972 0
1.17146378719685 1
1.34034691183855 1
1.40805736912454 1
1.67622240051531 1
1.35795268776493 1
1.72196654103897 1
1.29005935552597 1
1.16475393131739 1
1.52130443535415 1
1.58421132154725 1
1.20295469849046 1
1.08332726830582 1
1.43998724838181 1
1.72914303290878 1
1.56654901938821 1
1.27421409008712 1
1.42622868846966 1
1.54290443319734 1
1.35013876551071 1
1.42152118022563 1
1.44357047330142 1
1.17879080744288 1
1.48750322021088 1
1.34866925205588 1
1.14464407394764 1
1.22614927384588 1
0.820612309661963 0
1.76540683419991 1
1.25516517294209 1
1.43696173012322 1
1.58041812621 1
1.48004462990778 1
1.48541548448764 1
1.81658634274081 1
1.54544765971447 1
1.35717962679079 1
1.58977522476527 1
1.45475469328199 1
1.64117743983359 1
1.53992184778388 1
1.52886033838241 1
1.44214508160714 1
1.41220588207143 1
1.88674344868431 1
1.57678062588883 1
1.26067553747615 1
0.954824002934878 0
1.6161181107884 1
1.30801231619603 1
1.2190167121921 1
1.65728016375401 1
1.5178617865268 1
1.43752798139576 1
1.27125879518699 1
1.39270044081882 1
1.56090243450401 1
1.8639276438976 1
1.43972790522568 1
1.11302736156698 1
1.44220570781584 1
1.29090316858711 1
1.42128188648655 1
1.58391225784591 1
1.46953063442905 1
1.24218348323605 1
1.53266944366755 1
1.53270483369834 1
1.55310742140258 1
1.429049881049 1
1.30286135726674 1
1.71390289414737 1
1.67543593661447 1
1.26884867770613 1
1.43638387343073 1
1.44030186903736 1
1.32272313504292 1
1.49594199743489 1
1.7324335560845 1
1.33846559454972 1
1.34915265910954 1
1.62996297080503 1
1.03421416872984 1
1.25593793724022 1
1.72596412568155 1
1.42068536280614 1
1.38317691221034 1
1.36750347668393 1
1.36068369804199 1
1.35870028380154 1
1.60635930490026 1
1.57367652987629 1
1.69895794179586 1
1.40978176141366 1
1.59806767288709 1
1.82538059389995 1
1.08952864024525 1
1.50536213741957 1
1.45368984637213 1
1.70906171774499 1
1.26507965245463 1
1.37517850337752 1
1.72368998640163 1
1.7830625782811 1
1.29429234045083 1
1.33610498161485 1
1.41654288111567 1
1.50878100058595 1
1.35917042126335 1
2.2347099806698 0
1.34722490756022 1
1.37427611476055 1
1.37652046434077 1
1.64200575776968 1
2.06841117210539 1
1.53439646676358 1
1.22321700246483 1
1.00347754355894 1
1.36660547023928 1
1.61899556753764 1
2.14851923504807 0
1.75110148522497 1
1.48255012316275 1
1.4465612171362 1
1.56752076634447 1
1.50815882851942 1
1.76324443802468 1
0.825747697600927 0
1.63694929401591 1
1.08399550315543 1
1.80138655741829 1
1.60494818405484 1
1.8233478124668 1
1.44206882886158 1
1.20308945645113 1
1.38708330092846 1
1.67245521900955 1
1.55975599121094 1
1.79429495495857 1
1.67290803822344 1
1.47531924270584 1
1.58742906897779 1
1.526908681905 1
1.44678019780276 1
1.66476559216901 1
1.86349816869085 1
1.68168293852904 1
1.47918531824256 1
1.40012432086989 1
1.15309700817098 1
1.13995921847844 1
1.66665213597261 1
1.45307699570865 1
1.72383758931947 1
1.54016159643866 1
1.65389114521202 1
1.35919304482287 1
1.26585270200709 1
1.25310769801652 1
1.87734809364915 1
1.6788098778168 1
1.22332466331327 1
1.28622895273402 1
1.3301408020957 1
1.47861089349979 1
1.51168504978793 1
1.68793780182816 1
2.03081086430863 1
1.26069714760652 1
1.3692286248815 1
1.52437945764189 1
1.17753210159413 1
1.28390420397086 1
1.56523801837424 1
1.62893947698949 1
1.15114625236511 1
1.05087130403112 1
1.85148597528773 1
1.81079007700831 1
1.66084812845122 1
1.00155702648097 0
1.41513135076189 1
1.55026687157055 1
1.82849567240286 1
1.48690786763591 1
1.57565738392873 1
1.61974097538953 1
1.15416013904478 1
1.90453389537185 1
1.45152560474661 1
1.30542743532685 1
1.7416843511992 1
1.38520689776176 1
1.47218705630992 1
1.10495027793492 1
1.77482026256485 1
1.30757632965909 1
1.24503562302915 1
1.61273588569255 1
1.23945789347734 1
1.33363783830054 1
1.6752182907513 1
1.50561224723914 1
1.32714209042146 1
1.11057188206173 1
1.43134905249428 1
1.23983503172062 1
1.5508988546468 1
1.37263856468631 1
1.75216118023614 1
1.46542728443152 1
1.33562531308212 1
1.60757066320745 1
1.426487153579 1
1.94761263810182 1
1.42844247976784 1
1.27371954423422 1
1.18219578289924 1
1.30590134115425 1
1.59672754882142 1
1.46736568465028 1
1.16571240090364 1
1.05257177092028 1
1.88152406751506 1
1.33771632588288 1
1.47736257112859 1
1.21049954172081 1
1.52597747434765 1
2.06218102235816 0
1.10976056083956 1
1.80675004028403 1
1.26024197381991 1
1.63708007146585 1
1.42179285212918 1
1.40934613537837 1
1.93915531430241 1
1.62390329774807 1
1.87062260688951 1
1.84400004564208 1
1.74478913064804 1
1.63184045593778 1
1.56787685469116 1
2.06343622009875 0
1.61585258329556 1
1.15606740075238 1
1.33327816666737 1
1.45641434674743 1
1.43973025397945 1
1.49810530754502 1
1.76734748375759 1
1.5674584761887 1
1.79474545710709 1
1.43652097192021 1
1.16333537352322 1
1.67764128825288 1
1.69515390554538 1
1.62887145036857 1
1.66933007275687 1
1.52842621393146 1
1.3694739044938 1
0.910056142443724 0
1.60515046764833 1
1.69659465863019 1
1.46416156454987 1
1.36224365653291 1
1.67026252063988 1
1.19358407940027 1
1.55769440329391 1
1.5801280859382 1
1.60420563847583 1
1.22520758384559 1
1.2547743432581 1
1.63113699835326 1
1.24786313519375 1
1.53408824852818 1
1.57975774274218 1
1.89694092774503 1
1.28292932162222 1
1.35183255735553 1
2.00848311030336 1
1.32834064328005 1
1.19128627998965 1
1.45334752935591 1
1.40190550209608 1
1.3144814330609 1
0.938609313884311 1
1.35495821813662 1
1.53976193142915 1
1.22246831023409 1
1.33541226896392 1
1.64927993176097 1
1.30230730550199 1
1.64915136572731 1
1.1339273344457 1
1.7156101695981 1
1.20500503679624 1
1.71761181619261 1
1.4675001184701 1
0.936597798092351 0
1.48545247760437 1
1.35837737512589 1
1.87185143818189 1
1.09586391261251 1
1.71590725546527 1
1.43625920893501 1
1.52203692680178 1
1.70153059673158 1
1.73323783891328 1
1.5604014254277 1
1.35927417646577 1
0.923989358221457 0
1.29894118596161 1
1.26306299456132 1
1.02961991983655 1
1.12222485876761 1
0.865201589127831 0
1.18821230650566 1
1.46727257962157 1
1.60288412564648 1
1.94078196830608 1
1.14420736409011 1
1.60983093226534 1
1.86451123218932 1
1.16004492794104 1
1.69416413731946 1
1.41191400570356 1
1.49870501138726 1
1.32540035483997 1
1.33726780038464 1
1.1561465579632 1
0.898132210964279 1
1.6145672601145 1
1.20203251908835 1
1.67685380448128 1
1.30850791241447 1
1.88398107301677 1
1.0419453108333 0
1.18829376063782 1
1.21152041353584 1
1.23619040984203 1
1.63914057716902 1
1.73415148379532 1
1.84787002763328 1
1.77547065160612 1
1.26317313576426 1
1.48695455838893 1
1.62760420680674 1
1.38841486146024 1
1.39247746061439 1
1.21538963277302 1
1.28869633275697 1
1.86762762884824 1
1.33605672586837 1
1.84130661331975 1
1.90488025065862 1
1.37193533882123 1
1.83074014625506 1
1.5586039893598 1
1.36584881605499 1
1.2564899899234 1
1.44835160420576 1
1.33079289677474 1
1.78695056684922 1
1.31830637253563 1
1.54758380972147 1
1.32645105945399 1
1.91420603787088 1
1.44470693207114 1
1.31860774278465 1
1.39917842711592 1
0.986037693720336 0
0.990114261946905 1
1.22995470144213 1
1.45547044875441 1
1.07055122378969 1
1.53712072642085 1
1.38495615382051 1
1.57499540266318 1
1.09574926264214 1
1.66677900730467 1
1.20404351144649 1
1.14939720362088 1
1.45716808293919 1
1.24733473034421 1
1.03131147832454 1
2.0044212549753 1
1.82443955405258 1
1.48149095093697 1
1.28950043912643 1
1.74370419087526 1
1.73074732535479 1
1.55760260616305 1
1.97029834789007 1
1.10246097622342 1
0.919837684105496 1
1.3072781286788 1
1.43463054155387 1
1.46855424962143 1
1.63315320866465 1
1.24635808496635 1
1.57464344848914 1
1.3466127599378 1
1.45487970789032 1
1.62367651915409 1
1.35076559499854 1
1.35445942803008 1
1.60715564086352 1
1.44980336392741 1
0.981791672985014 0
1.53887463576742 1
1.41560777488395 1
1.67372398446369 1
1.37751976028715 1
1.57222347153847 1
1.61864518124998 1
1.27754793721508 1
1.41080570551675 1
1.30015691150752 1
1.6215164682241 1
1.5450526012983 1
1.26568067307299 1
1.75653529231588 1
1.50328109919699 1
1.66181635600606 1
1.98141096752856 1
1.84607314395779 1
1.70373319917256 1
1.85179586629165 1
1.61192085363943 1
1.48054160920082 1
1.50890487917937 1
1.4347296890927 1
1.31631167289582 1
1.56098003420112 1
1.23240673679378 1
1.25949862909072 1
1.22168473715718 1
1.40575032636538 1
1.19492862498736 1
1.34061645559171 1
1.5168103817802 1
1.01328263445102 0
1.43624468073611 1
1.54075126736668 1
1.90298255821874 1
1.74522100032588 1
1.02293033827376 0
1.49458086614947 1
1.6568724802327 1
1.13993360038973 1
1.33336876300312 1
1.29746148466566 1
1.65586822967991 1
1.345834734473 1
1.15466916061638 1
1.3656096537035 1
1.72020627241285 1
1.7415767587321 1
1.2144816060545 1
1.81909664732498 1
1.61298666008742 1
1.88459744689292 1
1.60424080783667 1
1.94938339515281 1
1.09047704782761 1
1.57458992442584 1
1.51426749811434 1
1.53235891369457 1
1.27993863666118 1
1.50045816888268 1
1.37413411383353 1
1.38027027655901 1
1.36859666869772 1
1.57084060698589 1
1.47736804067281 1
1.03039105863906 1
1.40471407708108 1
1.70084898150397 1
1.76111632323884 1
1.29822949510376 1
1.21149969009161 1
1.40648804936954 1
1.22795994185213 1
1.77776820007982 1
1.38220065008709 1
0.947866452131003 0
1.21730935448745 1
1.88229974144467 1
1.21365882547548 1
1.10304701013592 1
1.69981018359086 1
1.65052085399004 1
1.38900484149765 1
2.01057676679211 0
1.13828469812771 1
1.41739474200755 1
1.98244296595364 1
1.09693400403003 1
1.76379826858844 1
1.47473049302739 1
1.64663946825267 1
1.42097460233018 1
1.21809927062484 1
1.53410570308578 1
1.58871654887199 1
1.41409629047915 1
1.51671376529334 1
1.20495660184165 1
1.47029782839785 1
1.11355971529765 1
1.28560543320865 1
1.63707852350326 1
1.39893472829244 1
1.35493275199437 1
1.51637990029323 1
1.44108535257333 1
1.35459552984592 1
1.34576379150151 1
1.50329145233024 1
1.79015111108224 1
1.15536334201828 1
1.3098512238404 1
1.79136581555266 1
1.19535507928554 1
1.10563563901577 1
1.24812966562998 1
1.72954326709526 1
1.60065458475282 1
1.14198527342561 1
1.33676168268252 1
1.3270227072391 1
1.84897656321915 1
1.38031239877857 1
1.47598244091761 1
1.63138487857671 1
1.14291893987271 1
1.54148795631097 1
1.79102648939777 1
1.44103854426045 1
1.52605857018767 1
1.10068334647891 1
1.67346318799425 1
1.582621570187 1
1.26678754638087 1
1.55786633245928 1
1.58180135479334 1
1.62662396621243 1
1.33435742697603 1
1.48681605661634 1
1.19493896934502 1
2.02808296957978 1
1.14051032699887 1
1.6559373019603 1
1.27485922339073 1
1.50247232650842 1
1.25721449047313 1
1.6379387472958 1
1.19208559792024 1
1.89337949271387 1
1.28885288812078 1
1.41865055806974 1
1.18944106640196 1
1.99369410521311 1
1.45848919501016 1
1.12684242460174 1
1.30387428723546 1
1.45536661351403 1
1.44491523483291 1
1.57425243546562 1
1.41261447115949 1
1.45345002584007 1
1.37933299973883 1
1.28750523312886 1
1.34076483574041 1
1.24872174727336 1
0.994981565478382 1
1.53317552074204 1
1.28683122905843 1
1.38400614721894 1
1.6960802129064 1
1.28286324486676 1
1.37429409526939 1
1.37133109208942 1
1.56023372588186 1
1.43812248967225 1
1.42993957211158 1
1.27263604844634 1
1.49411147175096 1
1.04024328455624 0
1.61229784278293 1
1.49938926830101 1
1.29711453975676 1
1.62087109373688 1
1.4155913573531 1
1.15097880993308 1
1.59909165354193 1
1.43741404227622 1
1.52925351354183 1
1.43687053925335 1
1.63106168534414 1
1.19801736945247 1
1.56296672292254 1
1.41333107278637 1
1.42079701448812 1
1.45161301164279 1
1.48518516561981 1
1.58089002802339 1
1.62786091304589 1
1.55104225956583 1
1.57246642128585 1
1.57992675651013 1
1.29755653186231 1
1.18061671059812 1
1.27715652527899 1
1.30759061785199 1
1.48571999454092 1
1.53960119796146 1
1.26366934049378 1
1.27430204617168 1
1.16985388773641 1
1.71954270716987 1
1.3673493487349 1
1.41738356701653 1
1.1211761992242 1
1.55179026488164 1
1.9108720722396 1
1.58393942110798 1
1.51012656175619 1
1.26071401688076 1
1.5250455786099 1
1.66051461301133 1
1.44511687335042 1
1.59638088954282 1
1.80312078233257 1
1.71550665006767 1
1.44955802583945 1
0.925844764766216 1
1.78381543910537 1
1.8141178067563 1
1.33477123500153 1
1.47108935032165 1
1.01934399538939 1
1.70570758675591 1
2.07407534911923 0
0.976702165918639 1
1.58522618966221 1
0.985206055734642 1
1.60516045596167 1
1.06910133300029 1
1.51148240856164 1
1.38608933526085 1
1.3602176603026 1
1.42173386839746 1
1.16262133979618 1
1.74736419154588 1
1.74508455146963 1
1.37569554107728 1
1.58832587252907 1
1.62579974493079 1
1.35314129040321 1
1.428104609682 1
1.43608150287045 1
1.23013879032454 1
1.54142282837741 1
1.29829477254878 1
2.23074150039715 0
1.56272331393843 1
1.54998889855592 1
1.30500692359045 1
1.67551546099002 1
1.63878765154588 1
1.33314943824117 1
1.26555952138467 1
1.40503621135094 1
1.79366165047959 1
1.46603665005136 1
1.70354545029724 1
1.41263848300124 1
1.81803859414209 1
1.63761621773521 1
1.32836160664418 1
1.52607448272763 1
1.77889121041458 1
1.44673445047775 1
1.57759714551482 1
1.39949102600877 1
1.07926696949525 1
1.23305004734706 1
1.62219971015488 1
1.21816201491045 1
1.59233922940535 1
1.20399776285137 1
1.4456615688949 1
1.72507946035681 1
1.29800862755579 1
1.42745715976373 1
1.70007821753904 1
1.63649034791822 1
1.24064124803844 1
1.83664682423378 1
1.34341475313853 1
1.31497832446537 1
1.6301571864462 1
1.49214934895366 1
1.50714436580294 1
1.60558202105368 1
1.57677734448292 1
1.25055312613528 1
1.36970664475449 1
1.3580023609984 1
1.17341795902115 1
1.3407612454617 1
1.588432971659 1
1.49384075481259 1
1.63451669541901 1
1.49484970440242 1
1.24197017570863 1
1.53828800713347 1
1.55232825423898 1
1.8914768183761 1
1.18606171815723 1
1.47168186230604 1
1.51824140130207 1
1.7214313437233 1
1.271148036288 1
1.44756703917949 1
1.21618519989075 1
1.35566808534979 1
1.309306249666 1
1.18726301818981 1
1.79283059601173 1
1.94140412254618 1
1.54378722324053 1
1.48493251914619 1
1.33418428428695 1
1.46492607913302 1
1.62179143129723 1
1.95595277819648 1
1.1865248679858 1
1.41897459942713 1
1.72609828110444 1
1.80630190573278 1
1.71896198312109 1
1.47383110530079 1
1.68800397136529 1
1.20644742314758 1
1.07831399777426 1
1.31273575509816 1
1.38602855994704 1
1.60474829258227 1
1.38694906347291 1
1.47215421513975 1
1.59257525543027 1
1.35775477825043 1
1.38087253004085 1
1.57490026969485 1
1.51932606334274 1
1.5762834932058 1
1.67419064448883 1
1.29390841352792 1
0.984295957428546 0
1.59746340545576 1
1.13927348206913 1
1.76050942312377 1
1.61153198450895 1
1.26991282839627 1
1.70729361223367 1
1.21980645330145 1
1.35658227287304 1
1.09655733137278 1
1.12593142705033 1
1.3829267381125 1
1.69497506882249 1
1.86868582242894 1
1.72986949952964 1
1.49978964860405 1
1.67717918084848 1
1.93547204341692 1
1.42354844549802 1
1.53130414481534 1
1.71084643814521 1
1.46122688301314 1
1.03007656941688 0
1.62790221882095 1
1.97080530062229 1
1.38957179039262 1
1.67838659732094 1
1.78850702463704 1
1.51884607769195 1
1.65982267729178 1
1.14499154491831 1
1.67216695307137 1
1.34863843578018 1
1.59072786592088 1
1.23705041577596 1
1.88243038927616 1
1.43873274825915 1
0.999276552029545 1
1.37682158376584 1
1.40868533935932 1
1.53493769507781 1
1.1032507647585 1
1.31262597452754 1
1.43099177432656 1
1.6844969712306 1
1.6181081330297 1
1.29077724259258 1
1.47127236376946 1
1.23164189568103 1
1.3604458806663 1
1.61640251196812 1
1.14679893429724 1
1.45815705482267 1
1.57636264469051 1
1.56723529882629 1
1.65653048153111 1
1.43837534216713 1
1.40921042211207 1
1.23142617866217 1
1.66113982000884 1
1.62613478761151 1
1.24633546580955 1
1.69218648304275 1
1.60617643021101 1
1.37817907443463 1
0.58089105032747 0
1.33722365969693 1
1.72491736109511 1
1.62598831841409 1
1.64772314987672 1
1.73260649372384 1
1.65376832281792 1
1.30628197361776 1
2.01173849162329 1
2.01378351884811 1
1.6885659098862 1
1.9207508462687 1
1.43677394003011 1
1.51689613256372 1
1.29021025742279 1
1.3546284764698 1
1.80690110913696 1
1.12127607429692 1
1.51811319263816 1
1.64142426042669 1
1.70559573245609 1
1.49721730284704 1
1.22142694480948 1
1.07462885694979 1
1.6929702773056 1
1.29061913449978 1
1.76501201576969 1
2.08400677050275 1
1.426957898526 1
1.27992871578538 1
1.2240065332307 1
1.45439643968486 1
1.34696332589713 1
1.33589562154395 1
1.175702301998 1
1.18725302037717 1
1.23661622158095 1
1.41782932495327 1
1.46455214515259 1
1.35893077186457 1
1.59367566020766 1
1.49327998352141 1
1.86012539483297 1
1.36921431358039 1
1.53599410154035 1
1.66826922304901 1
1.34372111296561 1
1.31561420529265 1
1.4379667784935 1
1.49946438603963 1
1.44960509094514 1
1.38649050630371 1
1.55872229609795 1
1.16453395211913 1
1.70844162422186 1
1.3920576729381 1
1.65982996965947 1
1.30580070798966 1
1.47383642758783 1
1.76663694848277 1
1.83481066555864 1
1.67994615165646 1
1.2764720879327 1
1.35775910946561 1
1.46966517937912 1
1.26977675861142 1
1.87159857618391 1
1.62525860200135 1
1.46544450072473 1
1.6098093643918 1
1.67437829511564 1
1.56537800552125 1
1.31404133121519 1
1.55257104205407 1
1.71583802059805 1
1.65747155816434 1
1.36295520433497 1
1.23015132405424 1
1.32766855719116 1
1.45718729828569 1
1.52651539668914 1
1.42954338484866 1
1.94494489093559 1
1.46486335568308 1
1.71230400913493 1
0.907593739975077 0
1.67946226181707 1
1.16116858968965 1
1.8215976084796 1
1.35426817101118 1
1.40988327883545 1
1.44179918817138 1
1.65437536697292 1
1.2341437572399 1
1.24219301729568 1
1.81469638733812 1
1.2075214248624 1
1.40791766073411 1
1.77522026971551 1
1.49375745830093 1
1.66674662379792 1
2.00435697688989 1
1.35333733937329 1
1.66199319619914 1
1.46035709230361 1
1.65289186479576 1
1.37744612550646 1
1.60977699915562 1
1.55280920046333 1
1.88948320647397 1
1.35869506969136 1
1.92008878620361 1
1.42157110824638 1
1.47644168688111 1
1.38214111492002 1
1.64856238038738 1
1.76531080632942 1
1.48027984944005 1
1.32352940194136 1
0.998668731926979 0
1.23057090262298 1
1.44195286175055 1
1.72554062392399 1
1.92181301491106 1
1.4559036280533 1
1.48512293010055 1
1.53932150032883 1
1.85968943202919 1
1.7878009660754 1
1.06266154171831 1
1.9246264395499 1
1.63732548613969 1
1.65264750370658 1
1.10102995792487 1
1.23886984677405 1
1.80365768051162 1
1.69456636413873 1
1.14291405633647 1
1.78291558893909 1
1.61717663722069 1
1.14401313647854 1
1.61428647745714 1
1.69685232446436 1
1.76212956705355 1
1.11851093186596 1
1.3701538339775 1
1.25580287893554 1
1.44774958440207 1
1.22462493363634 1
1.64100345600386 1
1.00384203205491 1
1.26281913581975 1
0.918181706473817 1
1.36366629888745 1
1.80239350453416 1
1.347429740232 1
1.34869861355669 1
1.09828192978435 1
1.50275664644261 1
1.32891087767604 1
1.36191177181953 1
1.62820910366125 1
1.68354476597453 1
1.26583294858648 1
1.49958155529869 1
1.37779306150122 1
1.72144254563148 1
1.11463725692997 1
1.71712792675552 1
1.94725626266845 1
1.27535626744448 1
1.39880948182394 1
1.5808840482706 1
1.39586531577903 1
1.24735874658278 1
1.52436033912006 1
1.21569616310425 1
1.85708686667454 1
1.3536305390843 1
1.31408880046956 1
1.08937589665398 1
1.26131373081499 1
1.5474804123092 1
1.22817387665213 1
1.8289803194234 1
1.73863847666105 1
1.60136108579539 1
1.50103638192368 1
1.50603252695591 1
1.47075550512513 1
1.93087045533186 1
1.24157890251927 1
1.41190178577329 1
1.53651260861982 1
1.36771706659954 1
1.23039387652931 1
1.72170757539622 1
1.226667951155 1
1.77822325095048 1
1.25403380922217 1
1.23108230961308 1
1.32830503715015 1
0.750038147651008 0
1.27878864199279 1
1.27365975517917 1
1.6528476341896 1
1.35608642930527 1
1.37087121724139 1
1.73161889610923 1
1.51230741972784 1
1.68570358912816 1
1.48912970832073 1
1.29272162745666 1
1.19399395600485 1
1.81847414073055 1
1.40334941411011 1
1.408878689286 1
1.25170944252664 1
1.65037567418707 1
1.52298039157676 1
1.41301089311753 1
1.38011948681975 1
1.34599304956742 1
1.84281939749581 1
1.46420167406543 1
1.24195263406296 1
1.4499528137897 1
1.78492133995318 1
1.59334632958865 1
1.29811764909626 1
1.05319815612674 1
1.62876550563586 1
1.33399018529774 1
1.61568328031888 1
1.69397787526448 1
1.21385934631524 1
1.57895009872529 1
1.33162233366883 1
1.45719407937048 1
1.13032220002885 1
1.2956947480637 1
1.21582338236808 1
0.99461697533792 0
1.25492784303349 1
1.24646102322903 1
1.87088608131783 1
1.50405586257841 1
1.64318988597365 1
1.30452702577847 1
1.83209875945061 1
1.68137796690765 1
1.92272697358612 1
1.36479321864786 1
1.08267964827403 1
1.55130093901738 1
1.86209787832459 1
1.71920429014108 1
1.58254488577307 1
1.84346085954402 1
1.29021327917319 1
1.15546582677944 1
1.01075778894977 1
1.43724616939541 1
1.38962851308463 1
1.65121366239882 1
1.29149182325102 1
1.61860530370191 1
1.37978484593411 1
1.30316647506829 1
1.19070316156972 1
1.59724352104749 1
1.69493051774277 1
1.56156459828924 1
1.4250845389492 1
1.29646468493062 1
1.38546998712029 1
1.38151559547541 1
0.836133325950734 0
1.53310055297691 1
1.33532901440619 1
1.48114250956014 1
1.70040401854364 1
1.35494877820278 1
1.08607429752923 1
1.05685306611892 0
1.19950144240241 1
1.52373057812428 1
1.73565116436833 1
1.38804077578418 1
1.35482731726586 1
1.3393808286317 1
1.25562798246303 1
1.68058633095618 1
1.22708183007156 1
0.990534336015312 0
1.25384029775801 1
1.50832862124074 1
1.40524659260695 1
1.61683897091086 1
1.25236897322629 1
1.11831424530905 1
1.54116337061985 1
1.48860603356227 1
1.5484133619949 1
1.54583201178167 1
1.74236611126687 1
1.62316174300089 1
1.16653567756901 1
1.7418295154382 1
0.964122457756782 0
1.49360045352802 1
1.89077076897328 1
0.85884982011993 0
1.73502599277678 1
1.72027496922211 1
1.84787914213377 1
1.60943574316209 1
1.20502108400598 1
1.16553751597137 1
1.44791246789119 1
1.68771656522094 1
1.30474310552886 1
1.3162908089912 1
1.32346082185468 1
1.34126478668619 1
1.36421768022194 1
1.30738288062262 1
1.13364598605723 1
1.26055502577356 1
1.26053720448667 1
1.50630855343168 1
1.46343962885226 1
1.65749342555529 1
1.39539569980809 1
1.4825257286287 1
1.40754767220993 1
1.75329263494713 1
1.58824865419426 1
1.96082541813871 1
1.42350526193226 1
1.27894374682426 1
1.30569699076498 1
1.40271489050998 1
1.24579462311645 1
1.39778221655163 1
1.41295708227364 1
1.41010142641947 1
1.1713826616523 1
0.947167377152681 0
1.37288415676541 1
1.36169750648554 1
1.04439915997903 1
1.27626709317069 1
1.19446123268697 1
1.79672134151471 1
1.60130365607755 1
1.18366181667267 1
1.49155107242751 1
0.994718069708843 0
1.88842559358876 1
1.4822829226311 1
1.1858831472941 1
1.1316223292215 1
1.73726677936336 1
1.25138677891545 1
1.24496139721759 1
1.90887461071405 1
1.75444837455454 1
1.24831832820397 1
1.34049546859939 1
1.22648647449504 1
1.87369409383512 1
1.48543181717002 1
1.59977266278609 1
1.40701944472856 1
1.57213509592403 1
1.55663994981568 1
1.22867503068489 1
1.11074261737849 1
1.91994308507751 1
1.5737369501427 1
1.54604302147326 1
1.24718405022891 1
1.33250858344529 1
1.69860562208922 1
1.81577105123291 1
1.53820823105818 1
1.64389968756431 1
1.49731054787431 1
1.39723842200363 1
1.38416265548355 1
1.69562264944921 1
1.67392931571683 1
1.46009489255072 1
1.29913414660542 1
1.52500970775864 1
1.07210233676858 1
1.35942090913119 1
1.57675512454582 1
1.73954623947533 1
1.55797612493666 1
1.30011023057999 1
1.6698786861091 1
1.49689018122093 1
1.12338359367051 1
1.43058151742013 1
1.19812731654219 1
1.74149851870927 1
1.77186161570537 1
1.20054477039416 1
1.90714049606523 1
1.13065251214763 1
1.6396405688574 1
0.944481584623727 0
0.815396679255871 0
1.37385350226185 1
1.31232593062282 1
1.4998706532875 1
1.34767488698074 1
1.6099313583669 1
1.16183470380796 1
1.7531499462011 1
1.92643452481152 1
1.32441019713582 1
1.09845346402804 1
1.57206285375868 1
1.48514481029465 1
1.585936823668 1
1.60242674586905 1
1.42686192077424 1
1.26885859482419 1
1.63016650684979 1
1.2817656787876 1
1.57998264978731 1
1.80231593474978 1
1.59227909089425 1
1.73444735825923 1
1.04033086447094 1
1.55863928551069 1
1.54249613148655 1
1.3117163618549 1
1.37333798983587 1
1.53262098739449 1
1.53507561741938 1
1.05241524538501 1
1.31907060646716 1
1.46932554481336 1
1.34250634523402 1
1.24435756790133 1
1.52429060142461 1
1.64236768916287 1
1.51894769450525 1
1.41973186513817 1
1.87042565898797 1
1.62787815133531 1
1.33123377540711 1
1.34202147981975 1
1.27929685280413 1
1.41088033082796 1
1.39349300864637 1
1.85495396774573 1
1.09678616925693 1
1.42339774669155 1
1.46621577274528 1
1.21794455121682 1
1.67602949315251 1
1.69380344336788 1
1.65810205304396 1
1.40340537855273 1
1.35702335106419 1
1.4503476759504 1
1.61175771064463 1
1.02723915799817 1
1.30355445623371 1
1.57708610776322 1
1.69484726480105 1
1.33662727065242 1
1.11689089424472 1
1.20706807381321 1
1.58056987172931 1
0.928306176491975 1
1.35682354729725 1
1.36710365969017 1
1.46409073558261 1
1.38998468280809 1
1.60977950246578 1
0.983143022523681 0
1.94053141103149 1
1.05176753062237 1
1.69452480194369 1
1.25694107190986 1
1.64645581890706 1
1.62879667941652 1
1.73935332235895 1
1.59314925485424 1
1.71650374093004 1
1.61210763753502 1
1.72832067921815 1
1.60340421068641 1
1.1256407434784 1
1.65998965629484 1
1.65570784094935 1
1.46182057166217 1
1.48367154473111 1
1.70432120451081 1
1.25707292826576 1
1.7013151578379 1
1.47423375227692 1
1.19866800480452 1
1.92749803967231 1
1.30082478769223 1
1.30527769861244 1
1.89293759248066 1
1.29137471971734 1
1.3619834773493 1
1.35477280772864 1
1.2525508907977 1
1.77015780699173 1
1.35452319605327 1
1.33932604927917 1
1.32447217404237 1
1.01562319411021 1
1.03764519935499 0
1.45141309406914 1
1.02899698347224 0
1.2835520624602 1
1.78713856248395 1
1.01591895910639 1
1.5289677803798 1
1.53237753480834 1
1.04586105453921 0
1.437768866836 1
1.27207788225014 1
1.3458349780213 1
1.74928701713758 1
1.27801883204141 1
1.43089990168118 1
1.46145700038164 1
1.49347101392297 1
0.986951651003457 0
1.25670812504503 1
1.56069141879758 1
1.58234738728833 1
1.27203644701817 1
1.63541847003361 1
1.86615000714864 1
1.47390798782892 1
1.31675232421676 1
1.08438450876936 1
1.58950837820192 1
1.12707321709005 1
1.43361305769277 1
1.46240650601897 1
1.27908726898108 1
1.34537181985805 1
1.62763670839745 1
1.47534742296251 1
1.5306462303081 1
1.82699244736743 1
1.06770575509371 1
1.39401061886352 1
1.75711146913441 1
1.68828489662215 1
1.44659507647584 1
1.32913333747691 1
1.36659935836748 1
1.25507462403816 1
1.10982378305845 1
1.62273371400717 1
1.43126916413093 1
1.24841965874653 1
1.33413954028726 1
1.25949227863073 1
2.00882387245117 1
1.45571410706492 1
1.23789679204812 1
1.62253807951806 1
1.27909824931455 1
0.907141238546598 0
1.02188585018349 1
1.51412593534158 1
1.50244683586932 1
1.57046750298386 1
1.49956681169106 1
1.38849564542105 1
1.44281529517314 1
1.68018517583817 1
1.40628262164991 1
1.51161475917542 1
1.27035008123139 1
1.65252687880662 1
1.27466983572887 1
1.45412819793605 1
1.65789948094143 1
1.53577659806144 1
1.48299948771798 1
1.68874317417057 1
1.71071015191052 1
1.12297968770281 1
1.1898826641213 1
1.46982501781535 1
1.74095200981467 1
1.17845083571341 1
1.52271801635424 1
1.23674117681064 1
1.6304087484002 1
1.72193679081143 1
1.68637022374706 1
1.54309746184517 1
1.40710551412927 1
1.81072346716181 1
1.1262297980863 1
2.03532374019296 1
1.45176442277437 1
1.0151953680672 1
1.78012109022399 1
1.42394461680068 1
1.93960492005331 1
1.67199511772109 1
1.55828830974138 1
1.54944794474163 1
1.07053754361263 1
1.70011311533292 1
1.77926401524826 1
1.94929040065038 1
1.42439229990453 1
1.33119113502092 1
1.36011469079036 1
1.54191213483716 1
1.44136082615434 1
1.24241133294841 1
1.12994819797243 1
1.54802068607878 1
1.46792927751259 1
1.4936757349997 1
1.27141836956486 1
1.25591891629741 1
1.33884798627906 1
1.59653204712141 1
1.07925914403374 1
1.19159031698404 1
1.1793713521332 1
1.32238373479105 1
1.22825660659678 1
1.33719417237971 1
1.6966629545722 1
1.58518176846988 1
1.62845503197537 1
1.62456380163154 1
1.48728831128873 1
1.43051341171537 1
1.44101494984197 1
1.07350901154164 1
1.82015985066935 1
1.70830773984952 1
1.288545868328 1
1.38858878308395 1
1.67977280477667 1
1.53837601755338 1
1.4482247240127 1
1.81851185585301 1
1.4070754342646 1
1.77626323458937 1
1.48177874634259 1
1.2613108002602 1
1.28522752499303 1
1.84671274484856 1
1.67078886707996 1
1.48232578597755 1
1.75328045249146 1
1.39814405646153 1
1.26216104982044 1
1.92587226990103 1
1.61656285843816 1
1.17593219372242 1
1.71155539616698 1
1.4583177046137 1
1.57848941863038 1
0.799423991577936 0
1.33345069288062 1
1.45053330367599 1
1.79333777331738 1
1.00085983905083 1
1.66135448092138 1
1.21858655689452 1
1.60818572889905 1
1.31824239844491 1
1.56457338788005 1
1.22605234881881 1
1.45191049487283 1
1.12953359427653 1
0.814685123183477 0
1.8820726638141 1
1.95478641008364 1
0.905375648017087 0
1.65925591125799 1
1.78973736411006 1
1.34436796070879 1
1.5700885426858 1
1.28590866977653 1
1.62590999307637 1
1.52092322881137 1
1.3896530250442 1
1.40114825659089 1
1.92723851208471 1
1.74318184007646 1
1.30425335990267 1
1.59685393964993 1
1.26950045149368 1
1.4641972766168 1
1.87538339994068 1
2.0290048031087 0
1.19373954445732 1
1.69861568983781 1
1.64644755377531 1
1.1601974960795 1
1.49147894597872 1
1.3808312965641 1
1.70409847026453 1
1.40858668847409 1
1.32282828198607 1
1.29919589363117 1
1.81720153698091 1
1.48371370787226 1
1.09651394008365 1
1.31893077691946 1
1.43521690318963 1
1.10485309903841 1
1.69068462428261 1
1.74802834613794 1
1.32879810811341 1
1.44075348041813 1
1.04722382877049 0
1.59188890906531 1
1.48869515416691 1
1.55417281074435 1
1.7204403224974 1
1.22149412973368 1
1.30387612876432 1
1.32257224233977 1
1.7446757418702 1
1.00730290350802 0
1.35730826908426 1
1.45996774218427 1
2.03336608337335 1
1.393690617359 1
1.57010223503376 1
1.65284994759488 1
1.49312989576435 1
1.5579181760233 1
0.927700400710053 0
1.54299985486155 1
1.76668929053142 1
1.92155160588995 1
1.50354750582754 1
1.07521625461755 1
1.57357422121344 1
1.82745607556393 1
1.73609134953555 1
1.72253831471332 1
1.02074586723522 1
1.7407964500364 1
1.67307784364704 1
1.62979319476716 1
0.88582373273435 0
1.48202902168574 1
1.71658021426289 1
1.5418575210234 1
1.621635049038 1
1.35905258215249 1
1.63481849807656 1
1.4306201309325 1
1.91787544339862 1
1.58978928484903 1
0.951862442599229 0
1.82680724518006 1
1.32042204159631 1
1.31408279062158 1
1.76966515337629 1
1.86542798666489 1
1.2357146769456 1
1.63028364752069 1
0.966000313130307 0
1.17709123712351 1
1.76849366883494 1
1.19208749901965 1
1.25266313288563 1
1.03894096647068 0
1.64471592641178 1
1.80040438062448 1
0.996622590122879 1
1.36472477619991 1
1.49613432335663 1
1.42192874227049 1
1.55566705254622 1
0.854609546715996 0
1.19750033009522 1
1.80852658484494 1
1.20140366898837 1
1.14121946567334 1
1.20739197264153 1
1.23094222479528 1
1.49365698937268 1
1.46883049463995 1
1.17582084058294 1
1.7406066861333 1
1.4832348604947 1
1.53946344464471 1
1.48400967063166 1
1.15799205690139 1
1.28918855601033 1
1.64260408113355 1
1.35404739552261 1
1.17550633622105 1
1.52867172098045 1
1.36573360149279 1
1.17882106350063 1
1.59896264193271 1
1.41944497639385 1
1.51396435090894 1
1.29513932589111 1
1.73696586010426 1
1.13627870568249 1
1.9661504635533 1
1.35204643685147 1
1.47036911703649 1
1.60942347948018 1
1.23105100824439 1
1.6576773850402 1
1.26888418637518 1
1.00063837256631 0
1.70269448128814 1
1.11711943450276 1
1.68335157815692 1
1.59722900483109 1
1.61638736264982 1
1.64818562225099 1
1.30561574975128 1
1.51498782323346 1
1.49829665389367 1
1.49009772216094 1
1.57498663023877 1
1.54894357633359 1
1.2698374696906 1
1.19993461725243 1
1.0182039814829 0
1.10903508287784 1
1.83385179398715 1
1.44883655356913 1
1.21487589129461 1
1.45367842985966 1
1.31728086589833 1
1.35844968849579 1
1.36861099035465 1
1.11292881563361 1
1.44645192038807 1
1.40320612816272 1
1.32397138255433 1
1.71737573980162 1
1.11656682250313 1
1.9360598568452 1
1.4826543504915 1
1.35962498513447 1
1.43784234705662 1
1.53856290119072 1
1.4433190967111 1
1.80472968188077 1
1.669437096481 1
1.38491820770445 1
1.31741519155574 1
1.85033307439778 1
1.53337521057691 1
1.43595381519168 1
1.81747386457417 1
0.969686964873027 0
1.60902283559618 1
1.59014175837356 1
1.66224147725826 1
1.86038986995238 1
1.1139018672103 1
1.54750208085921 1
1.07806159827622 1
1.73581911440332 1
1.19906601987004 1
1.99838852629504 0
0.938173537856789 0
1.61386903924666 1
1.24832193571658 1
1.73118022119503 1
1.44005726176478 1
1.80929498532712 1
1.17687771215317 1
1.23022584581479 1
1.92385375427232 1
1.5670186799003 1
1.64219811935571 1
1.51138121310296 1
1.80181575955639 1
1.29739735434578 1
1.24514423964994 1
1.56295856076279 1
1.29124556839307 1
1.68196938031445 1
1.60289002799502 1
1.83012241018206 1
1.51327465926635 1
1.42707412626129 1
1.38662659782072 1
1.36531168321009 1
1.1605039074176 1
1.23998918952515 1
1.33259188143875 1
1.67621021163502 1
1.43282187019783 1
1.54845817601453 1
0.935911806775879 0
1.07505083013643 1
1.92927639103219 1
1.97741065394909 1
1.23857952624726 1
1.73048760069822 1
1.33121809278033 1
1.71560682760821 1
1.91549244502612 1
1.46405645774413 1
1.30241561783537 1
1.36663971102032 1
1.5021570748675 1
1.42304517013906 1
1.55020888196441 1
1.0204348009655 1
1.10403922835153 1
1.41645266491779 1
1.56018784239712 1
1.82365867005573 1
1.77453920108804 1
1.59630499123908 1
1.60327316834207 1
1.76700478800917 1
1.18684489516 1
1.53031966918949 1
1.42763550999891 1
1.40781800545443 1
1.25982287918863 1
1.5567801087402 1
1.10809560883833 1
1.42718898793851 1
1.29807248976993 1
1.50272918486687 1
1.95763605864786 1
1.31988802073977 1
1.39298271604482 1
1.41714397010908 1
1.25802951601786 1
1.37792248142604 1
1.2482219648525 1
1.57914644793841 1
1.3409389498149 1
1.65818842944277 1
1.16120962480087 1
1.60309188922889 1
1.24023491748576 1
1.35614759845198 1
1.44970081193297 1
1.20720337305916 1
1.56978947254118 1
1.42248288353546 1
1.02173565663428 0
1.35278306395063 1
1.31654670609831 1
1.44457316007032 1
1.57046847083078 1
1.6493636006124 1
1.00778719152526 0
1.73049038027723 1
1.46865967300191 1
1.92014091546694 1
1.87377825611901 1
1.06527390644699 1
1.50907090105789 1
1.14041756578016 1
1.66064695390218 1
1.2390353085482 1
1.73262207742267 1
1.79096480458131 1
1.15502597407943 1
1.32844320192983 1
1.38017137130716 1
1.53917583669807 1
1.65905869611317 1
1.72160039562274 1
1.42852707139823 1
1.76068618443619 1
1.40270874427716 1
1.05782821730803 1
1.70250039995074 1
1.40875223148782 1
1.42365592541259 1
1.14856000649555 1
2.02379410409489 1
1.63283189058603 1
1.57050081378517 1
1.26404281407679 1
1.55876902118496 1
1.54315553930871 1
1.11908543571419 1
1.34171940223269 1
1.66427863730699 1
2.08788376823521 0
1.46812950291021 1
1.3005131224851 1
1.64611398976975 1
1.54045607434908 1
1.31766018828761 1
1.66324918681448 1
1.66096075363003 1
1.32097633496485 1
1.378325595064 1
1.62460838845403 1
1.66006447700631 1
1.3366547629929 1
1.39295795663253 1
1.42712738931405 1
1.20883192326374 1
1.61453701822429 1
1.48595684871894 1
1.34655917313204 1
1.91578533890435 1
1.24290769908283 1
1.25319367586872 1
1.77775121968766 1
1.27568965306547 1
1.16593506414091 1
1.64766606979368 1
1.40488298123488 1
1.62208752542175 1
1.58593605455674 1
1.3153072877745 1
0.856064857373098 0
1.30265419849768 1
1.44181068684295 1
1.43923407806707 1
1.58643829939514 1
1.21040723082695 1
1.61279753528721 1
1.58048821461592 1
1.28888011984728 1
1.58139289266964 1
1.60751082335943 1
1.34120637954014 1
1.45558865588627 1
1.42712043657506 1
1.48405760703795 1
1.52494748342404 1
1.7154846530165 1
1.8622024255302 1
1.38959401878758 1
1.43197565366979 1
1.61213952999125 1
1.63043417320067 1
1.55911499020044 1
1.37579363481018 1
1.33429011769276 1
1.62071787341707 1
1.35256222657578 1
1.45570747833454 1
1.54633788314703 1
1.49036091291603 1
1.60731302155538 1
1.61757762251809 1
1.49777509362399 1
1.49517067042171 1
1.37161099176452 1
1.90977705920526 1
1.45309137735161 1
1.15863735044751 1
1.56210423861001 1
1.21745076971563 1
1.60323937538473 1
1.70486824396894 1
1.69881165613045 1
1.44528900124378 1
1.69886784913576 1
1.47079663613328 1
1.65519726912234 1
1.11400268489835 1
1.33304820902973 1
1.57681851701012 1
1.3963373491782 1
1.12096255783723 1
1.17609151229502 1
1.07878822543493 1
1.49720679617132 1
1.8788961785099 1
1.42785417242175 1
1.80843656140373 1
1.49446753913286 1
1.60610737468575 1
1.62597331392549 1
1.2626215197939 1
1.30126439577711 1
1.41585306517809 1
1.75049595517211 1
1.79017161109526 1
1.30687030538202 1
1.18227071067707 1
1.4737704946848 1
1.40946836055363 1
1.29472896871643 1
1.73506184214388 1
1.54411623915929 1
1.25166808412767 1
1.4825692210678 1
1.67167080789911 1
1.20126763774662 1
1.28732664767231 1
1.10388188828436 1
1.19332787724807 1
1.39657102510315 1
1.31902585115551 1
1.51211450863094 1
1.33229450928719 1
1.3754882154226 1
1.74783304635345 1
1.43031322537493 1
1.47762787268597 1
1.56664402202322 1
1.36827721286033 1
1.37720281580489 1
1.60817862847024 1
1.2349229562827 1
1.59732183055557 1
1.30990914924521 1
1.26025914578691 1
1.25695535155374 1
1.59446002940903 1
1.8435115247718 1
1.71704927257036 1
1.3340960897447 1
1.27474106957115 1
1.52781551790389 1
0.983847857266898 0
1.35235215483743 1
1.56310714699628 1
1.30500799129856 1
1.57167532338295 1
1.62167443337778 1
1.78771393858607 1
1.34907019012865 1
1.70008304838809 1
1.4960441139156 1
1.58869132122187 1
1.18600705808842 1
0.783619936680625 0
1.39364799122076 1
1.13136369041438 1
1.78394231451726 1
1.4893149765059 1
1.49760920115145 1
1.65326967606739 1
1.27936148070409 1
1.59756488460103 1
1.66673746451513 1
1.48226832137413 1
1.42593063009579 1
1.0977925011484 1
1.89895184467031 1
1.50235158571307 1
1.26526974541759 1
1.1478187382297 1
1.37658779142678 1
1.49962048721983 1
1.15286416318222 1
1.61005320504646 1
0.951705644341728 0
1.17127925394712 1
1.51226716810862 1
1.22134197294553 1
1.16221270838595 1
1.40696761599359 1
1.20453174825308 1
1.30603966335741 1
1.23729990257674 1
1.77125907888714 1
1.32803294562302 1
1.12523107318224 1
1.74450747519105 1
1.58185645831161 1
1.44379478945624 1
1.19232596135306 1
1.6091102725911 1
1.30451111416151 1
1.65962739304835 1
1.61713005610373 1
1.00813821667846 0
1.50304791141368 1
1.50483518736836 1
1.56480268512733 1
1.27449935379589 1
1.73382984026521 1
1.1232840983212 1
1.94695699885766 1
1.77952611254196 1
1.21807910842189 1
1.22739136646226 1
1.4315627784466 1
1.12130357429937 1
1.02711248814072 1
1.23098203621353 1
1.95961963024647 1
1.47581858496372 1
1.21020115562688 1
1.42169266593065 1
1.390367604282 1
1.45284523715366 1
1.43536024863942 1
1.59376725204131 1
1.52020237547678 1
1.62017691646528 1
1.63452766517586 1
1.78835760207802 1
1.27044286049493 1
1.00778595029851 1
1.25819082590656 1
1.54284798447874 1
1.4130190070564 1
1.37612080928535 1
1.32867026332308 1
1.27853533757993 1
1.35382913368479 1
1.38163042385338 1
1.71633771480745 1
1.6459790996634 1
1.97561602554078 1
1.41980308417743 1
1.47971326561809 1
1.5606129515473 1
1.50728583723694 1
1.33372176917354 1
1.545805761972 1
1.55156388331589 1
1.88873939207252 1
1.27376484213425 1
0.905586680306201 0
1.42213512837903 1
1.74456546733221 1
1.43806730353361 1
1.34399943037716 1
1.67744836272587 1
1.35591676648443 1
1.73589882171662 1
1.51689380824049 1
1.89707792021922 1
1.56879296691514 1
1.72155267553945 1
1.09934509576776 1
1.55511246835392 1
1.60505989826117 1
1.23961522764268 1
1.71284170559992 1
1.43077476311064 1
1.29772942887849 1
1.29503252869779 1
1.260739886394 1
1.63235262972882 1
2.03857374592299 0
1.46729590349775 1
2.21105462430669 0
1.31416421860743 1
1.31405718047475 1
1.21160981710503 1
1.40664147691279 1
0.971312166752042 0
1.54637054724459 1
1.55437837324828 1
1.26075366311181 1
1.60150529673407 1
1.50602736730354 1
1.28618295603064 1
1.64529043584803 1
1.26061604443049 1
1.74481747858893 1
1.98966646312412 1
1.68580021265294 1
1.032691287511 0
1.93054647460329 1
0.995343992589877 1
1.72568420565457 1
1.32672647514472 1
1.81944743957916 1
1.44784745899951 1
1.27806254016337 1
1.26513103938232 1
1.62023065002661 1
0.976410064451624 0
0.991577385525598 0
1.41422400089049 1
1.2062841321208 1
1.2562383340051 1
1.60818221678078 1
1.53606804497749 1
1.60214755381921 1
1.56163372836639 1
1.85250148931164 1
1.63228860604495 1
1.74054693919172 1
1.14619737390588 1
1.35554785268381 1
1.18811015771973 1
1.63474298961754 1
2.0556230824979 1
1.40032176002222 1
1.27907857159028 1
1.79559748951696 1
1.25273895426593 1
1.22355626692322 1
1.46725698852211 1
0.97938328459909 0
1.52728777657575 1
1.42747794820165 1
1.57025307290356 1
1.68260770465527 1
1.5272866589038 1
1.68642879271071 1
1.82431596186114 1
1.67555806355962 1
2.01602725184861 1
1.4297108942837 1
1.50250090410694 1
1.75030796535398 1
1.59021152236495 1
1.76640813962284 1
1.30430366511647 1
1.60016963558101 1
1.77182839057365 1
1.64957453085866 1
1.23630470003586 1
1.60284041902623 1
1.40045665040227 1
1.48767725397074 1
1.49928237843744 1
1.71293405067027 1
1.46294495077983 1
1.47555805133869 1
1.43158372063069 1
1.26132396730845 1
1.87826574292974 1
1.51270508536701 1
1.585771155311 1
1.44373073755182 1
1.7355154640819 1
1.5911237952674 1
1.44038099799855 1
1.54544476682379 1
1.47881335347157 1
1.52030998277558 1
1.77354319964143 1
1.22181920655394 1
1.58628781975898 1
1.30776868919832 1
1.34812818558499 1
1.52884304621619 1
1.91580059330977 1
1.75674898743109 1
1.29395079970894 1
1.36039528059913 1
1.5767419894602 1
1.35341561484122 1
1.45062978716817 1
1.59690825670012 1
1.81582643183749 1
1.01763643462486 0
1.42822800284797 1
1.45197425023757 1
1.62457413725667 1
1.56080746596355 1
1.5450207094781 1
1.2056861093044 1
1.6933896103916 1
1.55728283369519 1
1.2755395776087 1
1.66297680612857 1
1.52996856851872 1
1.25655450754221 1
1.51187495501705 1
1.53655889598808 1
1.07653423849005 1
1.82959050432103 1
1.75210602235184 1
1.33224014231363 1
1.22962846638329 1
1.60807416351978 1
1.79664449871353 1
1.45408841011604 1
1.11741385965239 1
1.50426672794442 1
1.57080477213233 1
1.22785980334224 1
1.43167515496366 1
1.70131942790104 1
1.02597624791608 1
1.64357223776883 1
1.24481068539968 1
1.27543796433656 1
1.22311768527217 1
1.41834684675597 1
1.58632092500509 1
1.37205671967309 1
1.269129541176 1
1.79977404316431 1
1.21414067025227 1
1.05737360106167 1
1.50250705574067 1
1.82560279389894 1
1.17734990402697 1
1.47120655496304 1
1.98798038988701 1
1.45906711334618 1
1.53989013003586 1
1.32118317791174 1
1.84394032947641 1
0.972687458536189 0
1.31817801098683 1
1.40982239304433 1
1.1613976829543 1
1.66615367769546 1
1.37087587697686 1
1.21388353479195 1
1.71561058959642 1
1.61789618272164 1
1.75324758105521 1
1.18275338826009 1
1.4813101971179 1
1.46511915312045 1
1.35080744018573 1
1.38016568431007 1
1.30728443547918 1
1.47525373147484 1
1.52279135496271 1
1.52794025391813 1
1.80062473230944 1
1.54266706002498 1
0.897833378053904 0
1.27674149374589 1
1.38680575680151 1
1.239152828194 1
1.40585787430418 1
1.63874344502564 1
1.6437573707638 1
1.3705143920237 1
1.2249992090987 1
1.45193973066209 1
1.68822945923596 1
1.48193643296974 1
1.33917034436164 1
1.37376853385236 1
1.39026667549547 1
1.32790776198918 1
1.24862522184689 1
1.41918580869643 1
1.42051643441123 1
1.09244400903466 1
1.39997810509451 1
1.49148908455925 1
1.11297016886367 1
1.32181072502311 1
1.70555141901923 1
1.53617335649368 1
1.67186244593593 1
1.49441301479583 1
1.54955613951095 1
1.73317929431544 1
1.46495407432305 1
1.58457196318985 1
1.41999791238147 1
1.34893480305977 1
1.83135784423548 1
1.27617332355105 1
1.95345849644835 1
1.72371396874166 1
1.36272018193504 1
1.61478595818761 1
1.54912271958114 1
1.78075513373209 1
1.43766656973423 1
1.71860270727509 1
1.69400052870179 1
1.31521835142852 1
1.29681086585265 1
1.3462892392262 1
1.78742817409952 1
1.30134204423699 1
1.63481081486288 1
1.7477205760113 1
1.93971997375399 1
1.71093887031775 1
1.49681909502668 1
1.22216614470501 1
1.21858318879427 1
1.47402133064013 1
1.55306972622836 1
1.64452804014553 1
1.56929215989696 1
1.05845361622685 1
1.24438914078376 1
1.28683864894668 1
1.6763413386949 1
1.62892215432624 1
1.25664430870847 1
1.56214720153773 1
1.65152710125098 1
1.3268491441214 1
1.32628840360802 1
1.60551587397437 1
1.51881371403083 1
1.44188585878557 1
1.25838663961996 1
1.34855976205831 1
1.4857607893718 1
1.4245936651237 1
1.20962887822319 1
1.4688278384951 1
1.71300074528365 1
1.78572604156318 1
1.5947417770794 1
1.84343580596398 1
1.4208959243555 1
1.83541086617777 1
1.23236282226135 1
1.28864552990837 1
1.40479932539032 1
1.12559865575496 1
1.57829904941938 1
0.968606996097614 0
1.2733048567573 1
1.13235523668993 1
1.21890688118599 1
1.3027242810872 1
1.21493703877713 1
1.53077661787538 1
1.02710060663652 1
1.47629723242063 1
1.42004824788594 1
1.48808427949039 1
1.57852631282617 1
1.39871298285277 1
1.75993328853534 1
1.38364691392516 1
1.35097334871045 1
1.8955337601251 1
1.54610782083194 1
1.69187693039632 1
1.18770403267744 1
1.29045947387156 1
1.32152560916677 1
1.18760634559556 1
1.58469177350705 1
1.56763107300397 1
1.30312216648421 1
0.970199138324165 0
1.34894980694807 1
1.70156977641603 1
1.6148710121505 1
1.53031500341356 1
1.84038151276838 1
1.11305514452691 1
1.38507713603225 1
1.47418995067922 1
1.18386329592054 1
1.49709579667499 1
1.36155825011216 1
1.6127969740755 1
1.10107501897518 1
1.36484533958587 1
1.81054436492034 1
1.49553407574772 1
1.49257400760616 1
1.43227400746021 1
1.49509825046237 1
1.67395965371095 1
1.49093987001851 1
1.29492565482448 1
1.35125633253051 1
1.59094276663865 1
1.80731609683539 1
1.38256665738336 1
1.44981734917724 1
1.66624032673448 1
1.73607702214469 1
1.24050444308058 1
1.80768729309288 1
1.46502676507428 1
1.42830583190074 1
1.79430246832771 1
1.76374162760322 1
1.02337234372542 0
1.69084303239728 1
1.62452419138632 1
1.19485722876611 1
1.36137138336599 1
1.51818803714398 1
1.41306995877885 1
1.50940377412672 1
1.17980123256117 1
1.27828886225611 1
1.16249161653759 1
1.2115030361553 1
1.06822340263644 1
1.70602929999811 1
1.15681521201572 1
1.53945261063751 1
1.62849631666645 1
1.83039147545953 1
1.73639909991211 1
1.50715663508987 1
0.989194971576179 0
1.59550392403036 1
0.908238073084671 0
1.95995119967251 1
1.56058385692417 1
1.61369025040759 1
1.39600064765754 1
1.45599796426353 1
1.29050880065581 1
1.23392863160193 1
1.7727463358898 1
1.6962364098237 1
1.88158124545525 1
1.34927579371131 1
1.46172620557261 1
1.04733654432885 1
1.7185008759527 1
1.56184521148084 1
1.45063151946714 1
1.33680573794241 1
1.1711586022512 1
1.45156419414814 1
1.8964431124083 1
1.57700406013639 1
1.4707956284503 1
1.52010963947842 1
1.39849547889028 1
1.61095756009699 1
1.59109732805634 1
1.47398125670462 1
1.81779780089849 1
1.25755170281467 1
1.25536296402267 1
1.63631314058228 1
1.42083975716112 1
1.34935166159756 1
1.71417979724531 1
1.39419899131975 1
1.765886356222 1
1.23360242321836 1
1.72001044673197 1
1.38037052891696 1
1.75776708356902 1
1.13342630690509 1
1.7625654661372 1
1.63656116887302 1
1.14022732714831 1
1.68839785765531 1
1.34299772508814 1
1.81498541114381 1
1.51872668258 1
1.80935550828411 1
1.33342659932605 1
1.36579146904464 1
1.22797826763879 1
1.2832512484697 1
1.37626499749636 1
1.21805703204134 1
1.9095845466084 1
1.87399713530552 1
1.33383869633586 1
1.4890924645348 1
1.46267185510188 1
1.0053960520068 0
1.342693850555 1
1.29827298268398 1
1.63809385377008 1
1.20479405271937 1
1.42391789426843 1
1.52281460286583 1
1.41768413648381 1
2.18401105742763 0
1.56329107816014 1
1.66918328804496 1
1.419265243284 1
1.47398818836525 1
1.7399748139919 1
1.42161630767241 1
1.29544285300888 1
1.40507631039743 1
1.66475532951497 1
1.40304849044278 1
1.65663309062427 1
1.41153016836492 1
1.1222760408919 1
1.49741716978178 1
1.77595985216565 1
1.56345158057294 1
1.1759031249128 1
1.54836214226484 1
1.55851528767547 1
1.83482044444586 1
1.63761823400406 1
1.61848977505958 1
1.18981612601044 1
1.79869150954841 1
1.43350920380085 1
1.44454822991892 1
1.50367096392818 1
1.63039305860555 1
1.43123561037468 1
1.10894947532591 1
1.28718286480089 1
1.52463022985374 1
1.52415806384183 1
1.53557317140654 1
1.17589600816404 1
1.38110131712678 1
1.48776113136388 1
1.34558178842558 1
1.54580824431692 1
2.03478025930799 1
1.57595899827281 1
1.1977642153183 1
1.48864420577185 1
1.82879785744746 1
1.43995287703787 1
1.54020118525213 1
1.32456479901995 1
0.918684519894108 0
1.12034978332842 1
0.961824897907087 0
1.67987563346909 1
1.62573004996412 1
1.77176958281608 1
1.44202663456922 1
1.08607688352087 1
1.59363329356824 1
0.962818073283904 1
1.62996695458538 1
1.70661873773619 1
1.86159228395283 1
1.25549863870221 1
1.71931240709969 1
1.72497669430454 1
1.6226916304321 1
1.50345438736753 1
1.6014614531999 1
1.57722155256066 1
1.12239581955693 1
1.74093985748806 1
1.98101920350254 1
1.76748644432038 1
1.32463199511954 1
1.54196912776167 1
1.63619313572527 1
1.58659397856558 1
0.952340564480066 0
1.47109116709677 1
1.5000512641232 1
1.55803622173661 1
1.37036892714947 1
1.26905388486514 1
1.61794582309424 1
1.63993771983081 1
1.10086182851143 1
1.29097766219982 1
0.66945499918927 0
1.38213022068689 1
1.73229542595944 1
1.52054689244435 1
1.29822163678911 1
1.88560011994502 1
1.23076562482058 1
1.83230433006615 1
1.73706025648632 1
1.33203889074522 1
1.23612318829829 1
1.48629215830448 1
1.85893839477053 1
1.24490863124484 1
1.68032617544144 1
1.578703895398 1
1.2442837811422 1
1.09891392790722 1
1.70560890291028 1
1.37580555319056 1
1.50681247876321 1
1.28532674456818 1
1.53375087930226 1
1.22420536828892 1
1.48904655932492 1
1.39085550496745 1
1.30736087333383 1
1.43614009257722 1
1.45443672176305 1
1.57334994802388 1
1.54385290641217 1
1.22299840587457 1
1.12930220896637 1
1.2003137361396 1
1.52126351424438 1
1.16532294247668 1
0.910592048585503 1
1.38695205459329 1
1.64390539671308 1
1.61795433558896 1
1.41836085892386 1
1.46987941415013 1
1.25294969403665 1
1.6608195317288 1
1.27285454774278 1
1.41461538226718 1
1.35559255854548 1
1.60726115616433 1
1.57430588928084 1
1.70181971737147 1
1.69951882116778 1
1.52611569687464 1
1.72802126475382 1
1.65733531250454 1
1.56327219775092 1
1.51100218613474 1
1.61091017247756 1
1.59638891150303 1
1.54323095786359 1
1.2441653148873 1
1.57476945009839 1
1.62333817617841 1
1.11484783190739 1
1.55560197971844 1
1.18916905298282 1
1.34906583032693 1
1.68570308576796 1
1.47312245665372 1
1.26847896220271 1
1.01653149250493 0
1.50083422846019 1
1.58577391870523 1
1.34049156085471 1
1.2606245104962 1
1.16936711438416 1
1.71468044762127 1
1.71811927831054 1
1.52553275969133 1
1.43246995176948 1
1.10158811320139 1
1.46488147445457 1
1.70659097391006 1
1.70376036736791 1
1.46298075701111 1
1.30875720451665 1
1.00983790764809 0
1.49475676813898 1
1.17785947791701 1
1.45137949374704 1
1.43732911519697 1
1.32407524672245 1
1.02300791293052 1
1.23245858572126 1
1.65414381549132 1
1.43314723079361 1
1.38390382124471 1
0.765454261763852 0
1.54063690123272 1
1.36134549521191 1
1.31172130410669 1
1.33212872828025 1
1.52960570476456 1
1.54979816694168 1
1.74681218227179 1
1.20369230399731 1
2.02064959048653 1
2.00767890152832 1
1.45607275456114 1
1.22828122047713 1
1.30742244087533 1
1.31707980179623 1
1.36919359755058 1
2.03559684397791 1
1.55262725956237 1
1.83642965936459 1
0.945672967117034 1
1.56520864144624 1
1.29698395705392 1
1.35989939646856 1
1.56931066859377 1
0.961866196248972 0
1.55490267132416 1
1.60177206688135 1
1.39254248830169 1
1.85893160477847 1
1.58154861416927 1
1.25550302590069 1
1.25496077508988 1
1.11145911055502 1
1.35790049168233 1
1.33307902128197 1
1.32440434842447 1
1.37695291751738 1
1.55288370204028 1
1.58989004440504 1
0.872346758051433 0
2.22137210103529 0
1.41914555173616 1
1.6038866622588 1
1.96596811150891 1
1.35858222068919 1
1.3846615119686 1
1.32938402079596 1
1.17478792943085 1
1.45804310318337 1
1.21743846277692 1
1.39443823901227 1
1.3737755376724 1
1.44179486424885 1
1.16558168322479 1
0.940595729539801 0
1.25602777883415 1
1.43609977722596 1
1.3121080243073 1
1.16004971009575 1
1.26884712029431 1
1.28343574251453 1
1.51297733950843 1
1.33415128220158 1
1.29900701653027 1
1.39722442108877 1
1.42509021691919 1
0.959361949413338 1
1.22483690173346 1
1.26764347123243 1
1.38175138831091 1
1.65696309219916 1
1.24793058113125 1
1.60467600906346 1
1.42962496127412 1
1.64450074130381 1
1.48592804256058 1
1.88392466009584 1
1.73867602308054 1
1.43147575651188 1
0.993024271661647 0
1.63543841600789 1
1.42194652781672 1
1.7547899812247 1
1.71596967250292 1
1.46536648238678 1
1.32739632188892 1
1.7312794101772 1
1.62022526424888 1
1.50003989773343 1
1.0812173475535 1
1.61449098500777 1
1.85257903385075 1
1.3101663182844 1
1.74423956583806 1
1.49790238609414 1
1.37036451936742 1
1.3379031071732 1
1.45745922066498 1
1.16417256403836 1
1.2784871553865 1
1.39997883387452 1
1.33931587148083 1
1.61849926722117 1
1.26387801824302 1
1.40401508567546 1
1.60028551267229 1
1.39492153966816 1
1.33579437407225 1
1.40045360541381 1
2.1579184034236 0
1.59282089086149 1
1.30625884760865 1
1.48873837071487 1
0.872184491726373 0
1.61916203932919 1
1.4360791839881 1
1.44862514736227 1
1.63703411331055 1
1.62713266172636 1
1.22067223478212 1
1.09732240972903 1
1.25254600776558 1
1.48498637153097 1
1.27542842690761 1
1.74816129053268 1
1.75513849048733 1
2.05230707469779 1
1.38153316044119 1
1.64236925481919 1
1.52828852378007 1
1.61950845791587 1
1.79896663941545 1
1.96116096974684 1
1.35949408574484 1
1.33108733647591 1
1.53704223579857 1
1.92580350017081 1
1.37024577901792 1
1.60127837724805 1
1.62107142862142 1
1.73052685004257 1
1.47886694317038 1
1.35022066840082 1
1.27028107395082 1
1.43422089350972 1
1.56428983026229 1
2.09890210696189 1
1.63701641901833 1
1.83962880689269 1
1.74687491004019 1
1.17346388567164 1
1.38919636448406 1
1.71196470438383 1
1.21567384818094 1
1.43195237469928 1
1.48801442397507 1
1.57078963906649 1
1.54637968030592 1
1.83395348015023 1
1.78534970962866 1
1.24915842164808 1
1.56947040304369 1
1.57112513550866 1
1.7836144147955 1
1.3036187459568 1
1.33968924576934 1
1.70314044832952 1
1.65250863703141 1
1.5722334891635 1
1.28582500236852 1
1.69805431654262 1
1.27747799635778 1
1.3674590031445 1
1.16831080233811 1
1.51384716763908 1
1.18117334040918 1
1.75758833068337 1
1.53419628964167 1
1.42993740528419 1
1.05698242970279 1
1.56195629280071 1
1.25624004414058 1
1.2447191248563 1
1.08772086958677 1
1.52479267307896 1
1.51728807351861 1
1.78455045310441 1
1.15135939584837 1
1.68464054428121 1
1.34616735726035 1
1.78155320970597 1
1.53940979095742 1
1.45158643185679 1
1.28192854138596 1
1.41813599525796 1
1.70492375090225 1
1.3365790212628 1
1.30826527102805 1
1.54021402116853 1
1.58154564302947 1
1.59569471763809 1
1.4194844189203 1
1.52255861307169 1
1.66904919242456 1
1.10707308881067 1
1.51950512609762 1
1.26462149367219 1
1.25027711730268 1
1.33174852702627 1
1.53516644365703 1
1.81057686457081 1
1.38018965163428 1
1.31250847054821 1
1.39941312977431 1
1.45463695964547 1
1.81925988647797 1
1.40699303918836 1
1.79388728210253 1
1.62271903761162 1
1.53101943235815 1
1.46871336420251 1
1.19272781134124 1
1.53344026718976 1
1.18925229566821 1
0.9235591867177 1
1.21874251753933 1
1.60935488242575 1
1.40609951121516 1
1.60175038685215 1
1.77668911244146 1
1.18709931623223 1
1.24884318788478 1
1.38476359344293 1
1.42236734130018 1
1.34299641893738 1
1.61773333432279 1
1.22877058555107 1
2.02992481878251 0
1.0873124484569 1
1.23356815496237 1
1.2247328622596 1
1.47791354041284 1
2.10127288540898 0
1.04032849835202 1
1.31650814067601 1
1.74171910558108 1
1.36085214957695 1
1.70209044947063 1
1.75882597709166 1
1.68977627501888 1
1.53769648494367 1
1.5564457812499 1
1.55023558181856 1
0.98931246737566 0
1.0986177801875 1
1.2886516245821 1
1.44585952319417 1
1.29699161773743 1
1.45867886022599 1
1.36336812560044 1
1.72367210254983 1
1.57777142129941 1
1.32466584413357 1
1.18023292036099 1
1.68285135911221 1
1.60953271458627 1
1.4110391404271 1
1.87704153359281 1
1.15769956880018 1
1.41813578952291 1
1.37628703754491 1
1.08474132862967 1
1.72484477739333 1
2.04792763997783 1
1.33396535145983 1
1.42566567726818 1
1.68338729699046 1
1.11825604511798 1
1.38103341684915 1
1.2219032279684 1
1.40269022843782 1
1.41031901508052 1
1.30487180566447 1
1.6902894716204 1
1.72693386209906 1
1.26803546716178 1
1.23862357323581 1
1.26583616844104 1
1.47419463558848 1
1.44557329836099 1
1.16733863280628 1
1.46873180811526 1
1.63761603380381 1
1.47154186278646 1
1.2650326958316 1
1.3522417282631 1
1.33213127732051 1
1.4666512307425 1
1.06785805152358 1
1.69796542554853 1
1.467081758392 1
1.67720759813657 1
1.63977894756018 1
1.05652684939786 1
1.54905288322685 1
1.64724331484942 1
1.70351502306472 1
1.54583995750216 1
1.55708079003255 1
1.77985606651762 1
1.47301127751865 1
1.40182146462669 1
1.60120599138423 1
1.38913273695431 1
1.34809107044521 1
1.40213738944403 1
1.41130717721758 1
1.43852046496053 1
1.48690953711043 1
1.65016016208769 1
1.18863607245283 1
1.41284134732864 1
1.50239526487916 1
1.05894614179488 1
1.50757592384966 1
1.37432970531401 1
1.7938461814698 1
1.43849413465612 1
1.11258153772475 1
1.42550652430453 1
1.91395018837609 1
1.72678379263597 1
2.00095932760224 1
1.31291106504503 1
1.14766652626087 1
1.5606773964847 1
1.24035060908175 1
1.50586294717224 1
1.33702344486479 1
1.43178052514483 1
1.25844890234566 1
1.73787510483544 1
0.909394813460756 0
1.42781943670681 1
1.76361228852342 1
1.49914094405076 1
1.3228988099127 1
1.70689248209918 1
1.84574881179094 1
1.40705305401633 1
1.34003029861296 1
1.35158810593575 1
1.39958217669122 1
1.59343928527997 1
1.99655254551195 1
1.11495129718583 1
1.52241654730633 1
1.5254738435522 1
1.27530185651563 1
1.6172261510519 1
1.19702060241528 1
1.88316666293832 1
1.43366467589294 1
1.22514243059085 1
1.12323804581431 1
1.43524509753451 1
1.48709905172966 1
1.69568522826227 1
1.76573840802757 1
1.59860994243147 1
1.82099445127004 1
1.2825600188451 1
1.33409088810443 1
1.3056375930066 1
1.40457660285432 1
1.09701633325586 1
1.07698168842958 1
1.3424061555476 1
1.79985251539836 1
1.61718235021018 1
1.56313020158735 1
1.76311187870005 1
1.64888247151255 1
1.68689427969756 1
1.37807824713702 1
1.1008256481792 1
1.44402739886333 1
1.29168868987761 1
1.56799964411464 1
1.78695877777831 1
1.70731001699216 1
1.2296530946696 1
1.61234685231027 1
1.54116192834904 1
1.65243419578598 1
1.4188546247777 1
1.46026205846826 1
1.46891615938594 1
1.11251277418134 1
1.70512649934993 1
1.76979933469215 1
1.45565427057631 1
1.71423070517964 1
1.52047576188914 1
1.38200189554536 1
1.67305677571304 1
1.4392029659943 1
1.70246331421212 1
1.45277800862944 1
1.34417549926363 1
0.939054663384999 0
1.65271618237595 1
1.21003375421011 1
1.3451408805154 1
2.11607026303815 0
1.74884386285676 1
1.28107147002479 1
0.908033703502451 0
1.3500099614387 1
2.13168967568535 0
1.35000429351347 1
1.32697378818044 1
1.53124379915421 1
1.42657610109265 1
1.31497506967306 1
1.00535179430281 0
1.54492672912515 1
1.40416373656766 1
1.49720184180098 1
1.56082131207468 1
1.68911999688757 1
1.26250058830404 1
1.77406108198846 1
1.5659878185995 1
1.20272066873453 1
1.10873213368824 1
1.36526638243424 1
1.34628120789799 1
1.09918564598482 1
1.12067637898712 1
1.95536266737385 1
1.2282075690748 1
1.82933835628671 1
1.48179069036362 1
1.51832692994743 1
1.57672959603173 1
1.26371274362505 1
1.70944407138549 1
1.44800786056449 1
0.945603993432506 0
1.27052633990457 1
1.37776150918415 1
1.12425601585539 1
1.52496856251094 1
1.00406299855802 1
1.64865630574796 1
1.24389170986279 1
1.3096947942481 1
1.41366503139358 1
1.34821788421338 1
1.77680108418171 1
1.75372446158843 1
1.64622500393373 1
1.44780252115554 1
1.34790255441039 1
1.75145097966403 1
1.36141070046329 1
1.62905739656548 1
1.32554633938963 1
1.56543022842594 1
1.27031447511861 1
2.03958926189557 0
1.27365839756033 1
1.6784235353712 1
1.63735512034375 1
1.72791203670549 1
1.37734746851129 1
1.46860188110983 1
1.44660921110907 1
1.82565270666462 1
1.63967649556014 1
1.6399097535299 1
1.34258553405517 1
1.25090657784423 1
1.39258305208519 1
1.47483701180597 1
1.46630035131289 1
1.49211673203227 1
1.72002664510057 1
1.40235160223355 1
1.63255123523842 1
1.65753407075659 1
1.7894932844513 1
1.38090351301735 1
2.03857988804536 1
1.38620659504624 1
1.25989669223332 1
1.64850170473984 1
1.38310944273076 1
1.32335591970206 1
1.63114754171613 1
1.50712940179914 1
1.66218581294707 1
1.40409216174525 1
1.69894631532696 1
0.989135366789442 1
1.44963156285198 1
1.24613773021306 1
2.10870556720942 0
1.41087529599931 1
1.54165598640693 1
1.21722524944409 1
1.54928731377123 1
1.41967979038511 1
1.19036991657527 1
1.44785038161909 1
1.54169476149451 1
1.48577581055899 1
1.52341303266128 1
1.36812853385833 1
1.62656573599571 1
1.49795483957967 1
1.35613106416618 1
1.40539681065147 1
1.38887451814705 1
1.39978702762217 1
1.24978580585056 1
1.51640129299828 1
1.50359114403347 1
1.12162350640145 1
1.59926324039144 1
1.81522361423605 1
1.64861881450092 1
1.59550081308839 1
1.55584815836704 1
1.40998938148493 1
1.66442724631458 1
1.59822436108484 1
1.75802896955052 1
1.61864412531842 1
1.69440737421073 1
1.65943119848129 1
1.9733541235295 1
1.41918084804986 1
1.63197832474871 1
1.22810595823407 1
1.56402541918751 1
1.46217555729599 1
1.4466706358566 1
1.48955016497556 1
1.14858133363324 1
1.05041042117244 1
1.53602108450442 1
1.59514573254717 1
1.16461603716335 1
1.66971559136036 1
1.21378756306599 1
1.28396170905582 1
1.75279149202688 1
1.24505617722474 1
1.25281718010464 1
1.74816085623894 1
1.59169035255788 1
1.41755344347575 1
1.97178599175122 1
1.25678655932072 1
1.6117625645533 1
1.65414207780852 1
1.54249205855539 1
1.32869920029713 1
1.238204638606 1
1.45555887232826 1
1.40573403905535 1
1.54227006013445 1
1.6268540361877 1
1.54409252323019 1
1.86781564913455 1
1.19614619538043 1
1.16005711242803 1
1.66412026101525 1
1.18754501267466 1
1.0336779721171 1
1.52192529227981 1
1.34968491656106 1
1.94942174038638 1
1.64648409855349 1
1.28545227198149 1
1.26975070939969 1
1.22933863024832 1
1.32725883152107 1
1.51030545248124 1
1.15885794484751 1
1.51443631142185 1
1.54606376273096 1
1.6288785579935 1
2.04331039343958 0
1.43368531792362 1
1.72056250252 1
1.84370179821406 1
2.10347369692602 0
1.80938858650661 1
1.25622217400496 1
1.60478968179763 1
1.54787858278871 1
1.68360038862271 1
1.09916819049573 1
1.72464899507742 1
1.45645409128513 1
1.1381850699522 1
1.57037898765491 1
1.58951198618029 1
1.77797207140453 1
1.35656246079681 1
1.26545542018552 1
1.72804784124618 1
1.96122188132438 1
1.49990899258177 1
1.73406803748597 1
1.82322905747659 1
1.31975849579863 1
1.59329230447244 1
1.38234428414336 1
1.28774528633658 1
1.19022445246584 1
1.54807950362413 1
1.53778160397209 1
1.63595529936058 1
1.23688636903314 1
1.53033804696897 1
1.82263267363255 1
1.14913570220104 1
1.09530308050084 1
0.941996627225736 0
1.92489954256868 1
1.51301821965904 1
1.48795147973162 1
1.40344661428938 1
0.953724052010463 0
1.17123092669026 1
1.62543803717202 1
1.61317122838365 1
1.68111067021553 1
1.32049380086201 1
1.38697714691331 1
1.12138963556835 1
1.79222422497341 1
1.69133600607933 1
1.66858912499864 1
1.33962708859275 1
0.868608821268091 0
1.42089598941741 1
1.58359553251405 1
1.71496048554613 1
1.35738666894735 1
1.6039841793136 1
1.45127036299967 1
1.37782772896947 1
1.23767489256433 1
1.57965116822504 1
1.1710524862789 1
1.37116408187136 1
1.28797757050812 1
1.19027242323014 1
1.49523987000113 1
1.10645518168045 1
1.66353313258724 1
1.37043104176741 1
1.23407368179761 1
1.20608818022595 1
1.6150709917746 1
1.36480278542774 1
1.27373154740954 1
1.94996744608196 1
1.50258166286905 1
1.39600712504543 1
1.19207422688617 1
0.838807261784584 0
1.23460652593029 1
1.28676067585337 1
1.47630124157068 1
1.14357060962964 1
1.24600232098577 1
1.44123177429668 1
1.78786871806174 1
1.42504443652747 1
1.29700670842242 1
1.50407678520578 1
1.50333848334393 1
1.19787820607648 1
1.15796737379793 1
1.47917669985853 1
1.19075929055056 1
1.36071599762774 1
1.5724321956085 1
1.26249398709411 1
0.737878096757598 0
1.73615274425494 1
1.42720873421118 1
1.57759281624007 1
1.73002915594318 1
1.52739366967608 1
1.75804774320701 1
1.82816483450109 1
1.8833842310483 1
1.72540900169394 1
1.38318369834096 1
1.57765350284727 1
1.30965348305093 1
1.29723040662782 1
1.44583230143762 1
1.60408481266098 1
1.48351210449706 1
1.56525919879166 1
1.59994244812031 1
1.42980269751136 1
1.54266914355564 1
1.69950683384831 1
1.01533857529096 0
1.30500330976027 1
1.45503157534283 1
1.2251210408165 1
1.12110829032234 1
1.48512319075787 1
1.03249212957169 0
1.32602488410772 1
1.27403067038543 1
1.34615249903681 1
1.37952612363049 1
1.3538849810261 1
1.56130368995717 1
1.03677929789529 1
1.6371202620281 1
1.52849974728433 1
0.985275418886854 0
1.30932062250682 1
1.60610175566922 1
1.23009409629979 1
1.1634311514881 1
1.68874888419687 1
1.77702527492494 1
1.53371494024113 1
1.1295255672757 1
1.52709734257703 1
1.61601643796678 1
2.0097813481402 1
1.27127149537944 1
1.47764751408308 1
1.37301566808074 1
1.44030868136302 1
1.23719133805434 1
1.51585864403506 1
1.09567218026062 1
1.66420060167741 1
1.69305266321716 1
1.25396120614869 1
1.36350885748233 1
1.45291007327785 1
1.63211637325508 1
1.41238371461959 1
1.56724662765136 1
1.74603461775497 1
1.5569071064947 1
1.68136063059759 1
1.80426852148676 1
1.4906267794102 1
0.711226164455967 0
1.2230579006977 1
1.08381228516326 1
1.43544384561163 1
1.46331920548486 1
1.3065012628901 1
1.43647909385541 1
1.44523534369316 1
1.04361872397478 1
1.35631929817079 1
1.69227966737919 1
1.53012889670489 1
1.42564697775023 1
1.49402240965741 1
1.53416829316459 1
1.76357600134063 1
1.5969830104686 1
1.58270865708536 1
1.30928894742089 1
1.44172740886922 1
1.2043093905438 1
1.98215190833744 1
1.36964166946383 1
1.3330376190303 1
1.46791571998068 1
1.70565377990804 1
1.41829456354884 1
1.8119615959363 1
1.67994607704099 1
0.817670954408646 0
1.62584625008427 1
1.56675057094055 1
1.65798983300769 1
0.977339870423195 0
1.14963933237899 1
1.38404462981985 1
1.58985712803683 1
1.60127790166124 1
1.17037885613027 1
1.51494607894682 1
1.43191346165512 1
1.92667675817361 1
1.70231667669454 1
1.77010524866088 1
1.07922052883884 1
1.79796085774023 1
1.68594885572418 1
1.56683883386037 1
1.3322759378948 1
1.82171946452193 1
1.88758105202768 1
1.49094470662803 1
1.56473543154467 1
1.30298889292426 1
1.3903801339606 1
1.43852165043074 1
1.59256071670918 1
2.07432792578876 0
1.11556674204003 1
1.15915652745392 1
1.41491917236977 1
1.10192453579122 1
1.676196434103 1
1.40906305665756 1
1.71977978229847 1
1.47456431322501 1
1.5648520094463 1
1.53964903318082 1
1.30366295592468 1
1.87775411793719 1
1.67874437185545 1
1.49018135727617 1
1.2789867984186 1
1.73496265904279 1
1.19679993739848 1
1.86869515608307 1
1.13024254933966 1
1.54454512914006 1
1.43700455308879 1
1.22183039120494 1
1.88799965919423 1
1.50992458779001 1
1.52422279305521 1
1.9188732906122 1
1.87032030240038 1
1.42267474616936 1
1.30749536745621 1
2.08600795717513 0
1.4219032352832 1
1.0296185292624 1
1.52908931176759 1
1.69683487448645 1
1.30388943281207 1
1.39214652491496 1
1.38233970531081 1
2.05089283575343 1
1.03351563566381 1
1.49782850860062 1
1.73672072847775 1
1.26684001009826 1
1.2226132778862 1
1.33477416099705 1
1.3614759643939 1
1.34520505947699 1
1.36389535586563 1
1.2207040272976 1
1.83077690459601 1
1.38351629949908 1
1.68713985348678 1
1.62004162030584 1
1.2525582029773 1
1.68188263927193 1
1.68030131274157 1
1.43100130840761 1
2.09492148206012 0
1.98429790402477 1
1.002806926746 0
1.56097165507659 1
1.53011135643055 1
1.50622880826032 1
1.95708143215021 1
1.53231558718683 1
1.77587658477034 1
1.4473630575731 1
1.83068334545361 1
1.72871977796677 1
1.40075144307827 1
1.38115587540762 1
1.80173664469996 1
2.00836432807432 1
1.60777257651081 1
1.52584440107677 1
1.67781236404238 1
1.38761053774539 1
1.6039705524857 1
1.24155613412841 1
1.59561021122171 1
1.24001295252727 1
0.947177612762297 0
1.51200370416959 1
1.18364620147136 1
1.48901858212463 1
1.27642197406323 1
1.63134655479369 1
1.37953872301818 1
1.8681306276199 1
1.20805485193964 1
1.75599129741819 1
1.42109212700236 1
1.32831250722817 1
1.61911835275295 1
1.44442076737601 1
1.28282145913757 1
1.29986963227664 1
1.62373549953324 1
1.50714107013163 1
1.44914370673689 1
1.30207772063899 1
1.62823556119131 1
1.5964328566423 1
1.63103456681055 1
1.33184770294522 1
1.24896211368281 1
1.12141125499248 1
1.67298248296992 1
1.47101760396442 1
1.4714238240638 1
1.77827988693894 1
1.51651331931017 1
1.02376446754941 0
1.71187595344997 1
2.04457499694686 0
1.09835561226386 1
1.44052294499181 1
1.52087283146582 1
1.57128882159024 1
1.45758170179573 1
1.64693726540542 1
1.52582816879904 1
1.24426047009634 1
1.39778323039767 1
1.51279136483768 1
1.43354820255834 1
1.75726611247401 1
1.25880135872568 1
1.33867982387848 1
1.80602895067244 1
1.16935480961573 1
1.57341652949354 1
1.25539613931594 1
1.67288783580248 1
1.40710355991751 1
0.966357747320689 1
1.78842940013988 1
1.25795655552189 1
1.40970676852706 1
1.27514576174754 1
1.24516824409003 1
1.43649703100155 1
1.59045039107104 1
1.20678808557534 1
1.88593492735088 1
1.6992212921537 1
1.64053612136819 1
1.05350896240327 1
1.3094048510376 1
1.72266887863236 1
1.38957763138329 1
1.53197361209555 1
1.49902828679528 1
1.23299597695086 1
0.922829328269926 0
1.74858344379455 1
1.45899805554634 1
1.12710401663784 1
1.34050394126374 1
1.55244859837651 1
1.32613378645734 1
1.24527436668232 1
1.02612176164239 1
1.24017730150447 1
1.64296045893971 1
1.26950550617667 1
1.55866861668962 1
1.56071929501135 1
1.43668392698117 1
1.4193048193701 1
1.50524022321975 1
1.14808966377488 1
1.74680712412395 1
1.60395035006747 1
1.21637734967243 1
1.69473470116426 1
1.18369607681703 1
1.36715830306981 1
1.21402305674142 1
1.51873617118697 1
1.63179164176142 1
1.70141762606567 1
1.6668495637146 1
1.50732856648938 1
1.41909289263448 1
1.64994111731802 1
1.5933255475916 1
1.28170874649299 1
1.63363400661301 1
1.42659586474461 1
1.20071484429871 1
1.61255745302164 1
1.41731599589103 1
1.44412660800596 1
1.68050745834352 1
1.22880277745487 1
1.46529390136759 1
1.03495319593403 1
1.39358695701465 1
1.20663067770641 1
1.5048559602395 1
1.12635002917538 1
1.75652748197576 1
1.46919179950286 1
1.43100248820829 1
1.71611549106091 1
1.44610339789824 1
1.31342279421833 1
1.31826172216036 1
1.73268832825374 1
1.28275174283373 1
1.29342268337733 1
1.22105594320836 1
1.49494702075465 1
1.40436406468346 1
1.58329263322968 1
1.53362180774486 1
1.37926469717504 1
1.4329678183993 1
1.6128011724228 1
1.76961359848215 1
1.3312516056424 1
1.62191290346127 1
1.63132509613452 1
1.1725446780437 1
1.79750637731083 1
1.49301701522152 1
1.58911460005149 1
1.41738322794529 1
1.19243061234266 1
1.5401010855165 1
1.88638491051668 1
1.28198884805913 1
1.22892530084589 1
1.53955307501141 1
1.34030169132857 1
1.59794335891158 1
0.983681055344386 0
1.45463390975782 1
1.26278676770211 1
1.90882066240666 1
1.32641473075971 1
0.801155889387308 0
1.47185221360047 1
1.03216019045655 1
1.59138115141777 1
1.21655470788282 1
1.00732521447486 0
1.19725852561161 1
0.997473009940019 1
1.58633816861013 1
1.40693750528527 1
1.33430770854652 1
2.01798604143447 1
1.57865112599172 1
1.63430561064483 1
1.3792463333711 1
1.34538340674716 1
1.60513217153469 1
1.38990389426577 1
0.970994129578016 1
1.37913758337224 1
1.53900048256524 1
1.34895207237372 1
1.42433544617412 1
1.55278505871956 1
1.4046577423969 1
1.12607513086132 1
1.47815093504814 1
1.35645734940124 1
1.48245931452684 1
1.0236731613661 1
1.69961231694165 1
1.46766670464355 1
1.5722804514694 1
1.38457079381572 1
1.54198718817135 1
1.31293800200271 1
1.20576464201967 1
1.62512333370349 1
1.79284995408193 1
1.76991393909902 1
1.97418400458954 1
1.69429905600782 1
1.34097679803153 1
1.22662983657834 1
1.19557112120803 1
1.40847561032654 1
1.1170386555239 1
1.5331362044098 1
1.37731199679949 1
1.09040078162363 1
1.25794962128292 1
1.3254193417916 1
1.91971477743293 1
1.30555813116168 1
1.54375325376382 1
1.15005148414588 1
1.47907810241075 1
1.36651912452597 1
1.80531753252039 1
1.4187088383204 1
1.56694280960367 1
1.6706771912889 1
1.30528035132621 1
1.24785746574099 1
1.48735320924071 1
1.27487174162936 1
1.68151989943918 1
1.70085846245009 1
1.51637659633942 1
1.73588620382004 1
1.59157316291878 1
1.65875981030911 1
1.68492925122108 1
1.11656949650078 1
1.34920918531972 1
1.18214155896175 1
1.55335917208403 1
2.10113901207358 0
1.44485806357305 1
1.66998093616967 1
1.36988348579465 1
1.70535878956429 1
1.62364427293136 1
1.40845998453334 1
1.70928275343002 1
1.34299247511188 1
1.36479018716746 1
1.54738802010253 1
1.24412672122802 1
0.956088881376727 0
1.54421798650813 1
1.27037131729529 1
0.872178968272421 0
1.27736286444418 1
1.48041463411196 1
1.66619029431667 1
1.22284641646491 1
1.00510750318497 1
1.37326209545201 1
1.32569843266289 1
1.81399161808455 1
1.74062315998551 1
1.02606730442933 1
1.1234954019485 1
1.44310302814032 1
1.37144269694109 1
1.55732878730538 1
1.43018587906787 1
1.35297937345237 1
1.3252480152894 1
1.42143964134269 1
1.16065479723928 1
1.40131964116295 1
1.79767611757144 1
1.63136829229538 1
1.20552192851988 1
1.23619376291017 1
1.53804291930452 1
1.21845778265212 1
1.29785753604721 1
1.64787108468314 1
1.71959952724288 1
1.30044842238395 1
1.82356266311055 1
1.87949603363551 1
1.03471524469694 0
1.24788750117935 1
1.72808741990438 1
1.33649260822425 1
1.57471257716404 1
1.78938963222957 1
1.62678155862879 1
1.77645319767702 1
1.34073478739487 1
1.03120774621912 1
1.6119934555875 1
1.55433248284924 1
1.68682396918623 1
1.56604094433154 1
1.24331100799258 1
1.39678363912495 1
1.76202323386893 1
1.33946864399505 1
1.22987063532321 1
1.57411826060639 1
1.63309635911888 1
1.2229922470546 1
1.00658449530706 1
1.31518092292988 1
1.27437112171644 1
1.34820225173796 1
1.62387305687523 1
1.50798999072117 1
1.49015377234004 1
1.4891339574317 1
1.59777867592784 1
1.29727252760581 1
1.37788344393469 1
1.16880531985776 1
1.4797449890606 1
1.37150959788218 1
1.60717477690144 1
1.17631013797195 1
1.13930649684393 1
1.22798536893158 1
1.19789527304055 1
1.31308216374095 1
1.38669483576563 1
1.33910331110704 1
1.23430898963897 1
0.892583924552363 1
1.2775806737114 1
1.4614647281811 1
1.71570931242041 1
1.57260454871695 1
1.55077805913441 1
1.83280225985796 1
1.44491317260188 1
1.36577841148061 1
1.69827206497058 1
0.879146563589387 0
1.49713775220463 1
1.76747367569012 1
1.12497979907081 1
1.22049370599443 1
1.71033684161742 1
1.25376262343646 1
1.5094772344241 1
1.53561518995124 1
1.84379050023972 1
1.8989719983881 1
1.32114755580414 1
1.54163741474457 1
1.7642791473438 1
2.09968152205351 0
1.67819041230902 1
1.67507343034234 1
1.83312080084416 1
1.35953659230315 1
1.2956894146538 1
1.11214900441415 1
1.08281836234746 1
1.50887910767953 1
1.24757383151723 1
1.19625970529105 1
1.12476207032356 1
1.20534627571436 1
1.75532533254968 1
1.47644864370846 1
1.0000738485064 0
1.87740982408166 1
1.42679613077065 1
1.28870296044452 1
1.59996507142152 1
1.21119913791605 1
1.43670955744231 1
1.71618010360559 1
1.30788064715774 1
1.62754488749629 1
1.50525580746393 1
1.14281481677504 1
1.14420286832708 1
1.95488871092334 1
1.76294200416704 1
1.66469599996375 1
1.49303645148889 1
1.75457925118532 1
1.07250638665622 1
1.48009323848353 1
1.3354340997557 1
1.66549355217613 1
1.67414975488673 1
1.35998617660494 1
1.51773786158362 1
1.60123599151929 1
1.23680871501021 1
1.24699103069996 1
1.48221405449429 1
1.46619215352432 1
1.744758149558 1
1.43482860974882 1
1.82674099324042 1
1.37086467556436 1
2.04619866085848 0
1.74993283613922 1
1.4151590240105 1
1.57007737648344 1
1.53843658259507 1
1.47950579905356 1
1.14495012323966 1
1.31735796409601 1
1.33967623827588 1
1.51730365074155 1
1.43890514498588 1
1.71476505665128 1
1.14623195117578 1
1.42448889333508 1
0.90395558874681 0
1.25551756564491 1
1.73172923432765 1
1.05994948640384 1
1.72878035086328 1
2.06718233633425 1
1.37753793178858 1
1.69919996006664 1
0.989002249749714 0
1.82289215843244 1
1.60575049011623 1
1.36298431408913 1
1.72112118187256 1
1.24905408563965 1
1.29658745361642 1
1.51062667740585 1
1.56679533779539 1
2.17977928144886 1
1.55322119138628 1
1.04736223700135 1
1.32584457583311 1
1.72800531653488 1
1.50744604746497 1
1.20144430744131 1
1.65540043780645 1
1.50907286092761 1
1.84089855559012 1
1.78503768183206 1
1.12788671199854 1
1.67467357495884 1
1.39516163720249 1
1.35089367032793 1
1.61999160437586 1
1.61278725648431 1
1.25054504951712 1
1.49481477869413 1
1.5652387590343 1
1.65698816974264 1
1.46659800612995 1
1.24952285187749 1
1.24687857926371 1
1.42384474619612 1
1.61841893960129 1
1.84626576237767 1
1.41822651180848 1
1.28839234587185 1
1.33489082932369 1
1.67173481462995 1
1.32941718199507 1
1.31745548675178 1
0.986024620935516 1
1.61556934263428 1
1.93079914815352 1
1.08192235379133 1
1.28602804662638 1
1.53080905477457 1
1.28964727793785 1
1.03134661110238 0
1.46984772243677 1
0.949895293327165 0
1.31268440137032 1
1.44295928300985 1
1.56824528776464 1
2.11147163689197 0
1.15782597828459 1
1.09986846520707 1
1.47324956532792 1
1.12837821151209 1
1.46360318838889 1
1.37736259027258 1
1.36869841613846 1
1.31556450414584 1
1.39755604786754 1
1.24616323814835 1
1.56242475266304 1
1.02964883459835 0
1.25852525159701 1
1.38990644162058 1
1.47759623520703 1
1.43009893131842 1
0.834999941630812 0
1.53647076101369 1
1.40238759855052 1
1.93434162389765 1
1.1680144834581 1
1.21625147270141 1
1.31020292071221 1
1.39365429046514 1
1.18526988568871 1
1.87578255738883 1
1.66494357819627 1
1.12918073241038 1
1.28590331969634 1
2.03662728673123 1
1.31406905310763 1
1.13501850507364 1
1.48841433019469 1
1.35923160435464 1
1.55944334847966 1
1.43540318691871 1
1.66886592969305 1
1.7938003729231 1
1.34633587164576 1
1.35474977533573 1
1.37189004255788 1
1.44790641826282 1
1.71736578819447 1
1.3931725799006 1
1.10209000327136 1
1.62454867805371 1
1.49530609724442 1
1.48412409794069 1
1.18431705633414 1
1.32537389156519 1
1.7429775255871 1
1.47074480297886 1
1.55043029291489 1
1.59043331994438 1
0.8537148851254 0
1.59648923819854 1
1.6211596898012 1
1.18985042011222 1
1.78911607766951 1
1.64901354125868 1
1.53937645475692 1
1.37249493971596 1
1.09658938630132 1
1.43633610266129 1
1.18979305004423 1
1.36820017161108 1
1.65773122556381 1
1.46690834524446 1
1.03407045078538 1
1.60277075001116 1
1.6114964359305 1
1.36838212165513 1
1.59999001586298 1
1.57159898990203 1
1.21748433921075 1
1.49926543705646 1
1.26364029483141 1
1.12717279708668 1
1.61993359960946 1
1.89852343249857 1
1.45166000341357 1
1.74261840361862 1
1.68889866888319 1
1.59089756278224 1
1.53950860734303 1
1.34770194285931 1
1.22474037351833 1
1.33302449385845 1
1.76344005552973 1
1.42112136800991 1
1.31965009698947 1
1.73759084164098 1
1.35691244497335 1
1.49728514841881 1
1.00359001478963 0
1.43760065403665 1
1.63459551583997 1
1.0557405723096 1
1.38185395848997 1
1.24822652570946 1
1.36439474928051 1
1.83007317014012 1
1.37467410856407 1
1.72454398737835 1
1.45474191182943 1
1.25043020836393 1
1.50353748763398 1
1.60473716788743 1
1.7241196354323 1
1.1687194453307 1
1.49652475729343 1
1.91078524176624 1
1.17932828313621 1
1.5729873888224 1
1.20682187308388 1
1.18699574291741 1
1.08624009730046 1
1.59528773113044 1
0.969184056905161 1
1.47660256113629 1
1.37728184846825 1
1.62246993202198 1
1.54287808145711 1
1.33548436167292 1
1.14998831388313 1
1.62612649973317 1
0.985326984128477 0
1.82276836561198 1
1.40429251460674 1
1.56434348836708 1
1.41032457438234 1
1.06668735005966 1
1.47178101175016 1
1.41010966041136 1
1.72516230345212 1
1.26862838711177 1
1.39329813160039 1
1.66417076391858 1
1.43868372390802 1
1.62405242059837 1
1.22628627766166 1
1.46785151969432 1
1.64297535170518 1
1.34113964922796 1
1.37312047832176 1
1.50373401446313 1
1.71224437388059 1
1.28181243875436 1
1.79677672108924 1
1.49371427783786 1
1.67991908815012 1
2.12225455484749 0
1.66724630507292 1
1.6757825000934 1
1.75972308375619 1
0.905915556885729 0
1.65667518461463 1
1.64215184273193 1
1.09657472890715 1
1.3746823750014 1
1.46361164877034 1
1.34061375369914 1
1.64709918294027 1
1.1930480850016 1
1.42637565529335 1
1.57049687392561 1
1.39052591581417 1
1.76562233101527 1
1.34305568528169 1
1.54510463016686 1
1.00264196285809 1
1.7147861924814 1
1.82538470842541 1
1.40815350275184 1
1.67122306732243 1
1.36028072725024 1
1.5763321677467 1
1.88692219459387 1
1.17289731818747 1
1.43809054161351 1
1.37594115181995 1
1.51284720746392 1
1.7837382750938 1
1.53546746305178 1
1.6208006231456 1
1.40589496884859 1
1.38056999630366 1
1.81331226213774 1
1.44695717334859 1
1.81646284020899 1
1.35113208102439 1
1.77347419390088 1
1.62031692752702 1
1.50939284780828 1
1.28341315994025 1
1.33665436659214 1
1.29375315457409 1
1.50395072031249 1
1.73321604643775 1
2.09871993741825 0
1.49224750620584 1
1.64699336369783 1
1.38667053003319 1
1.58842595351819 1
1.15754905789702 1
1.12812601381882 1
1.1801930036498 1
1.03455520645604 1
1.75562819394102 1
1.43404858919288 1
1.54356611943977 1
1.40556003611045 1
1.51099865183752 1
1.76961587447118 1
1.63932705652999 1
1.40515503048972 1
1.71215699871026 1
1.17143117873525 1
1.15998044992724 1
1.40425607495425 1
1.33485550144994 1
1.31361326046934 1
1.41038889042427 1
1.72491544778749 1
1.30224021155722 1
1.49229280388084 1
1.53236660065945 1
1.32952146472058 1
1.65222787073695 1
1.28069994532051 1
1.12739925512039 1
1.83222595556609 1
1.78437721285357 1
1.20238051216467 1
1.75386722736455 1
1.41366062130806 1
1.17995799387104 1
1.56142913251222 1
1.48969885988133 1
1.64557759379589 1
1.67285584767473 1
0.983895246038412 1
1.40043825329673 1
1.65311959146258 1
1.63956039560528 1
1.57099336748376 1
1.66105831890967 1
1.71625006586322 1
1.70653601504084 1
1.71810747658475 1
1.86961812735225 1
1.41323478488226 1
1.39322448741839 1
1.6779672122062 1
1.63358181559458 1
1.68758262641989 1
1.15619071308756 1
1.16111038845689 1
0.785334510494807 0
1.69735528068411 1
1.56443487983128 1
1.01021865966406 1
1.45113631238435 1
1.4776126043538 1
1.57687669638459 1
1.20507665826019 1
1.76461923603178 1
1.50823155270582 1
1.49900427625232 1
1.22912510391405 1
1.52689537526165 1
1.80880171589878 1
1.26921300532311 1
1.79539618604503 1
1.62581349448601 1
1.16720740501259 1
1.5701716251086 1
1.39587796612439 1
1.21422001080278 1
1.53630554280193 1
1.41544616633989 1
1.41415399147011 1
1.17850881907778 1
1.73076112529801 1
0.934584410721309 0
1.30464659312644 1
1.91247689355406 1
1.49966310428048 1
1.44080277057331 1
1.18406162801642 1
1.68562547004499 1
1.75692189018969 1
1.46009265875923 1
1.28948179442972 1
1.40145527560783 1
1.61275528807028 1
1.22855351104992 1
1.07526535738909 1
1.09957981584002 1
1.49302229138358 1
1.26008454227239 1
1.45064837745357 1
1.38862965936293 1
1.5877113808941 1
1.2845613685201 1
1.24531294424111 1
1.32340375655723 1
1.87882496071571 1
1.1545538623559 1
1.31776798140646 1
1.39189532297708 1
1.56402981820526 1
1.49551506716479 1
1.45332060722519 1
1.49845798698211 1
1.46747030354484 1
1.63317646152857 1
1.30056391803555 1
1.38558130216168 1
1.36487066077007 1
1.70092815972661 1
1.37355093797921 1
1.53218146778236 1
1.58436015753344 1
1.47966505472838 1
1.7892305432595 1
1.46653005911103 1
1.08532006530033 1
1.10341891092846 1
1.46263485932478 1
1.28368116526714 1
1.81202600010153 1
0.951809044020236 0
1.25437810091966 1
1.52845793546075 1
1.69141119200613 1
1.33207642909489 1
0.893936257908563 0
1.7053813046265 1
1.1252881968967 1
1.38405206613295 1
1.46835359045774 1
1.39573548012613 1
1.20098650812866 1
1.52653717318467 1
1.12956870276712 1
1.62399996484436 1
1.38227370283999 1
1.35475469591618 1
1.4256209615547 1
1.57128646276711 1
1.58539410102573 1
1.14951958917094 1
1.8107371859462 1
1.65427651610613 1
1.30681503142709 1
1.8774698102276 1
1.02112276925994 1
1.49695701348809 1
1.4856600396435 1
1.12562342586656 1
1.20739928054906 1
1.72251332057649 1
1.2433421398467 1
1.67841099896932 1
1.30028750662903 1
1.49870115881559 1
1.77178652332225 1
1.66963688609828 1
0.931558147461959 0
1.20614033074174 1
1.29364630248801 1
1.51879806177126 1
1.5379670082288 1
1.89734499116543 1
1.34160426231757 1
1.73589170171566 1
1.56864828172505 1
1.33492708397797 1
1.76956021283457 1
1.20384791833467 1
1.61214671436465 1
1.18861373892844 1
1.03712500990774 1
1.54320718769238 1
1.63507361513803 1
1.51631817979639 1
1.36246980569927 1
1.14689811521357 1
1.37595099798008 1
1.74514453230437 1
1.45402570588064 1
1.19068223138189 1
1.44386454770829 1
1.71393769006094 1
1.63407625403751 1
1.49549815255575 1
1.63086568677288 1
1.27583055713243 1
1.47893286760013 1
1.33095559696916 1
1.55292737333216 1
1.49536169231239 1
1.43300899144161 1
1.25367268566868 1
1.72464379193928 1
1.64165280949957 1
1.36076680600978 1
2.00301805384634 1
1.19854241136919 1
1.52115169242544 1
1.81704341952571 1
1.41949366694029 1
2.02768453474558 0
1.70158551528023 1
1.3604594951066 1
1.25817849714266 1
1.55534312284916 1
1.59226171782754 1
1.44935158054131 1
1.4457259578322 1
1.04037288486027 1
1.58940830487254 1
1.83152459290409 1
1.64817662243193 1
1.61689896892357 1
1.36514829483902 1
0.81631298542445 0
1.90845029123024 1
1.31660978464256 1
1.46057292028101 1
0.999792179003895 1
1.50627366651982 1
1.42165098645099 1
1.59557247122362 1
1.75220109880942 1
1.04980881362342 0
1.47384603267785 1
1.26000079509913 1
1.77774735686642 1
1.6226288911061 1
1.47372573104324 1
1.51766680675384 1
1.50787683268712 1
1.27328476674509 1
1.89257323515831 1
1.11767598610252 1
1.3306966890068 1
1.699547602877 1
1.36061628629956 1
1.49275798373733 1
1.33024782986126 1
1.19986935415265 1
1.21365746150565 1
1.99907914258816 1
1.40787900053197 1
1.52706786884033 1
1.54823635118946 1
1.50728547376001 1
1.91495553119916 1
1.66792535195147 1
1.53616286518772 1
1.15422744063997 1
1.19461593992635 1
1.31788901218749 1
1.67852518163692 1
1.42158169510077 1
1.51788089807187 1
1.31287710437517 1
1.67481270054505 1
1.92277684023932 1
1.83933191241801 1
1.79487749523619 1
1.68571998237119 1
1.59693044139154 1
1.54972039985137 1
1.49903426935087 1
0.934130985482392 0
1.45248581047549 1
1.10669651492221 1
0.952055495995391 0
2.11747001745255 1
1.71469159656796 1
1.63492861391155 1
1.86166931055001 1
1.4508088034878 1
1.43997366712975 1
1.43761130558568 1
1.25378267291662 1
1.29807496963452 1
1.52347493825337 1
1.17604289435921 1
1.43249441838725 1
1.10869927442591 1
1.09094172909484 1
1.30060561161344 1
1.5222447719623 1
1.70722481316587 1
1.52712606177745 1
1.52570155037432 1
1.02828620605355 1
1.11568288195277 1
1.76418137605089 1
1.67202685342046 1
1.37096495681247 1
0.988387199023393 1
1.77871222890408 1
1.23063378358036 1
1.3211250944132 1
1.35999851028412 1
1.21139696259101 1
1.76756774444838 1
1.33523763767758 1
1.51773592678072 1
1.35696384732478 1
1.66499990572456 1
1.77817576458301 1
1.09022271862839 1
1.36561434650345 1
1.31860108593938 1
1.61817767432619 1
1.59564767397822 1
1.5260034140711 1
1.4697645819341 1
1.58237204801014 1
1.69654766282374 1
1.56073918744505 1
1.49167351251713 1
1.27110182841167 1
1.59569400777866 1
1.0027012163397 1
1.33756290975693 1
1.86398377062264 1
1.16034590539913 1
1.37291332394986 1
1.75773588659607 1
1.71185905319749 1
1.48282848998662 1
1.41860721665313 1
1.12297538826894 1
1.69650522219774 1
1.3778921725571 1
1.40561507717933 1
1.27109101840991 1
1.17828293948212 1
1.84064060565668 1
1.76953170526714 1
0.904043959428844 0
1.20342756684744 1
1.50088132692295 1
1.78375111327983 1
1.88001262470244 1
1.186265590451 1
1.52276422438347 1
1.34275512770957 1
1.61875713129167 1
1.59012152740734 1
1.2016646935282 1
1.12120706870849 1
1.34542595551973 1
1.4265103917649 1
1.69636765659161 1
1.50601009956317 1
1.53086578941984 1
1.38948074816323 1
1.04282174786975 1
1.42310562250164 1
1.19418608489151 1
1.32731755445959 1
1.22822472654102 1
1.45585387067787 1
1.45025491722822 1
1.22843095992873 1
1.61470837181208 1
1.59229034417688 1
1.47367876765811 1
1.31934052625555 1
1.30317515915128 1
1.60825762333748 1
1.45851306132991 1
1.40930792826172 1
1.29625284497318 1
1.66196733375638 1
1.40048567416742 1
1.19772742347097 1
1.58231522235437 1
1.18473238034059 1
1.47605210025287 1
1.19420731486708 1
1.685677666575 1
1.50471906332256 1
1.7557640951846 1
2.12141119793328 0
1.31672111734928 1
1.43470194585781 1
1.555863401103 1
1.51282248111559 1
1.50046089891487 1
1.32056470458447 1
1.72009453246505 1
1.70808892520941 1
1.76396529160923 1
1.64673994202712 1
1.6730240172664 1
1.58388482968392 1
2.00980968991705 0
1.35435381545557 1
1.39017875074527 1
1.00476617543434 1
1.55843364488238 1
1.55831827176927 1
1.42162957636481 1
1.54468141011345 1
1.39537635371849 1
1.49521963763819 1
1.3888191007684 1
1.61944583480313 1
1.80926263981681 1
1.46166079455504 1
1.78013757676869 1
1.65936916265123 1
1.54715858677116 1
1.84284131680663 1
1.65799944784413 1
1.58157768287314 1
1.55838480359387 1
1.09265273058977 1
1.11189928380111 1
0.99416155964579 1
1.93825100848148 1
1.38293954767226 1
1.37922485656538 1
1.04870955288341 1
1.44135652229453 1
1.13698270416817 1
1.34913778156236 1
1.48782731258117 1
1.65571851078773 1
1.76917021293517 1
1.68516698244171 1
1.95492906900569 1
1.54559544901172 1
1.14953879780664 1
1.32679735091462 1
1.31423638986581 1
1.96688562824032 1
1.51230288622223 1
1.89475758834702 1
1.62365165743386 1
1.27588124168351 1
1.69829517767128 1
1.37379414311785 1
1.66980461778248 1
1.65470419606449 1
1.4227360994937 1
1.61365936684215 1
1.59195825175766 1
1.42546297973461 1
1.44023648535416 1
1.1363544891495 1
1.21273657044824 1
1.30103597338954 1
1.68107962470533 1
1.40518416094253 1
1.16163995880893 1
1.66019254198572 1
1.69884148839915 1
1.13320464674867 1
1.48948629855452 1
1.53286212367627 1
1.61667435567234 1
1.31052789254186 1
1.41885001516761 1
1.5470564088224 1
1.20288822442995 1
1.65939711657727 1
1.47908176907422 1
1.55499063650608 1
1.25019651203229 1
1.25796944618425 1
1.24805515734405 1
1.41953971690163 1
1.68270062594625 1
1.54276370032387 1
1.36053348332977 1
1.8218597381391 1
1.45803488137176 1
1.55040503507789 1
1.55351032242718 1
1.33796122905822 1
1.62106730353951 1
1.25256675750198 1
1.49082127261665 1
1.35285592888876 1
1.26566970826935 1
1.60662996975965 1
1.65789707128377 1
1.36281561275776 1
1.72749449082374 1
1.72923218585645 1
1.39923737396157 1
1.31036416964624 1
1.33160761369289 1
1.70848604930796 1
1.4105640326633 1
1.54194151840166 1
1.43169013488368 1
1.74677521419132 1
1.26472616147366 1
1.22132444690933 1
1.39858300936009 1
1.65449227542674 1
2.13479372856028 1
1.62928303685001 1
1.29158290534871 1
1.92884253483021 1
1.16801208699997 1
1.56837018065815 1
1.19819730156997 1
1.5876732074601 1
1.519756067321 1
1.11224479884937 1
1.19606235799801 1
1.36913622074634 1
1.23397574589347 1
1.54098953663893 1
1.30810070154152 1
1.85403847456001 1
1.36670599107508 1
1.65300962616617 1
1.57817567419829 1
1.31391156852931 1
1.35821418981504 1
1.5725103646534 1
1.36130002952652 1
2.11584406686356 0
1.52735273920028 1
1.83891739378723 1
1.31958398977323 1
1.58208611050701 1
1.71380202364999 1
1.5520882537417 1
1.0896156347096 1
1.17997789517783 1
1.30259484014951 1
1.65431336679932 1
1.50443906114083 1
1.64148107873049 1
1.43825439175212 1
1.63622766350664 1
1.73845128301062 1
1.26601334653467 1
1.6101859742883 1
1.55749469269459 1
1.56701750579549 1
1.66860691862131 1
1.41950294982492 1
1.25082780391698 1
1.49485679166401 1
1.31137276030398 1
1.388885245047 1
1.4386118966896 1
1.59450596341659 1
1.29835527828988 1
1.73503710441181 1
1.25936289921105 1
1.60986215025217 1
1.21743931069219 1
1.19754894430941 1
1.54122808671453 1
1.13952110037239 1
1.2944664150143 1
1.91227420019803 1
1.57137288012244 1
1.1554135497782 1
1.20237248564773 1
1.60949708318136 1
1.11900916274375 1
1.0039969383708 0
1.31713196089611 1
1.95068513207844 1
1.66629945413965 1
1.75132215097154 1
1.22782749236944 1
1.70160622950722 1
1.54795311943224 1
1.35052265924545 1
1.37560558518958 1
1.51647078036396 1
1.1840111300577 1
1.37151989463954 1
1.31303401644837 1
1.59837268299366 1
1.25886080042001 1
1.20264931998427 1
1.40195113380287 1
1.49263120005601 1
1.67340198616304 1
1.34711512894077 1
1.24728760068437 1
1.24191303844827 1
1.42167847060565 1
1.37119970709007 1
1.42972919238286 1
1.6857182372775 1
1.67396453011371 1
1.0421335501788 1
1.3456642496891 1
1.37173504365377 1
1.57124666872584 1
1.48810234805384 1
1.65552716085945 1
1.19635733672444 1
1.28118379697475 1
1.76965726470608 1
2.01667816733977 1
1.75019743790803 1
1.26783232282419 1
1.27852047887637 1
1.09554334472662 1
1.41251714543694 1
1.26146050643961 1
1.46402996735149 1
1.49557444328533 1
1.59086603679051 1
1.87549726414234 1
1.49308243191865 1
1.69019779821043 1
1.44330078029237 1
1.4845403388745 1
1.25306003543356 1
1.39756211698494 1
1.22680576024031 1
1.68037847529101 1
1.27032103345369 1
1.0551019037987 1
1.55414122312377 1
1.30428252981873 1
1.30496819043795 1
1.22275175741509 1
1.25894815608126 1
1.69608444428742 1
1.63504321926608 1
1.53646793126985 1
1.50680216364549 1
1.46352702286635 1
1.00099074560543 1
1.60289815365851 1
1.54170450548243 1
1.58865998551963 1
1.62185131826833 1
1.68166547159851 1
1.31994229144748 1
1.3373788199803 1
1.69903591051382 1
1.20218188780042 1
1.2857427780925 1
1.84423971993837 1
1.50516115898638 1
1.43852943571431 1
1.41445131096411 1
1.31914924297894 1
1.15762987239735 1
1.66104282012829 1
1.53319361587033 1
1.65413695996124 1
1.41716431892658 1
0.785127470682793 0
1.97129585298251 1
1.41054777731912 1
1.47780258324313 1
1.10934370344712 1
1.65365272563414 1
1.24746977705353 1
1.14049768696967 1
1.8203957452353 1
1.32915410254914 1
1.60597315416662 1
1.46427279970766 1
1.5597835725186 1
1.4438713175073 1
1.32850638725918 1
1.31031836068171 1
1.90135712838856 1
1.72283370451761 1
1.35643856548817 1
1.20481939149784 1
1.52228696991587 1
1.58056532541128 1
1.35077567833649 1
1.46504765251012 1
2.00528208023436 1
1.61856366131142 1
1.71535735967215 1
1.34013787699276 1
1.48884723257773 1
1.66980854631365 1
1.39916801570808 1
1.66412479131163 1
1.52579371688841 1
1.2575232716202 1
2.083802091256 0
1.30107986385173 1
1.58675703071569 1
1.28677900233056 1
1.14661504068371 1
1.06595950688072 1
1.37327406185115 1
1.52980137341453 1
1.73004346797436 1
1.04987088283024 1
1.50717614118469 1
1.23097600128506 1
1.60541604839187 1
0.653112770761296 0
1.43525754386681 1
1.4650283210815 1
1.45163896562393 1
1.06623241563535 1
1.68034112455344 1
1.6314177230512 1
1.56336615993924 1
1.13994075114276 1
1.39101741203062 1
1.38173928008246 1
1.4598520351062 1
1.52827355445463 1
1.19658531185495 1
1.65938209424665 1
1.29241083519517 1
1.33004837981066 1
1.23790619966693 1
1.46783959625882 1
1.73137522200894 1
1.19569474919243 1
1.41903901471401 1
1.23925668255859 1
1.42680016300507 1
1.65944797315903 1
1.57782029596413 1
1.30147643151266 1
1.30468430625632 1
1.52440805424958 1
1.95139425369879 1
1.3220450186249 1
1.60764229135726 1
1.24242763486095 1
1.21203966760109 1
0.895918321514935 0
1.33421080027975 1
1.62343526635531 1
1.42828649969239 1
0.83848216394926 0
1.74603882728014 1
1.63734787585234 1
1.38922605974212 1
1.27950900275414 1
1.22138071089402 1
1.15886379995933 1
1.28635518768496 1
1.05615183378748 1
1.38520219077785 1
1.70121445289321 1
1.39201732190949 1
1.26655748482756 1
1.61262215577731 1
1.37849185373042 1
1.54912136048951 1
1.70665860337876 1
1.36672390995794 1
1.77231722609791 1
1.30563400815538 1
1.75681174376854 1
1.21542566746046 1
1.47919607483864 1
2.0356738404673 1
1.45272438645763 1
1.55418241121794 1
1.41055959505311 1
1.46226855592594 1
1.2838053199609 1
1.13154029915142 1
1.36269118552485 1
1.68694910608595 1
0.898027704958486 0
1.37313374082626 1
1.88232557242551 1
1.5166293471191 1
1.81268590453015 1
1.79019313286606 1
1.17909447608786 1
1.5620689665281 1
1.07973479977765 1
1.87950909133614 1
1.02029243910742 0
1.23460416388865 1
1.55160697496758 1
1.75011480347184 1
1.46441975222249 1
1.58718631560347 1
1.57374567265413 1
1.86043856053103 1
1.69189217499664 1
1.25830071338016 1
1.41553070512703 1
1.18043153619831 1
1.81121924665489 1
1.5035091956489 1
1.8408512054384 1
1.63911247449251 1
1.52648158866777 1
1.31887385925676 1
1.42064336689461 1
1.53102280849482 1
1.38386551352331 1
1.12369131908623 1
1.23679962316783 1
0.932423609849805 0
1.5612608874101 1
1.69057284483872 1
1.20168841513615 1
1.55071401567982 1
1.19223919575642 1
1.51989147969717 1
1.33642954380745 1
1.53872323730866 1
1.62953569808747 1
1.51765287518872 1
1.36851441895644 1
1.06078189097039 1
1.26728980397227 1
1.50397923592932 1
1.40996265888914 1
1.39962592761102 1
1.3416917387394 1
1.29126480371304 1
1.37885572832133 1
1.74001066745007 1
1.48749268236193 1
1.51470067799262 1
1.46923298611275 1
1.6880498421623 1
1.63441581213299 1
1.52712773942407 1
1.41392470212566 1
1.71063909001981 1
1.23697971214995 1
1.04592980079365 0
1.45293035925043 1
1.07094878127344 1
1.5412625802602 1
1.12117637465894 1
1.75486959291636 1
1.66963938537131 1
2.00219832746764 1
1.22098627513934 1
1.7044656575165 1
1.52907638038656 1
1.30543139041299 1
1.25921807796972 1
1.21652433838111 1
1.07517184737108 1
1.55745824914587 1
1.34680442271072 1
1.26185690867247 1
1.32078512955256 1
1.75436911424863 1
1.15777010437517 1
1.62393886908146 1
1.65995824969131 1
1.1414220387571 1
1.40077646664125 1
1.94350001219743 1
1.066965387255 1
1.21278846497038 1
1.43651425845374 1
1.61575362888766 1
1.59719378923707 1
1.37632565912002 1
1.58110274257665 1
1.32654463609345 1
1.57860145704116 1
1.80005271893464 1
1.15521299620068 1
1.34243659859304 1
1.53196970673346 1
1.35655911794486 1
1.36318373306358 1
1.43117253313431 1
1.30626593481773 1
1.05343021600671 0
1.64048176286131 1
1.49736405890215 1
1.39912221946356 1
1.33854774899948 1
1.21828766944492 1
1.98150880664616 1
1.66303366707709 1
1.51162098598458 1
0.940960671125305 0
1.7380844455826 1
0.870155531372624 0
1.24429996463688 1
1.23641745170546 1
1.36106134280557 1
1.65984632988604 1
1.33962165833292 1
1.54662570660473 1
1.47751286213706 1
1.50966642469757 1
1.79648594069365 1
0.846092256595226 0
1.77560299173296 1
1.38399023552505 1
1.61232402518897 1
1.38669621861281 1
1.6634615270362 1
1.39211450975609 1
1.76445491432583 1
1.65306036721653 1
1.11161013313044 1
1.23663750912772 1
1.80471699573455 1
1.61485952003927 1
1.15695581374268 1
1.18512598167256 1
1.07014774348859 1
1.56392240285119 1
1.83294643559881 1
1.41497658911751 1
1.15073206718299 1
1.60720037917031 1
1.481064474018 1
1.58916680311692 1
1.40549711800734 1
1.35068939221411 1
1.05590448470776 1
1.33991262457241 1
1.78216379767134 1
1.7381274131764 1
1.79229454501349 1
1.63276822210479 1
1.05204867851785 1
0.9893239912667 1
1.28648030069582 1
1.58099115838657 1
1.49629781504953 1
1.38354430091544 1
1.35293975052729 1
1.4443641785806 1
1.19897118062399 1
1.77726465783833 1
1.11121182666366 1
1.50161164190693 1
1.18452094961418 1
1.54289043786129 1
1.30161642493676 1
1.23220792132908 1
1.50168874995461 1
1.73635247093426 1
1.63610559895819 1
1.50728456772857 1
0.941342317530719 0
1.05675201216749 1
1.69610126721888 1
1.26536698438243 1
1.46246135025166 1
1.73815968308232 1
1.42430013468014 1
1.84121349864454 1
1.5831887413943 1
1.36793861265963 1
1.08354329846616 1
1.50115332608082 1
1.13736536110374 1
1.220845378774 1
1.61884784979897 1
1.36614676708623 1
1.24296184993301 1
1.57077932921793 1
1.84768709546695 1
1.79078965910062 1
1.5768871128065 1
1.38263211568848 1
1.3878395470584 1
1.46603230160214 1
1.87946699193023 1
1.44819737290064 1
1.45750742199803 1
1.17900849611731 1
1.70193935494422 1
1.05396791297601 1
1.25646949701072 1
1.10083172250143 1
1.19762293350298 1
1.47393362531374 1
1.11266571974547 1
1.05429878377728 0
1.40403830045746 1
1.30229383081706 1
1.49293284817437 1
1.43231064205591 1
1.36881220997784 1
1.50811301872235 1
1.46013713955334 1
1.89200993242157 1
1.34648149060771 1
1.35129758770385 1
1.75766111419812 1
1.59351141640472 1
1.3584751826916 1
0.9073543301012 0
1.55358632336636 1
1.99687248263828 1
1.34452597663617 1
1.86648468667412 1
1.3790093842254 1
1.41320335872464 1
1.42718083786319 1
1.41090469057254 1
1.37551713832217 1
1.67982363463154 1
1.13225866920486 1
1.68261071846834 1
1.36190388172522 1
1.41034926353416 1
1.39560251972724 1
1.75283216065831 1
1.56625352983335 1
1.82176588317973 1
1.52600216167606 1
1.78020715442451 1
1.41546666656821 1
1.41731043333481 1
1.46066257144566 1
1.79027408409345 1
1.6745704378722 1
1.58758341870661 1
1.24438603129305 1
1.42490621141269 1
1.74296512030938 1
1.6730693888038 1
2.11964987365864 0
1.73957770519501 1
1.60875087991265 1
1.18734902573 1
1.42425455919231 1
1.21067189245165 1
1.80004732536312 1
1.69840514441629 1
1.31197324483265 1
1.35641371135959 1
1.42445778981319 1
1.93190939063201 1
1.57451888890381 1
1.58460299158706 1
1.35370294233728 1
1.35173292673166 1
1.12034282369756 1
1.21685309058353 1
1.56387331941125 1
1.4126834205824 1
1.37340808298594 1
1.36981751976018 1
1.50319565480424 1
1.37055150497592 1
1.65349096123557 1
1.18264808566949 1
1.65412522324315 1
1.3040015394298 1
1.29830908179809 1
1.2550632037397 1
1.26521371906034 1
1.55073972957584 1
1.51709439655016 1
1.24674167472012 1
1.41168889505429 1
1.38449666739718 1
1.66423971681783 1
1.75484288166178 1
1.36334049425324 1
1.8925525472444 1
1.58194728157195 1
1.65121744782372 1
1.88679956720466 1
1.84957083648606 1
1.63034381616011 1
1.55107763873861 1
1.28525247887368 1
1.38618311694478 1
0.962008772089876 1
1.50132792633587 1
1.59473877496713 1
1.47075390751914 1
1.61570243113554 1
1.50678730611629 1
1.80346524929021 1
1.62267942822039 1
1.74575101860424 1
1.35749854179623 1
1.35478896249635 1
1.12807940052943 1
1.27755534770361 1
0.987201136368264 1
1.65083148237841 1
1.45019335839234 1
1.6849630253304 1
1.28463281577083 1
1.75847138364436 1
1.06734793311294 1
1.14469456576647 1
1.09499566387295 1
1.40098073937209 1
1.88925334820253 1
1.39686247406958 1
1.65080611288799 1
1.32493574470845 1
1.19607488650905 1
1.77992385003825 1
1.6059897101686 1
1.77811021209037 1
1.45678629610432 1
1.58955342613006 1
1.12197602360865 1
1.11863727456478 1
1.51306031135627 1
1.47552245668272 1
1.44256450277473 1
1.67890676482026 1
1.48166956977504 1
1.16030726541032 1
1.49106157840866 1
1.43465700250793 1
1.4595534594424 1
1.19026919755447 1
1.44145093381596 1
1.34427169424165 1
1.77913424523845 1
1.59401361262567 1
1.54336131163569 1
0.893184419811038 0
1.18513263001149 1
1.62730335499429 1
2.01190358731286 0
1.4660538751313 1
1.17302221968731 1
1.58973886116519 1
1.59589659272688 1
1.13971288041196 1
1.00158772851101 0
1.28729668408117 1
1.48051512995418 1
1.22030492853161 1
1.64008339635057 1
1.70208400080237 1
1.67980323949672 1
1.56258953998964 1
1.50826806975996 1
1.73060865934643 1
1.34468397552309 1
1.40726890765835 1
1.71391110242622 1
1.49830656595445 1
1.54165078559309 1
1.09184685065985 1
1.74682193200528 1
1.41600031669407 1
1.16560541397472 1
1.51842587571316 1
1.33281927440227 1
1.64870120062827 1
1.58858589808335 1
1.08209050578933 1
1.30001042274918 1
1.79611947516559 1
1.89359551409493 1
1.24773610292481 1
1.42567111935393 1
1.3426802074183 1
1.45255402897959 1
1.69600891719901 1
1.58110592396376 1
1.57487630760742 1
1.3393760854914 1
1.78952110721268 1
1.2325409592913 1
1.45440663550363 1
1.18582568159374 1
1.48511891508006 1
2.22423326840355 0
1.74337009036168 1
1.42829033887553 1
1.48808266923456 1
1.97248534756779 1
1.26421335562904 1
1.28650507297345 1
1.04546759668154 1
1.3083874029725 1
1.7255861079522 1
1.51158628087559 1
1.86848235517772 1
1.69035217968377 1
1.7027562845509 1
1.51211075930507 1
1.92225161027759 1
1.72201216179189 1
1.44918677843039 1
1.47459767967976 1
1.3366914183859 1
1.54166139927842 1
0.932099315377857 0
2.02075379584924 1
1.46347108214667 1
1.29712332556461 1
1.28482164306343 1
1.58593522959038 1
2.02597560226818 1
1.40998059355306 1
1.81447616120665 1
1.67398440636781 1
1.64322180726864 1
1.84474740539223 1
1.45663944826821 1
1.48890330748907 1
1.95070217752596 1
1.61348207000702 1
1.10023851342237 1
1.31908733174637 1
1.14639537362068 1
1.68258440465029 1
1.38503322108344 1
0.993569842439421 0
1.481034614405 1
1.40954630777482 1
1.72429777864628 1
1.75986644337567 1
1.58954403707319 1
1.57187949626707 1
1.51727434309736 1
1.51191277739042 1
1.32150241273519 1
1.31723584990965 1
1.79453945504519 1
1.19294109468889 1
1.66748059582805 1
1.79266426405286 1
1.55853274564135 1
1.59956917214189 1
1.3095965962658 1
1.24640721326311 1
1.58619350477954 1
1.69337620641243 1
1.23297584932818 1
1.45261604431253 1
1.52612140781415 1
1.69900626966372 1
1.46036626473284 1
1.47395139638631 1
1.68540861320634 1
1.40918964101592 1
1.44145789731213 1
1.817126293103 1
1.75474398568929 1
1.3709100342092 1
1.25115575356122 1
1.47052285011394 1
1.48459629343988 1
1.21374294566132 1
1.26211979777132 1
1.53000695540435 1
1.55339829076769 1
1.40143173688843 1
1.21701882612653 1
1.44776101099584 1
1.43021593286555 1
1.22625105450399 1
1.20399775995864 1
1.09524005324242 1
1.24945574885625 1
1.65948318392141 1
1.24065464264843 1
1.47351003949709 1
1.76660457983833 1
1.42836965788946 1
1.46879866810115 1
1.60627403710423 1
1.20279396280071 1
1.51159491909217 1
1.32545008676896 1
1.54175157617365 1
1.33995283387953 1
1.53621951154037 1
1.25612784851827 1
1.34315665054915 1
1.10542355865261 1
1.83547139138379 1
1.60315283021012 1
1.43445480819656 1
1.40726853186933 1
1.04245778925759 0
1.35013830187968 1
1.58591996663473 1
1.64181692650662 1
1.61210439210815 1
1.82140865074465 1
1.2003024840763 1
1.50615457391573 1
1.15622515077104 1
1.4286896076151 1
0.94885488806915 0
1.1814302341692 1
1.57642323356382 1
1.9743601846047 1
1.15165747639882 1
1.17486282837823 1
1.51379804901437 1
1.52866856094243 1
1.96305492222315 1
1.71510851995813 1
1.29235535926521 1
1.87466126882571 1
1.77961942602976 1
1.30171410706005 1
2.00664734875394 1
1.33600185577664 1
1.51627967916612 1
1.36204733830559 1
1.01324109684948 0
1.25674746578113 1
1.2957989632113 1
1.47516340896698 1
1.25308560826271 1
1.54474046971845 1
2.10530497608474 1
1.41886588332175 1
1.17234412784429 1
1.46024073979091 1
1.01138562700082 1
1.71425443739742 1
1.00369342879582 0
1.93950140455977 1
1.3584942215818 1
1.71508106612241 1
1.51421646671001 1
1.31693616867719 1
1.42207493024326 1
1.29224263033707 1
1.32590326993709 1
1.11783253319031 1
1.198836520643 1
1.37234268855363 1
1.05786429305468 1
1.21622650572261 1
1.32951619293541 1
1.52724181123234 1
1.80850462528028 1
1.59098722779863 1
0.972476272027802 0
1.918693020825 1
1.52165710050728 1
1.45233849473561 1
1.49307843942253 1
1.75949362928395 1
1.31598753091871 1
1.44244881670053 1
1.63790368704656 1
1.74346808186993 1
1.73058879307225 1
1.33555825376202 1
1.51067900367786 1
1.56526294675191 1
1.73584558600687 1
1.9690742821061 1
1.71318490587409 1
1.24372695647919 1
1.23453075227653 1
1.24862553258206 1
1.17631785591886 1
1.5659427795738 1
1.3474573530791 1
1.40941060619251 1
1.57299261030146 1
1.97869413636057 1
1.4649641580065 1
1.85543705257298 1
1.60009828677775 1
1.36132947010891 1
1.63676984880293 1
1.80047689994357 1
1.29022597091512 1
1.33339094777325 1
1.2950512769581 1
1.36171726120866 1
1.26484662543464 1
1.63403244153112 1
1.2800893655506 1
1.76643274156063 1
1.26745444310236 1
1.14946987002341 1
1.90013999107166 1
1.42217203546577 1
1.85037861745677 1
1.6695521469141 1
1.21798924167484 1
1.51999391776061 1
1.3128736515914 1
1.39644731722178 1
1.20150196816085 1
1.29064954896901 1
1.64492199448356 1
1.66190798157967 1
1.5468228160796 1
1.32314433815545 1
1.26337850091239 1
1.0936541326495 1
1.42104797097906 1
1.56686720148894 1
1.64604508808969 1
1.26788089045017 1
1.47359712762818 1
1.30882820100797 1
1.24180777255417 1
1.87073716901996 1
1.98708654891123 1
1.4337310692499 1
1.73791856147485 1
1.90020413012721 1
1.10779405321833 1
1.64832920194421 1
1.48359729415638 1
1.55093463352487 1
1.54426065730897 1
1.59022449332439 1
1.32990294168099 1
2.03286072144937 0
1.45613390495344 1
1.69328074283167 1
1.60793256607814 1
1.40391785313021 1
1.11526511509465 1
1.53732617360348 1
1.37962928993054 1
1.62074933851576 1
1.73751681368657 1
1.2479675270284 1
1.35810567284266 1
1.88784760806084 1
1.28884792693275 1
1.49110100807819 1
1.57769750643759 1
1.52474559516025 1
1.48075153898595 1
1.57893060111658 1
1.76373879806178 1
1.58985925727875 1
1.55909042238209 1
1.52142210257392 1
1.65850016094365 1
1.1982153193672 1
1.5053893056216 1
1.74310907541958 1
1.47189369442847 1
1.34517821659932 1
1.61141088825217 1
1.54529872859895 1
1.4629955270838 1
1.08629276173536 1
1.60761455944755 1
1.48836900409312 1
0.858287980338966 1
1.36732719264604 1
0.875834145551801 0
1.85386593091887 1
1.40541023527604 1
1.42679144347884 1
1.26366877950241 1
1.6141602579955 1
1.34491088093817 1
1.44509437748512 1
1.61124142753228 1
1.73110670551638 1
1.56854997885532 1
1.26565231025212 1
1.66946534933214 1
1.68030552654274 1
1.04461678012459 1
1.11139985630375 1
1.91519289453181 1
1.34656965033556 1
1.26774032145365 1
1.36293603799388 1
1.42284666997151 1
1.28237366470683 1
1.36446359762241 1
1.52284902809908 1
1.3023720254498 1
1.41897690506747 1
1.4069128247167 1
1.18858003881616 1
1.41620544186965 1
1.77942407811971 1
1.30154661069368 1
1.58529947820235 1
1.58564139079565 1
1.80924402736007 1
1.85240776534893 1
1.47423490966808 1
1.42274609199215 1
1.49746327006993 1
1.16834219300448 1
1.24672491582841 1
1.4768757578702 1
1.36136882498904 1
1.67441575532637 1
1.9568637415688 1
1.9861379198891 1
1.32892224252514 1
1.7715038259773 1
1.68132496169747 1
1.51565531261031 1
1.67735342871937 1
1.08512103873086 1
0.809349517288472 0
1.61940335832903 1
1.5405815282833 1
1.17236715274806 1
1.28997685771713 1
1.33218195593578 1
1.18528163209299 1
1.43382077785622 1
1.23637369116428 1
1.10250065623649 1
1.22577931494167 1
1.38859545247905 1
1.52335468762833 1
1.67503038165679 1
1.25621420905442 1
1.69126259919623 1
1.24322207007085 1
1.43111442999678 1
1.36293050512856 1
1.29959487767981 1
1.76012166615586 1
1.51117263859662 1
1.49813610235229 1
1.45813011022649 1
1.48002216334041 1
1.35261494708095 1
2.16743373686948 1
1.457107600619 1
1.81362738877144 1
1.4157214130519 1
1.17666805138987 1
1.15026296037118 1
1.79469387949073 1
1.94001530463403 1
1.47156982047664 1
1.44897613080751 1
1.13748907845245 1
1.80805756189262 1
1.44908461627577 1
1.41338942929606 1
1.3548921412662 1
1.81788714922448 1
1.56510478907756 1
1.50063273021288 1
2.25269144426036 0
1.83824467816009 1
1.27428727985401 1
2.38946588279934 0
1.91508411217639 1
1.89359981162211 1
1.41469552727441 1
1.56260503466467 1
1.45921102398852 1
1.3275571637447 1
1.36472245402107 1
1.47171895961775 1
1.64518930468862 1
1.78505894112015 1
1.95610883821175 1
1.35157557973836 1
1.17935642425341 1
1.78903229731772 1
1.12361874612556 1
1.28095597870139 1
1.44781294782022 1
1.42436109220189 1
1.70628502778822 1
1.07721584444228 1
1.74554545793028 1
1.7809068244631 1
1.30196256396843 1
1.28674533177673 1
1.74481538911275 1
1.36231894073518 1
1.04264488576012 1
1.38646362406306 1
1.46948185666727 1
1.70618615734002 1
1.41779804192746 1
1.38427527937507 1
1.27775649997269 1
1.62207707816255 1
1.24737373734504 1
1.56503468367974 1
1.55561266891576 1
1.47195412362026 1
1.63403879113277 1
1.48794596504278 1
1.45969152143951 1
1.35724502845965 1
1.28419657835275 1
2.08031264901241 0
1.4737229300974 1
1.55096289048278 1
1.1607878435362 1
1.40928385570073 1
1.67111013033395 1
1.67215124196858 1
1.04444138926574 1
1.31766189223522 1
1.32301104479716 1
1.58622702777117 1
1.64605670830348 1
1.76452764017994 1
1.37879078755 1
1.20698212692506 1
1.45172050907423 1
1.65640893091832 1
1.70775056579861 1
1.4014185769708 1
1.26539446647419 1
1.0048091989086 0
1.37550682889491 1
1.48207216654498 1
1.57274624691093 1
0.934214105049096 1
1.36368761334883 1
1.19771348863332 1
1.34782382160123 1
1.28717942005484 1
1.60996707714539 1
1.47076181030594 1
1.12094383755321 1
1.4639759374739 1
1.26638881363351 1
1.30532139063799 1
1.18304211890614 1
1.47593143002317 1
1.59548839260757 1
1.66559749358954 1
1.31093073052697 1
1.44486642240734 1
1.40601552025317 1
1.88500867487136 1
1.5924561183776 1
1.264693718774 1
1.74928891052784 1
1.51140437876838 1
1.26419033783166 1
1.46635594645544 1
1.38939924305351 1
1.50308566008746 1
1.1913742481657 1
1.34697392931394 1
1.49428379129809 1
1.54535062849296 1
1.61187464181432 1
1.90996155397596 1
1.20602843923691 1
1.91061133083269 1
1.52877852511274 1
1.08705778656985 1
1.65614244181904 1
1.53630136027595 1
1.47267229431779 1
1.44766363927703 1
1.45286646863585 1
1.05284695879968 1
1.51501787607076 1
1.96196792691845 1
1.30079331582555 1
1.52400271331972 1
1.63711415164201 1
1.46437814921492 1
1.13979315972868 1
1.27977047644756 1
1.21776637539174 1
1.50130167461882 1
1.41602183929428 1
1.7426884140401 1
1.90580221438427 1
1.53122172176148 1
1.38387655990562 1
1.56836923979326 1
1.79268690770418 1
1.75041903933852 1
1.44295192770342 1
1.68370802200426 1
1.40581997905171 1
1.44528798286634 1
1.81874423733676 1
1.47480474326168 1
1.60473049029496 1
1.5159589527045 1
1.80753289121964 1
1.51981315355608 1
0.979468336659989 0
1.33701832335265 1
1.49086484155953 1
1.35939879246282 1
1.51726046872011 1
1.52159805175861 1
1.49504616225263 1
1.58017595897943 1
1.60081626420575 1
1.33371774160039 1
1.35936449964727 1
1.46033372502117 1
1.37728484011336 1
1.73702303721552 1
1.57919104014389 1
1.23949620069362 1
1.34832030018233 1
1.60479687809405 1
1.64140635882423 1
1.37179941204126 1
1.37599467792484 1
1.71164219149924 1
0.778578244570986 0
1.8348340326302 1
1.36068577776911 1
1.47068123424711 1
1.53790115891303 1
1.64899825526161 1
1.47875884926679 1
1.65057980533061 1
1.64517726631751 1
1.3339414000613 1
1.29383274889683 1
1.27901583512673 1
1.19322351181771 1
1.52144079865117 1
1.5245088430027 1
1.54378360096491 1
1.42686181518632 1
1.41358229838479 1
1.70404729891901 1
1.46836534022162 1
1.84450161817103 1
1.43199290975735 1
1.54667532144473 1
1.41255852263312 1
1.52100848256518 1
1.57689141486145 1
1.0417781035115 1
1.82100329442797 1
1.21662987240581 1
1.5032359851086 1
1.63015232185104 1
1.64648571867321 1
1.09918064498943 1
1.05017561776776 1
1.28712266568839 1
1.68838465271967 1
0.915503745852957 0
1.46625306502384 1
1.23264457595531 1
1.49855485676885 1
0.975987121607313 0
1.53267852835123 1
1.19336339889022 1
1.37821737041649 1
1.44833857047165 1
1.54796913075329 1
1.42879346672568 1
1.82989679130675 1
1.43497112359541 1
1.79819271309635 1
1.99275544144993 1
1.21040367403345 1
1.38239838703104 1
1.27101028440569 1
1.29403146386457 1
1.07278830502187 1
1.71047878808636 1
1.46569949006821 1
1.40969809827123 1
1.7780443932566 1
1.57933329610992 1
1.27556549628687 1
1.23677709408753 1
1.42811092824321 1
1.1762003301077 1
1.36570355007302 1
1.31268640198167 1
1.16855551035692 1
1.48300646754552 1
1.42578124486264 1
1.31400503116916 1
1.5789559898492 1
1.00303817716418 1
1.67354726606232 1
1.56059812279395 1
1.24661592997105 1
1.1481878782221 1
1.54021427934332 1
1.26957057158193 1
1.16680430062611 1
1.74664114659553 1
1.22424158769974 1
1.4309660657537 1
0.999374290711371 1
1.05876373331394 1
1.11296041506192 1
1.51870385826029 1
1.763993964541 1
1.65608103588923 1
1.1884276005146 1
1.48638212590028 1
1.9568175461534 1
1.24921839313625 1
1.38344435139779 1
1.08417226325073 1
1.23506091444653 1
1.53035075882605 1
1.4451986561157 1
0.935538439066826 0
1.67346178013862 1
1.45515462093599 1
1.86938697866632 1
1.66630122905783 1
1.62278865910055 1
1.49252513173469 1
1.53510386936499 1
1.26526301724546 1
1.8028786805504 1
1.54255260382456 1
1.65282455690848 1
1.55932279420551 1
1.01310338327165 0
1.18495440527243 1
1.28426107918301 1
1.46506364598299 1
1.38059101016731 1
1.43601717433552 1
1.47824495140701 1
1.39330953059638 1
1.61295605525852 1
1.22580001673312 1
1.51734075949146 1
1.73323329507612 1
1.32800823226365 1
1.53615658317459 1
1.64273703033428 1
1.18821326939641 1
1.26080373742989 1
1.29334089291089 1
1.71056152099627 1
1.53176722210525 1
1.7928586310497 1
1.51999959605058 1
1.96081460612704 1
1.52556723742747 1
1.38637322532129 1
1.65046849503992 1
1.0603086440248 1
1.16962486726831 1
1.53132710373078 1
1.56897370211403 1
1.47794036245983 1
1.42398093803381 1
1.43574228304296 1
1.40314523686657 1
1.67903438079154 1
1.41411904067818 1
1.4036569598671 1
1.4538888532542 1
1.39041238652156 1
1.37202021773931 1
1.75182103062077 1
1.77721085877572 1
1.459854690348 1
1.2933784170024 1
2.00778831954296 0
1.62913265279679 1
1.252815487092 1
1.52117076746108 1
1.32989724572331 1
1.57116832207619 1
1.7941234093935 1
2.0027633477821 1
1.55897240101499 1
1.74157234344345 1
1.21640070706046 1
1.28173179631546 1
1.24009775145322 1
1.22517686367776 1
1.20464186202333 1
1.78980232514605 1
1.54708626319471 1
1.05093137757662 1
1.26363855512449 1
1.15403263609218 1
1.53754502835531 1
1.2801747816955 1
1.63132407551835 1
1.50054542429183 1
1.44866066373445 1
1.42818508390383 1
1.40581209539899 1
1.53362797721435 1
1.13199880633153 1
1.26318160901335 1
1.52617801026041 1
1.53527765209113 1
1.45639387334734 1
1.58983330356709 1
1.27983609397146 1
1.3527023356073 1
1.76127350622188 1
1.29668893463454 1
1.51467496409165 1
1.60631011411086 1
1.20888314779046 1
1.38130915291375 1
1.94384025580768 1
1.66612446049796 1
0.957785436886928 0
1.3934558046912 1
1.56251395267336 1
1.70633527414428 1
0.915723956848443 0
1.24742911918171 1
1.34880750905085 1
1.6726758788901 1
1.60063356976022 1
1.21922022014976 1
1.14584552434142 1
1.64315562746812 1
1.60728106689219 1
1.42079837941031 1
1.4486551802565 1
1.11478486573396 1
1.54235850056732 1
1.1624537102674 1
1.27870479673569 1
1.54010288816638 1
1.52948784035673 1
1.59138160937387 1
1.34557907861565 1
2.24697665941568 0
1.0364424097798 1
1.37158785767652 1
1.43820182848259 1
1.49637375628462 1
1.61839702225387 1
1.48360478755178 1
1.51938069692153 1
1.58811525406333 1
1.22260906015779 1
1.77793223946787 1
1.24020769778055 1
1.84436806662269 1
1.53845620246801 1
0.813084985582174 0
1.2643629150076 1
1.75764253108767 1
1.60934928747599 1
1.48876110361225 1
1.15678737788544 1
1.42005585268521 1
1.17016707279853 1
2.26208120631696 0
1.92249595553799 1
1.46551680077927 1
1.80719879374778 1
1.17367474582439 1
1.1591758846219 1
1.48924261111879 1
1.33026385162329 1
1.38701422695309 1
1.66032588051607 1
1.145686677202 1
1.2469008470138 1
1.84967227810754 1
1.45847637987582 1
1.64991097128046 1
1.74551358102903 1
1.56416612009741 1
1.32614397237798 1
1.61491101451449 1
1.97299937418341 1
1.31638278531907 1
1.7071831400508 1
1.23407286070775 1
1.44550294660691 1
1.26693860072545 1
1.50490739343206 1
1.34855456196783 1
1.47728813260406 1
1.57636295773227 1
1.61569972191812 1
1.92885631666601 1
1.23575048926087 1
2.00174401877511 1
1.24157992866534 1
1.61245903195648 1
1.37509073029131 1
1.11244134687861 1
1.52082049244311 1
0.982848746922133 1
1.31388179700058 1
1.63645655711075 1
1.48373274390061 1
1.39916859397247 1
1.72262401260521 1
1.67217811350873 1
1.23040356167095 1
0.980205734756086 0
1.51741724805486 1
1.47633669216813 1
1.59272834436136 1
1.78969096346843 1
1.39423374058172 1
1.27312035727797 1
1.74861412942553 1
1.3559671834178 1
1.43455400933426 1
1.52633431148861 1
1.36374749459889 1
1.22219834966384 1
1.68244510730673 1
1.16944395298995 1
1.48959335567311 1
1.55110443108061 1
1.17847665684167 1
1.4915976502424 1
1.36059292837253 1
0.947408318435968 0
1.14642787183811 1
1.22670423851614 1
1.6947518254654 1
1.40075200598406 1
1.76932986603639 1
1.43190079194023 1
1.44053897814391 1
1.46345146768128 1
1.65639821791287 1
1.6433885746902 1
1.21015835691896 1
1.75239390384069 1
1.31063341134334 1
1.76367326222657 1
1.36081435205957 1
1.55348494692622 1
1.47400592440565 1
1.40927244680284 1
1.70575084403688 1
1.22398177838289 1
1.36035768844779 1
1.33753082150505 1
1.21042669240693 1
1.42002664719251 1
1.64277053274166 1
1.28815173814848 1
1.55632282884402 1
1.57615182934312 1
1.58463819372594 1
1.28587725954468 1
1.61983313189888 1
1.58641664483631 1
1.5437486373752 1
1.71016504991098 1
1.8532195413083 1
1.59928121090406 1
1.84590017955204 1
1.46150407321188 1
1.08444484599853 1
1.16726476425527 1
2.11760243995813 1
1.29681149770036 1
1.1673551233444 1
1.77370889608296 1
1.29093449751281 1
1.38926493598315 1
1.51164660182233 1
1.47532396875423 1
1.39415775659564 1
1.54194533666065 1
1.71006075342081 1
1.20863748561772 1
1.78673695869527 1
1.06512696909918 1
1.69786762572681 1
1.49214270899288 1
1.49380562888813 1
1.51270407174063 1
1.89340900510376 1
1.13603690957729 1
1.70825408395312 1
1.1502006099781 1
1.50739507594647 1
1.25077474148796 1
1.20495277746061 1
1.67587821614372 1
1.446603375707 1
1.48988121407359 1
1.47330595124107 1
1.50549561269141 1
1.2729469340309 1
1.63432315090344 1
1.51922568797961 1
1.23094910021123 1
1.46431379234284 1
1.62760307470795 1
0.979258388650153 0
1.07250854650182 1
1.23853298154985 1
1.39388832066842 1
1.24911815120695 1
1.24712415135102 1
1.26099352092931 1
1.36872999822026 1
1.5873721548395 1
1.57693752407808 1
1.62247002057819 1
1.5600225955778 1
1.43472983515991 1
1.44688596611982 1
1.2455991796325 1
1.32331428784344 1
1.73852756268259 1
1.86967726270708 1
1.18379033888856 1
1.59353238021764 1
1.37405550116912 1
1.40693989914332 1
1.84220493831184 1
1.49106854599492 1
1.39045848567961 1
1.59520474977351 1
1.39724354301787 1
1.16023430305434 1
1.71738284584641 1
1.67555309212973 1
1.17988891494433 1
1.31675195965498 1
0.879610638284143 0
1.26106663434582 1
1.5555216872484 1
1.42683704792988 1
1.69586215513929 1
1.71110668982364 1
1.56219343311289 1
1.79930564456345 1
1.73282781301308 1
1.61779667890897 1
1.25701637491964 1
1.62828145523033 1
1.69892094888596 1
1.07981774585733 1
1.32069802293763 1
1.42398667711483 1
1.43254841648668 1
1.72147491461771 1
1.19636052175463 1
1.40477996428957 1
1.24933056306217 1
1.58640923938581 1
1.64027639295513 1
1.72200480853278 1
1.31312873766284 1
1.71166993434997 1
1.31354504376479 1
1.5218306371356 1
1.54962761608435 1
1.77793370867117 1
1.55573000703461 1
2.05138122675163 1
1.62022366630135 1
1.42556803845741 1
1.60728233579778 1
1.35197653570543 1
1.26490465536726 1
1.50112451195113 1
1.1335525210501 1
1.78118634481531 1
1.05541770275709 1
1.14453618368134 1
1.61813929699582 1
1.18360571029298 1
1.20747412928649 1
1.64548453096916 1
1.44314867699812 1
1.39829221831582 1
1.99011966325884 1
1.64888907712446 1
1.52303140185699 1
1.58250558592258 1
1.33888413108084 1
1.76558718236096 1
1.60593983044968 1
1.42646145030414 1
1.66172801057576 1
1.60398309496618 1
1.18063791739574 1
1.09901377285279 1
1.58487230786275 1
1.47398955366254 1
1.54936910440855 1
1.24431073952499 1
1.13444474728204 1
1.86835892312792 1
1.36600991508574 1
1.41908310999503 1
1.04727819999082 1
1.18076650395885 1
1.57218882117358 1
1.61629880693087 1
1.56963371916585 1
1.61576226198172 1
1.07889419089702 1
1.63453684707727 1
1.64953574115423 1
1.70868026907668 1
1.71467852602209 1
1.66589539056794 1
1.29155139319982 1
1.43349351916364 1
1.6238873252762 1
1.46267599187842 1
1.40498495912844 1
1.47786354060919 1
1.64831698264622 1
1.74394204125604 1
1.24452502985515 1
1.33586350079639 1
1.50023351685908 1
1.15385814426701 1
1.46475450646498 1
1.45214259015747 1
0.916464331414402 0
1.08994416947075 1
1.40238760320044 1
1.60773407585566 1
1.25100673847236 1
1.46894934914957 1
2.08230023118746 1
1.38758546796538 1
1.71096737034315 1
1.958890937826 1
1.31499159523331 1
1.6339958727485 1
1.4881162423345 1
1.67767813989492 1
1.60463442209619 1
1.29085989651241 1
1.25985333062752 1
1.82716021270922 1
1.56511068167911 1
1.38837781445609 1
1.5673062581709 1
1.85728326516093 1
1.1618796172574 1
1.79357730085529 1
1.45483880975584 1
1.1216114219408 1
1.35511362614501 1
1.79162448064001 1
1.36720375379627 1
1.44062218410557 1
1.37396721957926 1
1.4631531747078 1
1.10882247515254 1
1.18949904976135 1
1.19829362126367 1
1.35525979374303 1
1.41760986676312 1
1.11768132132961 1
1.2453153233001 1
1.64964602832413 1
0.994714175262674 0
1.43336993364783 1
1.75124391236285 1
1.64059724562214 1
1.53123476056468 1
1.19682636097476 1
1.85142223844536 1
1.30496739087731 1
1.6317133702461 1
2.02590708231025 1
1.5021830886223 1
1.49698066224986 1
1.05453915087429 1
1.5574482483469 1
1.49106964943294 1
1.50359383494582 1
1.24538269268366 1
1.47312450232523 1
1.61877836058072 1
1.25196894345473 1
1.27191005325279 1
1.40873153863446 1
1.72031713712748 1
1.46840789115036 1
1.90766871612103 1
1.27437743907687 1
1.57605395485016 1
0.997124086722811 0
1.4910950914649 1
1.46198958613875 1
1.79526081563639 1
1.95656607213669 1
1.21992737190376 1
1.5771259999185 1
1.06147071735112 1
1.51394502175899 1
1.51410613504804 1
1.62742406903921 1
1.58932096266958 1
1.75687758948421 1
1.60057715229702 1
1.48818810784714 1
1.23086018340387 1
1.39322388676081 1
1.23420269177261 1
1.31306295502189 1
1.27915933346959 1
1.7191501998059 1
1.72932225686935 1
1.68297372004396 1
1.29680397186124 1
1.24676938357549 1
1.52238825611144 1
1.13488950452248 1
1.22556031096182 1
1.10216666337993 1
1.68783005317771 1
1.80567875268659 1
1.62079748830193 1
1.60268691879802 1
1.75325689062798 1
1.79392115670817 1
0.938738601854853 0
1.34766068231442 1
1.56759517670573 1
1.75219429490013 1
1.68487277447792 1
1.6527329279517 1
1.55715719572495 1
1.71782413242291 1
1.72139618188971 1
1.67380622359836 1
1.11925065005907 1
1.31626179653196 1
1.44691847801341 1
1.17003900438888 1
1.82485094105867 1
1.23188296155229 1
1.69010452424855 1
1.75544514107976 1
1.8630748182964 1
1.3995426413776 1
1.48370827770546 1
1.47894438817808 1
1.20350684068835 1
1.2600322128553 1
1.37289533509491 1
1.85596756119824 1
1.22696359833419 1
1.3613526968021 1
1.12481568391073 1
1.71061812389447 1
1.53342529691155 1
1.52858772199544 1
1.24063263019582 1
1.36707528148716 1
1.36800855167339 1
1.76114826641665 1
2.13739963686385 0
1.52323471508831 1
2.0238869482257 1
1.46179091653877 1
1.58724462471515 1
1.37415810711664 1
1.44405728756212 1
1.66629663121333 1
1.59563338774569 1
1.34039935512174 1
1.49807647440525 1
1.61907925445164 1
1.32396042773114 1
1.38523750969357 1
1.33959074181005 1
1.67731870332663 1
1.89954711127613 1
1.94424191877308 1
1.49684107701131 1
1.21202344050642 1
1.15094016050234 1
1.27430349516507 1
1.54224790836015 1
1.80774424176393 1
1.01875049160967 0
1.33630880655734 1
1.49211925772143 1
1.64700462239116 1
1.26802891065195 1
1.69256410258056 1
1.40357762170286 1
1.34115413692305 1
1.11609965743397 1
1.37578169692285 1
1.40998557090646 1
1.32815789795035 1
1.07316970352993 1
1.87278421651875 1
0.965467484147779 1
1.41415696203199 1
1.56123142605689 1
1.45492609751256 1
1.26236823650264 1
1.15988607260644 1
1.69733785793085 1
1.79162930817833 1
1.03956328085302 1
1.67871905568703 1
1.43539657597248 1
1.47663128109551 1
1.75880035658871 1
1.31329616030407 1
1.2542115592857 1
1.29903368430407 1
1.31930588010423 1
1.03903359385237 1
1.60238268581644 1
1.7409705151263 1
1.41744726707026 1
1.64026142232178 1
1.6377016267305 1
1.85117742131871 1
1.27153374103433 1
1.1846831659118 1
1.33539109301209 1
1.27450051156253 1
1.98324651941147 1
1.78030614321347 1
1.86354854812566 1
1.50947932122031 1
1.37865024547825 1
1.14227060601934 1
1.42528732757617 1
1.49761125356275 1
0.923209140983332 0
1.36146804181302 1
1.48703048204399 1
1.88838391756241 1
1.48343237998927 1
1.44862197591325 1
1.61779758388728 1
1.26400142111777 1
1.32119173831189 1
1.47641505428978 1
1.53932955591205 1
1.5956405544176 1
1.40303051712292 1
1.55666801729468 1
0.954334080306241 0
1.56366265407528 1
1.6548067418519 1
1.2792032764572 1
1.9350916572333 1
1.44695041598451 1
1.2836811586559 1
1.08190181751268 1
1.99775040981017 0
1.20115470140004 1
1.1316273311263 1
1.17821113179737 1
1.58926622598727 1
1.26106564826676 1
1.31281794607668 1
1.3045102482753 1
1.5524470741157 1
1.49883747720307 1
1.82405320989193 1
1.75558932430208 1
1.50435628254034 1
1.12355073636543 1
1.50382498809687 1
2.21057103198933 0
1.58320431974185 1
1.29595322398913 1
1.47777988198457 1
1.61552493993431 1
1.66497296844472 1
1.78884535135038 1
1.62692710056113 1
1.27194832579092 1
1.24399310892235 1
1.32977296099625 1
1.83666962270634 1
1.3189989703424 1
1.67525044639166 1
1.26901307919034 1
1.76940666501602 1
1.33758749199358 1
1.35474653158561 1
1.84510123874822 1
1.55005174740169 1
1.20231177785834 1
1.3131301060206 1
1.69731385484891 1
1.21916175744893 1
1.32423541826618 1
1.69323181644241 1
1.44653110985159 1
1.84414142328388 1
1.66903912033433 1
1.43637463048617 1
1.05110322112738 1
1.09651640945612 1
1.84379554208246 1
1.45587729109774 1
1.81647372105414 1
1.82703440657452 1
1.05747224899874 1
1.4035701240957 1
1.35955328435911 1
1.27084522618873 1
1.94102073577132 1
1.34215477061108 1
1.5840923210657 1
1.62115638129995 1
1.68841657279433 1
1.51039779976749 1
1.26390156344267 1
1.55607751967106 1
1.49129302486719 1
1.45331802773702 1
1.16022127964307 1
1.32867159296578 1
1.49586920251229 1
1.22998101981561 1
1.39961874763098 1
1.28966826230158 1
2.17764848630344 0
1.89760440325069 1
1.48298305126153 1
1.64128499669126 1
2.07266349667273 0
1.54225825978804 1
1.45093414053439 1
1.28754079869233 1
1.55183977126706 1
1.20989615630062 1
1.82318869807929 1
1.52060557527901 1
1.51060632610228 1
1.52054889467625 1
1.38628746759448 1
1.64045030176789 1
1.47279665256263 1
1.59473093947265 1
1.49383446749415 1
1.25955441280597 1
1.85915565126736 1
1.69222741119855 1
1.41851708734809 1
1.03349147592971 1
1.23127659473399 1
1.50965201431871 1
1.5977998728973 1
1.47182368329862 1
1.40123464246249 1
1.28771154680273 1
1.45028910587908 1
1.55564330168582 1
1.2219530749731 1
1.43544943971381 1
1.10134972956711 1
1.24372230268198 1
1.59100697164769 1
2.01213045772356 1
1.49455631779914 1
1.63834497263056 1
1.11769296396092 1
1.3524818309166 1
1.72949547038802 1
1.52391671538809 1
1.7635676709612 1
1.49021067286581 1
1.8477097928201 1
1.4469894399746 1
1.20080728430302 1
1.35679962049638 1
1.55427815559201 1
1.6078287973337 1
1.53449332382853 1
1.78895612532255 1
1.26049704101603 1
1.4988502740007 1
1.69195752781012 1
1.901018958265 1
1.32675098207211 1
1.49163295570498 1
1.41675124571433 1
1.39241747360219 1
1.46783389146816 1
1.87694471675293 1
1.87573341695316 1
1.09109009791776 1
1.87706851490331 1
1.28648018234821 1
1.83811758080561 1
1.54021018561771 1
1.26361902482533 1
1.68792243604013 1
1.25770673209219 1
1.93351465852032 1
1.51570112848074 1
1.39438560079429 1
1.1182727689972 1
1.6627286063094 1
1.19320801637501 1
1.81368831124926 1
1.18244965358682 1
1.09188166129997 1
1.35539478412634 1
1.49867434352881 1
1.67069913666935 1
1.30455817942683 1
1.66763082193316 1
1.27163013667855 1
1.50111028614235 1
1.24525096741314 1
1.42932932145137 1
1.69009207383051 1
1.45258169138538 1
0.823458038654609 0
1.05135111742781 1
1.20623940127633 1
0.906457582089187 0
1.38997820134944 1
1.38611200546305 1
1.45432331108315 1
1.49245593966759 1
2.10209431203767 0
1.55008629507507 1
1.72929620135302 1
1.69415326071411 1
1.57787274781281 1
1.91116493418497 1
1.54256887384998 1
1.74733981701416 1
1.61367638345455 1
1.53273654818437 1
1.44375734958862 1
1.65560102457481 1
1.51827356184698 1
1.88857568449015 1
1.11226247893816 1
1.45208394287045 1
1.85360437131911 1
1.67737955380758 1
1.42464350314188 1
1.72768816169667 1
1.45292368574494 1
1.64479758949437 1
1.69710710390258 1
1.54094651461092 1
1.06622367521815 1
1.57882515497225 1
1.82107872812499 1
1.26536372485929 1
1.62455863620512 1
1.40274427001942 1
1.63589070611921 1
1.60711418936954 1
1.27560654720996 1
1.44076882069659 1
1.19279487919307 1
1.53264904676068 1
1.56976506125939 1
1.50812938962889 1
1.42441312014209 1
1.46295612339609 1
1.56093769205347 1
1.29832816358898 1
1.2714654161658 1
1.67774704690403 1
1.44250024343995 1
1.7099445923732 1
1.50775603158847 1
1.41887349089038 1
1.35867308910347 1
1.67279131879518 1
1.57802219199672 1
1.02254764447906 1
1.49763154654792 1
1.1388981992249 1
0.838771222502078 0
1.57044334566058 1
1.71748707760006 1
1.55520014835308 1
1.98994743965788 1
1.66156529787575 1
1.36800830286443 1
1.4137752173487 1
1.38390639736296 1
1.50134272686868 1
1.5618903862039 1
1.61249780859961 1
1.38157143085896 1
1.63857656905155 1
1.6450293632177 1
1.48905168997806 1
1.34656999304422 1
1.55663359648208 1
1.72297989883563 1
1.30151491316223 1
1.41113574589645 1
1.53930057756984 1
1.16672120924132 1
1.43843765324199 1
1.36918247840449 1
1.14959086113752 1
1.50230919735937 1
1.14128892575094 1
1.17539055715269 1
1.06236030653633 1
1.3909743703734 1
1.44650600765491 1
1.31599181923382 1
1.05508082440771 1
1.8923249775552 1
1.01922051606437 1
1.25093416731342 1
1.7419101959373 1
1.63062701466947 1
1.67362852889655 1
1.54849389526172 1
1.20027810229404 1
1.51355631623191 1
1.63938066214346 1
1.32698365346121 1
1.18063608889128 1
1.6940800087866 1
1.26572901832779 1
1.75682809777752 1
1.3405865301422 1
1.41441083037042 1
1.3510178671583 1
1.46703822465908 1
1.59710779501958 1
1.67078579403695 1
1.85490957516168 1
1.29689971593578 1
1.5549502238072 1
1.25318046977453 1
1.38780509643218 1
1.06404506517903 1
1.68012906079034 1
1.14858027697683 1
1.39143635258982 1
1.60106857966594 1
1.56310350433245 1
1.14519467045762 1
1.18782552832963 1
1.96521566863687 1
1.49577297114215 1
1.39600957063073 1
1.48016969786189 1
1.4423358753192 1
1.25931086309162 1
1.85569325852524 1
1.51767953839245 1
0.831430611856124 0
1.72040150789291 1
1.64315373716189 1
1.54610970535239 1
1.4577478294638 1
1.87074160862309 1
1.63448870391473 1
1.12998276078789 1
1.40042504028475 1
1.4371847532837 1
1.21501471926997 1
1.37799312007698 1
1.776685477319 1
1.38073180331442 1
1.52643911920395 1
1.34186768000244 1
1.34272163180455 1
1.91176367652752 1
1.60464170989522 1
1.59897812746165 1
1.26596454744962 1
1.33500424586938 1
1.33529167029257 1
1.2310937708346 1
1.44013938995381 1
1.332823453684 1
1.66445456412095 1
1.5125733748973 1
1.70994436183581 1
1.35805505230762 1
1.51024537159357 1
1.60253784858754 1
1.05455261542089 1
2.07750366338285 0
1.27249746288951 1
1.62737481959509 1
1.38170733580973 1
1.29886572371018 1
1.8020787684875 1
1.86734324935157 1
1.10634570569481 1
1.01907773832308 1
1.43997993448476 1
1.10223451159037 1
1.59882350189324 1
1.32181268447179 1
1.0155901107286 0
1.06035822220769 1
1.26113882088984 1
1.59466457859397 1
1.61179306786945 1
1.31540167835143 1
1.29415976970553 1
1.70282093696765 1
1.47885716568592 1
1.5811986676283 1
1.40619387287959 1
1.09126053974745 1
1.56716287527668 1
1.53674556125651 1
1.61390175295617 1
1.30275215944631 1
1.55580107120447 1
1.19355985958886 1
1.61816269311724 1
1.38076163448082 1
1.81105540629279 1
1.2757751981411 1
1.37415226683141 1
1.34527918904646 1
1.16588841732742 1
1.51414327634977 1
1.21946272590661 1
1.55959775213262 1
1.15555683740661 1
1.47456757095275 1
1.47633346646313 1
1.19508980607478 1
1.11874173041901 1
1.94793665685472 1
1.40059664354724 1
1.37901413610658 1
1.40420568942827 1
1.14408131223267 1
1.60856258405128 1
1.0952568215525 1
2.00794540270844 1
1.76591288534545 1
1.7037840785968 1
1.74452333699138 1
1.16383724067248 1
1.3134239974744 1
1.41842210482795 1
1.02068351495311 1
1.59524079311142 1
1.2573842039202 1
1.51547508916984 1
1.70219569726461 1
1.55390923792271 1
1.81460552974217 1
1.58418992005088 1
1.37633350258143 1
1.5010121372285 1
1.30172433643679 1
1.07088711774718 1
1.05681358469281 1
1.82520081719014 1
1.4363455207435 1
1.39352443958541 1
1.46373987827043 1
1.16924009998876 1
1.44703856864029 1
1.04554678958631 0
1.41962039151308 1
1.41875248376187 1
1.08713712547393 1
1.62448509061695 1
1.11080786021754 1
1.49752155774177 1
1.77113968599869 1
1.75716883585265 1
1.38998319227277 1
1.97137865450516 1
1.48612767692002 1
1.35194944858739 1
1.19265313183205 1
1.37214815763297 1
1.43160285832592 1
1.74638330527274 1
1.35180529523158 1
1.97062155705049 1
0.874153084347983 0
1.8228729324347 1
1.20563497060931 1
1.13339401532699 1
1.80294034682365 1
1.02094730989983 1
1.89180712358214 1
1.95893025242229 1
1.44575008707102 1
1.60828624572423 1
1.68355852956639 1
1.90811652183366 1
1.52107805556901 1
1.62746552908456 1
1.36172503320356 1
1.46705072019252 1
1.48446759022441 1
1.60359498155069 1
1.37507394097556 1
1.50726670330379 1
1.2119657537195 1
1.29192369357872 1
0.987693524404391 0
1.5411292181294 1
1.22788518324835 1
1.36493860538561 1
1.45409319783516 1
1.7594878251612 1
1.6163956081563 1
1.29999830348969 1
1.27430148952163 1
1.39810631385044 1
1.78174520440372 1
1.28245628515045 1
1.4520873925192 1
1.41768390510989 1
1.43486652658595 1
1.24408150934501 1
1.53959010283909 1
0.951235913269115 1
1.42955202300872 1
1.88002666696608 1
1.27571623802511 1
1.33789661612741 1
1.38314627673253 1
1.6834280923567 1
1.11665367725506 1
1.24178864686973 1
1.74917005462513 1
1.25321660107722 1
1.79855182470108 1
1.3620846626744 1
0.962754488706185 0
1.40832031486934 1
1.52681529786755 1
1.72968048695646 1
1.54767665322716 1
1.56027866801644 1
1.70929071272034 1
1.38173605710107 1
1.50771277843123 1
1.26299171907428 1
1.54538616819637 1
1.47560919439836 1
1.4867363648547 1
1.28373217744521 1
1.54861512552718 1
1.69060641287434 1
1.34820232372063 1
1.57524125878491 1
1.33120910328186 1
1.74165650198952 1
1.75552841852262 1
1.62320122316412 1
1.29486345351854 1
1.92784014079406 1
1.18698391418558 1
1.90754642071532 1
1.51258809496047 1
1.76314624448141 1
1.46532861973555 1
1.67288710448677 1
1.55982493695946 1
1.23238130445539 1
1.59531477872151 1
1.63830983316756 1
1.31342675246878 1
1.15028849606729 1
1.21742395683317 1
1.47847576887317 1
1.48004032180681 1
1.22273756494478 1
1.06255385015364 1
1.73595505717058 1
1.41861666686968 1
1.39924616022192 1
1.29500124714614 1
1.2044609380243 1
2.07753791785341 0
1.50650869351513 1
1.89481287845992 1
1.28033965948747 1
1.42483867420535 1
1.32319687680029 1
1.59540551299457 1
1.29098721769981 1
1.5738873226723 1
1.34064319512503 1
1.64396047208814 1
1.71576288088009 1
1.50114189398645 1
1.59007905155441 1
1.36759506213943 1
1.51498625851279 1
0.981798190096789 0
1.13844615918412 1
1.42774955447224 1
1.75243816829302 1
1.43722312207702 1
1.17596871428167 1
1.49502849416772 1
1.38733899001633 1
1.56144535143333 1
1.51964665011483 1
1.2170462415784 1
1.49569782923753 1
1.18920403534882 1
1.46393502928204 1
1.58613690429354 1
1.37024629422541 1
1.53540407081374 1
1.55040966042494 1
1.5095207877408 1
1.25490891376321 1
1.50850995129572 1
1.18920455518956 1
1.72264876155198 1
1.36742116692831 1
1.29613756450078 1
1.65339901365614 1
1.25597249633775 1
1.26802164599014 1
1.42409437941085 1
1.47311092331085 1
1.38932113565606 1
1.20247889932376 1
1.97411921320207 1
1.51065345824574 1
1.39037660497038 1
1.13525154287144 1
1.2841397343363 1
1.80768490876127 1
1.82222988397361 1
1.79653432077538 1
1.5117437791875 1
1.38203970867755 1
1.51633271764881 1
1.5031654018136 1
1.22095866168465 1
1.51063418347544 1
1.64619605502606 1
1.43070687385282 1
1.2165663429794 1
1.01001945911463 0
1.15430553089026 1
1.66396118984329 1
1.37343498538912 1
1.31301964762836 1
1.78063504416769 1
1.62587267149789 1
1.91118289038533 1
1.74472457178661 1
1.34974087694665 1
1.22185388374469 1
1.71343048292984 1
0.921571753244786 0
1.52274859283423 1
1.14228219292636 1
1.42214459437616 1
1.37987349323791 1
1.54448373306402 1
1.07359295352383 1
1.19830339183328 1
0.965968270885418 0
1.39247477860383 1
1.36557459611856 1
1.20386391142882 1
1.5813444868966 1
1.56112036661059 1
1.72068959820212 1
1.06716565602203 1
1.31331284455168 1
1.20679982780894 1
1.29952711021402 1
1.51504619859284 1
1.29805606123395 1
1.21141420971008 1
1.40231881298357 1
1.73655645193072 1
1.63495030525281 1
1.17915094856895 1
1.53684570353711 1
1.46344869573656 1
1.3890799274348 1
1.53059931177954 1
1.55791470015271 1
1.64550724266627 1
0.947702526045746 0
1.72241591084611 1
1.32352069913273 1
1.05212159381983 1
1.82119762708139 1
1.72241136402064 1
1.3732899364352 1
1.32815959880193 1
1.9804113605972 1
2.09102573381055 1
1.54032676089549 1
1.05643025320338 0
1.70222276826126 1
1.80159835836103 1
1.35638244735372 1
1.64922704976594 1
1.44931439375824 1
1.10223441834855 1
1.2498307591617 1
1.04595933345439 0
1.63012385464635 1
1.38224041707494 1
1.79599413287185 1
1.4160917835368 1
1.92738905259214 1
0.877245116823346 0
1.41706254978064 1
1.80918626886919 1
1.3290343965352 1
1.25733869667699 1
1.10207283528858 1
1.80697832062141 1
1.54913487363181 1
1.12703424053516 1
1.48246956109496 1
1.74068183103986 1
1.64563139422452 1
1.78660375353319 1
1.71344693334514 1
1.38371234105496 1
1.2391660158677 1
1.93198207273671 1
1.78016794923455 1
1.02792860417874 1
1.37616491996695 1
1.40780400741215 1
1.26842004964021 1
0.922190266029292 0
1.06651481608223 1
1.64198055520763 1
1.9462746793811 1
1.20274193470638 1
1.58148378530334 1
1.60736154661427 1
1.87693874915792 1
0.985792147349104 0
1.20864781540026 1
1.76633467390418 1
1.85428749367769 1
1.52606293270635 1
1.68576472368291 1
0.868077377541209 0
1.25838314235057 1
1.28906565496128 1
1.2032395035494 1
1.12620146340832 1
1.38924921776557 1
1.23381689257952 1
1.49618684357723 1
1.73994007312857 1
1.89612778155443 1
1.36509528747683 1
1.77196997832059 1
1.24747257445068 1
1.77245845612714 1
1.34382931733148 1
1.7154935535084 1
1.66180978787975 1
1.96271906709723 1
1.19440182551229 1
1.33320605600019 1
1.47289349179054 1
1.36016297787546 1
1.43636085230865 1
1.54864836235046 1
1.32669189937805 1
1.59805574495059 1
1.27439135000482 1
1.75133925875386 1
1.37939890578477 1
1.60750872552862 1
1.253825484802 1
1.22273721290381 1
1.2030908235286 1
1.42251483705089 1
1.84505455704359 1
1.07719836173978 1
1.68147048219421 1
1.4225487528557 1
1.24405085219962 1
1.52483625820133 1
1.76369808180184 1
1.71111282565886 1
1.33278815223966 1
1.277381956455 1
1.41980374138631 1
1.40251308925488 1
1.81923594264555 1
1.01584893093478 1
1.53150827753685 1
1.64284266463002 1
1.31831189026242 1
1.63658330699338 1
1.28829030888487 1
1.56191434872707 1
1.19541319072112 1
1.56721583403352 1
1.72857450575236 1
1.41485098257335 1
1.41349251082998 1
1.45644928071966 1
1.5554961403578 1
1.52237878042894 1
1.21079538198905 1
1.24848734754937 1
1.65478431514391 1
1.36266664370153 1
0.802175453648171 0
1.73513385499703 1
1.65024521323219 1
1.48784253369017 1
1.31991988789805 1
1.55439951770329 1
1.4596076311201 1
1.42803868409057 1
1.37470363893845 1
1.73481828332426 1
1.39155400085128 1
1.64822769847783 1
1.38847629710917 1
1.59062431961741 1
1.17721247825339 1
1.31529558982327 1
1.69742004419113 1
1.33454317638593 1
1.09117196428361 1
1.44263602410894 1
1.22565658390055 1
1.47870212053118 1
1.12467365951209 1
1.06506181120024 1
1.2271027758455 1
1.15595753776051 1
1.23471106970404 1
1.34651123097674 1
1.95188044246922 1
1.59194035989185 1
1.44417148424203 1
2.05760428635297 0
1.64187673955061 1
1.96499976092853 1
1.29730642490161 1
1.37334457896842 1
1.64540339233844 1
1.54274137965125 1
1.56938924310322 1
1.39873038050641 1
1.44660414018654 1
1.93640294605655 1
1.63758841706481 1
1.24392190581016 1
1.50207506460413 1
1.43577762809272 1
1.31036888251202 1
1.51531076537294 1
1.63833809444985 1
1.51561892530756 1
1.28825539054421 1
1.44197597871201 1
0.964476177476139 0
1.65383957206469 1
1.6087194065577 1
1.95760719203335 1
1.57743660044225 1
1.45988839235459 1
1.42431775954239 1
1.7352502017237 1
1.39506000627341 1
1.3837429435461 1
1.40987677938258 1
1.84692475196381 1
1.00326636030242 0
1.90831109724368 1
1.47186913607666 1
1.78040413725302 1
1.39153377281373 1
1.45560524538584 1
1.24167102233564 1
1.25217879294136 1
1.78839499924484 1
1.44434249066989 1
1.0930695312071 1
1.22182140231494 1
1.61496403185034 1
1.12146517758273 1
1.13387331523257 1
1.54428013722613 1
1.83113648112374 1
1.21589250985015 1
1.43752674814817 1
1.8713136044675 1
1.44948226843519 1
1.10920427410238 1
1.75976651187125 1
1.65328729689099 1
1.26961904935978 1
1.21162883873187 1
1.51381730474904 1
1.64668824833289 1
1.96442187183128 1
1.453563460128 1
1.76470425112949 1
1.33745320460131 1
1.5619328847486 1
1.74262999125981 1
1.76686769013077 1
1.85811976788291 1
1.22710033481347 1
1.65424654001798 1
1.11988689213595 1
1.49935416104478 1
1.13870263413801 1
1.8296358355877 1
1.48316867800567 1
0.81867314716394 0
1.70861748422397 1
1.45113231073004 1
1.25491265047732 1
1.37307401644917 1
1.56028959903401 1
1.56970549814123 1
1.11237535611887 1
1.44253801437508 1
1.2695494727275 1
1.28294717927906 1
1.27301161664184 1
1.49169814547574 1
1.50770240832232 1
1.19851067378368 1
1.4250893078318 1
1.62897695074689 1
1.26313927139682 1
1.71204280460625 1
1.59584872876442 1
1.27106420345194 1
1.45027774107726 1
1.14595066276615 1
1.12667316126191 1
1.51789767395485 1
1.30140824148707 1
1.43005006270926 1
1.21239674125611 1
1.21944117731119 1
1.67241045911534 1
1.91159349753462 1
1.38849716829431 1
1.70208074408432 1
1.12875532874082 1
1.69601192140805 1
0.925147355771577 1
1.4738300659145 1
1.54837914011381 1
1.26761579175013 1
1.56633941891586 1
1.32736777727021 1
1.3787599535812 1
1.5761794402009 1
1.63900338662293 1
1.31085788486395 1
1.00491317397001 0
1.31476251009149 1
2.32758494964541 0
1.70402297152434 1
1.81333163761069 1
1.19625263918909 1
1.816435620008 1
1.52465454187867 1
1.59395969612671 1
1.73977087175767 1
1.49482735152829 1
1.9074759842202 1
1.35125670432193 1
1.36969403985218 1
1.36724800971147 1
1.29652415119629 1
1.47266909122636 1
1.16894503627377 1
1.49752304687905 1
1.75052031023242 1
1.33245048565488 1
1.63227080497397 1
1.78559070929655 1
1.88814439464658 1
1.49328960353982 1
1.38095460584126 1
1.65764369601407 1
1.68475861905004 1
1.31203734809611 1
1.55259753236364 1
1.20203554945433 1
1.11345206667803 1
1.50851331872475 1
1.37782068756781 1
1.45802413499165 1
1.66453793506574 1
1.75317771509001 1
1.52368079001662 1
1.6383131419972 1
1.34247795831191 1
1.61904720003739 1
1.74042649822638 1
1.57202630655721 1
1.97753845886085 1
1.54655928011051 1
1.73046924565156 1
1.30851204825223 1
1.47486859211175 1
1.7729304321787 1
1.25647707128689 1
1.7477675820441 1
1.54375655672562 1
1.23377636250928 1
1.12939390841204 1
1.34885139305092 1
1.44176948494677 1
1.23107297069632 1
1.72951697493207 1
1.33432588813074 1
1.22920617264018 1
1.96901241983099 1
1.50669822181709 1
1.95361400493391 1
1.23375266807762 1
1.38179150262938 1
1.15359027369354 1
2.03874813773005 1
1.77474452738622 1
1.71780845843853 1
1.81395287648948 1
1.33188208290769 1
1.30773921889025 1
1.96722610010786 1
1.49613347063839 1
1.15915499970949 1
1.15978335366688 1
1.73076068532872 1
1.6039003570562 1
1.7207852244748 1
1.7007591979133 1
1.22027715022274 1
1.01000905542033 1
1.00009106422538 0
1.46704018338063 1
1.45573528479845 1
1.36931833691267 1
1.4664954867468 1
1.09757632721984 1
1.27380548782995 1
1.20348070582255 1
1.46904895396451 1
1.22007979849442 1
0.856207359626108 0
1.56564654502722 1
1.74284409687876 1
1.37439216294889 1
1.29898742331675 1
1.15406965382248 1
1.84219450811248 1
1.48894028660438 1
1.97317554981667 1
1.09010676578816 1
0.885456157046344 0
1.1362150663289 1
1.59523625291931 1
1.54861977274711 1
1.68280124096689 1
1.61143398189927 1
1.49168764330896 1
1.27465261682968 1
1.54908612254019 1
1.50332801924143 1
1.28886214557189 1
1.55767853542295 1
1.44051352527203 1
1.53809126007462 1
1.70602766292229 1
1.3335016664121 1
1.05181603327604 1
1.07916572675451 1
1.40210286189997 1
1.52406222409666 1
1.64457963668231 1
1.5155672486237 1
1.48527153445533 1
1.09588169654295 1
1.81762341857875 1
1.40347576366871 1
1.70398528145877 1
1.51178795950015 1
1.56928862211857 1
1.04803071161075 1
1.48867365634295 1
1.32551730346226 1
1.44254030178439 1
1.44718846571358 1
1.65168833187438 1
1.63893960786017 1
1.69374572132626 1
1.47548579201474 1
1.26700760512651 1
1.55011840183426 1
1.24744454315024 1
1.00247860844557 0
1.7035623601492 1
1.44908995842657 1
1.55090818130686 1
1.44144753284555 1
1.96764217040972 1
1.46031078305842 1
1.91908182427614 1
1.22878079526986 1
0.929874612485154 0
1.59425781241308 1
1.17165154790473 1
1.74586293768034 1
1.25372333662425 1
1.52293287009695 1
1.54257331631759 1
1.24432156947288 1
1.65483339381427 1
1.3470417858762 1
1.55198547510014 1
1.907393858016 1
1.63280196219606 1
1.26648909989223 1
1.57237000765245 1
1.50634012124415 1
1.05591492804686 1
1.37000304465494 1
1.63751116651787 1
1.41320181433341 1
1.48139070032214 1
1.8055363077695 1
1.66957449431409 1
1.42798401845793 1
1.88854630005133 1
1.63124610742622 1
2.12023218172193 0
1.4314964243603 1
2.13783966873226 1
1.24877145123301 1
1.38500402466076 1
1.26843949656257 1
1.37605945440081 1
1.75271819384238 1
1.58511316279991 1
1.19626056325605 1
1.2183785467009 1
1.65067121221377 1
1.10915505120928 1
1.29984277072707 1
1.66150668301107 1
1.22553069341453 1
1.58018301135764 1
1.84621913896448 1
1.44361094834901 1
1.6592528261308 1
1.39906031099811 1
1.96115986601964 1
1.52515137388102 1
1.0585444996053 1
1.47525572346308 1
1.70763305700627 1
1.38844486111669 1
1.42173651372692 1
1.19318023122702 1
1.46055109624148 1
1.62091406744183 1
1.54430913463732 1
1.49358649321504 1
1.69843745558023 1
0.826492738024063 0
1.48894373733413 1
1.62619380694102 1
1.4461321952751 1
1.41268732245881 1
1.31023610497543 1
1.70870654784508 1
1.53561456824036 1
1.69726465675628 1
1.13871739902991 1
1.42249219210215 1
1.6353418582858 1
1.70000257085645 1
1.71550860940796 1
1.62474398065794 1
1.48711005837709 1
1.33694868571167 1
1.35679238258226 1
1.63597978266397 1
1.44957279640844 1
1.35621257489912 1
1.69678776806226 1
1.51006027171519 1
1.4241789053866 1
1.43122663587589 1
1.17988108291671 1
1.49285517583144 1
1.23670041989313 1
1.5047037385734 1
1.56000146414772 1
1.64507700869029 1
1.2590745871545 1
1.38571370852008 1
1.16173894748814 1
1.42116355377373 1
1.41882852365025 1
1.5327838220404 1
1.91124165875751 1
1.61667202112456 1
1.29415568613591 1
1.56468313908526 1
1.73133852640776 1
1.63931390910002 1
1.05381259425702 1
1.33248973950972 1
1.59848748471996 1
1.62503178034371 1
1.32329867054516 1
1.34484264223224 1
1.60341139938168 1
1.06730814352472 1
1.4379854540722 1
1.87138878974277 1
1.35419832905033 1
1.14287861563013 1
1.88474075090265 1
1.52310208092505 1
1.275170157432 1
1.41707762765692 1
1.29123139065663 1
1.16631283326532 1
1.45792859828006 1
1.56503281120955 1
1.31190092135741 1
1.20993072004285 1
1.57087434987185 1
1.52464667448788 1
1.31491378929272 1
0.907845478012525 0
1.61581638708721 1
1.3549734555851 1
1.73327569145516 1
1.78479952416146 1
1.52062905474589 1
1.25836052017077 1
1.55101525128843 1
1.2071043974949 1
1.40711914672 1
1.81948971575832 1
1.3706288469126 1
1.23592589913741 1
1.62552418272725 1
1.25633473500939 1
1.55208883808902 1
1.58963068724811 1
1.69388132211644 1
1.56895768275743 1
1.04538227365063 0
1.65141068759875 1
1.71333943505757 1
1.35805601916836 1
0.899269120301606 1
1.05765541097609 1
1.48516943739834 1
1.46016947249904 1
1.30436019784137 1
0.983279351893535 0
1.36078330500889 1
1.52546330322941 1
1.57806032401487 1
1.8603465556833 1
1.60700232846675 1
1.38631360822561 1
1.53661587015417 1
1.55303009272396 1
0.876144534120877 0
1.41175818277127 1
1.98280168471067 1
1.99621455229781 1
1.42242157493441 1
1.87604420331746 1
1.68590191429974 1
1.57079215717493 1
1.75783489952479 1
1.35394736926763 1
1.57381597117716 1
0.970341742076148 0
1.9987806008379 0
1.62640154180636 1
1.64184843031313 1
1.83761396838038 1
1.57090538648376 1
1.15362161854885 1
1.60031033652619 1
1.38007541051459 1
1.45995694893241 1
1.178188750746 1
1.42839274406785 1
1.16840646891424 1
1.55250380190955 1
1.12358346911851 1
1.90340426014253 1
1.32004726057213 1
1.74168649821321 1
1.30641167727199 1
1.08217538502474 1
1.27886299774313 1
1.63655623649384 1
1.6666535574379 1
1.80696244571475 1
1.48147096293055 1
1.5640400223682 1
1.37699868197834 1
1.19775104289044 1
1.33177930244822 1
1.78802769342566 1
1.21748516386011 1
1.29435004597479 1
1.43664055883439 1
1.54017334066828 1
1.2401447618396 1
1.44203589527435 1
1.35137459377939 1
0.783363520021952 0
1.41770800189315 1
1.38979335433707 1
1.72901738101149 1
1.5002334925812 1
1.49560113112414 1
1.63260233728762 1
1.21568103937757 1
1.31638616502202 1
1.37269973840463 1
1.10601708605181 1
1.8340982869543 1
1.37787327995579 1
1.79478455534092 1
1.37150515904974 1
1.10539766044763 1
1.42942884703224 1
1.27454818997835 1
1.21539213045167 1
1.27386176263555 1
1.31336139565016 1
1.59382653867137 1
1.36135085062895 1
1.92741569072349 1
1.41004570814346 1
1.15314581472393 1
1.26877731295314 1
1.22771413705218 1
1.66101429862666 1
1.64543444898848 1
2.20683174592814 0
0.982694372410064 0
1.60805040714154 1
1.62754633363845 1
1.32328040331226 1
1.37694361342585 1
1.41591228324749 1
1.91467843346888 1
1.91848353313211 1
1.54313892293525 1
1.42908179012197 1
1.34142259278486 1
1.57076554689178 1
1.4389683115008 1
1.18297287615775 1
1.52307260026623 1
1.83351464995438 1
1.24868783947301 1
1.46717743873597 1
1.71864160749521 1
1.33826391902397 1
1.41109891629024 1
1.66883201836361 1
1.0518236551869 1
0.988149340887242 0
1.4366336460538 1
1.42338044013502 1
1.05862291245588 1
1.37003117119542 1
1.4480000969456 1
1.21549381143475 1
1.42885048255538 1
1.48144057448495 1
1.20544919911803 1
1.65926167395655 1
1.08076640493501 1
1.05367261876273 1
1.72519287253402 1
1.64214309395329 1
1.42907025516333 1
1.79274792150656 1
1.67337955080276 1
1.23959214748706 1
1.76149233663847 1
1.45611675501769 1
1.08785104693787 1
1.68397500852057 1
1.39637295076909 1
1.400883430775 1
1.38251560238203 1
1.61231511654079 1
1.64652462005284 1
1.24798589277821 1
1.89358221678851 1
1.79674997334858 1
1.71420775592297 1
1.85939399780779 1
1.69530207032818 1
1.4081358896955 1
1.31484513596984 1
1.29175775338934 1
1.64117463517981 1
1.45110458213037 1
1.49357194309633 1
1.66589417116617 1
1.52156454983833 1
1.45380510126104 1
1.26293008867405 1
1.32362144788043 1
1.33825676412172 1
1.21884211184322 1
1.42899867422564 1
1.38519686512503 1
1.24843053347089 1
1.2276111383564 1
1.31036213478958 1
2.11553361148429 0
1.54186248070933 1
1.5525817912753 1
1.22304592996748 1
0.783301396343374 0
2.1759585443395 0
1.2243743564454 1
1.55979192222125 1
1.18079844504187 1
1.53204571947813 1
1.9863719696857 1
1.44135113719699 1
1.5614666139245 1
1.26450894335486 1
1.2827448137363 1
1.57758329277845 1
1.58147188714204 1
2.02723721890575 1
1.84225482466942 1
1.26622391262378 1
1.01514418504769 1
1.2370195958156 1
0.974777770796418 0
1.13776501705554 1
1.48040744765123 1
1.1096303407018 1
1.18835574779098 1
1.71291106661552 1
1.27435759138506 1
1.27079967194065 1
1.57601835782056 1
1.71685711830767 1
1.8641090574648 1
1.21663826906961 1
1.36392423501245 1
1.54581586129724 1
1.11391118177006 1
1.20652380685663 1
1.25483148980557 1
1.27991252999835 1
1.23501769569104 1
1.50725894985615 1
1.15860098604728 1
1.39357211779077 1
1.46668936068123 1
1.22013019563403 1
1.71065031778501 1
1.36401801038048 1
1.97721345487287 1
1.31531330708434 1
1.13008853960278 1
0.99811509238782 0
1.72153361327196 1
1.35141627181077 1
1.63779585773685 1
1.07103522383536 1
1.34202504898759 1
1.52961765517123 1
1.41579732536024 1
1.3008247631719 1
1.60044583264751 1
1.38645124869913 1
1.4468421336742 1
1.90604862783485 1
1.69262260081751 1
1.42846485715222 1
1.56420850802909 1
1.51027487967911 1
1.22662272949123 1
1.40069086380061 1
1.45280667669361 1
1.73673602140956 1
1.24015162938105 1
1.57797051797031 1
1.62477538309442 1
1.46891113052267 1
1.6060460233936 1
1.48464251154042 1
1.76353282626509 1
1.51589415051392 1
1.38970239612636 1
1.11599636159347 1
1.42956151957209 1
1.22352190548519 1
1.15176693345765 1
1.33403525130296 1
1.72379242568786 1
1.69963756397095 1
1.81461957103148 1
1.58067014796218 1
1.68801149658405 1
1.39704590530726 1
1.33170229744588 1
1.37619354765801 1
1.52921801906013 1
1.45554621818422 1
1.56204763934649 1
1.32012827290931 1
1.7867064466848 1
0.961903648525557 0
1.64404373806542 1
1.56037249407594 1
1.66036455000737 1
1.2837263430566 1
1.74822001679448 1
1.43297698192527 1
1.61727109851619 1
1.46447002925121 1
0.965852363201961 1
1.56868453854673 1
1.58138316303698 1
1.40098701979461 1
1.20883000678991 1
1.29230498271942 1
1.515204288563 1
1.19643698343595 1
1.51571388992797 1
1.10726382973139 1
1.52302132130383 1
1.38067829429126 1
1.25568391236818 1
2.03367843328311 0
1.16313234109925 1
1.64523394073217 1
1.37988701177722 1
1.27273116649414 1
1.51889422245959 1
1.592006013917 1
1.56363135820592 1
1.35047908255796 1
1.58302688526217 1
1.27538547899333 1
1.709999272224 1
1.48092005940384 1
1.8539159709755 1
1.72572448961509 1
1.59564835086991 1
1.58498874271266 1
1.32385234422426 1
1.59388776482504 1
1.37919890687503 1
1.08192805267807 1
1.42859497686279 1
1.43889341228074 1
1.74983298717221 1
1.59146462246539 1
1.53300833500567 1
1.19762751268094 1
1.7665083354602 1
1.66453794071316 1
1.49955492112602 1
1.54180858543741 1
1.42302363516257 1
1.45850389496246 1
1.53220298983559 1
1.51665932909272 1
1.42035665081837 1
1.66438075836486 1
1.41008259521513 1
1.08296826607329 1
1.19636731186407 1
1.41125836808408 1
1.59316838437872 1
1.5244816053996 1
1.21574712054948 1
1.27198117794871 1
1.51956969095084 1
1.37803019280358 1
1.17980672677783 1
1.09850667251706 1
1.2683726622543 1
1.47291046548363 1
1.266134396717 1
1.57186389438139 1
1.55060957414983 1
1.3757041073194 1
1.49958209473115 1
1.48958147251575 1
1.33390336405955 1
1.81688938253716 1
1.38642309833758 1
1.43931230146994 1
1.11647590797239 1
1.31883868358374 1
1.04023038244407 1
1.20006492908773 1
1.2884492664387 1
1.35846448362835 1
1.19209439429219 1
1.51451062339546 1
1.3247290910463 1
1.80932851408384 1
1.6053188250768 1
1.82891168975721 1
1.36837043050648 1
1.78494117032545 1
1.45523976896761 1
1.79588678112217 1
1.33865955459097 1
1.36370370879397 1
1.81987933352566 1
1.97908971897713 0
1.13117740265765 1
1.55853771504828 1
1.29129974147063 1
1.12438768808454 1
1.2774492961556 1
1.78542757377983 1
1.34349967061715 1
1.25050906931234 1
1.27121411642189 1
1.70179569629598 1
1.39697955379921 1
2.02511780796988 1
1.42256174981851 1
1.54746620776962 1
1.50097196539801 1
1.29145946335156 1
1.69831751089349 1
1.98750222355646 1
1.28035650724912 1
1.70278626025702 1
1.10852272003919 1
1.21736037834439 1
1.6719869221882 1
1.26164235754177 1
1.17582121843056 1
1.21344306048297 1
1.33308428607095 1
1.6702782488688 1
1.16876116559485 1
1.50568066721326 1
1.47603570420092 1
1.92480753317367 1
1.41115811734753 1
1.49275509951128 1
1.54302830452191 1
2.17962163348407 0
1.38501477389533 1
1.52204988122257 1
1.44265480612344 1
0.872393167493534 0
1.2128108762138 1
1.42531174743085 1
1.43310382144775 1
1.40574332576965 1
1.39020381209453 1
1.19942643032823 1
1.25401083134181 1
1.50717121743251 1
1.39978929685057 1
1.03468453715886 0
1.63287774052375 1
2.01183818046625 1
1.41879838121403 1
1.61418050773678 1
1.61834953268669 1
1.54961544551064 1
1.7333094377688 1
1.70064097516903 1
1.82342187495981 1
0.908617229819718 0
1.60843874517305 1
1.44225363234952 1
1.09639666878391 1
1.52791461298746 1
0.993302477923113 0
1.32308573605341 1
1.52711196128898 1
2.13076064542039 0
1.56384750076122 1
1.66034972480666 1
1.67224427835448 1
1.10659158479885 1
1.25773447413201 1
1.47110684314546 1
1.65936423063341 1
1.41897635672855 1
1.27444511761637 1
1.40069820237928 1
1.34507303910982 1
1.12545535713851 1
1.47119315248284 1
1.16834105595237 1
1.57106474154221 1
1.80217584942043 1
1.5384458687718 1
1.31093977676124 1
1.72396687715159 1
1.57325402441971 1
1.50231992506073 1
1.18504906746849 1
1.2256169804738 1
1.58487150338288 1
1.19109154935403 1
1.3721496411659 1
1.54048793955045 1
1.34964352080644 1
1.94164891597265 1
1.19083015016493 1
1.20865295255672 1
1.56503336537414 1
1.36424755918968 1
1.50533790501479 1
1.69315230910533 1
1.98757155269528 1
1.3443857899054 1
1.83197584653235 1
1.86129264261348 1
1.60911085970606 1
1.2947196088798 1
1.32823605175155 1
1.5599588868022 1
1.64986588152708 1
1.16473941543865 1
1.39177607183971 1
1.48346521045009 1
1.45047263906435 1
1.57216586163535 1
1.11070561838822 1
1.4506294938632 1
1.51800018357755 1
1.29030263409692 1
1.22287845908885 1
1.37761649325549 1
1.36413277595941 1
1.50332981381767 1
1.58169777982291 1
1.45682604474087 1
1.89498459972065 1
2.01732455804349 1
1.19578451685115 1
1.34396748876281 1
1.15235629209749 1
1.99159631963134 1
1.68904956438842 1
1.94443182796237 1
1.42947553469492 1
1.63662857153711 1
1.43288823259835 1
1.58754436597039 1
1.28100592932571 1
1.49745200537984 1
1.4696152705476 1
1.68706443133859 1
1.30772599500265 1
1.57738859449972 1
1.35499857789522 1
1.11436217514146 1
1.42657612139021 1
1.50288162407905 1
1.44364716128909 1
1.76314316071541 1
1.03774634380496 0
1.54383958963017 1
1.63299450980611 1
1.71649886120163 1
1.47968822942009 1
1.34057981516507 1
1.22977852689172 1
1.62525820893695 1
1.50792715109086 1
1.6307363854391 1
1.62357413804509 1
1.77000955096503 1
1.30180339379943 1
1.65410473584203 1
1.31525893190747 1
1.63960795440644 1
1.34161637618955 1
1.31127885775926 1
1.69572695723868 1
1.33426168628612 1
1.30479539095273 1
1.49453786084444 1
1.43752625954109 1
1.54725603778753 1
1.27492512098869 1
1.22349404287863 1
1.376022232377 1
1.3648043186125 1
1.23559237388765 1
1.80350429708697 1
1.04907873232978 0
1.21895388664651 1
1.44656613344211 1
1.36111098026964 1
1.17421017544651 1
1.45094134891952 1
1.59569579152498 1
1.23267201918497 1
1.28700187476273 1
1.53030154180253 1
1.55940534215177 1
1.66460552962514 1
1.57140979303303 1
1.77975118979459 1
1.79245992761149 1
1.73443042113953 1
1.22833432139884 1
1.59939204483545 1
1.53905183828779 1
1.25330717217097 1
1.5404171524362 1
1.54839204684116 1
1.59431643388382 1
1.96325001233919 1
1.80150004848829 1
1.36887889058115 1
1.53954961668075 1
1.69730173668548 1
1.52212950474659 1
1.68525042070392 1
1.38670290939142 1
1.75194797600832 1
1.18957402454362 1
1.36588093002739 1
1.26826603943986 1
1.28349624661624 1
1.04834524874863 1
1.20111674838777 1
1.54610932761011 1
1.63444332191678 1
1.48103632742398 1
1.32888530820692 1
1.76124893270156 1
1.55273584125073 1
1.43023349850327 1
1.54269900152884 1
1.53682572609503 1
1.73302253162931 1
1.27622764333256 1
1.33158758342659 1
1.22175797275146 1
1.59850868849434 1
1.80765853103939 1
1.82692592846852 1
1.99747997929628 1
1.57677025748269 1
1.90679818307921 1
1.76287869448376 1
1.39724713712335 1
1.6217197333998 1
0.903378856474491 1
1.72016310711182 1
1.46152463611338 1
1.77170522362077 1
1.5568355279621 1
1.5033144635669 1
1.29376056932798 1
1.33194693128491 1
1.4433263362526 1
1.30172091302778 1
1.27216722843344 1
1.37849925535785 1
1.253779429944 1
1.75343760460549 1
1.41292654258379 1
1.56881814221877 1
1.26889219378433 1
1.50262146861599 1
1.66291258933289 1
1.4336262326555 1
1.48570423928713 1
1.58352992144176 1
1.40999973765135 1
1.73390075965954 1
1.37252763484908 1
1.82036893392608 1
1.56777312816179 1
2.05204882559685 0
1.63921792562012 1
1.69744626561007 1
1.45066791107775 1
1.52028493429392 1
1.36812360688189 1
1.67480960345482 1
1.24134595855296 1
1.3342704880225 1
1.33784326002459 1
1.36978388884439 1
1.82402728781416 1
1.70913058221159 1
1.47157486132436 1
1.35251589301024 1
1.28933309410924 1
1.01349903962722 1
1.67897286658367 1
1.40085750506557 1
1.45888697406993 1
1.51767937937265 1
1.65211284917035 1
1.67885987543792 1
1.49967382132911 1
1.39910807636928 1
1.72198192005957 1
1.19932117732237 1
1.29673558661332 1
1.51824271268847 1
1.21136600417594 1
1.7717177077741 1
1.40217620545993 1
1.51043476919594 1
1.39659036672197 1
1.52001690244861 1
1.38739768167085 1
1.47984742091643 1
1.6241765660757 1
1.79015060460547 1
1.62903252000909 1
1.47966894371032 1
1.38109362380571 1
1.38174911198895 1
1.30922928335003 1
1.47408160143404 1
1.84640534055883 1
1.62038794607308 1
1.45690542003828 1
1.20787429164273 1
1.45212061575871 1
1.42882066063667 1
1.59738841437968 1
1.19473994944278 1
1.39905684532566 1
1.5171625701953 1
1.51821944718112 1
1.20858832359162 1
1.33467565917131 1
1.66902657429642 1
1.61108053063695 1
1.41834825793589 1
1.18473274900747 1
1.6632214860074 1
1.64918937153433 1
1.70357524602796 1
1.47638072559781 1
1.51803240617967 1
2.08419789380157 0
1.15406580230645 1
1.82052586905402 1
1.61627367993933 1
1.41124687972081 1
1.49756229113438 1
1.2637298034169 1
1.29063488201972 1
1.15672113496365 1
1.56423514437386 1
1.68467086214949 1
1.68239978519542 1
1.38661031288385 1
1.93550455980011 1
1.41600690615821 1
1.69534184551228 1
1.47761161643496 1
1.43881198612876 1
1.32533088950352 1
1.21614575765594 1
1.42567975438063 1
1.24110163828464 1
1.2283867969995 1
1.7668198994844 1
1.3259074817978 1
1.67025290081332 1
1.58626572848938 1
1.32608923386841 1
1.1087937263723 1
1.77181876937681 1
1.28764417731661 1
1.32799661046186 1
1.19931564119226 1
1.22313586078913 1
1.74477804822897 1
1.36462874530896 1
1.84590699573471 1
1.15306864297221 1
1.48601230100597 1
1.33352897591838 1
1.8613364666059 1
1.72428222375927 1
1.51402169071733 1
1.44248270416932 1
1.72044628110625 1
1.81531287061036 1
1.53775542558317 1
1.51726038376998 1
1.34203137804969 1
1.59333528074231 1
1.50628296477031 1
1.36703216275335 1
2.12312331917808 0
1.30240172273307 1
1.43361770768312 1
1.22074872691998 1
1.4174309377082 1
1.37079361912175 1
1.63063214596614 1
1.63169937299845 1
2.08128741469036 0
1.59974906413473 1
1.47114916535564 1
1.45776516230608 1
1.83974809123306 1
1.60550094954713 1
1.50886974868417 1
0.986708568834345 0
1.10631670158973 1
1.25522141390926 1
1.63907796457891 1
1.1372337372935 1
1.09529734719637 1
1.69948026080911 1
1.26627152122981 1
1.65867498185231 1
1.57617683138522 1
1.10589523016159 1
1.40830106254339 1
1.17652610530731 1
1.67671039540275 1
1.12844875152179 1
1.15209907833284 1
1.88234324105499 1
1.07428782269238 1
1.3482359774675 1
1.96717825668153 1
1.5257524951957 1
1.51098161391892 1
1.14536330636795 1
1.60979581042887 1
1.3551308747949 1
1.30112342498108 1
1.94456730137204 1
1.29278799222724 1
1.3879077194424 1
1.56288426610124 1
1.6678357970477 1
1.67634028291793 1
1.40031351716334 1
1.36448315834718 1
1.70517669956708 1
1.15130010357399 1
2.162205218846 0
1.44713156682232 1
1.82380605419998 1
1.40407714005565 1
1.27762948906599 1
1.16023139245322 1
1.61715906113181 1
1.31727194554141 1
0.965887932391165 1
1.48154160401236 1
1.45833536176378 1
1.71881927391592 1
1.89534205611167 1
1.60649571042419 1
1.6217653372916 1
0.857003871861903 0
1.46550786146848 1
1.80346570381714 1
1.78690892875063 1
0.78193912838035 0
1.6950199041346 1
1.70328868139266 1
1.64910322423607 1
1.26227635210906 1
1.11471610933941 1
1.58390959988615 1
1.1466321160424 1
1.71219167656824 1
1.45529929027641 1
1.74730935779074 1
1.1616450467355 1
1.4425018677984 1
1.57823240921447 1
1.68005833673874 1
1.40928824189397 1
1.49311996477301 1
1.65449936372361 1
1.48690237118348 1
1.58597812826517 1
1.45245811946006 1
1.68464682536559 1
1.30639600020608 1
1.81684042809985 1
1.36653896716959 1
1.75697938789366 1
1.41708588504691 1
1.39111399579415 1
1.78080390189928 1
1.52912881172116 1
1.27838105337422 1
1.01383868909301 1
2.29374963280347 0
1.26245058719736 1
1.57692744483024 1
1.56512335645361 1
2.08577483908154 1
1.61568647359058 1
1.31829715285427 1
1.61430018862482 1
1.57314553024176 1
1.10999881566139 1
1.51404020942548 1
1.41070222692352 1
1.25015906266223 1
1.40360746802406 1
1.40086243277755 1
1.66352633246136 1
1.54043328165168 1
1.54889635774978 1
1.68747146421657 1
1.15883509134229 1
1.28193005308036 1
1.69048814808883 1
1.56764852411981 1
1.61150787553066 1
1.43693360896835 1
1.26679356838389 1
1.26483025671831 1
1.38311941274405 1
1.64337408230111 1
1.34056714948709 1
1.69355835708783 1
1.44926511275557 1
1.40267630895123 1
1.36406371899484 1
1.8356564806518 1
1.58645726901358 1
1.62105056235892 1
1.53847588254551 1
1.59104477532235 1
1.28872350108657 1
1.51005836560921 1
0.969529705824104 0
1.4159743240921 1
1.2150416516454 1
1.17228692455833 1
1.76455467059323 1
1.71677308401362 1
1.3216304685816 1
1.45508403051766 1
1.71682293098602 1
1.84037575823282 1
1.75782940675925 1
1.59196186625318 1
1.37360749921305 1
1.48957497813948 1
1.61430892477077 1
1.42810977378899 1
1.37969722046832 1
1.36188483861488 1
1.50086900839212 1
1.50171338159688 1
1.87610245463892 1
1.52962075081945 1
1.16257471254588 1
1.68493955673142 1
1.4079676493206 1
1.69723892449451 1
1.47941511947478 1
1.29769465111381 1
1.55179623914989 1
1.74800224466049 1
1.8509729947396 1
1.34738545434069 1
1.6873630393311 1
1.69645414987159 1
1.21857816900518 1
1.3947623452063 1
1.71517957811155 1
1.55325819180875 1
1.49215313464698 1
1.85479058131998 1
0.893612131192356 0
1.37857783942317 1
1.20762888962246 1
1.12600967090108 1
1.69669722880951 1
1.18334182044612 1
1.50511739430798 1
1.81121753493595 1
1.64390553016805 1
1.61192949665462 1
1.53253114656865 1
1.35105478652861 1
1.43079185064335 1
1.75260502833612 1
1.58811266808512 1
1.10657163194391 1
1.50502916333624 1
1.24928627680201 1
1.4849737998842 1
1.99147558931808 1
1.56063212721384 1
1.56816861658164 1
1.30543449397783 1
1.49580072825235 1
1.17657669126515 1
1.66716809084767 1
1.01162157156037 1
0.94194506102548 0
1.20634814852648 1
1.54723480932113 1
1.87607713429264 1
0.936450778451042 0
1.3797303373165 1
1.47924156374922 1
1.78604667335877 1
1.30306065155711 1
1.31447911009914 1
1.58973893196701 1
1.54963401296293 1
1.60467417998143 1
1.77789464680715 1
1.03098272782642 0
1.06721482679822 1
1.74614670630573 1
1.83718016490801 1
1.57088175850545 1
1.57255057947533 1
1.13623556093332 1
1.21959825069439 1
2.28523842858126 0
1.3487779710144 1
1.37698802968688 1
1.5790600252084 1
1.38468554119469 1
1.61958907559062 1
1.73099522090574 1
1.29194974971497 1
1.50624237356254 1
1.4398223400685 1
1.55648556166956 1
1.33843404227028 1
1.63705172970417 1
1.58432978292981 1
1.57785144812518 1
2.06107189037477 0
1.29512491734593 1
1.12571866938893 1
1.18131461260885 1
1.54026940749197 1
1.62193943492621 1
1.76339638668547 1
1.66404147377176 1
1.55998957241912 1
1.5335175339446 1
1.21876654348392 1
1.63739036352897 1
1.65767021097182 1
1.28021140022816 1
1.51923478015909 1
1.71927072210558 1
1.2360007725552 1
1.5634183196719 1
1.61065476491985 1
1.62515723752014 1
1.2762568198015 1
1.75450057584994 1
1.67865347110065 1
1.46749886552096 1
1.28182050678808 1
1.53363816746145 1
1.71308412772133 1
1.61142493391995 1
1.09332796801738 1
1.51075417012368 1
1.36311977502296 1
1.33999632097116 1
1.71824995291669 1
1.07021234664316 1
1.34107389725067 1
1.56951223918891 1
1.71417011336905 1
1.33876608407219 1
1.93919881382029 1
1.72357549212701 1
1.36724854841256 1
1.58248904455197 1
1.39053571638775 1
1.25518392266572 1
1.78090462311331 1
1.22725514671577 1
1.32192826377916 1
1.38991188902809 1
1.55545703348799 1
1.69319630344703 1
1.59608352409805 1
1.42105983804423 1
1.32352745254719 1
1.67572505209893 1
1.76118003467545 1
1.67988741261638 1
1.6856785199486 1
1.23853772649622 1
1.02201460496914 1
1.35145526655574 1
1.45104754964669 1
1.60644224954927 1
1.25991617230543 1
1.62527905991547 1
1.17436952792 1
1.43152096697016 1
1.05986848677518 1
1.68195418011677 1
1.69933620333455 1
1.13812483740656 1
1.35569223041922 1
1.07862891245155 1
1.54327968882409 1
1.64309181335645 1
1.56856209261548 1
1.32908387893329 1
1.45932106049785 1
1.96213364947001 1
1.33428878245727 1
1.97619029699381 1
1.69690998280808 1
1.31041350969003 1
1.31176575301808 1
1.3067224162411 1
2.04704851352435 1
1.13676741900924 1
1.27845493255692 1
1.70408520327753 1
1.1279362596272 1
1.32158520264438 1
1.63668058596609 1
1.3060406287811 1
1.55898335273959 1
1.52790079979726 1
1.87485856865108 1
1.26640880200268 1
1.14521745742615 1
2.05008230469553 1
1.43113762571538 1
1.35932801147428 1
1.85806189863196 1
1.35676287236181 1
1.38612372379283 1
1.59524508937819 1
1.19307299095945 1
1.1337698511095 1
1.4598913699485 1
1.26398339635828 1
1.47203990762925 1
1.5547857258027 1
1.81363910852187 1
1.46395750994652 1
1.21118763563306 1
1.04849401614684 1
1.61279327263944 1
1.64179440939949 1
1.58498588928868 1
1.53617107720304 1
1.62151094106271 1
1.34712699993689 1
1.83000163108524 1
1.3461323814608 1
1.22309045214017 1
1.651167112376 1
1.45978385043375 1
1.60799908744319 1
1.41712743844516 1
1.56068073559139 1
1.74022539376954 1
1.68972747288648 1
1.28903417065093 1
1.25418914782378 1
1.22822410484705 1
1.2106758834549 1
1.38874604297336 1
1.19871957982269 1
1.26524323892393 1
1.1496234982573 1
1.49834084082619 1
1.17385829276537 1
1.04182165255766 1
1.33155604196477 1
1.64924126960882 1
1.31956859820039 1
1.32435867190588 1
1.62903951113485 1
1.62313821272319 1
1.48109870136664 1
1.64406747268946 1
1.20775372641586 1
1.68223326890701 1
1.72005031135823 1
1.61734673023137 1
1.65683340768336 1
1.69344177317088 1
1.59872194401133 1
1.60466431103871 1
1.13800847769123 1
1.24784504554885 1
1.31539069958685 1
1.55335051028211 1
1.16845585794082 1
1.39517212928458 1
1.25222873938838 1
1.68702264280038 1
1.10580262855744 1
1.59941107120849 1
1.607040138679 1
1.49446815512116 1
1.43091998834691 1
1.89391866602453 1
1.27365830605206 1
1.23786942868266 1
1.52039198745286 1
1.43594837305988 1
1.04210834592714 0
1.82237338409699 1
1.5397703474101 1
1.40215220020484 1
1.51342727699381 1
1.51507269887625 1
1.2881167698222 1
1.4571487678759 1
1.46628194670893 1
1.40356300549936 1
1.39119331553008 1
1.42498000249183 1
1.32576782117423 1
1.76746710040033 1
1.65454029310467 1
1.36771364042568 1
1.53682867823936 1
1.39305475498464 1
1.27761333446141 1
1.68564072227807 1
1.79862313729516 1
1.23948935299324 1
1.46785990769636 1
2.23889259633288 0
1.73378922729736 1
1.47889712365253 1
1.39708233417209 1
1.06632148971079 1
1.38701010691323 1
1.1092896290375 1
1.35350257350466 1
1.58913747307913 1
1.58300092559381 1
1.28488929601848 1
1.42670233155493 1
1.23055961631457 1
1.22918461402081 1
1.29536273575258 1
1.63204461030291 1
1.42397450814081 1
1.09017266597193 1
1.57454373213204 1
1.41983705585657 1
0.948259870556017 0
1.49718663397443 1
1.32232558211359 1
0.943106227271263 0
1.68724544625957 1
1.19371923998908 1
1.12525813429986 1
1.073603405817 1
1.39553178062405 1
1.46340403448047 1
1.53871658731355 1
1.4252451899777 1
1.60693708573838 1
1.50111440859898 1
1.41283789875302 1
1.53434746452029 1
1.21237203846438 1
1.72839743180332 1
1.54623225055806 1
1.24937256470589 1
1.4682723194782 1
1.67456236711513 1
1.14639060905703 1
2.02860391705521 1
1.32204030125031 1
1.60158632652454 1
1.33612742611349 1
1.32569902182765 1
1.35003488626284 1
1.26999334040801 1
1.34254253541916 1
1.57141139033774 1
1.32615814057061 1
1.69924972902788 1
1.33521324902532 1
1.45875487482596 1
1.52156638120456 1
1.35988671759971 1
1.61390801351749 1
1.65569872333108 1
1.55373183888456 1
1.43109193787765 1
1.42648402686313 1
1.89024766132068 1
1.20281959301691 1
1.71008093641187 1
1.25299441721298 1
1.53483373696013 1
1.33627066946195 1
1.15468252527802 1
1.63131172851579 1
1.43389695429736 1
1.56831233274496 1
1.77605241078108 1
1.89693288609649 1
1.50325962631697 1
1.58146831953335 1
1.0849915608387 1
1.02127523076711 0
1.27530910724563 1
1.45779743172059 1
1.57955111908984 1
1.23942826195706 1
1.30335976596418 1
1.34517050808612 1
1.58494299682492 1
1.63772259574089 1
2.05281848727873 1
1.52880258850089 1
1.48237455898582 1
1.28462322484561 1
0.922990277855441 0
1.34770365335306 1
1.13620943951231 1
1.57017010430887 1
1.27138719974626 1
1.70844256433692 1
1.38538886362102 1
1.57758235450785 1
1.76509494190464 1
1.86500453350067 1
1.35413052089878 1
1.47880566737913 1
1.1261535338101 1
1.28866655005196 1
