# Supplementary material for: Bias caused by sampling error in meta-analysis with small sample sizes
Source: PLoS One. 2018 Sep 13;13(9):e0204056. doi: 10.1371/journal.pone.0204056 (PMC6136825; doi:10.1371/journal.pone.0204056)
Supplement: S5 File — (ZIP) [file pone.0204056.s005.zip › results N = 10 theta = 1.5 tau = 0.2 sz = 5-10.txt]

"dl.theta" "dl.cp"
1.15409685153519 1
1.47899258115983 1
1.13819100770769 1
1.58755814645583 1
1.18696911172142 1
1.22246885771886 1
1.39125854585012 1
0.881057987217022 1
1.51736259539559 1
1.56137583833347 1
1.15137540742514 1
1.69250340479149 1
1.28133807501403 1
1.61531358041443 1
1.7455849197591 1
1.74480822749023 1
1.00285284485154 1
1.05157476790537 1
0.921861956200777 1
0.33250909305401 0
1.67463943032938 1
0.877767781499235 1
1.07138256890373 1
1.07440299440536 1
0.979628722741178 1
1.51416033705081 1
0.711265194152033 1
1.60358475705457 1
0.582311783192125 1
0.916435034893664 1
1.63540674442042 1
1.34821492399607 1
1.28457798710311 1
1.43788300546055 1
2.0330351275261 1
1.69029979444512 1
1.5767595413662 1
0.351631942392226 0
0.751827193021238 1
1.5651859117973 1
0.973280477514906 1
0.857567293236908 1
0.907093305299928 1
1.15383191086466 1
1.49817467950437 1
0.815818780234085 1
1.43707542130354 1
1.63519007140583 1
0.702875706107982 1
1.74717858705681 1
1.23461685316764 1
1.77777181498224 1
1.28609517032506 1
1.65446653754484 1
1.05141361246048 1
1.5026157529805 1
0.958912613263111 1
0.985789696730142 1
1.06639457132983 1
1.67659783968015 1
1.06598593811906 1
0.936622897612743 1
1.17238834459649 1
1.1075181523607 1
1.13260592494195 1
0.850464047792415 1
0.964208359581354 1
1.13962794136221 1
1.57507873007056 1
1.20517733686728 1
1.01584747685764 1
1.96811189498325 1
1.46002663502619 1
0.894327330709315 1
0.765685725446393 1
1.13369157849164 1
1.18083418153787 1
1.16705351894818 1
0.883020322707842 1
2.26160285537971 1
1.17302814210543 1
1.3280424301089 1
1.12514792396358 1
1.07558720154458 1
0.915817972078548 1
1.50977404902203 1
1.73258255689637 1
0.861868403523574 1
0.701761853735433 1
1.89757351638666 1
0.701112761201248 1
1.33033399761311 1
1.30771629113615 1
1.47137487665824 1
1.32396448420912 1
1.48733920277242 1
0.455699815741152 1
2.13664122122579 1
1.60586388120029 1
1.28632092508307 1
1.0754418361269 1
0.840149884870406 1
1.69389882534565 1
1.52954675672777 1
1.94196074397454 1
1.89015106052189 1
1.39397014687953 1
0.802102113890077 1
1.22029427050615 1
0.825038763896324 1
0.932607682388715 1
1.2467185504179 1
1.50469645792886 1
1.66831263479309 1
2.04322781721043 1
0.967576640368845 1
1.3238784595848 1
0.774421495781113 1
0.629407875748041 1
1.22068804846199 1
0.554787708236374 1
1.20991359236371 1
1.75669489572032 1
0.704663218450666 1
1.64863545390059 1
0.39537599076071 1
0.92732175975391 1
1.39607720062369 1
1.25413258047644 1
1.31177081732146 1
1.39875480405361 1
1.45293690874939 1
1.05323240539457 1
0.331200227695807 0
1.37448629000949 1
0.700457407664336 1
0.694350899695734 1
1.58356903425183 1
1.261314460104 1
1.145565344481 1
1.39839624544983 1
0.992019138355377 1
1.52511619376425 1
1.62415906864548 1
1.75425013140131 1
0.850868351985165 1
1.23806820367595 1
1.66434351703752 1
1.56111387996897 1
1.66689288562901 1
1.50821682207455 1
1.224946628858 1
0.831375840145236 1
1.75226388378028 1
1.46951985425131 1
1.76822840217749 1
1.26738869523997 1
0.991522795705349 1
1.13874668729177 1
1.68455559554901 1
1.28226865266838 1
0.972920664090255 1
1.00488089391847 1
1.51308258027363 1
1.06748351798509 1
1.9443002421651 1
1.71920857685269 1
1.1004743534857 1
1.10490888953972 1
0.695795831481677 1
0.625713260814322 1
0.990199302623237 1
0.753218003927219 1
1.81826452464616 1
1.18131344962119 1
2.03613147102024 1
1.18823722984959 1
1.23858889199024 1
0.953325791123799 1
1.38069163977486 1
1.84444445743545 1
1.49928298509982 1
1.41745866921018 1
0.930393494325299 1
1.18271065467217 1
1.60461781560925 1
1.29778305948488 1
0.936856691201859 1
1.24102349577935 1
0.654990075999844 1
0.744961745661674 1
1.53108944334723 1
1.27625125886185 1
1.62534046297876 1
1.33394550340124 1
1.18595756105108 1
1.48236457902542 1
1.34735616883093 1
1.49444222252127 1
0.765749635438442 1
1.31001738320805 1
0.873315223502974 1
1.37862930979182 1
1.75332862743519 1
1.15926127461848 1
0.989031826292191 1
0.927559038188317 1
1.03941324664894 1
0.863889388757688 1
1.13906540571307 1
1.62058866293843 1
1.03109697799334 1
1.45234068015393 1
1.37442317981952 1
1.71149499935294 1
1.05313644190176 1
1.39437070467682 1
1.06954820810768 1
1.14857871027251 1
0.622118871002749 1
1.22199856272481 1
0.778153096272473 1
1.85801936467147 1
1.58722869461903 1
0.402086028869567 0
1.38564285387121 1
0.835985377273618 1
1.24661880567153 1
0.635725752495766 1
1.20053620642114 1
1.22943404537923 1
0.767465380570157 1
0.574884180725 1
1.30092978852161 1
0.818407692890208 1
1.47871937056125 1
2.45366215556146 1
0.851754901168422 1
1.03154712552922 1
1.49067820003505 1
1.39541379018207 1
1.50026823939142 1
1.2570605581525 1
1.32222634741378 1
1.46961846956114 1
0.964360584020447 1
0.951613172726727 1
1.08620958817866 1
1.89306875717192 1
0.670767231626775 1
1.48540710633009 1
1.49492353571809 1
0.372133199102515 1
0.88769679175482 1
0.581692005897641 1
1.15459760150367 1
0.797119361701337 1
0.417487795994792 1
0.648707992114435 1
1.66998575669682 1
1.82683274733368 1
1.54074737832675 1
0.868052310733846 1
1.38966389996464 1
0.922261423521234 1
0.999319707354807 1
1.11883770356073 1
1.65063519615465 1
1.1161121369674 1
1.19408518312562 1
1.80812920532266 1
0.855313103775585 1
2.32029274635832 1
0.990162590342927 1
1.58302825916214 1
2.10628796449037 1
0.660825845430205 1
1.24264835167496 1
2.26646489649371 1
1.76711896056269 1
1.09721853401462 1
0.65756992688744 1
2.21472638069407 1
1.20453926921445 1
1.28944508964391 1
1.28709107317707 1
0.822625925686991 1
1.02944405281446 1
1.61350917766753 1
1.4209750425849 1
1.09369445942439 1
1.19166900512257 1
0.919556203432372 1
1.43056061769548 1
1.34432033074417 1
1.10144949330665 1
1.99374916427433 1
0.730902473124163 1
0.725112578622106 1
0.896087831641023 1
1.5308543072776 1
1.04560762851297 1
0.773001423417981 1
1.54710544567244 1
1.07248800301025 1
1.21199235701562 1
0.927782035282883 1
0.709588467117992 1
1.56343683808041 1
1.10304520755143 1
1.42607391143165 1
1.98087963194374 1
1.47800531174734 1
1.51998841735789 1
2.25227526676606 1
1.33219635422985 1
1.26918170543395 1
1.10862700435858 1
1.25683026605252 1
1.3694690543782 1
1.58852499591108 1
1.871794782062 1
0.984660165305798 1
1.0951634400764 1
1.18152418104667 1
1.14460746606496 1
0.829678690473718 1
1.42954445218411 1
0.91008928085469 1
1.12926416556852 1
1.42868619184643 1
1.28368285783017 1
1.4061878736286 1
1.31915084566358 1
0.586156151131297 1
0.717308607971833 1
1.32504520032821 1
1.83312851118045 1
1.91110286364695 1
1.6210913585913 1
0.869516124428849 1
1.458112965365 1
0.710834871453667 1
1.64509363369867 1
1.651312118793 1
1.89096818399178 1
1.19552172248997 1
1.70933835306566 1
1.10231133721646 1
0.983811255160332 1
1.10177914515352 1
1.28095085596804 1
1.2562674353047 1
1.03911399461514 1
0.929856048976109 1
1.40689573767387 1
0.93907246727998 1
0.947310989309744 1
0.940386311242923 1
0.926716545402139 1
0.672754518134909 1
0.572962344729023 1
1.65101095388719 1
0.301799076827803 0
1.26452579577509 1
0.880120778076495 1
0.453549807891937 0
1.59476743651432 1
0.924038440979758 1
0.191681094675766 0
0.36974170572454 0
1.16162156029689 1
1.05732224450565 1
0.368883987979403 0
1.12797017849907 1
1.72000793754418 1
1.33762095277927 1
1.36506817904722 1
1.51546516640564 1
1.97905214902675 1
1.11726668187136 1
1.21435812087923 1
1.72514241996389 1
0.979390734262025 1
1.11798602250919 1
0.10593572332994 0
1.54112021515438 1
0.929860313003018 1
1.57054110116062 1
1.38190146917086 1
1.08287190030632 1
1.50038994985963 1
1.60875046706246 1
1.1190139518903 1
1.89869201137938 1
1.46773158830765 1
1.13547979914933 1
1.64219765378874 1
1.53755959743998 1
1.19706214211583 1
1.11597280057286 1
1.02415195329463 1
0.725748927520952 1
1.12903762741925 1
1.28308530144323 1
0.78265355641301 1
1.28778810806892 1
0.811030583685618 1
1.17562201754592 1
1.18228700934841 1
1.38091233524448 1
0.525570142472511 1
0.369937579690836 0
0.643382033513792 1
1.63060184681946 1
1.67164687233783 1
1.38565181895124 1
1.2578801074957 1
1.0411911899545 1
1.09337511612917 1
1.58151798802308 1
1.81453144994457 1
1.50287131961995 1
0.833748113679565 1
0.917141546633356 1
1.00013005037308 1
1.44226625775825 1
1.61861991219913 1
1.42303954556039 1
1.4583129920102 1
0.917251998062949 1
0.417603510715419 0
0.963272701833071 1
1.23021552100695 1
1.58916461525309 1
0.585342559695047 1
0.752174299359449 1
0.687881310957843 1
1.68505153243585 1
0.550714483396172 1
0.78028863378984 1
1.40874351899843 1
1.24254359783086 1
1.71530173269358 1
1.69201101566132 1
1.01792296575179 1
1.45492213331247 1
1.12421714380753 1
1.89614725350538 1
0.470828225438322 1
1.11610679149336 1
0.993475404706422 1
1.29639304328996 1
1.32414076954416 1
1.25790165613427 1
1.14400376117973 1
0.5786092564333 1
1.11667025393968 1
1.52425652530219 1
0.741079606341713 1
1.51008939762193 1
1.09447892542735 1
1.98049821314622 1
1.11057745986291 1
1.60550013781354 1
0.74453348729839 1
1.03980954142324 1
0.640594138826227 1
1.2344367211741 1
1.67995183461664 1
1.19824795659974 1
0.818636390951369 1
1.91718358955414 1
1.28587544656481 1
0.825548907624917 1
1.64474722370876 1
1.24772551943039 1
0.771777188795519 1
0.628699410351762 1
0.0735857043150942 0
1.4432171942324 1
1.14377152314653 1
1.30536070528703 1
1.6657603317005 1
0.907700535288305 1
1.60691977476239 1
1.35224328228836 1
0.951153563032409 1
0.774973743678701 1
1.7832993335317 1
1.55247872046332 1
1.2478720734874 1
1.09341015186105 1
1.19194615585351 1
1.77457831844048 1
0.596930371145897 1
0.972398748191258 1
0.600920041748887 1
0.737028184393903 1
1.45863459304041 1
0.991775234675615 1
0.959921335852478 1
1.31168944422987 1
1.43768291007475 1
1.22233873280965 1
1.74453269069498 1
1.8534084650123 1
1.00821537519064 1
1.52931036445441 1
1.0703482460294 1
1.21624813868975 1
1.60787291123064 1
0.821207930182996 1
1.09762687977228 1
1.63899642310566 1
1.73398174774019 1
1.43451609467885 1
1.41312927133631 1
1.44523278501348 1
0.566174245265336 1
0.675014483318119 1
1.76724243546191 1
0.906089640734093 1
1.04922416641997 1
0.877507201849682 1
1.21818053465049 1
1.54647872673167 1
0.658163865128703 1
0.518881982169737 1
1.2269002388825 1
2.19543466336504 1
1.09204845889013 1
0.43545068511694 1
1.29839721790359 1
0.845679334927447 1
1.52681281136039 1
1.60795830120431 1
1.13204861116676 1
0.588045566297297 1
1.55846714343075 1
2.263443815397 1
1.10330626898494 1
1.38283372170569 1
1.2150994344439 1
0.511554953234025 1
1.67908258122016 1
0.100645759582286 0
1.26566392848514 1
1.78556792797943 1
1.23970688110717 1
0.662596191090343 1
1.06245862702935 1
0.304821985789754 0
2.07377234461641 1
1.80225598005362 1
1.01057191015617 1
1.7110289813812 1
1.47388434903072 1
1.52736636700002 1
1.43233297633604 1
0.893098525609376 1
0.978564419310295 1
1.1463387593793 1
1.22482326366487 1
0.641156332451185 1
1.73747380862605 1
1.96561812902939 1
0.683488848971147 1
1.00116916577933 1
1.08698545475861 1
1.24304813197949 1
1.2727357959247 1
1.4963252506601 1
1.5884207531334 1
0.796254503143335 1
0.919986019306006 1
0.952289608987372 1
0.569609526671265 1
1.51645407428467 1
1.96405641968231 1
1.41345463168063 1
1.10164634265501 1
1.81022548894774 1
0.799715371274646 1
0.981587667081336 1
0.507090028088127 1
1.71298113698699 1
0.41577415360141 0
1.64388556493828 1
1.32787842677951 1
0.557355209679825 1
0.576663226214429 1
0.861997617877755 1
0.80376852143012 1
1.26612951283503 1
0.264358230486656 0
0.864102399911199 1
1.0976471870806 1
1.91771711727075 1
0.894335477185863 1
1.09089839887692 1
0.407998716268919 1
1.8377390890542 1
1.51597428245778 1
1.3992634844235 1
1.22772047297888 1
0.802694508976204 1
0.912246666561819 1
0.744020067320373 1
0.83524623925979 1
0.973058338473724 1
1.35923151148709 1
1.50037276382393 1
0.979008473056547 1
1.4925511405341 1
0.976458974461814 1
1.1451941375715 1
1.60847871256849 1
1.65099019953707 1
1.3601459910597 1
1.1293504201908 1
1.15966826130938 1
1.67964938660146 1
1.25093576022585 1
1.42587534028827 1
1.63511527270482 1
1.08550942728583 1
1.11727560521813 1
1.58239793549658 1
1.32533342208423 1
1.85608190540643 1
1.05224877806606 1
1.06894440512826 1
1.06625899553847 1
0.939057245654921 1
1.12353032940921 1
0.361629591737587 0
1.13617023375764 1
1.61344514789043 1
1.61212848764137 1
0.6960163797964 1
1.25467987628333 1
1.61057130373052 1
0.971912174112865 1
0.242825819787934 0
1.0215782205988 1
0.835404680940381 1
1.3474696466968 1
0.933389812453864 1
1.29399176110406 1
1.27519962551097 1
1.64155242369754 1
1.40763072212346 1
1.77331380893408 1
1.48371530244688 1
1.38746071079538 1
0.063311433545145 0
0.614805970501355 1
1.11957609647726 1
1.79751553388727 1
1.69012066919746 1
0.848136468574481 1
1.06029583144038 1
1.39304392108946 1
1.26620687692797 1
1.29118707961039 1
1.54563927374085 1
0.958271725048091 1
0.900819535458286 1
1.21661392341555 1
0.186032118959145 0
1.12379488740581 1
1.12594212325231 1
0.83071477480854 1
0.805218860877928 1
1.00948885629272 1
1.4707090668731 1
1.05381957483281 1
0.84532129702194 1
1.56260335455235 1
1.00691530469231 1
1.08239948199625 1
1.30626566597393 1
1.00087982132715 1
1.52881453272626 1
0.658298026628214 1
0.810645027258594 1
0.417915301679168 1
2.18076910230212 1
1.58161982214203 1
1.01222417731198 1
1.55591076028897 1
1.13210866906039 1
0.944143296229059 1
1.8351035903509 1
0.596297244151891 1
0.136244017301995 0
1.91715970449332 1
1.6232468180899 1
0.272009085348008 0
1.79566970246452 1
0.740258846893921 1
1.50966475281341 1
1.75578448535012 1
1.34015881107858 1
0.734670792271873 1
1.6226224355374 1
2.03567407319661 1
0.949101156472005 1
1.49151682689972 1
1.24693294644406 1
1.6491557258279 1
0.780119263058913 1
0.760042027255187 1
1.05378164094022 1
1.0265224854879 1
2.51775375014219 1
0.350396527009052 0
1.22286551779401 1
1.07023082307343 1
1.58582430967678 1
0.814707007952817 1
1.75969221352212 1
0.664989535945431 1
0.609968586854577 1
1.45763282742985 1
1.0920771791867 1
0.375091031843168 0
0.586727282195962 1
1.36764107315496 1
1.55410928217706 1
1.13364591360057 1
0.913016055380431 1
1.23931301784847 1
1.17753830236288 1
1.08200289375182 1
1.38782092191197 1
0.986934254326641 1
0.565608421439242 1
0.685865448431057 1
1.05880263027912 1
0.60244041792442 1
0.75744198349314 1
0.560203049631136 1
1.69745385432249 1
1.14300216063404 1
1.08650126570413 1
1.18845780419122 1
1.16514748047043 1
1.56689705108052 1
1.34419435532508 1
1.11861619897082 1
1.22593364197392 1
1.33432677930726 1
1.14354554183698 1
1.40279174644196 1
1.16354198201509 1
1.43635596131199 1
1.33535747406213 1
1.24075685301737 1
1.85325560037955 1
1.29439130788657 1
1.12513041548243 1
0.407499372677991 0
1.38936273443453 1
0.998861959752538 1
0.716179431449304 1
1.59380263270671 1
1.48903292640141 1
1.42759255254507 1
0.727151887418717 1
1.05100449745309 1
1.51820182682276 1
1.52601535987607 1
0.893736464787251 1
0.669781612100006 1
0.880992818075505 1
0.979128420682308 1
1.36812522730728 1
1.44205280414692 1
1.18633064143393 1
0.736152266916733 1
1.42012626161738 1
1.17708420443072 1
1.72104981174375 1
1.61954762249202 1
1.00418817962723 1
1.5078434593001 1
1.28717290413123 1
0.786259538450701 1
1.07541752902969 1
1.09404816350625 1
1.15893685387251 1
1.28581610969427 1
1.7358200975348 1
0.893609156220529 1
0.93889231126425 1
1.56526273557747 1
0.537288882940288 1
0.947052386180713 1
1.67831247669155 1
0.868982556393448 1
1.29184604929866 1
1.05917844231771 1
1.0166339881618 1
1.28411939775523 1
1.57499433589097 1
1.51146442696515 1
1.41939630619988 1
1.26410584015459 1
1.57907600574197 1
2.14402595085926 1
0.388694893942258 0
0.801048484828307 1
1.032480954388 1
1.57328767976983 1
0.84972620977435 1
0.998505226588208 1
1.43001667328831 1
1.54015914005348 1
0.814665680825095 1
0.988256408752768 1
1.46979212192788 1
1.46516092352249 1
1.03310840270392 1
2.46158713245937 1
1.41411504884976 1
1.02643863579807 1
1.21262168083571 1
1.55379136427575 1
1.63176652545809 1
1.25847432981505 1
0.850219638711389 1
0.641318325730105 1
1.07996244744519 1
1.46242613269478 1
1.80694494326281 1
1.74858268384561 1
1.45162937401263 1
1.12082967490323 1
1.42196717722251 1
1.21182279695643 1
1.72703026694723 1
0.107771615834605 0
1.5492206118788 1
0.916247102919066 1
1.93465882560772 1
1.41333748649938 1
1.70816632194213 1
1.57584964384008 1
0.692266354062727 1
0.764932317952258 1
1.57988389756251 1
1.05685885010912 1
1.61273002375944 1
1.46452696630984 1
1.32213604344158 1
1.69762207245733 1
1.22056171010356 1
1.12074907301439 1
1.45227362026877 1
1.36195145098574 1
1.77952635914313 1
1.31928346152518 1
1.11454602481794 1
0.905878668378515 1
0.672033724430768 1
1.68953202064698 1
0.922515804233854 1
1.67697068822162 1
1.81086494748025 1
1.63586125519215 1
0.899786626617521 1
0.706959593749908 1
0.735250382148556 1
1.68005264106859 1
1.4614700363582 1
0.494393641915575 1
0.904786048745623 1
0.923064619593833 1
1.30087912157144 1
1.2761388698425 1
1.40386581078074 1
1.59941330893119 1
0.55220359466308 1
1.50495645797332 1
1.85388296260251 1
0.762498621674986 1
1.12469252810603 1
1.42672126200663 1
1.52921054110205 1
0.801547874191043 1
0.205975821300576 0
1.52951479998238 1
1.41370391828886 1
1.73757317436236 1
0.402672290084572 0
1.18995509170941 1
1.45633572827221 1
1.58612768723552 1
1.36799019448835 1
1.27884450656011 1
1.67534912172914 1
0.687804780762617 1
1.97082763222724 1
0.9979568533878 1
1.28674637915952 1
1.97477755807945 1
0.731269064370714 1
0.761582049307564 1
0.516541028721982 1
1.34292845994501 1
0.879044210963789 1
0.946625100026025 1
1.49388470557427 1
0.845396025138683 1
0.737322201263189 1
1.97215860844737 1
1.28282543367139 1
0.820385367252945 1
0.518323195174587 1
1.35455434361538 1
0.826776410047464 1
1.36869426745978 1
0.782570176775327 1
1.66397161165509 1
1.0447742052647 1
0.711212961846265 1
1.66169283083182 1
0.560115112872399 1
1.75413468133725 1
1.19353409776262 1
0.772338279236642 1
0.980887898307066 1
0.874475732763441 1
1.25159155110982 1
1.39514248786449 1
0.723476336235385 1
0.706738889484263 1
2.07300729107316 1
0.873750073186515 1
1.45923051363091 1
0.38858279925582 0
1.6473826723683 1
1.83196881419237 1
0.625421179546754 1
1.65726508967058 1
0.929341836089126 1
1.4161351384648 1
1.13659559342358 1
1.09884702489322 1
2.29098570474388 1
1.56997737102206 1
1.8105484940673 1
1.8385374515954 1
2.05576503330073 1
1.49238691486416 1
1.63117194338055 1
1.99284822934154 1
1.7374941881211 1
0.776738862658148 1
1.01649513171 1
1.32029403155161 1
1.1599808655937 1
1.48132902132342 1
1.87204453983238 1
1.89625768260594 1
1.97795308036998 1
1.0127602368847 1
0.68876223790875 1
1.58596086872501 1
1.5630677883367 1
1.48834720485906 1
1.44536409196138 1
0.852641373750365 1
1.30835766785197 1
0.129249934524174 0
1.27998082832745 1
1.49918580181441 1
0.813236994369704 1
1.05289105574837 1
1.1550710286417 1
0.519958076371281 1
1.53421449191601 1
1.05599175510047 1
1.76418335316023 1
1.07224011156769 1
0.885797539996447 1
1.55055009575707 1
0.629163118844361 1
1.36527203160611 1
1.31270252489789 1
2.05924280641342 1
1.05537430793896 1
0.796566664462655 1
1.97638556751813 1
1.290425107918 1
0.843069480874006 1
1.14463727779427 1
0.886683921281514 1
0.731149361912803 1
0.350925700536995 1
0.969269895123581 1
1.35557318977468 1
0.749430810580965 1
1.12458753151186 1
1.46484249706824 1
0.736993368126296 1
1.62121675422977 1
0.753852916652389 1
1.59766886063674 1
0.584952609280971 1
1.29684971154926 1
1.15401785563577 1
0.298035650796251 0
1.09864971190428 1
1.24880490797109 1
1.60598691077619 1
0.828980113786046 1
1.4549083231221 1
1.23509519956387 1
1.32423864705466 1
1.65234117185768 1
1.86363518279195 1
1.53263007606294 1
1.16620329293057 1
0.422155118293628 0
0.667311270676451 1
1.06281585808308 1
0.478784474871564 1
0.587383933545366 1
0.209879498084978 0
0.799938960669339 1
1.22218003084171 1
1.56836901224306 1
1.65541499997172 1
0.63853910748895 1
1.62575497238829 1
1.87955129206019 1
0.391832924142814 0
1.32948564574408 1
1.26843439202848 1
1.13888493453674 1
0.661364759095557 1
1.01542613142404 1
0.570277907859439 1
0.304255311696208 0
1.15984364806685 1
0.655071292997429 1
1.52587705352319 1
1.0172180443281 1
1.88227219536226 1
0.80345253871741 1
0.853830319400392 1
0.606408782561599 1
0.891105998658445 1
1.49418090445269 1
1.36133131099226 1
1.92832268249816 1
1.4575643777426 1
0.745812520229968 1
1.20081706658974 1
1.32601832547989 1
1.14018556141162 1
1.1291342640663 1
0.800628991926426 1
1.04280509618565 1
1.88830521864066 1
1.04166217070733 1
1.75424404187663 1
2.04398658199611 1
1.21411766366947 1
1.6166424016406 1
1.55406423495127 1
1.01359350558404 1
0.951325763343503 1
1.67550718167862 1
0.875630614944694 1
1.79450958739736 1
1.09155673174431 1
1.14064296135982 1
0.88788401783546 1
1.96095779661968 1
0.895583512311473 1
1.06731725670484 1
1.18309640026824 1
0.330324650437448 0
0.416453319905672 0
0.768006379075932 1
1.06781151746955 1
0.428113857097168 0
0.984670088031183 1
1.23582226039437 1
1.39960712864447 1
0.605020590163671 1
1.45633838722438 1
0.969395552616197 1
0.727427596736486 1
1.07337878586886 1
0.952176498815684 1
0.430940829458711 1
1.43505718193712 1
1.18503665085593 1
1.62857679472594 1
0.876076276261961 1
1.32473987668177 1
1.93954216122036 1
1.14369842626721 1
1.71824093264202 1
0.446669914853731 1
0.242042565529763 0
0.756957060240784 1
0.975099438895681 1
0.894450062879436 1
1.69940917296336 1
1.05023938810661 1
1.60306342781177 1
1.29819145284612 1
1.13742299047493 1
1.3647006296848 1
1.35253970308365 1
0.870412703868947 1
1.43735685372555 1
1.32009925970724 1
0.415026274631973 0
1.21754919462432 1
0.72943140173379 1
1.6774852116405 1
1.05328824115182 1
1.44553072749729 1
1.1177486380771 1
0.933594469654691 1
1.03986725960374 1
0.65293844828668 1
1.44594120096683 1
1.12076547902116 1
0.893967265212445 1
1.95746921633398 1
1.3292875623593 1
1.35403016375712 1
1.82254066714446 1
1.16675277479979 1
1.25492845277538 1
1.59015401699501 1
1.52880400603227 1
1.44457856229731 1
1.21013265160164 1
0.837964139589329 1
0.867470809510903 1
1.2896211346845 1
0.703164347564065 1
1.15711041105778 1
0.566835649368902 1
1.00463598206411 1
1.05940748660207 1
1.44951599617323 1
1.40949438966246 1
0.428804120209282 0
1.1445817268111 1
1.65883030824462 1
1.71872441191509 1
1.65038163088408 1
0.628144248029447 1
1.40944369629733 1
1.51204940750849 1
0.712721044644464 1
0.529246963007239 1
0.962042111602474 1
1.66498351306242 1
1.1779742895652 1
0.585453856311976 1
1.062955880999 1
1.56480011301673 1
1.26269770151976 1
0.906637033185954 1
1.72864871609445 1
1.57536194799797 1
1.40770594252093 1
1.2104865202283 1
2.22990117736581 1
0.452630934887272 0
1.06749619574042 1
1.56737628370482 1
1.04071635028908 1
1.03830178423285 1
1.16231614004881 1
1.07035195643859 1
1.20627190529952 1
1.03731313287072 1
1.52042804070597 1
1.6730161315966 1
0.638918562627602 1
1.01031757564894 1
1.41347392109319 1
1.66645733423314 1
0.573528417869024 1
0.825884998375895 1
1.3096062366257 1
0.876021840425018 1
1.70937658535837 1
1.05703778808758 1
0.339230409557397 0
1.01724078198405 1
2.06491169819595 1
0.827737068693286 1
0.71630122271094 1
1.64013411673174 1
1.51952800403621 1
1.15385477838604 1
2.22899782159106 1
0.445100162211343 0
1.04474123357997 1
1.72824808304188 1
0.808208391481639 1
1.74729639344005 1
1.26052271071338 1
1.38520418875844 1
1.26894635205307 1
0.890986307076924 1
1.48829121357043 1
1.18412828733501 1
1.29856603184452 1
1.54369388213408 1
0.476893993510079 0
1.26160625481633 1
0.114333225245838 0
0.950047905372434 1
1.45814187451875 1
1.19542977282491 1
0.739959443839861 1
1.33126655402643 1
0.880385936117292 1
0.899210651474264 1
1.13621825576006 1
1.11462537186116 1
1.38457594266931 1
0.930513441177941 1
0.908680238861954 1
1.45677289225868 1
0.288753899573576 0
0.537930065124842 1
0.754032078676135 1
1.66029378959608 1
1.63823769466614 1
0.584058655963244 1
1.01412807808715 1
1.03734694142647 1
1.61209904025715 1
1.07452911003739 1
1.34021904130744 1
1.35015699813487 1
0.906020319593595 1
1.62171474357205 1
1.79917488001343 1
1.11732235520409 1
1.41508537755807 1
0.636884304312239 1
1.55946281161286 1
1.24023751309402 1
1.09280358424515 1
1.72803221328398 1
1.37525128510873 1
1.53695025369377 1
0.975347321460897 1
1.39445116625047 1
0.812880733267258 1
1.6008543263687 1
0.410764320087551 1
1.72339129374767 1
0.957449777691648 1
1.00826706067231 1
0.559685750803305 1
1.49509166400174 1
0.833860125423173 1
1.75256840013226 1
1.03580347837129 1
1.1077914571763 1
0.572943457550764 1
1.87838212233172 1
1.34998581743545 1
0.76756566066235 1
0.794542069228467 1
1.30958032872449 1
1.2842588156793 1
1.34097770569282 1
1.18107619901659 1
1.04155368184825 1
0.791476504230325 1
1.31106789304876 1
1.04590258933331 1
1.27599982339051 1
0.375610230597473 0
1.00607090040463 1
0.964022994838552 1
1.02783702038988 1
1.49512290156367 1
1.21284724570127 1
1.34361504020476 1
1.17921161792392 1
1.39468986026406 1
1.30116646037521 1
1.07404882454635 1
0.743344644675421 1
0.750671760135307 1
0.40563314458723 0
1.23980611046779 1
1.34141919673759 1
1.07350160184472 1
1.51877730957944 1
1.32083386997622 1
0.79088853302895 1
1.4198181861497 1
1.31009412293368 1
1.28602494225576 1
1.22405409723819 1
1.50367492870857 1
0.685300310405824 1
1.53616533053461 1
0.961016330242543 1
1.35767961194251 1
1.01625694041418 1
1.01836720911402 1
1.37913120700381 1
1.42186741658667 1
1.24385798389457 1
1.48697014106376 1
1.26590507602934 1
0.920781892371712 1
0.882383884384568 1
1.08560530685352 1
1.02225990158326 1
1.29327449272581 1
1.21369236547032 1
0.749195368555641 1
0.742712242320996 1
0.691589087340706 1
1.60228902484749 1
0.984592573855222 1
1.16187305352691 1
0.655974876759416 1
1.55394658426205 1
1.86634690940131 1
1.4782854471194 1
1.57433001901413 1
0.787268270195309 1
1.01580600645755 1
1.38061365146456 1
1.23727749864167 1
1.40065203934062 1
1.71960753933925 1
1.70590689286129 1
1.34956958182304 1
0.121466310030798 0
1.47074762179073 1
1.12550214812734 1
1.11395127997817 1
0.862572575966373 1
0.729111211615081 1
1.62840586691608 1
2.30970017688356 1
0.32551366281319 0
1.29567403307229 1
0.131666405119132 0
1.72930550981154 1
0.55792059521313 1
1.20433783753826 1
1.13742184776598 1
1.21951384395836 1
1.13892830100381 1
0.82737545568272 1
1.51319283336633 1
1.38599074891436 1
0.859723841519526 1
1.76515802304301 1
1.74984642733737 1
1.32130002457645 1
1.00537547365542 1
1.42120573932242 1
0.990417427086947 1
1.0776563145 1
0.662993953163885 1
1.7388545878552 1
1.3534224372177 1
1.48176086342525 1
0.96551805766141 1
1.66102530882692 1
1.0304341031986 1
1.2397374504211 1
1.09765809761888 1
1.26266663980628 1
1.66952823895329 1
0.795670144958076 1
1.65262987782652 1
1.13042325055805 1
1.59256713657702 1
1.49070787202657 1
0.966581058583734 1
1.32913296754069 1
1.68468771369189 1
1.25681390835605 1
1.59589487716047 1
1.30654463386922 1
0.0830244501094621 0
1.16537910139935 1
1.6928463280745 1
0.891702886533805 1
1.10040464810909 1
0.804281561786961 1
1.19314109301985 1
1.73256458888727 1
0.969190067725244 1
1.03646117414329 1
1.61441329778196 1
1.12798094624845 1
0.918766622054468 1
1.53131340931674 1
0.910819089311753 1
0.679873789565052 1
1.42878197313273 1
1.18880426332446 1
1.47881572226884 1
1.41278194626632 1
1.35404381951029 1
0.815167576459299 1
1.42583024353869 1
1.01872164697756 1
0.572533408148997 1
1.21856752217264 1
1.57531974024741 1
1.45739564734958 1
1.53725649726362 1
1.0969656529648 1
0.755993785533147 1
1.47525002405553 1
1.49392257976117 1
2.07272447521286 1
0.810078534347289 1
1.19010800546166 1
0.835915681933874 1
1.46666802593208 1
0.843930453543424 1
1.10210969602572 1
0.816210183235609 1
0.788132961412859 1
1.22918314070492 1
0.869842566795508 1
1.79338446804075 1
2.07910211602652 1
1.20687277736048 1
1.36006948644564 1
0.870235244804662 1
0.996089416404816 1
1.14536394327772 1
1.67787212548934 1
0.960581163024985 1
1.36280861884138 1
1.46508312265384 1
1.36775722426811 1
1.30889379144003 1
1.3285712131197 1
1.44620231909388 1
0.902038318793549 1
0.639621138176052 1
0.8604527153936 1
1.19729038478099 1
1.27193118373185 1
1.29959702630507 1
1.32814539976046 1
1.14512415671617 1
1.13669414468571 1
0.929674865184649 1
1.03674225221038 1
1.28688128018674 1
1.39287178961482 1
1.62844201359057 1
1.14504496465678 1
0.581087521025218 1
1.04739367532546 1
0.665735416058429 1
1.55893625275221 1
1.54129359314337 1
0.958175085387558 1
1.78497367499977 1
0.739317154001585 1
0.973361635229057 1
0.54263921668436 1
0.935601964124107 1
1.15505290694514 1
1.8253193212019 1
1.74149999664748 1
1.7486240876617 1
1.56073817891716 1
1.40385885222676 1
1.52059515030014 1
1.2366535921683 1
1.52244184743918 1
1.48836930072675 1
1.06905057934881 1
0.417430760633615 0
1.37543199782747 1
2.12125916386821 1
0.800278662431921 1
1.36289718916047 1
2.00888037612309 1
1.067228304525 1
1.92252635405197 1
0.932014479708317 1
1.52764831494841 1
0.875617242584681 1
1.21345508365082 1
0.861579344574762 1
1.75360285336566 1
1.33311584052073 1
0.579533771227029 1
0.893502422414799 1
0.974293933729485 1
1.21259869080361 1
0.631260342611949 1
0.917670115345445 1
1.35413961859108 1
1.55372790931969 1
1.51535098398324 1
0.718025573443709 1
1.14930886128512 1
0.676963080641935 1
1.02202277831076 1
1.20402102789059 1
0.702100219589611 1
1.47330159727316 1
1.60002376412129 1
1.52615821318578 1
1.65186196599217 1
1.32235125823672 1
1.23420285555107 1
1.01810794893616 1
1.64111956610039 1
1.83030248946042 1
0.774267835830395 1
1.56202962863684 1
1.62431736989843 1
1.13728210813088 1
-0.23635897842915 0
1.09617261042616 1
1.46349299579025 1
1.2385279317088 1
1.39769475899364 1
1.52830954514019 1
1.34048151191292 1
0.893603202927749 1
2.05627132214176 1
1.65738779905767 1
1.57911099188113 1
1.64450755743777 1
1.40420529703507 1
1.06712822597881 1
0.811855385023537 1
1.17617652134254 1
1.70147584891027 1
0.859761087184891 1
1.46110654757213 1
1.51845924594526 1
1.26145811597925 1
1.18520371230829 1
0.717663672292136 1
0.692915285417197 1
1.88832477142753 1
0.708862868037148 1
1.61237687563071 1
1.71884334651119 1
1.0945203412504 1
1.07427870385926 1
0.934718957893389 1
1.29119866894614 1
1.09995547401498 1
1.00976000472332 1
0.960005665782743 1
0.911319403351795 1
0.739233221088794 1
1.10296313373897 1
0.909785580993615 1
1.07238198810316 1
1.60479325626175 1
1.38042427434291 1
2.02513195740225 1
1.34761863288787 1
1.17368245525366 1
1.24253649219156 1
1.04895309318646 1
0.924665588435375 1
1.07791167291582 1
1.34769049491683 1
1.21939071221754 1
1.13978584032177 1
1.57334607339512 1
0.789116564302832 1
1.82029989207908 1
1.29657760727303 1
1.37076495712401 1
0.75538606496131 1
1.65844805679227 1
1.26445877249068 1
1.70157354687426 1
1.41378409839504 1
0.963939960088663 1
0.941144162154679 1
1.04713217015502 1
0.544433226624435 1
1.76851892103678 1
1.46628725785641 1
1.5306029289164 1
1.18917358878849 1
1.68681265123408 1
1.22058092817082 1
0.836230120245287 1
1.44101977603138 1
1.75535157330911 1
1.75667949944544 1
1.23333322425659 1
0.92355268873868 1
1.20186997321138 1
1.46479328141869 1
1.00721818261619 1
1.28847026964459 1
1.45752929596662 1
1.30883775209307 1
1.4488363123739 1
0.397852869091969 0
1.41578284015079 1
1.0812219115264 1
1.90813693750793 1
1.18829923179743 1
1.21976035003656 1
1.21683522409339 1
1.64730348225069 1
0.749369338322682 1
0.673017562542256 1
1.32409281976112 1
0.521215868975765 1
0.945637455924861 1
1.87627636004529 1
1.31984426950092 1
1.42895522104488 1
2.0875314150225 1
0.770313103344265 1
1.52779234961447 1
1.31466905620317 1
1.74694121670215 1
0.963049386066743 1
1.48348751115318 1
1.73957357756573 1
1.93718549767247 1
1.03717519946892 1
1.58350574307221 1
1.14948084509406 1
1.05538503588764 1
1.17590711072254 1
1.56637478525487 1
1.52950906136201 1
1.41666254516084 1
1.17485489044645 1
0.762852949321357 1
0.980991094418383 1
1.28196925385731 1
1.40258886315791 1
1.92862521058865 1
1.35392749517903 1
1.15522839590121 1
1.39954429935082 1
1.81017056815417 1
1.70194627712135 1
0.646035507785767 1
1.93322915586394 1
1.60019175223365 1
1.38613071155949 1
0.797387650423307 1
0.985622639764317 1
2.12054763068334 1
1.53764923889828 1
0.709804051622899 1
1.32908819255564 1
1.44408168632392 1
0.718434155500001 1
1.15986845988198 1
1.84798309870739 1
1.38573940571958 1
0.515207729165554 1
0.799150980720725 1
0.510136698720537 1
0.953035901639375 1
1.15650335467599 1
1.58187272301201 1
0.248711103164299 0
0.833879121036267 1
0.232170759867448 0
1.29177897042001 1
1.59672166680429 1
1.25984249624047 1
0.998027154309046 1
0.526166933980958 1
1.42898826833645 1
1.00581562363237 1
1.26987465601591 1
1.42000857730818 1
1.81049669315879 1
1.07665275090187 1
1.2239697409339 1
1.27653225860761 1
1.89198859457177 1
0.78442804259693 1
1.58898405870971 1
1.50010101526503 1
0.647409147476213 1
0.831301888049325 1
1.06695043436943 1
1.20664437453556 1
1.0264843417798 1
1.14269039100792 1
0.665628655843708 1
1.46550104960043 1
1.02100408833439 1
0.919639325884255 1
0.560128459469592 1
0.514301829623002 1
1.22667084744269 1
0.747776671745756 1
1.66343416956381 1
1.55890759189938 1
1.65216050262826 1
1.06189968966771 1
1.22688149511186 1
0.832374702552071 1
1.84287224976681 1
0.915512928376769 1
1.16898148298502 1
0.988840909611691 1
0.985363148010094 1
1.07935531025533 1
1.82580290651268 1
0.829991293319604 1
1.10018082977051 1
0.933515412242731 1
0.940570351653887 1
1.17376736594522 1
0.101880399226715 0
1.16347991310138 1
1.06080945710985 1
1.82161973221652 1
0.986784093858362 1
1.34126184996844 1
1.68963255387701 1
1.48128985258842 1
1.44970303971079 1
1.35970224801183 1
0.910890936749633 1
0.819484117833551 1
1.50564312535527 1
1.43065926800248 1
1.07982248523736 1
0.68547907482627 1
1.46117242683695 1
1.11573008440036 1
0.979184137955438 1
1.23563873522876 1
1.26010696875071 1
1.78647431591786 1
1.30061890446249 1
1.20668415387697 1
1.17099741829655 1
1.53642041118317 1
1.70069693564185 1
0.923404867403317 1
0.369134593646211 0
1.63361455202164 1
1.17988256556361 1
1.61936836500354 1
1.83187536872089 1
0.803179430859975 1
1.21131485227393 1
1.11932565089665 1
1.05853968625078 1
0.35434846992121 0
0.940051996319254 1
0.574844428433804 1
0.540649265345723 1
1.01264541342669 1
0.963702484897386 1
1.45201019562859 1
0.962975314512072 1
1.66285477189332 1
1.35767446340244 1
1.81169285880868 1
1.46469330214097 1
2.16094156261741 1
1.42819951013806 1
0.792030266280592 1
1.31019018949482 1
1.64886973543227 1
1.70763135301981 1
1.64749155063204 1
1.89426898056745 1
0.732580863262971 1
0.540712151465558 1
0.487010255723868 1
1.18707600753273 1
1.05834112800421 1
1.45962561288531 1
0.664908082239014 1
1.69255863565149 1
1.13952448740153 1
0.96792369572411 1
0.551298090384398 1
1.36535460140641 1
1.66402004357282 1
1.33049376211485 1
1.23059840730598 1
1.03530617627167 1
1.11985560669975 1
1.00824186146781 1
0.033358813386065 0
1.29223203780035 1
1.15055027016728 1
1.5677883756146 1
1.55600803970918 1
0.814798599049332 1
0.483206637603738 1
0.724399579093426 1
0.92638448892608 1
1.35891755452198 1
1.51140536785571 1
0.783602719395676 1
0.935418290750138 1
1.26936032760329 1
1.06258733840206 1
1.58800389723774 1
0.753636651399775 1
0.358475478414523 0
0.840287933867149 1
1.20918525117083 1
1.20695659428392 1
1.5071561206896 1
0.977396348700785 1
0.667641764219808 1
1.24820253792595 1
0.896142697123457 1
1.39597986987648 1
1.5045793798725 1
1.73839633710065 1
1.48186078263178 1
0.873072342290059 1
1.77922217935232 1
0.469938011499801 0
1.14150191618571 1
2.02263079887225 1
0.263382032476721 0
1.72498642428899 1
1.94446506710468 1
1.98748489921893 1
1.43347525182413 1
0.72061882021312 1
0.884074345123194 1
1.19995375286116 1
1.88987239631185 1
0.872826127971468 1
1.22699352802999 1
0.780742295712159 1
0.951617487964272 1
0.752584949966576 1
0.934502146746991 1
0.928871684169105 1
0.662567035256992 1
0.69229916374518 1
1.13462927039182 1
1.39512712629751 1
1.63922177315633 1
1.02772969431763 1
1.52343362969331 1
1.15405501585772 1
1.76242022797244 1
1.29110162262954 1
1.90569786182483 1
1.35520913958378 1
0.483445995627942 1
1.04815706963202 1
1.01657076713658 1
0.445577936100846 1
1.32288975979721 1
1.31596397182403 1
1.11899469946409 1
0.918142735465877 1
0.0585356835089607 0
0.883904110125452 1
1.20387099169953 1
0.353397085452741 0
0.697145268958408 1
0.324937779920421 0
1.83509045671242 1
1.07506851598513 1
0.588670639253051 1
1.21605918854404 1
0.547986280040147 1
2.19008851839156 1
1.03260886094091 1
0.786248340476086 1
0.794627313793952 1
1.7203978955475 1
0.651486980916872 1
0.928499788778281 1
1.59263426760942 1
1.66364312818496 1
1.22316153633228 1
0.842469160122055 1
0.877602712609991 1
1.5638330695112 1
1.45581033819795 1
1.65222302019058 1
0.855289264538474 1
1.54101268321117 1
1.387676349672 1
0.826870463182676 1
0.484083059152907 1
2.08810022656045 1
1.49330625773399 1
1.46034210246093 1
0.752491867587125 1
1.20383015017985 1
1.82892816313355 1
1.33572962157948 1
1.14450706045158 1
1.15472641266897 1
1.77750197363633 1
1.23786234433727 1
1.11998262758158 1
1.40055774425344 1
1.57704683717898 1
0.931135853561213 1
0.884040357432977 1
1.32222163357475 1
0.597917569065269 1
1.18014135921664 1
1.44645505622158 1
1.8740912835662 1
1.11764594662616 1
0.83563674091225 1
1.55564361999156 1
1.41216296347003 1
0.677586686899998 1
0.990325143400944 1
0.66425554738181 1
1.50326166910196 1
1.78780621681151 1
0.729574326140672 1
1.90437922466886 1
0.834192118423743 1
1.19848342518407 1
0.399154551452133 0
-0.0529518108131088 0
1.02658048547331 1
1.37361473972867 1
1.20066654377589 1
1.37144726261592 1
1.09917249570578 1
0.686608546085454 1
1.18868288816149 1
1.6580852930335 1
1.0481061105211 1
0.777265752599968 1
0.962937969840116 1
1.46884012807558 1
1.3706172295948 1
1.4673748081888 1
1.32494192505179 1
0.658414154087364 1
1.6372634668379 1
0.951271520514839 1
1.69648117349832 1
1.92643246997996 1
1.65545744861535 1
1.48465238401654 1
0.685132616558985 1
1.34284387528139 1
1.55315364532994 1
1.32909652126142 1
1.15657887091833 1
1.03872293433408 1
1.35882302148912 1
0.581989690448606 1
1.16977452209039 1
1.37764516978754 1
1.2358219313807 1
1.00106697395005 1
1.16849761265815 1
1.37078858063174 1
1.25379820082406 1
1.03213171867518 1
2.03095604538078 1
1.47248651858857 1
0.801511734166349 1
1.20237436156422 1
0.945699166816685 1
0.957936003244893 1
1.02545587531207 1
1.51787481091839 1
0.732663259645786 1
1.08364996637331 1
1.12650192162854 1
0.917679853757069 1
1.32937266558296 1
1.91949347204438 1
1.51491834849741 1
1.21253212151536 1
1.06448823326812 1
1.08386308810627 1
1.75702818292584 1
0.773976996546829 1
0.983155300285707 1
1.29509133422772 1
1.38576821630355 1
1.04879787979507 1
0.392821148161738 1
0.70002208611669 1
1.98433516722831 1
-0.00445865024550585 0
0.777417459805291 1
1.10099729167426 1
0.966384908647047 1
0.954253969380733 1
1.99201057317336 1
0.670158641763962 1
1.84965119773353 1
0.221511262055428 0
1.62244563331279 1
0.811686959400474 1
1.49208428326144 1
1.21808772271288 1
1.60582735103995 1
1.40028329784745 1
1.39758949798977 1
1.57241204218836 1
1.65021605405501 1
1.61979733283906 1
0.470602386813857 1
0.987148306280182 1
1.81926397443269 1
1.13993397881187 1
1.29524277040677 1
1.7171292739663 1
0.814229378856468 1
1.35129689180214 1
1.10965685108116 1
0.709153273181185 1
1.92996405466466 1
0.87742379750573 1
0.95088902072741 1
1.94242170934401 1
1.06172037146578 1
1.11919720347693 1
0.806675603303884 1
0.730418259503088 1
1.73377260528883 1
1.18137005927066 1
1.07444547635863 1
1.05286426014359 1
0.271328552090227 0
0.312246651633612 0
0.980773679969576 1
0.392203085621777 0
0.778389478723169 1
2.06140185188003 1
0.657532529481315 1
1.41111395877659 1
1.2745849452211 1
0.533337930182508 1
1.17852780810963 1
1.00810443444323 1
1.03036485384692 1
1.6898566437094 1
0.506766204948918 1
1.28619183173491 1
1.21938489747316 1
0.981659489104158 1
0.77164518584836 1
0.73996657626003 1
1.3928751434239 1
1.4322089241749 1
0.691180408123277 1
1.40089785657409 1
2.01299358379455 1
1.08464227597868 1
0.785606297191397 1
0.543443054789574 1
1.51825434722066 1
0.376082870175647 0
1.10915821465826 1
1.14150050125006 1
0.874826108020534 1
0.918184022429817 1
1.85716587669957 1
1.23145878292203 1
1.51644906626572 1
1.94991386672408 1
0.685420850544041 1
1.22521671435557 1
1.62641310551421 1
1.70673867489975 1
1.13216655769221 1
0.768788727588245 1
0.76214021499645 1
0.76347461282721 1
0.621985594827277 1
1.47090844283275 1
1.21254199720828 1
0.792677967113195 1
0.821596870851359 1
0.697154054049011 1
1.77238225289315 1
1.46061201454109 1
0.795272342818926 1
1.42976285634761 1
0.866806789238184 1
0.265788332857352 0
0.293688693025957 0
1.55156405393696 1
1.20547861390735 1
1.34464758263262 1
1.03317142069828 1
0.939966410117496 1
1.03397230373661 1
1.38755928562984 1
0.981104988096458 1
1.43823421317157 1
1.25590023030505 1
1.46959370675638 1
1.18706204884901 1
1.20197714356239 1
0.964695010028595 1
1.37220000818701 1
1.4637934115834 1
1.52891948739407 1
1.56362212385179 1
0.691014038015326 1
0.801906635065547 1
1.28893802836339 1
1.71318856203199 1
0.68192491189252 1
1.04949660693146 1
0.870195343347272 1
1.35861544034494 1
1.52897998375901 1
1.59110138385771 1
1.43568613423737 1
1.23080341416561 1
1.57492832421742 1
0.489110561961396 1
1.63783728187926 1
1.2118251451942 1
0.451114293552031 1
1.55467305900268 1
1.21124110729604 1
1.79434621351457 1
1.39334532350424 1
1.06642747826417 1
1.26501984845485 1
0.624066677418377 1
1.7190966949866 1
1.58748415099664 1
1.80782307389857 1
1.36444272596758 1
0.802911692370015 1
1.13732113916219 1
1.39468575020439 1
1.00544289494396 1
0.943406314391348 1
0.939364624465833 1
1.47946258619225 1
1.27260852855895 1
1.17880818655697 1
0.95895510628583 1
1.05648498361911 1
1.33226782609669 1
1.52891622216079 1
0.280893726571051 0
0.42058967906117 0
0.448421954879791 1
1.07048912646269 1
1.04292479119554 1
0.92717373317495 1
1.83630213467826 1
1.60157387019192 1
1.65542066224667 1
1.75127583843084 1
1.53465979536871 1
1.25353771717225 1
1.13781970614087 1
0.52418123799743 1
1.88697889243476 1
1.57161476243456 1
0.892493525406366 1
1.27257345764469 1
1.3437374442997 1
1.55516436103297 1
1.16082011136646 1
1.6539895357999 1
0.935242351374706 1
1.78644029096643 1
1.28724836973771 1
1.05452571504989 1
0.844896864062312 1
1.7512087536193 1
1.65443759582444 1
1.31215904578158 1
1.54192699964482 1
0.645167611404318 1
0.935747724314104 1
2.10722271941752 1
1.35400874271136 1
0.826588047494017 1
1.43036444898524 1
1.50135347576834 1
1.44500712395914 1
0.204821943428215 0
1.33531991629146 1
1.26781191530194 1
1.35011487927613 1
0.108669815135093 0
1.41886283887077 1
0.568672302469584 1
1.37347234308099 1
0.72378296925601 1
1.48988901767869 1
0.91421852725758 1
1.39337508111783 1
0.593529201802664 1
0.145080909142364 0
1.75080863277789 1
2.03687412402072 1
0.361636139713318 0
1.68034062433588 1
1.78475411227495 1
1.1778545279085 1
1.76724982120086 1
1.01101142321642 1
1.24225350955019 1
1.42152287837328 1
1.25923792723017 1
1.24172915535887 1
1.83350025607781 1
1.80741850826773 1
0.726393455156572 1
1.56174698081329 1
1.08245455155866 1
1.2789527835341 1
2.19816864951772 1
1.72581913445842 1
0.627706252047617 1
1.63374995893982 1
1.25262841180709 1
0.71848746472374 1
1.15944647959922 1
1.27054921226437 1
1.80478575383537 1
1.22156307773307 1
0.948033986858097 1
0.931584410353182 1
1.84021905410277 1
1.5236573148529 1
0.950547439887452 1
1.04482345072142 1
1.00615248293803 1
0.394311272196918 0
1.43199617729433 1
1.50281069838293 1
1.11606941426306 1
1.49907955178856 1
0.711678255435566 1
1.16319653217862 1
1.49729859322323 1
0.83133492658716 1
1.23012561548351 1
0.815652547256549 1
0.631135058132275 1
1.01681932494976 1
1.76977157872527 1
0.890613549406794 1
0.913223924833372 1
1.31552705169978 1
2.15881950112507 1
0.801882415092857 1
1.53699381743631 1
1.5291395461236 1
1.12737301701602 1
1.24640893532534 1
0.225614054816187 0
1.39171445410816 1
1.88708554255747 1
2.19764744277774 1
1.12595615868783 1
0.51171546739133 1
1.57483826213554 1
1.55350468761338 1
1.51118389630954 1
1.62444153788427 1
0.475574487810965 1
1.52537169816122 1
1.19655783029699 1
1.63303371682632 1
0.277378764238536 0
1.23492218349192 1
1.40296445843263 1
1.2917064575379 1
1.28939327115846 1
0.95939622694746 1
1.71426004066274 1
1.16431363780605 1
1.83195941248707 1
1.36863677911311 1
0.476097270715843 1
1.38615404203135 1
0.908052918946395 1
0.985099112195528 1
1.88273411272645 1
1.86587375487679 1
0.916230453607309 1
1.75635049015252 1
0.662123803871232 1
0.723411319048229 1
1.81394614520754 1
0.884971263493488 1
0.937203248608085 1
0.912608302387882 1
1.45519706124575 1
1.86978124872401 1
0.392466328686541 0
0.962695731315696 1
1.30011609488714 1
1.08897082719324 1
1.22350019930237 1
0.374741285319798 0
0.677351787476816 1
1.68353349752565 1
1.09097979567732 1
1.00282382254072 1
0.509620753994528 1
0.995109038830861 1
1.41910984010505 1
1.06806893261229 1
0.689885812514467 1
1.63504297127467 1
1.43495198728391 1
1.36690769249406 1
1.25524781796202 1
1.17724552093035 1
0.870556899369622 1
1.83074258324783 1
1.12922258426702 1
0.702074063791389 1
1.65389055378563 1
1.04167450028652 1
0.803770294737894 1
1.05074966301524 1
1.35798432968191 1
1.44086016267577 1
0.76513449854149 1
1.67912749408392 1
0.599923501732334 1
1.88183985298477 1
0.934204646348896 1
1.19116508118323 1
1.02620898652809 1
0.450798289240457 1
1.46854145345165 1
0.793565566853248 1
0.65076450472689 1
1.5362621379494 1
0.400519864993925 0
1.38435460843922 1
1.10204770479939 1
1.50048514251576 1
1.64316995857869 1
0.784874495755036 1
1.51066038437639 1
1.04324988803278 1
1.32298429539502 1
1.49322334963764 1
1.28001241301196 1
0.811955927520648 1
0.770975510276296 1
0.204803762048007 0
0.472734288730086 1
1.7078879776748 1
1.0700843133362 1
0.803128277666257 1
1.23992139104041 1
0.86412145210436 1
0.998206058057916 1
0.989151157307602 1
0.683129320209957 1
1.20601429203659 1
1.09010897625462 1
0.649005791576601 1
1.6946441845711 1
0.92055799982379 1
1.90892650026817 1
1.11122426660818 1
1.18286809453838 1
1.46495786382054 1
1.29767376497087 1
1.06770817356974 1
1.98205745902716 1
1.36461168516544 1
1.15570910597331 1
1.33092610244316 1
1.77268958741987 1
1.13637016175745 1
1.18833121849661 1
1.3610501758869 1
0.437401804102347 1
1.7192133504802 1
1.56642307054816 1
1.49276281848083 1
1.44116837265208 1
0.832452911867326 1
1.09981973349693 1
0.91839011184615 1
1.46639534172236 1
0.810154806152332 1
2.31531081446308 1
0.166502040164544 0
1.04338889498138 1
0.979476879108786 1
1.72463906867452 1
1.01984029456956 1
1.66487791059752 1
0.649308234056497 1
0.94328771778025 1
2.07568606968295 1
1.10637561989442 1
1.40090658944271 1
1.4980341144823 1
1.5319235294277 1
0.810662268488973 1
0.720052809232882 1
1.09233808977071 1
1.10862273803922 1
1.31831586786114 1
1.32405190243949 1
1.54282117505391 1
1.32080633289183 1
0.881367113619988 1
1.08368992757313 1
1.11701544807384 1
0.984760158449534 1
0.979907695304662 1
0.805578099383758 1
1.31434415096939 1
0.68464116256333 1
1.16656483059569 1
0.484032425678101 1
0.527892178440865 1
1.73964935731716 1
1.81524936545722 1
0.615235352261054 1
1.43496325288257 1
0.943987506494129 1
1.91329781471361 1
2.04222334320649 1
1.16397649605823 1
0.931164782501521 1
1.21681484899373 1
1.04325434833968 1
0.770808637369853 1
1.4648776160599 1
0.207595718375261 0
0.574699725988971 1
1.05455828011572 1
1.681526826197 1
1.65907974840157 1
2.06048566715125 1
1.24887345900238 1
1.58124487081321 1
1.78575412666862 1
0.796105161996826 1
1.34697341947619 1
0.97947081996892 1
0.853817941468904 1
1.1321619356929 1
1.6089070578976 1
0.852409359399541 1
1.2833358005276 1
1.23552735692204 1
1.21058589757181 1
1.72717941805877 1
0.779538748588656 1
1.44333119594766 1
1.07498702790282 1
0.581624572147576 1
1.16041126857496 1
0.780425781381882 1
1.31484301627903 1
1.0976159944454 1
1.75927966782225 1
0.563780693245964 1
1.51413989237006 1
0.870707383474121 1
1.17234046714053 1
1.41110880547013 1
0.751008341972024 1
1.3290649786636 1
1.20872902840198 1
0.839220082170425 1
0.98879583449731 1
0.872901320064012 1
1.36324835718525 1
1.4065332643858 1
1.30886581112247 1
0.156093613632742 0
1.28972034295179 1
1.11041377084378 1
1.85070466647586 1
2.0088490098344 1
0.605572419583859 1
1.364263479932 1
0.847985341813395 1
1.32147625251665 1
0.663135130677959 1
1.31284759200708 1
1.6784020925836 1
0.758128573563002 1
0.791455240619594 1
1.15310571679169 1
1.24580281682092 1
1.47831780619973 1
1.61919653913516 1
1.30627887381631 1
1.78510623204928 1
1.21100035280938 1
0.3628754827428 0
1.50127319846351 1
1.17887820390805 1
1.10214577378398 1
0.811488250262333 1
2.03130755550644 1
1.23078933515568 1
1.19182233176812 1
0.712958572430902 1
1.44243010362827 1
1.13582920287798 1
0.751716597324518 1
0.985906152950793 1
1.47782470730242 1
2.08393599681304 1
1.26399925826532 1
1.23260650865428 1
1.73322602526773 1
1.47395985177454 1
1.38171049204337 1
1.87642070627496 1
1.58482369362192 1
0.82379644980991 1
1.02985504683793 1
1.54275902911179 1
1.26294386613323 1
0.662402028568484 1
1.14488572310165 1
1.1780966117799 1
0.454204782136862 0
1.44075177855422 1
1.64900101761279 1
0.983321739070668 1
1.5688753647513 1
1.02940852168049 1
0.872218610852625 1
1.54374467369568 1
1.1586426609954 1
0.821013426362757 1
1.37344228638077 1
1.16325710137217 1
1.49785909666029 1
1.38361531377423 1
0.999297499285702 1
0.133137341074542 0
1.14266807892657 1
1.4028683653646 1
1.30816912125426 1
1.19252204393947 1
0.671210812596209 1
1.25896097110717 1
1.42456215347209 1
1.01296330043534 1
1.1905256075842 1
1.40021620412903 1
0.874575146761093 1
0.97808097476421 1
1.10239601082122 1
1.05367977193735 1
1.59625123716868 1
1.5498425600958 1
1.71768526087921 1
1.08539826283886 1
1.26086491088441 1
1.28099341453991 1
1.59805099165248 1
1.17755837802059 1
0.90398211179372 1
1.19938782504077 1
1.57526607833603 1
1.21689202293966 1
1.23134520744264 1
1.40627023734219 1
1.50850947010323 1
1.51783252825098 1
1.41497779196766 1
1.34551584008161 1
0.870368335734209 1
1.43143944025207 1
1.47255130882507 1
1.29946046162447 1
0.71758601877414 1
1.45848392600046 1
0.580457131269443 1
1.31040551456569 1
1.72138963019491 1
1.43494480945508 1
1.34431956525152 1
0.935883912343176 1
1.49799875512752 1
1.12438583041977 1
0.806265155364724 1
0.76649616558837 1
1.03116597479319 1
0.948471881779678 1
0.651754389848864 1
0.9805384640988 1
0.771227424703086 1
1.27006014411788 1
1.30948037990445 1
1.09872907745837 1
1.65576280438079 1
1.21401111436892 1
1.3765239038159 1
1.15487824099296 1
0.786465272894011 1
0.907689692162319 1
0.833822121178595 1
1.67138622345326 1
1.26272727775911 1
1.27030880517187 1
0.530310373381554 1
1.20478836214492 1
1.23693730705552 1
0.717999543462049 1
1.56134068941147 1
1.69789267956917 1
0.700458252000407 1
1.45015842289368 1
1.51294198869112 1
0.880728304876912 1
0.78994461250843 1
0.106397295538717 0
1.14399286921406 1
1.56305999204247 1
1.01344888265468 1
1.14772769315688 1
0.919218207932097 1
1.46563168870015 1
1.33336614115699 1
1.3396481888416 1
0.951681748726167 1
1.20072548758966 1
1.25663138018711 1
1.05081385209048 1
1.22552446129314 1
0.52146162684131 1
0.851574422371558 1
1.27517419636222 1
1.12790308043601 1
0.957798692924853 1
1.41850794523315 1
1.63649717262247 1
1.26748617306902 1
1.12271670212442 1
0.699904174703125 1
1.21487244542937 1
0.565163178262786 1
0.937699787781287 1
1.5209378929706 1
1.08645947416245 1
1.56418671349745 1
1.3826943141878 1
1.54754220460273 1
1.13638010040805 1
1.48289289475493 1
0.999563412788892 1
1.61389720062049 1
1.05883750890124 1
0.178343292941508 0
0.898360095294041 1
0.585896278702762 1
1.83574037490064 1
1.08100148968258 1
1.14021254184755 1
1.48207718778723 1
0.873540922383724 1
0.931352636086098 1
1.58665765694951 1
1.41797938120868 1
1.22370624900194 1
0.584030847937874 1
1.95679004953896 1
1.34732452220109 1
0.869404039447562 1
0.402756582811164 0
1.11836904081483 1
1.25474995414683 1
0.581625426878158 1
1.46080144171804 1
0.246847030339316 0
0.839687888432891 1
1.100373142324 1
0.712513445935082 1
0.419947576738708 1
1.11812065948402 1
0.951430583545543 1
0.776549631321203 1
1.04017413996911 1
1.60090913604083 1
0.937374016281503 1
0.774267101477513 1
1.53737308266864 1
1.63046746069296 1
1.1465382647721 1
0.761852719803321 1
1.3500164915782 1
1.04244728573475 1
1.39137413278625 1
1.73169370732204 1
0.821546128270504 1
1.14833277334459 1
1.31825940582879 1
1.20252335322 1
1.06465049735008 1
1.35949754160185 1
0.583758731965243 1
2.11978897134246 1
1.89731071008204 1
0.731236396045284 1
0.842430247866181 1
1.17415428337528 1
0.544947077933585 1
0.646054018086708 1
0.940575671224871 1
1.40944568927029 1
0.865353706189505 1
0.883411146410252 1
0.760477987047241 1
1.23063253683244 1
1.2835374531094 1
1.02529749552412 1
1.35370130799579 1
1.47566356774899 1
1.22856346037953 1
1.51372789775925 1
1.44619321122574 1
1.27468441754999 1
0.502180807319625 1
0.612177834572751 1
1.4742767353881 1
0.820637190369764 1
1.0739952424924 1
0.819992288042245 1
0.935975854941145 1
1.54428673042692 1
0.915476978604325 1
1.56416822396252 1
1.32726491948523 1
2.13538383190523 1
1.11598730956818 1
0.992905309116402 1
1.27009767041984 1
1.04015203793988 1
0.835398524010369 1
1.20427057431782 1
1.00527764150878 1
1.70629639289269 1
0.99019181290742 1
0.296075846917843 0
1.31350109515077 1
1.70210673639561 1
1.35108915162268 1
1.01640226676198 1
1.71934429171523 1
1.10192633447695 1
1.64203505346142 1
1.27681512924614 1
1.96969597841202 1
1.33697689672119 1
1.36103141552784 1
0.672646050656809 1
1.27089487254533 1
1.72579594982457 1
0.97367693740086 1
1.57470752909593 1
0.934038245465227 1
0.852754447814871 1
1.02086716832784 1
0.757045439786342 1
1.54349091509293 1
2.10966573775715 1
1.36284149771531 1
2.06327051374083 1
1.11677793320395 1
1.25530249810121 1
0.657532460659244 1
1.26905186331061 1
0.294068240154145 0
1.39588993905282 1
0.934179165519528 1
0.705988041770235 1
1.43920009889004 1
1.11276366437241 1
1.36289554166793 1
1.48549393774637 1
1.15589354943187 1
1.70464937683052 1
2.05109529368881 1
1.43129143194511 1
0.647297609171523 1
1.96674146148007 1
0.574080131078096 1
1.82772906627852 1
0.938813136225952 1
1.66649046851086 1
1.17398604040121 1
0.758548796097387 1
0.657369725911857 1
1.29965575888428 1
0.290640897519531 0
0.442183268254197 1
1.48380582935286 1
0.903006650933653 1
0.89344872897464 1
1.81413729952744 1
1.22432817820739 1
1.33580882765584 1
1.48062896175782 1
1.71085166431688 1
1.43115221853061 1
0.960763632817829 1
0.532453170216584 1
0.814603948927964 1
0.908570449340967 1
1.46846258188754 1
1.83358042675424 1
1.31460788386341 1
0.685159334012433 1
1.48100703884512 1
1.17723639302081 1
0.905510992387402 1
1.17354427955566 1
0.256430325942545 0
1.26811813138035 1
1.3649675122105 1
1.2124362039039 1
1.894754921555 1
0.942681352473551 1
1.29445745107529 1
1.53832078884319 1
1.37882429331181 1
1.91049622731304 1
1.7950554723934 1
1.08534378169385 1
1.68752884745662 1
1.5263332907083 1
1.98394130628527 1
1.12954680555776 1
1.11980632136772 1
1.87120363543327 1
1.18323138045602 1
0.632425156564916 1
1.19280934015402 1
1.17378184337625 1
0.904607716358358 1
1.6911033699489 1
1.60541181712535 1
0.982839201690547 1
1.3096698798296 1
0.953114795603817 1
0.971891103314208 1
1.59531743191065 1
1.40631537327735 1
1.39572832541314 1
1.21100489473224 1
1.14950743482493 1
1.19211333863208 1
1.22104901904106 1
1.20375140182557 1
1.5728568571403 1
1.44729527586931 1
1.84204379851323 1
0.977242436509596 1
1.25106635248416 1
0.749666734963615 1
1.10259207896786 1
1.35029525421529 1
1.61102103337303 1
1.52527853832362 1
1.03309521158247 1
1.08963241784108 1
1.28631916484113 1
0.826177811533441 1
0.951849822878193 1
1.24768085567992 1
1.45454695764583 1
0.390524659929192 0
1.25961263290009 1
1.22506933035936 1
1.46892152258249 1
1.30969082492431 1
1.18237669355508 1
0.717282389682547 1
1.5504806960486 1
1.41185797791127 1
0.892917609624766 1
1.41182762322711 1
1.49413298651677 1
0.813013909190211 1
1.39145199641036 1
1.5441179179032 1
0.536518659907968 1
1.74682983328751 1
1.29528687106941 1
1.17632934093585 1
0.799737658698654 1
1.6447132463562 1
2.03409024238902 1
1.04964984188652 1
0.763222248102104 1
1.42468447924729 1
1.10706284172676 1
0.644934131885218 1
1.04414253179111 1
1.78062669402852 1
0.477688584557072 1
1.68284023025429 1
1.25855792687658 1
0.968124996671146 1
1.00160063104663 1
1.04002567710333 1
1.42110533385551 1
1.25491581115123 1
0.775621725997375 1
1.51515709107654 1
0.766091653391535 1
0.679562069003305 1
1.48288768155678 1
2.05386688258646 1
0.723510412421527 1
1.0774392378101 1
1.90140866027625 1
1.02841465345489 1
1.4311302295908 1
0.867354884889969 1
1.80672130863487 1
0.301451509837177 0
0.795441362799869 1
1.12214197530372 1
0.945599628902842 1
1.53414672364589 1
1.01911249327446 1
1.195390059692 1
1.50772947023977 1
1.2876715747643 1
1.29805105869204 1
0.614255602805604 1
1.32700961834392 1
1.28217333509628 1
1.13548343137647 1
1.21003014429944 1
0.82485148689797 1
1.38128172037437 1
1.18832198996271 1
1.49882305869496 1
1.57530653793958 1
1.17797497038934 1
0.606862854857908 1
1.17702644122972 1
0.927944775660588 1
0.832582301663502 1
1.04588343373937 1
1.27894232129232 1
1.4031489187666 1
1.20319632564848 1
0.674496580102682 1
0.995272063247495 1
1.49757882130283 1
1.61288662454162 1
1.27266414917965 1
1.23095173605287 1
1.16863725180499 1
0.947138550979183 1
1.08726578350084 1
1.4210831254887 1
1.2266822350789 1
0.880013408940324 1
0.972851536221148 1
1.20827982976759 1
0.752262969936481 1
0.971132884731716 1
1.62202909587162 1
1.36328927079796 1
1.52688473141112 1
1.33182396043084 1
1.00833248191748 1
1.552360753593 1
1.33904544390115 1
1.32905254142758 1
1.36441374652581 1
1.10204641353264 1
2.05218969672648 1
1.07867801473349 1
1.91126913388313 1
1.23931139359609 1
0.805003205349776 1
1.74035257488129 1
1.69935123309265 1
1.54405416222732 1
1.15879615023655 1
1.24539727824469 1
1.41781772178998 1
1.16317420194814 1
1.0683946149915 1
1.29237683335206 1
1.5722446870079 1
1.10183327874142 1
1.24464076309393 1
1.70899592602879 1
1.96929871411211 1
1.56269675766176 1
1.32101033721949 1
0.655738112050714 1
0.832751416194635 1
1.32704967061912 1
1.48195053138826 1
1.56258416879459 1
1.13010192621604 1
0.508142723841657 1
0.649922776655531 1
1.05712605933029 1
1.39278223840263 1
1.5447420559854 1
0.766031503616551 1
1.11282608096937 1
1.2505419010633 1
1.24582170891075 1
1.13360784250898 1
1.54239817675208 1
1.16614836927574 1
1.36142140261954 1
0.897745746503054 1
1.08571314741788 1
1.11811781707574 1
0.91723683684172 1
1.0913543718302 1
1.26510467211291 1
1.68865450732454 1
1.62544994576591 1
1.4525634485295 1
1.47442335599105 1
1.24681848963205 1
1.74624529585022 1
0.750238569867455 1
0.702442836774638 1
1.32250491311962 1
0.731993132883443 1
1.08057170007456 1
0.391554887120729 0
0.722212245121281 1
0.488361598373269 1
0.701590233632781 1
0.871735075001695 1
0.76834082205512 1
1.34921108569595 1
0.294684901247576 0
0.887096030649378 1
1.31109123512214 1
1.17902201895767 1
1.53960506931208 1
1.07984821889719 1
1.25398457113274 1
0.961988717496301 1
1.12590191704089 1
2.1574582630337 1
1.24092759650845 1
1.73122285228083 1
0.630419726419998 1
0.997752319134122 1
1.18459897314487 1
0.460213737539736 1
1.56787721478271 1
1.15242778015895 1
1.18358725987838 1
0.538593136623497 1
1.09078048869232 1
1.63504665111293 1
1.16383261137094 1
1.09991756788234 1
1.52957020480444 1
0.632928382800158 1
1.22249954360112 1
1.09541371603111 1
0.727627729436634 1
1.14479421895277 1
1.00086514540189 1
1.60736607349327 1
0.707848482058607 1
1.00997690670277 1
1.97315243430334 1
1.31097429764039 1
1.24143968987267 1
1.2554860381555 1
1.10759643651765 1
1.76756937579866 1
1.18230721146258 1
1.03752247724068 1
1.09842170387061 1
1.30621834168721 1
1.61202957886832 1
1.05971274390603 1
1.12005182893268 1
1.31087250597059 1
1.47901333798645 1
0.547934621959834 1
1.93834594573186 1
1.45993559231937 1
1.43358830533174 1
1.25280522364199 1
1.58850941317242 1
0.479521910583757 0
1.95343009726038 1
1.69476031853157 1
0.754808295842262 1
0.780641014568646 1
1.34374563503703 1
1.13713494032352 1
1.32153876089447 1
0.816376536972139 1
1.15884941753504 1
0.780588299996257 1
0.793460312605256 1
0.399190454769194 0
1.82793271241585 1
0.525920722128479 1
1.32851091444747 1
1.40315101309498 1
1.42697328042845 1
1.3219630036525 1
1.30931148107288 1
0.236373191109519 0
1.6831066659337 1
0.50194380304749 1
1.43644070892139 1
1.31520684894748 1
1.55246697859067 1
1.4790394556006 1
1.16714197032578 1
0.896553508218854 1
1.05446917193737 1
1.55208399752449 1
1.57729362884876 1
1.75767220102053 1
1.10112126683379 1
1.20740892281964 1
0.314764146769388 0
1.31830290234578 1
1.44111521626923 1
1.08805151700544 1
0.88606426911199 1
0.579143055884836 1
0.759410845131853 1
1.84192787251103 1
1.56189684412373 1
1.51034243246488 1
1.11656628219491 1
0.965149818606894 1
1.09962184702404 1
1.26484971247009 1
1.26159509123311 1
2.07105327395119 1
0.84340468311802 1
1.07523744584939 1
1.39216464777947 1
1.3043839620189 1
1.02437342313738 1
1.40442587251215 1
0.935842028907675 1
1.89884355205766 1
0.62886905358884 1
1.65920133310299 1
1.00708036968908 1
1.65465553103557 1
0.347761754248951 0
1.83740883532701 1
1.49217658730994 1
0.794488216567756 1
1.60946261387663 1
1.01947552246225 1
1.81942103377263 1
0.959050204487944 1
1.65869071381916 1
0.973851963600425 1
1.15412646333923 1
0.665963223012123 1
0.969604707645619 1
1.06070367075365 1
0.823507448887148 1
1.66717877535632 1
1.62991198195306 1
1.00433151309953 1
1.3306557825881 1
1.07827629709951 1
0.588177314931408 1
1.02339995962072 1
1.11037363176624 1
1.26198429122329 1
0.864220772371232 1
1.22998640203476 1
1.7493869957548 1
0.756091079930904 1
2.07531237759743 1
1.55706205940182 1
1.96669775409766 1
1.2678457552589 1
1.33820533083429 1
1.3402461266753 1
0.971529388098213 1
0.69688619051046 1
1.22957682047546 1
1.65616666237775 1
0.908466775637 1
1.39813109829972 1
0.822215653486199 1
0.724923473948058 1
1.31248771570711 1
1.69246191595234 1
1.28293837817065 1
0.630671778716035 1
1.33373062822628 1
1.40238119862421 1
2.02852340676256 1
1.29579612297827 1
1.58254440865211 1
0.430692158612557 1
1.52138241478329 1
1.52768694175 1
1.57330474084873 1
1.28561352077235 1
1.46106945795129 1
1.15655593807056 1
0.674540534641366 1
0.910721077069917 1
1.36371447977505 1
1.2077378038736 1
1.3307049783141 1
0.690808782156879 1
1.31601693390058 1
1.15444099640437 1
1.06670806423952 1
1.27380142302356 1
1.98752020292795 1
1.66321989599346 1
0.914836189554851 1
1.52578467812105 1
1.77366850081698 1
0.912512564513367 1
0.997704970938406 1
0.953464681696093 1
0.103165351744946 0
0.663672642342017 1
0.081818495446232 0
1.69024283713996 1
1.38553626107371 1
1.52007126279099 1
1.4685602116893 1
0.702595450188062 1
1.30998091120444 1
0.0470539637999804 0
1.05817735143619 1
1.35345899587452 1
1.57913875199829 1
0.99330290399658 1
1.29791278889355 1
1.45083049845272 1
1.39639876622925 1
1.27668649242711 1
1.19611833793415 1
1.80961854558503 1
0.540255387186405 1
1.77042143483352 1
1.66202048358905 1
1.53374492327909 1
0.929937070669141 1
1.36744957554221 1
1.73840698814822 1
1.30698957478336 1
0.324900539394648 0
1.21630178240228 1
1.24386749138556 1
1.34915263521082 1
0.744115676945947 1
0.791568194481239 1
1.53526829406782 1
1.33359492712569 1
0.293167126041019 0
0.726934759708318 1
-0.281980369220894 0
1.11615970969363 1
1.531661191598 1
1.4249790879599 1
1.29364451939072 1
1.80506975252383 1
1.04627812265041 1
1.81929331437272 1
1.66865957479819 1
1.14933912847373 1
1.13101629339658 1
1.17759100783721 1
1.9550977647894 1
0.873470577054239 1
1.50595341628402 1
1.39314886426985 1
1.06919215430744 1
1.05817546783807 1
1.79576155659728 1
0.815474813938234 1
1.48156017356821 1
0.783111440808495 1
1.46860487506157 1
0.851527236464589 1
1.38133282347141 1
1.22455170060978 1
0.977499118907779 1
1.19347496972141 1
1.23337757998404 1
1.45734032116751 1
1.25284641907882 1
0.935859897738871 1
0.736168568859774 1
0.791937202176158 1
1.40837353396307 1
0.765629739256807 1
0.429659788239411 1
0.967617873404825 1
1.84942689809011 1
1.67705646688149 1
0.969408068315896 1
1.4936576856251 1
0.671579469487674 1
1.34014538228562 1
0.911368142235077 1
0.951013895857081 1
1.01463091123699 1
1.15299243855759 1
1.32802714890157 1
1.51673216685647 1
1.28480662077538 1
1.33120362426585 1
1.90473370762954 1
1.38334462400376 1
1.76228328610995 1
1.27917690620945 1
1.68962766058307 1
0.795694586762281 1
1.67870441035208 1
0.817444860875626 1
1.43915773244841 1
1.55061182470368 1
0.763048863912345 1
1.57991566112136 1
0.825813066082936 1
1.19045985843192 1
1.88278575730674 1
1.28986136678299 1
0.935046018885286 1
0.461935655484624 0
1.10259333612303 1
1.30470914111336 1
0.979861744585317 1
0.85257346994866 1
0.717354314669245 1
1.54422678701899 1
1.78102614275795 1
1.20215281144596 1
1.08820403609269 1
0.719228297298969 1
1.09217582316409 1
1.67967640650534 1
1.35851819575433 1
1.40752287786975 1
0.653723623596041 1
0.469368938405846 0
1.28208827345424 1
0.580870231481664 1
0.954838182300774 1
1.0491173466683 1
1.11967092504926 1
0.435907346112712 0
0.589857464627375 1
1.42293153814678 1
1.20814277725092 1
1.20345776139796 1
-0.379758147091133 0
1.4893092425704 1
0.991514748397065 1
1.11333068465745 1
0.666284705360328 1
1.3413914294123 1
1.28751706994132 1
1.46119303261311 1
0.54720800938552 1
2.10542544673246 1
2.16133781762803 1
1.38225599579603 1
1.18676081600835 1
0.893094740596115 1
0.646360712090532 1
1.17636722619303 1
1.73240911774112 1
1.47011214633587 1
1.99081302304988 1
0.351879396019311 0
1.50836634289564 1
0.870191654525166 1
1.37372354076274 1
1.46210096086262 1
0.37709715537988 0
1.23448324234063 1
1.16603313037761 1
1.41694928619161 1
1.87057673474558 1
1.58245356797677 1
0.799431995673796 1
0.94616232922012 1
0.726206989806311 1
0.944297784830691 1
1.11128424218086 1
0.987073540809392 1
1.09632041380333 1
1.36255884772674 1
1.6913300588235 1
0.130711619625366 0
1.96258524960675 1
0.935521621754207 1
1.52270039164569 1
1.63595090278888 1
1.06008020988064 1
1.2194012679344 1
0.917835457353512 1
0.918185049165291 1
1.13904292671005 1
0.202420153282519 0
1.36070383781833 1
0.843132843092788 1
1.02160105835539 1
0.815462291052707 1
0.116004524676895 0
0.520191185997563 1
0.994028028991024 1
0.573977334487961 1
0.766799699232406 1
0.63793653199191 1
1.04832242645019 1
1.04789765430685 1
1.08314516119076 1
0.926947451398387 1
1.02397072176265 1
1.10861340612503 1
0.343084042499353 1
0.570254643849717 1
0.900299081347694 1
0.571164607786993 1
1.32946731948094 1
1.04759530515919 1
1.4392744365382 1
1.15182156459958 1
1.75511767997852 1
1.08360566735369 1
1.6198999125864 1
1.60138042470657 1
1.15656380077299 1
0.606358852385395 1
1.40963998554104 1
1.14023579911824 1
1.63262087121071 1
1.61634429220373 1
1.25067092908104 1
1.27752232547476 1
1.47163639772244 1
1.11981662560576 1
1.50523947591735 1
0.476349852015681 1
1.29232877291338 1
1.95251697792433 1
0.918584321927852 1
1.76411277543877 1
1.71700262096889 1
1.329362435263 1
0.847316195943527 1
1.27276577462923 1
0.742640954131342 1
1.1752596670825 1
1.30878277650745 1
1.00662317916741 1
1.35939543416928 1
0.444180173300678 1
1.04330684548344 1
1.32861957301269 1
0.94461741263914 1
0.75146442208429 1
1.15257037486349 1
2.08742829669917 1
1.40274399519982 1
0.723895537140243 1
1.47727544506747 1
0.155048992624324 0
1.3777972612145 1
0.8066543540102 1
1.29562260733729 1
1.5597364160863 1
1.60492148520287 1
0.872856933674687 1
0.578184435995969 1
0.78703076912804 1
0.958206844565999 1
0.597940843797091 1
1.59264191740373 1
1.51540028010639 1
1.59292144114195 1
1.14527133486213 1
1.53654908926769 1
1.62159955711607 1
1.34357307858408 1
1.53876100881849 1
1.90066994480374 1
1.03561916295963 1
0.948193019459072 1
1.22773928073502 1
1.84829539934184 1
1.0001512025764 1
1.07640212659967 1
1.50387873653907 1
1.73631775596542 1
1.40305675101292 1
1.00607023914377 1
0.848454559922474 1
1.11372884732139 1
1.49693020497624 1
1.88837502150024 1
1.40453009300324 1
1.83594385345376 1
2.01555700194303 1
0.672220716895812 1
1.31607077653216 1
1.35244171264496 1
0.79989426859774 1
1.40561784982888 1
1.43104888239803 1
1.38756017444726 1
1.37307590567096 1
1.83525511472642 1
1.66745075740447 1
0.915909843523711 1
1.40686532680472 1
1.23334524814396 1
1.47653283355706 1
0.886741064777363 1
1.07468710178332 1
1.6281977268833 1
1.29026192604022 1
1.52808955211783 1
0.847964378513899 1
1.56694862051732 1
0.858534935621487 1
1.2240929714085 1
0.611563486381998 1
1.22951950800727 1
0.890801991037297 1
1.53082654448601 1
1.64530223944465 1
1.16153376259606 1
0.69430978317174 1
0.9423696878291 1
0.694200123431434 1
0.778407818441181 1
0.491457955380753 1
0.897070625115842 1
1.15136490549929 1
1.83326282371364 1
0.290469575232815 0
1.507268527621 1
1.03424571254656 1
1.64398604359626 1
1.05021598405108 1
1.07922352670731 1
0.66246756729035 1
1.28780955392173 1
1.5421207328087 1
1.08791980188938 1
1.11977203588519 1
1.34490274674339 1
1.5456593796651 1
1.06830447347885 1
1.18079751757902 1
1.1495287025414 1
1.24580382253338 1
0.110487251331384 0
1.42038766836427 1
1.21378866759004 1
0.642948561534364 1
1.23170170757193 1
1.21814027144232 1
1.39697770764835 1
0.979217356538544 1
1.02703976959413 1
1.1728078622725 1
1.11279258377476 1
1.75399416448765 1
1.12417761693121 1
1.73422387258759 1
1.63822438022025 1
1.49699956786151 1
1.08397970082808 1
0.773599011004042 1
1.42106722991724 1
0.903622251392257 1
0.238090043039242 0
0.76872202006313 1
1.10195025005151 1
1.09295401766095 1
1.5900112488433 1
1.76508238387171 1
0.544810954803382 1
1.17157093722862 1
1.06446020965762 1
1.10842207299582 1
1.08044711830914 1
1.4708475982267 1
0.690561424613913 1
2.11270871944794 1
0.438601680293775 0
0.641014544892893 1
1.03361706636839 1
0.823550784850067 1
2.17145536590524 1
0.592611717883068 1
0.904091169100628 1
1.49769596128027 1
1.27345312559416 1
1.74082133574359 1
1.71871110157527 1
1.61311063663406 1
1.42493091227942 1
1.51194601914574 1
1.27573766751671 1
0.443121516229233 1
0.43592828365098 0
0.993080469593556 1
1.36664879841992 1
0.689002782754148 1
1.12449910379624 1
1.07205210107923 1
1.77678194872152 1
1.37385734016182 1
0.864895228838081 1
0.296526687316759 0
1.18866460611043 1
1.37873711361647 1
1.16755978692948 1
1.90764469997104 1
0.399008481168186 0
1.24705296425534 1
0.750638960997039 1
0.54839075106848 1
1.41393590249627 1
1.95955363378166 1
0.8832769014086 1
1.06410102829155 1
1.51821096692991 1
0.549803255760223 1
1.69894231924745 1
0.881181280871881 1
0.832830197612221 1
0.955242436766044 1
0.779267498340334 1
1.29939228846587 1
1.82435040846645 1
0.984563968473902 1
0.759032945880518 1
1.09036685616757 1
1.13942974689096 1
1.30455267571748 1
0.729768367739207 1
1.30886501499377 1
1.44037533941326 1
1.3147625715566 1
1.15212485244831 1
1.09774010325814 1
1.05228490004122 1
1.0898644702241 1
0.542102979187604 1
1.79831606972758 1
1.49868384293492 1
1.49797586449917 1
1.47321639706321 1
0.44591556078406 1
1.27629912728039 1
1.31328024468297 1
1.64995504195669 1
1.19547102888768 1
1.38732011625424 1
1.34121302764977 1
0.951973468510222 1
1.23176491493444 1
1.17953577361287 1
0.937337023759693 1
0.93725087689874 1
0.901353339650998 1
1.27897328479856 1
0.566680232048985 1
0.896234455556831 1
1.39803590767907 1
0.779154535742415 1
1.36955064531031 1
1.19524586900312 1
0.611542746343232 1
1.69685391505648 1
1.04897910679932 1
1.82594388685412 1
1.11161207231305 1
0.588369308036476 1
1.05451945002912 1
1.77098169176729 1
1.71428812289337 1
2.17033929011316 1
1.27416504896312 1
0.789423716899736 1
1.31755264652576 1
0.575784882140346 1
1.28708653228991 1
0.934348926481552 1
1.19400613632471 1
1.25787915902488 1
1.5437275351716 1
0.434537122282201 0
0.944868602688277 1
1.97127767524925 1
1.35871437792919 1
1.42031456870523 1
1.53983005156865 1
1.24908790220874 1
1.10959478659353 1
1.10112085664154 1
1.00644078651218 1
0.917103129279724 1
1.55670573843865 1
1.47191586830112 1
0.734200711769594 1
1.34017230025015 1
1.44562194868969 1
0.814223889118424 1
1.59494861375177 1
0.668037665441418 1
1.84463898429096 1
1.33960631701174 1
0.963043124155558 1
0.439977738021287 1
1.18425532305559 1
1.54278852315665 1
1.70903985821055 1
1.64765287018777 1
1.38401092987964 1
1.73944312788658 1
1.19739139696885 1
0.778939805752229 1
0.859243775242933 1
1.04664161955884 1
0.560318391153474 1
0.56770844044337 1
0.944471312190959 1
1.2623723436741 1
1.22636038436789 1
1.21269450751572 1
1.8223845052233 1
1.57658575757941 1
1.84920969711915 1
1.46387461143265 1
0.764692946122411 1
1.24863530512234 1
0.715272853178395 1
1.26118155698218 1
1.50259631965695 1
1.4677784313161 1
0.619771219418823 1
1.68152021119564 1
1.17244477672586 1
1.37872084178754 1
1.14884971950465 1
1.18504353982007 1
1.18881045192242 1
0.753680284958233 1
1.68041389886275 1
1.69701112526197 1
1.18214732840451 1
1.70933756670135 1
1.40968783526075 1
1.24728190643736 1
1.00850362371855 1
1.22786913143879 1
1.32482633679069 1
1.32199350858352 1
1.23057711748007 1
0.140006769901251 0
1.70335970026299 1
0.879478318200252 1
1.15704859131669 1
2.26617021152411 1
1.64186235845853 1
1.05457813247133 1
-0.210524279782928 0
1.00516020363671 1
2.49451500887719 1
1.14751006013369 1
0.926478324979893 1
1.08406428404833 1
1.22922945110757 1
0.867057665675666 1
0.249472250383123 0
1.56056986431497 1
1.04262373625095 1
1.1551875075108 1
1.5635230833302 1
1.64762765776155 1
0.703270454764044 1
1.55959363647622 1
1.90637392975132 1
1.02016354215442 1
0.796002624356782 1
1.44585475402107 1
1.04858129997664 1
0.872470598444417 1
0.643153312722087 1
2.11125928221945 1
0.822647143922596 1
1.63801837674815 1
1.12176921197829 1
1.31548816602128 1
1.52544636044728 1
0.764876184224174 1
1.16350074523046 1
0.675584164571123 1
0.302097948538561 0
0.927702092422159 1
1.32383884931104 1
0.569861294845379 1
1.32359977844742 1
0.275248226800914 0
1.87847718893106 1
0.971518675931527 1
1.13710625620647 1
1.0954199818642 1
0.98863940500705 1
1.69262343552765 1
1.64224107402224 1
1.12780316102893 1
1.26400556901067 1
1.21725420409104 1
1.65600002732438 1
0.898758146038756 1
1.31907642806539 1
0.941876039000101 1
1.17610781907651 1
1.15876200588852 1
2.15880653378121 1
0.721946243838638 1
1.52078328692277 1
1.33849682667683 1
1.74201349706926 1
1.24738911351293 1
1.04075755973071 1
1.06638882349883 1
1.99069254705169 1
1.32202591347448 1
1.47354613969643 1
0.891788337075383 1
1.13367015068683 1
1.18698594203129 1
1.24997387271478 1
0.860199730415268 1
1.18005283388835 1
1.38942869339036 1
1.06665643341844 1
1.04547476181751 1
1.72098211425483 1
1.95443325533025 1
1.11672619279196 1
1.96537233364631 1
0.844891797093182 1
1.01991637632686 1
1.85732362565704 1
1.16965715812283 1
1.07012408862416 1
1.61167083042133 1
1.09683727407092 1
1.71632354539097 1
0.981077042231627 1
1.65373432308332 1
0.637542288173359 1
1.20504937576676 1
1.05749559080874 1
2.19909859799963 1
0.975782488728099 1
1.27975085841548 1
0.427462465651666 0
1.6036139243647 1
1.43866852855617 1
0.714231695172276 1
0.848533294470011 1
1.49916493371199 1
1.0054056945198 1
1.70973760328268 1
1.10567896293743 1
1.32264686697141 1
1.18707015707637 1
1.08023293432751 1
0.925514792978547 1
0.759354034108047 1
0.981650097531655 1
0.725858188843537 1
1.60999079665769 1
1.11459675073869 1
0.709096786929094 1
1.57476521762914 1
1.95295677780176 1
1.70249913860398 1
1.52251300842679 1
1.90118162141655 1
1.14305714318494 1
1.48628565446304 1
1.58292270040163 1
1.46472301547912 1
1.28415864579782 1
1.5030843384139 1
1.40898761356683 1
2.04570649476101 1
1.14108938146138 1
1.61287933431303 1
0.945834796902047 1
1.46911670983063 1
1.26203586977327 1
1.79114855543006 1
1.26391897272416 1
0.630245570558695 1
-0.14525878307611 0
1.10653937148868 1
1.60750852762533 1
0.914448275455657 1
1.52463474106948 1
0.99927045146411 1
1.19606259107938 1
1.52552859001549 1
1.13098127226942 1
0.677417623147751 1
1.82871901156694 1
1.38799786036205 1
0.963393705984324 1
1.73707244535861 1
0.625972616897397 1
1.40195044363206 1
1.31116379876475 1
1.35893863363586 1
1.03483647140753 1
1.01249335509378 1
1.13447748387246 1
1.04804321166223 1
1.01817109235873 1
1.17953506308925 1
1.3400484042864 1
2.07663454055141 1
0.944176314281064 1
0.457862602346696 0
1.4929016743207 1
0.818581780729766 1
0.643739355576719 1
1.20734569726263 1
1.19673976098196 1
1.94148697934846 1
1.81601549596809 1
1.02576833597856 1
0.746846217921718 1
0.9415410979892 1
1.17595637235242 1
1.8947580732411 1
0.914554651158665 1
1.48431600502481 1
1.00275627733614 1
1.44199312189104 1
2.01532232725483 1
1.2278339212081 1
1.69630680154905 1
1.4641219194388 1
1.72109387515635 1
1.72105973248877 1
1.04181664502575 1
1.57076078440308 1
1.3417592649822 1
1.51891996112625 1
0.721526556661784 1
1.50629356066384 1
1.22389737326318 1
0.64221804912055 1
1.68009096311995 1
1.3885866635585 1
1.1427672666099 1
1.26832964516425 1
0.751134404850396 1
1.71572568471844 1
2.01609537567647 1
1.65215858274376 1
1.77147521183245 1
1.92873967307612 1
1.03584911310147 1
1.85605750107173 1
0.856329617083396 1
0.854279550025975 1
0.819414611601608 1
1.37674021225022 1
1.50222554643507 1
1.52270331864083 1
0.771814447626459 1
1.00978413135301 1
1.9017053888689 1
0.875762785860769 1
0.752770159165066 1
0.11440961001672 0
1.49371741375701 1
0.993698219427015 1
1.52814450670693 1
1.12741609513811 1
0.231715730785309 0
0.79340366958893 1
1.27082592676657 1
1.47856557973651 1
1.77686191868839 1
0.959263778288388 1
1.08465464327881 1
0.687585982677828 1
1.79320945526234 1
1.43964602968062 1
1.42503417680768 1
1.09270207176394 1
0.228442586834861 0
1.22151935577548 1
0.853966380923994 1
1.78194903305638 1
0.789708297410187 1
1.28671740248653 1
1.06461928911015 1
0.799167459944935 1
0.539835573364602 1
1.03632262599984 1
0.76972051546791 1
1.22230330119866 1
0.832692778530686 1
0.905027312971166 1
1.45699969233134 1
0.439242885969867 0
1.55296776618324 1
1.04731205394351 1
0.680941033189022 1
0.841853192745991 1
1.55769503348921 1
1.21972110422695 1
0.949308411080261 1
1.51950587782054 1
1.25153949729415 1
1.26455177263793 1
0.629143118315545 1
0.20646895254179 0
0.72563534282676 1
0.938538735769322 1
1.0893437254483 1
1.23270036603723 1
0.840751834698351 1
1.27757349431239 1
1.65457702628828 1
1.08717984325703 1
0.652403784073477 1
1.39475748604821 1
0.891566623515823 1
0.660453654670907 1
0.718116622232677 1
1.13870896575176 1
0.829491041380725 1
1.42298577276824 1
1.34557875426232 1
0.989323074589064 1
-0.216551841547626 0
1.4626178556555 1
1.11643186868022 1
1.31584443067694 1
1.76768885455272 1
1.34184922342269 1
1.83466483832328 1
1.45809238643874 1
1.96081253036682 1
1.3819175998822 1
0.976616171303204 1
1.93943274281227 1
0.991357652148082 1
0.965023391566417 1
1.0109034688658 1
1.17484851193766 1
1.32283486217311 1
1.01785203643819 1
1.25216563078602 1
1.18384131612256 1
1.48393355387743 1
1.80270792485751 1
0.531057607804901 1
0.978830838653996 1
1.06163368664937 1
0.929302039071275 1
0.292264089320392 0
1.44393181313161 1
0.448449954779803 0
0.885794442888994 1
0.92641511095135 1
0.632867952492245 1
1.09057890506851 1
1.01473858056139 1
1.3788633288733 1
0.561291529719863 1
1.60414576866423 1
1.87602969133765 1
0.519268766170867 1
0.889431322412531 1
1.38618880123892 1
0.695298363046938 1
0.808239838309452 1
1.19177492741443 1
1.85264716517687 1
1.4605650624208 1
0.886306299422028 1
1.27129314389113 1
1.50150137716011 1
1.98120178515674 1
1.00544322687782 1
1.43272863816829 1
0.917284390420322 1
0.979039790069121 1
0.68289711758543 1
1.42405783401871 1
0.798663963820263 1
1.60742815915904 1
1.27583728780638 1
0.885691516625104 1
1.34125225085065 1
1.0160331179785 1
1.40392106560872 1
0.979279854054742 1
1.20456193890063 1
1.45361213188814 1
1.30251212446747 1
1.44656419359635 1
1.66340233351036 1
1.13804990580276 1
-0.0106478744824778 0
0.718881945836016 1
0.781689732001866 1
1.06262428970566 1
1.27450546874103 1
0.847199350438686 1
1.36976996802423 1
1.07733670465084 1
0.286205198390805 0
1.25791636184726 1
1.5282430324901 1
1.48885822790951 1
0.851581817452715 1
1.20363660128284 1
1.64651096173126 1
1.78428397884619 1
1.55105716362312 1
1.41458571468493 1
0.963997890371932 1
1.40571114718143 1
0.715766522405158 1
2.01874420681684 1
1.26667309721534 1
0.99347257146545 1
0.987982593380154 1
1.3819585348621 1
1.2113522405719 1
1.60493874514022 1
1.4475865813961 1
-0.0679870201245689 0
1.34316200652938 1
1.36303108868557 1
1.58920463426349 1
0.214830089008027 0
0.525483214063105 1
1.21627731117231 1
1.60812272295803 1
1.24266758300993 1
0.562107949521975 1
1.68671349258643 1
1.08459137107548 1
1.61452562225775 1
1.8776445472616 1
1.3950817106856 1
0.539035477812859 1
1.58627545943583 1
1.88073172416017 1
1.55795554704475 1
1.07635034702316 1
1.97876509715868 1
1.57730770259289 1
1.68007613010722 1
1.22805935861809 1
0.826318496461338 1
1.23655327454859 1
1.28379264122334 1
1.37303704897932 1
1.86165865621973 1
1.15607382433087 1
0.367106498340175 0
1.2892497232932 1
0.920798142192167 1
1.65047557046115 1
1.1209136074272 1
1.45095930323175 1
1.24909442452837 1
1.57168987222768 1
1.00467306505158 1
1.34652138310373 1
1.72970776791831 1
1.39888372518863 1
1.20629938930149 1
1.15403319065874 1
1.62826332911397 1
1.18546383446833 1
1.81369201502439 1
0.628006237015189 1
1.32171735273028 1
1.50767616729507 1
0.866700901815731 1
1.53232704887112 1
1.27300090959634 1
1.4010430760958 1
1.83827826817926 1
1.71307669121484 1
0.883889661974178 1
0.87874110786292 1
2.2026922893361 1
1.24806548967659 1
0.16629906384589 0
1.37441049837483 1
1.50397568171318 1
1.21997751824785 1
0.990861359697265 1
0.827537536001556 1
1.61302508620974 1
0.837810097422091 1
1.11814193774318 1
1.44279501962024 1
0.824454044260062 1
0.919352358145263 1
1.08087248785744 1
0.959844341840885 1
1.35272672163718 1
0.896266657455979 1
0.761334204183932 1
1.5673297778609 1
1.00705996050369 1
1.54184855430207 1
1.37686008336924 1
1.17704916979001 1
1.38011476707896 1
1.44352585470898 1
1.21549190946025 1
2.23936895845129 1
2.21675653464246 1
0.464065799364659 0
1.37673393637703 1
1.49292576810647 1
1.38426846202132 1
2.03303240881664 1
1.14331011748481 1
1.63334177838145 1
1.20923594496685 1
1.89080740141065 1
1.53460085525377 1
1.15870928159913 1
1.19981304779903 1
1.18430172853737 1
1.69701553893852 1
1.39630813263105 1
1.54717812052241 1
1.47181279318656 1
1.44624617690097 1
1.5371867371382 1
0.719112564938643 1
1.3285878019492 1
0.937255240937438 1
0.199472820023529 0
1.10260807833688 1
0.813862278970755 1
1.44800232365079 1
1.10575533023767 1
1.40535236964454 1
1.1678592666173 1
1.69174814344345 1
0.722909440707905 1
1.55546910933288 1
1.34321736673406 1
0.992760676898993 1
1.45409763107682 1
1.32261471119087 1
1.1199149652208 1
1.03672492779827 1
1.65694633496521 1
1.73914689777226 1
1.20203969249043 1
0.816738044803543 1
1.68990188936922 1
1.06777574353783 1
1.45070240881871 1
1.1546246698493 1
0.88995441639071 1
0.641489632256568 1
1.54322554043683 1
1.19886667708859 1
1.35865658785512 1
1.79690843563538 1
1.54144565843095 1
0.551804802851261 1
1.24926370227728 1
1.870956655036 1
0.57656262280436 1
1.33770359675215 1
1.53955431399648 1
1.27570230996246 1
1.12921797349783 1
1.3827718544688 1
1.07643044316672 1
0.904514587731208 1
1.2330271459298 1
1.40404437047515 1
1.41504298756908 1
1.60068596863511 1
0.817603696612176 1
1.07269688738531 1
1.72534185358848 1
1.14178888950923 1
1.34678913384661 1
1.02797777747319 1
1.60399056328824 1
1.27946821466924 1
0.290968243797947 1
1.90207843885224 1
0.778473452760563 1
0.874055162037493 1
1.03555358021054 1
1.04464710032539 1
1.45941812770717 1
1.61050593042732 1
0.796823565883674 1
2.04167900650632 1
1.66711173004927 1
1.02878453338662 1
0.422688183922026 0
1.24133871834196 1
1.66256533018005 1
1.15771703757418 1
1.45985459741391 1
1.09177471186253 1
1.17793189940875 1
0.188051002864801 0
1.46656537360187 1
1.11634204219487 1
0.38905204918508 0
1.05533335641384 1
1.29742766397966 1
1.08373431002166 1
0.854538491746122 1
0.510839662060377 1
0.799930165969618 1
1.57751246796774 1
0.861702310220982 1
1.52422486479294 1
1.20196384629942 1
1.22490510505026 1
1.16917226579611 1
1.39013099357064 1
0.48745038756972 1
1.46758861154365 1
1.56498485212852 1
0.878809514673108 1
1.2072288398773 1
0.799890137650906 1
1.33673255629478 1
0.74226625500839 1
1.47339651053514 1
1.58781546583738 1
1.39091618570714 1
1.59931524167401 1
1.08981076308697 1
1.16304770385332 1
1.38616465211417 1
1.69116579450505 1
1.08852710283301 1
1.57440976530559 1
0.892120361817936 1
0.697187994298206 1
1.64587660172871 1
1.15732595743961 1
1.50885105702116 1
1.81765880102402 1
0.809895801704722 1
1.36512023899378 1
0.323302584005201 0
1.09586789204041 1
0.714781273631673 1
1.0244572604232 1
0.722514140049474 1
1.39712453999705 1
1.33583283057688 1
1.06830070265259 1
1.43836258216834 1
1.03315858167291 1
1.21705150883066 1
1.16160398194026 1
1.50124636871147 1
0.839389239135873 1
1.02472161040032 1
1.08427905306735 1
1.45446235832254 1
1.04337211678318 1
1.36162846588135 1
0.84959823159418 1
1.07290810222865 1
1.47317942973224 1
1.9549427856254 1
1.69782830410597 1
1.10106292809541 1
1.38901849931734 1
1.5155649836106 1
0.551068052137533 1
1.72932529444495 1
1.55207342975199 1
1.48455949389368 1
0.919913595308875 1
0.839885334905479 1
1.38707979779324 1
1.64443829011228 1
1.2006080268124 1
0.733562475183332 1
1.78001698380669 1
1.11902468005567 1
1.1143985131049 1
0.475803193082411 0
1.37737700520436 1
0.625161938323016 1
1.94318522208243 1
0.904490764988714 1
0.174968257348865 0
1.10987050545592 1
0.658296591897514 1
1.27277239073021 1
0.967223995260848 1
0.438739899458717 0
0.872477447228256 1
0.314525679938763 0
1.47195355070446 1
0.842700940617536 1
1.30003579975917 1
1.69192749311829 1
1.50632858712463 1
1.3490528470036 1
1.21000897040791 1
1.29652498346739 1
1.03742772259802 1
1.0315539057004 1
0.616340166968143 1
1.14474381223097 1
1.2866731230579 1
1.1790327206778 1
1.19912428091799 1
1.48026998580007 1
1.12249660125171 1
0.32824902943545 1
1.10307576903616 1
1.05156851805942 1
1.0889457067734 1
0.0368059791050425 0
1.49458559183402 1
1.11400617969429 1
1.33061974525325 1
1.31423078028518 1
1.3783022994314 1
1.19684207806 1
1.11506620575873 1
1.15394248982124 1
1.4283546391191 1
1.51409173940405 1
1.9826032950141 1
1.74727864549269 1
1.15996198607009 1
0.717730573194996 1
0.870162097738537 1
0.639302502682704 1
0.837224136286466 1
1.5910194490143 1
1.02776253893445 1
0.629533895564911 1
0.969514355133754 1
0.943850446681179 1
1.72326061430618 1
0.941396641513748 1
0.932437171050367 1
1.16493615093945 1
0.852170448119139 1
1.1994552192571 1
1.49600689053301 1
1.37713460537762 1
1.02210464104328 1
1.64565257274249 1
1.07389344808667 1
0.754638203457605 1
0.900424136976101 1
0.942056699664475 1
1.66557803473665 1
1.60964780442647 1
1.36709622938308 1
1.61448811129791 1
1.50039384992048 1
1.43732538392725 1
1.46968643890279 1
0.838564619716895 1
1.14519215627745 1
0.643848204202148 1
1.70259874360642 1
2.12235267132072 1
1.16850212961623 1
1.58270002722055 1
0.951988468373634 1
1.52930288097428 1
1.25542941686188 1
0.974043820150888 1
1.51169704664567 1
1.0997633922287 1
0.972335496044714 1
1.23641751738185 1
0.89359607246561 1
0.272720947382106 0
1.38582862094916 1
0.942900388913673 1
-0.118383796070416 0
0.971063026521027 1
1.46964901116282 1
1.46791333896954 1
0.684758873277266 1
0.470367044087061 1
1.1730781382483 1
1.0416910438751 1
1.82471948144236 1
1.43982903365031 1
0.790869183275221 1
0.76018566544367 1
0.837536953622472 1
1.01034193035547 1
1.40647537443523 1
1.05461023811577 1
1.03887648007883 1
0.784865407503742 1
1.11929089557594 1
0.736624676222987 1
0.820238008229409 1
1.13234610747956 1
1.39283870951842 1
0.783710868119857 1
0.880243013460936 1
1.35977697286489 1
0.722498464814135 1
1.08492901945446 1
1.56278955232052 1
1.75947463444771 1
1.20930107178254 1
1.50496279499457 1
1.8427350849451 1
0.791507098998966 1
0.84668627404405 1
1.5086144117577 1
1.14533988752954 1
1.3393905015051 1
1.67646924327068 1
0.998177946852236 1
1.48776998343804 1
1.14283234174407 1
0.597185922409626 1
1.54981077758527 1
1.16725128393825 1
1.70102315769941 1
1.35046514915461 1
1.06157868495483 1
0.738635864658637 1
1.82957859132107 1
1.04090595415585 1
0.691218852555006 1
1.07583472122679 1
1.47244849798612 1
0.780253357354877 1
0.154619832304223 0
1.40593135859123 1
1.1559341451422 1
1.42407577836585 1
1.38739067994805 1
1.32000389573341 1
1.2338255693274 1
1.20716109999657 1
1.36972568020004 1
0.6488243081557 1
1.11253110548252 1
0.898220968185146 1
1.2531251611699 1
0.801352059667794 1
1.37369658081907 1
0.933217045409259 1
0.451242048833491 1
0.997592503711385 1
1.09170403750027 1
1.03462283953022 1
0.936282241888361 1
1.07080321593979 1
1.07975125068789 1
-0.00524310376622601 0
0.780152554703653 1
0.991898239752636 1
2.05712192583608 1
1.42950761056738 1
0.995867550165102 1
1.89169388705603 1
1.29171530306134 1
1.37770307977571 1
1.59495433365943 1
0.266852735722817 0
1.2501961761396 1
1.41618289655049 1
0.919401485362441 1
0.783333131844875 1
1.52654160415657 1
0.868446788242009 1
1.33295414277711 1
1.45787530619246 1
1.92855299563677 1
1.80045996197104 1
1.08158136758559 1
1.06499504448026 1
1.82847484500268 1
2.39006817751914 1
1.6857379804021 1
1.66391998242713 1
1.86817027592608 1
0.719195455351577 1
0.896944489093571 1
0.517008166291319 1
0.458877367346136 1
1.58928862149489 1
0.982832567989335 1
0.7803724475681 1
0.531785401167843 1
1.11906237623041 1
1.90463010873732 1
1.20505776862054 1
0.48781149511927 1
1.77395136793472 1
1.15121004013679 1
0.693694715742018 1
1.74360771873174 1
0.908918921451949 1
1.06139933515334 1
1.80993278407876 1
1.29050006392723 1
1.79811820928473 1
1.15113219118804 1
0.557067171941916 1
0.559863768481505 1
1.87864027744335 1
1.80747495008893 1
1.35449511032846 1
0.984836162435719 1
1.63848121861154 1
0.55885513710629 1
1.35614990331222 1
1.08359235978176 1
1.48423776615965 1
1.89055961023547 1
1.17673674366964 1
1.10325569276828 1
1.49386839222768 1
0.807583571905273 1
0.942958552596131 1
1.13334284374608 1
1.56418337353198 1
1.56167066362719 1
1.00570703563125 1
1.98290688863207 1
1.43116352665142 1
2.25053541338134 1
1.53175866793692 1
1.48708769136601 1
1.5043391696207 1
0.874086358703349 1
1.04512949828861 1
0.679488051586825 1
0.906212066988719 1
0.750287011262706 1
1.16898945528646 1
1.0319889036086 1
1.35068282683191 1
0.537065179181935 1
1.18590277839469 1
0.284105091214443 0
1.16020989448963 1
1.7629922201498 1
0.509474421110937 1
1.89029819190183 1
1.93165617560593 1
0.980261584008141 1
1.57363177039083 1
0.108506826322987 0
1.64659133540726 1
1.50076188059002 1
1.09654941755678 1
1.77148246297282 1
0.959756027646966 1
0.919374313036501 1
1.32884007203762 1
1.23689187873011 1
2.27209980207559 1
1.12503810173509 1
0.820214276603752 1
1.05921576991563 1
1.60819626988967 1
1.37717184980498 1
0.83022471328383 1
1.23230051186953 1
1.6600887937182 1
1.85923540799624 1
1.61229149884933 1
0.5541206301216 1
1.70270312870626 1
1.13815601558039 1
0.849962348108132 1
1.69174836593487 1
1.48379139785448 1
0.868587340638781 1
1.23970511960567 1
1.29120725306915 1
1.61227300400428 1
1.29513739607703 1
0.981250469608916 1
0.49235633966071 1
0.99430875016515 1
1.57725848447083 1
1.69876405943034 1
1.36389529910706 1
0.771049414746487 1
0.845226160891493 1
1.67634334302433 1
1.2332345288414 1
1.32027046442502 1
0.352935230826147 0
1.15954354096708 1
1.83019770607514 1
0.598336326260438 1
1.01908858042637 1
1.31792995941835 1
0.890430464203927 1
0.484173403050764 0
1.41785143673767 1
0.22382875414677 0
1.04847890773832 1
1.27580960575013 1
1.32588048646097 1
2.03333702069093 1
0.850911474547602 1
0.554113634503265 1
1.12888876092168 1
0.834637953142479 1
1.10637766198411 1
1.15856620263682 1
0.919438901938532 1
1.27477458852009 1
0.956098476691873 1
0.673248851998189 1
1.14062590726661 1
0.637968022768703 1
0.90520923958212 1
1.10220441150663 1
1.21249721076648 1
1.13874775239171 1
0.204988469975082 0
1.14079896942129 1
1.17024326231685 1
1.74000297364975 1
0.878575399208548 1
0.942227544009489 1
1.04098292720866 1
1.2718823471856 1
0.821995881031008 1
1.51354776367942 1
1.36504283825445 1
0.88472987417038 1
0.856007157430811 1
2.09694324422407 1
1.00893577464196 1
0.569632531943709 1
1.3473865290925 1
1.21103608257926 1
1.57604318226513 1
1.04522946715035 1
1.70665464084817 1
1.80157103037502 1
0.493460826340829 1
0.933501021491523 1
0.746439300845745 1
1.28165737808825 1
1.626178422891 1
1.12862432553406 1
1.0040552161084 1
1.56348862251764 1
1.29336443716699 1
1.26368554854841 1
0.45688619333705 0
0.953281975993811 1
1.92069453084873 1
0.870963425537777 1
1.32411602308576 1
1.28164480095692 1
0.104506689207283 0
1.0817610411752 1
1.21734494874699 1
0.966714804719474 1
1.97591433852506 1
1.45403012437344 1
1.13213525864169 1
1.24218293520914 1
0.483818213404536 1
1.20108572287586 1
0.701314634385778 1
1.07260565354908 1
1.61784695905261 1
1.30508541953546 1
0.519177153886938 1
1.27263243797827 1
1.57390194878592 1
0.99898568207261 1
1.47454994498265 1
1.40328605458525 1
0.17465033232673 0
1.31488183858939 1
0.853277453777388 1
0.666962145332836 1
1.20968588039121 1
1.42680342964498 1
1.31221724476938 1
1.58168615355985 1
1.29007962433046 1
1.30154384908346 1
1.25738656529578 1
1.14668808171168 1
0.562700294707336 1
1.17624113402382 1
2.00727842274062 1
1.14147076223413 1
0.943420999083794 1
1.53644280092046 1
1.11003174540058 1
1.35737386684137 1
0.171957821857795 0
0.989629062625504 1
1.51601487592976 1
0.506030236690353 1
1.03763401950835 1
1.11604779706418 1
0.535730506637943 1
2.06655495822129 1
0.948989458184188 1
1.67624595940743 1
1.10174084241443 1
0.705456591662663 1
1.54577356838129 1
1.61041223563858 1
1.85970226676521 1
0.648107860193938 1
1.32499536934334 1
1.50598239150505 1
0.955751864568738 1
1.54695450405739 1
0.700178407073263 1
0.746200119853181 1
0.99378091085061 1
1.75460150675101 1
0.2967085846759 0
1.31886195025962 1
0.826626264819625 1
1.68468904864712 1
0.835662635713279 1
1.5144778269277 1
0.863881926841915 1
1.56485453163976 1
0.567484191387174 1
1.8082154599721 1
1.39456633902221 1
1.14653614417737 1
0.906130239164251 1
0.247596886504172 0
1.16789126255218 1
1.2195696706399 1
1.53767637642971 1
0.875575527579351 1
0.969197275129618 1
1.42787303772202 1
1.0924703083138 1
1.15820910004186 1
0.791409433632367 1
1.20885431463288 1
1.48188280760501 1
1.04504749670343 1
1.26470869986899 1
1.26687868558652 1
1.79843654581778 1
1.13697310859324 1
1.52411296408389 1
1.39269890781984 1
1.42824528012404 1
2.152988849074 1
1.45175012649849 1
1.70003409469442 1
1.37660861128558 1
0.205449896647414 0
1.51517172629444 1
1.14821880460243 1
0.936306800146447 1
0.862559940090126 1
0.983692375413355 1
1.06651435472742 1
1.23233617787792 1
0.94431467114236 1
0.869678458548232 1
1.28000969014945 1
1.18268483529612 1
1.43941555975915 1
0.982376919102021 1
1.24105255003399 1
0.746142602715832 1
1.40880846339089 1
1.38218441525707 1
1.0156850479555 1
1.51341599204432 1
0.822755852135737 1
1.03208016280531 1
1.37316017926674 1
0.872104594152431 1
1.01373044794432 1
0.831950263571046 1
1.12160914179641 1
2.00309004792922 1
1.26737266567394 1
1.74119700689769 1
0.924520459374077 1
1.33101787550661 1
1.93477179037437 1
0.850776628258508 1
1.70955494695689 1
1.1625879660437 1
1.58628926090792 1
1.40787249476461 1
0.945080512645644 1
0.998186656507014 1
1.35491819102148 1
1.05323739960833 1
1.31352205457037 1
1.31728848620233 1
2.01982843466562 1
1.41640522703652 1
1.55404492146598 1
1.15699368256036 1
1.15074979334353 1
0.55954729272278 1
0.545179796240715 1
0.59855545004612 1
0.307243782652648 0
2.00321889680517 1
1.27768489398415 1
1.08679703027937 1
0.754737377467121 1
1.19919281219119 1
1.86106067292159 1
1.475871357344 1
1.10842048800053 1
1.88463182346266 1
0.59424695195536 1
0.572744465754504 1
1.1546201602901 1
1.13979908406136 1
0.956567760317108 1
1.13830764071411 1
1.63418876654833 1
1.12861621543589 1
0.798403598122071 1
1.59520153213523 1
1.10572757384759 1
1.47749804507378 1
1.01233954404521 1
0.61200468344655 1
1.70693176753167 1
1.92699111158606 1
0.686807945288903 1
1.72014128806785 1
1.22406380062039 1
0.807259634938865 1
1.39146151659394 1
1.15003127743111 1
1.39288308939016 1
1.52578224983233 1
0.203570718946943 0
1.19625515744504 1
1.44097048819351 1
1.49718386250328 1
1.53393571077461 1
1.3435657311189 1
1.77091440749394 1
1.73313229515557 1
1.89524727629125 1
1.51075109787905 1
1.08567875805508 1
1.42272345100876 1
1.09219369729602 1
1.46706862461353 1
1.33795813836918 1
0.895114974947639 1
0.871532494356913 1
0.0830989352249865 0
1.59390944229058 1
1.51128632295868 1
0.520196949753546 1
1.05126092495267 1
1.42390281810789 1
1.27180572349448 1
0.835871947007253 1
1.58502593840852 1
1.21853510803456 1
1.28736242696043 1
0.896863676451588 1
1.34468745120799 1
1.4096896771228 1
1.09864567638474 1
1.63983240767115 1
1.18674439025978 1
0.716528617517333 1
1.39739193839213 1
1.29312344056576 1
0.960729166953112 1
1.4224601761107 1
1.30871612414868 1
0.864835348556984 1
0.242906124658093 0
1.76885004713021 1
0.380180199999083 0
0.919336959103072 1
1.82488525213062 1
1.33017615607621 1
1.23465869472315 1
0.645051014731239 1
1.43632819239088 1
1.76855442318706 1
1.18231154529101 1
0.933650341378408 1
1.05137465864343 1
1.44851427556838 1
0.609159117437868 1
0.478255658142304 1
0.7735041150413 1
1.38216502248624 1
0.874820339356285 1
1.07762218726076 1
1.13511912263361 1
1.59076640719607 1
1.05285823754214 1
0.65680768965481 1
0.948263188252467 1
1.80324602828488 1
0.456554585664645 0
0.947336232075324 1
0.877486314666903 1
1.42782539360358 1
1.48474845489639 1
0.898527128578619 1
0.93056774135638 1
1.32766124897428 1
1.22207477195521 1
1.02793938818735 1
1.01917939609889 1
1.07219207139389 1
1.66327692503216 1
0.95928340750132 1
1.54875825121222 1
1.18670294079144 1
1.28347721702882 1
1.35103458690034 1
1.26327209676951 1
0.700752453685087 1
0.505815309911767 1
1.05722374088361 1
1.11931950302349 1
1.16867620348741 1
0.20572720296703 0
1.00085077401117 1
1.38685064987961 1
1.23044378080318 1
0.930749645247585 1
0.0228896061583593 0
1.43883116061467 1
0.351621522549073 0
0.830891967792866 1
1.23459298347181 1
1.23253032470934 1
0.814815126362939 1
1.23534487069827 1
0.552845828952539 1
1.38531392310931 1
1.18492034436151 1
1.19690712317022 1
1.22632523176074 1
1.46615498779426 1
1.29850473100828 1
0.500014475629283 1
1.81810937486912 1
1.45906559546179 1
0.749645678633741 1
1.59877499148889 1
0.450559049416794 1
1.36721091659949 1
1.76704073224759 1
0.671868499838884 1
0.675777133232291 1
1.81560629089334 1
0.959252529002878 1
1.20834796667928 1
0.65522218847441 1
1.2148952185561 1
1.72313521581733 1
1.81435220064769 1
0.57401910476361 1
0.726683359573798 1
0.998340975391813 1
1.64539241704122 1
1.35163975391343 1
1.74887239999741 1
0.824069406121475 1
1.49391891098169 1
1.4673262711843 1
0.904370918487359 1
1.510203991052 1
0.898865878321836 1
1.65321672437926 1
1.02198581794892 1
0.772005046752376 1
1.36781426721498 1
1.41804917312242 1
1.42270927212933 1
0.934468999799112 1
0.796698008439817 1
1.05713165592839 1
1.74733519881206 1
1.2738474743526 1
0.84271360203579 1
1.22152137782359 1
1.46303867601166 1
1.24897777524866 1
1.3255210645268 1
1.35522501308805 1
0.798758334860166 1
1.16116640228789 1
1.04854634999585 1
1.53380061040258 1
1.20048251568356 1
1.18515685520408 1
1.07269164546522 1
1.64640653881723 1
1.56766586144732 1
0.889509544036611 1
1.87722083816857 1
0.72346924297887 1
1.34767608083632 1
1.49137963320782 1
1.01229070872881 1
1.85972359844629 1
1.61713364571961 1
1.00085620509482 1
0.713608126976583 1
1.39481878476651 1
1.27266294767641 1
1.25009679642366 1
1.29133278072826 1
0.652282632864437 1
1.47024180886377 1
1.8612650087132 1
1.37752311016588 1
1.50444444933826 1
0.759476136679995 1
0.234086839783885 0
1.59641159055242 1
0.512146401925847 1
1.30241928986711 1
0.262812737312907 0
1.55228825027052 1
1.13837105276326 1
1.73579463201653 1
1.58650382986236 1
0.524129570981337 1
1.36749090479272 1
0.912055174515134 1
1.75024013190257 1
1.0161880115273 1
1.38290785819409 1
1.23415650707091 1
1.14147212976591 1
0.925452121824592 1
1.98971639279076 1
0.567037293469679 1
0.737838936737493 1
1.54014300110633 1
0.96578480010372 1
1.20688322356851 1
0.940484642317134 1
0.932013962274194 1
0.987988691774569 1
1.99143315304621 1
1.00110514639867 1
1.19790234516612 1
1.42236020415108 1
1.48287551372323 1
1.8356012943867 1
1.51988429018582 1
1.20297121616934 1
0.670345817855802 1
0.620860343617424 1
0.786421236477621 1
1.48824816542583 1
1.03765242071847 1
0.598871826609628 1
0.950030729729658 1
1.61407704935115 1
1.55532889078108 1
1.71098158119009 1
1.68603257170167 1
1.66365142300871 1
1.41432628018398 1
1.4655326705698 1
1.3075826381677 1
0.137971250627632 0
1.20190754242455 1
0.632844464785469 1
0.347150596811816 0
1.61745628045729 1
1.99585410106565 1
1.24709181538063 1
1.75556647770792 1
0.880394006372244 1
1.26435375070689 1
1.09850546136722 1
0.889034451692152 1
0.908513060098529 1
1.41220756511965 1
0.689375080185854 1
1.2117463370933 1
0.592825073785101 1
0.5167377875051 1
0.770226715278032 1
1.12919362341833 1
1.53632576157606 1
1.06310653058536 1
1.58047108740894 1
0.449669635847158 0
0.796659781760291 1
1.75579544102138 1
1.33609771043215 1
0.863876134097478 1
0.48068228080223 1
1.85185161184704 1
1.08896101736186 1
1.06175717220762 1
0.575599089431806 1
0.878916957583695 1
1.74327929295713 1
1.07935365764095 1
1.06417007745475 1
0.955622994658986 1
1.61689051876249 1
1.88017987825704 1
0.735869279342578 1
1.05519459298865 1
1.20363752270353 1
1.43846479602532 1
1.04287559231759 1
1.34319014734081 1
1.23896217202667 1
1.23144161912949 1
1.81502908648663 1
1.23941471977512 1
1.25717089124538 1
0.722717380500883 1
1.34865676798457 1
0.371206607265886 0
1.21216263911755 1
2.10365535018248 1
0.75876213026948 1
1.32542438710485 1
1.7305733750269 1
1.32040269678183 1
1.13635406680772 1
1.30152724651966 1
0.765349989166068 1
1.35512324105452 1
0.943510935003452 1
1.376580245231 1
1.03610641966164 1
0.816022343628471 1
1.60728344084147 1
1.69673099956224 1
-0.0118352536918937 0
0.980249746584871 1
1.15754759059216 1
1.35760667712294 1
2.23087780711955 1
0.567969890670256 1
1.23379712635101 1
1.28917488845804 1
1.41105200786786 1
1.49918350889526 1
0.98106228018321 1
1.19285607833984 1
1.06955067785124 1
1.17370196178839 1
1.61507458006262 1
1.27801492542039 1
1.21558584994921 1
1.19766789522381 1
0.485479030422822 0
0.869019484681257 1
0.537252683693343 1
1.35005493208609 1
1.00400317864878 1
1.13749664131449 1
1.41947383855062 1
0.760079362199519 1
1.50378245498228 1
1.334275041151 1
1.26687058001615 1
0.967138602134076 1
0.763194749879776 1
1.46445584781469 1
1.53080882125782 1
0.948467845282023 1
0.771646134581544 1
1.41852820482188 1
1.32601659196001 1
0.875042518789197 1
1.42807999966691 1
0.959386272940887 1
1.020359457176 1
0.723128972059489 1
1.37397171010003 1
1.34635414663249 1
1.42835810739267 1
2.10800748049717 1
0.810968477731682 1
0.957141902230064 1
1.45553190813216 1
1.21606055468107 1
1.16595036254811 1
1.12117628296271 1
1.57313818638936 1
1.5233910987025 1
1.55599621790832 1
1.64171537495812 1
1.69777223667473 1
1.66419974104484 1
2.26948750246897 1
0.884435596800168 1
1.12596351037111 1
0.56096525953349 1
1.37466220957197 1
1.59138045761993 1
1.3064831223776 1
1.13635692107763 1
0.912603475424833 1
1.31423180348915 1
1.02242724222506 1
1.29537739392061 1
2.05465517173566 1
0.971545538957164 1
1.55310494846101 1
1.28522605281706 1
1.29694881266995 1
1.29684182677095 1
1.27868159979703 1
1.57494923434685 1
1.59446821652435 1
0.588713249103137 1
0.761676402246162 1
0.648812057140451 1
2.00480634690966 1
0.826204312668695 1
0.954031674114608 1
0.299017605194739 0
1.11872981639172 1
0.705879993117858 1
0.919548781405287 1
1.34017421382016 1
1.27082291703038 1
2.23037658695223 1
1.83287382586817 1
1.9339432820549 1
1.27957413743199 1
0.457908857514505 1
1.0713256053647 1
1.19912366989353 1
1.66303478548204 1
1.58847472059186 1
2.08531754829314 1
1.25706184297753 1
0.591925777692515 1
1.58366432125075 1
1.05825814485749 1
1.74276056012878 1
1.66500964429549 1
1.23994875980328 1
1.35686301472194 1
1.3055198464159 1
1.34501219490528 1
1.26454666995292 1
0.611763468072424 1
1.13247353529666 1
0.934099233439922 1
1.17937982436089 1
0.904485596253541 1
0.644703185176859 1
1.32799561354347 1
1.70213507426522 1
0.776101691808611 1
1.14305119811143 1
1.23891486259089 1
1.30016591544545 1
1.25236948873804 1
1.09910147245847 1
1.68168205210924 1
0.619564770705726 1
1.55170484807303 1
1.23312949850663 1
1.35183620789461 1
0.761269121727559 1
0.825084945040225 1
0.592486753898274 1
1.23290908170709 1
1.45519845154905 1
1.47650944851402 1
1.07864065033694 1
1.59189161841873 1
0.959057590763244 1
1.16005921653222 1
1.26138563679681 1
0.668836429171118 1
1.62724039206369 1
0.548430868793767 1
1.27906087246346 1
1.07222857142355 1
0.640180028085648 1
1.19335850861841 1
1.49592665999853 1
1.22943190995344 1
1.20051544144383 1
1.53529964556756 1
1.02181876436867 1
0.9928036990797 1
0.952542321544657 1
1.46269752583163 1
0.933747335521064 1
1.6344778327558 1
1.07634298126358 1
1.19193591543642 1
0.738644188719293 1
1.0072704044028 1
0.809521007982917 1
1.29449465917549 1
1.49908998486956 1
1.25031199032485 1
0.691116697135664 1
1.76275186599533 1
0.836410722957326 1
1.23423870168272 1
0.978744677245103 1
1.1452335905173 1
1.22672685191853 1
0.285103617449561 0
0.747730464410538 1
1.02334248821312 1
0.810449424490945 1
1.49028929156551 1
0.824406561973711 1
1.52621029906581 1
0.845458368370724 1
1.16864943734523 1
1.26714721248383 1
1.21245777352136 1
0.962739676413562 1
1.01551764823661 1
1.42382177723189 1
2.16497625973073 1
1.49161382264981 1
1.84027234664136 1
0.740139503811769 1
1.40745847848632 1
1.8441529055761 1
1.38763243325433 1
0.520496104644245 1
1.14604935466122 1
1.02010129186779 1
1.15519784097101 1
1.50321768517824 1
1.60171408144974 1
0.915777693205217 1
1.41542982268476 1
1.38710726888779 1
0.659541136759188 1
1.62074532644849 1
1.38955416720392 1
1.40826350481276 1
1.43852432138535 1
1.03659543641582 1
0.567688803554231 1
0.824198177964048 1
1.08877385410286 1
1.24498221967227 1
0.970543641482975 1
1.36566849553899 1
0.885328042539895 1
1.66327297443672 1
0.742400668902127 1
1.41914028426686 1
0.940825647535557 1
0.833112567021322 1
1.29071569634799 1
0.844549819127309 1
1.09164124600675 1
1.90727042242181 1
1.37844029832046 1
0.572046559238567 1
0.856760546945711 1
1.47375393365887 1
0.646921869154663 1
0.325695191859522 0
1.33605109816976 1
1.88304763653757 1
1.18466278537367 1
1.4493493286027 1
0.946021269919102 1
1.59109682066052 1
1.62718521525516 1
0.853088754529688 1
1.11444941019016 1
1.03737818756355 1
0.687916882512396 1
1.28784883515139 1
1.23529646041759 1
1.15586078658859 1
1.14193154075888 1
0.724505881251187 1
1.05907830856769 1
1.31344198906358 1
1.60501143701853 1
0.887438004195918 1
0.73052646889594 1
0.929968857530695 1
1.13142486812546 1
1.02726241658101 1
1.33416229694211 1
1.28627912389898 1
1.7135043363586 1
0.50932946691558 1
1.00926433757106 1
1.12584733580796 1
1.55363189534476 1
1.24371577961646 1
1.90878872648935 1
0.475689216663467 0
0.691094343419251 1
1.15118448197175 1
2.01399547975098 1
1.80740850971062 1
0.75480914627504 1
1.2071722583026 1
0.50602242988999 1
1.32887434837345 1
1.10803082283153 1
1.4588201692422 1
0.985729098186541 1
1.46485898667561 1
1.56971017912031 1
1.31822267017445 1
1.46805796594387 1
1.14603699336564 1
1.08403745873988 1
0.789624085145154 1
1.32395736440624 1
1.00773730451107 1
1.66258790255509 1
0.963762462211137 1
0.514328120497636 1
1.13782870521201 1
0.818525551624323 1
1.08041100071892 1
0.864772559144065 1
0.980170153920122 1
1.57505702373581 1
1.43113557623601 1
1.25740175407655 1
1.23593510519976 1
0.370051175510535 1
0.43971792635793 1
1.41581589133701 1
1.66036410000964 1
1.41275846808386 1
1.62870516917009 1
1.82584796537553 1
0.977204201778088 1
0.824264984497828 1
1.48069634306604 1
0.5991918927699 1
0.601965659171457 1
1.5126834294481 1
1.42063663584068 1
1.04163534222519 1
1.33716515480038 1
1.22801190950097 1
0.76497732828757 1
1.20699783663194 1
1.28168445612372 1
1.37338955840104 1
1.17552618945012 1
0.130782483088088 0
2.22762050932456 1
1.03282543045655 1
1.04480382622561 1
0.806145703013491 1
1.83237597063901 1
0.915703523375803 1
0.928517771298506 1
1.73255570498901 1
1.30023090973092 1
1.23553769995337 1
1.35427436595456 1
1.09943153769351 1
1.20951552907247 1
0.882192624813927 1
0.949458721210426 1
2.07878145802707 1
1.68051687090075 1
0.846565186948457 1
0.508218688213831 1
1.57224105744431 1
1.45992287957853 1
1.12654847572173 1
1.31822241976789 1
1.47989883273473 1
1.27995232406512 1
1.49561314017999 1
0.866307021469031 1
1.33287822127168 1
1.40335082155114 1
1.10817224650437 1
1.71131358707961 1
1.60031007773992 1
0.895653046748751 1
1.97185439023016 1
0.815936080698396 1
1.29444786725686 1
1.03593027584308 1
0.792133019625271 1
0.675286359635941 1
0.910455894009464 1
1.42024237632318 1
1.79503692815633 1
0.227390032447414 0
1.32194957125111 1
0.741235253108301 1
1.21940419265993 1
-0.0898479618517674 0
0.978173547453076 1
1.09171975527874 1
1.17451149870932 1
0.552095035189409 1
1.55196422654497 1
1.10322018314531 1
1.52801101905411 1
1.15629421452151 1
1.01210338268604 1
0.977940633605967 1
1.31595675172112 1
1.40466597290414 1
0.783544333883034 1
1.41052674439353 1
0.877883076452471 1
0.883625503723715 1
0.939704351789013 1
1.35869561068234 1
1.58930577859718 1
0.983815083601543 1
1.01812401308976 1
0.90500521544291 1
1.15356031159149 1
1.55694187132724 1
1.10769531677097 1
0.712173028470579 1
0.895717744186949 1
0.906621017151741 1
2.00953860269951 1
0.613828259540634 1
1.11382059039067 1
0.82577919115085 1
0.925264781355853 1
0.172140450732416 0
0.824928843178224 1
1.42290927750924 1
1.2951652496941 1
0.0466508309798416 0
1.64516861283601 1
1.04841400160038 1
0.979037673321583 1
0.722295962390978 1
0.846948731499429 1
0.897173746760594 1
0.559632030028824 1
0.46778910123305 1
1.16716394612164 1
1.3441265645083 1
1.04608750068738 1
1.01474258275341 1
1.17639991723602 1
1.05115017277838 1
1.17721042491918 1
2.07001316925871 1
0.790418048190533 1
1.48270536240264 1
0.959001025739432 1
1.46619407370447 1
0.509029649599353 1
0.705194551726007 1
1.72152918114887 1
1.33342378947279 1
1.51368098440673 1
1.58715259325898 1
1.35790417803154 1
0.966654851313603 1
0.251043411180657 0
0.804994749610161 1
1.5913536350848 1
0.268836106590348 0
1.22555730561727 1
1.62409910484822 1
1.26031486974028 1
1.95060540593716 1
1.65622430195176 1
0.915669377840952 1
1.26915753978133 1
0.51727317157358 1
2.04776856408422 1
0.175108039953255 0
0.643598980681228 1
1.415137828701 1
1.95509247251498 1
0.930480845603258 1
1.72564401959178 1
1.4300042969155 1
1.85330963610986 1
1.81584359564962 1
0.95853864518939 1
1.54426898850413 1
0.708989733486872 1
2.10110198263723 1
1.56320067841188 1
1.43090001494134 1
1.29230609668314 1
1.27810270082732 1
0.834619178552369 1
1.08591257006257 1
1.22283393323667 1
1.43609275331936 1
0.657664070931971 1
1.06432425104112 1
0.286542852725842 0
1.22888123268823 1
1.35507947818615 1
0.690782266177641 1
1.32019329179195 1
0.642797758050993 1
0.960568247585102 1
0.869515537154252 1
1.12913850444167 1
1.33202142211247 1
1.00178315563458 1
0.833132351643852 1
0.670056738318553 1
0.881702615103147 1
1.40128885895735 1
1.13231243576537 1
0.915780493202 1
1.21947212356114 1
0.945641166913327 1
1.24909430260574 1
1.80022613951255 1
1.19977107132186 1
1.46737571790415 1
1.36926281090163 1
1.65776539952163 1
1.57364166557856 1
0.987985399677991 1
1.42274194060295 1
1.03878487891144 1
0.969309000654905 1
0.56342602219677 1
1.23420148245251 1
0.456871010029295 0
1.46545389546688 1
0.918728824730875 1
1.67952388865047 1
1.73296742756148 1
1.3613116530179 1
0.820911975562475 1
1.6163789045471 1
1.28934829845217 1
0.59667249747704 1
1.0246805971411 1
0.891030547444509 1
0.373940920386687 0
1.26839967532759 1
1.06514416210232 1
0.781389976020229 1
1.15045616362694 1
1.37377259218553 1
0.793351632242369 1
1.66737253482655 1
1.41780706262787 1
0.863397138395398 1
0.885728385971903 1
1.57044868829762 1
0.755378093419382 1
1.09474460304793 1
1.35608358414842 1
1.58392423703155 1
1.07053495043262 1
1.24796000691722 1
1.26488937829232 1
0.846392361442815 1
1.2398324176805 1
1.24514886688074 1
0.849931913991317 1
1.05336378732494 1
1.62583729409866 1
0.92662308627978 1
0.854581852375236 1
0.850153341826936 1
0.654733720363441 1
0.426111919241421 0
1.71152222707554 1
1.50985164127144 1
1.12764512311602 1
1.29858434627557 1
1.11278230262511 1
2.00002640249473 1
1.6695864820505 1
1.494357090127 1
0.29970734516088 0
1.08814394681189 1
0.612083528635989 1
1.11489845859785 1
0.784925907443406 1
1.1620996933811 1
1.76171964932527 1
1.19006532915086 1
1.58012566827151 1
0.935205965676744 1
0.967256787935867 1
1.61857451450579 1
0.0768267880282898 0
1.8005043543262 1
1.1814911042233 1
1.37650270943871 1
1.34616645477273 1
1.80232125208398 1
0.933553105488822 1
1.75910034383222 1
1.4294799362573 1
0.227041407878492 0
0.980895628001075 1
1.14468689072456 1
1.26155627313772 1
0.563782552264596 1
0.789759858260845 1
0.635547922898074 1
1.54856037267211 1
1.41724499912967 1
0.838542441142395 1
0.659977940198017 1
1.45857133301523 1
0.994027322650139 1
1.3596823107219 1
1.20032421058547 1
1.42781086631416 1
0.738623047583802 1
0.825027987934888 1
1.68472675115323 1
1.61299212834794 1
1.60641177688579 1
1.69513694941231 1
0.657296128665593 1
0.434850034747284 0
1.02387680551648 1
0.932064512819418 1
1.64603201947119 1
0.783120931917625 1
0.986157394320445 1
1.38726090932197 1
0.797486921643917 1
1.67275575874975 1
0.787614474548855 1
1.65985874214725 1
0.797479194396433 1
1.3638443321814 1
0.827404579534154 1
0.842742092767705 1
1.16585645785698 1
1.76020037176121 1
1.26375299963834 1
1.34233427477054 1
0.320407196336211 0
0.336617038179636 0
1.36533851284301 1
1.13433121627041 1
1.44316420908396 1
1.68447848886845 1
0.903343382146855 1
1.91643833011851 1
1.22752940633858 1
0.643572611795888 1
0.524716758350144 1
1.39110739933601 1
0.966560816440973 1
0.559170870618047 1
1.49412005704788 1
0.91121978294467 1
0.902086548770308 1
1.14031121471466 1
1.6876558276661 1
1.84003846446962 1
1.34088383506708 1
0.804922549841989 1
1.18527164528854 1
1.40897814790658 1
1.92011632670994 1
1.26348393057055 1
1.33997636198925 1
0.582153263033488 1
1.75280214413513 1
0.778597601939963 1
1.01145257908097 1
0.659185726383102 1
0.832515675005174 1
1.29869194365427 1
0.652283393178589 1
0.216573296180199 0
1.17910666547231 1
0.938844898152058 1
1.20314729749415 1
1.06780886426541 1
0.917598312262266 1
1.26131951875607 1
1.50375581637641 1
2.08594185505712 1
1.04935962600329 1
0.762027387264937 1
1.19515554307471 1
1.35976315056605 1
1.30363949469639 1
0.0997482222181325 0
1.10931512729147 1
2.25085045485909 1
1.08434410637604 1
1.37388321858848 1
0.927032130804943 1
1.2357438488043 1
1.06719985522331 1
1.01008381967924 1
0.882378645035435 1
1.58133445746487 1
0.593545851716215 1
1.08653233514718 1
0.953373287057894 1
0.840220588296531 1
1.13877997896891 1
1.79025065625633 1
1.53079794080178 1
1.73265420160535 1
1.51849863990375 1
1.89394742426895 1
1.19302514046201 1
1.25334973017919 1
0.870490258225538 1
1.39704711453142 1
1.5417648748633 1
1.35036705478934 1
0.87167746133148 1
0.80208785170339 1
1.57390914232226 1
1.30540634698907 1
2.5360619506449 1
1.68304502019217 1
1.45962969058662 1
0.723870951464342 1
1.20798301883387 1
0.702764294482882 1
1.46911252386404 1
1.4997939558152 1
1.02384578122566 1
1.02724436034567 1
1.32515700117934 1
1.98622645794586 1
1.54581052129133 1
1.29406876229156 1
0.843829996319157 1
0.970741433319242 1
0.55591324351638 1
0.94712050126893 1
1.37816511033966 1
1.17663655586206 1
0.941961149525711 1
1.15910539865298 1
1.26535589500166 1
1.1849959329933 1
1.82030168323148 1
0.868876886624478 1
1.55689717413048 1
0.793338588964243 1
0.894871972504981 1
1.1521480245886 1
0.970991331411873 1
1.18058404214199 1
1.31566098769903 1
0.808726126950495 1
0.973020089558041 1
1.43696710330272 1
1.385586235794 1
1.38506546569675 1
0.723149982230793 1
2.08079822691781 1
1.32488944421129 1
1.15156488204145 1
1.84257276130481 1
1.28384831846016 1
1.53344718932344 1
1.45999830752932 1
0.677900139371865 1
0.938798007989771 1
0.190446638235119 0
1.34930981374502 1
1.50395580895745 1
1.33385763754178 1
1.2884357452765 1
1.40577104924099 1
1.71537230327127 1
1.19364002493806 1
1.4903732911258 1
1.20824091477485 1
1.10688704400761 1
0.636723950650965 1
0.80628965690948 1
-0.0111143961288547 0
1.57268509836241 1
1.13140471531716 1
1.88959961957074 1
1.19386861077737 1
1.16342881911155 1
0.678415626966453 1
0.766066667992008 1
0.250235726365098 0
1.14389674369899 1
1.41476950317641 1
1.05464214966626 1
1.55600427405184 1
0.998111806292686 1
0.737082754188583 1
1.92483493885403 1
1.48843216361954 1
1.66419035537598 1
0.881058651572246 1
1.30428048795972 1
0.769337381549458 1
0.536472931943562 1
1.44011257215181 1
1.21231209905592 1
1.06347504207995 1
1.628654926878 1
1.09320344506577 1
0.556110573621512 1
1.40907800959131 1
1.34925108574675 1
1.28744983309599 1
0.746793082154498 1
0.940538210863033 1
1.09152251486371 1
1.71302211192723 1
1.35588101862997 1
1.20020047951654 1
0.349411685873955 0
0.394629189864687 0
1.24903337962489 1
2.4122368152897 1
1.45524928191212 1
0.804380233639533 1
1.44811861133645 1
1.56686134474625 1
0.603015501124681 1
0.72303654422267 1
0.836889959771319 1
1.19755198740581 1
1.01798681060266 1
1.38842924741284 1
1.58556317804439 1
1.28895808537976 1
1.02198153451081 1
1.20791204919795 1
1.30963298995301 1
1.01637427458974 1
1.14678860759336 1
1.59052989164567 1
1.36409734110304 1
1.32101964173905 1
0.647134432420628 1
1.59769749910456 1
0.994770205582967 1
0.838528064959741 1
1.5522467386448 1
1.08938519980189 1
1.54783881482459 1
1.28955554325341 1
0.601845549792813 1
1.10796571923762 1
1.55084886482801 1
1.83874666048393 1
0.837850000597438 1
1.29958399340625 1
1.04659899555504 1
1.36763087161883 1
1.68513907818702 1
0.86775848681855 1
0.751103521081555 1
1.29977250291682 1
1.89403823537603 1
0.712019399710332 1
1.23720952446275 1
0.83043813723375 1
1.05395361351235 1
2.16833429700271 1
1.28868337489696 1
1.1599026918457 1
1.09636465713701 1
2.05432579834165 1
1.31121400585314 1
1.02119373729842 1
0.250157416580959 0
0.94964087397672 1
1.58873400340405 1
0.906365530456446 1
1.82970350527875 1
1.53478483877085 1
1.10690147278508 1
1.37314266461648 1
1.8862927551518 1
1.75910436095487 1
1.11916001407524 1
1.38317333077723 1
0.940678593852211 1
1.50039698314074 1
0.496167406296944 1
2.07314078743979 1
1.02996255339984 1
0.902977008051498 1
1.02905910315107 1
1.36367225511439 1
1.42025656504077 1
1.21004971921722 1
1.77123386438795 1
1.53694109990907 1
1.44166694101968 1
1.86575156688115 1
1.30065155333198 1
1.14146812869901 1
1.98486170540077 1
1.54387531275826 1
0.5851614749724 1
0.681284771174623 1
0.375108817686483 1
1.52106299931777 1
1.02775882198938 1
0.395163145560817 1
1.57678729989392 1
1.1745792965812 1
1.60070599711926 1
1.47292388851286 1
1.3714310156516 1
1.10216299211192 1
1.33469795288779 1
1.04893073637267 1
0.870073838233628 1
0.825126888360002 1
1.65602507711082 1
0.602669802400783 1
1.43020908211496 1
1.64876613961392 1
1.49197948398348 1
1.23384521480895 1
0.798793986898363 1
0.807824610727054 1
1.55515596668579 1
1.62196589172385 1
0.908099900527801 1
1.23187147513398 1
0.990883767336838 1
1.49243017710833 1
1.34767700234748 1
1.16531429018642 1
1.36995067686317 1
1.45983214908439 1
1.40635466767144 1
1.88941030926425 1
1.8282930523706 1
1.2327838175167 1
1.18139781752151 1
1.07122651758179 1
1.49382194162123 1
0.616311945243 1
0.897038622173416 1
1.25008119638417 1
1.53072738634014 1
1.1525816128282 1
1.22389005416033 1
1.1357870970814 1
0.924608224088287 1
0.905891499089732 1
0.663846773093606 1
0.361226290015288 0
0.887368362399622 1
1.67991203148452 1
1.05427443874755 1
1.21817554157381 1
1.98988290256889 1
1.1684722669162 1
1.16611573266064 1
1.22217155031566 1
1.2667543391707 1
1.45782503492174 1
1.26089378837254 1
1.60205314816348 1
0.73009020691411 1
1.67112534283953 1
0.906593986472089 1
0.940650907084892 1
0.567440827312491 1
2.18272212422075 1
1.41520953826095 1
1.24724005967901 1
1.24279008613385 1
0.567964341917268 1
0.491970831062774 1
1.09390933803873 1
1.2968685708061 1
1.26605738933115 1
1.62089509385994 1
0.893468696076695 1
1.07258916294472 1
0.356764112795956 1
1.31076302719029 1
0.267685631552487 0
0.79789879399481 1
1.22322492113548 1
1.89173710519949 1
0.74455505292165 1
0.826182057721962 1
1.33992013872991 1
1.23610065387108 1
1.39122901192334 1
1.59224851946449 1
0.987435608519149 1
1.18172188755184 1
1.6257593819286 1
1.06384566861309 1
1.83660160129824 1
1.09670906809164 1
1.21571389379839 1
1.21435238931531 1
0.492945850028883 1
1.2092267004293 1
1.00265388428117 1
1.38371286023397 1
0.849921847097086 1
1.0628323290103 1
1.62279413715379 1
1.15435587662757 1
0.751883149152403 1
0.973378701424115 1
0.0820428974484754 0
1.77531956797493 1
0.679590374514544 1
1.68722241176676 1
0.791893159144361 1
1.56203050715215 1
1.2393964822447 1
0.681696474660094 1
0.88235496874913 1
1.03708561917089 1
0.924930771140984 1
0.641457240290121 1
0.833811560812706 1
0.9177558131031 1
0.414742795515493 1
0.654159915765355 1
0.824128086530542 1
1.21385743947838 1
1.90581532102059 1
1.4971504788265 1
0.269096909799903 0
1.73834309232141 1
1.36563055439417 1
1.37833387141639 1
1.16183172763849 1
1.78954682755766 1
1.03106593405042 1
1.23364943506325 1
1.18564089769814 1
1.81059884506794 1
1.89276249358693 1
0.887502794140167 1
0.660278371118904 1
0.984952443828728 1
1.7339370427926 1
1.85225765133373 1
1.57106702078518 1
1.39138628805797 1
1.06975810702066 1
0.915115719037834 1
0.764327792346619 1
1.54982172151147 1
0.956276744699473 1
1.037536277266 1
1.2541243206152 1
1.91068918277154 1
1.14036960239528 1
1.69943135447159 1
1.52844386229223 1
1.21897182428947 1
1.48680152707048 1
1.24685628022015 1
0.993723448209308 1
1.13351810390586 1
0.832393070494447 1
0.971478220272085 1
0.958523551572278 1
1.5391061343203 1
1.00918353381114 1
1.75877428614657 1
1.02195126290565 1
0.514450181821111 1
2.16996265768971 1
1.14645807515561 1
1.19429105055128 1
1.66739564281743 1
0.988559529490861 1
1.43243809596957 1
1.13645855340908 1
0.925264349408531 1
0.991175633940366 1
1.16726481826363 1
1.39649088014495 1
1.66000048042584 1
1.50381365828272 1
0.944656423992228 1
0.666114870900092 1
0.636725975058733 1
0.803470142346063 1
1.04968196945983 1
1.77552350055287 1
0.965654788011146 1
1.27892516521653 1
1.05159826322838 1
1.09114860324298 1
1.95482526924988 1
1.97993085461228 1
1.29614892792198 1
1.73798473711042 1
2.09922669809119 1
0.665293525497427 1
1.30251217483237 1
1.20266702481143 1
1.40827684976288 1
1.23185329306859 1
1.69550292089085 1
1.13736372052478 1
2.27330520976271 1
1.4098942719454 1
1.9045114707843 1
1.30070717597098 1
1.29991187331964 1
0.563286393247094 1
1.19977902672096 1
1.02685228171249 1
1.39746972606 1
1.23600120331803 1
0.701354488378046 1
0.681410924291459 1
2.32488063559177 1
0.982037576148958 1
1.28527364805656 1
0.993266626661697 1
1.45009088441476 1
1.08393799087234 1
1.29494792477169 1
1.79977844855652 1
1.33303565082016 1
1.22771286051789 1
1.14851583146976 1
1.50108317961467 1
0.635734120600794 1
1.46729786827128 1
1.63544807844835 1
1.40550474963037 1
0.944932754971071 1
1.37828299212434 1
1.28994834544011 1
0.976642973370927 1
0.658634711219101 1
1.83530352239589 1
1.13437860479285 1
0.255003365778304 0
1.0972149344855 1
0.550741497461643 1
1.76875119761059 1
1.18290503293792 1
1.37812368666556 1
0.946571034978083 1
1.47263100871236 1
1.05907189007361 1
0.959984270251743 1
1.21221044795306 1
1.47945342940319 1
1.60307041164052 1
0.525822480980265 1
1.57835293743721 1
1.71453393857237 1
0.508788387383182 1
0.725393779896888 1
1.82088479874608 1
1.03006981204126 1
0.710342395498058 1
1.13418347352091 1
1.20068809253395 1
0.883083478149539 1
1.23277951226312 1
1.18470632618892 1
0.86819624310577 1
0.93489814025957 1
1.31825980283933 1
0.856435162833345 1
1.08691734548345 1
1.6140531915988 1
1.05843179164849 1
1.48856750053051 1
1.21526053223875 1
1.72615477764561 1
1.69366775972918 1
1.51421747691069 1
0.64637430102135 1
0.808239652889631 1
0.54992794508686 1
0.841454584494407 1
1.41882232375615 1
0.869786765168429 1
1.50952541827127 1
1.77396356160944 1
1.8535402997606 1
1.20392178203513 1
1.84230487432271 1
1.49693099934825 1
1.35555415233978 1
1.46476485184111 1
0.703933928880281 1
0.462365600346553 1
1.87257020534408 1
1.26071445479549 1
0.564418042841477 1
0.672713522778436 1
0.689977132992342 1
0.66934570524166 1
0.842543855830228 1
0.685577752372176 1
0.942870500040561 1
0.66260036052113 1
1.22768069853387 1
1.22083297412475 1
1.63164033705194 1
0.771823351857126 1
1.30929428112591 1
0.689262309876829 1
1.52469967392278 1
0.910434074171879 1
1.05782826724784 1
1.58651785098485 1
1.25544372763158 1
1.38499743032932 1
1.03161986305286 1
1.01746989732214 1
1.02895119126778 1
1.99345488181485 1
1.16958384999537 1
1.67525626501392 1
1.29815684209919 1
0.688750537556309 1
0.696844220538198 1
1.54521373261647 1
1.99985317815669 1
1.38057104328989 1
0.895187764364511 1
0.496796619346212 1
1.81241902403664 1
1.32476024007278 1
1.30395386184176 1
1.26234582344722 1
1.79025043451759 1
1.35517776805079 1
1.27580698893673 1
2.22461495546861 1
1.39169082655796 1
0.916834915215733 1
2.13726594234574 1
1.74723165949654 1
1.98372452780574 1
1.22405235606492 1
1.54310237168962 1
1.18306993896554 1
0.992330436350065 1
0.818994153280209 1
1.26024233871553 1
1.56923152513763 1
1.65956549649413 1
2.44989671554863 1
0.775698798584202 1
0.886936308630082 1
1.2540627048942 1
0.716271154698322 1
1.13030721563909 1
1.13426047871249 1
0.983567957129488 1
1.62515480411092 1
0.432835816612728 0
1.77277234428217 1
1.51040685732478 1
0.820083255659047 1
0.814640019745583 1
0.746280475823236 1
0.879753336774071 1
0.70351966971812 1
1.29279591597446 1
1.3808090510813 1
1.63513566830871 1
0.826701911522127 1
1.27696637666248 1
0.94858731772663 1
1.49999743007304 1
0.431123234441436 0
1.39827956905159 1
1.45948621289805 1
1.21600138255847 1
1.47543558788956 1
1.27926406113444 1
0.834091595705183 1
1.02679212124205 1
1.04159512516278 1
1.94859425826239 1
1.10308028413923 1
1.29207728941791 1
0.850062318741388 1
1.07833293914593 1
1.52173885475596 1
1.33263263659152 1
0.228379375219491 0
0.845873154110824 1
1.00258260665053 1
1.27511169574065 1
1.35519344757979 1
1.82002796361624 1
1.16256685672647 1
0.629461963160769 1
1.29476775554172 1
1.47437459665394 1
1.69628367034171 1
0.955023249679629 1
0.753230624257602 1
0.557338994881805 1
1.13355077593431 1
1.46809722216668 1
1.31383649967973 1
0.350750702900221 0
0.891652704192868 1
0.679537355202317 1
1.3364091427483 1
0.945536000168732 1
1.4964488073863 1
1.04639795085103 1
0.528632472500253 1
0.899366778471112 1
1.30570198463995 1
0.787463302486824 1
0.932951279594876 1
1.14908211489701 1
1.69846643810766 1
1.94416529820138 1
0.938092914981059 1
1.12728701490288 1
1.0758560383368 1
1.74612834111484 1
1.53002351454564 1
1.15627009386532 1
1.87459988247458 1
1.30641874501015 1
0.945564610136423 1
1.03755279121116 1
1.34497139537589 1
1.44209858687218 1
0.453556746524867 0
1.1510892656575 1
1.53972262603822 1
1.26475496749851 1
1.68698927870383 1
2.02768952667217 1
1.12206078236193 1
1.87673677612892 1
1.39264100112941 1
0.741930748464529 1
1.66373943242331 1
1.6336849502733 1
1.1440520482499 1
1.30005132737334 1
1.45053416388685 1
0.819595597213568 1
1.40014164834511 1
2.11402082240773 1
1.1876802548317 1
1.28011434022559 1
1.26288245194689 1
0.800295820673009 1
0.982498094918595 1
0.788663207483819 1
0.919265506297614 1
1.42786708942186 1
1.30276705750956 1
1.59116260026338 1
1.90742485366731 1
1.47022485331156 1
1.10670277068089 1
1.3429265449619 1
1.60751216334145 1
1.56309671165423 1
0.863461563935526 1
1.47829026572504 1
1.55184865098904 1
1.08546845259867 1
1.61585483841076 1
1.31722805731754 1
1.59899353697467 1
1.46536783830919 1
2.09140066279026 1
1.50156081891398 1
0.148116739299666 0
1.18680122597442 1
0.938329174892492 1
0.939884487989492 1
1.0969023380248 1
1.17520403281819 1
1.45019534610245 1
1.56008915262582 1
0.977939646936443 1
1.22349814261396 1
1.07100364745172 1
1.16945400419814 1
0.785692869055878 1
1.89139011746538 1
1.51967908884423 1
0.830744552504472 1
1.09143670559078 1
1.11671407118142 1
1.22732259655575 1
0.960643773968314 1
0.990104479162207 1
1.45738464039483 1
0.543007540104122 1
1.87954609515409 1
1.19473857281284 1
1.7118764228423 1
1.30465360119516 1
1.6562007682974 1
1.05676581078897 1
1.56580409155047 1
1.70597998059012 1
1.03231646961985 1
1.09128114471004 1
1.18206995274395 1
0.63417069105183 1
1.28699286249466 1
1.05556774634364 1
1.28906130221801 1
1.34665014627597 1
1.36249375848311 1
1.70271032039346 1
1.36533508102978 1
1.45312200449073 1
1.2736771090777 1
1.14429416968632 1
1.15299476340174 1
1.2024311357824 1
1.60073747646824 1
0.504107829703296 1
1.70864384388401 1
1.03336363293977 1
0.997165155271461 1
1.33504065760309 1
1.14825902101295 1
0.73197701571946 1
0.399712398401837 0
0.577283007123812 1
1.37105908150466 1
0.103098572801167 0
1.17370781110938 1
0.859199323232833 1
1.54610306355107 1
0.267476648310419 0
0.929155839899822 1
0.908030144805713 1
1.06079581028002 1
1.01411297286546 1
0.971488849298653 1
1.14066789888846 1
1.86587131631124 1
1.02023594836199 1
1.82422596019215 1
1.85292330237956 1
0.753442125528123 1
1.12149961026445 1
0.753450524442462 1
0.837719861648981 1
0.610109881434324 1
1.56124022344569 1
1.10870072172192 1
1.07509680847252 1
1.66065839421702 1
1.46861705728977 1
1.18492012304329 1
0.928569158508693 1
0.985558690925259 1
0.964427647505754 1
0.982113058487282 1
1.05790125817269 1
0.343001016262912 0
1.2375968317994 1
1.28415825512907 1
1.01958254223747 1
1.12783200133922 1
0.609837766735913 1
1.86495076830169 1
1.23987142577209 1
0.749376946259903 1
0.569227097895569 1
1.2827835433179 1
1.03894874244584 1
0.496547216363377 1
1.83976316238997 1
0.694001950722859 1
1.25283821522272 1
0.233559128227912 0
0.227929967697935 0
0.771168864770955 1
1.48369519574203 1
2.23913597074645 1
1.74610468012315 1
0.752952029545279 1
1.50346174355491 1
1.86427960459391 1
0.875717656728332 1
1.10970718229342 1
0.445061233149969 0
1.3341917531635 1
1.42821207612972 1
1.34995031551781 1
0.657325409852325 1
1.28401306010362 1
1.38654467554783 1
1.72268756445693 1
1.52920956569166 1
1.35525787407849 1
1.15808005934869 1
1.63001574056012 1
0.964116710460253 1
1.53411329030153 1
1.25229304343309 1
1.39401290721768 1
1.34340894825622 1
0.40663510349622 0
0.868947118441635 1
0.876259902798551 1
1.41093811953119 1
1.18756914493411 1
0.942471996782975 1
1.38280577806907 1
1.02129741609351 1
1.73009423581428 1
0.628388324572448 1
0.61143121084317 1
1.45324226111074 1
1.04680330399638 1
1.68426170374998 1
1.60565513555281 1
0.479655121086371 1
1.13554650819361 1
0.793550343070436 1
1.45908984402257 1
1.19438868293006 1
1.82861296460368 1
1.29773587817651 1
1.82970590609851 1
1.11310052886142 1
0.999786207929989 1
1.18359833789927 1
0.749051362560601 1
1.10784556369977 1
1.52831031895032 1
1.31973685800826 1
1.18001029009253 1
0.932093589880812 1
1.12947162921385 1
0.911065558730937 1
1.41033293122413 1
0.995925640844611 1
1.39396099729407 1
1.11929014835625 1
1.35970267878608 1
1.02756104063207 1
1.28068337468434 1
1.44058438203397 1
0.800079491012669 1
0.988996231524383 1
2.10747683537371 1
1.44841117285066 1
0.894854771715691 1
1.2590427652068 1
1.07409975106043 1
1.36180181730213 1
1.68603922917039 1
1.70798527326229 1
1.27773112305385 1
1.58981678324828 1
0.666833961329257 1
0.768059097024865 1
0.807265553820057 1
0.703029164886147 1
0.761737578004328 1
1.50376137959663 1
1.37119306966986 1
0.6558907602287 1
0.800510883587182 1
0.426484638054618 0
1.47899166827153 1
0.91164664734309 1
1.54585910866265 1
1.2268380722546 1
1.33373517370344 1
1.16492773069532 1
1.71594405433836 1
1.30723637665258 1
0.811150808641223 1
0.79371025958818 1
1.26887502493775 1
1.24692381656614 1
0.875640357059619 1
1.27398266592229 1
0.968773421779504 1
0.89359247145569 1
1.60621806889949 1
0.803471299482376 1
1.67436957018809 1
1.21970514309214 1
0.75832927384798 1
1.1212608296948 1
1.97627732138275 1
1.3592400767263 1
0.424158050420094 0
1.16592145148886 1
1.40926233806951 1
1.72905916434375 1
0.474394373399703 0
0.739784127020989 1
0.993178844510531 1
1.54879408023909 1
1.38908411258181 1
1.13999546754819 1
0.892826282609302 1
1.64761421390554 1
1.34794141417044 1
1.42558053503406 1
1.20081005953046 1
0.673713310488311 1
1.34053570316213 1
0.569555478584149 1
0.51222082276603 1
1.35835129546976 1
1.00416584995438 1
0.955564566040027 1
1.34619707317324 1
1.95104476875657 1
0.579774373217502 1
1.0429157508873 1
1.1135740771712 1
1.35442474715141 1
1.53263794273862 1
1.1952750931389 1
1.20420067490921 1
1.30469001741199 1
0.37725396669308 0
1.52879080253699 1
1.23382691352622 1
1.89276798598221 1
1.43741910315397 1
0.22099885855654 0
0.981191781591788 1
1.7955662502424 1
1.36153683640659 1
1.14807317053257 1
0.833366386845904 1
1.18408487199816 1
0.404603146083761 0
2.45660302364777 1
1.87050162077987 1
1.48005761805293 1
1.36167044884212 1
0.912035950784649 1
0.94826398998549 1
1.41079725071964 1
1.05342168586214 1
1.2452437974678 1
1.60917898889544 1
0.639336886138482 1
0.825744105559698 1
1.8153731327788 1
1.25235235989894 1
1.29210236683201 1
1.53800871576937 1
1.59404106738136 1
0.981987944209701 1
1.28571452692253 1
2.1364953316564 1
1.26016438914805 1
1.49655385347624 1
0.859405033834444 1
1.10496268805412 1
1.27128756147445 1
1.28836475074737 1
1.09233009672079 1
1.18594363544649 1
1.36839213018206 1
1.61588109287066 1
1.87553216582703 1
0.608265535003984 1
1.9648355069724 1
0.983084771624935 1
1.25274742606408 1
1.0050684585742 1
0.760192374994065 1
1.10149585973261 1
0.161812502515834 0
0.855537937188606 1
1.52869252384293 1
1.47954656216323 1
1.10986787056091 1
1.81718258588356 1
1.2598356110222 1
0.679837780500671 1
0.592031141177074 1
1.09398402556367 1
1.25949513925886 1
1.57678013924782 1
1.40255782614879 1
1.16409621808842 1
0.935156852062782 1
1.66424498507344 1
0.906953466287035 1
1.07541706600601 1
1.04984866228788 1
0.999551152283832 1
0.913983807988994 1
1.86857715590116 1
0.939576259959064 1
1.52728753795275 1
1.32880375274347 1
0.760234883275794 1
1.52231970368684 1
1.06365606291358 1
0.251985220980063 0
0.753053303089427 1
0.706123082499448 1
1.63192428432712 1
0.912782747100471 1
1.92527879443226 1
1.3592675694108 1
1.20475181248765 1
1.05531320821042 1
1.54844882977475 1
1.62079046280304 1
1.11369344523883 1
1.55733269040341 1
0.996164981200219 1
1.52240067807534 1
1.23055900177941 1
1.55457802628997 1
0.840245548748945 1
1.30236164069877 1
1.93559301051435 1
1.06128208117954 1
1.1880086367454 1
1.18072549379346 1
1.01265631691625 1
1.32255008344231 1
1.5973125417053 1
0.983950131684985 1
1.13663858317778 1
1.09210928910722 1
1.54770142864123 1
0.642587608968971 1
1.20393284338201 1
1.24666034911527 1
1.12734430183771 1
1.50785466435466 1
1.50043100497775 1
1.32745079091709 1
2.06890980163005 1
1.20778380507172 1
0.725230279228919 1
0.74159215971286 1
1.78575379543983 1
0.799899933498067 1
0.784706838736431 1
1.88293715165373 1
0.976687305684874 1
0.564577652153715 1
1.50474748263874 1
1.09615887912732 1
1.15514413364767 1
1.45838833976159 1
1.72229420722139 1
0.86743098147183 1
1.44711437972382 1
0.64980514871425 1
1.00246446826896 1
0.945159788212139 1
1.44120277171762 1
1.51900623605502 1
1.80909073827977 1
0.558129772027847 1
1.50266088920553 1
0.495158576560397 1
1.38321538814984 1
0.952504261162573 1
0.840860738781453 1
1.66719262052248 1
1.57222592672098 1
1.57265816956339 1
1.34670455823823 1
1.44062968068459 1
0.777817763582024 1
1.50467747690734 1
1.39890382048327 1
0.763040319477098 1
1.06758287200182 1
1.7249305229992 1
0.352354953226138 0
0.517684032844646 1
1.18538182969056 1
0.900962374238819 1
0.783943638785577 1
0.728581279028651 1
1.05720002512306 1
1.04473277386071 1
1.56262528720426 1
1.42418169321036 1
1.40849151440973 1
1.56544392315854 1
0.961715751334777 1
1.28080361661835 1
0.969194995436073 1
0.904545465598342 1
1.90913847307952 1
1.69878169499925 1
0.639911377284047 1
1.11261226642531 1
0.89381856305714 1
1.25686270519939 1
1.39758717517227 1
1.63950722561636 1
1.07196834067488 1
1.12089989847336 1
1.24366419859326 1
0.533747154496845 1
1.39528737584577 1
1.60555879488249 1
0.993305302401114 1
1.35826661924166 1
0.639054109412829 1
0.763611079603792 1
1.32132934016565 1
1.04646251936441 1
1.32584645420766 1
1.31094496007666 1
1.31650788874841 1
1.81347333798164 1
1.50425836310721 1
1.51399305901308 1
0.642793488989928 1
1.55553702097552 1
1.39904432110502 1
0.365157612733658 0
1.1493830060249 1
1.07410197557827 1
1.02411642467044 1
1.48184810575754 1
1.13726512617392 1
1.35993464537305 1
0.668771193159993 1
1.13088659293518 1
1.6336784328231 1
1.07485913143922 1
1.18379887342622 1
1.46837388728605 1
0.584860679435198 1
1.16683568805898 1
1.56424942299011 1
1.42769015935156 1
1.52615989900001 1
1.85597020776754 1
1.68332151551327 1
1.07585992514546 1
1.30455540819304 1
1.15838368034244 1
1.03797881431396 1
1.10448626508222 1
0.484611553250953 1
1.46195077900794 1
0.791739640509578 1
0.945603523536959 1
1.62752879719877 1
0.920712456456971 1
0.74799852869306 1
1.5420707716874 1
0.990370697310686 1
1.0729372276452 1
1.75931845124991 1
1.378151536615 1
1.24451103181765 1
1.70900722295819 1
1.30429776270238 1
1.74618205524659 1
1.5330707509319 1
0.995043255159475 1
0.991278334457101 1
1.4903769672199 1
0.789049849542954 1
0.361927320215899 0
1.46851301497858 1
1.38632990444328 1
1.47737882800777 1
0.73599562236746 1
0.659907552434341 1
1.84171312799948 1
1.0198894692391 1
1.40843266816886 1
0.60904806671101 1
0.757102322280156 1
1.45224766002919 1
1.71576941331293 1
1.22620538595521 1
1.4749840819132 1
0.341433111049067 0
1.28624081629067 1
1.35953551747724 1
1.68525081803065 1
1.42921051162643 1
1.52228719256828 1
0.96389951701412 1
1.38167315062799 1
1.47226300612375 1
0.98869225599835 1
1.10253109526662 1
1.24140279636762 1
1.30018471473188 1
1.89473335095511 1
0.452711387014426 1
1.08627930567122 1
1.31011254298686 1
0.83209135435574 1
1.21835768831259 1
1.09699843910503 1
0.495148124605698 1
1.05172034535511 1
1.24935421699575 1
1.18868219664819 1
0.498220545847396 1
1.27543825630489 1
1.55018743106692 1
1.02166620278175 1
1.43775018779233 1
2.07384114944809 1
0.948340677239767 1
1.73882609257796 1
1.20658720026511 1
1.39439841038554 1
1.50159036017349 1
1.0483799373087 1
0.609425453109931 1
1.85231204540978 1
1.13706089779216 1
1.0349375827778 1
1.37747770770445 1
1.52080399403958 1
0.868945356573822 1
1.48852955652416 1
1.36764710999972 1
0.710442822000097 1
0.940108137280006 1
1.84702810922641 1
1.25567515309899 1
1.28770837220551 1
1.28985555858906 1
1.13670140354476 1
0.464955122223134 1
0.772170099886372 1
0.895281206670995 1
1.17393492644235 1
1.29890689389171 1
0.730746200174773 1
0.907044778353128 1
1.9014447518825 1
0.286882931189735 0
1.4144720190998 1
1.77245798058268 1
1.56324094250515 1
1.24690810178747 1
0.828042610227897 1
1.96458763489198 1
1.11187132187079 1
1.54144630799075 1
1.84836352873455 1
1.3349239560654 1
1.28574189312289 1
0.560919448853664 1
0.942947617214712 1
1.57324431436475 1
1.08983449583367 1
1.18161687490175 1
1.27864363024113 1
1.44385295921137 1
1.12177708070605 1
0.87754920629285 1
1.11562151324892 1
1.35820261124631 1
1.66501456215193 1
1.5829969758988 1
0.850848116938911 1
1.4883734302005 1
0.68177381333994 1
0.692718049838714 1
1.27752343353848 1
1.87547196863625 1
1.83559706598566 1
1.20779779466893 1
1.34682829297566 1
0.68432433038472 1
1.53043062347581 1
1.25709053528417 1
1.22175914548992 1
1.27756345329256 1
1.4693903559114 1
1.3970772376403 1
1.28186826783937 1
0.664110654853825 1
1.093176227133 1
1.0863975450862 1
1.08770531878584 1
1.11348629909744 1
1.92679460875603 1
1.55126092645742 1
1.62861682922906 1
0.937072822285666 1
1.29568054209126 1
1.05682208269458 1
0.679945099904357 1
1.03632736008771 1
0.71413183324872 1
1.38474841947138 1
1.45960481413053 1
1.56916022073333 1
1.40675519890253 1
1.68738209033835 1
1.79797299964569 1
0.522534300255239 1
1.12484285951543 1
1.28387138575055 1
1.50956486780168 1
1.54192069497621 1
0.96242091040385 1
1.22730834065675 1
1.46355001216824 1
1.47078554437436 1
1.50437367671221 1
0.847028724562161 1
0.988098539673776 1
0.844820669161006 1
0.855039873287174 1
1.71856608581136 1
1.11136290326819 1
1.5877925961072 1
1.60004741754146 1
2.01563275707339 1
1.32957390760693 1
1.34982246077001 1
1.53473297909476 1
0.677907856034435 1
1.12171441662069 1
1.03854589431502 1
1.24749759435663 1
0.94470017390585 1
1.0933559872155 1
0.550039617822364 1
1.47215834990164 1
1.48506150861693 1
1.35019262716848 1
1.05369733479177 1
0.827479808234385 1
1.09319759343305 1
1.80320325244107 1
2.03177354491383 1
1.43856647057663 1
1.86913840913299 1
1.39971769163075 1
1.60506394477403 1
0.720484542842136 1
1.13395815024663 1
1.27798903065207 1
1.36758672912708 1
0.98919858909341 1
1.34321393129867 1
1.1849325924494 1
0.93172433939276 1
0.890147407770421 1
1.05209742677348 1
1.43833791079937 1
1.88291106942808 1
1.83703073054261 1
1.4525229520486 1
0.827592194337942 1
1.0166331775871 1
0.958887685917333 1
1.63701968764129 1
1.7756679358836 1
0.376815388032323 0
0.903880807046869 1
1.14979277916081 1
1.1546649731564 1
1.0161548295818 1
0.898841210742699 1
0.987320152432721 1
1.17535812092333 1
0.634301349506579 1
1.15222641415519 1
0.981779057207567 1
1.07537374585074 1
0.63125565521991 1
1.57384641902497 1
0.325457233613031 0
1.19649134455779 1
1.59601269458623 1
1.31170463047599 1
1.34910394744737 1
0.655701137736638 1
1.29948635142036 1
1.80682478680915 1
0.433084650125549 1
1.56124006642684 1
0.820979265424942 1
1.35045015833929 1
1.82591780616198 1
0.882874598713994 1
0.938819092069555 1
0.835830019588997 1
1.11556531785657 1
0.347233903369872 0
1.40216517642712 1
1.72499803909049 1
1.26194787438596 1
1.72098339381682 1
1.47752410205255 1
1.9402247289786 1
0.867435791770761 1
0.853302434087953 1
1.2090607504187 1
0.648244528709642 1
1.69646980418151 1
1.85480829434687 1
2.20925954549877 1
1.23454449271881 1
1.23622616756448 1
0.691671335218568 1
1.36289713036911 1
1.12503582710878 1
0.354401741727402 0
1.53206224578738 1
1.11847469673076 1
1.84733516785648 1
1.1055939347709 1
1.29386662721982 1
1.54275774061096 1
0.966477133693233 1
0.680415390932528 1
1.21155074836726 1
1.17430177486831 1
1.50503298992916 1
1.09019682983712 1
0.8612224873968 1
0.49292655689995 1
1.63034423612989 1
1.86339728813956 1
1.09354285160765 1
1.92693306622125 1
0.915352190893024 1
1.01914452191868 1
0.508369062630919 1
2.32360504656191 1
0.917017649534402 1
0.834465456210808 1
0.358897978663156 0
1.40487671636194 1
0.911059416294703 1
0.831280410899502 1
1.01846541326663 1
1.19987812055632 1
1.43753819063098 1
1.78374005633962 1
1.53252780595537 1
1.41328902649126 1
0.706388840804025 1
1.26437291151493 1
2.27005081886925 1
1.05618850094589 1
1.05444222043384 1
1.43301567632493 1
1.36638766814617 1
1.51996787178066 1
1.27326159815171 1
1.66931458474802 1
0.9696942290123 1
0.784362319615044 1
0.729331811874429 1
1.69516280228655 1
1.30308979415632 1
1.74428416260549 1
0.890454165746184 1
1.43805951778232 1
1.03216096845573 1
0.911011923354607 1
1.63204660590781 1
1.37757533319051 1
0.87702730308397 1
1.07445327487067 1
1.43221619217191 1
1.18513605667569 1
0.636502164499162 1
1.73240441339751 1
1.03042314638523 1
1.88934989397971 1
1.38909548047111 1
1.34613786957771 1
0.465038170379134 1
0.659213206566923 1
1.87742914672335 1
0.994305978616919 1
1.61591713371698 1
1.65240775302202 1
0.776086548349701 1
1.2934391164579 1
1.25837140498037 1
0.69367443051156 1
1.89257724005467 1
1.05852630429794 1
1.31627856996188 1
1.38927347084349 1
1.37551168034204 1
1.21050744449135 1
0.866662211999981 1
1.5475439700997 1
1.2292336761199 1
1.17264961077477 1
0.782390561123029 1
1.12412802094131 1
1.24836829302197 1
0.507474930879877 1
1.14881161054095 1
0.922205940040659 1
2.20593688944955 1
1.91110450313517 1
1.23776645441161 1
1.10014109241135 1
1.84992190145613 1
1.31760646662284 1
1.55753070271997 1
0.809580217557638 1
1.81415262627501 1
0.697442133354 1
1.46271621037058 1
1.25235035216534 1
1.29111472667675 1
1.37740548039017 1
0.938293461755162 1
1.28569288568219 1
1.01306482730515 1
1.46644573184248 1
1.53569397945409 1
1.09899832674096 1
1.78950846080257 1
1.5901987656668 1
0.991941081020586 1
0.733442536242563 1
1.0523586601471 1
1.16727342622135 1
1.24353155720351 1
1.19280787361552 1
1.16601374791792 1
1.2076364843396 1
1.4815641907775 1
1.12493573009358 1
0.652901039492745 1
1.39317220467526 1
0.499748063554474 1
0.613467239496999 1
1.75397696118391 1
2.13114119214281 1
0.979692455420034 1
1.55754818138966 1
0.913158748241818 1
1.13566650207732 1
1.70683139184132 1
1.08998603495612 1
1.32980501140775 1
1.18316927321815 1
1.85715381039587 1
1.18433976363805 1
0.84789671310225 1
1.04480980808847 1
1.00464754364769 1
1.42436964832871 1
1.1505892041296 1
1.7471885200488 1
0.892960292945471 1
1.32427051484777 1
1.55243153375283 1
2.00346356176729 1
0.811016482817687 1
1.18836289749431 1
1.5627483036028 1
0.779386385125337 1
1.24440327417119 1
2.07819306312614 1
1.50664898534713 1
0.362114272284093 0
1.7254128895814 1
0.787993065122652 1
1.99234330710145 1
1.45582641394572 1
1.10104906649152 1
1.67561768043259 1
0.840174240603489 1
1.79168975511229 1
1.36177269945552 1
1.48687076655267 1
0.329059469533839 0
2.04422393148159 1
0.841075108848992 1
1.48916181597656 1
0.919152524420398 1
0.396727297064541 0
0.869037814484447 1
1.34846824881873 1
1.07764592976391 1
1.00242061613032 1
1.18508029372777 1
0.780691099984616 1
1.4701608495844 1
0.957205061081403 1
1.28011554355972 1
1.86840378539823 1
1.13194685148457 1
0.0928269034441421 0
0.724055515408676 1
0.704466443868391 1
0.316802104030049 0
1.24198521060914 1
1.38065099565744 1
1.42896290471931 1
1.06544646924724 1
2.04061507392162 1
1.13414445819362 1
1.25571347008378 1
1.63915302751796 1
1.34910921964888 1
1.51626467171395 1
1.57018930168891 1
1.60772961232101 1
0.936433354756479 1
1.20046325614344 1
1.35223131372801 1
1.60799723936305 1
1.29027535560643 1
1.74507373551673 1
0.66449399477888 1
1.51969762379069 1
1.76355612727489 1
1.54083384922901 1
1.10585935267349 1
1.7316430927045 1
1.27632477052717 1
1.23076670413577 1
1.6181725001074 1
1.34946744383925 1
0.412910208383135 0
1.64140189166751 1
1.73934595206941 1
0.996608015590847 1
1.29869560365935 1
1.16200726154498 1
1.21854203652094 1
1.30302841395707 1
1.01110086833774 1
1.35744270314556 1
0.777936899489779 1
1.20858260169016 1
1.51404059527571 1
0.917338690824787 1
0.887052652220575 1
1.40512384281535 1
1.19337466432402 1
1.21085143765037 1
0.457530441093169 1
1.41435521455175 1
1.38070208593844 1
1.24660418005634 1
1.71130972666056 1
0.974004883528414 1
1.32822100657578 1
1.71834098084402 1
1.25965529495266 1
0.470683686038049 1
1.42047472815196 1
0.447579612894802 1
0.261354977179409 0
1.14537872017662 1
1.72649439048411 1
1.2458727193327 1
1.8413165331746 1
1.63990348815082 1
0.958467005172384 1
1.19014730484998 1
0.840297593069735 1
1.09974550517828 1
1.37482521719242 1
0.716982885523726 1
1.01765420283876 1
1.70592847633294 1
1.14869560160839 1
1.58805808772298 1
0.855716635822617 1
1.34235893871314 1
1.47966461855564 1
0.993722409829871 1
1.31713320760236 1
1.51263819039672 1
0.943772376494236 1
0.908371358292982 1
1.10108916021386 1
0.577281773632571 1
1.43437815167675 1
0.722028807291005 1
0.822383847864327 1
0.621285254528029 1
1.13235013632956 1
0.847577574453709 1
1.12281122615915 1
0.381208918241701 0
1.61787775585833 1
0.260333191843272 0
0.91632435323027 1
1.52727613189588 1
1.66365914719616 1
1.61602892167235 1
1.28379881855388 1
0.917090979657405 1
1.54060923676558 1
1.31386260326648 1
1.03795289725906 1
0.616269269737735 1
1.91823237167835 1
0.669019839837847 1
1.1130140731827 1
1.12410179839716 1
1.08610045443199 1
1.12387136447079 1
1.42714663477528 1
1.34789192754791 1
1.23764138482521 1
2.04429136079243 1
1.15147641640224 1
1.51124082079076 1
0.905254058739534 1
1.36928313236418 1
0.513374223579702 1
1.69056096820944 1
0.86769291451324 1
1.13163435840008 1
1.46963285682757 1
0.742321904164012 1
0.661985500877386 1
0.635049830158703 1
1.46507732416822 1
1.48259640833445 1
1.07804733865361 1
1.32236057680851 1
1.07955847368821 1
0.967307737326105 1
1.30026957796882 1
1.43370319840384 1
0.385246587282073 0
1.36460349107744 1
1.85657325083161 1
1.3526388111927 1
1.05714984052684 1
1.35146767043499 1
1.6693773761029 1
0.652025979752193 1
0.776256727484407 1
1.18306731144348 1
0.494296096695056 1
1.25613362443931 1
2.05178064508103 1
1.32184643308481 1
0.897944584147965 1
1.16051643656888 1
0.940783350150609 1
2.19558781928451 1
1.31299710974231 1
1.30585907238232 1
0.979295914376037 1
1.22250268914475 1
0.607748817742091 1
0.81619356774342 1
1.09655453960573 1
1.05558483236673 1
1.70149559285972 1
1.28388075759098 1
1.57850283081258 1
0.945572741043123 1
1.19944784186101 1
1.43481685707948 1
0.977063424349466 1
2.00790453789722 1
0.704466156037243 1
1.5946779029166 1
1.15211312613369 1
1.11807188833945 1
1.87791374690994 1
1.65465734639537 1
0.511388441046718 1
0.701359665830547 1
1.27355570600636 1
0.690505378435834 1
1.34803589617974 1
1.02110900834171 1
0.50812306797565 1
0.652073323540761 1
0.888966628939701 1
1.50398711663736 1
1.72763303541727 1
1.23919794710097 1
1.22071497056308 1
1.33711365831122 1
0.989584964006087 1
1.65852820385003 1
0.89212723616122 1
0.568375924158768 1
1.27551562805305 1
1.31817908337733 1
1.50456813064236 1
1.29822569475368 1
1.40900561971375 1
1.03608561773071 1
1.26425763458628 1
1.18258642798887 1
1.69938243745969 1
0.94008966277984 1
1.02848121281213 1
1.18890815635725 1
0.542567362752504 1
1.3680734492385 1
0.809204627543727 1
1.75382428946795 1
0.292333170319875 0
1.20329922938043 1
1.39628634838193 1
0.75896485992303 1
0.707533957339225 1
1.96616413567511 1
1.27856526736677 1
1.19669172487188 1
1.35913359566415 1
0.476680552523144 1
1.62315219972428 1
0.731377398465271 1
1.99123889895005 1
1.7501453880792 1
1.4466653362524 1
1.78520257755187 1
0.580802776415951 1
1.03290202620248 1
1.33897748902643 1
0.349460670402684 1
1.06354167020708 1
0.505734383847776 1
1.2938762390585 1
2.02643568403638 1
1.50912309149702 1
1.66731290116838 1
1.47991904783161 1
1.2183674731946 1
1.27347246589643 1
0.900835954791247 1
0.547474425862644 1
0.225739518466058 0
1.72246409734889 1
1.04181822224092 1
1.18003565765463 1
1.38876465078498 1
0.782926279980043 1
1.02342896174594 1
0.663595694227323 1
1.17215068278974 1
1.23213036637678 1
0.395380743239765 0
1.63794650431448 1
0.501863752154422 1
1.30003913883116 1
1.71527554039395 1
1.415487595819 1
1.26721330050057 1
1.81082959816391 1
1.34966848970796 1
1.32175899156612 1
0.574825036989271 1
1.09944156610493 1
0.60915535895124 1
1.70505503440486 1
1.07121790566115 1
1.92963522573709 1
0.205026795943396 0
1.61976262993194 1
0.878169439556553 1
0.789518301372742 1
1.63285902619384 1
0.44017012310642 0
1.65336269740795 1
1.76728803325642 1
1.42757333082771 1
1.52154468756601 1
1.71992904020828 1
1.85795413171979 1
1.11707009790945 1
1.6331667132306 1
0.897207407650779 1
0.92888630038979 1
1.19495258379684 1
1.3679840246366 1
0.868659860603398 1
1.41460988086601 1
0.981544259377141 1
1.03530806298839 1
0.309139305608972 0
1.53894819269645 1
0.730287163329899 1
0.840623061620781 1
1.3210651019216 1
1.56936670623839 1
1.39163785047324 1
1.22740891568108 1
0.893439699381218 1
0.96647844895214 1
1.48822516344256 1
0.914255508642001 1
1.36389621156224 1
1.23218346006774 1
1.34330195098723 1
0.919717433631826 1
1.29585729996243 1
0.624160234448789 1
1.02010825431327 1
1.79354888806167 1
0.679655761867489 1
0.960103272095542 1
1.28676140961744 1
1.63420489659982 1
0.740303996952609 1
0.772860546788517 1
1.60886927761668 1
0.789834757288302 1
2.1126437356391 1
1.24083867356074 1
0.120256150194848 0
1.01560705759282 1
1.1892926048682 1
1.15037388969509 1
1.63320951098049 1
1.36370273555009 1
1.70362222155936 1
0.957169412081724 1
1.25482700995099 1
1.09622187747146 1
0.864453698807912 1
1.34663975476673 1
1.27467512315469 1
0.962219236647471 1
1.28881994542089 1
1.66654656830075 1
0.713192845553229 1
1.63932093626879 1
1.06089597433864 1
1.20306907599729 1
1.91232124457719 1
1.50638568567685 1
0.687680579755594 1
1.67951566500134 1
0.708827402552461 1
1.70594533297848 1
1.2156496146794 1
1.72223858932687 1
1.15497897665907 1
1.90759929566707 1
1.59428881843308 1
0.652404916033213 1
1.57229039616495 1
1.76566706819661 1
0.804501420616649 1
0.622319330529376 1
0.763263355407794 1
1.44974866975724 1
0.921968031331793 1
0.732349930105925 1
0.653763378338675 1
1.51946422863363 1
0.77158167249267 1
1.19350791325429 1
0.830185226211392 1
0.650976595262751 1
1.79428637721432 1
1.55117589693813 1
1.4765544373988 1
0.877055136134824 1
1.14024108714755 1
0.879804009596256 1
1.64466173019071 1
0.890479932081418 1
1.28752946742799 1
1.25952780979492 1
1.44349377915839 1
1.54646221577207 1
1.05255764301513 1
1.30751289386081 1
0.865972606031891 1
1.31681322761268 1
0.392555374895224 0
0.628610729244947 1
1.48532439654099 1
1.55921947789219 1
1.09597473438088 1
0.75628179633694 1
1.37943611407426 1
1.36412614487151 1
1.23720633958747 1
1.03314287281303 1
0.966978147620146 1
1.1918834124011 1
0.725686540532357 1
1.67167847966471 1
1.1608469966101 1
1.19251889675087 1
1.36716619949991 1
1.43829691922877 1
1.47672232673804 1
1.02208227162933 1
1.2555888475784 1
1.07091029684886 1
1.86920572213875 1
0.875349112783496 1
0.618124539888233 1
1.23564281680847 1
0.880981953764451 1
0.600529186285661 1
1.2286377711978 1
1.042044725703 1
0.91831685186063 1
0.958341698538289 1
1.85173534772999 1
1.40883482366064 1
1.1430231190782 1
0.612521877890388 1
1.13471794886022 1
1.48613515852489 1
1.42885947913533 1
1.78183507439679 1
1.39278681347597 1
1.09041094146772 1
1.81312126083273 1
1.2038925960094 1
0.750792652473717 1
1.25033295432987 1
1.66058470439959 1
0.790644475895394 1
1.02315515994923 1
0.493267876280117 1
0.535114228795244 1
1.2908803634648 1
1.00716037756683 1
0.924055995205732 1
1.63218622534566 1
0.883510019626513 1
1.56648366426969 1
1.10531162522221 1
0.936462440932043 1
0.875211104618884 1
1.56234833729181 1
0.179295226951004 0
1.40249093122888 1
0.741274937729453 1
1.03930184139933 1
1.02490407173305 1
1.3939857544016 1
0.760466075964009 1
0.812278580318254 1
0.576741303850308 1
1.36973934623507 1
1.23058325473675 1
0.603375993566441 1
1.43945424538554 1
1.30928039551296 1
1.82370925461125 1
0.456098666631557 0
0.960633512439548 1
1.00642991286025 1
0.958397174835816 1
1.44151470063139 1
0.867221250001472 1
0.773111923371985 1
1.20678775660349 1
1.32615986970403 1
1.83179124959809 1
0.81255087651738 1
1.37063112598995 1
1.24970896252652 1
0.815960840325415 1
1.41952154039112 1
1.56541000546689 1
1.45117596401446 1
0.398070629840592 0
1.48930174392602 1
1.13998610147802 1
0.284837157627839 0
1.51653050475186 1
1.95604943510521 1
1.05819724788851 1
0.883544020143718 1
2.05403908084986 1
2.08438019352732 1
1.59743069209944 1
0.574797801462704 1
1.36655359059009 1
1.55952581208736 1
0.919369735762533 1
1.32226545152787 1
1.15208043402066 1
0.636016453829976 1
0.810271686704875 1
0.719554814386148 1
1.43719924932603 1
0.911747680649791 1
1.73945214120472 1
1.1538411487457 1
2.16002582864722 1
0.275615002932354 0
1.47816353861179 1
1.69974528937191 1
1.27409136049823 1
0.799028022560902 1
0.707099669188131 1
1.63717678323032 1
1.65584103897494 1
0.814419775685708 1
1.21125237651694 1
1.71729099001267 1
1.32801228539961 1
1.63508619768406 1
1.74790421442346 1
1.48416542692534 1
0.924152081994106 1
1.75320399404756 1
1.64340597009467 1
0.460091552508257 1
1.37655166675889 1
1.12487800757289 1
0.850771501961564 1
0.0710983951857171 0
0.589719453175526 1
1.21199778927987 1
1.74660923492084 1
0.583240160075973 1
1.57235350210594 1
1.46446961573283 1
1.7767077963899 1
0.0209232232052351 0
0.842342166155022 1
1.40332793200176 1
1.90100375718139 1
0.967069936466877 1
1.4922970519905 1
0.238034657601495 0
0.95716272929559 1
1.19320367931383 1
0.88244285415639 1
0.722182804083369 1
0.895509330025263 1
0.387076342883655 0
1.13392092522879 1
1.62573093876353 1
1.93975501149882 1
1.22806742725346 1
1.80244303773708 1
0.962691674026418 1
1.7032910865604 1
1.23180320441975 1
1.24177794489009 1
1.57071235572306 1
2.00641902647924 1
0.852373074421431 1
1.25532311963493 1
1.00746239364259 1
0.905073202748528 1
1.27585258884251 1
1.55864191184042 1
1.09993781940537 1
0.976315411972241 1
0.825918698293382 1
1.44700563764337 1
0.979543131584973 1
1.64754704618965 1
0.633552248104518 1
0.921999516922081 1
0.840975951973747 1
1.14212729970245 1
2.01851719122519 1
0.898697883970395 1
1.71179432973795 1
0.896397703732495 1
0.85289644290109 1
1.65368360936444 1
1.46339317166443 1
1.301320107209 1
1.00428882785104 1
0.672950721329658 1
1.26321905793832 1
1.15916550373822 1
1.49959886843289 1
0.318063397709944 0
1.30843593719725 1
1.5826455753488 1
1.01317764490707 1
1.34998562187738 1
0.97603184422602 1
0.982793414874092 1
0.976737387355833 1
1.44319023211708 1
1.49382570823631 1
0.917198744858199 1
0.983851108786862 1
1.35185050483761 1
1.2188362724497 1
1.34306337048007 1
0.717127691363588 1
1.03613248229563 1
1.57359066342426 1
1.18788370938914 1
-0.170659909794768 0
1.83334451630473 1
1.46907830686057 1
1.46310198494448 1
0.908009963155124 1
1.33488721718184 1
1.27239852146206 1
1.05046659580638 1
0.981898329031267 1
1.96698581718124 1
0.863119364885089 1
0.85780895103741 1
1.28352954499078 1
1.55720840229184 1
0.798607606069571 1
0.706230195238734 1
1.16864248978867 1
1.30046915444613 1
0.787729085432559 1
0.910527163266296 1
0.960887106927088 1
1.37540776408309 1
0.650084189324438 1
0.350625475996158 0
0.763041307710371 1
0.895037124416821 1
0.782322337019865 1
1.10331501475172 1
2.18915636364116 1
1.10606807743372 1
1.35877950872974 1
2.29609984282206 1
1.16139424079882 1
1.69208081161466 1
0.615447736758227 1
0.990329274877748 1
1.52329388005345 1
1.19489389857296 1
1.42200300101996 1
1.20204109618531 1
0.825045004073222 1
1.70126405657451 1
1.32221317465579 1
1.02913694820204 1
1.47261157021101 1
1.03621814518275 1
0.554720854528093 1
1.02202262050296 1
1.45558913281659 1
1.27439612758128 1
0.872127054343713 1
1.16759517886233 1
0.535718764700404 1
1.31316416163759 1
1.3263111620286 1
1.74159016132306 1
1.24604423746048 1
1.20342621940909 1
0.902654547072262 1
1.49025596290486 1
0.965122053831144 1
1.11430673646793 1
1.41193442032669 1
1.84075050979478 1
0.494021958116126 1
1.38525576468872 1
1.32619087664207 1
1.89208830598608 1
1.0094383864813 1
1.43344897841307 1
0.57118178374937 1
0.798166003841253 1
1.6229179187294 1
1.22507384884809 1
0.470937164029199 0
0.923475266954958 1
1.31001227195324 1
0.675752767479826 1
0.700021837905986 1
1.22664978087648 1
1.88809267550911 1
0.85014299345159 1
1.26987566524553 1
1.65672675921382 1
1.32003908108955 1
0.773498706894677 1
1.70763775306794 1
1.41357018053258 1
0.700400464410723 1
0.718176576630968 1
1.1969071959748 1
1.45576349884659 1
1.62770889090573 1
1.37172833348509 1
1.66847494013144 1
1.25972441513058 1
1.42844574178204 1
1.48364331498601 1
1.61871565752865 1
2.00433286063887 1
0.747799687750082 1
1.67050187894721 1
0.582486334844682 1
0.930134859959792 1
0.804942135446962 1
1.32124529756658 1
1.07656103781406 1
0.484951514647753 1
1.39240578903114 1
1.16622482818964 1
0.770700165541516 1
1.08197145979561 1
1.31753619311556 1
1.0490642941082 1
0.640684421624033 1
1.15577613414516 1
0.467137006360251 1
0.973800271168101 1
1.14695159599774 1
0.966167959909798 1
1.06329780613729 1
0.803278097146987 1
1.40802697108694 1
1.75859901407365 1
0.619554415893292 1
1.23278917358155 1
1.32098516744643 1
0.939096657064165 1
1.04369728530762 1
0.430796737079366 0
0.534821739094068 1
1.52296562830702 1
0.768919293600888 1
1.04333716877094 1
0.953212795093629 1
0.747253527515267 1
1.33560714405804 1
1.68726513591977 1
0.609108510557938 1
1.6646336081324 1
0.456391378854609 0
1.67083349689873 1
0.156841079864473 0
1.05218737837206 1
1.58130914050961 1
1.20873875958956 1
1.60835408982281 1
1.16861798823239 1
1.13861537070664 1
1.41199685020639 1
1.72412132297461 1
1.23804023499086 1
0.553588123538844 1
1.22765087522926 1
1.84612992512085 1
1.0363692579462 1
1.52999376021405 1
0.805067417091592 1
1.65823701075183 1
1.30831403797246 1
1.27997139774016 1
1.69925283259737 1
1.23987037090384 1
1.74501486756926 1
1.04519639133777 1
0.931884817910214 1
0.767666438676884 1
0.97648111660621 1
1.23459757301282 1
0.553823559405173 1
1.75007991386915 1
1.68125547302587 1
0.965535119006999 1
1.69552484438532 1
1.9021513034492 1
1.90640890077087 1
1.46128061768004 1
1.1595288925487 1
1.63917360977841 1
1.59429630078496 1
0.828926105523752 1
1.6790143125135 1
0.72635876296916 1
0.761361452389564 1
1.29959128496327 1
1.20629471673986 1
1.02409014464698 1
1.40710398660504 1
1.41225772503019 1
0.770797823372019 1
1.45790514081435 1
0.822502620069461 1
1.71660115688621 1
1.43098184650726 1
1.15455877016428 1
1.95046491115245 1
1.69123038118153 1
1.37146398412296 1
0.790251099602081 1
1.11887471193197 1
1.40022117800592 1
1.00595556617066 1
1.63966781477338 1
1.5453279755972 1
0.700729835269382 1
0.661351738477561 1
1.23640669767808 1
1.05781656359646 1
1.06969436934457 1
1.8350459426883 1
0.81049831473596 1
0.727081790458672 1
1.83393445857532 1
1.46775666742566 1
1.70465242451769 1
0.702852553577223 1
1.2791844376249 1
0.923924075809551 1
2.12612627299224 1
1.85382154312071 1
1.05742444669445 1
1.67005986878985 1
0.946627967445276 1
1.129151888025 1
1.76590676548825 1
0.993865408002866 1
0.699598274618617 1
0.584385583899426 1
1.51195642563718 1
1.65530819321013 1
1.44095397798664 1
1.6450614298311 1
0.864758329049745 1
0.396067200024486 0
0.299461338918509 0
1.29086799291828 1
0.963876172933596 1
1.19914045224589 1
1.11400785881456 1
1.21479994145026 1
1.03343994430039 1
0.662965558252991 1
1.09881680581219 1
1.18088532760434 1
0.241124213977588 0
1.08944909990047 1
1.53516927802864 1
1.18592822018009 1
1.433179801888 1
1.00425457961042 1
1.6247115725888 1
1.3820968969013 1
2.07454251104188 1
0.487789972321191 0
0.352722521117387 0
0.420923816943945 0
1.70228517449713 1
0.788347196778924 1
1.12682632573514 1
1.43619275092787 1
1.56091412646763 1
0.94107916920193 1
1.3566696159789 1
1.32695332153816 1
0.897566441227001 1
1.10439917375973 1
1.38969642616181 1
1.06962444036844 1
1.20077155492716 1
1.1644881304192 1
0.102399232950751 0
0.450125386050719 1
1.34811954425826 1
1.27629941437248 1
1.35401311264784 1
1.451374552206 1
1.17500923757619 1
0.801949582117943 1
1.76944431880492 1
1.35007146891866 1
1.58966649696098 1
1.47950058701232 1
1.50910010821252 1
0.204640667221679 0
0.941470153653104 1
1.06809640602819 1
1.59929758762155 1
1.31311778512675 1
1.44546479015821 1
1.69321993328854 1
1.86085828566995 1
1.22878046100558 1
0.820066821158191 1
1.30870906294009 1
1.30071571834773 1
0.600564157078746 1
1.82844098726226 1
1.38358807346809 1
1.42139197973329 1
1.30834441963045 1
1.94260783807701 1
1.38667534791278 1
2.15492128808108 1
0.961054142636722 1
0.32942462057479 0
1.52279652960916 1
0.870132377271463 1
1.44676948117322 1
1.02502522730855 1
1.53821012752738 1
1.43495990674698 1
1.13381783796459 1
1.48122420717615 1
1.16619340179547 1
1.21939151234081 1
1.64637645403921 1
1.02863503758841 1
1.11998316130957 1
1.37095173750471 1
1.14682002013225 1
0.679014476288655 1
0.969535855421971 1
1.48803894244714 1
1.28864098120193 1
1.30292590238804 1
1.76879258016267 1
1.2699950635129 1
1.0454301220066 1
1.91838804195131 1
1.41335392920357 1
2.44905118229825 1
0.980939106287489 1
1.79173571721971 1
1.03752634350639 1
1.30327606229845 1
1.04762637451757 1
1.1232102292898 1
1.42234534654349 1
1.27861617830035 1
0.965181656927097 1
0.859995794848552 1
1.35403391038388 1
0.788517241320317 1
0.81946319916737 1
1.91667402284232 1
0.737442740355821 1
1.2822475500464 1
1.67735719483816 1
1.41634332313894 1
1.34494555555039 1
1.25769583992937 1
1.85423313959026 1
1.44026359794052 1
0.630438816583454 1
1.44865636272584 1
1.44399626380778 1
0.844514800150995 1
1.29611939715808 1
0.580204932513107 1
1.08068598689914 1
1.72247970483074 1
1.52535825997627 1
1.31397739184976 1
1.42367679407031 1
-0.0698434710155724 0
1.22714967772829 1
1.34192940054988 1
1.27413110117678 1
0.868301795540233 1
1.0095270204294 1
1.65950191430485 1
1.3272874735944 1
1.38716125330741 1
0.770577100888455 1
0.999931909714088 1
1.56481978775693 1
1.824827239819 1
1.21756458590795 1
1.32769641527365 1
1.16251402651206 1
1.13263517855 1
0.949367347005974 1
1.56655347316998 1
1.37076258211285 1
1.1006276425398 1
1.58953114388028 1
0.970923404617818 1
1.16071068495975 1
0.707401592944306 1
0.771137777101602 1
1.34999997446643 1
0.874468766940165 1
1.24463397086382 1
1.52898286257187 1
1.41636703853128 1
0.593017401317482 1
1.12660187989278 1
0.847362436459074 1
1.51255101398804 1
1.27919372892501 1
0.857118338008527 1
1.80590462076482 1
1.45733057930373 1
0.942450496695342 1
0.910564847638857 1
1.75935400939513 1
1.5363023884046 1
0.355369801257845 0
1.11898687556791 1
1.66680187526416 1
1.43106532594919 1
1.07119796892314 1
0.367491819391441 1
1.15781279041047 1
0.44557798467164 0
1.03626110069651 1
1.78935222822656 1
1.14558650787131 1
0.612085810785437 1
1.75500509371646 1
0.966183548498479 1
0.935939060047576 1
1.32526620105092 1
1.01925266590837 1
0.598052017657144 1
1.04048697203151 1
0.858421888983401 1
0.894207151241315 1
0.97080785512873 1
1.22369149467863 1
0.858866414769359 1
1.28080198863173 1
0.80349825270983 1
1.29948602301046 1
1.21651404170047 1
1.67659689869846 1
1.64159179882086 1
1.7011353374586 1
0.901441763172359 1
1.14859188929979 1
1.08937191301575 1
0.914463636923994 1
2.33483126555225 1
1.26164089846148 1
1.0073331982841 1
1.4593309937879 1
0.845193511052859 1
1.40878329922764 1
1.1214008510669 1
1.76676755284106 1
1.433202768542 1
0.384916076078094 0
1.14306644058745 1
1.88465267897421 1
1.33406493219658 1
0.475337028686229 1
0.438790503442679 0
1.11104633828075 1
1.40762559246632 1
1.15788640177978 1
0.438817809527669 1
1.13086479679566 1
1.262999864883 1
1.04958099510586 1
1.69199626624499 1
1.50571093270318 1
1.3519829416661 1
1.42794214667036 1
1.35821665976705 1
0.335077916865753 0
0.981518661546578 1
1.80351158503442 1
2.05212187763428 1
0.77314271049914 1
1.9832120098589 1
1.46796721436226 1
1.15064252449031 1
2.12002699709231 1
1.18131988427992 1
1.67138586185757 1
0.488666186391086 1
2.49430601670145 1
1.41937318589339 1
1.30105617238866 1
1.84698053080383 1
1.29744345482473 1
0.8041833940854 1
1.0798744269122 1
0.493037515531007 1
1.60385429937281 1
1.04851861967918 1
1.2570477129365 1
0.745822706808829 1
1.26747715809576 1
0.543995364449912 1
2.26037867780765 1
1.08990485407235 1
1.36319790879777 1
0.735765157553879 1
0.303090269294387 0
0.813756362704094 1
1.68673242129196 1
1.45505646786435 1
1.58299450725397 1
1.1983921477987 1
1.74253049277716 1
1.10363532569366 1
0.872198046039791 1
0.78649439475161 1
1.75132933490958 1
0.706436808211075 1
1.15645860276561 1
1.10631017946506 1
1.58041771575227 1
0.867510445611734 1
1.01637404592821 1
1.09420281224119 1
0.128315604015084 0
1.16908972099734 1
1.44251602776257 1
1.49852433146615 1
1.03537277895192 1
1.13169674238743 1
1.40784641288164 1
0.867943659585122 1
1.13107213547498 1
1.24915402253194 1
0.668910359928738 1
1.7840465075413 1
1.15211099965157 1
1.4227601263069 1
0.933681788008114 1
0.603179903520512 1
1.46761168366589 1
1.21750897210577 1
0.928009569662965 1
0.862703009146268 1
0.841715152947206 1
1.30451990816521 1
1.22858730546115 1
1.98445265137849 1
1.24889315875958 1
0.732925299611439 1
0.792651659628102 1
0.883502274578523 1
1.75560159822388 1
1.75791230079288 1
2.00119531870942 1
0.420145768627177 0
1.48387552798105 1
1.10287645750997 1
0.945393782750317 1
1.30328675127026 1
1.12933997228689 1
1.8489213499335 1
2.13514838796014 1
1.28435547955384 1
1.29837604081415 1
0.649832868530799 1
1.02892475426196 1
1.25817212363244 1
1.01449609811352 1
1.43140511374205 1
1.46002175289687 1
0.756146891465064 1
1.36634528000335 1
1.38764368324963 1
0.946784792948973 1
1.20513101778464 1
1.64375096953678 1
0.574952939125784 1
0.462871817901955 0
1.08697199183473 1
0.995047794366523 1
0.445895820592848 0
0.571594604337673 1
1.00534523270938 1
0.508193709623483 1
1.39540593021089 1
1.27994965832403 1
0.849371065074976 1
1.45662063186625 1
0.464180364470113 1
0.606725091074987 1
1.45752531520191 1
1.66482738029585 1
1.16475889588148 1
1.74407296845151 1
1.68070804750307 1
1.14679087771135 1
1.89702455307729 1
1.18380995690365 1
0.420817480350695 1
1.25882583797651 1
0.657571541672221 1
1.14623069562274 1
1.15389854324384 1
1.25415386973354 1
1.60086306145025 1
0.550000549846081 1
1.99638506963557 1
1.42050203006678 1
1.81729693671076 1
1.6420418929326 1
1.19896737662637 1
1.35191889244385 1
0.994977058485849 1
0.701957550377402 1
1.71710783600097 1
1.1218573326278 1
1.39969980208712 1
1.77605109392768 1
1.23204875336982 1
1.26105372312005 1
0.899068524492478 1
0.930732862368934 1
1.39974777919414 1
1.06962357252133 1
1.1422543798806 1
0.974296601595593 1
0.802195681387152 1
1.10174331762182 1
0.786066293849665 1
2.10315079637668 1
1.27876277320785 1
1.61490968412874 1
0.536920317483555 1
0.109520516234746 0
2.19046770383717 1
0.902491717047678 1
1.29463413095174 1
0.448639037846136 1
1.36913675809672 1
1.86134569489347 1
1.00805151821582 1
1.56596487419616 1
1.01992609593674 1
1.12331359308192 1
1.77473143574501 1
1.39191278842954 1
1.89206020075331 1
1.80564414812558 1
0.80216935437127 1
0.652392881189726 1
0.934113982131309 1
0.473460524505279 1
0.609378956441249 1
1.12553036564218 1
0.23580916043395 0
0.883783199581606 1
1.72602339233665 1
0.848230369346536 1
0.918369810102779 1
1.37509613080337 1
1.60060279805779 1
1.85363457709384 1
0.568611176075527 1
0.688962368630438 1
1.3871955284244 1
1.02011796957572 1
0.538965312085416 1
0.632879871462748 1
0.683600300604281 1
0.884693279040678 1
1.160632143343 1
0.629128296487065 1
1.08176053006166 1
1.46765137724114 1
0.789253335421135 1
1.72286071422995 1
0.725861241531757 1
1.8061524224701 1
0.897242005138481 1
0.956501502660114 1
0.50812565671546 0
1.44567724674966 1
0.969968471747334 1
1.13954304921061 1
0.530855242205262 1
1.19855539088398 1
1.09064627831654 1
1.2500997755577 1
0.905387334612281 1
1.48933779753132 1
1.03540966383533 1
0.988758166630147 1
1.91020736987236 1
1.43495901948063 1
1.28612868884975 1
1.37256498056128 1
1.59181360564837 1
0.834094027593957 1
1.02563744252387 1
1.07550761599289 1
1.48516395004084 1
0.585205111927992 1
1.05053652474285 1
1.21107633422734 1
1.14113452890883 1
1.59913327440496 1
1.3338632831661 1
1.94823918337602 1
1.19953301526502 1
1.0546012353501 1
0.638347785669233 1
0.84715287912085 1
0.77911988430534 1
0.669137395837891 1
1.18433160380127 1
1.93767146817292 1
1.30128873492996 1
1.81815547292743 1
1.68058331439386 1
1.58482981435552 1
1.1045885385158 1
0.903258715633212 1
1.03176118972915 1
1.49351336549253 1
1.4069553318837 1
1.3294623428603 1
0.754659932106731 1
1.66873528370438 1
0.464772204020417 1
1.11448804168099 1
1.64598639811401 1
1.65968167055149 1
0.764191889503299 1
1.37011842646887 1
1.11586581628488 1
1.32220496903296 1
0.799881483171324 1
0.48852910543531 1
0.974833078414203 1
1.29586624748403 1
1.14079432120655 1
0.551710313227721 1
0.846088286298254 1
0.909325616914639 1
0.590739468594762 1
1.13494312706045 1
0.487830433200195 0
1.0485833569974 1
1.03833265027883 1
1.20341634232265 1
1.82836634152341 1
0.825271251809523 1
1.65879462833181 1
0.970205457980806 1
0.927974725114105 1
1.29983702357216 1
0.919358915974207 1
1.36050909946419 1
0.837576158486902 1
1.22442456823014 1
0.757788512504021 1
1.49654165143105 1
1.24397037894965 1
1.60532585833487 1
1.71665285496733 1
1.58031959451607 1
1.28294138727532 1
1.04137658864758 1
1.06304670851051 1
1.03324586963865 1
0.383377068507727 0
0.989532084601246 1
1.16613191255575 1
1.29909676385971 1
1.52835567922314 1
1.37785794362389 1
0.932033838018649 1
1.27661578196303 1
1.71958921245369 1
0.882744131465892 1
1.28375236296393 1
1.21018782076941 1
1.44911970955017 1
1.18548535328285 1
1.18781546674084 1
1.00690998572943 1
1.67795656471397 1
1.07948373581809 1
0.823306077242858 1
0.724041867029625 1
1.08834432203577 1
1.23257798992577 1
1.40176307091554 1
1.21213531747989 1
0.991740771912387 1
1.64438259021967 1
1.07551609533087 1
0.722956517183238 1
0.735449116879837 1
0.898418875063372 1
1.32742440328434 1
1.01662676807099 1
1.59744508794958 1
1.59922413244537 1
0.939696771705717 1
1.10475856508154 1
1.15021127057601 1
1.34453463632346 1
1.59658390951075 1
0.887558359654984 1
1.36129329213526 1
0.701959879001036 1
1.29256932558779 1
0.982409415477378 1
0.544384078569185 1
0.875318534513687 1
0.759593362839269 1
0.94565388413038 1
1.56313508764859 1
0.89639268957235 1
1.84086090983498 1
1.50111389727167 1
1.68839527225336 1
0.854113695236629 1
1.8863252121815 1
0.965136393844191 1
1.88311716541355 1
1.00461936680475 1
1.15980975793089 1
1.86544482130174 1
1.97095173757391 1
0.67228842420844 1
1.35861483510159 1
0.880329446412287 1
0.660155965936406 1
1.08905426869734 1
1.44100873875377 1
1.15253045584264 1
1.02602540771865 1
0.904607832530297 1
1.65154955629885 1
0.963336614089623 1
1.8722893818135 1
1.14079169808488 1
1.318105266636 1
0.884807975071282 1
0.887517432782883 1
1.22869734719797 1
1.64783026335692 1
1.02194785125872 1
1.46682179667297 1
0.711823403268735 1
0.967327758296706 1
1.54468629619525 1
0.882603421296589 1
0.884006382208139 1
0.749165364657895 1
0.942369197124055 1
1.39608388318637 1
0.633833131990881 1
1.30992352205607 1
1.02814599534399 1
1.58466979400591 1
0.843962674032402 1
1.30026364051903 1
1.54469704415941 1
1.97772531246004 1
0.834617623158692 1
1.32723432607061 1
0.940831952905429 1
0.431552133981716 0
0.876272556545877 1
1.26796754033313 1
0.990972462699503 1
1.30755557740399 1
1.07184791426083 1
0.897955766558145 1
1.07372216942811 1
1.0547630407668 1
1.03314697795363 1
0.347280768273306 0
1.76036488344844 1
2.17478888713593 1
1.28464458186127 1
1.70703632535786 1
1.05280302233173 1
1.39068170897466 1
1.33498235583112 1
1.63337511341501 1
1.4052878720511 1
0.232976415847741 0
1.43922036343891 1
1.02614183616539 1
0.643628635211854 1
1.37411118597609 1
0.753179934286545 1
0.817401527789159 1
1.30516229117667 1
2.12350130979865 1
1.47065315003641 1
1.72018659894361 1
1.52945090046564 1
0.531291662795218 1
1.2274159859836 1
1.22360215462245 1
1.51345823791741 1
1.11642672069843 1
0.559610507519511 1
1.02678155588256 1
1.10678117093826 1
0.454409703795454 1
1.1788936775415 1
0.931420695646323 1
1.22424171533941 1
1.69534253167021 1
1.59617725040223 1
0.846584097236575 1
1.45493876531315 1
1.17686768385599 1
1.12379871336343 1
0.626318642186985 1
0.64538788362916 1
1.52179506329302 1
1.16209190562167 1
1.28304070325974 1
1.09069353110069 1
0.710104326961491 1
1.9281846250135 1
0.789699953554984 1
0.631979745010417 1
1.3430730951142 1
1.28195598613651 1
1.38063683806379 1
1.50292946989928 1
1.94218079396823 1
1.0229695119887 1
1.45074051783687 1
1.93033566059979 1
1.48055041026399 1
1.31236408197479 1
0.847022299412842 1
1.53002237497343 1
1.27781146859102 1
0.982738059648019 1
1.32488280293935 1
1.13611697728196 1
0.999801729184881 1
1.37534276346788 1
0.824609600404017 1
1.04094457767554 1
1.38390226522826 1
0.897827743486887 1
0.802791846487306 1
0.893253270519585 1
0.871270620554898 1
1.36011646846917 1
1.08178637254363 1
1.26477196819026 1
1.73689297695501 1
2.07869203050892 1
0.75916513915101 1
0.645807214268367 1
0.846575986618026 1
2.00948586125528 1
1.50476477441802 1
1.5285871241711 1
1.10729075696169 1
1.49994427270589 1
1.23039926313014 1
1.39506417583933 1
1.24774308819514 1
1.26974390183671 1
0.981783001562893 1
1.47742558047065 1
1.00126141301215 1
0.740167627677822 1
1.17824607808723 1
0.663811394216411 1
0.822516869326584 1
1.28833105332513 1
1.43566847340957 1
1.99628955764642 1
0.351819264387026 0
1.38938216861891 1
0.973741053568084 1
1.67927584906905 1
1.71849451659862 1
1.02388049089502 1
0.333946176850827 1
1.30437311839388 1
1.53071227665056 1
1.55982216743818 1
1.47425920547834 1
1.96357501988866 1
1.02448520628364 1
1.38979442149975 1
0.8874077307225 1
1.77989354127881 1
0.981746854795824 1
1.09618676531613 1
1.22885380763368 1
0.949899033022301 1
1.40225975388514 1
1.09966081753144 1
1.19396419649127 1
1.33790827549025 1
0.584261212282098 1
0.839754052256531 1
1.37749842596367 1
0.886060108485879 1
0.71985055356904 1
1.66757358495419 1
0.453420424097494 0
0.757837103128365 1
0.82451395019403 1
0.9555109857642 1
0.781521084977503 1
1.14255505743206 1
1.44222607822563 1
0.554539954633205 1
0.816275589353341 1
1.45709291161671 1
1.21324315049099 1
1.61443846506016 1
1.24958227505335 1
1.5922966045292 1
1.49054375617703 1
1.37834233365259 1
0.95879742071713 1
1.50245217737309 1
1.38655237590545 1
0.934927578077141 1
1.12952155451713 1
1.23710366257078 1
1.29229861880401 1
2.00637265383895 1
1.85028033458853 1
1.2929728160228 1
0.948641952315624 1
1.67568517330648 1
0.928851719770793 1
1.34852125096002 1
1.24072496974763 1
1.56068543814541 1
0.652797437388239 1
1.07475981325097 1
0.534307340144463 1
0.898616937866095 1
0.436843499173181 1
0.505463545112789 1
1.29497080484863 1
1.58583707073478 1
1.18427994174311 1
1.0555660497462 1
1.42006878882753 1
1.3969035253279 1
1.61502560423687 1
1.53155160087446 1
1.39129614528285 1
1.38255895078685 1
0.701430433890807 1
0.727144153253196 1
0.622770866140319 1
0.659640947568294 1
1.63616414377845 1
1.93708739465425 1
2.00921819661423 1
1.11520608890433 1
1.6503689308165 1
1.64382352131322 1
1.44003442960593 1
1.45044554474423 1
0.27292271549719 0
1.83865068921028 1
0.961843800401057 1
1.46408486634525 1
1.23068604222364 1
1.30665687454285 1
0.640119797454531 1
1.21778896945335 1
1.00015333531066 1
1.37343319654794 1
0.934519234561842 1
1.31722035609961 1
0.920169321066445 1
1.60224891398892 1
1.16600545179686 1
1.55334351782888 1
0.999742082985414 1
1.3049598929827 1
1.57170984664767 1
0.930519553693973 1
1.47653666552326 1
1.75861515242603 1
0.958317250270479 1
1.29585137249832 1
1.35374642347356 1
1.81029722729101 1
1.49360708976285 1
1.96500712070722 1
1.27676115439357 1
1.67165448589442 1
1.30767670150616 1
1.41459517107892 1
1.12860891325879 1
1.53231758015319 1
0.650124901118618 1
0.764774915547571 1
0.997670887278509 1
0.681519604581402 1
1.39738248766141 1
1.67491199300023 1
1.34812208964967 1
0.931146652754283 1
1.12645450240664 1
0.380634702444223 0
1.68528433586614 1
1.17304582703695 1
1.09034298168056 1
1.45094754290309 1
1.53302591259799 1
1.17565329712034 1
1.52039093403058 1
1.20964729057238 1
1.71130257389519 1
0.782285684699096 1
0.977243568973982 1
0.993675701939876 1
0.823127793020609 1
1.80187130686961 1
0.919691107615258 1
1.25871938444784 1
1.1241293051099 1
1.51400038789205 1
0.766990629049993 1
1.36583066279605 1
1.52888741003948 1
1.58445703839403 1
1.24719618567806 1
1.57101432834129 1
0.980469889086157 1
1.25012629641576 1
0.909472576136005 1
0.894977540764559 1
1.35454307152235 1
1.43900642874084 1
1.31531092065057 1
0.867581664996421 1
1.2276228569822 1
0.981180593094418 1
1.40360120559551 1
0.857186232584473 1
1.0513905646846 1
1.22334602480598 1
1.32284669732301 1
1.25959487782437 1
0.82669767145335 1
1.54138830522713 1
1.30163749331898 1
1.17519928262528 1
0.604545034377341 1
1.72784131995416 1
1.82461309756313 1
1.55778302875991 1
1.0751483068401 1
1.4111659692899 1
1.86924440437021 1
0.673388849764738 1
1.3765928008563 1
1.48170598156891 1
1.00821339868742 1
1.36223133448935 1
0.830712157423006 1
1.13148857337142 1
0.796877661527952 1
1.35643788549571 1
1.38723470872458 1
1.64907141227366 1
1.15257919112109 1
1.97775181245151 1
1.13113824472072 1
1.44835154322881 1
1.50075977683761 1
1.51696642519333 1
0.999059742896501 1
0.751833914502899 1
1.10312634393866 1
0.958232303124158 1
1.08595447934495 1
1.83906833089468 1
0.878786998767817 1
1.73208863497093 1
1.37984537629221 1
1.04266143632664 1
0.826704820544768 1
1.43505131887537 1
1.11101645558139 1
0.685693706679795 1
0.831731807010568 1
0.627705455599184 1
1.65828997650288 1
1.14463478722668 1
1.53820887055246 1
0.727360846909038 1
1.12603073405823 1
0.76048683819875 1
1.68794819657347 1
1.86612457494833 1
1.48776148216528 1
1.25107766260784 1
1.61829044136874 1
1.73747124944018 1
1.39472743894528 1
1.51089628730847 1
0.920230196073673 1
1.53895992075775 1
1.11835458193399 1
0.8790045168433 1
2.45979832672596 1
0.860397401247657 1
0.941091871569047 1
0.831015932566859 1
1.22457908229933 1
1.17805453777216 1
1.25098374363484 1
1.48283823053583 1
2.14418625778071 1
1.48103794138366 1
1.46768702577028 1
1.16997980859576 1
1.70460134043874 1
1.0814207296673 1
1.39265592031676 1
0.464580483418321 0
0.683367593197675 1
1.10560848569524 1
1.85825569231656 1
0.499934375829911 1
0.315952135141803 0
1.34465570941388 1
0.663472479936932 1
1.28603932949781 1
1.55247756047295 1
0.85561895075914 1
0.640065142524954 1
0.925943473637746 1
1.83664823006995 1
0.955351107636883 1
1.03045514630561 1
1.82806868061812 1
0.690201959027015 1
1.49532498654904 1
2.08089327388639 1
1.77147926264429 1
1.43705858266917 1
0.626947514714732 1
1.7564248358338 1
1.02968308836356 1
0.926262703594964 1
2.09620862916954 1
1.23225889953823 1
0.829019528765364 1
1.3262874477919 1
1.64544267459951 1
1.40693063652897 1
1.33846292151512 1
1.47467396455646 1
1.83944054958964 1
0.962579951285593 1
1.96778153211309 1
1.24983518865269 1
1.65428308934885 1
1.07577841025418 1
1.14148598716211 1
0.664597235550558 1
1.70769739997975 1
1.22046224472855 1
0.515563290076833 1
1.295513943842 1
1.18047045714371 1
1.46382096085369 1
1.69202067977333 1
1.46335992678973 1
1.42748069352744 1
0.303875632719452 0
1.37408226435827 1
1.81227956512813 1
1.88710847463269 1
0.165823330444169 0
1.696126603504 1
2.04020896469905 1
1.3960854522914 1
0.970517438892622 1
0.396168210059865 1
1.2553234289022 1
1.06381542078153 1
1.76129217238434 1
1.45842977992067 1
1.57122173350108 1
0.810295836541121 1
1.28695702080089 1
1.75053013501842 1
1.79745572029442 1
1.0502878992958 1
1.15641724611526 1
1.36896026808125 1
1.47275613719452 1
1.59589432251456 1
0.947861528054147 1
1.65816362044891 1
0.434400038710538 1
1.7335647272031 1
1.01824537839773 1
1.38590624180889 1
1.21070360191313 1
1.44983008022691 1
1.61040325758634 1
1.4743034533389 1
0.672515471001556 1
0.32967088846806 0
2.82968757146617 0
0.914425144067172 1
1.15680951199851 1
1.38097066845401 1
1.68643025099356 1
1.35947961937759 1
1.00877339472001 1
1.34695617865715 1
1.46658881789965 1
0.595204251207971 1
1.41786198733082 1
1.26841742888133 1
1.07094216710757 1
0.955883606739985 1
1.16433955174849 1
1.62915849808584 1
1.32606674482994 1
1.57901358077356 1
1.6183043906768 1
0.641675582686119 1
0.861288433370624 1
1.68547646486957 1
1.53952243387273 1
1.13075292507423 1
0.850491464952774 1
0.733126481625727 1
0.954370337038987 1
1.06691335741917 1
1.2658398248904 1
0.898062700455879 1
1.4330122567091 1
1.1970604534009 1
0.888677227407304 1
1.38938813516987 1
1.63082406506162 1
1.3778075114899 1
1.39582662694465 1
1.35950116430318 1
1.43590950609985 1
0.927409089985037 1
1.21956344466573 1
0.44956474621075 0
1.25255939989314 1
0.737356510876888 1
0.836731816410715 1
1.59299709958462 1
1.68056800169501 1
1.25377269234174 1
1.16987616853423 1
1.43145410931061 1
1.72118447215442 1
1.63472669653563 1
1.65322077010825 1
1.27523120744692 1
1.55439355859812 1
1.66582604789289 1
1.07542998792612 1
0.989424732711607 1
1.43009663273262 1
1.45725486406763 1
1.38518491772673 1
1.77711522365696 1
1.54410227377796 1
0.571509590605312 1
1.41072157464799 1
0.781571241483372 1
1.58808558144432 1
0.916928729389376 1
1.0858711123753 1
0.954914093051389 1
1.23282965676211 1
1.95837562946061 1
1.03712465756688 1
1.54109549940472 1
1.45969214879951 1
1.03953244335381 1
1.24314059423522 1
1.81457916663612 1
1.32761943661848 1
1.20670273875058 1
1.879408633211 1
0.483800332834638 1
1.394920976246 1
0.309755413236177 0
0.863201839465605 1
1.54616921169372 1
0.514359920697844 1
1.51559626820781 1
1.74752214639853 1
1.40072352014672 1
1.17315682124677 1
1.08361047390208 1
0.926252576860627 1
1.19730259593561 1
1.64864169272929 1
1.43838778620282 1
0.595881561216807 1
1.23009164446936 1
0.675557413929494 1
1.04131554167224 1
2.02073605105371 1
1.30742562606986 1
1.77223052522869 1
1.24653543153792 1
0.971229256043076 1
0.79093178731079 1
1.46361136163731 1
0.13088174233854 0
0.356827875232463 0
1.07325379436615 1
1.35219048774043 1
2.10578959906566 1
0.616950016337292 1
1.02714966476123 1
1.49489737631112 1
1.87847314320831 1
1.11076147850488 1
0.959590551558784 1
1.49697552598758 1
1.19768021345466 1
1.45320822602449 1
1.42012182425143 1
0.377205561175005 0
0.591306482285934 1
1.2276229779062 1
1.72249501274295 1
1.32385496569403 1
1.21599909031362 1
0.505485271197485 1
0.863003028360865 1
2.47639132518369 1
0.981241597968393 1
1.18039312756919 1
1.04348655955438 1
1.2286631309315 1
1.44985176299686 1
1.59603354001482 1
0.936978415216182 1
1.38421807526186 1
1.07488910831032 1
1.52181435650197 1
1.26885432533968 1
1.42215535267604 1
1.1619117776414 1
1.58881256624568 1
2.32424159758382 1
0.763590859033852 1
0.448798634308167 1
0.658247235925256 1
1.49013095615989 1
1.47180345311185 1
1.7978570880463 1
1.59396874643036 1
1.60297152691175 1
1.24700026133996 1
1.00401285365312 1
1.43006549437026 1
1.40386780563008 1
0.80703915016289 1
1.18150747203958 1
1.51929075229504 1
0.971776040697722 1
1.4442312372897 1
1.28528466632415 1
1.56541879301898 1
0.682999415506443 1
1.53491799596468 1
1.44701863553482 1
1.29870496560855 1
0.644715441888857 1
1.41250752107782 1
1.48882634297417 1
1.75063450660999 1
0.560902239329822 1
1.26321865219268 1
1.11006890873898 1
0.859877857472681 1
2.14142777338195 1
0.597573028526019 1
0.925485627343996 1
1.37917561535181 1
1.90515162329905 1
0.910931112201801 1
2.0646322926584 1
1.48510385294137 1
1.07332684002127 1
1.25518385686408 1
1.18536420799734 1
0.825183758240906 1
1.78830540175836 1
0.673192204229635 1
1.11765874204047 1
0.856720797898231 1
1.08846459667021 1
1.66044089700295 1
1.69691802845447 1
0.912990944220248 1
0.85475030672312 1
1.68447056102032 1
1.54225472713055 1
1.26717765806944 1
1.66988572082534 1
0.827617738319153 1
0.403224888970902 0
1.08011543740937 1
0.804354080130022 1
1.21833183555127 1
0.968746668705771 1
1.34092791739862 1
0.767743123072609 1
1.37585975806805 1
0.606939723034462 1
1.38389482047598 1
1.85344117692093 1
0.760634721352844 1
1.05361147287335 1
0.656480375928572 1
0.979152156135655 1
1.10988224923256 1
1.34670843649404 1
1.20478686504568 1
1.37237735754695 1
1.89442211558457 1
0.72808149904939 1
2.08108031160485 1
1.41815319693828 1
0.838453366170525 1
0.615571220736474 1
1.20439585254596 1
1.75982244642966 1
0.848210598800053 1
0.710339836398754 1
1.65009008312736 1
0.917102524780245 1
1.21320012441639 1
1.44785309227045 1
1.18768663891593 1
1.4300273072308 1
1.68870316040643 1
1.76250391064116 1
1.12528748503273 1
0.474198684163109 1
1.74181870923466 1
1.3818408625966 1
0.885645254014393 1
1.70874679735237 1
1.37323403833461 1
1.09912127190235 1
1.91847738306707 1
0.750140146419569 1
0.625989361567376 1
1.133062867049 1
0.680465107489474 1
1.3191375932075 1
1.09854844859289 1
1.33985110763504 1
1.16280800176665 1
0.609244864268312 1
0.392979002918863 1
1.53241081092645 1
1.49033879727802 1
1.35629455146196 1
1.22222096452968 1
1.11225036690489 1
0.988732801831057 1
2.07799383616358 1
1.16718009191143 1
0.761544117335948 1
1.19480039698513 1
0.949981103257497 1
1.62437251791554 1
1.25506041600304 1
1.24493208096981 1
1.76293016660537 1
1.1020118796277 1
0.882242945619077 1
1.26186399573052 1
0.771480232628147 1
0.93205775890929 1
0.987587871978887 1
0.790350208080386 1
1.23986802247877 1
0.847673096050167 1
0.771615561950683 1
0.670108569920586 1
0.454963678347025 0
0.964665419301646 1
1.70922617156104 1
1.02102208246021 1
0.994670144330815 1
1.22793198858551 1
1.09637772820532 1
1.44447455530063 1
1.38715428383628 1
0.820620274966756 1
1.6636234150173 1
1.47999842446882 1
1.04646668231602 1
1.27535649676405 1
1.76857839810327 1
1.58584389156312 1
1.60740265439699 1
0.667293701537992 1
0.838282272060767 1
1.16454276546516 1
1.16232401128858 1
0.488981928877772 1
1.22382922320824 1
0.850838085300053 1
1.41580091681969 1
0.770046991272449 1
1.44655069527174 1
1.43854837107545 1
1.1205712320407 1
1.2358420144598 1
1.78044127032169 1
1.006047311655 1
0.523818726593774 1
1.35575290860642 1
1.09458285447863 1
0.357983464106297 0
1.93590855106102 1
1.07885144012715 1
1.13075552890413 1
1.41130964506373 1
1.10742807166783 1
1.18045360495197 1
1.06485489521424 1
1.04067931459654 1
1.3148006147743 1
1.18269551933993 1
1.06244699104893 1
0.759579742249021 1
1.59260587034747 1
1.78750940577705 1
1.31366408570713 1
1.32413527593423 1
1.51514399877282 1
1.1668833012345 1
1.57958618583067 1
1.64250121995307 1
0.969465043675764 1
1.18509135675096 1
1.99550733262146 1
1.33208168336239 1
1.26838333472979 1
1.40467471899051 1
0.696677829360985 1
1.09939300704547 1
0.762164447012993 1
0.649258380654869 1
1.73293664912787 1
1.23296891037467 1
0.828772464398537 1
1.05519828906823 1
0.941965640900635 1
0.950893759354981 1
0.709686792488854 1
1.68073100952331 1
0.996519796153743 1
0.759465767992028 1
1.53985405435351 1
0.820847511204786 1
0.521986338916027 1
1.36197167010397 1
1.03669772375984 1
0.20254227971227 0
1.67499419791725 1
0.683794979408802 1
0.812336157848015 1
0.343456184483937 0
1.34361752674465 1
1.23369792294051 1
1.56636808345713 1
1.03516245979186 1
1.43324488023558 1
1.30999510487432 1
1.54020605848091 1
1.27586943771775 1
0.953083373775139 1
1.50171663881759 1
1.43166525940895 1
1.07104826340378 1
1.3649376100406 1
1.35641586531174 1
0.665559569673151 1
2.13329485730709 1
0.704266296803258 1
1.40004225310892 1
1.21169236747851 1
1.02940299472461 1
1.16679432879745 1
0.903309437021519 1
1.25215756236834 1
1.23059013064715 1
0.755133044635424 1
1.42800957566809 1
1.22114710374192 1
0.963543023773775 1
1.57449679560903 1
0.9559719818133 1
1.84266870805477 1
1.22547043756375 1
1.35835941857365 1
1.55966463481163 1
1.13416329201832 1
2.05648758046597 1
0.851873277876417 1
1.22345847092824 1
0.777820384265684 1
1.30352910404538 1
1.27618419220105 1
0.717999597451542 1
1.66171485891329 1
1.1112269363227 1
1.20045796299442 1
1.79036000328421 1
1.60666043787004 1
1.10643469356015 1
1.4013009860884 1
0.660693863663159 1
0.756547915457457 1
0.707178048165128 1
1.28440657548302 1
1.4025592234323 1
0.682845297355217 1
1.07529656879786 1
0.903694555439356 1
1.14755329151425 1
1.49720225278117 1
1.63562889042007 1
1.17306852291455 1
0.914106820792754 1
0.79039270032288 1
0.275591183602264 0
1.06837359447871 1
0.722972514745193 1
1.41704893080965 1
0.958691295769059 1
1.85234911540862 1
1.3622348534905 1
1.39273386517874 1
1.74802608172612 1
1.75826373152626 1
0.797669947132535 1
1.35866769045809 1
0.783576682239262 1
0.787638705832149 1
