# Supplementary material for: Bias caused by sampling error in meta-analysis with small sample sizes
Source: PLoS One. 2018 Sep 13;13(9):e0204056. doi: 10.1371/journal.pone.0204056 (PMC6136825; doi:10.1371/journal.pone.0204056)
Supplement: S5 File — (ZIP) [file pone.0204056.s005.zip › results N = 10 theta = 1.5 tau = 0.2 sz = 50-100.txt]

"dl.theta" "dl.cp"
1.438976094728 1
1.47515901072609 1
1.43512320131565 1
1.51270124569896 1
1.42813028884173 1
1.52537894927545 1
1.4772226284348 1
1.17972886194069 1
1.50841279806 1
1.57221340664709 1
1.4618783857511 1
1.72738527323885 1
1.58157642078598 1
1.50025419793517 1
1.66124264401111 1
1.56848825679929 1
1.48921810792807 1
1.41859062249949 1
1.34700986702956 1
1.16640160327275 1
1.77895447396377 1
1.50008070239567 1
1.42392522762389 1
1.3161640697451 1
1.32454242252184 1
1.59121862422192 1
1.35905967228821 1
1.54274528421172 1
1.3586457680627 1
1.44596745234837 1
1.6259442843867 1
1.58065943257749 1
1.64572317963539 1
1.46087060685876 1
1.90262863904433 0
1.63638968142101 1
1.57595092148621 1
1.27101237782596 1
1.32790266244716 1
1.49026014657998 1
1.44033174228115 1
1.29587567172941 1
1.47784158688389 1
1.39916882687631 1
1.5876028253223 1
1.69816969763842 1
1.55447706257926 1
1.54867391031218 1
1.29318029476629 1
1.81951001487619 1
1.40682527953846 1
1.70112719567232 1
1.42912082648562 1
1.68995961356937 1
1.39803670851661 1
1.72273865484072 1
1.28621841622663 1
1.40021436307184 1
1.37151815534679 1
1.60999141587634 1
1.66390243013808 1
1.34398582681584 1
1.46439515445395 1
1.40374017881429 1
1.51351876323786 1
1.36703589488845 1
1.44436192069497 1
1.44853781271022 1
1.58622196701714 1
1.49689814199613 1
1.64878295793296 1
1.69378822657463 1
1.4991785220638 1
1.25417341895092 1
1.31109010877504 1
1.40935603796597 1
1.71100900023541 1
1.3967335668203 1
1.40772368200024 1
1.92548216949828 0
1.56446545344666 1
1.43175375100206 1
1.45276933393215 1
1.3362960456141 1
1.44342272709075 1
1.45863955302858 1
1.89349452038121 1
1.32885261998826 1
1.38887055923538 1
1.67235077991759 1
1.20934436229086 1
1.45052490567879 1
1.59722077168036 1
1.50927946903636 1
1.48520410273594 1
1.58800281710841 1
1.16455704154472 1
1.78880636169055 1
1.47116018617298 1
1.45301015684731 1
1.43713621080618 1
1.44756260730341 1
1.57666999356244 1
1.50675270728775 1
1.85198253255088 1
1.90406646803732 0
1.60435159790778 1
1.34071438693432 1
1.55253614193502 1
1.22760894193939 1
1.59043034062704 1
1.7273889203557 1
1.5376759870406 1
1.56971552604398 1
1.85597216114 0
1.38196368978338 1
1.77603175822256 1
1.43880337934434 1
1.30178605997214 1
1.58829081509352 1
1.19674971513682 1
1.56001548908094 1
1.81837114689699 1
1.240882768973 1
1.6360464817447 1
1.34666943384798 1
1.51330344616425 1
1.44432948554204 1
1.45895692725258 1
1.47832381023831 1
1.67233930412944 1
1.71070056385581 1
1.40563316720922 1
1.05907294989856 1
1.62391956866912 1
1.2910882328969 1
1.21906324275572 1
1.65957545566717 1
1.56740461101313 1
1.38180904446642 1
1.75264070082816 1
1.35485971005919 1
1.70101276307883 1
1.91071005963206 1
1.80587024957692 1
1.29801622658883 1
1.57055948197818 1
1.5970263172328 1
1.75672203155626 1
1.68672558896093 1
1.52559914721133 1
1.58213929941953 1
1.34824974598456 1
1.64749463254883 1
1.62550768292345 1
1.54674831732529 1
1.45705995878354 1
1.29914659399185 1
1.5812281602351 1
1.71554305902166 1
1.60260565658365 1
1.37805258473981 1
1.41156624251894 1
1.63591534080511 1
1.43210766316007 1
1.80176437698841 1
1.85568354035417 1
1.4445453950126 1
1.39563592637359 1
1.25578024304983 1
1.3361649730134 1
1.35375967809388 1
1.21678819600375 1
1.61346377633236 1
1.55339459181646 1
1.76573140073904 1
1.41764674630156 1
1.46838719157996 1
1.3234208434118 1
1.45609770489295 1
1.83224126813329 1
1.60173737382901 1
1.48201750743581 1
1.34327294242163 1
1.54252791533347 1
1.62227304841289 1
1.54025724956643 1
1.2683928793812 1
1.54381785067815 1
1.38771353832871 1
1.17544138947971 0
1.62162267371385 1
1.6012891238752 1
1.68761621021834 1
1.70520139964098 1
1.48435730454474 1
1.58513963142233 1
1.43613943392138 1
1.56485203329737 1
1.36476758630237 1
1.46244315127445 1
1.19541019786291 1
1.61488698236158 1
1.82962582237877 1
1.44628918176259 1
1.50152400208307 1
1.31713983398416 1
1.42725911006836 1
1.30250429784347 1
1.39124762671249 1
1.90288407020245 0
1.46972196548567 1
1.58224419716268 1
1.48608460422549 1
1.67340714115596 1
1.51573925514269 1
1.75558447913646 1
1.46084390886076 1
1.46300465708217 1
1.21112045268933 1
1.3949656979234 1
1.26969642311287 1
1.81130060497818 1
1.48459126564208 1
1.14987804209292 0
1.54309055961867 1
1.42148633034908 1
1.50593359622013 1
1.35385039801537 1
1.55235382429661 1
1.45786407451448 1
1.43912296299386 1
1.25268182345058 1
1.52154151001913 1
1.42408575423041 1
1.656554877682 1
1.99055029403867 0
1.13848022630451 0
1.43892386719742 1
1.71738615217254 1
1.53755749685339 1
1.46556497184529 1
1.74443565366707 1
1.36368505042611 1
1.59012631716936 1
1.35544270674546 1
1.33265521441164 1
1.46984831195099 1
1.65748283977369 1
1.29488429589562 1
1.6374164819355 1
1.49693813210159 1
1.0746697028206 0
1.54646779564664 1
1.36508630831863 1
1.46422537842556 1
1.34660508556728 1
1.34363483822791 1
1.29657311751775 1
1.51894948300636 1
1.78874053991008 1
1.53241465879269 1
1.26431636708967 1
1.63236315942383 1
1.49235718293771 1
1.38648127903333 1
1.44898102850077 1
1.66989575059868 1
1.41093420283527 1
1.39796021738073 1
1.84798249691049 1
1.57449230254948 1
1.77447422995505 1
1.41075679540915 1
1.7473742577761 1
1.62653231616113 1
1.30248223177521 1
1.60001519303844 1
1.97595564597592 0
1.55136931340137 1
1.45294845189865 1
1.58679261604214 1
2.01962391368929 0
1.57524721079095 1
1.5141512609301 1
1.69529911026644 1
1.38141783912421 1
1.50260710227404 1
1.52064697293036 1
1.61486546132441 1
1.36512959842094 1
1.70405725306495 1
1.21675157963286 1
1.47250831692736 1
1.40377291132328 1
1.30872669198147 1
1.76316598725217 1
1.31069946604369 1
1.27545008249711 1
1.30952943182196 1
1.42126712564455 1
1.50409824772741 1
1.58765907736134 1
1.64632772577599 1
1.37155912731787 1
1.54832341661792 1
1.43542237426042 1
1.2281512239795 1
1.62940494409673 1
1.49261688588749 1
1.61880395256504 1
1.75631369911633 1
1.6258796380451 1
1.96402984655222 1
1.667635923722 1
1.52063699822451 1
1.48090008747031 1
1.45065623091256 1
1.37945951719718 1
1.45134087853649 1
1.48429977757077 1
1.71047030717224 1
1.40819596471485 1
1.69867644716876 1
1.43297637550004 1
1.35694865207468 1
1.42373834481623 1
1.52722343073344 1
1.32299052683639 1
1.38163296177621 1
1.55963373734749 1
1.5222984993494 1
1.62041109985078 1
1.63676529766933 1
1.30000270906239 1
1.32301721012507 1
1.46909602637191 1
1.66211472951884 1
1.77511966672832 1
1.80562947231792 1
1.30799846970849 1
1.51303297162033 1
1.16845485870347 1
1.63293588434578 1
1.66205221639464 1
1.8484395753919 1
1.53609171682399 1
1.64577292751814 1
1.42727128546863 1
1.36453514979315 1
1.4323570233571 1
1.54995597896974 1
1.46910181843551 1
1.33796716511226 1
1.4351883508018 1
1.72705305529524 1
1.37325092447857 1
1.33848152799197 1
1.39826898691087 1
1.34487942177288 1
1.29682262374114 1
1.34283574257971 1
1.66101802499358 1
1.1386827244948 1
1.49796929715897 1
1.43563528945858 1
1.09261365756789 0
1.51277492925582 1
1.31233421925673 1
1.11817336169616 1
1.0499356569007 0
1.37701400328611 1
1.54089780808535 1
1.19584049721785 1
1.46897650507717 1
1.76030426208016 1
1.54387136475844 1
1.51414611156745 1
1.54087603897938 1
1.68077675526236 1
1.33003228210955 1
1.61992580913905 1
1.65856493957278 1
1.3505597924939 1
1.50476232472167 1
1.11123935811251 0
1.66630592593552 1
1.40460455912267 1
1.62663339064715 1
1.67809937264409 1
1.3337268979484 1
1.64054892549297 1
1.46959913041252 1
1.3171455847689 1
1.65678320415606 1
1.55117774326431 1
1.36340663552122 1
1.6469206788922 1
1.70993643747974 1
1.42814404633743 1
1.58543853396227 1
1.29870587865244 1
1.27898111573926 1
1.53183304669741 1
1.603295388965 1
1.57170562286012 1
1.41190401424831 1
1.39183645735406 1
1.42309624227864 1
1.46762825334143 1
1.50669492742054 1
1.19905282803909 1
1.18645301779514 1
1.14462582399282 0
1.88874390046398 1
1.8411309587407 1
1.57548753606275 1
1.48119549204637 1
1.32392637372069 1
1.35507651266685 1
1.59544860755644 1
1.75220366272889 1
1.5596747762874 1
1.32553390394652 1
1.417598089448 1
1.35357844520035 1
1.43325704053411 1
1.5297959534798 1
1.53205476311395 1
1.65516542191577 1
1.33084183174098 1
1.12249701618073 1
1.35638521656847 1
1.56905107648111 1
1.64357155303477 1
1.2612229450158 1
1.22574784028354 1
1.30708676874496 1
1.49671858230465 1
1.26019352851461 1
1.44141919176135 1
1.46836839746822 1
1.43936756014202 1
1.7043842630493 1
1.71157507943037 1
1.54747962444364 1
1.74209989279075 1
1.45463444710678 1
1.7977650664984 1
1.18025499225732 1
1.51128287427419 1
1.33539070457062 1
1.65212457291644 1
1.5992350620557 1
1.45049358729513 1
1.38205033180322 1
1.22336070526519 1
1.41890494211646 1
1.73674683926496 1
1.30538801883096 1
1.56425746140665 1
1.41583277379904 1
1.79886306452964 1
1.49840936237511 1
1.59109291015209 1
1.26482580397498 1
1.42641625902419 1
1.40604196856908 1
1.56075916554436 1
1.68284343673245 1
1.33673942100966 1
1.63588415384277 1
1.82343887040276 1
1.62583122888458 1
1.25741782502117 1
1.55257246929269 1
1.5485853148724 1
1.24825104203108 1
1.3242777292871 1
1.07063970793867 0
1.52545233937558 1
1.56864777225141 1
1.38855196497459 1
1.6666897237453 1
1.3260945305749 1
1.63032163613756 1
1.46558230676811 1
1.64017812558417 1
1.36902882358522 1
1.60587644054114 1
1.76329587390698 1
1.61100310817081 1
1.45793300242551 1
1.415947916417 1
1.8137635242696 1
1.34825380598977 1
1.34298241118458 1
1.4256317842098 1
1.39761480809662 1
1.60391059371902 1
1.39689138813706 1
1.29368379926299 1
1.40958007474839 1
1.63241303586914 1
1.54833710996308 1
1.74375054939608 1
1.83326236088362 1
1.4499622644664 1
1.58580474550314 1
1.43277536549955 1
1.48013446592512 1
1.72420278866773 1
1.33051704723195 1
1.40321536528161 1
1.55960736420147 1
1.65234940614205 1
1.73097269382267 1
1.48171006639188 1
1.56598304496796 1
1.38902086362874 1
1.20366628676995 1
1.63374997177994 1
1.22320779629832 1
1.40417940851819 1
1.34564244957487 1
1.44184431428099 1
1.54595776479307 1
1.17277268994755 1
1.27608850540991 1
1.37836599433732 1
1.77851118100589 1
1.42366296392997 1
1.39282980374379 1
1.44055260425868 1
1.38414443164926 1
1.41899319683322 1
1.76960191575818 1
1.69423999207771 1
1.22416592419854 1
1.39364311077179 1
1.88621381531774 0
1.34899579591919 1
1.56086724631196 1
1.39813222409064 1
1.16682210494345 1
1.799018795384 1
1.04008903909486 0
1.5573532592886 1
1.68107076808486 1
1.69556009856884 1
1.27924441523908 1
1.61581425154883 1
1.08823483817122 0
2.01772169373251 0
1.67411807184115 1
1.23997506180048 1
1.60003643476347 1
1.36473327869915 1
1.62744565751411 1
1.62968587260581 1
1.58039984807108 1
1.49369117120849 1
1.37298902799689 1
1.63626348704814 1
1.33087519987276 1
1.89888514608609 0
1.90721128033722 1
1.42459635566087 1
1.45121370199452 1
1.3430951048235 1
1.68838148340366 1
1.44870778178324 1
1.75554734623584 1
1.50530235756728 1
1.46840947511925 1
1.39791244032808 1
1.30750674564645 1
1.16365445827396 1
1.48066447090507 1
1.86874282561836 0
1.53433308401016 1
1.50116016084371 1
1.739210623185 1
1.28191160383701 1
1.44710284485591 1
1.15445956670951 1
1.75854897970726 1
1.10960553368816 0
1.73953537778071 1
1.60228390307956 1
1.22086475001566 1
1.29555015174891 1
1.45693172768316 1
1.4405094159012 1
1.47634989235147 1
1.08902699370758 0
1.40561163295537 1
1.44075323012254 1
1.7530658556245 1
1.321447648096 1
1.53538090313808 1
1.12768547328079 1
1.97902881926438 0
1.66739216268426 1
1.49995597721413 1
1.63058968035168 1
1.35202001601265 1
1.45464003807569 1
1.37309286504373 1
1.41648192668502 1
1.60498638614532 1
1.47904222805116 1
1.62694525732879 1
1.37535603741375 1
1.56878520784401 1
1.3430494154807 1
1.41932493793555 1
1.61332432966853 1
1.69927893290322 1
1.46056188476622 1
1.6147799636911 1
1.51881269314568 1
1.63199311497879 1
1.51475095077192 1
1.8071388493072 1
1.57979786536397 1
1.41479573632906 1
1.36245933960293 1
1.60243709186664 1
1.44839216133012 1
1.74831437407309 1
1.36806106711281 1
1.49460441436909 1
1.3794500669713 1
1.32435640376932 1
1.41764136606506 1
1.16316218952342 0
1.31355307519665 1
1.74079628972201 1
1.83318901453893 1
1.23810594681546 1
1.54784248913543 1
1.78384648387371 1
1.39940773278868 1
1.10675066196032 0
1.5307017270944 1
1.20250130586127 1
1.50426352953295 1
1.35012971503411 1
1.51727945826978 1
1.59793460775767 1
1.68057990247576 1
1.46831235372302 1
1.72721979183139 1
1.64805948705753 1
1.45751098904701 1
1.08480768656568 0
1.32733835071226 1
1.41608665868447 1
1.72968487548483 1
1.65669670679446 1
1.25926836285043 1
1.4277181159892 1
1.67205528911766 1
1.56895643503243 1
1.60594627843961 1
1.54494702153823 1
1.45117962059518 1
1.36491330904992 1
1.59825554633901 1
1.17337433281697 1
1.32756564817265 1
1.39883399684091 1
1.32474855068318 1
1.33188893218759 1
1.37075500940191 1
1.63407940018698 1
1.43651585117529 1
1.31091350751993 1
1.7537082107882 1
1.40896997884948 1
1.46886896085619 1
1.47116671885785 1
1.43290505230995 1
1.55657047662766 1
1.29333197163685 1
1.32770296025562 1
1.31792111227105 1
1.82884773748845 1
1.82921227268747 1
1.50326847094846 1
1.72124160496389 1
1.35476707118376 1
1.4510366291034 1
1.84975186546667 1
1.30098581367234 1
0.980400843287223 0
1.62410473182086 1
1.70550957462681 1
1.08077517210134 0
1.82461959769378 1
1.33237870713843 1
1.57782066935297 1
1.68025871705509 1
1.53252227244499 1
1.49540882036975 1
1.48881962774111 1
1.82863227373681 1
1.25798047325484 1
1.54260615663026 1
1.4905323972834 1
1.67405948791089 1
1.12448400181966 0
1.27289924867 1
1.48232344653431 1
1.33506722842698 1
2.01339362314884 0
1.23529595468283 1
1.39480064151008 1
1.46447816005444 1
1.68910078773169 1
1.34099295563719 1
1.60982445398735 1
1.32095549223144 1
1.27800259352639 1
1.53925489554319 1
1.58926917369102 1
1.26722423769845 1
1.26606233208257 1
1.45957546962731 1
1.64766818940812 1
1.51846983250114 1
1.3490889027752 1
1.39222287063582 1
1.54417317109049 1
1.39478418537271 1
1.45113574805945 1
1.48437915347217 1
1.26516425027831 1
1.53219849922771 1
1.45511031764582 1
1.23887356247829 1
1.23416469065892 1
1.03446336265511 0
1.73442068934406 1
1.33269398756749 1
1.46257393981633 1
1.57664666097218 1
1.54739007934603 1
1.54406558043283 1
1.84429460643389 1
1.60503246950135 1
1.41198415746698 1
1.60827897222722 1
1.48313901994096 1
1.6121751091434 1
1.5964233626737 1
1.47386494313003 1
1.46627685143107 1
1.40236578021641 1
1.73428736658694 1
1.5752946730933 1
1.30000702011784 1
1.08598260321845 0
1.603054904325 1
1.29575697019094 1
1.32131113083504 1
1.65749567031777 1
1.55386085041749 1
1.39444577148589 1
1.33765158712513 1
1.46185590956876 1
1.58146584793286 1
1.71062551244062 1
1.41530901855445 1
1.16050966859647 1
1.5195663927656 1
1.38854555374595 1
1.45073126382986 1
1.5663247840835 1
1.50092555537186 1
1.29360758320992 1
1.53420096783056 1
1.52860202636466 1
1.57928854692969 1
1.44869289759305 1
1.37334116109244 1
1.62626549472135 1
1.64090083917316 1
1.3991428577253 1
1.48666177091221 1
1.48034321711313 1
1.391147964956 1
1.58661506580952 1
1.7158785798812 1
1.40578992328216 1
1.37498416885554 1
1.49386675272629 1
1.11741822817008 1
1.33655778779591 1
1.67845547773983 1
1.54048759920449 1
1.36504173895515 1
1.40580031786214 1
1.37852410531246 1
1.43581386794784 1
1.5352122583818 1
1.59232296535514 1
1.77369256711519 1
1.41835625841668 1
1.54620519231592 1
1.72134102614477 1
1.26763700831719 1
1.49083415412861 1
1.40252386767752 1
1.66409102385172 1
1.26703965744071 1
1.3492095175737 1
1.71267059188576 1
1.65799069285405 1
1.29703487725545 1
1.38511557287673 1
1.48517046909883 1
1.54909783760136 1
1.55279288170446 1
2.02430138878944 0
1.36055698381201 1
1.43824666656374 1
1.44136383278444 1
1.59242199599039 1
1.96505489716666 1
1.54787454224092 1
1.28530318971391 1
1.08917821481988 1
1.39124790484032 1
1.62302973125082 1
2.08526930170549 0
1.72187131307462 1
1.5339820552642 1
1.4874310992956 1
1.4678251434807 1
1.44272852050006 1
1.65059041683813 1
0.941435269331448 0
1.57174144060686 1
1.22337824255577 1
1.73493844411297 1
1.61170417603733 1
1.74026052821945 1
1.47187444368137 1
1.25946351675179 1
1.3836204862121 1
1.64994655440887 1
1.51059651529057 1
1.67906547213376 1
1.68532692956845 1
1.52522236800523 1
1.491115384939 1
1.55579629705957 1
1.50495915094563 1
1.55532090111102 1
1.84294290712408 1
1.57729170922513 1
1.4950415808765 1
1.36888643436389 1
1.29331895852905 1
1.21440349333829 1
1.59722035097086 1
1.40513794307489 1
1.63025716950109 1
1.5413239611966 1
1.61738050969597 1
1.42183652206428 1
1.30695103615295 1
1.36589226092546 1
1.76079491502176 1
1.67264332845939 1
1.36286187848456 1
1.38230448384464 1
1.39508791277163 1
1.55313209056273 1
1.46751286279054 1
1.68180102535211 1
1.90765339888576 1
1.24417675618784 1
1.41307359048002 1
1.46218131214635 1
1.23944643968467 1
1.43738186375953 1
1.62813118667842 1
1.67978660412481 1
1.23376856446286 1
1.15547042301304 1
1.68647079171926 1
1.75065570380654 1
1.59585598003078 1
1.1320277916232 0
1.37960307883626 1
1.54824081114852 1
1.81735503144445 1
1.53087495720094 1
1.61674399874103 1
1.59275521357128 1
1.20998472820529 1
1.79321058836853 1
1.50600498033043 1
1.32892561563012 1
1.65443469323758 1
1.42007277833142 1
1.5147934863356 1
1.12536834328313 0
1.79888135869683 1
1.34054727620248 1
1.27002649379879 1
1.57969042933348 1
1.29549133020369 1
1.37609306086563 1
1.64534814220256 1
1.4814589491144 1
1.37033835408154 1
1.17638864719627 1
1.50470273145563 1
1.31211344077902 1
1.52827529774907 1
1.28746993619736 1
1.74198555631577 1
1.48336181124568 1
1.32869793338785 1
1.58913769089124 1
1.55310445953093 1
1.85039778916275 1
1.41566539979551 1
1.33286711082737 1
1.23295900256499 1
1.38897942636544 1
1.59302151187763 1
1.49446624667216 1
1.26659005295083 1
1.22713832983706 1
1.78380455661746 1
1.39400515554516 1
1.51047292060206 1
1.30514053958845 1
1.57869021504525 1
1.95548141851707 0
1.30755322145358 1
1.65221482866033 1
1.37831729956552 1
1.50901628776915 1
1.49098236211546 1
1.41399393729207 1
1.85488848245966 0
1.64221298645153 1
1.82575939512391 1
1.79896775344636 1
1.68078354066482 1
1.73973449553109 1
1.51329130135901 1
1.99754661401906 0
1.61787450337407 1
1.24680743402583 1
1.40087683852332 1
1.49180822165447 1
1.45780523386997 1
1.49024238694304 1
1.76570047017833 1
1.54843074068959 1
1.66804044462741 1
1.52133499907532 1
1.23169414857536 1
1.5811424218776 1
1.65214089522816 1
1.65776374167749 1
1.62945016031168 1
1.53572236835788 1
1.46440226475468 1
1.03287545437192 0
1.6227361087637 1
1.65873431168971 1
1.47035721469195 1
1.45238725694702 1
1.68217800424044 1
1.29403217431507 1
1.52828794383498 1
1.55143773211921 1
1.59362832625352 1
1.36267576774958 1
1.31917864490029 1
1.64150045224775 1
1.30799823503827 1
1.56268286764707 1
1.56147153162314 1
1.7744072188567 1
1.33494945047705 1
1.36832336413921 1
1.8325249507368 1
1.4695960408877 1
1.26251151480497 1
1.50471693479452 1
1.46817070609741 1
1.35359272849563 1
1.13737009876658 1
1.41535420740216 1
1.5132434909141 1
1.32858680458772 1
1.39591813516999 1
1.60006731836223 1
1.39936982221606 1
1.57967432674363 1
1.22297636080337 1
1.60284656096727 1
1.34320137103969 1
1.63786676946732 1
1.45819445446227 1
1.10338574229612 0
1.47472019127344 1
1.42522389244077 1
1.79029052132772 1
1.16034210819601 0
1.65093900517069 1
1.45087072843008 1
1.49770977075649 1
1.62626077088557 1
1.74347854107358 1
1.51267557867283 1
1.44460792151416 1
1.05197935161196 0
1.39081841477033 1
1.24193234914512 1
1.14779339830685 1
1.21826081113869 1
1.00278816715407 0
1.25142339038564 1
1.51036862246951 1
1.59676861807539 1
1.83516571409048 1
1.23324812809777 1
1.5745378666222 1
1.68728735216092 1
1.25024310510869 1
1.72891346130477 1
1.41888860419868 1
1.61022443616398 1
1.40527181408519 1
1.33620451207966 1
1.31485853718376 1
1.08835684768696 1
1.51262821594669 1
1.31062325121962 1
1.61270272478547 1
1.42446469110779 1
1.86719554235645 0
1.1853278789024 1
1.30790059004174 1
1.25709717089255 1
1.32250866022819 1
1.5755182349765 1
1.65842691435366 1
1.71770735774715 1
1.7930047382033 1
1.29753213013981 1
1.63185458223066 1
1.51689387310254 1
1.42771776812319 1
1.44091424311461 1
1.36526502433664 1
1.39394062985521 1
1.68242614196592 1
1.3560180216948 1
1.76751403357481 1
1.8455871460324 1
1.47821552614033 1
1.73820286788033 1
1.57889104153434 1
1.38536601050373 1
1.33716571367254 1
1.48146254306066 1
1.35523981757596 1
1.72660665228633 1
1.43402187483835 1
1.60568947647883 1
1.39301732192985 1
1.82370336231674 1
1.4291728453119 1
1.35874239086082 1
1.46531821114157 1
1.08914806191678 0
1.15307138908515 1
1.31341267375848 1
1.46301463274922 1
1.13111625746603 0
1.59054185183135 1
1.37210518700991 1
1.58292022826791 1
1.24916898241673 1
1.58554330312577 1
1.30686324165758 1
1.25900847057068 1
1.46603399218058 1
1.3361767395155 1
1.17013360194173 1
1.93373954932296 1
1.80848402146446 1
1.55720555671156 1
1.42523439722682 1
1.70598819580319 1
1.66346084290258 1
1.55019006627151 1
1.83463888936681 1
1.21172657174633 1
1.13265838535786 1
1.37671909569682 1
1.46378594591085 1
1.50485864855218 1
1.66650282910563 1
1.28611872404732 1
1.55772256207799 1
1.34517487642043 1
1.48206070764023 1
1.64561047546216 1
1.37933398679151 1
1.35121913792836 1
1.62909455031568 1
1.39636731201253 1
1.03482717413026 0
1.64430078580128 1
1.39876978523917 1
1.61579897999283 1
1.50592486215084 1
1.60110551506144 1
1.62305446937539 1
1.31501356929396 1
1.48042987095624 1
1.36666897727044 1
1.62133255079661 1
1.53562301925814 1
1.28666706449663 1
1.67936814332135 1
1.52674081949201 1
1.60420920595245 1
1.90206944042665 1
1.8375877998753 1
1.66731341064912 1
1.74524639928712 1
1.59773665124622 1
1.5219253428361 1
1.44858401252033 1
1.51806507078708 1
1.43846975680817 1
1.60437708188246 1
1.33147977923365 1
1.35356986601273 1
1.34334868574992 1
1.42472658165196 1
1.30694761777679 1
1.3750656426222 1
1.56992330207141 1
1.12357190348501 0
1.52620701524798 1
1.5364893225769 1
1.82734332589467 1
1.66305878346335 1
1.06706958728101 0
1.4835266967926 1
1.69219403842622 1
1.26207408518325 1
1.44964997910426 1
1.29644572799014 1
1.57138352471484 1
1.43107630555276 1
1.21618715142567 1
1.3262216750215 1
1.67141637957156 1
1.674284952212 1
1.27233347104366 1
1.71062657071187 1
1.55139895744 1
1.73858902882794 1
1.55910277820302 1
1.81201896065619 1
1.21460992244167 1
1.58060473739638 1
1.51541267347798 1
1.53503931451212 1
1.40562055585331 1
1.50104357093518 1
1.40755910653382 1
1.53615534662287 1
1.46928876433161 1
1.54918610723518 1
1.51149112239999 1
1.16637014856599 1
1.44973658397811 1
1.74710116725652 1
1.68980372981676 1
1.35110269475272 1
1.23119585761616 1
1.49021137375667 1
1.28589045303437 1
1.77881590800731 1
1.42362906144395 1
1.04599813795388 0
1.34895131986043 1
1.83471784929059 1
1.26797937407212 1
1.14223877464345 0
1.68286158656207 1
1.61377225212426 1
1.37470907132799 1
1.84242801756072 1
1.25192069919526 1
1.37806802710703 1
1.84511767185178 1
1.17619726313222 1
1.69421801508241 1
1.51752988508917 1
1.70040658681321 1
1.40054203694701 1
1.31111944300852 1
1.48138273978886 1
1.67208276258145 1
1.48734422197148 1
1.52829432779245 1
1.31257163035612 1
1.44645294534261 1
1.38151672110959 1
1.33787610732553 1
1.624513601883 1
1.40567471096529 1
1.39529613002708 1
1.53716764975501 1
1.55139592332906 1
1.36008721225083 1
1.37983257397885 1
1.54421452718683 1
1.72342367898775 1
1.28276034211526 1
1.39738560451698 1
1.72954407223327 1
1.23758148162281 1
1.25465252766346 1
1.38383517439106 1
1.73931481646958 1
1.65848669662924 1
1.22978697178183 1
1.30427808975841 1
1.39491460171656 1
1.77039540284439 1
1.50374614166779 1
1.50434323246136 1
1.64294225085617 1
1.25196409524106 1
1.52780796583022 1
1.68992330455113 1
1.43781989142971 1
1.53187402137973 1
1.2479657448966 1
1.62751256969431 1
1.54742760644412 1
1.2884167910773 1
1.5338429972173 1
1.59867750525858 1
1.60761350094965 1
1.32893148378849 1
1.48699726436902 1
1.29552677623486 1
1.87912661773725 1
1.26455717544887 1
1.65776433201345 1
1.33332128831921 1
1.53047090969157 1
1.33735571207423 1
1.62851271895293 1
1.2745887160979 1
1.76460688800962 1
1.32591578576254 1
1.44651860079947 1
1.29482192178823 1
1.91142326721994 1
1.41559582199579 1
1.22145014965295 1
1.35097952992982 1
1.53832807975163 1
1.44753228548483 1
1.51879316957009 1
1.40274659483503 1
1.46853763410936 1
1.35138628002898 1
1.29102307808972 1
1.35139494517156 1
1.31807565925837 1
1.09803389350238 0
1.55077567075977 1
1.36151086089364 1
1.41761942005055 1
1.5619576514911 1
1.36272515335624 1
1.39622755695822 1
1.41139944913223 1
1.65718561276329 1
1.41566389856978 1
1.54048319714078 1
1.30752441554352 1
1.51850691254368 1
1.19029272120925 1
1.6422839375811 1
1.56292075256363 1
1.41247237497193 1
1.60066694584187 1
1.44384127024162 1
1.26111074240693 1
1.65611089703435 1
1.48001234609865 1
1.56926518771727 1
1.4787165155712 1
1.63529757242278 1
1.22687472703767 1
1.57427377916531 1
1.49244779325979 1
1.43733019270995 1
1.47429029475316 1
1.54123326519269 1
1.61165040284639 1
1.57651208679796 1
1.51896561326814 1
1.66044947618854 1
1.6097046380339 1
1.33427631324886 1
1.30299136153246 1
1.34897367645457 1
1.35034290269497 1
1.41861592674114 1
1.50826155613156 1
1.37625508265225 1
1.24894274690701 1
1.26435815673237 1
1.65373114051041 1
1.37960631089684 1
1.42466139430446 1
1.32409889785686 1
1.50910417267822 1
1.81429028294141 1
1.55560224699155 1
1.46706944431445 1
1.30698465909369 1
1.52829464488964 1
1.61479429341878 1
1.48770415089999 1
1.63058406817144 1
1.74458521719393 1
1.6825676400601 1
1.5343685199832 1
1.08518739004786 1
1.56921901481041 1
1.78576960458099 1
1.42130223466266 1
1.51952344007731 1
1.13979169211121 1
1.6109565978318 1
1.96297288816093 0
1.0906412787315 1
1.57071396349113 1
1.06381901639757 1
1.5764257888225 1
1.19531454113184 1
1.50158747136889 1
1.43383501429352 1
1.36314664586995 1
1.49294120975622 1
1.29764139142235 1
1.70515068776778 1
1.65620227005957 1
1.39405591402641 1
1.56481595262216 1
1.55394069622482 1
1.34619371374504 1
1.45672218849267 1
1.44730865477826 1
1.29267082351828 1
1.58221918615686 1
1.33500155589159 1
1.98732708456582 0
1.64883455404537 1
1.62664297223051 1
1.39517327667943 1
1.64607031980454 1
1.61539712074251 1
1.32374517617527 1
1.32874282788636 1
1.45538409227523 1
1.77176277798014 1
1.47566238516218 1
1.60562683276177 1
1.47397431295759 1
1.7980436991165 1
1.60344733285375 1
1.36420566754832 1
1.51588100892289 1
1.61920691743885 1
1.51400614039527 1
1.58915352145233 1
1.43759009405699 1
1.1256660106012 0
1.34460023035143 1
1.60577858811814 1
1.29133753710358 1
1.52533374817331 1
1.29181252429428 1
1.49642037059182 1
1.62942767461497 1
1.28730430032007 1
1.48615725390152 1
1.61081385833247 1
1.56894277573181 1
1.27956898853247 1
1.79660153547823 1
1.4044858456402 1
1.43240064133104 1
1.62873040885252 1
1.53725378670341 1
1.53984869433822 1
1.64341144527924 1
1.60284007586728 1
1.31487664852326 1
1.34900185507684 1
1.40107310643408 1
1.17520523027336 1
1.39111698837649 1
1.5511211161881 1
1.55758979682565 1
1.66114971177304 1
1.51193291206797 1
1.3294121785834 1
1.52285951659908 1
1.48357728819441 1
1.75383173519518 1
1.31296080187414 1
1.51251572837833 1
1.45975771737655 1
1.71469009109805 1
1.29180473730401 1
1.4676286073717 1
1.28685534314497 1
1.38687531918695 1
1.38487600064067 1
1.20004782793005 1
1.78071737200127 1
1.86346636309266 0
1.58722968303551 1
1.55448259429713 1
1.43878831539591 1
1.49149980120403 1
1.50818296793579 1
1.93979155035882 0
1.23624462149128 1
1.39632740951662 1
1.70420773960768 1
1.67981061729949 1
1.70431475444198 1
1.39223488390041 1
1.63549922265945 1
1.35858172653815 1
1.200120975038 1
1.41729985033014 1
1.34721760793681 1
1.67696899786118 1
1.45433019619935 1
1.50873195540301 1
1.56476090576673 1
1.43399344420523 1
1.38455876872972 1
1.55184391205723 1
1.49760462053473 1
1.61283445209494 1
1.57736576230797 1
1.24115831519471 1
1.12248440204447 0
1.58944210140835 1
1.24592823606386 1
1.67212180116983 1
1.6226633393989 1
1.37169630564004 1
1.62890801120092 1
1.34950644027074 1
1.40891211662869 1
1.11588503679522 0
1.23647605517652 1
1.42598326641865 1
1.67078236102167 1
1.78498997765005 1
1.72194638077702 1
1.52587915136976 1
1.57725578941769 1
1.84721737239135 1
1.43717708835306 1
1.51836303624469 1
1.6516952142282 1
1.42158270434438 1
1.16906217951244 1
1.57818939667899 1
1.78552958030057 1
1.42484917887162 1
1.71735683318844 1
1.84577528284669 1
1.5493001162314 1
1.64816159076269 1
1.26867720373591 1
1.62215991401718 1
1.3999860618958 1
1.55714523140516 1
1.27980108699116 1
1.79676450584581 1
1.56426671670933 1
1.15636525302391 1
1.40866065499862 1
1.40963370047482 1
1.51678127361917 1
1.16966992179449 0
1.39663987308075 1
1.46733134787466 1
1.57274459434202 1
1.5587738009338 1
1.40252620682918 1
1.49570346771708 1
1.30178907321754 1
1.33691274124205 1
1.57214499942172 1
1.24591047355538 1
1.46166035475565 1
1.61574115544306 1
1.58739527751666 1
1.6076932356332 1
1.37516398388342 1
1.41462078047771 1
1.34581775554898 1
1.59203155738844 1
1.57140906823654 1
1.36201825695806 1
1.6355837245675 1
1.54853828502511 1
1.38478276011274 1
0.770966258666482 0
1.35887240536289 1
1.68105996291848 1
1.63597040140258 1
1.59325869192461 1
1.57097455483515 1
1.67469213647779 1
1.31823132870899 1
1.91487609374719 0
1.96185181950596 0
1.70267683221103 1
1.7651666334293 1
1.47912747116108 1
1.53536531512205 1
1.3468851569281 1
1.45075118667443 1
1.72442838947342 1
1.33971725162392 1
1.58182175204445 1
1.60737129887516 1
1.6267347425405 1
1.54144958087283 1
1.25421916295812 1
1.18869455868855 1
1.68878738449861 1
1.27906978135421 1
1.69634834270531 1
1.90548372906763 1
1.45833995448594 1
1.33910228559674 1
1.31809703793026 1
1.48351629349057 1
1.40397634451656 1
1.47411816137146 1
1.2950462869596 1
1.23846799836433 1
1.2378339556411 1
1.44041671322475 1
1.47204854934168 1
1.37872062388571 1
1.67667972436029 1
1.53040888169818 1
1.81708732030226 1
1.42902767912519 1
1.47572776118911 1
1.64582936438956 1
1.42690692866929 1
1.37772067567875 1
1.39483497896412 1
1.52079855902152 1
1.45464936719321 1
1.46810245846101 1
1.62069274730635 1
1.21679747108849 1
1.60375113003848 1
1.4484669829425 1
1.63480650079795 1
1.3648390073438 1
1.46267188624271 1
1.68971676529654 1
1.74171735035925 1
1.61056694907606 1
1.3594464377261 1
1.47410498029611 1
1.45030054995303 1
1.29558918302807 1
1.81261601028089 1
1.54215179508478 1
1.47819620268141 1
1.5868010817969 1
1.59456415471472 1
1.45983227984517 1
1.35193427105626 1
1.53982325291574 1
1.74907951816404 1
1.69590030189759 1
1.34542903219252 1
1.27555492727384 1
1.308141831872 1
1.52261491044971 1
1.46888785393917 1
1.4164075262029 1
1.9938193046924 0
1.54357042798319 1
1.71858004972954 1
1.03941180034807 0
1.72116949416936 1
1.27582701282313 1
1.69208255269535 1
1.34587559145346 1
1.53944081678714 1
1.45531441651289 1
1.53646520233204 1
1.37230111561437 1
1.29980206996541 1
1.70443358417948 1
1.25943725554049 1
1.41765732542243 1
1.67528104760599 1
1.5439964978321 1
1.57005277548882 1
1.89296035220697 1
1.43067006981634 1
1.64058985462146 1
1.4975463633001 1
1.59920622353036 1
1.4000979832922 1
1.55088944248483 1
1.58514653742399 1
1.8632696239259 1
1.33021923361393 1
1.79924089520181 1
1.47956182396502 1
1.51146491894078 1
1.36208411963592 1
1.73794934304934 1
1.76203263446942 1
1.44924141215293 1
1.36515613821877 1
1.09661339022255 0
1.33610142822408 1
1.48455315273334 1
1.65492236544206 1
1.8197288485029 1
1.51342689163295 1
1.47796612114351 1
1.59828124116684 1
1.7493457519673 1
1.74749625034061 1
1.20458752621777 1
1.78790132125776 1
1.60208933916918 1
1.61856291058439 1
1.27231156364849 1
1.3337344857765 1
1.6902259624507 1
1.66108977897614 1
1.29700475257445 1
1.69859646296905 1
1.69794862973097 1
1.18973493439932 0
1.60005865905407 1
1.69605237894019 1
1.69323736752736 1
1.17834144591378 1
1.38663600599271 1
1.3213163669473 1
1.39659926667718 1
1.35392766237154 1
1.65557648461271 1
1.18044008055999 1
1.32245640074686 1
1.06439922719809 1
1.41897119951359 1
1.70485464096549 1
1.37782981368581 1
1.37317259836954 1
1.16923575580926 1
1.4678278902658 1
1.36785841509003 1
1.42161548845107 1
1.5453650981765 1
1.65587327711299 1
1.33021166588714 1
1.55803231607479 1
1.42275004574715 1
1.60378685334362 1
1.1965389374857 1
1.67510471302464 1
1.73283174713826 1
1.30918922551812 1
1.45978402663905 1
1.56095907938842 1
1.37231623568367 1
1.3232326081433 1
1.45208615918913 1
1.26851281077386 1
1.73822348329018 1
1.42068115223108 1
1.35757547322705 1
1.20659808563872 1
1.35338600876381 1
1.5881897516844 1
1.26981802933509 1
1.71156067785201 1
1.69987137405192 1
1.52450649249666 1
1.50774807360658 1
1.50696577817455 1
1.59413390420343 1
1.8124561092035 1
1.29789944062622 1
1.46240686576791 1
1.5064569461921 1
1.39247689818662 1
1.36397998720871 1
1.69807629825662 1
1.29139276355713 1
1.67832838328895 1
1.39894776686884 1
1.30434457569439 1
1.34208938357823 1
0.974477460667559 0
1.32936163950949 1
1.35239318543386 1
1.65284179667691 1
1.41340175575779 1
1.39682484975616 1
1.70880736758482 1
1.53017375544604 1
1.65874403271423 1
1.49013181644423 1
1.36991638404571 1
1.32628527400758 1
1.77928781169344 1
1.40267550352277 1
1.45153628462972 1
1.3556577423452 1
1.65577255877902 1
1.59024795195362 1
1.41997452942727 1
1.40627895883519 1
1.38970755806537 1
1.72635794546511 1
1.48251261723744 1
1.35986072616212 1
1.40872568417006 1
1.70374928503506 1
1.557248047948 1
1.37822800524183 1
1.15787796344159 1
1.61391032682584 1
1.35728128284843 1
1.58481257584287 1
1.58413917581259 1
1.30536531899103 1
1.51571519061965 1
1.41744303429248 1
1.42146429127571 1
1.25975622281467 1
1.3778680832778 1
1.32873931599059 1
1.13252952142425 0
1.34245655512212 1
1.3513071279701 1
1.75348682080598 1
1.5321781958428 1
1.59786932170561 1
1.31004312011586 1
1.70691280975751 1
1.62314976725723 1
1.76031991882223 1
1.42130309033462 1
1.17024867190508 1
1.53359434654341 1
1.76886880401893 1
1.63823936970056 1
1.57784489028982 1
1.82614855748443 1
1.32629499416892 1
1.28138829030691 1
1.20048162128726 1
1.42550290969888 1
1.47730149975671 1
1.63333889699215 1
1.28574123181337 1
1.56086235993668 1
1.36032272911607 1
1.34068711383201 1
1.24079058626231 1
1.5433893976631 1
1.68452958834521 1
1.50330084118185 1
1.44548184151185 1
1.34500128700903 1
1.36032671920904 1
1.45781264344755 1
0.982216883175343 0
1.50599074263072 1
1.37649984940137 1
1.4903079639339 1
1.58178536714389 1
1.3761099883047 1
1.26768742826666 1
1.19338103808079 1
1.30091153801822 1
1.49457364842609 1
1.65744424010987 1
1.39654341184939 1
1.39180914878456 1
1.46410098843834 1
1.34366472036483 1
1.64949451355062 1
1.35685864278256 1
1.1207657358709 0
1.34449523516475 1
1.4601809227783 1
1.4687274421441 1
1.58271352726365 1
1.22335572779548 1
1.14627862497885 1
1.55216250563237 1
1.52996168960915 1
1.5213400108548 1
1.5208332404883 1
1.7299125112457 1
1.6281474074226 1
1.29830312918016 1
1.63306899029091 1
1.12165108220141 0
1.44943423398937 1
1.82542662226987 1
1.04110663467073 0
1.66788252645706 1
1.68287505861136 1
1.75886951644678 1
1.62928992813322 1
1.28717366692527 1
1.25815200727296 1
1.5355457013651 1
1.67497248496937 1
1.32514428235296 1
1.33923938317994 1
1.33891546999947 1
1.31383707152285 1
1.4540846559002 1
1.27826543604386 1
1.26222066576401 1
1.40053360943625 1
1.30025970596986 1
1.473698128087 1
1.43627450964486 1
1.57040122655325 1
1.40475782705803 1
1.46717213989871 1
1.46709964144387 1
1.67000321343441 1
1.58121842192868 1
1.83633697234198 1
1.45418656254437 1
1.3353242201829 1
1.38553406496129 1
1.40336158035045 1
1.20255427369145 1
1.42800116068765 1
1.37927660921412 1
1.49331470607336 1
1.26421825348781 1
1.08048216387314 0
1.37126659573554 1
1.33698205695874 1
1.24453897814932 1
1.37978562765151 1
1.35685984611205 1
1.76256353142784 1
1.57002141075346 1
1.26279519112404 1
1.54916900977709 1
1.17408081414242 1
1.80778452899064 1
1.49711930863587 1
1.27332191445615 1
1.18708780224818 1
1.63319166454531 1
1.36208783592582 1
1.20877013806364 1
1.85666464498849 1
1.69334302334843 1
1.33546007469423 1
1.38066425928551 1
1.39719761835773 1
1.7767530799216 1
1.48681343918193 1
1.58709783722861 1
1.43418547610068 1
1.57473841600952 1
1.59997609630473 1
1.32043309092265 1
1.22950847511691 1
1.72717180867717 1
1.64267953488071 1
1.55665743006786 1
1.28894652211869 1
1.4149164494361 1
1.659299629525 1
1.80454161961124 1
1.53096871519987 1
1.58722597450299 1
1.53781337297832 1
1.42467494697151 1
1.43635884847691 1
1.6707301371202 1
1.6166014598084 1
1.44728715399333 1
1.33423075540267 1
1.63080508282924 1
1.18479468172582 1
1.42765810373401 1
1.59682812666998 1
1.64860985967168 1
1.49993983677626 1
1.31505580771611 1
1.61193723720458 1
1.45998986015299 1
1.24897858758454 1
1.4225755087211 1
1.29753063248824 1
1.62836911766773 1
1.65489317416769 1
1.3189010792333 1
1.79165754909669 1
1.2695920662249 1
1.59374328651665 1
1.09615340517028 0
1.05009412670934 0
1.40619865932381 1
1.32293152401998 1
1.52351023845682 1
1.3449232998576 1
1.59032833592245 1
1.15538526094834 0
1.67930029566858 1
1.79243601284489 1
1.4270410361454 1
1.1638224628114 1
1.5592094376318 1
1.46958474506891 1
1.5670609043607 1
1.52305983514339 1
1.44915895106461 1
1.37685501029267 1
1.56753401699113 1
1.3978451423101 1
1.61335108529946 1
1.65316333945362 1
1.60239644222799 1
1.68885060182991 1
1.19638523092272 1
1.49868682543031 1
1.53199614988602 1
1.31938545391678 1
1.44947535616981 1
1.44794986527795 1
1.5643374447013 1
1.08893748895885 0
1.37748456539175 1
1.44660159733354 1
1.39297589643788 1
1.31116533353201 1
1.49242194480083 1
1.64708935800936 1
1.50273777064519 1
1.46355650582028 1
1.70316647018622 1
1.62468349701365 1
1.32260496782022 1
1.39251839492157 1
1.27102355538107 1
1.42643956157749 1
1.48778732725183 1
1.84591796396593 1
1.1596363150899 0
1.40181582559919 1
1.42563377913493 1
1.32073685013518 1
1.69139983326012 1
1.65225578200831 1
1.61878754388348 1
1.43104048818807 1
1.41121463975117 1
1.3659678778562 1
1.59726310169332 1
1.18167753438883 1
1.33940962261074 1
1.55487608828474 1
1.61617615590463 1
1.40862726864479 1
1.21770465032756 1
1.2950806507114 1
1.58165833288646 1
1.09211541820885 1
1.45828365352568 1
1.43783171420791 1
1.49714026608085 1
1.45558721550931 1
1.58696807240208 1
1.14106785147684 0
1.76503356843422 1
1.15619312552188 1
1.72151298880389 1
1.37994949005565 1
1.68784833499685 1
1.5919382507153 1
1.66910039066107 1
1.58385294554113 1
1.68456710881489 1
1.60067716167884 1
1.68422680793387 1
1.57579605748661 1
1.22920289635627 1
1.56494710763503 1
1.62267116834738 1
1.53203010330245 1
1.54332436824003 1
1.63796544200291 1
1.37660844927157 1
1.62378030397177 1
1.49539556025713 1
1.19149656364047 1
1.91823955543213 1
1.33288393815999 1
1.41694997211281 1
1.77730627648718 1
1.26414393759946 1
1.35388779192842 1
1.45188759627953 1
1.27646200524993 1
1.75191652078419 1
1.36548743344108 1
1.41501959008756 1
1.36971601064349 1
1.06941650954029 0
1.15301874424326 0
1.48785528469283 1
1.13017721361786 0
1.41301559358863 1
1.70721524382738 1
1.19600062090325 1
1.56458819344167 1
1.55003133599914 1
1.1063644742346 0
1.48968766898328 1
1.34910793461405 1
1.40134872547958 1
1.74342388196711 1
1.30033113901931 1
1.484812261334 1
1.44381149353806 1
1.53371841125729 1
1.12457932589724 0
1.31954430714867 1
1.48676502440551 1
1.56335208058961 1
1.33180749437888 1
1.54679074485459 1
1.73439880141561 1
1.51282284590358 1
1.36877906308147 1
1.16717424759227 1
1.57932238624224 1
1.23652441008976 1
1.4030972555288 1
1.42939665106711 1
1.40819201059257 1
1.45685257013959 1
1.48937258460013 1
1.55261722678395 1
1.63221947655426 1
1.70500518749589 1
1.14933120840537 0
1.41416955689555 1
1.68921958156079 1
1.62978615318221 1
1.47738487462277 1
1.41041630134777 1
1.43069673219942 1
1.29560735672801 1
1.2294133542071 1
1.569807343987 1
1.45251636043649 1
1.29172873819547 1
1.36239438787092 1
1.2903994739999 1
1.85612290282881 1
1.4875125860884 1
1.28761825922617 1
1.58388177855915 1
1.34723977895252 1
1.00976981834245 0
1.12860322463093 1
1.42145849170747 1
1.50085571192934 1
1.5535726669737 1
1.4451659174451 1
1.4734516880201 1
1.51831637542346 1
1.62367796337201 1
1.39694983160087 1
1.52783201368214 1
1.33983204716241 1
1.58349373443603 1
1.32442312015563 1
1.58440160164465 1
1.50445336835819 1
1.58064323510636 1
1.53057235092699 1
1.57505050845209 1
1.68499969281184 1
1.16998278037509 0
1.31192594714113 1
1.49327582851093 1
1.67015096578494 1
1.31425497972776 1
1.49096466095083 1
1.28979725863311 1
1.63683073211981 1
1.64741903014995 1
1.71432299073896 1
1.5242337060362 1
1.37587759507222 1
1.64787813090376 1
1.23130721359939 1
1.92163220728001 1
1.4998499985083 1
1.13622214040771 1
1.78805587257289 1
1.3853240845543 1
1.81623887606879 1
1.68606463625002 1
1.56422015214678 1
1.57176766004858 1
1.18761107671653 1
1.72876999262409 1
1.73940881367779 1
1.80814720270097 1
1.45869717193949 1
1.37366051619024 1
1.45085611063216 1
1.55099741177641 1
1.51016961860164 1
1.29724327009312 1
1.20440271936236 1
1.49367510986717 1
1.48934005375326 1
1.49806229698078 1
1.3305132076145 1
1.33985739642684 1
1.3886685930833 1
1.64575588643864 1
1.23200468050497 1
1.30910064548812 1
1.33780273889015 1
1.35923513852139 1
1.27980186457374 1
1.39408264459814 1
1.58533040081389 1
1.49729261184049 1
1.58131479703784 1
1.61275088211691 1
1.50096370655311 1
1.54016198211352 1
1.41458026986049 1
1.20191857123702 1
1.78634657348825 1
1.6327846289521 1
1.33761018917519 1
1.44927122514701 1
1.63355660760771 1
1.59615402566871 1
1.4125363197523 1
1.76380220071309 1
1.43864538866177 1
1.74180918054103 1
1.43496926913275 1
1.35345919552119 1
1.3587034139938 1
1.71712958902017 1
1.645939647589 1
1.45877874178288 1
1.73810061332788 1
1.40095133294418 1
1.34277467575995 1
1.8386436478654 1
1.60880495603834 1
1.23288461079597 1
1.64638330271168 1
1.48689327342572 1
1.52162796019195 1
1.02832035709477 0
1.38965483349009 1
1.45905472317485 1
1.70651388391671 1
1.17165873459552 1
1.54913250918694 1
1.26709288064452 1
1.49092192664306 1
1.39693257507415 1
1.5448729406932 1
1.40757699501272 1
1.45805028443436 1
1.20783073059045 1
0.989125981898925 0
1.83205090144316 1
1.78426229410444 1
1.10125109158742 1
1.69767106310511 1
1.7342893428263 1
1.40974556048189 1
1.57253891053271 1
1.37621106570689 1
1.65782209283314 1
1.45548570864976 1
1.46886088091475 1
1.45772884493225 1
1.85134743522927 1
1.72989529963641 1
1.30755670510835 1
1.54600911055383 1
1.36492048031625 1
1.5542660591947 1
1.78212113720233 1
1.93678883079934 0
1.3152795874222 1
1.68177833481229 1
1.66416535215888 1
1.26781442177736 1
1.52161617667325 1
1.47979604740512 1
1.64823025276261 1
1.43322019985304 1
1.38555196534121 1
1.46303818692989 1
1.77803071126529 1
1.44168176002494 1
1.19836281778974 1
1.33189068833002 1
1.48508242127112 1
1.23158191778054 1
1.63805217018621 1
1.71480722077652 1
1.33491909713624 1
1.49391583181452 1
1.1668325964552 0
1.71112059394632 1
1.45536801631586 1
1.52445965686057 1
1.55203712388869 1
1.26690790966266 1
1.35846124424339 1
1.36796415430488 1
1.66438331971849 1
1.0860691040646 0
1.41347197759649 1
1.51750828660531 1
1.87104549860499 1
1.53118906484311 1
1.51861857738999 1
1.57782377294261 1
1.56322233375542 1
1.52264154827694 1
1.06718313067785 0
1.48907602662079 1
1.70878585260707 1
1.79812342908061 1
1.4901293744123 1
1.18240863092228 1
1.61636661596344 1
1.71836337277813 1
1.70020294705331 1
1.66424926428647 1
1.16128369056103 1
1.71963287757633 1
1.65624105749104 1
1.59545456121856 1
1.02499475522692 0
1.56819244918795 1
1.67436840703849 1
1.50320140030562 1
1.55015854310643 1
1.35385375165296 1
1.66235451929881 1
1.48130067460404 1
1.75020965256768 1
1.61406809038234 1
1.09068964076132 0
1.70304477600216 1
1.35011462163643 1
1.33377784914764 1
1.71532834369808 1
1.78914436782424 1
1.25517128385289 1
1.59635758537803 1
1.09560649194162 0
1.28421340287067 1
1.74048821130221 1
1.35727366115817 1
1.37678063505857 1
1.12662773046747 0
1.61777915445166 1
1.77073460544915 1
1.1477814582206 1
1.29004743251457 1
1.55912137421161 1
1.42464493695483 1
1.63224804348722 1
1.01478657520677 0
1.26449991646457 1
1.68059838544378 1
1.3282016607909 1
1.22082296337714 1
1.41397652360968 1
1.27599935752772 1
1.5728056655182 1
1.48183570064787 1
1.2342035048657 1
1.73684699737183 1
1.51079806553488 1
1.41434638267049 1
1.4483182078443 1
1.336218929641 1
1.3358269630521 1
1.60003337519938 1
1.38913238252723 1
1.23247434295307 1
1.51190554934261 1
1.42979031805971 1
1.27069819401276 1
1.55982849476329 1
1.4491141579513 1
1.51516778241791 1
1.34637024406146 1
1.72705242347316 1
1.23269396974899 1
1.79221333137016 1
1.435576521966 1
1.48331187036611 1
1.62022135903708 1
1.28299385792445 1
1.59852673821961 1
1.29584180226156 1
1.10753115357241 0
1.72811821385344 1
1.20864538143879 1
1.67059453221216 1
1.53865299616432 1
1.62989401516329 1
1.63523055305391 1
1.37774182403294 1
1.46095305391898 1
1.50248640577554 1
1.44158575093461 1
1.59188384818409 1
1.54786389975752 1
1.39705297488593 1
1.2973018492695 1
1.15171223724262 0
1.20695266354607 1
1.75451293731169 1
1.44930975794223 1
1.30568525771833 1
1.45733318766614 1
1.40134377356421 1
1.47129448419181 1
1.44371652473751 1
1.18943377788381 1
1.4340742715178 1
1.43656510426503 1
1.39235413522912 1
1.63949634145086 1
1.14776964609234 0
1.85215338423379 1
1.41787779506169 1
1.46848914349485 1
1.46261684395893 1
1.57836804563965 1
1.55859356531337 1
1.79378057989201 1
1.58394661689507 1
1.39754874008223 1
1.38449897555182 1
1.83985461418348 1
1.52065427956116 1
1.46897308327197 1
1.73087526816989 1
1.12736920621008 1
1.55915123718901 1
1.55463357145631 1
1.6559872377928 1
1.76850752361851 1
1.10415519193592 0
1.50472384277981 1
1.23909772210748 1
1.65069349156478 1
1.28159013083671 1
1.80243705515797 1
1.08336837758518 0
1.5155937706525 1
1.34653217150379 1
1.60613162417214 1
1.4118196228107 1
1.81876681154091 1
1.25127524726115 1
1.3381618006795 1
1.81105478872488 1
1.54503857065112 1
1.5923924780455 1
1.54660428866854 1
1.72451073533636 1
1.35557017230302 1
1.30697838500197 1
1.54825449280198 1
1.33273249400339 1
1.61618190534507 1
1.57108830335576 1
1.711736202734 1
1.52848206114239 1
1.44040417226379 1
1.42571653269134 1
1.42526658155727 1
1.27582193114906 1
1.36935780314418 1
1.44213360703254 1
1.60969085669308 1
1.42890214384799 1
1.49898763785642 1
1.11271104076618 1
1.12051937085391 0
1.77281603225789 1
1.81430694808391 1
1.34434202390992 1
1.65374121361277 1
1.38258108665411 1
1.66027539768224 1
1.92261087659501 1
1.58288842737598 1
1.35815277037673 1
1.40319357714305 1
1.50425980537608 1
1.44895162454114 1
1.51598529281699 1
1.17468595368462 1
1.1722374930645 1
1.51139908347342 1
1.52543561723199 1
1.77198393584673 1
1.66820214407916 1
1.62424260582276 1
1.59185021856832 1
1.74629230969147 1
1.30001978576094 1
1.53459895980991 1
1.35784684219269 1
1.37450129854947 1
1.35179402275713 1
1.58206968682874 1
1.25768078326184 1
1.48992391152422 1
1.32924949188009 1
1.44990073161143 1
1.76281163515561 1
1.36711583551386 1
1.4494525185522 1
1.50279396008948 1
1.2958818236489 1
1.44203029194245 1
1.31870133673617 1
1.59232331214535 1
1.2965251103056 1
1.64290994230053 1
1.25430580012545 1
1.60917573092257 1
1.33412493887367 1
1.34496035794758 1
1.47964619463069 1
1.27966734958174 1
1.48194311563064 1
1.44451908513719 1
1.18938170722566 1
1.34122050211869 1
1.33219874835342 1
1.45300238782882 1
1.50813714545488 1
1.7115194833012 1
1.12993289712411 0
1.68829051805872 1
1.4732017528888 1
1.86197956929734 0
1.83671103681029 1
1.18147051153995 1
1.58412112859312 1
1.17434004006149 1
1.56987350042334 1
1.31338690310624 1
1.71165275668117 1
1.68878332996012 1
1.12252312694083 0
1.41111014959542 1
1.35826239002165 1
1.53229627815558 1
1.63701396212044 1
1.62894770221446 1
1.50330718502182 1
1.65362721601504 1
1.4207626442143 1
1.17488427836803 1
1.67375477443654 1
1.43476107619161 1
1.39577878869212 1
1.2591869966336 1
1.85688226477972 1
1.59054133806236 1
1.53434728868196 1
1.32267682043165 1
1.51198207827644 1
1.51175805251162 1
1.25489972924269 1
1.41906123277214 1
1.71365315264301 1
1.96619282690575 0
1.42546906655232 1
1.33169139241755 1
1.64643801330457 1
1.53623976095554 1
1.37970626613488 1
1.59191986236839 1
1.6620537931111 1
1.41618443767951 1
1.45835520233 1
1.64917286309184 1
1.62065644336354 1
1.36485949378004 1
1.4439163486643 1
1.46030803796498 1
1.31006605004966 1
1.57581257842882 1
1.49602943396009 1
1.39929533292617 1
1.79771885493864 1
1.30457577249771 1
1.31486570923238 1
1.70752456000764 1
1.31354185040348 1
1.26498392774761 1
1.60589484880079 1
1.47999282432314 1
1.65017709559481 1
1.60785987010204 1
1.35340019215628 1
1.04921525166293 0
1.31151267204054 1
1.41188336768395 1
1.45936273930489 1
1.528911570196 1
1.2575056586068 1
1.57619186351775 1
1.61383805859181 1
1.31086877625419 1
1.59163318782946 1
1.56818232718206 1
1.40985190683042 1
1.47554552229719 1
1.42211701184579 1
1.51001790078619 1
1.53630239725137 1
1.64765372029655 1
1.75808876844759 1
1.4320932082009 1
1.45980100780112 1
1.5737007174587 1
1.61307943507455 1
1.57718991450475 1
1.38699922381534 1
1.42832534402104 1
1.5943094134109 1
1.36802528268549 1
1.39211455513472 1
1.53020862069923 1
1.53687587181848 1
1.61286016026052 1
1.56946975466168 1
1.50250536926622 1
1.4503381561346 1
1.3761725724497 1
1.90025969115449 1
1.49410697525768 1
1.24866789254054 1
1.58361728334528 1
1.33483979754431 1
1.6109724945222 1
1.63309642922385 1
1.63821445333251 1
1.45248822039415 1
1.64605342946965 1
1.55954866480826 1
1.56661349723303 1
1.13927944372163 0
1.35164667880472 1
1.61937737512781 1
1.40864498292261 1
1.17701204876717 1
1.30673787369061 1
1.19496009866473 1
1.47667228034214 1
1.75023528534125 1
1.45954839619428 1
1.73001210281462 1
1.49455067914609 1
1.59549064613965 1
1.57070690071862 1
1.31131751658986 1
1.37579740287483 1
1.43382518884439 1
1.74178940271045 1
1.80408837409255 1
1.4118349981061 1
1.25718635761529 1
1.4342948739487 1
1.40675033293499 1
1.34809471770764 1
1.68330555870356 1
1.53662933112766 1
1.2745011405267 1
1.4677851008458 1
1.66501248787802 1
1.24563457382539 1
1.34159196247062 1
1.23467467952414 1
1.28924162381999 1
1.38435026187042 1
1.38633743075699 1
1.52364810567419 1
1.33761875843206 1
1.45779453107302 1
1.66848892484678 1
1.49130911501456 1
1.50941318902218 1
1.57656349806884 1
1.45533349655873 1
1.39633428519241 1
1.58624005758036 1
1.33750900967293 1
1.52583028960011 1
1.34524211485348 1
1.34768841273592 1
1.30061647308598 1
1.59827982217087 1
1.72662972007704 1
1.69378774499596 1
1.42247468841309 1
1.32956710930874 1
1.51810535533568 1
1.16051018023848 1
1.42207104174315 1
1.57776397770898 1
1.35137142721559 1
1.5400763091241 1
1.60159797331333 1
1.72912984702321 1
1.37248691188916 1
1.60322347668403 1
1.50906636510361 1
1.52276120986906 1
1.26679609513238 1
0.953584277181808 0
1.47631744310985 1
1.19086624913639 1
1.79207914755295 1
1.50368621578718 1
1.48740374728511 1
1.57007668795423 1
1.35489839729357 1
1.5358870664395 1
1.66804146253419 1
1.50627715844277 1
1.45705044809674 1
1.23788456346708 1
1.79841179812352 1
1.42285095304081 1
1.33534505730241 1
1.29234219569026 1
1.43989633538196 1
1.54041899382589 1
1.25136010197644 1
1.55589470878913 1
1.04373811464192 0
1.22619453360792 1
1.56202251579758 1
1.37693213086937 1
1.26320918895044 1
1.43669193148793 1
1.29729213417193 1
1.47450403601024 1
1.27697884174154 1
1.77105595956649 1
1.35798159455537 1
1.20078489538828 1
1.68904644591075 1
1.59911369270571 1
1.46902425403366 1
1.23880446917927 1
1.52530011682928 1
1.38264061562673 1
1.65222511090317 1
1.57984878361258 1
1.13838094459547 0
1.46428530306886 1
1.52750064910064 1
1.53377527341241 1
1.30561578226504 1
1.61977049299222 1
1.22375583618897 1
1.8311461005095 1
1.66008750832444 1
1.19825693341396 1
1.34556959548688 1
1.47723983572781 1
1.21521965009993 1
1.14947031964073 1
1.3944205075686 1
1.73888316584626 1
1.41062939607576 1
1.28048787740575 1
1.50986548488088 1
1.39937452945625 1
1.5303177721621 1
1.45109725310013 1
1.57924768175797 1
1.50453623832136 1
1.60107638582627 1
1.58326786623152 1
1.7099977719234 1
1.34677243722448 1
1.11493983642992 0
1.36210357727604 1
1.55583829369971 1
1.43148984045732 1
1.39695886257393 1
1.33643166709621 1
1.32776841001985 1
1.4611244441412 1
1.45978996861488 1
1.70618063464933 1
1.65233092822586 1
1.93261796956431 0
1.47277631422067 1
1.51964710834568 1
1.54323115572858 1
1.49116068116972 1
1.40849776446249 1
1.59454710376159 1
1.54099498585756 1
1.80802739232443 1
1.29944567416647 1
1.13697934935684 1
1.51234023978858 1
1.67528305799262 1
1.48154316173371 1
1.41559793428144 1
1.70996388430847 1
1.37030928810452 1
1.781307206102 1
1.52747777562373 1
1.75247505838498 1
1.53920093456944 1
1.68807435976324 1
1.1600707607403 1
1.57407002601734 1
1.52825956540749 1
1.28416796350448 1
1.60103985725838 1
1.412981922127 1
1.37157522400294 1
1.30127068631451 1
1.35055528549316 1
1.61956915180782 1
1.88670181479782 0
1.54568304352229 1
1.9402838381363 0
1.34587400560388 1
1.30904087673197 1
1.27329840587511 1
1.47621560084976 1
1.15040268987221 0
1.5873082505241 1
1.46580090919023 1
1.39978739467415 1
1.52773746392607 1
1.55401266384136 1
1.3620194611103 1
1.60441726297301 1
1.3150500633883 1
1.64164135336344 1
1.80061023467676 1
1.75697004911387 1
1.15804206940279 0
1.92013543141594 0
1.16898821726643 1
1.64763169478779 1
1.43029020641904 1
1.73065572918799 1
1.45678507908336 1
1.30542687928569 1
1.39104694680883 1
1.60473053770242 1
1.14352680281244 0
1.16852529803703 1
1.47406127492773 1
1.32783057229357 1
1.30890346088582 1
1.60389215833487 1
1.58821844434761 1
1.57051638565352 1
1.50995418487067 1
1.84186815881292 1
1.63229741388185 1
1.64907750047353 1
1.25864596172203 1
1.34086515761217 1
1.24211239935347 1
1.69047063321166 1
1.87349605822563 1
1.5385936170784 1
1.26540115695164 1
1.75433326480542 1
1.34148989620996 1
1.3551318366293 1
1.41347962389098 1
1.09178468443343 0
1.48293935310078 1
1.45458650627228 1
1.49962533141732 1
1.6473411104389 1
1.52644624727191 1
1.57790705236916 1
1.7606399114835 1
1.57324973976045 1
1.8695752906547 0
1.4597993180322 1
1.51478278090992 1
1.63305325263245 1
1.59054746670614 1
1.71771578267737 1
1.32120290735839 1
1.54825284818677 1
1.74179687872206 1
1.67319113528333 1
1.36822548161342 1
1.54005172150105 1
1.48481482017521 1
1.53203384365131 1
1.54018736864884 1
1.60311421681636 1
1.50135262153819 1
1.51669650739272 1
1.47725891964862 1
1.35962192449274 1
1.89363089531923 1
1.49408888652763 1
1.54528512099016 1
1.4334074045918 1
1.65895924490848 1
1.53276012583856 1
1.45063914150873 1
1.53730067082585 1
1.51526756212942 1
1.52200011374476 1
1.65503556887889 1
1.26204591727953 1
1.57844440359145 1
1.38968187191908 1
1.4116435953309 1
1.53700109475931 1
1.80119715463441 1
1.65242329226941 1
1.38966515343294 1
1.35844839796498 1
1.49476375614886 1
1.42381871105285 1
1.44105155189525 1
1.54843303958869 1
1.70000569877275 1
1.13473998330067 1
1.51625231329658 1
1.42707825337612 1
1.60967379694774 1
1.57188895425005 1
1.62137257584583 1
1.30975096330122 1
1.6684016761609 1
1.49528450267591 1
1.34977737716068 1
1.63823537047111 1
1.57521822031334 1
1.26281866480165 1
1.53736946928929 1
1.47379124439639 1
1.18452343425881 1
1.74069848338976 1
1.74196233365585 1
1.42265628536355 1
1.36840886329027 1
1.52912933748901 1
1.69135656386041 1
1.43149926971639 1
1.23311707765584 1
1.55036505488254 1
1.61113480603889 1
1.24393585570181 1
1.48367818643977 1
1.63720103116994 1
1.25730513453753 1
1.5853818536582 1
1.28619493510793 1
1.35775256360208 1
1.30839071736978 1
1.49014218786834 1
1.47550810168156 1
1.41490844583077 1
1.31928924171523 1
1.70200574844745 1
1.24185884424467 1
1.2097168503331 1
1.47595036854645 1
1.80139667308583 1
1.30498466068667 1
1.45882652985168 1
1.84973070001437 1
1.47158719921364 1
1.65015388283865 1
1.38313377981449 1
1.72239028828466 1
1.08041355954421 0
1.40040348030417 1
1.43870422741604 1
1.2547326423492 1
1.61165551580557 1
1.40135126431972 1
1.27762233058724 1
1.62221596346281 1
1.6134752254225 1
1.71896362780435 1
1.31999783896711 1
1.52108692553598 1
1.43258112339711 1
1.41009234646317 1
1.50771461941349 1
1.37186000504859 1
1.49316639405239 1
1.54613715366076 1
1.54677572283207 1
1.69961875482701 1
1.50021964437697 1
0.932636163599719 0
1.35380274283188 1
1.41148893905859 1
1.33567961542656 1
1.49314107216925 1
1.64151584256701 1
1.59525870997128 1
1.4107905946626 1
1.30675735862958 1
1.4586137113264 1
1.6701760201512 1
1.51814424161864 1
1.37174892502568 1
1.38801505502228 1
1.47230765260301 1
1.43633050242679 1
1.27474831548321 1
1.51639381841507 1
1.50766173184105 1
1.21976510368429 1
1.43762332881138 1
1.53850809294231 1
1.22096205258484 1
1.35958967324725 1
1.70832069940524 1
1.56826402482683 1
1.61587738766244 1
1.4492039728767 1
1.56684033288558 1
1.75932008172212 1
1.48938018458766 1
1.58503382714615 1
1.54314804580843 1
1.35747699955794 1
1.79006777762735 1
1.4119401453395 1
1.84020717938941 1
1.64251391644777 1
1.43878498397021 1
1.54193879133137 1
1.47317962742534 1
1.74719936552444 1
1.49096228954815 1
1.65528146855428 1
1.66568545558241 1
1.29072558445995 1
1.39576726995861 1
1.41274058286267 1
1.75969291418855 1
1.34519750114534 1
1.61260490101944 1
1.66453492346717 1
1.87910939551527 1
1.67474937273971 1
1.51321163859539 1
1.40586151147897 1
1.25994428754805 1
1.51314476338847 1
1.48075708562469 1
1.67072367279283 1
1.545352965549 1
1.22351873432892 1
1.32429100039161 1
1.361669655221 1
1.68385154780486 1
1.60435322353148 1
1.31310226029295 1
1.57552153402584 1
1.61456352309664 1
1.33281031283884 1
1.3465897380476 1
1.52858862094146 1
1.52478646520119 1
1.5004781779304 1
1.35432968460353 1
1.43170884508313 1
1.4393303084287 1
1.44535644936837 1
1.27872235379903 1
1.49086543096305 1
1.6624629258478 1
1.65368469207727 1
1.57366801822478 1
1.79909004181846 1
1.45067604754747 1
1.72665473995188 1
1.30778634945326 1
1.35055439479944 1
1.35486258120884 1
1.20906087608502 1
1.45153041909294 1
1.09230339537825 0
1.37103656945387 1
1.24687928539785 1
1.20526406721203 1
1.37168815127395 1
1.2567559900736 1
1.47350842506612 1
1.27020241647008 1
1.49406784730623 1
1.37003612874545 1
1.61637346069636 1
1.51367982047254 1
1.40670192626462 1
1.7552442567597 1
1.38418302034634 1
1.41484311365249 1
1.78753262009893 1
1.56845140196364 1
1.66099935163469 1
1.3201597551302 1
1.42219096385587 1
1.37780814587079 1
1.19863387167169 1
1.58427942295288 1
1.54275491882031 1
1.35892970994506 1
1.10791338391301 0
1.41712447901559 1
1.68157448079669 1
1.53581157315505 1
1.4779198494145 1
1.79003667624004 1
1.21783664400874 1
1.46910673100536 1
1.55037225652019 1
1.3276510437098 1
1.49404793538861 1
1.43793012501364 1
1.56688388089483 1
1.11694179613324 0
1.41210223754163 1
1.77407287097767 1
1.50279795407486 1
1.49113537829067 1
1.40774249913286 1
1.52512787956273 1
1.68975360098744 1
1.50716765856415 1
1.36089124507069 1
1.37739146433034 1
1.53798080271086 1
1.68413408778766 1
1.36806151281072 1
1.46782989372101 1
1.55749314844142 1
1.77805972751532 1
1.27354716691659 1
1.79679142668558 1
1.4845521661949 1
1.43385099035257 1
1.74272893211805 1
1.73556177726332 1
1.08870757382025 0
1.69897017808337 1
1.54855897641164 1
1.31701784462821 1
1.4450681741887 1
1.48338246531142 1
1.40435410252 1
1.57216627275351 1
1.24515184084489 1
1.25190998497606 1
1.18871993597804 1
1.31706864106517 1
1.19784969886973 1
1.72709693692093 1
1.25339878464569 1
1.55291975311448 1
1.55386332338025 1
1.78802884160846 1
1.61514331080737 1
1.41535874089879 1
1.12720267858179 0
1.54082935310176 1
1.11645204385669 1
1.89046512136475 1
1.60704943037466 1
1.56238363089077 1
1.45032773560812 1
1.45213481930694 1
1.34255057610868 1
1.31726258106439 1
1.75756094942988 1
1.57413148121243 1
1.81306279907766 1
1.40534783056193 1
1.50881250463285 1
1.11775758475668 0
1.58427974554483 1
1.52319396047849 1
1.43034952262622 1
1.41319491881792 1
1.27656616688948 1
1.43572481386246 1
1.81140101406373 1
1.58045873001001 1
1.47952051337446 1
1.54153257440427 1
1.39132317074913 1
1.57715833709214 1
1.4975468930388 1
1.47520712980758 1
1.79254438665933 1
1.35923712180157 1
1.34112749824598 1
1.65477143567018 1
1.39236556611805 1
1.41505709725338 1
1.6590617119654 1
1.39581689080754 1
1.60367075122012 1
1.2810130503587 1
1.63816576979048 1
1.43267162520018 1
1.67065692914201 1
1.30026425591529 1
1.65605756602106 1
1.72998323420127 1
1.27645253820601 1
1.62775391163922 1
1.47084743233645 1
1.72121185707128 1
1.56956968519659 1
1.76690511706884 1
1.43864874153478 1
1.44180382901977 1
1.26894271212671 1
1.36284711060345 1
1.43626855717542 1
1.29967286659423 1
1.77752301226607 1
1.78663296632506 1
1.36688523360864 1
1.47962717999018 1
1.43682736906789 1
1.1987670624818 1
1.41942925314124 1
1.36449110778707 1
1.60802025919345 1
1.30847236845715 1
1.41396024187465 1
1.56037361881714 1
1.50405490256043 1
1.97435142439712 0
1.52400986320844 1
1.66473953916759 1
1.41297168635498 1
1.46366101446111 1
1.79551153497244 1
1.51579669617054 1
1.36991283925195 1
1.52146147192568 1
1.62677234765336 1
1.54099526914492 1
1.5686212312877 1
1.45898781259234 1
1.2950426028787 1
1.56055902424213 1
1.73435552391402 1
1.61929819009574 1
1.23845086867535 1
1.60772644876202 1
1.51803191876616 1
1.74026822154404 1
1.62559451471843 1
1.62471263716701 1
1.35172115475894 1
1.720848797605 1
1.47168237095792 1
1.42613241513511 1
1.5249872248702 1
1.58876965421569 1
1.46220305404095 1
1.25483284222616 1
1.41081544872524 1
1.62844316481983 1
1.55439380155147 1
1.5307711493826 1
1.29714265330354 1
1.45757792098056 1
1.54138880687879 1
1.35972915462081 1
1.57744567806743 1
1.91153354477275 1
1.51059772546112 1
1.29059695639695 1
1.46183773746986 1
1.68644422207549 1
1.46938527680775 1
1.42540043103939 1
1.38886809484589 1
1.05113594236139 0
1.21819815247376 1
1.06783029045484 0
1.7179244309727 1
1.67142431276776 1
1.74902283046428 1
1.42883225729956 1
1.20333782540714 1
1.62006707295914 1
1.08694224534302 1
1.62843922714421 1
1.61876184124407 1
1.68612196375279 1
1.28526687546811 1
1.64107819117842 1
1.67150561086142 1
1.66002996824125 1
1.48825963306781 1
1.49726087207771 1
1.54456948375004 1
1.25774183810509 1
1.72512482596204 1
1.91833130373278 1
1.84769488765217 1
1.34117187837435 1
1.59592408174521 1
1.61252476858232 1
1.51847870320692 1
1.11244463008132 0
1.45134145034682 1
1.52956928122246 1
1.58924143230111 1
1.45265621200993 1
1.37366505007464 1
1.62775472404681 1
1.57468009167438 1
1.2301704656648 1
1.35605520631067 1
0.866754233849538 0
1.39932602819939 1
1.66533129798276 1
1.52067150915875 1
1.36017703483486 1
1.82162274611861 1
1.29056205120345 1
1.90871772411816 0
1.63847458140001 1
1.42454579302257 1
1.34005578549748 1
1.46779401805763 1
1.8557024751003 1
1.32895431339715 1
1.67177787729742 1
1.52633654391 1
1.37266382756815 1
1.24657114032479 1
1.58907793416229 1
1.43552584428953 1
1.4740688596653 1
1.35615295567004 1
1.59116405180686 1
1.29048914829625 1
1.50967202406359 1
1.42886150743292 1
1.38879776071837 1
1.44766726634538 1
1.48962683624137 1
1.58738949077598 1
1.51528818993333 1
1.31531783320237 1
1.2620262307966 1
1.30350323411603 1
1.5978040489723 1
1.32041015681286 1
1.11618362871483 1
1.47391291430067 1
1.6394752618093 1
1.55682095025916 1
1.43373955802224 1
1.52632132954726 1
1.26175653503489 1
1.62426377621013 1
1.42604976948357 1
1.38734650801448 1
1.38660700198474 1
1.59082165709461 1
1.51323113821164 1
1.70188975258085 1
1.68934934865659 1
1.47373882762934 1
1.70541076358588 1
1.64024975910332 1
1.55732045799075 1
1.45039028295062 1
1.55380408509849 1
1.61386472911754 1
1.54360068434475 1
1.2990824218436 1
1.59752282392579 1
1.55651216454385 1
1.08624483174406 0
1.56798264692938 1
1.2748351226524 1
1.40718006944044 1
1.67265656731235 1
1.55666036019268 1
1.36651709138827 1
1.09126015947056 0
1.423684194369 1
1.59789757347073 1
1.45244100286157 1
1.42624367159985 1
1.26736190695894 1
1.58790189891249 1
1.69661309019537 1
1.49965347567972 1
1.56064190716859 1
1.19021387294622 1
1.42175964551103 1
1.64376868667039 1
1.70400632699684 1
1.45812041570457 1
1.39411879685962 1
1.14456796582288 0
1.5072031055978 1
1.24895904911145 1
1.54614384827683 1
1.45521765363784 1
1.42253789122333 1
1.20183647722766 1
1.33082415110635 1
1.70347229184218 1
1.43908529831809 1
1.44811398043797 1
0.972446107009 0
1.60894733808402 1
1.35678090578872 1
1.36071049481306 1
1.32480855158408 1
1.54571464314766 1
1.5181661779824 1
1.74267004352149 1
1.24555901495872 1
1.88135227858447 1
1.86702847378299 0
1.45751801073472 1
1.31423606511017 1
1.26580215546078 1
1.3587385431286 1
1.44104760899018 1
1.93053284702003 1
1.49361081575326 1
1.72363037907221 1
1.09660952466447 0
1.53865290099183 1
1.33252825283437 1
1.38570484368471 1
1.51817276655342 1
1.1585665570427 1
1.59005013055411 1
1.66808317258227 1
1.38782644189892 1
1.77587105380709 1
1.6024298259201 1
1.3753676528006 1
1.37564486641345 1
1.21813504261767 1
1.34027532799436 1
1.38180067705791 1
1.34924481927931 1
1.33654388448448 1
1.55117923804132 1
1.60700019658604 1
1.04093641919503 0
1.98327180974177 0
1.42898476251676 1
1.63458992345998 1
1.8264486074257 1
1.39401745769038 1
1.48604922918809 1
1.31742289168119 1
1.24486503994806 1
1.49341759145894 1
1.30895397526281 1
1.4523410939383 1
1.40564517606165 1
1.52315770077975 1
1.26613545363958 1
1.06512166468623 0
1.29432099151154 1
1.47591167653672 1
1.25801350812621 1
1.22948782727815 1
1.31610136745058 1
1.32875977356905 1
1.48844557993583 1
1.34168048979678 1
1.32078337389362 1
1.45918513949798 1
1.46777461442814 1
1.1034184120078 1
1.24130717513876 1
1.31499563649813 1
1.37890960367011 1
1.66144086205701 1
1.37761191975369 1
1.60093613755557 1
1.42542087758558 1
1.73573944375253 1
1.48825478070969 1
1.82106941324673 1
1.68098333525072 1
1.48250810988583 1
1.11613906256671 0
1.60146694103996 1
1.42453830260586 1
1.78524893577819 1
1.67392380307045 1
1.46689993466129 1
1.33874156280662 1
1.6340002830242 1
1.620225108113 1
1.54491477746301 1
1.1401373698644 0
1.62029427586404 1
1.7579117632456 1
1.33747881943061 1
1.72186630892693 1
1.51046256327203 1
1.36086026428873 1
1.42225147852073 1
1.47536138793384 1
1.29002936556826 1
1.32262901624591 1
1.4205681329017 1
1.38137110943271 1
1.59562072591181 1
1.32487691589332 1
1.41246410412704 1
1.62784401513274 1
1.38925361257299 1
1.41163460129886 1
1.42068186346847 1
2.00626773037792 0
1.62249193520241 1
1.39342347691678 1
1.49284173573279 1
1.02052567417807 0
1.61769304642617 1
1.46030695587439 1
1.50080386782119 1
1.60317333370963 1
1.55653015728364 1
1.22385249511191 1
1.25426834509572 1
1.33702756546132 1
1.53982557969162 1
1.40823898585554 1
1.71143130358667 1
1.68397777678229 1
1.87451216302257 1
1.47915036720639 1
1.6095711054822 1
1.52416520684905 1
1.62490629582037 1
1.73143637312402 1
1.84800221450225 1
1.43643276432326 1
1.37963717353127 1
1.50500371885022 1
1.76951515544932 1
1.37539491447323 1
1.62131760281006 1
1.63338468166267 1
1.65787945638258 1
1.50680538268308 1
1.39554888659096 1
1.3587665905505 1
1.45476579651031 1
1.50311501044523 1
2.04807296028501 0
1.57223796428214 1
1.72262376058376 1
1.66062887337608 1
1.22157228157393 1
1.41726661299992 1
1.71679637183757 1
1.27493847859342 1
1.47558744989537 1
1.55921123883022 1
1.45746525453163 1
1.54682931756922 1
1.8087843001249 1
1.72140466904251 1
1.32535704495083 1
1.56031456511799 1
1.61443721195711 1
1.69555066934316 1
1.34840089692538 1
1.40972928863996 1
1.62853688177661 1
1.65158333624192 1
1.53222766475661 1
1.35849461348769 1
1.68780137969761 1
1.33784399295575 1
1.38337609560293 1
1.24170265527726 1
1.56367320072091 1
1.30114954251948 1
1.70225915376439 1
1.58056137094928 1
1.47597335321944 1
1.18033259600872 1
1.60528249292806 1
1.3816839939401 1
1.31333022483302 1
1.11974906813231 1
1.60638862527939 1
1.51846090797875 1
1.73188252907038 1
1.27488465222158 1
1.69304969903633 1
1.34454327265159 1
1.694257860755 1
1.48403732801702 1
1.52701549526936 1
1.2961448395051 1
1.45021118984918 1
1.72906180352264 1
1.46773073900007 1
1.45158141352788 1
1.50871277511145 1
1.53252810446726 1
1.51632210298392 1
1.51372562100704 1
1.56222048412811 1
1.60764458983706 1
1.28089782374548 1
1.5853116322222 1
1.36958590433748 1
1.285178355102 1
1.38456346546775 1
1.53794766684822 1
1.81502373300149 1
1.43200163267238 1
1.42592602463549 1
1.4729962107216 1
1.5244030354427 1
1.64506575902846 1
1.42683313539923 1
1.69122985712998 1
1.50755228169787 1
1.51521471202204 1
1.47997013670926 1
1.2965901890573 1
1.49414427455497 1
1.25991340228488 1
1.10038939259474 1
1.30035597616601 1
1.5935081270325 1
1.41611818852746 1
1.4997266400407 1
1.71688243825856 1
1.23262425946355 1
1.26503733385503 1
1.38696516279341 1
1.45447830117371 1
1.42555418731059 1
1.65738824142184 1
1.36774645573344 1
1.98238323444441 0
1.22945948758063 1
1.23250841734081 1
1.29690724458321 1
1.50869494487464 1
2.01075589407954 0
1.06802570883569 0
1.5027487169305 1
1.70086313689608 1
1.32047295396621 1
1.67910661347721 1
1.6879474263257 1
1.64889466123058 1
1.49270579712451 1
1.55869178520734 1
1.53965960239389 1
1.09674504422235 0
1.17840924667041 1
1.45675133440417 1
1.45672371497025 1
1.41316583131639 1
1.43170705741714 1
1.35814673135912 1
1.64093017156741 1
1.62750601538969 1
1.41075326040402 1
1.24944219668891 1
1.6500369851715 1
1.58619626404887 1
1.43109711180556 1
1.84333077875594 1
1.21294143211664 1
1.51465765974349 1
1.38107364957137 1
1.15494707769589 1
1.61746676626692 1
1.98148646184238 0
1.36197008065486 1
1.45253063342535 1
1.66891441471078 1
1.20157632350237 1
1.40267335872732 1
1.29572426291415 1
1.44144384672421 1
1.49455166740721 1
1.47418106554722 1
1.65783361687192 1
1.63936122405484 1
1.34435210064363 1
1.3185629632189 1
1.3021994898679 1
1.49262971108722 1
1.46474191287676 1
1.28618141282888 1
1.519164274184 1
1.62711991234859 1
1.49332988303391 1
1.44272316242738 1
1.41954723315129 1
1.38448320842405 1
1.55356348860957 1
1.26814153419447 1
1.64729455350361 1
1.48887826805098 1
1.7542539942048 1
1.6363361203386 1
1.16132179316553 1
1.54089553548611 1
1.61698415563445 1
1.66940480787577 1
1.55957321156382 1
1.59143685946818 1
1.73824358770778 1
1.51849885887479 1
1.45614226613941 1
1.63208459303718 1
1.33625002307935 1
1.38678461690443 1
1.38011382048874 1
1.44099226877183 1
1.4668346247227 1
1.62255923545048 1
1.61665619940393 1
1.31257119697393 1
1.43863382530834 1
1.50715927898904 1
1.25367077218537 1
1.53801686792785 1
1.46465266570118 1
1.72822293425148 1
1.46248989560885 1
1.20402404740506 1
1.50571955335257 1
1.80713993791474 1
1.70537622514798 1
1.93099186367844 0
1.43986232006403 1
1.2507818109962 1
1.55775730445166 1
1.31386232034042 1
1.59069129255958 1
1.3752138662171 1
1.51165060771923 1
1.36387608600063 1
1.57944887621049 1
1.09706437812821 0
1.56641464881093 1
1.77361649547362 1
1.46860441601348 1
1.49094188411388 1
1.65314032680399 1
1.84044722698779 1
1.41121936821966 1
1.33803300908125 1
1.37128888055023 1
1.43711619353301 1
1.58928300412071 1
1.90637220725361 0
1.26420149667109 1
1.53147904801417 1
1.61331835318243 1
1.33348369918712 1
1.61137038950297 1
1.30865759883074 1
1.72042224493465 1
1.44946250468858 1
1.21267960487085 1
1.15448392268419 1
1.43797863946968 1
1.55233556903128 1
1.70131586178611 1
1.6616073612535 1
1.53662014776073 1
1.79943083733098 1
1.34536990005326 1
1.36356925603986 1
1.42005659381808 1
1.46575463254919 1
1.22750899155778 1
1.17788889964423 1
1.30016177497271 1
1.65719554615006 1
1.70834548860851 1
1.49021220656233 1
1.69182269348833 1
1.60297114562604 1
1.70339052160746 1
1.41687346938261 1
1.25378940613295 1
1.46783349262995 1
1.36266140243633 1
1.48652212401604 1
1.64113811067983 1
1.7466660246957 1
1.35073085606028 1
1.58832166085123 1
1.54285924604462 1
1.58491188343776 1
1.48972077376205 1
1.47646498440425 1
1.4666705470583 1
1.27409174705065 1
1.62691381546903 1
1.67555653268067 1
1.47790706383916 1
1.61951580397039 1
1.51498366451615 1
1.43445497135176 1
1.53857605641956 1
1.50695874910071 1
1.69558428860786 1
1.50391671970046 1
1.37784078702478 1
1.14664722879598 1
1.60046257345841 1
1.32285241176166 1
1.45139714726061 1
1.93290734453248 0
1.58799599554588 1
1.34476429849449 1
1.00090264794282 0
1.34192002398076 1
1.98016235317837 0
1.37281500513043 1
1.30506297693783 1
1.50174571475046 1
1.53126431816183 1
1.39391577560543 1
1.15777800018968 1
1.55884979108663 1
1.42547730284082 1
1.51251012126385 1
1.51642494837147 1
1.6791385353082 1
1.39102413827923 1
1.74156919791648 1
1.5316461457465 1
1.35233021215789 1
1.24223254824283 1
1.39583235851391 1
1.39065227281971 1
1.22755196363856 1
1.1798168245197 1
1.84763073902791 0
1.26850472011523 1
1.82928424692605 1
1.54497728524406 1
1.56458192782922 1
1.59674617306579 1
1.40068350961181 1
1.76768649454448 1
1.46465607077374 1
1.07506077242207 0
1.34608278668468 1
1.39095000484797 1
1.26003834054557 1
1.5174988927836 1
1.18841045409224 1
1.59879645232632 1
1.32647316979947 1
1.33255233522985 1
1.42423912062437 1
1.38881742702656 1
1.72885614107289 1
1.73406002149069 1
1.530968501135 1
1.43688940003631 1
1.38228027917787 1
1.662541174327 1
1.46675127805537 1
1.65312072219122 1
1.46525883613175 1
1.5787190839005 1
1.3440540123526 1
1.94929054650976 0
1.39630601713396 1
1.65485300058556 1
1.74635613979547 1
1.65453010293384 1
1.43374520879727 1
1.46188594899368 1
1.5317426989968 1
1.72001541879968 1
1.56031720067917 1
1.57626911647798 1
1.4207925850118 1
1.27710098369797 1
1.49596609134253 1
1.44819009635311 1
1.56657180757755 1
1.47231033831896 1
1.71249733240064 1
1.46809294425337 1
1.65705245889598 1
1.63776796779538 1
1.81945779575613 1
1.4051831978142 1
1.83759534093816 1
1.46829871935237 1
1.3524591309779 1
1.65546322478993 1
1.39477184177627 1
1.37113294334233 1
1.68753763784296 1
1.555700139368 1
1.72124505695701 1
1.45128218281111 1
1.61487548755276 1
1.19829271559844 1
1.39664153829198 1
1.3601267175071 1
1.86305940644967 0
1.46431615657095 1
1.49534280242346 1
1.31506976432269 1
1.49034432866811 1
1.46021300436067 1
1.28617546382743 1
1.47651855497588 1
1.59600383549134 1
1.47107792166796 1
1.49688225373879 1
1.38493977301021 1
1.61810991513448 1
1.44248674679772 1
1.40906134491442 1
1.5231070411344 1
1.37943119747631 1
1.44755426026354 1
1.31469912948095 1
1.53298284417352 1
1.40471931002429 1
1.24679266617352 1
1.48820617109221 1
1.70413117648485 1
1.72278155376799 1
1.51436814102078 1
1.51111895193923 1
1.43976562850162 1
1.62582883316482 1
1.57278848777801 1
1.71328503597692 1
1.57755389347181 1
1.71229728123039 1
1.60043897933161 1
1.8980099997169 0
1.45471932278888 1
1.66375755362496 1
1.32514757182141 1
1.63212551703993 1
1.47171564387619 1
1.52910905332637 1
1.47672455525327 1
1.21911677310789 1
1.2342912063501 1
1.50182900796786 1
1.54002034326894 1
1.21401330712721 1
1.6510822800937 1
1.28601414990806 1
1.33639203327054 1
1.71789751487969 1
1.28095679494449 1
1.32005412923934 1
1.71765378991037 1
1.60488191890527 1
1.36164106471759 1
1.86572992267842 1
1.33415524844382 1
1.55343182041971 1
1.67471191701874 1
1.56245633001664 1
1.404249026262 1
1.39953961497562 1
1.47325424550738 1
1.43004856088663 1
1.54136871946936 1
1.54165168895556 1
1.50257442765706 1
1.76567888800262 1
1.27022225067822 1
1.23820507041968 1
1.63359805176361 1
1.27197545700223 1
1.18280011095961 1
1.47837872509336 1
1.43465715563243 1
1.91695620747648 1
1.62969837548122 1
1.39503573448809 1
1.27177197827277 1
1.27069046307708 1
1.41345002556483 1
1.54459106099055 1
1.24963430926946 1
1.5715941327244 1
1.52540867542128 1
1.63417387657381 1
1.88012449824297 0
1.52861194399052 1
1.68261637988954 1
1.70114298012618 1
1.90981533301467 0
1.79678094203648 1
1.28628291634728 1
1.63915063247267 1
1.56436242812118 1
1.60989398177405 1
1.2331643118085 1
1.65879842997721 1
1.47472758357239 1
1.22329618531158 1
1.54463333711105 1
1.61238511781811 1
1.82845477920576 1
1.41337267308482 1
1.31675551356291 1
1.74694386407769 1
1.82558580389421 1
1.51609048914633 1
1.63712355756692 1
1.77501722864048 1
1.42179619284527 1
1.63249601979734 1
1.42752831535331 1
1.37444217480647 1
1.31406183832518 1
1.5315815154351 1
1.4932132646151 1
1.72134366256476 1
1.2850176052773 1
1.49044245413729 1
1.79671111783713 1
1.21008242001579 1
1.18540360167512 1
1.10803594617975 0
1.87760375413069 1
1.51608248357942 1
1.45673456547852 1
1.45296034392162 1
1.15980477022121 0
1.32534249456881 1
1.63863423938335 1
1.60264839834567 1
1.69023147587454 1
1.36680409263371 1
1.38818752582177 1
1.21534706896383 1
1.74269608064127 1
1.50930620387437 1
1.57889837101927 1
1.32818483561408 1
1.00443442641653 0
1.37144794070781 1
1.5751389476619 1
1.63613635698989 1
1.4289946913091 1
1.63926246140048 1
1.44343409862453 1
1.37624978320825 1
1.37389623985136 1
1.57704015328575 1
1.1687764558001 0
1.40326081878039 1
1.37817524320191 1
1.26498266113453 1
1.4982478303561 1
1.22483656134895 1
1.64359694227287 1
1.42523893766128 1
1.30508668832816 1
1.27041483636269 1
1.60358012154965 1
1.36141296244588 1
1.36927143178465 1
1.8483795276878 1
1.51473567616818 1
1.37837530647648 1
1.29799016669058 1
1.06060760634594 1
1.27739214534512 1
1.29870079050104 1
1.39184872410511 1
1.24488805922504 1
1.33696479807915 1
1.45846583396116 1
1.80211294918373 1
1.51529370107519 1
1.41794695016441 1
1.46392082445905 1
1.50611967380154 1
1.22855165073947 1
1.27557805147119 1
1.51373504463464 1
1.27378568026662 1
1.46860196009372 1
1.54293083947774 1
1.32406797413653 1
0.948266638503985 0
1.63060131173082 1
1.47422447013075 1
1.54232743808718 1
1.72144658768437 1
1.56920595446249 1
1.74698687070608 1
1.7735504985631 1
1.76200875740699 1
1.72685763670739 1
1.45917606628914 1
1.5531177982195 1
1.34527265164169 1
1.36054519710292 1
1.43401706621043 1
1.55261633165034 1
1.51713285667811 1
1.57619478957755 1
1.55727680623839 1
1.41305126404897 1
1.59330885447428 1
1.61674816424321 1
1.13925716366338 0
1.34763886087224 1
1.41419592327291 1
1.29396105515346 1
1.24239758143223 1
1.53701408680333 1
1.12058183560993 0
1.31910876607413 1
1.30438332310144 1
1.39856932215657 1
1.41477683955755 1
1.4205984162957 1
1.5384613741074 1
1.16481321416137 1
1.59566693431098 1
1.5417591050312 1
1.1120629871945 0
1.3635748280522 1
1.55473012133576 1
1.24771189695421 1
1.28809925407588 1
1.6720542766977 1
1.69523631496191 1
1.51902256749984 1
1.22638200762258 1
1.51692029329871 1
1.60692957083283 1
1.82202828664 1
1.25680737379326 1
1.50853337722155 1
1.39570758362758 1
1.46718778479422 1
1.25841369084426 1
1.56502278882008 1
1.20495887073478 1
1.69495056170575 1
1.61742723745965 1
1.28681916882092 1
1.35740898089887 1
1.43220101555856 1
1.58945423060645 1
1.41211702499078 1
1.56599906894827 1
1.61710995933009 1
1.59074093017651 1
1.65580147533667 1
1.79024968743175 1
1.52894448764555 1
0.842734962454418 0
1.2814324270319 1
1.16027233698979 1
1.42137962538795 1
1.49197800601542 1
1.41651983419504 1
1.48793348677299 1
1.45667822052549 1
1.18276345287872 1
1.40786530941492 1
1.66007026286492 1
1.52320091453312 1
1.47996218197802 1
1.4536461336606 1
1.48650151414041 1
1.67805524712696 1
1.57288942518283 1
1.53041769889709 1
1.35511135326959 1
1.4898215542097 1
1.34169888331031 1
1.92475502870614 0
1.47727534034045 1
1.41588484483017 1
1.43140815278865 1
1.77540934329483 1
1.45010817367451 1
1.79895462441736 1
1.66390918531203 1
0.925444207043433 0
1.62070035336518 1
1.56980791646728 1
1.69537976684231 1
1.15080929910087 1
1.25253876809553 1
1.42041996892902 1
1.52781164490462 1
1.57116613372203 1
1.30852449045222 1
1.55324965282539 1
1.51511571330216 1
1.81273461604289 1
1.68443830660961 1
1.75608953573526 1
1.19797009869538 1
1.6940857172753 1
1.69343639387036 1
1.60659859067969 1
1.36092571774175 1
1.75099681655019 1
1.78230832343701 1
1.52633650491166 1
1.5561342176436 1
1.32172597823672 1
1.36693955891948 1
1.48241249065862 1
1.62569505014242 1
1.84058894781927 1
1.17689692360974 1
1.34003114820253 1
1.44496081864608 1
1.23222653594707 1
1.68358103720423 1
1.36389956601118 1
1.62350091562034 1
1.52363264693168 1
1.54830855383884 1
1.49571373846555 1
1.37658592102095 1
1.79894331445573 1
1.75262655790799 1
1.571671478932 1
1.31602866784602 1
1.73657458858323 1
1.28302531755415 1
1.82357754591444 1
1.20476408926002 1
1.53107407902218 1
1.43793926987512 1
1.31130235761875 1
1.74405472022514 1
1.53377337775473 1
1.56731020401539 1
1.82016179477629 1
1.84281056117154 1
1.497201301694 1
1.40629842352957 1
1.99190417052775 0
1.58462671564805 1
1.19108237700507 1
1.6199742427877 1
1.62763772811519 1
1.34983552240659 1
1.45723745247796 1
1.40115538711567 1
1.9205669413006 0
1.1938445013505 1
1.54189710250568 1
1.66342712971871 1
1.30952683546954 1
1.24536672734597 1
1.41966130165415 1
1.38486964881892 1
1.38391471491484 1
1.45312741431135 1
1.30256743684853 1
1.72849174177864 1
1.47412404235932 1
1.68140204877717 1
1.58840917636071 1
1.43163650651472 1
1.59959248160318 1
1.60493757425717 1
1.43219094327591 1
1.96274057552122 0
1.84616865630512 1
1.1102220335661 0
1.56876025499901 1
1.53866480289161 1
1.52404220129605 1
1.8300380604343 1
1.57058090720604 1
1.73051123789894 1
1.50016648182809 1
1.75979206081162 1
1.66159313920256 1
1.45455304710968 1
1.44331479169135 1
1.69027459362019 1
1.88821829667463 1
1.577229862111 1
1.52307855183735 1
1.62351064805424 1
1.37063491941693 1
1.63677396029619 1
1.37733557114342 1
1.57400288600697 1
1.28379229242608 1
1.10389009627424 0
1.50456612359221 1
1.22730375194645 1
1.48767228228665 1
1.30103427633065 1
1.60289831853288 1
1.42231282861861 1
1.78943123319477 1
1.23073995718517 1
1.70841616843551 1
1.53923172599072 1
1.36936074637924 1
1.55709266923926 1
1.45301719190334 1
1.33010824608959 1
1.35367012855667 1
1.57567069317964 1
1.54467431448529 1
1.50848269011347 1
1.47504217010689 1
1.57194044720471 1
1.52137026952843 1
1.63223262652777 1
1.32215097837343 1
1.28153028737441 1
1.23844031437857 1
1.60206300340909 1
1.43527251897889 1
1.50648545639443 1
1.70813852241932 1
1.48370622964728 1
1.2055018725232 1
1.59350019391524 1
1.90983917593934 0
1.23240687422121 1
1.45784515808879 1
1.54865633442561 1
1.55785071509379 1
1.41042301728513 1
1.60044697423438 1
1.56566775931852 1
1.35730139480043 1
1.44511280917485 1
1.52792856002286 1
1.45267071693778 1
1.76796267317019 1
1.34508587668141 1
1.35171325863424 1
1.73476487050998 1
1.24903195658312 1
1.61898195435112 1
1.34483692422159 1
1.63139060532811 1
1.42609702103091 1
1.1406660176668 1
1.7186660773455 1
1.34366776528992 1
1.43589093229058 1
1.31956081154829 1
1.30213132646548 1
1.4462745260719 1
1.57622812622624 1
1.27838944849779 1
1.81011084826953 1
1.68129994069954 1
1.54519477145159 1
1.08967220942716 0
1.30690212738841 1
1.71924821632311 1
1.41380475340289 1
1.55581908921097 1
1.52529776915129 1
1.29799398565838 1
1.08427214006007 0
1.59243124151817 1
1.47852432131139 1
1.31048900835107 1
1.41014354116723 1
1.51302395622747 1
1.38580871512246 1
1.3033086151749 1
1.09638947149379 0
1.25176789560053 1
1.60569901507438 1
1.31226677485518 1
1.54482927932436 1
1.50379813393208 1
1.47017651808491 1
1.45539013062917 1
1.52508861406257 1
1.22412993731368 1
1.72668972985913 1
1.63446829891518 1
1.29688745964555 1
1.61289273339 1
1.29113695555754 1
1.36530259230199 1
1.23922891560505 1
1.57296482900234 1
1.57439871099278 1
1.64589462265548 1
1.59748180322575 1
1.5545115097018 1
1.41759442798388 1
1.60340723811689 1
1.5527855351834 1
1.34575919550801 1
1.60358089000244 1
1.42857082822386 1
1.3212153325539 1
1.57340908266752 1
1.44411659280297 1
1.49485514076584 1
1.60943306259493 1
1.29692875224591 1
1.4844825609263 1
1.1587941288412 1
1.50226119210983 1
1.27661560665043 1
1.50121488850564 1
1.20297565462133 1
1.60566197120996 1
1.42359101982103 1
1.44845045390597 1
1.66717265732479 1
1.36490672327052 1
1.38041652842143 1
1.45409980561994 1
1.72465353194098 1
1.36561509687304 1
1.31590131502726 1
1.21462783325792 1
1.51233134471185 1
1.51216073356035 1
1.52018605288914 1
1.60344893366156 1
1.37705810051528 1
1.4856253345028 1
1.55167529967603 1
1.70823619471897 1
1.34614116021059 1
1.59442014048936 1
1.67204536398014 1
1.28800031362715 1
1.68365107347114 1
1.51274901502445 1
1.59540821790359 1
1.41475944693751 1
1.27405419139655 1
1.52539330337135 1
1.79425789343363 1
1.30021301344717 1
1.35861917157559 1
1.52832204861041 1
1.32830600171507 1
1.54854651240235 1
1.14281209718396 1
1.51308193993567 1
1.30741126235447 1
1.86693062196136 1
1.41845605501985 1
0.960995154919071 0
1.42211082881039 1
1.18571172335642 1
1.64587369778529 1
1.27675422646742 1
1.10920277593361 0
1.24751204152329 1
1.05884176325146 0
1.5952191724097 1
1.44437517807776 1
1.39233146344437 1
1.87260957029281 1
1.5696714015576 1
1.61586387720231 1
1.4974483141557 1
1.39200420785802 1
1.59326594203177 1
1.41310989842162 1
1.12137754595735 1
1.39451534257517 1
1.44089535464677 1
1.36211394893439 1
1.44913328287298 1
1.56002596139771 1
1.3327875307431 1
1.24739226419469 1
1.58700617595003 1
1.38430560408384 1
1.60738612475085 1
1.16678911163076 1
1.72604049898204 1
1.4997419794185 1
1.5592939045253 1
1.49410054074341 1
1.54960443001414 1
1.41185447514552 1
1.25069769340971 1
1.55369232752024 1
1.73601104146187 1
1.76267761997333 1
1.82360375853481 1
1.64529162882152 1
1.38223096756933 1
1.43535254199615 1
1.31871616845463 1
1.40997013539411 1
1.16826280177007 0
1.60113170673555 1
1.48923922340663 1
1.2075527480752 1
1.33722354983407 1
1.36331804146749 1
1.86647437827945 1
1.33370529016923 1
1.61694592912724 1
1.25738898060801 1
1.51562328014848 1
1.43652548240421 1
1.68012759919396 1
1.44516749265475 1
1.55554004995185 1
1.64250157394668 1
1.36833590608597 1
1.35822713816234 1
1.5092493779666 1
1.33501955501889 1
1.63178105147315 1
1.71690953568008 1
1.45298021357607 1
1.66718264393557 1
1.67329806037562 1
1.61749943445141 1
1.73970001389555 1
1.23937333039014 1
1.4232230495427 1
1.29025098955015 1
1.48649179783637 1
2.03332537244601 0
1.49573159038943 1
1.61596995217753 1
1.43011402800338 1
1.62917679348927 1
1.52413409939389 1
1.37160024199982 1
1.7874462661061 1
1.40252703868931 1
1.446259244549 1
1.46966874860944 1
1.32581106214635 1
1.00883633750368 0
1.54369281262535 1
1.34905199476769 1
1.02508869799205 0
1.36548327328886 1
1.54527340072772 1
1.577294844982 1
1.3249049247335 1
1.1386083838608 1
1.42911451289852 1
1.3375704631501 1
1.73597531048834 1
1.63501724322552 1
1.16519713043471 1
1.22137987526762 1
1.50511461222224 1
1.37947724045092 1
1.60858157960574 1
1.49727748606899 1
1.41381771544994 1
1.44752772929357 1
1.48379299043392 1
1.30178171296012 1
1.48561237784407 1
1.78665230615087 1
1.61034444513194 1
1.27666194158277 1
1.31229148042222 1
1.53488692145325 1
1.31094687689844 1
1.41054285344711 1
1.57548230025905 1
1.71598093768775 1
1.35397252735481 1
1.75484847077521 1
1.79332614563331 1
1.18487769642251 1
1.30450719709055 1
1.66367736808414 1
1.40442573319368 1
1.52030645234132 1
1.78528524078219 1
1.71847754831228 1
1.66218444871886 1
1.42925882277975 1
1.18669656538444 1
1.5635218679794 1
1.56524651819033 1
1.69956421909647 1
1.56726710699371 1
1.37703288023447 1
1.41995265585998 1
1.70095497090618 1
1.37778377228814 1
1.21382725203692 1
1.4898455005219 1
1.64253683158195 1
1.27537751447942 1
1.1636257087071 1
1.35748346460074 1
1.34885427493836 1
1.37327136949663 1
1.53878204286821 1
1.59088027473975 1
1.52194067676476 1
1.54968958723897 1
1.60824289535921 1
1.2693972829377 1
1.45826591915729 1
1.28381379034564 1
1.44954910052477 1
1.39029751659742 1
1.63298616164846 1
1.23488265190201 1
1.24038383422384 1
1.29413879515723 1
1.28770417632038 1
1.380958631014 1
1.44337888352922 1
1.42554257442434 1
1.30295483242307 1
1.04744318478637 1
1.50253678354099 1
1.4045493677234 1
1.59726357101751 1
1.58899654640245 1
1.5286900559602 1
1.75508686651542 1
1.49099073454747 1
1.38112668784663 1
1.65186310124122 1
0.976493670080327 0
1.55504562768023 1
1.78570909528917 1
1.242509176207 1
1.25005201720905 1
1.75879306238274 1
1.37686434144344 1
1.52728719471331 1
1.51996795878474 1
1.77422683338008 1
1.79044966793001 1
1.36570022633912 1
1.54941949434638 1
1.63662671874728 1
1.8919888695989 1
1.6174043897065 1
1.54855365953565 1
1.7621647098736 1
1.40910433341896 1
1.32906246662223 1
1.19336650014055 1
1.16547389535993 1
1.52357332112163 1
1.27868912732022 1
1.28795183453312 1
1.31285917310125 1
1.30504290505543 1
1.62726116516433 1
1.58392256979975 1
1.14480210100995 0
1.79603286851284 1
1.48379177261784 1
1.33321293487049 1
1.59000223356232 1
1.29038661537266 1
1.40951755777404 1
1.64408327916919 1
1.39897684587791 1
1.6137114805874 1
1.54008839574679 1
1.21995850565023 1
1.26328687662967 1
1.81688752525848 1
1.69114003743743 1
1.60341005681333 1
1.54690282445186 1
1.69772786202935 1
1.18816662940464 1
1.48006466612795 1
1.35182743468766 1
1.72041564564822 1
1.66502200901135 1
1.47566680911884 1
1.49215639723255 1
1.62276108395081 1
1.29956521746747 1
1.32616508996232 1
1.4953599838209 1
1.56751150926585 1
1.71663191338435 1
1.46216045764771 1
1.70018908528842 1
1.42635235053964 1
1.9365270295932 0
1.83078722088374 1
1.4538418794922 1
1.50230276332 1
1.61908546129401 1
1.44991551252998 1
1.25920048278661 1
1.31287218891995 1
1.35734976172051 1
1.54534472969451 1
1.42125239760358 1
1.61761476944827 1
1.23960303796834 1
1.4546404602957 1
1.05074677639621 0
1.33754550957544 1
1.73021361852074 1
1.17022821168429 1
1.69965302271097 1
1.90749650302831 1
1.40436303706727 1
1.66247680774595 1
1.14295859340395 1
1.75291663946574 1
1.62371049580936 1
1.35635071442153 1
1.6154993062464 1
1.29135465852024 1
1.35535336194178 1
1.51603204989061 1
1.60821311953335 1
2.04998826645116 1
1.56371474312952 1
1.18955531454558 1
1.34380169262488 1
1.70391229892939 1
1.5398154427411 1
1.31893358901184 1
1.70904741235299 1
1.49085842381506 1
1.77638761819092 1
1.73471707873668 1
1.29837882305496 1
1.58402658940297 1
1.43785523954227 1
1.4046308915883 1
1.57122722823938 1
1.59147359188917 1
1.33811568175856 1
1.52394632294617 1
1.61373923046062 1
1.5815887169683 1
1.490029781925 1
1.26524454075424 1
1.29029161625512 1
1.42968683184311 1
1.56032870424059 1
1.86604525317558 1
1.48078194037569 1
1.38295410281716 1
1.46355544374827 1
1.64080014865847 1
1.40237000380118 1
1.37928131459261 1
1.16400014265262 1
1.54404750410448 1
1.8083930724741 1
1.21707935644721 1
1.33080473439298 1
1.51327973236396 1
1.35452914715623 1
1.08788156519604 0
1.44484005486134 1
1.10737983082269 0
1.40803603986335 1
1.41189911984134 1
1.63700258976254 1
1.94280719443148 0
1.22314765143663 1
1.22805381143712 1
1.49251586696285 1
1.22833247890152 1
1.49487391852032 1
1.45054785211314 1
1.43254679641533 1
1.28088300893681 1
1.39494963935451 1
1.3830038493756 1
1.6010380794402 1
1.10401477892163 0
1.33934859317411 1
1.39106585790707 1
1.48312562582773 1
1.44716927669694 1
1.00673012078714 0
1.48966251007703 1
1.48590475000342 1
1.8161489860986 1
1.21909058510945 1
1.28131501099636 1
1.40741344550743 1
1.46538668583247 1
1.25428895732668 1
1.72272900677259 1
1.60483988138305 1
1.18198922858474 1
1.3445754232554 1
1.89049880066212 1
1.41278401129353 1
1.24361481188523 1
1.55060474783924 1
1.32637390263692 1
1.48000542509942 1
1.4053646455846 1
1.56189865553439 1
1.77154209640701 1
1.42082366595015 1
1.41706050330598 1
1.37405051350109 1
1.4529125851483 1
1.63338720792963 1
1.44093890915397 1
1.20908817453899 1
1.61725769681053 1
1.45908428427048 1
1.53639407563215 1
1.2457761667273 1
1.43962617322701 1
1.60458349014707 1
1.45627835544076 1
1.58153309931388 1
1.57194395809734 1
0.95197560161593 0
1.53097799722189 1
1.56031917051076 1
1.26080946606032 1
1.68264610783221 1
1.629374481036 1
1.6053582901083 1
1.34801698400964 1
1.22134534656381 1
1.47352543549557 1
1.32967926030758 1
1.40228702507918 1
1.54857108897428 1
1.45767429310532 1
1.15990286855219 1
1.48866347368674 1
1.54794349598691 1
1.40703268845678 1
1.58768491417395 1
1.61291766235887 1
1.24339445542034 1
1.45497888833017 1
1.29632790371003 1
1.25288894441518 1
1.68820596773767 1
1.88359768321477 1
1.42966459627266 1
1.67183264451572 1
1.55691173082927 1
1.60136858468977 1
1.4621847094818 1
1.37378414241972 1
1.37920020292036 1
1.44824695366208 1
1.67219437749822 1
1.42659067320699 1
1.39783293513755 1
1.69467130268051 1
1.40023036305354 1
1.46950976326922 1
1.11454984201547 0
1.45010405647567 1
1.59155280074832 1
1.16318113873918 1
1.42411315165953 1
1.3164679191223 1
1.50037564041994 1
1.76335361688289 1
1.46239941280577 1
1.7307497320576 1
1.47932428525494 1
1.34894561422008 1
1.4965232394613 1
1.63137033460148 1
1.64118663506298 1
1.26505738535887 1
1.54086728181968 1
1.84388035459342 1
1.26523717507454 1
1.56015587227725 1
1.32362639165693 1
1.38080954954513 1
1.13921198421015 0
1.51728546248457 1
1.14998000672771 1
1.44183291033597 1
1.36981813731556 1
1.62316835699347 1
1.49234445985751 1
1.39625411354755 1
1.28559417306177 1
1.65060581030852 1
1.15050335482477 0
1.70816727534503 1
1.43041787401761 1
1.47181550612945 1
1.49009448525517 1
1.21402375674255 1
1.44031174638848 1
1.43194266073109 1
1.73423205579931 1
1.33548863073853 1
1.37095090182826 1
1.59397461411385 1
1.4631665398229 1
1.56771862567276 1
1.31058738949775 1
1.517257202402 1
1.62725226806626 1
1.36655876521033 1
1.37712679177649 1
1.55402773920872 1
1.65406148212898 1
1.36375758398722 1
1.69999837059481 1
1.6051640475157 1
1.60114519835537 1
1.89274274254963 0
1.59940354668938 1
1.65985451425257 1
1.8072941913396 1
1.0348478047043 0
1.59052774494501 1
1.66885367834565 1
1.211060916897 1
1.44223502170869 1
1.38813651987263 1
1.36653518973509 1
1.55835878052405 1
1.29751743761261 1
1.44301975729418 1
1.55296555070423 1
1.45075782036417 1
1.722274505485 1
1.35646898012051 1
1.61516845929634 1
1.13592467277714 1
1.75790679764059 1
1.70613389263339 1
1.50709881112121 1
1.65026983478622 1
1.44083539289363 1
1.57420673374824 1
1.82994049619078 1
1.31847544316751 1
1.46403520727613 1
1.41734921638362 1
1.47217254275206 1
1.69713240432602 1
1.53017115071424 1
1.54952137154567 1
1.47531259716972 1
1.42068162935998 1
1.67663612380903 1
1.4993794119422 1
1.76514871682776 1
1.40069066040972 1
1.72069586020164 1
1.60525787122678 1
1.49488749921661 1
1.30804951247304 1
1.40034815860338 1
1.34174525262807 1
1.51576644528123 1
1.59667008406318 1
1.97817631154617 0
1.52127744622425 1
1.62472970169071 1
1.39778182509097 1
1.58949171949011 1
1.30410798516485 1
1.21575845736045 1
1.22892289000559 1
1.21120187333309 1
1.71100735382931 1
1.44020597169781 1
1.55925143827886 1
1.37510980688365 1
1.56704126935958 1
1.66716138362161 1
1.53621320205127 1
1.39787717322145 1
1.69616777883139 1
1.24929732896678 1
1.31320341498734 1
1.44066382129364 1
1.48294500755406 1
1.35675882391156 1
1.4459096982297 1
1.68206417301748 1
1.28698234770933 1
1.51722030595932 1
1.52012195423845 1
1.45530505727772 1
1.61917856526898 1
1.41459351844186 1
1.27772872707378 1
1.75756689909012 1
1.67273658532045 1
1.29947549284254 1
1.75570598145968 1
1.47202583541914 1
1.26884472984135 1
1.60336891383701 1
1.52357007858237 1
1.66409662118729 1
1.61862635695827 1
1.17305563807992 1
1.46249096729485 1
1.53226182173164 1
1.62518396249153 1
1.52277368712072 1
1.55169491214316 1
1.66034782028032 1
1.67140593174756 1
1.67021332194147 1
1.79218454924055 1
1.43959191442285 1
1.37489451674948 1
1.55703168028074 1
1.5989173904057 1
1.68648638954127 1
1.23389154328004 1
1.31294769329144 1
1.00385990439919 0
1.61276562234796 1
1.52514091107935 1
1.13218856501375 1
1.41449496674642 1
1.51106919885019 1
1.56605507445825 1
1.26784265890974 1
1.66129527819722 1
1.56487613035192 1
1.54343051074114 1
1.21832126230191 1
1.50796762275419 1
1.68233522638181 1
1.31571301892281 1
1.64419828360871 1
1.56047497402697 1
1.21441016682156 1
1.49987552002893 1
1.39095179429632 1
1.30294687387242 1
1.49245611649133 1
1.43294495477205 1
1.42519916047414 1
1.25922897836057 1
1.68953545973239 1
1.07928404036219 0
1.43041403728354 1
1.81146919826424 1
1.51385538082606 1
1.42655028584418 1
1.28588833283653 1
1.64533727412185 1
1.69103653652833 1
1.53891216789141 1
1.38287096762112 1
1.41675131816453 1
1.56173237727444 1
1.32124105097616 1
1.18527901695362 1
1.22382713682737 1
1.61307552584355 1
1.37057819764635 1
1.46473552988844 1
1.40783976163353 1
1.57684062765644 1
1.40512666532514 1
1.32011076137298 1
1.41691819559803 1
1.76772286288072 1
1.28734421754753 1
1.44869129042702 1
1.40920958242279 1
1.56417577234931 1
1.53577610585043 1
1.42834505316558 1
1.52890062438035 1
1.45752000327339 1
1.6421832142839 1
1.38752241511709 1
1.39444903115802 1
1.43073541776326 1
1.71227035493762 1
1.47205965411335 1
1.53572592837924 1
1.5447116852315 1
1.49331512149427 1
1.63975059185769 1
1.4760860395696 1
1.18309510438228 1
1.21441300707619 1
1.50031582072166 1
1.41401637691726 1
1.6540783398126 1
1.06341386820259 0
1.28544177398823 1
1.52849125865042 1
1.70115060547336 1
1.37047741080037 1
1.02368093177579 0
1.69229534694412 1
1.19899911638597 1
1.483276494083 1
1.51575190641669 1
1.43633955738743 1
1.29722546002812 1
1.54042899122036 1
1.27168087483576 1
1.5654154301969 1
1.40400261759783 1
1.39772402084006 1
1.43677916565054 1
1.55895993960005 1
1.63120866079687 1
1.23069316484609 1
1.73390338403031 1
1.62095289875493 1
1.37087523869567 1
1.83014623416314 1
1.18959561785644 1
1.52420462403141 1
1.53825979521986 1
1.17824795973604 1
1.3253117258912 1
1.72963844137782 1
1.35657276167165 1
1.64871234045286 1
1.29020105560734 1
1.5201539346188 1
1.70572019436939 1
1.6605160414816 1
1.15197633894921 1
1.26045477532529 1
1.34048459143158 1
1.46819819115516 1
1.54112666592069 1
1.77225673094912 1
1.42875369414097 1
1.62070526628672 1
1.60448737205424 1
1.40426280461475 1
1.69953849721091 1
1.2567725073963 1
1.50922709174457 1
1.25762249162598 1
1.12424832619918 1
1.53641657441066 1
1.53353291784966 1
1.48994106982813 1
1.42225156408535 1
1.24359951588976 1
1.3849073464552 1
1.6920390007474 1
1.56848261495331 1
1.31798980149714 1
1.45357557974296 1
1.6903387566684 1
1.69441732135496 1
1.51141213287036 1
1.631387027483 1
1.28070446007153 1
1.48193735874636 1
1.29106715699965 1
1.50885281148161 1
1.58050698600415 1
1.44455972461142 1
1.31225640744253 1
1.71000193565354 1
1.62726386456859 1
1.38383834769134 1
1.85906440307816 1
1.21484319865355 1
1.53376150856199 1
1.78657028595414 1
1.46176470942535 1
1.91280681299427 0
1.67818872362319 1
1.38322212552273 1
1.36028008195919 1
1.49430696235561 1
1.54016160703416 1
1.40328122003021 1
1.44714518995864 1
1.16471168964223 1
1.569900121515 1
1.71727934115678 1
1.62462242358598 1
1.57278975048109 1
1.33938556456181 1
0.978843471981483 0
1.83302008188965 1
1.32755442612351 1
1.42174150053274 1
1.09966929254428 1
1.51651492276727 1
1.4607801650807 1
1.63320528478247 1
1.67912181132245 1
1.14669689010605 0
1.54532451162573 1
1.33237736110644 1
1.7956939475495 1
1.57900182501258 1
1.4993960724618 1
1.51574972685009 1
1.53639379037626 1
1.43010501878494 1
1.76958273450847 1
1.27301442526614 1
1.34235322986293 1
1.61101425920803 1
1.45561077062827 1
1.5004028731235 1
1.39461262711269 1
1.19614317665404 1
1.31594087829851 1
1.94058050194461 0
1.41081764870914 1
1.55123374699914 1
1.61930224154115 1
1.4984817488422 1
1.87920236067232 1
1.61723393461044 1
1.53915204055883 1
1.21370017098032 1
1.34018814927355 1
1.35910942543368 1
1.64664547373154 1
1.50977154921954 1
1.49702839658984 1
1.38269595664559 1
1.67572018682636 1
1.86368447299112 1
1.78873012260088 1
1.70287204334471 1
1.69442163807465 1
1.6088566154738 1
1.58104801453916 1
1.45498166445567 1
1.03366155478066 0
1.47067249920982 1
1.20305127280695 1
1.09970038386231 0
2.04630937580259 0
1.65047532738335 1
1.60046488534428 1
1.80565114438767 1
1.49366822989035 1
1.44127293001826 1
1.48963293984645 1
1.29295715274875 1
1.32920826457811 1
1.59696885267862 1
1.34446329758401 1
1.44906279215107 1
1.19262034616312 1
1.16874162714391 1
1.35146475472382 1
1.56491228528139 1
1.63021303521526 1
1.48413114198606 1
1.52186096971718 1
1.10132245024376 0
1.22325936775847 1
1.68428105052642 1
1.57783458657918 1
1.35576031709985 1
1.04258824568439 0
1.72328182909157 1
1.28188156771703 1
1.42850432460222 1
1.45354395187358 1
1.20129665937879 1
1.67197299672379 1
1.3821134766401 1
1.54415823775773 1
1.43865295525334 1
1.67366167090683 1
1.74269538604657 1
1.18927331336868 1
1.39880822819676 1
1.36509888048872 1
1.59964689234048 1
1.592747766653 1
1.44207979237258 1
1.47147087006985 1
1.58800917372205 1
1.7385680456134 1
1.54268714623321 1
1.55182522606236 1
1.34347476150301 1
1.58865355083786 1
1.16950711590866 1
1.36906354674111 1
1.7942959604869 1
1.29013671040546 1
1.40094227235559 1
1.7204354456289 1
1.61578271851159 1
1.46351530757907 1
1.45611443137636 1
1.17065791221234 1
1.60427628088722 1
1.42003892896679 1
1.39222588120768 1
1.31168473183438 1
1.20868352034711 1
1.73950824745598 1
1.65796400898877 1
1.02490735561886 0
1.2814240255543 1
1.55382156836604 1
1.75063710860368 1
1.82104789029602 1
1.29193940540235 1
1.54453989052286 1
1.39464092740592 1
1.60039288478727 1
1.51625975073656 1
1.29986189493538 1
1.18615471901505 0
1.41532835823458 1
1.43522833389065 1
1.65488133676575 1
1.50669868826345 1
1.5518938754678 1
1.47959782378615 1
1.17761445848793 1
1.47053463113854 1
1.35701601661844 1
1.37882554844831 1
1.30635191368186 1
1.49396386837542 1
1.48172327030741 1
1.28352544852789 1
1.5751631470002 1
1.51070942968292 1
1.57087730232589 1
1.39868681948643 1
1.335931751146 1
1.61515765702347 1
1.43227158306285 1
1.40635986769223 1
1.38335442086668 1
1.62664953787856 1
1.44929774032544 1
1.25951457759517 1
1.58833649185328 1
1.29746112941501 1
1.49637470402641 1
1.2894122766415 1
1.73001809270561 1
1.54728288352249 1
1.79316760881401 1
1.97742184911537 0
1.31225274205104 1
1.48706408853857 1
1.51798085483555 1
1.48716819921071 1
1.52023211186976 1
1.38541303544133 1
1.68652009545028 1
1.63404527495844 1
1.62428281242827 1
1.57723267955527 1
1.68781882849582 1
1.601126544917 1
1.80849048944491 1
1.41118216631158 1
1.35054958273496 1
1.11661580689358 1
1.59527355086499 1
1.56437798952598 1
1.39048596897517 1
1.58982273762498 1
1.42460657953886 1
1.50423681250561 1
1.42718738009704 1
1.60556723093157 1
1.83154469935487 1
1.51020030939726 1
1.74874246698408 1
1.65906710173514 1
1.54608574851429 1
1.80692919511836 1
1.53652341141537 1
1.63982613637567 1
1.57385083522328 1
1.1686521050275 1
1.22895027169599 1
1.22934533633923 1
1.86222706137867 0
1.37329493700846 1
1.37378693685012 1
1.16586511296404 1
1.40320505785959 1
1.27391668499118 1
1.34182275521025 1
1.56076198585029 1
1.63989201589134 1
1.66162443944549 1
1.61314137072173 1
1.82694122037122 1
1.45290524892204 1
1.15436395330211 1
1.37303032948295 1
1.32165295103743 1
1.81535336773053 1
1.56397462688174 1
1.79174776025327 1
1.70324268167197 1
1.32534079015526 1
1.69614336589756 1
1.43208096320881 1
1.62016491367371 1
1.72689795754544 1
1.49714680480512 1
1.57547210054207 1
1.59150527740121 1
1.45469322386423 1
1.46655269195852 1
1.17716835790158 1
1.28909440551322 1
1.35723602426299 1
1.58414770877662 1
1.41180104539377 1
1.19168515488046 1
1.63457769776173 1
1.63172646715229 1
1.27225174285384 1
1.49000759337153 1
1.56986763915578 1
1.5170440188367 1
1.34861505201568 1
1.47904602618335 1
1.5213809952751 1
1.33312340953709 1
1.64118391578671 1
1.4555974444073 1
1.53086164750609 1
1.33795375291823 1
1.31392972786883 1
1.32111809772625 1
1.59085988581602 1
1.65092421305633 1
1.5496656934074 1
1.40055910884741 1
1.75376101197315 1
1.52120462748222 1
1.58505569425269 1
1.48749565655741 1
1.40789178931868 1
1.55909841035252 1
1.29331977232425 1
1.54623240901178 1
1.39873302478404 1
1.32623609702574 1
1.66249663205795 1
1.60326231953082 1
1.39436472126044 1
1.67647045395879 1
1.65958944777927 1
1.45301821852484 1
1.39993395411934 1
1.37613475391388 1
1.58696510105733 1
1.42013067616383 1
1.50831232801535 1
1.42256530032234 1
1.70681280404394 1
1.3160454780025 1
1.31317564291876 1
1.35969496556097 1
1.60099579540871 1
1.98713108596406 1
1.48893307948226 1
1.32855602659246 1
1.84752878686495 1
1.2749104783504 1
1.55268376825026 1
1.26685465104265 1
1.51716339577692 1
1.56640940593921 1
1.2429801487902 1
1.27292761632269 1
1.36485260357754 1
1.36038913487996 1
1.54916706004529 1
1.36674129714096 1
1.79768784156136 1
1.51580486012357 1
1.69013926246748 1
1.65598880358868 1
1.3420916064643 1
1.42153152806774 1
1.53095533490936 1
1.41165008705472 1
1.95193500279329 0
1.48335920048285 1
1.74562655980076 1
1.34421488866276 1
1.54687520818514 1
1.63847815228859 1
1.5411582645308 1
1.13101628393726 1
1.295628294214 1
1.44588372820948 1
1.61770176021649 1
1.45080857194035 1
1.60254693005868 1
1.52059164368895 1
1.66192683890459 1
1.7589883856911 1
1.3163986063134 1
1.59519811303352 1
1.5650757798854 1
1.50097821041738 1
1.60622963102441 1
1.45298597320535 1
1.34202749851617 1
1.5786090530259 1
1.3761082124092 1
1.42477564843852 1
1.4371242071642 1
1.65899234550933 1
1.37029747595152 1
1.66710718398232 1
1.33086954903808 1
1.62238609588673 1
1.27899497583873 1
1.2796371458414 1
1.53257277721064 1
1.18352502486971 1
1.36941580093088 1
1.79318280125667 1
1.5602113773336 1
1.25797681975844 1
1.3374290940523 1
1.56999161248273 1
1.19564291294468 1
1.1626080647051 0
1.40499752176691 1
1.83446090425484 1
1.7058357365426 1
1.63183610783758 1
1.36119441300089 1
1.62002746154555 1
1.56114476235493 1
1.35547648387956 1
1.38286939638179 1
1.56945375768975 1
1.23926007368862 1
1.40144337736974 1
1.36283581621463 1
1.70306882629595 1
1.34266919398539 1
1.30634312972128 1
1.46465348422196 1
1.45542180473085 1
1.59150680675694 1
1.32909385049779 1
1.33300386641297 1
1.25902819627799 1
1.46915224036594 1
1.47347478602792 1
1.4460387219899 1
1.62535042686599 1
1.67412837264284 1
1.12953999131507 1
1.41590348846328 1
1.47879465712617 1
1.54039697208178 1
1.45953590794259 1
1.61363536385684 1
1.28667810265878 1
1.23686554051671 1
1.77962946276212 1
1.85464882872084 1
1.84437678303133 1
1.34336517616907 1
1.28162814282267 1
1.15420249143664 1
1.48841740206103 1
1.26135664006108 1
1.47705583089209 1
1.44360695430734 1
1.57326904218647 1
1.82232468328568 1
1.49147695331239 1
1.66523818393231 1
1.47040722270452 1
1.52736846483833 1
1.34495372378375 1
1.52803612835322 1
1.28311582352999 1
1.62455216679611 1
1.29768004465253 1
1.20568429326731 1
1.53497060003689 1
1.28496896048309 1
1.28823707433831 1
1.33454362837794 1
1.3365803566984 1
1.58848325027948 1
1.55390531925178 1
1.5478063886174 1
1.53247856485302 1
1.50457878455263 1
1.17571366095509 1
1.59134950713876 1
1.53154931321148 1
1.57508982651352 1
1.54459650224703 1
1.60160835377873 1
1.3106276461112 1
1.39321094054285 1
1.61363607726483 1
1.28155425779638 1
1.35096532642153 1
1.66184554881878 1
1.54944538803311 1
1.41852607015728 1
1.46219953260275 1
1.36786335192177 1
1.19402835990087 1
1.61716667982743 1
1.55305477880278 1
1.60495393844509 1
1.44524948534899 1
0.998392387640448 0
1.79717114509443 1
1.52785215956264 1
1.49115490252966 1
1.22229418738397 1
1.64472627116648 1
1.33303527866866 1
1.2816550492293 1
1.79518128428636 1
1.36762822492221 1
1.61549948879845 1
1.52212266474298 1
1.53418284891943 1
1.48390804619495 1
1.35315878390152 1
1.34717988605471 1
1.83687927884409 1
1.69888920096844 1
1.37061615863547 1
1.28787343808203 1
1.5102851374936 1
1.56156876608301 1
1.39881650759512 1
1.56646405467581 1
1.91107517990803 1
1.58479624625083 1
1.67597968434573 1
1.45652000492931 1
1.51876213185585 1
1.60812909599884 1
1.45234266184183 1
1.61393142274053 1
1.53236492272332 1
1.33659392731768 1
1.88031319605124 0
1.46399083471236 1
1.52642379547774 1
1.34027994444358 1
1.27436863958798 1
1.13039488732839 0
1.40980951402945 1
1.44034426580997 1
1.7293267957524 1
1.26745569342192 1
1.5858652321437 1
1.27718168043564 1
1.60887581448572 1
0.859126948094064 0
1.41935345795789 1
1.53305569468198 1
1.44187336704379 1
1.13811600128592 1
1.7644407194816 1
1.68507173342467 1
1.56086796266461 1
1.20628926606288 1
1.40368543096891 1
1.36223915484469 1
1.54699406241067 1
1.55000756068542 1
1.32424225678058 1
1.66877377305098 1
1.34139016221779 1
1.34358358838782 1
1.37244064758806 1
1.51532682891829 1
1.63674650435138 1
1.30303546838161 1
1.48341361845663 1
1.30214594774225 1
1.47441774261191 1
1.65308265087501 1
1.55161482897332 1
1.32645598381841 1
1.39292469960381 1
1.48774688410583 1
1.86476109839397 0
1.34150458643787 1
1.60845602318163 1
1.27502701212258 1
1.27792713839184 1
1.09929994810961 0
1.42877621245519 1
1.62447493693935 1
1.42950865989478 1
1.02628735993584 0
1.65841852325772 1
1.62259451775034 1
1.43900561281207 1
1.3319288838058 1
1.29343118252017 1
1.22892959163967 1
1.3718832962113 1
1.1381548089393 0
1.39900194494258 1
1.70740331693368 1
1.43742109640762 1
1.28636638515809 1
1.56386793866785 1
1.45764956195446 1
1.54437410412235 1
1.65919375463059 1
1.39405866851852 1
1.70791514243031 1
1.34881622812322 1
1.76072043283688 1
1.34196379053921 1
1.50824858243321 1
1.89527847704118 1
1.4652360818919 1
1.51927620285537 1
1.4406067886575 1
1.45489766754207 1
1.27476515189722 1
1.29765271349774 1
1.35760859499002 1
1.61468549134216 1
1.09198037856024 1
1.41278322887776 1
1.78492445092373 1
1.50422385255741 1
1.71055373258246 1
1.66715686480235 1
1.25893988250121 1
1.4924171468831 1
1.16187057216667 1
1.78694405999946 1
1.10642386879957 0
1.28835225220596 1
1.57909159547033 1
1.64679662802683 1
1.49651039641633 1
1.57652623993037 1
1.43311933662868 1
1.76579215799719 1
1.64063041375289 1
1.37673041888343 1
1.44978710640728 1
1.24198423334862 1
1.74871424807387 1
1.51690447707284 1
1.74996732297767 1
1.61261612243431 1
1.54920670361098 1
1.38036276878016 1
1.51801456534822 1
1.49653470258778 1
1.43542773200847 1
1.1841654367052 1
1.31725861990973 1
1.09467372580558 0
1.49017126820532 1
1.75246912374149 1
1.27940384257499 1
1.52362842189239 1
1.26379071965788 1
1.46883757072165 1
1.37692338457536 1
1.55526718502095 1
1.61624523941532 1
1.4589222344884 1
1.39151453158011 1
1.12312462161158 0
1.3159465134395 1
1.50133733354386 1
1.47174674273085 1
1.42553945998606 1
1.32992973131293 1
1.40762898064492 1
1.42414251118227 1
1.6940657200372 1
1.46139489767457 1
1.51797391701543 1
1.45371457991029 1
1.73864868254929 1
1.57956290995495 1
1.57501594071729 1
1.45736825597273 1
1.72208808731561 1
1.33929552410196 1
1.16751477413766 0
1.51582075771652 1
1.19839834772513 1
1.50910800211744 1
1.18075546758543 1
1.68976496319255 1
1.61868018886704 1
1.85989195893202 1
1.40226151999648 1
1.670076029187 1
1.58619156049343 1
1.37471710763371 1
1.26884484242262 1
1.30317729471044 1
1.16903904180525 0
1.54402185193382 1
1.46788239718584 1
1.41156342499587 1
1.38071287811228 1
1.6440202600695 1
1.27618732256237 1
1.56066870388372 1
1.65416346041525 1
1.18724237030132 1
1.43970965576103 1
1.75623243496877 1
1.16816494783819 1
1.32930518665845 1
1.40889382711135 1
1.52801036512945 1
1.60455787040123 1
1.44338362787173 1
1.52340171752619 1
1.40971829521944 1
1.59491908659746 1
1.79730804908472 1
1.26882358675262 1
1.40543113468564 1
1.61724083612114 1
1.45232277835662 1
1.43628388214336 1
1.41062388683652 1
1.35118650226565 1
1.22543134259137 1
1.60834751437974 1
1.53089557603883 1
1.42651924248592 1
1.42307049737991 1
1.27251215519497 1
1.81575603919913 1
1.6381769504334 1
1.54422290540933 1
1.07835943991589 0
1.71300912290836 1
1.04165314378864 0
1.36365202973646 1
1.30737438633454 1
1.41995710174895 1
1.64271516618211 1
1.39015721546376 1
1.55634937562116 1
1.40345737401126 1
1.52761776360327 1
1.7468946216062 1
1.04611694563211 0
1.76561204431338 1
1.38959233358539 1
1.66852833545706 1
1.49903562280066 1
1.64238300179438 1
1.41774852340386 1
1.6581759731897 1
1.62590624755614 1
1.30871515161013 1
1.33868665655781 1
1.71259299116668 1
1.55668999195693 1
1.27106079516533 1
1.32517744193322 1
1.18827286054629 1
1.56517539938983 1
1.71734868427539 1
1.55786776905203 1
1.16710693752346 1
1.59833641343293 1
1.47805532918469 1
1.47965246179757 1
1.42430887468233 1
1.37901170044486 1
1.20577922376781 1
1.46752438877811 1
1.66753371634571 1
1.6827478893624 1
1.75833710705967 1
1.57688931554755 1
1.27848901026274 1
1.09108956732515 1
1.38724733703949 1
1.54571189738401 1
1.43356102217297 1
1.47098265788841 1
1.44593515181068 1
1.4670281355875 1
1.35420300322033 1
1.70729808798365 1
1.19414862283472 1
1.41899916615798 1
1.28337484653 1
1.54146925260143 1
1.33795155057972 1
1.25948649047289 1
1.51075899939284 1
1.6078110207831 1
1.62532214239583 1
1.56331106707646 1
1.10129074009372 0
1.18095347546752 1
1.74827389264525 1
1.33703519876115 1
1.45461425367456 1
1.6895609381741 1
1.5042110261654 1
1.74183712359106 1
1.51587066491449 1
1.39874469192086 1
1.20439500979366 1
1.53241991204642 1
1.25201626693348 1
1.31465535641642 1
1.65467556012525 1
1.42707676710558 1
1.26316470228238 1
1.59990806315274 1
1.77634726075303 1
1.77207313957675 1
1.5356592806861 1
1.44792031026368 1
1.38651502973704 1
1.47177001799291 1
1.77844391314637 1
1.41548131645796 1
1.45766320552792 1
1.27859146449925 1
1.66308015618755 1
1.18670062695311 1
1.36563804846029 1
1.26044950088964 1
1.27256683055849 1
1.50790086379699 1
1.2294615453942 1
1.18640536953416 1
1.41880922600133 1
1.34042319639853 1
1.43764901842067 1
1.41572922531502 1
1.41200038550719 1
1.5310099924779 1
1.51537367218702 1
1.73289411242485 1
1.39880255187143 1
1.39953511571807 1
1.66713613461979 1
1.60402955571305 1
1.37685019792586 1
1.0365315454785 0
1.48654606551143 1
1.83563726779395 1
1.38198689424698 1
1.72512113138171 1
1.36348662188616 1
1.3555071691282 1
1.45167871595882 1
1.45834697155349 1
1.36031119021424 1
1.68684888431981 1
1.19894706503231 1
1.63904959089827 1
1.29985821015005 1
1.48616821055649 1
1.3696730850175 1
1.71318077641938 1
1.58323526586248 1
1.70550691318457 1
1.49400934077374 1
1.66086501384756 1
1.45369705749387 1
1.42821522990194 1
1.45896176737722 1
1.70397140316564 1
1.70822314685807 1
1.48770559026436 1
1.30491338814159 1
1.36849640114669 1
1.65838423858372 1
1.66607430877032 1
1.97354749852607 0
1.78164375710917 1
1.45660662371212 1
1.31824752726631 1
1.51864063352066 1
1.29778013765543 1
1.67964942234942 1
1.57883709391514 1
1.34042491977941 1
1.44266769089217 1
1.40335229983534 1
1.88771749524523 0
1.55585093072784 1
1.63974572951034 1
1.39469246278631 1
1.3359071216972 1
1.23864713596357 1
1.32416339323398 1
1.48591584464424 1
1.37135435411332 1
1.48928795960755 1
1.41260619898348 1
1.52001700610433 1
1.40993687019707 1
1.70906661996257 1
1.27999433510605 1
1.65842055453312 1
1.39610931615402 1
1.33241202448443 1
1.30565940941455 1
1.35448470649471 1
1.55319882538873 1
1.55110861796453 1
1.31373386762447 1
1.41066193331921 1
1.37384767991789 1
1.65843851967413 1
1.73157753567597 1
1.49250160789281 1
1.73653263006994 1
1.56047627994708 1
1.67759782717536 1
1.8441415662196 0
1.81202756904932 1
1.5785243961136 1
1.56373681301 1
1.39096436842813 1
1.45495849238702 1
1.15918253152224 1
1.52139433861167 1
1.54631332977772 1
1.48260995027814 1
1.66173434445483 1
1.53822397368916 1
1.68035713420607 1
1.55795919266935 1
1.76463754088988 1
1.38566104446976 1
1.41655300032117 1
1.22445970810122 1
1.31824748436967 1
1.18668594967198 1
1.68738199035642 1
1.49486520670314 1
1.62180296190869 1
1.39079552016723 1
1.68092869284093 1
1.18033980139365 1
1.25973806188281 1
1.19262806466701 1
1.51317577561711 1
1.89116160611311 1
1.51860991224343 1
1.6623322194802 1
1.32282651555285 1
1.30070494368931 1
1.75353371395491 1
1.60858639915734 1
1.6495641363579 1
1.46368845981748 1
1.55491768789243 1
1.15905641697294 1
1.22874121932197 1
1.50375855529857 1
1.50433480127673 1
1.4672556513068 1
1.68992740676337 1
1.50123714577505 1
1.23032268592467 1
1.48976798038793 1
1.44552468999455 1
1.49397571927427 1
1.24925078600489 1
1.43092680175128 1
1.35211647574583 1
1.65585715229373 1
1.57254470924317 1
1.48985298086329 1
1.00976160151868 0
1.31864570882655 1
1.602725978103 1
1.93953859965168 0
1.47693480424836 1
1.29438385791347 1
1.51870493758336 1
1.55498122975596 1
1.29297252889004 1
1.07273984329948 0
1.33010073681729 1
1.48095201498056 1
1.28812607754374 1
1.5915657344117 1
1.65885953116305 1
1.61189072227507 1
1.5476268911408 1
1.58496182228552 1
1.7321027710585 1
1.36831322574226 1
1.451498592771 1
1.693532020764 1
1.40815293728011 1
1.52879239439975 1
1.19951065187353 1
1.65578188286694 1
1.45570693048266 1
1.2414634909466 1
1.50827657593639 1
1.40548571881088 1
1.63316911514171 1
1.58976893990477 1
1.17467119526195 1
1.3824716093183 1
1.72139187834443 1
1.85344785066018 1
1.37991100052308 1
1.48361079389106 1
1.33504813345704 1
1.51929812913935 1
1.62763915418187 1
1.57359239885178 1
1.61255449442651 1
1.36276253195471 1
1.77744590567963 1
1.25494985427071 1
1.40012132844959 1
1.31753762634091 1
1.62409820527485 1
2.04582971586618 0
1.55115420644312 1
1.42619896224863 1
1.54002175599342 1
1.83105216533113 1
1.37149690058802 1
1.37427485161634 1
1.14645127373203 1
1.34118983418749 1
1.71865496686255 1
1.47735692005472 1
1.85479865257781 1
1.6145316348263 1
1.63728080410634 1
1.44833249361472 1
1.77980099693466 1
1.64939333779207 1
1.47507604319167 1
1.38172828969583 1
1.34608471092744 1
1.54370563644743 1
1.08014041968493 0
1.82942729962826 1
1.41860782753111 1
1.34280377021253 1
1.34637343577097 1
1.62821478148105 1
1.85987948877883 1
1.45050322381345 1
1.73913869666753 1
1.61013778277082 1
1.62087617059274 1
1.79388621722669 1
1.51557490975135 1
1.46345006277373 1
1.89308642819826 0
1.63701953075965 1
1.17986014454691 1
1.38422365211806 1
1.24758410594099 1
1.64973841775644 1
1.44455681168576 1
1.08892077549113 0
1.54438316220935 1
1.46555095699092 1
1.63582484324874 1
1.67040882569959 1
1.56565219107284 1
1.53975930602169 1
1.51133515636561 1
1.48810620714512 1
1.35627250073911 1
1.39745314490872 1
1.67305662979981 1
1.34215021728024 1
1.58681499725515 1
1.67947443260877 1
1.56016659836101 1
1.56399278450218 1
1.41721360696074 1
1.33226628836636 1
1.60504153777507 1
1.70145615768294 1
1.33514523329908 1
1.46360799902331 1
1.58240456416774 1
1.62581499209411 1
1.43352441522833 1
1.50835339563287 1
1.65902574363809 1
1.40663734073559 1
1.45573696700485 1
1.73759128701457 1
1.7260325448695 1
1.4566685786122 1
1.30810243401152 1
1.51670863036779 1
1.44324483590906 1
1.30852214288801 1
1.26801254126529 1
1.58716039152941 1
1.48585786738164 1
1.43508818928322 1
1.34561099550357 1
1.49977110072521 1
1.49855760237042 1
1.32454887458275 1
1.32154581429432 1
1.14558751730639 0
1.26374784774607 1
1.57939055354225 1
1.27303818935516 1
1.49102380882095 1
1.66613838053223 1
1.40254170445472 1
1.49872854836233 1
1.53790981154696 1
1.26769816091053 1
1.5035876172537 1
1.42221618588793 1
1.54982827571947 1
1.51051000593625 1
1.62579405493652 1
1.28853294350705 1
1.41253930444591 1
1.28120023999424 1
1.70717528134705 1
1.55744632002774 1
1.49737380189047 1
1.48002702707231 1
1.14070120481161 0
1.44390172796014 1
1.57553658410546 1
1.61619454664433 1
1.56750221842635 1
1.69742787831878 1
1.33501265591862 1
1.51989398332592 1
1.27652610124278 1
1.46191230696254 1
1.04613755553198 0
1.22603174386109 1
1.518769069948 1
1.8362648186746 1
1.24530196006293 1
1.27025907799756 1
1.51774675790071 1
1.50219689353371 1
1.87759438898893 1
1.70602739542505 1
1.35159320828744 1
1.85702525008508 1
1.7188146620636 1
1.32546966234256 1
1.80359063793809 1
1.36150714180975 1
1.54364545568163 1
1.37406926893406 1
1.13658677334347 0
1.36576907137391 1
1.37370298598081 1
1.47244226881588 1
1.41658512559335 1
1.56142767775966 1
1.85739135900173 1
1.42687225792885 1
1.28068995030428 1
1.54764393470788 1
1.15974698679169 1
1.63752559682076 1
1.09381288673598 0
1.81211463326251 1
1.3883337732579 1
1.63361497447673 1
1.53401219814184 1
1.38334639339097 1
1.48852684745711 1
1.33363800292856 1
1.35459722858225 1
1.17802152976737 0
1.26509101587535 1
1.42628324891591 1
1.09851086238903 0
1.35156306733479 1
1.42161317667494 1
1.46938761968936 1
1.80762288682215 1
1.55873326733555 1
1.08685601902192 0
1.8597485869841 1
1.51825318299764 1
1.50380152600534 1
1.53792628579885 1
1.73148186553888 1
1.337564527149 1
1.44739585553651 1
1.58457678960197 1
1.70492510828404 1
1.69866157464014 1
1.3906550895884 1
1.57828278638106 1
1.50500418401001 1
1.65825364341869 1
1.91021722402136 0
1.65065620386154 1
1.2301330534947 1
1.27844485570902 1
1.30233017949354 1
1.31954260698569 1
1.58378447716651 1
1.46304273368202 1
1.42447268278147 1
1.51088606923757 1
1.82777976284078 1
1.44703517549068 1
1.72740209635187 1
1.58360348834114 1
1.38443284650546 1
1.60903612384489 1
1.8237991588134 1
1.29557108256199 1
1.35501328568337 1
1.34469144891263 1
1.41401634762349 1
1.30138757842853 1
1.62536727449318 1
1.36777098403591 1
1.76754429055739 1
1.27363471016057 1
1.15305796176843 0
1.78960749853245 1
1.39455249257713 1
1.73934773445731 1
1.63361971013417 1
1.28087458635986 1
1.52314276046386 1
1.35673852037513 1
1.42995078540889 1
1.28378066203572 1
1.37612863472631 1
1.6559033655604 1
1.63275601723384 1
1.54369828438659 1
1.40062126180032 1
1.3143732189358 1
1.26841047776303 1
1.38348351024195 1
1.54718963660546 1
1.60126669723915 1
1.35215959747425 1
1.45660176249249 1
1.31057276504749 1
1.28626436401331 1
1.78072879420157 1
1.83076611958166 1
1.42683944807684 1
1.68552377846201 1
1.81321226025172 1
1.23617315109699 1
1.59296195131462 1
1.46980810397887 1
1.527446252794 1
1.52347534142218 1
1.51703350770348 1
1.42820110289046 1
1.88544639132766 0
1.4453317978062 1
1.62740680342169 1
1.56868335854506 1
1.43878622891612 1
1.1851671053824 1
1.54020177086606 1
1.47333722439964 1
1.69704104710736 1
1.73549838002269 1
1.32152508701865 1
1.38350261994126 1
1.76896737402832 1
1.33265972974923 1
1.53061911960582 1
1.6516314913016 1
1.53917654459157 1
1.5028627594325 1
1.54690428035147 1
1.71330409841967 1
1.54062133489076 1
1.61313000382463 1
1.5287077684061 1
1.58199705383476 1
1.31883606116122 1
1.60223615850273 1
1.71497576349892 1
1.52053722906372 1
1.35648054510703 1
1.57227854374347 1
1.50964319570328 1
1.41326258899124 1
1.27195356712251 1
1.56709417471395 1
1.49077784111515 1
1.07275500690662 1
1.50471622508298 1
1.06458244825144 1
1.7183568960583 1
1.48100479398006 1
1.4422229343337 1
1.31079353222481 1
1.64508189201591 1
1.35728367093915 1
1.48746845763013 1
1.59283130915671 1
1.68864667429658 1
1.60466373692038 1
1.25788663104473 1
1.57643644960681 1
1.67541214508797 1
1.17112576639391 1
1.21841536150839 1
1.76221015443426 1
1.40434307688638 1
1.33181364716988 1
1.43935622179759 1
1.406515676222 1
1.39511471036125 1
1.3457022406103 1
1.58511014560919 1
1.40885537426458 1
1.49138097733596 1
1.46174575406019 1
1.20760787144225 1
1.45271350205994 1
1.64739872116857 1
1.34598361779871 1
1.53951971901662 1
1.52833803104388 1
1.72322877531628 1
1.78581352648062 1
1.40969058013249 1
1.40621614179173 1
1.53869317808989 1
1.31061259253675 1
1.30365227024233 1
1.50351494329927 1
1.41410102742856 1
1.67510336633522 1
1.81210281609809 1
1.88958304571725 0
1.35609570758621 1
1.72545328399418 1
1.58241816999979 1
1.52451737564395 1
1.66819997314596 1
1.1845843308697 1
1.05268264933296 1
1.584884478882 1
1.51976438153582 1
1.26861238780065 1
1.23113480238234 1
1.42596117391455 1
1.2609255623126 1
1.41929862753845 1
1.38543577500336 1
1.27268696687517 1
1.27396439117547 1
1.41381314282734 1
1.5241383478941 1
1.61125202310043 1
1.33990337918752 1
1.6656025062433 1
1.31802485134559 1
1.45938071025369 1
1.45967800735665 1
1.38700570047728 1
1.67527023159265 1
1.50632423284953 1
1.56679136086849 1
1.51324019730762 1
1.48240434384863 1
1.3287159708054 1
1.99227302617898 0
1.51292998820215 1
1.74671634242085 1
1.44326390850538 1
1.29626241074167 1
1.29681954999113 1
1.73041703362286 1
1.75696014843802 1
1.55024138400334 1
1.43162453262117 1
1.23329440474782 1
1.67666921633747 1
1.43546711161407 1
1.43717280240758 1
1.40164304381867 1
1.73881086201109 1
1.57905849241802 1
1.49929566751257 1
2.02603520581608 0
1.73377039022742 1
1.28506176050262 1
2.24805655124353 0
1.75575994237458 1
1.78915678915434 1
1.36291276443917 1
1.58477531887702 1
1.41383371333713 1
1.37287675859601 1
1.45704713007881 1
1.49511691054964 1
1.67632339318032 1
1.72394246317528 1
1.90171625515433 0
1.37108246901304 1
1.24351344913046 1
1.66412177289005 1
1.26071582898839 1
1.32165661265572 1
1.46073385316309 1
1.360233656036 1
1.70177144202723 1
1.25493102460481 1
1.75731453698044 1
1.58988638191199 1
1.35663957267399 1
1.41222055222588 1
1.66440785616507 1
1.42985021325674 1
1.1701477477245 1
1.418399449842 1
1.43436782414257 1
1.65359630315106 1
1.49548393582576 1
1.43761961515232 1
1.34417223250979 1
1.62719248999804 1
1.27872797601043 1
1.58701205641598 1
1.5846521792009 1
1.51956060104408 1
1.59577980218567 1
1.50843655248433 1
1.52888048632085 1
1.36769510704577 1
1.36909263107771 1
1.87529887955156 0
1.45891291073509 1
1.53785106940354 1
1.31581353415627 1
1.53906646598156 1
1.62343232527022 1
1.69613298365635 1
1.19756755046084 1
1.3996120762131 1
1.31557394403024 1
1.4937968113261 1
1.58487530666151 1
1.69885895322935 1
1.38076169696473 1
1.27472760066629 1
1.43756117050353 1
1.55973156224122 1
1.67172727898671 1
1.43246890991845 1
1.2510241524562 1
1.13533733853918 0
1.46951426760935 1
1.49187306417626 1
1.61983170685974 1
1.12142925696266 1
1.42176080022531 1
1.22390485006585 1
1.37836161274992 1
1.33757240983353 1
1.64537829800817 1
1.45523060245654 1
1.29213688885289 1
1.45008861380125 1
1.28024799976878 1
1.43725657260062 1
1.27007348425674 1
1.52563445926831 1
1.5688184734151 1
1.62053081069533 1
1.36856313953467 1
1.57620898428105 1
1.41664019100441 1
1.80876851583606 1
1.51854440624681 1
1.39422129827831 1
1.70637612098098 1
1.52326077817948 1
1.30564488205165 1
1.5050015180471 1
1.40462493153266 1
1.55410774448192 1
1.28474901389702 1
1.30999850106587 1
1.47523489850905 1
1.47635072462749 1
1.64096487387231 1
1.80490067827189 1
1.25249560241294 1
1.79538802568072 1
1.60114530126905 1
1.22354824774015 1
1.58139616591786 1
1.53269700442281 1
1.59829872784567 1
1.51390993999221 1
1.4737891794124 1
1.17085687116868 1
1.49431957731454 1
1.88107144343146 0
1.34122815274288 1
1.49694505947277 1
1.6048742000039 1
1.48844328483197 1
1.17782194631414 0
1.3192940515155 1
1.26222468902383 1
1.50420562685233 1
1.48373230425643 1
1.66375567953621 1
1.73790751342681 1
1.62284377554843 1
1.44294132268073 1
1.55925256813942 1
1.65328139096558 1
1.70828093030924 1
1.49504578942103 1
1.77871268577509 1
1.41848531814357 1
1.43587374478512 1
1.68057968469756 1
1.48793683445045 1
1.55078726547815 1
1.47609501483094 1
1.76340925450611 1
1.55217069967486 1
1.15861634906649 1
1.3602054724593 1
1.463375721834 1
1.35969740624158 1
1.58851630953965 1
1.50526575196099 1
1.42533033544005 1
1.52529705917981 1
1.59367166787351 1
1.37026455025282 1
1.46688109226977 1
1.42530688092597 1
1.43315426982982 1
1.67055817478503 1
1.56905733282605 1
1.29021393579358 1
1.42372962061852 1
1.54652168759747 1
1.57453441973384 1
1.40441389514969 1
1.40370097067488 1
1.61097436649963 1
0.951223221788843 0
1.74335576869628 1
1.40972971645667 1
1.47181803982602 1
1.50835649381982 1
1.59539704606979 1
1.43564536886638 1
1.6463877837694 1
1.55969533708557 1
1.3414885796492 1
1.423359915581 1
1.32700851208087 1
1.29401556087043 1
1.49805324343607 1
1.58378352684325 1
1.56699687772317 1
1.43728031695449 1
1.49982991574518 1
1.68100286405075 1
1.41329644761573 1
1.73816704454545 1
1.42396495157886 1
1.57074902744982 1
1.52655974065306 1
1.5892931273079 1
1.55878384958908 1
1.18001330142105 1
1.70770178511378 1
1.29974441655111 1
1.4420427486436 1
1.67316491476108 1
1.60665975263016 1
1.1922736375918 1
1.19277865698837 1
1.40023936315867 1
1.65229073022092 1
1.04769015926294 0
1.51497468123511 1
1.31900122702748 1
1.55811528772289 1
1.1566092169292 0
1.50436539055746 1
1.30236728999904 1
1.39256753491852 1
1.44739429309584 1
1.54813481610139 1
1.41103526095648 1
1.79227217471087 1
1.54162078864971 1
1.81691132256597 1
1.87365691358575 1
1.34460505831725 1
1.38679611360768 1
1.27150977409779 1
1.31650575490714 1
1.17792969877884 1
1.69562998203822 1
1.52240924170581 1
1.50942272950469 1
1.73768057565593 1
1.57828350414008 1
1.3405218731772 1
1.2610517229904 1
1.406227961818 1
1.17852841765564 1
1.37648499998383 1
1.37190431402043 1
1.28365415521195 1
1.46296902300164 1
1.39929449164402 1
1.45545150435724 1
1.62960401605394 1
1.19541385232855 1
1.59232489141565 1
1.52837931497448 1
1.26842852802506 1
1.24566054113338 1
1.52331449898957 1
1.3845468758585 1
1.21206099475641 1
1.6686069990431 1
1.34115900587636 1
1.51673013626074 1
1.10606379675341 1
1.21580391508642 1
1.25292869070282 1
1.5209536915213 1
1.68650339656998 1
1.62860781875009 1
1.28498452264968 1
1.54077601584255 1
1.86523967671179 0
1.32744114562226 1
1.44023318609557 1
1.23344830175792 1
1.34303694906831 1
1.5059822114564 1
1.48533207204032 1
1.03024324959109 0
1.62580713239398 1
1.4240014319921 1
1.8365800303386 1
1.62624406410578 1
1.57856437745806 1
1.46807605238193 1
1.5915311539631 1
1.32014796158354 1
1.7799422058429 1
1.51116452243555 1
1.56001263445914 1
1.60321134911272 1
1.12290770883643 0
1.35908858255806 1
1.32260941294361 1
1.44770050537443 1
1.42041824148511 1
1.51876713375999 1
1.44757128383865 1
1.41204268494437 1
1.68265751782509 1
1.30425168562548 1
1.43781903143723 1
1.72894830037804 1
1.43518162018173 1
1.54029171827851 1
1.68827712200688 1
1.24971822882695 1
1.31342361142605 1
1.45994036435058 1
1.64940177497263 1
1.56362019962612 1
1.75580860676226 1
1.52699856501394 1
1.91966127763857 0
1.570720511199 1
1.44709493595227 1
1.66609277916534 1
1.2087013498923 1
1.31307733823784 1
1.48929611768743 1
1.52665022066134 1
1.59404051261802 1
1.49039045468177 1
1.4246391397028 1
1.51490123991441 1
1.656061280348 1
1.47580369770188 1
1.50659410884962 1
1.48371724510382 1
1.45378850650582 1
1.45709658616341 1
1.66591073750709 1
1.7487574454534 1
1.48992476807894 1
1.36285236155714 1
1.8345537802708 1
1.7225944655292 1
1.26011221446814 1
1.51356060992287 1
1.39334367696804 1
1.61877205720974 1
1.76296983395485 1
1.92056936336844 0
1.54651525930598 1
1.65931005363761 1
1.32045302325755 1
1.33106235704777 1
1.29423170395033 1
1.33686712024704 1
1.3701648896363 1
1.76585223817024 1
1.54748169689384 1
1.26310530662854 1
1.33902758720944 1
1.29068538021969 1
1.56106946089167 1
1.37624853757472 1
1.62615377347207 1
1.50360725893375 1
1.55446630086317 1
1.4464471670083 1
1.5095767670834 1
1.48124662693747 1
1.22543755750422 1
1.37741415569935 1
1.45734103360415 1
1.51182147931613 1
1.4661599179499 1
1.52723459761576 1
1.39246268818337 1
1.43847451619338 1
1.61277864286615 1
1.39342502665805 1
1.51169070761193 1
1.62100884463072 1
1.27945068054801 1
1.34004977013121 1
1.80459993102322 1
1.69775151988184 1
1.12755738546497 1
1.48819311886295 1
1.55300635560434 1
1.6205514797152 1
1.15866568588375 1
1.28486139730435 1
1.39041064434462 1
1.62756660732284 1
1.54836949893559 1
1.26804323886747 1
1.21755141427028 1
1.57363688964123 1
1.59345800128654 1
1.48239126190528 1
1.45147347821996 1
1.2176746474235 1
1.55991494743576 1
1.28465198705275 1
1.39447754118252 1
1.56291251791661 1
1.49678389247234 1
1.52419921969125 1
1.4919940025558 1
2.01658594044066 0
1.20150185635931 1
1.42863151404756 1
1.45381976164889 1
1.47479291277854 1
1.58245577685055 1
1.49498837293919 1
1.56153925854186 1
1.58491681084146 1
1.27272617592576 1
1.70147788557251 1
1.32444999015977 1
1.69661706983666 1
1.58164606565127 1
1.01319703782627 0
1.3333809395705 1
1.67542014730596 1
1.66122081518787 1
1.52705530345608 1
1.29099037802834 1
1.51363555454525 1
1.31265832116199 1
2.05999163183942 0
1.84822118916646 1
1.47697045505505 1
1.89589433289732 1
1.26203292324688 1
1.27354864397655 1
1.50871072602639 1
1.34463744270247 1
1.46870004934087 1
1.66229948522891 1
1.27251091832666 1
1.28076809945366 1
1.72275308006028 1
1.47781702334787 1
1.54018845883724 1
1.71904480040213 1
1.52218854528679 1
1.35030543587779 1
1.54491122227027 1
1.81859072635091 1
1.33242173980085 1
1.6555225153437 1
1.3725794222131 1
1.4976202317883 1
1.29369125315306 1
1.51344334088216 1
1.32044460646988 1
1.49784871858473 1
1.64311404550012 1
1.65072356416402 1
1.78842097517756 1
1.3020739050161 1
1.87890917616345 0
1.31900676806849 1
1.50991646610052 1
1.32624045348486 1
1.25496676619154 1
1.59291939436118 1
1.1153397983726 1
1.38034311355946 1
1.6116270684822 1
1.53659928716595 1
1.39694639212168 1
1.68965057626445 1
1.60573661019473 1
1.30420266354146 1
1.09879135464625 0
1.54840733388234 1
1.51858886248221 1
1.58894115516326 1
1.81443823952131 1
1.49554320124694 1
1.32832912815832 1
1.62255879790859 1
1.36923610968648 1
1.51334861062549 1
1.60309935255422 1
1.37414223358027 1
1.2572196724907 1
1.61248592668339 1
1.21730182872495 1
1.45524684220847 1
1.54751097725263 1
1.24087468956864 1
1.52950282868245 1
1.43780751967336 1
1.09728637447096 0
1.25689443403048 1
1.24795015080176 1
1.64679691949451 1
1.45344576975888 1
1.70185147888483 1
1.43955003434385 1
1.52954743579222 1
1.42033665720736 1
1.61519352944579 1
1.58195237605374 1
1.34408490459853 1
1.64020360098783 1
1.36366451351636 1
1.65424614441528 1
1.40346410229864 1
1.59256169160155 1
1.47067018175556 1
1.45068559207714 1
1.68878525802254 1
1.34487671205744 1
1.38427657584307 1
1.42030056003956 1
1.31733990118207 1
1.44023540611833 1
1.62603058531201 1
1.33815767517147 1
1.59360744048345 1
1.5996946539937 1
1.55805404906277 1
1.36022289391694 1
1.50414210750769 1
1.57139345191882 1
1.53178864619548 1
1.6970269095384 1
1.76164678278748 1
1.61608256334617 1
1.7401032436241 1
1.48430200648193 1
1.23235973497908 1
1.19601357917808 1
1.95205699721275 1
1.34805973130139 1
1.27051224366502 1
1.68680496085658 1
1.37042149357762 1
1.40622555404405 1
1.47144092322813 1
1.49692210475171 1
1.44337268561918 1
1.53394733054493 1
1.63979342626478 1
1.28788555365823 1
1.65327703269995 1
1.15494070381553 0
1.65879213478968 1
1.54516632659174 1
1.51769852912861 1
1.52108171251798 1
1.83752372747059 1
1.28501947517443 1
1.61392551908145 1
1.24370130799708 1
1.53884626449859 1
1.35584485810825 1
1.25771998078007 1
1.63087590071751 1
1.4592797846115 1
1.54946456208284 1
1.55855734988007 1
1.45907200985089 1
1.35344081917936 1
1.54707883409573 1
1.54690677217003 1
1.30011624337794 1
1.45553626812899 1
1.63929956985442 1
1.13515070538866 1
1.12413818561199 1
1.30018571864713 1
1.4214939508533 1
1.28125327343279 1
1.32126416599042 1
1.32622607216826 1
1.44006264627676 1
1.60850290298747 1
1.62877038274573 1
1.5873402768145 1
1.52639830905395 1
1.51806992212835 1
1.48823115723294 1
1.36750353777294 1
1.37380973445144 1
1.72110275763399 1
1.79555801081143 1
1.29451565841129 1
1.52465704958524 1
1.33994680471007 1
1.49649290425273 1
1.80829996101266 1
1.53657348790354 1
1.45762516537672 1
1.61356030969243 1
1.47635084486589 1
1.21980120772151 1
1.72580234983252 1
1.62365047968056 1
1.25286893451601 1
1.39890617498024 1
1.10535554355991 1
1.36331136606659 1
1.59244160731492 1
1.4455148220373 1
1.59800530965769 1
1.65968784574274 1
1.57391146337608 1
1.71200829745825 1
1.6683085095793 1
1.65197054504803 1
1.3427939819866 1
1.54485363555247 1
1.61018544970905 1
1.23292958325668 1
1.41886538426251 1
1.39525268135901 1
1.46521118587787 1
1.65404700581866 1
1.28668346138566 1
1.37852320103007 1
1.2839380114132 1
1.62274158917577 1
1.63369573037835 1
1.79953803939925 1
1.2852726008798 1
1.63463318737286 1
1.35668562100346 1
1.60598946487969 1
1.56800792087273 1
1.73330379127222 1
1.65536234759388 1
1.86567380010713 1
1.60427665184772 1
1.42674231797831 1
1.64514116259897 1
1.49846373332933 1
1.29280073856321 1
1.45711470142719 1
1.26478919215985 1
1.65193163911347 1
1.20251244125306 1
1.24299273492137 1
1.59359364256471 1
1.25402351046811 1
1.25791125272258 1
1.62694191644149 1
1.50450393725278 1
1.40849155431553 1
1.95126618021663 0
1.58354749478016 1
1.53982109703545 1
1.58407931866047 1
1.38372593844108 1
1.67363180474164 1
1.63097040499616 1
1.42592377181981 1
1.68567179023661 1
1.51791358930471 1
1.29470720859351 1
1.18956897709492 1
1.48788503453707 1
1.50434605149379 1
1.57671672412095 1
1.31061571225001 1
1.17432730342149 0
1.78485090099483 1
1.35588850881013 1
1.45377099208834 1
1.19925005094199 1
1.27324282842154 1
1.55163292743552 1
1.57541491793145 1
1.60022846567328 1
1.60737852406889 1
1.23411546297454 1
1.60304953484878 1
1.64326801971693 1
1.65091484531159 1
1.70040812038794 1
1.54565019813438 1
1.27770564902418 1
1.47522268080557 1
1.65475590889805 1
1.46834035049115 1
1.37652199398914 1
1.43924904387747 1
1.64810034265749 1
1.69195816789734 1
1.31158943569507 1
1.39505799467042 1
1.61145732033396 1
1.23392973147538 1
1.40509579680229 1
1.42816649092608 1
1.07860270041497 0
1.20560450142044 1
1.43963027061097 1
1.59038732652876 1
1.31903184896217 1
1.45344972237924 1
1.85173653156967 1
1.43080551241585 1
1.73538811960165 1
1.86511828529661 1
1.36114463129309 1
1.63167296853859 1
1.48449227082003 1
1.60471971319525 1
1.61834133586372 1
1.26894012880932 1
1.41791579728549 1
1.78452153717329 1
1.62724988526896 1
1.44928812644358 1
1.53419156714843 1
1.78173179838136 1
1.24341472649142 1
1.72578890592504 1
1.44023616938177 1
1.28241718729454 1
1.37282683912075 1
1.74353848120408 1
1.45238418191598 1
1.49896195982077 1
1.42038375254321 1
1.49318460855489 1
1.25607309776831 1
1.29717169748929 1
1.3017289084878 1
1.47830963253734 1
1.48923134888108 1
1.19302047351346 1
1.35868460976125 1
1.67727206276652 1
1.01232413589017 0
1.42925338004349 1
1.6561810000482 1
1.59531886787887 1
1.45572203703294 1
1.26064999823939 1
1.75414755186694 1
1.34880764420229 1
1.64424497994287 1
1.82936710324211 1
1.5301946059055 1
1.54907448946797 1
1.18670141977976 1
1.56582372337462 1
1.56954760025591 1
1.49962827986842 1
1.30084800875274 1
1.46691461294472 1
1.50724962170625 1
1.31191076655169 1
1.33282220034673 1
1.45269316414917 1
1.69282691780269 1
1.41694336648847 1
1.86307651484369 1
1.3536113924923 1
1.59448205548579 1
1.15517923676924 1
1.60145142798901 1
1.46213143614243 1
1.7614350355481 1
1.78267254017357 1
1.29852508338265 1
1.62149770482574 1
1.16984701028158 1
1.57019746487228 1
1.54741330087667 1
1.63602684978642 1
1.60503440598097 1
1.70073230472467 1
1.59408631948721 1
1.49557402095753 1
1.33876676215839 1
1.39882424540899 1
1.35225120573614 1
1.40771034296645 1
1.35455453347201 1
1.70369047205075 1
1.61904249792148 1
1.63780224807905 1
1.28745709880275 1
1.41225012989926 1
1.45558532993898 1
1.2737458808826 1
1.25990694455566 1
1.18266443914426 1
1.68653509743761 1
1.73704461677504 1
1.53638669164689 1
1.58228016882343 1
1.74968308110922 1
1.67704249836794 1
1.05951024150096 0
1.3934952140703 1
1.56513894970423 1
1.76176535150781 1
1.62343238812539 1
1.6280177856081 1
1.52386478076785 1
1.6760342641546 1
1.65916173709057 1
1.5959862426008 1
1.14953597398201 1
1.35849889998849 1
1.4700224645783 1
1.31641068917079 1
1.73321070488635 1
1.33351144888656 1
1.66829841028048 1
1.78307381352009 1
1.75630633894734 1
1.42792417649679 1
1.52714884853398 1
1.46666171610872 1
1.32088804838203 1
1.30735380387833 1
1.421556459978 1
1.80227050853472 1
1.28180166486893 1
1.43255499384555 1
1.21623882190308 1
1.69778628011633 1
1.46460002240878 1
1.60992413960023 1
1.25266044164526 1
1.41254508677473 1
1.48560890926343 1
1.58190561252009 1
1.95581783711474 0
1.55969100881819 1
1.88145571312134 0
1.46076854456096 1
1.55158564705535 1
1.44742976009006 1
1.49037910030051 1
1.64200928072105 1
1.5209890493696 1
1.39400551665747 1
1.51027623404356 1
1.60567556479056 1
1.37455771610812 1
1.37184177367648 1
1.3458994381987 1
1.61371111492394 1
1.76034257443879 1
1.88602816960907 1
1.51542667727001 1
1.34858904249788 1
1.22567071766959 1
1.35425549387076 1
1.4978619160425 1
1.79292759186598 1
1.11250975206752 0
1.2872570665908 1
1.43143644243435 1
1.69219683204529 1
1.23708154258323 1
1.6719626534983 1
1.39659356120482 1
1.44781462278877 1
1.19493893113202 1
1.42404888306949 1
1.41887158150468 1
1.35354180131223 1
1.17556664616091 1
1.76970725616936 1
1.11840066257398 1
1.46924822543065 1
1.55135967356516 1
1.42514940403298 1
1.32438629572031 1
1.28924990427046 1
1.66844822497382 1
1.7171822772639 1
1.15238521284915 0
1.67082326498279 1
1.48830181417398 1
1.49623431584303 1
1.71203332850726 1
1.4455655019197 1
1.2764650326545 1
1.31094779573117 1
1.43336919392052 1
1.16808786857846 1
1.62729009875435 1
1.62218008259739 1
1.50736298839474 1
1.66115702555803 1
1.58833572486889 1
1.77027871545825 1
1.22926586311351 1
1.30037812763671 1
1.35692298855071 1
1.3824129169227 1
1.82106200427381 1
1.69333047601092 1
1.82124335718772 1
1.58122915388228 1
1.47424921555398 1
1.2874421616425 1
1.509572487326 1
1.48215095290997 1
1.03585747930405 0
1.41850979865727 1
1.51228963101367 1
1.74103390055182 1
1.53172899940428 1
1.48494703869864 1
1.55118882182455 1
1.31900283642332 1
1.4592672093799 1
1.41120686739864 1
1.6414515597231 1
1.52851068852649 1
1.44155125877317 1
1.49167301907264 1
1.05364785455693 0
1.54168177942712 1
1.63636787009786 1
1.41401291810755 1
1.88433535609701 1
1.43490009596745 1
1.26613094979553 1
1.20741228325723 1
1.8025420625665 1
1.29110327733641 1
1.19965103086692 1
1.26242120514958 1
1.59204638370842 1
1.32123793871691 1
1.354426952719 1
1.37706469836287 1
1.57957598153384 1
1.52210012107368 1
1.79141057956425 1
1.67294902030221 1
1.5424918740416 1
1.27716647320191 1
1.53195953052808 1
2.04645111821345 0
1.5709943925682 1
1.35399193962524 1
1.42523994490868 1
1.55756057284267 1
1.61334787779253 1
1.69943203005479 1
1.5471643070397 1
1.37019502382227 1
1.27447798583457 1
1.33112171401845 1
1.75401011842267 1
1.41609758165969 1
1.59208267731269 1
1.36675681725571 1
1.67108606132551 1
1.41390435056879 1
1.34778258573475 1
1.79680210962406 1
1.58552450596901 1
1.23888777027919 1
1.38405795412005 1
1.64686811742103 1
1.27932938201821 1
1.35419458380897 1
1.73969902258782 1
1.43901343393787 1
1.79060725673324 1
1.66573849405969 1
1.45894275000687 1
1.19971446151535 1
1.25357446855287 1
1.8007297471844 1
1.50192016979229 1
1.69564586408269 1
1.76572350446357 1
1.16609860289064 1
1.47973575281351 1
1.3259366760143 1
1.29820975144066 1
1.86007558149729 1
1.44967181642491 1
1.61855483620977 1
1.56231327872791 1
1.67812888165243 1
1.51994951671924 1
1.25689041564067 1
1.50226430913299 1
1.50604686704517 1
1.47109527887703 1
1.27244150136013 1
1.42810273257408 1
1.57438614708365 1
1.28512482833045 1
1.37159204395499 1
1.31030690150404 1
1.98637148607639 0
1.77884128891202 1
1.47761597720033 1
1.58258017706603 1
1.98993652971058 0
1.59677944671514 1
1.49202956404688 1
1.36356013427382 1
1.52275152556123 1
1.28404433645469 1
1.84496408796105 1
1.54201713018788 1
1.55402207599738 1
1.51211193242118 1
1.3968555230734 1
1.64166301564185 1
1.57516315196348 1
1.53914653835198 1
1.51278282311713 1
1.24014482379788 1
1.7565816205802 1
1.68961487558 1
1.41469260946745 1
1.18383802369029 1
1.32003930908566 1
1.54553534122208 1
1.60808721761958 1
1.39904930437497 1
1.42091796352321 1
1.27933333959748 1
1.44929605956832 1
1.5919592437202 1
1.24179436846007 1
1.42579828662788 1
1.25528441775401 1
1.38850447344218 1
1.55217819671479 1
1.83826755515718 1
1.44235186628364 1
1.62657215506723 1
1.24473635695949 1
1.41905159636963 1
1.67752469196485 1
1.50459272921125 1
1.63356768232605 1
1.58342165034789 1
1.72139122690109 1
1.47141503683017 1
1.24582394664923 1
1.45190527572511 1
1.57546791805039 1
1.48762058704186 1
1.53341561059866 1
1.6792137712802 1
1.32971983132135 1
1.53553489637998 1
1.6173756886398 1
1.85114358082774 1
1.33556679271062 1
1.44231291911253 1
1.4543370013441 1
1.41436409209708 1
1.55164994060277 1
1.83574678165246 1
1.66437025076734 1
1.23308146099449 1
1.79499520438894 1
1.35445455742038 1
1.77835341120496 1
1.50027835579529 1
1.29284368355021 1
1.61578280710577 1
1.35581830695604 1
1.95157848925997 0
1.56114920034515 1
1.45864752050511 1
1.21058012292546 1
1.62851385770299 1
1.29764302558516 1
1.79363463040905 1
1.26772130488322 1
1.1526043620298 1
1.39048843310594 1
1.55891695680864 1
1.60269796697003 1
1.36351053784318 1
1.71672626382258 1
1.29152244751183 1
1.53272646791449 1
1.31819224199647 1
1.44102728237845 1
1.72346835979741 1
1.56122783094653 1
1.01052059939284 0
1.1408893470208 1
1.36382603770939 1
1.08066880619491 1
1.41014896125707 1
1.37673749095159 1
1.47280834869365 1
1.5247063561453 1
1.92778495146671 0
1.5986256023278 1
1.67585924008809 1
1.61199083417555 1
1.45965604687145 1
1.85072540390525 1
1.51661229476732 1
1.67446405714497 1
1.55596475257621 1
1.59403608425514 1
1.44412569563965 1
1.64620543050767 1
1.57850423419637 1
1.79477060079035 1
1.25336261362746 1
1.5413674869446 1
1.77233147390297 1
1.70677507068149 1
1.43264572504248 1
1.69487946346765 1
1.45840914638101 1
1.60960212897536 1
1.6273990639969 1
1.52387608945685 1
1.11542424417955 1
1.5815582416258 1
1.70808779476088 1
1.32393190335907 1
1.61565879200811 1
1.46690022557914 1
1.63881119482097 1
1.6509523038332 1
1.27562365908506 1
1.49941138775485 1
1.35589941421865 1
1.53316685888078 1
1.58019036145186 1
1.51683470831564 1
1.52068621294433 1
1.44199891944915 1
1.50819829498669 1
1.38829559811579 1
1.38740537812159 1
1.6137402999473 1
1.45537458929086 1
1.74260615637411 1
1.45868559590368 1
1.42902787469957 1
1.3600421727281 1
1.67592508056106 1
1.62008306545654 1
1.20288184642771 1
1.49421218717461 1
1.27871367235017 1
1.09070033671864 1
1.61659113695161 1
1.67778101495372 1
1.52413072842695 1
1.82901001143304 1
1.67356616294497 1
1.40368664618046 1
1.52426373005972 1
1.45201644916025 1
1.52511456870575 1
1.55668919356717 1
1.60666273248601 1
1.3764945948465 1
1.57331264079855 1
1.55240422692259 1
1.40920641910609 1
1.48445474426501 1
1.46301896344171 1
1.58404296342089 1
1.32329318780304 1
1.48706764821699 1
1.5492054220802 1
1.32153576145527 1
1.31641562251497 1
1.42793542812506 1
1.23515661251009 1
1.57132984238723 1
1.26669711337252 1
1.22900852697607 1
1.21593643627629 1
1.43220447528478 1
1.47183300880712 1
1.34565348914157 1
1.1708846413374 1
1.73273756713206 1
1.18171213101031 1
1.27848286674482 1
1.73448021694304 1
1.5746393876468 1
1.63439052953364 1
1.54757868797716 1
1.25662836805177 1
1.61553690369025 1
1.65185266223668 1
1.35588334893021 1
1.24571211677275 1
1.64908304691996 1
1.27816905539527 1
1.78795834099803 1
1.48256848907373 1
1.42745614371856 1
1.44590798746102 1
1.44814549912086 1
1.61104114104142 1
1.69002126058852 1
1.81138117062861 1
1.33844407731099 1
1.58151574934377 1
1.39328948305541 1
1.46746763165776 1
1.26603132431789 1
1.70293199710174 1
1.27400564403409 1
1.51332160357578 1
1.6334245535272 1
1.57705385979207 1
1.21864920110679 1
1.20719770753455 1
1.85865369329865 1
1.49039865713254 1
1.41322218667871 1
1.52562171077945 1
1.46255961195456 1
1.32694909671236 1
1.73384712800027 1
1.59064213164888 1
1.08855176544037 0
1.67337804755491 1
1.62774858286175 1
1.50026503357754 1
1.40693592394728 1
1.80589174955745 1
1.60612786684035 1
1.19234534414675 1
1.43387904711954 1
1.41738625772702 1
1.28805548178106 1
1.41702467356195 1
1.71037246732335 1
1.44159019881811 1
1.45188174151888 1
1.42511294785 1
1.33895616343021 1
1.84906154027929 0
1.599707782808 1
1.57161435143926 1
1.37933137977373 1
1.4088603205002 1
1.40861627427656 1
1.31086635944709 1
1.41696414738558 1
1.38351748367341 1
1.63263515687018 1
1.55421230735648 1
1.62044667989747 1
1.41593988197794 1
1.55507815241484 1
1.55000887540304 1
1.1166661086166 0
1.92129562397033 0
1.42291189641435 1
1.62943689285271 1
1.41365423394659 1
1.36591923293597 1
1.61512054931816 1
1.78915133477171 1
1.23971921747098 1
1.23154159248662 1
1.4565711058774 1
1.22039132570361 1
1.50093324653598 1
1.37243991156848 1
1.15695346670341 1
1.16604180551444 0
1.38262241337149 1
1.64607539988899 1
1.56975155164731 1
1.33589392149497 1
1.37537151496915 1
1.67443942595384 1
1.58641725170438 1
1.60173486463164 1
1.43111570361289 1
1.28086723259559 1
1.5091027611925 1
1.52864714418339 1
1.5305474817058 1
1.35556905363153 1
1.55195525110325 1
1.22873474304502 1
1.66831575640101 1
1.42877755447344 1
1.70948225904175 1
1.32377111134688 1
1.39478913896657 1
1.39026104915554 1
1.22544371382917 1
1.56561388324184 1
1.36111360920455 1
1.60098695857084 1
1.2618907609531 1
1.51476732804094 1
1.49277147757963 1
1.24897059248363 1
1.25523249406107 1
1.82656631287559 1
1.38936811233037 1
1.43357786778687 1
1.42788734212608 1
1.2796963164716 1
1.61961099913814 1
1.15331945943902 0
1.93273938653182 0
1.70126020253021 1
1.54588899133001 1
1.613249096891 1
1.21771741837504 1
1.35849001730666 1
1.4722686917338 1
1.21967400665634 1
1.66314718255121 1
1.31326586018719 1
1.56341180244294 1
1.6541636283384 1
1.49752858098974 1
1.76024273583024 1
1.5482640486286 1
1.43318257490168 1
1.41782040128322 1
1.39013146216724 1
1.15066455785078 1
1.22954002569299 1
1.75698876957622 1
1.42117550585944 1
1.4363683100193 1
1.44296940039264 1
1.25934446682889 1
1.44036125246028 1
1.24330657911805 1
1.41134578036591 1
1.47948680372055 1
1.19240098636765 1
1.59344000777491 1
1.21154900269848 1
1.5057006077968 1
1.77660160976764 1
1.57264528559379 1
1.39979062739278 1
1.79011190020588 1
1.50462218812524 1
1.38014570161662 1
1.25700769107072 1
1.52323471892066 1
1.42356763601002 1
1.6359435560697 1
1.39717993827633 1
1.77108482002267 1
1.04285358029719 0
1.82223570619957 1
1.27915842810685 1
1.23070612912655 1
1.67882467216201 1
1.14597210549714 1
1.7782111609431 1
1.75000686904454 1
1.41118443962251 1
1.58553438159256 1
1.67058130152756 1
1.84617144181638 1
1.61239296829143 1
1.63698410631248 1
1.4310794064265 1
1.44271511145636 1
1.55070947715788 1
1.57191026866073 1
1.41559213952456 1
1.54017081443781 1
1.2656827122141 1
1.40762207023186 1
1.12465344993293 0
1.52352742179164 1
1.26942178007374 1
1.48428021980906 1
1.53226493744309 1
1.66698235869438 1
1.5414544413627 1
1.31630818709943 1
1.2698763693428 1
1.45058703797946 1
1.67283814029673 1
1.42675020453744 1
1.4420321896523 1
1.41452273640695 1
1.51407227183934 1
1.28052614599706 1
1.56326791421591 1
1.00799210198337 0
1.48402381226094 1
1.81959665963548 1
1.28714437722684 1
1.39292177771853 1
1.44045943012892 1
1.63696301210006 1
1.20850248521006 1
1.27286733958236 1
1.65613519247867 1
1.3141676188847 1
1.75247491454582 1
1.42175481457174 1
1.06397183967087 0
1.43577201330354 1
1.51427713273635 1
1.69304777944313 1
1.51658196924382 1
1.52338431944509 1
1.68551073908356 1
1.51437590222742 1
1.46036577802463 1
1.30151636618346 1
1.58113642810622 1
1.4272958846974 1
1.49474180611896 1
1.3196860848967 1
1.55265564167521 1
1.63641491111869 1
1.38994084771148 1
1.52366335729596 1
1.36242179615388 1
1.70668778417289 1
1.67002394874874 1
1.63110500743522 1
1.42213431209158 1
1.84973077464956 1
1.25646038508308 1
1.80593582793804 1
1.45183523830376 1
1.67418451092822 1
1.47156066165983 1
1.62908336466963 1
1.53828970458683 1
1.29136264792191 1
1.49983668194179 1
1.67157422045592 1
1.43521428916172 1
1.24814761539301 1
1.35690440813624 1
1.40788090709098 1
1.45968303945051 1
1.27453223679232 1
1.17140961953157 1
1.62810761942427 1
1.45115485590735 1
1.47420619946751 1
1.37604899635812 1
1.2760133748977 1
2.01901782379693 0
1.55992334090784 1
1.76990821728434 1
1.30249038178777 1
1.47323253964413 1
1.35267471439606 1
1.53565776912659 1
1.32418143889178 1
1.46631891356511 1
1.30908742876172 1
1.59151727156886 1
1.68365538796513 1
1.54472529724045 1
1.55730635734573 1
1.42490354620787 1
1.4842692864257 1
1.08591864486127 0
1.29935284029021 1
1.43116071881531 1
1.690434227542 1
1.48706508135709 1
1.24392724656208 1
1.51452115066991 1
1.4060979095004 1
1.53695556470807 1
1.55685878912047 1
1.25053290272893 1
1.5021681427838 1
1.23935658659465 1
1.46058630914458 1
1.66973387516284 1
1.39877318169408 1
1.56149143402304 1
1.65292902334723 1
1.56154016077473 1
1.39408174415936 1
1.49878096937626 1
1.29122287458091 1
1.73778910322231 1
1.39237142952611 1
1.35181914332866 1
1.61889056497564 1
1.3487591990197 1
1.27114825535209 1
1.40085294806727 1
1.49197450248119 1
1.40129712197565 1
1.33171316755382 1
1.86248600030474 0
1.60629316453125 1
1.49366754325957 1
1.28028706716685 1
1.34497012411723 1
1.76381064556344 1
1.66274395275384 1
1.70462393605997 1
1.55723583670508 1
1.50790053484359 1
1.49737447975397 1
1.5245903256931 1
1.32850894635005 1
1.53478328201759 1
1.61324061895808 1
1.45514269338213 1
1.33388169157875 1
1.11808638143503 0
1.2368450779768 1
1.61993764285003 1
1.40975109474211 1
1.35936291743176 1
1.75404301257842 1
1.56286503754298 1
1.88852339100106 0
1.67342566686196 1
1.33841500483454 1
1.31257313915454 1
1.61304797383803 1
1.11503244342064 0
1.53719591725308 1
1.21078602933848 1
1.418493102704 1
1.43234196649208 1
1.54484494768483 1
1.22217048294354 1
1.29094142228798 1
1.16130290739812 1
1.38365456055096 1
1.39633475379202 1
1.26648919718901 1
1.51639706267559 1
1.54762955113647 1
1.67169521298485 1
1.24069441080781 1
1.32698114728282 1
1.3388513653064 1
1.3374920411224 1
1.51725242181552 1
1.37555874518337 1
1.32295512841566 1
1.53926780553094 1
1.78646348154302 1
1.54889538259854 1
1.24547587292723 1
1.49955873156983 1
1.51577835564095 1
1.37810666112769 1
1.52401404915913 1
1.61643835888332 1
1.62459710799988 1
1.12428010977747 0
1.677665037496 1
1.38917563822595 1
1.11700784419408 0
1.78777859744721 1
1.69089827407242 1
1.50174898503089 1
1.36143924551727 1
1.92835615206864 0
1.89480796916287 1
1.43237669171071 1
1.1665719273227 0
1.60675396431994 1
1.76482071055161 1
1.39208499130185 1
1.72261611708768 1
1.52002566613878 1
1.21660415509732 1
1.32436792635068 1
1.20581685873276 1
1.65165969878537 1
1.35473948784197 1
1.70934682054259 1
1.37590432375825 1
1.86726502331979 1
1.06339026115195 0
1.40470647688872 1
1.72652594039416 1
1.30773903955312 1
1.31537342407224 1
1.17652757589539 0
1.67439235461662 1
1.51812624215346 1
1.27284697212406 1
1.46669260738867 1
1.68863113867381 1
1.63633143046079 1
1.7452522728374 1
1.60402157776367 1
1.52127965889575 1
1.26291738708316 1
1.77269369806782 1
1.73427284228098 1
1.10742513308057 1
1.34650940994922 1
1.43778901077364 1
1.31928181627666 1
1.09234053290929 0
1.14983999910815 0
1.61530851901674 1
1.7962333010967 1
1.2152984105286 1
1.60486936585855 1
1.56968792417291 1
1.8446904545009 1
1.06618590543933 0
1.23067599309563 1
1.68952408173743 1
1.69715605812858 1
1.57005344336213 1
1.56243122953726 1
1.01058221179433 0
1.3687738615741 1
1.34966206294678 1
1.28693482618878 1
1.25746386005168 1
1.39811613595531 1
1.29165288735937 1
1.52399604934231 1
1.68136940032651 1
1.82455944675274 1
1.39914066837473 1
1.75880186905698 1
1.41081797221728 1
1.79784364485804 1
1.41348908733316 1
1.67853867440385 1
1.61794180974345 1
1.86720725529632 1
1.24279098140802 1
1.37323793097336 1
1.45324158637193 1
1.45143781684627 1
1.47284474348922 1
1.50553236420212 1
1.38146165095939 1
1.58323020376477 1
1.28762300690851 1
1.73487200736122 1
1.35791942615005 1
1.53315584297132 1
1.31484941194748 1
1.3298218696341 1
1.21532049468087 1
1.45090580642624 1
1.83224529629126 1
1.17665971243859 0
1.60858153837609 1
1.48757410620221 1
1.34510656181466 1
1.50275166591331 1
1.81255205689939 1
1.71802351792053 1
1.38975670601757 1
1.33750717067943 1
1.51147188028978 1
1.39850376672865 1
1.69431025567631 1
1.13723713802354 1
1.56655576942344 1
1.62951428558274 1
1.39296727319096 1
1.57906921007602 1
1.39395227162803 1
1.53895392254274 1
1.31387255095079 1
1.61612942646899 1
1.65213632162967 1
1.43550248766648 1
1.45231097869625 1
1.46424457970998 1
1.60298937890783 1
1.47248992708375 1
1.30518075022295 1
1.30480063907592 1
1.66076534678675 1
1.43904217934154 1
0.959696239806893 0
1.6875801199504 1
1.58552317256354 1
1.49552724842235 1
1.28514509890632 1
1.46907364550017 1
1.48817755076178 1
1.49108530914069 1
1.3899239427694 1
1.73001401793713 1
1.38022478668876 1
1.75341799172807 1
1.43730817972296 1
1.59564366179235 1
1.22198033519837 1
1.43806223481923 1
1.57896603231235 1
1.34744629088746 1
1.16510924666856 1
1.497962930448 1
1.40038155025452 1
1.49819112909254 1
1.2321065787533 1
1.15725628195266 1
1.39045913560927 1
1.26233176040856 1
1.35063191860363 1
1.3878649971174 1
1.86855537077306 0
1.60627130385348 1
1.42944811549345 1
1.95564038987352 0
1.61004163176322 1
1.86681272457401 0
1.33872937462815 1
1.52807506985358 1
1.63503453343495 1
1.55005356719983 1
1.54675461116205 1
1.39398350425099 1
1.39018176037021 1
1.7778235081925 1
1.69900038390481 1
1.32066560319477 1
1.50935854537596 1
1.44080430640937 1
1.32300339059901 1
1.56468703829666 1
1.63647480705456 1
1.4661076045076 1
1.40622870671471 1
1.5063177259068 1
1.11317948813831 0
1.63256782955564 1
1.60060407968378 1
1.84277810920002 1
1.52822043265215 1
1.47976557356234 1
1.45804097221006 1
1.69854965193672 1
1.47041559930214 1
1.42388371467755 1
1.49875275707533 1
1.79278684891347 1
1.12140259308487 0
1.7374919960928 1
1.46206881904355 1
1.72923681098342 1
1.48405207572012 1
1.46918222099026 1
1.31465429881076 1
1.32550495377816 1
1.70198304615391 1
1.52070392987267 1
1.15003990397119 1
1.29201562818613 1
1.61999449761475 1
1.2542166578286 1
1.25930369688394 1
1.42168568554185 1
1.72071883337632 1
1.26838075443488 1
1.42546354554087 1
1.65892290097426 1
1.52182594651995 1
1.21980923990756 1
1.7439192579822 1
1.57648366772399 1
1.33103061214309 1
1.28519319123288 1
1.5437786724888 1
1.65213154649584 1
1.77790966911498 1
1.45945632027441 1
1.76018739755405 1
1.35696519803881 1
1.5243281693463 1
1.63553209064092 1
1.72094797045217 1
1.72262020456843 1
1.26201374447469 1
1.65910118292893 1
1.22630204812147 1
1.48705250079405 1
1.19292258144712 1
1.76144556515316 1
1.49216956877369 1
1.01127311786644 0
1.59230311175389 1
1.45659172201276 1
1.31858324520974 1
1.45424101508397 1
1.50148916362848 1
1.63354220524202 1
1.23075349172092 1
1.4993784616403 1
1.361188853479 1
1.34880028397345 1
1.43609084112515 1
1.53549313123801 1
1.53054115174827 1
1.37875899222121 1
1.46214301884335 1
1.64157009620508 1
1.26029727671103 1
1.70954807231711 1
1.59837255821876 1
1.3876165494758 1
1.41563829594663 1
1.28348082163627 1
1.26050766878992 1
1.53925789412279 1
1.33543475956294 1
1.47811520249653 1
1.32786750702839 1
1.3095605148781 1
1.58795164637669 1
1.84047407442625 1
1.48961101379952 1
1.61309780978051 1
1.25274016688325 1
1.58093838707961 1
1.04472650497571 1
1.48253327943996 1
1.49998249223767 1
1.38659019013854 1
1.50702777017531 1
1.45350772110254 1
1.46515018840129 1
1.59016886088443 1
1.59983792938812 1
1.35642989083711 1
1.14064633824304 0
1.39068120489752 1
2.06994199599534 0
1.77276599523294 1
1.80282070539749 1
1.34397288330122 1
1.71245400642899 1
1.49100191251952 1
1.51866596552129 1
1.74029709926415 1
1.4663334434472 1
1.89322134359038 0
1.38689984670899 1
1.40295720133381 1
1.42325014513551 1
1.40877910959819 1
1.48314236513973 1
1.26053434996967 1
1.46504415666339 1
1.69984452306234 1
1.45393871968715 1
1.66041241974656 1
1.7084043046264 1
1.80486357806118 1
1.49809970870231 1
1.41783844318788 1
1.69324017084624 1
1.60539211660881 1
1.31933046302382 1
1.55764589633621 1
1.31349638593589 1
1.17001622972266 0
1.56632454886762 1
1.43195662138738 1
1.47057606380251 1
1.63980887882436 1
1.70028013249055 1
1.59202036820285 1
1.64875440280337 1
1.44751082284649 1
1.56410469482352 1
1.63818576248587 1
1.59210192111678 1
1.82812059404914 1
1.5388545521497 1
1.71549872044173 1
1.36473202376284 1
1.46360652683197 1
1.71342628240793 1
1.32160662163745 1
1.69699758269414 1
1.53938192886202 1
1.33222616697804 1
1.21914754144184 1
1.449475781557 1
1.47656044621398 1
1.31368348767276 1
1.68393050914958 1
1.41058361602992 1
1.33632797998704 1
1.85928113551404 1
1.48456400616529 1
1.8591027410786 1
1.32207023856849 1
1.42072197909793 1
1.32035493763309 1
1.94470512349185 0
1.70213523996609 1
1.71377184838974 1
1.73240808405749 1
1.478924440825 1
1.40039606314972 1
1.7839179903555 1
1.56961315588156 1
1.32551247717221 1
1.2327794087373 1
1.67957565822535 1
1.55779403093562 1
1.69294211209423 1
1.65502211715951 1
1.29100124353345 1
1.17096974170454 1
1.10186108782339 0
1.49360039731259 1
1.46223997000003 1
1.42810057721142 1
1.51760957817565 1
1.28127548922573 1
1.31820410888061 1
1.26967518130084 1
1.51685157794699 1
1.30181578858672 1
1.07752173409353 0
1.56657342662166 1
1.64716251753519 1
1.42159075706057 1
1.32747563877153 1
1.22206139704266 1
1.72451890182333 1
1.52361193897459 1
1.82987355120797 1
1.24568356991417 1
1.06750506907711 0
1.21558525584652 1
1.63176165436908 1
1.59155432476422 1
1.69159410742708 1
1.62946896460476 1
1.55260634375164 1
1.28194929124716 1
1.46192382809633 1
1.55609362163954 1
1.44335838326248 1
1.54274947744492 1
1.46308205874099 1
1.55630975048925 1
1.709146857972 1
1.36010568352575 1
1.18894942021127 1
1.22452072692725 1
1.47778559836209 1
1.5004504547946 1
1.55361886048145 1
1.55680554733329 1
1.49120479631894 1
1.1829433196792 1
1.73339842410795 1
1.43383422018895 1
1.69874719723117 1
1.4531979008318 1
1.47046435415337 1
1.16516406870025 1
1.56840445421653 1
1.35340049167375 1
1.46496831626112 1
1.47970462769023 1
1.67227729983132 1
1.62367031469532 1
1.58886900194394 1
1.4764939401077 1
1.37045589489129 1
1.53446649439642 1
1.38055572415466 1
1.08196396878222 0
1.62561609465101 1
1.52865993100942 1
1.58866386150603 1
1.45880077374061 1
1.83527340428356 1
1.54412351719813 1
1.87938244231596 1
1.29747479299285 1
1.09940495961122 0
1.60306202835805 1
1.24681493874009 1
1.68094774357994 1
1.30500551876547 1
1.49102479999503 1
1.59490828450174 1
1.3153401300032 1
1.6194527905366 1
1.38049509191638 1
1.554751960376 1
1.73930058672864 1
1.55634269436277 1
1.28801307419621 1
1.54276077675929 1
1.50894021912364 1
1.1384246929252 0
1.39276877959252 1
1.55249046127725 1
1.48779095391301 1
1.52948585849973 1
1.78265599580095 1
1.67432048205234 1
1.44366530870258 1
1.78452917950057 1
1.54619131157759 1
2.02334562819121 0
1.5163351145244 1
1.98940174615141 0
1.28060525493414 1
1.36902862439583 1
1.35270277852843 1
1.41101609000036 1
1.70270277382345 1
1.62253401600888 1
1.31906391077473 1
1.25016505013262 1
1.6119400744881 1
1.22537747514908 1
1.36948246216332 1
1.61076626264047 1
1.29065301156655 1
1.62189331569453 1
1.74018522447391 1
1.50139827832493 1
1.65508669441303 1
1.47333656886161 1
1.84638564167779 1
1.51612629833842 1
1.21103590119507 1
1.4974096671873 1
1.63619616570721 1
1.4437854806185 1
1.45678078753151 1
1.24004777894706 1
1.53833607267873 1
1.60570884957821 1
1.52591318608018 1
1.54361739629688 1
1.63017620796396 1
1.00371917103064 0
1.53588628097559 1
1.63364393152461 1
1.41460028445877 1
1.46593758479067 1
1.2705915938783 1
1.69084599035147 1
1.48351335631856 1
1.58667396360378 1
1.18008885670934 1
1.40162103354642 1
1.56272653843228 1
1.71672615903628 1
1.72324671619234 1
1.58997171442204 1
1.55452904690701 1
1.35652300290231 1
1.38330560257282 1
1.60424863348366 1
1.45530715019081 1
1.36730370789359 1
1.72898952014756 1
1.55539961573152 1
1.44532745002798 1
1.48550824891104 1
1.22833306175216 1
1.5515376733135 1
1.32573597472383 1
1.47790078288321 1
1.58037889225527 1
1.63471432901554 1
1.26884102391309 1
1.42414968591662 1
1.22848558677395 1
1.477606080424 1
1.4847083531062 1
1.58084362894349 1
1.75597821350054 1
1.56418997682131 1
1.40805078131398 1
1.5856304973186 1
1.61033687102249 1
1.58850368054321 1
1.20259137378362 1
1.4407285739728 1
1.56187647048559 1
1.62487077345915 1
1.36072420942503 1
1.40494874593658 1
1.69587363270881 1
1.20774792344943 1
1.41906417482619 1
1.76155542081222 1
1.37821632835381 1
1.23725391681347 1
1.77012910256108 1
1.5780835399642 1
1.29134298833628 1
1.44988147638965 1
1.32655621357809 1
1.23165475804848 1
1.41435847774779 1
1.68314702400706 1
1.42314936254861 1
1.3888107502295 1
1.5801625457568 1
1.51038698951931 1
1.3720056434611 1
1.0914336743853 0
1.66706445053738 1
1.33584129205246 1
1.61991087498367 1
1.70927301220562 1
1.55907650464797 1
1.3420165327817 1
1.51694973023022 1
1.26502559493788 1
1.43839258113364 1
1.74396398126666 1
1.42797634241188 1
1.36803439884058 1
1.56994767725099 1
1.28887084262093 1
1.52176574629743 1
1.6563016063387 1
1.65502130087665 1
1.57256475504707 1
1.09342907318693 0
1.62353909057567 1
1.76743897780917 1
1.41390868881799 1
1.01903686128623 0
1.13404785866593 0
1.47183033886656 1
1.47068298937433 1
1.4297719632535 1
1.15348902801339 1
1.4175559734035 1
1.50296703405445 1
1.68512228084617 1
1.67289688216326 1
1.56519971793088 1
1.46988667293377 1
1.55277801369209 1
1.52991446474493 1
0.99331156544043 0
1.48621328776561 1
1.82419130724329 1
1.94606430922586 0
1.47227088492278 1
1.7954218707183 1
1.59449008658349 1
1.5251325083515 1
1.69223728368734 1
1.43189257943569 1
1.58297831980645 1
1.13772229621486 0
1.9445132840755 0
1.58329271900519 1
1.61693001122049 1
1.73771813024484 1
1.53087894284951 1
1.2510516617159 1
1.46824553021102 1
1.47693040342162 1
1.46341901747759 1
1.31390631826096 1
1.43447907505477 1
1.3108953476983 1
1.49202975061802 1
1.24449237860229 1
1.80119861588701 1
1.4179999746132 1
1.67758862624079 1
1.45001702278835 1
1.17264415447968 1
1.28615783826081 1
1.62393880647247 1
1.61389002674804 1
1.76290792905937 1
1.5225994933761 1
1.59399636713826 1
1.38010988438718 1
1.29384612246407 1
1.46294364950444 1
1.71704464298072 1
1.28781961460326 1
1.32261948278255 1
1.37374601934157 1
1.50834671851556 1
1.35277409196168 1
1.47734766463074 1
1.33036588700024 1
1.03665127385425 0
1.45890771728973 1
1.45137048887671 1
1.65680998452717 1
1.48080618229884 1
1.52728269667004 1
1.57989236123224 1
1.2542870996199 1
1.40501793165757 1
1.40935843071568 1
1.26575916474939 1
1.79081275972197 1
1.49078540576301 1
1.76217299635161 1
1.41615498035886 1
1.25975747389508 1
1.46323579474211 1
1.34919820048092 1
1.2929954313154 1
1.34930325777267 1
1.39646777495371 1
1.61377386791731 1
1.42896408512662 1
1.78142923555196 1
1.3609776421301 1
1.28468072209708 1
1.2798625322621 1
1.33311134792512 1
1.67995551779337 1
1.60083974945646 1
2.0454810467608 0
1.11253665467533 0
1.61816120590248 1
1.67046119149542 1
1.46292202994791 1
1.42000575345479 1
1.38336045557948 1
1.81431212565672 1
1.82218698971921 1
1.51920648840631 1
1.36279249291502 1
1.29796504199865 1
1.49944439623832 1
1.52324432046616 1
1.19945588521043 1
1.57592793214883 1
1.71665483563959 1
1.3087255486998 1
1.49710301749653 1
1.59369231461471 1
1.40517630081134 1
1.40945216578075 1
1.55215133330999 1
1.18190221929025 1
1.1545737333745 0
1.41175556670028 1
1.45568416159133 1
1.14735402955594 0
1.42232114834763 1
1.47495472375537 1
1.25318919707978 1
1.4434614973568 1
1.42112597640964 1
1.34647581324024 1
1.64020876663857 1
1.19257145945678 1
1.22788362496021 1
1.75718387798888 1
1.63520358575416 1
1.42948933503875 1
1.77304061420476 1
1.66489782504379 1
1.31382320527586 1
1.68213364399754 1
1.50607203561212 1
1.17517149737597 1
1.54557970104314 1
1.38220906896333 1
1.48604090585986 1
1.35373177253497 1
1.59807875992037 1
1.6672176854324 1
1.35436029141639 1
1.79165669846445 1
1.77421931670264 1
1.70505053644802 1
1.76330583473337 1
1.56639321713837 1
1.45204568002368 1
1.3631026379154 1
1.37275107059065 1
1.57657100864933 1
1.46166960413113 1
1.56717336179036 1
1.58967911866326 1
1.50822825347644 1
1.45337185909196 1
1.28615073669768 1
1.31022903251302 1
1.32704121193347 1
1.34018289138941 1
1.42326517743389 1
1.35923478812817 1
1.39296547923082 1
1.29553645929246 1
1.36303887539805 1
1.94329537751595 0
1.4924046588071 1
1.53375702669907 1
1.3322105412061 1
0.949568255428002 0
2.04487162880771 0
1.25011496141712 1
1.6215179383673 1
1.28290259484388 1
1.46149787282278 1
1.74782670241014 1
1.4852133681434 1
1.59041745353903 1
1.34857471591459 1
1.35333742532189 1
1.55749754998994 1
1.5346625434148 1
1.87593112777282 1
1.79287737986835 1
1.34923455129644 1
1.22436987639623 1
1.30136996645033 1
1.18354636401634 1
1.28068542758851 1
1.50974130213874 1
1.15201314902223 0
1.31472599364029 1
1.69374448695487 1
1.39912111489496 1
1.43569187121985 1
1.54860459915439 1
1.70753618643603 1
1.73303442886087 1
1.2610239256521 1
1.37005523255247 1
1.58885063317123 1
1.1983031007701 1
1.26279120789238 1
1.35827151943279 1
1.31986231596113 1
1.26422877418076 1
1.53475719944554 1
1.30410573684228 1
1.37264653610173 1
1.48924812517694 1
1.27214780734257 1
1.68141989401379 1
1.41303025977974 1
1.85171073412908 1
1.36094152276518 1
1.18517334521274 1
1.16820343589058 0
1.71030343082229 1
1.36345963832309 1
1.66666562042089 1
1.21217470361673 1
1.47759712739174 1
1.53002505490454 1
1.47563916326027 1
1.38108781382083 1
1.54659026006736 1
1.41231992639044 1
1.49568369507748 1
1.84110929228808 1
1.610813615804 1
1.45325764787945 1
1.51268771963663 1
1.49559711434992 1
1.3090059095845 1
1.38525706091769 1
1.42255407293281 1
1.64338587136024 1
1.28338202720183 1
1.55840021764453 1
1.59534082611891 1
1.51824624903818 1
1.59849959588515 1
1.57525845698555 1
1.70265178171949 1
1.45781707714234 1
1.39394734560638 1
1.17139089967728 1
1.456976499838 1
1.2563044686669 1
1.27014357399144 1
1.32493904770813 1
1.71798196362557 1
1.69140645124297 1
1.69403513318398 1
1.59749324356099 1
1.71057214931061 1
1.50374480570856 1
1.38664363720595 1
1.39174914463388 1
1.51576999342425 1
1.45426535373822 1
1.73909149172939 1
1.33449208182915 1
1.74557660923933 1
1.07581633024464 0
1.56579099974093 1
1.67742408899915 1
1.60821412634662 1
1.39483202487489 1
1.65706241333302 1
1.45597623514914 1
1.60497162722161 1
1.5300113932646 1
1.13161392482894 1
1.47254442971042 1
1.55877721988729 1
1.4155734334566 1
1.31152782046283 1
1.40219831072766 1
1.47540128349817 1
1.31942748017722 1
1.55384367485361 1
1.1857846435481 1
1.45011219371929 1
1.43451018172008 1
1.28138799631253 1
1.8491757818317 0
1.31609882021972 1
1.63472156279768 1
1.47446654693557 1
1.44610850131484 1
1.42977661271308 1
1.57328921193801 1
1.48852394544869 1
1.43210110428159 1
1.56305817791383 1
1.34248945067614 1
1.62247292707036 1
1.4765373267888 1
1.78656941124684 1
1.71833879826695 1
1.59026312635654 1
1.53363999706175 1
1.33687693227148 1
1.61601740686752 1
1.38827895206642 1
1.23705463556841 1
1.42090729366233 1
1.46087954221026 1
1.7994745093209 1
1.56416098162335 1
1.47844903995996 1
1.31131364865371 1
1.68802679015629 1
1.64170615757333 1
1.57449577965903 1
1.58576703783662 1
1.42742768490606 1
1.48858720503759 1
1.57615524514671 1
1.50105567684696 1
1.4752808410986 1
1.67784139895135 1
1.36399520428857 1
1.17711019045695 1
1.27508290293023 1
1.50729425763297 1
1.6269736899271 1
1.53863473558001 1
1.32022552440079 1
1.32063175678019 1
1.48646318125972 1
1.43000785305986 1
1.33436346077191 1
1.24140192804253 1
1.30938701045468 1
1.46331425827633 1
1.28332920579938 1
1.49956798598339 1
1.59779398782074 1
1.47182119673305 1
1.43950289843283 1
1.49197267696931 1
1.38637229475812 1
1.738078613994 1
1.41351523516642 1
1.47180329191929 1
1.28444112911297 1
1.32294035641253 1
1.19410595951936 1
1.31137110601866 1
1.27906534066064 1
1.52595270633809 1
1.33327608853307 1
1.59527334546438 1
1.34942027886363 1
1.74662024912213 1
1.70560145026911 1
1.70407189200023 1
1.47409233104676 1
1.71945686082165 1
1.48595491298948 1
1.7176073769659 1
1.42786847538365 1
1.34036919369599 1
1.83170046267148 1
1.88118018981014 0
1.21788562738674 1
1.48928572589165 1
1.36663966885178 1
1.24859294099175 1
1.35518945016601 1
1.71586321662521 1
1.46112182750536 1
1.34471531038979 1
1.41019723320133 1
1.69921031785838 1
1.41396593436468 1
1.92844703449974 0
1.49911427819314 1
1.54005689904765 1
1.54403753268986 1
1.32922552987872 1
1.66893084482429 1
1.82134086828786 1
1.33597890518218 1
1.67832722633815 1
1.22109615197755 1
1.33140522211056 1
1.60148338447349 1
1.33458073045539 1
1.19924179973737 1
1.26644913652531 1
1.33871728652066 1
1.61175315265436 1
1.23515958631985 1
1.49678048248823 1
1.41163278542512 1
1.83209440632835 1
1.40222623275679 1
1.49115967365443 1
1.60780111984954 1
1.90592932119239 0
1.43665542189586 1
1.45837118306164 1
1.42382029913353 1
1.11511289576088 0
1.28099915458947 1
1.47966918475484 1
1.44137711376968 1
1.43742720626101 1
1.45582049287385 1
1.24676952289573 1
1.3131603224153 1
1.52126674830571 1
1.43289140920956 1
1.16153044075508 0
1.5418808097335 1
1.90677368212333 1
1.42872862673616 1
1.56101218993781 1
1.59930118505111 1
1.61149829589653 1
1.71832242861063 1
1.6122453850638 1
1.77332416706102 1
1.10877273425714 0
1.60657836269604 1
1.41878911782775 1
1.20697704950569 1
1.48430024223344 1
1.09092724605396 0
1.33061072558859 1
1.56641280713092 1
1.97035486992964 0
1.52538332234969 1
1.62246238901009 1
1.64479041335502 1
1.21786252925186 1
1.37496204554799 1
1.49922910950644 1
1.61452549565167 1
1.48570998319503 1
1.2879562901659 1
1.40327136014042 1
1.43746735023246 1
1.28830700861414 1
1.51086889351796 1
1.22169053727308 1
1.64510123059717 1
1.75964991115542 1
1.52994147573315 1
1.27213932321351 1
1.69318296426879 1
1.57935517092251 1
1.54375914394099 1
1.25212446376389 1
1.22053301591708 1
1.55333994608603 1
1.3365675453935 1
1.37948720185135 1
1.61317215983137 1
1.34598105177121 1
1.90704371892013 1
1.3045166245587 1
1.33858469718935 1
1.5873561752448 1
1.395180651113 1
1.47524510776266 1
1.62104122946475 1
1.87378901669668 0
1.42444639161794 1
1.67768975252885 1
1.75783625521725 1
1.59881502975443 1
1.39204286385811 1
1.3787417780732 1
1.47778852633388 1
1.60998123298522 1
1.26451522440399 1
1.39808742754861 1
1.48132082802798 1
1.44987221202936 1
1.57650839866693 1
1.23541715675961 1
1.46135671069342 1
1.50931996233831 1
1.287514125289 1
1.27276047933955 1
1.43694986317799 1
1.37061222750918 1
1.58587832187022 1
1.62546060659906 1
1.49887926716447 1
1.86467594553541 1
1.90745827365012 0
1.30237428680613 1
1.36713280362217 1
1.1705646349024 1
1.80503143993378 1
1.68364559716314 1
1.88872033748689 0
1.4553113429803 1
1.70896618236506 1
1.46956130078353 1
1.57084848561954 1
1.39182948449448 1
1.45807242027528 1
1.53627117772152 1
1.60285197115892 1
1.32371187106083 1
1.62570618240083 1
1.4190706459199 1
1.18518018117969 1
1.49984829026407 1
1.4718197721936 1
1.541429917104 1
1.66427620000674 1
1.07202116940152 0
1.52005458468128 1
1.6364163527793 1
1.67558383902637 1
1.5010942292723 1
1.45755734314045 1
1.38671464775147 1
1.59682816897 1
1.54441788560505 1
1.62939070779403 1
1.56360262366432 1
1.67746814826375 1
1.35442945104493 1
1.61694077424371 1
1.44474042956077 1
1.55858063099532 1
1.39870364857253 1
1.39549761761631 1
1.69973662150145 1
1.40997563171984 1
1.31410564913071 1
1.50231124671604 1
1.51207075657604 1
1.48870547619832 1
1.38036138885 1
1.30924790644968 1
1.44829898728254 1
1.43240563418399 1
1.30017419170428 1
1.78606862156335 1
1.14881831557325 0
1.29663296154213 1
1.47999510388232 1
1.37576008000752 1
1.25219319212236 1
1.40464666463849 1
1.61016738889238 1
1.22813794668014 1
1.36154803119654 1
1.56958264962064 1
1.49744068068649 1
1.6416092474625 1
1.51759758694458 1
1.74340691770808 1
1.75632444555054 1
1.69657507781398 1
1.26192940132095 1
1.53039063246518 1
1.4699134442587 1
1.2658300610943 1
1.61815072303958 1
1.48416111884536 1
1.5327994367354 1
1.84811193420595 1
1.77025792584061 1
1.40039442263369 1
1.50362214675489 1
1.66487546163374 1
1.583665468705 1
1.56969534013364 1
1.47444557322069 1
1.80830392316875 1
1.30720807650426 1
1.4311973695604 1
1.42521389837893 1
1.31876939112662 1
1.19278426244613 1
1.30167180852378 1
1.60177674392619 1
1.69372037923293 1
1.54161771100678 1
1.37014475709291 1
1.6263106266362 1
1.50288346873599 1
1.46692778743339 1
1.51498506861663 1
1.56253062016478 1
1.70940111612913 1
1.33153980283589 1
1.3451952712906 1
1.30524737680401 1
1.75696226982912 1
1.71106656548237 1
1.83478548877107 1
1.86696674921152 1
1.64376775673585 1
1.74763985449077 1
1.82199431116679 1
1.45371232482629 1
1.61750167988001 1
1.11948559581666 1
1.69510200824378 1
1.4802209024698 1
1.73723207564177 1
1.55608575785062 1
1.57056632248163 1
1.2853505264438 1
1.35481065086881 1
1.47562265542251 1
1.37050407495407 1
1.35765929182265 1
1.43307914589342 1
1.32388230188906 1
1.63148886228948 1
1.44577778004679 1
1.51198644454887 1
1.31396137930136 1
1.59122311791093 1
1.62698737459297 1
1.46160697414212 1
1.43428606551447 1
1.56092717995721 1
1.47052607261726 1
1.73319112375451 1
1.49031361397703 1
1.70808061325909 1
1.53518400956711 1
1.89868155876018 0
1.58886786232941 1
1.69760308305923 1
1.47827910195695 1
1.51466874889546 1
1.38865700547253 1
1.66463470522806 1
1.35893460356267 1
1.38858991861249 1
1.37143828479874 1
1.47429500680448 1
1.7397088521366 1
1.68160719096357 1
1.4879718760815 1
1.46746199197186 1
1.36583906321168 1
1.12735185766911 1
1.6850617174127 1
1.4177428103993 1
1.53277270196626 1
1.49779486251454 1
1.63160954594508 1
1.58746792417006 1
1.48385770262004 1
1.43161041401777 1
1.64712958413462 1
1.22368123624073 1
1.42228913422331 1
1.51658541549676 1
1.33031054656292 1
1.67991107740173 1
1.4408686572286 1
1.56292291387129 1
1.47219822299749 1
1.53206374865793 1
1.44351673179171 1
1.50230359840985 1
1.65428347791133 1
1.80805955217343 1
1.6243373055539 1
1.54670120441886 1
1.39224075858391 1
1.39845364561537 1
1.35653468858969 1
1.36074201808304 1
1.77853126982205 1
1.67827723688167 1
1.43977347483898 1
1.30504292473063 1
1.53947910588881 1
1.54665688287649 1
1.50971882665944 1
1.280024362572 1
1.38078913241383 1
1.55135725550127 1
1.47938813844123 1
1.26593361709512 1
1.382891272187 1
1.67321568280759 1
1.60657193438163 1
1.57285860467065 1
1.30857078044967 1
1.52692005867189 1
1.60528523017938 1
1.75451177172849 1
1.46911420861909 1
1.5401957305519 1
1.90223233901984 0
1.28905922609479 1
1.72819701476682 1
1.527674343462 1
1.43561465022692 1
1.44388884161153 1
1.32117374758388 1
1.37408355584383 1
1.22472721269222 1
1.56566454883372 1
1.61571319320931 1
1.6992204452039 1
1.46253484780324 1
1.8324573953906 1
1.47907345799133 1
1.59139030975919 1
1.49014164593674 1
1.49798350644024 1
1.40294802588728 1
1.24098395828821 1
1.36656528790711 1
1.24458644482493 1
1.3446770102105 1
1.70909473649753 1
1.3713632171002 1
1.77408108651629 1
1.60179713132908 1
1.37948087447965 1
1.24609863094369 1
1.65024492846216 1
1.34849897623083 1
1.400873493359 1
1.31852129289631 1
1.24734140977269 1
1.6505797185067 1
1.36301780847211 1
1.79007835955517 1
1.25462706850952 1
1.50678069740119 1
1.4498440410486 1
1.68826384587514 1
1.70149114946342 1
1.51781758479411 1
1.4296740015015 1
1.63803502266386 1
1.76424262702386 1
1.54022064924007 1
1.49865630289807 1
1.44522788365231 1
1.56793076933661 1
1.53636378577961 1
1.38076911264815 1
1.97912563325179 0
1.37843171584407 1
1.4288397120246 1
1.26262062155218 1
1.42039840937898 1
1.36969768804598 1
1.6149561137722 1
1.57195026112865 1
1.86028381372379 1
1.56120272074618 1
1.50851795446987 1
1.51178115749395 1
1.83890604262833 1
1.6265459984552 1
1.50841868630946 1
1.12875352651542 0
1.18835457859548 0
1.19697244008088 1
1.68650268656132 1
1.21642210734999 1
1.19982592537848 1
1.62992771186797 1
1.37838188466109 1
1.59552709473499 1
1.59484032999856 1
1.22945148877268 1
1.45391766287077 1
1.28312279766366 1
1.63769399124766 1
1.25586099912181 1
1.21644783981228 1
1.81488841322834 1
1.25844680153893 1
1.31858658479602 1
1.79062174800256 1
1.52101840414499 1
1.60449914058426 1
1.26540957220909 1
1.64801930057691 1
1.39599935652826 1
1.33773292707935 1
1.79642713779618 1
1.34721894209705 1
1.47104965993009 1
1.50578797860312 1
1.66205150371664 1
1.57814100269045 1
1.45025055619807 1
1.40404537761556 1
1.69857200340708 1
1.22059762701517 1
2.0478502366773 0
1.4649725447781 1
1.76660774271988 1
1.41171592736947 1
1.32535384840961 1
1.2137549090809 1
1.65295408387792 1
1.39297515079414 1
1.15322149891856 1
1.53638057406402 1
1.41220632531106 1
1.66041602254654 1
1.88643882908109 1
1.57980292007216 1
1.51427041043357 1
1.0826020653975 0
1.43607108903668 1
1.73827435753157 1
1.74790257042897 1
0.970180641903622 0
1.6004513176025 1
1.66626983871022 1
1.61200613421893 1
1.32282628583694 1
1.25093690191305 1
1.6099949470289 1
1.22276980861454 1
1.74731539376724 1
1.39971349081927 1
1.64880437496524 1
1.23820392799393 1
1.45693827174372 1
1.57586775649749 1
1.6243155442237 1
1.42151122871038 1
1.50506853231062 1
1.60005097853106 1
1.50612764476655 1
1.63155051466023 1
1.52139093039183 1
1.64640242110375 1
1.3566947616098 1
1.73522180474666 1
1.41887952739984 1
1.6805965548331 1
1.41316602081105 1
1.44050100160661 1
1.74251656736836 1
1.48886790306849 1
1.3450111651569 1
1.0373833916035 0
2.06634514303021 0
1.32716253227386 1
1.6013752108231 1
1.56892176708412 1
1.98686753242094 0
1.57330944277655 1
1.4806595883115 1
1.58461197110564 1
1.55559796714594 1
1.21997677370879 1
1.54456158582647 1
1.47794689599973 1
1.27837093332485 1
1.4638308379298 1
1.40839540839795 1
1.64602662520973 1
1.5363534047859 1
1.56900936032557 1
1.70239956092144 1
1.28294835916973 1
1.27510512907015 1
1.59116693596396 1
1.47244062882047 1
1.55964519314092 1
1.40085512052398 1
1.38265456409468 1
1.30731644925994 1
1.40083480985567 1
1.59301147271646 1
1.36100888809256 1
1.58999589949446 1
1.50909083128489 1
1.48728270622198 1
1.4685592778046 1
1.79652435431727 1
1.64813346157942 1
1.62401028442114 1
1.56820094850641 1
1.60273154950904 1
1.28221495569827 1
1.48649703658829 1
1.10314683515033 0
1.41782286241673 1
1.28890930802642 1
1.21154250410384 1
1.73424088083403 1
1.63469255266901 1
1.43206160302298 1
1.50205033428562 1
1.71110092559765 1
1.68818911616198 1
1.67512340552391 1
1.51409549319387 1
1.40114072547791 1
1.44633658266704 1
1.57955986213707 1
1.39744137137531 1
1.44156809677117 1
1.3348016820185 1
1.60051991143263 1
1.4677170899473 1
1.88401427489038 1
1.56686487499938 1
1.21805711086428 1
1.59971468265371 1
1.51173961700254 1
1.60963071528267 1
1.47269243143315 1
1.34037804440949 1
1.5706563398556 1
1.75959124847292 1
1.7311867724788 1
1.37850527211489 1
1.61665865426928 1
1.59941491032051 1
1.30510283110908 1
1.44821094538725 1
1.71724769334801 1
1.57701077828159 1
1.61826318032711 1
1.69041862617751 1
1.0881958743804 0
1.38528712548488 1
1.22618163196538 1
1.21679953130911 1
1.63082015186633 1
1.3118646590034 1
1.5564790166411 1
1.70813756407183 1
1.64299572687208 1
1.59112770873465 1
1.58418760620523 1
1.40716348377918 1
1.42135928254 1
1.68810690336048 1
1.57449817286206 1
1.29262322165107 1
1.4915266077101 1
1.27578015757829 1
1.50342389688056 1
1.93409814955327 0
1.5448595699168 1
1.53908887957488 1
1.39048628895877 1
1.52827286236265 1
1.25579923084971 1
1.64054658803503 1
1.11333664698875 0
1.06875117435893 0
1.26227843533147 1
1.57186986444858 1
1.78794479658153 1
1.03196663113852 0
1.4104484522265 1
1.516390245626 1
1.74965962562992 1
1.36243505282999 1
1.39323018977904 1
1.61745210039288 1
1.58892666493515 1
1.56554823649693 1
1.69328182217038 1
1.19113147798419 1
1.20610346068528 1
1.68403491620406 1
1.7576371179345 1
1.49598255248103 1
1.55496859017233 1
1.128777269183 0
1.30481500717647 1
2.07461372624614 0
1.40449234366292 1
1.45417393561273 1
1.59784737285733 1
1.42269661598156 1
1.62988880465566 1
1.658564524734 1
1.35545878791541 1
1.54708496515919 1
1.53182920027347 1
1.58093803300877 1
1.42567510525269 1
1.60128923654131 1
1.58667903343089 1
1.56487818360522 1
1.87855811310308 0
1.34879017155014 1
1.20147619118317 1
1.2834863989398 1
1.55309446549002 1
1.58877171827144 1
1.69887411453882 1
1.61298824820644 1
1.5537731672863 1
1.51668950441535 1
1.33565688743865 1
1.62358000394418 1
1.63777946114248 1
1.408610036724 1
1.50526439047232 1
1.74225153031859 1
1.37144948758363 1
1.59182889178307 1
1.58652039962119 1
1.6035305295662 1
1.35800363602989 1
1.70709153312325 1
1.61638873489729 1
1.45830664440492 1
1.33772488143593 1
1.48654172031276 1
1.64431462815596 1
1.6346028563572 1
1.21700427964338 1
1.52703970088507 1
1.41485205720247 1
1.29200117499133 1
1.71584794725971 1
1.2325228377439 1
1.34377416583345 1
1.57262180384768 1
1.61120432198823 1
1.40854015111348 1
1.85997399129712 0
1.67444051983455 1
1.37137246818125 1
1.63012446986227 1
1.45883253367062 1
1.34897932810142 1
1.74200810797334 1
1.2545915882123 1
1.36046066917492 1
1.35191590615226 1
1.5209632423478 1
1.58700862036766 1
1.57811823684369 1
1.47247387447314 1
1.3787969577438 1
1.67984501736422 1
1.68734818723493 1
1.60252807079109 1
1.71228833397923 1
1.29636579977824 1
1.15070676018824 1
1.34985627683359 1
1.54434907528689 1
1.65633474434739 1
1.30720685319128 1
1.64437773216654 1
1.24094556304268 1
1.51221983665746 1
1.14553436715454 1
1.74020464332525 1
1.62087030504886 1
1.2654301721742 1
1.34121697255984 1
1.11443366072751 0
1.55637871108511 1
1.61614349528835 1
1.53963041815549 1
1.43218771303873 1
1.47303883087314 1
1.83396803868345 1
1.368013964356 1
1.84646970141628 1
1.6545329747701 1
1.35540031938363 1
1.35584187645555 1
1.39707497887802 1
1.92192256661566 1
1.25950063841566 1
1.36255107427879 1
1.66051247308585 1
1.28313587503829 1
1.39238962760019 1
1.54654207519125 1
1.4346055573287 1
1.54164243603502 1
1.54502081812783 1
1.78288081852325 1
1.3288180319846 1
1.27108270432449 1
1.92209774204193 0
1.40630812438978 1
1.38177851361782 1
1.76923959891722 1
1.40902737832275 1
1.42156130164337 1
1.58131288158607 1
1.26986276131089 1
1.26622366789083 1
1.49496511412194 1
1.32372105986445 1
1.49262831272901 1
1.62130316134621 1
1.7377478004723 1
1.47742209866012 1
1.31543719356122 1
1.12093004443425 0
1.60116411795587 1
1.68705571337732 1
1.55807834702713 1
1.53849255639132 1
1.62307070801556 1
1.41186876839876 1
1.72224108241106 1
1.39957496918076 1
1.31646463716544 1
1.62585636083212 1
1.4104753613257 1
1.61855243929318 1
1.45429166390226 1
1.5747555940319 1
1.64646611488765 1
1.64753827313737 1
1.39678082455739 1
1.33323527209783 1
1.28218271686024 1
1.25312512251885 1
1.41597642376278 1
1.20103158702767 1
1.3646103531872 1
1.2514980431978 1
1.50393631877079 1
1.26384548666649 1
1.1813392462085 1
1.36495169725752 1
1.64958636058332 1
1.37781998542373 1
1.36870059204538 1
1.64212168272948 1
1.57383853486471 1
1.42785676135428 1
1.56321246084847 1
1.34597378927637 1
1.589761161891 1
1.6522931162203 1
1.66309305073421 1
1.64346566475903 1
1.59391199855727 1
1.51707246544886 1
1.55908775612353 1
1.22805543298589 1
1.32759981025445 1
1.33302272387894 1
1.56286763863248 1
1.26368698393031 1
1.39783594922769 1
1.33299459530731 1
1.6708139329295 1
1.20012593978987 1
1.57978747141852 1
1.49067401274608 1
1.54279928633103 1
1.49849624052093 1
1.88062129053723 1
1.2618647206179 1
1.31195574126247 1
1.54139170800417 1
1.48581167817697 1
1.16523396954337 0
1.73880607715547 1
1.54013096840146 1
1.48739124482514 1
1.48976786401581 1
1.4696962756723 1
1.29153848369038 1
1.4536994214364 1
1.570070296876 1
1.455957371381 1
1.4567074407285 1
1.49503486461707 1
1.38113004659009 1
1.66866360814405 1
1.60423282212948 1
1.41363903499061 1
1.57995621127822 1
1.43223373429099 1
1.37378564065727 1
1.61944984072297 1
1.77690853724077 1
1.33756571903643 1
1.55091250142819 1
2.10378514652655 0
1.7292437759574 1
1.54714888502878 1
1.36212115041796 1
1.1806996406812 1
1.41535173136986 1
1.24288212244199 1
1.39377650990488 1
1.56564991042552 1
1.60871540442999 1
1.30040412798368 1
1.44430003603901 1
1.32405679709988 1
1.2819619500134 1
1.3983549955636 1
1.66407289200383 1
1.47158475831934 1
1.16817495069891 1
1.63318084513331 1
1.42581348035335 1
1.12311374464616 0
1.52564990398832 1
1.40035587748319 1
1.07869367301367 0
1.66676471467468 1
1.26600522935105 1
1.20456521957382 1
1.23021390878481 1
1.47220031188554 1
1.47492702283886 1
1.54187482417493 1
1.46122324691093 1
1.56870665062353 1
1.52755841965249 1
1.4611821552872 1
1.51847103837475 1
1.31146529252981 1
1.67378726908854 1
1.51646258223713 1
1.35987800029714 1
1.44144479902702 1
1.62299884181583 1
1.20105378547055 1
1.91326768201829 1
1.4230506642604 1
1.59281608414108 1
1.39594071723808 1
1.38049045145842 1
1.35127242742611 1
1.29429695930088 1
1.36058671694655 1
1.56772764641725 1
1.29366965332959 1
1.73344674035617 1
1.30601135671805 1
1.48749020218314 1
1.53305619713839 1
1.37671521918041 1
1.59664844051874 1
1.69973837525232 1
1.51373694210987 1
1.50163966965912 1
1.45961581613644 1
1.75969786458368 1
1.2680418763377 1
1.77377869092304 1
1.3632740031888 1
1.52895723937584 1
1.36559176403918 1
1.2000468197782 0
1.63769378899142 1
1.44199385794146 1
1.58455168123977 1
1.78627604078519 1
1.82566545605673 1
1.61631181872314 1
1.5072340446129 1
1.15949303167808 1
1.11643487906131 0
1.38434822705531 1
1.43017783052594 1
1.57932138822988 1
1.27770988306874 1
1.47109136784808 1
1.38406351454661 1
1.51763445486522 1
1.63305066104999 1
1.97434915036321 0
1.5357817974485 1
1.49944334996819 1
1.41904593116368 1
1.03035473848769 0
1.40443009935968 1
1.32883826136109 1
1.57534032308613 1
1.40855548033059 1
1.69888824333749 1
1.43291740561098 1
1.51114512072786 1
1.73827854984542 1
1.70755133814185 1
1.35065297783562 1
1.54402025909565 1
1.22019334755996 1
1.34515283950128 1
