# Supplementary material for: Bias caused by sampling error in meta-analysis with small sample sizes
Source: PLoS One. 2018 Sep 13;13(9):e0204056. doi: 10.1371/journal.pone.0204056 (PMC6136825; doi:10.1371/journal.pone.0204056)
Supplement: S5 File — (ZIP) [file pone.0204056.s005.zip › results N = 10 theta = 1.5 tau = 0.2 sz = 500-1000.txt]

"dl.theta" "dl.cp"
1.51757536913768 1
1.39821894603118 1
1.43227766307645 1
1.43840700977902 1
1.41807944719968 1
1.54333345833318 1
1.48050982345739 1
1.50222230188201 1
1.34805448710484 1
1.52771142996284 1
1.58810780247562 1
1.60728561156331 1
1.55847826620133 1
1.4357573016033 1
1.56051969471182 1
1.43080696466863 1
1.59969606625695 1
1.4187571851144 1
1.43861768437396 1
1.53786524252773 1
1.58013174397088 1
1.51543138118259 1
1.48890657912577 1
1.50387215086504 1
1.39002294580071 1
1.5893218909443 1
1.58983695541457 1
1.39554898006684 1
1.49925892486981 1
1.50300214855468 1
1.52985972795092 1
1.37218962696337 0
1.50723139113108 1
1.48932235001016 1
1.65935074473798 0
1.45803146438191 1
1.4521841658375 1
1.63507333340753 1
1.50924348348747 1
1.54807724978562 1
1.66637439749855 0
1.40184990815563 1
1.4683467477978 1
1.44822271625022 1
1.43861942660716 1
1.57683888839785 1
1.70967579934951 0
1.45804425437022 1
1.41909350772771 1
1.56690474313902 1
1.54306746742483 1
1.53895983760025 1
1.40179031714517 1
1.64912317435174 1
1.47612206602093 1
1.70272982048396 0
1.41463065327461 1
1.58306429909203 1
1.5322957432227 1
1.40638051181198 1
1.56123000842198 1
1.4401945369663 1
1.44803577276978 1
1.50268996836708 1
1.42034419057158 1
1.49184168577443 1
1.54996373851161 1
1.34477955317433 0
1.52933143836728 1
1.4227381684387 1
1.60603662985543 1
1.48966667372387 1
1.56338024417073 1
1.41085355923012 1
1.34419617491448 1
1.39414214119421 1
1.51208413060784 1
1.58883062456133 1
1.46680927043759 1
1.46493880811986 1
1.49236161624527 1
1.42817724912453 1
1.52799016807582 1
1.55118832838682 1
1.54304811416312 1
1.43867859493571 1
1.55332917145228 1
1.48168857246604 1
1.50734319125207 1
1.56761832170888 1
1.45971932667461 1
1.54932609703483 1
1.54220100442933 1
1.53136216500678 1
1.33682343069817 1
1.52401019029552 1
1.40206582347522 1
1.50100725953101 1
1.54682035180295 1
1.41573556077555 1
1.64755379816882 0
1.65003609832363 1
1.53168706773236 1
1.49894417689988 1
1.55395042220629 1
1.57518105047116 1
1.52247012934182 1
1.44729764978178 1
1.33268593367257 0
1.42898998426112 1
1.50938381481262 1
1.6195239255519 1
1.51876890975069 1
1.62681849491052 1
1.66138788669558 0
1.60564890246156 1
1.70663372603417 0
1.55323347501512 1
1.55551471931113 1
1.40007753629821 1
1.33078325726181 0
1.46496553941355 1
1.56350998116391 1
1.4643897713821 1
1.33645451980235 1
1.43497970793265 1
1.62119404136268 1
1.33527301030528 1
1.44611771426426 1
1.48788985916664 1
1.60967703625143 1
1.62844286761035 1
1.58390054858302 1
1.43785590436388 1
1.47887221991929 1
1.298609393714 0
1.3505377392712 0
1.57839232336207 1
1.49063437730311 1
1.62936216897325 1
1.52437752806386 1
1.54428800022968 1
1.68170591078324 0
1.58097698217721 1
1.54022558056981 1
1.39130920141291 1
1.52497780256156 1
1.52814554370134 1
1.51956300333741 1
1.53940709048863 1
1.44508201096742 1
1.63544566164568 1
1.43632498902651 1
1.54433508509449 1
1.3825737340992 1
1.60646550002994 1
1.38870119062182 1
1.55200386227567 1
1.54319405004227 1
1.45119283560196 1
1.52201456316656 1
1.46960637863982 1
1.44540954077538 1
1.42205719160256 1
1.49666994771361 1
1.58454544431232 1
1.7110346302674 0
1.53044348917826 1
1.42821586789266 1
1.35629044342218 0
1.48081734067022 1
1.5260714396473 1
1.56500063606803 1
1.58154359892179 1
1.50840059361949 1
1.42321736067753 1
1.44422992944351 1
1.39896305999795 1
1.37301565393565 0
1.39276867683827 1
1.45422988751576 1
1.47813938414466 1
1.55580615944345 1
1.48541551057392 1
1.43699825805929 1
1.50079453599374 1
1.58083106287101 1
1.57690841923018 1
1.4948801914052 1
1.43745482176343 1
1.46980486743853 1
1.61607575564944 1
1.43365886427381 1
1.50779497533236 1
1.52800907846061 1
1.57661020810157 1
1.42634003804715 1
1.40496503469982 1
1.38060680424559 1
1.57708548982368 1
1.40625477195101 1
1.41739495739773 1
1.57878881572327 1
1.50482920526654 1
1.50953398361929 1
1.4987101529388 1
1.51485594740376 1
1.3901014750909 0
1.53189942296864 1
1.54823976928858 1
1.45448869768412 1
1.58567854217782 1
1.40502473822716 1
1.44068020462406 1
1.56572682856877 1
1.61843177789547 1
1.68530399564974 1
1.50016344523708 1
1.33945390379935 1
1.56165781102819 1
1.39654382837025 1
1.40308337207288 1
1.47419655826339 1
1.41623361161471 1
1.47947968011235 1
1.47191020102321 1
1.51000445837871 1
1.42952978007292 1
1.47575937034671 1
1.42909236642637 1
1.63678758375025 1
1.62557330668104 1
1.53526659543706 1
1.58226181517684 1
1.59846838696679 1
1.61552151364226 1
1.46529798030644 1
1.46366186390016 1
1.57164893476301 1
1.51310108150319 1
1.59418455642652 1
1.4277551140443 1
1.51771128725348 1
1.30710309724691 0
1.52024108281478 1
1.41649918441353 1
1.57031729481122 1
1.49427843551859 1
1.5544682819331 1
1.51885558911618 1
1.51027542661079 1
1.3767170434295 0
1.45866662238937 1
1.55410412155401 1
1.6141605981024 1
1.68095670142019 1
1.6008364844371 1
1.56890719276169 1
1.51290101357418 1
1.52644045823188 1
1.42254592529616 1
1.5104483989854 1
1.4416863799401 1
1.59409607930534 1
1.43243238901767 1
1.50565171158243 1
1.55015293535021 1
1.50288654877492 1
1.4940391497246 1
1.40436072803707 1
1.41195637185212 1
1.73021440204188 0
1.46189731500417 1
1.56093123589435 1
1.50556053800363 1
1.54169972436603 1
1.52147742807923 1
1.59284772486485 1
1.63574112148997 0
1.45249178733696 1
1.36424424607473 1
1.50812262752282 1
1.52536457006499 1
1.65420823331874 1
1.47552691030674 1
1.60419709976416 1
1.51008085368166 1
1.57060046805253 1
1.41218834847969 1
1.55777633556238 1
1.47397269333693 1
1.52128625533913 1
1.41227046395811 1
1.51904434489312 1
1.47758286570535 1
1.31003325905959 1
1.54198451626986 1
1.46869510880032 1
1.51971599876888 1
1.49081748278001 1
1.43881992528427 1
1.42183370165698 1
1.61841163510528 1
1.48213640688276 1
1.39164196754129 1
1.56782269678446 1
1.3856255160995 1
1.44971364174687 1
1.51516339004914 1
1.6691328350121 1
1.5755806521608 1
1.49544348166118 1
1.54089376115896 1
1.59273878778398 1
1.40962577900149 1
1.54919529436299 1
1.51723276148082 1
1.45165040454261 1
1.38780254643457 1
1.4674677122348 1
1.39995864792226 1
1.55968859943298 1
1.47378747111279 1
1.82185941761939 0
1.5449157001997 1
1.63732215016023 1
1.5378477909304 1
1.5708642168832 1
1.63090281506154 1
1.35453608039742 1
1.49834195915829 1
1.46700567504414 1
1.54694193632045 1
1.60444411661826 1
1.46110903820325 1
1.58756007022182 1
1.47579159067615 1
1.45935757233386 1
1.69123500536871 0
1.64073695637088 1
1.50039027294116 1
1.51292419024792 1
1.23665159781426 0
1.46994591010138 1
1.47488938364498 1
1.52691730656755 1
1.45036476792255 1
1.39866040804795 1
1.55068687395987 1
1.60439063413075 1
1.46580928310422 1
1.4621122652658 1
1.42498630916337 1
1.35274795283972 1
1.37613651708176 1
1.61580018499682 1
1.63489957591889 0
1.42810619266677 1
1.50449022086174 1
1.52161273308674 1
1.49967985170859 1
1.58068877725718 1
1.4240771671227 1
1.43266364562921 1
1.51522595102503 1
1.43740526306299 1
1.3747355761964 1
1.41502124778401 1
1.50107341118687 1
1.46702333677372 1
1.46970643500814 1
1.39952237233637 1
1.43002050809229 1
1.43014932157415 1
1.44688850309603 1
1.53001331783633 1
1.55619471637921 1
1.48324549782296 1
1.41794181336247 1
1.45986039184731 1
1.51249028955671 1
1.54702354345276 1
1.40740795644275 1
1.47133954370963 1
1.63519080250727 1
1.54477099233999 1
1.61729145098333 0
1.53414288644108 1
1.39178957105278 0
1.42315957555939 1
1.61291216233428 0
1.51478529827807 1
1.58710208913193 1
1.58891289467927 1
1.52407437051052 1
1.48055542711403 1
1.53623348796039 1
1.41680412814873 1
1.62033217197388 0
1.53725215309703 1
1.51886630441923 1
1.45756547921503 1
1.58346068262373 1
1.46479858277971 1
1.47288443321869 1
1.54141351591134 1
1.52796309387824 1
1.55354076431314 1
1.49211535039244 1
1.47254983180824 1
1.4763317891047 1
1.41572952726373 1
1.51661528428436 1
1.51310629416643 1
1.48541121122542 1
1.6572789919243 1
1.54060269638325 1
1.49671831867036 1
1.45612469935208 1
1.51919735782781 1
1.46644456901311 1
1.5123282158028 1
1.39409997465451 1
1.54417503829955 1
1.42416390515029 1
1.47812218887798 1
1.38270430393061 0
1.38666601363582 1
1.37768305401788 0
1.48909473550688 1
1.47457122948498 1
1.33111647920966 0
1.42105072944493 1
1.51437500813446 1
1.52228645540551 1
1.73244145825486 0
1.39391606447618 1
1.51815631192247 1
1.51868572370118 1
1.43603129420107 1
1.54266827139396 1
1.55781289389175 1
1.43613174836254 1
1.69930235548631 0
1.59055339228416 1
1.58415012468963 1
1.52816922151032 1
1.49939906149102 1
1.47320470042654 1
1.44541032846898 1
1.53780521285307 1
1.52914662664803 1
1.52914604455913 1
1.49407642536927 1
1.44422124057301 1
1.42279539528112 1
1.43805801905355 1
1.55534856604974 1
1.51878795775212 1
1.62798617377955 1
1.53425727404384 1
1.59592564767404 1
1.46516456299155 1
1.55794225850725 1
1.45502246254957 1
1.40929598467162 1
1.5021799217767 1
1.39332326397073 1
1.42287603211324 1
1.48748084214247 1
1.5437473953845 1
1.72738047078346 1
1.63246606990764 1
1.52556964262681 1
1.37819696338696 1
1.49631813978926 1
1.35062741777684 0
1.47170627040487 1
1.47747814050276 1
1.54677118512139 1
1.40106398337832 1
1.48789740177279 1
1.45339946029035 1
1.34592219434018 0
1.43795336867447 1
1.57643171057867 1
1.47750687702189 1
1.37948427802037 1
1.53809966677965 1
1.47080393125383 1
1.45549536772902 1
1.56509205038726 1
1.3916614744622 1
1.50049295483918 1
1.68923153023702 0
1.57551993588515 1
1.52913318628548 1
1.61444017659792 0
1.46093082820287 1
1.55535830003771 1
1.46452183441592 1
1.41732642538814 1
1.39573676156098 1
1.5040462327958 1
1.38483143904159 1
1.44225574614169 1
1.58697611642014 1
1.54868624830507 1
1.57537208213962 1
1.46955224309598 1
1.52544543108444 1
1.44492779265139 1
1.57918928362263 1
1.508582392552 1
1.46442536420483 1
1.53726023189045 1
1.51043662860633 1
1.45808416439448 1
1.38148513060997 1
1.71762990466925 0
1.47622818708383 1
1.54558574627996 1
1.58373642427138 1
1.50350583534864 1
1.43519801691102 1
1.48596158423753 1
1.54703351815017 1
1.66075104925549 0
1.48341576027763 1
1.50493627432022 1
1.46597416383835 1
1.38646464122236 1
1.44503828516303 1
1.58364441957082 1
1.60372191578875 1
1.38525470335419 1
1.61354973944927 1
1.3865871766211 1
1.50569783568533 1
1.25428688727995 0
1.47368663257717 1
1.62292485589884 1
1.54775039777762 1
1.3701168957821 1
1.40405144592099 1
1.48677755575223 1
1.4159448454754 1
1.53539285759342 1
1.52326729074998 1
1.40583559778843 1
1.51295310766225 1
1.51850791916572 1
1.41356289313551 1
1.69963493705598 0
1.3096126218596 0
1.3269852124217 0
1.50085463697933 1
1.29501902056009 0
1.61042562217615 1
1.41510521513195 1
1.49250184831746 1
1.58836144372607 1
1.45763878321984 1
1.48690431311148 1
1.62629189875516 1
1.53733929596883 1
1.54668947633528 1
1.64164443024394 1
1.55973096868357 1
1.40769126868329 1
1.49757168318342 1
1.48640855718372 1
1.5424634621011 1
1.37214028924148 1
1.4881031074656 1
1.49731620199009 1
1.58632360546482 1
1.45263394197141 1
1.44831314979625 1
1.57785014761894 1
1.50809866249752 1
1.34242749282407 1
1.55943570769519 1
1.62942235658561 1
1.46305661370892 1
1.65211947294051 1
1.47152156140991 1
1.45063397179076 1
1.59795214138958 1
1.36900036643248 1
1.43897283711905 1
1.51979368335751 1
1.57436519177461 1
1.60078711025324 1
1.38675930223183 1
1.4408652119306 1
1.45478398848861 1
1.51273225104808 1
1.49588053429202 1
1.4649886776978 1
1.5064181023558 1
1.28685829328287 0
1.54024992308989 1
1.56690440203357 1
1.43868132776968 1
1.50587352249583 1
1.44630923685937 1
1.33583228453519 0
1.51758960380648 1
1.47441554017703 1
1.50022530186959 1
1.5134535301455 1
1.52890011192988 1
1.50374300482544 1
1.47237266107191 1
1.52340143738888 1
1.47247639340627 1
1.44786386050205 1
1.58635832000668 1
1.56595451613967 1
1.59857495570955 1
1.52411282279256 1
1.50110281121395 1
1.56661914719586 1
1.48610727804869 1
1.4286514426331 1
1.44429828870068 1
1.52219381859347 1
1.6388368433615 0
1.38862851011748 1
1.48698062719322 1
1.52658545600909 1
1.56336961108934 1
1.50288891735251 1
1.4848956837527 1
1.47139549371309 1
1.47443959144278 1
1.55651180563252 1
1.54067836261482 1
1.50426368694357 1
1.50823138318267 1
1.504919932996 1
1.63765690612283 0
1.39654761120642 1
1.50686318837794 1
1.35931487981774 1
1.38970401961257 1
1.47507491533988 1
1.52811176590327 1
1.34236038445407 1
1.5835071352343 1
1.61741977983656 1
1.58636825537565 1
1.43612867070869 1
1.48342603474595 1
1.45129604849376 1
1.37270935958002 1
1.35831280220593 1
1.4291237665622 1
1.54648831863354 1
1.58721226253858 1
1.50732565948851 1
1.47665069277268 1
1.55428216082511 1
1.39505234192753 1
1.44989226033946 1
1.50266581558409 1
1.43760702306616 1
1.45908065854609 1
1.56016054460055 1
1.64706324114676 0
1.47640125717929 1
1.35799221278357 1
1.40960937365091 1
1.37812214920231 1
1.46125123962673 1
1.42533147491941 1
1.52007914886633 1
1.39387098084621 1
1.44186795542415 1
1.42237928465593 1
1.41430934130591 1
1.43405559139643 1
1.50184879687646 1
1.40258360122819 1
1.57322253133251 1
1.44144211644249 1
1.36776233113652 0
1.50981821316716 1
1.53054385591128 1
1.48522826283628 1
1.44658434459019 1
1.51304316964168 1
1.41696900668155 1
1.62494129836909 1
1.52306206379203 1
1.47790557430216 1
1.4633446246512 1
1.53359130763092 1
1.42472797059351 1
1.54683165191581 1
1.38747622905009 1
1.63206687320342 0
1.50769940642244 1
1.56691069231279 1
1.51889111692107 1
1.54065595899883 1
1.54206904788742 1
1.57575245744186 1
1.44210698131831 1
1.57154999087132 1
1.55188163192901 1
1.38349737073516 0
1.41938391506369 1
1.61166352825401 1
1.32201626808784 0
1.43746415771076 1
1.55736468065114 1
1.53358131123206 1
1.6027146947233 1
1.48776098246621 1
1.48336276827598 1
1.40231649291567 1
1.46109555724492 1
1.38744820985949 1
1.57594421683577 1
1.51426419865526 1
1.58351216837276 1
1.59634838650739 1
1.39495067809466 1
1.55454115160786 1
1.4507694049634 1
1.55157924843973 1
1.42306157228182 1
1.51014932066491 1
1.57364330393776 1
1.53624957204782 1
1.4955073655462 1
1.47916737022155 1
1.45186599985195 1
1.28429799586796 0
1.49976005468044 1
1.38294557007045 1
1.38963797282839 0
1.52914089586756 1
1.55768700376475 1
1.47734187463628 1
1.60401369413879 1
1.49015265011371 1
1.5198561906617 1
1.57824779258059 1
1.54335758020156 1
1.58418348524397 1
1.52807650305705 1
1.57066566010594 1
1.57161342221095 1
1.54587106762919 1
1.36894330701706 0
1.46066118396416 1
1.33666978218411 0
1.53171929536082 1
1.41885656932162 1
1.46350376640846 1
1.40549019883601 1
1.62472334082996 1
1.37557396258297 1
1.4703534326008 1
1.50960900631071 1
1.498490809128 1
1.40752187999562 1
1.37731123951955 1
1.54303369086208 1
1.48949769982561 1
1.60157673715396 1
1.44106982442845 1
1.38767962367739 1
1.58686313590143 1
1.39598849926617 1
1.51930806279868 1
1.50103367223554 1
1.5320188043693 1
1.52528872545979 1
1.61969203427013 1
1.47841626676753 1
1.55731199789882 1
1.43856192604877 1
1.5068855833888 1
1.42835972524433 1
1.56041982151815 1
1.56570156027599 1
1.55036318506432 1
1.48695701644121 1
1.37976354108132 1
1.62871665380237 1
1.58217747922107 1
1.54054246069657 1
1.48475950875018 1
1.50004422213675 1
1.35306051427562 1
1.42084206758331 1
1.50350024849873 1
1.62317998793931 1
1.39947418177771 1
1.43748102657535 1
1.48116212689868 1
1.55874048883661 1
1.41338453429399 1
1.55371874093912 1
1.62874769647132 1
1.54397506670359 1
1.4416994574543 1
1.53138937173078 1
1.6688251499751 0
1.5484938656273 1
1.54795931227247 1
1.49489846043047 1
1.4572477814512 1
1.4757738838721 1
1.53544136164791 1
1.56600872037266 1
1.38558927609461 1
1.39568763340272 1
1.54702638521788 1
1.47387453364845 1
1.50791680613893 1
1.51219866885834 1
1.39702659844702 1
1.44485362759912 1
1.52357844543451 1
1.67165481895249 1
1.48554969144383 1
1.62043620567955 1
1.36825078322871 1
1.2431030956897 0
1.54204410645235 1
1.56112092434376 1
1.66147000026323 1
1.42936758000541 1
1.37688194776717 1
1.35550587055195 1
1.4596720636886 1
1.48248965062489 1
1.64342797303037 1
1.40100219542747 1
1.28134840253193 1
1.28716866169987 0
1.55959488891248 1
1.58226077469014 1
1.5113022034682 1
1.41623853355438 1
1.523000895738 1
1.40457085067074 1
1.50080119984141 1
1.48038848984382 1
1.57961245538172 1
1.48468702110397 1
1.44483729385557 1
1.45634108332864 1
1.32378134115026 0
1.56526903520197 1
1.39800850118174 1
1.60868066757409 1
1.29291527316459 0
1.43487000970891 1
1.32686935560201 1
1.31009021801139 0
1.39692056385286 1
1.28662510814841 0
1.4315346370667 1
1.5222588105583 1
1.52389649269912 1
1.58827551960379 1
1.4518394286462 1
1.32067659225382 1
1.51926804288605 1
1.56758811989375 1
1.55447241348062 1
1.5217744768922 1
1.49302668397998 1
1.57545204014703 1
1.4920860971062 1
1.55259616829533 1
1.51596356666776 1
1.58415264084575 1
1.38907581969301 1
1.39824783000772 1
1.37129627660207 1
1.608333961195 1
1.54403434406346 1
1.40374818233004 1
1.61947004023379 1
1.5170328739138 1
1.47740318246641 1
1.42668675823343 1
1.61122489769536 1
1.56063320136964 1
1.50220996476564 1
1.61569225272687 1
1.5645780121359 1
1.5000315769828 1
1.53324958858706 1
1.38882598984052 1
1.42311640300042 1
1.49307901913316 1
1.56430442308225 1
1.56089048295815 1
1.50122049255982 1
1.53801945121967 1
1.6290603714326 0
1.45916257379971 1
1.34566607349917 0
1.47654681130034 1
1.54429631312917 1
1.40718600178769 1
1.45622633428549 1
1.49255979485774 1
1.44985907535456 1
1.34281519859074 1
1.53563300822627 1
1.56722071421147 1
1.41677577859211 1
1.509021251692 1
1.45277792576622 1
1.40346624997733 1
1.39947302785486 1
1.49202997155037 1
1.60271299265169 1
1.51727894317674 1
1.65144414307328 1
1.54903353607339 1
1.51592759332383 1
1.39067787203488 1
1.40601875214263 1
1.46276578760538 1
1.63922333329848 1
1.4499149124713 1
1.51392051395845 1
1.56197033899591 1
1.5852976988248 1
1.3782160323331 1
1.44968631938131 1
1.42119477729532 1
1.53907325919015 1
1.58442820299005 1
1.64181130760824 0
1.62669154010219 1
1.42474068942647 1
1.34448261076807 1
1.56874309081407 1
1.52472223412674 1
1.49273500739812 1
1.39110949141847 1
1.56905885863611 1
1.59838389152113 1
1.46971553951674 1
1.52965752627075 1
1.71587328116939 0
1.4848717360092 1
1.64628332291442 1
1.5731982492478 1
1.47795076522204 1
1.45637566281768 1
1.4018030605771 1
1.43893544045742 1
1.48745135291271 1
1.5265983637133 1
1.51862640350822 1
1.44361784160315 1
1.54873339566783 1
1.54646693130325 1
1.52573389467154 1
1.56687751002792 1
1.51189488188263 1
1.59181829387391 1
1.30280928206725 0
1.39588305550614 1
1.62178071303725 1
1.49322019116469 1
1.60079902137087 1
1.58467916861579 1
1.52629901528847 1
1.59130482753128 1
1.54606040093176 1
1.55461374853088 1
1.40349979799058 1
1.4093416767358 1
1.52090303674479 1
1.38966095050311 1
1.60079785119304 1
1.38358659201602 1
1.53957007192165 1
1.4293474713408 1
1.60293863496925 1
1.47959521223208 1
1.46748294865105 1
1.54625494736635 1
1.468315112347 1
1.51990095848389 1
1.58696186064322 1
1.51756627179917 1
1.49910177563373 1
1.52509043991916 1
1.41189225464558 1
1.51123849347203 1
1.529116306882 1
1.63463433357265 1
1.35910931284953 0
1.65261235181846 1
1.52091201410117 1
1.56147229855486 1
1.4840256849314 1
1.59165722404244 1
1.40509089942367 1
1.37897830586193 0
1.56614760943578 1
1.56744259786 1
1.48949291747068 1
1.64063607585094 1
1.36205417497719 0
1.50713999298034 1
1.52538425975911 1
1.46745865724789 1
1.48536177329755 1
1.70459820894706 0
1.40048304581442 1
1.47047773864943 1
1.50248011417737 1
1.48965803861438 1
1.49942349656488 1
1.41979651557795 1
1.42783533240818 1
1.5487995287675 1
1.45647876548751 1
1.60414839422759 1
1.56007721516272 1
1.6109847903274 1
1.43059625135517 1
1.39054960138968 1
1.4107166995576 1
1.58715796713777 1
1.57750019413283 1
1.49780643790342 1
1.56688982269747 1
1.41489298335374 1
1.40941396680799 1
1.7045173464642 0
1.41862431706499 1
1.41463111913383 1
1.39844693692529 1
1.60145097472229 1
1.47065423127092 1
1.67546850322505 0
1.4692074542775 1
1.44857676417966 1
1.60897118105073 1
1.61434828974885 1
1.65485516815516 1
1.36158570761993 0
1.55494423631288 1
1.47325372081911 1
1.487693212353 1
1.63203800785143 1
1.29430452536708 0
1.370434570126 1
1.48233126042803 1
1.5682830542416 1
1.4354926811008 1
1.47606118514363 1
1.43383176463865 1
1.55198021647843 1
1.59740764217692 1
1.47782442120738 1
1.57180524472867 1
1.41935858075872 1
1.5134058006645 1
1.51376891654886 1
1.44103191911008 1
1.43675091088722 1
1.42628796306786 1
1.47347569495615 1
1.63358795813914 1
1.52946051624331 1
1.5087399461102 1
1.50492205416046 1
1.52307125058275 1
1.50763962843646 1
1.59113022222016 1
1.45282372906022 1
1.59185206504407 1
1.40579216784518 1
1.55803672303172 1
1.4860121947344 1
1.58354523482067 1
1.42486532700934 1
1.53335172637618 1
1.56305607713878 1
1.42375481754628 1
1.48169648562274 1
1.42420808172754 1
1.57481273696738 1
1.48355919466485 1
1.44977481767637 1
1.57607433560445 1
1.47784328529395 1
1.48057925468111 1
1.63671100407678 0
1.37801785442699 1
1.50534257690732 1
1.55184735344069 1
1.43515784109351 1
1.4058530427905 1
1.44196429301734 1
1.40954928106237 1
1.62370954449648 1
1.45478716448303 1
1.56910338625479 1
1.57310384743439 1
1.40403546574279 1
1.48999438968774 1
1.44196674443417 1
1.51796627431454 1
1.50643626934293 1
1.52109571322733 1
1.55930114602586 1
1.42797974454822 1
1.69039517043909 0
1.4252066313876 1
1.46587980622085 1
1.5625757613203 1
1.5387990532753 1
1.49683302767153 1
1.40028180473393 1
1.55733802828119 1
1.42694624564785 1
1.51834012559673 1
1.42145616194848 1
1.47678970221337 1
1.48167047230929 1
1.57365188284185 1
1.45276423750577 1
1.6309187136687 1
1.60134032509678 1
1.48206235907782 1
1.55940941093824 1
1.58826816143038 1
1.4538037964107 1
1.47588770748706 1
1.60564862157013 1
1.53449775546231 1
1.57635026869477 1
1.59820125237405 1
1.50576584452207 1
1.54617859338402 1
1.59012566715427 1
1.49957978952241 1
1.3188538530478 0
1.51063674132108 1
1.54484530661238 1
1.61332015899518 0
1.45789371853863 1
1.52891098308812 1
1.56552475214629 1
1.39806624860919 1
1.4187831748949 1
1.52885878375715 1
1.67151676972144 1
1.57785500457051 1
1.275968328454 0
1.43115372855391 1
1.55791310595109 1
1.529554729322 1
1.39682926044307 1
1.44208529403152 1
1.62138403445485 1
1.4330484027668 1
1.4602587804355 1
1.48806337104535 1
1.47937757205698 1
1.43207677705083 1
1.53802359433399 1
1.62171940804761 1
1.55277210848858 1
1.50786586212456 1
1.49945938682865 1
1.60850065500054 1
1.56748113168257 1
1.43393450108612 1
1.6716929998183 1
1.43804466284423 1
1.44161164715783 1
1.46992587422919 1
1.39672904324513 1
1.5505692115829 1
1.57742385032839 1
1.50072098010216 1
1.52339772445319 1
1.42698087781658 1
1.48443004444874 1
1.52843828949848 1
1.51297752553011 1
1.5102495988899 1
1.30236024686857 0
1.63837725087591 1
1.57361397505985 1
1.54354704854509 1
1.41800258946629 1
1.52456270268668 1
1.43496781555247 1
1.5609996335447 1
1.44477891583528 1
1.4403251019307 1
1.49728891699461 1
1.5231404862973 1
1.35113442285899 1
1.44862211758042 1
1.47588810923607 1
1.46839129318073 1
1.40833934206404 1
1.57969035396749 1
1.3650808265425 1
1.57745961232918 1
1.52039123340101 1
1.46663854151267 1
1.54693747269432 1
1.54454777154214 1
1.50900932943334 1
1.44074731723643 1
1.53966667554886 1
1.4913338438625 1
1.41390662556979 1
1.59844883174737 1
1.58282979504541 1
1.32235432766665 0
1.44082650293625 1
1.52452822471462 1
1.54268106420156 1
1.43472963814693 1
1.46782790442388 1
1.62776171266553 1
1.6349869514297 1
1.53041489660404 1
1.53287130997559 1
1.60504179368953 1
1.52718370236566 1
1.43798115234862 1
1.39494696736686 1
1.46754213329272 1
1.64202820562584 1
1.31008447141837 0
1.47535998101514 1
1.47552704896616 1
1.35474509720717 0
1.54663264306239 1
1.50105537856554 1
1.61423260277915 1
1.50314842531777 1
1.58890078232066 1
1.59851435204132 1
1.54784335916202 1
1.32096354899904 0
1.46470183854733 1
1.42160681315739 1
1.49701177227215 1
1.40639857765791 1
1.47728828794936 1
1.4536302463983 1
1.5730733539818 1
1.64236712679902 1
1.54552976142616 1
1.56873133140825 1
1.60224370397296 1
1.39687763391609 1
1.4423407641811 1
1.46415107928768 1
1.4434151691261 1
1.52304256477683 1
1.48753733851485 1
1.55198875714651 1
1.40167712643846 1
1.33444050983477 1
1.41428926802536 1
1.43804272483634 1
1.62895061696627 1
1.54090505950144 1
1.61418792338992 0
1.59541458839339 1
1.53964395883339 1
1.48057317401026 1
1.47186398652544 1
1.44872638634086 1
1.42279290901116 1
1.59659229957555 1
1.52006908562733 1
1.35609318304031 1
1.53551721550737 1
1.4617037507829 1
1.44726359706976 1
1.48053184383386 1
1.60016606085058 1
1.54283004235315 1
1.42182927152596 1
1.55042312685515 1
1.52384145545816 1
1.46212266996241 1
1.3919843397737 1
1.63752353653003 1
1.51912428866595 1
1.45519527351582 1
1.54711718744546 1
1.54397972278279 1
1.42740212495955 1
1.63034643023256 1
1.48438073636723 1
1.58822850698121 1
1.55519645412422 1
1.53078827933248 1
1.73151488787141 1
1.49078192643752 1
1.5947346951126 1
1.43790111367394 1
1.35145534187671 1
1.6251264775099 1
1.39476031885475 1
1.5156473859056 1
1.57805832403212 1
1.37671273411444 1
1.46193724635526 1
1.6056354533093 1
1.51484200610791 1
1.55678251918023 1
1.41731470859496 1
1.45047133983037 1
1.48750386407367 1
1.5843722294102 1
1.23219406912485 0
1.33266017465013 1
1.37086307790033 0
1.45235194567599 1
1.52817784468545 1
1.4664562388876 1
1.47252092729775 1
1.5248299344905 1
1.6505002862879 1
1.44001832210778 1
1.40123978060181 1
1.51649675959252 1
1.62732960671255 0
1.51384464479113 1
1.50370134069794 1
1.44554240173478 1
1.5539097506165 1
1.5197685144394 1
1.61149303724172 1
1.35940471907186 1
1.56949068211268 1
1.41223715370525 1
1.53628083836444 1
1.36282681765327 1
1.41136623761898 1
1.37690658634058 0
1.41322134075936 1
1.52662613519212 1
1.41475708333404 1
1.65940448810699 1
1.50668523425559 1
1.48071771730372 1
1.63070412087117 0
1.48544567762594 1
1.49906910922214 1
1.47667956708481 1
1.62020241079624 1
1.67712360581077 1
1.45134874231836 1
1.41729650892048 1
1.54245105781165 1
1.53658215602948 1
1.58793132265527 1
1.49406135800276 1
1.55170152139319 1
1.38013125837443 1
1.62691730115678 1
1.56068481465448 1
1.6079478142696 1
1.6281597677648 1
1.50940144853008 1
1.4535268067729 1
1.52296320245573 1
1.44873773763945 1
1.62738156132428 1
1.61279220158441 1
1.59665029178858 1
1.56774033525223 1
1.53082543116017 1
1.44577673104193 1
1.51344139188543 1
1.46147956257998 1
1.4016215733655 1
1.47170351746016 1
1.42770281336079 1
1.54325686137412 1
1.56617281866592 1
1.59609566226035 1
1.42246302517301 1
1.48286895147503 1
1.46741737893913 1
1.44562741992756 1
1.63643463319543 1
1.424376472105 1
1.55493178465973 1
1.50984709224822 1
1.42798786369382 1
1.58800725045151 1
1.49984465325721 1
1.65290425524774 0
1.46721397941012 1
1.60134258087032 1
1.39917013353271 1
1.47082021345754 1
1.44620497337029 1
1.60079237037421 1
1.48188530027596 1
1.4644331241588 1
1.54194582713582 1
1.42684684987329 1
1.40520161204715 1
1.4925030595029 1
1.42110051288736 1
1.41234295578027 1
1.35841525790765 1
1.4627469961747 1
1.53328479060841 1
1.565988086678 1
1.47825262688458 1
1.40945796054919 1
1.57703333022315 1
1.33449583405298 0
1.51066467772193 1
1.59800163088407 1
1.52317843178486 1
1.58936471344059 1
1.56479422657468 1
1.51885041898329 1
1.50345334868478 1
1.34781933872518 0
1.39889168885554 1
1.38726727699621 0
1.5585518373647 1
1.55004048324342 1
1.53496230738107 1
1.5067212790247 1
1.43431698735551 1
1.57048170542182 1
1.39759983605412 1
1.56470103985266 1
1.39488089809106 1
1.49438983949156 1
1.67913871643271 1
1.67015353039827 0
1.48258822139046 1
1.4442393650903 1
1.42277384087855 1
1.47191337542435 1
1.72238243848459 0
1.41370431075921 1
1.37308744175122 1
1.48444173933076 1
1.48471091561031 1
1.51725040819881 1
1.58088007743354 1
1.66795168135422 1
1.38748542456814 1
1.53648169277747 1
1.52021656598892 1
1.49787671038963 1
1.40019735025093 1
1.3359461782712 1
1.53852496267526 1
1.43502407274469 1
1.4936786921105 1
1.49036944994164 1
1.48461961865503 1
1.58045568155973 1
1.47656804815663 1
1.5583720855277 1
1.53729016200311 1
1.43657836387361 1
1.39137352731115 1
1.63339236736389 1
1.35474724047838 0
1.5265646022699 1
1.58056844730989 1
1.39788602738815 1
1.41385936481124 1
1.42752919781179 1
1.61898152150378 1
1.44995381109886 1
1.46620422205403 1
1.48512868251029 1
1.55575468424715 1
1.52768068174106 1
1.52063536636827 1
1.55384032311182 1
1.54807801219845 1
1.46995578288923 1
1.60492681979195 1
1.50425976628523 1
1.46176140937542 1
1.40935220127056 1
1.53789552998588 1
1.60203389253256 1
1.49580769741311 1
1.59404698144524 1
1.49432567264851 1
1.44433284680969 1
1.59614560353504 1
1.58242317244966 1
1.47130298525044 1
1.3645046973544 1
1.54787041931019 1
1.4633828016525 1
1.49789022967278 1
1.41528156896077 1
1.50864592957666 1
1.52402299152853 1
1.47388575092076 1
1.27848292219728 0
1.6166945702501 1
1.5813692760193 1
1.54527305146046 1
1.43626299515302 1
1.62934534587968 1
1.52897794672597 1
1.52667580792468 1
1.56725992565309 1
1.57636047837187 1
1.47474280918848 1
1.4750677794139 1
1.50412856838914 1
1.46303204446408 1
1.39125820678951 1
1.3524211906019 1
1.26187005693416 0
1.39146367204716 1
1.5080300270906 1
1.51576715664061 1
1.36998778218782 1
1.47514494957155 1
1.44297968300097 1
1.43930324597047 1
1.50878409025178 1
1.67722139536023 1
1.60222484113375 1
1.50425106455461 1
1.50184024736694 1
1.50306726044449 1
1.44344008391308 1
1.592336176657 1
1.44304624808537 1
1.64047604675974 1
1.48410040829342 1
1.43356245452458 1
1.50596010173355 1
1.53630833359341 1
1.44964595902147 1
1.47274418575576 1
1.56299853978422 1
1.36031933226857 0
1.47385495591665 1
1.55645331598654 1
1.31037256286874 0
1.48626486442905 1
1.50819524083531 1
1.51412356038954 1
1.51466439045037 1
1.56334122365705 1
1.5674281293269 1
1.4246121568327 1
1.4170113296644 1
1.47642421857993 1
1.43233156842382 1
1.51507212067072 1
1.62011827885421 0
1.34237357102888 0
1.45835644237817 1
1.45044277378413 1
1.58571885171282 1
1.50960196757222 1
1.49690567058293 1
1.58513330632746 1
1.53550839226747 1
1.55741119900042 1
1.5606014115638 1
1.55160747052371 1
1.43829334087701 1
1.37253317894592 1
1.36479643347369 1
1.51601358621555 1
1.48195030169428 1
1.45631622540066 1
1.51054423986542 1
1.55180444801572 1
1.49426154904023 1
1.58590883792927 1
1.59904816701031 1
1.43431548629956 1
1.37890081535377 1
1.45671275142462 1
1.64386622821692 1
1.53972852623918 1
1.52640918051184 1
1.46824696313402 1
1.42412023642269 1
1.4922188781926 1
1.59260060179196 1
1.48914047008041 1
1.64459050688002 1
1.60651102064879 1
1.40055293702456 1
1.52942306628849 1
1.31703019998197 1
1.44101729022672 1
1.45052986768459 1
1.42760406409838 1
1.56073435764461 1
1.46861578426248 1
1.50746592950279 1
1.34161199124202 0
1.66412534359838 0
1.37759801908713 0
1.5945749880905 1
1.49294475450714 1
1.6195514648035 1
1.45871028827319 1
1.43621177756458 1
1.60507612381534 1
1.49019044331227 1
1.63552882871972 0
1.39976274984638 1
1.64527324158478 1
1.34612867275232 0
1.63525372117653 0
1.44481746535412 1
1.42459268694143 1
1.5772151888456 1
1.53182580377595 1
1.37572910771979 1
1.57415820458935 1
1.49115423247998 1
1.5382267413113 1
1.55452917344293 1
1.53252500937642 1
1.40768791355775 1
1.47739093533345 1
1.60924166611876 1
1.51987343262929 1
1.49731311615075 1
1.56185599325206 1
1.56307485741516 1
1.37738671410601 1
1.38507641274759 1
1.41339986964473 1
1.51514164960017 1
1.49737717232572 1
1.500197825249 1
1.52706847352534 1
1.38844288680407 1
1.47151289643703 1
1.43707975649309 1
1.54023525225889 1
1.54062927505668 1
1.51747256349909 1
1.51527881887233 1
1.37711174388073 0
1.54626199447985 1
1.46267799470289 1
1.64287148731322 1
1.38778304232195 1
1.6131566950151 1
1.63664669966907 1
1.50785121098925 1
1.52603071641478 1
1.69549337897135 0
1.42698874028415 1
1.60237025552447 1
1.60644184973405 1
1.4383606239573 1
1.71580565846993 0
1.58346556239965 1
1.32053143901924 1
1.41477151876431 1
1.5625911714844 1
1.56520432454031 1
1.49906376556972 1
1.32988384860402 1
1.54276467158376 1
1.47831344613158 1
1.56204310671211 1
1.41787414305296 1
1.47218615332315 1
1.40981940521475 1
1.47443842838649 1
1.48656878896738 1
1.50555519242634 1
1.41055064699384 1
1.3959354691563 1
1.36244114355774 1
1.57524597691812 1
1.39332844050127 1
1.3959977015599 1
1.440605324472 1
1.44767429639066 1
1.40080890626545 1
1.45902351320223 1
1.47374941557624 1
1.42005965846561 1
1.50514606985403 1
1.4664835982437 1
1.39516992886096 0
1.598777269794 1
1.50938555525523 1
1.46192179448268 1
1.58619244707042 1
1.63173578212995 1
1.37148173737903 0
1.4819007720312 1
1.54077513385986 1
1.51339116712655 1
1.39375311615313 1
1.57889536646497 1
1.6490458630987 1
1.56510423645309 1
1.52064773016251 1
1.51973690532509 1
1.55671544842974 1
1.45897975605895 1
1.42250310770175 1
1.4235917394371 1
1.58417113230267 1
1.51031259053742 1
1.57793878107313 1
1.549821632896 1
1.37726232582202 0
1.46328571805785 1
1.51255599104299 1
1.34311156027274 0
1.48049838426754 1
1.56900474203779 1
1.48923821568957 1
1.36236808540085 0
1.44509089173661 1
1.64298004257464 1
1.45659345784782 1
1.50198625805157 1
1.72764882207721 0
1.44137786223476 1
1.4593668243646 1
1.51342751270359 1
1.44453523460163 1
1.43710082477903 1
1.60529869370013 1
1.66603001500281 1
1.50400551358032 1
1.65534563916875 1
1.49248728795825 1
1.47123601574503 1
1.38302528624449 1
1.36208333450876 1
1.42819370525891 1
1.57924969705308 1
1.43142032117612 1
1.45462378412457 1
1.54303652359066 1
1.59566293791774 1
1.4702115239619 1
1.36152694917273 1
1.51648663997161 1
1.6017478719464 1
1.58546665051429 1
1.45387781876778 1
1.46872066078203 1
1.57090572976615 1
1.5077142347433 1
1.42754656727372 1
1.45286211353361 1
1.38448086486166 1
1.47877946687201 1
1.48316356125444 1
1.6148395036423 1
1.32512917192778 1
1.32348282495141 1
1.52661949585091 1
1.60691800990636 1
1.4936964466061 1
1.40930617942392 1
1.40136844039024 1
1.64482617223923 1
1.5553451988379 1
1.62839018141143 0
1.49798024074996 1
1.59404619562531 1
1.52699262164367 1
1.43548528952602 1
1.48024612264616 1
1.59921191299208 1
1.45583531776486 1
1.37713056831814 1
1.37721683512446 1
1.28061482573652 0
1.5059720785547 1
1.41156513116931 1
1.38480811391249 1
1.55850265634265 1
1.53062516267394 1
1.62179578002862 1
1.47456612757781 1
1.51658408087606 1
1.49096553889802 1
1.4671317520622 1
1.41884259888425 1
1.45333222526999 1
1.45970140034841 1
1.54301054389239 1
1.48417698220652 1
1.54882839469523 1
1.59188456151974 1
1.5233368110675 1
1.4240636593364 1
1.54066193999909 1
1.51729565585544 1
1.53002112732562 1
1.51312054330954 1
1.50772452287611 1
1.47050647928174 1
1.53823678381739 1
1.52346473362294 1
1.42636754632847 1
1.42730894144873 1
1.50154842319435 1
1.48719593548352 1
1.54284125903925 1
1.4595098474662 1
1.45693594134587 1
1.45379394459967 1
1.74979144495624 0
1.66723162341942 0
1.35727166394067 1
1.52608250727358 1
1.61657094215378 0
1.52358112701317 1
1.49165879609212 1
1.34199355258492 1
1.46695085358817 1
1.60011336825871 1
1.63902334228648 1
1.59318592941142 1
1.48466401731219 1
1.60415943166757 1
1.4786969334931 1
1.57124630402175 1
1.41062550149119 1
1.6259155461648 1
1.54959717335975 1
1.39870593608295 1
1.36669696458821 1
1.37614815299886 1
1.41404828997218 1
1.41225255270657 1
1.43107660494987 1
1.43195485032764 1
1.57306770864649 1
1.4184233942016 1
1.51622948610161 1
1.37827974010801 1
1.53484356753501 1
1.47291146782886 1
1.38594102361579 1
1.52220653992261 1
1.41730610262323 1
1.56941871372708 1
1.34890564300306 1
1.47043450640964 1
1.54005510761998 1
1.54424612845441 1
1.42570725354412 1
1.48028406564804 1
1.30372025329934 0
1.37737270972548 1
1.63279493390186 1
1.33880162012588 0
1.66628101722103 1
1.4449145962394 1
1.45295544996395 1
1.54600315134732 1
1.53749320356146 1
1.59459522138842 1
1.54698486952838 1
1.61711776394605 1
1.37818890379627 1
1.44721224516012 1
1.42132377200698 1
1.4686631503001 1
1.48314972036757 1
1.39703346475088 1
1.50700947299214 1
1.49718524695393 1
1.51311497936729 1
1.48956870285431 1
1.54641898516175 1
1.52173622414391 1
1.43121411497272 1
1.42123101402841 1
1.50526765938346 1
1.64856240266723 1
1.39463434182774 1
1.45830901781977 1
1.58537052974687 1
1.41744252513797 1
1.58590885503353 1
1.36256923995451 0
1.55065425861103 1
1.50596689175984 1
1.60259549431422 1
1.46744385481313 1
1.4406560134911 1
1.59920590283596 1
1.52316978142879 1
1.59708909972079 1
1.47727563145776 1
1.50391389105824 1
1.5410794419927 1
1.48751285829737 1
1.58970710330302 1
1.59295337243449 1
1.42297685663045 1
1.56938322555271 1
1.43389286255437 1
1.5120894248636 1
1.45657925707838 1
1.45937284055594 1
1.47172366684836 1
1.50945027938216 1
1.43642104110214 1
1.46225916261315 1
1.44846226545004 1
1.38612739883173 1
1.47068578031921 1
1.42322491897026 1
1.36791822153192 1
1.5798232370392 1
1.39410798006691 1
1.62174433224588 1
1.5115308476073 1
1.47753323376327 1
1.53531030494489 1
1.36097702355856 1
1.55027880485124 1
1.45867962679022 1
1.52283208397976 1
1.43046861443928 1
1.38440643892105 1
1.50699574995654 1
1.45909694191994 1
1.43815190132868 1
1.3576628133746 0
1.34722350827026 1
1.47663632954549 1
1.47356939727967 1
1.37538520688979 1
1.5887824132963 1
1.40679466711354 1
1.40839915780904 1
1.6178894312298 1
1.4805790608308 1
1.49170020353179 1
1.38683196940184 1
1.32966533067073 1
1.55563224201797 1
1.52090722736105 1
1.5978832593752 1
1.43900528310425 1
1.57131333378422 1
1.39110561126567 1
1.4256246599147 1
1.3525948052139 1
1.62703951564232 1
1.39790986674767 1
1.51362933844045 1
1.41990197863784 1
1.44051413508396 1
1.58998501695528 1
1.57966771786738 1
1.38949246831008 1
1.5833390268604 1
1.4785928822433 1
1.52670567425518 1
1.47881049016917 1
1.39544835281761 1
1.61135742181843 1
1.53637975691302 1
1.57127427735178 1
1.56491452687176 1
1.55274529814301 1
1.33968160617315 1
1.37450269215898 1
1.67019267574154 0
1.21482868690606 0
1.49332285426707 1
1.61744621498665 1
1.51072364081167 1
1.48025444967173 1
1.57640823710859 1
1.44518298516575 1
1.61076443241561 1
1.45834389890364 1
1.37940607745546 1
1.4062759558416 1
1.63735319385981 0
1.38230122431183 0
1.38772419223295 1
1.55004917852819 1
1.46047979954255 1
1.42195137334869 1
1.74854344867425 0
1.56633967006278 1
1.59315885352238 1
1.56399252186591 1
1.36562515562911 1
1.45103613575525 1
1.4994384427813 1
1.66983140873903 0
1.65713559490222 1
1.40793002012405 1
1.66456959078066 1
1.57972343814044 1
1.44254059401001 1
1.50850256243233 1
1.63920061498662 0
1.55835243536817 1
1.53421499066059 1
1.35168107385858 1
1.54236787592306 1
1.51251324340349 1
1.36666148822103 1
1.63696752925214 1
1.4341958496493 1
1.45731684982393 1
1.6860746807467 0
1.51709538585088 1
1.5520228108822 1
1.35444149320967 1
1.37971621022961 1
1.45783949774918 1
1.57417170705543 1
1.53470073315611 1
1.34709272324402 0
1.44794194286941 1
1.54000242757114 1
1.32150227736147 0
1.58124976154044 1
1.43557873011514 1
1.3829577080695 1
1.60845479451477 1
1.44881600973329 1
1.41414893286313 1
1.55863217981585 1
1.48354438523433 1
1.55558165994492 1
1.55435231967708 1
1.50256067638302 1
1.54204866595336 1
1.53706673025333 1
1.37783745369474 1
1.59112514909085 1
1.46625438145185 1
1.39035781254346 1
1.5793052565417 1
1.44582405008074 1
1.60309628794814 1
1.52614413256145 1
1.5585687811418 1
1.32143509433399 0
1.46288816572591 1
1.42149146011058 1
1.52432076952164 1
1.60182551091942 1
1.44971721319514 1
1.40541463296053 1
1.49333989170309 1
1.53569868269552 1
1.3780524364844 0
1.54053881763891 1
1.44002717640519 1
1.55312953788194 1
1.50712787002562 1
1.47847453761581 1
1.5752591895999 1
1.37377336818249 1
1.60866707713842 1
1.48760294994393 1
1.48830821012832 1
1.46247819520066 1
1.40154064110617 1
1.49226924619177 1
1.45624965746788 1
1.52953987266895 1
1.44529495177577 1
1.64151381578609 0
1.43824900204183 1
1.58226640950133 1
1.52755954689598 1
1.46359171501933 1
1.52709721340166 1
1.37359709294174 0
1.37496501107499 1
1.67192394797735 0
1.56607301517505 1
1.545837929069 1
1.44400955851188 1
1.48167586903831 1
1.40174836654669 1
1.46227427764135 1
1.31942298614688 1
1.67629419513242 0
1.54447773828357 1
1.40032765294083 1
1.54343055449777 1
1.55835242411489 1
1.50768360580459 1
1.46719675422384 1
1.35833497197495 1
1.4677152020346 1
1.62718636812734 1
1.40509872517101 1
1.6195613442371 1
1.60229250153647 1
1.54254416516512 1
1.49644941909145 1
1.6177000394487 1
1.47118707289664 1
1.45319530895035 1
1.54527611229924 1
1.52730842405558 1
1.62486896951219 1
1.5839765942237 1
1.49342878678662 1
1.45792200977465 1
1.5581069856206 1
1.49078606960216 1
1.58119938463521 1
1.45081471899678 1
1.49048159285837 1
1.57162090024978 1
1.47446462046415 1
1.56213360309738 1
1.55439280976475 1
1.45012761206793 1
1.58633757181429 1
1.56877086381969 1
1.68794221268744 0
1.69168485388142 0
1.43353824410675 1
1.61832778389455 1
1.59495728354846 1
1.71593922527148 0
1.75710295980946 0
1.56797116810659 1
1.57396279346946 1
1.57397938796442 1
1.50241933522175 1
1.68007429881136 1
1.48861311884954 1
1.54529017034266 1
1.41996907532012 1
1.32689382969202 0
1.48027268719763 1
1.62997110257449 0
1.53763621391568 1
1.4790829757245 1
1.45815359024042 1
1.48200312178682 1
1.47902797325942 1
1.56174195429853 1
1.55355098891411 1
1.42600024430191 1
1.38624171334031 1
1.48266498806629 1
1.38782753030243 0
1.55225545400793 1
1.42169396375225 1
1.42579624273031 1
1.37949907306892 0
1.58315425677005 1
1.27329140423402 0
1.42492889829427 1
1.53744121008984 1
1.55058451461515 1
1.42003110411593 1
1.50362211078908 1
1.55265940965678 1
1.48608882688423 1
1.41206767330037 1
1.54569268507491 1
1.3878367193779 1
1.64882728703152 0
1.53783607501691 1
1.49447183291996 1
1.44828760432232 1
1.47400336662918 1
1.61981426827456 1
1.41162190189913 1
1.53212681524675 1
1.52874634061011 1
1.45590836346329 1
1.36975054637394 1
1.47387017388604 1
1.38689108532788 1
1.48228123692552 1
1.53855054923032 1
1.3705313005891 1
1.43292418604799 1
1.415749217793 1
1.54612684576421 1
1.51320988486167 1
1.57929622840618 1
1.45128742055129 1
1.52242901361705 1
1.41031269992163 1
1.56580900660376 1
1.47734436733828 1
1.54813179733903 1
1.50241292021756 1
1.58800938318535 1
1.45184173144162 1
1.5417263937477 1
1.48112215449753 1
1.45925121870022 1
1.50008619283013 1
1.47491709840823 1
1.45064128725416 1
1.45591726455144 1
1.54973729103464 1
1.48101451508903 1
1.50544470845636 1
1.43252402420829 1
1.43730089683358 1
1.59181654467316 1
1.43344754693984 1
1.63150286046864 1
1.42976876706674 1
1.534679005681 1
1.57097307128236 1
1.48295586794322 1
1.65046115091508 1
1.50902286723292 1
1.53218651561133 1
1.48402555927294 1
1.3608268277742 1
1.53950926205344 1
1.54989717687829 1
1.5446308783782 1
1.5732998300646 1
1.48043612660158 1
1.55354268367166 1
1.67658792774142 1
1.3833103020222 1
1.53014769801887 1
1.62369557063763 1
1.54197047130114 1
1.50499873172262 1
1.53117899991521 1
1.63493856735726 1
1.48092262582007 1
1.56512902352331 1
1.51301161399451 1
1.64631479973899 0
1.48548763530471 1
1.51923718109609 1
1.42958889819488 1
1.38980158174318 1
1.60297412934585 1
1.47494198714128 1
1.44230118802001 1
1.48996184076463 1
1.41728433227719 1
1.6091513662502 1
1.5117388031305 1
1.37572706417922 1
1.57742275324337 1
1.47171771442911 1
1.51340442831311 1
1.51426674943293 1
1.39178033436583 1
1.48728106130382 1
1.44413902281576 1
1.6354568817166 0
1.53617136538241 1
1.47690504159923 1
1.44917454677478 1
1.39039351574977 1
1.43838582183235 1
1.59155015953915 1
1.48661330609961 1
1.56919400898588 1
1.65097167362979 0
1.66784426434852 1
1.45127390059893 1
1.5629993792936 1
1.55597445246042 1
1.43159093783962 1
1.46968954137943 1
1.46070958092572 1
1.4482634089259 1
1.60981220752458 1
1.48677019210251 1
1.6195860388897 0
1.35986934722078 1
1.47137284852547 1
1.48296069079073 1
1.49959351466642 1
1.50848147290669 1
1.56396179158508 1
1.55785376319448 1
1.50531727223032 1
1.37351429147533 1
1.53551123920078 1
1.56076572836511 1
1.46454394743179 1
1.54649617127439 1
1.46627620975412 1
1.55592054769356 1
1.51955569874099 1
1.40020603393166 1
1.4560875941176 1
1.49854249488999 1
1.49398341170555 1
1.63257247740725 0
1.43837427911359 1
1.51617496839983 1
1.50946037103014 1
1.56061014292459 1
1.39331088648654 1
1.52634681860453 1
1.46965973595359 1
1.65010292362186 1
1.5455472137299 1
1.35767815244063 1
1.57498473144279 1
1.42163075773355 1
1.38362231250828 1
1.30966838852486 0
1.42495211394616 1
1.45691744323208 1
1.44275113973816 1
1.50986891972636 1
1.58634510525499 1
1.48020025698228 1
1.5051258467687 1
1.39513674256576 1
1.32277798017578 0
1.5323090627193 1
1.57290126722901 1
1.45609960923234 1
1.44707374979871 1
1.50693443678286 1
1.49344758576494 1
1.39484221257431 1
1.4680564409527 1
1.6249046361392 1
1.45223774268992 1
1.58788141579797 1
1.4261547251711 1
1.43092794108858 1
1.39283719154745 1
1.46894834373087 1
1.41438251508194 1
1.56340180403343 1
1.62626069708654 1
1.45838038726264 1
1.42378164859314 1
1.38928880826639 1
1.64511763175946 0
1.47148606186447 1
1.53117732418135 1
1.46081181165633 1
1.45257299987931 1
1.38061776928048 1
1.73959998868192 0
1.46303722106491 1
1.5508175761711 1
1.40434132042926 1
1.48904268379994 1
1.45797657828385 1
1.48942211269799 1
1.46116660692768 1
1.46445034376658 1
1.46607666069131 1
1.63073418506052 1
1.44493375514427 1
1.58591084864959 1
1.44987775600166 1
1.35760827035482 1
1.63427876723344 1
1.51751672264959 1
1.50369621245496 1
1.38297066267744 1
1.65877812432328 1
1.55943564545213 1
1.51892431956607 1
1.59345532065419 1
1.51052988965781 1
1.50648068690047 1
1.52991270546181 1
1.526352091426 1
1.63826842623142 1
1.49517715920795 1
1.41114180668192 1
1.51777910544013 1
1.53784064462729 1
1.51636933773979 1
1.52372324890111 1
1.39309452577919 1
1.60399801118752 1
1.48412420908688 1
1.52233175227233 1
1.48231987980248 1
1.42736075597229 1
1.44886349441462 1
1.40234175293254 1
1.34984415404409 1
1.50036348635307 1
1.41921971144153 1
1.52147048503247 1
1.41057545840432 1
1.56751621673933 1
1.58155962923285 1
1.47279796897003 1
1.41662846009411 1
1.50345707360785 1
1.5763992088174 1
1.56114980451492 1
1.56441121868659 1
1.6349738172846 0
1.49329633690774 1
1.4115491576465 1
1.50001076833626 1
1.37716241094943 0
1.47507569355187 1
1.57223627647395 1
1.60129296983626 1
1.65933048168427 0
1.48739040358582 1
1.4705769160307 1
1.47575345377962 1
1.46628645419966 1
1.41204591328923 1
1.41211904305464 1
1.44485016006556 1
1.28086170606728 0
1.62463527986206 1
1.54430508527768 1
1.36173403429917 0
1.50552753752116 1
1.66589927791732 0
1.41882012545966 1
1.6367801719159 1
1.51063051362993 1
1.43461667086107 1
1.48236628216101 1
1.54920650130363 1
1.57929030143983 1
1.54372867754692 1
1.71671344648593 0
1.45862600220708 1
1.57071236218369 1
1.53600713507451 1
1.72183554927792 0
1.33133183504845 1
1.57768483681832 1
1.37794157394106 1
1.4829748982543 1
1.40172390890256 1
1.66524981108904 0
1.54181237461047 1
1.58582731822574 1
1.33014174689789 0
1.45228735790092 1
1.48752352567685 1
1.56909942696763 1
1.35980784680081 1
1.572468457648 1
1.45458335259091 1
1.58665637865702 1
1.56700227885172 1
1.40276342923399 1
1.5310268583698 1
1.5546345626064 1
1.44140094143962 1
1.44383878423767 1
1.35511877662822 0
1.50025308269707 1
1.66266375343686 0
1.48006568050389 1
1.53142158099267 1
1.48889502361 1
1.51996106796159 1
1.55224027904675 1
1.57755439625833 1
1.55917607798233 1
1.35786331613037 0
1.44008175167647 1
1.38467896396088 1
1.44776921779242 1
1.46108619679692 1
1.5523486205902 1
1.43352516858493 1
1.35446115066827 0
1.56548072527627 1
1.4652850355079 1
1.57620704852301 1
1.31857917470369 1
1.41499381689833 1
1.50311472884599 1
1.58430330022738 1
1.53616649719287 1
1.56010124053171 1
1.42318439636713 1
1.29657089904129 0
1.59510631778967 1
1.47764693944744 1
1.52479015562873 1
1.48190770271831 1
1.42383605474135 1
1.48721497037253 1
1.55499781898824 1
1.55801135162672 1
1.50486326547477 1
1.48436605957142 1
1.5433641646203 1
1.50582731409085 1
1.62649740832251 0
1.40348268038181 1
1.46745642726428 1
1.48519652542023 1
1.55713128414551 1
1.4374282658796 1
1.53722476470855 1
1.44505069915116 1
1.45209945281066 1
1.53685383492594 1
1.64465633556241 1
1.42144340843653 1
1.46561042710156 1
1.54663484325728 1
1.40585612986885 1
1.46285111229007 1
1.56318909879081 1
1.4540040825778 1
1.59326607033387 1
1.49603957812454 1
1.5466650568953 1
1.68292779873725 1
1.46975078221633 1
1.50071441484581 1
1.45714325093477 1
1.59782302612929 1
1.54451017581528 1
1.49703802265146 1
1.54644230510454 1
1.58861994453908 1
1.41324114501511 1
1.35623684724864 1
1.53841727976771 1
1.4488425717746 1
1.44826419272635 1
1.52788337956608 1
1.57464539709262 1
1.62312675117566 1
1.67557742625523 1
1.5113194390667 1
1.46196585619257 1
1.47801976261586 1
1.49377432862432 1
1.53688965134453 1
1.43282253403557 1
1.47698770750985 1
1.52303988166953 1
1.47674860574348 1
1.43693133289258 1
1.56333138240376 1
1.53811921937716 1
1.55108457866435 1
1.46425540341497 1
1.44357718696169 1
1.59991342171843 1
1.46183030730655 1
1.55138337229846 1
1.5286215079595 1
1.57478400672342 1
1.59787722204439 1
1.54891293050647 1
1.54428336228087 1
1.51102143208313 1
1.49017330765963 1
1.50889862600431 1
1.60855680973025 1
1.37156482145045 0
1.45833326919129 1
1.51545282649844 1
1.59826539378389 1
1.46956571055242 1
1.46695934700711 1
1.36335433799095 1
1.47975436728616 1
1.46626847941802 1
1.50544746594835 1
1.47798420172457 1
1.4713119716394 1
1.56596493049626 1
1.49715488453706 1
1.47902712272976 1
1.3751282030462 1
1.62108931261983 1
1.53089661726351 1
1.49333829929531 1
1.64511583941684 1
1.44804864262345 1
1.3225895119462 0
1.28909255781506 1
1.47592543755287 1
1.47882435247203 1
1.38550178897986 1
1.48250625304486 1
1.44772321009056 1
1.47121492122137 1
1.4787782123665 1
1.44548842093879 1
1.43866988184114 1
1.43243899454788 1
1.50347275658672 1
1.46971278255363 1
1.52301636715092 1
1.48249378117412 1
1.57925748189287 1
1.54957999129428 1
1.5430916872609 1
1.42330880994344 1
1.64051800281119 1
1.41798362831902 1
1.36334858899719 1
1.40365850333884 1
1.65553246664869 1
1.47353428553712 1
1.31636009576484 0
1.51820740855974 1
1.50533840710952 1
1.4048403983082 1
1.53628867722492 1
1.62311163449886 1
1.36673084350107 1
1.43813892649965 1
1.46651875243977 1
1.61007872618208 1
1.44392045181181 1
1.51890551699419 1
1.60468310855076 1
1.48330272209849 1
1.40672857338825 1
1.60256327046903 1
1.57468328517702 1
1.52997422817511 1
1.59206776584381 1
1.45627867790506 1
1.41589449741148 1
1.43473055401561 1
1.50229223596697 1
1.41000218752325 1
1.58803096605795 1
1.45635438658908 1
1.53756246548509 1
1.42593223941257 1
1.5086201915876 1
1.37787381050476 0
1.52760963098237 1
1.56114822232085 1
1.44493298376864 1
1.4719421179559 1
1.53189981201519 1
1.53008827974189 1
1.37385968725281 1
1.43048233184407 1
1.68604623241272 1
1.67964898987908 0
1.54033631685056 1
1.55978798632381 1
1.425082901674 1
1.55712815432065 1
1.47704141846017 1
1.51534741424908 1
1.41149881100797 1
1.67225755510682 1
1.59234491890519 1
1.4764899176108 1
1.43194861594025 1
1.65031506077333 0
1.48061954914906 1
1.40722114959103 1
1.43406089734755 1
1.59134427163034 1
1.42220557194045 1
1.59360036434508 1
1.67239231632994 0
1.53385061959621 1
1.42949015105813 1
1.61214297059411 0
1.37743669775237 1
1.47363197500273 1
1.56182010411504 1
1.56725597922087 1
1.5387968904918 1
1.4545011874552 1
1.39793661493612 1
1.5136031671567 1
1.34384166070877 1
1.5438163575086 1
1.63754709877482 1
1.42094049081009 1
1.47360596392142 1
1.5077848451347 1
1.51787131824563 1
1.38193500357831 1
1.34190176992539 1
1.39973403957047 1
1.50251649724646 1
1.44487164428062 1
1.5375126295746 1
1.38108670210505 1
1.54895267748696 1
1.37004002325319 0
1.6083182164816 1
1.4065214112586 1
1.57302136237914 1
1.5748701885993 1
1.45228807464393 1
1.42671953147939 1
1.51026484252565 1
1.36259781986938 0
1.64490474156768 1
1.46849286674209 1
1.32482890780797 0
1.55974480770587 1
1.38014841361207 1
1.54243365034679 1
1.36832692162633 1
1.52338485644439 1
1.61701572151042 1
1.60977111320141 1
1.52367722596964 1
1.41936639474956 1
1.44333365771148 1
1.5083011445581 1
1.37717504957913 1
1.40689576769772 1
1.38179744849972 1
1.4216762121776 1
1.48624181886414 1
1.53038664789486 1
1.47278620727421 1
1.51485931168985 1
1.45459948765501 1
1.40971268083119 1
1.37958516934429 1
1.65011223219381 1
1.59665880847196 1
1.51034057519358 1
1.51928250673603 1
1.52541928508212 1
1.50172133830712 1
1.54768653889162 1
1.47712572688992 1
1.59247929639887 1
1.56619384822743 1
1.54257827145798 1
1.42858245952247 1
1.37442415015073 1
1.55237943216214 1
1.70164231511756 0
1.52900863313968 1
1.33973596436196 1
1.49880682594422 1
1.53397379576664 1
1.43449347561636 1
1.45096378718432 1
1.56863437093106 1
1.60087316407947 1
1.60109673456744 1
1.53522765595767 1
1.42195044733378 1
1.54048271913546 1
1.31278050334635 0
1.57470519552209 1
1.41866723105669 1
1.38150058658845 1
1.44229118097737 1
1.47654213186493 1
1.50188860909591 1
1.57083112882935 1
1.63869826253752 0
1.51974977735221 1
1.57456502000452 1
1.40162668830394 1
1.39852110397943 1
1.52327993101541 1
1.55618228976939 1
1.46355488745514 1
1.63790594619954 1
1.4593366667547 1
1.56682204812477 1
1.50712216934796 1
1.60014167081988 1
1.50363073208729 1
1.60380984171953 0
1.3707198125347 1
1.52559993833469 1
1.41923288602531 1
1.47496722636634 1
1.37015901371044 1
1.55487075430828 1
1.4791596902701 1
1.36973656549126 1
1.59875898335632 1
1.45061253798027 1
1.41422931007671 1
1.50052778230547 1
1.58235241648424 1
1.55424065332516 1
1.5649319691826 1
1.47416119849532 1
1.46419541289436 1
1.50362070552074 1
1.51830724489217 1
1.54002325375257 1
1.56529988595771 1
1.40920250558182 1
1.47600812985011 1
1.48061041905557 1
1.56717911309725 1
1.47056617664351 1
1.36728134928019 1
1.50601211314323 1
1.50223240832408 1
1.48396699596472 1
1.52588412032261 1
1.60441881357424 1
1.44780158266723 1
1.6152786091951 1
1.44557643006623 1
1.52106887682371 1
1.4157134148073 1
1.45114212986278 1
1.52557768653915 1
1.38740626126945 1
1.30442334449146 0
1.44177364619665 1
1.68077246890311 0
1.50729611469727 1
1.59884495744927 1
1.38008143966223 1
1.5763271419406 1
1.491356260344 1
1.53968085572353 1
1.55809790240601 1
1.49142239590201 1
1.51354567891566 1
1.48925802520254 1
1.66966139423005 0
1.47752557927953 1
1.52730934971372 1
1.55768967061676 1
1.43913663791414 1
1.50313099295588 1
1.50483208653432 1
1.4885729287586 1
1.52144730395837 1
1.51134417870409 1
1.49401637645055 1
1.65589641657765 1
1.49255197814536 1
1.50767112052421 1
1.54238259726504 1
1.38930994472566 1
1.50454146156778 1
1.54880043273363 1
1.47536210911903 1
1.54065150845223 1
1.48517588458257 1
1.43204454825783 1
1.56703200492761 1
1.43985854327003 1
1.32670890292187 0
1.64268186515177 0
1.43982754277367 1
1.64439733769294 0
1.58135685787743 1
1.52986424965078 1
1.61247351189272 1
1.52180956112236 1
1.54120543125983 1
1.35022319247997 1
1.55515808303719 1
1.40440827967202 1
1.45589888157175 1
1.63299824870342 1
1.38429487879328 1
1.44279101018887 1
1.35702359537623 1
1.60580096115106 1
1.53917951364749 1
1.53999190654668 1
1.47826514264321 1
1.5136312083539 1
1.34558194712889 1
1.39581054965383 1
1.38708715240281 1
1.55865873180473 1
1.31294348625164 0
1.55167498517889 1
1.38998215610499 1
1.45389181070704 1
1.61325972408622 1
1.5429109635142 1
1.48570845455735 1
1.45623356637858 1
1.50672235984783 1
1.46240063745821 1
1.58376005122277 1
1.35194067037678 0
1.45056754183839 1
1.52222543963227 1
1.60284311899607 1
1.4824906955555 1
1.4197222922554 1
1.42765264136053 1
1.49452412185783 1
1.33000647244797 0
1.45750664657105 1
1.55026319876666 1
1.53170767476758 1
1.38256141885216 1
1.57334159751079 1
1.50843787725941 1
1.37093690836914 0
1.43062166531504 1
1.50663660566473 1
1.43229999293948 1
1.39798645306532 1
1.43596204781954 1
1.41938682841517 1
1.48566580091586 1
1.50833750375143 1
1.56676815831811 1
1.5007739075022 1
1.55570213974082 1
1.57543513689313 1
1.59666655586963 1
1.66265153327386 1
1.43125452748146 1
1.39247515447223 1
1.41849094073011 1
1.44887629288563 1
1.56745666845634 1
1.45513207519576 1
1.66583204141254 0
1.56950055646097 1
1.52284924756328 1
1.49623855034926 1
1.53958638817012 1
1.3882047973602 1
1.6578469738653 1
1.53226751450911 1
1.45062628253918 1
1.573324179619 1
1.56240627236585 1
1.46868199692654 1
1.3505057392625 0
1.47924921346329 1
1.67093236809141 1
1.53236554733027 1
1.37751996327565 1
1.70826735500089 0
1.52611103336982 1
1.52317627340962 1
1.50968328372024 1
1.58666812342122 1
1.44433740577282 1
1.44445380207989 1
1.56334833521943 1
1.34632002963019 1
1.4546109686841 1
1.6326236004204 1
1.45172489536647 1
1.41898540003942 1
1.44341437086961 1
1.51344644045125 1
1.49572573995916 1
1.37570209190639 0
1.3112904734943 0
1.49152030203423 1
1.47676536005851 1
1.52841147577499 1
1.51228744649147 1
1.36888893233062 1
1.49925067143963 1
1.61157349548349 1
1.46054925082199 1
1.51188471276425 1
1.55659384535889 1
1.45399679209219 1
1.52524720199032 1
1.54965958868793 1
1.53474172650242 1
1.55870877067431 1
1.48526148176367 1
1.56840660490548 1
1.35699597823459 1
1.63502033953296 0
1.52293093938808 1
1.58777176646304 1
1.42779698069519 1
1.42744033555508 1
1.4629601690168 1
1.57031258495187 1
1.68262602098366 1
1.45538467655268 1
1.48826875139183 1
1.54883276812143 1
1.61145112031203 1
1.4647899263227 1
1.60075198828461 1
1.67800415604967 0
1.2743369100583 0
1.53499151304485 1
1.48027271750137 1
1.58288039023145 1
1.41768398307561 1
1.47816486375763 1
1.45696689438506 1
1.42934443968365 1
1.57043264337472 1
1.47498617105196 1
1.43863091098175 1
1.61837243215755 1
1.56975927311919 1
1.49714201854296 1
1.43705120227793 1
1.32757725763691 0
1.45412583328482 1
1.40539685422258 1
1.51787495111692 1
1.62892954179169 1
1.52687906202172 1
1.40257138282454 1
1.44862410460113 1
1.60527537525418 1
1.42818733777879 1
1.50385036360095 1
1.42219217655959 1
1.53636774246183 1
1.45797007002429 1
1.5636545248981 1
1.6971738992324 1
1.55316588234182 1
1.46886548439759 1
1.38917247587858 1
1.45298371463757 1
1.42758918109029 1
1.4282819056237 1
1.47862252623323 1
1.34473090524411 0
1.48932966870604 1
1.47268913412936 1
1.49513855400506 1
1.43397559092649 1
1.5674155206907 1
1.38467592453423 1
1.48063752672326 1
1.38206271218125 0
1.476057700117 1
1.47003667835986 1
1.39253560477587 1
1.54636142087054 1
1.45234233324208 1
1.44405887330507 1
1.51145749764693 1
1.46294622922446 1
1.63951378701132 1
1.39455302362575 0
1.50330072510625 1
1.68208760773199 0
1.42469765375516 1
1.28800072516005 0
1.35408981433828 1
1.32799270060073 0
1.68802239787658 0
1.40852820334058 1
1.56383942720974 1
1.50544025642562 1
1.3993380213743 1
1.55647568583636 1
1.45674026397604 1
1.4103419444517 1
1.41851834921226 1
1.49370240702074 1
1.44168412625502 1
1.35823186780692 1
1.40244247975672 1
1.5975481318487 1
1.56331777085328 1
1.36063719281474 1
1.41075374110262 1
1.49939502404889 1
1.44635540413737 1
1.49472864417522 1
1.45832574621357 1
1.32489336251911 0
1.41246524476215 1
1.41942323512907 1
1.45988500789788 1
1.47939533512508 1
1.35973365429294 1
1.46668803436449 1
1.42474181652222 1
1.66709768306471 1
1.49206671059446 1
1.51294520228828 1
1.62216203898323 1
1.52185529043265 1
1.28974513873854 0
1.61239959905049 1
1.57493487974622 1
1.57761742761658 1
1.64115928493707 0
1.33849926094357 1
1.48570226779857 1
1.47570572786829 1
1.53198243606365 1
1.40174618497407 1
1.56365790893103 1
1.40775916813764 1
1.62487922790126 1
1.58037638746001 1
1.52688262086089 1
1.54506877675919 1
1.43591696514879 1
1.57337324634884 1
1.49251261549768 1
1.47045016032902 1
1.46776037446997 1
1.47231575224463 1
1.44925676614265 1
1.58477575179373 1
1.52026551566557 1
1.48554958887557 1
1.65680737485925 1
1.48851071561721 1
1.44780727306982 1
1.54901654103665 1
1.58724371811396 1
1.39443826362414 1
1.34435704143937 0
1.32368861998389 1
1.5176349531708 1
1.45990439606715 1
1.480110333795 1
1.6444259198671 0
1.41902093802052 1
1.45298453496239 1
1.53348942773355 1
1.43717958401594 1
1.6367658882296 1
1.60140223856794 1
1.57065815669238 1
1.44274310488548 1
1.47542077052352 1
1.55924766405824 1
1.54238059862142 1
1.52802772217042 1
1.44761885872992 1
1.46956970668983 1
1.49339017558072 1
1.48721973577565 1
1.48513014350838 1
1.50354743990277 1
1.50140894600872 1
1.40266487193446 1
1.41007286517521 1
1.45890289795175 1
1.52497441882845 1
1.5345915439259 1
1.55434750075695 1
1.50467914615896 1
1.5490188112201 1
1.45454305246919 1
1.49954588982467 1
1.52272003489926 1
1.57031274751164 1
1.58459478877686 1
1.44896957454684 1
1.44363465247448 1
1.54369985868244 1
1.54008376448667 1
1.54590365609742 1
1.43761749185665 1
1.49729611671033 1
1.67700682235605 1
1.54715500941571 1
1.53198729850126 1
1.43131510307898 1
1.35996404534797 1
1.42630689175198 1
1.55989545402705 1
1.53321791037044 1
1.3268135043913 0
1.60275135826064 1
1.49643279569202 1
1.46877468134993 1
1.48030396564217 1
1.54661161325878 1
1.49878483333959 1
1.53212878169846 1
1.38173153684677 1
1.49845413465518 1
1.36913600660255 1
1.57711822486216 1
1.63451447145171 1
1.47890466075866 1
1.64714023063105 0
1.39953304056993 1
1.51380432362179 1
1.41025991020877 1
1.50441225062547 1
1.59979713224249 1
1.50930427038139 1
1.61552768608251 1
1.5070276545928 1
1.39787780493393 1
1.56444860668638 1
1.49870534463852 1
1.54924789286892 1
1.52950065886759 1
1.58109356588151 1
1.58250600901678 1
1.29851162030686 0
1.32448527692153 0
1.36878359446369 1
1.45622125075415 1
1.492618760896 1
1.57265433859055 1
1.38819319116281 1
1.537225733035 1
1.49113334283111 1
1.55021945352822 1
1.52083629524409 1
1.42568478907427 1
1.38621527618791 1
1.59597869007762 1
1.61895588707024 1
1.54156771352554 1
1.51369015635137 1
1.54280081919987 1
1.41969218364868 1
1.55539166446531 1
1.41022104499428 1
1.52171745501927 1
1.45362497883389 1
1.52266710404762 1
1.49136353213587 1
1.50616383058326 1
1.59489578951771 1
1.44252896201693 1
1.55884368507636 1
1.52544442780559 1
1.54590028468151 1
1.30774354627795 0
1.48955568366039 1
1.44192591664491 1
1.61135692048695 1
1.38442436716863 1
1.57128233447146 1
1.32214807564694 1
1.42961841879279 1
1.68136648025382 0
1.50241743367311 1
1.57758907517225 1
1.36608734836551 1
1.34481849309188 1
1.43419760124232 1
1.47463705452553 1
1.55364263966504 1
1.72695719475604 0
1.64571812525789 1
1.55739909735557 1
1.45809031143788 1
1.62558728276419 1
1.61637638303127 1
1.50826371382948 1
1.58712882002513 1
1.58551079719436 1
1.49860704370774 1
1.57487132471927 1
1.63889252541268 1
1.50922292529835 1
1.41096764489367 1
1.44730530842243 1
1.32006252601894 0
1.55252053047446 1
1.51030236040425 1
1.37398578457578 1
1.50704796777381 1
1.51675861285868 1
1.41673328088294 1
1.60429556630067 1
1.57014918697489 1
1.46368486232119 1
1.51037299816641 1
1.60313855405089 1
1.6758832826068 0
1.43670049477208 1
1.48734110980876 1
1.5654358478022 1
1.47865175938142 1
1.54492654163779 1
1.40156627667279 0
1.51228329279483 1
1.31873332375015 0
1.32391944579542 0
1.59691998390442 1
1.63058515981858 1
1.52546958051116 1
1.55755755614525 1
1.52507859792498 1
1.55120659651269 1
1.45000317990734 1
1.58854572742358 1
1.52255355155678 1
1.49582067662724 1
1.42087211938284 1
1.29119108722303 0
1.60137380708436 1
1.42751652430927 1
1.33184009446254 0
1.50324407739962 1
1.43270048089207 1
1.51389152634663 1
1.53801056168173 1
1.36178411889645 0
1.42445283418635 1
1.62260561949889 1
1.45309663748144 1
1.64248280606168 0
1.4800072929485 1
1.39901657797427 1
1.56682228592442 1
1.69089819132731 0
1.40696977387393 1
1.43052908028179 1
1.56562455962018 1
1.65242692482286 1
1.51425396478924 1
1.43213472730703 1
1.55935281127061 1
1.54548337379691 1
1.6037683809582 1
1.41325794189322 1
1.45246113648392 1
1.45300321182743 1
1.39664472815223 1
1.43502246054127 1
1.46371152871665 1
1.63508564843705 1
1.52014337844896 1
1.47193101343291 1
1.43076904192192 1
1.52321209750482 1
1.35134499068157 1
1.49348928904916 1
1.35058541183529 1
1.61715929221983 1
1.53952919182709 1
1.44590560532471 1
1.43733701146133 1
1.5968211451965 1
1.4952620816579 1
1.41007894588469 1
1.4246901888898 1
1.67421347005033 1
1.51132540345799 1
1.49838518926561 1
1.57382953173372 1
1.45796610318081 1
1.48115226397564 1
1.42191878420026 1
1.48196593652037 1
1.43206984417309 1
1.43027822254456 1
1.43574990630689 1
1.49897271792859 1
1.62615108609336 1
1.47446635363178 1
1.43281712037648 1
1.44355503830326 1
1.61338734912645 1
1.35431868776364 1
1.51076387915328 1
1.40039579007434 1
1.5223892753767 1
1.62618644379715 1
1.53066478692103 1
1.48828451999125 1
1.50827552721897 1
1.57644517901055 1
1.4190484370763 1
1.51668592925408 1
1.38955038054059 1
1.49339457876034 1
1.42296284700758 1
1.42368224003576 1
1.46498206388684 1
1.40966704879804 1
1.57560511058171 1
1.50384447010646 1
1.52513179258296 1
1.45173095948455 1
1.53644801164502 1
1.42137007932674 1
1.46794375601552 1
1.42074568312174 1
1.41884907283032 1
1.49301672588521 1
1.56438631195341 1
1.55298955731604 1
1.54675944690469 1
1.45469058499206 1
1.46391571169161 1
1.57139963633184 1
1.40331982502853 1
1.42304289191435 1
1.48286341941105 1
1.47603047405317 1
1.41877489052045 1
1.53678150113407 1
1.62438613425623 0
1.43484559046781 1
1.54987675577519 1
1.49358053839371 1
1.5135261246127 1
1.30921976414785 0
1.46977491479398 1
1.53353683490971 1
1.39961501831188 1
1.52423724088846 1
1.53661673936122 1
1.53946530023182 1
1.49335708348335 1
1.50266492956103 1
1.4670944374221 1
1.63470772209179 1
1.61604179021683 0
1.39355168314186 1
1.6292845384931 1
1.41126073855721 1
1.49186904362967 1
1.39703989950112 1
1.37939452752118 1
1.68820578831433 1
1.50102663293387 1
1.64058091159248 1
1.31234077830042 1
1.47425713546034 1
1.61977750227238 0
1.66292355614163 0
1.41080941110316 1
1.47103604007105 1
1.36775288415511 1
1.43288192359942 1
1.50791884437255 1
1.56967749370395 1
1.47264221260251 1
1.49012536628302 1
1.35462318722151 0
1.58443030902406 1
1.50299976346259 1
1.38827900795253 1
1.63010244208424 1
1.54552425665595 1
1.39227493961704 1
1.51906442375636 1
1.44767089577266 1
1.55592078684564 1
1.4494431693074 1
1.46429468695902 1
1.45187796653662 1
1.4987965176259 1
1.49735603493638 1
1.50164179251753 1
1.46295269977721 1
1.4647592735517 1
1.51621897398476 1
1.61269898700697 1
1.43071283586144 1
1.40246592062826 1
1.51095735868797 1
1.39433950902466 1
1.56352125822281 1
1.37901686679558 1
1.44024637434759 1
1.51514210607179 1
1.4734360282578 1
1.62901731082222 1
1.56830672408085 1
1.5861076084802 1
1.47846680548354 1
1.42479563937407 1
1.36509480036595 1
1.61988907159712 1
1.48153148002062 1
1.52726185305936 1
1.51604965804535 1
1.48285038062055 1
1.42692510240186 1
1.5915418189768 1
1.50412561287308 1
1.55457805867048 1
1.62211479352589 1
1.60647038184007 1
1.5005546520017 1
1.5697298488126 1
1.51455431650075 1
1.43549835014478 1
1.51988066153091 1
1.5649467526232 1
1.60295684655717 1
1.53712270876096 1
1.52246293342925 1
1.49771877762417 1
1.52973540744571 1
1.50118623932366 1
1.34552481492309 0
1.59409315484211 1
1.53408695252511 1
1.54203517837259 1
1.37130114809367 1
1.51949768357171 1
1.35483705881541 1
1.6051052861688 1
1.36173683760883 1
1.57917522667202 1
1.30120714889431 0
1.45009852373568 1
1.40253688098908 1
1.44075957693823 1
1.45494069205041 1
1.6666752858488 1
1.38277306367117 1
1.51154885385291 1
1.55706778228654 1
1.43904869102669 1
1.46903593245022 1
1.5004829590723 1
1.43982324399781 1
1.44709037049179 1
1.44930452366251 1
1.56198786109187 1
1.59803716267921 1
1.42421135737703 1
1.47597639805477 1
1.44576560106119 1
1.55140266414299 1
1.54701899867789 1
1.47247209806917 1
1.54586288630991 1
1.40245504210033 1
1.46864618167755 1
1.4429180601188 1
1.53930715467542 1
1.48532226912255 1
1.56873779199883 1
1.4536949754409 1
1.48825477561295 1
1.43803631384209 1
1.63262464971303 1
1.59975586751398 1
1.53485001467041 1
1.42892497377498 1
1.55917311417076 1
1.57551872596133 1
1.48303128740248 1
1.55299966447811 1
1.59666167718852 1
1.43057885233897 1
1.43690587371225 1
1.50666539858538 1
1.57318333754228 1
1.32436911354283 0
1.42598434713404 1
1.54229288917701 1
1.50690295754585 1
1.65558509495555 1
1.46434401453186 1
1.4763103855056 1
1.5729458010102 1
1.4209230576276 1
1.51490763788121 1
1.52919843526695 1
1.52272940214917 1
1.63809494784792 0
1.59533049982635 1
1.47025894558764 1
1.37244419025411 1
1.5150765062075 1
1.56882424202688 1
1.4495362187928 1
1.46601105541737 1
1.65040594111948 1
1.53040379009729 1
1.38363984694757 0
1.51426158110226 1
1.49243807236434 1
1.41874216021934 1
1.52076431811948 1
1.64836132992053 1
1.443048028247 1
1.4549599308389 1
1.38005897292848 0
1.41660025983871 1
1.49736024275327 1
1.60290623740854 1
1.43344481137248 1
1.56911086221565 1
1.57494240061073 1
1.62955033068213 0
1.33200902522478 1
1.48642296665128 1
1.64837696336438 1
1.40289393976812 1
1.45175352659107 1
1.60682984052769 1
1.49821770361729 1
1.40997927223806 1
1.45674240859051 1
1.37833699464082 1
1.53020166700022 1
1.57926839994373 1
1.41052731748719 1
1.43013466424015 1
1.42972752064676 1
1.42330564204904 1
1.46908309368818 1
1.61740737866124 1
1.55999064250081 1
1.5177735328132 1
1.51310451839469 1
1.49523294278935 1
1.4176213928424 1
1.51375384630631 1
1.5612123666662 1
1.39874606157014 1
1.49752920685297 1
1.33388200451356 0
1.48219964141242 1
1.54713374289332 1
1.42788325802448 1
1.71196108448495 0
1.38064024552805 1
1.65797592617029 0
1.47001785444818 1
1.5120421477339 1
1.5528431966329 1
1.5270074799741 1
1.69224686929793 0
1.40962701509936 1
1.39857262064472 1
1.52539605131744 1
1.51879695899621 1
1.46292968036056 1
1.55019601278054 1
1.53708073429807 1
1.27994547005619 0
1.35486823419503 1
1.43945669642094 1
1.49123607388526 1
1.47469988247071 1
1.49554137058846 1
1.53409930966006 1
1.38054101937664 1
1.48392340664628 1
1.51716701490565 1
1.58754888522195 1
1.50649730964926 1
1.5244474993881 1
1.5747481735695 1
1.54274808260622 1
1.34549650238226 1
1.58444623541613 1
1.48900569525582 1
1.52484117406017 1
1.47764610799625 1
1.65564114889743 0
1.39297671373284 1
1.54190770724993 1
1.35566338224413 1
1.58854664743872 1
1.63959087233386 1
1.47395558365102 1
1.47338844264134 1
1.50657726613399 1
1.53990606561456 1
1.69552258855059 1
1.38429784072627 1
1.44008585936453 1
1.63001818679006 1
1.54357004578102 1
1.50574753126661 1
1.48264569494697 1
1.56028328224978 1
1.46556311500767 1
1.54834463087636 1
1.41104357797362 1
1.6382098971331 0
1.54399708273901 1
1.36870230788078 1
1.42105664980639 1
1.57319909435915 1
1.51993559002094 1
1.46243696203455 1
1.37315439367476 0
1.58349655047023 1
1.51379364771607 1
1.62851070393109 1
1.57666950813399 1
1.53256940294003 1
1.59122977417633 1
1.51189134703128 1
1.56034956078227 1
1.43466181084737 1
1.52988848252229 1
1.46751727902666 1
1.64778469226111 0
1.35170870519327 0
1.665721715446 0
1.42065292221925 1
1.53678069300701 1
1.43088649528759 1
1.46630123556727 1
1.4435090316308 1
1.5639556483334 1
1.52506909314482 1
1.43696295493889 1
1.56375295884128 1
1.44019260194099 1
1.30213789127178 0
1.37289485036006 0
1.38314602730492 1
1.43732997300293 1
1.70887832184423 1
1.46777725332413 1
1.39357340875908 1
1.53348859495194 1
1.55501428142849 1
1.57582149150135 1
1.3403530842472 1
1.35331333865472 1
1.50524327906687 1
1.42682958341991 1
1.51161004062206 1
1.47947081197237 1
1.54086111587946 1
1.69861513947233 0
1.7252581346367 0
1.4759107613085 1
1.49470978705738 1
1.38007573905292 0
1.32800149123775 0
1.52656949327865 1
1.44812681252853 1
1.50768205643289 1
1.47243997775762 1
1.50030494758577 1
1.46801640372518 1
1.67407977960979 1
1.48318558121445 1
1.49488284827421 1
1.44261384777575 1
1.41788175586636 1
1.36994802402313 0
1.5649111108057 1
1.5912827382967 1
1.60003809884442 1
1.47165776157039 1
1.40351047909943 1
1.62216254352309 1
1.63388162292643 1
1.44952061408369 1
1.42536763638513 1
1.58167827280834 1
1.48168954828611 1
1.61482492897798 1
1.46085467948808 1
1.68282006384091 0
1.64618499492184 1
1.54829698656521 1
1.47151783519123 1
1.38674840736235 1
1.47747891018395 1
1.3786432905215 1
1.51982645253603 1
1.47651185759215 1
1.57477723143244 1
1.47435774926401 1
1.38046153141051 1
1.65884215399504 0
1.45420530851417 1
1.40152279078869 1
1.49524321151925 1
1.49420979661766 1
1.46329571213456 1
1.39907138581927 1
1.43998948799232 1
1.47802300465856 1
1.55855736635951 1
1.52119740096436 1
1.46667034295811 1
1.63865830150247 0
1.59820693420242 1
1.56820681984113 1
1.47145697547636 1
1.55296510895812 1
1.38482129939514 1
1.54842125503928 1
1.53438270799497 1
1.70330370832172 0
1.61805106011304 1
1.67367200313287 0
1.3365447362254 1
1.68339124597223 0
1.36837044144292 0
1.44828313465388 1
1.50667450356736 1
1.33856568623953 0
1.38106580564789 1
1.51706480926216 1
1.50199636820355 1
1.41754525649596 1
1.46426299064789 1
1.49546367869352 1
1.43328975702052 1
1.45463599427639 1
1.55198691513791 1
1.54340600569168 1
1.39359604347436 1
1.37338272873726 0
1.48420217859026 1
1.4963573120649 1
1.60705021830741 1
1.56892830675303 1
1.40759492954778 1
1.54941248454746 1
1.23414213854266 0
1.42149253253554 1
1.61496021426177 1
1.50770086778486 1
1.50902949586357 1
1.50113013134427 1
1.53706121994396 1
1.36381764619617 1
1.404957613033 1
1.53392242145587 1
1.48215828262178 1
1.50172051597457 1
1.55384611144783 1
1.4205667709268 1
1.59341724016384 1
1.45912429149546 1
1.47925322217064 1
1.66236356501633 1
1.5805710678882 1
1.51296752883088 1
1.50210388583067 1
1.38355931413441 1
1.41970478395492 1
1.52821203132548 1
1.4426230266697 1
1.56766352687744 1
1.36389719579572 1
1.58771732026161 1
1.41967541657602 1
1.54420609162682 1
1.50272680223714 1
1.59341218450199 1
1.48177167591329 1
1.53899791467311 1
1.50039330251513 1
1.50144180539357 1
1.43049606176098 1
1.46261860643074 1
1.63690197565857 1
1.41807230821814 1
1.54495730035986 1
1.40918772421507 1
1.41312737881422 1
1.69055151915719 0
1.42191283962745 1
1.52786592135205 1
1.5124002625128 1
1.56687958618258 1
1.53167175754278 1
1.47372699495013 1
1.3863791594105 0
1.43800527746638 1
1.38266361979276 1
1.50671364954524 1
1.53161337348987 1
1.43179391551515 1
1.34652514765789 1
1.4867780080784 1
1.5519971364015 1
1.39840736076378 1
1.49165803820516 1
1.40176446944973 1
1.64138686287217 0
1.41662677086833 1
1.38745693690089 1
1.60177210182626 1
1.61961809461401 1
1.52384518230078 1
1.42396307421369 1
1.49792249504742 1
1.54083319859644 1
1.48293828514003 1
1.62269702672363 1
1.47858582928939 1
1.67034081733001 1
1.5741658072073 1
1.60402396531673 1
1.44970414515359 1
1.49875734782038 1
1.58514321369623 1
1.38204683664716 0
1.67124354579604 0
1.68192898125066 0
1.53149573794085 1
1.4980607544055 1
1.58100721729416 1
1.50058418874559 1
1.6346947746382 1
1.41696728329412 1
1.41686241325867 1
1.4047648046122 1
1.57274453488721 1
1.33005903321906 1
1.48371676183336 1
1.57181903065401 1
1.52003882944084 1
1.40935926631473 1
1.36772408127809 1
1.56397264170267 1
1.45096668144483 1
1.59067919469815 1
1.48879971330567 1
1.45161017579261 1
1.51771273638976 1
1.49297998814593 1
1.41477888165993 1
1.53271295826134 1
1.58582627044555 1
1.52916797978625 1
1.32773662723724 1
1.70679296447288 1
1.58033064986251 1
1.49012106539054 1
1.50406183947327 1
1.60100429358639 1
1.47775882957395 1
1.48785187556199 1
1.64214565126698 1
1.52514361627464 1
1.51986240137455 1
1.55407951577369 1
1.57476763885165 1
1.54240159402571 1
1.45794740933425 1
1.45980226931382 1
1.50963446311811 1
1.56170984307584 1
1.44572654648861 1
1.4167169530512 1
1.57282150826793 1
1.40861115921245 1
1.46643858064775 1
1.39579662444526 1
1.5690858072174 1
1.48117243042193 1
1.41606480283454 1
1.65606197858626 1
1.4936345317414 1
1.5918992733946 1
1.56358314161307 1
1.41055013280893 1
1.50713247861336 1
1.57647357227027 1
1.47018296829099 1
1.46544948881593 1
1.48728265090744 1
1.62916027704303 1
1.29677930617784 0
1.51900903751056 1
1.52562111020802 1
1.51512591390231 1
1.42522834693922 1
1.45082388925404 1
1.6141450516981 1
1.74872890002228 0
1.42878593698458 1
1.4809662977662 1
1.51092244956096 1
1.5024232736422 1
1.32575489827883 0
1.52117586267232 1
1.54310741027761 1
1.59430460409351 1
1.56280144609982 1
1.50886091033159 1
1.52964352562827 1
1.51510998214737 1
1.51470055287085 1
1.355351001799 0
1.60605879329358 1
1.46760706818372 1
1.62229581458221 1
1.57796292248193 1
1.38847185481916 1
1.43147909344532 1
1.48590399958211 1
1.49512399945325 1
1.50743430424004 1
1.52605820307041 1
1.52263565926426 1
1.58571402388394 1
1.59622502957124 1
1.45294549542785 1
1.46157637830099 1
1.51747517196311 1
1.60649485809219 1
1.32423050263548 0
1.52548261911121 1
1.46727494836003 1
1.43624874650942 1
1.49837713040587 1
1.39227115211853 1
1.452759274 1
1.38842772136231 1
1.41703036232157 1
1.41001360348515 1
1.49168556981922 1
1.54077047292127 1
1.32601164309507 0
1.62417918145316 1
1.64263450074045 1
1.53068113054817 1
1.32830350249668 0
1.32061333322076 0
1.46988557238592 1
1.44388186364078 1
1.45925629098834 1
1.50168739948438 1
1.44348722447619 1
1.43019040916874 1
1.53671551639699 1
1.59192968974093 1
1.57396575661571 1
1.52757043139309 1
1.4634883282874 1
1.60684211677997 1
1.58616128362354 1
1.39916389818237 1
1.49052486554697 1
1.35225815303906 1
1.50605000724269 1
1.45468772058915 1
1.35983344104933 1
1.29994967294689 0
1.43244325326016 1
1.41855133442225 1
1.57354420687338 1
1.45896210527613 1
1.48126561225913 1
1.52681766301279 1
1.5620690735508 1
1.49291691071862 1
1.50635919196647 1
1.44617353768609 1
1.38131342133982 1
1.56035693035396 1
1.51296872134983 1
1.47566114997714 1
1.6158329849896 0
1.45875362828314 1
1.52161791310014 1
1.59956201169337 1
1.55585058351803 1
1.62570235010692 1
1.48507089324615 1
1.62929089794238 1
1.51238513383802 1
1.7388302432834 0
1.6056600946158 1
1.50951766659013 1
1.52111188863444 1
1.42326018406205 1
1.59632323007871 1
1.47885657433391 1
1.49021007991664 1
1.47354038416856 1
1.33379507506019 1
1.52817655033968 1
1.51130881744123 1
1.38273860534721 1
1.4877977570618 1
1.58639724765 1
1.46529467684009 1
1.55064277707014 1
1.50184558642429 1
1.40791066159896 1
1.34262676394424 1
1.4880373950345 1
1.37151547822577 1
1.44410693446362 1
1.45157573759883 1
1.43435435409823 1
1.62794634654695 1
1.3902898719427 1
1.39115598915738 1
1.45165208914264 1
1.5775283311476 1
1.51476041163732 1
1.53859710361094 1
1.37653388254606 1
1.51450671661634 1
1.60573681740877 1
1.49629304100544 1
1.59024637685959 1
1.5551643712974 1
1.45210256218518 1
1.48381044573347 1
1.56603669943445 1
1.28148087540158 0
1.48576108685652 1
1.40621692095173 1
1.56735656050583 1
1.46257400825073 1
1.53215718352575 1
1.6049128559608 1
1.63621877992484 1
1.50469080270456 1
1.46326182317514 1
1.39395841308307 0
1.56952186891821 1
1.36539942135804 1
1.52765339885305 1
1.48490327926068 1
1.40696181702917 1
1.48368507019067 1
1.45260824743609 1
1.66642675602396 0
1.43254261807713 1
1.39075966885851 1
1.56011830140263 1
1.2955446605286 0
1.42801232231764 1
1.49930772302056 1
1.4455383260845 1
1.46646879194317 1
1.57632620496019 1
1.42515060547259 1
1.49738423963683 1
1.54553253064977 1
1.48178695459201 1
1.49740063777011 1
1.50125499309886 1
1.50417028090018 1
1.456412281635 1
1.43552409866617 1
1.42525721831451 1
1.52417659681459 1
1.54230927594677 1
1.59175562514333 1
1.61781107852715 1
1.37912644323672 1
1.50884963788065 1
1.47827460407824 1
1.47201530270551 1
1.5548637859263 1
1.44711211999153 1
1.53633213693791 1
1.4105375807117 1
1.52814088759164 1
1.55609337018929 1
1.55070074811294 1
1.65079709810601 0
1.50690976592894 1
1.45180803094746 1
1.52007620478769 1
1.4885913691898 1
1.60519525100827 1
1.55112759485056 1
1.49952957533018 1
1.51246017762871 1
1.48287566288408 1
1.64305773760581 1
1.63750054530111 1
1.42592215729492 1
1.55467052319568 1
1.6004335908076 1
1.54514079396899 1
1.59884477722113 1
1.71654170195056 0
1.59831984652245 1
1.5724124978802 1
1.38723133233224 1
1.34079082582297 1
1.51492740441968 1
1.47169807312945 1
1.4360892456866 1
1.53440571249139 1
1.50359467401937 1
1.52660252466755 1
1.37520678978213 1
1.47193319889274 1
1.42711489663504 1
1.57465364321302 1
1.44680152677063 1
1.41322080449351 1
1.53564287968092 1
1.47532272326493 1
1.61394100236829 1
1.53678592248875 1
1.60504939497353 1
1.39746419567254 1
1.50627297558777 1
1.51265729534583 1
1.55929595627336 1
1.41378914858559 1
1.50219605478014 1
1.46849679289866 1
1.44970029350871 1
1.45033754342765 1
1.5701645096284 1
1.48321068969913 1
1.51587029390807 1
1.71167807505422 0
1.50057907678813 1
1.53154979070798 1
1.63394237408752 0
1.47810916482667 1
1.53368255042716 1
1.61492239287377 1
1.49391364034788 1
1.49368310866051 1
1.47578286169358 1
1.63408525979675 1
1.33523963138008 0
1.44549973430903 1
1.65659718905983 1
1.43495925797863 1
1.29654492559872 0
1.45805430797325 1
1.61757902024339 1
1.48847005567646 1
1.47100137878325 1
1.41364895119922 1
1.37241729999914 1
1.49347141591197 1
1.43769211264233 1
1.46263769827216 1
1.58596323547364 1
1.48134590838628 1
1.52442628409145 1
1.71467057810958 0
1.44674025070442 1
1.44985457159736 1
1.55489186561125 1
1.42781706360018 1
1.432743397583 1
1.55733987049328 1
1.51932099872961 1
1.57217214457257 1
1.61878895524065 1
1.67162623733064 0
1.39027531789463 0
1.50243942135823 1
1.62682095664006 0
1.38158524694309 1
1.51576048772131 1
1.46456569951195 1
1.3359922649418 0
1.4099924447446 1
1.43016031138457 1
1.43491389830611 1
1.34779089184313 0
1.45995649971155 1
1.45833636918704 1
1.52976399397246 1
1.45415985698065 1
1.39810143215259 1
1.44826457255958 1
1.50112062673346 1
1.43992957633983 1
1.37747723592207 1
1.45786521201825 1
1.52853248267633 1
1.59073490654694 1
1.43077930628381 1
1.5982248445001 1
1.53557745968625 1
1.51741196672561 1
1.46166472682373 1
1.42762044728221 1
1.41625129407124 1
1.50925671729175 1
1.49608040796599 1
1.53421625942713 1
1.53579181752763 1
1.42136486943163 1
1.47751298885819 1
1.50765970237239 1
1.38238610572083 0
1.37174728984722 1
1.4216387203078 1
1.46805162638591 1
1.4511209910409 1
1.44780984793034 1
1.62740174345037 1
1.4087298939088 1
1.37921254347017 1
1.4688905779728 1
1.52579618368239 1
1.72433702771406 0
1.48579168093959 1
1.5318915473238 1
1.40026360369915 1
1.46006466976757 1
1.58584428801863 1
1.47459571743234 1
1.63973428890615 1
1.46639051447622 1
1.45173283343745 1
1.41352789041069 1
1.44900855854735 1
1.51334648206543 1
1.60154350592226 1
1.45564004496274 1
1.53216439093029 1
1.35717042846925 0
1.61163990233474 1
1.54977008817771 1
1.44523287904171 1
1.41682123965545 1
1.43177906590773 1
1.49414089177753 1
1.46521697585845 1
1.41563711248203 1
1.46316250855603 1
1.39952119142426 1
1.47721170292361 1
1.60114414648942 1
1.4224603166052 1
1.63802768182357 0
1.48400831134624 1
1.57823858855156 1
1.34426141083116 0
1.50358916827475 1
1.6325215802431 0
1.51001253227965 1
1.55483383650829 1
1.48916055770251 1
1.45657833386622 1
1.40415946222454 1
1.35024054598608 1
1.41093378429746 1
1.58817293260842 1
1.39636610442706 1
1.50962555745398 1
1.3629617775644 1
1.51522391407358 1
1.4146874596318 1
1.47196619355965 1
1.47351754539043 1
1.5568994243636 1
1.46905770814719 1
1.58549111531467 1
1.58000100132143 1
1.57297670436016 1
1.5203100347171 1
1.48442756190363 1
1.64444769337489 0
1.59703901049306 1
1.56999550306384 1
1.45405600907314 1
1.55543270565253 1
1.3695907752941 1
1.48339723618731 1
1.51951744295895 1
1.71120144115623 0
1.52296396413211 1
1.44126308590134 1
1.6004800115369 1
1.3248521123662 0
1.4007376495882 1
1.55877538683031 1
1.30066977379425 0
1.42992336176536 1
1.52972816632469 1
1.54384291389196 1
1.53427166946948 1
1.42826610348899 1
1.50458815123758 1
1.47775644414095 1
1.3331222763847 0
1.49962534544337 1
1.52980128116904 1
1.66899785491528 1
1.32879259779575 1
1.56043032481396 1
1.408721274102 1
1.32720769502233 0
1.46734790336747 1
1.56406779609527 1
1.42909580094523 1
1.31849509786446 0
1.31315116138508 0
1.60758853804368 1
1.65996250992349 1
1.33518898661219 0
1.47499707847415 1
1.36078817041262 1
1.51601362939199 1
1.51677141833127 1
1.59881489889557 1
1.56439590835888 1
1.37398849402168 1
1.40506876096896 1
1.41354886000007 1
1.52934252676155 1
1.27921748076331 0
1.47850447697381 1
1.48252367776978 1
1.50270359994634 1
1.50538963580612 1
1.43147363404699 1
1.41456904224238 1
1.41287205319612 1
1.44449154819775 1
1.41980506164267 1
1.53656018469115 1
1.29386493888014 0
1.46113285756708 1
1.57176300524675 1
1.40494637879606 1
1.48701854779075 1
1.41396363671063 1
1.63695820796732 0
1.30296286940075 0
1.57275260317935 1
1.49649835787128 1
1.42875165344882 1
1.46855108120149 1
1.69823959784746 1
1.66430946499265 0
1.40856941351873 1
1.4392811315283 1
1.35962149637371 1
1.50463974489397 1
1.45669363892562 1
1.54101927924824 1
1.46228582574325 1
1.59102575744468 1
1.54299308184352 1
1.69833062371224 0
1.53030713475087 1
1.53683166234235 1
1.42762282320919 1
1.42977641840238 1
1.41504033674474 1
1.44185864442785 1
1.34361612892217 0
1.41925848540828 1
1.53286794309567 1
1.38905106759714 1
1.3677196573729 0
1.57895991854957 1
1.73117316627288 0
1.52890736101618 1
1.50661915708899 1
1.49717893828381 1
1.52964720979006 1
1.41009229692392 1
1.47878715431014 1
1.44252347878454 1
1.55538890288872 1
1.55765261152164 1
1.413820052077 1
1.39934111149965 1
1.5590975929978 1
1.55498891934232 1
1.47600736479778 1
1.7568321143074 0
1.43862937621615 1
1.7417887507178 0
1.59697540008124 1
1.65104951745629 1
1.40791681808642 1
1.57213713805302 1
1.65411861962036 0
1.35748126034768 1
1.39920147218115 1
1.44433476990994 1
1.44122089584626 1
1.38739011031281 1
1.66369239402418 1
1.53695738912068 1
1.55134240578946 1
1.44349577237503 1
1.35822392981272 0
1.45991707747373 1
1.60686473581354 1
1.47163711585485 1
1.41237083059593 1
1.51156963686471 1
1.49233676324285 1
1.53218341967905 1
1.61958755715604 1
1.42888768133682 1
1.44717027806716 1
1.51623449923214 1
1.69282373603992 0
1.40643830126215 1
1.52931338517297 1
1.4042749477145 1
1.55482618348 1
1.59103674257354 1
1.30555287677342 0
1.41741779036321 1
1.35288434819937 1
1.43334539275343 1
1.53158154188415 1
1.48954610370843 1
1.52468226886193 1
1.45009463713439 1
1.35827365591684 0
1.6025954342373 1
1.48370524605704 1
1.45882297677359 1
1.49545805645408 1
1.35055591127392 0
1.51335053390265 1
1.6235293548861 1
1.48660427114018 1
1.30856809527696 0
1.50318082719284 1
1.60363575137047 1
1.49298127879307 1
1.46552345836684 1
1.49380961726713 1
1.44509020723019 1
1.47748949289259 1
1.43949286062317 1
1.44504862280778 1
1.48848343459468 1
1.56743270067359 1
1.37877327929003 1
1.59879762735387 1
1.41361188678533 1
1.58052257144154 1
1.47469195714393 1
1.55737791582646 1
1.58785749655329 1
1.54512758545347 1
1.58468288220847 1
1.69845518201971 0
1.37261031552062 1
1.3343096132965 0
1.45134076083435 1
1.48737388955894 1
1.62723506285015 1
1.41181061759928 1
1.64581627994592 1
1.60516677152292 1
1.56372731196422 1
1.41472718078398 1
1.54599990229871 1
1.52825312908387 1
1.61440565004675 1
1.57355249999949 1
1.53801053069631 1
1.62631413197209 1
1.61272051882532 1
1.5575619003181 1
1.49359337063121 1
1.6124381902822 1
1.57719592195653 1
1.40069533606467 1
1.57221413830699 1
1.4139526783638 1
1.62883615403856 0
1.61113775533451 1
1.40412305439911 1
1.40011555408598 1
1.38803884111375 1
1.33027847907629 0
1.56901435559252 1
1.52022298982458 1
1.44368169103176 1
1.40564695214226 1
1.62913271285929 1
1.50983382071295 1
1.51057840135333 1
1.52301844369219 1
1.53733746400291 1
1.45811078256167 1
1.56562833699821 1
1.43294640401904 1
1.4285026003036 1
1.43015801187109 1
1.46755196808119 1
1.62707280986947 0
1.68384135795584 0
1.41584950444505 1
1.59724890467457 1
1.5346588723399 1
1.44524514468265 1
1.4957661707891 1
1.48365256194029 1
1.57837811228134 1
1.49993310086813 1
1.49529283752107 1
1.50404682428683 1
1.53176350717126 1
1.33900964152243 0
1.49551155743085 1
1.58786995263212 1
1.59689736601539 1
1.62051154865711 1
1.40300622176095 1
1.44216901762654 1
1.50126320818695 1
1.45780305855931 1
1.49122196384119 1
1.51860493073656 1
1.46469895504259 1
1.40696492143297 1
1.49089376159328 1
1.38761872145299 0
1.55578163536289 1
1.38674773777683 1
1.5662982177586 1
1.43350214071814 1
1.50350090884196 1
1.27670565678898 0
1.44399680713101 1
1.51211292691437 1
1.42281275802307 1
1.5512120388011 1
1.57293172619579 1
1.40585165255307 1
1.34527542674337 0
1.47914452211346 1
1.61048649998787 1
1.49248312945297 1
1.50526547840725 1
1.73239675766937 0
1.60783319662057 1
1.44555393878232 1
1.44616732140342 1
1.47171920424004 1
1.57681340662739 1
1.3900656771943 1
1.58684359315708 1
1.47377299060589 1
1.38635397004123 1
1.39354557133367 1
1.54874473825974 1
1.51726217941002 1
1.47016194313778 1
1.49429814815123 1
1.54970321901054 1
1.50199571328113 1
1.5204552724995 1
1.57065419440501 1
1.38175782411511 1
1.45548364423983 1
1.50144680881939 1
1.5583594841854 1
1.39231801321242 1
1.55054766636845 1
1.57792966683216 1
1.40051957145175 1
1.50206980868619 1
1.4632067448988 1
1.42911635327293 1
1.48866639202966 1
1.35992180597451 1
1.76053821872211 0
1.43971471393225 1
1.54640131771216 1
1.5709410432479 1
1.39211564078382 1
1.54041571028753 1
1.52307282192616 1
1.6054375918325 1
1.46458121738167 1
1.48958600309624 1
1.43111853684148 1
1.46310359550926 1
1.40655981893981 1
1.29961908019843 0
1.55468109329372 1
1.37533760061798 1
1.48881578922287 1
1.5172503581191 1
1.42936897387681 1
1.4261474158404 1
1.41050622161406 1
1.44150863226017 1
1.37748893744553 1
1.41739056241341 1
1.53479880214822 1
1.43628355651484 1
1.60089285073163 1
1.60015995664807 1
1.52389374312488 1
1.47358458069363 1
1.4956904462334 1
1.48989231313335 1
1.43586610984872 1
1.50927825746475 1
1.5533900041732 1
1.51243866842024 1
1.57665561952339 1
1.54875486167675 1
1.4258067891583 1
1.52863729657655 1
1.47891075815179 1
1.61431966302401 1
1.53092028814447 1
1.42096347129526 1
1.64184815628604 1
1.4024013776705 1
1.55541583942475 1
1.57407383772715 1
1.49449306088981 1
1.56067540095365 1
1.50730897661992 1
1.47491595889903 1
1.43406942020664 1
1.41156449404834 1
1.47972850949417 1
1.43734698542907 1
1.54285491096209 1
1.60560668403087 1
1.5617483521327 1
1.43884354435775 1
1.52619319260388 1
1.52994418441517 1
1.39997385340098 1
1.66424242804167 0
1.42247887993802 1
1.50487793067281 1
1.48037853248384 1
1.63723501904357 1
1.57097619278997 1
1.42548035133417 1
1.50074237189357 1
1.46266963988893 1
1.51008563317829 1
1.33808555709833 1
1.45587372461716 1
1.5024296255616 1
1.50350015164529 1
1.38560635522453 0
1.45511709017975 1
1.4602947926955 1
1.3853763578496 1
1.39991037889378 1
1.548213532436 1
1.54736029832424 1
1.44603044657397 1
1.50556596179221 1
1.57890519320545 1
1.4202964273509 1
1.47549008500834 1
1.40958401191394 1
1.52964730364512 1
1.33037368867339 1
1.44864489384221 1
1.49830290497603 1
1.54294954869153 1
1.4892349389337 1
1.53154484981098 1
1.41962436672107 1
1.43897979767715 1
1.48657699009765 1
1.4688463650075 1
1.4937121398916 1
1.53351211622438 1
1.55026946256384 1
1.42725898583758 1
1.37011045873072 1
1.57430981912708 1
1.642055452018 1
1.36280851907213 1
1.64113286314959 1
1.43573182808214 1
1.48373362032333 1
1.39644652812981 1
1.48288896863119 1
1.41609536380521 1
1.48839667419024 1
1.54522253125135 1
1.42795055940246 1
1.47968334300635 1
1.42414477605806 1
1.56248555812518 1
1.63105687812874 0
1.4242380018961 1
1.61434343011587 1
1.51257641528843 1
1.49115850569579 1
1.42166307772358 1
1.51692429392755 1
1.46325623180312 1
1.44673120238017 1
1.47464563116857 1
1.51262953319461 1
1.39275912691568 1
1.59266890033759 1
1.35477722109586 1
1.66711887518329 0
1.4734392105627 1
1.5827410056271 1
1.37570440667814 1
1.48403966768916 1
1.53830621459976 1
1.38860041204158 1
1.47060969407818 1
1.48409581732345 1
1.6326302885217 1
1.37398214225461 1
1.52018715541621 1
1.45547952763889 1
1.51521066075116 1
1.47409790001795 1
1.49643783973915 1
1.47532452143961 1
1.41943296302464 1
1.45823631065206 1
1.51395149163388 1
1.51951114937655 1
1.52927431137569 1
1.45813154685381 1
1.49172879905947 1
1.52946786225599 1
1.41907822619719 1
1.50927908202043 1
1.60835621692159 1
1.63615261123788 1
1.42806264119854 1
1.53328433650375 1
1.56533722904074 1
1.4217264349544 1
1.54734643072212 1
1.56424439944112 1
1.50828299319312 1
1.60118867479156 1
1.4664587827238 1
1.4637039881051 1
1.56302005017053 1
1.54660935088357 1
1.44730518971571 1
1.52773528634935 1
1.52473026875126 1
1.63014170265645 1
1.51727400233178 1
1.3731605934597 1
1.5015028590049 1
1.37437980797692 0
1.58178185525178 1
1.5092205916272 1
1.47736768177991 1
1.60407914524635 1
1.51434927297787 1
1.52809868686979 1
1.53156691035074 1
1.56047129420219 1
1.5299177305724 1
1.59156454949898 1
1.59130799072966 1
1.55621654584026 1
1.53802950043243 1
1.65714993406634 1
1.58074980595444 1
1.57660646631537 1
1.39490439410824 1
1.24699251362931 0
1.53804855804292 1
1.48683480178443 1
1.53215922532785 1
1.47724150137021 1
1.50547208873161 1
1.34115850035366 0
1.56362706984281 1
1.59128094108413 1
1.50754417119622 1
1.47509954801086 1
1.44380820992824 1
1.4443734523906 1
1.59372147192066 1
1.39760424035671 1
1.54394134917219 1
1.5070859117436 1
1.49838924626738 1
1.44648965819416 1
1.5958268183419 1
1.57446484511902 1
1.48680925813244 1
1.5337914519755 1
1.65540457540313 0
1.64269422218118 1
1.57635590387556 1
1.51400910143215 1
1.50415882449377 1
1.3483356365672 1
1.42268038307849 1
1.53401974171079 1
1.5665160010908 1
1.45156225545279 1
1.51383927567014 1
1.39186560251715 1
1.53462303902184 1
1.58810326388998 1
1.53835844900624 1
1.46877049095322 1
1.53532664761852 1
1.53243887020318 1
1.4589089517968 1
1.52741376084472 1
1.43512172785449 1
1.39783274761179 1
1.41717315736017 1
1.37360547374011 0
1.48372584120705 1
1.5388427413039 1
1.45781601569156 1
1.4967809986505 1
1.46715075739611 1
1.49570554930381 1
1.49351827443007 1
1.64896714922909 1
1.46549615971682 1
1.46915040908411 1
1.56399574248615 1
1.59867749116395 1
1.43342294050754 1
1.39559008448415 1
1.56833606088575 1
1.5307642617209 1
1.49181576352975 1
1.40297167796852 1
1.47932928176299 1
1.38067524629489 1
1.55351244561329 1
1.65351167970995 0
1.52385352484212 1
1.40890497414395 1
1.49907863843605 1
1.54521390579649 1
1.48036377942474 1
1.64957111089642 0
1.52608013037316 1
1.54125464860295 1
1.52358016017868 1
1.47153784145723 1
1.47181407165097 1
1.51158868705112 1
1.48030602480173 1
1.56483283561978 1
1.56080683068565 1
1.59153095878286 1
1.57628567870215 1
1.42108643646084 1
1.55380870973883 1
1.38660988846983 1
1.43652144813525 1
1.63116324748938 1
1.72121532903364 0
1.43926318475767 1
1.53711785988269 1
1.38303783390686 1
1.41148380527847 1
1.54921755968099 1
1.507790531465 1
1.4771606226283 1
1.57851666888998 1
1.49345483696622 1
1.65938052268252 1
1.50430975865126 1
1.54313009770639 1
1.48326912665558 1
1.32690572660588 0
1.49421559472662 1
1.31675408072824 1
1.55875671107337 1
1.50366583390279 1
1.59484335276346 1
1.50307162871028 1
1.46603182701492 1
1.50612250159176 1
1.49956467152926 1
1.43402773358746 1
1.4773284233912 1
1.54616963105248 1
1.46010175201269 1
1.43566150755526 1
1.57236643897235 1
1.45583879760202 1
1.6069638516561 1
1.39346780240466 1
1.47961864904104 1
1.58607345174914 1
1.48484736848756 1
1.49262592717006 1
1.46383222958554 1
1.52930396720171 1
1.44870126655596 1
1.57930066623563 1
1.50327915024442 1
1.45444712750204 1
1.33548923570516 1
1.49170078939919 1
1.56708691916569 1
1.49631693469202 1
1.60186899229362 1
1.40483731647874 1
1.43697057687193 1
1.34533103311912 0
1.47980503680106 1
1.44603580216356 1
1.3389445067662 0
1.53342596824644 1
1.47291929644255 1
1.52006131270329 1
1.43242527231487 1
1.3797384014887 1
1.45107610873817 1
1.56642007041547 1
1.4797451450083 1
1.46201090324948 1
1.40983911277621 1
1.45688118810275 1
1.41833764468397 1
1.52260945718374 1
1.39235874791169 1
1.37339653233872 1
1.4424007206865 1
1.34574234473202 0
1.47063471293672 1
1.38316357435758 1
1.51923982567144 1
1.47933653274553 1
1.45588453893161 1
1.47636159686806 1
1.64600921013123 1
1.56777793425475 1
1.52893282948562 1
1.4942464264298 1
1.55266587564262 1
1.49739497769766 1
1.52855888792957 1
1.49163440100249 1
1.40618395800425 1
1.54027732565332 1
1.54113895838212 1
1.40762991195406 1
1.43233952520453 1
1.54252731423887 1
1.59180633213597 1
1.58530736111968 1
1.5434221798525 1
1.5130481802854 1
1.67691197527427 0
1.52464438636699 1
1.39947292409672 1
1.53044102416007 1
1.50148822943588 1
1.51165934372352 1
1.57715511899374 1
1.61523645953544 0
1.5023964823901 1
1.43455599924139 1
1.44007255224699 1
1.6711188735552 0
1.51950744019731 1
1.39658598570163 1
1.3537857232442 1
1.33621248511484 1
1.45625007832904 1
1.52621431980872 1
1.69441780838464 0
1.42728698237906 1
1.47433892791727 1
1.46189247415686 1
1.48292090644563 1
1.46791282861554 1
1.51318398812651 1
1.37894046999043 0
1.55780104781077 1
1.52373189776367 1
1.47858407498708 1
1.48958778556021 1
1.43239212465633 1
1.50201097549262 1
1.5860491387663 1
1.47751794603035 1
1.35481436186009 1
1.64976816748023 1
1.45634707899441 1
1.37189611533621 1
1.4875471741739 1
1.4239852956736 1
1.46140094346476 1
1.48347625000884 1
1.57922644499867 1
1.39416639836597 1
1.47527089322114 1
1.49385121842568 1
1.57322672801534 1
1.48261821451422 1
1.45887344027097 1
1.57616099623067 1
1.60633845147515 1
1.62237964634709 1
1.54399500698662 1
1.57212428219131 1
1.49825374761429 1
1.59108464557461 1
1.43859787544515 1
1.57326674436931 1
1.65415214040537 1
1.63759930418448 0
1.55815213181109 1
1.59093013521107 1
1.58589739598179 1
1.46952505388933 1
1.43319010704726 1
1.51281447388241 1
1.37429401457703 1
1.48760826165634 1
1.53434065415729 1
1.48742078494153 1
1.40523434699244 1
1.57050542801812 1
1.48390786234347 1
1.46033633965199 1
1.53601931085879 1
1.47514826112727 1
1.55976733479816 1
1.39696686824438 1
1.49060107520916 1
1.37474326753093 1
1.54988014320193 1
1.54976957836457 1
1.48767669123036 1
1.43468916442083 1
1.45660679674364 1
1.45368378019591 1
1.47713313846655 1
1.46455860894237 1
1.55157017958971 1
1.54788998442703 1
1.35799875646879 1
1.33102325592338 1
1.51554485362923 1
1.50140999418374 1
1.54758798840825 1
1.47836149461424 1
1.46176456827959 1
1.43647716599572 1
1.56426270952197 1
1.48806738161729 1
1.52071968857526 1
1.42676448422917 1
1.62884009177797 0
1.56764246985215 1
1.66441690049807 0
1.47959017737131 1
1.38235247390288 0
1.44638331319384 1
1.42040271944096 1
1.62070789736831 1
1.56310876269257 1
1.57866037383611 1
1.66063511997691 1
1.4469550193825 1
1.49357486181505 1
1.56874358881798 1
1.4931805779138 1
1.50219247137619 1
1.32406382761032 1
1.45584771207622 1
1.54849730036052 1
1.63203101843799 0
1.54570229224773 1
1.41808996984637 1
1.54282460246541 1
1.46438113991073 1
1.64032136997476 1
1.43627294956425 1
1.52849026703047 1
1.4659697477841 1
1.60079253698196 1
1.58686550280175 1
1.32860500440648 0
1.30423605300029 0
1.58324807749911 1
1.42528309348932 1
1.52461732132894 1
1.5669420976375 1
1.50746473392836 1
1.56242420469347 1
1.68356318082456 0
1.70566022656177 0
1.47396091378043 1
1.50261009160221 1
1.4467726774422 1
1.51135281891876 1
1.51479934100386 1
1.48807576605686 1
1.60114605254159 1
1.47390138798722 1
1.48422995128172 1
1.63003140547484 0
1.48246616408202 1
1.50551475151587 1
1.5381306896181 1
1.35604712796418 1
1.55557024187353 1
1.60865152995654 1
1.47745185856043 1
1.37980147873367 1
1.39436997535684 1
1.59216808448643 1
1.45561830513112 1
1.56976372664032 1
1.45280289364967 1
1.44139864845743 1
1.50342097660031 1
1.60139737804501 1
1.62193871875481 1
1.45677460804783 1
1.5629348294189 1
1.59994368811923 1
1.37063234208074 0
1.49133950377614 1
1.50176398434698 1
1.43335353374658 1
1.43340531115665 1
1.35538520710419 0
1.49244776770748 1
1.40211358774912 1
1.44000655125204 1
1.53486057096937 1
1.49007586465089 1
1.47665708840203 1
1.49368043948855 1
1.46147494340905 1
1.52032542244835 1
1.44223249374453 1
1.57844156910056 1
1.30922138528909 0
1.51966570723545 1
1.47467056303429 1
1.49909468637 1
1.58931751852227 1
1.45671813493215 1
1.5644227302653 1
1.42657471143196 1
1.44127047429068 1
1.53083926640646 1
1.523601780739 1
1.59835447562057 1
1.51723246092037 1
1.35288667840516 1
1.53371478408342 1
1.40247050230485 1
1.49171082236156 1
1.55132796785894 1
1.36759378197537 0
1.51161856835392 1
1.49950209471453 1
1.67067762508103 1
1.64160055191406 1
1.52648399591645 1
1.47162156405103 1
1.58583124650893 1
1.41506933703929 1
1.46315135762116 1
1.46958823970228 1
1.56965036787538 1
1.41025686505762 1
1.39550358750391 0
1.63749758050069 1
1.45358773474084 1
1.54054492204084 1
1.59210201370064 1
1.42181785023047 1
1.54708093077639 1
1.39663743098172 1
1.35454113779461 1
1.46954287227633 1
1.50963684189596 1
1.46306929675981 1
1.52295055086819 1
1.43856755990829 1
1.40523543845812 1
1.51179683554585 1
1.48473881912806 1
1.40547586587219 1
1.41179586434797 1
1.58500213348882 1
1.36612531444508 1
1.50731251745406 1
1.48939742364464 1
1.45992419880408 1
1.43486439630432 1
1.450290524632 1
1.49505099474498 1
1.55957533431123 1
1.47709654530713 1
1.64009027869284 0
1.4831603438712 1
1.36197305367537 0
1.53633833628693 1
1.45053419468651 1
1.50948262395916 1
1.37123013651563 1
1.44487089630111 1
1.48975646195042 1
1.52114625087719 1
1.43645422386581 1
1.50521607823044 1
1.50270873829565 1
1.43237689186678 1
1.63467663158394 1
1.44919755158508 1
1.35249820740021 0
1.42983473113965 1
1.47751781945125 1
1.5027844394692 1
1.35579307478244 1
1.40418362557873 1
1.49613245176488 1
1.58910263340302 1
1.51828288293823 1
1.4468001659708 1
1.47413069177572 1
1.4651029440932 1
1.50076890447224 1
1.46295299045909 1
1.38238890402982 1
1.5330118361982 1
1.44233842822179 1
1.42157230197754 1
1.49354602682291 1
1.42713599775017 1
1.44388401852806 1
1.53044780448692 1
1.52612826951186 1
1.50306060838428 1
1.60868489891872 1
1.50353626253884 1
1.41107335201888 1
1.46699371105052 1
1.52943269797897 1
1.52975234289123 1
1.46505253721462 1
1.47181199380746 1
1.50260008356728 1
1.55557424044794 1
1.48618206047809 1
1.4777499283344 1
1.55649277419133 1
1.49695780287672 1
1.64505893212731 1
1.53333252585656 1
1.41873367990161 1
1.57860643205695 1
1.51266962283982 1
1.30801918564591 0
1.45636265123488 1
1.49640354758574 1
1.55246638012595 1
1.47607379101967 1
1.43538233443675 1
1.45049841635926 1
1.5888175774516 1
1.64678074740314 1
1.61422304771355 1
1.52151312019867 1
1.71959875832114 0
1.65534531383994 0
1.50660184414856 1
1.419529257733 1
1.30200852205644 0
1.40074009030317 1
1.53081281885856 1
1.46277041516185 1
1.5446444015895 1
1.51398447936438 1
1.46391515276744 1
1.54483744865296 1
1.57932351955469 1
1.551779915829 1
1.45093146980699 1
1.61590477585049 1
1.44616262234086 1
1.54409791344251 1
1.56639279013235 1
1.49944693710152 1
1.41812362929619 1
1.55071087986903 1
1.43867286863537 1
1.61575923806812 1
1.5245577542146 1
1.41267834736332 1
1.60877515077288 1
1.47598964977169 1
1.27792302529026 0
1.47621035202102 1
1.45776062308051 1
1.60545773146955 1
1.47890528330171 1
1.46752302455499 1
1.55300857110843 1
1.30342170024524 0
1.4627969130522 1
1.45054006384627 1
1.44353516316251 1
1.39420928035875 1
1.45155507403987 1
1.44704506139524 1
1.47853722343679 1
1.56559169351628 1
1.37516826933864 1
1.54154902624329 1
1.48341293213675 1
1.64130550698928 0
1.45085658547581 1
1.4893216874613 1
1.53987039229584 1
1.40213921466792 1
1.4829083869168 1
1.69205537036766 0
1.54412388976026 1
1.45607873774757 1
1.52401635902076 1
1.44512542921444 1
1.51738997884138 1
1.6916114510304 0
1.67433957599241 0
1.59603738492179 1
1.55853039386608 1
1.52424997212067 1
1.63620627348582 1
1.63654217337434 1
1.45547852464484 1
1.52572797829377 1
1.49469718407897 1
1.55951539196788 1
1.55047347044875 1
1.5621415543293 1
1.41575748329401 1
1.55745144821899 1
1.4210218789094 1
1.4923043548093 1
1.51264799992991 1
1.35809917562409 1
1.52428474612467 1
1.38434801139529 1
1.54007929008806 1
1.48918326847782 1
1.628934839306 1
1.5164606648184 1
1.45401992615974 1
1.70298757335999 0
1.43730058315607 1
1.50260627996016 1
1.57526606114902 1
1.58557761883946 1
1.5738857970821 1
1.45378046071255 1
1.52339382962339 1
1.55745186008441 1
1.42884786127248 1
1.63603556235527 1
1.43506885607816 1
1.47247998935287 1
1.56754504917502 1
1.46945405480116 1
1.50083467751153 1
1.48542354160783 1
1.49446459427341 1
1.51089389936298 1
1.62261586965498 1
1.42841201065467 1
1.61373102133221 1
1.64374431842706 1
1.71993234098213 0
1.47481294013037 1
1.44069076656393 1
1.3577132029662 0
1.49032634003064 1
1.60992576520267 1
1.33574474275788 0
1.4920973735402 1
1.48089301645464 1
1.57315488624541 1
1.45741522734942 1
1.55068484447853 1
1.50892423631657 1
1.49202968390086 1
1.57072167017385 1
1.633281931596 0
1.49820148393822 1
1.39924260094783 1
1.64772238820799 0
1.49564012302954 1
1.63380418426145 0
1.37971684479677 1
1.50481209607271 1
1.50770047070325 1
1.40928373390976 1
1.44343687677016 1
1.60956365653584 1
1.43965921274319 1
1.5323104472855 1
1.46329979123814 1
1.45027131311811 1
1.45224225307327 1
1.52915530867198 1
1.51837966852357 1
1.55619882410793 1
1.50672245900493 1
1.43782660557956 1
1.44113215234523 1
1.65419435431996 1
1.46866623722455 1
1.37324957241034 0
1.43476263588747 1
1.47037924839935 1
1.47753945191078 1
1.4443890206855 1
1.51245005089327 1
1.46430106334428 1
1.41330921525989 1
1.46177451158184 1
1.38103068195989 1
1.54120063512929 1
1.62642109296085 1
1.44637169506707 1
1.55573772625415 1
1.47243914029785 1
1.39848620699069 1
1.49126475053889 1
1.49560733679833 1
1.54050007907674 1
1.48572081909363 1
1.39484705193815 1
1.49096938959028 1
1.6510325836833 1
1.56558714683299 1
1.39036024044589 1
1.48030864917735 1
1.32680513471704 1
1.39295571570148 1
1.4398194255234 1
1.47399004101326 1
1.46290607145528 1
1.65689255409961 0
1.50173264782943 1
1.50565093917902 1
1.5211582210666 1
1.50387325987053 1
1.38528645804243 1
1.5118805261278 1
1.57089409627473 1
1.35102485612109 0
1.4714759688856 1
1.5668378306859 1
1.46850036248327 1
1.64227896396554 1
1.6467294012565 1
1.44393654572837 1
1.58996210297973 1
1.47442985868554 1
1.37219863434507 1
1.47778356301958 1
1.44164118397552 1
1.48813694894998 1
1.51407971937789 1
1.51250066626225 1
1.4768678995198 1
1.62107147688439 0
1.40989555484412 1
1.6047404251156 1
1.39311069711454 1
1.44526931908392 1
1.55121838172733 1
1.46766465280079 1
1.4749214569526 1
1.50268259626353 1
1.43176618247258 1
1.45752866384065 1
1.49395460329833 1
1.5966443555143 1
1.48142001385718 1
1.40456371349939 1
1.44597596619374 1
1.53046702612323 1
1.55247772149894 1
1.57587303310017 1
1.47918773703008 1
1.54897652664802 1
1.36455033917912 1
1.46958656230657 1
1.51521312054309 1
1.44001361192397 1
1.54060610019163 1
1.58497432880304 1
1.48107558685103 1
1.56748979163606 1
1.37452062473503 1
1.52769118584661 1
1.57054848359366 1
1.43337144808316 1
1.56292358594238 1
1.28490200659752 0
1.50562026891566 1
1.45904062539504 1
1.47792010973864 1
1.5734314919646 1
1.50677113455599 1
1.51888485619786 1
1.50735999736719 1
1.41128709080916 1
1.54003916025737 1
1.43564910137779 1
1.45193356165004 1
1.46596429457827 1
1.44352757177172 1
1.4692755538038 1
1.51707514579008 1
1.54072634236924 1
1.54860227518453 1
1.58441004081275 1
1.54021530459613 1
1.52693892509099 1
1.41657496933336 1
1.40874160282475 1
1.56414835447104 1
1.50272658014792 1
1.5283457128879 1
1.50393172194725 1
1.41635395848967 1
1.43737547551957 1
1.55004852744258 1
1.40078708539474 1
1.57056267513668 1
1.66548664053096 0
1.50583881485983 1
1.55863107708749 1
1.45017632394626 1
1.462565137501 1
1.38666286421672 1
1.45204586521813 1
1.49062039743245 1
1.50505477143845 1
1.4326062006456 1
1.45479355926595 1
1.58263222064301 1
1.3455030097042 1
1.34496221035272 0
1.40619012104945 1
1.46623224149415 1
1.45353016720853 1
1.38931563728033 1
1.55896433874395 1
1.40097897003715 1
1.42949605532068 1
1.50253200285315 1
1.51545429846994 1
1.36715051170238 1
1.52701395902394 1
1.51160773734267 1
1.50550445339026 1
1.2533484781585 0
1.46967046053367 1
1.6447000610708 1
1.5228608567806 1
1.39355212236914 1
1.3732618930572 1
1.54215409539742 1
1.58458463132484 1
1.56859378611524 1
1.62098193891344 1
1.53046935121834 1
1.44156927884955 1
1.68571980575758 1
1.52860593513611 1
1.60681746111619 1
1.48292550955875 1
1.48374257387596 1
1.57505693914709 1
1.41332543076625 1
1.59039337919837 1
1.57845410013537 1
1.61988349156804 1
1.42039937327006 1
1.51459612170444 1
1.47569697113624 1
1.70032616448359 0
1.49156294100129 1
1.52320009162362 1
1.37376173082643 1
1.44186410268116 1
1.4719403789933 1
1.58108666712435 1
1.44388461690754 1
1.49728397622868 1
1.5158266733541 1
1.48490965341005 1
1.59543460188478 1
1.47142644979865 1
1.50587893784022 1
1.48909400998954 1
1.40014582499842 1
1.52173984837514 1
1.42790904908241 1
1.4414072987986 1
1.57631916167403 1
1.49801654338365 1
1.47623023301281 1
1.4195488917701 1
1.5268593953538 1
1.48203419535807 1
1.45963190640368 1
1.50203076751614 1
1.50537287613808 1
1.51696504014685 1
1.55017659457748 1
1.62186874804149 1
1.55783215954973 1
1.57300197105378 1
1.5893849364479 1
1.53822675943245 1
1.43471870237219 1
1.47668672666263 1
1.31017093438432 0
1.56602524846198 1
1.43133134461899 1
1.46011818518858 1
1.43720496660895 1
1.37316113978451 0
1.45126839614356 1
1.32324876885273 0
1.52631076997048 1
1.57518717049552 1
1.50031607386166 1
1.57337308834512 1
1.4402819212396 1
1.5762245004496 1
1.36391629581704 1
1.42752911948253 1
1.54123081932629 1
1.34723321025412 1
1.50695118984087 1
1.49300549233799 1
1.39546772470547 1
1.4351137705517 1
1.52077474867146 1
1.33021194528195 0
1.46011579729289 1
1.48047716900601 1
1.44151679490869 1
1.3451930681042 0
1.56911348171611 1
1.4412647295756 1
1.46756952291036 1
1.48801385833304 1
1.51030246671121 1
1.46233780361767 1
1.4363132545257 1
1.45347984990139 1
1.52021531131913 1
1.52955441985848 1
1.33911016093659 0
1.61292673711715 1
1.44215654349819 1
1.42939003869441 1
1.50370985773537 1
1.38988349419247 1
1.41551103332199 1
1.51365023317266 1
1.39695065539481 1
1.45461454884475 1
1.60215032013209 1
1.39670793261267 1
1.44006037717383 1
1.44993487751233 1
1.58660741079938 1
1.62324500459698 1
1.46115434378086 1
1.49461822154458 1
1.45523121007705 1
1.60307087162269 1
1.45603884071756 1
1.4296636552988 1
1.49500967901672 1
1.57402994189911 1
1.55175522054118 1
1.77708452407773 0
1.5761847809514 1
1.56411217996027 1
1.52270250719589 1
1.44073107415299 1
1.57107437962285 1
1.44656771336736 1
1.44818127118429 1
1.43731439523577 1
1.44555930331135 1
1.46263418585877 1
1.60580122325013 1
1.54429925341776 1
1.49121370175291 1
1.53805199424602 1
1.48563946005569 1
1.44175497418804 1
1.53543066861505 1
1.48872721953819 1
1.51924705474684 1
1.54621145036392 1
1.53952802131699 1
1.49272510585532 1
1.61968372654349 1
1.38259881513112 1
1.40970679248673 1
1.47290888531618 1
1.43129113624082 1
1.42846859189483 1
1.46532204322963 1
1.37907660518494 1
1.44426098055559 1
1.3183887159618 0
1.35965749694387 1
1.5554218491468 1
1.43621793396502 1
1.45334052928526 1
1.36796106087503 1
1.39662262159495 1
1.47432755516482 1
1.47072583897158 1
1.40523583415897 1
1.57568055319904 1
1.59622431836267 1
1.61951140045164 0
1.47512048842198 1
1.43596249922583 1
1.51880621524013 1
1.5331968844196 1
1.53629385654652 1
1.46629191100244 1
1.3228400983559 1
1.46150766260789 1
1.49502013709157 1
1.29644230154542 0
1.47599372980323 1
1.43754983330464 1
1.58368131174535 1
1.43732010853272 1
1.5294792999583 1
1.47060403258512 1
1.52879226157426 1
1.48789711199084 1
1.37947622262161 1
1.51980648518375 1
1.43892323581843 1
1.50301239095866 1
1.54672261048328 1
1.64775023332559 0
1.4874338220756 1
1.49390185594874 1
1.69358617935518 0
1.41849142890399 1
1.51830966417327 1
1.57261660739908 1
1.46692485589253 1
1.56657498446794 1
1.60051180371733 1
1.37144446529257 0
1.52898334346014 1
1.55621602530163 1
1.46314637452744 1
1.56241024860522 1
1.4545593056872 1
1.62819623719529 0
1.49955688029247 1
1.5579742647326 1
1.31304793004308 0
1.51394329099377 1
1.62949884512466 0
1.39287118123233 1
1.41608751663112 1
1.48715143671377 1
1.35709962083776 0
1.58235952812462 1
1.34096669904265 0
1.57436236192074 1
1.50222426862596 1
1.37418862993875 1
1.36541228869276 1
1.56270812066385 1
1.50642645223003 1
1.39350682332027 1
1.41408928427434 1
1.51277380989078 1
1.63890062664345 1
1.49118582841968 1
1.49114145507435 1
1.58907520310766 1
1.5404739314097 1
1.41422661624919 1
1.45523659589999 1
1.51284201363314 1
1.49187534803695 1
1.39933256733578 1
1.54031198962811 1
1.48126803752923 1
1.51783508500892 1
1.57894056507465 1
1.45680064673924 1
1.52182010193347 1
1.43627341953533 1
1.49935547455574 1
1.53378498397526 1
1.5567112149014 1
1.48319510515415 1
1.53212275609738 1
1.51843923441256 1
1.54083590822588 1
1.53676072153716 1
1.55640063770553 1
1.46382767104004 1
1.55432707311585 1
1.38815474326906 0
1.57487015770153 1
1.3584006815232 1
1.36635004897064 1
1.38858020314103 1
1.66871981152821 1
1.53720057828738 1
1.69243665496426 0
1.5544067879616 1
1.48602433632665 1
1.53579418445552 1
1.27751650684252 0
1.36534109780639 1
1.49691068404593 1
1.54576079387216 1
1.48392808230504 1
1.57230074335138 1
1.42814098900075 1
1.40085312870513 1
1.46677577178169 1
1.4204838188606 1
1.64831747706625 1
1.56787847712287 1
1.56902554388958 1
1.46216336813886 1
1.51092055177396 1
1.55848258809679 1
1.65802005938235 1
1.47661965956614 1
1.38553785374125 1
1.5335135812979 1
1.58859169758634 1
1.52454931919827 1
1.5663233561974 1
1.4786086542091 1
1.48314793429781 1
1.53021841555396 1
1.43966451776638 1
1.55659354927624 1
1.49268507111863 1
1.48757230121912 1
1.39255543091868 1
1.52141875315139 1
1.47075781592949 1
1.37635030530044 1
1.50462117260152 1
1.60343613976885 1
1.65885242076255 1
1.33524424844846 0
1.60023270064694 1
1.52289388117682 1
1.42266422224288 1
1.42887181262111 1
1.56647677806536 1
1.58638850682277 1
1.47166018018522 1
1.45521642667814 1
1.51237845869408 1
1.52527798665508 1
1.61046145154475 1
1.43251510055184 1
1.34903859416249 0
1.32860123942753 1
1.47659853249409 1
1.5363516762753 1
1.58979745725132 1
1.55706662088807 1
1.60344960633326 1
1.35538498299417 0
1.53781165804739 1
1.48304543364234 1
1.42910592669595 1
1.54974163543724 1
1.38774593797758 1
1.4725566203615 1
1.55634391527781 1
1.41806952368024 1
1.58986332086762 1
1.51688862757441 1
1.56397396514261 1
1.521252338295 1
1.44362901312848 1
1.39152841431502 1
1.4274222933945 1
1.46835244934099 1
1.35999014808755 1
1.5005446125221 1
1.38975283464479 1
1.60337614120637 1
1.4574205754434 1
1.52323589959117 1
1.6216951700312 1
1.5310739240349 1
1.56218433332679 1
1.41862712916043 1
1.44068410572319 1
1.59919071225468 1
1.67027767383921 1
1.55284768727861 1
1.49524775578009 1
1.55812804383942 1
1.41185186700604 1
1.5068067465779 1
1.59095177202368 1
1.48402283607303 1
1.47033429852128 1
1.64035694213387 1
1.54387953662689 1
1.70293214347929 0
1.52643166197423 1
1.49850743748655 1
1.54738437438197 1
1.58785957007953 1
1.56463759219311 1
1.59282040632547 1
1.45077558973061 1
1.55690392589555 1
1.43706291717437 1
1.53695595430663 1
1.52154658916799 1
1.48996522143583 1
1.48976982156749 1
1.52180257389176 1
1.49349324473678 1
1.49551234441813 1
1.42435383455002 1
1.52680247913756 1
1.52814901835952 1
1.5256323307078 1
1.41578289424714 1
1.56513851984888 1
1.64325072798732 1
1.47135638819104 1
1.60220888159216 1
1.45208279674319 1
1.41426451480346 1
1.53170220277853 1
1.62643720174569 1
1.60728012812096 1
1.4997869569462 1
1.54559083361611 1
1.55959601053802 1
1.45792040183666 1
1.53858224208828 1
1.35524717914692 1
1.42875968523144 1
1.52651055749758 1
1.47285078270345 1
1.52510655370728 1
1.46692458641988 1
1.56647615330557 1
1.41821369727471 1
1.57227963230719 1
1.53441829141653 1
1.55977792948292 1
1.48755883071382 1
1.32997406859863 0
1.55461465016511 1
1.4858597667052 1
1.62351698896347 0
1.40542719144976 1
1.4635781407446 1
1.49213048744673 1
1.53308427040863 1
1.33514821126234 0
1.59658991228143 1
1.61898013435959 1
1.47459687823206 1
1.41740770193547 1
1.40935731891081 1
1.65065126802632 1
1.52624468352439 1
1.52949501172749 1
1.41707038756209 1
1.42734245311311 1
1.46833437743789 1
1.53031742595355 1
1.53276462287133 1
1.61357242566435 1
1.64410207972797 1
1.55010523295644 1
1.59102768705422 1
1.67454896073838 1
1.3635215510673 0
1.47249194232613 1
1.53099572809415 1
1.37799000239467 1
1.56782503775161 1
1.59132573545828 1
1.39787303823293 1
1.63253615403137 0
1.51831231979561 1
1.48007896572417 1
1.47639867280533 1
1.43627260904034 1
1.53975808723276 1
1.37097564769681 1
1.45608832213197 1
1.55046651684907 1
1.60869087045036 1
1.53616688713279 1
1.5159145895046 1
1.43677678117627 1
1.43071347805046 1
1.45363530295767 1
1.58808007124187 1
1.64339723247188 1
1.48390066453242 1
1.54969723161318 1
1.44690476156874 1
1.42378673161686 1
1.47623828232893 1
1.6398714664964 1
1.54423979412401 1
1.53800139346861 1
1.61440317016719 1
1.53156928632801 1
1.51889089457767 1
1.57307487022756 1
1.49694268700789 1
1.34550175375588 0
1.48810801960729 1
1.5669545241516 1
1.33151819929296 1
1.46519113660786 1
1.44776165647573 1
1.65652319459343 0
1.43008420308199 1
1.51228549609994 1
1.42253901042849 1
1.62997167456073 1
1.34155823602933 0
1.43183580500723 1
1.42805867296453 1
1.49281481968505 1
1.58373504840745 1
1.49813548087784 1
1.52146289442911 1
1.46916297320113 1
1.40042108187529 1
1.42402397570415 1
1.43301747122657 1
1.4944201758327 1
1.47215810544819 1
1.53494315548499 1
1.54978212697976 1
1.50803614071173 1
1.35318445287327 1
1.60777450183843 1
1.61786300511074 0
1.54037297263075 1
1.65612456494281 1
1.46299903770652 1
1.39827541373515 1
1.52369827470349 1
1.46935354912186 1
1.43553588605235 1
1.43066992310936 1
1.55819035932182 1
1.48974318096385 1
1.45466546945347 1
1.51485345328959 1
1.48152732747835 1
1.62745299587057 1
1.42069470034214 1
1.59852794973996 1
1.42824501612759 1
1.51759954614938 1
1.49471144675328 1
1.49266047605866 1
1.42787518741889 1
1.56774224030752 1
1.41094244582191 1
1.70717886131641 1
1.62880905981612 1
1.51620038740943 1
1.40423592870639 1
1.43550951691363 1
1.59412219796622 1
1.48813310549639 1
1.47158993602487 1
1.46306181373036 1
1.51258694192922 1
1.44371251578277 1
1.41081637998519 1
1.36428592969516 1
1.47535285232177 1
1.65152638924002 1
1.47610347046333 1
1.51944884960037 1
1.38656974330634 1
1.50418068451129 1
1.49375669937845 1
1.46508455974101 1
1.35657844280957 1
1.39028774538817 1
1.48012476077302 1
1.52325488750185 1
1.47744509166768 1
1.55827142412119 1
1.58804115661175 1
1.5628627427265 1
1.53512522946122 1
1.54331338123118 1
1.4333609516501 1
1.41319058848618 1
1.52844482438274 1
1.58801379606534 1
1.55143554511671 1
1.41743682502995 1
1.46439656780522 1
1.48573210040871 1
1.43262563631952 1
1.48206050262424 1
1.48735121334318 1
1.45870221841611 1
1.43891022026849 1
1.32110704334181 0
1.40109635428318 1
1.56469433713183 1
1.45083952070366 1
1.38190526541437 1
1.50866418467288 1
1.52031062412047 1
1.67418963209223 1
1.52831439529478 1
1.53946768664078 1
1.48052124290855 1
1.41906316361796 1
1.65529478677761 0
1.47553530412131 1
1.49076479755115 1
1.41111508094005 1
1.47224745856689 1
1.41826335577062 1
1.4955063986408 1
1.75247177886784 0
1.48036226516251 1
1.48647655910617 1
1.45052150249279 1
1.52065209110027 1
1.60692123463001 1
1.57038437061732 1
1.43507527287155 1
1.62272801422739 1
1.59824949838213 1
1.3816070849859 1
1.44794945799128 1
1.45209336822537 1
1.45837505198679 1
1.41963068670422 1
1.49556377410319 1
1.55931711328632 1
1.41328793508462 1
1.50250808314038 1
1.6247604367974 0
1.49006579576726 1
1.57449523478238 1
1.53793627154618 1
1.44183644931179 1
1.55178176833985 1
1.67092571799093 1
1.67684554780984 1
1.50103755582611 1
1.59403241158026 1
1.49194830585921 1
1.41562808049026 1
1.48256642818925 1
1.60680225596103 1
1.61067708566928 1
1.5386599603004 1
1.44219684478058 1
1.5550136353762 1
1.31711447029829 0
1.39209108510908 1
1.41999473498424 1
1.50562135508744 1
1.45134044156444 1
1.49424336084685 1
1.44537546653562 1
1.542190165101 1
1.30982377695459 0
1.67759516248726 1
1.58092802025917 1
1.425347665178 1
1.40321977824449 1
1.51300723095386 1
1.38600546657364 1
1.56425447851468 1
1.45158485510938 1
1.53370003026688 1
1.45699382645563 1
1.40803451131766 1
1.55632502234265 1
1.4717894837981 1
1.43161048942915 1
1.57265519828612 1
1.38487743118435 1
1.23520226382533 0
1.54588771456789 1
1.52856498594274 1
1.53210107094464 1
1.46654653836297 1
1.46472172913141 1
1.40176577526881 1
1.31791617220363 1
1.4331812654339 1
1.50875439768858 1
1.59078045949054 1
1.58119111629043 1
1.5110164336303 1
1.48266596981313 1
1.47681125095652 1
1.40899832640225 1
1.38220166584087 0
1.50952705906443 1
1.4195208829678 1
1.40386286728556 1
1.50748982835016 1
1.47543792108111 1
1.39784375104143 1
1.33027596059157 0
1.41172869209227 1
1.46904561316077 1
1.48627907346182 1
1.51740365137617 1
1.49036804127207 1
1.47935730400431 1
1.48420582161524 1
1.36176445112835 1
1.51262295650392 1
1.36863382282662 1
1.5541113671585 1
1.51694035627442 1
1.59591459008357 1
1.33184980153723 0
1.3604055428742 1
1.51210794029205 1
1.52907703517745 1
1.51103675675418 1
1.42812891627083 1
1.49313657281675 1
1.50434238417903 1
1.33726355014814 0
1.42678252805438 1
1.38340518601087 1
1.55524540085754 1
1.50631810156116 1
1.51491080718861 1
1.48650281356611 1
1.537327345409 1
1.51985764037927 1
1.54503138744285 1
1.4168230847037 1
1.49527774244659 1
1.43311554338907 1
1.47359694102459 1
1.46434244806834 1
1.42595087556266 1
1.53750906587861 1
1.42514662967502 1
1.64806249637087 1
1.53958375919376 1
1.38340064918755 0
1.36874189014941 1
1.54134936756793 1
1.48459165315948 1
1.5346864789568 1
1.52625488276629 1
1.61562402705651 0
1.38116016978623 1
1.46620882859185 1
1.47960158502532 1
1.59707020580789 1
1.50541430230954 1
1.3866136387819 1
1.45417597735334 1
1.47193021358499 1
1.49736619228352 1
1.58066207744808 1
1.65702714130194 1
1.44236585180763 1
1.63460917009593 1
1.54254032542706 1
1.61145831847137 1
1.46613619401307 1
1.53325795602313 1
1.44024266569127 1
1.40822903811364 1
1.25617294628645 0
1.57221107744941 1
1.48069276692708 1
1.59509309961915 1
1.47169427716672 1
1.62686511553561 1
1.4512803214924 1
1.4988574286993 1
1.44363403214934 1
1.47301963283078 1
1.58447562407219 1
1.53382741091794 1
1.30999483432553 0
1.43145163627773 1
1.5575500161155 1
1.45777086742842 1
1.43984965228039 1
1.50040343343802 1
1.46761079787678 1
1.51710855789494 1
1.46225656447136 1
1.43860661870348 1
1.37035660651653 1
1.5384175782614 1
1.36741625755993 1
1.50513705036997 1
1.46910860081772 1
1.57166863129828 1
1.48269905748863 1
1.65609657242152 1
1.34942022885044 1
1.52716375594962 1
1.57127299155158 1
1.46824213907399 1
1.44131244560294 1
1.39181808924894 1
1.56537104430393 1
1.52367359785686 1
1.62877320073783 1
1.52263677469823 1
1.42274713765216 1
1.43324400228632 1
1.48651904086868 1
1.63246797261151 1
1.52485354239382 1
1.52972604862584 1
1.44184293841746 1
1.4878065338195 1
1.6305717983381 1
1.65565612708944 1
1.6066271816177 1
1.3679340061118 1
1.40857861827463 1
1.37784113839895 1
1.52606131627238 1
1.44128492498547 1
1.49887502518287 1
1.41216245201831 1
1.54201853369711 1
1.58984237473883 1
1.52217863087054 1
1.41440237925776 1
1.58136324294406 1
1.47548475513971 1
1.44715821348503 1
1.54116038891066 1
1.47698783215814 1
1.51465293036515 1
1.38883840235852 0
1.60372189700627 1
1.444674859881 1
1.42881128783416 1
1.48046012225441 1
1.50199115841049 1
1.56366340956139 1
1.57512613905434 1
1.58950482520239 1
1.58314658388621 1
1.33620140173688 0
1.53525204785363 1
1.53872857310418 1
1.5934007002694 1
1.36929537455876 1
1.54927295464351 1
1.46268637416357 1
1.54369987600222 1
1.40940365217071 1
1.55948374715392 1
1.57406450520774 1
1.56607302539336 1
1.52532456250377 1
1.56431199618695 1
1.4083769254723 1
1.45083445468935 1
1.53910745275183 1
1.52197737374318 1
1.53601364075541 1
1.39579777587355 1
1.61967234586938 1
1.48675892840366 1
1.44018125726437 1
1.53628663656408 1
1.53183650686039 1
1.310246206687 0
1.69236023246292 0
1.47553982933634 1
1.49368247479681 1
1.28140894201834 0
1.4686694236757 1
1.42148798696634 1
1.41328891888904 1
1.56660117382468 1
1.55014407976068 1
1.50855805852385 1
1.45754403228685 1
1.56557074657675 1
1.52421601599561 1
1.46585469912069 1
1.53190379766572 1
1.31953842744319 0
1.57978484649215 1
1.46510180317518 1
1.45626139176296 1
1.44281746336268 1
1.47457656960162 1
1.44447461892178 1
1.25533020072886 0
1.44581646205517 1
1.48345118004269 1
1.52356578977531 1
1.53871776568834 1
1.44395046787764 1
1.49884401745882 1
1.38265151624687 1
1.46518932986952 1
1.49213502276416 1
1.53341818276363 1
1.51767841268425 1
1.61002225611508 0
1.42443687398005 1
1.45162733240351 1
1.47903425635456 1
1.54723536412992 1
1.73064302485708 0
1.44059579049379 1
1.5442571554153 1
1.59988099387663 1
1.43939025541854 1
1.54612163142296 1
1.54198768657221 1
1.4269979258334 1
1.47318273734605 1
1.68832703503731 0
1.52262300858583 1
1.58509911396761 1
1.5490499216093 1
1.53758601823647 1
1.37771327500021 1
1.5314608863419 1
1.47078656722293 1
1.47121050106278 1
1.4233631674254 1
1.47697735277339 1
1.46386200308155 1
1.51081242449112 1
1.4224769360383 1
1.47049625717947 1
1.50644310798773 1
1.51328389945718 1
1.51438821802758 1
1.53827275750102 1
1.6461117893903 0
1.52693681715322 1
1.49260595901949 1
1.61124915167203 1
1.49638186312999 1
1.45343121376576 1
1.47325993604596 1
1.50747900776408 1
1.49154135841346 1
1.50439719599936 1
1.39596032695845 1
1.39547484006024 1
1.44838740727767 1
1.43638860482856 1
1.4081662357023 1
1.43887333243479 1
1.57042687370055 1
1.49436471836732 1
1.47697780796099 1
1.57701191360927 1
1.31655276794922 1
1.42784702811781 1
1.57866118978456 1
1.58418460758406 1
1.50124667370437 1
1.61007058035107 1
1.4244680493301 1
1.45321532457524 1
1.52180468157965 1
1.43197232947967 1
1.33533499704736 0
1.44935360179125 1
1.60354287863216 1
1.53237623193471 1
1.5031500762744 1
1.6207320447188 0
1.58722829242569 1
1.44819351162823 1
1.59063114955305 1
1.44768151202516 1
1.63736968227662 1
1.44988458486813 1
1.38644217388373 1
1.38982036627171 1
1.44049986500678 1
1.64212407893942 1
1.47120925956813 1
1.49259619266996 1
1.40941004850463 1
1.55846692806927 1
1.39357527419062 1
1.51069168866579 1
1.54262895240503 1
1.39283721969142 1
1.43832618479315 1
1.49687574613589 1
1.57310108269487 1
1.54411432425538 1
1.59371090347174 1
1.56607346737315 1
1.50212959526165 1
1.45198125406328 1
1.5679123254037 1
1.54727183424126 1
1.52244465727852 1
1.57165709684873 1
1.55003578059026 1
1.46076962097399 1
1.4356467001356 1
1.46804879022653 1
1.54491882322834 1
1.42098111830505 1
1.50926026200328 1
1.40765770776592 1
1.53846374464662 1
1.40087369955019 1
1.56121640392708 1
1.51346184036762 1
1.47688442127667 1
1.43294267121657 1
1.53558365211633 1
1.4515218041899 1
1.6134757254273 1
1.61847631578067 1
1.4132565990292 1
1.49363060162723 1
1.43325563964775 1
1.43641125237235 1
1.48628751784796 1
1.55807692444411 1
1.43885989885333 1
1.61867315650493 1
1.51385473425127 1
1.46386622972902 1
1.22489444852726 0
1.4629630542604 1
1.45854667198226 1
1.36122567366567 0
1.49882374244199 1
1.40452990370113 1
1.50846875326397 1
1.42610554694701 1
1.48550363034174 1
1.54461359710217 1
1.39593799671009 1
1.49847180276667 1
1.49759156271031 1
1.54088388104863 1
1.63736571049222 1
1.55400768884038 1
1.44576851680537 1
1.55578151289722 1
1.46044665765606 1
1.32882599289757 0
1.61061375266408 1
1.60287199330664 1
1.63261583325817 1
1.63609492072208 1
1.5093411335333 1
1.54425030320479 1
1.55714619012287 1
1.50997080080469 1
1.42641372926543 1
1.48302988819895 1
1.55135250469043 1
1.55813711165332 1
1.46156513931401 1
1.40789852038399 1
1.48953688384676 1
1.45669371546699 1
1.41345441371581 1
1.40583292700169 1
1.67628430412596 0
1.53883812200359 1
1.41741003337363 1
1.48810994677313 1
1.40153049523231 1
1.61896281167143 1
1.30296338736218 0
1.55505530719695 1
1.46448448870698 1
1.556763155324 1
1.40471688316738 1
1.4856523586697 1
1.56913427879941 1
1.51939151790251 1
1.43814523949292 1
1.4528245196425 1
1.56060104369609 1
1.39434206249772 1
1.53993860272945 1
1.42253409923164 1
1.73046475107708 0
1.57965468299862 1
1.51695510243678 1
1.47342155215838 1
1.46649452311213 1
1.46775075274235 1
1.38159077058863 1
1.49797774131966 1
1.50241853723648 1
1.52243957603929 1
1.46120037290249 1
1.42128860150059 1
1.50086823108156 1
1.52125725290765 1
1.43468982342383 1
1.55062221095258 1
1.36858468095531 1
1.42914311740601 1
1.35739851772447 1
1.4228181148176 1
1.44157225272646 1
1.49377440838521 1
1.31268207423008 0
1.50490300850933 1
1.42987827748248 1
1.38006977371047 1
1.66076051927677 0
1.43821617343811 1
1.56203184009576 1
1.41264117908125 1
1.51918931796425 1
1.34252467511906 0
1.44390053736204 1
1.61110394085373 1
1.35947557457946 0
1.34782460773616 0
1.52141774079738 1
1.42422039818809 1
1.50950253278367 1
1.50056154222239 1
1.25641907463528 0
1.37416058477309 1
1.41979527564829 1
1.50766249438507 1
1.47711427185 1
1.51826232872949 1
1.43392126058748 1
1.40047603903073 1
1.71350501169991 0
1.46615420914936 1
1.50555311069491 1
1.41630559963009 1
1.58003260408872 1
1.56919470392618 1
1.50800876816705 1
1.41965769546726 1
1.40743827647875 1
1.48995585624253 1
1.45115547430851 1
1.5492078911512 1
1.61366017362396 1
1.56849255947708 1
1.55485268590195 1
1.5435004982174 1
1.64895420087884 0
1.40480996369692 1
1.44120332365493 1
1.53256681170701 1
1.31075919158873 0
1.62047112432079 1
1.62628599705205 1
1.4530419821987 1
1.46000060632997 1
1.44568334939078 1
1.4953602951122 1
1.6566625007807 0
1.66275911344557 1
1.50217481876286 1
1.50687601259457 1
1.3450933242427 1
1.66470493475999 0
1.59462293199472 1
1.520249142287 1
1.52486366034707 1
1.57834280049034 1
1.51205482862876 1
1.58393012837044 1
1.35620663580105 1
1.48265298843001 1
1.60376536733991 1
1.54510220472066 1
1.40593431753402 1
1.61529823115059 1
1.49605673035909 1
1.4863635351216 1
1.54340150082021 1
1.55629518494266 1
1.61477328850342 1
1.61820523344894 1
1.62412526671911 1
1.52883263559723 1
1.5010836370635 1
1.61865210307373 1
1.62210543292254 1
1.5436110237527 1
1.46561973840276 1
1.49687803075658 1
1.49680858417786 1
1.53532644517665 1
1.42730371057724 1
1.50188280699693 1
1.45224602901928 1
1.54293453566064 1
1.48643814263111 1
1.3200842004795 0
1.61725526368877 1
1.48153221148184 1
1.4825868563715 1
1.57488562528927 1
1.53906599395857 1
1.54608907030359 1
1.47197222174814 1
1.57764770663853 1
1.38604358036145 1
1.38725665040562 1
1.47898715109734 1
1.55773806637421 1
1.53855389511204 1
1.39206995776512 1
1.49746025334053 1
1.5310293224845 1
1.33898582970987 0
1.50842352833888 1
1.50361413754149 1
1.49650198368231 1
1.49874318948403 1
1.66259590709358 0
1.55236949665774 1
1.47591866050308 1
1.50261290298875 1
1.42755695426134 1
1.49136256565157 1
1.47102641413875 1
1.53903847065864 1
1.4781622482627 1
1.38417362691048 1
1.44981096161341 1
1.42820748355323 1
1.62424721948172 0
1.3805747591006 1
1.51184568863215 1
1.40853060369451 1
1.5794115926302 1
1.64725152146727 1
1.51229006431161 1
1.26866959906456 0
1.42327404607378 1
1.58001012991811 1
1.49330189593702 1
1.50502361977383 1
1.60458861606468 1
1.56716993494803 1
1.50247680853814 1
1.48925531595815 1
1.52521207993122 1
1.46915720749646 1
1.53819536110255 1
1.61594890570112 1
1.47684042257326 1
1.46308016194939 1
1.51519541761826 1
1.42948153473075 1
1.61782773053831 1
1.49338686533691 1
1.45838013395423 1
1.45587781170683 1
1.40576708598338 1
1.4957920265846 1
1.35064443034716 1
1.40229527919101 1
1.53511245038746 1
1.58755885558883 1
1.53473047619682 1
1.53941150982915 1
1.61430729506535 1
1.67562982852427 1
1.5304762223181 1
1.55211268514242 1
1.4937659225343 1
1.48828891832599 1
1.5268632234823 1
1.42917099168954 1
1.45875233257229 1
1.48483192658536 1
1.53833730965617 1
1.54375531810854 1
1.35507958747324 1
1.41071121986865 1
1.53362419252209 1
1.42981194449768 1
1.3660235405479 0
1.51263455207204 1
1.41065554012301 1
1.41123507537313 1
1.34659835593101 1
1.51389346027776 1
1.37488307680406 0
1.44004370117325 1
1.53367813582598 1
1.41026927331325 1
1.36593508487669 1
1.51561384977435 1
1.52310175443322 1
1.31976363097153 0
1.54975956290655 1
1.49067957020063 1
1.42663228772559 1
1.49303744450806 1
1.698779070263 1
1.46272023847459 1
1.38145472696007 0
1.4229120037872 1
1.50517298809294 1
1.53969891929467 1
1.30494731297163 0
1.55794304326205 1
1.50892890172826 1
1.41557584754187 1
1.44959273999721 1
1.41189911242403 1
1.64726083896211 1
1.48840584462834 1
1.38232797227876 1
1.59063124850666 1
1.40954191790798 1
1.52261340841496 1
1.49631243404936 1
1.65216439839953 0
1.46582525886243 1
1.45788446782368 1
1.4874406137387 1
1.45954100373878 1
1.49879150021725 1
1.48859993543409 1
1.50764150918871 1
1.41068539479694 1
1.54736627773288 1
1.54103341255862 1
1.40405712861912 1
1.53630914877717 1
1.54720063733831 1
1.52866870403981 1
1.41882251018881 1
1.53503621502928 1
1.62123274704556 1
1.59784523386576 1
1.5004500546512 1
1.45369318089337 1
1.4095335287938 1
1.4676181880608 1
1.48696272768 1
1.50487655173198 1
1.57720348811024 1
1.37470604433673 1
1.55274857338703 1
1.46870106206778 1
1.39972683163317 1
1.52384730281209 1
1.5742900051658 1
1.50515801656511 1
1.32317252284715 0
1.5434585734547 1
1.51763410712185 1
1.45985643560243 1
1.39439802300325 1
1.44739677425907 1
1.52340096005549 1
1.50501089262907 1
1.47271669225332 1
1.41729068004819 1
1.57718283013416 1
1.48639253728119 1
1.59069807431338 1
1.45445163507409 1
1.60972073665644 1
1.47923454587474 1
1.65483096084487 1
1.47689462675824 1
1.44392859598332 1
1.52603626472334 1
1.41752289419798 1
1.49469715160809 1
1.44999792401581 1
1.64940869224356 1
1.493277161331 1
1.42220620911454 1
1.35594337597121 0
1.48969723169783 1
1.46899039456823 1
1.42729996284264 1
1.64482807145765 1
1.45563878760011 1
1.48429177314964 1
1.46859915161444 1
1.50638286719389 1
1.53783610901318 1
1.37494826279533 1
1.5232564565599 1
1.47389894803046 1
1.54121996557124 1
1.44844914925915 1
1.46880080383714 1
1.5867511267717 1
1.64655149053079 1
1.54219282258557 1
1.52327820564744 1
1.5897609567814 1
1.34919424380152 1
1.43716274957204 1
1.54795761445869 1
1.57385947169383 1
1.59535332064341 1
1.44480337443238 1
1.44368864223893 1
1.48583088942908 1
1.44813965229324 1
1.48607833657157 1
1.51541767957315 1
1.52765208658884 1
1.44564319840883 1
1.59654260323529 1
1.25405582901682 0
1.56106540266659 1
1.45285442921768 1
1.63663050331598 0
1.44067925146123 1
1.51372555127279 1
1.42825980600933 1
1.63755042740532 0
1.59625034241417 1
1.51373346636641 1
1.33630132941455 1
1.47354445186652 1
1.44481898406142 1
1.66729668766515 1
1.59284794074171 1
1.53086858417058 1
1.58775237540776 1
1.46891792746882 1
1.30077173742678 0
1.5355744460229 1
1.6077947126646 1
1.5344647426874 1
1.58423211138718 1
1.63707701550372 1
1.416369685908 1
1.49155079624234 1
1.68024352384595 0
1.47551534718394 1
1.42880810790394 1
1.52401087044179 1
1.3561968128441 1
1.50124288023019 1
1.52854605087935 1
1.38532796119797 1
1.35360668888128 0
1.50658815892761 1
1.54946660741376 1
1.41709333396911 1
1.57350231108564 1
1.55717954010137 1
1.45641249256408 1
1.49005233485524 1
1.58684496525793 1
1.51923102861542 1
1.56596718329762 1
1.39611433461022 1
1.57605324429039 1
1.5792644065301 1
1.46734842134485 1
1.36534780366839 1
1.50667646206698 1
1.38846214144035 1
1.604149198517 1
1.65131819944444 0
1.44077332577491 1
1.47864059648558 1
1.49827996189409 1
1.56274003586227 1
1.50536045023117 1
1.56971624524908 1
1.55971278308132 1
1.44532036876515 1
1.52153853637355 1
1.39923783462535 1
1.49820392043908 1
1.56349061369446 1
1.47607993614839 1
1.53535776121174 1
1.55022241469724 1
1.49344431662413 1
1.54443572440287 1
1.42225116232119 1
1.48525728850772 1
1.31725062611657 0
1.47079772511027 1
1.45053420678662 1
1.56526788355216 1
1.59768186715579 1
1.5984625307656 1
1.57348419176333 1
1.38935648690106 1
1.53550031987912 1
1.51702768605165 1
1.60215279909101 1
1.48765127177461 1
1.58881409259271 1
1.62580335842284 0
1.49315865338649 1
1.54485300826533 1
1.55348583980164 1
1.53475517984465 1
1.49379116397906 1
1.46368974503845 1
1.43514152081429 1
1.43883741398372 1
1.65593439859314 0
1.46567773445033 1
1.60929722235338 1
1.37715823809325 0
1.40895912747415 1
1.46781578245018 1
1.52028549231482 1
1.6086901454596 1
1.58377292627434 1
1.51606873456757 1
1.72504646700816 0
1.50561229434294 1
1.47763827082277 1
1.5083736102988 1
1.61874409731489 1
1.49405210773555 1
1.55521533603658 1
1.55353171086505 1
1.45627562113349 1
1.39995590923714 1
1.34208145538691 1
1.45200488974284 1
1.4943910267091 1
1.45008561569513 1
1.42852748988329 1
1.60414021647493 1
1.46228193945856 1
1.32299322102129 1
1.50219977369045 1
1.40956427959217 1
1.27948187599236 0
1.48432086776536 1
1.47353105160769 1
1.50477336298879 1
1.47764459623497 1
1.47903659833004 1
1.51163682273415 1
1.6423156090647 1
1.49423132604821 1
1.41752144719126 1
1.52113195714669 1
1.45997687953579 1
1.61564187856315 1
1.51592365751986 1
1.26921635543005 0
1.57907585722266 1
1.54888912038115 1
1.5060419504496 1
1.60441334697027 1
1.50193455340702 1
1.3965241120334 1
1.41198872911458 1
1.52233926565769 1
1.41939361633901 1
1.46222740861981 1
1.42062337759498 1
1.44405055982207 1
1.37823769862028 1
1.35084965931682 0
1.31087547928792 0
1.63601919691848 0
1.50584887190074 1
1.41399810627334 1
1.52699750115073 1
1.4640930671893 1
1.55139488065226 1
1.5019887338096 1
1.49385423327312 1
1.47626739216465 1
1.40267586620163 1
1.47408027061599 1
1.3426288113957 1
1.49540171321669 1
1.51054021774762 1
1.4771387315158 1
1.41936508830007 1
1.48632539028186 1
1.59204430347009 1
1.52168794490971 1
1.57285973198202 1
1.45177734991271 1
1.47629334525677 1
1.46256545469837 1
1.55069335305722 1
1.54608654745375 1
1.57547216760756 1
1.44509679293943 1
1.40188615553048 1
1.33932562451546 1
1.4695278373773 1
1.54230765894332 1
1.51623348752617 1
1.3974002103012 1
1.59915448360699 1
1.4180280182042 1
1.47151256591841 1
1.44422559340834 1
1.65034591945961 1
1.48827605685507 1
1.55492715612281 1
1.50054472854668 1
1.46303598781911 1
1.52526205703248 1
1.38372527738161 1
1.43070441433379 1
1.48236103773444 1
1.49156231457405 1
1.57381452572531 1
1.48799669389903 1
1.53178595326903 1
1.63391398993615 1
1.46435683486614 1
1.40892677474923 1
1.48389002016689 1
1.49528842925358 1
1.4657475408245 1
1.49826292459018 1
1.42329536279868 1
1.46456543223428 1
1.47966859227231 1
1.37764878496296 1
1.47489441815836 1
1.44918454600305 1
1.40963621608443 1
1.3822269082584 1
1.42848871176686 1
1.57336401683081 1
1.49910345954401 1
1.50142576910302 1
1.5002598636285 1
1.40547465856895 1
1.51017421172592 1
1.46872824488742 1
1.58191837010798 1
1.66172229149076 1
1.54026020190094 1
1.73186758532428 0
1.49357702544317 1
1.55973050173742 1
1.5134488190451 1
1.53622850435063 1
1.39807440552398 1
1.46783577927448 1
1.47639634859137 1
1.53716790330727 1
1.53760149589879 1
1.41713084648538 1
1.59731084337535 1
1.69080874396451 1
1.62124378796741 0
1.72603135466953 0
1.47646399858209 1
1.33176505569819 1
1.56334777904173 1
1.46272229570173 1
1.45893582088141 1
1.42943590587474 1
1.43578940617935 1
1.4318372101381 1
1.55918861743682 1
1.47070721472365 1
1.45352284295536 1
1.61253801526091 0
1.6304763698114 0
1.46351168782732 1
1.48746328183191 1
1.40129005258871 1
1.43300353183148 1
1.37095556174239 1
1.5024729905184 1
1.4482609427766 1
1.51707715315615 1
1.61525776535725 1
1.55701149325372 1
1.65252560937379 0
1.49281941341883 1
1.5686931869429 1
1.53064225443839 1
1.52210281507932 1
1.52511339242529 1
1.47904884233802 1
1.48602918026691 1
1.50998747801518 1
1.54637156939272 1
1.69912560143453 0
1.62236934447249 1
1.59317851487979 1
1.44884752900658 1
1.50327754361302 1
1.52875982127095 1
1.55110061915882 1
1.35410907566816 1
1.35366671780292 0
1.45174071522997 1
1.5543852531902 1
1.36553477498745 1
1.61720798610432 1
1.58732393330057 1
1.45404499604457 1
1.46789325454765 1
1.63291245949849 1
1.46657984453206 1
1.42248077867451 1
1.5063002809487 1
1.43276464424693 1
1.50325867168189 1
1.37991079237544 0
1.44816934090774 1
1.33566740210286 1
1.39304761910644 1
1.58167751687024 1
1.53105025674555 1
1.49497466402418 1
1.47348084577184 1
1.4918036747582 1
1.56874666078413 1
1.5212202631374 1
1.4883938283677 1
1.53043601445718 1
1.36156198629336 1
1.60981811358862 1
1.65467231464757 1
1.52742856651558 1
1.5836742958831 1
1.49632584481317 1
1.5109156308099 1
1.37704049192619 1
1.58317715449668 1
1.56897557864554 1
1.35955747709542 1
1.4084176273571 1
1.40876136118216 1
1.53689794951036 1
1.4613026493825 1
1.44760985954435 1
1.63317202352632 0
1.47119796795177 1
1.5152484588416 1
1.502585321582 1
1.45992483083873 1
1.46112395248439 1
1.42179109978196 1
1.37571158617059 1
1.43001045143189 1
1.54692974801646 1
1.54026378468916 1
1.3314554141179 1
1.47073891377287 1
1.46470255561352 1
1.46107268449015 1
1.4065279194802 1
1.50625762054584 1
1.4067249636718 1
1.54959407929965 1
1.34334699355173 0
1.36217728772546 1
1.48101841868831 1
1.52178955427383 1
1.43390582381867 1
1.58364567360641 1
1.48485255308033 1
1.41581100073933 1
1.47970557774222 1
1.37712243765457 0
1.45119682821001 1
1.49156894411925 1
1.48704729162787 1
1.57467246207093 1
1.36397138257002 1
1.57543823614337 1
1.42395584296871 1
1.51811709968153 1
1.57123629800636 1
1.7011710946891 1
1.53707244430526 1
1.67709157727356 1
1.50302921233478 1
1.40023837272159 1
1.60552693804322 1
1.37228487544035 1
1.53438110673716 1
1.30230791047428 0
1.55452105364358 1
1.50591806563197 1
1.44499559301123 1
1.57027898061554 1
1.50333070804474 1
1.46320550984695 1
1.53951412014312 1
1.50831429068799 1
1.4221443684365 1
1.4539006252631 1
1.34280542550833 0
1.56685993959724 1
1.56278159137417 1
1.47610055893986 1
1.65067490463204 0
1.57042214331347 1
1.40263281108312 1
1.41928782469625 1
1.48084558741594 1
1.44949519373592 1
1.58856359146197 1
1.59943948328211 1
1.64268385722721 0
1.56939412010717 1
1.55097724049015 1
1.43099724192086 1
1.43179724638393 1
1.50600676646264 1
1.52670732788645 1
1.33656913138256 0
1.45451805817342 1
1.39511200490568 1
1.40110726840376 1
1.51086843611837 1
1.40590987343361 1
1.44507485548416 1
1.46922500025328 1
1.66609363921156 0
1.59491524072238 1
1.65052380377359 1
1.53421157482429 1
1.57922335158188 1
1.48458879730419 1
1.47902797596403 1
1.45034183118323 1
1.59355359068263 1
1.3816309920449 1
1.42206863693471 1
1.64192144346229 1
1.52488637202857 1
1.43865448278487 1
1.41375573846451 1
1.84767104898141 0
1.4582371977403 1
1.58665631705335 1
1.47020815898444 1
1.49196336610231 1
1.58273321610832 1
1.33636649686997 0
1.45952082863143 1
1.36109321083636 1
1.43362214723212 1
1.66083712944365 1
1.50339742903705 1
1.48510154549174 1
1.43758139067852 1
1.46765610887945 1
1.53909689688575 1
1.59745785703843 1
1.49350803986865 1
1.40854059237836 1
1.47202839639802 1
1.51210779913222 1
1.57613001521738 1
1.5114232493098 1
1.36579042104718 1
1.45813589484921 1
1.58169800736166 1
1.52653758630924 1
1.44283060474259 1
1.5912378929541 1
1.60109976624116 1
1.33239874463259 0
1.41322490532004 1
1.44017692540483 1
1.34813620711357 0
1.49155174210462 1
1.54397582162582 1
1.47430392044368 1
1.61086626979223 1
1.57357739908097 1
1.41478913768618 1
1.68811568505665 0
1.53244606284341 1
1.38830465607393 0
1.55735172500316 1
1.32729642646325 1
1.61062591617923 1
1.36854925115386 1
1.49254789270291 1
1.4915878751552 1
1.53863301432158 1
1.53070925893108 1
1.39559208811913 1
1.56220444268703 1
1.67022145310359 0
1.3907837607983 1
1.43972425941212 1
1.53980223617902 1
1.6229900947576 1
1.4768838543757 1
1.49388968454542 1
1.39229965091626 1
1.37260363561947 1
1.55173542144959 1
1.62295386836725 1
1.37285399368663 1
1.47143522845765 1
1.42399319303108 1
1.47951933589696 1
1.58271563947366 1
1.4769533615111 1
1.47660756360603 1
1.5221455244003 1
1.41404662211713 1
1.57983474587545 1
1.32940105209072 1
1.57136284102582 1
1.55667578329169 1
1.35358274446456 0
1.54557930725244 1
1.4601933454281 1
1.3722249294729 1
1.40054642428267 1
1.44647185876374 1
1.55080211938153 1
1.74779256184198 0
1.49384053742993 1
1.49158869034684 1
1.47264230810928 1
1.39026737851478 1
1.46053267777408 1
1.5985093976281 1
1.48376508385642 1
1.55978316666249 1
1.42490351530002 1
1.45613665447379 1
1.57254713747867 1
1.41102117748873 1
1.36409896734219 1
1.47676799132179 1
1.48626537825457 1
1.51429576975199 1
1.48283975701571 1
1.60636025703981 1
1.46948630744619 1
1.40887732125327 1
1.40531531510383 1
1.56925025925116 1
1.37000753801412 1
1.4041966928032 1
1.53329831458832 1
1.43711307386431 1
1.51223652049423 1
1.65824138661372 1
1.5673344348635 1
1.50189490552701 1
1.39996716293902 1
1.45641298880114 1
1.51072329505493 1
1.47977632333803 1
1.52389728534542 1
1.45260661081516 1
1.6263799870135 1
1.41052131941151 1
1.40064209199262 1
1.58439762037539 1
1.47763285485417 1
1.47788977154111 1
1.63255332639885 1
1.44184537877686 1
1.48475737110161 1
1.55321743991006 1
1.62355530277476 0
1.50582961449961 1
1.48994363088681 1
1.43722159381139 1
1.47301640374211 1
1.54547295680091 1
1.47925362308898 1
1.52135838889422 1
1.38253811729196 1
1.50525765206185 1
1.63348797525885 1
1.45059019290147 1
1.56883434634352 1
1.51383891952553 1
1.50263287332204 1
1.77593288958892 0
1.2967036876234 0
1.48683995895908 1
1.4418590258081 1
1.34095420632838 0
1.42946147176834 1
1.47411576996258 1
1.45681506856315 1
1.63763464785789 0
1.34220474507051 0
1.692226835341 1
1.38643325333909 1
1.5650607037677 1
1.50086448593281 1
1.30236716059054 0
1.48810780313759 1
1.56993073633512 1
1.55709542469315 1
1.61016964405766 1
1.50887145198797 1
1.68281541044826 0
1.48276061877094 1
1.54308805967758 1
1.40374841218159 1
1.54685108640834 1
1.44701253074078 1
1.39597059477658 1
1.37065075207625 1
1.46192130688057 1
1.46236646760302 1
1.57204289578485 1
1.38091731352994 1
1.36959116975964 0
1.59196871692481 1
1.53990641613206 1
1.42516985062834 1
1.41443436599191 1
1.40979918875432 1
1.49786992959178 1
1.410645148546 1
1.47612676383616 1
1.41152486882428 1
1.5272861239699 1
1.44375207637234 1
1.36445665281394 1
1.45210150340959 1
1.60348484435142 1
1.4272732154685 1
1.36993754065577 0
1.58965409630392 1
1.39631574639366 1
1.39993584051102 1
1.59020774744175 1
1.54258330150528 1
1.4578239066954 1
1.52706241108718 1
1.53573868105942 1
1.49360537579182 1
1.42735531442748 1
1.47005818367222 1
1.38877735276828 1
1.45847210631282 1
1.66599527347458 1
1.55228386662326 1
1.57012257362392 1
1.39133892917261 1
1.38620574963697 0
1.48258098336799 1
1.52604022628022 1
1.54563089529339 1
1.58569562292647 1
1.58191074220113 1
1.57810741318918 1
1.38439951478318 1
1.49856490958338 1
1.46833887537823 1
1.39611217387134 1
1.55868515575584 1
1.55897408650652 1
1.46001343511312 1
1.56977713987054 1
1.54663300392397 1
1.38007041458561 1
1.62127990876912 1
1.64326944773481 1
1.6268627860542 0
1.5574557558882 1
1.54696103056504 1
1.5432511773985 1
1.57067033499271 1
1.40626846155584 1
1.35423728525586 1
1.46534272873432 1
1.49728394260414 1
1.57668891703348 1
1.44689069542842 1
1.51415483601388 1
1.45611186143698 1
1.63401732296899 1
1.42560424365079 1
1.53050420536983 1
1.36475359638037 0
1.49808627270265 1
1.42502393866843 1
1.46628219614117 1
1.55861192397264 1
1.4571797000794 1
1.44198811934294 1
1.52501100043386 1
1.35686726437003 1
1.52192539805856 1
1.45936746006765 1
1.58773467560529 1
1.46250661755103 1
1.40617517022563 1
1.54146132500978 1
1.4765435488582 1
1.44736722274076 1
1.51912259085646 1
1.57252907151817 1
1.50322515384059 1
1.49730758973045 1
1.59330677234944 1
1.41797398851226 1
1.69406478386908 1
1.49280879522931 1
1.34363473548652 1
1.58784247362177 1
1.36298882595796 1
1.60179467522837 1
1.44380679302023 1
1.56197555586105 1
1.42046248742235 1
1.54010303761638 1
1.66153196886838 1
1.53184884132564 1
1.4076345559435 1
1.5412038121825 1
1.47816867620556 1
1.5830096649008 1
1.4249566923471 1
1.51807074348211 1
1.65693639480419 0
1.5026841605437 1
1.41581654456227 1
1.54052688425955 1
1.56004729017221 1
1.57053060375247 1
1.52789783561091 1
1.50126602070883 1
1.60728905452029 1
1.53187355430323 1
1.49400924128641 1
1.62149068911275 1
1.48406257095761 1
1.51619345206337 1
1.51153331638701 1
1.55448676641901 1
1.47139623450407 1
1.49394450779979 1
1.54527869196665 1
1.54930834185377 1
1.52183640486355 1
1.50472623704204 1
1.54729508798751 1
1.41942121227832 1
1.64561340520416 1
1.51490328796108 1
1.46052025349442 1
1.57450083632982 1
1.50031695544416 1
1.64503812487775 1
1.60781586891293 1
1.36844174082106 1
1.35262920985533 0
1.43001845884899 1
1.37048919360039 1
1.55738791332659 1
1.53181364659034 1
1.72308634684585 0
1.46027657617816 1
1.50864587467771 1
1.48052311021768 1
1.55906221411016 1
1.56616116422976 1
1.48172392976501 1
1.51481516338578 1
1.42415939416832 1
1.56242524647738 1
1.3156952502866 0
1.55077124133607 1
1.45798969047575 1
1.45065538535312 1
1.60055099575324 1
1.53814981350039 1
1.50763798317172 1
1.34113806518107 0
1.57317248957734 1
1.36338728281113 1
1.58024801479959 1
1.42098446561527 1
1.51997886990712 1
1.39802170242346 1
1.46357613827312 1
1.52487669350462 1
1.4774371862853 1
1.3932883523275 1
1.54797804940968 1
1.58039648101799 1
1.44359158493812 1
1.49891358016776 1
1.57902037545478 1
1.51980945180232 1
1.56077348532443 1
1.57064439245695 1
1.53521980956409 1
1.5173287057351 1
1.53269621231916 1
1.49720688418878 1
1.50809113673807 1
1.45700751573188 1
1.42560239521872 1
1.62860297706049 1
1.55837143258339 1
1.42146859235212 1
1.56799796666856 1
1.43495503095193 1
1.54704117731947 1
1.5942406131047 1
1.44429134119279 1
1.60497175491799 1
1.46608987100591 1
1.51661506031225 1
1.50698518591927 1
1.59567691458699 1
1.53660511509041 1
1.34997464605581 1
1.50093493877428 1
1.51678213754779 1
1.52641946380761 1
1.2826861521545 0
1.46853135793919 1
1.45452543917487 1
1.39570981377742 1
1.51891744904221 1
1.38197487093629 1
1.39480743329463 1
1.43615668861096 1
1.414671425473 1
1.43743009167911 1
1.47629219857441 1
1.43231865820948 1
1.58843269127138 1
1.57118428967803 1
1.55661487518977 1
1.37424188682925 1
1.51304229807167 1
1.50591710574628 1
1.49186703663316 1
1.52099570159148 1
1.57530387309307 1
1.49556309015948 1
1.40099856314382 1
1.39599296258158 1
1.59350824730848 1
1.58112654858985 1
1.48188399904462 1
1.40732872957908 1
1.50244028660768 1
1.4272176482255 1
1.54509915009745 1
1.65399405399903 1
1.5654479676738 1
1.60018120758721 1
1.34093624574686 0
1.68520689347308 0
1.45156480893049 1
1.433770467913 1
1.49411208354562 1
1.56024944470182 1
1.45848522297373 1
1.4697482331286 1
1.4853151905534 1
1.54833203389029 1
1.55998235436644 1
1.53841911430296 1
1.60785328905919 1
1.54982367417957 1
1.46552799595854 1
1.47260015409225 1
1.54194046523177 1
1.5410328803747 1
1.54494029526607 1
1.61825382733902 1
1.39386424753795 1
1.58558329806288 1
1.52770273892088 1
1.3680239136385 1
1.49688449921296 1
1.41479011111062 1
1.41286499770651 1
1.51101947754841 1
1.61487523301752 1
1.5513139301849 1
1.41010487516504 1
1.20766207621565 0
1.61393685088175 1
1.5776855967659 1
1.37473412857168 1
1.47339670464874 1
1.58944242232781 1
1.56004062985489 1
1.55738971982616 1
1.3596979519665 1
1.78710818475568 0
1.40953209787094 1
1.59544751029913 1
1.46784372844309 1
1.60774228184306 1
1.45916913477096 1
1.51243488070816 1
1.46901132804595 1
1.46256958434091 1
1.37114244126904 1
1.55339572430899 1
1.67590981892601 0
1.57051429195773 1
1.40403170880523 1
1.54191954059815 1
1.44396053759484 1
1.36370502001236 0
1.49488702715341 1
1.20331716028257 0
1.54087778838866 1
1.4920120950595 1
1.42275014183816 1
1.50118617452907 1
1.43871674060814 1
1.52131939517365 1
1.50281164643334 1
1.35025106342232 1
1.58073500940859 1
1.48349546552932 1
1.46819457068452 1
1.58996674227244 1
1.48204504274993 1
1.4163954259361 1
1.59171189039939 1
1.53445064400689 1
1.55353173345372 1
1.34377744864038 0
1.3730298221836 1
1.64519406904169 1
1.50841075954732 1
1.45937090565742 1
1.58594982979146 1
1.43984548647673 1
1.49381740181528 1
1.52631536747427 1
1.62629940522028 1
1.38546671357452 1
1.51030946661332 1
1.41263571995662 1
1.58195364822011 1
1.56902690535493 1
1.52301340330677 1
1.57245630890459 1
1.55170316113464 1
1.49146154778795 1
1.5846840812495 1
1.52680599236928 1
1.5473638815382 1
1.42012455742604 1
1.42910053967927 1
1.51314999239664 1
1.54613155271227 1
1.36600373989242 0
1.62540326299482 1
1.38586149443938 1
1.34299466270796 1
1.33798651549646 0
1.49062518319076 1
1.43339643226141 1
1.39169030261171 1
1.54986980160266 1
1.72133764407765 0
1.60842127587075 1
1.45430990814961 1
1.61007692483088 1
1.49653208972607 1
1.51895859614853 1
1.47186060639968 1
1.4311880501881 1
1.46026840702518 1
1.44153711263182 1
1.49923422100702 1
1.51204705351537 1
1.49220081641359 1
1.53778471810394 1
1.6243332732362 1
1.52369236112737 1
1.44862020339728 1
1.39369965361768 1
1.45795945638553 1
1.64884390750115 1
1.44017212055994 1
1.54394755008949 1
1.35400719349345 1
1.50497968999537 1
1.55194235067757 1
1.57816109771501 1
1.5945976952384 1
1.43308610018174 1
1.4047825615346 1
1.57741088511561 1
1.59261410878523 1
1.53421513538308 1
1.4062973177146 1
1.55202352661948 1
1.51801566009231 1
1.61971409096368 1
1.49292188363293 1
1.46497090679709 1
1.41992910370982 1
1.42262553993593 1
1.54009821646517 1
1.44530868900746 1
1.40917266726256 1
1.53570549494108 1
1.63567044182032 1
1.47001578955731 1
1.48596065631894 1
1.4419397246233 1
1.44548524849445 1
1.46327256385006 1
1.63246167604645 1
1.53040933894516 1
1.4469418208369 1
1.57648730200162 1
1.54073957425969 1
1.5089847338434 1
1.40889819974809 1
1.50397669811339 1
1.55748953860065 1
1.53043061346603 1
1.53517976931359 1
1.46451513277915 1
1.46317732974273 1
1.58792804964921 1
1.39759985511323 1
1.5701464641419 1
1.50059906086089 1
1.49216553293054 1
1.42296604911922 1
1.45419252041124 1
1.35360865087713 1
1.5055278694422 1
1.39328481870983 1
1.58615682828491 1
1.52450862026186 1
1.5700168436395 1
1.41741941563321 1
1.56441454719992 1
1.46419747836999 1
1.67327625371429 0
1.53222370867081 1
1.46258509181507 1
1.43411836361995 1
1.5263615494402 1
1.44225392489876 1
1.51591740798979 1
1.43438779775643 1
1.43490764956307 1
1.44150560096241 1
1.49489632708579 1
1.56679737765927 1
1.44138203938571 1
1.5628209745682 1
1.42555309660053 1
1.33968707665567 1
1.66688061684245 1
1.53483296767555 1
1.47889075262203 1
1.48949953183695 1
1.33609675232745 0
1.42676789729033 1
1.46314014959709 1
1.48423010157263 1
1.46115916394151 1
1.5115759129726 1
1.67733587552611 1
1.600600352668 1
1.58694755929117 1
1.65162324243184 0
1.37415750374001 1
1.52819534075661 1
1.60664049987715 1
1.60883610208114 1
1.54902888483157 1
1.42880280829444 1
1.39913262369526 1
1.50734926047293 1
1.31302453202943 1
1.45508791323231 1
1.54474554390058 1
1.39944283718987 1
1.45273175616926 1
1.56888958988877 1
1.46568569647086 1
1.600170437735 1
1.4025083654735 1
1.52781363049641 1
1.5286950721315 1
1.48122864421709 1
1.52034471904325 1
1.50111681430375 1
1.32049532378649 0
1.46555675563392 1
1.52828836587723 1
1.33716011410808 0
1.3315100512932 1
1.50943765356219 1
1.594440778689 1
1.41296178595488 1
1.63502215240991 1
1.51831225884642 1
1.41027346052249 1
1.68192777275118 1
1.50446002024701 1
1.51176606816352 1
1.39052946292621 1
1.48395797721996 1
1.33358685410423 0
1.5086156840558 1
1.63142294363403 1
1.43749984119862 1
1.48585995967656 1
1.56701245707504 1
1.31167166029384 0
1.53428728336284 1
1.49594023489279 1
1.51493118004406 1
1.44134238917226 1
1.31672543263982 0
1.53690989177281 1
1.40785629647713 1
1.44355591042727 1
1.48438677149494 1
1.59027046697053 1
1.61128418701627 1
1.38159023750213 1
1.44708347985149 1
1.44427761332468 1
1.65868056411843 0
1.48706176400436 1
1.42155625354871 1
1.54828086209688 1
1.59658925610568 1
1.39847226725943 1
1.49601955639512 1
1.44928527186518 1
1.50409582515295 1
1.60124109806365 1
1.52258669666189 1
1.44640534585342 1
1.60394052576514 1
1.47065049041367 1
1.39414857000221 1
1.38694673634294 1
1.51255099486334 1
1.51539599998924 1
1.55862960218902 1
1.54166947556899 1
1.49694178476771 1
1.66141744375856 0
1.53968213085256 1
1.42071131784481 1
1.43603284544505 1
1.5584422980516 1
1.50697216607802 1
1.49648726540928 1
1.46637368518227 1
1.49200038564847 1
1.55898902458797 1
1.51727912888103 1
1.55422451096036 1
1.40271149164824 1
1.50207227872198 1
1.69784321569518 0
1.40339584269708 1
1.39808191585955 1
1.6388675778579 0
1.60636661601664 1
1.53918267533839 1
1.36325890522542 0
1.23563196862947 0
1.64588573111746 1
1.57227912886356 1
1.45194125625096 1
1.33975383541439 0
1.52710409754519 1
1.43909460696106 1
1.51987763265348 1
1.59755686701856 1
1.52474900460207 1
1.57735255654866 1
1.60797559936687 1
1.51691089230055 1
1.57860164142726 1
1.47707526922129 1
1.52780221840249 1
1.49089719292214 1
1.47128624189532 1
1.71021380281841 0
1.45577022151788 1
1.57501210364183 1
1.60693207317869 1
1.52945134301084 1
1.64106184810407 1
1.54543665444243 1
1.55485454200576 1
1.52889227242426 1
1.6330758272767 0
1.598984909943 1
1.38040351214662 1
1.57499495348937 1
1.6095001787036 1
1.56007852954451 1
1.53219305453125 1
1.43296394694334 1
1.51137662032954 1
1.4773387733095 1
1.47955086122412 1
1.52856795526614 1
1.37758115231279 1
1.38511672046861 1
1.47329499754988 1
1.51062041211903 1
1.55829175529344 1
1.52953122007671 1
1.34094325197916 1
1.69352188304035 0
1.42694936356269 1
1.48845947101648 1
1.63177679285532 1
1.36088347552424 1
1.56347025595318 1
1.65413187758047 0
1.52763640940266 1
1.52466574367977 1
1.51298645857894 1
1.50142491566629 1
1.51024923649179 1
1.53025723149644 1
1.6283897651071 1
1.48699262287501 1
1.60465199916902 1
1.46362449436131 1
1.51524623305463 1
1.50114812018838 1
1.51244459641994 1
1.38706589871528 1
1.57778525592688 1
1.406345311991 1
1.54579525968124 1
1.40478458215827 1
1.65008875077336 0
1.44623927897539 1
1.6327176449186 1
1.53264130891547 1
1.52560221587897 1
1.4578427525862 1
1.58086690802033 1
1.56611883829701 1
1.53903381800551 1
1.5991448192716 1
1.45089353506676 1
1.49985128801322 1
1.55234585095565 1
1.57632230539531 1
1.51959799422657 1
1.47576664058178 1
1.43896967479983 1
1.43389346849925 1
1.39656347569916 1
1.39665072348473 1
1.469536697453 1
1.57637970557089 1
1.72262874877136 1
1.53592193203528 1
1.35643801352963 1
1.51092133305639 1
1.36653827940331 1
1.34790047466495 1
1.46860450539381 1
1.40389141438647 1
1.42896178952182 1
1.30376122751206 0
1.46444575043778 1
1.68416026213504 1
1.55024728633715 1
1.4532785042377 1
1.43903213495994 1
1.47649850166444 1
1.60565685625762 1
1.54092734245283 1
1.52731892052843 1
1.47389845802372 1
1.32817348218778 0
1.46014381475149 1
1.46893783044846 1
1.52368359007918 1
1.34312157468714 0
1.5983560083689 1
1.53135192168142 1
1.53463657857866 1
1.48027155163286 1
1.44967697547315 1
1.50439447436103 1
1.50971984843753 1
1.41366464868792 1
1.52680457750533 1
1.37526765295303 1
1.53381973939063 1
1.54732467222381 1
1.43323384627411 1
1.46305720095414 1
1.38341278746646 1
1.57899669453177 1
1.47912070697002 1
1.55486880437145 1
1.47317106603012 1
1.58471302832049 1
1.28657962857024 0
1.60952053619862 1
1.49297904085967 1
1.46179681286909 1
1.50778129041734 1
1.61832866571442 1
1.41401729977267 1
1.66343355218342 0
1.43948667295662 1
1.47224751301312 1
1.54891731766719 1
1.61198245094253 1
1.45511846860475 1
1.50883686204513 1
1.64183007304297 0
1.44757011446766 1
1.56944246828419 1
1.57231064636548 1
1.4943528389008 1
1.66270918621825 0
1.46621680166037 1
1.47403740030032 1
1.44612762006334 1
1.42371946786522 1
1.48985657232217 1
1.41868203249993 1
1.34795165966626 1
1.50442340228969 1
1.61475823066518 1
1.61460782524367 1
1.44463241855677 1
1.51625492465268 1
1.4002129270797 1
1.59546725889297 1
1.45155488644761 1
1.53302222321603 1
1.42608800091258 1
1.53871079528521 1
1.5295131217591 1
1.64447528231521 1
1.50146358000161 1
1.37809552643431 0
1.57005434913538 1
1.69015608842739 0
1.74602786550207 0
1.47309925829686 1
1.66610710230665 1
1.49043758506214 1
1.46547477129703 1
1.59387863538031 1
1.39136020557246 1
1.4247208613711 1
1.55171997184427 1
1.59630563965241 1
1.40211485881951 1
1.48388603849188 1
1.46868682011831 1
1.48554739836971 1
1.38133209716836 1
1.59244243092627 1
1.51369198610706 1
1.3848532717373 1
1.44028760498905 1
1.5787677089384 1
1.52879973373038 1
1.33032361590736 1
1.42603639026344 1
1.54095576421348 1
1.40068500536227 1
1.58321989557404 1
1.5143402468293 1
1.49309306661173 1
1.31755714858258 1
1.52758553390009 1
1.45181732631597 1
1.5520446790302 1
1.72319903446151 0
1.36732850381656 1
1.52975161331856 1
1.36753130105434 0
1.53906623822001 1
1.55364816012626 1
1.59291680812292 1
1.50981561822505 1
1.41392404013082 1
1.42985942153822 1
1.39582369642923 1
1.48017106687092 1
1.44880860987453 1
1.49289537523332 1
1.53688996147045 1
1.46538478079865 1
1.68047684740786 0
1.44336255406075 1
1.40529376732021 1
1.47199471664739 1
1.47090055348082 1
1.60715109615741 1
1.41810483558187 1
1.38636469452007 0
1.55324887835069 1
1.53514892370571 1
1.6320511559547 1
1.45786966889352 1
1.58670126201314 1
1.58231345499037 1
1.70563560727982 1
1.42300865133824 1
1.4513771040196 1
1.51228044273761 1
1.58379491556699 1
1.50977172397465 1
1.41564974040032 1
1.37414934089486 1
1.65981670756412 1
1.58496662834746 1
1.60458803079075 1
1.56714080681922 1
1.45812254226165 1
1.6422444976438 1
1.47647805849983 1
1.28105987969197 0
1.4601561269935 1
1.38910239031781 1
1.62383774684887 1
1.43332059426799 1
1.48585088449747 1
1.54959579643919 1
1.51622272808185 1
1.50915385447072 1
1.43366852274282 1
1.53991792434006 1
1.46609608491392 1
1.45698820728082 1
1.46437984604175 1
1.44926582627687 1
1.62831101314248 1
1.41757298343355 1
1.47983949169481 1
1.43588207322265 1
1.53045401319333 1
1.4294083125399 1
1.53422674686359 1
1.5218261826198 1
1.46195212598418 1
1.48705490445976 1
1.55730562080552 1
1.5258918866071 1
1.51093330206245 1
1.59699779194047 1
1.3769382726389 0
1.40954612640417 1
1.42642386811552 1
1.4600075582153 1
1.46264960537613 1
1.52422850146666 1
1.56004561107235 1
1.48121409858913 1
1.52122720890099 1
1.46670848711885 1
1.49417485110351 1
1.46329702153283 1
1.52043139689522 1
1.52967439362788 1
1.46769209733022 1
1.54229829182839 1
1.49404676336414 1
1.52818394929615 1
1.59779408579763 1
1.49645214352529 1
1.44989203296931 1
1.52369800317256 1
1.63859330578688 0
1.52058039412799 1
1.49135195592872 1
1.53332877369402 1
1.62533886665496 1
1.59455833784828 1
1.54966799291636 1
1.4305276096014 1
1.44732538902253 1
1.45419779424073 1
1.49268387794461 1
1.5830890583844 1
1.35144877676556 1
1.37510218725039 1
1.48585003954217 1
1.45200547709125 1
1.55123993849941 1
1.49399974599251 1
1.52952578479186 1
1.39606822272732 1
1.52230718375629 1
1.60016404082994 1
1.62107881849687 1
1.4463935667508 1
1.54098210820877 1
1.57590742775614 1
1.44944705709534 1
1.42616464333055 1
1.49922706365231 1
1.51196669687692 1
1.77190586701296 0
1.66922150418296 0
1.64716602061953 0
1.65185592566931 0
1.41939854751316 1
1.61220616702881 1
1.53244571841143 1
1.48525281197471 1
1.6052893892693 1
1.52543007542876 1
1.47775488142719 1
1.46742992337737 1
1.5160250496371 1
1.44330776709129 1
1.52145025432518 1
1.58082195539376 1
1.58810188566018 1
1.46949599175613 1
1.57474560304639 1
1.57875538091526 1
1.49105053263956 1
1.48923438665764 1
1.55563334628846 1
1.38822273202598 1
1.45413293060807 1
1.59769120757887 1
1.23205053765101 0
1.509008161511 1
1.47671661856739 1
1.51955311302038 1
1.51003197912863 1
1.59045624439873 1
1.56073412798926 1
1.43176451883388 1
1.57979594491563 1
1.37787504541939 1
1.48893368920242 1
1.56315674621836 1
1.37581931212916 1
1.62929898546486 0
1.53037597585345 1
1.70903228629284 1
1.43238099657178 1
1.50463337645072 1
1.48828797460712 1
1.4556038710488 1
1.31147700510271 1
1.42958778252609 1
1.66371514541403 0
1.43393074026408 1
1.46743710703635 1
1.5722263731322 1
1.47084565247814 1
1.65467369056268 1
1.47633529096599 1
1.42340021883703 1
1.48002413460028 1
1.45416798526723 1
1.5899471340635 1
1.40124732651937 1
1.54071794781074 1
1.38422966771868 1
1.50301733188966 1
1.62148382876477 1
1.72557280262618 0
1.50019302517415 1
1.43519189742501 1
1.60144228718461 1
1.7047526484803 0
1.41586812105141 1
1.463056511728 1
1.50178216188479 1
1.3566147745017 0
1.52858868824836 1
1.6378913153874 1
1.50856293162095 1
1.55912642855289 1
1.45032446522144 1
1.73346945355436 0
1.44724043864969 1
1.60501505451459 1
1.36771023701265 1
1.48988237020396 1
1.41911458585767 1
1.38282897107957 0
1.50104911075643 1
1.47536201125908 1
1.47698938786972 1
1.50492884091282 1
1.59601925118831 1
1.41878363806696 1
1.47065745444545 1
1.45212653551765 1
1.53285426191349 1
1.48495658513783 1
1.43396290164698 1
1.57299909698404 1
1.3827655571521 1
1.3905083959158 1
1.63927510154591 1
1.34940566064683 1
1.48684077661169 1
1.55032337738561 1
1.55969508805775 1
1.32976744203614 0
1.57236141633197 1
1.56570074728078 1
1.44816091548234 1
1.3923140375247 1
1.49617384404682 1
1.36767257294966 1
1.41095100377008 1
1.50212786456604 1
1.65571857533869 0
1.58004295961246 1
1.43689596448839 1
1.40026729912578 1
1.61637733809133 0
1.52912037890651 1
1.51572211966666 1
1.48569460236068 1
1.46638211808266 1
1.41225866895568 1
1.58532865679678 1
1.29264248555746 0
1.51114603505337 1
1.40602375402916 1
1.61433510481385 1
1.45741250652541 1
1.50958444219216 1
1.46292364941064 1
1.52485800430036 1
1.53010105262937 1
1.35955946921742 1
1.46758455481356 1
1.54115053143217 1
1.68284212863599 1
1.52746202665584 1
1.61927904079075 1
1.45766956158093 1
1.5445238319705 1
1.48361400703444 1
1.52415248702711 1
1.5962706649184 1
1.54283263933133 1
1.49394213162833 1
1.52453803762775 1
1.61111027569339 1
1.39824985010305 1
1.35429024563779 0
1.40576190935007 1
1.36758943969305 1
1.41839873731787 1
1.38876978929906 1
1.46049323303227 1
1.64250238429003 1
1.38721810245125 1
1.40706806344798 1
1.56145410231869 1
1.58894211761083 1
1.53541772770472 1
1.28251998384375 0
1.53750806188633 1
1.52237654277116 1
1.52374183014302 1
1.41566741714128 1
1.6300043185804 1
1.43715192584936 1
1.41587145754515 1
1.60578658621672 1
1.37448856662404 1
1.51567491337209 1
1.28943341567943 0
1.28244484878484 0
1.50506585818861 1
1.53157658826131 1
1.41141152483761 1
1.6264988721568 0
1.53868128762572 1
1.4554983843967 1
1.61896500033109 1
1.34802269910815 1
1.45514674025574 1
1.44261434478614 1
1.40701813379339 1
1.46484381501588 1
1.45415352525313 1
1.46622811666322 1
1.54647902152007 1
1.47976350033169 1
1.55505432404497 1
1.51812335817367 1
1.43987701635743 1
1.39241842833191 1
1.27061529625412 0
1.58100625062539 1
1.61194721455269 1
1.46063880710445 1
1.66759293986568 1
1.45335170672196 1
1.60274646874075 1
1.46388782953171 1
1.56736632996251 1
1.46473827404976 1
1.41343656929873 1
1.52274761156974 1
1.59022398567209 1
1.51317926338913 1
1.40129360142756 1
1.47283602904217 1
1.53128890935716 1
1.51212379612442 1
1.43784336500962 1
1.54027942078669 1
1.44102496304295 1
1.52695792423081 1
1.65233850114686 1
1.47846404228438 1
1.4491481451194 1
1.51619514116647 1
1.32128537797261 0
1.54973755600197 1
1.63678480590192 1
1.43658079534131 1
1.43346840943516 1
1.46578557432674 1
1.53394122852245 1
1.47853721754185 1
1.39965411473606 1
1.44244727477852 1
1.30170888771332 0
1.37549673694828 1
1.44851166600057 1
1.48502991403748 1
1.41440634058291 1
1.52968777566132 1
1.49566897323429 1
1.49839007596885 1
1.50624349012267 1
1.51815773810354 1
1.48213836516919 1
1.55226952809072 1
1.53393373067629 1
1.52840941424657 1
1.42324921829365 1
1.58379819675241 1
1.55635164789843 1
1.43876417992661 1
1.47792913804344 1
1.55902103918571 1
1.49388611756033 1
1.61353109823716 0
1.47711725725494 1
1.47879848036048 1
1.50688426861563 1
1.43600277821341 1
1.39722407998471 1
1.57539793387549 1
1.31631451192705 1
1.52057713725192 1
1.46802957961888 1
1.4585284109885 1
1.6097115924284 1
1.38918796115219 1
1.42830037185278 1
1.7020248990528 0
1.52395383973386 1
1.5515227764952 1
1.55140212843589 1
1.4801540704806 1
1.55267148500829 1
1.59373086811037 1
1.43176927381419 1
1.45606248057831 1
1.50804293543193 1
1.4417146259414 1
1.45264971269532 1
1.49594413280324 1
1.42778789005745 1
1.63293583037476 1
1.57617527070724 1
1.54358704330688 1
1.58017697217614 1
1.53879819906707 1
1.48731975867064 1
1.51390309690553 1
1.61241698388657 1
1.42188725377574 1
1.41211228464777 1
1.45760165286038 1
1.5576273204889 1
1.41189679862294 1
1.62240198675389 1
1.45387751602846 1
1.55694581504017 1
1.62210547838777 1
1.49597030018066 1
1.44999944038517 1
1.42236612493006 1
1.54129261133264 1
1.49582303855983 1
1.47895716074743 1
1.4490920742727 1
1.44116302638087 1
1.41699320992641 1
1.44692395554573 1
1.62690841983505 0
1.60856782911595 1
1.61114683948709 1
1.46354452736713 1
1.43178743063701 1
1.57779068115775 1
1.51119992224931 1
1.47483362305466 1
1.52965738630141 1
1.55415379101009 1
1.47416536439568 1
1.48251617141903 1
1.45917968171108 1
1.52925495266863 1
1.53761225514789 1
1.28359247404436 0
1.48003841252136 1
1.42820170206515 1
1.51126658845495 1
1.58950042479764 1
1.53995554197845 1
1.29225324676252 0
1.41233401214123 1
1.48034338683537 1
1.33775751285417 1
1.41331031449655 1
1.54164902928136 1
1.52438084782252 1
1.54757190598061 1
1.54552976380948 1
1.65704139669471 0
1.45933485918898 1
1.33168729927968 1
1.62768717233186 1
1.4351962808207 1
1.53259661344432 1
1.47579628154665 1
1.57435869764286 1
1.43967702236901 1
1.62653199768558 1
1.35501844253052 1
1.52184034181007 1
1.49684378609969 1
1.38174978568852 1
1.53800299638676 1
1.56122577789012 1
1.363080147633 1
1.62104091060573 1
1.48115128123521 1
1.55048365924431 1
1.4330586932107 1
1.46066380413757 1
1.35702262749986 1
1.72896324154322 0
1.59967267027633 1
1.57266428692291 1
1.56011550380238 1
1.72400164462994 0
1.34702995392001 1
1.5044131247868 1
1.60497879385529 1
1.64890007400452 1
1.57876901800202 1
1.44858726837614 1
1.479503730891 1
1.44398970264035 1
1.59916789909926 1
1.57100986730624 1
1.42885181864882 1
1.51587207403237 1
1.48240998204534 1
1.60066363832395 1
1.41633888259323 1
1.53643379532223 1
1.45122068182613 1
1.47033621512386 1
1.57098642597632 1
1.5845131009212 1
1.43002444430081 1
1.44256094550149 1
1.49218673274446 1
1.43063133409738 1
1.43531916658449 1
1.49795319617358 1
1.38856338119992 1
1.47953346038489 1
1.67155011564989 0
1.47231363865259 1
1.51427260779442 1
1.41169373880615 1
1.39622524411833 1
1.37463306380899 1
1.42245274904276 1
1.73714613673543 0
1.43919863961227 1
1.5296679004523 1
1.36140993266667 0
1.45930484481992 1
1.61099911710247 1
1.54430158122324 1
1.47269631582526 1
1.43270126339037 1
1.5323535227441 1
1.50143818618772 1
1.48321706507746 1
1.29526652463862 0
1.36790947789827 1
1.39854964773688 1
1.45192661655743 1
1.47266658697446 1
1.38813105902835 1
1.64336401628336 1
1.53910874971498 1
1.54182531745302 1
1.43746150998568 1
1.35652292381891 1
1.52508483140433 1
1.49132076135887 1
1.42961223707835 1
1.59400584864188 1
1.5965749669487 1
1.4359112870867 1
1.41541539894156 1
1.55071323642199 1
1.57094472520774 1
1.53955752619462 1
1.58464509810572 1
1.47094798045846 1
1.50331039077031 1
1.50901203725323 1
1.52713197514732 1
1.43513269715469 1
1.45978520203041 1
1.49859776590058 1
1.59308069262748 1
1.42518659840305 1
1.49596306466386 1
1.40604081004458 1
1.552302726426 1
1.53007234168582 1
1.55233072978675 1
1.45497380859599 1
1.48753667672773 1
1.53722311951833 1
1.50808503836004 1
1.57699055830706 1
1.48090224718688 1
1.49039223559277 1
1.45194921444998 1
1.38845693021459 1
1.63882907520356 1
1.57800203683077 1
1.53700989014947 1
1.60939217403153 1
1.4042530835214 1
1.4280695662503 1
1.39670192368052 1
1.57178946490286 1
1.30418357528847 0
1.45366442617253 1
1.52463833586495 1
1.53391493605044 1
1.47608156894625 1
1.49167489279673 1
1.54697214298619 1
1.55175942159935 1
1.48106921290657 1
1.46732930822522 1
1.39203890897257 0
1.48772148446294 1
1.64911735203342 1
1.50601777103547 1
1.43442364138428 1
1.36167396744731 1
1.54040149547361 1
1.67872541873409 1
1.44744877700534 1
1.32741709184988 1
1.63350457735938 1
1.33586233161201 0
1.50922200288925 1
1.52039983892784 1
1.51178786109787 1
1.57211451403913 1
1.47125861747728 1
1.48641804598081 1
1.54158859125981 1
1.54029060831082 1
1.5422955662275 1
1.6819240838093 1
1.52417872662466 1
1.52256452349175 1
1.65522884514604 0
1.44200688364194 1
1.57241378075938 1
1.5331950459043 1
1.44300079497871 1
1.56599580567955 1
1.36752171024688 0
1.5080540612518 1
1.53378109651498 1
1.39991998386482 1
1.5813194318502 1
1.5339059894542 1
1.63140101558313 0
1.48431920905353 1
1.43439832343537 1
1.49215229940273 1
1.63987375353393 0
1.51701257620652 1
1.45468735460437 1
1.49991180474338 1
1.53628488573947 1
1.58442386453483 1
1.56649557946902 1
1.43031273105166 1
1.57983727340152 1
1.58972233399958 1
1.58593729195677 1
1.4527294211775 1
1.60210349961267 1
1.53444384374027 1
1.53664242039101 1
1.42813851527921 1
1.42368675089175 1
1.60705117623102 1
1.59551751160483 1
1.42240126112352 1
1.55017922334281 1
1.42953924593807 1
1.52965411433541 1
1.44437038757901 1
1.59952711264148 1
1.58721463930271 1
1.5170556941052 1
1.42251008320334 1
1.46046976423296 1
1.44484434509241 1
1.53224996831699 1
1.54954218919362 1
1.60631887148339 1
1.59795776619008 1
1.41237250480894 1
1.59299406933771 1
1.53098661889069 1
1.47995694163549 1
1.54766282613185 1
1.48420100728472 1
1.43392602499446 1
1.52609934312172 1
1.37194426359138 1
1.3856850106633 1
1.36292189777518 1
1.51779670752056 1
1.47242127080926 1
1.42046991692392 1
1.6022672349377 1
1.44598513735156 1
1.53279330277859 1
1.55497381188944 1
1.46127044779753 1
1.55378027081552 1
1.61059966324618 0
1.54848530659555 1
1.52570910201601 1
1.36944981336665 1
1.34332862744392 1
1.69668248526801 0
1.5371165918662 1
1.4709801872828 1
1.49026323623888 1
1.53457030713154 1
1.39971518654311 1
1.52088456409166 1
1.45037012024812 1
1.50542275936799 1
1.40580020821468 1
1.43250618722354 1
1.64110806518137 1
1.40529159558555 1
1.37350044771588 1
1.6071860261448 1
1.61285363564432 1
1.58204684796185 1
1.46561703382937 1
1.379589489723 0
1.54329729624621 1
1.4643980586893 1
1.49153713717903 1
1.4300700480868 1
1.47727423246372 1
1.57175046796371 1
1.58484070109474 1
1.46369084722504 1
1.50801118126417 1
1.42266922177047 1
1.4902980133528 1
1.47247705793015 1
1.60737312674765 1
1.61809635599508 1
1.51577842345287 1
1.38431638104486 1
1.5895414863937 1
1.6487093058715 1
1.40903551863464 1
1.25148869063609 0
1.5610081032018 1
1.57528987606411 1
1.4209120190406 1
1.45700764554614 1
1.43140405611289 1
1.44688379002933 1
1.55337860423315 1
1.56944382488691 1
1.42831868195532 1
1.43620384463081 1
1.51934968209058 1
1.62214076446278 1
1.51438068089768 1
1.60211193717376 1
1.54798117062464 1
1.62749843839969 1
1.37988809571948 1
1.60266919202574 1
1.50664064693779 1
1.37010469502267 0
1.53407993798014 1
1.50201779577072 1
1.39382244877575 1
1.61380267030849 1
1.60614808480302 1
1.32982829796793 0
1.44447940844015 1
1.46827781741235 1
1.45862151918661 1
1.68860288438963 0
1.47554048200757 1
1.39719037462657 1
1.57064391024482 1
1.64274195334405 1
1.56164102287932 1
1.47009577930312 1
1.49778994212211 1
1.59949700262005 1
1.4346100648454 1
1.47980981000872 1
1.58294170060701 1
1.59016871260942 1
1.52339866380984 1
1.56485610055932 1
1.55690363761045 1
1.54703880186173 1
1.65740922216215 1
1.7037199678026 0
1.52186601775657 1
1.57498886843789 1
1.53213286143695 1
1.5139738479193 1
1.53442346651543 1
1.44086531904825 1
1.55958803661697 1
1.35917069709735 1
1.49363133453731 1
1.61050673788256 1
1.52224748829315 1
1.3709447294333 1
1.41490723197516 1
1.50585969264403 1
1.54418909005737 1
1.5099185481087 1
1.53534087060857 1
1.5757842883869 1
1.54647591440663 1
1.4076732437635 1
1.59557121645893 1
1.43061967303933 1
1.47489181700431 1
1.52985816493199 1
1.5950146410985 1
1.63180632405386 1
1.49434912896238 1
1.46685500853547 1
1.41654755893808 1
1.51756486684327 1
1.45436956954158 1
1.52515849030009 1
1.41069800386231 1
1.47970916059118 1
1.39184888287488 1
1.47815502694797 1
1.59783198571001 1
1.39415945938126 1
1.62599938242005 1
1.55361210345718 1
1.56310527816921 1
1.50265388635075 1
1.36746423718872 0
1.47611535300948 1
1.44391347279006 1
1.44311559966467 1
1.57269137569838 1
1.58895931469391 1
1.46206381379068 1
1.50712085569634 1
1.6172075183129 1
1.50219582007357 1
1.490699702676 1
1.47507417982724 1
1.62863921629811 1
1.5707879926915 1
1.49794548700404 1
1.58764954249045 1
1.50203860494307 1
1.66982219366707 0
1.38379757668246 1
1.32691286196489 1
1.54946043744745 1
1.40429341906902 1
1.5444420414315 1
1.47014966443704 1
1.50023451425539 1
1.35334243619655 1
1.64224504464523 1
1.52398069907379 1
1.44003852797878 1
1.49045026707186 1
1.38846312203993 0
1.45242699292339 1
1.47753409486438 1
1.40958646356017 1
1.54052497964833 1
1.52391814243695 1
1.44373910418034 1
1.60418986436542 1
1.60708768147808 1
1.3956360377018 1
1.55323479629822 1
1.56755472944937 1
1.39737541694589 1
1.43823084845165 1
1.52744863031297 1
1.49888326080516 1
1.55414744858027 1
1.61802451412829 0
1.49393598471197 1
1.63244356901685 1
1.44974248379581 1
1.59198029291233 1
1.57778915263057 1
1.48995806729984 1
1.39263433814811 1
1.44480673041633 1
1.56728013610876 1
1.38232614700398 1
1.45987376061369 1
1.30731065726926 0
1.49762150855294 1
1.5583546200374 1
1.41614291252142 1
1.46863498577328 1
1.54081359146743 1
1.56977533142741 1
1.76032338071939 0
1.56680461171592 1
1.39041493823457 1
1.41252147725647 1
1.51382489789987 1
1.54588730331478 1
1.40830589225792 1
1.55631895213772 1
1.50233326149637 1
1.56089311653337 1
1.46003560904212 1
1.54681593761114 1
1.44666908023894 1
1.39571225684736 1
1.47440288671128 1
1.29362033131136 0
1.61169496856124 0
1.51241195184916 1
1.50704355619129 1
1.4984522152285 1
1.46963378849782 1
1.53018699942256 1
1.46940175412603 1
1.52604370460182 1
1.44465036057573 1
1.38835872407394 1
1.43668702005198 1
1.33389054675985 0
1.22002058179225 0
1.41731386386998 1
1.54097305272217 1
1.53818176261957 1
1.51318408503226 1
1.44946093517279 1
1.38617375566142 1
1.45503649064115 1
1.50817926503479 1
1.47679284556037 1
1.50328072562427 1
1.56192511535526 1
1.42966845817598 1
1.4543702281997 1
1.42949285294593 1
1.58584221868234 1
1.46124432512888 1
1.5504353031934 1
1.62984896704551 1
1.47696234085911 1
1.5780849042214 1
1.49744618166971 1
1.41522769682615 1
1.6378228135762 1
1.41845017480773 1
1.55968538956981 1
1.37611980051471 1
1.59575454102192 1
1.5168475117369 1
1.55967287781872 1
1.6328433027006 0
1.46597460944697 1
1.55287541253186 1
1.41865206208133 1
1.31331549832224 0
1.44653463506369 1
1.50748432549559 1
1.56720957581114 1
1.45142176379595 1
1.32214591974395 0
1.44305140253762 1
1.42704440663374 1
1.5719253883241 1
1.49807644586568 1
1.60938181384259 1
1.34775490073303 0
1.4688864052584 1
1.32025698733638 0
1.38405601582834 1
1.47390098459635 1
1.47420263739645 1
1.51801985811423 1
1.51454196750333 1
1.53137644935356 1
1.59242717959526 1
1.52361059885894 1
1.321946488656 0
1.62681995475262 0
1.38317815164248 1
1.42846150175185 1
1.37773340667505 0
1.40654093191029 1
1.55259380855737 1
1.55379794600985 1
1.42181932440434 1
1.55679173166807 1
1.40552468952343 1
1.60701666912005 1
1.36564090656288 1
1.58325230045706 1
1.48157146248933 1
1.45945519175243 1
1.58559050230094 1
1.47517061309659 1
1.6048445232569 1
1.62203711778337 1
1.462650477396 1
1.56481072182371 1
1.49721219767636 1
1.55165738539234 1
1.42997213104448 1
1.38822695855529 1
1.4765438576309 1
1.42761362538186 1
1.61032677428985 1
1.51866659085418 1
1.42438121514359 1
1.37381511263768 1
1.42689269654746 1
1.60544598352485 1
1.44077458475274 1
1.55854464396014 1
1.32584315818305 0
1.47100640884005 1
1.60377669975484 1
1.4698109037026 1
1.40759060282433 1
1.50819995471316 1
1.49415876551965 1
1.60794168030224 1
1.49650929108311 1
1.4097243287135 1
1.48256477229119 1
1.48301105393632 1
1.54696050973804 1
1.52049509955292 1
1.58248306055889 1
1.56545982196481 1
1.45746100053287 1
1.60703755566109 1
1.38937735276116 0
1.52822636977718 1
1.34245978156188 0
1.48152149640232 1
1.44073021577142 1
1.49488532833531 1
1.62128953453353 1
1.49191927809433 1
1.44683276812768 1
1.46070321915833 1
1.66023725875338 1
1.6016784521493 1
1.56459348052892 1
1.70435451382503 0
1.57188701617503 1
1.62742951450313 1
1.53543672817654 1
1.47639222498792 1
1.47823018171112 1
1.51887023619624 1
1.35182415024615 0
1.53856071641315 1
1.4176008077327 1
1.61161451441522 0
1.45963201774048 1
1.51167021297225 1
1.50991245728004 1
1.56247786120363 1
1.40343274431256 1
1.64319577641739 1
1.54073026223692 1
1.5489967243488 1
1.48943053195131 1
1.53249393848605 1
1.43560146371726 1
1.46301607315893 1
1.5016829001134 1
1.52383650624749 1
1.52089056192306 1
1.49367179157569 1
1.66519365581904 0
1.517166027542 1
1.50215469707744 1
1.36888644704206 0
1.51658554667902 1
1.50008875583398 1
1.57932729345698 1
1.5491191113692 1
1.51852362207076 1
1.46905055921234 1
1.49866448944864 1
1.63915785231712 0
1.51404693167137 1
1.43533190398095 1
1.68266824083353 0
1.44492721569073 1
1.4997379777325 1
1.70118013774828 1
1.57262061162533 1
1.53699428082932 1
1.41957386070516 1
1.51054620567075 1
1.42763742622186 1
1.69261995526753 1
1.47288646086304 1
1.54117844914922 1
1.58147124338414 1
1.43156067678125 1
1.45380348199481 1
1.46969188081055 1
1.49454055969347 1
1.49427056014532 1
1.51743004106673 1
1.36020237637336 0
1.47686561110133 1
1.50809358295237 1
1.4847243637881 1
1.38608509099684 1
1.51804492485727 1
1.61920664606861 1
1.59420257238505 1
1.31135750248815 0
1.39039004878308 0
1.48267274292273 1
1.4752555247419 1
1.56468650410102 1
1.40156198550285 1
1.481375441627 1
1.66952209441563 0
1.48745565873535 1
1.76752978559711 0
1.35983196044442 1
1.59394938005136 1
1.49218938043732 1
1.48298183931859 1
1.4234525233995 1
1.57260999818831 1
1.55263832967523 1
1.28519966323145 0
1.52521342358552 1
1.43674000064377 1
1.527277727527 1
1.70379708943203 0
1.4109357307677 1
1.55131714916218 1
1.45426141050877 1
1.41775137637153 1
1.42206229074721 1
1.48635262010774 1
1.38317075003595 1
1.46982236976419 1
1.57012793027561 1
1.67060694417418 0
1.45369424269305 1
1.63887598573563 1
1.50739212781712 1
1.45396284908531 1
1.47659831022484 1
1.5765110273409 1
1.58415562010798 1
1.43042540829152 1
1.4069561164282 1
1.51202724343995 1
1.64280791231419 0
1.56625568853063 1
1.42200994575351 1
1.35501779170269 1
1.44532057888849 1
1.46574356716764 1
1.54086401331041 1
1.48306790573977 1
1.33927331634958 1
1.35129832581441 1
1.54058461417329 1
1.54901089202504 1
1.3997993624081 1
1.45158861464939 1
1.48133883135708 1
1.49856126649003 1
1.5349308348326 1
1.55169245784471 1
1.56477156432884 1
1.52388562863555 1
1.40398988000825 1
1.62113016687703 1
1.40400352265881 1
1.52115329344582 1
1.63444164115936 1
1.50505602624963 1
1.29669843910575 1
1.47617398015485 1
1.41469832628812 1
1.39799436751075 1
1.45841720961542 1
1.46314282094404 1
1.40605606007757 1
1.47071127446947 1
1.40114866164226 1
1.57503045574406 1
1.50666192011153 1
1.51809998022107 1
1.43310592078392 1
1.50196792596985 1
1.38442949437799 1
1.46571632338839 1
1.50577077917621 1
1.59432175098159 1
1.4230535682637 1
1.44886232219036 1
1.52137464099938 1
1.54228491586687 1
1.42029041877723 1
1.39471960295155 1
1.46962471231723 1
1.40729934787705 1
1.49836444130237 1
1.51844451959402 1
1.53592710641007 1
1.43158592217881 1
1.41137574233073 1
1.6153665199389 1
1.47877232362074 1
1.45090927918861 1
1.59391843940142 1
1.47124669457146 1
1.4822586041226 1
1.50873456779927 1
1.46815416674507 1
1.61074025540136 1
1.54968184429541 1
1.51327021706048 1
1.4699347879341 1
1.53915108624731 1
1.51445328768414 1
1.45221802894385 1
1.40797344496711 1
1.43355597928198 1
1.72818141841733 0
1.47348696001003 1
1.53520869534417 1
1.49281059087059 1
1.49721202172215 1
1.3985086998842 1
1.53770095002504 1
1.4098175977818 1
1.68301953696047 0
1.62476295891838 1
1.52805602908906 1
1.38658581157425 1
1.51743876279131 1
1.46543329985878 1
1.58149376257332 1
1.5606450882727 1
1.4360573486167 1
1.50309992436751 1
1.46123764026285 1
1.49422871569913 1
1.41617749358251 1
1.43790713207257 1
1.41642574875488 1
1.47691960245785 1
1.60104595583928 1
1.48713274266659 1
1.68887246718423 0
1.49707306439153 1
1.38337662779857 1
1.35269507944067 1
1.48723685861888 1
1.50763074659436 1
1.51429832960776 1
1.52866395435697 1
1.67650531473882 0
1.41471384099391 1
1.49263791685 1
1.50259233835861 1
1.69855885406201 0
1.60482542891681 1
1.39601550039627 1
1.40055621718418 1
1.29214406054626 0
1.48185001487066 1
1.46187018522789 1
1.55910651267228 1
1.56533232959216 1
1.4402902976526 1
1.58447085373571 1
1.36478489633082 1
1.4883218900942 1
1.5191836570061 1
1.50627402156659 1
1.38747134262526 1
1.5604161935159 1
1.40283084314945 1
1.51982523756475 1
1.52041266175539 1
1.46200192493563 1
1.46071368507392 1
1.44316976048239 1
1.44638941875787 1
1.47634439682909 1
1.47250481740035 1
1.50009974265614 1
1.55391359781992 1
1.5239129369986 1
1.51660001478606 1
1.50528029471045 1
1.41607411451483 1
1.4307994580363 1
1.63635539162778 1
1.45270022529823 1
1.40720165629257 1
1.43399674509721 1
1.41424424701103 1
1.57165232724357 1
1.4737319381865 1
1.57061855297178 1
1.4621702660241 1
1.42587048554375 1
1.4449180147122 1
1.45332600032874 1
1.51766987411455 1
1.48704312012028 1
1.48939286574479 1
1.6425976220832 1
1.44336504316895 1
1.56941052657026 1
1.56874448814232 1
1.4536984726287 1
1.57586157362245 1
1.43654831238653 1
1.51430659919821 1
1.4638268662518 1
1.48718000572193 1
1.49603739659881 1
1.49472578689828 1
1.53729613572293 1
1.4845517852226 1
1.55537063081429 1
1.47689270948333 1
1.36753679096315 1
1.4937890069007 1
1.43580014721677 1
1.37996719002733 1
1.40619136794015 1
1.58599357842982 1
1.44115528063816 1
1.53658955365049 1
1.49652637599251 1
1.44533594951624 1
1.51789664116311 1
1.50299903288089 1
1.49533019705851 1
1.49203287301898 1
1.47960596912294 1
1.53954018699235 1
1.49608458501889 1
1.54965994355259 1
1.53719282869585 1
1.38798513325595 1
1.53726272370738 1
1.67935835605056 1
1.5337720699726 1
1.37140668543441 1
1.46709535548295 1
1.48024160150266 1
1.52022524705864 1
1.4798364145287 1
1.36893274174387 0
1.53707505479054 1
1.3786721716059 1
1.42239301790919 1
1.56889993389114 1
1.51521277409109 1
1.48449917638504 1
1.48288090446167 1
1.43499140290277 1
1.53495294736746 1
1.68549167941934 1
1.53888390390862 1
1.42893852118145 1
1.43920494581027 1
1.68651471903177 0
1.63246840896277 1
1.44741696730634 1
1.38960895384828 1
1.46524644530811 1
1.43823597191078 1
1.58478296488962 1
1.30502602506397 0
1.51553088545213 1
1.47028335072463 1
1.41445986284305 1
1.38819943422868 0
1.39530047358774 1
1.52604996904615 1
1.3994626577687 1
1.46533859085595 1
1.58688379587997 1
1.46384979640057 1
1.53137221117135 1
1.51866872135333 1
1.44749233641393 1
1.47349352841215 1
1.58718828477959 1
1.43415092088297 1
1.57091195462547 1
1.64688664566487 1
1.55255664708636 1
1.6293726312465 1
1.37554134568173 1
1.4167811377437 1
1.64779454227752 0
1.50698379027748 1
1.64346339956678 0
1.39904202535997 1
1.64373386909138 1
1.47518035926265 1
1.43354454650865 1
1.53190052231711 1
1.27055804937038 0
1.60623225146938 1
1.51069935402028 1
1.49079671973552 1
1.52076702729835 1
1.52008648156117 1
1.40569327007084 1
1.49836123538294 1
1.45855975983272 1
1.49421077123527 1
1.42145933492082 1
1.6331922598171 1
1.4675606625078 1
1.28080998500416 0
1.52049352037638 1
1.44993951853185 1
1.46850739956846 1
1.50802641724963 1
1.54727122761724 1
1.53030648876258 1
1.51711975577577 1
1.4424260421845 1
1.39173568075078 1
1.54536501338199 1
1.50309431219128 1
1.51773479409788 1
1.4735670997141 1
1.36579410365144 0
1.57408261983518 1
1.48000387000566 1
1.45767426180854 1
1.49282772259783 1
1.51297462175838 1
1.361779482598 1
1.52814821247378 1
1.50783509426399 1
1.37070695866192 0
1.35409669413545 0
1.37802123175776 1
1.52379020478118 1
1.41630455784349 1
1.44939543335709 1
1.66190872629807 0
1.48857085909862 1
1.34598158880186 0
1.45021759059004 1
1.59521617202284 1
1.49634989239354 1
1.45602953496042 1
1.50439789950128 1
1.52658591847133 1
1.31692366310112 0
1.60393747699234 1
1.52905432870978 1
1.4764263233624 1
1.55765644977377 1
1.41658928395393 1
1.55661880181168 1
1.52793435458163 1
1.5929742640875 1
1.51312277744183 1
1.4541229002833 1
1.56920251076921 1
1.49079428499827 1
1.47146799783136 1
1.54622957889283 1
1.60466769585401 1
1.46566180131659 1
1.48847703278182 1
1.39413429881433 1
1.62475386100359 1
1.52678503205452 1
1.57861863390068 1
1.62616393082673 1
1.66952532913923 0
1.50402110037554 1
1.54313431116401 1
1.67115433125442 1
1.41255415674507 1
1.42538827830847 1
1.48465231822707 1
1.52582707579556 1
1.62541653486633 1
1.640962487395 1
1.4790184099974 1
1.55424934838887 1
1.48057231078661 1
1.54144645205816 1
1.42963597356093 1
1.51144520803332 1
1.5117709438577 1
1.62308760482845 0
