# Supplementary material for: Bias caused by sampling error in meta-analysis with small sample sizes
Source: PLoS One. 2018 Sep 13;13(9):e0204056. doi: 10.1371/journal.pone.0204056 (PMC6136825; doi:10.1371/journal.pone.0204056)
Supplement: S5 File — (ZIP) [file pone.0204056.s005.zip › results N = 10 theta = 1.5 tau = 0.5 sz = 10-20.txt]

"dl.theta" "dl.cp"
1.18864996119275 1
1.39904793669831 1
1.40238989114938 1
1.26824584385268 1
1.44270402194249 1
1.39724969160036 1
1.51945249806982 1
0.95608755488696 1
1.63996108697611 1
1.60686457176859 1
1.27074477405358 1
1.84973538743293 1
1.61420497889947 1
1.32002987025155 1
1.73222107985001 1
1.49002957601843 1
1.15862028720832 1
1.22249560942696 1
1.04092733532786 1
0.996529218888042 1
1.90857120569735 1
1.08524268190127 1
1.16469030441538 1
0.918962112427012 1
0.935993949936018 1
1.43199820064604 1
1.21845414407412 1
1.66478362079247 1
1.03439386384643 1
1.33578757410641 1
1.78423036959171 1
1.53754688620436 1
1.4690627947114 1
1.11027898682143 1
1.99910167897111 1
1.70032429062102 1
1.65155240867016 1
1.02614523168466 1
0.987614362061182 1
1.46561420080551 1
1.2406067354291 1
0.91608318340863 1
1.37019878869925 1
1.20947303625612 1
1.56946257436242 1
1.45374528172868 1
1.59813511949445 1
1.38236455725518 1
1.07185057380868 1
2.15206167119191 1
1.25315159987253 1
1.95660656678111 1
1.21965086180535 1
1.65383789194422 1
1.24671222243065 1
1.85014303333019 1
0.836750347375237 1
1.03528140768824 1
1.17268829652197 1
1.53509736058801 1
1.25220347854251 1
0.951534233297288 1
1.36945986816844 1
1.2627530448393 1
1.33581265635464 1
1.18208955697957 1
1.39249980532656 1
1.33183000102061 1
1.68439795500306 1
1.14782008647281 1
1.53969770173248 1
1.69288669962897 1
1.37508935263857 1
0.873875159950378 1
1.01736972469995 1
0.928892660256964 1
1.61939507248252 1
1.21707743518329 1
0.980668723064312 1
2.33020373432599 1
1.31230430741119 1
1.24458380499808 1
1.23872822031148 1
1.03543676764003 1
1.24367659959519 1
1.28209622664988 1
1.86508943753876 1
0.989597267058931 1
1.24261682667994 1
1.75732260163409 1
0.905270157712064 1
1.45239520115026 1
1.51160110071459 1
1.49076275944149 1
1.37306811860932 1
1.47166371700722 1
0.985799038174395 1
2.04795182431591 1
1.36045640359235 1
1.24421186826543 1
1.4477879919949 1
1.21683556128181 1
1.63544112524134 1
1.50582674372373 1
2.25814179527051 1
2.09384309991293 1
1.73024312111894 1
1.11600327739224 1
1.17310232683925 1
0.63883633290429 0
1.53877164936199 1
1.83145891349412 1
1.7095546389165 1
1.56607718581357 1
2.20732983450689 1
1.15051621210833 1
1.68954883851857 1
1.07667694198317 1
0.924618829209471 1
1.3537512733902 1
0.683511243586338 0
1.27230322143566 1
1.83072375085937 1
0.979715455015064 1
1.64343966726314 1
0.872959728720241 1
1.56423024291082 1
1.09477983386053 1
1.64497203893773 1
1.25928844825531 1
1.55144109124102 1
1.89580898466813 1
1.27986436933463 1
0.362770564869401 0
1.57635979403248 1
1.05282734038852 1
0.857126584364708 1
1.74523474935126 1
1.52229711196729 1
1.1933739688903 1
1.79527552429922 1
1.32818566880252 1
1.54822139406248 1
2.04341717382212 1
2.08706659884059 1
0.832091739910017 1
1.45639346040771 1
1.63013326020382 1
1.74281339490099 1
1.80925103151728 1
1.38821046419169 1
1.66212549629479 1
0.794563294327531 1
1.70757819545563 1
1.4876397266395 1
1.67731690948559 1
1.19435904590126 1
0.973826978504842 1
1.38686978769779 1
1.5571274470626 1
1.41611532955582 1
1.11176587698961 1
1.6794596223368 1
1.70444254432793 1
1.29224787777599 1
1.93829331322925 1
2.2336919575157 1
1.35509438384752 1
1.212603281119 1
0.932922120504417 1
0.930398837078722 1
1.09233055705805 1
0.989659805464145 1
1.80355205211569 1
1.42562485064701 1
1.9764508900533 1
1.24511372282198 1
1.53576906452733 1
0.924523189327876 1
1.23635916224722 1
2.18145216169482 1
1.4887886633827 1
1.53488747811876 1
1.04665915316814 1
1.4618318454519 1
1.63580933943311 1
1.46056193342813 1
0.965285353650936 1
1.36107947082058 1
0.954737197962821 1
0.75595351107793 0
1.38045347577746 1
1.52659963634882 1
1.67428435452661 1
1.60420415074722 1
1.34518343322736 1
1.31607114237691 1
1.23394283175034 1
1.71280544181989 1
1.11713590518944 1
1.22150065942709 1
0.738407494299574 0
1.68747987594975 1
1.81177581326825 1
1.14826638131527 1
1.30474571951606 1
1.15516027565364 1
1.17306755435576 1
0.769895871800556 1
0.891729291008443 1
2.09526834682961 1
1.46570327102616 1
1.33710530471539 1
1.50694599211776 1
1.68605176819535 1
1.5868428244043 1
1.82485222103889 1
1.24548161640011 1
1.16947676535183 1
0.964065098013777 1
1.28728442051338 1
0.79954709700637 1
1.95565079428104 1
1.35330192604849 1
0.570036445468632 0
1.61945664287372 1
1.21193843928455 1
1.39705553412829 1
1.0713007825202 1
1.38426204481596 1
1.35110910192881 1
1.29080826737195 1
0.806720512827181 0
1.35971201115737 1
1.02820031997743 1
1.55045646831765 1
2.57094834235546 0
0.645732742162875 0
1.42277548753013 1
1.78018126500071 1
1.5835189447105 1
1.38545194814903 1
1.68597306190752 1
1.17358009468012 1
1.55707684994965 1
0.917066143434412 1
1.10995369852734 1
1.43787446042757 1
1.71996881064286 1
0.869114745677016 1
1.72043051868949 1
1.35178300411599 1
0.61110122486003 0
1.31836480624446 1
0.96661122048045 1
1.40740340881773 1
1.08659305263746 1
1.11563645998511 1
1.10963758909487 1
1.53612238294378 1
1.96260947993856 1
1.34720187939622 1
1.06823766377894 1
1.51835017548417 1
1.17782323887302 1
1.37644715905297 1
1.2030750666585 1
1.72437125317127 1
1.13024339736432 1
1.16595236235484 1
2.14502385293428 1
1.45284630517801 1
2.09946852166169 1
1.2489874363545 1
1.77380645902538 1
1.83327460973453 1
1.14933824934544 1
1.49925554692945 1
2.43493184910248 0
1.77835831972315 1
1.50490051016151 1
1.05873702660319 1
2.56670813456142 0
1.52443719797851 1
1.35290292292998 1
1.61414095078636 1
1.31108716209281 1
1.24092284125614 1
1.2970187825738 1
1.69563760839491 1
1.14659418088109 1
1.52380661067626 1
0.908446899478429 1
1.35114979752311 1
1.25662572965493 1
0.853684131488599 1
1.97739924597569 1
0.951949414853926 1
1.10625083290778 1
1.07154156434766 1
1.10741049037517 1
1.23400614427439 1
1.29144103517324 1
1.49317683456734 1
1.21588236735097 1
1.61968486310115 1
1.10101501871334 1
0.792016051656041 1
1.6733354535784 1
1.43632812702981 1
1.59857645123587 1
1.87850342294371 1
1.62093683645929 1
1.87190073857391 1
1.91553891687891 1
1.47262736148334 1
1.37853282812115 1
1.03422426089739 1
1.02107989453634 1
1.04812293574853 1
1.32116867163055 1
1.85430568725054 1
1.25759204192139 1
1.8741681723219 1
1.36234776705477 1
1.26980019424861 1
1.0268275552797 1
1.40405404632846 1
1.02302920748186 1
1.26876723669595 1
1.71148194144796 1
1.39969372993738 1
1.52504449322381 1
1.60402439247555 1
0.970859353198134 1
0.86415006855919 1
1.40613592685402 1
1.58572291532195 1
1.89606846290998 1
1.95300908553181 1
0.985264012215384 1
1.37650239719353 1
0.833622248209254 1
1.79072298789166 1
1.54322292359513 1
2.13302772915701 1
1.28118306256037 1
1.86512031682678 1
1.41665322586018 1
1.1874533653914 1
1.31348406368786 1
1.47688250334155 1
1.30175735001474 1
1.06671002372679 1
0.867420541919317 1
1.6367474107203 1
1.06113259865015 1
0.990182758886096 1
1.12947879685991 1
1.00961920616866 1
1.02910081426567 1
0.989605798741175 1
1.84320728378167 1
0.515463974919527 0
1.40704935126469 1
1.1601170155997 1
0.626543548968414 0
1.57400613265396 1
0.990572690492955 1
0.826898634638082 1
0.428769299309772 0
1.28973761609623 1
1.42016223710632 1
0.536207000876827 0
1.3333163199292 1
1.90115332002807 1
1.26955493897359 1
1.62603593518328 1
1.56183199167122 1
1.89982111608547 1
1.0344071823557 1
1.22486193582382 1
1.89501278890153 1
1.2239013895688 1
1.31017041204171 1
0.833273616953007 1
1.73432033429773 1
1.24174755181543 1
1.58808276078824 1
1.68115845204687 1
1.15023593985077 1
1.67381891648332 1
1.36209556150246 1
1.14875825067257 1
1.60237598393449 1
1.48290328823995 1
0.9869432174119 1
1.69844370459107 1
1.81700729782418 1
1.14348533613972 1
1.60667863483842 1
1.13742437502363 1
0.870572392321734 1
1.2517907364668 1
1.50091454081934 1
1.4778065260988 1
1.32977831969115 1
1.05752825970299 1
1.16134165415574 1
1.43350903231054 1
1.31418024437325 1
0.834981831035177 1
0.755631632109452 0
0.626467275638511 0
1.76670425245421 1
2.05705732033215 1
1.60711180868763 1
1.22012627893566 1
1.07145380963608 1
0.89131959328274 1
1.52777732018284 1
2.16135950446447 1
1.41528810431497 1
1.06514564193563 1
1.27634857828608 1
1.12407600121843 1
1.41185486659882 1
1.3988992908505 1
1.55370536851525 1
1.48978116071849 1
0.917249455382985 1
0.646152671551071 0
0.902941423906584 1
1.48177368571344 1
1.77895859398754 1
0.795457514100505 1
0.776322489603038 1
1.07397917274279 1
1.48297611478879 1
0.743210751867211 0
1.35938938512717 1
1.25745348916274 1
1.28359916953986 1
1.90681713533473 1
1.8210567837507 1
1.41988779016356 1
1.91634646807655 1
1.306918339592 1
1.91213997730049 1
0.805464016132388 1
1.39428670313487 1
1.06694194752473 1
1.44413060160976 1
1.58304229943844 1
1.30979121396908 1
1.19887013103959 1
0.700833170367904 1
1.54455641174789 1
1.76798359394149 1
1.01381192827652 1
1.5380929025301 1
1.33496269528729 1
2.06496108827531 1
1.63438258424456 1
1.53678893326554 1
0.906555788542437 1
1.2029986922341 1
1.09464646839605 1
1.16243855009557 1
1.85255565074036 1
1.23819019251506 1
1.44853425666869 1
1.94925707565336 1
1.38454108426526 1
0.432966322359461 0
1.69411971859634 1
1.5409793000804 1
1.00759934602857 1
1.11455686780593 1
0.661363949310718 0
1.46087752013559 1
1.6176812282179 1
1.17345785791652 1
1.71201967630399 1
1.00014254740982 1
1.60092752846367 1
1.40988672675696 1
1.24237937241939 1
1.06160066369354 1
1.71244794085746 1
1.65447007739755 1
1.56413862255527 1
1.34196930203825 1
1.28260330684483 1
2.05361249636842 1
0.981366515806492 1
1.19250964308347 1
1.18368450137197 1
1.04656036724745 1
1.69900695174449 1
1.33163233937816 1
0.955847133644952 1
1.21542825895863 1
1.68193206371305 1
1.19898345946253 1
1.89132140672425 1
1.94249904109453 1
1.20964416350153 1
1.58697466585485 1
1.09087595907464 1
1.20863590646231 1
1.56620256777534 1
1.30880906438762 1
1.29021601468175 1
1.32431957095697 1
1.71913572694591 1
1.43982483892034 1
1.44932481945751 1
1.46307824398945 1
1.19690115796715 1
1.00569912006202 1
1.63034828924057 1
1.10913953139247 1
1.30796686404109 1
1.0589439806849 1
1.2107318401271 1
1.37214146775705 1
0.649951424956926 0
0.893047692822154 1
1.22351800779404 1
1.97880320264107 1
1.04660659162786 1
0.66143716021346 1
1.22106160068417 1
1.02449676461679 1
1.3350203241364 1
1.80842787233546 1
1.14635282029052 1
0.978593201664377 1
1.07034428458883 1
2.24584144379057 1
1.16701862376747 1
1.53739960846966 1
1.22111133201899 1
0.907616993402632 1
1.82732035418493 1
0.47931935556063 0
1.1631072679664 1
1.67522404226446 1
1.12210712645021 1
0.972894532946163 1
1.34353748525879 1
0.658026118782338 1
2.53374895502971 0
1.70748795313559 1
1.1261341170108 1
1.66476065440926 1
1.16983415241769 1
1.77613036441119 1
1.35973528931114 1
1.25678763219746 1
1.20224931060196 1
1.10047348822298 1
1.59667719949661 1
1.04447669074358 1
2.12786378111604 1
2.08731522367087 1
1.24294156894285 1
1.07123851668171 1
1.05232896702319 1
1.66213741897948 1
1.4134862473878 1
1.84305791874628 1
1.39021937680532 1
1.31924877465554 1
0.965100224403818 1
0.898581295792629 1
0.553397142560594 0
1.60416918807431 1
2.03913059417243 1
1.48737132684348 1
0.887108708243452 1
1.93270977749224 1
1.07832786459347 1
0.947955010199406 1
1.16799927458308 1
1.6566538945348 1
0.55834780077453 0
1.69352514125921 1
1.40213534903969 1
0.75078585119252 0
0.635830431167282 0
0.939333711949288 1
1.41707232233742 1
1.14917826700263 1
0.642756512251741 0
0.799119015456194 1
1.23179597255309 1
1.97268874614701 1
1.11183254921249 1
1.35031258915029 1
0.585571319351674 0
2.15708976370257 1
1.74179447431655 1
1.37843021817288 1
1.34367463086495 1
0.970611020008335 1
1.01495636643247 1
0.962126456215144 1
1.1988158732762 1
1.48475298415841 1
1.41596662006562 1
1.53815018178727 1
1.16731904666161 1
1.65389462479455 1
1.06166930000603 1
1.2980780631747 1
1.65790356008175 1
1.74529326417704 1
1.42355507743412 1
1.76914635295978 1
1.41486474901135 1
1.58773801420294 1
1.62392742671515 1
1.80110061858835 1
1.32724327528195 1
1.21679080957974 1
1.20680212132737 1
1.81365673242787 1
1.2373101242866 1
1.87847712030377 1
1.21292914578397 1
1.59884074207252 1
1.15344529368338 1
0.896477772803094 1
1.20041088260592 1
0.838488851359257 1
1.21165605567025 1
1.57259338619168 1
1.81515302107933 1
0.98819414488309 1
1.50954776362174 1
2.00490703929024 1
1.28497916247126 1
0.673733822603398 0
1.21795526132026 1
0.702236491014444 0
1.41033733960128 1
1.11910102795704 1
1.34562303741558 1
1.79095538555138 1
1.98435415199511 1
1.27688206013228 1
1.9485370827147 1
1.56460330178819 1
1.3273913661065 1
0.643456963654592 0
0.830750843142633 1
1.2925792095767 1
1.78267079283438 1
1.64632608846664 1
0.808272486648515 1
1.00637459503639 1
1.62994371909638 1
1.37058554115246 1
1.49230561975998 1
1.3506658793268 1
1.21818408718529 1
1.24269617853359 1
1.44896244220967 1
0.736342494058801 0
1.0223960126841 1
1.04207556462491 1
1.21336337903201 1
0.796834481723532 1
1.28424116135356 1
1.47334862238128 1
1.38835658857061 1
1.08099096006404 1
1.61457785163308 1
1.14128596440156 1
1.32424507554297 1
1.27259733727447 1
1.1288206828407 1
1.62255965810672 1
0.985455278677189 1
1.0029736846287 1
1.01937719027922 1
2.00200873261864 1
1.76348693962536 1
1.33458102708858 1
1.67934265269923 1
1.16209219145575 1
0.870427643609218 1
2.16325777342786 1
0.91869271948812 1
0.719149625743562 1
1.92457510458047 1
1.90833772870065 1
0.321879811494082 0
2.04242619577724 1
1.04071223716243 1
1.72387470303038 1
1.6636645242732 1
1.32950096732019 1
1.44846939749248 1
1.58753676196576 1
1.97469411168021 1
0.958287342223964 1
1.42661113311528 1
1.33830675886876 1
1.72785677081271 1
0.491481602151577 0
1.16285179872857 1
1.11522301926507 1
0.990486474072462 1
2.25528501352504 1
0.991412154699833 1
1.12360914962302 1
1.1233753573422 1
1.70394466446729 1
1.04491139720633 1
1.66899912532887 1
0.74211652504426 1
0.811798707219716 1
1.63201230704453 1
1.43089401319018 1
1.19243062390082 1
0.902418786831384 1
1.12849036127771 1
1.8091887705119 1
1.4768779379312 1
1.05900302343853 1
1.14604706858036 1
1.83196851624166 1
1.1570809977168 1
1.33305064854209 1
1.16124932067025 1
0.914024789666358 1
1.11388129451148 1
1.17261253221545 1
0.853087022772221 1
0.822616119564222 1
0.455702581829483 0
1.80983051685177 1
1.15113625981976 1
1.11089677072145 1
1.4995507854554 1
1.41587997344872 1
1.41694824394742 1
1.78232606382602 1
1.47603509560423 1
1.16901796851257 1
1.58641199401489 1
1.44829101812367 1
1.76728028876641 1
1.45443139921064 1
1.20751533977504 1
1.23155617077305 1
1.29451103196237 1
2.13451013993877 1
1.1197267469502 1
1.03942912464546 1
0.870514163453532 1
1.51682051085748 1
1.05885185728989 1
0.943701786224741 1
1.59672411192831 1
1.40194768610884 1
0.980994337720599 1
1.0455479841237 1
1.26047728819698 1
1.55058197522192 1
1.94052615412726 1
1.14942703995203 1
0.493608271621846 1
1.40383116164388 1
1.45245736853094 1
1.3968303552298 1
1.54465042481897 1
1.19176178698697 1
0.82349598198248 1
1.43521858993943 1
1.45304994308988 1
1.63412730009758 1
1.03326664376605 1
1.20540460649797 1
1.41168111875995 1
1.82542752423835 1
1.04159387300235 1
1.22086639770797 1
1.4103129928648 1
1.1764296727773 1
1.57520690061889 1
1.96423473410922 1
1.32750578544185 1
1.1611128015265 1
1.63103562893519 1
0.571114134908986 0
1.00771441179256 1
1.83077498742039 1
1.72419927636793 1
1.21149389959624 1
1.25393778371625 1
1.39117001511954 1
1.38695594473692 1
1.43799068079048 1
1.46581709821976 1
1.67246356601903 1
1.33816045942546 1
1.59168093159647 1
1.8784034860644 1
0.831203009237779 1
1.27242201647825 1
1.30608880463332 1
1.6981947920148 1
0.885871629444238 1
1.07676665754749 1
1.4833149028397 1
1.63334244517849 1
0.925362177647234 1
1.29762283452067 1
1.34320416014891 1
1.38305046707296 1
1.23808800819037 1
2.42604611798967 0
1.17854184784536 1
1.22897324318303 1
1.25335731445556 1
1.69047503819572 1
2.11393611918753 1
1.58358362496043 1
0.847050113134375 1
0.471704058997004 0
1.28390577528922 1
1.63889670883552 1
2.29759653629042 1
1.63766016495717 1
1.26624721340893 1
1.10508800920093 1
1.53549041214081 1
1.11950761565543 1
1.92052758759815 1
0.314577828432383 0
1.4333808533668 1
0.840812155146362 1
1.86515828935808 1
1.52913552230582 1
1.93374817902469 1
1.52112926542628 1
1.26181807508805 1
1.17477569735264 1
1.82395335854323 1
1.44750870965852 1
1.75584133335536 1
1.40913495255119 1
1.52513955878955 1
1.56994279889845 1
1.43738903507809 1
1.27713968670842 1
1.35587934581086 1
1.94909390978778 1
1.47334244977128 1
1.31971799643243 1
0.980751850719176 1
0.910228545872947 1
0.769409953934936 1
1.50497132070904 1
1.39555746090801 1
1.73711228983853 1
1.57647254612753 1
1.727995164614 1
1.08046137012448 1
1.06195139399853 1
1.25629112268514 1
1.65151441489385 1
1.539995521895 1
1.17501169019354 1
1.21318214088134 1
1.12459184683244 1
1.58826105787825 1
1.40021648189027 1
2.00216609144696 1
2.09120203774813 1
0.91508158070881 1
1.15371361907262 1
1.44972743547558 1
0.729359696396408 1
1.19499175464879 1
1.40406365111395 1
1.82121098747154 1
1.06022365575899 1
0.673158988257643 1
1.73353284844318 1
1.75049866360461 1
1.58224204282199 1
0.787926413556903 1
1.16584440145409 1
1.64954989420269 1
2.07307016619488 1
1.25813457274405 1
1.45724956114364 1
1.54642538419304 1
0.978840219126588 1
2.42203249582172 0
1.3872215147187 1
1.27375451861427 1
1.82979586892769 1
1.32510943707358 1
1.29150803422473 1
0.536087268132274 0
1.53059344468741 1
1.04367832981998 1
1.07584976625663 1
1.65674789073704 1
0.934370787643705 1
1.29106987032653 1
1.47445666099415 1
1.52157884726058 1
1.51194233943314 1
0.964389219988438 1
1.24890542861512 1
0.700870377012728 0
1.29094875701198 1
0.932898956134898 1
1.76767280248077 1
1.58382704674068 1
1.09039360504638 1
1.90352060970022 1
1.0595139869592 1
1.77777166020276 1
1.5174729873744 1
0.988963157718627 1
0.872538102719856 1
0.941755196221786 1
1.33743186909207 1
1.34288374304171 1
1.03321681385443 1
0.792417889774967 1
2.18935491002924 1
1.03140099803557 1
1.4615952788874 1
1.0956441350286 1
1.32094165236067 1
2.27793758102243 1
0.988339374346683 1
1.43682539275152 1
0.958165157037504 1
1.63761101773106 1
1.32106850785656 1
1.18576209934421 1
2.02688373129628 1
1.70420942487231 1
2.03715506340825 1
1.95528359422623 1
1.78654140298236 1
1.7363730110696 1
1.38020160333871 1
2.15392763746786 1
1.75145641796709 1
0.884039131210921 1
1.03808461780849 1
1.35287274899812 1
1.2728434392168 1
1.53267391394018 1
2.05597772124685 1
1.55406195646925 1
1.91264022070211 1
1.17259965908707 1
0.88169800084642 1
1.72817494395958 1
1.89705239718057 1
1.64625554321997 1
1.76634936827783 1
1.03882407139809 1
1.30093602186071 1
0.417078808168799 0
1.34638762975192 1
1.88472401274546 1
1.22374015281353 1
1.40274454573901 1
1.76951625592529 1
0.953859029332097 1
2.07132665708009 1
1.10008641663549 1
1.62890113162102 1
0.993627749536129 1
1.06461497093805 1
1.74372188943413 1
0.981845336560666 1
1.49796146954916 1
1.57848683567853 1
2.0466425612886 1
0.901596462945438 1
1.20285280784649 1
2.01827930744608 1
1.32562667426567 1
0.843458342912891 1
1.47221699419557 1
1.27985992862235 1
1.15859040611363 1
0.627135890411983 1
1.27444364249748 1
1.28717657333358 1
0.963261727095778 1
1.24985128602382 1
1.49618193577491 1
1.12500267113876 1
1.54781293763945 1
0.934547885742466 1
1.69371432488637 1
0.913018425244366 1
1.32711700742265 1
1.31835033268296 1
0.677407903004944 0
1.34614511328749 1
1.21871067027637 1
2.07442999462353 1
0.886982428014316 1
1.70288376659506 1
1.39774416061309 1
1.40323183821517 1
1.62982696391197 1
1.82985755452622 1
1.3714163507751 1
1.09869199650425 1
0.399441985922068 0
0.981156214331647 1
0.820385947845787 1
0.700215580503853 1
1.10078674946725 1
0.475790865116263 0
0.942448165147766 1
1.54241988745961 1
1.57232864177186 1
1.88573794835315 1
0.687185577768579 1
1.66639457958148 1
1.52942589265444 1
0.922383656026589 1
1.61829389812639 1
1.3995632339572 1
1.4520888969582 1
1.0208600606031 1
1.11734976411935 1
1.02765924834663 1
0.585139198559211 1
1.56336582993097 1
0.681659305556323 0
1.90778838794663 1
1.17844067818446 1
1.90496793320273 1
0.644735743138341 0
1.03179415498835 1
1.05818178496036 1
1.00492070992599 1
1.75900716954947 1
1.68737090566535 1
1.8871059808772 1
1.8584727461977 1
1.08852083429767 1
1.45606123119473 1
1.42413973867702 1
1.2539250770447 1
1.19060625146961 1
1.11057341888918 1
1.20516653702345 1
1.65812566972697 1
1.32379097037658 1
2.15377043848418 1
1.99511426705188 1
1.13286310267635 1
1.82080944651675 1
1.52534744521225 1
1.26740535023486 1
1.1192405648925 1
1.3463951250662 1
1.35604759968604 1
1.90725819820307 1
1.17241003440787 1
1.28889884501808 1
0.965424342101423 1
2.0163223459952 1
0.971838723523977 1
1.17485012101291 1
1.28607160000831 1
0.680803285329059 0
0.861379949533709 1
0.997228549224207 1
1.47676879910624 1
0.730056672079539 1
1.46033214141148 1
1.4487537423196 1
1.6138953880654 1
0.876670248536072 1
1.31273150311416 1
1.36057295112445 1
0.915183010000302 1
1.34891820999018 1
1.09884530603111 1
0.852657388952838 1
1.82057863823041 1
1.56954222640048 1
1.55368830581342 1
0.931325584543141 1
1.91797950664939 1
1.69154767387494 1
1.40609757619753 1
2.07656743376526 1
0.772711860736326 1
0.604659332919383 0
0.911204506693661 1
1.24166994787982 1
1.54367709028837 1
1.79373918903792 1
0.919481903948018 1
1.54610005669671 1
0.929139352207508 1
1.61470466159194 1
1.55880320623269 1
1.13243913864623 1
1.16828030910207 1
1.70555794988541 1
1.2919367351691 1
0.467683359684302 0
1.5155090557951 1
1.04237417582055 1
1.67466004291127 1
1.22663101008438 1
1.6311441886512 1
1.47925091671402 1
1.21548425442268 1
1.37141774726383 1
1.01805867479695 1
1.69637029845025 1
1.45288440733453 1
1.03479144580405 1
1.77591227656189 1
1.57743485108206 1
1.31001850559906 1
2.03400828576207 1
1.56875686234868 1
1.31757994996268 1
1.88096081969103 1
1.78733403614844 1
1.441569779599 1
1.22034533801397 1
1.52166105305301 1
1.1359497571092 1
1.25764817612011 1
1.05244162596357 1
1.23050153896859 1
0.905649257262848 1
1.23715756208228 1
1.11093787816379 1
1.13423403684806 1
1.33601037093925 1
0.773536117316391 1
1.40040496293723 1
1.48450876593778 1
2.10169887845865 1
1.83143571918305 1
0.776687152755921 1
1.62675720552306 1
1.72394945405853 1
0.849752171585572 1
1.01186125837031 1
0.891639453930145 1
1.64809071107038 1
1.27383859702585 1
0.98147699228966 1
0.988313721058832 1
1.6763199688913 1
1.62047703039597 1
0.897178992267981 1
1.80415265215122 1
1.62289958126068 1
1.83357987716091 1
1.44939551692435 1
1.96595555596116 1
0.821108986069649 1
1.35352222979027 1
1.55712138844291 1
1.17398506907247 1
0.921197324312238 1
1.37659172297255 1
1.2185543806405 1
1.47866687040615 1
1.17222513315823 1
1.48721778349433 1
1.39585481912906 1
0.723450868948416 1
1.05498636777985 1
1.77006753480671 1
1.74036116588373 1
0.903022876894561 1
0.979956628699672 1
1.41161233115019 1
1.18531128255958 1
1.77531113029949 1
1.164990383792 1
0.788436931024717 1
1.10291485744296 1
1.8937419399639 1
0.976552278874867 1
0.781938248517623 1
1.49394318757661 1
1.72955374302366 1
1.19419901728033 1
2.18304518427451 1
0.815307197921755 1
1.02722788240748 1
1.91496949470491 1
0.71613243079853 0
1.85714152654009 1
1.25928796384328 1
1.37600686539343 1
0.937136381361589 1
1.12443224141158 1
1.52560934938897 1
1.70731666514452 1
1.14540515872197 1
1.31765488907467 1
0.941123149084585 1
1.37830375606442 1
0.701431679112805 1
1.01949788255201 1
1.64500320207885 1
1.3164479195522 1
1.19289280097564 1
1.41754177354518 1
1.29275042228072 1
0.976425793348004 1
1.01244473250628 1
1.23146519313582 1
1.91750917003284 1
0.734662411809934 0
1.01005253878011 1
1.71089750786039 1
1.16863206537691 1
0.640366842469215 1
1.06742688012758 1
1.90846718901236 1
1.68973197502471 1
0.858046250341178 1
1.02207093000832 1
1.17086994314214 1
2.15085152891224 1
1.00622946050293 1
1.21523904407729 1
1.74343913011088 1
0.896268012918735 1
1.68208069343259 1
1.6962630010636 1
1.34271415362401 1
1.59479785289922 1
0.885452967838105 1
1.62071484853489 1
1.50319927041517 1
0.927302718868324 1
1.41235755613345 1
1.54209375602477 1
1.67324225390418 1
1.08929208503549 1
1.51624077427313 1
0.956132938403414 1
1.9716447966382 1
0.869563669903 1
1.73008243203192 1
1.07088037559295 1
1.47749076902663 1
1.1238085998996 1
1.72763312429206 1
0.877929985997884 1
2.04572164515684 1
1.18494524561229 1
1.40604910492697 1
0.911033682389582 1
1.9648325048696 1
1.14451913749809 1
0.930616255956832 1
1.04833945637853 1
1.42425565592453 1
1.41682428412007 1
1.45236871373934 1
1.32583971682399 1
1.29069748280358 1
1.13954005518206 1
1.35977291357537 1
1.21315168047432 1
1.03404538711912 1
0.778250307584299 1
1.40303287956536 1
1.20566475815283 1
1.21814362574572 1
1.62259541126483 1
1.2689488230273 1
1.29544641699719 1
1.24647703840857 1
1.79124762286806 1
1.35056061657841 1
1.13056172912114 1
1.01565989395225 1
1.01256953570619 1
0.729551915284858 0
1.41917950011195 1
1.29473583619531 1
1.06361179326939 1
1.47190799894952 1
1.29531976539696 1
0.939785902233555 1
1.66661121840726 1
1.43055337680358 1
1.54018135298302 1
1.54123496564009 1
1.66865151634438 1
0.917832765191514 1
1.45677313069168 1
1.23411899955015 1
1.34912970061892 1
1.23454661789673 1
1.51643080450369 1
1.2906877548245 1
1.65329163171699 1
1.57630860545272 1
1.77061461288031 1
1.4206243905701 1
1.21221951524333 1
0.928979757215267 1
1.0105425300714 1
1.05850758679396 1
1.23055470818999 1
1.18454585693407 1
1.14380404125944 1
0.176753244096703 0
0.870589126046335 1
1.47232997605702 1
0.610809070989644 0
1.28740163466879 1
0.907695917311802 1
1.57137836430532 1
2.02201767283338 1
1.64188362873395 1
1.10755608657643 1
0.869225208120356 1
1.46230757933611 1
1.71863962500404 1
1.35453119244888 1
1.48695406864149 1
1.96700870640343 1
1.66286512807705 1
1.67214466653857 1
0.59076873391939 1
1.40964727369124 1
1.73511121925439 1
1.16430871245625 1
1.27265371791951 1
0.58374529844199 0
1.61540856204143 1
2.28559998350822 1
0.541674462938087 1
1.34575409762321 1
0.511368599144763 0
1.63630280231072 1
0.817182639285801 1
1.25881489297758 1
1.41035963555859 1
1.40592454782786 1
1.32311057645726 1
0.835847763397471 1
1.75103499681286 1
1.8506770546927 1
1.06520367532976 1
1.77165010525186 1
1.6530456044881 1
1.24022494445705 1
1.18663482033483 1
1.35625908855148 1
1.3058291289192 1
1.48618342702269 1
1.13887762039792 1
2.24169887273152 1
1.65317748638517 1
1.62855528414383 1
1.03530496060215 1
1.66183164057592 1
1.60923331861921 1
0.890115103340166 1
1.20076019667809 1
1.31287977581665 1
1.60824310510201 1
1.21758102879679 1
1.65201267604603 1
1.35187017952533 1
1.6486283206363 1
1.56070208956547 1
0.942016357996263 1
1.57011551385562 1
1.79752782122287 1
1.13304845795478 1
1.49127229892743 1
1.24386847616339 1
0.73829697273159 1
1.1012248938774 1
1.31177968703933 1
1.05942590316007 1
1.62565445357356 1
1.06520790802869 1
1.29628962118699 1
1.78671902654896 1
1.03808984088202 1
1.0175520983172 1
1.61393141528307 1
1.37943081395111 1
1.00874722828807 1
2.15712036746313 1
1.32488525937821 1
0.880067787932625 1
1.63826751684362 1
1.22151695124392 1
1.50010609721659 1
1.7285333876514 1
1.50727326616355 1
1.01571308502444 1
1.04362175498352 1
1.2084503881591 1
0.903836809826493 1
1.33882561519114 1
1.32935479972604 1
1.37985655393487 1
1.68693139863384 1
1.45030445852153 1
1.04670749142232 1
1.33073790193964 1
1.60377426623193 1
1.74095389407379 1
0.869676114110464 1
1.45573090917782 1
1.17952231728461 1
1.61716276771116 1
0.914643007843548 1
1.11218800282296 1
1.0203244147753 1
1.11958754301895 1
1.13647046882012 1
0.78907924314319 1
1.89795156996026 1
2.19994041060364 1
1.5062513277659 1
1.260937830998 1
1.19528433137782 1
1.66240779256214 1
1.2800836971331 1
2.28071675568876 1
0.918671762719194 1
1.20573647850962 1
1.72276862420991 1
1.6229525250363 1
1.63994686601136 1
1.2546358698542 1
1.62212021057827 1
1.0859085104855 1
1.33125339423714 1
0.926071250777187 1
1.13373885892235 1
1.41263065208847 1
1.14231057525914 1
1.42095812623279 1
1.57225654939442 1
1.21953772553484 1
1.10598714361264 1
1.54484745163815 1
1.24798033102276 1
1.6205485024449 1
1.53592054946427 1
0.925051364461485 1
0.831530360260732 1
1.44606935775437 1
0.850073966497917 1
2.07226914524983 1
1.6300675928291 1
1.150302155631 1
1.9107841635786 1
1.13074803985735 1
1.01326130217306 1
0.701982120946826 0
0.810635370758632 1
1.38450955381588 1
1.73964583673421 1
1.85747431840713 1
1.6861424961361 1
1.61180165807686 1
1.44455642763409 1
2.12012295914836 1
1.38265215937117 1
1.50909380513221 1
1.65839727244484 1
1.26751549957078 1
0.859512245136136 1
1.57452801610603 1
2.00189156694707 1
1.08592884445007 1
1.4652496488874 1
2.00687380099059 1
1.5928169079186 1
1.8205127022559 1
1.34741725245644 1
1.77341353100555 1
1.25129060298452 1
1.56544770663072 1
0.91429874389634 1
1.94642533701575 1
1.45191196097931 1
0.733963395789044 1
1.32720362591463 1
1.09913042203042 1
1.34289685228141 1
0.82327667359905 1
1.12407416892303 1
1.34159300104683 1
1.36856200357609 1
1.54040967873978 1
1.02247936089987 1
1.39330328989415 1
0.819702802941566 1
0.962265373852741 1
1.49638646660254 1
0.941798621957791 1
1.35291762357702 1
1.42103018521264 1
1.4860412807415 1
1.42542241369549 1
1.35423438551517 1
1.32715170945201 1
0.804306689942009 1
1.46246893911622 1
1.69226188712109 1
1.23541976886889 1
1.70063239079592 1
1.44720636217002 1
1.29194527768069 1
0.182216496620649 0
0.990377384561368 1
1.73333133005599 1
1.76921305638869 1
1.46009889220842 1
1.43868699650684 1
1.75308486721434 1
1.13701364128869 1
2.13946643584324 1
2.17925828501194 1
1.8779666527514 1
1.8973148483822 1
1.27987876104398 1
1.40659065824238 1
0.894901906492316 1
1.14785650117686 1
1.93612765662834 1
1.02139051857532 1
1.29149643951759 1
1.62603286273663 1
1.56165575503768 1
1.42883828295919 1
0.957467826583097 1
0.811446729088726 1
1.86836031284806 1
0.879525018213062 1
1.65166604731389 1
1.66603072649366 1
1.37530134776502 1
1.08851500376327 1
1.01782413308086 1
1.53487285289295 1
1.12634339786948 1
1.37454012170666 1
0.946233257795938 1
0.888743441643626 1
0.828149037567969 1
0.976215761572785 1
1.24265693458663 1
1.23280501681203 1
1.5725377770399 1
1.60057806872957 1
2.06270173331808 1
1.14119809924807 1
1.58725066166706 1
1.50443163952982 1
1.25615809332802 1
1.08588012106833 1
0.963785662623289 1
1.45130350028205 1
1.17611564063987 1
1.13384614304742 1
1.62934694639286 1
0.741460663725612 1
1.62338779221643 1
1.32757757967923 1
1.72240932755806 1
1.18819735467798 1
1.40037136442491 1
1.78625005593444 1
1.58250234996797 1
1.75312955144014 1
1.16932621402684 1
1.01351583122212 1
1.23873330807973 1
0.882933745776904 1
1.92201014087097 1
1.6027420592589 1
1.41106203631539 1
1.48022404761799 1
1.91599826524803 1
1.25140565516166 1
0.888177422340618 1
1.43672011827362 1
1.84501473180935 1
1.63355032470973 1
1.11306762410633 1
0.897447759023937 1
0.9087838033908 1
1.70528508209486 1
1.30141067968334 1
1.37123692306602 1
1.92390825737791 1
1.52279859910352 1
1.47404111463806 1
0.754305667622349 1
1.69314236189849 1
0.811254409193696 1
1.99858211590157 1
1.30961173667617 1
1.38100240343976 1
1.27238340895037 1
1.63299890264355 1
1.33530098972907 1
0.884168618067781 1
1.67475916202341 1
0.613439555637055 0
1.08557136018452 1
1.84854348540817 1
1.5624769487978 1
1.46997949912381 1
1.77524354974866 1
1.09215166675278 1
1.54582450680371 1
1.54255277535344 1
1.73347372514923 1
1.22123065296387 1
1.58877931213914 1
1.6502556957438 1
2.01652423106959 1
1.16021175970301 1
2.10441111660868 1
1.40566069868052 1
1.47950212199556 1
1.28806397705885 1
1.56159769689765 1
1.70009126590214 1
1.21010231566296 1
0.949836841886009 1
0.520917137942065 0
1.16203070447214 1
1.25406037536813 1
1.56343094211411 1
2.37489015590378 0
1.45253417937426 1
1.11250597322644 1
1.57837699025562 1
1.91463131277834 1
1.89465076114751 1
0.746055908238963 1
2.00193965029224 1
1.55853799858373 1
1.71125344347508 1
0.814102477518487 1
1.04184086929268 1
1.65667850697606 1
1.75924677282186 1
1.02193114836631 1
1.5574215122539 1
1.60694585191034 1
0.856281801164434 1
1.50843196007308 1
1.84142313144792 1
1.72246093086428 1
0.762988661809836 1
1.08338047782839 1
0.676922324747227 1
1.23166465980366 1
0.932626236650009 1
1.70278766275429 1
0.573894003513147 1
1.07998331091826 1
0.584314040775021 1
1.42138147899161 1
1.57400417673342 1
1.18362698066688 1
1.19413727546932 1
0.818979729796687 1
1.37173718051899 1
1.01223964077404 1
1.26802201761295 1
1.48280507717876 1
1.57652037473079 1
1.05760651354567 1
1.46051420039537 1
1.27189000819185 1
1.33540468033191 1
0.906525320053816 1
1.68961843281332 1
1.88653060605924 1
0.959565688481814 1
1.07101363391686 1
1.54676093170164 1
1.02292915068568 1
1.07047017470628 1
1.18301129083879 1
0.843864595352294 1
1.91865358052813 1
1.39298053337826 1
1.0581802667953 1
0.814655413056484 1
0.869402093581177 1
1.41892454000885 1
1.0590204569923 1
1.92508437666165 1
1.55048907392601 1
1.63148727667652 1
1.61851890823657 1
1.41989667547423 1
1.34719663547323 1
2.29779221457912 1
1.06744905209873 1
1.47828388285994 1
1.557413435036 1
1.03849904933769 1
0.966314223950045 1
1.95977676391961 1
1.02609313860321 1
1.5868800305295 1
1.13510866372569 1
1.1070455070196 1
1.07320814215472 1
0.118742038886687 0
1.17869466995496 1
1.0450363138192 1
1.64637614943301 1
1.06622246120212 1
1.32597247223789 1
1.9592288752653 1
1.47055853737405 1
1.63545229191712 1
1.26708823915312 1
1.32632986954749 1
1.13557051517126 1
1.52591088629992 1
1.19258817610782 1
1.39176028113131 1
0.942908537473453 1
1.73711395567713 1
1.52275086101773 1
1.0654403632764 1
1.23224550478832 1
1.10271921249658 1
1.83693722327554 1
1.25144455356628 1
1.38306043564089 1
1.30963843635773 1
1.59864156915924 1
1.62347422595701 1
1.22947965253084 1
0.710266427230358 0
1.70452804590308 1
1.07120474361038 1
1.46915796924938 1
1.81295500126635 1
0.817282956248262 1
1.55106011388973 1
0.892639859655667 1
1.32865391135152 1
0.995021754642504 1
1.1956765456897 1
1.06588780646795 1
0.688636824619823 0
1.12756411841497 1
1.04989065108818 1
1.90388519497632 1
1.38969845187775 1
1.69389061956213 1
1.02476192979668 1
1.84084073587169 1
1.63069200934621 1
1.86283841157717 1
1.20649229140836 1
0.822828898553109 1
1.49927694920672 1
1.45532108264401 1
1.77541689154648 1
1.69130528451558 1
2.15112949958326 1
1.11790894690828 1
0.949096077907672 1
0.810926941093261 1
1.4666781135952 1
1.07556028787213 1
1.39795078887519 1
0.939638074799089 1
1.59558355639871 1
1.35840498255774 1
1.19827613201375 1
1.02010529664016 1
1.59392288950639 1
1.84434158325329 1
1.29666858003603 1
1.28950813868083 1
1.08674787746368 1
1.36369099834996 1
1.15682501354663 1
0.143092771215124 0
1.37870847912336 1
1.36162255125989 1
1.48805280416607 1
1.58126908955911 1
1.1969836773115 1
0.958527586580636 1
0.851819693073442 1
1.18343814436064 1
1.53507085458777 1
1.69871259500153 1
1.10419998883372 1
1.14090227307263 1
1.27053738859061 1
1.170780121079 1
1.54917530290738 1
0.932009788548688 1
0.565784758787373 0
0.90557442556695 1
1.34165987794975 1
1.24642083612082 1
1.58828615099891 1
1.01871282916679 1
0.532334939980963 0
1.43005660603961 1
1.57446807244481 1
1.37208038900097 1
1.35666021608478 1
1.79329592419973 1
1.55719412194804 1
0.877213947261549 1
1.67303098142904 1
0.619418164174616 0
1.34653702942209 1
1.84483443470977 1
0.373794405646715 0
1.88858099561661 1
1.64931093044817 1
2.08561156751424 1
1.71395399741781 1
1.03631694983214 1
0.798250341368203 0
1.27273932366211 1
1.93196077585701 1
0.95085854092705 1
0.967860263184752 1
1.23358201594924 1
1.36671294018106 1
1.17397613771193 1
0.942993331153812 1
0.964168981399411 1
1.03468597257436 1
1.01018150311984 1
1.40790801902936 1
1.22117255440337 1
1.80136855810518 1
1.1926594411939 1
1.46410036818551 1
1.64351415613715 1
1.53073525755294 1
1.48548512657426 1
1.72115966340595 1
1.39101801069588 1
0.96703618681296 1
1.24266891262841 1
0.993526806613927 1
0.821357946784121 1
1.13346423263995 1
1.19071962426625 1
1.27923644379512 1
0.968843577194751 1
0.434371608028119 0
1.28150918037365 1
1.08153170314593 1
0.633964222080886 1
1.04380742602081 1
1.0946636866448 1
1.91528453766138 1
1.59285116353043 1
0.745649040901509 1
1.40779770009589 1
0.736552580142861 1
1.60642647739805 1
1.81393564399778 1
0.774369329708734 1
0.860322117973954 1
1.74889211329493 1
0.983068693773881 1
0.766026244310098 1
1.86879503237806 1
2.06432159451343 1
0.839733062239003 1
0.984826174751958 1
0.958785839335874 1
1.65976905240182 1
1.34807557828427 1
1.35064117992268 1
1.40198876060105 1
1.29952582384935 1
1.31467177950128 1
1.00646394153671 1
0.783718789351326 1
1.96960137674293 1
1.70790994670463 1
1.47810816407276 1
0.940393157081188 1
1.27976518222041 1
1.63769204134019 1
1.77302874427362 1
1.56827785940956 1
1.35082748996922 1
1.43639885086905 1
1.23393457343249 1
1.29870366561916 1
1.54141448921836 1
1.66621570057197 1
1.31889649356696 1
1.1453471893956 1
1.52315954783686 1
0.817565733055245 1
1.01888864716122 1
1.18371694093471 1
2.03788241302653 1
1.51232946222752 1
0.871094517207455 1
1.77028245857154 1
1.48188732787644 1
0.931034954489708 1
1.36477348301271 1
0.81720302731454 1
1.50831552205049 1
1.91025802966868 1
1.01907143410636 1
2.10289685694546 1
1.11539572694591 1
1.82025402621558 1
0.646220120689738 0
0.477020230276097 0
1.33987139708018 1
1.17202048270727 1
1.43569070537968 1
1.17974708148087 1
1.55666230243505 1
0.612822214683181 1
1.46940040834471 1
1.85532445611205 1
0.830522764779731 1
0.721265528787006 1
1.47499605976338 1
1.48138963277882 1
1.2769972216973 1
1.24861704147361 1
1.49126558348038 1
1.13587720426368 1
1.56139816536778 1
1.15902348124675 1
1.59795038472888 1
1.58654870342237 1
1.68063245583047 1
1.65400658087519 1
0.704403169954923 0
1.54400265778797 1
1.41602967514048 1
0.926356009994697 1
1.31302490914369 1
1.46059862909658 1
1.63653829458013 1
0.671393437580172 0
1.27814548310135 1
1.26156390963912 1
1.36330724038079 1
1.15105743213849 1
1.63521600727111 1
1.36562329482343 1
1.56559067887819 1
1.36339127901883 1
1.9549589192322 1
1.34120463629947 1
1.03327097481848 1
1.23710997737612 1
1.0787825061707 1
1.23934656663969 1
1.31409626370021 1
1.61256593927764 1
0.63217876076085 0
1.23849609651091 1
1.20456209296461 1
0.996329193347944 1
1.76674130921958 1
1.90782699806206 1
1.78064298763686 1
1.42669004978037 1
1.25907648497639 1
1.08275884085046 1
1.71180578873682 1
0.721646119804896 1
1.1521671437385 1
1.21759693979295 1
1.59062462398931 1
1.24036652273148 1
0.557975053640587 1
1.06136348042779 1
1.48915740349322 1
0.62809664094194 1
1.3655387436419 1
1.138270308032 1
1.29141218115658 1
1.32282468638504 1
1.53076123672971 1
0.920490211910794 1
1.82893449638076 1
0.558784056487026 1
1.92596654340056 1
1.10138428780323 1
1.84076531150547 1
1.5345571752135 1
1.52148906421667 1
1.68818639913383 1
1.80543050980848 1
1.31982125756498 1
1.78749263294848 1
1.71333692927992 1
0.95550297050246 1
1.59126734062315 1
1.80085058891597 1
1.47993831054922 1
1.6689690890301 1
1.65793585989958 1
1.13662831791863 1
1.37604189780847 1
1.25934717925253 1
0.942126264059098 1
1.99333002194957 1
1.11877652997587 1
1.16638871488609 1
2.07121699123355 1
0.826321367553544 1
1.21974427080173 1
1.15211294545701 1
0.74256347911136 1
1.6625961517461 1
1.04330331072367 1
1.32156688655115 1
1.19076341104258 1
0.592117020239686 0
0.58898153397398 0
1.2600270716524 1
0.795817282888297 1
1.10551832730792 1
1.98775132808948 1
0.653730582729891 1
1.53087111464829 1
1.5647816159847 1
0.665946222063666 0
1.61615414023644 1
1.00852580378795 1
1.16573857960352 1
1.99554786046589 1
0.795877410741642 1
1.62704647586228 1
1.45926739565238 1
1.40076120266053 1
0.881417334975844 1
1.05778957952115 1
1.26032995553564 1
1.43601633556729 1
0.974591763615019 1
1.42183465604424 1
1.81215337574774 1
1.52032088512299 1
1.00385985020651 1
0.687455562011799 0
1.38090472455509 1
0.821990523923664 1
1.23349485545752 1
1.24363535968879 1
0.985990722153853 1
1.11932786841387 1
1.47664298668132 1
1.50557181022941 1
1.52866763654267 1
1.76056526884464 1
0.73584740534043 0
0.943130057598354 1
1.7915414067996 1
1.50657285366221 1
1.20104502072067 1
1.28193875896697 1
1.11052594451793 1
0.788754188833051 1
1.06384913384118 1
1.65325931700114 1
1.18078074361603 1
1.08994394387077 1
1.11025698317849 1
1.05481575739131 1
1.89138416269894 1
1.38117145268941 1
1.03587443515991 1
1.60569655519568 1
1.26178839720434 1
0.770158830261088 0
0.575253824706433 1
1.28325695619229 1
1.467180683858 1
1.42224117072807 1
1.18832831963004 1
1.25700345851905 1
1.50776889024475 1
1.52016440261015 1
1.22462874641477 1
1.45118845270686 1
1.12166234226226 1
1.85533289107825 1
1.13573718299977 1
1.36668787126787 1
1.23048704675375 1
1.58763734702027 1
1.36511216794421 1
1.88117135726625 1
1.80011717714007 1
0.722437208971633 0
1.17275672513404 1
1.27431369855572 1
1.76337530862764 1
1.0118653759099 1
1.31060716622016 1
0.937933317098094 1
1.69255540862597 1
1.52865568705403 1
1.60776325587961 1
1.38456336334139 1
1.27268578197532 1
1.72921457173156 1
0.815380176546063 1
2.20880088896302 1
1.35821135797808 1
0.804459081414199 1
1.68843375894308 1
1.39090288432664 1
1.91941950009726 1
1.7179949578391 1
1.48266978226414 1
1.70764151216577 1
1.00158102288784 1
1.78179991357227 1
1.94204061091609 1
2.17415429028283 1
1.23523513519086 1
1.25473559585838 1
1.14880569119625 1
1.4174897946434 1
1.55849066186896 1
0.99783941885024 1
0.75179693969474 1
1.33389387709746 1
1.36797868950549 1
1.36676343457013 1
1.1220332012393 1
1.13555480829207 1
1.05689449674353 1
1.53503678115852 1
0.965092805117855 1
0.828734512054265 1
0.949736984206633 1
1.213670171693 1
0.740965109217623 1
1.07896100442233 1
1.61176401166874 1
1.3431434534451 1
1.59598517998296 1
1.62718934013981 1
1.28358204480409 1
1.4994641861352 1
1.0001987769412 1
0.868870452117832 1
1.88727755117445 1
1.84860446902394 1
1.01645869246215 1
1.34992614165109 1
1.63184526826466 1
1.51539683720017 1
1.20274952089846 1
1.70567092710022 1
1.14309086454456 1
1.77764697719178 1
1.17248374697307 1
1.12170135500666 1
1.00935980449924 1
1.91202258003677 1
1.84450247362975 1
1.47219585186687 1
1.58786642076984 1
1.13756744201444 1
1.05669905938764 1
2.01098444201267 1
1.46120018524643 1
0.919684132426772 1
1.66405738847086 1
1.3923466249227 1
1.34677937148934 1
0.414456291954493 0
1.16255479936304 1
1.22542237566831 1
1.58754245297633 1
0.541683307689824 0
1.6206120993722 1
1.05705629043991 1
1.61416782069629 1
0.898825036577115 1
1.57279615348149 1
0.996624032066522 1
1.37195595448495 1
0.872680867661221 1
0.275352015443874 0
2.07833729167875 1
2.04780369930427 1
0.537332458950956 1
1.88539786363125 1
1.81542299593389 1
1.15627908049718 1
1.50071287380776 1
1.31168678048456 1
1.80144056353628 1
1.36429084531972 1
1.39273783823687 1
1.47788206182568 1
2.10817327569838 1
1.69766847006495 1
1.10439098141528 1
1.5228235175061 1
1.15589030392453 1
1.47199600540523 1
2.0439565051108 1
2.06106856081657 1
1.01706691072551 1
1.71100058746245 1
1.51833189452262 1
0.916649748738329 1
1.32095251787861 1
1.2771149568065 1
1.54120035004351 1
1.28977487372592 1
1.00568676649861 1
1.0990569716353 1
1.84986918564552 1
1.25758367850832 1
0.807183634191333 1
0.995718474549676 1
1.33663637401676 1
1.04137940917266 1
1.48773943531014 1
1.76576864124121 1
1.01004495918261 1
1.28883775269407 1
0.707698050785694 0
1.53161717967521 1
1.61482143316363 1
1.12759350148112 1
1.65745610463542 1
0.848174918354218 1
1.09246813426395 1
1.1178789270572 1
1.59254595165741 1
0.6100474267884 0
1.14750062660851 1
1.39017480576782 1
1.99810133944722 1
1.0289190944601 1
1.41004051431384 1
1.73823659821985 1
1.43454580829919 1
1.56334307568771 1
0.563321809047928 0
1.52761787454008 1
1.7492808605524 1
2.12643854502276 1
1.21288781756978 1
1.01573339740013 1
1.60264586802002 1
1.88414389652412 1
1.54843503094872 1
1.80245175584558 1
0.747605536685006 1
2.05108092383202 1
1.54200293804142 1
1.77670552990552 1
0.541474538694536 1
1.48668138417851 1
1.73480681317415 1
1.25983147708477 1
1.49329904381612 1
1.13378912680434 1
1.62122416770281 1
1.48993511785868 1
1.8077622897136 1
1.72425442394907 1
0.64924917953074 0
1.21425018445529 1
0.986671492118727 1
1.25393580023724 1
2.00098153985239 1
2.04195414802183 1
0.939365985036346 1
1.66701941430172 1
0.725659561170369 0
0.943959152792253 1
1.70987851368513 1
0.661936194996949 1
1.01925744992089 1
0.796968265189905 1
1.74626656277861 1
1.83463622776903 1
0.563634521057979 1
0.90266090243058 1
1.43234695647686 1
1.43176720918107 1
1.29245355666822 1
0.511222924428683 0
0.843202463815847 1
1.80378719692057 1
1.0982124932522 1
0.864129179489967 1
0.961521167940187 1
1.14853073573939 1
1.58709815959592 1
1.24212451510421 1
0.972800976825326 1
2.11124372201117 1
1.4034617711829 1
1.315762317658 1
1.43197442140597 1
1.11467881218594 1
1.1965629633069 1
1.41498545309369 1
1.28192719725731 1
0.771196880713277 0
1.57295330060421 1
1.34919944727374 1
1.00789210807101 1
1.41623313295003 1
1.18980961060641 1
1.48673713317589 1
1.23381011429836 1
1.68758591154048 1
0.856937210340417 1
2.0076184189907 1
1.12003257293545 1
1.24667018401441 1
1.44828392690491 1
0.869032605178357 1
1.78024544201585 1
0.972835138149325 1
0.981368125624258 1
1.38837568322259 1
0.794906189339364 1
1.52840332930193 1
1.46446816443485 1
1.34609820344781 1
1.78688540309765 1
1.17186611731989 1
1.37542921074629 1
1.53884858760419 1
1.24347443699442 1
1.75279232438647 1
1.4353930309627 1
1.15004648896339 1
1.09500650005875 1
0.836341713679868 1
0.911138606224677 1
1.92216292797316 1
1.12874030561876 1
0.901946251551903 1
1.59931035002775 1
1.15036776442724 1
1.09424264850618 1
1.23424436954606 1
0.932750809865855 1
1.37860502202015 1
1.34092247959963 1
1.14038796624527 1
1.89077413322024 1
0.668013729341932 0
1.98431539229795 1
1.13890567236357 1
1.21683449876335 1
1.15570824162338 1
1.30192267184453 1
1.56999340028407 1
1.84398068003258 1
1.45994515578973 1
1.12852614669205 1
0.962514432753789 1
2.0639322924171 1
1.7933547930025 1
1.34689100501324 1
1.90764410214888 1
0.604682470557102 1
1.52165261294277 1
1.75952692469048 1
1.679384962295 1
2.0195336853702 1
0.691605533747984 0
1.20249697583899 1
0.955164623351299 1
1.61907801647291 1
0.956152546488226 1
1.92165561490411 1
0.450324629516021 0
1.28156183949314 1
1.05146749065192 1
1.51735075570533 1
1.19528146662019 1
1.79087675720295 1
0.846431117260559 1
1.14779024864983 1
2.09665652885042 1
1.28448228765366 1
1.44407855209248 1
1.60747346958388 1
1.93466550869244 1
1.14163904047842 1
1.07304631100516 1
1.57492809055449 1
1.22307767467872 1
1.58514052133408 1
1.62648877205047 1
1.81372758872317 1
1.17728922158038 1
1.39305444425869 1
1.3194397998835 1
1.32333010606591 1
0.841767525238361 1
1.1789231864829 1
1.13665597001833 1
1.75667828092073 1
1.19500076253502 1
1.33953310321826 1
0.381460515809435 0
0.76998551872945 1
2.03176005699346 1
2.06848244974457 1
0.94821534856426 1
1.7665022311198 1
1.16719463130222 1
1.30601308234244 1
2.03378137278826 1
1.53531259102167 1
1.03105246922181 1
1.15133359986004 1
1.38975309402244 1
1.30291172314976 1
1.49930033054266 1
0.775362620348145 1
1.13341016845021 1
1.51840851490555 1
1.65672180245497 1
1.96480875510887 1
1.38901212672329 1
1.51266509469758 1
1.33417981309206 1
1.9515280677545 1
0.771464235298155 1
1.395126483912 1
1.12518003173678 1
1.06362603151203 1
0.973161323104426 1
1.43534409753112 1
1.17991644329013 1
1.40981910976382 1
1.13912490558368 1
1.39886424436826 1
1.81588811480641 1
0.851296225490027 1
1.42616605662381 1
1.14875615019119 1
1.04974430781468 1
1.27567000076029 1
0.977137674187873 1
1.48890899745436 1
1.19728487232502 1
1.78533639685363 1
0.898219164838628 1
1.64604542999583 1
1.07430210593783 1
1.06910148415711 1
1.42273747071243 1
1.07312511115291 1
1.44585668604379 1
1.3181315440913 1
0.796778981246656 1
0.880794866653836 1
0.896552887362034 1
1.42031199585742 1
1.22443955134008 1
1.64964354913373 1
0.683222704056123 0
1.46799035034639 1
1.45208905630314 1
1.86807709188832 1
2.02192331383851 1
0.627603005091035 0
1.30897736315778 1
0.863685838551653 1
1.3932179837772 1
0.832168245116138 1
1.63484127984862 1
1.47818856363868 1
0.718583794890404 0
1.38831030101403 1
1.28861451553267 1
1.4617825694103 1
1.52465722755807 1
1.66849828680794 1
1.30600911385668 1
1.8271236484797 1
1.31399047429977 1
0.642850387608679 0
1.62803316094438 1
1.43366302607809 1
1.12904462441287 1
0.965707409775012 1
2.27145884989168 1
1.58060412172446 1
1.45861216804482 1
0.981576937875696 1
1.54376982115235 1
1.43232511996122 1
0.874441353624128 1
1.33998978177475 1
1.37829354052004 1
2.4696619040726 0
1.24702996537881 1
1.05151687596505 1
1.69387412988033 1
1.45159554049118 1
1.14953088379732 1
1.65005102001885 1
1.77574361458625 1
1.4694941556568 1
1.32997851574209 1
1.41751207648126 1
1.66374891371448 1
1.2317053575656 1
1.01277805708583 1
1.29364360350982 1
1.10905032349255 1
1.51566609980539 1
1.41694746864471 1
1.27201924966373 1
1.89180265473261 1
0.923059596184443 1
0.831898526277962 1
1.89014160019606 1
1.19220397737214 1
1.00707665157292 1
1.84214179720246 1
1.21573245163162 1
1.49032688956064 1
1.46314480468786 1
0.93982844186172 1
0.490292492520103 0
0.869924411102431 1
1.29157223187317 1
1.30724241594196 1
1.23272785466775 1
0.909615729129666 1
1.33178214838043 1
1.69528628858899 1
1.16235452711195 1
1.64471861720369 1
1.73905211437316 1
1.30452399535275 1
1.36592173017504 1
1.29147366485601 1
1.33917802958984 1
1.5168880694077 1
1.54142833314421 1
1.85896790506965 1
1.15257610469667 1
1.33415995200159 1
1.4168708925078 1
1.64985874495962 1
1.39669175450353 1
1.11660487954664 1
1.3302565327783 1
1.67405765795493 1
1.18589961494361 1
1.55709382968478 1
1.34922906596572 1
1.50788707962487 1
1.46005198199425 1
1.52239576387435 1
1.28095050049377 1
1.20356119286407 1
1.22853277562412 1
1.93673689046097 1
1.55452099792218 1
1.13192997770155 1
1.4573591097417 1
0.94757808565822 1
1.57452022804572 1
1.66767954073439 1
1.60952967188242 1
1.24109174451241 1
1.81685762924258 1
1.42765138753998 1
1.43807538640945 1
0.753386255909275 0
1.13203904008797 1
1.44025031763948 1
1.21312579643961 1
0.623197920466602 0
0.693710481712926 0
0.547818672949469 1
1.26165377498956 1
1.60222988049664 1
1.29522852354367 1
1.85993005044674 1
1.29919247906346 1
1.44128714907902 1
1.84400125367769 1
1.04660058749715 1
1.12393187244879 1
1.2995085781098 1
1.73470021351992 1
1.51777217652216 1
1.0569807366892 1
1.00902223269663 1
1.16982215886223 1
1.16733055472226 1
1.11557799361431 1
1.69567855308475 1
1.5990824807029 1
1.08313351755352 1
1.31351237584526 1
1.79721215845729 1
1.19115705029987 1
1.12681979591958 1
0.77424751089083 1
0.877750261696273 1
1.12613974407321 1
1.13229317193169 1
1.29179716589368 1
1.0198160083097 1
0.864709108059647 1
1.52526651718816 1
1.24285572680928 1
1.46469487801765 1
1.33369722857141 1
1.30950905205981 1
1.31600914854226 1
1.30787032882348 1
0.981632597165081 1
1.38114277197434 1
1.17693899258267 1
1.03811026757236 1
1.00934594768423 1
1.71023427205572 1
1.70874796505282 1
1.59171244668589 1
1.11572170170992 1
1.20214385186103 1
1.45016334812528 1
0.767975827773355 1
1.06944079852706 1
1.45158270341457 1
1.2943516233584 1
1.27745442793327 1
1.75627621578744 1
1.66592510410092 1
1.07020094238944 1
1.52990260092618 1
1.35710026470269 1
1.50405884487201 1
1.03598465875365 1
0.484434876688938 0
1.1657630675368 1
0.662270323331682 1
1.86015761226706 1
1.44151475553005 1
1.54328494852035 1
1.63687493786514 1
1.05620374303275 1
1.35473796082571 1
1.68183149355854 1
1.25072401074192 1
1.20149192558175 1
0.855451995330403 1
1.97448725897065 1
1.2679156595218 1
1.37321759355058 1
0.709658470253582 0
1.2407762198777 1
1.41288482835568 1
0.905298555290405 1
1.43545238002286 1
0.436422436829239 0
0.8976868344946 1
1.3293398660235 1
1.13177293508135 1
0.763392360869201 1
1.47717043566117 1
1.04188594129121 1
1.35072303948941 1
0.99734621926228 1
1.80514028068756 1
1.1274802460578 1
0.814227757518976 1
1.82362776583112 1
1.60717051212664 1
1.0992126187375 1
0.818819131266644 1
1.87835129955852 1
1.04350641549053 1
1.95805994271182 1
1.81800970927023 1
0.621363772851511 0
1.31934734465919 1
1.15206266009184 1
1.59241423977403 1
0.795447025592338 1
1.85401187278864 1
0.84111242683135 1
2.0403139699935 1
1.84969058996891 1
1.06681111260966 1
0.912593307407854 1
1.20507947634146 1
0.802685169023097 1
0.749572640058817 1
1.33431968065357 1
1.72075122103317 1
1.07327232702385 1
0.878371739459906 1
1.16067350012013 1
1.28243546649794 1
1.35756962156017 1
1.29952898645658 1
1.26651006355436 1
1.2747508674705 1
1.67267576490264 1
1.53124596059125 1
1.60197402675721 1
1.0991708867631 1
0.482725791802743 0
1.1212065305665 1
1.65744688724424 1
1.21978962802196 1
1.39655936024843 1
1.21348343087386 1
1.00796416902088 1
1.29340352561456 1
1.02460169056615 1
1.93002927087582 1
1.77141652255296 1
2.34776377711677 0
1.27299910763961 1
1.49340230332043 1
1.5640531009889 1
1.21877796386364 1
0.644114438677079 0
1.30799121660838 1
1.46628875183503 1
1.75659925541413 1
1.09589717603109 1
0.557303759482607 0
1.47966062467621 1
1.75566462689333 1
1.14325311544743 1
1.28482171395612 1
1.68960880027983 1
1.20864851352575 1
1.53984755466608 1
1.46290534702109 1
1.76476320343771 1
1.54522352305787 1
1.65990018413933 1
0.6390522168215 0
1.51476515514728 1
1.57119710722815 1
0.925414657544946 1
1.65463198561673 1
1.07920519349772 1
1.18881536251231 1
1.19092705858127 1
0.929139194386762 1
1.5613809212352 1
2.27973443665843 1
1.45873892878512 1
2.22668910272734 1
1.14923426917279 1
0.823657640760518 1
0.854358298467058 1
1.10963267142523 1
0.760868702239806 1
1.73514171194533 1
1.63604656730295 1
1.14839603107358 1
1.65273787557111 1
1.32115059320242 1
1.16136178616607 1
1.69397701366755 1
1.21906968574102 1
1.6154689039694 1
1.83823948953973 1
1.72014968283328 1
0.570103852088467 0
2.01392180158126 1
0.545897972542602 1
1.54524912298327 1
1.30495914043984 1
1.80488130928972 1
1.3347982423246 1
1.01928440018799 1
0.974209985820027 1
1.46711309749302 1
0.578943178602136 0
0.967619457886724 1
1.27091684667144 1
1.11495157935858 1
1.08608301245973 1
1.76476706561356 1
1.28388126294578 1
1.50353430781363 1
1.49501285369573 1
1.84251630465649 1
1.6440145487268 1
1.33761163544862 1
0.883560566175433 1
0.948327812035612 1
0.891479385253233 1
1.73389239640719 1
2.03404513222337 1
1.50082819805796 1
0.873598002789201 1
1.72811844109706 1
1.02668137075021 1
1.17576692533858 1
1.23041617052011 1
0.819522840759733 1
1.32395972105627 1
1.52752206199008 1
1.40749673201151 1
1.83818966152798 1
1.34396489212047 1
1.32814090882306 1
1.79377801723903 1
1.49971131789931 1
2.18245428964197 1
1.4389340765308 1
1.37378859132994 1
1.60939174048012 1
1.72482798770032 1
1.76206150546894 1
1.00796841691641 1
1.67258386560609 1
1.85347688475436 1
1.63723413097092 1
0.879142497328502 1
1.59198800630727 1
1.30680832225633 1
1.47224598661929 1
1.50233923866535 1
1.58007910266135 1
1.14918964359755 1
1.25939432599711 1
1.44317364215477 1
1.21601316422468 1
2.02479304676507 1
1.48968475888127 1
1.58604485739469 1
1.55059151193786 1
1.51685631300283 1
1.54875847326951 1
1.35153566825181 1
1.50968574734956 1
1.4957184766249 1
1.61181479897616 1
1.60231747013532 1
0.852071416513399 1
1.48926727611013 1
1.03619190222668 1
1.20003306107669 1
1.47898665968871 1
2.0343169008816 1
1.77398281016215 1
1.29034323437366 1
1.07746997986386 1
1.44012655466079 1
1.05297129824855 1
1.11969037348275 1
1.62740480086871 1
2.00407293221447 1
0.475934831600353 0
1.53573765556369 1
1.17108558660025 1
1.47280606562902 1
1.44829104580463 1
1.30757557911153 1
0.925119886117724 1
1.52247998335557 1
1.41662755638355 1
1.27516578776502 1
1.49444419343728 1
1.54529250616471 1
0.924089715992078 1
1.59583269330961 1
1.33634375803831 1
0.78602644635355 1
1.89551661806723 1
1.9007725100163 1
1.15063886829621 1
0.973561729927834 1
1.57968317987584 1
1.76834692874146 1
1.23306427546158 1
0.832130728747218 1
1.43328941189755 1
1.44138562971644 1
1.05849003773864 1
1.62272774051899 1
1.21415111210992 1
0.929508000945661 1
1.68314978746614 1
1.06137918047858 1
1.02904948503834 1
1.12971354570048 1
1.28441719496909 1
1.27131950235961 1
1.23063704821907 1
1.1495802571814 1
1.63013771361392 1
0.888364721423497 1
1.03232670184899 1
1.28566431039526 1
1.91703697762208 1
1.01700715881512 1
1.54644007953188 1
2.28471344987657 1
1.41645586940072 1
1.37038254035542 1
1.10611471284829 1
1.71079871250384 1
0.520342233207888 0
1.19636770602337 1
1.34308844073853 1
0.924345295692464 1
1.73995620897533 1
1.40213508331018 1
0.925482760628227 1
1.68648490948393 1
1.53519724856761 1
1.74158683535176 1
0.953012564003992 1
1.35459343827333 1
1.27020000322972 1
1.45535637569451 1
1.11862132399077 1
0.94546476402152 1
1.50423157600945 1
1.38668245112442 1
1.49686455440612 1
1.83540445358718 1
1.59734096152249 1
0.137275810306361 0
1.19706014074724 1
1.23828895043248 1
1.04630335378502 1
1.53125458037921 1
1.45308674155009 1
1.50457263137252 1
1.21413380085491 1
0.906916300899865 1
1.32973634734756 1
1.50443183053687 1
1.31302426958296 1
1.21362038675374 1
1.19456491996057 1
1.33841494366243 1
1.29019043322889 1
1.02735607693289 1
1.38271193275753 1
1.45951486594657 1
0.641193400458269 0
1.29655735372436 1
1.53088193196715 1
0.758092272494473 1
1.11394032058186 1
1.77168984178121 1
1.46242147575666 1
1.58895367983293 1
1.4964720669232 1
1.59072077770729 1
1.65110931740967 1
1.37105790676467 1
1.51125826212785 1
1.44300907654902 1
1.05656761944337 1
1.99402330982701 1
1.28542153970977 1
1.93686042573427 1
1.44157299786906 1
1.15185136226886 1
1.37454264546016 1
1.59876941412666 1
1.95805434384299 1
1.23238349962787 1
1.53739103173617 1
1.72201565900042 1
1.10583289034058 1
1.18188373298852 1
1.3436865592456 1
1.72093674433834 1
1.06032788297632 1
1.44566377936499 1
1.67942124532714 1
1.96795087810065 1
1.68096202439249 1
1.45996966547202 1
0.986537184571504 1
0.913170148265305 1
1.60011823307231 1
1.37977092940051 1
1.8112983893383 1
1.41928250479183 1
1.03462818599217 1
0.900920835128615 1
1.12654871605736 1
1.64881933913823 1
1.7490878510174 1
0.959230403737154 1
1.47959001319756 1
1.60768526776703 1
0.922822757454205 1
1.03015807787868 1
1.48592047432952 1
1.45038773842531 1
1.40171474549102 1
1.05840888872232 1
1.24169893112164 1
1.38701143260823 1
1.18918649503476 1
0.881900687571296 1
1.27040978627316 1
1.75897738060927 1
1.78323401105069 1
1.64899484425847 1
1.97562307459889 1
1.22421621284326 1
1.83885148635317 1
1.08168198752847 1
1.16436296512742 1
1.05567062664709 1
0.807841196845831 1
2.05316675875205 1
0.664846499129579 0
0.809958928060118 1
0.663829587084749 1
0.861198271917036 1
1.08903844829538 1
0.804331890414594 1
1.56603569968097 1
0.674356885601225 1
1.30605028611292 1
1.06946132988995 1
1.26030442469563 1
1.43729922523605 1
1.24442201538023 1
1.7323701315098 1
1.29005509574801 1
1.25511421717851 1
2.06311058918545 1
1.5645038662741 1
1.72159980818465 1
1.23926071945954 1
1.12215175656147 1
1.34886547515144 1
0.765256121254893 1
1.58855389299923 1
1.04430155768502 1
1.29316823181104 1
0.631541732425191 0
1.19277431610826 1
1.88438989747552 1
1.44655544105126 1
1.57647960717553 1
1.89331177075214 1
0.67421499375322 1
1.4305746266909 1
1.12813629124794 1
1.12973814698342 1
1.51758352294847 1
0.996751690615592 1
1.46502586585835 1
0.668094023569948 0
1.10563749537503 1
2.21710916151983 1
1.28609405622271 1
1.40366087793394 1
1.25358745280196 1
1.66575504353771 1
1.65677580579155 1
1.13589719671922 1
1.12347743621009 1
1.12530931283817 1
1.10606714787052 1
1.57282182384571 1
1.28402210685368 1
1.48660001014674 1
1.48759491596999 1
1.58136811180395 1
0.826362230214905 1
2.07221027508388 1
1.37365317497408 1
1.26629178607334 1
1.46096595508775 1
1.85506393966894 1
0.626772608240348 0
1.66610638967883 1
1.44162557639065 1
0.82166828937974 1
1.39056026809776 1
1.49277017212177 1
1.20572380040046 1
1.63296673834755 1
0.811789145334874 1
0.987275738853381 1
0.737849671773772 1
0.737712763774056 1
0.752249621586021 1
1.83147827503644 1
0.864597006583227 1
1.4001034994164 1
1.52779569213872 1
1.8588544568811 1
1.52545027783638 1
1.42580879270041 1
0.675653911964711 0
1.50022694908344 1
0.519790880767223 0
1.91921425955139 1
1.50384290727252 1
1.46968672873236 1
1.31955893986253 1
1.37649381936674 1
0.874822734981996 1
1.0928981081017 1
1.83654332663242 1
1.42014307808159 1
1.63521907246064 1
1.06619408953365 1
1.47477331031027 1
0.777706329649224 1
1.65905768608115 1
1.48466613078059 1
1.54741743273737 1
1.04651523759982 1
0.760201288439407 1
1.47236446337264 1
2.09082301541911 1
1.76839750347851 1
1.44004554603461 1
1.31673881414701 1
0.854918283790522 1
1.486848772576 1
1.3958118218877 1
1.23632608965935 1
1.78165316509874 1
0.772747487174056 1
1.00535364292076 1
1.54801916962711 1
1.25140545371449 1
1.10549483851938 1
1.77989844845417 1
1.17452515423315 1
1.67942047737486 1
0.909091413860039 1
1.75325618246991 1
1.2585502736174 1
1.94868160340176 1
0.818589376559793 1
1.92077025316394 1
1.54810259013724 1
0.879755405173397 1
1.56345369730649 1
1.14694072806916 1
2.09875141962904 1
1.3049036552205 1
1.7469510594612 1
1.1217916951399 1
1.30760204248454 1
0.919720728881544 1
1.07857635118122 1
1.28901274771398 1
0.946893289920189 1
1.70139788870148 1
1.58379618175361 1
1.4512486450434 1
1.43178228985043 1
1.24211634435231 1
0.720720247448697 1
0.98602282729911 1
1.06120083990334 1
1.51251277098341 1
0.938516354242648 1
1.26852850910055 1
1.85701855705954 1
1.28366051199679 1
1.86418537793812 1
1.51145825947435 1
1.6276926152004 1
1.24664794168894 1
1.25481882734544 1
1.69219759559704 1
1.45739553593274 1
1.32877858285411 1
1.4382814678659 1
1.76269626159145 1
1.36313168469337 1
1.5545281395612 1
1.22751453968196 1
0.915011140108786 1
1.38337027102829 1
1.86086953420386 1
1.35802425988895 1
0.686350108034935 0
1.39281998400419 1
1.4441428409362 1
2.19606493869562 1
1.65908208014613 1
1.66001107252654 1
0.922444755169755 1
1.81552972011868 1
1.4686461044414 1
1.15487393055827 1
1.43584984246848 1
1.30870158301089 1
1.20259233375449 1
0.799315271221796 1
1.11115804170623 1
1.48251633106208 1
1.40580844293423 1
1.40907831323587 1
0.72721122760843 1
1.24089493495009 1
1.56303632619058 1
1.30923630910445 1
1.59122745443622 1
2.00574031551607 1
1.6952618154187 1
1.10254927724199 1
1.32252600539969 1
1.91072847914281 1
1.24984253544182 1
1.3051957086347 1
1.24790597641323 1
0.474270873807353 0
0.896359383709768 1
0.548522035381699 0
1.68372454452052 1
1.5322898420406 1
1.72226152315912 1
1.31615416982694 1
0.918448427938154 1
1.38790764411283 1
0.906906798001349 1
1.61234640497272 1
1.51036535701559 1
1.75350707664777 1
0.933421616173694 1
1.64414710336241 1
1.73156392829154 1
1.70488002220107 1
1.42335742578868 1
1.32986478072723 1
1.49346414389032 1
0.702340750460034 1
1.70467335197898 1
2.03682389799822 1
1.99554038502818 1
1.23217288525429 1
1.73551753909351 1
1.67077809872267 1
1.36835895378677 1
0.748971147512374 1
1.3875744824702 1
1.45244427646066 1
1.63802338113657 1
1.24197531637967 1
1.22768776464304 1
1.60249003166299 1
1.59485608340994 1
0.857543524395161 1
0.860200919054678 1
0.173755273154341 0
1.42401764275433 1
1.70952952942232 1
1.44829355970247 1
1.28146765326535 1
2.12911710163576 1
0.782826814425302 1
2.10567262058081 1
1.63877001809284 1
1.09906486871204 1
1.12645709096483 1
1.38225984961522 1
2.21538529428249 1
1.12157094624505 1
1.61245736459936 1
1.45986756876513 1
1.03951466077669 1
1.02964317243101 1
1.70457636257836 1
1.04532905634634 1
1.39555822596397 1
1.19995144603359 1
1.53523111052904 1
1.14632929056898 1
1.59478759970585 1
1.03178982555272 1
1.16347993926803 1
1.22258828761851 1
1.34742169326142 1
1.41837158004869 1
1.41135995320898 1
1.17696013157103 1
1.02846844141818 1
1.07995474705587 1
1.55818940067117 1
0.910228649744379 1
0.495942508742456 1
1.39726588650459 1
1.76682256441594 1
1.15305136355785 1
0.982274936373143 1
1.38002667383924 1
0.980104374297256 1
1.5901973811955 1
1.09316497146713 1
1.1172982001945 1
1.11602646871468 1
1.35362896228442 1
1.2801155434022 1
1.9335492460828 1
1.79375523030032 1
1.29922350191016 1
1.68165714408311 1
1.73946034068882 1
1.32840388350602 1
1.39166524383156 1
1.54800537512161 1
1.5289247928261 1
1.33502127722303 1
1.08411469013301 1
1.42282516091523 1
1.34467781730024 1
0.64004684141912 0
1.48995060607238 1
0.778345519261125 1
1.33360624951404 1
1.70396369327238 1
1.45030956476532 1
0.911358282338377 1
0.59696183666037 0
0.878755829745604 1
1.32887156423351 1
1.26472954881825 1
1.02966816001165 1
0.983977517230523 1
1.50643038648918 1
1.59646541336995 1
1.32723180527853 1
1.48495062300856 1
1.22924356140824 1
1.4566098028758 1
1.76557734295597 1
1.51900715553502 1
1.37537346790618 1
1.02253953709136 1
0.727140488447387 0
1.36095900598415 1
0.933585808454099 1
1.27785302395186 1
1.17354372043846 1
1.2093013173431 1
0.761886847091462 1
0.938231908063496 1
1.73752431557642 1
1.22358087969536 1
1.26395576040849 1
0.168253444846416 0
1.77105499926514 1
0.910417205985076 1
1.06865191793881 1
1.03286134237556 1
1.43175219089734 1
1.51635560014395 1
1.68753942781593 1
0.959345454687152 1
2.05303557808611 1
2.20913314246432 1
1.60222758820961 1
1.2110801508216 1
0.961839388051591 1
1.07082041913712 1
1.2688182815667 1
1.70738006413879 1
1.39193233702882 1
1.84163165499661 1
0.775391346886463 1
1.43768245824547 1
1.13458725946805 1
1.35965436936417 1
1.46064972799826 1
0.798007939543199 1
1.42919580131563 1
1.48109372749396 1
1.14518989549783 1
1.87326346272356 1
1.62336576951867 1
1.06400087653747 1
0.81594064447848 1
1.01095054362256 1
1.13403897356202 1
1.32408608029549 1
1.1580384127263 1
1.21146174569591 1
1.34295537360416 1
1.64990048987206 1
0.3646516527552 0
2.32288732201003 1
1.37696592393786 1
1.66687521114397 1
2.21023925681619 1
1.21591486574484 1
1.42348399695355 1
0.89645607136741 1
0.865435178999948 1
1.43622350579614 1
0.789543067255139 1
1.30993392256197 1
1.06774420943002 1
1.28284843396928 1
0.884151390055197 1
0.332539411582578 0
0.588338638217524 1
1.28924038261385 1
1.01859131897271 1
0.843003009585994 1
1.13097619480094 1
0.995706795020335 1
1.14053889054455 1
0.922201787715094 1
1.11659115804356 1
1.20900115919367 1
1.32726233228248 1
0.516052157239087 1
0.951113681888755 1
0.895691184329 1
1.27521665286312 1
1.62077245026297 1
1.17844474228143 1
1.4923443746273 1
1.15377846262804 1
1.50554184267824 1
1.4325410724761 1
1.91485487541673 1
1.70198539411045 1
1.31414267790991 1
0.610284972169471 0
1.68446264990757 1
1.30519675401443 1
1.69336581479832 1
1.81872538241486 1
1.44575724893439 1
1.4980969583923 1
1.64311542653686 1
1.38758152500339 1
1.43532472706812 1
0.620249954306127 0
1.53725421663701 1
1.68272075035194 1
1.09744304741888 1
1.62584724843945 1
1.29009590001047 1
1.15101839898295 1
1.16436368079113 1
1.19414315606233 1
0.837506615434557 1
0.855667020835161 1
1.15007531809666 1
1.13164794555076 1
1.01032829779194 1
1.11373080995982 1
1.16522095596564 1
1.28469150086742 1
1.20055228499134 1
0.977012081122816 1
1.31468501304783 1
2.57174313520859 0
1.64349306214745 1
0.877679400816254 1
1.46158469844855 1
0.464313409375967 0
1.23896324640784 1
1.39285244274532 1
1.54002651340367 1
1.46048668494223 1
1.45773940695561 1
0.824100230428471 1
0.736491947316024 0
1.3165322438977 1
1.27300315300539 1
1.22614307770036 1
1.93699502172085 1
1.85679258055502 1
1.83649751329666 1
1.22467316385102 1
1.67333198834956 1
1.594891890149 1
1.40710432208353 1
1.79022803461077 1
1.97763704164583 1
1.53790302660674 1
1.20556847551974 1
1.28441231474933 1
1.86165119915663 1
0.923050612346974 1
1.36593913915186 1
1.83094287989182 1
1.69208461890671 1
1.45893610693709 1
1.10395807959652 1
1.17377749883918 1
1.25410815321897 1
1.43388531660301 1
1.97151886302294 1
1.40664877468275 1
1.99505345225571 1
1.76434285131798 1
1.02837389808439 1
1.22635122858086 1
1.72485534936819 1
0.782767952623314 1
1.51504167945572 1
1.23497076048633 1
1.47160839621484 1
1.59555589146678 1
2.14339590515098 1
1.58041065165003 1
1.11087982042532 1
1.56989724483687 1
1.29691336625891 1
2.00667049192113 1
0.992419454599965 1
1.395753699187 1
1.42698185196024 1
1.68463711858132 1
1.60849052432337 1
0.905906910235411 1
1.73290212661641 1
1.15150138404414 1
1.20920410444561 1
0.943622891477064 1
1.68840863640604 1
0.859330128481445 1
1.76318624397024 1
1.70430328326468 1
0.96875322091009 1
0.749505623115228 0
1.44278018834568 1
1.10054168445086 1
1.03940179495626 1
0.612891808293338 0
1.38638455882012 1
1.58606184074015 1
1.8377438355942 1
1.02199590244367 1
1.49575816549192 1
1.13871399441783 1
1.81793470988034 1
1.56145274780739 1
1.26503347045782 1
0.874584289094153 1
1.33485707209532 1
1.73696944530809 1
1.09560436318392 1
1.21447262036818 1
1.44632659582099 1
1.52153156016047 1
1.59023160565957 1
1.2021092343605 1
1.66467450738769 1
1.60910712674917 1
0.672074559689547 1
1.58551098340384 1
0.957485316704948 1
1.0547803275027 1
1.48299770431251 1
1.49111077222697 1
1.56619945218885 1
1.16942693348724 1
1.0770821529498 1
1.12340086464555 1
1.45669292102076 1
1.80697178061266 1
1.21101128281372 1
1.77881323797941 1
1.42258674048267 1
1.57177191229235 1
1.55552821847752 1
0.94360988255736 1
1.61032616216273 1
0.963729706131257 1
0.510998742780182 1
0.959095295293055 1
1.21914974531929 1
1.08179320585984 1
1.35358633425594 1
1.88811572435916 1
0.985164763532736 1
0.949337728032524 1
1.28635915079287 1
1.3154219158907 1
1.22623314649919 1
1.64307129540716 1
1.25126341077373 1
2.2991110396956 1
0.983734476140474 1
0.86344726418809 1
1.14702709350065 1
1.2840092866083 1
2.21790673119653 1
0.677478614961873 0
1.23613870114527 1
1.5701467372674 1
1.12549596196786 1
1.69018155284527 1
1.86997261667183 1
1.84283667964811 1
1.20217607952832 1
1.6849037914925 1
1.29898111302949 1
0.605338618455962 0
0.87087039027186 1
1.15462607494965 1
1.32715785598864 1
0.923078031771041 1
1.2487670297722 1
1.15744694004361 1
1.66115601432308 1
1.83337886750044 1
1.20234494990744 1
0.746678817484303 1
1.69275792697632 1
1.54707743716957 1
1.39694216298794 1
1.78720270568881 1
0.80181927046807 1
1.54107105542017 1
1.05691891787279 1
1.28967321604482 1
1.4200914642105 1
2.3220345515616 1
1.12758472025271 1
1.36183185048846 1
1.87081102652634 1
0.686848826513005 0
1.43237941307448 1
1.10187420082394 1
1.31477975904985 1
1.20961553565136 1
0.880974818363342 1
1.58060322908255 1
1.74236562306863 1
0.872689533411009 1
1.00653982439059 1
1.10975320213254 1
1.54319215227588 1
1.48459680839543 1
0.904624948729601 1
1.44129185993083 1
1.41192296908096 1
1.43037791565572 1
0.982880620488695 1
1.44105711399687 1
1.00140628422894 1
1.43944039387606 1
0.691190725608663 0
1.73044662131719 1
1.11338331550789 1
1.77882450369749 1
1.48911661805019 1
0.703651101053961 1
1.4831986463444 1
1.69084574594102 1
1.70880895027543 1
1.45963013091096 1
1.37076854196725 1
1.94842096285524 1
1.50719210197238 1
1.26275324094387 1
1.63438449171434 1
1.03372909997401 1
1.21608810741863 1
1.15835151121331 1
1.28166675119846 1
1.12355568408296 1
1.15820840372959 1
1.7632858872438 1
1.04493050798298 1
1.29278362543476 1
1.63156595945407 1
0.885067143413084 1
1.39483912274675 1
1.2094919104555 1
2.1429554238609 1
1.26023378930911 1
0.878674046160368 1
1.34341724476714 1
2.15225358210837 1
1.98110024028446 1
2.23924256931275 1
1.35475005087408 1
0.838692837068355 1
1.37814731042979 1
1.06004970809797 1
1.35239061768637 1
0.946257510089915 1
1.2648555125714 1
1.02354764431973 1
1.59153141423573 1
0.428717792687918 0
1.20358918762806 1
1.83025527187392 1
1.4505092138512 1
1.37976075851663 1
1.59439629428492 1
1.60583980709245 1
1.14914868561731 1
0.928751093513227 1
1.05222319535738 1
1.23986455894283 1
1.68706182620201 1
1.90104108312154 1
1.18989389492617 1
1.37374492325825 1
1.5327023567343 1
1.02707619402939 1
1.57466502055002 1
0.9015176361576 1
1.6042563208342 1
1.2940065379323 1
1.24116050901066 1
0.752744662485552 1
1.26826906869053 1
1.41892799755585 1
1.67286772500406 1
1.65570127735139 1
1.28666946492592 1
2.01711950167171 1
0.975696630905355 1
1.24635068919146 1
1.23590993448809 1
0.889113101845937 1
0.857048328257773 1
0.53638063860362 0
1.26294256741841 1
1.695843922879 1
1.72050147325836 1
1.32329184589266 1
1.7583902882143 1
1.59696124079063 1
1.76678796393628 1
1.13049173205044 1
0.903016278317025 1
1.25008645514283 1
1.13129316479252 1
1.35031728339688 1
2.00839246033572 1
1.9012833336667 1
0.906496152382868 1
1.5682261294577 1
1.52101646261877 1
1.56959131782848 1
1.06053247713033 1
1.58447240715501 1
1.20910917609877 1
0.901268964640605 1
1.63368936841502 1
1.74943914872521 1
1.16631985054894 1
1.78833866144168 1
1.42343956881535 1
1.18824621587817 1
1.34704649095356 1
1.5041243221276 1
1.71695588395298 1
1.39747530630583 1
1.1394271980898 1
0.724253857690932 0
1.54264016838589 1
0.992416501094043 1
1.06333196055318 1
2.59998388910783 0
1.58376083075431 1
0.999396673449818 1
0.434449954527084 0
1.10870641417569 1
2.22426723532062 1
0.975353774201974 1
1.11972915726196 1
1.15646430218754 1
1.60714734369767 1
1.0896153162251 1
0.724992580634012 1
1.68288905989696 1
1.25593929482213 1
1.48158385316008 1
1.40614661468993 1
1.74749999523039 1
1.12779827158362 1
1.62575790384679 1
1.51412090981638 1
1.11004370231912 1
0.781600160615535 1
1.33574351694199 1
0.990739175771398 1
0.721155268819021 0
0.612963823184498 0
2.08085390791398 1
1.15348004852328 1
1.75026194634917 1
1.56757881125336 1
1.08712261899468 1
1.5127944031056 1
1.33081812614513 1
1.43800730950177 1
1.34073375190369 1
0.442103414662964 0
1.06547758553744 1
1.13357044973429 1
0.923917802504752 1
1.30983825523525 1
0.762263642657316 1
1.67471467496416 1
1.0510469134278 1
0.912776055105139 1
1.15581435283425 1
1.2627338686213 1
1.85778847223347 1
1.9340861258215 1
1.59479870689198 1
1.31204908505739 1
1.04095130592437 1
1.61136348053437 1
1.22141993198632 1
1.67715953535774 1
1.05994910152196 1
1.47807051760505 1
1.19217868294287 1
2.27997660321209 1
0.959421346208214 1
1.60832832720908 1
1.64496127319346 1
1.78341330408248 1
1.32162829650138 1
1.2853692317305 1
1.37112343121075 1
1.85822949799313 1
1.46223060476422 1
1.92903792503237 1
1.28338589138943 1
0.986715345490634 1
1.36695113890009 1
1.42108175757548 1
1.39447137925686 1
1.47091249281161 1
1.66831160060762 1
1.24275785431827 1
1.65441375112234 1
1.63760208603366 1
1.66193976870348 1
0.831661937250035 1
2.00043252954657 1
1.12291750891308 1
0.761007227308584 1
1.68901534928275 1
1.27463024479928 1
1.17205183518365 1
1.71317902630584 1
1.45319644184574 1
1.42699665202152 1
1.34119190221516 1
1.89913652436814 1
0.759029515151436 1
1.13595551809947 1
0.927829476843768 1
2.28056305795641 1
1.51505507312413 1
1.29480444857834 1
0.861141692723003 1
1.42326504751962 1
1.46542275602326 1
0.979107476478337 1
1.44716676844844 1
1.50940733766439 1
1.6177237121576 1
1.40983121568543 1
1.14557376006914 1
1.65234158830603 1
1.15060801415929 1
1.01316268369409 1
1.46184632816663 1
1.2303767948418 1
1.20196506468793 1
1.22479682427902 1
1.35335088990866 1
1.31335459002658 1
0.771494462279832 1
1.4663111473324 1
2.13955702405063 1
1.68045639534387 1
1.60129232392628 1
1.54559848943036 1
1.30028554889661 1
1.73364571523628 1
1.43996230169872 1
1.92836892923826 1
1.67861903769096 1
1.82639264902324 1
1.46943997681599 1
2.16498783702761 1
1.22488236512696 1
1.68661247187921 1
1.12058811673525 1
1.46818202627179 1
1.19879783117121 1
1.36112267875787 1
1.37769915012035 1
0.957217787108644 1
0.487968275950552 0
1.37046115298933 1
1.60960977917885 1
0.810756041260529 1
1.57252868373306 1
0.933444079492544 1
1.26162238836839 1
1.69234452060842 1
0.786839006882796 1
0.951723922066292 1
1.86702706257712 1
1.54494238075929 1
1.3717808813197 1
2.19164678102977 1
0.874124154196394 1
1.40610935536398 1
1.69043264272234 1
1.43590976777246 1
1.69825549219083 1
1.10225424992518 1
1.37695535657569 1
1.06683123043131 1
1.32975741635861 1
1.49094580007049 1
1.52473715351451 1
2.16574442540694 1
1.05106802305629 1
0.57328385919715 1
1.79082863609729 1
0.932843099184012 1
0.65469989473482 0
1.33899030092106 1
1.45855578392689 1
1.95546558969602 1
1.47647789629589 1
0.842327738364259 1
0.980791112592728 1
0.878012989817308 1
1.11992566727741 1
1.44567297991264 1
0.924493424801796 1
1.48168168564623 1
1.34312128688399 1
1.55876916194658 1
2.1656241975057 1
1.53625168217782 1
1.54980981469565 1
1.97668831632387 1
2.32151660565289 1
1.69974100039306 1
1.14879921155249 1
1.65757836461542 1
1.51042192842685 1
1.40049706466963 1
0.910718996832639 1
1.74571005205052 1
1.41648883527813 1
0.777434734082905 1
1.53167396335296 1
1.60424379437499 1
1.79418489864909 1
1.11502167738708 1
0.943292006928022 1
1.73349710154706 1
2.09051502763467 1
1.361227334743 1
1.68990640414976 1
2.04746081888607 1
1.09932360714602 1
1.68298367422949 1
1.33121192770868 1
1.13862911287572 1
0.919764570801039 1
1.53759977389203 1
1.38718898963719 1
1.73537911442704 1
1.07778384618031 1
1.45031045170216 1
2.12919932623776 1
0.956876301606187 1
0.788993391832111 1
0.562558043872449 0
1.96098282856901 1
1.58421226046364 1
1.21969923948665 1
1.07148858293175 1
0.907347998762796 1
1.09420129899777 1
1.38086597887384 1
1.78968339472989 1
1.74476270998207 1
1.28278131677224 1
1.26187953062662 1
0.769719381911993 1
1.88092227903316 1
1.45183176734745 1
1.68074173470555 1
1.19316385192721 1
0.446619785417548 0
0.714000702039216 0
1.43341521886883 1
1.83696010488133 1
0.893660015173549 1
1.57225190040233 1
1.24225449376515 1
1.13387550120582 1
1.12280907601998 1
1.10927643037495 1
0.794352298824372 1
1.04385483652988 1
0.937016951319228 1
0.983609953170198 1
1.3987766196726 1
0.861611261155641 1
1.43866473692055 1
1.12499859928553 1
0.868206835354868 1
1.05803737850017 1
1.72018046223596 1
1.17906742353975 1
1.03553387827706 1
2.00841105614947 1
1.52133582802225 1
1.07624514477259 1
0.781981038930484 1
0.300021135294417 0
1.0461456272571 1
0.932783673839995 1
1.05345766007969 1
0.935162613971805 1
1.17159596816031 1
1.44416510733331 1
1.70125172290975 1
1.20102604127248 1
0.949938601700742 1
1.46880722794963 1
1.40534664508607 1
0.802615147596143 1
0.944016532274269 1
1.4455760005486 1
0.860729580300389 1
1.40945598944448 1
1.42954686263608 1
1.09256198036193 1
0.506774798032951 0
1.54398881015881 1
1.0442602087285 1
1.38886705081517 1
1.69453910915225 1
1.65150001241778 1
1.92117445772737 1
1.77715348694308 1
1.87377060359514 1
1.63521666660215 1
1.28382100044764 1
1.12610439479635 1
1.07620790004711 1
1.11380324393515 1
1.28433610321437 1
1.48859797911641 1
1.8220828228714 1
1.38462728815397 1
1.54498764989541 1
1.37143670323133 1
1.68758094719144 1
1.56051359103632 1
0.654166915078198 0
1.04000674623508 1
1.07692945184142 1
1.03283350277017 1
0.750087898353578 1
1.30722049760631 1
0.58380043840933 0
1.17110958025957 1
1.25436317732101 1
1.02226229422169 1
1.24954022094199 1
1.28332151118964 1
1.47561286751178 1
0.785319044130779 1
1.70841904613992 1
1.46601795147172 1
0.648477658208217 0
1.3242547462192 1
1.59097347428241 1
0.883423771463488 1
1.13033287518011 1
1.62884249602721 1
1.87145801178487 1
1.55442935814569 1
0.843015054541023 1
1.19681300458894 1
1.55973168686765 1
2.15543954866842 1
0.813757804609012 1
1.25573795968171 1
1.01199917564497 1
1.15245509064514 1
1.12863005476976 1
1.53203995208062 1
0.841865980693281 1
1.76951720140126 1
1.52553944347329 1
1.0595722822834 1
1.26181129534048 1
1.47861205452317 1
1.19625237999791 1
1.17053586989855 1
1.53087765151935 1
1.60131457520188 1
1.56059738592812 1
1.68387672335019 1
1.90411385701244 1
1.17817186834572 1
0.194018894999015 0
1.11411767558758 1
0.583780213519501 0
1.10453933077454 1
1.37770541558466 1
1.03957819254086 1
1.31055192149285 1
1.32163530317864 1
0.706117575269548 1
1.3011658800612 1
1.75356320328762 1
1.42157626016257 1
1.10537804895404 1
1.52438515483485 1
1.36481846600598 1
1.84867325770765 1
1.53549275034323 1
1.28316839965855 1
1.12871608493902 1
1.21995098434791 1
1.11888264252133 1
2.06044651116574 1
1.26106295057268 1
1.17096101375733 1
1.31035435459103 1
1.60774687109082 1
1.55059096174268 1
1.78028862085172 1
1.9461519757005 1
0.57668755288054 0
1.5131732426533 1
1.47906085189439 1
1.65843807804843 1
0.530831537643729 0
1.07730438563918 1
1.13009283270722 1
1.62414348245022 1
1.34510796818375 1
0.886662812635013 1
1.29323908839409 1
1.23805682731888 1
1.99963036025589 1
1.65463040712598 1
1.85832828420232 1
0.980121416990012 1
1.59639134330584 1
1.69764272478398 1
1.71063911203544 1
1.03908601314231 1
2.00963324601029 1
1.83104314776286 1
1.53077069420434 1
1.44403893387554 1
0.957491871478156 1
1.18327439732772 1
1.3399660254155 1
1.81131929463232 1
2.17749702356801 1
0.857931142132687 1
1.11956506588852 1
1.39376280818858 1
0.743121116432677 1
1.5823966686887 1
1.09675950194574 1
1.83965832363245 1
1.46357244227007 1
1.59268015172483 1
1.44925628660921 1
1.19690772667841 1
2.00411028869584 1
1.64950497108073 1
1.52336042653926 1
1.09649983312996 1
1.85524317163084 1
0.926285658117287 1
1.8263768289729 1
0.916942372898239 1
1.52258821562739 1
1.21899815796641 1
0.807468825849625 1
1.49975734608619 1
1.4679107604586 1
1.28951475682744 1
1.78759413411386 1
1.91087434275726 1
1.26772503518237 1
1.10027392560382 1
2.53882249437767 0
1.40633262254648 1
0.631593948288552 0
1.53123600728418 1
1.48732962165434 1
1.11728295606553 1
1.15122490010414 1
1.25196003282023 1
1.93682434124528 1
0.85553521139329 1
1.49409325898852 1
1.62330953875062 1
0.996163189461584 1
1.06239203267928 1
1.18949605072138 1
1.57267030593176 1
1.16320476443699 1
1.06364131548757 1
0.883093914013851 1
1.86622213223967 1
1.23317930363871 1
1.64900932504177 1
1.57703228379852 1
1.03146227537957 1
1.66871851010979 1
1.70685991719114 1
1.27294285890207 1
2.34453998772863 1
2.19396519413733 1
0.721230169742106 1
1.44394724371161 1
1.62042874093137 1
1.45286696153869 1
2.24973028379782 1
1.36668156999802 1
1.68694225570523 1
1.42976167998904 1
1.92381704424438 1
1.68532396932066 1
1.28098556687732 1
1.21935930353647 1
1.76824263254786 1
1.80181320258263 1
1.66653009600138 1
1.37870010935516 1
1.62225439118761 1
0.980054932514933 1
1.81370718489708 1
0.862237874926357 1
1.35040863551841 1
1.08497231099524 1
0.564475321372773 0
1.31927566611953 1
0.915005405041154 1
1.32515760918099 1
0.769007458553793 1
1.93747836314857 1
1.19987481109867 1
2.09633925001642 1
0.968388919506525 1
1.72484612422282 1
1.36377324315216 1
1.17883634935964 1
1.57939619720017 1
1.2700976124045 1
1.24506497542642 1
1.38077125978896 1
1.44463565099563 1
1.58025152537028 1
1.43357181008651 1
1.13198233843061 1
1.45479429588253 1
1.5484563831336 1
1.75965949726784 1
0.994254308238024 1
0.992912661043988 1
0.952947194227364 1
1.56573214841143 1
1.24539805492444 1
1.53866280752129 1
1.61760944528268 1
1.22935323095151 1
0.994061646606907 1
1.55996485789932 1
2.29669467324361 1
0.844152018537414 1
1.26908566041916 1
1.4838590966766 1
1.47378395897893 1
1.18158139812574 1
1.59465771933996 1
1.51892314688632 1
1.08829477066469 1
1.21196025122643 1
1.25342577914143 1
1.32007013614908 1
1.72013233012146 1
1.22016562726338 1
1.12487463022294 1
1.85814523226993 1
0.794300266115759 0
1.37988138091954 1
1.2679707075777 1
1.88576829422355 1
1.19775275909781 1
0.678011160623578 1
1.84670387667528 1
1.09664002753112 1
1.06125803026112 1
0.913510208819801 1
1.12836761108863 1
1.31036004171096 1
1.60601843435981 1
0.850107913505042 1
2.13448807089666 1
1.75267881073355 1
1.55718831695548 1
0.533859142695675 0
1.06753783769551 1
1.87585189970182 1
1.19174600378292 1
1.55026537549812 1
1.46290177644062 1
1.015117409464 1
0.559804324124293 0
1.28411163238891 1
1.26943006314447 1
1.00824128162832 1
1.12274664990158 1
1.41577286805501 1
0.948596490766876 1
0.998215040018471 1
0.613912149090483 0
0.833718884467734 1
1.5823366466059 1
1.34391014697331 1
1.51064692264365 1
1.46810775998567 1
1.38138066580815 1
1.15265727347869 1
1.51709121803503 1
0.840240662869462 1
1.62223172401817 1
1.65863523343398 1
1.12409359339791 1
1.3602529425614 1
0.84159611034001 1
1.28575263386282 1
1.12064555767738 1
1.6821242465336 1
1.57717618155038 1
1.59192925869148 1
1.63253715202783 1
1.446066551157 1
1.27300593766334 1
1.47214732122019 1
1.50144235842271 1
1.12681741135598 1
1.62582312333186 1
1.27688066201835 1
1.49873825790497 1
1.6867455443143 1
1.16900088800995 1
1.36945134391173 1
1.60983056550575 1
0.816465240190845 1
1.41270681583276 1
0.859420997848814 1
1.25025137829141 1
0.992320875022946 1
1.49197381576478 1
0.974858813380716 1
1.4920900962371 1
1.28322785143466 1
1.26585769004788 1
1.88494171840534 1
1.08727646737707 1
1.10993737954805 1
1.18010642809882 1
1.93816404788142 1
1.13202570119424 1
1.09452237680396 1
0.930929673320241 1
1.49207098579962 1
1.29643745684695 1
1.66937616806897 1
1.23190157708676 1
1.09202217650759 1
1.25355762214643 1
1.34055858705189 1
1.87561592422873 1
1.02501626365515 1
1.59180118428936 1
1.68424990963928 1
0.611346497914185 0
1.90278218987063 1
1.15491080835586 1
1.5009149328574 1
1.26956141636452 1
0.894144790291542 1
1.67547251612003 1
2.01686633862065 1
1.09119185279021 1
1.11848806536252 1
1.71836612459917 1
0.984885342108821 1
1.68342196173625 1
0.56263441482141 0
1.54961346707593 1
1.00259672650447 1
1.89540994552387 1
1.22548322768012 1
0.311709877057397 0
1.20052288856083 1
0.671092282773974 1
1.70294120286607 1
0.972140542430624 1
0.615809795053047 0
0.939625929484136 1
0.374737789986462 0
1.57804126054915 1
0.982469859285126 1
1.2127943677658 1
1.9435955270367 1
1.50877089284226 1
1.63189214022998 1
1.3662031151626 1
1.31915686535217 1
1.31666134856506 1
1.12551239373464 1
0.629495487780903 1
1.06635332916838 1
1.22090828387078 1
1.05522011631521 1
1.3711206359955 1
1.5407512920477 1
0.912608074606191 1
0.829860388356719 1
1.15048050080885 1
1.25691717059224 1
1.31094468055833 1
0.547983378636174 0
1.87977367979164 1
1.23407458685133 1
1.69965883752095 1
1.27873624179116 1
1.58356574812413 1
1.20444017953099 1
0.716539067484018 1
1.3452595835708 1
1.69097176114473 1
1.84642325919901 1
1.80192867937013 1
1.77344643256165 1
1.47527888981429 1
0.949241618317676 1
1.12090992894141 1
1.2719981059333 1
0.749049413535169 0
1.66621397803729 1
1.38858895351826 1
0.761103193061701 1
1.00069027972973 1
0.889172208278636 1
1.70010635784275 1
1.20765559236485 1
1.56411264260249 1
0.947977464082532 1
1.32477971969025 1
1.4443127604907 1
1.70445689596139 1
1.27323760994806 1
1.31320285811667 1
1.34799002404088 1
1.17410792158036 1
1.22620871211914 1
1.33389698906846 1
0.99385097647048 1
1.55921647938589 1
1.58758773370427 1
1.41146260943807 1
1.91703327900878 1
1.64317732553804 1
1.43120791377823 1
1.6748478367604 1
1.0242579525617 1
1.25966515897416 1
0.999728330596057 1
1.50391116025654 1
1.76536551594489 1
1.3816938488195 1
1.63325032245077 1
1.36053003888145 1
1.41653126407697 1
1.429209369379 1
0.961895213095852 1
1.49449691628748 1
1.28566810710859 1
1.28438785174847 1
1.15940157229336 1
0.892456179413021 1
0.506533833501613 0
1.38395899954636 1
1.03916102529104 1
0.357520196836283 0
1.02877213289334 1
1.3565660464474 1
1.54019335106794 1
0.785715362680282 1
0.672388556713023 0
1.19881628914775 1
1.04230036757082 1
1.94563039673386 1
1.57352613675406 1
0.829373907052813 1
0.796533846497146 1
1.50434887910961 1
1.17242644469028 1
1.39544818555382 1
0.892517710791986 1
1.25648025750159 1
1.06755059810733 1
1.14385347755223 1
0.968454580710442 1
1.24916938264728 1
1.65032132401871 1
1.71447571784202 1
0.796609130816735 1
1.0294584919156 1
1.41277063413973 1
1.06843793964836 1
1.1596130768318 1
1.40912584692573 1
1.97579609326437 1
1.00075223272945 1
1.86179618824208 1
1.94373860071209 1
0.775486679238326 1
1.03298147243463 1
1.76141498734048 1
1.16419479487609 1
1.49477775709234 1
1.62974783367604 1
1.55590695016355 1
1.71909461130635 1
1.13470037217531 1
1.00631253153731 1
1.64462480712275 1
1.45009376236853 1
2.01284328022373 1
1.73800949391191 1
0.968239171944126 1
1.32906928907086 1
1.87476277663015 1
1.18219042197039 1
0.899601856402811 1
1.29269718061582 1
1.60518649498069 1
0.96058932062894 1
0.841885149613061 1
0.950273895577505 1
1.21378655056063 1
1.19527460793528 1
1.44157169031579 1
1.3110198114415 1
1.49535398240543 1
1.42002978351447 1
1.57057524262778 1
0.943539992763986 1
1.41050639195416 1
0.964622969123882 1
1.16421591884219 1
1.21020228713638 1
1.52465669214636 1
0.758221917693578 1
0.865749024630752 1
1.08740899027954 1
1.00148552318455 1
1.11394441713974 1
1.21909785969898 1
1.17178175747275 1
1.06819880281426 1
0.451454054739637 0
0.983572610606507 1
1.37661374630413 1
1.44425939400887 1
1.45624223721769 1
1.4419200427737 1
1.965253728634 1
1.33599251809884 1
1.36988610809784 1
1.45063442522135 1
0.497425972159274 0
1.54450176734464 1
1.93028054647239 1
0.919259125278838 1
0.982126786023933 1
1.68095049826098 1
1.23918439634431 1
1.38783479553075 1
1.43827209639362 1
1.93643627981734 1
1.88308669859786 1
1.2540297214336 1
0.96077541653733 1
1.75700306919307 1
2.08122080511116 1
1.76418806957993 1
1.23396802741187 1
1.97810105986841 1
1.14883475460661 1
1.07165683778092 1
0.853974922020584 1
0.611960341996221 1
1.51852434092923 1
0.773350425985865 1
1.04265632451397 1
1.07233075602273 1
0.932230288223725 1
1.85924953962597 1
1.33596514821766 1
0.753770159332588 1
1.88322474081316 1
1.51153287297077 1
1.05548319943752 1
1.48267103580047 1
1.12535078074554 1
1.29751435056515 1
1.87484377717529 1
1.3673046729718 1
1.77963224384316 1
1.55402405255671 1
0.554435096737001 1
0.931061126220982 1
2.2245582507034 1
1.76599986497227 1
1.30839764391918 1
1.38874616302764 1
1.73327870511197 1
0.78701011142272 0
1.5769291350538 1
1.13285826094909 1
1.55612610385279 1
1.63856527062827 1
1.40060019257333 1
1.17466294641653 1
1.52558371812404 1
1.0359676895047 1
0.909359570878245 1
1.2994222620184 1
1.5857086730645 1
1.39098147212744 1
1.13562519108069 1
1.78804459717603 1
1.36577333294138 1
2.05126595630048 1
1.83689998284203 1
1.35199775640501 1
1.40516493150098 1
1.29879204128267 1
1.39732262621182 1
0.710886581313445 0
1.21585212223609 1
1.12027817614168 1
1.40645221522541 1
1.1966916687265 1
1.80224786892 1
0.789795625919818 1
1.49573531431997 1
0.634072877774889 0
0.834139334525776 1
1.49354916058652 1
0.469360013559322 0
1.91968997581715 1
1.81921722701924 1
1.15519131909099 1
1.81944321831237 1
0.546241903610468 0
1.92313568381631 1
1.73680691842769 1
1.00234325253051 1
1.82502344923372 1
1.04888584176577 1
1.32547683463407 1
1.39902270438169 1
1.5754659830239 1
2.52557805885499 1
1.41102324628692 1
0.76979213077075 1
1.04282365538149 1
1.95279501075549 1
1.39403658389469 1
1.01678844725034 1
1.77814343983202 1
1.33139921482567 1
1.93618509204349 1
1.66722831468804 1
0.777765922044854 1
1.69047117614382 1
1.30122721933375 1
1.03381961605762 1
1.64308282923916 1
1.54542587031054 1
1.22304743046017 1
1.48134344994452 1
1.39126660835969 1
1.64994900456485 1
1.48599844477806 1
1.12338344199513 1
0.983055847095475 1
1.31777957596039 1
1.34140827967594 1
2.01957260055779 1
1.51777122368431 1
0.966052624754745 1
1.11028144982956 1
1.82533523792578 1
1.44533517078454 1
1.38036328672381 1
0.726182678231863 1
1.19739543590792 1
1.93608215480997 1
0.823809075384811 1
0.979416414699607 1
1.68403887271646 1
1.09449685772647 1
0.568332132957383 0
1.33291168648621 1
0.457832233559835 0
1.28988352122685 1
1.19702694627099 1
1.56685930565915 1
1.60679413489402 1
0.885538332741036 1
1.06368153676447 1
1.51712554583241 1
0.993917264787963 1
1.31308301232176 1
1.05666217106182 1
1.31588545587335 1
0.936394561410927 1
1.04309770208085 1
0.866880139437228 1
1.33315936839749 1
0.592055029912728 0
1.01959440351073 1
1.07328072360251 1
1.40637340948501 1
1.23763013814591 1
0.321177729759773 0
1.42829762162044 1
1.26640819559414 1
1.91126288098258 1
1.10267406668664 1
0.937996553796302 1
1.27430611142472 1
1.07819784864917 1
0.706014202791253 0
1.64579822209352 1
1.53595095616595 1
0.671721078251734 0
1.26572494606575 1
2.15358120289376 1
1.10546528396278 1
0.816716680624749 1
1.29814726273546 1
0.953442746514167 1
1.48365222598536 1
0.848924342798492 1
1.56332795488381 1
1.83111334630184 1
1.02534076184139 1
1.10680596357428 1
1.13955137051425 1
1.42350804678307 1
1.84629413127704 1
1.39447727823438 1
0.804451440239348 1
1.59297849896273 1
1.20048494507846 1
1.408485364774 1
0.675660632356964 1
1.39836647426562 1
1.64563986931717 1
1.42902730692213 1
1.56462155682411 1
1.48883374342785 1
0.211898712504663 0
1.40451647331446 1
1.49420566756626 1
1.08142370128282 1
1.86089568050324 1
1.73454153933119 1
1.42542974697978 1
1.25285740843483 1
0.749036545299033 1
1.17689381698614 1
1.04772231260121 1
1.06149425421357 1
1.47051495471961 1
1.06889417351154 1
0.614497197678469 0
1.36668517199652 1
1.66627407785293 1
0.958516751666267 1
1.59098467089831 1
1.6080405762171 1
0.929369182041935 1
1.50752441201119 1
1.03363251617953 1
0.87974324163639 1
1.60560164418584 1
1.87762897984451 1
1.23542140554293 1
1.80123148017294 1
1.3635713396481 1
1.37671895776476 1
1.44644751991426 1
1.32451079754908 1
0.639973071006584 1
1.34906391884524 1
1.949015601057 1
1.10909972471042 1
1.24016287778016 1
1.62392343960915 1
1.38364287876845 1
1.4185822263966 1
0.58357569913609 0
1.29331572075967 1
1.54962567831377 1
0.739654192498565 1
1.49307736831618 1
1.05725089270111 1
0.969969227447021 1
1.80313827417879 1
1.1721880881366 1
1.84878286738503 1
1.3052171039043 1
1.03508943276797 1
1.39134352771894 1
1.70091445351188 1
1.82961358908795 1
1.281760031802 1
1.51865211964221 1
1.78321813104283 1
0.896485843047476 1
1.57247568233987 1
0.934830130648151 1
0.948831876808887 1
0.53886232551036 0
1.43137694078343 1
0.702124742468362 1
1.22270106656401 1
1.02492674427424 1
1.59629207323471 1
1.21868874189138 1
1.18507223557694 1
1.04784527943202 1
1.67577094578063 1
0.594058212210887 0
1.97651698758279 1
1.23986060177061 1
1.45888635926137 1
1.205570698535 1
0.901785478013104 1
1.23465017113518 1
1.42634476048118 1
1.47984687270391 1
1.14245172752055 1
1.30436259963299 1
1.5872844430824 1
1.12468768900313 1
1.36818640522623 1
1.01964483828839 1
1.55996584388715 1
1.45162925558122 1
1.18826964870788 1
1.07231315832849 1
1.41558384826457 1
1.81499895485437 1
1.18115731645472 1
1.91939087161149 1
1.48717352933043 1
1.63499624409477 1
2.39789105998632 0
1.17958258496718 1
1.64272208995752 1
1.6448323910512 1
0.445659395575272 0
1.501391716507 1
1.60405199142385 1
0.7212958655547 0
1.19976070864523 1
1.5022185090517 1
1.17199982502024 1
1.35707505171736 1
1.06304039442089 1
1.01192178138275 1
1.4005808297364 1
1.17259872547355 1
1.87918631155729 1
1.10953782910574 1
1.63881785371433 1
0.938130107114352 1
1.67823354075306 1
1.56699337369323 1
0.957998348971037 1
1.75310594636139 1
1.35708545444373 1
1.20314923019594 1
1.99297769794846 1
1.08942281269128 1
1.33393312367818 1
1.01861212404816 1
1.34224651614197 1
1.93266264812649 1
1.54919970890033 1
1.53725089996127 1
1.28247882237343 1
1.0663898075795 1
1.6674881041206 1
1.2603116211344 1
1.92746296095847 1
1.19829223984728 1
1.8310771876032 1
1.5802815170961 1
1.33453490869473 1
0.858111035062 1
1.22135525544315 1
1.10179599824429 1
1.40614986896303 1
1.59693662674232 1
2.27068368378932 1
1.35808104354662 1
1.55850315380487 1
1.23675036965745 1
1.20653289999199 1
0.938838511213182 1
0.533558495027716 0
1.28015378080868 1
0.770793117172954 1
2.05568306881271 1
1.32983008912341 1
1.49261027735289 1
1.20154816834643 1
1.53328624716254 1
1.99281207811332 1
1.54758151417356 1
1.21014307694676 1
1.59378193119361 1
0.833636212878314 1
0.743557451301271 1
1.18511668163482 1
1.2457423303429 1
0.920195814679847 1
1.20349742332503 1
1.55660267907635 1
0.999702571931598 1
1.14511784125902 1
1.32749498803728 1
1.20684462647244 1
1.50003983825362 1
1.18539136810649 1
0.94254515103457 1
1.87732876736385 1
1.87875804841769 1
0.952075444402647 1
1.92119861895511 1
1.23180888988486 1
0.999849389827149 1
1.65328869123403 1
1.25919819925404 1
1.58393895503638 1
1.55427572151221 1
0.537463602165228 0
1.31290559245002 1
1.45362371696342 1
1.71076383875557 1
1.50482056397848 1
1.7670092985097 1
1.67314375690664 1
1.69275307016497 1
1.68666173054208 1
1.69775717013416 1
1.36651156248845 1
1.23644466820901 1
1.58707275746411 1
1.51554377459308 1
1.61757270130445 1
0.750987726258448 0
1.05708120283338 1
0.40142562467289 0
1.49093214883892 1
1.61606134372241 1
0.6401689305475 0
1.27877936572281 1
1.31252539891782 1
1.3561286762047 1
1.18435248957358 1
1.61599595837278 1
1.63493397674422 1
1.41635831191047 1
0.862833974958019 1
1.54472643897997 1
1.5535951014544 1
1.23114866482243 1
1.68226612735531 1
1.30541048696864 1
0.663177333761334 0
1.47087922336179 1
1.34470420454127 1
1.03611622937493 1
1.14414255773698 1
0.977858053314135 1
1.28459426542528 1
0.973728729477131 1
1.75816147328362 1
0.612286270381598 0
1.36604824554852 1
2.06894368668601 1
1.54800314853823 1
1.16893682150011 1
0.987297701747922 1
1.5238190183042 1
1.83468202867411 1
1.36614927222263 1
1.00386324149541 1
1.39769001958505 1
1.52150963983168 1
1.04638823918968 1
0.599481196716976 0
0.808361770908225 1
1.64000173358128 1
1.12693204262779 1
1.39372204428823 1
1.26715621623061 1
1.62196109851488 1
1.15790071770745 1
0.674355871444774 0
1.21694053154125 1
2.18054162344273 1
1.0134980923486 1
1.38454084452119 1
1.12721733130951 1
1.54177713447081 1
1.25619735294785 1
1.20587889052016 1
1.64227681907115 1
1.35815485112674 1
1.28331477405768 1
0.912363774388829 1
1.1280525945511 1
1.13056647728419 1
1.96074101462389 1
1.32007155505103 1
1.57038087089826 1
1.50932573860519 1
1.36260759179651 1
1.61070920147181 1
1.35703429965233 1
0.751800137422128 0
0.962981357648815 1
1.3294403113738 1
1.2754221120876 1
1.48033655071777 1
0.702434056525694 1
0.995233960421382 1
1.41821204195686 1
1.65169936816488 1
1.09285130512125 1
0.35776759359277 0
1.9099873851815 1
0.700104629046433 1
1.45446008808102 1
1.28105198532168 1
1.14095362703081 1
1.0603847551879 1
1.40505065746499 1
0.933564440423682 1
1.65513789572882 1
1.22651047895939 1
1.28206009403995 1
1.39830766543558 1
1.38632874419728 1
1.62881578907812 1
0.746223462622403 1
1.90678642673986 1
1.7637997432992 1
1.28363160041797 1
2.06889959706884 1
0.770506131407374 1
1.47603060857571 1
1.51994163654458 1
0.816338163577568 1
0.976251247343966 1
1.84822172738918 1
1.23549991322674 1
1.23250769732239 1
0.982919006069772 1
1.44267492727976 1
1.56850770153917 1
1.7194083524824 1
0.717784914137369 1
0.958180732035458 1
1.11376029986421 1
1.43979907232477 1
1.28451618435237 1
2.03107484781205 1
1.32161566255541 1
1.71026992246708 1
1.41185666932276 1
1.17638118364813 1
1.65691474974376 1
0.687867444533227 0
1.58370788844232 1
1.10338367041537 1
0.610262138378779 0
1.77735608307162 1
1.54183569908928 1
1.3667116799201 1
1.04400512376917 1
0.982075494572986 1
1.0007452197346 1
1.74793514726488 1
1.41643340348133 1
0.982655260423898 1
1.05423107532345 1
1.55032706167217 1
1.71875087382076 1
1.29521955303939 1
1.53539227583632 1
1.28296303894737 1
1.32684248159053 1
0.890803091429106 1
1.41840541027919 1
1.14175924196081 1
1.20510225232564 1
1.17479077792834 1
1.72246282456845 1
1.76868692659307 1
1.30505747763073 1
2.08553156082091 1
0.744707646959824 0
1.33508602168259 1
1.39377587491018 1
1.50761883264409 1
2.14771787728342 1
2.05174796173345 1
1.21556978783228 1
0.930200670335496 1
1.56790075105479 1
1.42296407150196 1
1.43076516806235 1
1.30626401835119 1
1.07859068686612 1
1.38852101846288 1
1.94411806389692 1
1.68602907335127 1
1.75265349021853 1
1.18181295375396 1
0.516821319439851 0
1.57575064666628 1
1.03060788077302 1
1.34843349630485 1
0.85092220209264 1
1.39125067276617 1
1.30433473167761 1
1.8114145570969 1
1.55864530072439 1
0.797991779180862 1
1.51440195340763 1
0.883156397050285 1
1.90791705071798 1
1.42908073609159 1
1.48012393861807 1
1.22387621254217 1
1.36817224549185 1
1.24308205965521 1
1.94216019122026 1
0.839780484843918 1
0.993371167512066 1
1.6910113752616 1
1.02426128394264 1
1.41600963104632 1
1.15211787951665 1
1.05849241872483 1
1.1036718166655 1
2.24849488350881 1
1.32822137277426 1
1.45270863527941 1
1.77104731538091 1
1.30920642190753 1
1.78909583041909 1
1.6245382007065 1
1.24360225549591 1
0.653506490136467 1
0.972285828509279 1
1.12212483569167 1
1.8313307725932 1
1.42072131129013 1
1.13484171306139 1
0.981733712719204 1
1.65962548798988 1
1.85000200268203 1
1.97751217292583 1
1.91109079986259 1
1.70501405408312 1
1.57070274217621 1
1.30583188584869 1
1.45132974706185 1
0.473223629993081 0
1.35353980280823 1
0.769834055377042 1
0.551577995897632 0
2.03334187535602 1
1.65475379489648 1
1.42231818543983 1
1.90951462966491 1
1.16414085546834 1
1.35912627955799 1
1.27341595143966 1
1.01498938429242 1
1.12210683567383 1
1.56441574408647 1
1.17862439010281 1
1.17133008378263 1
0.741320342045153 0
0.760460419348892 1
1.01147081187531 1
1.48551632172863 1
1.68266475648803 1
1.17814099295457 1
1.42368515577231 1
0.591489724777639 0
0.718624289398032 0
1.63170394709176 1
1.32990425061571 1
1.36655566260916 1
0.710390020814627 1
2.22901370031123 1
1.14298711006018 1
1.06491220956772 1
1.40642443470853 1
0.75219713163691 1
1.77985706881864 1
1.14155443036087 1
1.58097068368175 1
1.21581593880839 1
1.75412890187913 1
1.83623206827643 1
0.895947111101702 1
1.32553920166782 1
1.03458489948435 1
1.696691188086 1
1.50208178185743 1
1.51938346774443 1
1.47459633606213 1
1.44981353736439 1
1.74982736918472 1
1.66812089949503 1
1.38808113106847 1
1.27014431433716 1
1.46125172262339 1
0.726056244856978 1
1.05590021074177 1
1.98197614916875 1
0.755809746503152 1
1.20194558434755 1
1.81882072585426 1
1.53793041926659 1
1.19462333354501 1
1.18781866243736 1
0.673805264775286 0
1.79032422190337 1
1.09820606140505 1
1.27091122719819 1
0.991984620656452 1
0.72467000446143 1
1.77318428094465 1
1.78606994687671 1
0.593747072204319 0
0.957794850911369 1
1.37091051647501 1
1.81862468280494 1
1.9223315335117 1
0.950827120910047 1
1.30587572508699 1
1.19994716731379 1
1.59963143626846 1
1.62201139620686 1
1.09359594719924 1
0.833992964164949 1
1.09100574030366 1
1.22182199715689 1
1.8029650477707 1
1.34366448121567 1
1.37849510980017 1
1.43337381749691 1
0.64939901112862 0
1.56055323854725 1
0.911124792781662 1
0.997388304829168 1
0.989116007235012 1
1.18873881117632 1
1.33832497579804 1
0.707754812752026 1
1.48151625884891 1
1.3134034095334 1
1.44273145016492 1
1.34926582937991 1
0.861588382988772 1
1.51168633458734 1
1.65683979787905 1
1.35299850188147 1
1.05864182199195 1
1.41335999755196 1
1.27834252209923 1
1.22324660065877 1
1.41238107672505 1
1.09303643997517 1
1.11218787244939 1
0.880265603306573 1
1.41264453513653 1
1.4299815551266 1
1.62705453852712 1
2.31719289914299 1
1.14636963292618 1
1.07818010061427 1
1.36021299528277 1
1.36491762064537 1
1.41959617641277 1
1.08068615339384 1
1.84404480472153 1
1.68487346758253 1
1.58298393051297 1
1.43366367291097 1
1.77589474913743 1
1.83876101570274 1
2.20690877035063 1
0.742694140881861 1
1.08275464641007 1
0.977617488876571 1
1.57244185213411 1
1.47153403271057 1
1.3245170238113 1
1.37601701272538 1
1.25508286220142 1
1.28548455204864 1
1.07095786715799 1
1.46674632327501 1
2.08602547772576 1
1.42553630664622 1
1.79980883660307 1
1.50006081324877 1
1.58157656395488 1
1.85134327960598 1
1.76992139952232 1
1.49979490425502 1
1.90987867393524 1
0.784239475111653 1
0.913794479777678 1
0.851049908914626 1
2.15957284609695 1
1.05587121260961 1
1.22985579071929 1
0.662389289303901 0
1.27758732885099 1
1.00887910988817 1
0.976077635839058 1
1.26810047337688 1
1.76288809353064 1
1.93305593069373 1
1.63900365100337 1
2.10239559436858 1
1.35189956621509 1
0.84355621834302 1
1.24168894418554 1
0.826116438485693 1
2.04948713027319 1
1.50670374476201 1
1.85868823109647 1
1.66141614242682 1
1.08207378973591 1
1.49745835033201 1
1.31796258487923 1
1.66602901597027 1
1.77391513386061 1
1.38948159890652 1
1.70275068599694 1
1.26496459153339 1
0.987255312271277 1
1.19078383110795 1
0.68183332749133 0
0.972271426816482 1
0.968754381622753 1
1.5798707788338 1
1.28815302068464 1
1.21261411567847 1
1.33978040675058 1
1.53211220661991 1
0.898873778812885 1
1.27919121454773 1
1.67833940289231 1
1.59479192603425 1
1.12191030930136 1
1.33809789601725 1
1.56671447131898 1
0.986729037932353 1
1.80289517167968 1
1.39513597233284 1
1.37853208854434 1
1.06350032494518 1
0.952419328598626 1
1.05725909113972 1
1.29863429580906 1
1.98987977912165 1
1.53413698594226 1
1.21938526646567 1
1.99185637760654 1
1.21012006705826 1
1.51719853651895 1
1.5102821389494 1
1.00546524396957 1
1.66506635705315 1
0.900973813847924 1
1.59391380007593 1
1.22142681649154 1
0.924125916549657 1
1.70996075676594 1
1.37631079060992 1
1.30535443413862 1
1.84337721261373 1
1.61647992972273 1
1.28328639732342 1
1.08470711888021 1
1.11667447963866 1
1.55747234142211 1
1.26590014476845 1
1.28463283855842 1
1.13870900290216 1
1.51153062805333 1
0.965556038936493 1
1.07878036683236 1
0.990154429275316 1
1.74601340079748 1
1.84914631459372 1
1.35598961146966 1
1.01475108332224 1
1.90619758449353 1
1.08602628041875 1
1.54172854172024 1
0.975667355777247 1
1.43461417006333 1
1.37507917460477 1
0.874400455179305 1
1.0620627412449 1
0.993064662462463 1
0.941868815038033 1
1.49990266669926 1
1.17334045424819 1
1.62069878791008 1
1.08291806143836 1
1.65050262641584 1
1.39150224382878 1
1.07243903507913 1
1.08103255563072 1
1.36259585205449 1
1.16829045488381 1
2.48843029084582 0
1.24385772174602 1
1.94110119001303 1
0.86241015331359 1
1.52975163483229 1
1.75077290076538 1
1.60427332499751 1
0.73572269449203 1
0.958465271727529 1
1.26945078552139 1
1.66583185719505 1
1.44880161884845 1
1.62673776479728 1
1.27461982346335 1
1.82076401007086 1
1.95623249542663 1
0.948881386498012 1
1.47631876187359 1
1.55370855114484 1
1.2602980939452 1
1.54448842059294 1
1.10917781469402 1
1.02513125249776 1
1.24819762861282 1
1.25131499070402 1
1.26252610704941 1
1.05387046811155 1
1.67517609546509 1
1.25594624602994 1
1.7504517197851 1
0.993701283243965 1
1.74931726180696 1
1.21621459680213 1
1.10664990505854 1
1.5256018731536 1
0.805668081774743 1
1.18772453455508 1
2.1237289896096 1
1.3617706435602 1
0.948364722954362 1
0.984190940174869 1
1.68184156419064 1
0.715963799404648 1
0.76093262991561 1
1.15968096715228 1
2.14778328174871 1
1.46691752361816 1
1.74889733221897 1
0.905199874566426 1
1.70714867367384 1
1.4967179609293 1
1.23394635374659 1
1.22157299856187 1
1.38044064145408 1
0.843794755480728 1
1.16626993159788 1
1.1026317945841 1
1.48886755308691 1
0.962475281875614 1
0.995837238351513 1
1.42306142489417 1
1.27386507764584 1
1.62337716611616 1
0.93266897553923 1
1.07767780873084 1
1.07822404695539 1
1.22722590290949 1
1.39036236974481 1
1.23744582253337 1
1.791993405534 1
1.64783020027391 1
0.761242484477207 1
1.32685786683577 1
1.54061134411929 1
1.61112712991826 1
1.03147953430506 1
1.60290579488059 1
0.9660747005387 1
0.873540346034137 1
1.61447360197 1
2.12636833746475 1
2.00576801226714 1
1.14310246633142 1
0.971731370856877 1
0.767602016321502 1
1.41899992350269 1
1.1471083687526 1
1.24711198880919 1
1.36229058861305 1
1.70814580650031 1
1.80862848121154 1
1.29569574741385 1
1.85256100233928 1
1.54301995725136 1
1.26267320041339 1
1.08922169563311 1
1.33605857654889 1
0.962709530074073 1
1.68192330034148 1
1.0554212399592 1
0.808807827819993 1
1.35752157126068 1
0.93393230368922 1
0.873202269661458 1
0.905374833725709 1
1.07222345013755 1
1.5542271908397 1
1.18412111088729 1
1.43419196315822 1
1.4113532653759 1
1.0010041054736 1
0.709054026138781 1
1.33952793462274 1
1.58396440525856 1
1.42807046283541 1
1.7165357086287 1
1.83806501670569 1
0.919524341248515 1
1.2276381292652 1
1.57246882038619 1
1.13878655425461 1
0.975816136384561 1
1.65399580082064 1
1.42910354660566 1
1.05901389731883 1
1.32578568008783 1
1.18055528863867 1
0.958366044585617 1
1.41916576522652 1
1.61361204292058 1
1.55187818454964 1
1.28997100257374 1
0.460355090385915 0
2.16135753117726 1
1.176897750752 1
1.16392853404331 1
0.951657558647568 1
1.57420247215928 1
0.944242753748599 1
0.707608564844258 1
1.79943361114996 1
1.13637800828401 1
1.55336179769087 1
1.51382043078461 1
1.556584677507 1
1.27045408670609 1
1.04440967515589 1
0.987458586203475 1
1.8480870894372 1
1.87868260377074 1
1.20221059704953 1
0.860154908843127 1
1.47536045941151 1
1.41610034147732 1
1.1538376844196 1
1.47398970583613 1
1.78664129051476 1
1.48243610964515 1
1.58811582935046 1
1.10392653916336 1
1.49042402649096 1
1.37250741214182 1
1.32584061948136 1
1.81174704288251 1
1.33980068542357 1
0.908806163282564 1
1.97028165310494 1
1.40360708382967 1
1.22928753929959 1
1.22412665816602 1
1.11020471369287 1
0.663906574169117 0
1.08678924914557 1
1.50408126853789 1
1.790431769041 1
0.745023202325001 1
1.22076351537206 1
1.00708808976343 1
1.76846790810582 1
0.0377224720117676 0
1.46768661863712 1
1.41431119361642 1
1.17813827014734 1
0.440411785507656 0
1.89099491970325 1
1.76824467277965 1
1.4780655108578 1
0.825729527655076 1
1.0747343809435 1
1.08917987387506 1
1.42127979088724 1
1.54058051194941 1
1.16713592386203 1
1.75857653371199 1
0.87124980254574 1
1.15676521459678 1
1.23952829256897 1
1.38109336798369 1
1.69134587596965 1
1.10722760261927 1
0.986951240229473 1
1.03030849204311 1
1.41838033562622 1
1.66884776982597 1
1.68156974507118 1
1.04937354872575 1
1.30887240292531 1
1.1344875322649 1
2.03948409200804 1
0.912770458860695 1
1.54312948543754 1
1.03408038569659 1
1.00625497554532 1
0.447407154591447 0
1.17642389463202 1
1.51940616972206 1
1.35131905531573 1
0.334121540554172 0
1.4717780004083 1
1.5150534180141 1
0.97515367236635 1
1.16883273116913 1
0.99389092652537 1
0.850875344755068 1
0.952321423096145 1
0.707991194458343 0
1.40956771049647 1
1.88636123716119 1
1.0731483259782 1
1.1350954923225 1
1.56687216552449 1
1.28061522656986 1
1.6445720093786 1
2.018498261436 1
1.21107638866582 1
1.94071501184802 1
1.07260452100009 1
1.96957968131402 1
0.893471640848864 1
0.792499599583404 1
1.88916701639249 1
1.32507435450408 1
1.54451041901355 1
1.20962529574736 1
1.35148043157831 1
1.06044695631823 1
0.868887890549748 1
1.1825110071606 1
1.66939435211801 1
0.564430049197724 0
1.30249570638782 1
1.68295017973143 1
1.35937998089062 1
1.77881987198026 1
1.93279496626014 1
0.957897037273601 1
1.45210946677999 1
0.42758054974122 0
1.81263357967741 1
0.44775533990592 0
1.07157809623329 1
1.46103513979795 1
1.61028528069369 1
0.733157975647208 1
1.50417447507717 1
1.32907838244265 1
1.72445487373383 1
1.72378840173523 1
1.26802006828093 1
1.35141585030316 1
1.01353175622129 1
1.88071168930593 1
1.45187110722772 1
1.82454692187633 1
1.74591881178267 1
1.21517915263089 1
0.82635982018262 1
1.43711187832003 1
1.05674611493529 1
1.44834936782088 1
0.803802270827101 1
0.9329301884509 1
0.5474359003984 0
1.28433789370688 1
1.54916471942996 1
0.921842457898185 1
1.41298209829031 1
1.04469367260825 1
1.04772078025779 1
1.15569754882655 1
1.43650604872662 1
1.57970361839653 1
1.17666160246882 1
1.13568475640879 1
0.674304861439445 0
1.02867404702441 1
1.26257729831344 1
1.35345149206233 1
1.41421967924624 1
1.43695816216663 1
1.27894995976918 1
1.09102991569307 1
1.68264421997429 1
1.29802918874523 1
1.66442267474141 1
1.4025903064569 1
1.85900776753612 1
1.54071187825652 1
1.35833998097222 1
1.31321885723628 1
1.54081692702846 1
1.05892801344004 1
0.766285989567581 0
1.29639889539533 1
0.820773189629025 1
1.44645859865067 1
1.12367396801075 1
1.69606414867163 1
1.78044286987985 1
1.86229946561705 1
0.852201135813891 1
1.97316914239121 1
1.33484846608678 1
1.10065799376615 1
0.997322733527757 1
0.951960855660122 1
0.600115347222914 0
1.48755836720707 1
1.38493715945635 1
1.06469495291211 1
1.24435259148598 1
1.7472058574005 1
0.965179568296927 1
1.50793921052184 1
1.56383627162755 1
0.754228301496107 0
1.20527308130165 1
1.81121256313649 1
0.666024753209793 0
0.970546006204718 1
1.16536272543193 1
1.47522356796303 1
1.45919088055476 1
1.31140760536679 1
1.62259173024003 1
0.996170411745456 1
1.56099238286955 1
1.52229171548335 1
0.836350820965109 1
1.25369146049093 1
1.50029997890813 1
1.1200127196146 1
1.24582819289451 1
1.34965975027148 1
1.08802734763157 1
0.96191292247381 1
1.43370920850572 1
1.38482104084045 1
1.45111824786763 1
1.31594485361375 1
1.04590867769736 1
2.07365297727488 1
1.49121629730293 1
1.41499500150512 1
0.631447137280896 0
1.67425778068586 1
0.45880184980708 0
1.09858846638777 1
1.00742475676911 1
1.41977042661986 1
1.58200228104332 1
1.17462369337993 1
1.56753262899522 1
1.0475081089125 1
1.49610582633713 1
1.60665423612904 1
0.452042410931649 0
2.01628851455202 1
1.00498388837286 1
1.60950032983125 1
1.13687753453314 1
1.36271234473464 1
1.2663146304595 1
1.74379389056534 1
1.62650125182582 1
0.913293302162593 1
1.06614807958811 1
1.55353940028735 1
1.62449135842173 1
0.913665806265036 1
1.03161554056284 1
0.721571565041307 1
1.37643755428297 1
1.72906365807399 1
1.22565785328116 1
0.813000983678179 1
1.67932819969682 1
1.30452131451908 1
1.45474535981535 1
1.33490811380504 1
1.13887692551514 1
0.949959016030975 1
1.16738418715673 1
1.86574368581958 1
1.77629260778655 1
1.66165014346257 1
1.44861273798131 1
0.702837243949814 0
0.564640066901373 0
1.14339099543601 1
1.17799633534352 1
1.28224307552849 1
1.03987491168666 1
1.18599610349634 1
1.53435902251824 1
1.14090043770482 1
1.73111266460316 1
0.878419781932476 1
1.13121372162087 1
0.911267652100213 1
1.55980605064886 1
1.13636670958586 1
0.729374952743435 0
1.47251300805586 1
1.55762321451301 1
1.76551956875794 1
1.68953650954729 1
0.573881097672313 0
0.810826779968688 1
1.42661797319646 1
1.23250399471158 1
1.18371283803839 1
1.62265712442665 1
1.18776838483307 1
1.9405258576527 1
1.46787569359097 1
1.19034425560966 1
0.667422080448548 0
1.52464688255295 1
0.908270252193117 1
0.867826271346977 1
1.33170251669227 1
1.22464398806373 1
0.940669950128195 1
1.38246483021624 1
1.86803170775823 1
1.68250999490791 1
1.52747658052299 1
1.11617147343438 1
1.26874809514558 1
1.17590199271016 1
1.87199561130448 1
1.10534054880657 1
1.31546951441459 1
0.785187827020426 1
1.73793471583707 1
0.903538495691605 1
1.02934801276493 1
0.721668468151098 1
0.972393188384885 1
1.2570777303517 1
0.819228582270081 1
0.781882959958102 1
1.11742925225557 1
1.27469344973651 1
1.45867802303134 1
1.14121589576775 1
1.24708375969209 1
1.55962545404083 1
1.66544741421256 1
1.84737682827264 1
1.05736199919206 1
1.19444476928174 1
1.76408830517961 1
1.55082880593959 1
1.13080824457137 1
0.662866159093408 0
1.46220231511058 1
2.31418884897947 1
1.09684954200638 1
1.97480813036266 1
1.43315557628342 1
1.22001747230803 1
1.07151814152772 1
1.23800013032566 1
1.04547148546592 1
1.86165473579505 1
1.00171833992851 1
1.63169465118297 1
0.820490647005673 1
1.43110002961989 1
1.34850128206112 1
1.75279416851438 1
1.47747001585716 1
1.74936919763347 1
1.52650583679763 1
1.84515580876559 1
1.44807019045312 1
0.998857268721726 1
1.29070491098246 1
1.40997117175196 1
1.59653107991979 1
1.32523177063436 1
1.44129974457342 1
1.40010078429826 1
1.7674509514768 1
1.78025028532189 1
2.2956025868943 1
1.71371001500692 1
1.36139571054125 1
1.02789829624108 1
1.30373152003539 1
0.883867892920177 1
1.52099950700444 1
1.55949878666219 1
1.07740863803697 1
1.40556828809156 1
1.18063976253511 1
2.21569998682346 1
1.68107260634178 1
1.50522082280296 1
1.07824766114301 1
1.26427956988836 1
0.641956923028939 0
0.811108433084337 1
1.40283891464791 1
1.15256511683183 1
1.23239668230266 1
0.920904658360731 1
1.56875020150148 1
1.34533654007874 1
1.7998648322148 1
1.0265795574387 1
1.70521301858882 1
1.0629482806576 1
0.793786589406805 1
0.896553148396502 1
1.05193924578542 1
1.39018846381815 1
1.28086743144453 1
0.909145366546666 1
1.27075851778665 1
1.0610556517728 1
1.61892923434206 1
1.94229066655517 1
1.05751804644005 1
1.98906459854815 1
1.72210565579009 1
1.47921798471207 1
1.96864363566049 1
1.40971784877283 1
1.62605725543036 1
1.64080255865822 1
1.1810622552303 1
1.16344958201213 1
0.705110439218595 1
1.48439743206373 1
1.54638093636205 1
1.33975336739079 1
1.45632357460551 1
1.48418242111963 1
1.89557521900747 1
1.41814876825671 1
2.00635361524708 1
1.28252007364294 1
1.22024539354755 1
0.560725011985409 0
0.773838106047517 1
0.541177470392436 0
1.61377377601445 1
1.28330722119615 1
1.76475071919875 1
1.23056351948268 1
1.76164304323789 1
0.857523422998408 1
0.955104376563886 1
0.754988663582358 1
1.31194035945114 1
1.59962049444571 1
1.54247777287007 1
1.60734501890201 1
1.10527868694805 1
1.00342654096659 1
1.85436043437673 1
1.72051207151503 1
1.83893273533038 1
1.22259141057943 1
1.56165695603669 1
0.552066506542049 0
0.922665859065294 1
1.43752506396692 1
1.25615331153887 1
1.1622132072511 1
1.59764057772442 1
1.41948386246083 1
0.730987190673553 1
1.46266828121981 1
1.52923386464125 1
1.30787899602703 1
0.991997005391445 1
1.0298354613084 1
1.18677840030608 1
1.61055521960675 1
1.43872390290511 1
1.39887943734343 1
0.585783052413061 0
0.728480443637784 1
1.37652090002996 1
2.08270243441806 1
1.41995814323258 1
0.988391166939272 1
1.69263900062025 1
1.58869359172431 1
0.730820832798148 1
0.349874139022801 0
0.932264488312288 1
1.26898540488862 1
1.00964077057217 1
1.60148727639807 1
1.62629763620113 1
1.74396743536995 1
1.41658201216915 1
1.30823573391717 1
1.69874287622409 1
1.10625262537405 1
1.13916070344583 1
2.0041025004046 1
0.875215540095796 1
1.49629431361992 1
0.808938663639333 1
1.70865517800721 1
1.3913033676757 1
0.876918890904981 1
1.25813875453081 1
1.45639232101699 1
1.73327618597701 1
1.33998945730151 1
0.92840980164591 1
1.28124188980919 1
1.91226305885811 1
1.50985540744243 1
1.11375644074558 1
1.49026843571209 1
1.13493569870473 1
1.43434225344073 1
1.62948449840006 1
1.29731472638075 1
1.12441865470996 1
1.10198956171679 1
1.74110447187964 1
0.852152058608631 1
1.32531888553532 1
1.06902005460079 1
1.48834229494287 1
2.50728010439028 0
1.48515277655573 1
1.25351501362379 1
1.3573319504837 1
1.98564927010402 1
1.1457271080769 1
1.26623278564142 1
0.456081799395828 0
1.21999190155293 1
1.89680152414508 1
1.26353053511312 1
1.78097407931461 1
1.78673475011635 1
1.49479130292006 1
1.24704135327256 1
1.9828020730794 1
1.54812385105212 1
1.27425714039979 1
0.941345899356065 1
1.01022567088515 1
1.59842371851251 1
0.424106500496612 0
2.02806063223949 1
1.08389625521367 1
1.14819883487623 1
1.23179760847764 1
1.48095128168105 1
1.93716151244521 1
1.08112331434687 1
1.88735971815442 1
1.5353274977222 1
1.78514937127298 1
2.19186772462414 1
1.34167920905568 1
1.23260340138893 1
2.29655065499715 1
1.46355467906636 1
0.646686589658337 0
1.08080429462397 1
0.902717970634617 1
1.75929089360891 1
1.29405430804451 1
0.420959427444676 0
1.47470892057995 1
1.18583915785511 1
1.78990092644133 1
1.44987731509696 1
1.42576256823958 1
1.41256743223067 1
1.19431666256487 1
1.28472752748036 1
0.963348512732705 1
1.3492692394541 1
1.89773082734764 1
0.981775501770217 1
1.70835667334391 1
1.78801426192673 1
1.35240792267513 1
1.27470725811286 1
0.857382181823343 1
1.10157801350532 1
1.67634080150395 1
1.40869960742937 1
1.03329824362719 1
1.28226306515686 1
1.34171335752394 1
1.72304783085058 1
1.29000979759376 1
1.31125276911341 1
1.56195003056777 1
1.22680941395725 1
1.09841292566576 1
1.89503255817183 1
1.83784151256636 1
1.4481059414958 1
0.975263187223338 1
1.31236324670013 1
1.29049033045946 1
0.818986501084186 1
1.35921629930666 1
1.5164316028913 1
1.33833449635559 1
1.19941089161065 1
1.04489638768129 1
1.36628191245063 1
1.16626402173513 1
0.984895568020684 1
0.949832958624878 1
0.865860215599333 1
0.889800468340195 1
1.624449866211 1
1.19564304484647 1
1.37699361914823 1
1.68227192919058 1
1.22993545397232 1
1.25307153543565 1
1.33899671045033 1
0.836834524908151 1
1.44761895403968 1
1.05646670201919 1
1.63747069834149 1
1.40676720679182 1
1.59820391096943 1
0.94607237675251 1
1.12588802563937 1
0.771879983812187 1
1.91690369981847 1
1.4717945253897 1
1.36066736399657 1
1.35388501425292 1
0.789706027078021 1
1.20974070920739 1
1.24306876876567 1
1.68902514975032 1
1.55116173282571 1
1.41308702359242 1
1.00473449339483 1
1.21022512888233 1
1.01977787498329 1
1.20748813715577 1
0.42678510000633 0
1.07159293102094 1
1.14673848817684 1
2.15527829896439 1
0.774113707797811 1
0.737074831001201 1
1.48374870869794 1
1.43443685891241 1
1.59502863376368 1
1.49344889332705 1
1.07961640341507 1
1.59934078311621 1
1.52959297688812 1
0.993159091283408 1
2.03568172711999 1
1.09272340026338 1
1.58148710137481 1
1.3012177305941 1
0.589391873536031 0
1.32052916348912 1
1.28960568194143 1
1.20616205830773 1
1.09223911266651 1
1.39302919570657 1
2.02986292848657 1
1.30959007030537 1
1.05102293960718 1
1.26822896058934 1
0.525543428349366 0
1.75731603733321 1
0.604574549316616 0
1.9903816446107 1
1.20659641157577 1
1.8720826352992 1
1.37332450994443 1
1.25335373739767 1
1.31725855540654 1
0.866806204331439 1
0.937663013594564 1
0.875406851851459 1
0.804698433533213 1
0.83951133355654 1
0.509175888066326 0
0.961164231837249 1
1.09348370391951 1
1.4041938926573 1
2.07634386242073 1
1.38225782794416 1
0.582530829020527 0
2.06400734967966 1
1.31508254910176 1
1.40803562610698 1
1.23537958274722 1
1.85612140695722 1
1.04815699324864 1
1.48210103807031 1
1.42308839053928 1
1.70347755749744 1
1.91186548455642 1
1.10625631919078 1
1.23789903319692 1
1.45931839192576 1
1.70920523130801 1
2.08306670368459 1
1.66278017258421 1
0.948316928608193 1
1.0733355449709 1
1.04750860491913 1
0.928070337780265 1
1.58254586955654 1
1.11232019792795 1
1.13869913336594 1
1.368252961674 1
1.91079557885335 1
1.48068928708529 1
1.81419480483977 1
1.72350387732861 1
1.14593344833699 1
1.60729125269399 1
1.91440315946009 1
1.0437999134952 1
1.04038289577077 1
1.06332904167579 1
0.924629715146685 1
0.889701086182044 1
1.59081561851566 1
0.93168442989317 1
1.97298601987163 1
0.935950520119716 1
0.570346590807404 0
2.03278769706676 1
1.35491916810395 1
1.59051158629111 1
1.52746424554919 1
1.06383601745535 1
1.298753991839 1
1.17848601397809 1
1.14175165568488 1
0.832881706054617 1
1.14065625571703 1
1.74796296951805 1
1.72054996091652 1
1.46013387355735 1
1.15876764553344 1
1.03424297528402 1
0.825926659273832 1
0.927654838133337 1
1.49006202879897 1
1.55774771350366 1
1.14807975782815 1
1.21096207535269 1
1.03600999572892 1
1.03017402926745 1
2.01499050209533 1
1.99905304808317 1
1.41227766608765 1
1.72146801416169 1
2.20869610013668 1
0.740244605078238 1
1.62944188004246 1
1.40108181901804 1
1.37289366512332 1
1.38444456927827 1
1.46471950061097 1
1.31413295396024 1
2.01011097876214 1
1.37794705271551 1
1.48098922563282 1
1.43278375358198 1
1.47758891036454 1
0.767042431310266 1
1.26741775877539 1
1.34645769282373 1
1.74600028029259 1
1.57530774287245 1
0.958678981733306 1
1.0396665210631 1
2.05275650141694 1
0.910322814763463 1
1.48620708693741 1
1.31317668072974 1
1.57793188703732 1
1.37882413890875 1
1.28324981441344 1
1.94168517972954 1
1.47352172965821 1
1.48514001033492 1
1.39401187014666 1
1.81551555285891 1
1.05552476357803 1
1.63449671066586 1
1.69325400699131 1
1.35576278265227 1
1.34424840433734 1
1.73954685124978 1
1.33457867836726 1
0.937243367980996 1
0.815477639546503 1
1.30079823049757 1
1.43073038136474 1
0.503683659044812 0
1.28753066195929 1
0.980778957926758 1
1.93190619796527 1
1.43185197155354 1
1.43196640629586 1
1.01519945812496 1
1.64668867133377 1
1.29659290376105 1
1.24432165588596 1
1.60557762531197 1
1.63391147440235 1
1.52230356579763 1
0.958714598967965 1
1.58833623996303 1
1.76010983563449 1
0.621109420663694 0
0.861394357235855 1
1.8084689401665 1
1.24663591776903 1
1.07352577773711 1
1.27494972807196 1
1.158218834952 1
1.06879705357876 1
1.07769954859033 1
1.66244890864138 1
1.21367736007072 1
1.27701203662192 1
1.37665922497899 1
0.755207380314174 1
1.40640052804686 1
1.6357877941023 1
1.12613828748949 1
1.65275973604872 1
1.34129437324748 1
1.9013610054457 1
1.80325625262343 1
1.0958537537769 1
1.18198862795331 1
1.31572969004077 1
1.12712918496064 1
1.04479073672977 1
1.18317920543944 1
1.17827827919763 1
1.60199186237419 1
2.16191129098332 1
2.18821429080633 1
1.28989711924626 1
1.95239597598432 1
1.54813899345258 1
1.35884406734334 1
1.5866543535666 1
0.900969125173671 1
0.226545163970343 0
1.91420733625316 1
1.65525147439861 1
0.983725740559854 1
0.787983017936042 1
1.14313779965043 1
0.765299418467072 1
1.09782649699639 1
1.1115247820071 1
0.699794256611759 1
0.880378635242108 1
1.29484111693599 1
1.36312060674307 1
1.61049843260103 1
0.955255368384316 1
1.51623130788982 1
0.934936968716897 1
1.33234163519145 1
1.22281477547654 1
1.23123614872447 1
1.83523948800166 1
1.25150226759569 1
1.46845030516211 1
1.3979922999501 1
1.22693657887895 1
0.996980429680803 1
2.01290165603536 1
1.27421239073738 1
1.85467639676852 1
1.37242671566508 1
0.795638511424666 1
0.951551357823826 1
1.80825965159979 1
2.08548812800672 1
1.50816773505985 1
1.42614603646252 1
0.864224878969751 1
1.81195720356914 1
1.29250552161099 1
1.35742481494336 1
1.49898739546629 1
2.02631299706943 1
1.37131731347492 1
1.34254470063487 1
2.12280075110473 1
1.85233507094431 1
0.948253795794992 1
2.44913794718008 0
1.82849885702157 1
1.8473047028413 1
0.934734966172096 1
1.53734377037906 1
0.910909243144142 1
1.07606468422917 1
1.03898501141768 1
1.43406338793509 1
1.51978457588174 1
1.82350929827623 1
2.32441636744963 1
1.05710097345423 1
0.819704149617881 1
1.55388160042958 1
0.659098314627149 0
1.10406623198573 1
1.44407306769827 1
1.16501997482147 1
1.60512849525599 1
0.635933357482647 1
1.93708928731752 1
1.41608509943424 1
1.11641682484858 1
0.970731786385248 1
1.34098744598808 1
1.10776002306154 1
0.683533535917416 1
1.32909029845149 1
1.32278399283095 1
1.66451407484195 1
1.32593012958516 1
1.0758040176337 1
1.00536649644415 1
1.57372853116961 1
0.912536779539746 1
1.49025874897226 1
1.64415685955331 1
1.4387090689613 1
1.64560497382967 1
1.13073378858144 1
1.36479207467809 1
0.988380312128342 1
1.08776531900246 1
2.27704536944805 1
1.5984904873436 1
1.53282362448853 1
0.923814950545652 1
1.26094029681596 1
1.6752978338932 1
1.38614721526833 1
0.747874108501054 1
1.12075746194942 1
0.902898041341571 1
1.46402655665285 1
1.52966364237771 1
1.87302028787679 1
1.04350675105357 1
0.914417577519333 1
1.20994787844271 1
1.65034719762346 1
1.93886909969307 1
1.13217074458924 1
1.09235344518929 1
0.682269894569376 1
1.46120197104666 1
1.48419227721161 1
1.6471941216091 1
0.434242189936076 0
1.01438421332761 1
0.95700635104366 1
1.22875858799455 1
1.13406135361947 1
1.41827244335596 1
1.30906467505957 1
0.829492516098546 1
1.28408681433877 1
1.08794688939658 1
1.21703189436836 1
0.8490909893484 1
1.32359951766563 1
1.4657935963914 1
1.84828525823866 1
0.977595575043398 1
1.09428226975013 1
1.10641372561337 1
1.56789150371666 1
1.20108251262924 1
1.31943488970829 1
1.80092824865011 1
1.4964125433045 1
1.19957102729708 1
1.33764986328988 1
0.968879829378939 1
1.36690689478518 1
1.1099450020343 1
0.988328748078629 1
1.22967394218562 1
1.26906384051055 1
1.85916791491443 1
2.10467930957084 1
1.09138587826995 1
1.90549060432025 1
1.71129473785806 1
0.692925401185031 0
1.52201310426692 1
1.51360689649492 1
1.41959372781001 1
1.06739368357121 1
1.49959724593749 1
0.762242322599125 1
1.41135132096615 1
2.34401719203479 1
1.06940931496069 1
1.33321715667588 1
1.58118940996904 1
1.37353194894605 1
0.671328273361098 0
1.04866254301056 1
0.869977906699689 1
1.58257740496485 1
1.39314056255251 1
1.78623256806242 1
1.95474054616546 1
1.58271460460951 1
1.32733641404052 1
1.63037483243037 1
1.66833687727907 1
1.70150977571827 1
1.3948905796934 1
1.65141208131731 1
1.31796543072954 1
1.31921896072108 1
1.90567291700068 1
1.20293145695653 1
1.44219729041824 1
1.29372163984812 1
1.77276443708738 1
1.54788769516426 1
0.438525018668641 0
1.19698260221259 1
1.25147371544888 1
1.13247693325792 1
1.5275014148137 1
1.37516687693199 1
1.27335812639517 1
1.52488737936323 1
1.20860596858173 1
0.963361687818508 1
1.36372382929502 1
1.32806797146681 1
1.22881258738915 1
1.87541842671037 1
1.35266067146884 1
1.13931422786844 1
1.05874698089272 1
1.30738760718654 1
1.55129938494956 1
1.07547684930084 1
1.12324386574327 1
1.65302009678674 1
0.436303145028617 0
1.71322355479124 1
1.31842045020517 1
1.57985942308025 1
1.33849512255458 1
1.61661592969579 1
1.30748693254371 1
1.53107973474491 1
1.65341748749549 1
1.11953728500039 1
1.17204203283947 1
1.05458983336314 1
0.91019667249444 1
1.31420188987818 1
1.39771508393608 1
1.49402221476107 1
1.23060398552848 1
1.6244524202065 1
1.86346907807983 1
1.14532543128642 1
1.66815942787103 1
1.1448447872519 1
1.48183380564755 1
1.41541420766662 1
1.51093656202102 1
1.41675458037064 1
0.855216076236894 1
1.80629456490543 1
0.983048649049786 1
1.10117281484998 1
1.50377496432834 1
1.65229896583344 1
0.726546794825109 1
0.653153606641969 0
1.01436117763933 1
1.48810046850741 1
0.463701924909821 0
1.49909559070387 1
1.11959936623518 1
1.50841563725236 1
0.666767214800952 0
1.23693671736217 1
0.983589494495864 1
1.28678087707938 1
1.39586059790299 1
1.27437256472524 1
0.891005163144732 1
1.9923984339103 1
1.22383157449382 1
1.90527702671113 1
2.24286238955407 1
1.02748579788097 1
1.21702466177423 1
0.93039401030453 1
1.02995085046794 1
0.842377752727838 1
1.95275092872044 1
1.32664400939529 1
1.40653439925109 1
1.83929385276739 1
1.58982226866941 1
1.04257491960129 1
0.977266932549236 1
1.13505958197169 1
0.738604335342133 1
1.02200624220608 1
1.1933202086549 1
1.11303749661007 1
1.08239685755545 1
1.27791167948281 1
0.932208217633332 1
1.53857511390765 1
0.665103450984705 0
1.81656380508866 1
1.52296235862429 1
1.08452136856453 1
0.835949612398234 1
1.51071139737172 1
1.12877879103032 1
0.964019139465968 1
1.75868298755231 1
1.15546239620572 1
0.961151388681884 1
0.431920708314135 0
0.711980205432529 1
0.791923669527055 1
1.53016234727461 1
1.68661838056335 1
1.67435337103186 1
0.606001679870459 1
1.33059580772667 1
2.41701439014846 0
1.08014121980566 1
1.40983984354112 1
0.360009943469345 0
1.25473913870383 1
1.33965631351184 1
1.35598907723537 1
0.480027861263855 0
1.58208608004773 1
1.2663067431946 1
1.77522810280634 1
1.66667659064329 1
1.0541144234585 1
1.30728320669 1
1.50126757135757 1
1.18151117648385 1
1.87332410623968 1
1.61154661716316 1
1.39660453961295 1
1.74705728597989 1
0.718152458800708 0
1.19515900327331 1
1.18199412665169 1
1.27579642301935 1
1.16755081334186 1
1.21666970638302 1
1.37481483655825 1
1.02401174648813 1
1.79936628679537 1
0.934716190457162 1
1.11136799491174 1
1.76397616229742 1
0.77044257180231 1
1.62158197454615 1
1.56280794425848 1
0.609428851280592 1
0.961304805776271 1
1.22794656799972 1
1.62234052055005 1
1.47900685395308 1
1.70695873389038 1
1.48958638460372 1
2.46744776326856 0
1.26373620683948 1
1.39864162025089 1
1.59130164814368 1
1.06997848872222 1
0.866593429894409 1
1.51283083309394 1
1.49894422706842 1
1.34977768403733 1
1.27454820454911 1
1.22704602147672 1
1.17511890714819 1
1.42663719716636 1
1.09455709475504 1
1.49605005896292 1
1.21912628571459 1
1.2320572879712 1
1.37378182361185 1
1.54910423945494 1
2.10003769532945 1
1.27965435710512 1
1.16016585637847 1
2.20977140767823 1
1.70229897599704 1
0.876686407119981 1
1.38437262705726 1
1.11923166164518 1
1.57038468965979 1
1.96205273748526 1
1.93559150920434 1
1.35296273977547 1
1.61909487652669 1
1.02140938562755 1
1.13156261333624 1
0.857314214860002 1
0.721011567429463 1
0.89463612911157 1
1.80857201646065 1
1.40393234384936 1
0.831011611600101 1
1.17040419809603 1
0.792816075659175 1
1.58121280185247 1
0.93753748281312 1
1.65594261295353 1
1.46844663136629 1
1.51722976743186 1
1.5667273026269 1
1.18865314627604 1
1.48151712923823 1
0.801789064732349 1
1.15032358829453 1
1.23576595576575 1
1.52507963090607 1
1.26871253346902 1
1.6718496650747 1
0.999775575895826 1
1.00031373372439 1
1.74022489837008 1
0.953646810849238 1
1.60108908224845 1
1.52386189710977 1
1.02767307669022 1
1.17241309385517 1
2.00425904817257 1
1.6061669502446 1
0.902059288808165 1
1.24506719702733 1
1.47420847611577 1
1.76708732066017 1
0.777783330701063 1
1.16777319187512 1
1.10645927706644 1
1.75256350234242 1
1.53658514907156 1
0.982227260398819 1
0.623213249877679 0
1.69770234933153 1
1.66005833739023 1
1.31475615956999 1
1.22867387838773 1
0.795417012634009 1
1.50219036773114 1
0.971319565004589 1
1.02413987092724 1
1.28621998539737 1
1.45795690543706 1
1.44545240792653 1
1.08330988356334 1
2.20512476823098 1
0.586779139235478 0
1.36599316972067 1
1.47003776580183 1
1.33086622181171 1
1.72202230023687 1
1.35715985832015 1
1.67136582795656 1
1.43734360881665 1
0.959034031229652 1
1.79728422283132 1
1.20044167524127 1
1.92114436802182 1
1.68776274806132 1
0.501880924110816 0
1.03460270280417 1
1.7428843372882 1
1.64113608620465 1
1.27498346910182 1
0.936075459712345 1
1.29071763011378 1
1.01657494955635 1
2.75206767842521 0
1.96715457489527 1
1.78158362362396 1
1.54200259288668 1
0.704748071617142 0
0.67451481442728 0
1.32726675668736 1
1.41038711505003 1
1.26724459024141 1
1.6483806258175 1
0.86993062632757 1
1.01796132709646 1
2.04727567863837 1
1.22076334629553 1
1.43962185172945 1
1.715261880926 1
1.42512617476619 1
0.930360898606629 1
1.69061888593076 1
1.98517994915368 1
1.06447271370535 1
1.65109135355089 1
1.38250530224594 1
1.15836813769731 1
0.90034915601188 1
1.50560507676668 1
1.08867443437851 1
1.24093471625377 1
1.45344671640261 1
1.40587698559102 1
1.5085911723778 1
0.903256566661583 1
2.09372708420967 1
0.978980732721909 1
1.37172494388092 1
1.09219875287441 1
0.80787200893144 1
1.36005848598381 1
0.663122564139573 1
1.20288319694302 1
1.54647603191183 1
1.3140869535141 1
1.25328270865216 1
1.82658970317274 1
1.58313202259705 1
1.13942287428128 1
0.612015171061213 0
1.12559751589669 1
1.37792111889198 1
1.61176279135737 1
1.80170180543454 1
1.49655317102213 1
0.989545090320716 1
1.65155496683654 1
1.08376957693585 1
1.40029939842531 1
1.50768507327205 1
0.904987847401167 1
0.981227843108555 1
1.67150466349134 1
0.914724485251177 1
1.25031390837697 1
1.42557744963825 1
0.792901613115337 1
1.46022896487701 1
1.31972806910777 1
0.432012350325203 0
0.744950690049486 1
0.86570501437855 1
1.7032286407724 1
1.31841291365805 1
1.95821588991251 1
1.23729521941638 1
1.14827750573392 1
1.20880732918657 1
1.54124681127999 1
1.75834582163307 1
1.04653314422786 1
1.81683498777538 1
1.26801218329005 1
1.65158726535716 1
1.23851167410747 1
1.6844293590589 1
1.27113376363697 1
1.19940640448357 1
1.8648258494641 1
1.05948065559455 1
1.14431822938678 1
1.30722675730887 1
0.873185279169302 1
1.01806703232082 1
1.76589803470499 1
1.14902190745594 1
1.48563798767085 1
1.67782104906456 1
1.62427552445715 1
1.00149543654847 1
1.2308903429049 1
1.43597167315217 1
1.49105780654195 1
1.51443333187755 1
1.93773013687406 1
1.3580688130689 1
1.98538418444409 1
1.37227616670502 1
0.75974891573943 1
0.624113354260253 0
2.38362388538249 1
1.0206502159263 1
1.0930893290417 1
1.87388422675608 1
1.04981080591429 1
0.874973722073748 1
1.3776144526245 1
1.62221658317649 1
1.11500666113441 1
1.57384690701928 1
1.63354808162191 1
0.914182829045254 1
1.56850557871608 1
0.606456139135404 0
1.4647082935903 1
1.2711165526092 1
1.5760892213827 1
1.34712896703837 1
1.88554295866777 1
0.793473708548066 1
1.80606910269278 1
0.736730727334575 1
1.38686450141531 1
1.06359356242739 1
0.777962820898429 1
1.64089522937457 1
1.37492003445382 1
1.6193044646438 1
1.59215196151973 1
1.20039220242063 1
1.14361858287608 1
1.44323734139253 1
1.35519769730118 1
1.12652649337445 1
1.04877544958525 1
1.57600721267548 1
0.539238356505147 0
0.704412456158548 1
1.03755312951534 1
1.18631379311348 1
0.919556938102758 1
1.19727487123085 1
1.13288864216992 1
1.25795725146708 1
1.66704111781101 1
1.74266794334928 1
1.7056097288792 1
1.4118157277089 1
1.21496753331548 1
1.23306501088709 1
1.13079979424021 1
1.14763276333911 1
1.85147891011369 1
1.83882579336567 1
0.982299896146076 1
1.53000131072903 1
1.19350946026123 1
1.2441859501016 1
1.91086761456303 1
1.76150779210836 1
1.33858808231504 1
1.65309755861315 1
1.32944923789136 1
0.750425507820777 1
1.64367229794391 1
1.52599137817224 1
0.829155009415161 1
1.13229102636746 1
0.497549266411151 0
0.922876651044068 1
1.39195407877496 1
1.29741214009226 1
1.48442681630475 1
1.65069611752114 1
1.63583426499632 1
1.84227440214173 1
1.69768748379551 1
1.65694445635926 1
1.06962660758452 1
1.47111228660966 1
1.59811906531164 1
0.729532875418048 1
1.18544242813527 1
1.07698792651035 1
1.47376974311871 1
1.71250275635387 1
0.916153414383227 1
1.27796961958675 1
0.948122896068766 1
1.55867052033347 1
1.67704435951622 1
1.67142103837301 1
1.08953071868358 1
1.67992005730977 1
0.789213243844614 1
1.54709045465197 1
1.4646573581277 1
1.90427131635172 1
1.44785519190908 1
1.98428066055981 1
1.37851494381125 1
1.24346766774869 1
1.71770707235737 1
1.22293983425838 1
1.14652625610407 1
1.54564865810672 1
0.866108527111542 1
1.73357022360478 1
0.749600040532113 1
0.936653177880657 1
1.57283601560669 1
0.833033020116978 1
0.992218743722926 1
1.7714984429239 1
1.47007869981806 1
1.27804500885535 1
2.21963039342967 1
1.50911941401946 1
1.31981961950449 1
1.66744006322386 1
1.03475999366711 1
1.80874668463038 1
1.51278420151579 1
1.15195595391621 1
1.25033224681233 1
1.53597917577608 1
0.938660016601853 1
0.81188592730702 1
1.60647984414482 1
1.43934709807953 1
1.56885006876063 1
0.950946543865054 1
0.825361613944444 1
1.67072708431091 1
1.25126471340973 1
1.32165143482094 1
0.651453586589962 0
0.871710579791597 1
1.54789485051308 1
1.56693777551253 1
1.71207712169991 1
1.69188657257866 1
0.654970346933746 0
1.46691219977064 1
1.75757830512283 1
1.73253329544759 1
1.80357896913926 1
1.70541690737123 1
1.23735684927062 1
1.54694715487086 1
1.6706529333862 1
1.03137199867021 1
1.05249993495903 1
1.28416493607232 1
1.56743900933701 1
1.59632304394913 1
0.875077016647276 1
1.23340349369468 1
1.42228171928934 1
0.854494636343647 1
1.31759460896291 1
1.3393356507018 1
0.453594801017986 0
0.894671371874138 1
1.52084515849831 1
1.6261918044005 1
1.16460729288559 1
1.56500675006481 1
2.04067726143832 1
1.10738982824645 1
1.77727608318262 1
2.18396197546506 1
0.994401178686436 1
1.74613110566589 1
1.46055887483957 1
1.59723700271055 1
1.49350193463379 1
1.00579834895604 1
0.9224664900198 1
1.95278404799265 1
1.62899083025292 1
1.2813895495313 1
1.3524878578022 1
1.82535909536882 1
0.836637298665662 1
1.7026741281661 1
1.19308382299862 1
1.0679931476766 1
0.935811108459285 1
2.03699066213661 1
1.19108481838037 1
1.34170471079451 1
1.25705055187554 1
1.57073120520197 1
0.860059529439221 1
0.919623845352137 1
1.06647419445685 1
1.3957793280921 1
1.41834860936854 1
0.783624048786455 0
1.13223824425178 1
1.85023552481713 1
0.292870247657523 0
1.07381668681835 1
1.52151181385598 1
1.44518798061841 1
1.44708533558975 1
1.05241231103292 1
1.94672131461132 1
1.09303646102741 1
1.48716053722012 1
2.13638325950547 1
1.55173923779681 1
1.63264818060582 1
0.503868996113978 0
1.36452359268791 1
1.41855421407293 1
1.37817530654599 1
1.05709754090968 1
1.4391423117082 1
1.67143886230683 1
1.13545706695383 1
1.15289015022569 1
1.32422121529412 1
1.78663474704139 1
1.10176367313355 1
2.00334957300867 1
1.07321356795491 1
1.46394616390268 1
0.490835884048772 0
1.15399783074972 1
1.23859527274981 1
1.74754889592358 1
1.94719010320667 1
0.957228718617528 1
1.52661062866675 1
0.851963708934723 1
1.30727819220624 1
1.49712312350987 1
1.63230722725216 1
1.56791227826523 1
1.98656559064648 1
1.60035115001619 1
1.50991011903175 1
0.989849013568057 1
1.390129704536 1
1.09184748744055 1
1.1505830742139 1
1.08789047552444 1
1.94393184000126 1
1.65666577095272 1
1.67729657948665 1
0.874846619647911 1
1.21135900473517 1
1.38606632362496 1
0.84483319685843 1
1.13765948219992 1
0.752188809554087 0
1.65202595625766 1
1.92439973507411 1
1.55192838985826 1
1.34957982137459 1
1.95351091044405 1
1.92085767953077 1
0.669216459308535 0
1.43335069701675 1
1.4638527966078 1
1.66375570342105 1
1.60954585195962 1
1.4398058924093 1
1.34115914123301 1
1.6378084645204 1
1.56608983872468 1
1.60734331373659 1
0.469220023018604 0
1.15940278779098 1
1.08877441448149 1
0.913136315537545 1
1.84861455229915 1
1.05620947583763 1
1.66976328799505 1
2.04269842310216 1
1.91129345397097 1
1.24782391168245 1
1.20484416968133 1
1.31160450448836 1
1.07278275899317 1
1.08947483395001 1
1.30111544440208 1
1.56256680423314 1
1.05761537742305 1
1.2427753391947 1
0.849996263346587 1
1.72293518532462 1
1.35927282036358 1
1.62744616750704 1
1.13830680296749 1
1.10101912898347 1
1.0088594168058 1
1.71829575996275 1
2.17623974022672 1
0.968156079672327 1
2.14567666226296 1
1.38432819206974 1
1.58180949451448 1
1.48847944164815 1
1.50275727089513 1
1.75259097681076 1
1.45393683215425 1
1.25488526890878 1
1.454293028765 1
1.27253790929088 1
1.20595568812866 1
1.07486969862698 1
1.06104002396846 1
1.67305570196076 1
2.00854599897731 1
1.8489713883834 1
1.36225166283274 1
0.973720441873373 1
0.722015418567443 0
0.975111472610964 1
1.53506306890835 1
1.81148854621577 1
0.85497798043278 1
1.03867854083245 1
1.31423701680151 1
1.94390659711506 1
0.331565300869344 0
1.32582921990034 1
1.4506141412456 1
1.13162020618227 1
0.850580654659293 1
1.41074088393186 1
1.2437008169592 1
1.08672688957952 1
0.932007659393394 1
2.06995944394569 1
0.759605838645132 1
1.23159246454307 1
1.43972666223388 1
1.07071707092771 1
1.02039717383271 1
1.11537436887372 1
1.86324019039364 1
1.65017978877564 1
0.917223115970909 1
1.53325239809611 1
1.19198849862866 1
1.39416630492633 1
1.65560046941859 1
1.16157787459573 1
0.980955235972504 1
1.09701152046095 1
1.32857213577174 1
0.696253156692212 0
1.50080489894244 1
1.52431461333343 1
1.29814205238723 1
1.31039842793401 1
1.57360083679215 1
2.04703019487578 1
0.92221770645317 1
1.18820002650834 1
1.20776578682625 1
1.14807622741815 1
2.02594071400922 1
1.82313916942974 1
2.21268554599035 1
1.57796932491148 1
1.31518897852501 1
0.888639607335873 1
1.05802681342749 1
1.30648506297449 1
0.392984169985056 0
1.30775518638746 1
1.42343303273537 1
1.94089655968387 1
1.30323087375252 1
1.39655408848106 1
1.30124300511284 1
1.12977310027656 1
1.06314966259993 1
1.20320413507664 1
1.45753288580021 1
1.75707537377803 1
1.34251847382836 1
1.19899225027799 1
0.580581182873253 0
1.66199697759144 1
1.92147522377889 1
1.28769428715086 1
2.11103855316378 1
1.37626834866105 1
1.10149384817456 1
0.770009344228051 1
2.38666182168689 1
1.1567545705812 1
0.925373758339198 1
0.731669905191794 1
1.61262900289195 1
0.889409721090848 1
0.925098952929778 1
1.20773767473756 1
1.30460666214704 1
1.4926350735877 1
1.86861770725539 1
1.66148643430206 1
1.51543742101276 1
0.788250653645699 1
1.00159147668179 1
2.54996122533707 0
1.29844862201048 1
1.0581526690058 1
1.2702731050064 1
1.61983806040149 1
1.32744682510029 1
1.53735223617044 1
1.37663274638066 1
1.15767183884258 1
0.946959932600187 1
0.990629670060038 1
1.89581158969194 1
1.44859927146697 1
1.69146615292082 1
1.01379700539479 1
1.6208055788859 1
1.13320011467744 1
1.04447944568482 1
1.86112351824615 1
1.86132879595744 1
0.99111498973464 1
0.930474603320641 1
1.70515155976871 1
0.980080155974516 1
1.06639573621868 1
1.72475874442788 1
1.29120850691037 1
2.03674650492617 1
1.62260688434641 1
1.41652487983537 1
0.765278935501498 1
0.769555368060281 1
1.96277480768773 1
1.78492475807319 1
2.06302191294468 1
1.67635331148209 1
0.581053894484041 0
1.30411179151133 1
1.16912252834446 1
0.995192858113706 1
2.09613318452644 1
1.22114750490667 1
1.55373125795765 1
1.5533506925783 1
1.59123259638471 1
1.354149721102 1
0.910070058948442 1
1.32407661799898 1
1.25839161264351 1
1.45779261928132 1
0.987313448114698 1
1.1535872721225 1
1.61900442683355 1
0.907274860820994 1
1.32305880048212 1
0.939028495854491 1
2.57637357652745 0
1.96729386846866 1
1.52952447232571 1
1.63141656097073 1
2.07977828945422 1
1.70958257439372 1
1.26672271614227 1
1.11984574152177 1
1.47806707861757 1
0.892252917779848 1
1.68391378768653 1
1.33737018692904 1
1.48034328477542 1
1.31108546069858 1
1.14989955736397 1
1.5400945185419 1
1.47265419155673 1
1.46950578400564 1
1.38361013150346 1
0.843621384995876 1
1.76428808101053 1
1.67567467994546 1
1.22866092686619 1
0.819784554696758 1
1.04375213382172 1
1.61308053168376 1
1.31663649877154 1
1.42258474731208 1
1.19700863555565 1
1.08108515081573 1
1.31439835559791 1
1.3888737838252 1
0.892564330036567 1
1.17238709271616 1
0.749791690875024 1
0.952874752081027 1
1.56411789930104 1
2.26111055474582 1
1.21124336852648 1
1.6986094027495 1
1.12795023631849 1
1.14846814166909 1
1.87828075510767 1
1.49491159093074 1
1.57708377267193 1
1.41074052732298 1
1.71881983005135 1
1.26290097314047 1
1.07842712056596 1
1.37592125621083 1
1.35906278624596 1
1.26222969794682 1
1.49226840687985 1
2.02314190924198 1
1.01158563967799 1
1.53175098446311 1
1.46196903124343 1
2.05832433666905 1
0.936469284555554 1
1.39112669187642 1
1.2044294804165 1
1.21047887589498 1
1.44422485641631 1
2.09198578308302 1
1.52988450410231 1
0.771520150005523 1
1.02939156394656 1
1.08314650646988 1
2.03984945375785 1
1.65010049102803 1
0.88952267849104 1
1.66225332317701 1
1.06344293343229 1
2.08259900363894 1
1.28748846488786 1
1.28651094539761 1
0.769585864095564 1
1.61942746221504 1
0.874013033360098 1
1.64676227237071 1
0.957339289690164 1
0.565069251376767 0
1.06614510417991 1
1.52314113005134 1
1.4551798658205 1
0.913639711195553 1
1.72132831391892 1
0.967126894630189 1
1.43671622203241 1
1.12327811314484 1
1.31875507591449 1
1.7815310021569 1
1.39195468458475 1
0.30531296232188 0
0.711890713431602 0
1.0915314257417 1
0.456056479275901 0
1.17094462725777 1
1.17230307906361 1
1.27089277366424 1
1.3618849654729 1
2.16498890584367 1
1.34064710077778 1
1.73857435768827 1
1.7471904618463 1
1.22708438571036 1
2.02218910556978 1
1.70468645891626 1
2.01300677712052 1
1.57202097677332 1
1.47255706392975 1
1.40985398598953 1
1.68020065513591 1
1.50600862147075 1
1.62222398018913 1
0.684777424974645 0
1.58910422450896 1
1.87253597108997 1
1.60012049978076 1
1.28978601331632 1
1.65282203799019 1
1.27537201445206 1
1.38759536183995 1
1.60129286144304 1
1.36692695884443 1
0.691976904581952 1
1.47740033590297 1
1.93506474874973 1
1.05229702355926 1
1.52387684437423 1
1.36328151909496 1
1.57387134164617 1
1.6394697067457 1
1.0106887339177 1
1.27975942418137 1
1.03075136201716 1
1.37581823019489 1
1.47724618786526 1
1.35711450972312 1
1.07714244474765 1
1.20981121648784 1
1.40169647657852 1
1.08066750377544 1
0.91114392651155 1
1.62541763608361 1
1.37673016486215 1
1.59108585460392 1
1.35311556423793 1
1.22380621608346 1
1.16566024892772 1
1.72227874191447 1
1.39224705521391 1
0.633076613989897 0
1.40537178526436 1
0.703796832425464 1
0.45045928466289 0
1.52988954211161 1
1.74546080720265 1
1.63644842140343 1
2.1320637990632 1
1.67428242868429 1
1.2595268799727 1
1.20234834218271 1
1.17904274142028 1
1.53826217960389 1
1.4846225986199 1
1.42805137494423 1
1.0312735205589 1
1.33430369889474 1
1.47028703561737 1
1.46676041623253 1
1.09461554273986 1
1.33402381051089 1
1.42580565127595 1
1.12940833543407 1
1.3272522772201 1
1.5283943267345 1
0.948318692771798 1
1.18675723117677 1
1.26327436204918 1
0.814343116930771 1
1.24719895101883 1
0.992520152521075 1
0.939552132133419 1
1.033772344567 1
1.2331156589716 1
1.33977455560847 1
1.14454513548534 1
0.672264321605871 0
1.87814508877963 1
0.62904620422093 0
1.00972106040127 1
1.89286112279092 1
1.64191073559849 1
1.68226658722997 1
1.42066810558853 1
0.827788655370206 1
1.41448503542561 1
1.76647615419005 1
1.06078486935786 1
0.876728444194958 1
1.94277035648387 1
1.02451722320702 1
1.73223857446222 1
1.03605328181752 1
1.24378937615743 1
1.56451119934237 1
1.14869403558705 1
1.625731225444 1
1.644346415366 1
1.79326165200488 1
1.08301457237768 1
1.49704969782338 1
1.20417382919229 1
1.53457157213647 1
0.963552720051649 1
1.89557043021844 1
0.875178182528697 1
1.15928584371954 1
2.1058059420355 1
1.0198969292103 1
0.905947308578674 1
0.665666660455382 0
2.00236335568671 1
1.4926438925217 1
1.62365469131705 1
1.50827707496543 1
1.41706798989136 1
0.91690638414049 1
1.81055862840076 1
1.45815277105662 1
0.437014772796906 0
1.70352882762021 1
1.71868620855468 1
1.53464738943407 1
0.99077583415129 1
1.7536866362574 1
1.6207255142153 1
0.7869344848239 1
1.37645215888713 1
1.3901859820967 1
0.981565451460533 1
1.41762158958817 1
1.98868688249098 1
1.33250783912625 1
1.05589628618714 1
1.15237937732399 1
1.22041640466983 1
2.26741704432485 1
1.77408971501641 1
1.56203073324586 1
1.17275614216226 1
1.34062220916084 1
1.19922006131805 1
1.12908043283609 1
1.12721919494901 1
1.12737248131482 1
1.72666875335947 1
1.77970930946535 1
1.53090138542156 1
1.1982670934076 1
1.61483064249998 1
1.33564535299843 1
0.677249671474103 0
2.19365322386778 1
1.02451127024512 1
1.49551787869131 1
1.1498922859207 1
1.25878383676653 1
1.69311224048865 1
2.12317977711953 1
0.931352908423969 1
0.608722828205289 1
1.15233661449073 1
0.86688572189089 1
1.25702101578468 1
0.880797170239937 1
0.607905701804638 0
0.72153698627345 0
1.25896855263983 1
1.74828979243174 1
1.76239718657841 1
1.1755012162222 1
1.05885605199657 1
1.7091642224202 1
1.43880228106437 1
1.72656197631755 1
1.21330913099796 1
0.988824613164013 1
1.25820333267852 1
1.30157101609246 1
1.51166607520753 1
1.18058864628158 1
1.63612929277012 1
0.969863953936024 1
1.47679180598387 1
1.28527426639698 1
2.01900397516405 1
1.02068145829353 1
1.08661814493995 1
1.25516190271504 1
0.905090102487812 1
1.21503038671453 1
0.867576875530793 1
1.7023925968978 1
0.786340320515659 1
1.45001572603004 1
1.53002431672298 1
0.948157311880527 1
0.953215026279067 1
1.97917866469096 1
1.23828277006805 1
1.17552800092147 1
1.38587881848258 1
0.676773942399534 1
1.94322966368993 1
0.677733149140398 0
2.23450786407286 1
1.73603487743867 1
1.47024764935075 1
1.60458187839024 1
0.785845972605679 1
1.11060656378816 1
1.50625606418055 1
0.845773311069972 1
1.57891995239815 1
0.905877005928729 1
1.58116786754356 1
1.76406345531683 1
1.39436025244632 1
1.83872636774655 1
1.55383759441033 1
1.27140405576729 1
1.38504864319199 1
1.07849503952269 1
0.73299423208015 1
0.653787549017501 1
1.63667780045244 1
1.09337215842801 1
1.25351404114668 1
1.39842622360481 1
0.86184083973636 1
1.17258531966333 1
0.683322317690467 0
0.994054669007572 1
1.28701140881106 1
0.848022522457111 1
1.56407460176851 1
0.712298040990721 1
1.51094366520913 1
1.58482096422291 1
1.55559991217675 1
1.2880193637774 1
2.21140148251111 1
1.53959989168262 1
1.07400239436613 1
0.868189791689111 1
1.252644136605 1
1.10102856966524 1
1.92555772136346 1
1.13594769986071 1
1.92884361338029 1
0.396281149003803 0
1.97535933239497 1
0.884237791512981 1
0.821604305398438 1
1.67259670888594 1
0.954878914346746 1
1.96697130317011 1
2.0653569710197 1
1.35646861357919 1
1.68785705778533 1
1.72740491079185 1
2.04167462994176 1
1.31778845012022 1
1.63009250306147 1
1.10836283240616 1
1.15064116641937 1
1.37944933970504 1
1.49624603404204 1
1.24682986310084 1
1.59293432435421 1
0.733409673890767 1
0.955800679379302 1
0.678192525129839 0
1.4587146073226 1
0.853971627172059 1
1.25597908143716 1
1.34171076641243 1
1.7811062001672 1
1.48636079668847 1
1.07573536058782 1
1.03057417425082 1
1.07948529752861 1
1.53484928535585 1
1.01446697500978 1
1.34253738797312 1
1.2470681358642 1
1.30898702849676 1
1.08135183292576 1
1.59209370956343 1
0.702544929965004 0
1.16674674266345 1
1.91859750581965 1
0.568682003093173 0
1.49042812134403 1
1.27034350459499 1
1.47491962406353 1
0.788860504585171 0
1.01217134544844 1
1.81121015908902 1
1.18958709322844 1
1.96239466807061 1
1.30372852150998 1
0.695914584256497 0
1.26679016695519 1
1.46473726143156 1
1.61129940387554 1
1.64719556629092 1
1.65305142816759 1
1.48870594595183 1
1.34103559224274 1
1.35808259289078 1
0.995549276165679 1
1.26685528926084 1
1.3476966116017 1
1.32262237280451 1
1.13458940817885 1
1.30579359343888 1
1.79653867934944 1
1.15026106209993 1
1.36130585224226 1
1.17124942614484 1
1.64085333682047 1
1.91601175317551 1
1.28074196632799 1
0.8756722764845 1
1.92628030352579 1
0.971731783574284 1
1.54979560004282 1
1.13747146300649 1
1.80197124819149 1
1.221525061665 1
1.64953303878089 1
1.55032901401509 1
1.00771033712991 1
1.44137551626434 1
1.53117268604262 1
1.23469862993768 1
1.04299831188368 1
1.09416555050242 1
1.35172595080083 1
0.979063015137679 1
0.964664393699305 1
0.869751526701601 1
1.47975862788704 1
0.978988434127643 1
1.16531004239263 1
1.21225878479641 1
0.996017239698151 1
2.12304016061462 1
1.53553898111429 1
1.89006724337257 1
0.960191830410423 1
1.28963176833622 1
1.13269038619205 1
1.80046255592058 1
1.0468763081863 1
1.49226591573991 1
0.672820791970054 0
1.32281902767521 1
1.82747026561576 1
1.44555101120061 1
1.29933394875125 1
1.16190749299373 1
1.35915272760337 1
0.421418767915348 0
0.908287776736957 1
1.2003723742777 1
1.99775010883021 1
1.25274556506897 1
0.933820613645071 1
1.23374019744357 1
1.11077354060705 1
1.59856638262796 1
1.61358151327517 1
0.809389422198208 1
1.47766204926102 1
1.07421640644982 1
1.47812853727134 1
1.48726589858422 1
1.26336720205546 1
1.5668274831784 1
1.59220809388945 1
1.45974057986602 1
1.14447950646362 1
1.53404713995472 1
0.787566349454587 1
1.81089495333747 1
1.17172288131508 1
0.979795097343233 1
1.64493922160191 1
1.1933086019979 1
1.1408398605243 1
1.18748967029898 1
1.51030203924743 1
1.08896548451284 1
0.618684610704264 0
2.15243423045195 1
1.4718593559723 1
1.23229018172738 1
0.713481614479196 1
1.08801313698672 1
1.99749922849265 1
1.59448612838144 1
1.88272012980271 1
1.468725510899 1
1.25897699804265 1
1.36285462210606 1
1.45101756159832 1
1.03919574561651 1
1.24823450302219 1
1.59432058386694 1
1.05843862039919 1
0.997593820308886 1
0.624938947771465 0
0.77387514541468 1
1.86326359256161 1
1.16890527066341 1
1.19847034966742 1
1.92204249213984 1
1.43595944066296 1
2.1872574851268 1
1.78107254549719 1
1.20539084260865 1
1.11808879573347 1
1.72040721127416 1
0.700025980556656 0
1.38911497802809 1
0.707177039036022 1
1.42411447013473 1
1.15574873430804 1
1.49973903834962 1
1.29392753676082 1
1.06374476073789 1
0.901288762594533 1
1.2514701457601 1
1.30732169166617 1
0.944968761374575 1
1.47417169362064 1
1.55344514341933 1
1.59229136481429 1
0.825361680855822 1
1.05039665660605 1
0.946527308295848 1
0.89685977291683 1
1.42276622605408 1
1.23775349259185 1
1.14678354628575 1
1.31325981393618 1
1.38654526005767 1
1.55044747577497 1
1.04371446725462 1
1.27502913219145 1
1.52622622227902 1
1.02114096186514 1
1.23255596982279 1
1.43937475313029 1
1.6576369397179 1
0.593850078405938 0
1.53987288821132 1
1.27934160105187 1
0.748937508211487 0
1.73350417713802 1
1.6701941994928 1
1.23573750394279 1
0.95698032138178 1
2.00067088269766 1
2.06779297370853 1
1.30348139851131 1
0.792765565436085 0
1.67258770768225 1
1.76947815168074 1
1.11333112457524 1
1.6490997052813 1
1.25305427831463 1
0.858850433838528 1
1.00083840974732 1
0.849474887464452 1
1.61135073017637 1
1.17441415036742 1
1.7403149795144 1
1.16399872159997 1
2.09343023923489 1
0.301097179755519 0
1.22095719635259 1
1.86103769812259 1
1.19655072892731 1
0.995434675715697 1
0.759744108990416 0
1.61675817814878 1
1.38216261483116 1
1.03192070106014 1
1.17706278406149 1
1.86221215515992 1
1.48421938382784 1
1.77971380173837 1
1.62968978177091 1
1.54595237529997 1
0.957585824162914 1
2.02846502885217 1
1.7655165846118 1
0.213033135739472 0
1.09604451513727 1
1.27423547126103 1
0.979069257337752 1
0.643871481672315 0
0.725388551053698 0
1.29316514716853 1
2.07435575179871 1
0.999742244031502 1
1.58909271793701 1
1.33454813976998 1
2.09162384192108 1
0.384880356617559 0
0.876337285776235 1
1.77473465246725 1
1.95381859951707 1
1.41110838872045 1
1.34321450476457 1
0.407132638368761 0
1.21535032250709 1
0.983516676092655 1
1.12601509408071 1
1.10068509159976 1
1.12741845336098 1
0.982417141415236 1
1.35188122491786 1
1.67443732933768 1
1.8226497785968 1
1.28417494511929 1
1.64396748387056 1
1.08627217161582 1
1.65991292871223 1
1.17065981968151 1
1.54290558817898 1
1.70607242595089 1
1.79543458256591 1
0.896270386685502 1
1.09499958580557 1
1.25485462573112 1
1.28812784468709 1
1.3742037340096 1
1.50085909193944 1
1.17428346154139 1
1.76067374374198 1
0.922224790739578 1
1.62097294521072 1
1.19815559447247 1
1.68769100106953 1
1.07918217497043 1
1.04908366794477 1
0.74863237403785 1
1.45195779096021 1
1.90232279186354 1
0.688901344107232 0
1.74472389998498 1
1.19398008705177 1
1.38919864348448 1
1.20114570285084 1
1.86935483053652 1
1.44116558849776 1
0.987177911734411 1
1.0120161858009 1
1.32740461448504 1
1.17295632841131 1
1.73246108439031 1
0.712182328214035 1
1.39852806086583 1
1.7948140684549 1
1.07870150740438 1
1.5632094295077 1
1.04907217831304 1
1.54741228119426 1
1.13848894922219 1
1.71305700646462 1
1.64674558252787 1
1.44335894290594 1
1.19257409342759 1
1.38381198290865 1
1.28604157673892 1
1.45691252053701 1
0.937781900530524 1
1.13811317138722 1
1.60842227691467 1
1.09995601431967 1
0.317689126066304 0
1.60562683624233 1
1.45020758020766 1
1.47106466106487 1
0.805310266545495 1
1.38962571853813 1
1.34723054366909 1
1.10983589552633 1
1.18919177152762 1
1.76872098923912 1
1.16795620557647 1
1.42903495946935 1
1.39692990425 1
1.73134751821681 1
0.937335377898109 1
1.05766059394612 1
1.47533454730651 1
1.13603998476472 1
0.96750723235508 1
1.16979340191909 1
1.09475011405403 1
1.41880005416764 1
0.899729973722874 1
0.767895753320571 1
1.24405933616451 1
0.840124460717385 1
0.926580249248257 1
1.14346913144218 1
2.09066597961359 1
1.45269149911877 1
1.20131203580978 1
2.43203415138857 0
1.43935622991857 1
2.00289815855601 1
1.10508354693915 1
1.29157433136148 1
1.75090200357123 1
1.64497550684338 1
1.46321569460643 1
1.08075072861277 1
1.13977581957933 1
2.173184479327 1
1.60953992794499 1
0.970871645890803 1
1.11665202885441 1
1.25516723751684 1
0.953739841308652 1
1.43273848977177 1
1.7800902621668 1
1.2181066285089 1
1.39167075451995 1
1.35481005593849 1
0.644784574606685 0
1.68362206932003 1
1.53389430690472 1
2.18220799734146 1
1.64022928225785 1
1.2295020780463 1
1.24743201873201 1
1.7181185220684 1
1.28504338068587 1
1.30833266674049 1
1.42310520407988 1
2.20238952058416 1
0.498829079545896 0
1.89933536205643 1
1.56183733762127 1
1.87822852966137 1
1.30594452642363 1
1.51226081203892 1
1.09375362834939 1
0.873099962198638 1
1.84828026197284 1
1.50335135748567 1
0.700631271865425 0
1.24508757996453 1
1.68878590435347 1
0.9063900758103 1
0.907682594431866 1
1.38624394680913 1
1.8894349464658 1
0.903026336861148 1
1.20253236034235 1
1.89057274804173 1
1.26214179833974 1
1.01990265809468 1
1.79436635749708 1
1.45770277384855 1
0.987213161032599 1
1.17458102596986 1
1.25286472299583 1
1.70980259761521 1
1.75507385090786 1
1.80937583231477 1
1.76687529063517 1
1.15008479243564 1
1.32213455705143 1
1.58308817983276 1
1.83301330733838 1
1.92672955494863 1
1.11416369208709 1
1.70499301230342 1
0.940859231668727 1
1.36624506118285 1
0.809736499790889 1
1.84893139773705 1
1.10413497327384 1
0.437406032012601 0
1.7171279677252 1
1.35840383129574 1
1.0042828584395 1
1.15687561893405 1
1.50198998818287 1
1.39715887696589 1
0.751770496717107 1
0.908529674602048 1
1.10622263864302 1
1.14623646808226 1
1.01231300275404 1
1.360516487158 1
1.2571736372308 1
1.3155063448733 1
1.50045231327819 1
1.87032588056314 1
0.927112265822793 1
1.59767486798148 1
1.34095247075874 1
1.01069294116822 1
1.40739619487397 1
0.773576610616576 0
0.755995346996753 1
1.34964254143162 1
1.26378739724275 1
1.2012057832482 1
0.967220064152446 1
1.01854391913712 1
1.55813818421457 1
2.03392890204218 1
1.37301248496884 1
1.80063406746753 1
0.52210870407662 0
1.83350972961683 1
0.484671268341009 1
1.45729757959392 1
1.39271138146687 1
1.1662407422024 1
1.37358349490907 1
1.01087311048183 1
0.952591080006762 1
1.77169561087566 1
1.72111380231174 1
1.23628718460295 1
0.429008674458121 0
1.15451772056863 1
2.18336737099646 1
1.61111745475158 1
2.0409915088554 1
1.05052417195958 1
1.96882715937288 1
1.40635799406802 1
1.6950729788239 1
1.61870011616993 1
1.63472329677683 1
2.04954607427424 1
1.25729209780483 1
1.32217804214696 1
1.2243429735761 1
1.20136994143502 1
1.41758925730125 1
0.886088458413914 1
1.34946809533512 1
1.80959202074027 1
1.13718923985189 1
1.59934773595976 1
1.74499269242601 1
2.08548476659052 1
1.22370902748158 1
1.34132524517508 1
1.76630096619017 1
1.68282976684462 1
0.83433726519921 1
1.50870957911001 1
1.00151099192976 1
0.641955672241201 0
1.35672990976383 1
1.38803644888096 1
1.388634330852 1
1.61573794166295 1
1.740003586825 1
1.16650941774912 1
1.83348771898401 1
1.04126774529372 1
1.65370947447617 1
1.78473222838358 1
1.48384529002719 1
1.96346109880195 1
1.39744006273678 1
1.75933378533257 1
1.33944361124571 1
1.12496144350826 1
1.7510812422632 1
0.893442436236958 1
2.00976246794561 1
1.53817959584191 1
0.987865007049452 1
0.978401157757682 1
1.24902230795814 1
1.37950615659997 1
1.05713186035008 1
1.84499240786538 1
1.15706727320203 1
0.946741007106462 1
2.07462152961636 1
1.45804121169224 1
1.96121858341231 1
0.774961948965127 1
1.25134846216819 1
1.01395589056666 1
2.05857365899788 1
1.71913628806785 1
1.66367525549851 1
1.77734925118483 1
1.13693102287286 1
1.33696526491 1
1.81216039182028 1
1.53341151437594 1
1.22256075916704 1
1.03624789110479 1
1.73688846029045 1
1.4563750119212 1
1.57563550936896 1
1.7047022861185 1
1.15966759796807 1
0.724903984627571 1
0.692234110466246 0
1.39335919625468 1
1.44865129024028 1
1.31360723399017 1
1.00964203156514 1
0.895447971968744 1
1.14398059502087 1
0.994030379116024 1
1.38720949294834 1
1.1041225771641 1
0.554444492573825 0
1.47660094638853 1
1.65970097086698 1
1.24315915089803 1
0.742691000538156 1
0.849775437194173 1
1.64191230295552 1
1.48797812619193 1
2.09502676351531 1
0.868575855229321 1
0.52696893100522 0
0.570840595922886 0
1.54778171195821 1
1.31438196134199 1
1.44627958552389 1
1.63172635651675 1
1.51193137023287 1
1.05009344165096 1
1.59959313645756 1
1.50508073368051 1
1.19095759894912 1
1.57768254020311 1
1.1759404630684 1
1.40999680765074 1
1.40108490711066 1
1.12475971191278 1
0.842369948744419 1
0.647002550792881 1
1.55780806647497 1
1.61069702251243 1
1.38276052732468 1
1.45553099899635 1
1.40031634030538 1
0.583888160975981 0
2.13850333603028 1
1.0603380374136 1
1.67658573607977 1
1.3230753115522 1
1.36953250312792 1
0.88573294305483 1
1.43441770780631 1
1.26360822893045 1
1.19865630056944 1
1.37905995373006 1
1.61374243681079 1
1.54999042098945 1
1.6606850863983 1
1.23537330767241 1
1.40918393914286 1
1.3991339021216 1
1.0899903284518 1
0.438532976764674 0
1.41417687309329 1
1.33796154445398 1
1.4649895482668 1
1.45287617845402 1
2.18763508801672 1
1.36012414212351 1
1.9641302511348 1
1.08679759816673 1
0.738145797396028 0
1.38331317188009 1
0.711602804340949 0
1.88405941561154 1
1.10224540548339 1
1.48608072449001 1
1.53762917989255 1
1.26044667708549 1
1.56264514389982 1
0.868932104681687 1
1.54035175980733 1
1.90595966995148 1
1.22837698795224 1
1.0775505157591 1
1.57364823694575 1
1.32659046359836 1
0.661308810755525 0
1.11493655476412 1
1.54026792788105 1
1.52085253156158 1
1.33878585008605 1
1.79537482101207 1
1.50618862335118 1
1.13608907581713 1
2.04329597132991 1
1.54450708191256 1
2.46475956753238 0
1.33152311460026 1
1.96534427273905 1
1.17725233613933 1
0.97041959806635 1
0.904509629743001 1
1.14603296773157 1
1.74939004127055 1
1.55469101617652 1
1.11669785354392 1
0.86053496261173 1
1.5832056608288 1
0.787471242942832 1
1.24968562468689 1
1.65377789305702 1
0.908638528883264 1
1.52561091519185 1
1.9516510839233 1
1.42610547127861 1
1.65578719603516 1
1.58077062994799 1
1.94639168080528 1
1.42499938771746 1
0.780757968338346 1
1.52923597183189 1
1.7465357826541 1
0.988267685903554 1
1.18969433959885 1
0.892554843643098 1
1.54063403317917 1
1.71492136916228 1
1.53806069930626 1
1.30031024582296 1
1.47252407908133 1
0.0791789502184227 0
1.58899300292961 1
1.85262947608533 1
1.03590894933155 1
1.10921181890926 1
0.947649373907471 1
1.89969227568597 1
1.48002930177213 1
1.61006881566157 1
0.769969411641908 1
1.3366907107995 1
1.65897441843035 1
1.85709333383479 1
1.39483753488503 1
1.65631123102761 1
1.47214377020086 1
1.00025612545115 1
1.08891847224331 1
1.51500073445763 1
1.27561872334133 1
1.27833870847838 1
1.78326138389794 1
1.33521725489454 1
1.19569740416731 1
1.39341171935918 1
0.61491777142277 0
1.47631343978036 1
1.06649038614965 1
1.24499950956948 1
1.5817973885657 1
1.44185101296791 1
0.94151889589017 1
1.24880235749911 1
0.893550689537125 1
1.25133755734757 1
1.48985144639417 1
1.21156612833431 1
1.86034295613745 1
1.52677913763329 1
1.26640856473417 1
1.37104823794648 1
1.53886215606592 1
1.53309424239927 1
0.644564625132378 0
1.25321784471731 1
1.47084015978427 1
1.66734436968191 1
1.06260489238265 1
1.0545878413847 1
1.39416753404975 1
0.799153961003683 1
1.07099620700245 1
2.02481629579153 1
1.09097695345124 1
0.807720438472551 1
2.1719045232334 1
1.38077720392959 1
1.10730383232824 1
1.33275394157609 1
0.881051387539966 1
0.813992400357811 1
1.17788329765046 1
1.49066148550801 1
1.17704730166254 1
1.10514940115962 1
1.52875416798332 1
1.08493820248291 1
0.991502697395293 1
0.544525085566985 0
1.7714089352715 1
1.27140436912364 1
1.66082747582193 1
1.67239980204718 1
1.58370769929851 1
1.08297030836825 1
1.29804853467658 1
1.19360750574412 1
1.08651535397293 1
2.01352497635601 1
1.2120731341715 1
1.11554307236259 1
1.25237339631026 1
1.02636281503727 1
1.65256671696785 1
1.45194827309417 1
1.8897575512382 1
1.5481193590446 1
0.712878844726282 0
1.50044476160978 1
2.0161164710769 1
1.13476669662381 1
0.444032494774666 0
0.771543470407067 1
1.17025545133479 1
1.36962900407674 1
1.36835496081701 1
0.543599878772998 0
1.10710519119481 1
1.44077551928295 1
1.59912872428499 1
1.81964750518439 1
1.49000357904715 1
1.40287899249306 1
1.52622114140107 1
1.43646486344799 1
0.25870436971308 0
1.04473827263456 1
1.89971681931447 1
2.0113195886021 1
1.22084198589613 1
1.89352169240599 1
1.56059920967135 1
1.20014045519808 1
1.70006122771622 1
1.35621458095057 1
1.38000306576884 1
0.725788388946438 0
2.07520248561998 1
1.45924872950196 1
1.58544949649801 1
1.87341722815151 1
1.44256033610017 1
0.899327713315703 1
1.3604960337946 1
1.106144488176 1
1.11722015707429 1
1.04646127169843 1
1.4251236519923 1
0.968331482135361 1
1.32859463228769 1
1.09097863086921 1
1.95818751179683 1
1.24050819215223 1
1.62780995801171 1
1.22781659988328 1
0.826837219917412 1
0.866874426937731 1
1.77796585732715 1
1.83230568671218 1
2.10577377305985 1
1.6333969248711 1
1.59638394699693 1
1.25746067073458 1
1.07174647148519 1
1.17425239034824 1
1.45793515684871 1
0.910622408802095 1
0.97718185418155 1
1.20212579910039 1
1.44249920777192 1
1.20279334571572 1
1.12327322789553 1
1.17580571510591 1
0.468822500452478 0
1.27505769239592 1
1.17208202665757 1
1.65693090552644 1
1.33095605086135 1
0.99922558985844 1
1.55073868477385 1
0.904470536742694 1
1.05983169284847 1
1.14851364962923 1
0.837354745071131 1
1.75107769484831 1
1.07572540496135 1
1.78954121627674 1
1.26856111062707 1
0.496002336243258 0
1.34251358175857 1
0.896729226203794 1
1.13841595925133 1
1.09275411407081 1
1.04061476265066 1
1.34832156046567 1
1.06026901506109 1
1.8178493181352 1
1.07933191226666 1
1.0217413533386 1
0.888262301431133 1
0.984300617240976 1
1.61968868894568 1
1.81027678433169 1
2.35863417649837 1
0.57330602025879 0
1.53486610375051 1
1.52738047390132 1
1.22351726824088 1
1.20235996131155 1
1.14326043421431 1
2.17068208814733 1
1.86760627576783 1
1.58637137262653 1
0.798718447168411 1
0.883276573923657 1
1.51884635055729 1
1.35363752234253 1
0.974466112276503 1
1.59133885762577 1
1.65093399503276 1
0.989078740810875 1
1.50219849615297 1
1.01900732174058 1
1.38135614597619 1
1.0626343644667 1
1.79832168371268 1
0.804605446878078 1
0.725006961826792 0
1.21196422943463 1
1.26535289626974 1
0.569150524031535 0
0.922051723003025 1
1.33726223472235 1
0.808116702830889 1
1.30547565917068 1
1.40390207731312 1
1.18221130619691 1
1.65708668682495 1
0.927944080470478 1
0.942178973970542 1
1.58641624965434 1
1.71471102219982 1
1.15106585658073 1
1.82360022021349 1
1.87160837253439 1
0.943773406547627 1
1.74191910435777 1
1.32534731676509 1
0.608919398680637 0
1.48050125394585 1
1.1229973785134 1
1.29297107739736 1
0.959935770245248 1
1.45826942213785 1
1.65405544117667 1
0.908323573714548 1
1.88189640926217 1
1.84923276367431 1
1.51969128195519 1
2.04141682100916 1
1.58603793512949 1
1.30947198695826 1
1.18679293985746 1
1.18153125200597 1
1.49895219496076 1
1.42286480833327 1
1.18406411844019 1
1.61532767030844 1
1.39433166789299 1
1.55350224349616 1
0.882891497587135 1
1.08148774902152 1
1.07818532015644 1
0.619426473397034 0
1.34907215580578 1
1.15127573950123 1
0.925681851084354 1
1.17612039703894 1
1.28356876826475 1
2.39171914494008 0
1.49783910169872 1
1.57827532669806 1
0.996256248733079 1
0.345203307396153 0
2.17230609585993 1
1.13641936310781 1
1.42115471986693 1
1.03364494811079 1
1.34701922530136 1
1.79947332694742 1
1.17768185512674 1
1.31328859647503 1
1.17368644252965 1
1.21189970943401 1
1.54699811758449 1
1.28055205527695 1
1.88980879510225 1
2.07269175449723 1
0.895135127021434 1
0.773696913711249 1
1.02621418671204 1
0.679568879048496 1
0.725696543228799 1
1.2203202532499 1
0.896176241315935 1
1.38717715136927 1
1.59069795165646 1
1.24272700845945 1
1.21043211964323 1
1.64397140836025 1
1.70155744517706 1
1.95765355233495 1
0.987931505168337 1
1.01156451402641 1
1.47099747546731 1
0.881320333305928 1
0.820339670768228 1
0.970355357410422 1
0.985367199760633 1
0.850495875808445 1
1.37131530159012 1
0.973810974959667 1
1.14427494304241 1
1.36194971682917 1
0.964740921454844 1
1.5777512993245 1
1.17297371595961 1
1.79914512210832 1
1.13715622116638 1
0.687364174658145 0
0.756169364410795 0
1.56821558519385 1
0.95016207055595 1
1.81361177698796 1
0.911386376129843 1
1.28166454419081 1
1.39117598936367 1
1.30607658099481 1
1.08822103610846 1
1.76404789960706 1
1.43947215808277 1
1.27782003712474 1
1.90427476678252 1
1.53919250163966 1
1.32758232023853 1
1.26052275562212 1
1.47392718897798 1
1.12199772464045 1
1.16429047955093 1
1.31226276017973 1
1.72162229825451 1
0.857156735550684 1
1.44084661900507 1
1.30797931852099 1
1.51271554386535 1
1.38847073109181 1
1.64926791271172 1
1.82739929444779 1
1.36483582500154 1
1.19811702478849 1
0.578703307590018 0
1.15510454215233 1
0.634704239105866 1
0.906759453765671 1
1.19715015830445 1
1.95213311788468 1
1.5822723801396 1
1.58355621373504 1
1.62251587392652 1
1.68938185631541 1
1.40698255529594 1
1.12486298103887 1
1.3012122083549 1
1.44373121967624 1
1.37887541340894 1
1.59507332377945 1
1.1065922490024 1
1.83033252618424 1
0.468964552143103 0
1.286902873722 1
1.58588593454134 1
1.48249539383104 1
1.07183379717497 1
1.48872681810824 1
1.28779172756192 1
1.36800850597197 1
1.37190983869994 1
0.575924020252315 1
1.49167105526505 1
1.50877180080651 1
1.11531318687552 1
0.898953974068011 1
1.14589653831492 1
1.21179432515615 1
1.20518733180156 1
1.51415905195756 1
0.846474228365032 1
1.4050323594672 1
1.07112424960401 1
0.948109936001693 1
2.19873047481044 1
0.831330848806736 1
1.59974318645392 1
1.33896348502196 1
1.19158321539016 1
1.37746928978597 1
1.45045880106735 1
1.32119945699107 1
1.15686510648836 1
1.38667979062563 1
1.00580326676021 1
1.40679180656063 1
1.34396217357993 1
1.8082852295199 1
1.8683996352707 1
1.54351559856247 1
1.56782450570278 1
1.20633156507299 1
1.55498698781091 1
1.19719870837238 1
0.700796884040929 0
1.14555616689682 1
1.3367811087751 1
1.74349600935642 1
1.56334216205013 1
1.50171918431392 1
0.878807707239952 1
1.64670753490582 1
1.44521228199941 1
1.5171599784471 1
1.7494076122442 1
1.26181845384904 1
1.50579705959825 1
1.35650085665341 1
1.49229608244177 1
1.20902808256946 1
1.66955434563751 1
1.24649620570085 1
0.431729101884288 0
1.00602218696554 1
1.58712766669752 1
1.58948213620528 1
1.40804208726445 1
0.951358093673943 1
0.951268150363195 1
1.54860598510655 1
1.20875844134181 1
1.14762409674542 1
0.764467400855817 1
0.841013880284911 1
1.06996813288366 1
1.13451883184582 1
1.30250106052659 1
1.50011837249866 1
1.31260842903794 1
1.35281005629014 1
1.21405977174484 1
1.0697386461335 1
1.9462750498933 1
1.46438113062555 1
1.25509786974022 1
0.899748086323501 1
1.12904446027683 1
0.627173353100661 1
0.73295020531437 0
1.21317041739865 1
1.34146806535535 1
1.11871696520692 1
1.28813538247859 1
0.997686060659899 1
1.80512447464198 1
1.69962066247509 1
1.61647473187781 1
1.20344855428171 1
2.03863718533693 1
1.3223268486746 1
1.75913482959237 1
1.29202102860684 1
1.14555357657892 1
1.74123444892651 1
2.01354632301827 1
0.898379271325306 1
1.4009569135291 1
1.02504403084248 1
0.653407792534907 0
1.08864094732006 1
1.44186532088328 1
1.34882330247394 1
1.0450405970156 1
1.00126633429059 1
1.77369212660773 1
1.17238432151795 1
2.05738295842276 1
1.20880099505921 1
1.39081841742744 1
1.2556843368264 1
1.19673056540042 1
1.7219077736056 1
1.94423062999438 1
1.00054253481297 1
2.06530335674023 1
0.719039830766735 1
0.860586897001511 1
1.69661127362574 1
1.02464805995563 1
0.713901012780431 0
0.810084209398252 1
1.0686002492361 1
1.74222506287884 1
0.669993416332757 0
1.35329150965806 1
1.41854047068137 1
1.91416963602376 1
1.07511822054576 1
1.58881337324091 1
1.50575174690086 1
2.24616956998943 1
1.36873504104522 1
1.59880522910192 1
1.01151209650778 1
0.461013389682181 0
0.94040924135905 1
1.37322243508712 1
1.33348601079372 1
1.20377942388431 1
1.28772708353682 1
0.809755954399845 1
1.05652389456031 1
1.39966800159733 1
1.25037893024301 1
0.758110704232251 0
1.75848200315903 1
1.99080827509269 1
1.21622154508413 1
1.45986622570124 1
1.37910870393722 1
1.36260234664178 1
1.43531977233722 1
1.65304632910184 1
1.77379508723109 1
0.770725610606826 1
1.79321999223784 1
1.31033653475519 1
0.973593964148415 1
1.40621724084945 1
0.65498544172769 0
1.2089196112181 1
1.39317219152793 1
2.13884222646353 1
1.51552712462497 1
1.75964689147404 1
1.5531888120183 1
0.877571176308167 1
1.18527032116492 1
1.41765182871238 1
1.91598257468949 1
1.17014315675075 1
0.927425543275393 1
1.28835410635851 1
1.43989876983734 1
0.770700482850026 1
1.34812715832185 1
0.837483894593846 1
1.49008259900369 1
1.71840116242485 1
1.58173017098485 1
0.996284417100083 1
1.36261368264149 1
1.55611313160668 1
1.41607972415939 1
1.0283929942356 1
0.847213825744287 1
1.43792741511924 1
1.08376299109248 1
1.33432864303444 1
1.35551276902382 1
0.925926618557724 1
2.0392232433355 1
0.791975370010507 1
1.08097023386416 1
1.46463451720744 1
1.34094998128294 1
1.49214179554479 1
1.41191972387208 1
1.97984339753987 1
1.23057041151122 1
1.74876318302512 1
2.29118837136035 1
1.52053376490438 1
1.08909739620763 1
1.20064720478564 1
1.36387388261437 1
1.56477812723833 1
0.992603104758127 1
1.14231137655637 1
1.457111111731 1
0.900227436446301 1
1.18512022404878 1
0.961176332894505 1
1.34680420730638 1
1.49965337874582 1
1.10702977938775 1
1.10154392907616 1
1.24992383062428 1
1.00131108514025 1
1.7169838146753 1
1.63922554719113 1
1.2176652380487 1
1.71825522661067 1
2.13257054158489 1
1.08766234914316 1
1.01967151577328 1
0.688528771283258 0
1.92307010909572 1
1.7716979441345 1
1.79752288816911 1
0.983513874856813 1
1.53898103457625 1
1.36763992303613 1
1.43638428350901 1
1.13778764668959 1
1.32071822210539 1
1.20731710151095 1
1.58329763290074 1
1.03807476990707 1
1.45373446571883 1
1.14292551538717 1
0.596752746156844 0
1.24379639306745 1
1.51249274085159 1
1.48153209958671 1
1.81739069571082 1
0.529669412859973 0
1.76879322275002 1
1.28816344109949 1
1.59421068015955 1
1.68312743314186 1
1.19000426303467 1
0.88031235540267 1
1.53558635912304 1
1.49848893481992 1
1.64141350632028 1
1.47311903849459 1
1.81247677600372 1
1.1121162759968 1
1.64529720821808 1
1.32722230932377 1
1.53393035225374 1
1.15423435031586 1
1.27477662438555 1
1.71388747643008 1
1.21935941610474 1
1.2263871211883 1
1.26290359020259 1
1.44195080949698 1
1.5168471326638 1
0.955215347365996 1
0.842659685666147 1
1.37758598686702 1
1.25062972904264 1
1.05882900483743 1
1.49436921075504 1
0.878398609368368 1
1.19117714290793 1
1.29244289816271 1
1.08142666139285 1
1.09223290050723 1
1.22277721195505 1
1.4882833306783 1
0.794322325771917 1
1.06341752725993 1
1.63358146967863 1
1.32633341017025 1
1.60104667643982 1
1.38401930622436 1
1.93928393772119 1
1.66063491464722 1
1.44664386915719 1
0.950634579419594 1
1.62563199945663 1
1.45537956962935 1
0.714652279833322 0
1.62485439512216 1
1.27071088020391 1
1.46467832431633 1
1.96324457233065 1
1.95277061453292 1
1.21225894530111 1
1.30272399547232 1
1.60692183329094 1
1.35677776070699 1
1.60359791616337 1
1.20804356487991 1
1.73330710932933 1
0.841376122573854 1
1.20877697184991 1
1.11666529520372 1
1.18805918764039 1
0.751137690802489 1
0.757638064673542 1
1.64410906419988 1
1.80029104609583 1
1.30031893399804 1
1.03499127972168 1
1.56204348794443 1
1.40362876892623 1
1.25615206238225 1
1.53444441488268 1
1.36724125049386 1
1.56030680672895 1
0.978194532177422 1
1.15037500433913 1
0.983919640334751 1
1.11651819681339 1
1.85926764261076 1
1.85820800499752 1
2.13269807110851 1
1.46305136181219 1
2.08866913982971 1
1.55426709282498 1
1.02175626946233 1
1.52011020267075 1
0.573255196231394 1
1.90291832245111 1
1.33407963402145 1
1.66698244632692 1
1.28243755948251 1
1.29255744359014 1
1.07410659218947 1
0.943245255506513 1
1.18138569626019 1
1.1715991750032 1
0.893885090176381 1
0.993566747890623 1
0.984563985806467 1
1.86741799591887 1
1.26207961363297 1
1.54486172050826 1
0.882812238956234 1
1.5545407850564 1
1.47449053922967 1
1.27432214005181 1
1.30226504862831 1
1.56927649751783 1
1.22173289480976 1
1.37553269235281 1
1.10010360274047 1
1.81375231644641 1
1.52272081526378 1
2.31459093360175 1
1.54608944736623 1
1.61146319412971 1
1.39081706714779 1
1.18635801258992 1
1.41399793259558 1
1.79472075267541 1
0.979823329175247 1
0.989597900721742 1
1.18863822478378 1
0.911269267094549 1
1.88165038212894 1
1.59131201947423 1
1.4060886126501 1
1.16317860763462 1
1.05884501683002 1
0.376689439451793 0
1.68590199417103 1
1.21023672974441 1
1.48037216141385 1
1.63540310839275 1
1.76443760000292 1
1.4178663545713 1
1.57651548826129 1
1.07414870657837 1
1.60445470711941 1
0.856155980830945 1
1.11814803271072 1
1.37271889889495 1
1.02585285736762 1
1.65006310483536 1
1.25514458853273 1
1.35588523876722 1
1.04139325199076 1
1.69560038697517 1
1.07304279619357 1
1.31620741547528 1
1.5504057040812 1
1.88088029754642 1
1.18077130662153 1
1.43204056025422 1
1.15696910635547 1
1.3818475948723 1
1.34029146722646 1
1.27236800642651 1
1.65186848037894 1
1.79796244927761 1
1.40338777685323 1
1.05964304389833 1
1.17253549772919 1
1.37431777766853 1
1.53110596312558 1
1.18772202065995 1
1.1290163751298 1
1.60937578617413 1
1.41738144319874 1
0.86929068311759 1
1.04756713438913 1
1.74184274433857 1
1.44580858342175 1
1.45983634572452 1
1.04630205872286 1
1.68033153093224 1
1.58749119713059 1
2.05871932155158 1
1.42096758268969 1
1.55782199055918 1
2.1065586388693 1
0.753441880148655 1
1.73152262935771 1
1.64352366544558 1
1.24300663591494 1
1.36206249010769 1
0.969271372901975 1
1.23779413648919 1
0.631355518175134 0
1.49878085696585 1
1.63478827430865 1
1.53349289941637 1
1.30336725117158 1
1.9572717253571 1
1.36018684446171 1
1.61539800149463 1
1.31821286878611 1
1.37957471959441 1
1.2374011994656 1
1.05042855836484 1
1.14334567666171 1
0.901550037984256 1
1.02771585294221 1
2.22128453627372 1
1.18618883995888 1
1.61656012278125 1
1.65060155093068 1
1.23364613859366 1
0.789146663803284 1
1.74440927968484 1
1.0403252215274 1
1.12541524478396 1
1.19583020675437 1
1.07541896348413 1
1.83090669925762 1
1.37231585487238 1
2.07059480850613 1
0.82690446425417 1
1.47155932902357 1
1.06249013669701 1
1.84153337771634 1
1.7277918210057 1
1.33851167565996 1
1.19922911704348 1
1.55277041426994 1
1.98321311635094 1
1.40346164503046 1
1.30476441550342 1
1.23473313738125 1
1.59064983911747 1
1.35612655816224 1
1.14905302884087 1
2.11079865856283 1
1.11441440148009 1
1.39547075018131 1
0.616930745657441 0
1.39425201617362 1
1.20656168735851 1
1.58361157578708 1
1.57645466443947 1
2.17716480429308 1
1.5220576804464 1
1.427345600748 1
1.41594421322529 1
1.8860776032714 1
1.69991634070728 1
1.56500529751648 1
0.677913454117299 0
0.75825819272964 0
0.845949952211663 1
1.85488970329472 1
0.809428288419553 1
0.70154235001269 0
1.66641780594012 1
1.0388875999021 1
1.45686224095247 1
1.98231258619958 1
1.02411237290493 1
1.21224560239732 1
1.09600863262624 1
1.71431520855794 1
0.878197558373772 1
0.933945079868686 1
2.01725088369811 1
0.906599314908655 1
1.07907266788834 1
1.75507700430625 1
1.23611151960856 1
1.53836453274858 1
0.408067622846033 0
1.66615918823093 1
1.19625085619434 1
0.924264832156769 1
2.13362570741221 1
1.09146980742662 1
1.30881575820356 1
1.41143353399602 1
1.70231349292129 1
1.70227995090438 1
1.3842743189441 1
1.33238068906009 1
1.7524706039405 1
0.717700028370174 0
2.33385052120946 1
1.33556394004774 1
1.7438614902584 1
1.22467886956661 1
1.04171725719978 1
0.919287928480515 1
1.5720654719611 1
1.23425655509749 1
0.473343615185935 1
1.28346582238129 1
1.02217308249459 1
1.62579276688684 1
1.89695082007536 1
1.49792290989654 1
1.29574377815838 1
0.373480892590541 0
1.43274979859364 1
2.03866092675577 1
1.90524096576431 1
0.495675863272723 0
1.28845627270084 1
1.85425364319426 1
1.93106499718592 1
1.24059241143746 1
0.862182220372747 1
1.4266361914109 1
0.922004757478963 1
1.74519877258054 1
1.44400646560466 1
1.78968768383402 1
0.767314557968723 1
1.39610585106446 1
1.34877543702158 1
1.69069972433273 1
1.00091973641897 1
1.39358275670071 1
1.84839552213203 1
1.47332512725066 1
1.72174463095053 1
1.26147139371982 1
1.65932799269619 1
1.16459384262662 1
1.79297720279873 1
1.14032392769472 1
1.73634712008199 1
1.49693805460124 1
1.29792601122115 1
1.73272812801299 1
1.39208693983365 1
1.09025719198368 1
0.382050667360976 0
2.47283768723037 0
1.09779680690059 1
1.67994873560941 1
1.50003165672272 1
1.95170790573125 1
1.83530215031741 1
1.41181471659638 1
1.58486625120557 1
1.58453204808064 1
0.848346132391773 1
1.50960263034268 1
1.59588798194939 1
1.18445552023306 1
1.13450417648582 1
1.40564227241126 1
1.76026171225308 1
1.43268072772004 1
1.63234413276953 1
1.78941317304308 1
0.856205853053302 1
0.680259205342767 0
1.66688153598199 1
1.32060840251978 1
1.56473623754783 1
1.2503861526607 1
1.23892364348611 1
0.895686952987784 1
1.17667031653395 1
1.61480338548844 1
1.09375613920421 1
1.47601526110499 1
1.32328591053318 1
0.998405140640294 1
1.1105830656861 1
1.89733648548022 1
1.68512724254232 1
1.33280252405144 1
1.47399850068562 1
1.52522362044548 1
1.02003536209816 1
1.29662322186302 1
0.510957426896069 0
1.14497224756038 1
0.885833929004267 1
0.881758800934606 1
1.72378310593162 1
1.62670476311767 1
0.951573592477176 1
1.37949118618615 1
1.56247252341833 1
1.40841474469328 1
1.70419003739244 1
1.62207725870216 1
1.03481568884277 1
1.25810646415952 1
2.00378091011062 1
1.25798574351992 1
1.39047471597886 1
1.02986987459266 1
1.45303080721067 1
1.49448312779043 1
1.66250940191339 1
1.36409507725381 1
0.965226181028526 1
1.88239941011181 1
1.18205490067486 1
1.43411338990186 1
1.24340148410434 1
1.08599104398363 1
1.24534748395879 1
1.52086289453799 1
1.85588118890315 1
1.10845070916174 1
1.66771504010894 1
1.46845260046798 1
0.678465293138865 0
1.24857415500348 1
2.15955249408264 1
1.67206652473555 1
1.52480397036202 1
1.78034405819563 1
0.6058542457217 0
1.32626766538633 1
0.9349215316121 1
0.681190385732799 0
1.47461382836743 1
0.946741454883752 1
1.54053834650361 1
1.40713417377841 1
1.48735053484147 1
1.28581621327761 1
1.48944744558403 1
1.05932954462575 1
1.26914218826599 1
1.7432866473142 1
1.7460757655086 1
0.796729025618849 1
1.32701819959079 1
1.01181565942544 1
1.30580300665963 1
2.29304047973835 1
1.4807675667136 1
1.32378541670242 1
0.952615751593252 1
1.32534958783602 1
1.05710640685482 1
1.70919392949244 1
0.625741485719844 0
0.782961384299467 0
0.673305349030443 0
1.51555607551638 1
1.9936992229513 1
0.601983862018199 0
1.34261941956865 1
1.50879332624984 1
1.95719226756297 1
1.34731509373895 1
1.00498015456457 1
1.69768738353762 1
1.51036748816348 1
1.42909462421093 1
1.87873601722355 1
0.569393878026562 0
0.765228036843358 1
1.78348203694586 1
1.70676631521094 1
0.986882363889069 1
1.37215678458944 1
0.733207256755908 0
1.0251653973529 1
2.44104187099166 0
1.14683547686484 1
1.20324750671033 1
1.33016876532466 1
1.50996622613378 1
1.6237413058333 1
1.68324000490406 1
1.13564235397046 1
1.48677710368314 1
1.22509321339562 1
1.44082440720542 1
1.35002574456458 1
1.28900777450642 1
0.998604172289282 1
1.42112289301491 1
2.36066515494378 1
1.17945538786638 1
0.845486106983 1
0.898320831078178 1
1.26157791945944 1
1.51629295584404 1
1.67734200837945 1
1.73672786366739 1
1.45068147987416 1
1.46444927500466 1
0.975734431568271 1
1.6046009911138 1
1.41547363044929 1
1.07597953468188 1
1.53751122718564 1
1.78894380947119 1
1.03110530809545 1
1.61846396203743 1
1.61413043212573 1
1.67480694892803 1
1.00547633455744 1
1.71521702389796 1
1.68776698571548 1
1.56235036456808 1
1.1868189461483 1
1.12059538991637 1
1.58407059737693 1
1.7203816672199 1
0.649980097029585 0
1.49638132472421 1
1.02670008409221 1
1.02948190466462 1
1.87664885824839 1
0.774805140982377 0
1.02287957631012 1
1.61008989215074 1
1.67297910929184 1
1.28485143944535 1
2.09282618528266 1
1.69417629169845 1
1.16335840631012 1
1.5078022569731 1
1.35737710109394 1
0.791006416436899 1
1.84996445553814 1
0.807525270043889 1
1.18691282610339 1
1.16216331614883 1
1.31738153235572 1
1.65796402554325 1
1.54861483577573 1
1.18264691092614 1
1.0993484425686 1
1.60758882585647 1
1.483320288755 1
1.52051041372264 1
1.67302389589524 1
1.00145025205431 1
0.983309116500688 1
1.16328765970043 1
1.2125645634604 1
1.67292101688419 1
1.21299497379122 1
1.44357917277185 1
0.759162441188597 0
1.34946302891843 1
0.706061255608337 1
1.4753280853394 1
1.82324238131177 1
0.749182252009616 1
1.10036446105627 1
0.70402187421212 0
1.3262292399456 1
1.16903432813194 1
1.49047567175808 1
1.28510782659069 1
1.29651740240937 1
2.11581697095103 1
0.887785321357344 1
2.00420701146865 1
1.61944503947111 1
0.964834218825038 1
1.04424461034778 1
1.24834598180664 1
2.17803558921826 1
0.648210609536972 0
1.0540166094868 1
1.64893437781568 1
1.05256340049884 1
1.23483304185147 1
1.32653686679144 1
1.13643971389228 1
1.3000045191532 1
1.36770450160481 1
2.05159018817965 1
1.0269030939421 1
0.566414741662385 1
1.87809553322365 1
1.33477466772606 1
1.04390877309201 1
2.00927669750569 1
1.25057405575267 1
1.35569254514481 1
1.85384141854063 1
0.699513881911926 0
0.928243533837981 1
1.43271938874352 1
0.778617383230075 1
1.37210085050242 1
1.39262796652247 1
1.84203980283533 1
1.2665924678542 1
1.09265495194488 1
0.636375752935359 0
1.60553417927748 1
1.92533533715904 1
1.48837118947154 1
1.5550466469672 1
1.76189699257377 1
1.30421758206574 1
2.02390159654954 1
1.15712757090767 1
0.864127096351149 1
1.4608378721803 1
1.1504793101515 1
1.55092862025826 1
1.3435186541479 1
1.53623583283638 1
1.53180536041248 1
1.54863266545547 1
1.40774179457982 1
0.993938336082818 1
1.20951396213968 1
0.914524693847733 1
0.967057385171215 1
0.655231871767256 0
1.02784999961255 1
0.811381305366727 1
1.4451155412554 1
1.00342196303133 1
0.669019723291753 0
1.17131344025837 1
1.50015090462401 1
0.946292317826365 1
1.22787047028706 1
1.44256500808752 1
1.5357496453404 1
1.29655378749113 1
1.3913288262867 1
1.00805298105389 1
1.58556060146566 1
1.55433648291628 1
1.62452648821272 1
1.42187632676314 1
1.59916665147198 1
1.37445069258986 1
1.40828843618065 1
0.952500004794073 1
1.05912872595159 1
1.06789891250494 1
1.41792995926426 1
0.785522140102962 1
1.15462684608577 1
1.17912662226464 1
1.79150087620277 1
0.761290832112582 1
1.68686892151807 1
1.42564991552169 1
1.40676675578441 1
1.47918112905202 1
2.02999987264297 1
0.89463093000903 1
1.00364245470994 1
1.60683788672671 1
1.24727159570481 1
0.746649462273301 0
1.83881284467958 1
1.33621440686986 1
1.1736070267957 1
1.52864869840103 1
1.24116995226973 1
0.699265172665474 1
1.30825654379955 1
1.31298287140116 1
1.124914023136 1
1.15717668686474 1
1.3435740198111 1
1.14525130194418 1
1.77845541508516 1
1.67634095816142 1
1.20408577940608 1
1.55039446657428 1
1.26507996330616 1
1.34915858397704 1
1.61398425473456 1
1.99522371402131 1
1.11228663206351 1
1.26549039553491 1
2.11507127412216 1
1.60894399541652 1
1.48455788363235 1
1.21587521385957 1
0.751062221115322 1
1.3809227223203 1
0.782504676429173 1
1.18990740209092 1
1.62089975472176 1
1.60022866370413 1
1.11193381289183 1
1.19085855658814 1
0.98077845952897 1
0.928162499763344 1
1.1064695015747 1
1.63655340155687 1
0.971802259116608 1
0.751192157675991 1
1.55279213619259 1
1.23963718377942 1
0.699099128436564 0
1.36350584268313 1
1.34962851593335 1
0.663428997014587 0
1.63764849432132 1
0.985703772376445 1
0.90705690072534 1
0.8882975528837 1
1.2705524469045 1
1.16572623227633 1
1.46486415299137 1
1.45157576677675 1
1.8337607339724 1
1.38336093233289 1
1.36468082436639 1
1.32061098946604 1
1.06803811884851 1
1.60354027652612 1
1.51630050994093 1
1.28155569236034 1
1.35439712975882 1
1.52798687007704 1
0.770823298631061 1
2.24088923759058 1
0.873365237577545 1
1.59323805041512 1
0.980735348707991 1
1.28241356055564 1
1.2066726370135 1
0.867845782367912 1
0.856364836934119 1
1.4942573444268 1
1.16316108725791 1
1.56087564909475 1
0.9802492611508 1
1.56959033327697 1
1.63257962748958 1
1.15552579328163 1
1.51553154612553 1
1.46834859954699 1
1.52643436216075 1
1.4909994102126 1
1.28595133215941 1
2.09083881763511 1
0.799176097780181 0
1.49362233228166 1
1.02597938761814 1
1.33629408648251 1
1.29085995515909 1
0.80163105042155 0
1.56197566197687 1
1.21991842844458 1
1.51788017668053 1
1.72379036681957 1
1.81972380091326 1
1.30312216696937 1
1.48777478401763 1
0.718828463344327 1
0.588949978889449 0
1.08968673477945 1
1.27740377005995 1
1.6335419331709 1
0.911593368692622 1
1.4444019913177 1
1.08009331887204 1
1.63905453152963 1
1.79700092238771 1
2.05126616442264 1
1.47474059376254 1
1.34172613075207 1
1.06980179062124 1
0.545989987342446 0
1.15208810734515 1
0.958720593688718 1
1.68898115085337 1
1.20657342625592 1
1.75558034364342 1
1.00338762414829 1
1.55614158868681 1
1.9458422542226 1
1.83560984376592 1
1.02333800573867 1
1.4902753800761 1
1.02034343016837 1
1.28782302323775 1
